# Supplementary material for: Quaternion-Based Gesture Recognition Using Wireless Wearable Motion Capture Sensors
Source: Sensors (Basel). 2016 Apr 28;16(5):605. doi: 10.3390/s16050605 (PMC4883296; doi:10.3390/s16050605)
Supplement: Supplementary file 1 [file sensors-16-00605-s001.zip › MultiSensorGestureData/P4/1. Jab/Training15.txt]

0.013367 -0.463135 -0.134705 0.875854 1441912498 0.013367 -0.463135 -0.134705 0.875854 1441912498 0.013367 -0.463135 -0.134705 0.875854 1441912498 0.013367 -0.463135 -0.134705 0.875854 1441912498 0.013367 -0.463135 -0.134705 0.875854 1441912498 0.014282 -0.463135 -0.135437 0.875732 1441912498 0.014282 -0.463135 -0.135437 0.875732 1441912498 0.014282 -0.463135 -0.135437 0.875732 1441912498 0.014282 -0.463135 -0.135437 0.875732 1441912498 0.014282 -0.463135 -0.135437 0.875732 1441912498 0.014282 -0.463135 -0.135437 0.875732 1441912498 0.014648 -0.463562 -0.135681 0.875488 1441912498 0.014648 -0.463562 -0.135681 0.875488 1441912498 0.014648 -0.463562 -0.135681 0.875488 1441912498 0.014648 -0.463562 -0.135681 0.875488 1441912498 0.014648 -0.463562 -0.135681 0.875488 1441912498 0.014648 -0.463562 -0.135681 0.875488 1441912498 0.014954 -0.464294 -0.134827 0.875244 1441912498 0.014954 -0.464294 -0.134827 0.875244 1441912498 0.014954 -0.464294 -0.134827 0.875244 1441912498 0.014954 -0.464294 -0.134827 0.875244 1441912498 0.014954 -0.464294 -0.134827 0.875244 1441912498 0.014954 -0.464294 -0.134827 0.875244 1441912498 0.014832 -0.464966 -0.135742 0.874695 1441912498 0.014832 -0.464966 -0.135742 0.874695 1441912498 0.014832 -0.464966 -0.135742 0.874695 1441912498 0.014832 -0.464966 -0.135742 0.874695 1441912498 0.014832 -0.464966 -0.135742 0.874695 1441912498 0.014832 -0.464966 -0.135742 0.874695 1441912498 0.014832 -0.464966 -0.135742 0.874695 1441912498 0.014832 -0.464966 -0.135742 0.874695 1441912498 0.014343 -0.464844 -0.132019 0.875366 1441912498 0.014343 -0.464844 -0.132019 0.875366 1441912498 0.014343 -0.464844 -0.132019 0.875366 1441912498 0.014343 -0.464844 -0.132019 0.875366 1441912498 0.014343 -0.464844 -0.132019 0.875366 1441912498 0.014343 -0.464844 -0.132019 0.875366 1441912498 0.020630 -0.454712 -0.112000 0.883301 1441912498 0.020630 -0.454712 -0.112000 0.883301 1441912498 0.020630 -0.454712 -0.112000 0.883301 1441912498 0.020630 -0.454712 -0.112000 0.883301 1441912498 0.020630 -0.454712 -0.112000 0.883301 1441912498 0.020630 -0.454712 -0.112000 0.883301 1441912498 0.051819 -0.429871 -0.052612 0.899841 1441912498 0.051819 -0.429871 -0.052612 0.899841 1441912498 0.051819 -0.429871 -0.052612 0.899841 1441912498 0.051819 -0.429871 -0.052612 0.899841 1441912498 0.051819 -0.429871 -0.052612 0.899841 1441912498 0.051819 -0.429871 -0.052612 0.899841 1441912498 0.110168 -0.392944 0.013611 0.912781 1441912498 0.110168 -0.392944 0.013611 0.912781 1441912498 0.110168 -0.392944 0.013611 0.912781 1441912499 0.110168 -0.392944 0.013611 0.912781 1441912499 0.110168 -0.392944 0.013611 0.912781 1441912499 0.110168 -0.392944 0.013611 0.912781 1441912499 0.179443 -0.342590 0.054749 0.920532 1441912499 0.179443 -0.342590 0.054749 0.920532 1441912499 0.179443 -0.342590 0.054749 0.920532 1441912499 0.179443 -0.342590 0.054749 0.920532 1441912499 0.262512 -0.279663 0.087280 0.919373 1441912499 0.262512 -0.279663 0.087280 0.919373 1441912499 0.262512 -0.279663 0.087280 0.919373 1441912499 0.262512 -0.279663 0.087280 0.919373 1441912499 0.262512 -0.279663 0.087280 0.919373 1441912499 0.262512 -0.279663 0.087280 0.919373 1441912499 0.366943 -0.185364 0.133789 0.901672 1441912499 0.366943 -0.185364 0.133789 0.901672 1441912499 0.366943 -0.185364 0.133789 0.901672 1441912499 0.366943 -0.185364 0.133789 0.901672 1441912499 0.366943 -0.185364 0.133789 0.901672 1441912499 0.366943 -0.185364 0.133789 0.901672 1441912499 0.481628 -0.050964 0.160156 0.860046 1441912499 0.481628 -0.050964 0.160156 0.860046 1441912499 0.481628 -0.050964 0.160156 0.860046 1441912499 0.481628 -0.050964 0.160156 0.860046 1441912499 0.481628 -0.050964 0.160156 0.860046 1441912499 0.481628 -0.050964 0.160156 0.860046 1441912499 0.595459 0.116150 0.158081 0.778992 1441912499 0.595459 0.116150 0.158081 0.778992 1441912499 0.595459 0.116150 0.158081 0.778992 1441912499 0.595459 0.116150 0.158081 0.778992 1441912499 0.595459 0.116150 0.158081 0.778992 1441912499 0.595459 0.116150 0.158081 0.778992 1441912499 0.660706 0.178833 0.111450 0.720398 1441912499 0.660706 0.178833 0.111450 0.720398 1441912499 0.660706 0.178833 0.111450 0.720398 1441912499 0.660706 0.178833 0.111450 0.720398 1441912499 0.660706 0.178833 0.111450 0.720398 1441912499 0.660706 0.178833 0.111450 0.720398 1441912499 0.660706 0.178833 0.111450 0.720398 1441912499 0.660706 0.178833 0.111450 0.720398 1441912499 0.663879 0.157349 0.086304 0.725891 1441912499 0.663879 0.157349 0.086304 0.725891 1441912499 0.663879 0.157349 0.086304 0.725891 1441912499 0.663879 0.157349 0.086304 0.725891 1441912499 0.654175 0.165710 0.086609 0.732849 1441912499 0.654175 0.165710 0.086609 0.732849 1441912499 0.654175 0.165710 0.086609 0.732849 1441912499 0.654175 0.165710 0.086609 0.732849 1441912499 0.654175 0.165710 0.086609 0.732849 1441912499 0.654175 0.165710 0.086609 0.732849 1441912499 0.654175 0.165710 0.086609 0.732849 1441912499 0.654175 0.165710 0.086609 0.732849 1441912499 0.647278 0.102478 0.029785 0.754700 1441912499 0.647278 0.102478 0.029785 0.754700 1441912499 0.647278 0.102478 0.029785 0.754700 1441912499 0.647278 0.102478 0.029785 0.754700 1441912499 0.647278 0.102478 0.029785 0.754700 1441912499 0.647278 0.102478 0.029785 0.754700 1441912499 0.600464 -0.017700 -0.080444 0.795349 1441912499 0.600464 -0.017700 -0.080444 0.795349 1441912499 0.600464 -0.017700 -0.080444 0.795349 1441912499 0.600464 -0.017700 -0.080444 0.795349 1441912499 0.600464 -0.017700 -0.080444 0.795349 1441912499 0.600464 -0.017700 -0.080444 0.795349 1441912499 0.516235 -0.110352 -0.134827 0.838501 1441912499 0.516235 -0.110352 -0.134827 0.838501 1441912499 0.516235 -0.110352 -0.134827 0.838501 1441912499 0.516235 -0.110352 -0.134827 0.838501 1441912499 0.516235 -0.110352 -0.134827 0.838501 1441912499 0.516235 -0.110352 -0.134827 0.838501 1441912499 0.413696 -0.198730 -0.169556 0.872131 1441912499 0.413696 -0.198730 -0.169556 0.872131 1441912499 0.413696 -0.198730 -0.169556 0.872131 1441912499 0.413696 -0.198730 -0.169556 0.872131 1441912499 0.413696 -0.198730 -0.169556 0.872131 1441912499 0.413696 -0.198730 -0.169556 0.872131 1441912499 0.274475 -0.306519 -0.224854 0.883240 1441912499 0.274475 -0.306519 -0.224854 0.883240 1441912499 0.274475 -0.306519 -0.224854 0.883240 1441912499 0.274475 -0.306519 -0.224854 0.883240 1441912499 0.274475 -0.306519 -0.224854 0.883240 1441912499 0.274475 -0.306519 -0.224854 0.883240 1441912499 0.140625 -0.369141 -0.253784 0.882935 1441912499 0.140625 -0.369141 -0.253784 0.882935 1441912499 0.140625 -0.369141 -0.253784 0.882935 1441912499 0.140625 -0.369141 -0.253784 0.882935 1441912499 0.140625 -0.369141 -0.253784 0.882935 1441912499 0.140625 -0.369141 -0.253784 0.882935 1441912499 0.046082 -0.413452 -0.225159 0.881042 1441912499 0.046082 -0.413452 -0.225159 0.881042 1441912499 0.046082 -0.413452 -0.225159 0.881042 1441912499 0.046082 -0.413452 -0.225159 0.881042 1441912499 0.046082 -0.413452 -0.225159 0.881042 1441912499 0.046082 -0.413452 -0.225159 0.881042 1441912499 -0.040527 -0.445068 -0.211243 0.869263 1441912499 -0.040527 -0.445068 -0.211243 0.869263 1441912499 -0.040527 -0.445068 -0.211243 0.869263 1441912499 -0.040527 -0.445068 -0.211243 0.869263 1441912499 -0.040527 -0.445068 -0.211243 0.869263 1441912499 -0.040527 -0.445068 -0.211243 0.869263 1441912499 -0.084595 -0.462097 -0.194214 0.861145 1441912499 -0.084595 -0.462097 -0.194214 0.861145 1441912499 -0.084595 -0.462097 -0.194214 0.861145 1441912499 -0.084595 -0.462097 -0.194214 0.861145 1441912499 -0.084595 -0.462097 -0.194214 0.861145 1441912499 -0.084595 -0.462097 -0.194214 0.861145 1441912499 -0.059692 -0.484619 -0.151062 0.859497 1441912499 -0.059692 -0.484619 -0.151062 0.859497 1441912499 -0.059692 -0.484619 -0.151062 0.859497 1441912499 -0.059692 -0.484619 -0.151062 0.859497 1441912499 -0.059692 -0.484619 -0.151062 0.859497 1441912500 -0.059692 -0.484619 -0.151062 0.859497 1441912500 -0.046936 -0.484985 -0.144592 0.861206 1441912500 -0.046936 -0.484985 -0.144592 0.861206 1441912500 -0.046936 -0.484985 -0.144592 0.861206 1441912500 -0.046936 -0.484985 -0.144592 0.861206 1441912500 -0.046936 -0.484985 -0.144592 0.861206 1441912500 -0.046936 -0.484985 -0.144592 0.861206 1441912500 -0.017029 -0.470581 -0.078064 0.878723 1441912500 -0.017029 -0.470581 -0.078064 0.878723 1441912500 -0.017029 -0.470581 -0.078064 0.878723 1441912500 -0.017029 -0.470581 -0.078064 0.878723 1441912500 -0.017029 -0.470581 -0.078064 0.878723 1441912500 -0.017029 -0.470581 -0.078064 0.878723 1441912500 0.031555 -0.440796 -0.027100 0.896667 1441912500 0.031555 -0.440796 -0.027100 0.896667 1441912500 0.031555 -0.440796 -0.027100 0.896667 1441912500 0.031555 -0.440796 -0.027100 0.896667 1441912500 0.031555 -0.440796 -0.027100 0.896667 1441912500 0.031555 -0.440796 -0.027100 0.896667 1441912500 0.105347 -0.389648 0.003540 0.914917 1441912500 0.105347 -0.389648 0.003540 0.914917 1441912500 0.105347 -0.389648 0.003540 0.914917 1441912500 0.105347 -0.389648 0.003540 0.914917 1441912500 0.105347 -0.389648 0.003540 0.914917 1441912500 0.105347 -0.389648 0.003540 0.914917 1441912500 0.205078 -0.315491 0.038818 0.925659 1441912500 0.205078 -0.315491 0.038818 0.925659 1441912500 0.205078 -0.315491 0.038818 0.925659 1441912500 0.205078 -0.315491 0.038818 0.925659 1441912500 0.205078 -0.315491 0.038818 0.925659 1441912500 0.205078 -0.315491 0.038818 0.925659 1441912500 0.205078 -0.315491 0.038818 0.925659 1441912500 0.205078 -0.315491 0.038818 0.925659 1441912500 0.319214 -0.211487 0.074768 0.920715 1441912500 0.319214 -0.211487 0.074768 0.920715 1441912500 0.319214 -0.211487 0.074768 0.920715 1441912500 0.319214 -0.211487 0.074768 0.920715 1441912500 0.319214 -0.211487 0.074768 0.920715 1441912500 0.319214 -0.211487 0.074768 0.920715 1441912500 0.439941 -0.072815 0.119080 0.887085 1441912500 0.439941 -0.072815 0.119080 0.887085 1441912500 0.439941 -0.072815 0.119080 0.887085 1441912500 0.439941 -0.072815 0.119080 0.887085 1441912500 0.439941 -0.072815 0.119080 0.887085 1441912500 0.439941 -0.072815 0.119080 0.887085 1441912500 0.545471 0.058533 0.125183 0.826599 1441912500 0.545471 0.058533 0.125183 0.826599 1441912500 0.545471 0.058533 0.125183 0.826599 1441912500 0.545471 0.058533 0.125183 0.826599 1441912500 0.545471 0.058533 0.125183 0.826599 1441912500 0.545471 0.058533 0.125183 0.826599 1441912500 0.625122 0.159790 0.128601 0.753052 1441912500 0.625122 0.159790 0.128601 0.753052 1441912500 0.625122 0.159790 0.128601 0.753052 1441912500 0.625122 0.159790 0.128601 0.753052 1441912500 0.625122 0.159790 0.128601 0.753052 1441912500 0.625122 0.159790 0.128601 0.753052 1441912500 0.675659 0.185730 0.107422 0.705200 1441912500 0.675659 0.185730 0.107422 0.705200 1441912500 0.675659 0.185730 0.107422 0.705200 1441912500 0.675659 0.185730 0.107422 0.705200 1441912500 0.675659 0.185730 0.107422 0.705200 1441912500 0.675659 0.185730 0.107422 0.705200 1441912500 0.667908 0.147705 0.059448 0.726990 1441912500 0.667908 0.147705 0.059448 0.726990 1441912500 0.667908 0.147705 0.059448 0.726990 1441912500 0.667908 0.147705 0.059448 0.726990 1441912500 0.667908 0.147705 0.059448 0.726990 1441912500 0.667908 0.147705 0.059448 0.726990 1441912500 0.667908 0.147705 0.059448 0.726990 1441912500 0.667908 0.147705 0.059448 0.726990 1441912500 0.662781 0.164185 0.078430 0.726318 1441912500 0.662781 0.164185 0.078430 0.726318 1441912500 0.662781 0.164185 0.078430 0.726318 1441912500 0.662781 0.164185 0.078430 0.726318 1441912500 0.662781 0.164185 0.078430 0.726318 1441912500 0.662781 0.164185 0.078430 0.726318 1441912500 0.647705 0.116516 0.037109 0.751953 1441912500 0.647705 0.116516 0.037109 0.751953 1441912500 0.647705 0.116516 0.037109 0.751953 1441912500 0.647705 0.116516 0.037109 0.751953 1441912500 0.608826 0.045532 -0.008850 0.791870 1441912500 0.608826 0.045532 -0.008850 0.791870 1441912500 0.608826 0.045532 -0.008850 0.791870 1441912500 0.608826 0.045532 -0.008850 0.791870 1441912500 0.608826 0.045532 -0.008850 0.791870 1441912500 0.608826 0.045532 -0.008850 0.791870 1441912500 0.608826 0.045532 -0.008850 0.791870 1441912500 0.608826 0.045532 -0.008850 0.791870 1441912500 0.545654 -0.038391 -0.049622 0.835571 1441912500 0.545654 -0.038391 -0.049622 0.835571 1441912500 0.545654 -0.038391 -0.049622 0.835571 1441912500 0.545654 -0.038391 -0.049622 0.835571 1441912500 0.545654 -0.038391 -0.049622 0.835571 1441912500 0.545654 -0.038391 -0.049622 0.835571 1441912500 0.446594 -0.133545 -0.091064 0.879944 1441912500 0.446594 -0.133545 -0.091064 0.879944 1441912500 0.446594 -0.133545 -0.091064 0.879944 1441912500 0.446594 -0.133545 -0.091064 0.879944 1441912500 0.446594 -0.133545 -0.091064 0.879944 1441912500 0.446594 -0.133545 -0.091064 0.879944 1441912500 0.347656 -0.230225 -0.120361 0.900879 1441912500 0.347656 -0.230225 -0.120361 0.900879 1441912500 0.347656 -0.230225 -0.120361 0.900879 1441912500 0.347656 -0.230225 -0.120361 0.900879 1441912500 0.347656 -0.230225 -0.120361 0.900879 1441912500 0.347656 -0.230225 -0.120361 0.900879 1441912500 0.234619 -0.317139 -0.168274 0.903320 1441912500 0.234619 -0.317139 -0.168274 0.903320 1441912500 0.234619 -0.317139 -0.168274 0.903320 1441912500 0.234619 -0.317139 -0.168274 0.903320 1441912500 0.234619 -0.317139 -0.168274 0.903320 1441912500 0.234619 -0.317139 -0.168274 0.903320 1441912500 0.122009 -0.382019 -0.221191 0.888916 1441912501 0.122009 -0.382019 -0.221191 0.888916 1441912501 0.122009 -0.382019 -0.221191 0.888916 1441912501 0.122009 -0.382019 -0.221191 0.888916 1441912501 0.122009 -0.382019 -0.221191 0.888916 1441912501 0.122009 -0.382019 -0.221191 0.888916 1441912501 0.122009 -0.382019 -0.221191 0.888916 1441912501 0.122009 -0.382019 -0.221191 0.888916 1441912501 0.026123 -0.419861 -0.248535 0.872498 1441912501 0.026123 -0.419861 -0.248535 0.872498 1441912501 0.026123 -0.419861 -0.248535 0.872498 1441912501 0.026123 -0.419861 -0.248535 0.872498 1441912501 0.026123 -0.419861 -0.248535 0.872498 1441912501 0.026123 -0.419861 -0.248535 0.872498 1441912501 -0.039063 -0.440186 -0.225281 0.868286 1441912501 -0.039063 -0.440186 -0.225281 0.868286 1441912501 -0.039063 -0.440186 -0.225281 0.868286 1441912501 -0.039063 -0.440186 -0.225281 0.868286 1441912501 -0.039063 -0.440186 -0.225281 0.868286 1441912501 -0.039063 -0.440186 -0.225281 0.868286 1441912501 -0.055298 -0.455261 -0.154114 0.875183 1441912501 -0.055298 -0.455261 -0.154114 0.875183 1441912501 -0.055298 -0.455261 -0.154114 0.875183 1441912501 -0.055298 -0.455261 -0.154114 0.875183 1441912501 -0.055298 -0.455261 -0.154114 0.875183 1441912501 -0.055298 -0.455261 -0.154114 0.875183 1441912501 -0.034302 -0.468567 -0.117554 0.874878 1441912501 -0.034302 -0.468567 -0.117554 0.874878 1441912501 -0.034302 -0.468567 -0.117554 0.874878 1441912501 -0.034302 -0.468567 -0.117554 0.874878 1441912501 -0.034302 -0.468567 -0.117554 0.874878 1441912501 -0.034302 -0.468567 -0.117554 0.874878 1441912501 -0.016907 -0.464417 -0.096924 0.880127 1441912501 -0.016907 -0.464417 -0.096924 0.880127 1441912501 -0.016907 -0.464417 -0.096924 0.880127 1441912501 -0.016907 -0.464417 -0.096924 0.880127 1441912501 -0.016907 -0.464417 -0.096924 0.880127 1441912501 -0.016907 -0.464417 -0.096924 0.880127 1441912501 0.001587 -0.439331 -0.023804 0.898010 1441912501 0.001587 -0.439331 -0.023804 0.898010 1441912501 0.001587 -0.439331 -0.023804 0.898010 1441912501 0.001587 -0.439331 -0.023804 0.898010 1441912501 0.001587 -0.439331 -0.023804 0.898010 1441912501 0.001587 -0.439331 -0.023804 0.898010 1441912501 0.035828 -0.406250 0.007263 0.913025 1441912501 0.035828 -0.406250 0.007263 0.913025 1441912501 0.035828 -0.406250 0.007263 0.913025 1441912501 0.035828 -0.406250 0.007263 0.913025 1441912501 0.035828 -0.406250 0.007263 0.913025 1441912501 0.035828 -0.406250 0.007263 0.913025 1441912501 0.035828 -0.406250 0.007263 0.913025 1441912501 0.035828 -0.406250 0.007263 0.913025 1441912501 0.110535 -0.352478 0.052002 0.927795 1441912501 0.110535 -0.352478 0.052002 0.927795 1441912501 0.110535 -0.352478 0.052002 0.927795 1441912501 0.110535 -0.352478 0.052002 0.927795 1441912501 0.110535 -0.352478 0.052002 0.927795 1441912501 0.110535 -0.352478 0.052002 0.927795 1441912501 0.202942 -0.283264 0.086121 0.933350 1441912501 0.202942 -0.283264 0.086121 0.933350 1441912501 0.202942 -0.283264 0.086121 0.933350 1441912501 0.202942 -0.283264 0.086121 0.933350 1441912501 0.202942 -0.283264 0.086121 0.933350 1441912501 0.202942 -0.283264 0.086121 0.933350 1441912501 0.309326 -0.191711 0.112610 0.924561 1441912501 0.309326 -0.191711 0.112610 0.924561 1441912501 0.309326 -0.191711 0.112610 0.924561 1441912501 0.309326 -0.191711 0.112610 0.924561 1441912501 0.309326 -0.191711 0.112610 0.924561 1441912501 0.309326 -0.191711 0.112610 0.924561 1441912501 0.408203 -0.091370 0.104858 0.902161 1441912501 0.408203 -0.091370 0.104858 0.902161 1441912501 0.408203 -0.091370 0.104858 0.902161 1441912501 0.408203 -0.091370 0.104858 0.902161 1441912501 0.408203 -0.091370 0.104858 0.902161 1441912501 0.408203 -0.091370 0.104858 0.902161 1441912501 0.495789 0.015808 0.112061 0.860962 1441912501 0.495789 0.015808 0.112061 0.860962 1441912501 0.495789 0.015808 0.112061 0.860962 1441912501 0.495789 0.015808 0.112061 0.860962 1441912501 0.495789 0.015808 0.112061 0.860962 1441912501 0.495789 0.015808 0.112061 0.860962 1441912501 0.595276 0.095825 0.117493 0.789063 1441912501 0.595276 0.095825 0.117493 0.789063 1441912501 0.595276 0.095825 0.117493 0.789063 1441912501 0.595276 0.095825 0.117493 0.789063 1441912501 0.595276 0.095825 0.117493 0.789063 1441912501 0.595276 0.095825 0.117493 0.789063 1441912501 0.595276 0.095825 0.117493 0.789063 1441912501 0.595276 0.095825 0.117493 0.789063 1441912501 0.668335 0.155396 0.104370 0.719849 1441912501 0.668335 0.155396 0.104370 0.719849 1441912501 0.668335 0.155396 0.104370 0.719849 1441912501 0.668335 0.155396 0.104370 0.719849 1441912501 0.668335 0.155396 0.104370 0.719849 1441912501 0.668335 0.155396 0.104370 0.719849 1441912501 0.670898 0.117920 0.057434 0.729797 1441912501 0.670898 0.117920 0.057434 0.729797 1441912501 0.670898 0.117920 0.057434 0.729797 1441912501 0.670898 0.117920 0.057434 0.729797 1441912501 0.670898 0.117920 0.057434 0.729797 1441912501 0.670898 0.117920 0.057434 0.729797 1441912501 0.670715 0.150269 0.078491 0.721985 1441912501 0.670715 0.150269 0.078491 0.721985 1441912501 0.670715 0.150269 0.078491 0.721985 1441912501 0.670715 0.150269 0.078491 0.721985 1441912501 0.670715 0.150269 0.078491 0.721985 1441912501 0.670715 0.150269 0.078491 0.721985 1441912501 0.669739 0.122559 0.051453 0.730530 1441912501 0.669739 0.122559 0.051453 0.730530 1441912501 0.669739 0.122559 0.051453 0.730530 1441912501 0.669739 0.122559 0.051453 0.730530 1441912501 0.669739 0.122559 0.051453 0.730530 1441912501 0.669739 0.122559 0.051453 0.730530 1441912501 0.641174 0.078186 0.016846 0.763184 1441912502 0.641174 0.078186 0.016846 0.763184 1441912502 0.641174 0.078186 0.016846 0.763184 1441912502 0.641174 0.078186 0.016846 0.763184 1441912502 0.641174 0.078186 0.016846 0.763184 1441912502 0.641174 0.078186 0.016846 0.763184 1441912502 0.583923 -0.007690 -0.045227 0.810425 1441912502 0.583923 -0.007690 -0.045227 0.810425 1441912502 0.583923 -0.007690 -0.045227 0.810425 1441912502 0.583923 -0.007690 -0.045227 0.810425 1441912502 0.583923 -0.007690 -0.045227 0.810425 1441912502 0.583923 -0.007690 -0.045227 0.810425 1441912502 0.477417 -0.106201 -0.103271 0.866089 1441912502 0.477417 -0.106201 -0.103271 0.866089 1441912502 0.477417 -0.106201 -0.103271 0.866089 1441912502 0.477417 -0.106201 -0.103271 0.866089 1441912502 0.477417 -0.106201 -0.103271 0.866089 1441912502 0.477417 -0.106201 -0.103271 0.866089 1441912502 0.373779 -0.193787 -0.122437 0.898743 1441912502 0.373779 -0.193787 -0.122437 0.898743 1441912502 0.373779 -0.193787 -0.122437 0.898743 1441912502 0.373779 -0.193787 -0.122437 0.898743 1441912502 0.373779 -0.193787 -0.122437 0.898743 1441912502 0.373779 -0.193787 -0.122437 0.898743 1441912502 0.272156 -0.271545 -0.108459 0.916748 1441912502 0.272156 -0.271545 -0.108459 0.916748 1441912502 0.272156 -0.271545 -0.108459 0.916748 1441912502 0.272156 -0.271545 -0.108459 0.916748 1441912502 0.272156 -0.271545 -0.108459 0.916748 1441912502 0.272156 -0.271545 -0.108459 0.916748 1441912502 0.163696 -0.343811 -0.138855 0.914185 1441912502 0.163696 -0.343811 -0.138855 0.914185 1441912502 0.163696 -0.343811 -0.138855 0.914185 1441912502 0.163696 -0.343811 -0.138855 0.914185 1441912502 0.163696 -0.343811 -0.138855 0.914185 1441912502 0.163696 -0.343811 -0.138855 0.914185 1441912502 0.066101 -0.392151 -0.160706 0.903320 1441912502 0.066101 -0.392151 -0.160706 0.903320 1441912502 0.066101 -0.392151 -0.160706 0.903320 1441912502 0.066101 -0.392151 -0.160706 0.903320 1441912502 0.066101 -0.392151 -0.160706 0.903320 1441912502 0.066101 -0.392151 -0.160706 0.903320 1441912502 -0.004578 -0.417053 -0.164673 0.893799 1441912502 -0.004578 -0.417053 -0.164673 0.893799 1441912502 -0.004578 -0.417053 -0.164673 0.893799 1441912502 -0.004578 -0.417053 -0.164673 0.893799 1441912502 -0.004578 -0.417053 -0.164673 0.893799 1441912502 -0.004578 -0.417053 -0.164673 0.893799 1441912502 -0.027466 -0.436890 -0.128784 0.889832 1441912502 -0.027466 -0.436890 -0.128784 0.889832 1441912502 -0.027466 -0.436890 -0.128784 0.889832 1441912502 -0.027466 -0.436890 -0.128784 0.889832 1441912502 -0.027466 -0.436890 -0.128784 0.889832 1441912502 -0.027466 -0.436890 -0.128784 0.889832 1441912502 -0.006165 -0.451172 -0.116577 0.884766 1441912502 -0.006165 -0.451172 -0.116577 0.884766 1441912502 -0.006165 -0.451172 -0.116577 0.884766 1441912502 -0.006165 -0.451172 -0.116577 0.884766 1441912502 -0.006165 -0.451172 -0.116577 0.884766 1441912502 -0.006165 -0.451172 -0.116577 0.884766 1441912502 0.018188 -0.458679 -0.111450 0.881409 1441912502 0.018188 -0.458679 -0.111450 0.881409 1441912502 0.018188 -0.458679 -0.111450 0.881409 1441912502 0.018188 -0.458679 -0.111450 0.881409 1441912502 0.018188 -0.458679 -0.111450 0.881409 1441912502 0.018188 -0.458679 -0.111450 0.881409 1441912502 0.018188 -0.458679 -0.111450 0.881409 1441912502 0.018188 -0.458679 -0.111450 0.881409 1441912502 0.013184 -0.450012 -0.078491 0.889465 1441912502 0.013184 -0.450012 -0.078491 0.889465 1441912502 0.013184 -0.450012 -0.078491 0.889465 1441912502 0.013184 -0.450012 -0.078491 0.889465 1441912502 0.013184 -0.450012 -0.078491 0.889465 1441912502 0.013184 -0.450012 -0.078491 0.889465 1441912502 0.024658 -0.433350 -0.019043 0.900696 1441912502 0.024658 -0.433350 -0.019043 0.900696 1441912502 0.024658 -0.433350 -0.019043 0.900696 1441912502 0.024658 -0.433350 -0.019043 0.900696 1441912502 0.024658 -0.433350 -0.019043 0.900696 1441912502 0.024658 -0.433350 -0.019043 0.900696 1441912502 0.067383 -0.409363 0.014771 0.909729 1441912502 0.067383 -0.409363 0.014771 0.909729 1441912502 0.067383 -0.409363 0.014771 0.909729 1441912502 0.067383 -0.409363 0.014771 0.909729 1441912502 0.067383 -0.409363 0.014771 0.909729 1441912502 0.067383 -0.409363 0.014771 0.909729 1441912502 0.133057 -0.369812 0.025208 0.919189 1441912502 0.133057 -0.369812 0.025208 0.919189 1441912502 0.133057 -0.369812 0.025208 0.919189 1441912502 0.133057 -0.369812 0.025208 0.919189 1441912502 0.133057 -0.369812 0.025208 0.919189 1441912502 0.133057 -0.369812 0.025208 0.919189 1441912502 0.222900 -0.310913 0.039795 0.923035 1441912502 0.222900 -0.310913 0.039795 0.923035 1441912502 0.222900 -0.310913 0.039795 0.923035 1441912502 0.222900 -0.310913 0.039795 0.923035 1441912502 0.222900 -0.310913 0.039795 0.923035 1441912502 0.222900 -0.310913 0.039795 0.923035 1441912502 0.322327 -0.226685 0.055542 0.917358 1441912502 0.322327 -0.226685 0.055542 0.917358 1441912502 0.322327 -0.226685 0.055542 0.917358 1441912502 0.322327 -0.226685 0.055542 0.917358 1441912502 0.322327 -0.226685 0.055542 0.917358 1441912502 0.322327 -0.226685 0.055542 0.917358 1441912502 0.322327 -0.226685 0.055542 0.917358 1441912502 0.322327 -0.226685 0.055542 0.917358 1441912502 0.423523 -0.126953 0.085571 0.892822 1441912502 0.423523 -0.126953 0.085571 0.892822 1441912502 0.423523 -0.126953 0.085571 0.892822 1441912502 0.423523 -0.126953 0.085571 0.892822 1441912502 0.423523 -0.126953 0.085571 0.892822 1441912502 0.423523 -0.126953 0.085571 0.892822 1441912502 0.531433 0.014282 0.138733 0.835449 1441912503 0.531433 0.014282 0.138733 0.835449 1441912503 0.531433 0.014282 0.138733 0.835449 1441912503 0.531433 0.014282 0.138733 0.835449 1441912503 0.531433 0.014282 0.138733 0.835449 1441912503 0.531433 0.014282 0.138733 0.835449 1441912503 0.608826 0.140015 0.164856 0.763184 1441912503 0.608826 0.140015 0.164856 0.763184 1441912503 0.608826 0.140015 0.164856 0.763184 1441912503 0.608826 0.140015 0.164856 0.763184 1441912503 0.608826 0.140015 0.164856 0.763184 1441912503 0.608826 0.140015 0.164856 0.763184 1441912503 0.661682 0.180054 0.143494 0.713440 1441912503 0.661682 0.180054 0.143494 0.713440 1441912503 0.661682 0.180054 0.143494 0.713440 1441912503 0.661682 0.180054 0.143494 0.713440 1441912503 0.661682 0.180054 0.143494 0.713440 1441912503 0.661682 0.180054 0.143494 0.713440 1441912503 0.651245 0.147583 0.112976 0.735718 1441912503 0.651245 0.147583 0.112976 0.735718 1441912503 0.651245 0.147583 0.112976 0.735718 1441912503 0.651245 0.147583 0.112976 0.735718 1441912503 0.651245 0.147583 0.112976 0.735718 1441912503 0.651245 0.147583 0.112976 0.735718 1441912503 0.654785 0.149292 0.112976 0.732178 1441912503 0.654785 0.149292 0.112976 0.732178 1441912503 0.654785 0.149292 0.112976 0.732178 1441912503 0.654785 0.149292 0.112976 0.732178 1441912503 0.654785 0.149292 0.112976 0.732178 1441912503 0.654785 0.149292 0.112976 0.732178 1441912503 0.650757 0.123352 0.087769 0.743958 1441912503 0.650757 0.123352 0.087769 0.743958 1441912503 0.650757 0.123352 0.087769 0.743958 1441912503 0.650757 0.123352 0.087769 0.743958 1441912503 0.650757 0.123352 0.087769 0.743958 1441912503 0.650757 0.123352 0.087769 0.743958 1441912503 0.623901 0.108643 0.094971 0.768005 1441912503 0.623901 0.108643 0.094971 0.768005 1441912503 0.623901 0.108643 0.094971 0.768005 1441912503 0.623901 0.108643 0.094971 0.768005 1441912503 0.623901 0.108643 0.094971 0.768005 1441912503 0.623901 0.108643 0.094971 0.768005 1441912503 0.573669 0.031433 0.056763 0.816467 1441912503 0.573669 0.031433 0.056763 0.816467 1441912503 0.573669 0.031433 0.056763 0.816467 1441912503 0.573669 0.031433 0.056763 0.816467 1441912503 0.488220 -0.079346 -0.004639 0.869019 1441912503 0.488220 -0.079346 -0.004639 0.869019 1441912503 0.488220 -0.079346 -0.004639 0.869019 1441912503 0.488220 -0.079346 -0.004639 0.869019 1441912503 0.488220 -0.079346 -0.004639 0.869019 1441912503 0.488220 -0.079346 -0.004639 0.869019 1441912503 0.370728 -0.176331 -0.021423 0.911560 1441912503 0.370728 -0.176331 -0.021423 0.911560 1441912503 0.370728 -0.176331 -0.021423 0.911560 1441912503 0.370728 -0.176331 -0.021423 0.911560 1441912503 0.370728 -0.176331 -0.021423 0.911560 1441912503 0.370728 -0.176331 -0.021423 0.911560 1441912503 0.240234 -0.276428 -0.065002 0.928223 1441912503 0.240234 -0.276428 -0.065002 0.928223 1441912503 0.240234 -0.276428 -0.065002 0.928223 1441912503 0.240234 -0.276428 -0.065002 0.928223 1441912503 0.240234 -0.276428 -0.065002 0.928223 1441912503 0.240234 -0.276428 -0.065002 0.928223 1441912503 0.114075 -0.343811 -0.112915 0.925171 1441912503 0.114075 -0.343811 -0.112915 0.925171 1441912503 0.114075 -0.343811 -0.112915 0.925171 1441912503 0.114075 -0.343811 -0.112915 0.925171 1441912503 0.114075 -0.343811 -0.112915 0.925171 1441912503 0.114075 -0.343811 -0.112915 0.925171 1441912503 0.114075 -0.343811 -0.112915 0.925171 1441912503 0.114075 -0.343811 -0.112915 0.925171 1441912503 0.008911 -0.387085 -0.142334 0.910950 1441912503 0.008911 -0.387085 -0.142334 0.910950 1441912503 0.008911 -0.387085 -0.142334 0.910950 1441912503 0.008911 -0.387085 -0.142334 0.910950 1441912503 0.008911 -0.387085 -0.142334 0.910950 1441912503 0.008911 -0.387085 -0.142334 0.910950 1441912503 -0.069092 -0.409180 -0.150635 0.897278 1441912503 -0.069092 -0.409180 -0.150635 0.897278 1441912503 -0.069092 -0.409180 -0.150635 0.897278 1441912503 -0.069092 -0.409180 -0.150635 0.897278 1441912503 -0.069092 -0.409180 -0.150635 0.897278 1441912503 -0.069092 -0.409180 -0.150635 0.897278 1441912503 -0.092712 -0.414001 -0.119690 0.897583 1441912503 -0.092712 -0.414001 -0.119690 0.897583 1441912503 -0.092712 -0.414001 -0.119690 0.897583 1441912503 -0.092712 -0.414001 -0.119690 0.897583 1441912503 -0.092712 -0.414001 -0.119690 0.897583 1441912503 -0.092712 -0.414001 -0.119690 0.897583 1441912503 -0.079163 -0.424316 -0.115784 0.894592 1441912503 -0.079163 -0.424316 -0.115784 0.894592 1441912503 -0.079163 -0.424316 -0.115784 0.894592 1441912503 -0.079163 -0.424316 -0.115784 0.894592 1441912503 -0.079163 -0.424316 -0.115784 0.894592 1441912503 -0.079163 -0.424316 -0.115784 0.894592 1441912503 -0.070007 -0.430237 -0.120239 0.891907 1441912503 -0.070007 -0.430237 -0.120239 0.891907 1441912503 -0.070007 -0.430237 -0.120239 0.891907 1441912503 -0.070007 -0.430237 -0.120239 0.891907 1441912503 -0.070007 -0.430237 -0.120239 0.891907 1441912503 -0.070007 -0.430237 -0.120239 0.891907 1441912503 -0.034668 -0.426514 -0.050476 0.902405 1441912503 -0.034668 -0.426514 -0.050476 0.902405 1441912503 -0.034668 -0.426514 -0.050476 0.902405 1441912503 -0.034668 -0.426514 -0.050476 0.902405 1441912503 -0.034668 -0.426514 -0.050476 0.902405 1441912503 -0.034668 -0.426514 -0.050476 0.902405 1441912503 0.020813 -0.408386 0.008423 0.912537 1441912503 0.020813 -0.408386 0.008423 0.912537 1441912503 0.020813 -0.408386 0.008423 0.912537 1441912504 0.020813 -0.408386 0.008423 0.912537 1441912504 0.020813 -0.408386 0.008423 0.912537 1441912504 0.020813 -0.408386 0.008423 0.912537 1441912504 0.089355 -0.382141 0.029663 0.919312 1441912504 0.089355 -0.382141 0.029663 0.919312 1441912504 0.089355 -0.382141 0.029663 0.919312 1441912504 
0.643311 0.253418 -0.566345 0.448486 1441912509 0.643311 0.253418 -0.566345 0.448486 1441912509 0.643311 0.253418 -0.566345 0.448486 1441912509 0.650757 0.248474 -0.566467 0.440247 1441912509 0.650757 0.248474 -0.566467 0.440247 1441912509 0.650757 0.248474 -0.566467 0.440247 1441912509 0.650757 0.248474 -0.566467 0.440247 1441912509 0.650757 0.248474 -0.566467 0.440247 1441912509 0.650757 0.248474 -0.566467 0.440247 1441912509 0.650757 0.248474 -0.566467 0.440247 1441912509 0.650757 0.248474 -0.566467 0.440247 1441912509 0.654663 0.248535 -0.565796 0.435364 1441912509 0.654663 0.248535 -0.565796 0.435364 1441912509 0.654663 0.248535 -0.565796 0.435364 1441912509 0.654663 0.248535 -0.565796 0.435364 1441912509 0.654663 0.248535 -0.565796 0.435364 1441912509 0.654663 0.248535 -0.565796 0.435364 1441912509 0.662109 0.243164 -0.565491 0.427307 1441912509 0.662109 0.243164 -0.565491 0.427307 1441912509 0.662109 0.243164 -0.565491 0.427307 1441912509 0.662109 0.243164 -0.565491 0.427307 1441912509 0.662109 0.243164 -0.565491 0.427307 1441912509 0.662109 0.243164 -0.565491 0.427307 1441912509 0.672180 0.227234 -0.570007 0.414246 1441912509 0.672180 0.227234 -0.570007 0.414246 1441912509 0.672180 0.227234 -0.570007 0.414246 1441912509 0.672180 0.227234 -0.570007 0.414246 1441912509 0.672180 0.227234 -0.570007 0.414246 1441912509 0.672180 0.227234 -0.570007 0.414246 1441912509 0.681274 0.208679 -0.577881 0.397949 1441912509 0.681274 0.208679 -0.577881 0.397949 1441912509 0.681274 0.208679 -0.577881 0.397949 1441912509 0.681274 0.208679 -0.577881 0.397949 1441912509 0.681274 0.208679 -0.577881 0.397949 1441912509 0.681274 0.208679 -0.577881 0.397949 1441912509 0.687073 0.195190 -0.586121 0.382446 1441912509 0.687073 0.195190 -0.586121 0.382446 1441912509 0.687073 0.195190 -0.586121 0.382446 1441912509 0.687073 0.195190 -0.586121 0.382446 1441912509 0.687073 0.195190 -0.586121 0.382446 1441912509 0.687073 0.195190 -0.586121 0.382446 1441912509 0.690430 0.189819 -0.590454 0.372314 1441912509 0.690430 0.189819 -0.590454 0.372314 1441912509 0.690430 0.189819 -0.590454 0.372314 1441912509 0.690430 0.189819 -0.590454 0.372314 1441912509 0.690430 0.189819 -0.590454 0.372314 1441912509 0.690430 0.189819 -0.590454 0.372314 1441912509 0.691101 0.193420 -0.593201 0.364807 1441912509 0.691101 0.193420 -0.593201 0.364807 1441912509 0.691101 0.193420 -0.593201 0.364807 1441912509 0.691101 0.193420 -0.593201 0.364807 1441912509 0.691101 0.193420 -0.593201 0.364807 1441912509 0.691101 0.193420 -0.593201 0.364807 1441912509 0.689331 0.202026 -0.594788 0.360901 1441912509 0.689331 0.202026 -0.594788 0.360901 1441912509 0.689331 0.202026 -0.594788 0.360901 1441912509 0.689331 0.202026 -0.594788 0.360901 1441912509 0.685303 0.213379 -0.593323 0.364380 1441912509 0.685303 0.213379 -0.593323 0.364380 1441912509 0.685303 0.213379 -0.593323 0.364380 1441912509 0.685303 0.213379 -0.593323 0.364380 1441912509 0.685303 0.213379 -0.593323 0.364380 1441912509 0.685303 0.213379 -0.593323 0.364380 1441912509 0.679382 0.221558 -0.590759 0.374695 1441912509 0.679382 0.221558 -0.590759 0.374695 1441912509 0.679382 0.221558 -0.590759 0.374695 1441912509 0.679382 0.221558 -0.590759 0.374695 1441912509 0.679382 0.221558 -0.590759 0.374695 1441912509 0.679382 0.221558 -0.590759 0.374695 1441912509 0.670715 0.235168 -0.583557 0.392761 1441912509 0.670715 0.235168 -0.583557 0.392761 1441912509 0.670715 0.235168 -0.583557 0.392761 1441912509 0.670715 0.235168 -0.583557 0.392761 1441912509 0.670715 0.235168 -0.583557 0.392761 1441912509 0.670715 0.235168 -0.583557 0.392761 1441912509 0.661377 0.250793 -0.574585 0.411682 1441912509 0.661377 0.250793 -0.574585 0.411682 1441912509 0.655273 0.256470 -0.569763 0.424438 1441912509 0.655273 0.256470 -0.569763 0.424438 1441912509 0.655273 0.256470 -0.569763 0.424438 1441912509 0.655273 0.256470 -0.569763 0.424438 1441912509 0.655273 0.256470 -0.569763 0.424438 1441912509 0.655273 0.256470 -0.569763 0.424438 1441912509 0.650513 0.256470 -0.569641 0.431946 1441912509 0.650513 0.256470 -0.569641 0.431946 1441912509 0.650513 0.256470 -0.569641 0.431946 1441912509 0.650513 0.256470 -0.569641 0.431946 1441912509 0.650513 0.256470 -0.569641 0.431946 1441912509 0.650513 0.256470 -0.569641 0.431946 1441912509 0.645752 0.255615 -0.569824 0.439270 1441912509 0.645752 0.255615 -0.569824 0.439270 1441912509 0.645752 0.255615 -0.569824 0.439270 1441912510 0.645752 0.255615 -0.569824 0.439270 1441912510 0.645752 0.255615 -0.569824 0.439270 1441912510 0.645752 0.255615 -0.569824 0.439270 1441912510 0.645752 0.255615 -0.569824 0.439270 1441912510 0.645752 0.255615 -0.569824 0.439270 1441912510 0.637573 0.265015 -0.565613 0.450867 1441912510 0.637573 0.265015 -0.565613 0.450867 1441912510 0.637573 0.265015 -0.565613 0.450867 1441912510 0.637573 0.265015 -0.565613 0.450867 1441912510 0.637573 0.265015 -0.565613 0.450867 1441912510 0.637573 0.265015 -0.565613 0.450867 1441912510 0.628418 0.281189 -0.558167 0.463013 1441912510 0.628418 0.281189 -0.558167 0.463013 1441912510 0.628418 0.281189 -0.558167 0.463013 1441912510 0.628418 0.281189 -0.558167 0.463013 1441912510 0.628418 0.281189 -0.558167 0.463013 1441912510 0.628418 0.281189 -0.558167 0.463013 1441912510 0.622681 0.295288 -0.552490 0.468811 1441912510 0.622681 0.295288 -0.552490 0.468811 1441912510 0.622681 0.295288 -0.552490 0.468811 1441912510 0.622681 0.295288 -0.552490 0.468811 1441912510 0.622681 0.295288 -0.552490 0.468811 1441912510 0.622681 0.295288 -0.552490 0.468811 1441912510 0.618286 0.302307 -0.552979 0.469604 1441912510 0.618286 0.302307 -0.552979 0.469604 1441912510 0.618286 0.302307 -0.552979 0.469604 1441912510 0.618286 0.302307 -0.552979 0.469604 1441912510 0.613831 0.309570 -0.549988 0.474121 1441912510 0.613831 0.309570 -0.549988 0.474121 1441912510 0.613831 0.309570 -0.549988 0.474121 1441912510 0.613831 0.309570 -0.549988 0.474121 1441912510 0.609924 0.317871 -0.541504 0.483398 1441912510 0.609924 0.317871 -0.541504 0.483398 1441912510 0.609924 0.317871 -0.541504 0.483398 1441912510 0.609924 0.317871 -0.541504 0.483398 1441912510 0.609924 0.317871 -0.541504 0.483398 1441912510 0.609924 0.317871 -0.541504 0.483398 1441912510 0.612244 0.315369 -0.537537 0.486511 1441912510 0.612244 0.315369 -0.537537 0.486511 1441912510 0.612244 0.315369 -0.537537 0.486511 1441912510 0.612244 0.315369 -0.537537 0.486511 1441912510 0.612244 0.315369 -0.537537 0.486511 1441912510 0.612244 0.315369 -0.537537 0.486511 1441912510 0.619019 0.301392 -0.541870 0.481934 1441912510 0.619019 0.301392 -0.541870 0.481934 1441912510 0.619019 0.301392 -0.541870 0.481934 1441912510 0.619019 0.301392 -0.541870 0.481934 1441912510 0.619019 0.301392 -0.541870 0.481934 1441912510 0.619019 0.301392 -0.541870 0.481934 1441912510 0.623230 0.289124 -0.546570 0.478699 1441912510 0.623230 0.289124 -0.546570 0.478699 1441912510 0.623230 0.289124 -0.546570 0.478699 1441912510 0.623230 0.289124 -0.546570 0.478699 1441912510 0.623230 0.285828 -0.546326 0.481018 1441912510 0.623230 0.285828 -0.546326 0.481018 1441912510 0.623230 0.285828 -0.546326 0.481018 1441912510 0.623230 0.285828 -0.546326 0.481018 1441912510 0.623230 0.285828 -0.546326 0.481018 1441912510 0.623230 0.285828 -0.546326 0.481018 1441912510 0.624512 0.283508 -0.545410 0.481750 1441912510 0.624512 0.283508 -0.545410 0.481750 1441912510 0.624512 0.283508 -0.545410 0.481750 1441912510 0.624512 0.283508 -0.545410 0.481750 1441912510 0.624512 0.283508 -0.545410 0.481750 1441912510 0.624512 0.283508 -0.545410 0.481750 1441912510 0.624512 0.283508 -0.545410 0.481750 1441912510 0.624512 0.283508 -0.545410 0.481750 1441912510 0.629822 0.279053 -0.546570 0.476074 1441912510 0.629822 0.279053 -0.546570 0.476074 1441912510 0.629822 0.279053 -0.546570 0.476074 1441912510 0.629822 0.279053 -0.546570 0.476074 1441912510 0.629822 0.279053 -0.546570 0.476074 1441912510 0.629822 0.279053 -0.546570 0.476074 1441912510 0.640381 0.266724 -0.552795 0.461609 1441912510 0.640381 0.266724 -0.552795 0.461609 1441912510 0.640381 0.266724 -0.552795 0.461609 1441912510 0.640381 0.266724 -0.552795 0.461609 1441912510 0.640381 0.266724 -0.552795 0.461609 1441912510 0.640381 0.266724 -0.552795 0.461609 1441912510 0.651855 0.248596 -0.563049 0.442932 1441912510 0.651855 0.248596 -0.563049 0.442932 1441912510 0.651855 0.248596 -0.563049 0.442932 1441912510 0.651855 0.248596 -0.563049 0.442932 1441912510 0.651855 0.248596 -0.563049 0.442932 1441912510 0.651855 0.248596 -0.563049 0.442932 1441912510 0.662048 0.232971 -0.571228 0.425598 1441912510 0.662048 0.232971 -0.571228 0.425598 1441912510 0.662048 0.232971 -0.571228 0.425598 1441912510 0.662048 0.232971 -0.571228 0.425598 1441912510 0.662048 0.232971 -0.571228 0.425598 1441912510 0.662048 0.232971 -0.571228 0.425598 1441912510 0.668152 0.224487 -0.577637 0.411743 1441912510 0.668152 0.224487 -0.577637 0.411743 1441912510 0.668152 0.224487 -0.577637 0.411743 1441912510 0.668152 0.224487 -0.577637 0.411743 1441912510 0.668152 0.224487 -0.577637 0.411743 1441912510 0.668152 0.224487 -0.577637 0.411743 1441912510 0.663025 0.224365 -0.589600 0.403015 1441912510 0.663025 0.224365 -0.589600 0.403015 1441912510 0.663025 0.224365 -0.589600 0.403015 1441912510 0.663025 0.224365 -0.589600 0.403015 1441912510 0.663025 0.224365 -0.589600 0.403015 1441912510 0.663025 0.224365 -0.589600 0.403015 1441912510 0.666504 0.223999 -0.591187 0.395081 1441912510 0.666504 0.223999 -0.591187 0.395081 1441912510 0.666504 0.223999 -0.591187 0.395081 1441912510 0.666504 0.223999 -0.591187 0.395081 1441912510 0.666504 0.223999 -0.591187 0.395081 1441912511 0.666504 0.223999 -0.591187 0.395081 1441912511 0.673279 0.207703 -0.599609 0.379395 1441912511 0.673279 0.207703 -0.599609 0.379395 1441912511 0.673279 0.207703 -0.599609 0.379395 1441912511 0.673279 0.207703 -0.599609 0.379395 1441912511 0.673279 0.207703 -0.599609 0.379395 1441912511 0.673279 0.207703 -0.599609 0.379395 1441912511 0.673279 0.207703 -0.599609 0.379395 1441912511 0.673279 0.207703 -0.599609 0.379395 1441912511 0.677185 0.208679 -0.599548 0.371948 1441912511 0.677185 0.208679 -0.599548 0.371948 1441912511 0.677185 0.208679 -0.599548 0.371948 1441912511 0.677185 0.208679 -0.599548 0.371948 1441912511 0.677185 0.208679 -0.599548 0.371948 1441912511 0.677185 0.208679 -0.599548 0.371948 1441912511 0.679688 0.211426 -0.598755 0.367188 1441912511 0.679688 0.211426 -0.598755 0.367188 1441912511 0.679688 0.211426 -0.598755 0.367188 1441912511 0.679688 0.211426 -0.598755 0.367188 1441912511 0.679688 0.211426 -0.598755 0.367188 1441912511 0.679688 0.211426 -0.598755 0.367188 1441912511 0.680359 0.202637 -0.604797 0.360901 1441912511 0.680359 0.202637 -0.604797 0.360901 1441912511 0.680359 0.202637 -0.604797 0.360901 1441912511 0.680359 0.202637 -0.604797 0.360901 1441912511 0.680359 0.202637 -0.604797 0.360901 1441912511 0.680359 0.202637 -0.604797 0.360901 1441912511 0.674072 0.206360 -0.605896 0.368652 1441912511 0.674072 0.206360 -0.605896 0.368652 1441912511 0.674072 0.206360 -0.605896 0.368652 1441912511 0.674072 0.206360 -0.605896 0.368652 1441912511 0.674072 0.206360 -0.605896 0.368652 1441912511 0.674072 0.206360 -0.605896 0.368652 1441912511 0.666077 0.227539 -0.597046 0.384827 1441912511 0.666077 0.227539 -0.597046 0.384827 1441912511 0.666077 0.227539 -0.597046 0.384827 1441912511 0.666077 0.227539 -0.597046 0.384827 1441912511 0.666077 0.227539 -0.597046 0.384827 1441912511 0.666077 0.227539 -0.597046 0.384827 1441912511 0.658997 0.241394 -0.592773 0.394958 1441912511 0.658997 0.241394 -0.592773 0.394958 1441912511 0.658997 0.241394 -0.592773 0.394958 1441912511 0.658997 0.241394 -0.592773 0.394958 1441912511 0.658997 0.241394 -0.592773 0.394958 1441912511 0.658997 0.241394 -0.592773 0.394958 1441912511 0.654175 0.251099 -0.590759 0.399902 1441912511 0.654175 0.251099 -0.590759 0.399902 1441912511 0.654175 0.251099 -0.590759 0.399902 1441912511 0.654175 0.251099 -0.590759 0.399902 1441912511 0.654175 0.251099 -0.590759 0.399902 1441912511 0.654175 0.251099 -0.590759 0.399902 1441912511 0.654175 0.251099 -0.590759 0.399902 1441912511 0.654175 0.251099 -0.590759 0.399902 1441912511 0.649414 0.260864 -0.587341 0.406494 1441912511 0.649414 0.260864 -0.587341 0.406494 1441912511 0.649414 0.260864 -0.587341 0.406494 1441912511 0.649414 0.260864 -0.587341 0.406494 1441912511 0.649414 0.260864 -0.587341 0.406494 1441912511 0.649414 0.260864 -0.587341 0.406494 1441912511 0.646484 0.262878 -0.585571 0.412292 1441912511 0.646484 0.262878 -0.585571 0.412292 1441912511 0.646484 0.262878 -0.585571 0.412292 1441912511 0.646484 0.262878 -0.585571 0.412292 1441912511 0.646484 0.262878 -0.585571 0.412292 1441912511 0.646484 0.262878 -0.585571 0.412292 1441912511 0.643066 0.261108 -0.585693 0.418579 1441912511 0.643066 0.261108 -0.585693 0.418579 1441912511 0.643066 0.261108 -0.585693 0.418579 1441912511 0.643066 0.261108 -0.585693 0.418579 1441912511 0.643066 0.261108 -0.585693 0.418579 1441912511 0.643066 0.261108 -0.585693 0.418579 1441912511 0.635620 0.265930 -0.582031 0.431763 1441912511 0.635620 0.265930 -0.582031 0.431763 1441912511 0.635620 0.265930 -0.582031 0.431763 1441912511 0.635620 0.265930 -0.582031 0.431763 1441912511 0.635620 0.265930 -0.582031 0.431763 1441912511 0.635620 0.265930 -0.582031 0.431763 1441912511 0.635620 0.265930 -0.582031 0.431763 1441912511 0.635620 0.265930 -0.582031 0.431763 1441912511 0.628784 0.273315 -0.573486 0.448303 1441912511 0.628784 0.273315 -0.573486 0.448303 1441912511 0.628784 0.273315 -0.573486 0.448303 1441912511 0.628784 0.273315 -0.573486 0.448303 1441912511 0.628113 0.273315 -0.566040 0.458618 1441912511 0.628113 0.273315 -0.566040 0.458618 1441912511 0.628113 0.273315 -0.566040 0.458618 1441912511 0.628113 0.273315 -0.566040 0.458618 1441912511 0.628113 0.273315 -0.566040 0.458618 1441912511 0.628113 0.273315 -0.566040 0.458618 1441912511 0.628113 0.273315 -0.566040 0.458618 1441912511 0.628113 0.273315 -0.566040 0.458618 1441912511 0.632690 0.260681 -0.567749 0.457520 1441912511 0.632690 0.260681 -0.567749 0.457520 1441912511 0.632690 0.260681 -0.567749 0.457520 1441912511 0.632690 0.260681 -0.567749 0.457520 1441912511 0.632690 0.260681 -0.567749 0.457520 1441912511 0.632690 0.260681 -0.567749 0.457520 1441912511 0.636475 0.250549 -0.569580 0.455688 1441912511 0.636475 0.250549 -0.569580 0.455688 1441912511 0.636475 0.250549 -0.569580 0.455688 1441912511 0.636475 0.250549 -0.569580 0.455688 1441912511 0.636475 0.250549 -0.569580 0.455688 1441912511 0.636475 0.250549 -0.569580 0.455688 1441912511 0.639465 0.246094 -0.569885 0.453613 1441912511 0.639465 0.246094 -0.569885 0.453613 1441912511 0.639465 0.246094 -0.569885 0.453613 1441912511 0.639465 0.246094 -0.569885 0.453613 1441912511 0.639465 0.246094 -0.569885 0.453613 1441912511 0.639465 0.246094 -0.569885 0.453613 1441912511 0.642944 0.243530 -0.571838 0.447510 1441912511 0.642944 0.243530 -0.571838 0.447510 1441912511 0.642944 0.243530 -0.571838 0.447510 1441912511 0.642944 0.243530 -0.571838 0.447510 1441912511 0.642944 0.243530 -0.571838 0.447510 1441912511 0.642944 0.243530 -0.571838 0.447510 1441912512 0.647461 0.242493 -0.574219 0.438477 1441912512 0.647461 0.242493 -0.574219 0.438477 1441912512 0.647461 0.242493 -0.574219 0.438477 1441912512 0.647461 0.242493 -0.574219 0.438477 1441912512 0.647461 0.242493 -0.574219 0.438477 1441912512 0.647461 0.242493 -0.574219 0.438477 1441912512 0.647461 0.242493 -0.574219 0.438477 1441912512 0.647461 0.242493 -0.574219 0.438477 1441912512 0.655396 0.239502 -0.577332 0.423889 1441912512 0.655396 0.239502 -0.577332 0.423889 1441912512 0.655396 0.239502 -0.577332 0.423889 1441912512 0.655396 0.239502 -0.577332 0.423889 1441912512 0.655396 0.239502 -0.577332 0.423889 1441912512 0.655396 0.239502 -0.577332 0.423889 1441912512 0.666382 0.232971 -0.581543 0.404297 1441912512 0.666382 0.232971 -0.581543 0.404297 1441912512 0.666382 0.232971 -0.581543 0.404297 1441912512 0.666382 0.232971 -0.581543 0.404297 1441912512 0.666382 0.232971 -0.581543 0.404297 1441912512 0.666382 0.232971 -0.581543 0.404297 1441912512 0.677612 0.219788 -0.586975 0.384583 1441912512 0.677612 0.219788 -0.586975 0.384583 1441912512 0.677612 0.219788 -0.586975 0.384583 1441912512 0.677612 0.219788 -0.586975 0.384583 1441912512 0.677612 0.219788 -0.586975 0.384583 1441912512 0.677612 0.219788 -0.586975 0.384583 1441912512 0.685852 0.200439 -0.594849 0.368042 1441912512 0.685852 0.200439 -0.594849 0.368042 1441912512 0.685852 0.200439 -0.594849 0.368042 1441912512 0.685852 0.200439 -0.594849 0.368042 1441912512 0.685852 0.200439 -0.594849 0.368042 1441912512 0.685852 0.200439 -0.594849 0.368042 1441912512 0.689819 0.183777 -0.603699 0.354797 1441912512 0.689819 0.183777 -0.603699 0.354797 1441912512 0.689819 0.183777 -0.603699 0.354797 1441912512 0.689819 0.183777 -0.603699 0.354797 1441912512 0.689819 0.183777 -0.603699 0.354797 1441912512 0.689819 0.183777 -0.603699 0.354797 1441912512 0.694214 0.172974 -0.607605 0.344910 1441912512 0.694214 0.172974 -0.607605 0.344910 1441912512 0.694214 0.172974 -0.607605 0.344910 1441912512 0.694214 0.172974 -0.607605 0.344910 1441912512 0.694214 0.172974 -0.607605 0.344910 1441912512 0.694214 0.172974 -0.607605 0.344910 1441912512 0.694458 0.178101 -0.605225 0.345886 1441912512 0.694458 0.178101 -0.605225 0.345886 1441912512 0.694458 0.178101 -0.605225 0.345886 1441912512 0.694458 0.178101 -0.605225 0.345886 1441912512 0.694458 0.178101 -0.605225 0.345886 1441912512 0.694458 0.178101 -0.605225 0.345886 1441912512 0.694458 0.178101 -0.605225 0.345886 1441912512 0.694458 0.178101 -0.605225 0.345886 1441912512 0.691711 0.195557 -0.597473 0.355286 1441912512 0.691711 0.195557 -0.597473 0.355286 1441912512 0.691711 0.195557 -0.597473 0.355286 1441912512 0.691711 0.195557 -0.597473 0.355286 1441912512 0.688049 0.203064 -0.594788 0.362671 1441912512 0.688049 0.203064 -0.594788 0.362671 1441912512 0.688049 0.203064 -0.594788 0.362671 1441912512 0.688049 0.203064 -0.594788 0.362671 1441912512 0.688049 0.203064 -0.594788 0.362671 1441912512 0.688049 0.203064 -0.594788 0.362671 1441912512 0.688049 0.203064 -0.594788 0.362671 1441912512 0.688049 0.203064 -0.594788 0.362671 1441912512 0.682190 0.207336 -0.593445 0.373352 1441912512 0.682190 0.207336 -0.593445 0.373352 1441912512 0.682190 0.207336 -0.593445 0.373352 1441912512 0.682190 0.207336 -0.593445 0.373352 1441912512 0.676636 0.216736 -0.589417 0.384277 1441912512 0.676636 0.216736 -0.589417 0.384277 1441912512 0.676636 0.216736 -0.589417 0.384277 1441912512 0.676636 0.216736 -0.589417 0.384277 1441912512 0.676636 0.216736 -0.589417 0.384277 1441912512 0.676636 0.216736 -0.589417 0.384277 1441912512 0.676636 0.216736 -0.589417 0.384277 1441912512 0.676636 0.216736 -0.589417 0.384277 1441912512 0.673889 0.219177 -0.588013 0.389954 1441912512 0.673889 0.219177 -0.588013 0.389954 1441912512 0.673889 0.219177 -0.588013 0.389954 1441912512 0.673889 0.219177 -0.588013 0.389954 1441912512 0.673889 0.219177 -0.588013 0.389954 1441912512 0.673889 0.219177 -0.588013 0.389954 1441912512 0.672180 0.218567 -0.587463 0.393982 1441912512 0.672180 0.218567 -0.587463 0.393982 1441912512 0.672180 0.218567 -0.587463 0.393982 1441912512 0.672180 0.218567 -0.587463 0.393982 1441912512 0.672180 0.218567 -0.587463 0.393982 1441912512 0.672180 0.218567 -0.587463 0.393982 1441912512 0.669189 0.218933 -0.586487 0.400391 1441912512 0.669189 0.218933 -0.586487 0.400391 1441912512 0.669189 0.218933 -0.586487 0.400391 1441912512 0.669189 0.218933 -0.586487 0.400391 1441912512 0.669189 0.218933 -0.586487 0.400391 1441912512 0.669189 0.218933 -0.586487 0.400391 1441912512 0.669189 0.218933 -0.586487 0.400391 1441912512 0.669189 0.218933 -0.586487 0.400391 1441912512 0.665649 0.217590 -0.585144 0.408813 1441912512 0.665649 0.217590 -0.585144 0.408813 1441912512 0.665649 0.217590 -0.585144 0.408813 1441912512 0.665649 0.217590 -0.585144 0.408813 1441912512 0.661255 0.216858 -0.583191 0.419006 1441912512 0.661255 0.216858 -0.583191 0.419006 1441912512 0.661255 0.216858 -0.583191 0.419006 1441912512 0.661255 0.216858 -0.583191 0.419006 1441912512 0.661255 0.216858 -0.583191 0.419006 1441912512 0.661255 0.216858 -0.583191 0.419006 1441912512 0.661255 0.216858 -0.583191 0.419006 1441912512 0.661255 0.216858 -0.583191 0.419006 1441912512 0.653076 0.223083 -0.580017 0.432739 1441912512 0.653076 0.223083 -0.580017 0.432739 1441912512 0.653076 0.223083 -0.580017 0.432739 1441912512 0.653076 0.223083 -0.580017 0.432739 1441912512 0.653076 0.223083 -0.580017 0.432739 1441912512 0.653076 0.223083 -0.580017 0.432739 1441912512 0.644836 0.244934 -0.569519 0.447021 1441912513 0.644836 0.244934 -0.569519 0.447021 1441912513 0.644836 0.244934 -0.569519 0.447021 1441912513 0.644836 0.244934 -0.569519 0.447021 1441912513 0.644836 0.244934 -0.569519 0.447021 1441912513 0.644836 0.244934 -0.569519 0.447021 1441912513 0.643616 0.263672 -0.557800 0.452820 1441912513 0.643616 0.263672 -0.557800 0.452820 1441912513 0.643616 0.263672 -0.557800 0.452820 1441912513 0.643616 0.263672 -0.557800 0.452820 1441912513 0.643616 0.263672 -0.557800 0.452820 1441912513 0.643616 0.263672 -0.557800 0.452820 1441912513 0.649719 0.261719 -0.557068 0.446106 1441912513 0.649719 0.261719 -0.557068 0.446106 1441912513 0.649719 0.261719 -0.557068 0.446106 1441912513 0.649719 0.261719 -0.557068 0.446106 1441912513 0.649719 0.261719 -0.557068 0.446106 1441912513 0.649719 0.261719 -0.557068 0.446106 1441912513 0.655334 0.252502 -0.561035 0.438232 1441912513 0.655334 0.252502 -0.561035 0.438232 1441912513 0.655334 0.252502 -0.561035 0.438232 1441912513 0.655334 0.252502 -0.561035 0.438232 1441912513 0.655334 0.252502 -0.561035 0.438232 1441912513 0.655334 0.252502 -0.561035 0.438232 1441912513 0.657593 0.249878 -0.560669 0.436707 1441912513 0.657593 0.249878 -0.560669 0.436707 1441912513 0.657593 0.249878 -0.560669 0.436707 1441912513 0.657593 0.249878 -0.560669 0.436707 1441912513 0.657593 0.249878 -0.560669 0.436707 1441912513 0.657593 0.249878 -0.560669 0.436707 1441912513 0.660889 0.246338 -0.561829 0.432251 1441912513 0.660889 0.246338 -0.561829 0.432251 1441912513 0.660889 0.246338 -0.561829 0.432251 1441912513 0.660889 0.246338 -0.561829 0.432251 1441912513 0.660889 0.246338 -0.561829 0.432251 1441912513 0.660889 0.246338 -0.561829 0.432251 1441912513 0.664429 0.239136 -0.566956 0.424133 1441912513 0.664429 0.239136 -0.566956 0.424133 1441912513 0.664429 0.239136 -0.566956 0.424133 1441912513 0.664429 0.239136 -0.566956 0.424133 1441912513 0.664429 0.239136 -0.566956 0.424133 1441912513 0.664429 0.239136 -0.566956 0.424133 1441912513 0.666443 0.234436 -0.572632 0.415894 1441912513 0.666443 0.234436 -0.572632 0.415894 1441912513 0.666443 0.234436 -0.572632 0.415894 1441912513 0.666443 0.234436 -0.572632 0.415894 1441912513 0.666443 0.234436 -0.572632 0.415894 1441912513 0.666443 0.234436 -0.572632 0.415894 1441912513 0.669556 0.221191 -0.583557 0.402710 1441912513 0.669556 0.221191 -0.583557 0.402710 1441912513 0.669556 0.221191 -0.583557 0.402710 1441912513 0.669556 0.221191 -0.583557 0.402710 1441912513 0.669556 0.221191 -0.583557 0.402710 1441912513 0.669556 0.221191 -0.583557 0.402710 1441912513 0.670898 0.213806 -0.589233 0.396118 1441912513 0.670898 0.213806 -0.589233 0.396118 1441912513 0.670898 0.213806 -0.589233 0.396118 1441912513 0.670898 0.213806 -0.589233 0.396118 1441912513 0.670898 0.213806 -0.589233 0.396118 1441912513 0.670898 0.213806 -0.589233 0.396118 1441912513 0.672974 0.208740 -0.591919 0.391296 1441912513 0.672974 0.208740 -0.591919 0.391296 1441912513 0.672974 0.208740 -0.591919 0.391296 1441912513 0.672974 0.208740 -0.591919 0.391296 1441912513 0.672974 0.208740 -0.591919 0.391296 1441912513 0.672974 0.208740 -0.591919 0.391296 1441912513 0.681030 0.191040 -0.596191 0.379822 1441912513 0.681030 0.191040 -0.596191 0.379822 1441912513 0.681030 0.191040 -0.596191 0.379822 1441912513 0.681030 0.191040 -0.596191 0.379822 1441912513 0.688721 0.170044 -0.601135 0.367920 1441912513 0.688721 0.170044 -0.601135 0.367920 1441912513 0.688721 0.170044 -0.601135 0.367920 1441912513 0.688721 0.170044 -0.601135 0.367920 1441912513 0.688721 0.170044 -0.601135 0.367920 1441912513 0.688721 0.170044 -0.601135 0.367920 1441912513 0.688721 0.170044 -0.601135 0.367920 1441912513 0.688721 0.170044 -0.601135 0.367920 1441912513 0.692810 0.156738 -0.607971 0.354614 1441912513 0.692810 0.156738 -0.607971 0.354614 1441912513 0.692810 0.156738 -0.607971 0.354614 1441912513 0.692810 0.156738 -0.607971 0.354614 1441912513 0.692810 0.156738 -0.607971 0.354614 1441912513 0.692810 0.156738 -0.607971 0.354614 1441912513 0.693665 0.154053 -0.612488 0.346252 1441912513 0.693665 0.154053 -0.612488 0.346252 1441912513 0.693665 0.154053 -0.612488 0.346252 1441912513 0.693665 0.154053 -0.612488 0.346252 1441912513 0.693665 0.154053 -0.612488 0.346252 1441912513 0.693665 0.154053 -0.612488 0.346252 1441912513 0.693237 0.167542 -0.612366 0.341125 1441912513 0.693237 0.167542 -0.612366 0.341125 1441912513 0.693237 0.167542 -0.612366 0.341125 1441912513 0.693237 0.167542 -0.612366 0.341125 1441912513 0.693237 0.167542 -0.612366 0.341125 1441912513 0.693237 0.167542 -0.612366 0.341125 1441912513 0.691833 0.180359 -0.610779 0.340210 1441912513 0.691833 0.180359 -0.610779 0.340210 1441912513 0.691833 0.180359 -0.610779 0.340210 1441912513 0.691833 0.180359 -0.610779 0.340210 1441912513 0.691833 0.180359 -0.610779 0.340210 1441912513 0.691833 0.180359 -0.610779 0.340210 1441912513 0.690063 0.188782 -0.608093 0.344116 1441912513 0.690063 0.188782 -0.608093 0.344116 1441912513 0.690063 0.188782 -0.608093 0.344116 1441912513 0.690063 0.188782 -0.608093 0.344116 1441912513 0.690063 0.188782 -0.608093 0.344116 1441912513 0.690063 0.188782 -0.608093 0.344116 1441912513 0.687683 0.188843 -0.607117 0.350403 1441912514 0.687683 0.188843 -0.607117 0.350403 1441912514 0.687683 0.188843 -0.607117 0.350403 1441912514 0.687683 0.188843 -0.607117 0.350403 1441912514 0.687683 0.188843 -0.607117 0.350403 1441912514 0.687683 0.188843 -0.607117 0.350403 1441912514 0.687683 0.188843 -0.607117 0.350403 1441912514 0.687683 0.188843 -0.607117 0.350403 1441912514 0.684509 0.188904 -0.605957 0.358521 1441912514 0.684509 0.188904 -0.605957 0.358521 1441912514 0.684509 0.188904 -0.605957 0.358521 1441912514 0.684509 0.188904 -0.605957 0.358521 1441912514 0.684509 0.188904 -0.605957 0.358521 1441912514 0.684509 0.188904 -0.605957 0.358521 1441912514 0.680664 0.192078 -0.604675 0.366211 1441912514 0.680664 0.192078 -0.604675 0.366211 1441912514 0.680664 0.192078 -0.604675 0.366211 1441912514 0.680664 0.192078 -0.604675 0.366211 1441912514 0.680664 0.192078 -0.604675 0.366211 1441912514 0.680664 0.192078 -0.604675 0.366211 1441912514 0.677307 0.198120 -0.603699 0.370789 1441912514 0.677307 0.198120 -0.603699 0.370789 1441912514 0.677307 0.198120 -0.603699 0.370789 1441912514 0.677307 0.198120 -0.603699 0.370789 1441912514 0.677307 0.198120 -0.603699 0.370789 1441912514 0.677307 0.198120 -0.603699 0.370789 1441912514 0.675232 0.201538 -0.607300 0.366882 1441912514 0.675232 0.201538 -0.607300 0.366882 1441912514 0.675232 0.201538 -0.607300 0.366882 1441912514 0.675232 0.201538 -0.607300 0.366882 1441912514 0.675232 0.201538 -0.607300 0.366882 1441912514 0.675232 0.201538 -0.607300 0.366882 1441912514 0.670532 0.202393 -0.608887 0.372375 1441912514 0.670532 0.202393 -0.608887 0.372375 1441912514 0.670532 0.202393 -0.608887 0.372375 1441912514 0.670532 0.202393 -0.608887 0.372375 1441912514 0.670532 0.202393 -0.608887 0.372375 1441912514 0.670532 0.202393 -0.608887 0.372375 1441912514 0.665955 0.210327 -0.602417 0.386414 1441912514 0.665955 0.210327 -0.602417 0.386414 1441912514 0.665955 0.210327 -0.602417 0.386414 1441912514 0.665955 0.210327 -0.602417 0.386414 1441912514 0.665955 0.210327 -0.602417 0.386414 1441912514 0.665955 0.210327 -0.602417 0.386414 1441912514 0.664368 0.212830 -0.596375 0.397034 1441912514 0.664368 0.212830 -0.596375 0.397034 1441912514 0.664368 0.212830 -0.596375 0.397034 1441912514 0.664368 0.212830 -0.596375 0.397034 1441912514 0.664368 0.212830 -0.596375 0.397034 1441912514 0.664368 0.212830 -0.596375 0.397034 1441912514 0.666748 0.213196 -0.589966 0.402283 1441912514 0.666748 0.213196 -0.589966 0.402283 1441912514 0.666748 0.213196 -0.589966 0.402283 1441912514 0.666748 0.213196 -0.589966 0.402283 1441912514 0.666748 0.213196 -0.589966 0.402283 1441912514 0.666748 0.213196 -0.589966 0.402283 1441912514 0.666748 0.213196 -0.589966 0.402283 1441912514 0.666748 0.213196 -0.589966 0.402283 1441912514 0.672607 0.205627 -0.586792 0.401245 1441912514 0.672607 0.205627 -0.586792 0.401245 1441912514 0.672607 0.205627 -0.586792 0.401245 1441912514 
0.053650 -0.434753 -0.018311 0.898743 1441912522 0.053650 -0.434753 -0.018311 0.898743 1441912522 0.053650 -0.434753 -0.018311 0.898743 1441912522 0.053650 -0.434753 -0.018311 0.898743 1441912522 0.053650 -0.434753 -0.018311 0.898743 1441912522 0.053650 -0.434753 -0.018311 0.898743 1441912522 0.053650 -0.434753 -0.018311 0.898743 1441912522 0.107666 -0.391296 0.063904 0.911682 1441912522 0.107666 -0.391296 0.063904 0.911682 1441912522 0.107666 -0.391296 0.063904 0.911682 1441912522 0.107666 -0.391296 0.063904 0.911682 1441912522 0.107666 -0.391296 0.063904 0.911682 1441912522 0.107666 -0.391296 0.063904 0.911682 1441912522 0.156738 -0.340332 0.078308 0.923828 1441912522 0.156738 -0.340332 0.078308 0.923828 1441912522 0.156738 -0.340332 0.078308 0.923828 1441912522 0.156738 -0.340332 0.078308 0.923828 1441912522 0.156738 -0.340332 0.078308 0.923828 1441912522 0.156738 -0.340332 0.078308 0.923828 1441912522 0.239624 -0.264648 0.107361 0.927856 1441912522 0.239624 -0.264648 0.107361 0.927856 1441912522 0.239624 -0.264648 0.107361 0.927856 1441912522 0.239624 -0.264648 0.107361 0.927856 1441912522 0.239624 -0.264648 0.107361 0.927856 1441912522 0.239624 -0.264648 0.107361 0.927856 1441912522 0.336426 -0.173950 0.123596 0.917175 1441912522 0.336426 -0.173950 0.123596 0.917175 1441912522 0.336426 -0.173950 0.123596 0.917175 1441912522 0.336426 -0.173950 0.123596 0.917175 1441912522 0.336426 -0.173950 0.123596 0.917175 1441912522 0.336426 -0.173950 0.123596 0.917175 1441912522 0.436829 -0.085144 0.108826 0.888855 1441912522 0.436829 -0.085144 0.108826 0.888855 1441912522 0.436829 -0.085144 0.108826 0.888855 1441912522 0.436829 -0.085144 0.108826 0.888855 1441912522 0.436829 -0.085144 0.108826 0.888855 1441912522 0.436829 -0.085144 0.108826 0.888855 1441912522 0.523804 0.002563 0.118408 0.843506 1441912522 0.523804 0.002563 0.118408 0.843506 1441912522 0.523804 0.002563 0.118408 0.843506 1441912522 0.523804 0.002563 0.118408 0.843506 1441912522 0.597656 0.075989 0.124207 0.788391 1441912522 0.597656 0.075989 0.124207 0.788391 1441912522 0.597656 0.075989 0.124207 0.788391 1441912522 0.597656 0.075989 0.124207 0.788391 1441912522 0.597656 0.075989 0.124207 0.788391 1441912522 0.597656 0.075989 0.124207 0.788391 1441912522 0.652832 0.101807 0.098511 0.744080 1441912522 0.652832 0.101807 0.098511 0.744080 1441912522 0.652832 0.101807 0.098511 0.744080 1441912522 0.652832 0.101807 0.098511 0.744080 1441912522 0.652832 0.101807 0.098511 0.744080 1441912522 0.652832 0.101807 0.098511 0.744080 1441912522 0.673462 0.102051 0.065674 0.729126 1441912522 0.673462 0.102051 0.065674 0.729126 1441912522 0.673462 0.102051 0.065674 0.729126 1441912522 0.673462 0.102051 0.065674 0.729126 1441912522 0.673462 0.102051 0.065674 0.729126 1441912522 0.673462 0.102051 0.065674 0.729126 1441912522 0.659485 0.104004 0.062073 0.741821 1441912522 0.659485 0.104004 0.062073 0.741821 1441912522 0.659485 0.104004 0.062073 0.741821 1441912522 0.659485 0.104004 0.062073 0.741821 1441912522 0.659485 0.104004 0.062073 0.741821 1441912522 0.659485 0.104004 0.062073 0.741821 1441912522 0.641602 0.088684 0.053894 0.759949 1441912522 0.641602 0.088684 0.053894 0.759949 1441912522 0.641602 0.088684 0.053894 0.759949 1441912522 0.641602 0.088684 0.053894 0.759949 1441912522 0.641602 0.088684 0.053894 0.759949 1441912522 0.641602 0.088684 0.053894 0.759949 1441912522 0.641602 0.088684 0.053894 0.759949 1441912522 0.641602 0.088684 0.053894 0.759949 1441912522 0.602905 0.009705 -0.016907 0.797546 1441912522 0.602905 0.009705 -0.016907 0.797546 1441912522 0.602905 0.009705 -0.016907 0.797546 1441912523 0.602905 0.009705 -0.016907 0.797546 1441912523 0.602905 0.009705 -0.016907 0.797546 1441912523 0.602905 0.009705 -0.016907 0.797546 1441912523 0.522705 -0.088806 -0.100891 0.841797 1441912523 0.522705 -0.088806 -0.100891 0.841797 1441912523 0.522705 -0.088806 -0.100891 0.841797 1441912523 0.522705 -0.088806 -0.100891 0.841797 1441912523 0.522705 -0.088806 -0.100891 0.841797 1441912523 0.522705 -0.088806 -0.100891 0.841797 1441912523 0.419067 -0.172119 -0.157593 0.877441 1441912523 0.419067 -0.172119 -0.157593 0.877441 1441912523 0.419067 -0.172119 -0.157593 0.877441 1441912523 0.419067 -0.172119 -0.157593 0.877441 1441912523 0.419067 -0.172119 -0.157593 0.877441 1441912523 0.419067 -0.172119 -0.157593 0.877441 1441912523 0.322021 -0.233215 -0.172485 0.901184 1441912523 0.322021 -0.233215 -0.172485 0.901184 1441912523 0.322021 -0.233215 -0.172485 0.901184 1441912523 0.322021 -0.233215 -0.172485 0.901184 1441912523 0.322021 -0.233215 -0.172485 0.901184 1441912523 0.322021 -0.233215 -0.172485 0.901184 1441912523 0.221313 -0.285400 -0.171387 0.916626 1441912523 0.221313 -0.285400 -0.171387 0.916626 1441912523 0.221313 -0.285400 -0.171387 0.916626 1441912523 0.221313 -0.285400 -0.171387 0.916626 1441912523 0.221313 -0.285400 -0.171387 0.916626 1441912523 0.221313 -0.285400 -0.171387 0.916626 1441912523 0.131531 -0.325989 -0.138489 0.925842 1441912523 0.131531 -0.325989 -0.138489 0.925842 1441912523 0.131531 -0.325989 -0.138489 0.925842 1441912523 0.131531 -0.325989 -0.138489 0.925842 1441912523 0.131531 -0.325989 -0.138489 0.925842 1441912523 0.131531 -0.325989 -0.138489 0.925842 1441912523 0.054871 -0.359863 -0.107422 0.925171 1441912523 0.054871 -0.359863 -0.107422 0.925171 1441912523 0.054871 -0.359863 -0.107422 0.925171 1441912523 0.054871 -0.359863 -0.107422 0.925171 1441912523 0.054871 -0.359863 -0.107422 0.925171 1441912523 0.054871 -0.359863 -0.107422 0.925171 1441912523 -0.006958 -0.387146 -0.102539 0.916260 1441912523 -0.006958 -0.387146 -0.102539 0.916260 1441912523 -0.006958 -0.387146 -0.102539 0.916260 1441912523 -0.006958 -0.387146 -0.102539 0.916260 1441912523 -0.006958 -0.387146 -0.102539 0.916260 1441912523 -0.006958 -0.387146 -0.102539 0.916260 1441912523 -0.038086 -0.405090 -0.096863 0.908325 1441912523 -0.038086 -0.405090 -0.096863 0.908325 1441912523 -0.038086 -0.405090 -0.096863 0.908325 1441912523 -0.038086 -0.405090 -0.096863 0.908325 1441912523 -0.038086 -0.405090 -0.096863 0.908325 1441912523 -0.038086 -0.405090 -0.096863 0.908325 1441912523 -0.038086 -0.405090 -0.096863 0.908325 1441912523 -0.029846 -0.408630 -0.086487 0.908081 1441912523 -0.029846 -0.408630 -0.086487 0.908081 1441912523 -0.029846 -0.408630 -0.086487 0.908081 1441912523 -0.029846 -0.408630 -0.086487 0.908081 1441912523 -0.029846 -0.408630 -0.086487 0.908081 1441912523 -0.029846 -0.408630 -0.086487 0.908081 1441912523 -0.005310 -0.395264 -0.063843 0.916321 1441912523 -0.005310 -0.395264 -0.063843 0.916321 1441912523 -0.005310 -0.395264 -0.063843 0.916321 1441912523 -0.005310 -0.395264 -0.063843 0.916321 1441912523 -0.005310 -0.395264 -0.063843 0.916321 1441912523 -0.005310 -0.395264 -0.063843 0.916321 1441912523 0.045349 -0.369995 0.005615 0.927856 1441912523 0.045349 -0.369995 0.005615 0.927856 1441912523 0.045349 -0.369995 0.005615 0.927856 1441912523 0.045349 -0.369995 0.005615 0.927856 1441912523 0.045349 -0.369995 0.005615 0.927856 1441912523 0.045349 -0.369995 0.005615 0.927856 1441912523 0.045349 -0.369995 0.005615 0.927856 1441912523 0.104858 -0.339355 0.052856 0.933289 1441912523 0.104858 -0.339355 0.052856 0.933289 1441912523 0.104858 -0.339355 0.052856 0.933289 1441912523 0.104858 -0.339355 0.052856 0.933289 1441912523 0.104858 -0.339355 0.052856 0.933289 1441912523 0.104858 -0.339355 0.052856 0.933289 1441912523 0.175049 -0.298645 0.083130 0.934448 1441912523 0.175049 -0.298645 0.083130 0.934448 1441912523 0.175049 -0.298645 0.083130 0.934448 1441912523 0.175049 -0.298645 0.083130 0.934448 1441912523 0.175049 -0.298645 0.083130 0.934448 1441912523 0.175049 -0.298645 0.083130 0.934448 1441912523 0.261108 -0.239990 0.122620 0.926880 1441912523 0.261108 -0.239990 0.122620 0.926880 1441912523 0.261108 -0.239990 0.122620 0.926880 1441912523 0.261108 -0.239990 0.122620 0.926880 1441912523 0.261108 -0.239990 0.122620 0.926880 1441912523 0.261108 -0.239990 0.122620 0.926880 1441912523 0.358643 -0.167053 0.162170 0.903931 1441912523 0.358643 -0.167053 0.162170 0.903931 1441912523 0.358643 -0.167053 0.162170 0.903931 1441912523 0.358643 -0.167053 0.162170 0.903931 1441912523 0.358643 -0.167053 0.162170 0.903931 1441912523 0.358643 -0.167053 0.162170 0.903931 1441912523 0.455933 -0.085754 0.169678 0.869446 1441912523 0.455933 -0.085754 0.169678 0.869446 1441912523 0.455933 -0.085754 0.169678 0.869446 1441912523 0.455933 -0.085754 0.169678 0.869446 1441912523 0.455933 -0.085754 0.169678 0.869446 1441912523 0.455933 -0.085754 0.169678 0.869446 1441912523 0.455933 -0.085754 0.169678 0.869446 1441912523 0.560120 0.006409 0.164368 0.811829 1441912523 0.560120 0.006409 0.164368 0.811829 1441912523 0.560120 0.006409 0.164368 0.811829 1441912523 0.560120 0.006409 0.164368 0.811829 1441912523 0.560120 0.006409 0.164368 0.811829 1441912523 0.560120 0.006409 0.164368 0.811829 1441912523 0.643799 0.110107 0.153259 0.741516 1441912523 0.643799 0.110107 0.153259 0.741516 1441912523 0.643799 0.110107 0.153259 0.741516 1441912523 0.643799 0.110107 0.153259 0.741516 1441912523 0.643799 0.110107 0.153259 0.741516 1441912523 0.643799 0.110107 0.153259 0.741516 1441912524 0.691467 0.140930 0.113220 0.699341 1441912524 0.691467 0.140930 0.113220 0.699341 1441912524 0.691467 0.140930 0.113220 0.699341 1441912524 0.691467 0.140930 0.113220 0.699341 1441912524 0.691467 0.140930 0.113220 0.699341 1441912524 0.691467 0.140930 0.113220 0.699341 1441912524 0.677185 0.142090 0.101074 0.714783 1441912524 0.677185 0.142090 0.101074 0.714783 1441912524 0.677185 0.142090 0.101074 0.714783 1441912524 0.677185 0.142090 0.101074 0.714783 1441912524 0.677185 0.142090 0.101074 0.714783 1441912524 0.677185 0.142090 0.101074 0.714783 1441912524 0.677185 0.142090 0.101074 0.714783 1441912524 0.669373 0.141541 0.104187 0.721802 1441912524 0.669373 0.141541 0.104187 0.721802 1441912524 0.669373 0.141541 0.104187 0.721802 1441912524 0.669373 0.141541 0.104187 0.721802 1441912524 0.669373 0.141541 0.104187 0.721802 1441912524 0.669373 0.141541 0.104187 0.721802 1441912524 0.658875 0.104004 0.069641 0.741699 1441912524 0.658875 0.104004 0.069641 0.741699 1441912524 0.658875 0.104004 0.069641 0.741699 1441912524 0.658875 0.104004 0.069641 0.741699 1441912524 0.658875 0.104004 0.069641 0.741699 1441912524 0.658875 0.104004 0.069641 0.741699 1441912524 0.632996 0.061646 0.044189 0.770325 1441912524 0.632996 0.061646 0.044189 0.770325 1441912524 0.632996 0.061646 0.044189 0.770325 1441912524 0.632996 0.061646 0.044189 0.770325 1441912524 0.632996 0.061646 0.044189 0.770325 1441912524 0.632996 0.061646 0.044189 0.770325 1441912524 0.581604 -0.016479 -0.000183 0.813232 1441912524 0.581604 -0.016479 -0.000183 0.813232 1441912524 0.581604 -0.016479 -0.000183 0.813232 1441912524 0.581604 -0.016479 -0.000183 0.813232 1441912524 0.581604 -0.016479 -0.000183 0.813232 1441912524 0.581604 -0.016479 -0.000183 0.813232 1441912524 0.581604 -0.016479 -0.000183 0.813232 1441912524 0.489319 -0.115112 -0.056885 0.862549 1441912524 0.489319 -0.115112 -0.056885 0.862549 1441912524 0.489319 -0.115112 -0.056885 0.862549 1441912524 0.489319 -0.115112 -0.056885 0.862549 1441912524 0.489319 -0.115112 -0.056885 0.862549 1441912524 0.489319 -0.115112 -0.056885 0.862549 1441912524 0.392456 -0.183105 -0.069336 0.898621 1441912524 0.392456 -0.183105 -0.069336 0.898621 1441912524 0.392456 -0.183105 -0.069336 0.898621 1441912524 0.392456 -0.183105 -0.069336 0.898621 1441912524 0.392456 -0.183105 -0.069336 0.898621 1441912524 0.392456 -0.183105 -0.069336 0.898621 1441912524 0.286255 -0.248779 -0.079346 0.921875 1441912524 0.286255 -0.248779 -0.079346 0.921875 1441912524 0.286255 -0.248779 -0.079346 0.921875 1441912524 0.286255 -0.248779 -0.079346 0.921875 1441912524 0.286255 -0.248779 -0.079346 0.921875 1441912524 0.286255 -0.248779 -0.079346 0.921875 1441912524 0.286255 -0.248779 -0.079346 0.921875 1441912524 0.183105 -0.309387 -0.101074 0.927612 1441912524 0.183105 -0.309387 -0.101074 0.927612 1441912524 0.183105 -0.309387 -0.101074 0.927612 1441912524 0.183105 -0.309387 -0.101074 0.927612 1441912524 0.183105 -0.309387 -0.101074 0.927612 1441912524 0.183105 -0.309387 -0.101074 0.927612 1441912524 0.097351 -0.347351 -0.100708 0.927185 1441912524 0.097351 -0.347351 -0.100708 0.927185 1441912524 0.097351 -0.347351 -0.100708 0.927185 1441912524 0.097351 -0.347351 -0.100708 0.927185 1441912524 0.097351 -0.347351 -0.100708 0.927185 1441912524 0.097351 -0.347351 -0.100708 0.927185 1441912524 0.016357 -0.370117 -0.101501 0.923279 1441912524 0.016357 -0.370117 -0.101501 0.923279 1441912524 0.016357 -0.370117 -0.101501 0.923279 1441912524 0.016357 -0.370117 -0.101501 0.923279 1441912524 0.016357 -0.370117 -0.101501 0.923279 1441912524 0.016357 -0.370117 -0.101501 0.923279 1441912524 -0.008301 -0.386475 -0.042786 0.921265 1441912524 -0.008301 -0.386475 -0.042786 0.921265 1441912524 -0.008301 -0.386475 -0.042786 0.921265 1441912524 -0.008301 -0.386475 -0.042786 0.921265 1441912524 -0.008301 -0.386475 -0.042786 0.921265 1441912524 -0.008301 -0.386475 -0.042786 0.921265 1441912524 -0.008301 -0.386475 -0.042786 0.921265 1441912524 0.009460 -0.408630 -0.037292 0.911865 1441912524 0.009460 -0.408630 -0.037292 0.911865 1441912524 0.009460 -0.408630 -0.037292 0.911865 1441912524 0.009460 -0.408630 -0.037292 0.911865 1441912524 0.009460 -0.408630 -0.037292 0.911865 1441912524 0.009460 -0.408630 -0.037292 0.911865 1441912524 0.020020 -0.416931 -0.056641 0.906921 1441912524 0.020020 -0.416931 -0.056641 0.906921 1441912524 0.020020 -0.416931 -0.056641 0.906921 1441912524 0.020020 -0.416931 -0.056641 0.906921 1441912524 0.020020 -0.416931 -0.056641 0.906921 1441912524 0.020020 -0.416931 -0.056641 0.906921 1441912524 0.031189 -0.400879 -0.004028 0.915588 1441912524 0.031189 -0.400879 -0.004028 0.915588 1441912524 0.031189 -0.400879 -0.004028 0.915588 1441912524 0.031189 -0.400879 -0.004028 0.915588 1441912524 0.031189 -0.400879 -0.004028 0.915588 1441912524 0.046082 -0.377502 0.034607 0.924194 1441912524 0.046082 -0.377502 0.034607 0.924194 1441912524 0.046082 -0.377502 0.034607 0.924194 1441912524 0.046082 -0.377502 0.034607 0.924194 1441912524 0.046082 -0.377502 0.034607 0.924194 1441912524 0.046082 -0.377502 0.034607 0.924194 1441912524 0.046082 -0.377502 0.034607 0.924194 1441912524 0.080811 -0.351746 0.040222 0.931702 1441912524 0.080811 -0.351746 0.040222 0.931702 1441912524 0.080811 -0.351746 0.040222 0.931702 1441912524 0.080811 -0.351746 0.040222 0.931702 1441912524 0.080811 -0.351746 0.040222 0.931702 1441912524 0.080811 -0.351746 0.040222 0.931702 1441912525 0.148987 -0.312866 0.066223 0.935669 1441912525 0.148987 -0.312866 0.066223 0.935669 1441912525 0.148987 -0.312866 0.066223 0.935669 1441912525 0.148987 -0.312866 0.066223 0.935669 1441912525 0.148987 -0.312866 0.066223 0.935669 1441912525 0.148987 -0.312866 0.066223 0.935669 1441912525 0.235107 -0.256531 0.098999 0.932251 1441912525 0.235107 -0.256531 0.098999 0.932251 1441912525 0.235107 -0.256531 0.098999 0.932251 1441912525 0.235107 -0.256531 0.098999 0.932251 1441912525 0.235107 -0.256531 0.098999 0.932251 1441912525 0.235107 -0.256531 0.098999 0.932251 1441912525 0.334595 -0.173706 0.147034 0.914429 1441912525 0.334595 -0.173706 0.147034 0.914429 1441912525 0.334595 -0.173706 0.147034 0.914429 1441912525 0.334595 -0.173706 0.147034 0.914429 1441912525 0.334595 -0.173706 0.147034 0.914429 1441912525 0.334595 -0.173706 0.147034 0.914429 1441912525 0.431702 -0.073242 0.153748 0.885742 1441912525 0.431702 -0.073242 0.153748 0.885742 1441912525 0.431702 -0.073242 0.153748 0.885742 1441912525 0.431702 -0.073242 0.153748 0.885742 1441912525 0.431702 -0.073242 0.153748 0.885742 1441912525 0.431702 -0.073242 0.153748 0.885742 1441912525 0.519531 0.032227 0.170471 0.836609 1441912525 0.519531 0.032227 0.170471 0.836609 1441912525 0.519531 0.032227 0.170471 0.836609 1441912525 0.519531 0.032227 0.170471 0.836609 1441912525 0.519531 0.032227 0.170471 0.836609 1441912525 0.519531 0.032227 0.170471 0.836609 1441912525 0.519531 0.032227 0.170471 0.836609 1441912525 0.615662 0.119202 0.161377 0.761963 1441912525 0.615662 0.119202 0.161377 0.761963 1441912525 0.615662 0.119202 0.161377 0.761963 1441912525 0.615662 0.119202 0.161377 0.761963 1441912525 0.615662 0.119202 0.161377 0.761963 1441912525 0.615662 0.119202 0.161377 0.761963 1441912525 0.615662 0.119202 0.161377 0.761963 1441912525 0.689026 0.165039 0.119324 0.695435 1441912525 0.689026 0.165039 0.119324 0.695435 1441912525 0.689026 0.165039 0.119324 0.695435 1441912525 0.689026 0.165039 0.119324 0.695435 1441912525 0.689026 0.165039 0.119324 0.695435 1441912525 0.689026 0.165039 0.119324 0.695435 1441912525 0.689392 0.132690 0.083008 0.707214 1441912525 0.689392 0.132690 0.083008 0.707214 1441912525 0.689392 0.132690 0.083008 0.707214 1441912525 0.689392 0.132690 0.083008 0.707214 1441912525 0.689392 0.132690 0.083008 0.707214 1441912525 0.689392 0.132690 0.083008 0.707214 1441912525 0.680786 0.159302 0.094238 0.708618 1441912525 0.680786 0.159302 0.094238 0.708618 1441912525 0.680786 0.159302 0.094238 0.708618 1441912525 0.680786 0.159302 0.094238 0.708618 1441912525 0.680786 0.159302 0.094238 0.708618 1441912525 0.680786 0.159302 0.094238 0.708618 1441912525 0.680786 0.159302 0.094238 0.708618 1441912525 0.679138 0.140686 0.076843 0.716248 1441912525 0.679138 0.140686 0.076843 0.716248 1441912525 0.679138 0.140686 0.076843 0.716248 1441912525 0.679138 0.140686 0.076843 0.716248 1441912525 0.679138 0.140686 0.076843 0.716248 1441912525 0.679138 0.140686 0.076843 0.716248 1441912525 0.654175 0.104248 0.050659 0.747314 1441912525 0.654175 0.104248 0.050659 0.747314 1441912525 0.654175 0.104248 0.050659 0.747314 1441912525 0.654175 0.104248 0.050659 0.747314 1441912525 0.654175 0.104248 0.050659 0.747314 1441912525 0.654175 0.104248 0.050659 0.747314 1441912525 0.602539 0.011414 -0.015625 0.797852 1441912525 0.602539 0.011414 -0.015625 0.797852 1441912525 0.602539 0.011414 -0.015625 0.797852 1441912525 0.602539 0.011414 -0.015625 0.797852 1441912525 0.602539 0.011414 -0.015625 0.797852 1441912525 0.602539 0.011414 -0.015625 0.797852 1441912525 0.499207 -0.089844 -0.074829 0.858521 1441912525 0.499207 -0.089844 -0.074829 0.858521 1441912525 0.499207 -0.089844 -0.074829 0.858521 1441912525 0.499207 -0.089844 -0.074829 0.858521 1441912525 0.499207 -0.089844 -0.074829 0.858521 1441912525 0.499207 -0.089844 -0.074829 0.858521 1441912525 0.400818 -0.182556 -0.095703 0.892639 1441912525 0.400818 -0.182556 -0.095703 0.892639 1441912525 0.400818 -0.182556 -0.095703 0.892639 1441912525 0.400818 -0.182556 -0.095703 0.892639 1441912525 0.400818 -0.182556 -0.095703 0.892639 1441912525 0.400818 -0.182556 -0.095703 0.892639 1441912525 0.400818 -0.182556 -0.095703 0.892639 1441912525 0.306824 -0.254700 -0.094727 0.912109 1441912525 0.306824 -0.254700 -0.094727 0.912109 1441912525 0.306824 -0.254700 -0.094727 0.912109 1441912525 0.306824 -0.254700 -0.094727 0.912109 1441912525 0.306824 -0.254700 -0.094727 0.912109 1441912525 0.306824 -0.254700 -0.094727 0.912109 1441912525 0.218262 -0.322998 -0.101257 0.915283 1441912525 0.218262 -0.322998 -0.101257 0.915283 1441912525 0.218262 -0.322998 -0.101257 0.915283 1441912525 0.218262 -0.322998 -0.101257 0.915283 1441912525 0.218262 -0.322998 -0.101257 0.915283 1441912525 0.218262 -0.322998 -0.101257 0.915283 1441912525 0.146179 -0.376282 -0.093079 0.910156 1441912525 0.146179 -0.376282 -0.093079 0.910156 1441912525 0.146179 -0.376282 -0.093079 0.910156 1441912525 0.146179 -0.376282 -0.093079 0.910156 1441912525 0.146179 -0.376282 -0.093079 0.910156 1441912525 0.146179 -0.376282 -0.093079 0.910156 1441912525 0.083557 -0.410034 -0.096741 0.903076 1441912525 0.083557 -0.410034 -0.096741 0.903076 1441912525 0.083557 -0.410034 -0.096741 0.903076 1441912525 0.083557 -0.410034 -0.096741 0.903076 1441912525 0.083557 -0.410034 -0.096741 0.903076 1441912525 0.083557 -0.410034 -0.096741 0.903076 1441912525 0.044189 -0.424927 -0.088074 0.899841 1441912525 0.044189 -0.424927 -0.088074 0.899841 1441912526 0.044189 -0.424927 -0.088074 0.899841 1441912526 0.044189 -0.424927 -0.088074 0.899841 1441912526 0.044189 -0.424927 -0.088074 0.899841 1441912526 0.044189 -0.424927 -0.088074 0.899841 1441912526 0.044189 -0.424927 -0.088074 0.899841 1441912526 0.050293 -0.432617 -0.091064 0.895508 1441912526 0.050293 -0.432617 -0.091064 0.895508 1441912526 0.050293 -0.432617 -0.091064 0.895508 1441912526 0.050293 -0.432617 -0.091064 0.895508 1441912526 0.050293 -0.432617 -0.091064 0.895508 1441912526 0.050293 -0.432617 -0.091064 0.895508 1441912526 0.077881 -0.450562 -0.123718 0.880676 1441912526 0.077881 -0.450562 -0.123718 0.880676 1441912526 0.077881 -0.450562 -0.123718 0.880676 1441912526 0.077881 -0.450562 -0.123718 0.880676 1441912526 0.077881 -0.450562 -0.123718 0.880676 1441912526 0.077881 -0.450562 -0.123718 0.880676 1441912526 0.090271 -0.448547 -0.118286 0.881287 1441912526 0.090271 -0.448547 -0.118286 0.881287 1441912526 0.090271 -0.448547 -0.118286 0.881287 1441912526 0.090271 -0.448547 -0.118286 0.881287 1441912526 0.090271 -0.448547 -0.118286 0.881287 1441912526 0.090271 -0.448547 -0.118286 0.881287 1441912526 0.079407 -0.438904 -0.094177 0.890015 1441912526 0.079407 -0.438904 -0.094177 0.890015 1441912526 0.079407 -0.438904 -0.094177 0.890015 1441912526 0.079407 -0.438904 -0.094177 0.890015 1441912526 0.079407 -0.438904 -0.094177 0.890015 1441912526 0.079407 -0.438904 -0.094177 0.890015 1441912526 0.079407 -0.438904 -0.094177 0.890015 1441912526 0.071777 -0.427795 -0.068909 0.898376 1441912526 0.071777 -0.427795 -0.068909 0.898376 1441912526 0.071777 -0.427795 -0.068909 0.898376 1441912526 0.071777 -0.427795 -0.068909 0.898376 1441912526 0.071777 -0.427795 -0.068909 0.898376 1441912526 0.071777 -0.427795 -0.068909 0.898376 1441912526 0.088501 -0.408264 -0.015259 0.908447 1441912526 0.088501 -0.408264 -0.015259 0.908447 1441912526 0.088501 -0.408264 -0.015259 0.908447 1441912526 0.088501 -0.408264 -0.015259 0.908447 1441912526 0.088501 -0.408264 -0.015259 0.908447 1441912526 0.088501 -0.408264 -0.015259 0.908447 1441912526 0.117859 -0.389587 0.038147 0.912598 1441912526 0.117859 -0.389587 0.038147 0.912598 1441912526 0.117859 -0.389587 0.038147 0.912598 1441912526 0.117859 -0.389587 0.038147 0.912598 1441912526 0.117859 -0.389587 0.038147 0.912598 1441912526 0.117859 -0.389587 0.038147 0.912598 1441912526 0.164124 -0.367676 0.066223 0.912903 1441912526 0.164124 -0.367676 0.066223 0.912903 1441912526 0.164124 -0.367676 0.066223 0.912903 1441912526 0.164124 -0.367676 0.066223 0.912903 1441912526 0.164124 -0.367676 0.066223 0.912903 1441912526 0.164124 -0.367676 0.066223 0.912903 1441912526 0.231079 -0.325073 0.105591 0.910889 1441912526 0.231079 -0.325073 0.105591 0.910889 1441912526 0.231079 -0.325073 0.105591 0.910889 1441912526 0.231079 -0.325073 0.105591 0.910889 1441912526 0.231079 -0.325073 0.105591 0.910889 1441912526 0.231079 -0.325073 0.105591 0.910889 1441912526 0.324707 -0.264648 0.147278 0.895935 1441912526 0.324707 -0.264648 0.147278 0.895935 1441912526 0.324707 -0.264648 0.147278 0.895935 1441912526 0.324707 -0.264648 0.147278 0.895935 1441912526 0.324707 -0.264648 0.147278 0.895935 1441912526 0.324707 -0.264648 0.147278 0.895935 1441912526 0.420044 -0.178711 0.148193 0.877258 1441912526 0.420044 -0.178711 0.148193 0.877258 1441912526 0.420044 -0.178711 0.148193 0.877258 1441912526 0.420044 -0.178711 0.148193 0.877258 1441912526 0.420044 -0.178711 0.148193 0.877258 1441912526 0.420044 -0.178711 0.148193 0.877258 1441912526 0.420044 -0.178711 0.148193 0.877258 1441912526 0.520081 -0.070496 0.155457 0.836853 1441912526 0.520081 -0.070496 0.155457 0.836853 1441912526 0.520081 -0.070496 0.155457 0.836853 1441912526 0.520081 -0.070496 0.155457 0.836853 1441912526 0.520081 -0.070496 0.155457 0.836853 1441912526 0.520081 -0.070496 0.155457 0.836853 1441912526 0.628113 0.046265 0.131165 0.765564 1441912526 0.628113 0.046265 0.131165 0.765564 1441912526 0.628113 0.046265 0.131165 0.765564 1441912526 0.628113 0.046265 0.131165 0.765564 1441912526 0.628113 0.046265 0.131165 0.765564 1441912526 0.628113 0.046265 0.131165 0.765564 1441912526 0.686157 0.068176 0.056519 0.721985 1441912526 0.686157 0.068176 0.056519 0.721985 1441912526 0.686157 0.068176 0.056519 0.721985 1441912526 0.686157 0.068176 0.056519 0.721985 1441912526 0.686157 0.068176 0.056519 0.721985 1441912526 0.686157 0.068176 0.056519 0.721985 1441912526 0.686157 0.068176 0.056519 0.721985 1441912526 0.680725 0.053589 0.038208 0.729492 1441912526 0.680725 0.053589 0.038208 0.729492 1441912526 0.680725 0.053589 0.038208 0.729492 1441912526 0.680725 0.053589 0.038208 0.729492 1441912526 0.680725 0.053589 0.038208 0.729492 1441912526 0.680725 0.053589 0.038208 0.729492 1441912526 0.676270 0.070068 0.057556 0.731018 1441912526 0.676270 0.070068 0.057556 0.731018 1441912526 0.676270 0.070068 0.057556 0.731018 1441912526 0.676270 0.070068 0.057556 0.731018 1441912526 0.676270 0.070068 0.057556 0.731018 1441912526 0.676270 0.070068 0.057556 0.731018 1441912526 0.675903 0.073853 0.049744 0.731506 1441912526 0.675903 0.073853 0.049744 0.731506 1441912526 0.675903 0.073853 0.049744 0.731506 1441912526 0.675903 0.073853 0.049744 0.731506 1441912526 0.675903 0.073853 0.049744 0.731506 1441912526 0.675903 0.073853 0.049744 0.731506 1441912526 0.662170 0.058472 0.043152 0.745789 1441912526 0.662170 0.058472 0.043152 0.745789 1441912527 0.662170 0.058472 0.043152 0.745789 1441912527 0.662170 0.058472 0.043152 0.745789 1441912527 0.662170 0.058472 0.043152 0.745789 1441912527 0.626587 0.001526 0.012817 0.779175 1441912527 0.626587 0.001526 0.012817 0.779175 1441912527 0.626587 0.001526 0.012817 0.779175 1441912527 0.626587 0.001526 0.012817 0.779175 1441912527 0.626587 0.001526 0.012817 0.779175 1441912527 0.626587 0.001526 0.012817 0.779175 1441912527 0.626587 0.001526 0.012817 0.779175 1441912527 0.567139 -0.069824 -0.030579 0.820007 1441912527 0.567139 -0.069824 -0.030579 0.820007 1441912527 0.567139 -0.069824 -0.030579 0.820007 1441912527 0.567139 -0.069824 -0.030579 0.820007 1441912527 0.567139 -0.069824 -0.030579 0.820007 1441912527 0.567139 -0.069824 -0.030579 0.820007 1441912527 0.567139 -0.069824 -0.030579 0.820007 1441912527 0.464478 -0.147034 -0.063904 0.870911 1441912527 0.464478 -0.147034 -0.063904 0.870911 1441912527 0.464478 -0.147034 -0.063904 0.870911 1441912527 0.464478 -0.147034 -0.063904 0.870911 1441912527 0.464478 -0.147034 -0.063904 0.870911 1441912527 0.364746 -0.209290 -0.082092 0.903564 1441912527 0.364746 -0.209290 -0.082092 0.903564 1441912527 0.364746 -0.209290 -0.082092 0.903564 1441912527 0.364746 -0.209290 -0.082092 0.903564 1441912527 0.364746 -0.209290 -0.082092 0.903564 1441912527 0.364746 -0.209290 -0.082092 0.903564 1441912527 0.364746 -0.209290 -0.082092 0.903564 1441912527 0.250793 -0.274780 -0.102417 0.922546 1441912527 0.250793 -0.274780 -0.102417 0.922546 1441912527 0.250793 -0.274780 -0.102417 0.922546 1441912527 0.250793 -0.274780 -0.102417 0.922546 1441912527 0.250793 -0.274780 -0.102417 0.922546 1441912527 0.250793 -0.274780 -0.102417 0.922546 1441912527 0.155090 -0.315063 -0.118286 0.928772 1441912527 0.155090 -0.315063 -0.118286 0.928772 1441912527 0.155090 -0.315063 -0.118286 0.928772 1441912527 0.155090 -0.315063 -0.118286 0.928772 1441912527 0.155090 -0.315063 -0.118286 0.928772 1441912527 0.155090 -0.315063 -0.118286 0.928772 1441912527 0.084534 -0.354858 -0.112305 0.924255 1441912527 0.084534 -0.354858 -0.112305 0.924255 1441912527 0.084534 -0.354858 -0.112305 0.924255 1441912527 0.084534 -0.354858 -0.112305 0.924255 1441912527 0.084534 -0.354858 -0.112305 0.924255 1441912527 0.084534 -0.354858 -0.112305 0.924255 1441912527 0.011353 -0.379211 -0.143188 0.914063 1441912527 0.011353 -0.379211 -0.143188 0.914063 1441912527 0.011353 -0.379211 -0.143188 0.914063 1441912527 0.011353 -0.379211 -0.143188 0.914063 1441912527 0.011353 -0.379211 -0.143188 0.914063 1441912527 0.011353 -0.379211 -0.143188 0.914063 1441912527 -0.044006 -0.383057 -0.144775 0.911255 1441912527 -0.044006 -0.383057 -0.144775 0.911255 1441912527 -0.044006 -0.383057 -0.144775 0.911255 1441912527 -0.044006 -0.383057 -0.144775 0.911255 1441912527 -0.044006 -0.383057 -0.144775 0.911255 1441912527 -0.044006 -0.383057 -0.144775 0.911255 1441912527 -0.044617 -0.384399 -0.139465 0.911438 1441912527 -0.044617 -0.384399 -0.139465 0.911438 1441912527 -0.044617 -0.384399 -0.139465 0.911438 1441912527 -0.044617 -0.384399 -0.139465 0.911438 1441912527 -0.044617 -0.384399 -0.139465 0.911438 1441912527 -0.044617 -0.384399 -0.139465 0.911438 1441912527 -0.044617 -0.384399 -0.139465 0.911438 1441912527 -0.017212 -0.376038 -0.160034 0.912476 1441912527 -0.017212 -0.376038 -0.160034 0.912476 1441912527 -0.017212 -0.376038 -0.160034 0.912476 1441912527 -0.017212 -0.376038 -0.160034 0.912476 1441912527 -0.017212 -0.376038 -0.160034 0.912476 1441912527 -0.017212 -0.376038 -0.160034 0.912476 1441912527 -0.003845 -0.364624 -0.113708 0.924133 1441912527 -0.003845 -0.364624 -0.113708 0.924133 1441912527 -0.003845 -0.364624 -0.113708 0.924133 1441912527 -0.003845 -0.364624 -0.113708 0.924133 1441912527 -0.003845 -0.364624 -0.113708 0.924133 1441912527 -0.003845 -0.364624 -0.113708 0.924133 1441912527 0.014099 -0.362488 -0.045105 0.930786 1441912527 0.014099 -0.362488 -0.045105 0.930786 1441912527 0.014099 -0.362488 -0.045105 0.930786 1441912527 0.014099 -0.362488 -0.045105 0.930786 1441912527 0.014099 -0.362488 -0.045105 0.930786 1441912527 0.051819 -0.358337 0.013550 0.932068 1441912527 0.051819 -0.358337 0.013550 0.932068 1441912527 0.051819 -0.358337 0.013550 0.932068 1441912527 0.051819 -0.358337 0.013550 0.932068 1441912527 0.051819 -0.358337 0.013550 0.932068 1441912527 0.051819 -0.358337 0.013550 0.932068 1441912527 
0.625793 0.254761 -0.557190 0.482666 1441912530 0.625793 0.254761 -0.557190 0.482666 1441912530 0.625793 0.254761 -0.557190 0.482666 1441912530 0.625793 0.254761 -0.557190 0.482666 1441912530 0.625793 0.254761 -0.557190 0.482666 1441912530 0.625793 0.254761 -0.557190 0.482666 1441912530 0.628479 0.237305 -0.562012 0.482483 1441912530 0.628479 0.237305 -0.562012 0.482483 1441912530 0.628479 0.237305 -0.562012 0.482483 1441912530 0.628479 0.237305 -0.562012 0.482483 1441912530 0.628479 0.237305 -0.562012 0.482483 1441912530 0.628479 0.237305 -0.562012 0.482483 1441912530 0.630188 0.227173 -0.566162 0.480225 1441912530 0.630188 0.227173 -0.566162 0.480225 1441912530 0.630188 0.227173 -0.566162 0.480225 1441912530 0.630188 0.227173 -0.566162 0.480225 1441912530 0.630188 0.227173 -0.566162 0.480225 1441912530 0.631653 0.225159 -0.570190 0.474426 1441912530 0.631653 0.225159 -0.570190 0.474426 1441912530 0.631653 0.225159 -0.570190 0.474426 1441912530 0.631653 0.225159 -0.570190 0.474426 1441912530 0.635437 0.229004 -0.572510 0.464783 1441912530 0.635437 0.229004 -0.572510 0.464783 1441912530 0.635437 0.229004 -0.572510 0.464783 1441912530 0.635437 0.229004 -0.572510 0.464783 1441912530 0.635437 0.229004 -0.572510 0.464783 1441912530 0.635437 0.229004 -0.572510 0.464783 1441912530 0.644836 0.227783 -0.578247 0.444885 1441912531 0.644836 0.227783 -0.578247 0.444885 1441912531 0.644836 0.227783 -0.578247 0.444885 1441912531 0.644836 0.227783 -0.578247 0.444885 1441912531 0.644836 0.227783 -0.578247 0.444885 1441912531 0.644836 0.227783 -0.578247 0.444885 1441912531 0.655029 0.231140 -0.578613 0.427368 1441912531 0.655029 0.231140 -0.578613 0.427368 1441912531 0.655029 0.231140 -0.578613 0.427368 1441912531 0.655029 0.231140 -0.578613 0.427368 1441912531 0.665222 0.236023 -0.579224 0.407715 1441912531 0.665222 0.236023 -0.579224 0.407715 1441912531 0.665222 0.236023 -0.579224 0.407715 1441912531 0.665222 0.236023 -0.579224 0.407715 1441912531 0.665222 0.236023 -0.579224 0.407715 1441912531 0.665222 0.236023 -0.579224 0.407715 1441912531 0.665222 0.236023 -0.579224 0.407715 1441912531 0.674561 0.235535 -0.581055 0.389648 1441912531 0.674561 0.235535 -0.581055 0.389648 1441912531 0.674561 0.235535 -0.581055 0.389648 1441912531 0.674561 0.235535 -0.581055 0.389648 1441912531 0.674561 0.235535 -0.581055 0.389648 1441912531 0.674561 0.235535 -0.581055 0.389648 1441912531 0.682922 0.227600 -0.583679 0.375549 1441912531 0.682922 0.227600 -0.583679 0.375549 1441912531 0.682922 0.227600 -0.583679 0.375549 1441912531 0.682922 0.227600 -0.583679 0.375549 1441912531 0.689087 0.212036 -0.588318 0.366150 1441912531 0.689087 0.212036 -0.588318 0.366150 1441912531 0.689087 0.212036 -0.588318 0.366150 1441912531 0.691956 0.195129 -0.594421 0.360291 1441912531 0.691956 0.195129 -0.594421 0.360291 1441912531 0.691956 0.195129 -0.594421 0.360291 1441912531 0.691956 0.195129 -0.594421 0.360291 1441912531 0.691956 0.195129 -0.594421 0.360291 1441912531 0.691956 0.195129 -0.594421 0.360291 1441912531 0.691040 0.188599 -0.597839 0.359802 1441912531 0.691040 0.188599 -0.597839 0.359802 1441912531 0.691040 0.188599 -0.597839 0.359802 1441912531 0.691040 0.188599 -0.597839 0.359802 1441912531 0.691040 0.188599 -0.597839 0.359802 1441912531 0.691040 0.188599 -0.597839 0.359802 1441912531 0.691040 0.188599 -0.597839 0.359802 1441912531 0.687927 0.191895 -0.599121 0.361938 1441912531 0.687927 0.191895 -0.599121 0.361938 1441912531 0.687927 0.191895 -0.599121 0.361938 1441912531 0.687927 0.191895 -0.599121 0.361938 1441912531 0.687927 0.191895 -0.599121 0.361938 1441912531 0.687927 0.191895 -0.599121 0.361938 1441912531 0.685852 0.196167 -0.599792 0.362427 1441912531 0.685852 0.196167 -0.599792 0.362427 1441912531 0.685852 0.196167 -0.599792 0.362427 1441912531 0.685852 0.196167 -0.599792 0.362427 1441912531 0.685852 0.196167 -0.599792 0.362427 1441912531 0.685852 0.196167 -0.599792 0.362427 1441912531 0.693115 0.186401 -0.600037 0.353271 1441912531 0.693115 0.186401 -0.600037 0.353271 1441912531 0.693115 0.186401 -0.600037 0.353271 1441912531 0.693115 0.186401 -0.600037 0.353271 1441912531 0.693115 0.186401 -0.600037 0.353271 1441912531 0.693115 0.186401 -0.600037 0.353271 1441912531 0.696655 0.178528 -0.600708 0.349121 1441912531 0.696655 0.178528 -0.600708 0.349121 1441912531 0.696655 0.178528 -0.600708 0.349121 1441912531 0.696655 0.178528 -0.600708 0.349121 1441912531 0.696655 0.178528 -0.600708 0.349121 1441912531 0.696655 0.178528 -0.600708 0.349121 1441912531 0.696228 0.183167 -0.600159 0.348511 1441912531 0.696228 0.183167 -0.600159 0.348511 1441912531 0.696228 0.183167 -0.600159 0.348511 1441912531 0.696228 0.183167 -0.600159 0.348511 1441912531 0.696228 0.183167 -0.600159 0.348511 1441912531 0.696228 0.183167 -0.600159 0.348511 1441912531 0.693420 0.192017 -0.599609 0.350281 1441912531 0.693420 0.192017 -0.599609 0.350281 1441912531 0.693420 0.192017 -0.599609 0.350281 1441912531 0.693420 0.192017 -0.599609 0.350281 1441912531 0.693420 0.192017 -0.599609 0.350281 1441912531 0.693420 0.192017 -0.599609 0.350281 1441912531 0.693420 0.192017 -0.599609 0.350281 1441912531 0.688843 0.202576 -0.596619 0.358459 1441912531 0.688843 0.202576 -0.596619 0.358459 1441912531 0.688843 0.202576 -0.596619 0.358459 1441912531 0.688843 0.202576 -0.596619 0.358459 1441912531 0.688843 0.202576 -0.596619 0.358459 1441912531 0.688843 0.202576 -0.596619 0.358459 1441912531 0.683472 0.213196 -0.591553 0.370667 1441912531 0.683472 0.213196 -0.591553 0.370667 1441912531 0.683472 0.213196 -0.591553 0.370667 1441912531 0.683472 0.213196 -0.591553 0.370667 1441912531 0.683472 0.213196 -0.591553 0.370667 1441912531 0.683472 0.213196 -0.591553 0.370667 1441912531 0.683472 0.213196 -0.591553 0.370667 1441912531 0.678406 0.215942 -0.590637 0.379822 1441912531 0.678406 0.215942 -0.590637 0.379822 1441912531 0.678406 0.215942 -0.590637 0.379822 1441912531 0.678406 0.215942 -0.590637 0.379822 1441912531 0.678406 0.215942 -0.590637 0.379822 1441912531 0.678406 0.215942 -0.590637 0.379822 1441912531 0.672974 0.216003 -0.591309 0.388245 1441912531 0.672974 0.216003 -0.591309 0.388245 1441912531 0.672974 0.216003 -0.591309 0.388245 1441912531 0.672974 0.216003 -0.591309 0.388245 1441912531 0.672974 0.216003 -0.591309 0.388245 1441912531 0.666260 0.224915 -0.588379 0.399109 1441912532 0.666260 0.224915 -0.588379 0.399109 1441912532 0.666260 0.224915 -0.588379 0.399109 1441912532 0.666260 0.224915 -0.588379 0.399109 1441912532 0.666260 0.224915 -0.588379 0.399109 1441912532 0.666260 0.224915 -0.588379 0.399109 1441912532 0.661011 0.229248 -0.587158 0.407104 1441912532 0.661011 0.229248 -0.587158 0.407104 1441912532 0.661011 0.229248 -0.587158 0.407104 1441912532 0.661011 0.229248 -0.587158 0.407104 1441912532 0.661011 0.229248 -0.587158 0.407104 1441912532 0.661011 0.229248 -0.587158 0.407104 1441912532 0.653870 0.232483 -0.586731 0.417297 1441912532 0.653870 0.232483 -0.586731 0.417297 1441912532 0.653870 0.232483 -0.586731 0.417297 1441912532 0.653870 0.232483 -0.586731 0.417297 1441912532 0.653870 0.232483 -0.586731 0.417297 1441912532 0.653870 0.232483 -0.586731 0.417297 1441912532 0.653870 0.232483 -0.586731 0.417297 1441912532 0.644714 0.241821 -0.583069 0.431152 1441912532 0.644714 0.241821 -0.583069 0.431152 1441912532 0.644714 0.241821 -0.583069 0.431152 1441912532 0.644714 0.241821 -0.583069 0.431152 1441912532 0.644714 0.241821 -0.583069 0.431152 1441912532 0.644714 0.241821 -0.583069 0.431152 1441912532 0.636230 0.252869 -0.578369 0.443542 1441912532 0.636230 0.252869 -0.578369 0.443542 1441912532 0.636230 0.252869 -0.578369 0.443542 1441912532 0.636230 0.252869 -0.578369 0.443542 1441912532 0.636230 0.252869 -0.578369 0.443542 1441912532 0.636230 0.252869 -0.578369 0.443542 1441912532 0.636230 0.252869 -0.578369 0.443542 1441912532 0.628845 0.263916 -0.573608 0.453613 1441912532 0.628845 0.263916 -0.573608 0.453613 1441912532 0.628845 0.263916 -0.573608 0.453613 1441912532 0.628845 0.263916 -0.573608 0.453613 1441912532 0.628845 0.263916 -0.573608 0.453613 1441912532 0.628845 0.263916 -0.573608 0.453613 1441912532 0.624084 0.273560 -0.566101 0.463867 1441912532 0.624084 0.273560 -0.566101 0.463867 1441912532 0.624084 0.273560 -0.566101 0.463867 1441912532 0.624084 0.273560 -0.566101 0.463867 1441912532 0.624084 0.273560 -0.566101 0.463867 1441912532 0.624084 0.273560 -0.566101 0.463867 1441912532 0.624084 0.273560 -0.566101 0.463867 1441912532 0.625793 0.270325 -0.563171 0.466980 1441912532 0.625793 0.270325 -0.563171 0.466980 1441912532 0.625793 0.270325 -0.563171 0.466980 1441912532 0.625793 0.270325 -0.563171 0.466980 1441912532 0.625793 0.270325 -0.563171 0.466980 1441912532 0.625793 0.270325 -0.563171 0.466980 1441912532 0.631958 0.254211 -0.568420 0.461365 1441912532 0.631958 0.254211 -0.568420 0.461365 1441912532 0.631958 0.254211 -0.568420 0.461365 1441912532 0.631958 0.254211 -0.568420 0.461365 1441912532 0.637085 0.242554 -0.574219 0.453369 1441912532 0.637085 0.242554 -0.574219 0.453369 1441912532 0.637085 0.242554 -0.574219 0.453369 1441912532 0.637085 0.242554 -0.574219 0.453369 1441912532 0.637085 0.242554 -0.574219 0.453369 1441912532 0.637085 0.242554 -0.574219 0.453369 1441912532 0.639465 0.241882 -0.576172 0.447876 1441912532 0.639465 0.241882 -0.576172 0.447876 1441912532 0.639465 0.241882 -0.576172 0.447876 1441912532 0.639465 0.241882 -0.576172 0.447876 1441912532 0.639465 0.241882 -0.576172 0.447876 1441912532 0.639465 0.241882 -0.576172 0.447876 1441912532 0.639465 0.241882 -0.576172 0.447876 1441912532 0.643250 0.244873 -0.576843 0.439819 1441912532 0.643250 0.244873 -0.576843 0.439819 1441912532 0.643250 0.244873 -0.576843 0.439819 1441912532 0.643250 0.244873 -0.576843 0.439819 1441912532 0.643250 0.244873 -0.576843 0.439819 1441912532 0.643250 0.244873 -0.576843 0.439819 1441912532 0.652161 0.237793 -0.581543 0.424133 1441912532 0.652161 0.237793 -0.581543 0.424133 1441912532 0.652161 0.237793 -0.581543 0.424133 1441912532 0.652161 0.237793 -0.581543 0.424133 1441912532 0.652161 0.237793 -0.581543 0.424133 1441912532 0.652161 0.237793 -0.581543 0.424133 1441912532 0.659180 0.229553 -0.585571 0.412109 1441912532 0.659180 0.229553 -0.585571 0.412109 1441912532 0.659180 0.229553 -0.585571 0.412109 1441912532 0.659180 0.229553 -0.585571 0.412109 1441912532 0.659180 0.229553 -0.585571 0.412109 1441912532 0.659180 0.229553 -0.585571 0.412109 1441912532 0.659180 0.229553 -0.585571 0.412109 1441912532 0.663574 0.227417 -0.587830 0.402893 1441912532 0.663574 0.227417 -0.587830 0.402893 1441912532 0.663574 0.227417 -0.587830 0.402893 1441912532 0.663574 0.227417 -0.587830 0.402893 1441912532 0.663574 0.227417 -0.587830 0.402893 1441912532 0.663574 0.227417 -0.587830 0.402893 1441912532 0.667480 0.226501 -0.588806 0.395569 1441912532 0.667480 0.226501 -0.588806 0.395569 1441912532 0.667480 0.226501 -0.588806 0.395569 1441912532 0.667480 0.226501 -0.588806 0.395569 1441912532 0.667480 0.226501 -0.588806 0.395569 1441912532 0.667480 0.226501 -0.588806 0.395569 1441912532 0.673096 0.215698 -0.592834 0.385986 1441912532 0.673096 0.215698 -0.592834 0.385986 1441912532 0.673096 0.215698 -0.592834 0.385986 1441912532 0.673096 0.215698 -0.592834 0.385986 1441912532 0.673096 0.215698 -0.592834 0.385986 1441912532 0.673096 0.215698 -0.592834 0.385986 1441912532 0.675720 0.198730 -0.601074 0.377625 1441912532 0.675720 0.198730 -0.601074 0.377625 1441912532 0.675720 0.198730 -0.601074 0.377625 1441912532 0.675720 0.198730 -0.601074 0.377625 1441912532 0.675720 0.198730 -0.601074 0.377625 1441912532 0.675720 0.198730 -0.601074 0.377625 1441912532 0.677246 0.190002 -0.606323 0.370911 1441912532 0.677246 0.190002 -0.606323 0.370911 1441912533 0.677246 0.190002 -0.606323 0.370911 1441912533 0.677246 0.190002 -0.606323 0.370911 1441912533 0.677246 0.190002 -0.606323 0.370911 1441912533 0.677246 0.190002 -0.606323 0.370911 1441912533 0.679199 0.186096 -0.608765 0.365295 1441912533 0.679199 0.186096 -0.608765 0.365295 1441912533 0.679199 0.186096 -0.608765 0.365295 1441912533 0.679199 0.186096 -0.608765 0.365295 1441912533 0.679199 0.186096 -0.608765 0.365295 1441912533 0.679199 0.186096 -0.608765 0.365295 1441912533 0.679199 0.186096 -0.608765 0.365295 1441912533 0.677368 0.189087 -0.608826 0.367004 1441912533 0.677368 0.189087 -0.608826 0.367004 1441912533 0.677368 0.189087 -0.608826 0.367004 1441912533 0.677368 0.189087 -0.608826 0.367004 1441912533 0.677368 0.189087 -0.608826 0.367004 1441912533 0.677368 0.189087 -0.608826 0.367004 1441912533 0.672852 0.199768 -0.605774 0.374634 1441912533 0.672852 0.199768 -0.605774 0.374634 1441912533 0.672852 0.199768 -0.605774 0.374634 1441912533 0.672852 0.199768 -0.605774 0.374634 1441912533 0.672852 0.199768 -0.605774 0.374634 1441912533 0.667419 0.208923 -0.602234 0.384888 1441912533 0.667419 0.208923 -0.602234 0.384888 1441912533 0.667419 0.208923 -0.602234 0.384888 1441912533 0.667419 0.208923 -0.602234 0.384888 1441912533 0.667419 0.208923 -0.602234 0.384888 1441912533 0.667419 0.208923 -0.602234 0.384888 1441912533 0.667419 0.208923 -0.602234 0.384888 1441912533 0.660767 0.221069 -0.597778 0.396362 1441912533 0.660767 0.221069 -0.597778 0.396362 1441912533 0.660767 0.221069 -0.597778 0.396362 1441912533 0.660767 0.221069 -0.597778 0.396362 1441912533 0.660767 0.221069 -0.597778 0.396362 1441912533 0.660767 0.221069 -0.597778 0.396362 1441912533 0.655396 0.229919 -0.596008 0.402893 1441912533 0.655396 0.229919 -0.596008 0.402893 1441912533 0.655396 0.229919 -0.596008 0.402893 1441912533 0.655396 0.229919 -0.596008 0.402893 1441912533 0.655396 0.229919 -0.596008 0.402893 1441912533 0.655396 0.229919 -0.596008 0.402893 1441912533 0.655396 0.229919 -0.596008 0.402893 1441912533 0.651672 0.234741 -0.595581 0.406799 1441912533 0.651672 0.234741 -0.595581 0.406799 1441912533 0.651672 0.234741 -0.595581 0.406799 1441912533 0.651672 0.234741 -0.595581 0.406799 1441912533 0.651672 0.234741 -0.595581 0.406799 1441912533 0.651672 0.234741 -0.595581 0.406799 1441912533 0.648254 0.237000 -0.595825 0.410522 1441912533 0.648254 0.237000 -0.595825 0.410522 1441912533 0.648254 0.237000 -0.595825 0.410522 1441912533 0.648254 0.237000 -0.595825 0.410522 1441912533 0.648254 0.237000 -0.595825 0.410522 1441912533 0.648254 0.237000 -0.595825 0.410522 1441912533 0.644836 0.238281 -0.597168 0.413147 1441912533 0.644836 0.238281 -0.597168 0.413147 1441912533 0.644836 0.238281 -0.597168 0.413147 1441912533 0.644836 0.238281 -0.597168 0.413147 1441912533 0.640503 0.244324 -0.595398 0.418945 1441912533 0.640503 0.244324 -0.595398 0.418945 1441912533 0.640503 0.244324 -0.595398 0.418945 1441912533 0.640503 0.244324 -0.595398 0.418945 1441912533 0.640503 0.244324 -0.595398 0.418945 1441912533 0.640503 0.244324 -0.595398 0.418945 1441912533 0.637024 0.257629 -0.589722 0.424316 1441912533 0.637024 0.257629 -0.589722 0.424316 1441912533 0.637024 0.257629 -0.589722 0.424316 1441912533 0.637024 0.257629 -0.589722 0.424316 1441912533 0.637024 0.257629 -0.589722 0.424316 1441912533 0.637024 0.257629 -0.589722 0.424316 1441912533 0.634766 0.265015 -0.585876 0.428406 1441912533 0.634766 0.265015 -0.585876 0.428406 1441912533 0.634766 0.265015 -0.585876 0.428406 1441912533 0.634766 0.265015 -0.585876 0.428406 1441912533 0.634766 0.265015 -0.585876 0.428406 1441912533 0.634766 0.265015 -0.585876 0.428406 1441912533 0.634766 0.265015 -0.585876 0.428406 1441912533 0.634155 0.268433 -0.580322 0.434692 1441912533 0.634155 0.268433 -0.580322 0.434692 1441912533 0.634155 0.268433 -0.580322 0.434692 1441912533 0.634155 0.268433 -0.580322 0.434692 1441912533 0.634155 0.268433 -0.580322 0.434692 1441912533 0.634155 0.268433 -0.580322 0.434692 1441912533 0.635376 0.265259 -0.576599 0.439819 1441912533 0.635376 0.265259 -0.576599 0.439819 1441912533 0.635376 0.265259 -0.576599 0.439819 1441912533 0.635376 0.265259 -0.576599 0.439819 1441912533 0.635376 0.265259 -0.576599 0.439819 1441912533 0.635376 0.265259 -0.576599 0.439819 1441912533 0.635376 0.265259 -0.576599 0.439819 1441912533 0.637329 0.255798 -0.576721 0.442444 1441912533 0.637329 0.255798 -0.576721 0.442444 1441912533 0.637329 0.255798 -0.576721 0.442444 1441912533 0.637329 0.255798 -0.576721 0.442444 1441912533 0.637329 0.255798 -0.576721 0.442444 1441912533 0.637329 0.255798 -0.576721 0.442444 1441912533 0.638489 0.247253 -0.577820 0.444153 1441912533 0.638489 0.247253 -0.577820 0.444153 1441912533 0.638489 0.247253 -0.577820 0.444153 1441912533 0.638489 0.247253 -0.577820 0.444153 1441912533 0.638489 0.247253 -0.577820 0.444153 1441912533 0.638489 0.247253 -0.577820 0.444153 1441912533 0.638794 0.242737 -0.578552 0.445313 1441912533 0.638794 0.242737 -0.578552 0.445313 1441912533 0.638794 0.242737 -0.578552 0.445313 1441912533 0.638794 0.242737 -0.578552 0.445313 1441912533 0.638794 0.242737 -0.578552 0.445313 1441912533 0.638794 0.242737 -0.578552 0.445313 1441912533 0.638794 0.241150 -0.579407 0.445068 1441912533 0.638794 0.241150 -0.579407 0.445068 1441912533 0.638794 0.241150 -0.579407 0.445068 1441912533 0.638794 0.241150 -0.579407 0.445068 1441912534 0.638794 0.241150 -0.579407 0.445068 1441912534 0.638794 0.241150 -0.579407 0.445068 1441912534 0.638794 0.241150 -0.579407 0.445068 1441912534 0.639221 0.241028 -0.580566 0.442993 1441912534 0.639221 0.241028 -0.580566 0.442993 1441912534 0.639221 0.241028 -0.580566 0.442993 1441912534 0.639221 0.241028 -0.580566 0.442993 1441912534 0.639221 0.241028 -0.580566 0.442993 1441912534 0.639221 0.241028 -0.580566 0.442993 1441912534 0.639221 0.241028 -0.580566 0.442993 1441912534 0.642029 0.239136 -0.583008 0.436584 1441912534 0.642029 0.239136 -0.583008 0.436584 1441912534 0.642029 0.239136 -0.583008 0.436584 1441912534 0.642029 0.239136 -0.583008 0.436584 1441912534 0.642029 0.239136 -0.583008 0.436584 1441912534 0.642029 0.239136 -0.583008 0.436584 1441912534 0.649170 0.231628 -0.586182 0.425781 1441912534 0.649170 0.231628 -0.586182 0.425781 1441912534 0.649170 0.231628 -0.586182 0.425781 1441912534 0.649170 0.231628 -0.586182 0.425781 1441912534 0.649170 0.231628 -0.586182 0.425781 1441912534 0.649170 0.231628 -0.586182 0.425781 1441912534 0.655518 0.225891 -0.588135 0.416321 1441912534 0.655518 0.225891 -0.588135 0.416321 1441912534 0.655518 0.225891 -0.588135 0.416321 1441912534 0.655518 0.225891 -0.588135 0.416321 1441912534 0.655518 0.225891 -0.588135 0.416321 1441912534 0.655518 0.225891 -0.588135 0.416321 1441912534 0.655518 0.225891 -0.588135 0.416321 1441912534 0.660339 0.213745 -0.595276 0.404785 1441912534 0.660339 0.213745 -0.595276 0.404785 1441912534 0.660339 0.213745 -0.595276 0.404785 1441912534 0.660339 0.213745 -0.595276 0.404785 1441912534 0.660339 0.213745 -0.595276 0.404785 1441912534 0.660339 0.213745 -0.595276 0.404785 1441912534 0.663879 0.191284 -0.612793 0.383545 1441912534 0.663879 0.191284 -0.612793 0.383545 1441912534 0.663879 0.191284 -0.612793 0.383545 1441912534 0.663879 0.191284 -0.612793 0.383545 1441912534 0.663879 0.191284 -0.612793 0.383545 1441912534 0.663879 0.191284 -0.612793 0.383545 1441912534 0.670044 0.158142 -0.631104 0.357361 1441912534 0.670044 0.158142 -0.631104 0.357361 1441912534 0.670044 0.158142 -0.631104 0.357361 1441912534 0.670044 0.158142 -0.631104 0.357361 1441912534 0.670044 0.158142 -0.631104 0.357361 1441912534 0.670044 0.158142 -0.631104 0.357361 1441912534 0.671082 0.144958 -0.635559 0.353149 1441912534 0.671082 0.144958 -0.635559 0.353149 1441912534 0.671082 0.144958 -0.635559 0.353149 1441912534 0.671082 0.144958 -0.635559 0.353149 1441912534 0.671082 0.144958 -0.635559 0.353149 1441912534 0.671082 0.144958 -0.635559 0.353149 1441912534 0.671082 0.144958 -0.635559 0.353149 1441912534 0.669312 0.143799 -0.634460 0.358887 1441912534 0.669312 0.143799 -0.634460 0.358887 1441912534 0.669312 0.143799 -0.634460 0.358887 1441912534 0.669312 0.143799 -0.634460 0.358887 1441912534 0.669312 0.143799 -0.634460 0.358887 1441912534 0.669312 0.143799 -0.634460 0.358887 1441912534 0.666199 0.146240 -0.631409 0.368835 1441912534 0.666199 0.146240 -0.631409 0.368835 1441912534 0.666199 0.146240 -0.631409 0.368835 1441912534 0.666199 0.146240 -0.631409 0.368835 1441912534 0.666199 0.146240 -0.631409 0.368835 1441912534 0.666199 0.146240 -0.631409 0.368835 1441912534 0.660522 0.158630 -0.626404 0.382324 1441912534 0.660522 0.158630 -0.626404 0.382324 1441912534 0.660522 0.158630 -0.626404 0.382324 1441912534 0.660522 0.158630 -0.626404 0.382324 1441912534 0.660522 0.158630 -0.626404 0.382324 1441912534 0.660522 0.158630 -0.626404 0.382324 1441912534 0.660522 0.158630 -0.626404 0.382324 1441912534 0.652649 0.181824 -0.615662 0.402405 1441912534 0.652649 0.181824 -0.615662 0.402405 1441912534 0.652649 0.181824 -0.615662 0.402405 1441912534 0.652649 0.181824 -0.615662 0.402405 1441912534 0.652649 0.181824 -0.615662 0.402405 1441912534 0.652649 0.181824 -0.615662 0.402405 1441912534 0.652649 0.181824 -0.615662 0.402405 1441912534 0.645081 0.210205 -0.600952 0.422485 1441912534 0.645081 0.210205 -0.600952 0.422485 1441912534 0.645081 0.210205 -0.600952 0.422485 1441912534 0.645081 0.210205 -0.600952 0.422485 1441912534 0.645081 0.210205 -0.600952 0.422485 1441912534 0.645081 0.210205 -0.600952 0.422485 1441912534 0.640869 0.226379 -0.592834 0.431885 1441912534 0.640869 0.226379 -0.592834 0.431885 1441912534 0.640869 0.226379 -0.592834 0.431885 1441912534 0.640869 0.226379 -0.592834 0.431885 1441912534 0.640869 0.226379 -0.592834 0.431885 1441912534 0.640869 0.226379 -0.592834 0.431885 1441912534 0.640564 0.231750 -0.591736 0.431030 1441912534 0.640564 0.231750 -0.591736 0.431030 1441912534 0.640564 0.231750 -0.591736 0.431030 1441912534 0.640564 0.231750 -0.591736 0.431030 1441912534 0.640564 0.231750 -0.591736 0.431030 1441912534 0.640564 0.231750 -0.591736 0.431030 1441912534 0.640442 0.234558 -0.592834 0.428101 1441912534 0.640442 0.234558 -0.592834 0.428101 1441912534 0.640442 0.234558 -0.592834 0.428101 1441912534 0.640442 0.234558 -0.592834 0.428101 1441912534 0.640442 0.234558 -0.592834 0.428101 1441912534 0.640442 0.234558 -0.592834 0.428101 1441912534 0.640442 0.234558 -0.592834 0.428101 1441912534 0.640076 0.241028 -0.591614 0.426880 1441912534 0.640076 0.241028 -0.591614 0.426880 1441912534 0.640076 0.241028 -0.591614 0.426880 1441912534 0.640076 0.241028 -0.591614 0.426880 1441912534 0.640076 0.241028 -0.591614 0.426880 1441912534 0.640076 0.241028 -0.591614 0.426880 1441912534 0.635620 0.253479 -0.589905 0.428650 1441912534 0.635620 0.253479 -0.589905 0.428650 1441912534 0.635620 0.253479 -0.589905 0.428650 1441912534 0.635620 0.253479 -0.589905 0.428650 1441912534 0.635620 0.253479 -0.589905 0.428650 1441912535 0.635620 0.253479 -0.589905 0.428650 1441912535 0.635620 0.253479 -0.589905 0.428650 1441912535 0.630249 0.272888 -0.583008 0.434082 1441912535 0.630249 0.272888 -0.583008 0.434082 1441912535 0.630249 0.272888 -0.583008 0.434082 1441912535 0.630249 0.272888 -0.583008 0.434082 1441912535 0.630249 0.272888 -0.583008 0.434082 1441912535 0.630249 0.272888 -0.583008 0.434082 1441912535 0.628479 0.286743 -0.572998 0.440918 1441912535 0.628479 0.286743 -0.572998 0.440918 1441912535 0.628479 0.286743 -0.572998 0.440918 1441912535 0.628479 0.286743 -0.572998 0.440918 1441912535 0.628479 0.286743 -0.572998 0.440918 1441912535 0.628479 0.286743 -0.572998 0.440918 1441912535 0.631165 0.286133 -0.568481 0.443298 1441912535 0.631165 0.286133 -0.568481 0.443298 1441912535 0.631165 0.286133 -0.568481 0.443298 1441912535 0.631165 0.286133 -0.568481 0.443298 1441912535 0.631165 0.286133 -0.568481 0.443298 1441912535 0.631165 0.286133 -0.568481 0.443298 1441912535 0.635437 0.274292 -0.571167 0.441284 1441912535 0.635437 0.274292 -0.571167 0.441284 1441912535 0.635437 0.274292 -0.571167 0.441284 1441912535 0.635437 0.274292 -0.571167 0.441284 1441912535 0.635437 0.274292 -0.571167 0.441284 1441912535 0.635437 0.274292 -0.571167 0.441284 1441912535 0.635437 0.274292 -0.571167 0.441284 1441912535 0.635071 0.268982 -0.571594 0.444519 1441912535 0.635071 0.268982 -0.571594 0.444519 1441912535 0.635071 0.268982 -0.571594 0.444519 1441912535 0.635071 0.268982 -0.571594 0.444519 1441912535 0.635071 0.268982 -0.571594 0.444519 1441912535 0.635071 0.268982 -0.571594 0.444519 1441912535 0.631348 0.271729 -0.568115 0.452576 1441912535 0.631348 0.271729 -0.568115 0.452576 1441912535 0.631348 0.271729 -0.568115 0.452576 1441912535 0.631348 0.271729 -0.568115 0.452576 1441912535 0.631348 0.271729 -0.568115 0.452576 1441912535 0.631348 0.271729 -0.568115 0.452576 1441912535 0.631348 0.271729 -0.568115 0.452576 1441912535 0.628662 0.273315 -0.565491 0.458496 1441912535 0.628662 0.273315 -0.565491 0.458496 1441912535 0.628662 0.273315 -0.565491 0.458496 1441912535 0.628662 0.273315 -0.565491 0.458496 1441912535 0.628662 0.273315 -0.565491 0.458496 1441912535 0.628662 0.273315 -0.565491 0.458496 1441912535 0.627258 0.271667 -0.566162 0.460571 1441912535 0.627258 0.271667 -0.566162 0.460571 1441912535 0.627258 0.271667 -0.566162 0.460571 1441912535 0.627258 0.271667 -0.566162 0.460571 1441912535 0.627258 0.271667 -0.566162 0.460571 1441912535 0.627258 0.271667 -0.566162 0.460571 1441912535 0.626953 0.268311 -0.566406 0.462646 1441912535 0.626953 0.268311 -0.566406 0.462646 1441912535 0.626953 0.268311 -0.566406 0.462646 1441912535 0.626953 0.268311 -0.566406 0.462646 1441912535 0.626953 0.268311 -0.566406 0.462646 1441912535 0.626953 0.268311 -0.566406 0.462646 1441912535 0.628052 0.264954 -0.565247 0.464478 1441912535 0.628052 0.264954 -0.565247 0.464478 1441912535 0.628052 0.264954 -0.565247 0.464478 1441912535 0.628052 0.264954 -0.565247 0.464478 1441912535 0.628052 0.264954 -0.565247 0.464478 1441912535 0.628052 0.264954 -0.565247 0.464478 1441912535 0.635864 0.256897 -0.565002 0.458740 1441912535 0.635864 0.256897 -0.565002 0.458740 1441912535 0.635864 0.256897 -0.565002 0.458740 1441912535 0.635864 0.256897 -0.565002 0.458740 1441912535 0.635864 0.256897 -0.565002 0.458740 1441912535 0.635864 0.256897 -0.565002 0.458740 1441912535 0.647705 0.238953 -0.571350 0.443726 1441912535 0.647705 0.238953 -0.571350 0.443726 1441912535 0.647705 0.238953 -0.571350 0.443726 1441912535 0.647705 0.238953 -0.571350 0.443726 1441912535 0.647705 0.238953 -0.571350 0.443726 1441912535 0.647705 0.238953 -0.571350 0.443726 1441912535 0.647705 0.238953 -0.571350 0.443726 1441912535 0.655273 0.219788 -0.582214 0.428162 1441912535 0.655273 0.219788 -0.582214 0.428162 1441912535 0.655273 0.219788 -0.582214 0.428162 1441912535 0.655273 0.219788 -0.582214 0.428162 1441912535 0.655273 0.219788 -0.582214 0.428162 1441912535 0.655273 0.219788 -0.582214 0.428162 1441912535 0.658386 0.220703 -0.583801 0.420654 1441912535 0.658386 0.220703 -0.583801 0.420654 1441912535 0.658386 0.220703 -0.583801 0.420654 1441912535 0.658386 0.220703 -0.583801 0.420654 1441912535 0.658386 0.220703 -0.583801 0.420654 1441912535 0.658386 0.220703 -0.583801 0.420654 1441912535 0.660278 0.235291 -0.579651 0.415405 1441912535 0.660278 0.235291 -0.579651 0.415405 1441912535 0.660278 0.235291 -0.579651 0.415405 1441912535 0.660278 0.235291 -0.579651 0.415405 1441912535 0.660278 0.235291 -0.579651 0.415405 1441912535 0.660278 0.235291 -0.579651 0.415405 1441912535 0.660278 0.235291 -0.579651 0.415405 1441912535 0.663208 0.245056 -0.578003 0.407410 1441912535 0.663208 0.245056 -0.578003 0.407410 1441912535 0.663208 0.245056 -0.578003 0.407410 1441912535 0.663208 0.245056 -0.578003 0.407410 1441912535 0.663208 0.245056 -0.578003 0.407410 1441912535 0.663208 0.245056 -0.578003 0.407410 1441912535 0.665039 0.249695 -0.577759 0.401917 1441912535 0.665039 0.249695 -0.577759 0.401917 1441912535 0.665039 0.249695 -0.577759 0.401917 1441912535 0.665039 0.249695 -0.577759 0.401917 1441912535 0.665039 0.249695 -0.577759 0.401917 1441912535 0.665039 0.249695 -0.577759 0.401917 1441912535 0.662415 0.255737 -0.578003 0.402161 1441912535 0.662415 0.255737 -0.578003 0.402161 1441912535 0.662415 0.255737 -0.578003 0.402161 1441912535 0.662415 0.255737 -0.578003 0.402161 1441912535 0.662415 0.255737 -0.578003 0.402161 1441912535 0.662415 0.255737 -0.578003 0.402161 1441912536 0.654358 0.265625 -0.574036 0.414307 1441912536 0.654358 0.265625 -0.574036 0.414307 1441912536 0.654358 0.265625 -0.574036 0.414307 1441912536 0.654358 0.265625 -0.574036 0.414307 1441912536 0.654358 0.265625 -0.574036 0.414307 1441912536 0.654358 0.265625 -0.574036 0.414307 1441912536 0.654358 0.265625 -0.574036 0.414307 1441912536 0.647400 0.272034 -0.567505 0.429871 1441912536 0.647400 0.272034 -0.567505 0.429871 1441912536 0.647400 0.272034 -0.567505 0.429871 1441912536 0.647400 0.272034 -0.567505 0.429871 1441912536 0.647400 0.272034 -0.567505 0.429871 1441912536 0.647400 0.272034 -0.567505 0.429871 1441912536 0.643921 0.268921 -0.563538 0.442078 1441912536 0.643921 0.268921 -0.563538 0.442078 1441912536 0.643921 0.268921 -0.563538 0.442078 1441912536 0.643921 0.268921 -0.563538 0.442078 1441912536 0.643921 0.268921 -0.563538 0.442078 1441912536 0.643921 0.268921 -0.563538 0.442078 1441912536 0.643127 0.260620 -0.562439 0.449524 1441912536 0.643127 0.260620 -0.562439 0.449524 1441912536 0.643127 0.260620 -0.562439 0.449524 1441912536 0.643127 0.260620 -0.562439 0.449524 1441912536 0.643127 0.260620 -0.562439 0.449524 1441912536 0.643127 0.260620 -0.562439 0.449524 1441912536 0.643799 0.251831 -0.562195 0.453857 1441912536 0.643799 0.251831 -0.562195 0.453857 1441912536 0.643799 0.251831 -0.562195 0.453857 1441912536 0.643799 0.251831 -0.562195 0.453857 1441912536 0.643799 0.251831 -0.562195 0.453857 1441912536 0.642395 0.250122 -0.560791 0.458496 1441912536 0.642395 0.250122 -0.560791 0.458496 1441912536 0.642395 0.250122 -0.560791 0.458496 1441912536 0.642395 0.250122 -0.560791 0.458496 1441912536 0.642395 0.250122 -0.560791 0.458496 1441912536 0.642395 0.250122 -0.560791 0.458496 1441912536 0.642395 0.250122 -0.560791 0.458496 1441912536 0.638062 0.255615 -0.557922 0.464905 1441912536 0.638062 0.255615 -0.557922 0.464905 1441912536 0.638062 0.255615 -0.557922 0.464905 1441912536 0.638062 0.255615 -0.557922 0.464905 1441912536 0.638062 0.255615 -0.557922 0.464905 1441912536 0.633057 0.265869 -0.551453 0.473694 1441912536 0.633057 0.265869 -0.551453 0.473694 1441912536 0.633057 0.265869 -0.551453 0.473694 1441912536 
-0.025269 -0.499756 -0.111877 0.858521 1441912580 -0.025269 -0.499756 -0.111877 0.858521 1441912580 -0.025269 -0.499756 -0.111877 0.858521 1441912580 -0.025269 -0.499756 -0.111877 0.858521 1441912580 -0.021301 -0.490906 -0.094727 0.865784 1441912580 -0.021301 -0.490906 -0.094727 0.865784 1441912580 -0.021301 -0.490906 -0.094727 0.865784 1441912580 -0.021301 -0.490906 -0.094727 0.865784 1441912580 -0.021301 -0.490906 -0.094727 0.865784 1441912580 -0.021301 -0.490906 -0.094727 0.865784 1441912580 0.024231 -0.466858 -0.005737 0.883972 1441912580 0.024231 -0.466858 -0.005737 0.883972 1441912580 0.024231 -0.466858 -0.005737 0.883972 1441912580 0.024231 -0.466858 -0.005737 0.883972 1441912580 0.024231 -0.466858 -0.005737 0.883972 1441912580 0.103760 -0.423096 0.137512 0.889526 1441912580 0.103760 -0.423096 0.137512 0.889526 1441912580 0.103760 -0.423096 0.137512 0.889526 1441912580 0.103760 -0.423096 0.137512 0.889526 1441912580 0.103760 -0.423096 0.137512 0.889526 1441912580 0.103760 -0.423096 0.137512 0.889526 1441912580 0.103760 -0.423096 0.137512 0.889526 1441912580 0.178589 -0.366211 0.252625 0.877563 1441912580 0.178589 -0.366211 0.252625 0.877563 1441912580 0.178589 -0.366211 0.252625 0.877563 1441912580 0.178589 -0.366211 0.252625 0.877563 1441912580 0.178589 -0.366211 0.252625 0.877563 1441912580 0.178589 -0.366211 0.252625 0.877563 1441912580 0.254272 -0.292114 0.313110 0.867126 1441912580 0.254272 -0.292114 0.313110 0.867126 1441912580 0.254272 -0.292114 0.313110 0.867126 1441912580 0.254272 -0.292114 0.313110 0.867126 1441912580 0.254272 -0.292114 0.313110 0.867126 1441912580 0.343445 -0.192444 0.353271 0.848633 1441912580 0.343445 -0.192444 0.353271 0.848633 1441912580 0.343445 -0.192444 0.353271 0.848633 1441912580 0.343445 -0.192444 0.353271 0.848633 1441912580 0.343445 -0.192444 0.353271 0.848633 1441912580 0.343445 -0.192444 0.353271 0.848633 1441912580 0.439270 -0.081787 0.334534 0.829651 1441912580 0.439270 -0.081787 0.334534 0.829651 1441912580 0.439270 -0.081787 0.334534 0.829651 1441912580 0.439270 -0.081787 0.334534 0.829651 1441912580 0.552307 0.041199 0.286987 0.781555 1441912580 0.552307 0.041199 0.286987 0.781555 1441912580 0.552307 0.041199 0.286987 0.781555 1441912580 0.552307 0.041199 0.286987 0.781555 1441912580 0.552307 0.041199 0.286987 0.781555 1441912580 0.552307 0.041199 0.286987 0.781555 1441912580 0.552307 0.041199 0.286987 0.781555 1441912580 0.638489 0.175964 0.250488 0.706055 1441912580 0.638489 0.175964 0.250488 0.706055 1441912580 0.638489 0.175964 0.250488 0.706055 1441912580 0.638489 0.175964 0.250488 0.706055 1441912580 0.638489 0.175964 0.250488 0.706055 1441912580 0.638489 0.175964 0.250488 0.706055 1441912580 0.690552 0.179321 0.180542 0.676941 1441912580 0.690552 0.179321 0.180542 0.676941 1441912580 0.690552 0.179321 0.180542 0.676941 1441912580 0.690552 0.179321 0.180542 0.676941 1441912580 0.690552 0.179321 0.180542 0.676941 1441912580 0.690552 0.179321 0.180542 0.676941 1441912580 0.680054 0.120972 0.119263 0.713135 1441912580 0.639099 0.047852 0.075195 0.763855 1441912580 0.639099 0.047852 0.075195 0.763855 1441912580 0.639099 0.047852 0.075195 0.763855 1441912580 0.639099 0.047852 0.075195 0.763855 1441912580 0.639099 0.047852 0.075195 0.763855 1441912580 0.639099 0.047852 0.075195 0.763855 1441912580 0.639099 0.047852 0.075195 0.763855 1441912580 0.567139 -0.073608 -0.007751 0.820251 1441912580 0.567139 -0.073608 -0.007751 0.820251 1441912580 0.567139 -0.073608 -0.007751 0.820251 1441912580 0.567139 -0.073608 -0.007751 0.820251 1441912580 0.567139 -0.073608 -0.007751 0.820251 1441912580 0.437683 -0.200012 -0.085571 0.872375 1441912580 0.437683 -0.200012 -0.085571 0.872375 1441912580 0.437683 -0.200012 -0.085571 0.872375 1441912580 0.437683 -0.200012 -0.085571 0.872375 1441912580 0.437683 -0.200012 -0.085571 0.872375 1441912580 0.437683 -0.200012 -0.085571 0.872375 1441912580 0.324402 -0.282471 -0.120972 0.894592 1441912580 0.324402 -0.282471 -0.120972 0.894592 1441912580 0.324402 -0.282471 -0.120972 0.894592 1441912580 0.324402 -0.282471 -0.120972 0.894592 1441912580 0.324402 -0.282471 -0.120972 0.894592 1441912580 0.324402 -0.282471 -0.120972 0.894592 1441912580 0.190979 -0.371338 -0.175293 0.891541 1441912580 0.190979 -0.371338 -0.175293 0.891541 1441912580 0.190979 -0.371338 -0.175293 0.891541 1441912580 0.190979 -0.371338 -0.175293 0.891541 1441912580 0.190979 -0.371338 -0.175293 0.891541 1441912580 0.190979 -0.371338 -0.175293 0.891541 1441912580 0.084290 -0.416809 -0.161194 0.890625 1441912580 0.084290 -0.416809 -0.161194 0.890625 1441912580 0.084290 -0.416809 -0.161194 0.890625 1441912580 0.084290 -0.416809 -0.161194 0.890625 1441912580 0.084290 -0.416809 -0.161194 0.890625 1441912580 0.084290 -0.416809 -0.161194 0.890625 1441912580 0.021790 -0.448853 -0.079590 0.889771 1441912580 0.021790 -0.448853 -0.079590 0.889771 1441912580 0.021790 -0.448853 -0.079590 0.889771 1441912581 0.021790 -0.448853 -0.079590 0.889771 1441912581 0.021790 -0.448853 -0.079590 0.889771 1441912581 0.021790 -0.448853 -0.079590 0.889771 1441912581 -0.040588 -0.459717 -0.050781 0.885681 1441912581 -0.040588 -0.459717 -0.050781 0.885681 1441912581 -0.040588 -0.459717 -0.050781 0.885681 1441912581 -0.040588 -0.459717 -0.050781 0.885681 1441912581 -0.044617 -0.459534 -0.021729 0.886780 1441912581 -0.044617 -0.459534 -0.021729 0.886780 1441912581 -0.044617 -0.459534 -0.021729 0.886780 1441912581 -0.044617 -0.459534 -0.021729 0.886780 1441912581 -0.044617 -0.459534 -0.021729 0.886780 1441912581 -0.044617 -0.459534 -0.021729 0.886780 1441912581 -0.034302 -0.462708 -0.040649 0.884888 1441912581 -0.034302 -0.462708 -0.040649 0.884888 1441912581 -0.034302 -0.462708 -0.040649 0.884888 1441912581 -0.034302 -0.462708 -0.040649 0.884888 1441912581 -0.034302 -0.462708 -0.040649 0.884888 1441912581 -0.034302 -0.462708 -0.040649 0.884888 1441912581 -0.014282 -0.445068 -0.004456 0.895325 1441912581 -0.014282 -0.445068 -0.004456 0.895325 1441912581 -0.014282 -0.445068 -0.004456 0.895325 1441912581 -0.014282 -0.445068 -0.004456 0.895325 1441912581 -0.014282 -0.445068 -0.004456 0.895325 1441912581 0.022034 -0.416260 0.056335 0.907227 1441912581 0.022034 -0.416260 0.056335 0.907227 1441912581 0.022034 -0.416260 0.056335 0.907227 1441912581 0.022034 -0.416260 0.056335 0.907227 1441912581 0.022034 -0.416260 0.056335 0.907227 1441912581 0.022034 -0.416260 0.056335 0.907227 1441912581 0.067444 -0.384338 0.072693 0.917847 1441912581 0.067444 -0.384338 0.072693 0.917847 1441912581 0.067444 -0.384338 0.072693 0.917847 1441912581 0.067444 -0.384338 0.072693 0.917847 1441912581 0.067444 -0.384338 0.072693 0.917847 1441912581 0.067444 -0.384338 0.072693 0.917847 1441912581 0.145020 -0.341797 0.120117 0.920654 1441912581 0.145020 -0.341797 0.120117 0.920654 1441912581 0.145020 -0.341797 0.120117 0.920654 1441912581 0.145020 -0.341797 0.120117 0.920654 1441912581 0.145020 -0.341797 0.120117 0.920654 1441912581 0.145020 -0.341797 0.120117 0.920654 1441912581 0.231750 -0.287109 0.172791 0.913208 1441912581 0.231750 -0.287109 0.172791 0.913208 1441912581 0.231750 -0.287109 0.172791 0.913208 1441912581 0.231750 -0.287109 0.172791 0.913208 1441912581 0.231750 -0.287109 0.172791 0.913208 1441912581 0.231750 -0.287109 0.172791 0.913208 1441912581 0.231750 -0.287109 0.172791 0.913208 1441912581 0.323669 -0.209656 0.222534 0.895386 1441912581 0.323669 -0.209656 0.222534 0.895386 1441912581 0.323669 -0.209656 0.222534 0.895386 1441912581 0.323669 -0.209656 0.222534 0.895386 1441912581 0.323669 -0.209656 0.222534 0.895386 1441912581 0.323669 -0.209656 0.222534 0.895386 1441912581 0.420593 -0.104370 0.265564 0.861145 1441912581 0.420593 -0.104370 0.265564 0.861145 1441912581 0.420593 -0.104370 0.265564 0.861145 1441912581 0.420593 -0.104370 0.265564 0.861145 1441912581 0.420593 -0.104370 0.265564 0.861145 1441912581 0.420593 -0.104370 0.265564 0.861145 1441912581 0.420593 -0.104370 0.265564 0.861145 1441912581 0.521118 0.015991 0.280090 0.806030 1441912581 0.521118 0.015991 0.280090 0.806030 1441912581 0.521118 0.015991 0.280090 0.806030 1441912581 0.521118 0.015991 0.280090 0.806030 1441912581 0.521118 0.015991 0.280090 0.806030 1441912581 0.521118 0.015991 0.280090 0.806030 1441912581 0.621033 0.130554 0.219177 0.741028 1441912581 0.621033 0.130554 0.219177 0.741028 1441912581 0.621033 0.130554 0.219177 0.741028 1441912581 0.621033 0.130554 0.219177 0.741028 1441912581 0.621033 0.130554 0.219177 0.741028 1441912581 0.621033 0.130554 0.219177 0.741028 1441912581 0.621033 0.130554 0.219177 0.741028 1441912581 0.693481 0.178406 0.149292 0.681763 1441912581 0.693481 0.178406 0.149292 0.681763 1441912581 0.693481 0.178406 0.149292 0.681763 1441912581 0.693481 0.178406 0.149292 0.681763 1441912581 0.693481 0.178406 0.149292 0.681763 1441912581 0.693481 0.178406 0.149292 0.681763 1441912581 0.687622 0.111694 0.097351 0.710693 1441912581 0.687622 0.111694 0.097351 0.710693 1441912581 0.687622 0.111694 0.097351 0.710693 1441912581 0.687622 0.111694 0.097351 0.710693 1441912581 0.687622 0.111694 0.097351 0.710693 1441912581 0.687622 0.111694 0.097351 0.710693 1441912581 0.656006 0.118835 0.106628 0.737610 1441912581 0.656006 0.118835 0.106628 0.737610 1441912581 0.656006 0.118835 0.106628 0.737610 1441912581 0.656006 0.118835 0.106628 0.737610 1441912581 0.614807 0.041138 0.062195 0.785095 1441912581 0.614807 0.041138 0.062195 0.785095 1441912581 0.614807 0.041138 0.062195 0.785095 1441912581 0.614807 0.041138 0.062195 0.785095 1441912581 0.614807 0.041138 0.062195 0.785095 1441912581 0.614807 0.041138 0.062195 0.785095 1441912581 0.543274 -0.067627 -0.016357 0.836609 1441912581 0.543274 -0.067627 -0.016357 0.836609 1441912581 0.543274 -0.067627 -0.016357 0.836609 1441912581 0.543274 -0.067627 -0.016357 0.836609 1441912581 0.543274 -0.067627 -0.016357 0.836609 1441912581 0.543274 -0.067627 -0.016357 0.836609 1441912581 0.441162 -0.150024 -0.044983 0.883606 1441912581 0.441162 -0.150024 -0.044983 0.883606 1441912581 0.441162 -0.150024 -0.044983 0.883606 1441912581 0.441162 -0.150024 -0.044983 0.883606 1441912582 0.441162 -0.150024 -0.044983 0.883606 1441912582 0.441162 -0.150024 -0.044983 0.883606 1441912582 0.441162 -0.150024 -0.044983 0.883606 1441912582 0.350525 -0.218628 -0.039856 0.909790 1441912582 0.350525 -0.218628 -0.039856 0.909790 1441912582 0.350525 -0.218628 -0.039856 0.909790 1441912582 0.350525 -0.218628 -0.039856 0.909790 1441912582 0.350525 -0.218628 -0.039856 0.909790 1441912582 0.350525 -0.218628 -0.039856 0.909790 1441912582 0.248962 -0.301880 -0.086548 0.916138 1441912582 0.248962 -0.301880 -0.086548 0.916138 1441912582 0.248962 -0.301880 -0.086548 0.916138 1441912582 0.248962 -0.301880 -0.086548 0.916138 1441912582 0.248962 -0.301880 -0.086548 0.916138 1441912582 0.248962 -0.301880 -0.086548 0.916138 1441912582 0.123901 -0.372070 -0.149597 0.907654 1441912582 0.123901 -0.372070 -0.149597 0.907654 1441912582 0.123901 -0.372070 -0.149597 0.907654 1441912582 0.123901 -0.372070 -0.149597 0.907654 1441912582 0.123901 -0.372070 -0.149597 0.907654 1441912582 0.123901 -0.372070 -0.149597 0.907654 1441912582 0.123901 -0.372070 -0.149597 0.907654 1441912582 0.032898 -0.415222 -0.120850 0.901062 1441912582 0.032898 -0.415222 -0.120850 0.901062 1441912582 0.032898 -0.415222 -0.120850 0.901062 1441912582 0.032898 -0.415222 -0.120850 0.901062 1441912582 0.032898 -0.415222 -0.120850 0.901062 1441912582 0.032898 -0.415222 -0.120850 0.901062 1441912582 -0.050720 -0.439697 -0.088623 0.892334 1441912582 -0.050720 -0.439697 -0.088623 0.892334 1441912582 -0.050720 -0.439697 -0.088623 0.892334 1441912582 -0.050720 -0.439697 -0.088623 0.892334 1441912582 -0.050720 -0.439697 -0.088623 0.892334 1441912582 -0.050720 -0.439697 -0.088623 0.892334 1441912582 -0.128357 -0.453552 -0.064697 0.879578 1441912582 -0.128357 -0.453552 -0.064697 0.879578 1441912582 -0.128357 -0.453552 -0.064697 0.879578 1441912582 -0.128357 -0.453552 -0.064697 0.879578 1441912582 -0.128357 -0.453552 -0.064697 0.879578 1441912582 -0.128357 -0.453552 -0.064697 0.879578 1441912582 -0.136536 -0.460632 -0.054321 0.875305 1441912582 -0.136536 -0.460632 -0.054321 0.875305 1441912582 -0.136536 -0.460632 -0.054321 0.875305 1441912582 -0.136536 -0.460632 -0.054321 0.875305 1441912582 -0.136536 -0.460632 -0.054321 0.875305 1441912582 -0.136536 -0.460632 -0.054321 0.875305 1441912582 -0.124817 -0.471252 -0.076416 0.869751 1441912582 -0.124817 -0.471252 -0.076416 0.869751 1441912582 -0.124817 -0.471252 -0.076416 0.869751 1441912582 -0.124817 -0.471252 -0.076416 0.869751 1441912582 -0.098572 -0.469666 -0.057129 0.875427 1441912582 -0.098572 -0.469666 -0.057129 0.875427 1441912582 -0.098572 -0.469666 -0.057129 0.875427 1441912582 -0.098572 -0.469666 -0.057129 0.875427 1441912582 -0.071472 -0.457336 -0.035461 0.885681 1441912582 -0.071472 -0.457336 -0.035461 0.885681 1441912582 -0.071472 -0.457336 -0.035461 0.885681 1441912582 -0.071472 -0.457336 -0.035461 0.885681 1441912582 -0.071472 -0.457336 -0.035461 0.885681 1441912582 -0.071472 -0.457336 -0.035461 0.885681 1441912582 -0.071472 -0.457336 -0.035461 0.885681 1441912582 -0.019348 -0.437195 -0.009888 0.899109 1441912582 -0.019348 -0.437195 -0.009888 0.899109 1441912582 -0.019348 -0.437195 -0.009888 0.899109 1441912582 -0.019348 -0.437195 -0.009888 0.899109 1441912582 -0.019348 -0.437195 -0.009888 0.899109 1441912582 -0.019348 -0.437195 -0.009888 0.899109 1441912582 0.053711 -0.403809 0.015930 0.913086 1441912582 0.053711 -0.403809 0.015930 0.913086 1441912582 0.053711 -0.403809 0.015930 0.913086 1441912582 0.053711 -0.403809 0.015930 0.913086 1441912582 0.053711 -0.403809 0.015930 0.913086 1441912582 0.053711 -0.403809 0.015930 0.913086 1441912582 0.144714 -0.360046 0.033875 0.921021 1441912582 0.144714 -0.360046 0.033875 0.921021 1441912582 0.144714 -0.360046 0.033875 0.921021 1441912582 0.144714 -0.360046 0.033875 0.921021 1441912582 0.144714 -0.360046 0.033875 0.921021 1441912582 0.144714 -0.360046 0.033875 0.921021 1441912582 0.246277 -0.299683 0.031738 0.921143 1441912582 0.246277 -0.299683 0.031738 0.921143 1441912582 0.246277 -0.299683 0.031738 0.921143 1441912582 0.246277 -0.299683 0.031738 0.921143 1441912582 0.246277 -0.299683 0.031738 0.921143 1441912582 0.246277 -0.299683 0.031738 0.921143 1441912582 0.354492 -0.237671 0.018311 0.904114 1441912582 0.354492 -0.237671 0.018311 0.904114 1441912582 0.354492 -0.237671 0.018311 0.904114 1441912582 0.354492 -0.237671 0.018311 0.904114 1441912582 0.354492 -0.237671 0.018311 0.904114 1441912582 0.354492 -0.237671 0.018311 0.904114 1441912582 0.354492 -0.237671 0.018311 0.904114 1441912582 0.489685 -0.115906 0.073853 0.860962 1441912582 0.489685 -0.115906 0.073853 0.860962 1441912582 0.489685 -0.115906 0.073853 0.860962 1441912582 0.489685 -0.115906 0.073853 0.860962 1441912582 0.489685 -0.115906 0.073853 0.860962 1441912582 0.489685 -0.115906 0.073853 0.860962 1441912582 0.629639 0.035950 0.085266 0.771301 1441912582 0.629639 0.035950 0.085266 0.771301 1441912582 0.629639 0.035950 0.085266 0.771301 1441912582 0.629639 0.035950 0.085266 0.771301 1441912582 0.629639 0.035950 0.085266 0.771301 1441912582 0.629639 0.035950 0.085266 0.771301 1441912582 0.700684 0.084167 0.058899 0.705994 1441912582 0.700684 0.084167 0.058899 0.705994 1441912582 0.700684 0.084167 0.058899 0.705994 1441912582 0.700684 0.084167 0.058899 0.705994 1441912582 0.700684 0.084167 0.058899 0.705994 1441912582 0.700684 0.084167 0.058899 0.705994 1441912583 0.700684 0.084167 0.058899 0.705994 1441912583 0.671631 0.053955 0.045898 0.737427 1441912583 0.671631 0.053955 0.045898 0.737427 1441912583 0.671631 0.053955 0.045898 0.737427 1441912583 0.671631 0.053955 0.045898 0.737427 1441912583 0.671631 0.053955 0.045898 0.737427 1441912583 0.671631 0.053955 0.045898 0.737427 1441912583 0.656006 0.072693 0.068970 0.748047 1441912583 0.656006 0.072693 0.068970 0.748047 1441912583 0.656006 0.072693 0.068970 0.748047 1441912583 0.656006 0.072693 0.068970 0.748047 1441912583 0.656006 0.072693 0.068970 0.748047 1441912583 0.656006 0.072693 0.068970 0.748047 1441912583 0.636292 0.009888 0.025208 0.770874 1441912583 0.636292 0.009888 0.025208 0.770874 1441912583 0.636292 0.009888 0.025208 0.770874 1441912583 0.636292 0.009888 0.025208 0.770874 1441912583 0.572144 -0.114014 -0.075684 0.808594 1441912583 0.572144 -0.114014 -0.075684 0.808594 1441912583 0.572144 -0.114014 -0.075684 0.808594 1441912583 0.572144 -0.114014 -0.075684 0.808594 1441912583 0.572144 -0.114014 -0.075684 0.808594 1441912583 0.572144 -0.114014 -0.075684 0.808594 1441912583 0.572144 -0.114014 -0.075684 0.808594 1441912583 0.471863 -0.222473 -0.135925 0.842224 1441912583 0.471863 -0.222473 -0.135925 0.842224 1441912583 0.471863 -0.222473 -0.135925 0.842224 1441912583 0.471863 -0.222473 -0.135925 0.842224 1441912583 0.471863 -0.222473 -0.135925 0.842224 1441912583 0.471863 -0.222473 -0.135925 0.842224 1441912583 0.372681 -0.304871 -0.143494 0.864624 1441912583 0.372681 -0.304871 -0.143494 0.864624 1441912583 0.372681 -0.304871 -0.143494 0.864624 1441912583 0.372681 -0.304871 -0.143494 0.864624 1441912583 0.268066 -0.385254 -0.144165 0.871155 1441912583 0.268066 -0.385254 -0.144165 0.871155 1441912583 0.268066 -0.385254 -0.144165 0.871155 1441912583 0.268066 -0.385254 -0.144165 0.871155 1441912583 0.268066 -0.385254 -0.144165 0.871155 1441912583 0.168579 -0.451721 -0.131348 0.866150 1441912583 0.168579 -0.451721 -0.131348 0.866150 1441912583 0.168579 -0.451721 -0.131348 0.866150 1441912583 0.168579 -0.451721 -0.131348 0.866150 1441912583 0.168579 -0.451721 -0.131348 0.866150 1441912583 0.168579 -0.451721 -0.131348 0.866150 1441912583 0.168579 -0.451721 -0.131348 0.866150 1441912583 0.065979 -0.493591 -0.120361 0.858765 1441912583 0.065979 -0.493591 -0.120361 0.858765 1441912583 0.065979 -0.493591 -0.120361 0.858765 1441912583 0.065979 -0.493591 -0.120361 0.858765 1441912583 0.065979 -0.493591 -0.120361 0.858765 1441912583 0.065979 -0.493591 -0.120361 0.858765 1441912583 -0.021362 -0.492432 -0.110962 0.862976 1441912583 -0.021362 -0.492432 -0.110962 0.862976 1441912583 -0.021362 -0.492432 -0.110962 0.862976 1441912583 -0.021362 -0.492432 -0.110962 0.862976 1441912583 -0.021362 -0.492432 -0.110962 0.862976 1441912583 -0.021362 -0.492432 -0.110962 0.862976 1441912583 -0.053223 -0.478333 -0.049805 0.875122 1441912583 -0.053223 -0.478333 -0.049805 0.875122 1441912583 -0.059814 -0.475220 -0.020874 0.877563 1441912583 -0.059814 -0.475220 -0.020874 0.877563 1441912583 -0.059814 -0.475220 -0.020874 0.877563 1441912583 -0.061646 -0.486145 -0.035828 0.870972 1441912583 -0.061646 -0.486145 -0.035828 0.870972 1441912583 -0.061646 -0.486145 -0.035828 0.870972 1441912583 -0.061646 -0.486145 -0.035828 0.870972 1441912583 -0.061646 -0.486145 -0.035828 0.870972 1441912583 -0.061646 -0.486145 -0.035828 0.870972 1441912583 -0.061646 -0.486145 -0.035828 0.870972 1441912583 -0.053284 -0.488586 -0.023438 0.870605 1441912583 -0.053284 -0.488586 -0.023438 0.870605 1441912583 -0.053284 -0.488586 -0.023438 0.870605 1441912583 -0.053284 -0.488586 -0.023438 0.870605 1441912583 -0.036499 -0.479431 0.018494 0.876587 1441912583 -0.036499 -0.479431 0.018494 0.876587 1441912583 -0.036499 -0.479431 0.018494 0.876587 1441912583 -0.036499 -0.479431 0.018494 0.876587 1441912583 -0.036499 -0.479431 0.018494 0.876587 1441912583 -0.011047 -0.460205 0.030457 0.887207 1441912583 -0.011047 -0.460205 0.030457 0.887207 1441912583 -0.011047 -0.460205 0.030457 0.887207 1441912583 -0.011047 -0.460205 0.030457 0.887207 1441912583 -0.011047 -0.460205 0.030457 0.887207 1441912583 -0.011047 -0.460205 0.030457 0.887207 1441912583 -0.011047 -0.460205 0.030457 0.887207 1441912583 0.033325 -0.427002 0.026367 0.903259 1441912583 0.033325 -0.427002 0.026367 0.903259 1441912583 0.033325 -0.427002 0.026367 0.903259 1441912583 0.033325 -0.427002 0.026367 0.903259 1441912583 0.033325 -0.427002 0.026367 0.903259 1441912583 0.033325 -0.427002 0.026367 0.903259 1441912583 0.104126 -0.376404 0.025269 0.920227 1441912583 0.104126 -0.376404 0.025269 0.920227 1441912583 0.104126 -0.376404 0.025269 0.920227 1441912583 0.104126 -0.376404 0.025269 0.920227 1441912583 0.104126 -0.376404 0.025269 0.920227 1441912583 0.104126 -0.376404 0.025269 0.920227 1441912584 0.218384 -0.305847 0.086060 0.922668 1441912584 0.218384 -0.305847 0.086060 0.922668 1441912584 0.218384 -0.305847 0.086060 0.922668 1441912584 0.218384 -0.305847 0.086060 0.922668 1441912584 0.218384 -0.305847 0.086060 0.922668 1441912584 0.218384 -0.305847 0.086060 0.922668 1441912584 0.218384 -0.305847 0.086060 0.922668 1441912584 0.340637 -0.209595 0.146301 0.904724 1441912584 0.340637 -0.209595 0.146301 0.904724 1441912584 0.340637 -0.209595 0.146301 0.904724 1441912584 0.340637 -0.209595 0.146301 0.904724 1441912584 0.340637 -0.209595 0.146301 0.904724 1441912584 0.340637 -0.209595 0.146301 0.904724 1441912584 0.462646 -0.097961 0.169434 0.864624 1441912584 0.462646 -0.097961 0.169434 0.864624 1441912584 0.462646 -0.097961 0.169434 0.864624 1441912584 0.462646 -0.097961 0.169434 0.864624 1441912584 0.462646 -0.097961 0.169434 0.864624 1441912584 0.462646 -0.097961 0.169434 0.864624 1441912584 0.572693 -0.006714 0.116150 0.811462 1441912584 0.572693 -0.006714 0.116150 0.811462 1441912584 0.572693 -0.006714 0.116150 0.811462 1441912584 0.572693 -0.006714 0.116150 0.811462 1441912584 0.572693 -0.006714 0.116150 0.811462 1441912584 0.572693 -0.006714 0.116150 0.811462 1441912584 0.658936 0.074524 0.100464 0.741699 1441912584 0.658936 0.074524 0.100464 0.741699 1441912584 0.658936 0.074524 0.100464 0.741699 1441912584 0.658936 0.074524 0.100464 0.741699 1441912584 0.658936 0.074524 0.100464 0.741699 1441912584 0.658936 0.074524 0.100464 0.741699 1441912584 0.658936 0.074524 0.100464 0.741699 1441912584 0.678711 0.071350 0.083496 0.726135 1441912584 0.678711 0.071350 0.083496 0.726135 1441912584 0.678711 0.071350 0.083496 0.726135 1441912584 0.678711 0.071350 0.083496 0.726135 1441912584 0.678711 0.071350 0.083496 0.726135 1441912584 0.678711 0.071350 0.083496 0.726135 1441912584 0.665039 0.057861 0.058716 0.742188 1441912584 0.665039 0.057861 0.058716 0.742188 1441912584 0.665039 0.057861 0.058716 0.742188 1441912584 0.665039 0.057861 0.058716 0.742188 1441912584 0.665039 0.057861 0.058716 0.742188 1441912584 0.665039 0.057861 0.058716 0.742188 1441912584 0.665039 0.057861 0.058716 0.742188 1441912584 0.647949 0.062805 0.070435 0.755737 1441912584 0.647949 0.062805 0.070435 0.755737 1441912584 0.647949 0.062805 0.070435 0.755737 1441912584 0.647949 0.062805 0.070435 0.755737 1441912584 0.647949 0.062805 0.070435 0.755737 1441912584 0.611450 -0.001770 0.019836 0.791016 1441912584 0.611450 -0.001770 0.019836 0.791016 1441912584 0.611450 -0.001770 0.019836 0.791016 1441912584 0.611450 -0.001770 0.019836 0.791016 1441912584 0.611450 -0.001770 0.019836 0.791016 1441912584 0.611450 -0.001770 0.019836 0.791016 1441912584 0.529358 -0.104553 -0.058960 0.839783 1441912584 0.529358 -0.104553 -0.058960 0.839783 1441912584 0.529358 -0.104553 -0.058960 0.839783 1441912584 0.529358 -0.104553 -0.058960 0.839783 1441912584 0.529358 -0.104553 -0.058960 0.839783 1441912584 0.529358 -0.104553 -0.058960 0.839783 1441912584 0.414368 -0.198059 -0.118164 0.880371 1441912584 0.414368 -0.198059 -0.118164 0.880371 1441912584 0.414368 -0.198059 -0.118164 0.880371 1441912584 0.414368 -0.198059 -0.118164 0.880371 1441912584 0.414368 -0.198059 -0.118164 0.880371 1441912584 0.414368 -0.198059 -0.118164 0.880371 1441912584 0.314941 -0.258423 -0.104004 0.907288 1441912584 0.314941 -0.258423 -0.104004 0.907288 1441912584 0.314941 -0.258423 -0.104004 0.907288 1441912584 0.314941 -0.258423 -0.104004 0.907288 1441912584 0.314941 -0.258423 -0.104004 0.907288 1441912584 0.314941 -0.258423 -0.104004 0.907288 1441912584 0.314941 -0.258423 -0.104004 0.907288 1441912584 0.203247 -0.327881 -0.105774 0.916504 1441912584 0.203247 -0.327881 -0.105774 0.916504 1441912584 0.203247 -0.327881 -0.105774 0.916504 1441912584 0.203247 -0.327881 -0.105774 0.916504 1441912584 0.089172 -0.377869 -0.103516 0.915710 1441912584 0.089172 -0.377869 -0.103516 0.915710 1441912584 0.089172 -0.377869 -0.103516 0.915710 1441912584 0.089172 -0.377869 -0.103516 0.915710 1441912584 0.089172 -0.377869 -0.103516 0.915710 1441912584 0.089172 -0.377869 -0.103516 0.915710 1441912584 0.089172 -0.377869 -0.103516 0.915710 1441912584 0.009827 -0.403442 -0.048218 0.913635 1441912584 0.009827 -0.403442 -0.048218 0.913635 1441912584 0.009827 -0.403442 -0.048218 0.913635 1441912584 0.009827 -0.403442 -0.048218 0.913635 1441912584 0.009827 -0.403442 -0.048218 0.913635 1441912584 0.009827 -0.403442 -0.048218 0.913635 1441912584 -0.054443 -0.433777 -0.028870 0.898926 1441912584 -0.054443 -0.433777 -0.028870 0.898926 1441912584 -0.054443 -0.433777 -0.028870 0.898926 1441912584 -0.054443 -0.433777 -0.028870 0.898926 1441912584 -0.054443 -0.433777 -0.028870 0.898926 1441912584 -0.054443 -0.433777 -0.028870 0.898926 1441912584 -0.054443 -0.433777 -0.028870 0.898926 1441912584 -0.090637 -0.461609 -0.044861 0.881287 1441912584 -0.090637 -0.461609 -0.044861 0.881287 1441912584 -0.090637 -0.461609 -0.044861 0.881287 1441912584 -0.090637 -0.461609 -0.044861 0.881287 1441912584 -0.090637 -0.461609 -0.044861 0.881287 1441912584 -0.090637 -0.461609 -0.044861 0.881287 1441912584 -0.065796 -0.474304 -0.040222 0.876953 1441912584 -0.065796 -0.474304 -0.040222 0.876953 1441912584 -0.065796 -0.474304 -0.040222 0.876953 1441912584 -0.065796 -0.474304 -0.040222 0.876953 1441912584 -0.065796 -0.474304 -0.040222 0.876953 1441912584 -0.065796 -0.474304 -0.040222 0.876953 1441912584 -0.047607 -0.467957 -0.033325 0.881836 1441912585 -0.047607 -0.467957 -0.033325 0.881836 1441912585 -0.047607 -0.467957 -0.033325 0.881836 1441912585 -0.047607 -0.467957 -0.033325 0.881836 1441912585 -0.047607 -0.467957 -0.033325 0.881836 1441912585 -0.047607 -0.467957 -0.033325 0.881836 1441912585 -0.034180 -0.455078 -0.007019 0.889709 1441912585 -0.034180 -0.455078 -0.007019 0.889709 1441912585 -0.034180 -0.455078 -0.007019 0.889709 1441912585 -0.034180 -0.455078 -0.007019 0.889709 1441912585 -0.034180 -0.455078 -0.007019 0.889709 1441912585 -0.034180 -0.455078 -0.007019 0.889709 1441912585 0.003601 -0.435547 0.054199 0.898499 1441912585 0.003601 -0.435547 0.054199 0.898499 1441912585 0.003601 -0.435547 0.054199 0.898499 1441912585 0.003601 -0.435547 0.054199 0.898499 1441912585 0.003601 -0.435547 0.054199 0.898499 1441912585 0.003601 -0.435547 0.054199 0.898499 1441912585 0.059998 -0.402405 0.114319 0.906311 1441912585 0.059998 -0.402405 0.114319 0.906311 1441912585 0.059998 -0.402405 0.114319 0.906311 1441912585 0.059998 -0.402405 0.114319 0.906311 1441912585 0.059998 -0.402405 0.114319 0.906311 1441912585 0.059998 -0.402405 0.114319 0.906311 1441912585 0.133789 -0.358765 0.171021 0.907776 1441912585 0.133789 -0.358765 0.171021 0.907776 1441912585 0.133789 -0.358765 0.171021 0.907776 1441912585 0.133789 -0.358765 0.171021 0.907776 1441912585 0.133789 -0.358765 0.171021 0.907776 1441912585 0.133789 -0.358765 0.171021 0.907776 1441912585 
0.595459 0.314880 -0.540710 0.503784 1441912600 0.595459 0.314880 -0.540710 0.503784 1441912600 0.595459 0.314880 -0.540710 0.503784 1441912600 0.594727 0.316101 -0.541260 0.503357 1441912600 0.594727 0.316101 -0.541260 0.503357 1441912600 0.594727 0.316101 -0.541260 0.503357 1441912600 0.594727 0.316101 -0.541260 0.503357 1441912600 0.594727 0.316101 -0.541260 0.503357 1441912600 0.594727 0.316101 -0.541260 0.503357 1441912600 0.595154 0.314819 -0.541382 0.503540 1441912600 0.595154 0.314819 -0.541382 0.503540 1441912600 0.595154 0.314819 -0.541382 0.503540 1441912600 0.595154 0.314819 -0.541382 0.503540 1441912600 0.595154 0.314819 -0.541382 0.503540 1441912600 0.595154 0.314819 -0.541382 0.503540 1441912600 0.595154 0.314819 -0.541382 0.503540 1441912600 0.597046 0.312256 -0.542236 0.501953 1441912600 0.597046 0.312256 -0.542236 0.501953 1441912600 0.597046 0.312256 -0.542236 0.501953 1441912600 0.597046 0.312256 -0.542236 0.501953 1441912600 0.597046 0.312256 -0.542236 0.501953 1441912600 0.597046 0.312256 -0.542236 0.501953 1441912600 0.601379 0.305847 -0.545410 0.497253 1441912600 0.601379 0.305847 -0.545410 0.497253 1441912600 0.601379 0.305847 -0.545410 0.497253 1441912600 0.601379 0.305847 -0.545410 0.497253 1441912600 0.601379 0.305847 -0.545410 0.497253 1441912600 0.601379 0.305847 -0.545410 0.497253 1441912600 0.607483 0.295471 -0.549133 0.492004 1441912600 0.607483 0.295471 -0.549133 0.492004 1441912600 0.607483 0.295471 -0.549133 0.492004 1441912600 0.607483 0.295471 -0.549133 0.492004 1441912600 0.607483 0.295471 -0.549133 0.492004 1441912600 0.613098 0.285889 -0.550781 0.488831 1441912600 0.613098 0.285889 -0.550781 0.488831 1441912600 0.613098 0.285889 -0.550781 0.488831 1441912600 0.613098 0.285889 -0.550781 0.488831 1441912600 0.613098 0.285889 -0.550781 0.488831 1441912600 0.613098 0.285889 -0.550781 0.488831 1441912600 0.613098 0.285889 -0.550781 0.488831 1441912601 0.619446 0.282227 -0.548157 0.485901 1441912601 0.619446 0.282227 -0.548157 0.485901 1441912601 0.619446 0.282227 -0.548157 0.485901 1441912601 0.619446 0.282227 -0.548157 0.485901 1441912601 0.619446 0.282227 -0.548157 0.485901 1441912601 0.619446 0.282227 -0.548157 0.485901 1441912601 0.630127 0.271606 -0.551575 0.474243 1441912601 0.630127 0.271606 -0.551575 0.474243 1441912601 0.630127 0.271606 -0.551575 0.474243 1441912601 0.630127 0.271606 -0.551575 0.474243 1441912601 0.630127 0.271606 -0.551575 0.474243 1441912601 0.630127 0.271606 -0.551575 0.474243 1441912601 0.643982 0.246582 -0.564270 0.453918 1441912601 0.643982 0.246582 -0.564270 0.453918 1441912601 0.643982 0.246582 -0.564270 0.453918 1441912601 0.643982 0.246582 -0.564270 0.453918 1441912601 0.643982 0.246582 -0.564270 0.453918 1441912601 0.643982 0.246582 -0.564270 0.453918 1441912601 0.643982 0.246582 -0.564270 0.453918 1441912601 0.657532 0.217224 -0.575867 0.434448 1441912601 0.657532 0.217224 -0.575867 0.434448 1441912601 0.657532 0.217224 -0.575867 0.434448 1441912601 0.657532 0.217224 -0.575867 0.434448 1441912601 0.657532 0.217224 -0.575867 0.434448 1441912601 0.657532 0.217224 -0.575867 0.434448 1441912601 0.667175 0.197388 -0.582642 0.419983 1441912601 0.667175 0.197388 -0.582642 0.419983 1441912601 0.667175 0.197388 -0.582642 0.419983 1441912601 0.667175 0.197388 -0.582642 0.419983 1441912601 0.667175 0.197388 -0.582642 0.419983 1441912601 0.667175 0.197388 -0.582642 0.419983 1441912601 0.675598 0.187439 -0.587952 0.403442 1441912601 0.675598 0.187439 -0.587952 0.403442 1441912601 0.675598 0.187439 -0.587952 0.403442 1441912601 0.675598 0.187439 -0.587952 0.403442 1441912601 0.675598 0.187439 -0.587952 0.403442 1441912601 0.675598 0.187439 -0.587952 0.403442 1441912601 0.675598 0.187439 -0.587952 0.403442 1441912601 0.678528 0.186096 -0.592285 0.392517 1441912601 0.678528 0.186096 -0.592285 0.392517 1441912601 0.678528 0.186096 -0.592285 0.392517 1441912601 0.678528 0.186096 -0.592285 0.392517 1441912601 0.678528 0.186096 -0.592285 0.392517 1441912601 0.678284 0.183838 -0.595032 0.389893 1441912601 0.678284 0.183838 -0.595032 0.389893 1441912601 0.678284 0.183838 -0.595032 0.389893 1441912601 0.678284 0.183838 -0.595032 0.389893 1441912601 0.678284 0.183838 -0.595032 0.389893 1441912601 0.678284 0.183838 -0.595032 0.389893 1441912601 0.678284 0.183838 -0.595032 0.389893 1441912601 0.667969 0.205566 -0.586792 0.408936 1441912601 0.667969 0.205566 -0.586792 0.408936 1441912601 0.667969 0.205566 -0.586792 0.408936 1441912601 0.667969 0.205566 -0.586792 0.408936 1441912601 0.667969 0.205566 -0.586792 0.408936 1441912601 0.667969 0.205566 -0.586792 0.408936 1441912601 0.656189 0.229431 -0.576782 0.429077 1441912601 0.656189 0.229431 -0.576782 0.429077 1441912601 0.656189 0.229431 -0.576782 0.429077 1441912601 0.656189 0.229431 -0.576782 0.429077 1441912601 0.656189 0.229431 -0.576782 0.429077 1441912601 0.656189 0.229431 -0.576782 0.429077 1441912601 0.648621 0.236877 -0.574219 0.439758 1441912601 0.648621 0.236877 -0.574219 0.439758 1441912601 0.648621 0.236877 -0.574219 0.439758 1441912601 0.648621 0.236877 -0.574219 0.439758 1441912601 0.648621 0.236877 -0.574219 0.439758 1441912601 0.648621 0.236877 -0.574219 0.439758 1441912601 0.648621 0.236877 -0.574219 0.439758 1441912601 0.642212 0.242676 -0.576843 0.442566 1441912601 0.642212 0.242676 -0.576843 0.442566 1441912601 0.642212 0.242676 -0.576843 0.442566 1441912601 0.642212 0.242676 -0.576843 0.442566 1441912601 0.642212 0.242676 -0.576843 0.442566 1441912601 0.642212 0.242676 -0.576843 0.442566 1441912601 0.637573 0.251343 -0.577393 0.443787 1441912601 0.637573 0.251343 -0.577393 0.443787 1441912601 0.637573 0.251343 -0.577393 0.443787 1441912601 0.637573 0.251343 -0.577393 0.443787 1441912601 0.629456 0.263916 -0.575012 0.451050 1441912601 0.629456 0.263916 -0.575012 0.451050 1441912601 0.629456 0.263916 -0.575012 0.451050 1441912601 0.629456 0.263916 -0.575012 0.451050 1441912601 0.629456 0.263916 -0.575012 0.451050 1441912601 0.629456 0.263916 -0.575012 0.451050 1441912601 0.616638 0.287842 -0.562866 0.469055 1441912601 0.616638 0.287842 -0.562866 0.469055 1441912601 0.616638 0.287842 -0.562866 0.469055 1441912601 0.616638 0.287842 -0.562866 0.469055 1441912601 0.616638 0.287842 -0.562866 0.469055 1441912601 0.616638 0.287842 -0.562866 0.469055 1441912601 0.616638 0.287842 -0.562866 0.469055 1441912601 0.602417 0.318237 -0.540771 0.493225 1441912601 0.602417 0.318237 -0.540771 0.493225 1441912601 0.602417 0.318237 -0.540771 0.493225 1441912601 0.602417 0.318237 -0.540771 0.493225 1441912601 0.602417 0.318237 -0.540771 0.493225 1441912601 0.602417 0.318237 -0.540771 0.493225 1441912601 0.597534 0.329041 -0.527405 0.506409 1441912601 0.597534 0.329041 -0.527405 0.506409 1441912601 0.597534 0.329041 -0.527405 0.506409 1441912601 0.597534 0.329041 -0.527405 0.506409 1441912601 0.597534 0.329041 -0.527405 0.506409 1441912601 0.597534 0.329041 -0.527405 0.506409 1441912601 0.597534 0.329041 -0.527405 0.506409 1441912601 0.594482 0.321655 -0.525024 0.517090 1441912601 0.594482 0.321655 -0.525024 0.517090 1441912601 0.594482 0.321655 -0.525024 0.517090 1441912601 0.594482 0.321655 -0.525024 0.517090 1441912601 0.594482 0.321655 -0.525024 0.517090 1441912601 0.594482 0.321655 -0.525024 0.517090 1441912601 0.590820 0.313171 -0.520447 0.530945 1441912602 0.590820 0.313171 -0.520447 0.530945 1441912602 0.590820 0.313171 -0.520447 0.530945 1441912602 0.590820 0.313171 -0.520447 0.530945 1441912602 0.590820 0.313171 -0.520447 0.530945 1441912602 0.590820 0.313171 -0.520447 0.530945 1441912602 0.589966 0.302002 -0.517639 0.541016 1441912602 0.589966 0.302002 -0.517639 0.541016 1441912602 0.589966 0.302002 -0.517639 0.541016 1441912602 0.589966 0.302002 -0.517639 0.541016 1441912602 0.589966 0.302002 -0.517639 0.541016 1441912602 0.589966 0.302002 -0.517639 0.541016 1441912602 0.595154 0.282166 -0.523621 0.540344 1441912602 0.595154 0.282166 -0.523621 0.540344 1441912602 0.595154 0.282166 -0.523621 0.540344 1441912602 0.595154 0.282166 -0.523621 0.540344 1441912602 0.595154 0.282166 -0.523621 0.540344 1441912602 0.595154 0.282166 -0.523621 0.540344 1441912602 0.600708 0.261353 -0.533325 0.535156 1441912602 0.600708 0.261353 -0.533325 0.535156 1441912602 0.600708 0.261353 -0.533325 0.535156 1441912602 0.600708 0.261353 -0.533325 0.535156 1441912602 0.604553 0.249695 -0.541931 0.527649 1441912602 0.604553 0.249695 -0.541931 0.527649 1441912602 0.604553 0.249695 -0.541931 0.527649 1441912602 0.604553 0.249695 -0.541931 0.527649 1441912602 0.605957 0.251221 -0.549377 0.517517 1441912602 0.605957 0.251221 -0.549377 0.517517 1441912602 0.605957 0.251221 -0.549377 0.517517 1441912602 0.605957 0.251221 -0.549377 0.517517 1441912602 0.605957 0.251221 -0.549377 0.517517 1441912602 0.605957 0.251221 -0.549377 0.517517 1441912602 0.627686 0.230774 -0.564697 0.483521 1441912602 0.627686 0.230774 -0.564697 0.483521 1441912602 0.627686 0.230774 -0.564697 0.483521 1441912602 0.627686 0.230774 -0.564697 0.483521 1441912602 0.627686 0.230774 -0.564697 0.483521 1441912602 0.627686 0.230774 -0.564697 0.483521 1441912602 0.650940 0.190247 -0.579468 0.452026 1441912602 0.650940 0.190247 -0.579468 0.452026 1441912602 0.650940 0.190247 -0.579468 0.452026 1441912602 0.650940 0.190247 -0.579468 0.452026 1441912602 0.650940 0.190247 -0.579468 0.452026 1441912602 0.650940 0.190247 -0.579468 0.452026 1441912602 0.650940 0.190247 -0.579468 0.452026 1441912602 0.650146 0.245972 -0.539551 0.475037 1441912602 0.650146 0.245972 -0.539551 0.475037 1441912602 0.650146 0.245972 -0.539551 0.475037 1441912602 0.650146 0.245972 -0.539551 0.475037 1441912602 0.650146 0.245972 -0.539551 0.475037 1441912602 0.650146 0.245972 -0.539551 0.475037 1441912602 0.650940 0.288879 -0.519836 0.471802 1441912602 0.650940 0.288879 -0.519836 0.471802 1441912602 0.650940 0.288879 -0.519836 0.471802 1441912602 0.650940 0.288879 -0.519836 0.471802 1441912602 0.650940 0.288879 -0.519836 0.471802 1441912602 0.650940 0.288879 -0.519836 0.471802 1441912602 0.650940 0.288879 -0.519836 0.471802 1441912602 0.657776 0.283630 -0.541077 0.440552 1441912602 0.657776 0.283630 -0.541077 0.440552 1441912602 0.657776 0.283630 -0.541077 0.440552 1441912602 0.657776 0.283630 -0.541077 0.440552 1441912602 0.657776 0.283630 -0.541077 0.440552 1441912602 0.657776 0.283630 -0.541077 0.440552 1441912602 0.657776 0.283630 -0.541077 0.440552 1441912602 0.666687 0.261414 -0.568237 0.405273 1441912602 0.666687 0.261414 -0.568237 0.405273 1441912602 0.666687 0.261414 -0.568237 0.405273 1441912602 0.666687 0.261414 -0.568237 0.405273 1441912602 0.666687 0.261414 -0.568237 0.405273 1441912602 0.666687 0.261414 -0.568237 0.405273 1441912602 0.672852 0.245178 -0.577698 0.391602 1441912602 0.672852 0.245178 -0.577698 0.391602 1441912602 0.672852 0.245178 -0.577698 0.391602 1441912602 0.672852 0.245178 -0.577698 0.391602 1441912602 0.672852 0.245178 -0.577698 0.391602 1441912602 0.672852 0.245178 -0.577698 0.391602 1441912602 0.668274 0.256531 -0.573547 0.398254 1441912602 0.668274 0.256531 -0.573547 0.398254 1441912602 0.668274 0.256531 -0.573547 0.398254 1441912602 0.668274 0.256531 -0.573547 0.398254 1441912602 0.668274 0.256531 -0.573547 0.398254 1441912602 0.668274 0.256531 -0.573547 0.398254 1441912602 0.655273 0.281677 -0.559998 0.421387 1441912602 0.655273 0.281677 -0.559998 0.421387 1441912602 0.655273 0.281677 -0.559998 0.421387 1441912602 0.655273 0.281677 -0.559998 0.421387 1441912602 0.655273 0.281677 -0.559998 0.421387 1441912602 0.655273 0.281677 -0.559998 0.421387 1441912602 0.655273 0.281677 -0.559998 0.421387 1441912602 0.644348 0.297852 -0.548706 0.441589 1441912602 0.644348 0.297852 -0.548706 0.441589 1441912602 0.644348 0.297852 -0.548706 0.441589 1441912602 0.644348 0.297852 -0.548706 0.441589 1441912602 0.644348 0.297852 -0.548706 0.441589 1441912602 0.644348 0.297852 -0.548706 0.441589 1441912602 0.632141 0.310181 -0.538940 0.462280 1441912602 0.632141 0.310181 -0.538940 0.462280 1441912602 0.632141 0.310181 -0.538940 0.462280 1441912602 0.632141 0.310181 -0.538940 0.462280 1441912602 0.632141 0.310181 -0.538940 0.462280 1441912602 0.632141 0.310181 -0.538940 0.462280 1441912602 0.619507 0.325317 -0.527954 0.481262 1441912602 0.619507 0.325317 -0.527954 0.481262 1441912602 0.619507 0.325317 -0.527954 0.481262 1441912602 0.619507 0.325317 -0.527954 0.481262 1441912602 0.619507 0.325317 -0.527954 0.481262 1441912602 0.619507 0.325317 -0.527954 0.481262 1441912602 0.619507 0.325317 -0.527954 0.481262 1441912602 0.610046 0.330872 -0.524902 0.492737 1441912602 0.610046 0.330872 -0.524902 0.492737 1441912603 0.610046 0.330872 -0.524902 0.492737 1441912603 0.610046 0.330872 -0.524902 0.492737 1441912603 0.610046 0.330872 -0.524902 0.492737 1441912603 0.610046 0.330872 -0.524902 0.492737 1441912603 0.584595 0.357422 -0.506714 0.523193 1441912603 0.584595 0.357422 -0.506714 0.523193 1441912603 0.584595 0.357422 -0.506714 0.523193 1441912603 0.584595 0.357422 -0.506714 0.523193 1441912603 0.584595 0.357422 -0.506714 0.523193 1441912603 0.584595 0.357422 -0.506714 0.523193 1441912603 0.546509 0.415222 -0.459778 0.563416 1441912603 0.546509 0.415222 -0.459778 0.563416 1441912603 0.546509 0.415222 -0.459778 0.563416 1441912603 0.546509 0.415222 -0.459778 0.563416 1441912603 0.546509 0.415222 -0.459778 0.563416 1441912603 0.515686 0.450378 -0.425354 0.591797 1441912603 0.515686 0.450378 -0.425354 0.591797 1441912603 0.515686 0.450378 -0.425354 0.591797 1441912603 0.515686 0.450378 -0.425354 0.591797 1441912603 0.515686 0.450378 -0.425354 0.591797 1441912603 0.515686 0.450378 -0.425354 0.591797 1441912603 0.515686 0.450378 -0.425354 0.591797 1441912603 0.485962 0.476868 -0.395386 0.616516 1441912603 0.485962 0.476868 -0.395386 0.616516 1441912603 0.485962 0.476868 -0.395386 0.616516 1441912603 0.485962 0.476868 -0.395386 0.616516 1441912603 0.485962 0.476868 -0.395386 0.616516 1441912603 0.485962 0.476868 -0.395386 0.616516 1441912603 0.467285 0.490784 -0.372498 0.633972 1441912603 0.467285 0.490784 -0.372498 0.633972 1441912603 0.467285 0.490784 -0.372498 0.633972 1441912603 0.467285 0.490784 -0.372498 0.633972 1441912603 0.467285 0.490784 -0.372498 0.633972 1441912603 0.467285 0.490784 -0.372498 0.633972 1441912603 0.467285 0.490784 -0.372498 0.633972 1441912603 0.465027 0.485596 -0.365906 0.643433 1441912603 0.465027 0.485596 -0.365906 0.643433 1441912603 0.465027 0.485596 -0.365906 0.643433 1441912603 0.465027 0.485596 -0.365906 0.643433 1441912603 0.465027 0.485596 -0.365906 0.643433 1441912603 0.465027 0.485596 -0.365906 0.643433 1441912603 0.472900 0.467651 -0.371582 0.647705 1441912603 0.472900 0.467651 -0.371582 0.647705 1441912603 0.472900 0.467651 -0.371582 0.647705 1441912603 0.472900 0.467651 -0.371582 0.647705 1441912603 0.472900 0.467651 -0.371582 0.647705 1441912603 0.485413 0.443542 -0.386597 0.646606 1441912603 0.485413 0.443542 -0.386597 0.646606 1441912603 0.485413 0.443542 -0.386597 0.646606 1441912603 0.485413 0.443542 -0.386597 0.646606 1441912603 0.485413 0.443542 -0.386597 0.646606 1441912603 0.500793 0.415039 -0.410889 0.638794 1441912603 0.500793 0.415039 -0.410889 0.638794 1441912603 0.500793 0.415039 -0.410889 0.638794 1441912603 0.500793 0.415039 -0.410889 0.638794 1441912603 0.500793 0.415039 -0.410889 0.638794 1441912603 0.512329 0.398499 -0.424805 0.631042 1441912603 0.512329 0.398499 -0.424805 0.631042 1441912603 0.512329 0.398499 -0.424805 0.631042 1441912603 0.512329 0.398499 -0.424805 0.631042 1441912603 0.512329 0.398499 -0.424805 0.631042 1441912603 0.512329 0.398499 -0.424805 0.631042 1441912603 0.536499 0.383362 -0.439209 0.610107 1441912603 0.536499 0.383362 -0.439209 0.610107 1441912603 0.536499 0.383362 -0.439209 0.610107 1441912603 0.536499 0.383362 -0.439209 0.610107 1441912603 0.536499 0.383362 -0.439209 0.610107 1441912603 0.536499 0.383362 -0.439209 0.610107 1441912603 0.572998 0.343018 -0.477905 0.570557 1441912603 0.572998 0.343018 -0.477905 0.570557 1441912603 0.572998 0.343018 -0.477905 0.570557 1441912603 0.572998 0.343018 -0.477905 0.570557 1441912603 0.572998 0.343018 -0.477905 0.570557 1441912603 0.572998 0.343018 -0.477905 0.570557 1441912603 0.599182 0.315063 -0.500610 0.539490 1441912603 0.599182 0.315063 -0.500610 0.539490 1441912603 0.599182 0.315063 -0.500610 0.539490 1441912603 0.599182 0.315063 -0.500610 0.539490 1441912603 0.599182 0.315063 -0.500610 0.539490 1441912603 0.599182 0.315063 -0.500610 0.539490 1441912603 0.599182 0.315063 -0.500610 0.539490 1441912603 0.621277 0.300964 -0.515808 0.507324 1441912603 0.621277 0.300964 -0.515808 0.507324 1441912603 0.621277 0.300964 -0.515808 0.507324 1441912603 0.621277 0.300964 -0.515808 0.507324 1441912603 0.621277 0.300964 -0.515808 0.507324 1441912603 0.621277 0.300964 -0.515808 0.507324 1441912603 0.639954 0.283997 -0.535583 0.472107 1441912603 0.639954 0.283997 -0.535583 0.472107 1441912603 0.639954 0.283997 -0.535583 0.472107 1441912603 0.639954 0.283997 -0.535583 0.472107 1441912603 0.639954 0.283997 -0.535583 0.472107 1441912603 0.639954 0.283997 -0.535583 0.472107 1441912603 0.639954 0.283997 -0.535583 0.472107 1441912603 0.652466 0.274170 -0.550110 0.443237 1441912603 0.652466 0.274170 -0.550110 0.443237 1441912603 0.652466 0.274170 -0.550110 0.443237 1441912603 0.652466 0.274170 -0.550110 0.443237 1441912603 0.652466 0.274170 -0.550110 0.443237 1441912603 0.652466 0.274170 -0.550110 0.443237 1441912603 0.652466 0.274170 -0.550110 0.443237 1441912603 0.657959 0.272644 -0.561768 0.420837 1441912603 0.657959 0.272644 -0.561768 0.420837 1441912603 0.657959 0.272644 -0.561768 0.420837 1441912603 0.657959 0.272644 -0.561768 0.420837 1441912603 0.657959 0.272644 -0.561768 0.420837 1441912603 0.657959 0.272644 -0.561768 0.420837 1441912603 0.664551 0.265259 -0.576355 0.394714 1441912603 0.664551 0.265259 -0.576355 0.394714 1441912603 0.664551 0.265259 -0.576355 0.394714 1441912604 0.664551 0.265259 -0.576355 0.394714 1441912604 0.664551 0.265259 -0.576355 0.394714 1441912604 0.664551 0.265259 -0.576355 0.394714 1441912604 0.672058 0.249268 -0.591980 0.368469 1441912604 0.672058 0.249268 -0.591980 0.368469 1441912604 0.672058 0.249268 -0.591980 0.368469 1441912604 0.672058 0.249268 -0.591980 0.368469 1441912604 0.672058 0.249268 -0.591980 0.368469 1441912604 0.672058 0.249268 -0.591980 0.368469 1441912604 0.672302 0.248169 -0.594238 0.365051 1441912604 0.672302 0.248169 -0.594238 0.365051 1441912604 0.672302 0.248169 -0.594238 0.365051 1441912604 0.672302 0.248169 -0.594238 0.365051 1441912604 0.672302 0.248169 -0.594238 0.365051 1441912604 0.672302 0.248169 -0.594238 0.365051 1441912604 0.672302 0.248169 -0.594238 0.365051 1441912604 0.667847 0.256592 -0.589539 0.374878 1441912604 0.667847 0.256592 -0.589539 0.374878 1441912604 0.667847 0.256592 -0.589539 0.374878 1441912604 0.667847 0.256592 -0.589539 0.374878 1441912604 0.667847 0.256592 -0.589539 0.374878 1441912604 0.667847 0.256592 -0.589539 0.374878 1441912604 0.662964 0.259888 -0.584045 0.389648 1441912604 0.662964 0.259888 -0.584045 0.389648 1441912604 0.662964 0.259888 -0.584045 0.389648 1441912604 0.662964 0.259888 -0.584045 0.389648 1441912604 0.662964 0.259888 -0.584045 0.389648 1441912604 0.662964 0.259888 -0.584045 0.389648 1441912604 0.655579 0.269165 -0.575317 0.408325 1441912604 0.655579 0.269165 -0.575317 0.408325 1441912604 0.655579 0.269165 -0.575317 0.408325 1441912604 0.655579 0.269165 -0.575317 0.408325 1441912604 0.655579 0.269165 -0.575317 0.408325 1441912604 0.655579 0.269165 -0.575317 0.408325 1441912604 0.649231 0.271790 -0.570068 0.423828 1441912604 0.649231 0.271790 -0.570068 0.423828 1441912604 0.649231 0.271790 -0.570068 0.423828 1441912604 0.649231 0.271790 -0.570068 0.423828 1441912604 0.649231 0.271790 -0.570068 0.423828 1441912604 0.649231 0.271790 -0.570068 0.423828 1441912604 0.643005 0.272156 -0.565430 0.438965 1441912604 0.643005 0.272156 -0.565430 0.438965 1441912604 0.643005 0.272156 -0.565430 0.438965 1441912604 0.643005 0.272156 -0.565430 0.438965 1441912604 0.643005 0.272156 -0.565430 0.438965 1441912604 0.643005 0.272156 -0.565430 0.438965 1441912604 0.643005 0.272156 -0.565430 0.438965 1441912604 0.635071 0.279846 -0.554932 0.458679 1441912604 0.635071 0.279846 -0.554932 0.458679 1441912604 0.635071 0.279846 -0.554932 0.458679 1441912604 0.635071 0.279846 -0.554932 0.458679 1441912604 0.635071 0.279846 -0.554932 0.458679 1441912604 0.627136 0.285583 -0.545288 0.477173 1441912604 0.627136 0.285583 -0.545288 0.477173 1441912604 0.627136 0.285583 -0.545288 0.477173 1441912604 0.627136 0.285583 -0.545288 0.477173 1441912604 0.627136 0.285583 -0.545288 0.477173 1441912604 0.627136 0.285583 -0.545288 0.477173 1441912604 0.627136 0.285583 -0.545288 0.477173 1441912604 0.618286 0.285828 -0.540405 0.493958 1441912604 0.618286 0.285828 -0.540405 0.493958 1441912604 0.605957 0.293701 -0.531738 0.513550 1441912604 0.605957 0.293701 -0.531738 0.513550 1441912604 0.605957 0.293701 -0.531738 0.513550 1441912604 0.605957 0.293701 -0.531738 0.513550 1441912604 0.605957 0.293701 -0.531738 0.513550 1441912604 0.605957 0.293701 -0.531738 0.513550 1441912604 0.594788 0.309509 -0.514404 0.534607 1441912604 0.594788 0.309509 -0.514404 0.534607 1441912604 0.594788 0.309509 -0.514404 0.534607 1441912604 0.594788 0.309509 -0.514404 0.534607 1441912604 0.594788 0.309509 -0.514404 0.534607 1441912604 0.594788 0.309509 -0.514404 0.534607 1441912604 0.594788 0.314758 -0.501343 0.543823 1441912604 0.594788 0.314758 -0.501343 0.543823 1441912604 0.594788 0.314758 -0.501343 0.543823 1441912604 0.594788 0.314758 -0.501343 0.543823 1441912604 0.594788 0.314758 -0.501343 0.543823 1441912604 0.594788 0.314758 -0.501343 0.543823 1441912604 0.594788 0.314758 -0.501343 0.543823 1441912604 0.605530 0.298279 -0.507141 0.535828 1441912604 0.605530 0.298279 -0.507141 0.535828 1441912604 0.605530 0.298279 -0.507141 0.535828 1441912604 0.605530 0.298279 -0.507141 0.535828 1441912604 0.605530 0.298279 -0.507141 0.535828 1441912604 0.615540 0.278625 -0.519897 0.522644 1441912604 0.615540 0.278625 -0.519897 0.522644 1441912604 0.615540 0.278625 -0.519897 0.522644 1441912604 0.615540 0.278625 -0.519897 0.522644 1441912604 0.615540 0.278625 -0.519897 0.522644 1441912604 0.615540 0.278625 -0.519897 0.522644 1441912604 0.615540 0.278625 -0.519897 0.522644 1441912604 0.617432 0.279480 -0.522827 0.516968 1441912604 0.617432 0.279480 -0.522827 0.516968 1441912604 0.617432 0.279480 -0.522827 0.516968 1441912604 0.617432 0.279480 -0.522827 0.516968 1441912604 0.617432 0.279480 -0.522827 0.516968 1441912604 0.617432 0.279480 -0.522827 0.516968 1441912604 0.617432 0.290833 -0.525269 0.508118 1441912604 0.617432 0.290833 -0.525269 0.508118 1441912604 0.617432 0.290833 -0.525269 0.508118 1441912604 0.617432 0.290833 -0.525269 0.508118 1441912604 0.617432 0.290833 -0.525269 0.508118 1441912604 0.618225 0.303284 -0.531128 0.493652 1441912604 0.618225 0.303284 -0.531128 0.493652 1441912604 0.618225 0.303284 -0.531128 0.493652 1441912605 0.618225 0.303284 -0.531128 0.493652 1441912605 0.618225 0.303284 -0.531128 0.493652 1441912605 0.626343 0.309998 -0.535889 0.473755 1441912605 0.626343 0.309998 -0.535889 0.473755 1441912605 0.626343 0.309998 -0.535889 0.473755 1441912605 0.626343 0.309998 -0.535889 0.473755 1441912605 0.626343 0.309998 -0.535889 0.473755 1441912605 0.626343 0.309998 -0.535889 0.473755 1441912605 0.626343 0.309998 -0.535889 0.473755 1441912605 0.648743 0.286316 -0.549011 0.442322 1441912605 0.648743 0.286316 -0.549011 0.442322 1441912605 0.648743 0.286316 -0.549011 0.442322 1441912605 0.648743 0.286316 -0.549011 0.442322 1441912605 0.648743 0.286316 -0.549011 0.442322 1441912605 0.648743 0.286316 -0.549011 0.442322 1441912605 0.665710 0.257813 -0.559448 0.421082 1441912605 0.665710 0.257813 -0.559448 0.421082 1441912605 0.665710 0.257813 -0.559448 0.421082 1441912605 0.665710 0.257813 -0.559448 0.421082 1441912605 0.665710 0.257813 -0.559448 0.421082 1441912605 0.665710 0.257813 -0.559448 0.421082 1441912605 0.678040 0.233215 -0.569275 0.402222 1441912605 0.678040 0.233215 -0.569275 0.402222 1441912605 0.678040 0.233215 -0.569275 0.402222 1441912605 0.678040 0.233215 -0.569275 0.402222 1441912605 0.678040 0.233215 -0.569275 0.402222 1441912605 0.678040 0.233215 -0.569275 0.402222 1441912605 0.678040 0.233215 -0.569275 0.402222 1441912605 0.687134 0.206482 -0.585266 0.377686 1441912605 0.687134 0.206482 -0.585266 0.377686 1441912605 0.687134 0.206482 -0.585266 0.377686 1441912605 0.687134 0.206482 -0.585266 0.377686 1441912605 0.687134 0.206482 -0.585266 0.377686 1441912605 0.687134 0.206482 -0.585266 0.377686 1441912605 0.697266 0.174561 -0.603699 0.344727 1441912605 0.697266 0.174561 -0.603699 0.344727 1441912605 0.697266 0.174561 -0.603699 0.344727 1441912605 0.697266 0.174561 -0.603699 0.344727 1441912605 0.697266 0.174561 -0.603699 0.344727 1441912605 0.697266 0.174561 -0.603699 0.344727 1441912605 0.697266 0.174561 -0.603699 0.344727 1441912605 0.703857 0.151184 -0.615601 0.320496 1441912605 0.703857 0.151184 -0.615601 0.320496 1441912605 0.703857 0.151184 -0.615601 0.320496 1441912605 0.703857 0.151184 -0.615601 0.320496 1441912605 0.703857 0.151184 -0.615601 0.320496 1441912605 0.703857 0.151184 -0.615601 0.320496 1441912605 0.705505 0.139832 -0.620483 0.312561 1441912605 0.705505 0.139832 -0.620483 0.312561 1441912605 0.705505 0.139832 -0.620483 0.312561 1441912605 0.705505 0.139832 -0.620483 0.312561 1441912605 0.705505 0.139832 -0.620483 0.312561 1441912605 0.700867 0.143188 -0.619385 0.323425 1441912605 0.700867 0.143188 -0.619385 0.323425 1441912605 0.700867 0.143188 -0.619385 0.323425 1441912605 0.700867 0.143188 -0.619385 0.323425 1441912605 0.700867 0.143188 -0.619385 0.323425 1441912605 0.700867 0.143188 -0.619385 0.323425 1441912605 0.693237 0.155884 -0.612427 0.346375 1441912605 0.693237 0.155884 -0.612427 0.346375 1441912605 0.693237 0.155884 -0.612427 0.346375 1441912605 0.693237 0.155884 -0.612427 0.346375 1441912605 0.693237 0.155884 -0.612427 0.346375 1441912605 0.693237 0.155884 -0.612427 0.346375 1441912605 0.682068 0.182556 -0.600708 0.374878 1441912605 0.682068 0.182556 -0.600708 0.374878 1441912605 0.682068 0.182556 -0.600708 0.374878 1441912605 0.682068 0.182556 -0.600708 0.374878 1441912605 0.682068 0.182556 -0.600708 0.374878 1441912605 0.682068 0.182556 -0.600708 0.374878 1441912605 0.682068 0.182556 -0.600708 0.374878 1441912605 0.673340 0.200134 -0.589355 0.399048 1441912605 0.673340 0.200134 -0.589355 0.399048 1441912605 0.673340 0.200134 -0.589355 0.399048 1441912605 0.673340 0.200134 -0.589355 0.399048 1441912605 0.673340 0.200134 -0.589355 0.399048 1441912605 0.673340 0.200134 -0.589355 0.399048 1441912605 0.673340 0.200134 -0.589355 0.399048 1441912605 0.668213 0.207214 -0.583130 0.412964 1441912605 0.668213 0.207214 -0.583130 0.412964 1441912605 0.668213 0.207214 -0.583130 0.412964 1441912605 0.668213 0.207214 -0.583130 0.412964 1441912605 0.668213 0.207214 -0.583130 0.412964 1441912605 0.668213 0.207214 -0.583130 0.412964 1441912605 0.663330 0.214355 -0.579285 0.422485 1441912605 0.663330 0.214355 -0.579285 0.422485 1441912605 0.663330 0.214355 -0.579285 0.422485 1441912605 0.663330 0.214355 -0.579285 0.422485 1441912605 0.663330 0.214355 -0.579285 0.422485 1441912605 0.663330 0.214355 -0.579285 0.422485 1441912605 0.658752 0.223145 -0.574707 0.431213 1441912605 0.658752 0.223145 -0.574707 0.431213 1441912605 0.658752 0.223145 -0.574707 0.431213 1441912605 0.658752 0.223145 -0.574707 0.431213 1441912605 0.658752 0.223145 -0.574707 0.431213 1441912605 0.658752 0.223145 -0.574707 0.431213 1441912605 0.651306 0.234558 -0.570129 0.442383 1441912605 0.651306 0.234558 -0.570129 0.442383 1441912605 0.651306 0.234558 -0.570129 0.442383 1441912605 0.651306 0.234558 -0.570129 0.442383 1441912605 0.651306 0.234558 -0.570129 0.442383 1441912605 0.651306 0.234558 -0.570129 0.442383 1441912605 0.639832 0.254333 -0.560059 0.460632 1441912605 0.639832 0.254333 -0.560059 0.460632 1441912605 0.639832 0.254333 -0.560059 0.460632 1441912605 0.639832 0.254333 -0.560059 0.460632 1441912605 0.639832 0.254333 -0.560059 0.460632 1441912605 0.639832 0.254333 -0.560059 0.460632 1441912605 0.639832 0.254333 -0.560059 0.460632 1441912605 0.627991 0.280334 -0.544678 0.479919 1441912605 0.627991 0.280334 -0.544678 0.479919 1441912605 0.627991 0.280334 -0.544678 0.479919 1441912605 0.627991 0.280334 -0.544678 0.479919 1441912605 0.627991 0.280334 -0.544678 0.479919 1441912606 0.627991 0.280334 -0.544678 0.479919 1441912606 0.623718 0.299622 -0.528381 0.491882 1441912606 0.623718 0.299622 -0.528381 0.491882 1441912606 0.623718 0.299622 -0.528381 0.491882 1441912606 0.623718 0.299622 -0.528381 0.491882 1441912606 0.623718 0.299622 -0.528381 0.491882 1441912606 0.623718 0.299622 -0.528381 0.491882 1441912606 0.628174 0.297424 -0.523621 0.492676 1441912606 0.628174 0.297424 -0.523621 0.492676 1441912606 0.628174 0.297424 -0.523621 0.492676 1441912606 0.628174 0.297424 -0.523621 0.492676 1441912606 0.628174 0.297424 -0.523621 0.492676 1441912606 0.628174 0.297424 -0.523621 0.492676 1441912606 0.636536 0.280334 -0.529358 0.485779 1441912606 0.636536 0.280334 -0.529358 0.485779 1441912606 0.636536 0.280334 -0.529358 0.485779 1441912606 0.636536 0.280334 -0.529358 0.485779 1441912606 0.636536 0.280334 -0.529358 0.485779 1441912606 
0.106506 -0.347229 0.171387 0.915771 1441912608 0.106506 -0.347229 0.171387 0.915771 1441912608 0.106506 -0.347229 0.171387 0.915771 1441912608 0.106506 -0.347229 0.171387 0.915771 1441912608 0.106506 -0.347229 0.171387 0.915771 1441912608 0.179810 -0.282654 0.189331 0.922974 1441912608 0.179810 -0.282654 0.189331 0.922974 1441912608 0.179810 -0.282654 0.189331 0.922974 1441912608 0.179810 -0.282654 0.189331 0.922974 1441912608 0.179810 -0.282654 0.189331 0.922974 1441912608 0.268799 -0.202087 0.206360 0.918823 1441912609 0.268799 -0.202087 0.206360 0.918823 1441912609 0.268799 -0.202087 0.206360 0.918823 1441912609 0.268799 -0.202087 0.206360 0.918823 1441912609 0.268799 -0.202087 0.206360 0.918823 1441912609 0.268799 -0.202087 0.206360 0.918823 1441912609 0.376404 -0.100403 0.213135 0.895935 1441912609 0.376404 -0.100403 0.213135 0.895935 1441912609 0.376404 -0.100403 0.213135 0.895935 1441912609 0.376404 -0.100403 0.213135 0.895935 1441912609 0.376404 -0.100403 0.213135 0.895935 1441912609 0.376404 -0.100403 0.213135 0.895935 1441912609 0.493591 0.017273 0.198120 0.846619 1441912609 0.493591 0.017273 0.198120 0.846619 1441912609 0.493591 0.017273 0.198120 0.846619 1441912609 0.493591 0.017273 0.198120 0.846619 1441912609 0.493591 0.017273 0.198120 0.846619 1441912609 0.493591 0.017273 0.198120 0.846619 1441912609 0.596069 0.130371 0.192017 0.768616 1441912609 0.596069 0.130371 0.192017 0.768616 1441912609 0.596069 0.130371 0.192017 0.768616 1441912609 0.596069 0.130371 0.192017 0.768616 1441912609 0.596069 0.130371 0.192017 0.768616 1441912609 0.596069 0.130371 0.192017 0.768616 1441912609 0.663696 0.147827 0.126709 0.722168 1441912609 0.663696 0.147827 0.126709 0.722168 1441912609 0.663696 0.147827 0.126709 0.722168 1441912609 0.663696 0.147827 0.126709 0.722168 1441912609 0.663696 0.147827 0.126709 0.722168 1441912609 0.663696 0.147827 0.126709 0.722168 1441912609 0.663696 0.147827 0.126709 0.722168 1441912609 0.649414 0.110962 0.086670 0.747253 1441912609 0.649414 0.110962 0.086670 0.747253 1441912609 0.649414 0.110962 0.086670 0.747253 1441912609 0.649414 0.110962 0.086670 0.747253 1441912609 0.649414 0.110962 0.086670 0.747253 1441912609 0.649414 0.110962 0.086670 0.747253 1441912609 0.630676 0.106506 0.092041 0.763123 1441912609 0.630676 0.106506 0.092041 0.763123 1441912609 0.630676 0.106506 0.092041 0.763123 1441912609 0.630676 0.106506 0.092041 0.763123 1441912609 0.630676 0.106506 0.092041 0.763123 1441912609 0.630676 0.106506 0.092041 0.763123 1441912609 0.630676 0.106506 0.092041 0.763123 1441912609 0.601318 0.039124 0.038818 0.797058 1441912609 0.601318 0.039124 0.038818 0.797058 1441912609 0.601318 0.039124 0.038818 0.797058 1441912609 0.601318 0.039124 0.038818 0.797058 1441912609 0.601318 0.039124 0.038818 0.797058 1441912609 0.601318 0.039124 0.038818 0.797058 1441912609 0.601318 0.039124 0.038818 0.797058 1441912609 0.543457 -0.038086 -0.021667 0.838257 1441912609 0.543457 -0.038086 -0.021667 0.838257 1441912609 0.543457 -0.038086 -0.021667 0.838257 1441912609 0.543457 -0.038086 -0.021667 0.838257 1441912609 0.543457 -0.038086 -0.021667 0.838257 1441912609 0.543457 -0.038086 -0.021667 0.838257 1441912609 0.473083 -0.096497 -0.023865 0.875366 1441912609 0.473083 -0.096497 -0.023865 0.875366 1441912609 0.473083 -0.096497 -0.023865 0.875366 1441912609 0.473083 -0.096497 -0.023865 0.875366 1441912609 0.473083 -0.096497 -0.023865 0.875366 1441912609 0.473083 -0.096497 -0.023865 0.875366 1441912609 0.394165 -0.166321 -0.037659 0.903015 1441912609 0.394165 -0.166321 -0.037659 0.903015 1441912609 0.394165 -0.166321 -0.037659 0.903015 1441912609 0.394165 -0.166321 -0.037659 0.903015 1441912609 0.394165 -0.166321 -0.037659 0.903015 1441912609 0.394165 -0.166321 -0.037659 0.903015 1441912609 0.282166 -0.254395 -0.095154 0.920105 1441912609 0.282166 -0.254395 -0.095154 0.920105 1441912609 0.282166 -0.254395 -0.095154 0.920105 1441912609 0.282166 -0.254395 -0.095154 0.920105 1441912609 0.282166 -0.254395 -0.095154 0.920105 1441912609 0.282166 -0.254395 -0.095154 0.920105 1441912609 0.177551 -0.326355 -0.156738 0.915039 1441912609 0.177551 -0.326355 -0.156738 0.915039 1441912609 0.177551 -0.326355 -0.156738 0.915039 1441912609 0.177551 -0.326355 -0.156738 0.915039 1441912609 0.177551 -0.326355 -0.156738 0.915039 1441912609 0.177551 -0.326355 -0.156738 0.915039 1441912609 0.105103 -0.375427 -0.167358 0.905518 1441912609 0.105103 -0.375427 -0.167358 0.905518 1441912609 0.105103 -0.375427 -0.167358 0.905518 1441912609 0.105103 -0.375427 -0.167358 0.905518 1441912609 0.105103 -0.375427 -0.167358 0.905518 1441912609 0.105103 -0.375427 -0.167358 0.905518 1441912609 0.105103 -0.375427 -0.167358 0.905518 1441912609 0.073730 -0.421875 -0.125793 0.894836 1441912609 0.073730 -0.421875 -0.125793 0.894836 1441912609 0.073730 -0.421875 -0.125793 0.894836 1441912609 0.073730 -0.421875 -0.125793 0.894836 1441912609 0.073730 -0.421875 -0.125793 0.894836 1441912609 0.073730 -0.421875 -0.125793 0.894836 1441912609 0.067627 -0.465698 -0.098877 0.876770 1441912609 0.067627 -0.465698 -0.098877 0.876770 1441912609 0.067627 -0.465698 -0.098877 0.876770 1441912609 0.067627 -0.465698 -0.098877 0.876770 1441912609 0.067627 -0.465698 -0.098877 0.876770 1441912609 0.067627 -0.465698 -0.098877 0.876770 1441912609 0.067627 -0.465698 -0.098877 0.876770 1441912609 0.081543 -0.489929 -0.126465 0.858643 1441912609 0.081543 -0.489929 -0.126465 0.858643 1441912609 0.081543 -0.489929 -0.126465 0.858643 1441912609 0.081543 -0.489929 -0.126465 0.858643 1441912609 0.081543 -0.489929 -0.126465 0.858643 1441912609 0.081543 -0.489929 -0.126465 0.858643 1441912609 0.114441 -0.484314 -0.105347 0.860962 1441912609 0.114441 -0.484314 -0.105347 0.860962 1441912609 0.114441 -0.484314 -0.105347 0.860962 1441912609 0.114441 -0.484314 -0.105347 0.860962 1441912609 0.114441 -0.484314 -0.105347 0.860962 1441912609 0.114441 -0.484314 -0.105347 0.860962 1441912609 0.097717 -0.454651 -0.054199 0.883606 1441912609 0.097717 -0.454651 -0.054199 0.883606 1441912609 0.097717 -0.454651 -0.054199 0.883606 1441912609 0.097717 -0.454651 -0.054199 0.883606 1441912610 0.097717 -0.454651 -0.054199 0.883606 1441912610 0.097717 -0.454651 -0.054199 0.883606 1441912610 0.097717 -0.454651 -0.054199 0.883606 1441912610 0.090820 -0.411255 0.013000 0.906860 1441912610 0.090820 -0.411255 0.013000 0.906860 1441912610 0.090820 -0.411255 0.013000 0.906860 1441912610 0.090820 -0.411255 0.013000 0.906860 1441912610 0.090820 -0.411255 0.013000 0.906860 1441912610 0.110840 -0.363220 0.060120 0.923096 1441912610 0.110840 -0.363220 0.060120 0.923096 1441912610 0.110840 -0.363220 0.060120 0.923096 1441912610 0.110840 -0.363220 0.060120 0.923096 1441912610 0.110840 -0.363220 0.060120 0.923096 1441912610 0.110840 -0.363220 0.060120 0.923096 1441912610 0.155945 -0.314453 0.086060 0.932373 1441912610 0.155945 -0.314453 0.086060 0.932373 1441912610 0.155945 -0.314453 0.086060 0.932373 1441912610 0.155945 -0.314453 0.086060 0.932373 1441912610 0.155945 -0.314453 0.086060 0.932373 1441912610 0.155945 -0.314453 0.086060 0.932373 1441912610 0.155945 -0.314453 0.086060 0.932373 1441912610 0.228516 -0.251831 0.116455 0.933105 1441912610 0.228516 -0.251831 0.116455 0.933105 1441912610 0.228516 -0.251831 0.116455 0.933105 1441912610 0.228516 -0.251831 0.116455 0.933105 1441912610 0.228516 -0.251831 0.116455 0.933105 1441912610 0.228516 -0.251831 0.116455 0.933105 1441912610 0.317078 -0.173950 0.134644 0.922485 1441912610 0.317078 -0.173950 0.134644 0.922485 1441912610 0.317078 -0.173950 0.134644 0.922485 1441912610 0.317078 -0.173950 0.134644 0.922485 1441912610 0.317078 -0.173950 0.134644 0.922485 1441912610 0.317078 -0.173950 0.134644 0.922485 1441912610 0.415894 -0.071228 0.152710 0.893616 1441912610 0.415894 -0.071228 0.152710 0.893616 1441912610 0.415894 -0.071228 0.152710 0.893616 1441912610 0.415894 -0.071228 0.152710 0.893616 1441912610 0.415894 -0.071228 0.152710 0.893616 1441912610 0.415894 -0.071228 0.152710 0.893616 1441912610 0.415894 -0.071228 0.152710 0.893616 1441912610 0.518616 0.064819 0.200623 0.828552 1441912610 0.518616 0.064819 0.200623 0.828552 1441912610 0.518616 0.064819 0.200623 0.828552 1441912610 0.518616 0.064819 0.200623 0.828552 1441912610 0.518616 0.064819 0.200623 0.828552 1441912610 0.518616 0.064819 0.200623 0.828552 1441912610 0.603455 0.195740 0.223694 0.739807 1441912610 0.603455 0.195740 0.223694 0.739807 1441912610 0.603455 0.195740 0.223694 0.739807 1441912610 0.603455 0.195740 0.223694 0.739807 1441912610 0.603455 0.195740 0.223694 0.739807 1441912610 0.603455 0.195740 0.223694 0.739807 1441912610 0.652161 0.180298 0.149658 0.720886 1441912610 0.652161 0.180298 0.149658 0.720886 1441912610 0.652161 0.180298 0.149658 0.720886 1441912610 0.652161 0.180298 0.149658 0.720886 1441912610 0.635986 0.182373 0.143555 0.735901 1441912610 0.635986 0.182373 0.143555 0.735901 1441912610 0.635986 0.182373 0.143555 0.735901 1441912610 0.635986 0.182373 0.143555 0.735901 1441912610 0.635986 0.182373 0.143555 0.735901 1441912610 0.632629 0.181030 0.141602 0.739502 1441912610 0.624023 0.143616 0.106262 0.760620 1441912610 0.624023 0.143616 0.106262 0.760620 1441912610 0.624023 0.143616 0.106262 0.760620 1441912610 0.624023 0.143616 0.106262 0.760620 1441912610 0.624023 0.143616 0.106262 0.760620 1441912610 0.624023 0.143616 0.106262 0.760620 1441912610 0.598633 0.089478 0.069824 0.792847 1441912610 0.598633 0.089478 0.069824 0.792847 1441912610 0.598633 0.089478 0.069824 0.792847 1441912610 0.598633 0.089478 0.069824 0.792847 1441912610 0.540833 -0.008362 -0.005249 0.841064 1441912610 0.540833 -0.008362 -0.005249 0.841064 1441912610 0.540833 -0.008362 -0.005249 0.841064 1441912610 0.540833 -0.008362 -0.005249 0.841064 1441912610 0.540833 -0.008362 -0.005249 0.841064 1441912610 0.540833 -0.008362 -0.005249 0.841064 1441912610 0.419617 -0.120605 -0.083008 0.895813 1441912610 0.419617 -0.120605 -0.083008 0.895813 1441912610 0.419617 -0.120605 -0.083008 0.895813 1441912610 0.419617 -0.120605 -0.083008 0.895813 1441912610 0.419617 -0.120605 -0.083008 0.895813 1441912610 0.419617 -0.120605 -0.083008 0.895813 1441912610 0.419617 -0.120605 -0.083008 0.895813 1441912610 0.306946 -0.205261 -0.105286 0.923340 1441912610 0.306946 -0.205261 -0.105286 0.923340 1441912610 0.306946 -0.205261 -0.105286 0.923340 1441912610 0.306946 -0.205261 -0.105286 0.923340 1441912610 0.306946 -0.205261 -0.105286 0.923340 1441912610 0.306946 -0.205261 -0.105286 0.923340 1441912610 0.205688 -0.280212 -0.084961 0.933777 1441912610 0.205688 -0.280212 -0.084961 0.933777 1441912610 0.205688 -0.280212 -0.084961 0.933777 1441912610 0.123352 -0.341125 -0.076965 0.928711 1441912610 0.123352 -0.341125 -0.076965 0.928711 1441912610 0.123352 -0.341125 -0.076965 0.928711 1441912610 0.123352 -0.341125 -0.076965 0.928711 1441912611 0.123352 -0.341125 -0.076965 0.928711 1441912611 0.049316 -0.397766 -0.097717 0.910889 1441912611 0.049316 -0.397766 -0.097717 0.910889 1441912611 0.049316 -0.397766 -0.097717 0.910889 1441912611 0.049316 -0.397766 -0.097717 0.910889 1441912611 0.049316 -0.397766 -0.097717 0.910889 1441912611 0.049316 -0.397766 -0.097717 0.910889 1441912611 0.049316 -0.397766 -0.097717 0.910889 1441912611 0.008789 -0.435974 -0.095215 0.894836 1441912611 0.008789 -0.435974 -0.095215 0.894836 1441912611 0.008789 -0.435974 -0.095215 0.894836 1441912611 0.008789 -0.435974 -0.095215 0.894836 1441912611 0.008789 -0.435974 -0.095215 0.894836 1441912611 0.008789 -0.435974 -0.095215 0.894836 1441912611 0.030457 -0.451904 -0.069641 0.888794 1441912611 0.030457 -0.451904 -0.069641 0.888794 1441912611 0.030457 -0.451904 -0.069641 0.888794 1441912611 0.030457 -0.451904 -0.069641 0.888794 1441912611 0.030457 -0.451904 -0.069641 0.888794 1441912611 0.030457 -0.451904 -0.069641 0.888794 1441912611 0.065796 -0.469055 -0.064880 0.878296 1441912611 0.065796 -0.469055 -0.064880 0.878296 1441912611 0.065796 -0.469055 -0.064880 0.878296 1441912611 0.065796 -0.469055 -0.064880 0.878296 1441912611 0.065796 -0.469055 -0.064880 0.878296 1441912611 0.068726 -0.461670 -0.060974 0.882263 1441912611 0.068726 -0.461670 -0.060974 0.882263 1441912611 0.068726 -0.461670 -0.060974 0.882263 1441912611 0.068726 -0.461670 -0.060974 0.882263 1441912611 0.071899 -0.437378 -0.010559 0.896362 1441912611 0.071899 -0.437378 -0.010559 0.896362 1441912611 0.071899 -0.437378 -0.010559 0.896362 1441912611 0.071899 -0.437378 -0.010559 0.896362 1441912611 0.071899 -0.437378 -0.010559 0.896362 1441912611 0.078308 -0.405151 0.021912 0.910645 1441912611 0.078308 -0.405151 0.021912 0.910645 1441912611 0.078308 -0.405151 0.021912 0.910645 1441912611 0.078308 -0.405151 0.021912 0.910645 1441912611 0.078308 -0.405151 0.021912 0.910645 1441912611 0.078308 -0.405151 0.021912 0.910645 1441912611 0.116150 -0.362427 0.075623 0.921631 1441912611 0.116150 -0.362427 0.075623 0.921631 1441912611 0.116150 -0.362427 0.075623 0.921631 1441912611 0.116150 -0.362427 0.075623 0.921631 1441912611 0.116150 -0.362427 0.075623 0.921631 1441912611 0.116150 -0.362427 0.075623 0.921631 1441912611 0.182800 -0.311829 0.145325 0.920959 1441912611 0.182800 -0.311829 0.145325 0.920959 1441912611 0.182800 -0.311829 0.145325 0.920959 1441912611 0.182800 -0.311829 0.145325 0.920959 1441912611 0.182800 -0.311829 0.145325 0.920959 1441912611 0.182800 -0.311829 0.145325 0.920959 1441912611 0.261841 -0.241638 0.189209 0.914978 1441912611 0.261841 -0.241638 0.189209 0.914978 1441912611 0.261841 -0.241638 0.189209 0.914978 1441912611 0.261841 -0.241638 0.189209 0.914978 1441912611 0.261841 -0.241638 0.189209 0.914978 1441912611 0.261841 -0.241638 0.189209 0.914978 1441912611 0.261841 -0.241638 0.189209 0.914978 1441912611 0.361755 -0.140198 0.244141 0.888733 1441912611 0.361755 -0.140198 0.244141 0.888733 1441912611 0.361755 -0.140198 0.244141 0.888733 1441912611 0.361755 -0.140198 0.244141 0.888733 1441912611 0.361755 -0.140198 0.244141 0.888733 1441912611 0.361755 -0.140198 0.244141 0.888733 1441912611 0.472168 -0.009705 0.252686 0.844421 1441912611 0.472168 -0.009705 0.252686 0.844421 1441912611 0.472168 -0.009705 0.252686 0.844421 1441912611 0.472168 -0.009705 0.252686 0.844421 1441912611 0.472168 -0.009705 0.252686 0.844421 1441912611 0.472168 -0.009705 0.252686 0.844421 1441912611 0.575989 0.109314 0.218018 0.780151 1441912611 0.575989 0.109314 0.218018 0.780151 1441912611 0.575989 0.109314 0.218018 0.780151 1441912611 0.575989 0.109314 0.218018 0.780151 1441912611 0.575989 0.109314 0.218018 0.780151 1441912611 0.575989 0.109314 0.218018 0.780151 1441912611 0.575989 0.109314 0.218018 0.780151 1441912611 0.644836 0.141724 0.161194 0.733459 1441912611 0.644836 0.141724 0.161194 0.733459 1441912611 0.644836 0.141724 0.161194 0.733459 1441912611 0.644836 0.141724 0.161194 0.733459 1441912611 0.644836 0.141724 0.161194 0.733459 1441912611 0.644836 0.141724 0.161194 0.733459 1441912611 0.667297 0.096436 0.088501 0.733154 1441912611 0.667297 0.096436 0.088501 0.733154 1441912611 0.667297 0.096436 0.088501 0.733154 1441912611 0.667297 0.096436 0.088501 0.733154 1441912611 0.667297 0.096436 0.088501 0.733154 1441912611 0.667297 0.096436 0.088501 0.733154 1441912611 0.667297 0.096436 0.088501 0.733154 1441912611 0.656616 0.107666 0.093201 0.740601 1441912611 0.656616 0.107666 0.093201 0.740601 1441912611 0.656616 0.107666 0.093201 0.740601 1441912611 0.656616 0.107666 0.093201 0.740601 1441912611 0.656616 0.107666 0.093201 0.740601 1441912611 0.656616 0.107666 0.093201 0.740601 1441912611 0.650513 0.084412 0.078369 0.750671 1441912611 0.650513 0.084412 0.078369 0.750671 1441912611 0.650513 0.084412 0.078369 0.750671 1441912611 0.650513 0.084412 0.078369 0.750671 1441912611 0.650513 0.084412 0.078369 0.750671 1441912611 0.650513 0.084412 0.078369 0.750671 1441912611 0.633545 0.057007 0.055481 0.769531 1441912611 0.633545 0.057007 0.055481 0.769531 1441912611 0.633545 0.057007 0.055481 0.769531 1441912611 0.633545 0.057007 0.055481 0.769531 1441912611 0.633545 0.057007 0.055481 0.769531 1441912612 0.633545 0.057007 0.055481 0.769531 1441912612 0.593689 0.006775 0.027893 0.804077 1441912612 0.593689 0.006775 0.027893 0.804077 1441912612 0.593689 0.006775 0.027893 0.804077 1441912612 0.593689 0.006775 0.027893 0.804077 1441912612 0.593689 0.006775 0.027893 0.804077 1441912612 0.593689 0.006775 0.027893 0.804077 1441912612 0.593689 0.006775 0.027893 0.804077 1441912612 0.514343 -0.111328 -0.053589 0.848572 1441912612 0.514343 -0.111328 -0.053589 0.848572 1441912612 0.514343 -0.111328 -0.053589 0.848572 1441912612 0.514343 -0.111328 -0.053589 0.848572 1441912612 0.514343 -0.111328 -0.053589 0.848572 1441912612 0.514343 -0.111328 -0.053589 0.848572 1441912612 0.412781 -0.223755 -0.091614 0.878113 1441912612 0.412781 -0.223755 -0.091614 0.878113 1441912612 0.412781 -0.223755 -0.091614 0.878113 1441912612 0.412781 -0.223755 -0.091614 0.878113 1441912612 0.412781 -0.223755 -0.091614 0.878113 1441912612 0.412781 -0.223755 -0.091614 0.878113 1441912612 0.336060 -0.302917 -0.092102 0.887024 1441912612 0.336060 -0.302917 -0.092102 0.887024 1441912612 0.336060 -0.302917 -0.092102 0.887024 1441912612 0.336060 -0.302917 -0.092102 0.887024 1441912612 0.336060 -0.302917 -0.092102 0.887024 1441912612 0.336060 -0.302917 -0.092102 0.887024 1441912612 0.249939 -0.386047 -0.135071 0.877625 1441912612 0.249939 -0.386047 -0.135071 0.877625 1441912612 0.249939 -0.386047 -0.135071 0.877625 1441912612 0.249939 -0.386047 -0.135071 0.877625 1441912612 0.249939 -0.386047 -0.135071 0.877625 1441912612 0.249939 -0.386047 -0.135071 0.877625 1441912612 0.171814 -0.442383 -0.190247 0.859375 1441912612 0.171814 -0.442383 -0.190247 0.859375 1441912612 0.171814 -0.442383 -0.190247 0.859375 1441912612 0.171814 -0.442383 -0.190247 0.859375 1441912612 0.171814 -0.442383 -0.190247 0.859375 1441912612 0.171814 -0.442383 -0.190247 0.859375 1441912612 0.109619 -0.467529 -0.217529 0.849731 1441912612 0.109619 -0.467529 -0.217529 0.849731 1441912612 0.109619 -0.467529 -0.217529 0.849731 1441912612 0.109619 -0.467529 -0.217529 0.849731 1441912612 0.109619 -0.467529 -0.217529 0.849731 1441912612 0.109619 -0.467529 -0.217529 0.849731 1441912612 0.109619 -0.467529 -0.217529 0.849731 1441912612 0.074280 -0.470398 -0.161560 0.864319 1441912612 0.074280 -0.470398 -0.161560 0.864319 1441912612 0.074280 -0.470398 -0.161560 0.864319 1441912612 0.074280 -0.470398 -0.161560 0.864319 1441912612 0.074280 -0.470398 -0.161560 0.864319 1441912612 0.074280 -0.470398 -0.161560 0.864319 1441912612 0.080017 -0.459412 -0.107422 0.878052 1441912612 0.080017 -0.459412 -0.107422 0.878052 1441912612 0.080017 -0.459412 -0.107422 0.878052 1441912612 0.080017 -0.459412 -0.107422 0.878052 1441912612 0.080017 -0.459412 -0.107422 0.878052 1441912612 0.080017 -0.459412 -0.107422 0.878052 1441912612 0.087524 -0.473938 -0.135620 0.865601 1441912612 0.087524 -0.473938 -0.135620 0.865601 1441912612 0.087524 -0.473938 -0.135620 0.865601 1441912612 0.087524 -0.473938 -0.135620 0.865601 1441912612 0.087524 -0.473938 -0.135620 0.865601 1441912612 0.087524 -0.473938 -0.135620 0.865601 1441912612 0.087524 -0.473938 -0.135620 0.865601 1441912612 0.088562 -0.459412 -0.127930 0.874451 1441912612 0.088562 -0.459412 -0.127930 0.874451 1441912612 0.088562 -0.459412 -0.127930 0.874451 1441912612 0.088562 -0.459412 -0.127930 0.874451 1441912612 0.088562 -0.459412 -0.127930 0.874451 1441912612 0.071777 -0.440613 -0.086426 0.890625 1441912612 0.071777 -0.440613 -0.086426 0.890625 1441912612 0.071777 -0.440613 -0.086426 0.890625 1441912612 0.071777 -0.440613 -0.086426 0.890625 1441912612 0.071777 -0.440613 -0.086426 0.890625 1441912612 0.071777 -0.440613 -0.086426 0.890625 1441912612 0.071777 -0.440613 -0.086426 0.890625 1441912612 0.055359 -0.420227 -0.056396 0.903992 1441912612 0.055359 -0.420227 -0.056396 0.903992 1441912612 0.055359 -0.420227 -0.056396 0.903992 1441912612 0.055359 -0.420227 -0.056396 0.903992 1441912612 0.055359 -0.420227 -0.056396 0.903992 1441912612 0.055359 -0.420227 -0.056396 0.903992 1441912612 0.069275 -0.397522 -0.024780 0.914612 1441912612 0.069275 -0.397522 -0.024780 0.914612 1441912612 0.069275 -0.397522 -0.024780 0.914612 1441912612 0.069275 -0.397522 -0.024780 0.914612 1441912612 0.069275 -0.397522 -0.024780 0.914612 1441912612 0.069275 -0.397522 -0.024780 0.914612 1441912612 0.118896 -0.361755 0.031250 0.924133 1441912612 0.118896 -0.361755 0.031250 0.924133 1441912612 0.118896 -0.361755 0.031250 0.924133 1441912612 0.118896 -0.361755 0.031250 0.924133 1441912612 0.118896 -0.361755 0.031250 0.924133 1441912612 0.118896 -0.361755 0.031250 0.924133 1441912612 0.118896 -0.361755 0.031250 0.924133 1441912612 0.193481 -0.309204 0.094360 0.926270 1441912612 0.193481 -0.309204 0.094360 0.926270 1441912612 0.193481 -0.309204 0.094360 0.926270 1441912612 0.193481 -0.309204 0.094360 0.926270 1441912612 0.193481 -0.309204 0.094360 0.926270 1441912612 0.193481 -0.309204 0.094360 0.926270 1441912612 0.286194 -0.230286 0.147888 0.918213 1441912612 0.286194 -0.230286 0.147888 0.918213 1441912612 0.286194 -0.230286 0.147888 0.918213 1441912612 0.286194 -0.230286 0.147888 0.918213 1441912612 0.286194 -0.230286 0.147888 0.918213 1441912612 0.286194 -0.230286 0.147888 0.918213 1441912612 0.403503 -0.090881 0.234192 0.879761 1441912612 0.403503 -0.090881 0.234192 0.879761 1441912612 0.403503 -0.090881 0.234192 0.879761 1441912612 0.403503 -0.090881 0.234192 0.879761 1441912612 0.403503 -0.090881 0.234192 0.879761 1441912612 0.403503 -0.090881 0.234192 0.879761 1441912613 0.514648 0.071533 0.269409 0.810791 1441912613 0.514648 0.071533 0.269409 0.810791 1441912613 0.514648 0.071533 0.269409 0.810791 1441912613 0.514648 0.071533 0.269409 0.810791 1441912613 0.514648 0.071533 0.269409 0.810791 1441912613 0.514648 0.071533 0.269409 0.810791 1441912613 0.514648 0.071533 0.269409 0.810791 1441912613 0.605652 0.182922 0.197571 0.748718 1441912613 0.605652 0.182922 0.197571 0.748718 1441912613 0.605652 0.182922 0.197571 0.748718 1441912613 0.605652 0.182922 0.197571 0.748718 1441912613 0.605652 0.182922 0.197571 0.748718 1441912613 0.605652 0.182922 0.197571 0.748718 1441912613 0.665710 0.152466 0.084229 0.725525 1441912613 0.665710 0.152466 0.084229 0.725525 1441912613 0.665710 0.152466 0.084229 0.725525 1441912613 0.665710 0.152466 0.084229 0.725525 1441912613 0.665710 0.152466 0.084229 0.725525 1441912613 0.665710 0.152466 0.084229 0.725525 1441912613 0.665710 0.152466 0.084229 0.725525 1441912613 0.636902 0.148682 0.080933 0.752075 1441912613 0.636902 0.148682 0.080933 0.752075 1441912613 0.636902 0.148682 0.080933 0.752075 1441912613 0.636902 0.148682 0.080933 0.752075 1441912613 0.636902 0.148682 0.080933 0.752075 1441912613 0.636902 0.148682 0.080933 0.752075 1441912613 0.633545 0.144348 0.098145 0.753662 1441912613 0.633545 0.144348 0.098145 0.753662 1441912613 0.633545 0.144348 0.098145 0.753662 1441912613 0.633545 0.144348 0.098145 0.753662 1441912613 0.633545 0.144348 0.098145 0.753662 1441912613 0.631836 0.114258 0.060913 0.764160 1441912613 0.631836 0.114258 0.060913 0.764160 1441912613 0.631836 0.114258 0.060913 0.764160 1441912613 0.631836 0.114258 0.060913 0.764160 1441912613 0.631836 0.114258 0.060913 0.764160 1441912613 0.631836 0.114258 0.060913 0.764160 1441912613 0.631836 0.114258 0.060913 0.764160 1441912613 0.613831 0.078796 0.030334 0.784851 1441912613 0.613831 0.078796 0.030334 0.784851 1441912613 0.613831 0.078796 0.030334 0.784851 1441912613 0.613831 0.078796 0.030334 0.784851 1441912613 0.613831 0.078796 0.030334 0.784851 1441912613 0.613831 0.078796 0.030334 0.784851 1441912613 0.564209 0.017944 0.001465 0.825378 1441912613 0.564209 0.017944 0.001465 0.825378 1441912613 0.564209 0.017944 0.001465 0.825378 1441912613 0.564209 0.017944 0.001465 0.825378 1441912613 0.564209 0.017944 0.001465 0.825378 1441912613 0.564209 0.017944 0.001465 0.825378 1441912613 0.487854 -0.073975 -0.031921 0.869141 1441912613 0.487854 -0.073975 -0.031921 0.869141 1441912613 0.487854 -0.073975 -0.031921 0.869141 1441912613 0.487854 -0.073975 -0.031921 0.869141 1441912613 0.487854 -0.073975 -0.031921 0.869141 1441912613 0.487854 -0.073975 -0.031921 0.869141 1441912613 0.384827 -0.181824 -0.062988 0.902649 1441912613 0.384827 -0.181824 -0.062988 0.902649 1441912613 0.384827 -0.181824 -0.062988 0.902649 1441912613 0.384827 -0.181824 -0.062988 0.902649 1441912613 0.384827 -0.181824 -0.062988 0.902649 1441912613 0.384827 -0.181824 -0.062988 0.902649 1441912613 0.284241 -0.289246 -0.103516 0.908203 1441912613 0.284241 -0.289246 -0.103516 0.908203 1441912613 0.284241 -0.289246 -0.103516 0.908203 1441912613 0.284241 -0.289246 -0.103516 0.908203 1441912613 0.284241 -0.289246 -0.103516 0.908203 1441912613 0.284241 -0.289246 -0.103516 0.908203 1441912613 0.191223 -0.379761 -0.152527 0.892151 1441912613 0.191223 -0.379761 -0.152527 0.892151 1441912613 0.191223 -0.379761 -0.152527 0.892151 1441912613 0.191223 -0.379761 -0.152527 0.892151 1441912613 0.191223 -0.379761 -0.152527 0.892151 1441912613 0.191223 -0.379761 -0.152527 0.892151 1441912613 0.125305 -0.441895 -0.158325 0.874023 1441912613 0.125305 -0.441895 -0.158325 0.874023 1441912613 0.125305 -0.441895 -0.158325 0.874023 1441912613 0.125305 -0.441895 -0.158325 0.874023 1441912613 0.125305 -0.441895 -0.158325 0.874023 1441912613 0.125305 -0.441895 -0.158325 0.874023 1441912613 0.105286 -0.490601 -0.131958 0.854858 1441912613 0.105286 -0.490601 -0.131958 0.854858 1441912613 0.105286 -0.490601 -0.131958 0.854858 1441912613 0.105286 -0.490601 -0.131958 0.854858 1441912613 0.105286 -0.490601 -0.131958 0.854858 1441912613 0.105286 -0.490601 -0.131958 0.854858 1441912613 0.105286 -0.490601 -0.131958 0.854858 1441912613 0.107849 -0.520020 -0.107544 0.840454 1441912613 0.107849 -0.520020 -0.107544 0.840454 1441912613 0.107849 -0.520020 -0.107544 0.840454 1441912613 0.107849 -0.520020 -0.107544 0.840454 1441912613 0.107849 -0.520020 -0.107544 0.840454 1441912613 0.107849 -0.520020 -0.107544 0.840454 1441912613 0.112671 -0.530457 -0.117371 0.831909 1441912613 0.112671 -0.530457 -0.117371 0.831909 1441912613 0.112671 -0.530457 -0.117371 0.831909 1441912613 0.112671 -0.530457 -0.117371 0.831909 1441912613 0.112671 -0.530457 -0.117371 0.831909 1441912613 0.112671 -0.530457 -0.117371 0.831909 1441912613 0.137939 -0.530762 -0.102295 0.829956 1441912613 0.137939 -0.530762 -0.102295 0.829956 1441912613 0.137939 -0.530762 -0.102295 0.829956 1441912613 0.137939 -0.530762 -0.102295 0.829956 1441912613 0.137939 -0.530762 -0.102295 0.829956 1441912613 0.137939 -0.530762 -0.102295 0.829956 1441912613 0.137939 -0.530762 -0.102295 0.829956 1441912613 0.132751 -0.514343 -0.081848 0.843262 1441912613 0.132751 -0.514343 -0.081848 0.843262 1441912613 0.132751 -0.514343 -0.081848 0.843262 1441912613 0.132751 -0.514343 -0.081848 0.843262 1441912613 0.132751 -0.514343 -0.081848 0.843262 1441912613 0.132751 -0.514343 -0.081848 0.843262 1441912613 0.118408 -0.492065 -0.049622 0.861023 1441912614 0.118408 -0.492065 -0.049622 0.861023 1441912614 0.118408 -0.492065 -0.049622 0.861023 1441912614 0.118408 -0.492065 -0.049622 0.861023 1441912614 0.118408 -0.492065 -0.049622 0.861023 1441912614 0.118408 -0.492065 -0.049622 0.861023 1441912614 0.131287 -0.459839 0.004395 0.878235 1441912614 0.131287 -0.459839 0.004395 0.878235 1441912614 0.131287 -0.459839 0.004395 0.878235 1441912614 0.131287 -0.459839 0.004395 0.878235 1441912614 0.131287 -0.459839 0.004395 0.878235 1441912614 0.131287 -0.459839 0.004395 0.878235 1441912614 0.159058 -0.426270 0.054260 0.888855 1441912614 0.159058 -0.426270 0.054260 0.888855 1441912614 0.159058 -0.426270 0.054260 0.888855 1441912614 0.159058 -0.426270 0.054260 0.888855 1441912614 0.159058 -0.426270 0.054260 0.888855 1441912614 0.159058 -0.426270 0.054260 0.888855 1441912614 0.201233 -0.383667 0.074280 0.898193 1441912614 0.201233 -0.383667 0.074280 0.898193 1441912614 0.201233 -0.383667 0.074280 0.898193 1441912614 0.201233 -0.383667 0.074280 0.898193 1441912614 0.201233 -0.383667 0.074280 0.898193 1441912614 0.201233 -0.383667 0.074280 0.898193 1441912614 
0.638306 0.251099 -0.583862 0.434204 1441912616 0.638306 0.251099 -0.583862 0.434204 1441912616 0.638306 0.251099 -0.583862 0.434204 1441912616 0.638306 0.251099 -0.583862 0.434204 1441912616 0.640625 0.252136 -0.583374 0.430908 1441912616 0.640625 0.252136 -0.583374 0.430908 1441912616 0.640625 0.252136 -0.583374 0.430908 1441912616 0.640625 0.252136 -0.583374 0.430908 1441912616 0.640625 0.252136 -0.583374 0.430908 1441912616 0.640625 0.252136 -0.583374 0.430908 1441912616 0.640625 0.252136 -0.583374 0.430908 1441912616 0.640198 0.249756 -0.584351 0.431519 1441912616 0.640198 0.249756 -0.584351 0.431519 1441912616 0.640198 0.249756 -0.584351 0.431519 1441912616 0.640198 0.249756 -0.584351 0.431519 1441912616 0.640198 0.249756 -0.584351 0.431519 1441912616 0.640198 0.249756 -0.584351 0.431519 1441912616 0.637695 0.249451 -0.581970 0.438660 1441912616 0.637695 0.249451 -0.581970 0.438660 1441912616 0.637695 0.249451 -0.581970 0.438660 1441912616 0.637695 0.249451 -0.581970 0.438660 1441912616 0.637695 0.249451 -0.581970 0.438660 1441912616 0.637695 0.249451 -0.581970 0.438660 1441912616 0.637878 0.245483 -0.579102 0.444336 1441912616 0.637878 0.245483 -0.579102 0.444336 1441912616 0.637878 0.245483 -0.579102 0.444336 1441912616 0.637878 0.245483 -0.579102 0.444336 1441912616 0.637878 0.245483 -0.579102 0.444336 1441912616 0.641785 0.235474 -0.579895 0.443054 1441912616 0.641785 0.235474 -0.579895 0.443054 1441912616 0.641785 0.235474 -0.579895 0.443054 1441912616 0.647400 0.223938 -0.582520 0.437439 1441912616 0.647400 0.223938 -0.582520 0.437439 1441912616 0.647400 0.223938 -0.582520 0.437439 1441912616 0.647400 0.223938 -0.582520 0.437439 1441912616 0.647400 0.223938 -0.582520 0.437439 1441912616 0.647400 0.223938 -0.582520 0.437439 1441912616 0.654175 0.209473 -0.587219 0.428162 1441912616 0.654175 0.209473 -0.587219 0.428162 1441912616 0.654175 0.209473 -0.587219 0.428162 1441912616 0.654175 0.209473 -0.587219 0.428162 1441912616 0.654175 0.209473 -0.587219 0.428162 1441912616 0.654175 0.209473 -0.587219 0.428162 1441912616 0.654175 0.209473 -0.587219 0.428162 1441912616 0.659851 0.196350 -0.590149 0.421570 1441912616 0.659851 0.196350 -0.590149 0.421570 1441912616 0.659851 0.196350 -0.590149 0.421570 1441912616 0.659851 0.196350 -0.590149 0.421570 1441912616 0.659851 0.196350 -0.590149 0.421570 1441912616 0.659851 0.196350 -0.590149 0.421570 1441912616 0.662537 0.199707 -0.585815 0.421814 1441912616 0.662537 0.199707 -0.585815 0.421814 1441912616 0.662537 0.199707 -0.585815 0.421814 1441912616 0.662537 0.199707 -0.585815 0.421814 1441912616 0.662537 0.199707 -0.585815 0.421814 1441912616 0.662537 0.199707 -0.585815 0.421814 1441912616 0.660156 0.213440 -0.578796 0.428528 1441912616 0.660156 0.213440 -0.578796 0.428528 1441912616 0.660156 0.213440 -0.578796 0.428528 1441912616 0.660156 0.213440 -0.578796 0.428528 1441912616 0.660156 0.213440 -0.578796 0.428528 1441912616 0.660156 0.213440 -0.578796 0.428528 1441912616 0.658203 0.221008 -0.577881 0.428894 1441912616 0.658203 0.221008 -0.577881 0.428894 1441912616 0.658203 0.221008 -0.577881 0.428894 1441912616 0.658203 0.221008 -0.577881 0.428894 1441912616 0.658203 0.221008 -0.577881 0.428894 1441912616 0.658203 0.221008 -0.577881 0.428894 1441912616 0.665039 0.205688 -0.587036 0.413208 1441912616 0.665039 0.205688 -0.587036 0.413208 1441912616 0.665039 0.205688 -0.587036 0.413208 1441912616 0.665039 0.205688 -0.587036 0.413208 1441912616 0.666382 0.202881 -0.589417 0.409058 1441912616 0.666382 0.202881 -0.589417 0.409058 1441912616 0.666382 0.202881 -0.589417 0.409058 1441912617 0.666382 0.202881 -0.589417 0.409058 1441912617 0.666382 0.202881 -0.589417 0.409058 1441912617 0.666382 0.202881 -0.589417 0.409058 1441912617 0.660278 0.229919 -0.581116 0.416443 1441912617 0.660278 0.229919 -0.581116 0.416443 1441912617 0.660278 0.229919 -0.581116 0.416443 1441912617 0.660278 0.229919 -0.581116 0.416443 1441912617 0.660278 0.229919 -0.581116 0.416443 1441912617 0.660278 0.229919 -0.581116 0.416443 1441912617 0.655212 0.247620 -0.577454 0.419373 1441912617 0.655212 0.247620 -0.577454 0.419373 1441912617 0.655212 0.247620 -0.577454 0.419373 1441912617 0.655212 0.247620 -0.577454 0.419373 1441912617 0.655212 0.247620 -0.577454 0.419373 1441912617 0.655212 0.247620 -0.577454 0.419373 1441912617 0.655212 0.247620 -0.577454 0.419373 1441912617 0.652283 0.245972 -0.580322 0.420959 1441912617 0.652283 0.245972 -0.580322 0.420959 1441912617 0.652283 0.245972 -0.580322 0.420959 1441912617 0.652283 0.245972 -0.580322 0.420959 1441912617 0.652283 0.245972 -0.580322 0.420959 1441912617 0.652283 0.245972 -0.580322 0.420959 1441912617 0.643860 0.256042 -0.574829 0.435242 1441912617 0.643860 0.256042 -0.574829 0.435242 1441912617 0.643860 0.256042 -0.574829 0.435242 1441912617 0.643860 0.256042 -0.574829 0.435242 1441912617 0.643860 0.256042 -0.574829 0.435242 1441912617 0.643860 0.256042 -0.574829 0.435242 1441912617 0.643860 0.256042 -0.574829 0.435242 1441912617 0.632935 0.276306 -0.562927 0.454102 1441912617 0.632935 0.276306 -0.562927 0.454102 1441912617 0.632935 0.276306 -0.562927 0.454102 1441912617 0.632935 0.276306 -0.562927 0.454102 1441912617 0.632935 0.276306 -0.562927 0.454102 1441912617 0.632935 0.276306 -0.562927 0.454102 1441912617 0.624878 0.291504 -0.552063 0.468750 1441912617 0.624878 0.291504 -0.552063 0.468750 1441912617 0.624878 0.291504 -0.552063 0.468750 1441912617 0.624878 0.291504 -0.552063 0.468750 1441912617 0.624878 0.291504 -0.552063 0.468750 1441912617 0.624878 0.291504 -0.552063 0.468750 1441912617 0.624878 0.291504 -0.552063 0.468750 1441912617 0.619080 0.300354 -0.544922 0.479187 1441912617 0.619080 0.300354 -0.544922 0.479187 1441912617 0.619080 0.300354 -0.544922 0.479187 1441912617 0.619080 0.300354 -0.544922 0.479187 1441912617 0.619080 0.300354 -0.544922 0.479187 1441912617 0.619080 0.300354 -0.544922 0.479187 1441912617 0.615662 0.302979 -0.537781 0.489807 1441912617 0.615662 0.302979 -0.537781 0.489807 1441912617 0.615662 0.302979 -0.537781 0.489807 1441912617 0.615662 0.302979 -0.537781 0.489807 1441912617 0.615662 0.302979 -0.537781 0.489807 1441912617 0.615662 0.302979 -0.537781 0.489807 1441912617 0.614502 0.296753 -0.535583 0.497437 1441912617 0.614502 0.296753 -0.535583 0.497437 1441912617 0.614502 0.296753 -0.535583 0.497437 1441912617 0.614502 0.296753 -0.535583 0.497437 1441912617 0.614502 0.296753 -0.535583 0.497437 1441912617 0.614502 0.296753 -0.535583 0.497437 1441912617 0.614502 0.296753 -0.535583 0.497437 1441912617 0.607544 0.283936 -0.538025 0.510681 1441912617 0.607544 0.283936 -0.538025 0.510681 1441912617 0.607544 0.283936 -0.538025 0.510681 1441912617 0.607544 0.283936 -0.538025 0.510681 1441912617 0.607544 0.283936 -0.538025 0.510681 1441912617 0.607544 0.283936 -0.538025 0.510681 1441912617 0.592224 0.291626 -0.527893 0.534302 1441912617 0.592224 0.291626 -0.527893 0.534302 1441912617 0.592224 0.291626 -0.527893 0.534302 1441912617 0.592224 0.291626 -0.527893 0.534302 1441912617 0.592224 0.291626 -0.527893 0.534302 1441912617 0.592224 0.291626 -0.527893 0.534302 1441912617 0.584534 0.308228 -0.508057 0.552368 1441912617 0.584534 0.308228 -0.508057 0.552368 1441912617 0.584534 0.308228 -0.508057 0.552368 1441912617 0.584534 0.308228 -0.508057 0.552368 1441912617 0.584534 0.308228 -0.508057 0.552368 1441912617 0.584534 0.308228 -0.508057 0.552368 1441912617 0.584534 0.308228 -0.508057 0.552368 1441912617 0.590515 0.308899 -0.501465 0.551697 1441912617 0.590515 0.308899 -0.501465 0.551697 1441912617 0.590515 0.308899 -0.501465 0.551697 1441912617 0.590515 0.308899 -0.501465 0.551697 1441912617 0.590515 0.308899 -0.501465 0.551697 1441912617 0.590515 0.308899 -0.501465 0.551697 1441912617 0.602234 0.287231 -0.516846 0.536255 1441912617 0.602234 0.287231 -0.516846 0.536255 1441912617 0.602234 0.287231 -0.516846 0.536255 1441912617 0.602234 0.287231 -0.516846 0.536255 1441912617 0.607361 0.270142 -0.532532 0.523987 1441912617 0.607361 0.270142 -0.532532 0.523987 1441912617 0.607361 0.270142 -0.532532 0.523987 1441912617 0.607361 0.270142 -0.532532 0.523987 1441912617 0.607361 0.270142 -0.532532 0.523987 1441912617 0.607361 0.270142 -0.532532 0.523987 1441912617 0.604736 0.277710 -0.532898 0.522583 1441912617 0.604736 0.277710 -0.532898 0.522583 1441912617 0.604736 0.277710 -0.532898 0.522583 1441912617 0.604736 0.277710 -0.532898 0.522583 1441912617 0.604736 0.277710 -0.532898 0.522583 1441912617 0.604736 0.277710 -0.532898 0.522583 1441912617 0.608643 0.289063 -0.532166 0.512573 1441912617 0.608643 0.289063 -0.532166 0.512573 1441912617 0.608643 0.289063 -0.532166 0.512573 1441912617 0.608643 0.289063 -0.532166 0.512573 1441912617 0.608643 0.289063 -0.532166 0.512573 1441912617 0.608643 0.289063 -0.532166 0.512573 1441912617 0.637756 0.245361 -0.564148 0.463440 1441912617 0.637756 0.245361 -0.564148 0.463440 1441912617 0.637756 0.245361 -0.564148 0.463440 1441912617 0.637756 0.245361 -0.564148 0.463440 1441912617 0.637756 0.245361 -0.564148 0.463440 1441912618 0.637756 0.245361 -0.564148 0.463440 1441912618 0.653687 0.209778 -0.580505 0.437744 1441912618 0.653687 0.209778 -0.580505 0.437744 1441912618 0.653687 0.209778 -0.580505 0.437744 1441912618 0.653687 0.209778 -0.580505 0.437744 1441912618 0.653687 0.209778 -0.580505 0.437744 1441912618 0.653687 0.209778 -0.580505 0.437744 1441912618 0.658691 0.236389 -0.569458 0.431213 1441912618 0.658691 0.236389 -0.569458 0.431213 1441912618 0.658691 0.236389 -0.569458 0.431213 1441912618 0.658691 0.236389 -0.569458 0.431213 1441912618 0.658691 0.236389 -0.569458 0.431213 1441912618 0.658691 0.236389 -0.569458 0.431213 1441912618 0.652161 0.277649 -0.554504 0.435974 1441912618 0.652161 0.277649 -0.554504 0.435974 1441912618 0.652161 0.277649 -0.554504 0.435974 1441912618 0.652161 0.277649 -0.554504 0.435974 1441912618 0.652161 0.277649 -0.554504 0.435974 1441912618 0.652161 0.277649 -0.554504 0.435974 1441912618 0.651489 0.290161 -0.551331 0.432861 1441912618 0.651489 0.290161 -0.551331 0.432861 1441912618 0.651489 0.290161 -0.551331 0.432861 1441912618 0.651489 0.290161 -0.551331 0.432861 1441912618 0.651489 0.290161 -0.551331 0.432861 1441912618 0.651489 0.290161 -0.551331 0.432861 1441912618 0.651489 0.290161 -0.551331 0.432861 1441912618 0.655029 0.274597 -0.557373 0.429932 1441912618 0.655029 0.274597 -0.557373 0.429932 1441912618 0.655029 0.274597 -0.557373 0.429932 1441912618 0.655029 0.274597 -0.557373 0.429932 1441912618 0.655029 0.274597 -0.557373 0.429932 1441912618 0.654114 0.269287 -0.557190 0.434875 1441912618 0.654114 0.269287 -0.557190 0.434875 1441912618 0.654114 0.269287 -0.557190 0.434875 1441912618 0.654114 0.269287 -0.557190 0.434875 1441912618 0.654114 0.269287 -0.557190 0.434875 1441912618 0.654114 0.269287 -0.557190 0.434875 1441912618 0.654114 0.269287 -0.557190 0.434875 1441912618 0.648987 0.272278 -0.554260 0.444336 1441912618 0.648987 0.272278 -0.554260 0.444336 1441912618 0.648987 0.272278 -0.554260 0.444336 1441912618 0.648987 0.272278 -0.554260 0.444336 1441912618 0.648987 0.272278 -0.554260 0.444336 1441912618 0.648987 0.272278 -0.554260 0.444336 1441912618 0.642578 0.273315 -0.556213 0.450500 1441912618 0.642578 0.273315 -0.556213 0.450500 1441912618 0.642578 0.273315 -0.556213 0.450500 1441912618 0.642578 0.273315 -0.556213 0.450500 1441912618 0.642578 0.273315 -0.556213 0.450500 1441912618 0.642578 0.273315 -0.556213 0.450500 1441912618 0.642578 0.273315 -0.556213 0.450500 1441912618 0.633118 0.281982 -0.555481 0.459351 1441912618 0.633118 0.281982 -0.555481 0.459351 1441912618 0.633118 0.281982 -0.555481 0.459351 1441912618 0.633118 0.281982 -0.555481 0.459351 1441912618 0.633118 0.281982 -0.555481 0.459351 1441912618 0.633118 0.281982 -0.555481 0.459351 1441912618 0.622192 0.297852 -0.549500 0.471375 1441912618 0.622192 0.297852 -0.549500 0.471375 1441912618 0.622192 0.297852 -0.549500 0.471375 1441912618 0.622192 0.297852 -0.549500 0.471375 1441912618 0.610962 0.314880 -0.540161 0.485535 1441912618 0.610962 0.314880 -0.540161 0.485535 1441912618 0.610962 0.314880 -0.540161 0.485535 1441912618 0.610962 0.314880 -0.540161 0.485535 1441912618 0.610962 0.314880 -0.540161 0.485535 1441912618 0.610962 0.314880 -0.540161 0.485535 1441912618 0.601379 0.330933 -0.531250 0.496521 1441912618 0.601379 0.330933 -0.531250 0.496521 1441912618 0.601379 0.330933 -0.531250 0.496521 1441912618 0.601379 0.330933 -0.531250 0.496521 1441912618 0.601379 0.330933 -0.531250 0.496521 1441912618 0.601379 0.330933 -0.531250 0.496521 1441912618 0.596313 0.336548 -0.526733 0.503601 1441912618 0.596313 0.336548 -0.526733 0.503601 1441912618 0.596313 0.336548 -0.526733 0.503601 1441912618 0.596313 0.336548 -0.526733 0.503601 1441912618 0.596313 0.336548 -0.526733 0.503601 1441912618 0.596313 0.336548 -0.526733 0.503601 1441912618 0.596313 0.336548 -0.526733 0.503601 1441912618 0.588135 0.337219 -0.523560 0.515930 1441912618 0.588135 0.337219 -0.523560 0.515930 1441912618 0.588135 0.337219 -0.523560 0.515930 1441912618 0.588135 0.337219 -0.523560 0.515930 1441912618 0.588135 0.337219 -0.523560 0.515930 1441912618 0.588135 0.337219 -0.523560 0.515930 1441912618 0.571838 0.343140 -0.514832 0.538635 1441912618 0.571838 0.343140 -0.514832 0.538635 1441912618 0.571838 0.343140 -0.514832 0.538635 1441912618 0.571838 0.343140 -0.514832 0.538635 1441912618 0.571838 0.343140 -0.514832 0.538635 1441912618 0.558105 0.348694 -0.502319 0.560791 1441912618 0.558105 0.348694 -0.502319 0.560791 1441912618 0.558105 0.348694 -0.502319 0.560791 1441912618 0.558105 0.348694 -0.502319 0.560791 1441912618 0.558105 0.348694 -0.502319 0.560791 1441912618 0.558105 0.348694 -0.502319 0.560791 1441912618 0.557007 0.346619 -0.493774 0.570740 1441912618 0.557007 0.346619 -0.493774 0.570740 1441912618 0.557007 0.346619 -0.493774 0.570740 1441912618 0.557007 0.346619 -0.493774 0.570740 1441912618 0.557007 0.346619 -0.493774 0.570740 1441912618 0.557007 0.346619 -0.493774 0.570740 1441912618 0.568237 0.331238 -0.497681 0.565430 1441912618 0.568237 0.331238 -0.497681 0.565430 1441912618 0.568237 0.331238 -0.497681 0.565430 1441912618 0.568237 0.331238 -0.497681 0.565430 1441912618 0.568237 0.331238 -0.497681 0.565430 1441912618 0.568237 0.331238 -0.497681 0.565430 1441912619 0.581665 0.309326 -0.509460 0.553528 1441912619 0.581665 0.309326 -0.509460 0.553528 1441912619 0.581665 0.309326 -0.509460 0.553528 1441912619 0.581665 0.309326 -0.509460 0.553528 1441912619 0.581665 0.309326 -0.509460 0.553528 1441912619 0.581665 0.309326 -0.509460 0.553528 1441912619 0.589844 0.296509 -0.516296 0.545471 1441912619 0.589844 0.296509 -0.516296 0.545471 1441912619 0.589844 0.296509 -0.516296 0.545471 1441912619 0.589844 0.296509 -0.516296 0.545471 1441912619 0.589844 0.296509 -0.516296 0.545471 1441912619 0.589844 0.296509 -0.516296 0.545471 1441912619 0.596252 0.296143 -0.517029 0.537964 1441912619 0.596252 0.296143 -0.517029 0.537964 1441912619 0.596252 0.296143 -0.517029 0.537964 1441912619 0.596252 0.296143 -0.517029 0.537964 1441912619 0.596252 0.296143 -0.517029 0.537964 1441912619 0.596252 0.296143 -0.517029 0.537964 1441912619 0.605957 0.296753 -0.522644 0.521057 1441912619 0.605957 0.296753 -0.522644 0.521057 1441912619 0.605957 0.296753 -0.522644 0.521057 1441912619 0.605957 0.296753 -0.522644 0.521057 1441912619 0.605957 0.296753 -0.522644 0.521057 1441912619 0.605957 0.296753 -0.522644 0.521057 1441912619 0.605957 0.296753 -0.522644 0.521057 1441912619 0.618347 0.294250 -0.533691 0.496155 1441912619 0.618347 0.294250 -0.533691 0.496155 1441912619 0.618347 0.294250 -0.533691 0.496155 1441912619 0.618347 0.294250 -0.533691 0.496155 1441912619 0.618347 0.294250 -0.533691 0.496155 1441912619 0.618347 0.294250 -0.533691 0.496155 1441912619 0.629761 0.291931 -0.546997 0.467896 1441912619 0.629761 0.291931 -0.546997 0.467896 1441912619 0.629761 0.291931 -0.546997 0.467896 1441912619 0.629761 0.291931 -0.546997 0.467896 1441912619 0.629761 0.291931 -0.546997 0.467896 1441912619 0.629761 0.291931 -0.546997 0.467896 1441912619 0.645935 0.278687 -0.564209 0.432068 1441912619 0.645935 0.278687 -0.564209 0.432068 1441912619 0.645935 0.278687 -0.564209 0.432068 1441912619 0.645935 0.278687 -0.564209 0.432068 1441912619 0.645935 0.278687 -0.564209 0.432068 1441912619 0.645935 0.278687 -0.564209 0.432068 1441912619 0.663452 0.237366 -0.591675 0.391663 1441912619 0.663452 0.237366 -0.591675 0.391663 1441912619 0.663452 0.237366 -0.591675 0.391663 1441912619 0.663452 0.237366 -0.591675 0.391663 1441912619 0.663452 0.237366 -0.591675 0.391663 1441912619 0.663452 0.237366 -0.591675 0.391663 1441912619 0.663452 0.237366 -0.591675 0.391663 1441912619 0.669495 0.219788 -0.601990 0.375549 1441912619 0.669495 0.219788 -0.601990 0.375549 1441912619 0.669495 0.219788 -0.601990 0.375549 1441912619 0.669495 0.219788 -0.601990 0.375549 1441912619 0.669495 0.219788 -0.601990 0.375549 1441912619 0.669495 0.219788 -0.601990 0.375549 1441912619 0.668579 0.225891 -0.600708 0.375610 1441912619 0.668579 0.225891 -0.600708 0.375610 1441912619 0.668579 0.225891 -0.600708 0.375610 1441912619 0.668579 0.225891 -0.600708 0.375610 1441912619 0.668579 0.225891 -0.600708 0.375610 1441912619 0.663818 0.237366 -0.593506 0.388245 1441912619 0.663818 0.237366 -0.593506 0.388245 1441912619 0.663818 0.237366 -0.593506 0.388245 1441912619 0.663818 0.237366 -0.593506 0.388245 1441912619 0.663818 0.237366 -0.593506 0.388245 1441912619 0.663818 0.237366 -0.593506 0.388245 1441912619 0.663818 0.237366 -0.593506 0.388245 1441912619 0.656433 0.247925 -0.584351 0.407532 1441912619 0.656433 0.247925 -0.584351 0.407532 1441912619 0.656433 0.247925 -0.584351 0.407532 1441912619 0.656433 0.247925 -0.584351 0.407532 1441912619 0.656433 0.247925 -0.584351 0.407532 1441912619 0.656433 0.247925 -0.584351 0.407532 1441912619 0.647705 0.253357 -0.578918 0.425537 1441912619 0.647705 0.253357 -0.578918 0.425537 1441912619 0.647705 0.253357 -0.578918 0.425537 1441912619 0.647705 0.253357 -0.578918 0.425537 1441912619 0.647705 0.253357 -0.578918 0.425537 1441912619 0.647705 0.253357 -0.578918 0.425537 1441912619 0.647705 0.253357 -0.578918 0.425537 1441912619 0.635620 0.256958 -0.576843 0.444031 1441912619 0.635620 0.256958 -0.576843 0.444031 1441912619 0.635620 0.256958 -0.576843 0.444031 1441912619 0.635620 0.256958 -0.576843 0.444031 1441912619 0.635620 0.256958 -0.576843 0.444031 1441912619 0.635620 0.256958 -0.576843 0.444031 1441912619 0.617371 0.274048 -0.565796 0.472839 1441912619 0.617371 0.274048 -0.565796 0.472839 1441912619 0.617371 0.274048 -0.565796 0.472839 1441912619 0.617371 0.274048 -0.565796 0.472839 1441912619 0.596436 0.302490 -0.542847 0.507935 1441912619 0.596436 0.302490 -0.542847 0.507935 1441912619 0.596436 0.302490 -0.542847 0.507935 1441912619 0.596436 0.302490 -0.542847 0.507935 1441912619 0.596436 0.302490 -0.542847 0.507935 1441912619 0.596436 0.302490 -0.542847 0.507935 1441912619 0.580688 0.323730 -0.522400 0.533936 1441912619 0.580688 0.323730 -0.522400 0.533936 1441912619 0.580688 0.323730 -0.522400 0.533936 1441912619 0.580688 0.323730 -0.522400 0.533936 1441912619 0.580688 0.323730 -0.522400 0.533936 1441912619 0.580688 0.323730 -0.522400 0.533936 1441912619 0.572632 0.325562 -0.516235 0.547241 1441912619 0.572632 0.325562 -0.516235 0.547241 1441912619 0.572632 0.325562 -0.516235 0.547241 1441912619 0.572632 0.325562 -0.516235 0.547241 1441912619 0.572632 0.325562 -0.516235 0.547241 1441912619 0.572632 0.325562 -0.516235 0.547241 1441912619 0.565308 0.325195 -0.514465 0.556763 1441912620 0.565308 0.325195 -0.514465 0.556763 1441912620 0.565308 0.325195 -0.514465 0.556763 1441912620 0.565308 0.325195 -0.514465 0.556763 1441912620 0.565308 0.325195 -0.514465 0.556763 1441912620 0.565308 0.325195 -0.514465 0.556763 1441912620 0.555847 0.334717 -0.505554 0.568604 1441912620 0.555847 0.334717 -0.505554 0.568604 1441912620 0.555847 0.334717 -0.505554 0.568604 1441912620 0.555847 0.334717 -0.505554 0.568604 1441912620 0.555847 0.334717 -0.505554 0.568604 1441912620 0.555847 0.334717 -0.505554 0.568604 1441912620 0.550354 0.348022 -0.489624 0.579834 1441912620 0.550354 0.348022 -0.489624 0.579834 1441912620 0.550354 0.348022 -0.489624 0.579834 1441912620 0.550354 0.348022 -0.489624 0.579834 1441912620 0.556335 0.345337 -0.482971 0.581299 1441912620 0.556335 0.345337 -0.482971 0.581299 1441912620 0.556335 0.345337 -0.482971 0.581299 1441912620 0.556335 0.345337 -0.482971 0.581299 1441912620 0.556335 0.345337 -0.482971 0.581299 1441912620 0.556335 0.345337 -0.482971 0.581299 1441912620 0.571899 0.322571 -0.495911 0.568176 1441912620 0.571899 0.322571 -0.495911 0.568176 1441912620 0.571899 0.322571 -0.495911 0.568176 1441912620 0.571899 0.322571 -0.495911 0.568176 1441912620 0.571899 0.322571 -0.495911 0.568176 1441912620 0.571899 0.322571 -0.495911 0.568176 1441912620 0.586609 0.300049 -0.512024 0.551025 1441912620 0.586609 0.300049 -0.512024 0.551025 1441912620 0.586609 0.300049 -0.512024 0.551025 1441912620 0.586609 0.300049 -0.512024 0.551025 1441912620 0.586609 0.300049 -0.512024 0.551025 1441912620 0.586609 0.300049 -0.512024 0.551025 1441912620 0.596619 0.291321 -0.522156 0.535217 1441912620 0.596619 0.291321 -0.522156 0.535217 1441912620 0.596619 0.291321 -0.522156 0.535217 1441912620 0.596619 0.291321 -0.522156 0.535217 1441912620 0.596619 0.291321 -0.522156 0.535217 1441912620 0.596619 0.291321 -0.522156 0.535217 1441912620 0.605225 0.294983 -0.528381 0.517151 1441912620 0.605225 0.294983 -0.528381 0.517151 1441912620 0.605225 0.294983 -0.528381 0.517151 1441912620 0.605225 0.294983 -0.528381 0.517151 1441912620 0.605225 0.294983 -0.528381 0.517151 1441912620 0.605225 0.294983 -0.528381 0.517151 1441912620 0.614563 0.302856 -0.535461 0.493835 1441912620 0.614563 0.302856 -0.535461 0.493835 1441912620 0.614563 0.302856 -0.535461 0.493835 1441912620 0.614563 0.302856 -0.535461 0.493835 1441912620 0.614563 0.302856 -0.535461 0.493835 1441912620 0.614563 0.302856 -0.535461 0.493835 1441912620 0.624878 0.308899 -0.543762 0.467285 1441912620 0.624878 0.308899 -0.543762 0.467285 1441912620 0.624878 0.308899 -0.543762 0.467285 1441912620 0.624878 0.308899 -0.543762 0.467285 1441912620 0.624878 0.308899 -0.543762 0.467285 1441912620 0.624878 0.308899 -0.543762 0.467285 1441912620 0.624878 0.308899 -0.543762 0.467285 1441912620 0.638123 0.301880 -0.554565 0.440552 1441912620 0.638123 0.301880 -0.554565 0.440552 1441912620 0.638123 0.301880 -0.554565 0.440552 1441912620 0.638123 0.301880 -0.554565 0.440552 1441912620 0.638123 0.301880 -0.554565 0.440552 1441912620 0.638123 0.301880 -0.554565 0.440552 1441912620 0.653687 0.279846 -0.571045 0.410156 1441912620 0.653687 0.279846 -0.571045 0.410156 1441912620 0.653687 0.279846 -0.571045 0.410156 1441912620 0.653687 0.279846 -0.571045 0.410156 1441912620 0.653687 0.279846 -0.571045 0.410156 1441912620 0.653687 0.279846 -0.571045 0.410156 1441912620 0.668396 0.239258 -0.597107 0.373352 1441912620 0.668396 0.239258 -0.597107 0.373352 1441912620 0.668396 0.239258 -0.597107 0.373352 1441912620 0.668396 0.239258 -0.597107 0.373352 1441912620 0.668396 0.239258 -0.597107 0.373352 1441912620 0.668396 0.239258 -0.597107 0.373352 1441912620 0.679077 0.187927 -0.625549 0.334961 1441912620 0.679077 0.187927 -0.625549 0.334961 1441912620 0.679077 0.187927 -0.625549 0.334961 1441912620 0.679077 0.187927 -0.625549 0.334961 1441912620 0.679077 0.187927 -0.625549 0.334961 1441912620 0.679077 0.187927 -0.625549 0.334961 1441912620 0.684204 0.158691 -0.637085 0.317444 1441912620 0.684204 0.158691 -0.637085 0.317444 1441912620 0.684204 0.158691 -0.637085 0.317444 1441912620 0.684204 0.158691 -0.637085 0.317444 1441912620 0.684204 0.158691 -0.637085 0.317444 1441912620 0.684204 0.158691 -0.637085 0.317444 1441912620 0.679504 0.167297 -0.633545 0.330017 1441912620 0.679504 0.167297 -0.633545 0.330017 1441912620 0.679504 0.167297 -0.633545 0.330017 1441912620 0.679504 0.167297 -0.633545 0.330017 1441912620 0.671326 0.187500 -0.624084 0.353088 1441912620 0.671326 0.187500 -0.624084 0.353088 1441912620 0.671326 0.187500 -0.624084 0.353088 1441912620 0.671326 0.187500 -0.624084 0.353088 1441912620 0.671326 0.187500 -0.624084 0.353088 1441912620 0.671326 0.187500 -0.624084 0.353088 1441912620 0.658630 0.216675 -0.607849 0.386963 1441912620 0.658630 0.216675 -0.607849 0.386963 1441912620 0.658630 0.216675 -0.607849 0.386963 1441912620 0.658630 0.216675 -0.607849 0.386963 1441912620 0.658630 0.216675 -0.607849 0.386963 1441912620 0.658630 0.216675 -0.607849 0.386963 1441912620 0.658630 0.216675 -0.607849 0.386963 1441912620 0.641907 0.250305 -0.587280 0.424622 1441912620 0.641907 0.250305 -0.587280 0.424622 1441912620 0.641907 0.250305 -0.587280 0.424622 1441912621 0.641907 0.250305 -0.587280 0.424622 1441912621 0.641907 0.250305 -0.587280 0.424622 1441912621 0.641907 0.250305 -0.587280 0.424622 1441912621 0.625183 0.273621 -0.571228 0.455994 1441912621 0.625183 0.273621 -0.571228 0.455994 1441912621 0.625183 0.273621 -0.571228 0.455994 1441912621 0.625183 0.273621 -0.571228 0.455994 1441912621 0.625183 0.273621 -0.571228 0.455994 1441912621 0.625183 0.273621 -0.571228 0.455994 1441912621 0.625183 0.273621 -0.571228 0.455994 1441912621 0.608948 0.288086 -0.556519 0.486267 1441912621 0.608948 0.288086 -0.556519 0.486267 1441912621 0.608948 0.288086 -0.556519 0.486267 1441912621 0.608948 0.288086 -0.556519 0.486267 1441912621 0.608948 0.288086 -0.556519 0.486267 1441912621 0.608948 0.288086 -0.556519 0.486267 1441912621 0.593506 0.300171 -0.541138 0.514587 1441912621 0.593506 0.300171 -0.541138 0.514587 1441912621 0.593506 0.300171 -0.541138 0.514587 1441912621 0.593506 0.300171 -0.541138 0.514587 1441912621 0.593506 0.300171 -0.541138 0.514587 1441912621 0.581177 0.310730 -0.527832 0.535706 1441912621 0.581177 0.310730 -0.527832 0.535706 1441912621 0.581177 0.310730 -0.527832 0.535706 1441912621 0.581177 0.310730 -0.527832 0.535706 1441912621 0.581177 0.310730 -0.527832 0.535706 1441912621 0.581177 0.310730 -0.527832 0.535706 1441912621 0.569580 0.322021 -0.517761 0.551147 1441912621 0.569580 0.322021 -0.517761 0.551147 1441912621 0.569580 0.322021 -0.517761 0.551147 1441912621 0.569580 0.322021 -0.517761 0.551147 1441912621 0.569580 0.322021 -0.517761 0.551147 1441912621 0.569580 0.322021 -0.517761 0.551147 1441912621 0.555542 0.334839 -0.503784 0.570435 1441912621 0.555542 0.334839 -0.503784 0.570435 1441912621 0.555542 0.334839 -0.503784 0.570435 1441912621 0.555542 0.334839 -0.503784 0.570435 1441912621 0.555542 0.334839 -0.503784 0.570435 1441912621 0.539490 0.350037 -0.484985 0.592529 1441912621 0.539490 0.350037 -0.484985 0.592529 1441912621 0.539490 0.350037 -0.484985 0.592529 1441912621 0.539490 0.350037 -0.484985 0.592529 1441912621 0.539490 0.350037 -0.484985 0.592529 1441912621 0.530762 0.358093 -0.470276 0.607361 1441912621 0.530762 0.358093 -0.470276 0.607361 1441912621 0.530762 0.358093 -0.470276 0.607361 1441912621 0.530762 0.358093 -0.470276 0.607361 1441912621 0.530762 0.358093 -0.470276 0.607361 1441912621 0.530762 0.358093 -0.470276 0.607361 1441912621 0.532349 0.351379 -0.468567 0.611145 1441912621 0.532349 0.351379 -0.468567 0.611145 1441912621 0.532349 0.351379 -0.468567 0.611145 1441912621 0.532349 0.351379 -0.468567 0.611145 1441912621 0.532349 0.351379 -0.468567 0.611145 1441912621 0.532349 0.351379 -0.468567 0.611145 1441912621 0.541809 0.335815 -0.479431 0.603149 1441912621 0.541809 0.335815 -0.479431 0.603149 1441912621 
-0.137817 -0.481018 -0.048950 0.864441 1441912638 -0.118958 -0.460510 -0.024902 0.879272 1441912638 -0.118958 -0.460510 -0.024902 0.879272 1441912638 -0.118958 -0.460510 -0.024902 0.879272 1441912638 -0.118958 -0.460510 -0.024902 0.879272 1441912638 -0.118958 -0.460510 -0.024902 0.879272 1441912638 -0.118958 -0.460510 -0.024902 0.879272 1441912638 -0.090271 -0.436646 0.009766 0.895020 1441912638 -0.090271 -0.436646 0.009766 0.895020 1441912638 -0.090271 -0.436646 0.009766 0.895020 1441912638 -0.090271 -0.436646 0.009766 0.895020 1441912638 -0.090271 -0.436646 0.009766 0.895020 1441912638 -0.090271 -0.436646 0.009766 0.895020 1441912638 -0.090271 -0.436646 0.009766 0.895020 1441912638 -0.030334 -0.412537 0.094543 0.905518 1441912638 -0.030334 -0.412537 0.094543 0.905518 1441912638 -0.030334 -0.412537 0.094543 0.905518 1441912638 -0.030334 -0.412537 0.094543 0.905518 1441912638 -0.030334 -0.412537 0.094543 0.905518 1441912638 0.055176 -0.376099 0.169495 0.909241 1441912638 0.055176 -0.376099 0.169495 0.909241 1441912638 0.055176 -0.376099 0.169495 0.909241 1441912638 0.055176 -0.376099 0.169495 0.909241 1441912638 0.055176 -0.376099 0.169495 0.909241 1441912638 0.055176 -0.376099 0.169495 0.909241 1441912638 0.165161 -0.311035 0.203857 0.913452 1441912638 0.165161 -0.311035 0.203857 0.913452 1441912638 0.165161 -0.311035 0.203857 0.913452 1441912638 0.165161 -0.311035 0.203857 0.913452 1441912638 0.165161 -0.311035 0.203857 0.913452 1441912638 0.165161 -0.311035 0.203857 0.913452 1441912638 0.294312 -0.216370 0.205750 0.907837 1441912638 0.294312 -0.216370 0.205750 0.907837 1441912638 0.294312 -0.216370 0.205750 0.907837 1441912638 0.294312 -0.216370 0.205750 0.907837 1441912638 0.294312 -0.216370 0.205750 0.907837 1441912638 0.294312 -0.216370 0.205750 0.907837 1441912638 0.294312 -0.216370 0.205750 0.907837 1441912638 0.433594 -0.080200 0.199036 0.875122 1441912638 0.433594 -0.080200 0.199036 0.875122 1441912638 0.433594 -0.080200 0.199036 0.875122 1441912638 0.433594 -0.080200 0.199036 0.875122 1441912638 0.433594 -0.080200 0.199036 0.875122 1441912638 0.556519 0.056824 0.148560 0.815430 1441912638 0.556519 0.056824 0.148560 0.815430 1441912638 0.556519 0.056824 0.148560 0.815430 1441912638 0.556519 0.056824 0.148560 0.815430 1441912638 0.556519 0.056824 0.148560 0.815430 1441912638 0.556519 0.056824 0.148560 0.815430 1441912638 0.651184 0.172974 0.128174 0.727661 1441912638 0.651184 0.172974 0.128174 0.727661 1441912638 0.651184 0.172974 0.128174 0.727661 1441912638 0.651184 0.172974 0.128174 0.727661 1441912638 0.651184 0.172974 0.128174 0.727661 1441912638 0.651184 0.172974 0.128174 0.727661 1441912638 0.683472 0.143555 0.097717 0.708984 1441912638 0.683472 0.143555 0.097717 0.708984 1441912638 0.683472 0.143555 0.097717 0.708984 1441912639 0.683472 0.143555 0.097717 0.708984 1441912639 0.683472 0.143555 0.097717 0.708984 1441912639 0.683472 0.143555 0.097717 0.708984 1441912639 0.650024 0.059143 0.004395 0.757507 1441912639 0.650024 0.059143 0.004395 0.757507 1441912639 0.650024 0.059143 0.004395 0.757507 1441912639 0.650024 0.059143 0.004395 0.757507 1441912639 0.650024 0.059143 0.004395 0.757507 1441912639 0.650024 0.059143 0.004395 0.757507 1441912639 0.625366 0.045593 0.023010 0.778625 1441912639 0.625366 0.045593 0.023010 0.778625 1441912639 0.625366 0.045593 0.023010 0.778625 1441912639 0.625366 0.045593 0.023010 0.778625 1441912639 0.625366 0.045593 0.023010 0.778625 1441912639 0.625366 0.045593 0.023010 0.778625 1441912639 0.625366 0.045593 0.023010 0.778625 1441912639 0.568054 -0.086670 -0.088684 0.813538 1441912639 0.568054 -0.086670 -0.088684 0.813538 1441912639 0.568054 -0.086670 -0.088684 0.813538 1441912639 0.568054 -0.086670 -0.088684 0.813538 1441912639 0.568054 -0.086670 -0.088684 0.813538 1441912639 0.449829 -0.220886 -0.200500 0.841797 1441912639 0.449829 -0.220886 -0.200500 0.841797 1441912639 0.449829 -0.220886 -0.200500 0.841797 1441912639 0.449829 -0.220886 -0.200500 0.841797 1441912639 0.449829 -0.220886 -0.200500 0.841797 1441912639 0.449829 -0.220886 -0.200500 0.841797 1441912639 0.449829 -0.220886 -0.200500 0.841797 1441912639 0.358215 -0.284668 -0.215271 0.862732 1441912639 0.358215 -0.284668 -0.215271 0.862732 1441912639 0.358215 -0.284668 -0.215271 0.862732 1441912639 0.358215 -0.284668 -0.215271 0.862732 1441912639 0.358215 -0.284668 -0.215271 0.862732 1441912639 0.358215 -0.284668 -0.215271 0.862732 1441912639 0.268921 -0.344482 -0.201355 0.876587 1441912639 0.268921 -0.344482 -0.201355 0.876587 1441912639 0.268921 -0.344482 -0.201355 0.876587 1441912639 0.268921 -0.344482 -0.201355 0.876587 1441912639 0.268921 -0.344482 -0.201355 0.876587 1441912639 0.268921 -0.344482 -0.201355 0.876587 1441912639 0.169800 -0.409424 -0.224243 0.867920 1441912639 0.169800 -0.409424 -0.224243 0.867920 1441912639 0.169800 -0.409424 -0.224243 0.867920 1441912639 0.169800 -0.409424 -0.224243 0.867920 1441912639 0.169800 -0.409424 -0.224243 0.867920 1441912639 0.169800 -0.409424 -0.224243 0.867920 1441912639 0.169800 -0.409424 -0.224243 0.867920 1441912639 0.091858 -0.457764 -0.205078 0.860168 1441912639 0.091858 -0.457764 -0.205078 0.860168 1441912639 0.091858 -0.457764 -0.205078 0.860168 1441912639 0.091858 -0.457764 -0.205078 0.860168 1441912639 0.091858 -0.457764 -0.205078 0.860168 1441912639 0.091858 -0.457764 -0.205078 0.860168 1441912639 0.053040 -0.493591 -0.133850 0.857666 1441912639 0.053040 -0.493591 -0.133850 0.857666 1441912639 0.053040 -0.493591 -0.133850 0.857666 1441912639 0.053040 -0.493591 -0.133850 0.857666 1441912639 0.053040 -0.493591 -0.133850 0.857666 1441912639 0.053040 -0.493591 -0.133850 0.857666 1441912639 0.023438 -0.512085 -0.088562 0.854004 1441912639 0.023438 -0.512085 -0.088562 0.854004 1441912639 0.023438 -0.512085 -0.088562 0.854004 1441912639 0.023438 -0.512085 -0.088562 0.854004 1441912639 0.023438 -0.512085 -0.088562 0.854004 1441912639 0.023438 -0.512085 -0.088562 0.854004 1441912639 0.023438 -0.512085 -0.088562 0.854004 1441912639 0.012329 -0.514587 -0.078857 0.853699 1441912639 0.012329 -0.514587 -0.078857 0.853699 1441912639 0.012329 -0.514587 -0.078857 0.853699 1441912639 0.012329 -0.514587 -0.078857 0.853699 1441912639 0.012329 -0.514587 -0.078857 0.853699 1441912639 0.012329 -0.514587 -0.078857 0.853699 1441912639 0.011353 -0.511108 -0.098206 0.853821 1441912639 0.011353 -0.511108 -0.098206 0.853821 1441912639 0.011353 -0.511108 -0.098206 0.853821 1441912639 0.011353 -0.511108 -0.098206 0.853821 1441912639 0.011353 -0.511108 -0.098206 0.853821 1441912639 0.011353 -0.511108 -0.098206 0.853821 1441912639 0.011780 -0.489929 -0.076355 0.868347 1441912639 0.011780 -0.489929 -0.076355 0.868347 1441912639 0.011780 -0.489929 -0.076355 0.868347 1441912639 0.011780 -0.489929 -0.076355 0.868347 1441912639 0.011780 -0.489929 -0.076355 0.868347 1441912639 0.011780 -0.489929 -0.076355 0.868347 1441912639 0.011780 -0.489929 -0.076355 0.868347 1441912639 0.031189 -0.458313 -0.024658 0.887878 1441912639 0.031189 -0.458313 -0.024658 0.887878 1441912639 0.031189 -0.458313 -0.024658 0.887878 1441912639 0.031189 -0.458313 -0.024658 0.887878 1441912639 0.031189 -0.458313 -0.024658 0.887878 1441912639 0.031189 -0.458313 -0.024658 0.887878 1441912639 0.069702 -0.418762 0.020935 0.905151 1441912639 0.069702 -0.418762 0.020935 0.905151 1441912639 0.069702 -0.418762 0.020935 0.905151 1441912639 0.069702 -0.418762 0.020935 0.905151 1441912639 0.069702 -0.418762 0.020935 0.905151 1441912639 0.069702 -0.418762 0.020935 0.905151 1441912639 0.135864 -0.370361 0.065002 0.916565 1441912639 0.135864 -0.370361 0.065002 0.916565 1441912639 0.135864 -0.370361 0.065002 0.916565 1441912639 0.135864 -0.370361 0.065002 0.916565 1441912639 0.135864 -0.370361 0.065002 0.916565 1441912639 0.135864 -0.370361 0.065002 0.916565 1441912639 0.135864 -0.370361 0.065002 0.916565 1441912639 0.217285 -0.312134 0.092468 0.920166 1441912639 0.217285 -0.312134 0.092468 0.920166 1441912639 0.217285 -0.312134 0.092468 0.920166 1441912639 0.217285 -0.312134 0.092468 0.920166 1441912639 0.217285 -0.312134 0.092468 0.920166 1441912639 0.217285 -0.312134 0.092468 0.920166 1441912639 0.322266 -0.226746 0.130127 0.909790 1441912639 0.322266 -0.226746 0.130127 0.909790 1441912639 0.322266 -0.226746 0.130127 0.909790 1441912639 0.322266 -0.226746 0.130127 0.909790 1441912640 0.322266 -0.226746 0.130127 0.909790 1441912640 0.322266 -0.226746 0.130127 0.909790 1441912640 0.443909 -0.110229 0.164246 0.873901 1441912640 0.443909 -0.110229 0.164246 0.873901 1441912640 0.443909 -0.110229 0.164246 0.873901 1441912640 0.443909 -0.110229 0.164246 0.873901 1441912640 0.443909 -0.110229 0.164246 0.873901 1441912640 0.580322 0.021545 0.139099 0.802063 1441912640 0.580322 0.021545 0.139099 0.802063 1441912640 0.580322 0.021545 0.139099 0.802063 1441912640 0.580322 0.021545 0.139099 0.802063 1441912640 0.580322 0.021545 0.139099 0.802063 1441912640 0.665955 0.107666 0.070435 0.734741 1441912640 0.665955 0.107666 0.070435 0.734741 1441912640 0.665955 0.107666 0.070435 0.734741 1441912640 0.665955 0.107666 0.070435 0.734741 1441912640 0.665955 0.107666 0.070435 0.734741 1441912640 0.665955 0.107666 0.070435 0.734741 1441912640 0.692444 0.083740 0.035645 0.715637 1441912640 0.692444 0.083740 0.035645 0.715637 1441912640 0.692444 0.083740 0.035645 0.715637 1441912640 0.692444 0.083740 0.035645 0.715637 1441912640 0.692444 0.083740 0.035645 0.715637 1441912640 0.692444 0.083740 0.035645 0.715637 1441912640 0.692444 0.083740 0.035645 0.715637 1441912640 0.665283 0.050354 0.012390 0.744690 1441912640 0.665283 0.050354 0.012390 0.744690 1441912640 0.665283 0.050354 0.012390 0.744690 1441912640 0.665283 0.050354 0.012390 0.744690 1441912640 0.665283 0.050354 0.012390 0.744690 1441912640 0.665283 0.050354 0.012390 0.744690 1441912640 0.641541 0.027161 0.015137 0.766357 1441912640 0.641541 0.027161 0.015137 0.766357 1441912640 0.641541 0.027161 0.015137 0.766357 1441912640 0.641541 0.027161 0.015137 0.766357 1441912640 0.641541 0.027161 0.015137 0.766357 1441912640 0.641541 0.027161 0.015137 0.766357 1441912640 0.601135 -0.054871 -0.054138 0.795349 1441912640 0.601135 -0.054871 -0.054138 0.795349 1441912640 0.601135 -0.054871 -0.054138 0.795349 1441912640 0.601135 -0.054871 -0.054138 0.795349 1441912640 0.601135 -0.054871 -0.054138 0.795349 1441912640 0.601135 -0.054871 -0.054138 0.795349 1441912640 0.517944 -0.135620 -0.102478 0.838318 1441912640 0.517944 -0.135620 -0.102478 0.838318 1441912640 0.517944 -0.135620 -0.102478 0.838318 1441912640 0.517944 -0.135620 -0.102478 0.838318 1441912640 0.517944 -0.135620 -0.102478 0.838318 1441912640 0.517944 -0.135620 -0.102478 0.838318 1441912640 0.431885 -0.210876 -0.122498 0.868286 1441912640 0.431885 -0.210876 -0.122498 0.868286 1441912640 0.431885 -0.210876 -0.122498 0.868286 1441912640 0.431885 -0.210876 -0.122498 0.868286 1441912640 0.431885 -0.210876 -0.122498 0.868286 1441912640 0.431885 -0.210876 -0.122498 0.868286 1441912640 0.218323 -0.358521 -0.188171 0.887878 1441912640 0.218323 -0.358521 -0.188171 0.887878 1441912640 0.218323 -0.358521 -0.188171 0.887878 1441912640 0.218323 -0.358521 -0.188171 0.887878 1441912640 0.218323 -0.358521 -0.188171 0.887878 1441912640 0.125305 -0.406311 -0.190796 0.884705 1441912640 0.125305 -0.406311 -0.190796 0.884705 1441912640 0.125305 -0.406311 -0.190796 0.884705 1441912640 0.125305 -0.406311 -0.190796 0.884705 1441912640 0.125305 -0.406311 -0.190796 0.884705 1441912640 0.125305 -0.406311 -0.190796 0.884705 1441912640 0.081848 -0.455994 -0.114197 0.878784 1441912640 0.081848 -0.455994 -0.114197 0.878784 1441912640 0.081848 -0.455994 -0.114197 0.878784 1441912640 0.081848 -0.455994 -0.114197 0.878784 1441912640 0.081848 -0.455994 -0.114197 0.878784 1441912640 0.081848 -0.455994 -0.114197 0.878784 1441912640 0.081848 -0.455994 -0.114197 0.878784 1441912640 0.049988 -0.500793 -0.064026 0.861755 1441912640 0.049988 -0.500793 -0.064026 0.861755 1441912640 0.049988 -0.500793 -0.064026 0.861755 1441912640 0.049988 -0.500793 -0.064026 0.861755 1441912640 0.049988 -0.500793 -0.064026 0.861755 1441912640 0.049988 -0.500793 -0.064026 0.861755 1441912640 0.019470 -0.528809 -0.056641 0.846619 1441912640 0.019470 -0.528809 -0.056641 0.846619 1441912640 0.019470 -0.528809 -0.056641 0.846619 1441912640 0.019470 -0.528809 -0.056641 0.846619 1441912640 0.019470 -0.528809 -0.056641 0.846619 1441912640 0.019470 -0.528809 -0.056641 0.846619 1441912640 0.019470 -0.528809 -0.056641 0.846619 1441912640 0.039978 -0.535767 -0.019043 0.843201 1441912640 0.039978 -0.535767 -0.019043 0.843201 1441912640 0.039978 -0.535767 -0.019043 0.843201 1441912640 0.039978 -0.535767 -0.019043 0.843201 1441912640 0.039978 -0.535767 -0.019043 0.843201 1441912640 0.039978 -0.535767 -0.019043 0.843201 1441912640 0.039978 -0.535767 -0.019043 0.843201 1441912640 0.044861 -0.528076 -0.023743 0.847656 1441912640 0.044861 -0.528076 -0.023743 0.847656 1441912640 0.044861 -0.528076 -0.023743 0.847656 1441912640 0.044861 -0.528076 -0.023743 0.847656 1441912640 0.044861 -0.528076 -0.023743 0.847656 1441912640 0.057190 -0.498779 0.014893 0.864685 1441912640 0.057190 -0.498779 0.014893 0.864685 1441912640 0.057190 -0.498779 0.014893 0.864685 1441912640 0.057190 -0.498779 0.014893 0.864685 1441912640 0.057190 -0.498779 0.014893 0.864685 1441912640 0.057190 -0.498779 0.014893 0.864685 1441912641 0.057190 -0.498779 0.014893 0.864685 1441912641 0.084106 -0.457581 0.059143 0.883179 1441912641 0.084106 -0.457581 0.059143 0.883179 1441912641 0.084106 -0.457581 0.059143 0.883179 1441912641 0.084106 -0.457581 0.059143 0.883179 1441912641 0.084106 -0.457581 0.059143 0.883179 1441912641 0.084106 -0.457581 0.059143 0.883179 1441912641 0.122559 -0.413086 0.076660 0.899109 1441912641 0.122559 -0.413086 0.076660 0.899109 1441912641 0.122559 -0.413086 0.076660 0.899109 1441912641 0.122559 -0.413086 0.076660 0.899109 1441912641 0.185852 -0.364014 0.104858 0.906555 1441912641 0.185852 -0.364014 0.104858 0.906555 1441912641 0.185852 -0.364014 0.104858 0.906555 1441912641 0.185852 -0.364014 0.104858 0.906555 1441912641 0.185852 -0.364014 0.104858 0.906555 1441912641 0.185852 -0.364014 0.104858 0.906555 1441912641 0.185852 -0.364014 0.104858 0.906555 1441912641 0.257385 -0.308105 0.135437 0.905762 1441912641 0.257385 -0.308105 0.135437 0.905762 1441912641 0.257385 -0.308105 0.135437 0.905762 1441912641 0.257385 -0.308105 0.135437 0.905762 1441912641 0.257385 -0.308105 0.135437 0.905762 1441912641 0.257385 -0.308105 0.135437 0.905762 1441912641 0.338623 -0.237000 0.152222 0.897705 1441912641 0.338623 -0.237000 0.152222 0.897705 1441912641 0.338623 -0.237000 0.152222 0.897705 1441912641 0.338623 -0.237000 0.152222 0.897705 1441912641 0.338623 -0.237000 0.152222 0.897705 1441912641 0.338623 -0.237000 0.152222 0.897705 1441912641 0.451477 -0.114441 0.228088 0.854980 1441912641 0.451477 -0.114441 0.228088 0.854980 1441912641 0.451477 -0.114441 0.228088 0.854980 1441912641 0.451477 -0.114441 0.228088 0.854980 1441912641 0.451477 -0.114441 0.228088 0.854980 1441912641 0.451477 -0.114441 0.228088 0.854980 1441912641 0.558289 0.033142 0.279907 0.780212 1441912641 0.558289 0.033142 0.279907 0.780212 1441912641 0.558289 0.033142 0.279907 0.780212 1441912641 0.558289 0.033142 0.279907 0.780212 1441912641 0.634277 0.127136 0.211853 0.732483 1441912641 0.634277 0.127136 0.211853 0.732483 1441912641 0.634277 0.127136 0.211853 0.732483 1441912641 0.634277 0.127136 0.211853 0.732483 1441912641 0.634277 0.127136 0.211853 0.732483 1441912641 0.634277 0.127136 0.211853 0.732483 1441912641 0.634277 0.127136 0.211853 0.732483 1441912641 0.685181 0.152161 0.146423 0.697021 1441912641 0.685181 0.152161 0.146423 0.697021 1441912641 0.685181 0.152161 0.146423 0.697021 1441912641 0.685181 0.152161 0.146423 0.697021 1441912641 0.685181 0.152161 0.146423 0.697021 1441912641 0.685181 0.152161 0.146423 0.697021 1441912641 0.675659 0.154297 0.150146 0.705017 1441912641 0.675659 0.154297 0.150146 0.705017 1441912641 0.675659 0.154297 0.150146 0.705017 1441912641 0.675659 0.154297 0.150146 0.705017 1441912641 0.675659 0.154297 0.150146 0.705017 1441912641 0.675659 0.154297 0.150146 0.705017 1441912641 0.667297 0.146118 0.153564 0.713928 1441912641 0.667297 0.146118 0.153564 0.713928 1441912641 0.667297 0.146118 0.153564 0.713928 1441912641 0.667297 0.146118 0.153564 0.713928 1441912641 0.667297 0.146118 0.153564 0.713928 1441912641 0.667297 0.146118 0.153564 0.713928 1441912641 0.660583 0.125366 0.137146 0.727295 1441912641 0.660583 0.125366 0.137146 0.727295 1441912641 0.660583 0.125366 0.137146 0.727295 1441912641 0.660583 0.125366 0.137146 0.727295 1441912641 0.660583 0.125366 0.137146 0.727295 1441912641 0.660583 0.125366 0.137146 0.727295 1441912641 0.643005 0.048157 0.078674 0.760193 1441912641 0.643005 0.048157 0.078674 0.760193 1441912641 0.643005 0.048157 0.078674 0.760193 1441912641 0.643005 0.048157 0.078674 0.760193 1441912641 0.643005 0.048157 0.078674 0.760193 1441912641 0.643005 0.048157 0.078674 0.760193 1441912641 0.643005 0.048157 0.078674 0.760193 1441912641 0.582947 -0.081299 -0.019653 0.808167 1441912641 0.582947 -0.081299 -0.019653 0.808167 1441912641 0.582947 -0.081299 -0.019653 0.808167 1441912641 0.582947 -0.081299 -0.019653 0.808167 1441912641 0.582947 -0.081299 -0.019653 0.808167 1441912641 0.466980 -0.214172 -0.104858 0.851440 1441912641 0.466980 -0.214172 -0.104858 0.851440 1441912641 0.466980 -0.214172 -0.104858 0.851440 1441912641 0.466980 -0.214172 -0.104858 0.851440 1441912641 0.466980 -0.214172 -0.104858 0.851440 1441912641 0.466980 -0.214172 -0.104858 0.851440 1441912641 0.348572 -0.313782 -0.174622 0.865723 1441912641 0.348572 -0.313782 -0.174622 0.865723 1441912641 0.348572 -0.313782 -0.174622 0.865723 1441912641 0.348572 -0.313782 -0.174622 0.865723 1441912641 0.348572 -0.313782 -0.174622 0.865723 1441912641 0.348572 -0.313782 -0.174622 0.865723 1441912641 0.251404 -0.376465 -0.179932 0.873291 1441912641 0.251404 -0.376465 -0.179932 0.873291 1441912641 0.251404 -0.376465 -0.179932 0.873291 1441912641 0.251404 -0.376465 -0.179932 0.873291 1441912641 0.251404 -0.376465 -0.179932 0.873291 1441912641 0.251404 -0.376465 -0.179932 0.873291 1441912641 0.171570 -0.421814 -0.175781 0.872742 1441912641 0.171570 -0.421814 -0.175781 0.872742 1441912641 0.171570 -0.421814 -0.175781 0.872742 1441912641 0.171570 -0.421814 -0.175781 0.872742 1441912641 0.171570 -0.421814 -0.175781 0.872742 1441912641 0.171570 -0.421814 -0.175781 0.872742 1441912642 0.124939 -0.457581 -0.130371 0.870605 1441912642 0.124939 -0.457581 -0.130371 0.870605 1441912642 0.124939 -0.457581 -0.130371 0.870605 1441912642 0.124939 -0.457581 -0.130371 0.870605 1441912642 0.124939 -0.457581 -0.130371 0.870605 1441912642 0.124939 -0.457581 -0.130371 0.870605 1441912642 0.084106 -0.488708 -0.101685 0.862427 1441912642 0.084106 -0.488708 -0.101685 0.862427 1441912642 0.084106 -0.488708 -0.101685 0.862427 1441912642 0.084106 -0.488708 -0.101685 0.862427 1441912642 0.084106 -0.488708 -0.101685 0.862427 1441912642 0.084106 -0.488708 -0.101685 0.862427 1441912642 0.084106 -0.488708 -0.101685 0.862427 1441912642 0.072937 -0.512207 -0.071899 0.852722 1441912642 0.072937 -0.512207 -0.071899 0.852722 1441912642 0.072937 -0.512207 -0.071899 0.852722 1441912642 0.072937 -0.512207 -0.071899 0.852722 1441912642 0.072937 -0.512207 -0.071899 0.852722 1441912642 0.072937 -0.512207 -0.071899 0.852722 1441912642 0.108704 -0.539795 -0.067932 0.831970 1441912642 0.108704 -0.539795 -0.067932 0.831970 1441912642 0.108704 -0.539795 -0.067932 0.831970 1441912642 0.108704 -0.539795 -0.067932 0.831970 1441912642 0.108704 -0.539795 -0.067932 0.831970 1441912642 0.108704 -0.539795 -0.067932 0.831970 1441912642 0.113708 -0.536194 -0.060181 0.834229 1441912642 0.113708 -0.536194 -0.060181 0.834229 1441912642 0.113708 -0.536194 -0.060181 0.834229 1441912642 0.113708 -0.536194 -0.060181 0.834229 1441912642 0.113708 -0.536194 -0.060181 0.834229 1441912642 0.113708 -0.536194 -0.060181 0.834229 1441912642 0.113708 -0.536194 -0.060181 0.834229 1441912642 0.088806 -0.511963 -0.022705 0.854065 1441912642 0.088806 -0.511963 -0.022705 0.854065 1441912642 0.088806 -0.511963 -0.022705 0.854065 1441912642 0.088806 -0.511963 -0.022705 0.854065 1441912642 0.088806 -0.511963 -0.022705 0.854065 1441912642 0.088806 -0.511963 -0.022705 0.854065 1441912642 0.073792 -0.479248 0.021851 0.874268 1441912642 0.073792 -0.479248 0.021851 0.874268 1441912642 0.073792 -0.479248 0.021851 0.874268 1441912642 0.073792 -0.479248 0.021851 0.874268 1441912642 0.073792 -0.479248 0.021851 0.874268 1441912642 0.073792 -0.479248 0.021851 0.874268 1441912642 0.073792 -0.479248 0.021851 0.874268 1441912642 0.087891 -0.444702 0.057312 0.889465 1441912642 0.087891 -0.444702 0.057312 0.889465 1441912642 0.087891 -0.444702 0.057312 0.889465 1441912642 0.087891 -0.444702 0.057312 0.889465 1441912642 0.087891 -0.444702 0.057312 0.889465 1441912642 0.087891 -0.444702 0.057312 0.889465 1441912642 0.132324 -0.403198 0.098145 0.900146 1441912642 0.132324 -0.403198 0.098145 0.900146 1441912642 0.132324 -0.403198 0.098145 0.900146 1441912642 0.132324 -0.403198 0.098145 0.900146 1441912642 0.132324 -0.403198 0.098145 0.900146 1441912642 0.132324 -0.403198 0.098145 0.900146 1441912642 0.209839 -0.353882 0.141357 0.900391 1441912642 0.209839 -0.353882 0.141357 0.900391 1441912642 0.209839 -0.353882 0.141357 0.900391 1441912642 0.209839 -0.353882 0.141357 0.900391 1441912642 0.209839 -0.353882 0.141357 0.900391 1441912642 0.209839 -0.353882 0.141357 0.900391 1441912642 0.209839 -0.353882 0.141357 0.900391 1441912642 0.338989 -0.258789 0.247803 0.869873 1441912642 0.338989 -0.258789 0.247803 0.869873 1441912642 0.338989 -0.258789 0.247803 0.869873 1441912642 0.338989 -0.258789 0.247803 0.869873 1441912642 0.338989 -0.258789 0.247803 0.869873 1441912642 0.338989 -0.258789 0.247803 0.869873 1441912642 0.474060 -0.110352 0.311279 0.816162 1441912642 0.474060 -0.110352 0.311279 0.816162 1441912642 0.474060 -0.110352 0.311279 0.816162 1441912642 0.474060 -0.110352 0.311279 0.816162 1441912642 0.474060 -0.110352 0.311279 0.816162 1441912642 0.474060 -0.110352 0.311279 0.816162 1441912642 0.580933 0.040771 0.255188 0.771729 1441912642 0.580933 0.040771 0.255188 0.771729 1441912642 0.580933 0.040771 0.255188 0.771729 1441912642 0.580933 0.040771 0.255188 0.771729 1441912642 0.580933 0.040771 0.255188 0.771729 1441912642 0.580933 0.040771 0.255188 0.771729 1441912642 0.580933 0.040771 0.255188 0.771729 1441912642 0.663635 0.118713 0.144531 0.724182 1441912642 0.663635 0.118713 0.144531 0.724182 1441912642 0.663635 0.118713 0.144531 0.724182 1441912642 0.663635 0.118713 0.144531 0.724182 1441912642 0.663635 0.118713 0.144531 0.724182 1441912642 0.663635 0.118713 0.144531 0.724182 1441912642 0.675049 0.100830 0.096619 0.724365 1441912642 0.675049 0.100830 0.096619 0.724365 1441912642 0.675049 0.100830 0.096619 0.724365 1441912642 0.675049 0.100830 0.096619 0.724365 1441912642 0.675049 0.100830 0.096619 0.724365 1441912642 0.675049 0.100830 0.096619 0.724365 1441912642 0.658386 0.111755 0.110535 0.735962 1441912642 0.658386 0.111755 0.110535 0.735962 1441912642 0.658386 0.111755 0.110535 0.735962 1441912642 0.658386 0.111755 0.110535 0.735962 1441912642 0.658386 0.111755 0.110535 0.735962 1441912642 0.658386 0.111755 0.110535 0.735962 1441912642 0.645569 0.084839 0.103027 0.751892 1441912642 0.645569 0.084839 0.103027 0.751892 1441912642 0.645569 0.084839 0.103027 0.751892 1441912642 0.645569 0.084839 0.103027 0.751892 1441912642 0.645569 0.084839 0.103027 0.751892 1441912642 0.645569 0.084839 0.103027 0.751892 1441912642 0.645569 0.084839 0.103027 0.751892 1441912642 0.625549 0.043762 0.073608 0.775391 1441912642 0.625549 0.043762 0.073608 0.775391 1441912642 0.625549 0.043762 0.073608 0.775391 1441912642 0.625549 0.043762 0.073608 0.775391 1441912642 0.625549 0.043762 0.073608 0.775391 1441912642 0.625549 0.043762 0.073608 0.775391 1441912642 0.582397 -0.045959 0.016357 0.811401 1441912643 0.582397 -0.045959 0.016357 0.811401 1441912643 0.582397 -0.045959 0.016357 0.811401 1441912643 0.582397 -0.045959 0.016357 0.811401 1441912643 0.582397 -0.045959 0.016357 0.811401 1441912643 0.582397 -0.045959 0.016357 0.811401 1441912643 0.582397 -0.045959 0.016357 0.811401 1441912643 0.486572 -0.165222 -0.066956 0.855225 1441912643 0.486572 -0.165222 -0.066956 0.855225 1441912643 0.486572 -0.165222 -0.066956 0.855225 1441912643 0.486572 -0.165222 -0.066956 0.855225 1441912643 0.486572 -0.165222 -0.066956 0.855225 1441912643 0.486572 -0.165222 -0.066956 0.855225 1441912643 0.378174 -0.254517 -0.141235 0.878784 1441912643 0.378174 -0.254517 -0.141235 0.878784 1441912643 0.378174 -0.254517 -0.141235 0.878784 1441912643 0.378174 -0.254517 -0.141235 0.878784 1441912643 0.378174 -0.254517 -0.141235 0.878784 1441912643 0.378174 -0.254517 -0.141235 0.878784 1441912643 0.378174 -0.254517 -0.141235 0.878784 1441912643 0.267517 -0.322388 -0.212097 0.882874 1441912643 0.267517 -0.322388 -0.212097 0.882874 1441912643 0.267517 -0.322388 -0.212097 0.882874 1441912643 0.267517 -0.322388 -0.212097 0.882874 1441912643 0.267517 -0.322388 -0.212097 0.882874 1441912643 0.267517 -0.322388 -0.212097 0.882874 1441912643 0.167664 -0.369263 -0.256287 0.877380 1441912643 0.167664 -0.369263 -0.256287 0.877380 1441912643 0.167664 -0.369263 -0.256287 0.877380 1441912643 0.167664 -0.369263 -0.256287 0.877380 1441912643 0.167664 -0.369263 -0.256287 0.877380 1441912643 0.167664 -0.369263 -0.256287 0.877380 1441912643 0.103516 -0.389282 -0.250244 0.880432 1441912643 0.103516 -0.389282 -0.250244 0.880432 1441912643 0.103516 -0.389282 -0.250244 0.880432 1441912643 0.103516 -0.389282 -0.250244 0.880432 1441912643 0.103516 -0.389282 -0.250244 0.880432 1441912643 0.103516 -0.389282 -0.250244 0.880432 1441912643 0.103516 -0.389282 -0.250244 0.880432 1441912643 0.067566 -0.400513 -0.206360 0.890198 1441912643 0.067566 -0.400513 -0.206360 0.890198 1441912643 0.067566 -0.400513 -0.206360 0.890198 1441912643 0.038940 -0.396179 -0.188049 0.897827 1441912643 0.038940 -0.396179 -0.188049 0.897827 1441912643 0.038940 -0.396179 -0.188049 0.897827 1441912643 0.038940 -0.396179 -0.188049 0.897827 1441912643 0.038940 -0.396179 -0.188049 0.897827 1441912643 0.038940 -0.396179 -0.188049 0.897827 1441912643 0.038940 -0.396179 -0.188049 0.897827 1441912643 0.036926 -0.406799 -0.167908 0.897217 1441912643 0.036926 -0.406799 -0.167908 0.897217 1441912643 0.036926 -0.406799 -0.167908 0.897217 1441912643 0.036926 -0.406799 -0.167908 0.897217 1441912643 0.036926 -0.406799 -0.167908 0.897217 1441912643 0.036926 -0.406799 -0.167908 0.897217 1441912643 0.017151 -0.419556 -0.193787 0.886597 1441912643 0.017151 -0.419556 -0.193787 0.886597 1441912643 0.017151 -0.419556 -0.193787 0.886597 1441912643 0.017151 -0.419556 -0.193787 0.886597 1441912643 0.017151 -0.419556 -0.193787 0.886597 1441912643 0.017151 -0.419556 -0.193787 0.886597 1441912643 0.017151 -0.419556 -0.193787 0.886597 1441912643 0.019775 -0.415710 -0.165222 0.894104 1441912643 0.019775 -0.415710 -0.165222 0.894104 1441912643 0.019775 -0.415710 -0.165222 0.894104 1441912643 0.019775 -0.415710 -0.165222 0.894104 1441912643 0.019775 -0.415710 -0.165222 0.894104 1441912643 0.019775 -0.415710 -0.165222 0.894104 1441912643 0.026733 -0.405640 -0.092529 0.908936 1441912643 0.026733 -0.405640 -0.092529 0.908936 1441912643 0.026733 -0.405640 -0.092529 0.908936 1441912643 0.026733 -0.405640 -0.092529 0.908936 1441912643 0.026733 -0.405640 -0.092529 0.908936 1441912643 0.026733 -0.405640 -0.092529 0.908936 1441912643 0.056152 -0.388367 -0.013733 0.919678 1441912643 0.056152 -0.388367 -0.013733 0.919678 1441912643 0.056152 -0.388367 -0.013733 0.919678 1441912643 0.056152 -0.388367 -0.013733 0.919678 1441912643 0.056152 -0.388367 -0.013733 0.919678 1441912643 0.056152 -0.388367 -0.013733 0.919678 1441912643 0.056152 -0.388367 -0.013733 0.919678 1441912643 0.096619 -0.353455 0.016846 0.930298 1441912643 0.096619 -0.353455 0.016846 0.930298 1441912643 0.096619 -0.353455 0.016846 0.930298 1441912643 0.096619 -0.353455 0.016846 0.930298 1441912643 0.096619 -0.353455 0.016846 0.930298 1441912643 0.096619 -0.353455 0.016846 0.930298 1441912643 0.162537 -0.296997 0.041992 0.940002 1441912643 0.162537 -0.296997 0.041992 0.940002 1441912643 0.162537 -0.296997 0.041992 0.940002 1441912643 0.162537 -0.296997 0.041992 0.940002 1441912643 0.162537 -0.296997 0.041992 0.940002 1441912643 0.162537 -0.296997 0.041992 0.940002 1441912643 0.257996 -0.220520 0.093201 0.935974 1441912643 0.257996 -0.220520 0.093201 0.935974 1441912643 0.257996 -0.220520 0.093201 0.935974 1441912643 0.257996 -0.220520 0.093201 0.935974 1441912643 0.257996 -0.220520 0.093201 0.935974 1441912643 
0.630432 0.214294 -0.607788 0.432678 1441912646 0.630432 0.214294 -0.607788 0.432678 1441912646 0.630432 0.214294 -0.607788 0.432678 1441912646 0.633728 0.213562 -0.603516 0.434204 1441912646 0.633728 0.213562 -0.603516 0.434204 1441912646 0.633728 0.213562 -0.603516 0.434204 1441912646 0.633728 0.213562 -0.603516 0.434204 1441912646 0.640564 0.206543 -0.602112 0.429443 1441912646 0.640564 0.206543 -0.602112 0.429443 1441912646 0.640564 0.206543 -0.602112 0.429443 1441912646 0.640564 0.206543 -0.602112 0.429443 1441912646 0.640564 0.206543 -0.602112 0.429443 1441912646 0.640564 0.206543 -0.602112 0.429443 1441912646 0.651917 0.176758 -0.612305 0.410828 1441912646 0.651917 0.176758 -0.612305 0.410828 1441912646 0.651917 0.176758 -0.612305 0.410828 1441912646 0.651917 0.176758 -0.612305 0.410828 1441912646 0.651917 0.176758 -0.612305 0.410828 1441912646 0.651917 0.176758 -0.612305 0.410828 1441912646 0.651917 0.176758 -0.612305 0.410828 1441912646 0.657959 0.140930 -0.625183 0.395386 1441912646 0.657959 0.140930 -0.625183 0.395386 1441912646 0.657959 0.140930 -0.625183 0.395386 1441912646 0.657959 0.140930 -0.625183 0.395386 1441912646 0.657959 0.140930 -0.625183 0.395386 1441912646 0.657959 0.128662 -0.624939 0.399963 1441912646 0.657959 0.128662 -0.624939 0.399963 1441912646 0.657959 0.128662 -0.624939 0.399963 1441912646 0.657959 0.128662 -0.624939 0.399963 1441912646 0.657959 0.128662 -0.624939 0.399963 1441912646 0.657959 0.128662 -0.624939 0.399963 1441912646 0.657959 0.128662 -0.624939 0.399963 1441912646 0.659302 0.137146 -0.613220 0.412842 1441912646 0.659302 0.137146 -0.613220 0.412842 1441912646 0.659302 0.137146 -0.613220 0.412842 1441912646 0.659302 0.137146 -0.613220 0.412842 1441912646 0.659302 0.137146 -0.613220 0.412842 1441912646 0.659302 0.137146 -0.613220 0.412842 1441912646 0.664246 0.136536 -0.609070 0.411194 1441912646 0.664246 0.136536 -0.609070 0.411194 1441912646 0.664246 0.136536 -0.609070 0.411194 1441912646 0.664246 0.136536 -0.609070 0.411194 1441912646 0.664246 0.136536 -0.609070 0.411194 1441912646 0.664246 0.136536 -0.609070 0.411194 1441912646 0.667297 0.117065 -0.620361 0.395081 1441912646 0.667297 0.117065 -0.620361 0.395081 1441912646 0.667297 0.117065 -0.620361 0.395081 1441912646 0.667297 0.117065 -0.620361 0.395081 1441912646 0.667297 0.117065 -0.620361 0.395081 1441912646 0.667297 0.117065 -0.620361 0.395081 1441912646 0.667297 0.117065 -0.620361 0.395081 1441912646 0.665527 0.090393 -0.636414 0.379272 1441912646 0.665527 0.090393 -0.636414 0.379272 1441912646 0.665527 0.090393 -0.636414 0.379272 1441912646 0.665527 0.090393 -0.636414 0.379272 1441912646 0.665527 0.090393 -0.636414 0.379272 1441912646 0.665527 0.090393 -0.636414 0.379272 1441912646 0.660278 0.085938 -0.640930 0.381775 1441912646 0.660278 0.085938 -0.640930 0.381775 1441912646 0.660278 0.085938 -0.640930 0.381775 1441912646 0.660278 0.085938 -0.640930 0.381775 1441912646 0.660278 0.085938 -0.640930 0.381775 1441912646 0.660278 0.085938 -0.640930 0.381775 1441912646 0.660278 0.085938 -0.640930 0.381775 1441912646 0.651855 0.099792 -0.638306 0.397095 1441912646 0.651855 0.099792 -0.638306 0.397095 1441912646 0.651855 0.099792 -0.638306 0.397095 1441912646 0.651855 0.099792 -0.638306 0.397095 1441912646 0.651855 0.099792 -0.638306 0.397095 1441912646 0.644836 0.108948 -0.638367 0.405884 1441912646 0.644836 0.108948 -0.638367 0.405884 1441912646 0.644836 0.108948 -0.638367 0.405884 1441912646 0.644836 0.108948 -0.638367 0.405884 1441912646 0.644836 0.108948 -0.638367 0.405884 1441912646 0.638550 0.117188 -0.639282 0.412048 1441912646 0.638550 0.117188 -0.639282 0.412048 1441912646 0.638550 0.117188 -0.639282 0.412048 1441912646 0.638550 0.117188 -0.639282 0.412048 1441912646 0.638550 0.117188 -0.639282 0.412048 1441912646 0.631714 0.135864 -0.635620 0.422424 1441912646 0.631714 0.135864 -0.635620 0.422424 1441912646 0.631714 0.135864 -0.635620 0.422424 1441912646 0.631714 0.135864 -0.635620 0.422424 1441912646 0.631714 0.135864 -0.635620 0.422424 1441912646 0.631714 0.135864 -0.635620 0.422424 1441912647 0.631714 0.135864 -0.635620 0.422424 1441912647 0.626221 0.150574 -0.633911 0.428162 1441912647 0.626221 0.150574 -0.633911 0.428162 1441912647 0.626221 0.150574 -0.633911 0.428162 1441912647 0.626221 0.150574 -0.633911 0.428162 1441912647 0.626221 0.150574 -0.633911 0.428162 1441912647 0.626221 0.150574 -0.633911 0.428162 1441912647 0.620117 0.156006 -0.636719 0.430969 1441912647 0.620117 0.156006 -0.636719 0.430969 1441912647 0.620117 0.156006 -0.636719 0.430969 1441912647 0.620117 0.156006 -0.636719 0.430969 1441912647 0.620117 0.156006 -0.636719 0.430969 1441912647 0.620117 0.156006 -0.636719 0.430969 1441912647 0.609558 0.167358 -0.633667 0.445923 1441912647 0.609558 0.167358 -0.633667 0.445923 1441912647 0.609558 0.167358 -0.633667 0.445923 1441912647 0.609558 0.167358 -0.633667 0.445923 1441912647 0.609558 0.167358 -0.633667 0.445923 1441912647 0.609558 0.167358 -0.633667 0.445923 1441912647 0.596069 0.185913 -0.624451 0.469177 1441912647 0.596069 0.185913 -0.624451 0.469177 1441912647 0.596069 0.185913 -0.624451 0.469177 1441912647 0.596069 0.185913 -0.624451 0.469177 1441912647 0.596069 0.185913 -0.624451 0.469177 1441912647 0.596069 0.185913 -0.624451 0.469177 1441912647 0.588013 0.200195 -0.614868 0.485840 1441912647 0.588013 0.200195 -0.614868 0.485840 1441912647 0.588013 0.200195 -0.614868 0.485840 1441912647 0.588013 0.200195 -0.614868 0.485840 1441912647 0.588013 0.200195 -0.614868 0.485840 1441912647 0.588684 0.208862 -0.604431 0.494446 1441912647 0.588684 0.208862 -0.604431 0.494446 1441912647 0.588684 0.208862 -0.604431 0.494446 1441912647 0.596985 0.204834 -0.601379 0.489868 1441912647 0.596985 0.204834 -0.601379 0.489868 1441912647 0.596985 0.204834 -0.601379 0.489868 1441912647 0.596985 0.204834 -0.601379 0.489868 1441912647 0.596985 0.204834 -0.601379 0.489868 1441912647 0.596985 0.204834 -0.601379 0.489868 1441912647 0.604370 0.189270 -0.606750 0.480347 1441912647 0.604370 0.189270 -0.606750 0.480347 1441912647 0.604370 0.189270 -0.606750 0.480347 1441912647 0.604370 0.189270 -0.606750 0.480347 1441912647 0.604370 0.189270 -0.606750 0.480347 1441912647 0.604370 0.189270 -0.606750 0.480347 1441912647 0.608093 0.184326 -0.605347 0.479370 1441912647 0.608093 0.184326 -0.605347 0.479370 1441912647 0.608093 0.184326 -0.605347 0.479370 1441912647 0.608093 0.184326 -0.605347 0.479370 1441912647 0.608093 0.184326 -0.605347 0.479370 1441912647 0.608093 0.184326 -0.605347 0.479370 1441912647 0.608093 0.184326 -0.605347 0.479370 1441912647 0.613708 0.182068 -0.602600 0.476501 1441912647 0.613708 0.182068 -0.602600 0.476501 1441912647 0.613708 0.182068 -0.602600 0.476501 1441912647 0.613708 0.182068 -0.602600 0.476501 1441912647 0.613708 0.182068 -0.602600 0.476501 1441912647 0.613708 0.182068 -0.602600 0.476501 1441912647 0.623291 0.171204 -0.607056 0.462219 1441912647 0.623291 0.171204 -0.607056 0.462219 1441912647 0.623291 0.171204 -0.607056 0.462219 1441912647 0.623291 0.171204 -0.607056 0.462219 1441912647 0.623291 0.171204 -0.607056 0.462219 1441912647 0.633118 0.156921 -0.615845 0.441895 1441912647 0.633118 0.156921 -0.615845 0.441895 1441912647 0.633118 0.156921 -0.615845 0.441895 1441912647 0.633118 0.156921 -0.615845 0.441895 1441912647 0.633118 0.156921 -0.615845 0.441895 1441912647 0.633118 0.156921 -0.615845 0.441895 1441912647 0.633118 0.156921 -0.615845 0.441895 1441912647 0.640320 0.148254 -0.621887 0.425659 1441912647 0.640320 0.148254 -0.621887 0.425659 1441912647 0.640320 0.148254 -0.621887 0.425659 1441912647 0.640320 0.148254 -0.621887 0.425659 1441912647 0.640320 0.148254 -0.621887 0.425659 1441912647 0.640320 0.148254 -0.621887 0.425659 1441912647 0.649963 0.134888 -0.626282 0.408691 1441912647 0.649963 0.134888 -0.626282 0.408691 1441912647 0.649963 0.134888 -0.626282 0.408691 1441912647 0.649963 0.134888 -0.626282 0.408691 1441912647 0.649963 0.134888 -0.626282 0.408691 1441912647 0.655396 0.125854 -0.623291 0.407532 1441912647 0.655396 0.125854 -0.623291 0.407532 1441912647 0.655396 0.125854 -0.623291 0.407532 1441912647 0.655396 0.125854 -0.623291 0.407532 1441912647 0.655396 0.125854 -0.623291 0.407532 1441912647 0.655396 0.125854 -0.623291 0.407532 1441912647 0.652039 0.136414 -0.615601 0.421082 1441912647 0.652039 0.136414 -0.615601 0.421082 1441912647 0.652039 0.136414 -0.615601 0.421082 1441912647 0.652039 0.136414 -0.615601 0.421082 1441912647 0.652039 0.136414 -0.615601 0.421082 1441912647 0.652039 0.136414 -0.615601 0.421082 1441912647 0.647461 0.143738 -0.612732 0.429810 1441912647 0.647461 0.143738 -0.612732 0.429810 1441912647 0.647461 0.143738 -0.612732 0.429810 1441912647 0.647461 0.143738 -0.612732 0.429810 1441912647 0.647461 0.143738 -0.612732 0.429810 1441912647 0.647461 0.143738 -0.612732 0.429810 1441912647 0.647461 0.143738 -0.612732 0.429810 1441912647 0.642456 0.149231 -0.614014 0.433472 1441912647 0.642456 0.149231 -0.614014 0.433472 1441912647 0.642456 0.149231 -0.614014 0.433472 1441912647 0.642456 0.149231 -0.614014 0.433472 1441912647 0.642456 0.149231 -0.614014 0.433472 1441912647 0.642456 0.149231 -0.614014 0.433472 1441912647 0.638977 0.153748 -0.613342 0.438049 1441912648 0.638977 0.153748 -0.613342 0.438049 1441912648 0.638977 0.153748 -0.613342 0.438049 1441912648 0.638977 0.153748 -0.613342 0.438049 1441912648 0.638977 0.153748 -0.613342 0.438049 1441912648 0.638977 0.153748 -0.613342 0.438049 1441912648 0.634277 0.163696 -0.611145 0.444214 1441912648 0.634277 0.163696 -0.611145 0.444214 1441912648 0.634277 0.163696 -0.611145 0.444214 1441912648 0.634277 0.163696 -0.611145 0.444214 1441912648 0.627197 0.176270 -0.610107 0.450867 1441912648 0.627197 0.176270 -0.610107 0.450867 1441912648 0.627197 0.176270 -0.610107 0.450867 1441912648 0.627197 0.176270 -0.610107 0.450867 1441912648 0.618835 0.193542 -0.605652 0.461243 1441912648 0.618835 0.193542 -0.605652 0.461243 1441912648 0.618835 0.193542 -0.605652 0.461243 1441912648 0.618835 0.193542 -0.605652 0.461243 1441912648 0.618835 0.193542 -0.605652 0.461243 1441912648 0.618835 0.193542 -0.605652 0.461243 1441912648 0.611633 0.212708 -0.597839 0.472412 1441912648 0.611633 0.212708 -0.597839 0.472412 1441912648 0.611633 0.212708 -0.597839 0.472412 1441912648 0.611633 0.212708 -0.597839 0.472412 1441912648 0.611633 0.212708 -0.597839 0.472412 1441912648 0.611633 0.212708 -0.597839 0.472412 1441912648 0.606812 0.229004 -0.591919 0.478455 1441912648 0.606812 0.229004 -0.591919 0.478455 1441912648 0.606812 0.229004 -0.591919 0.478455 1441912648 0.606812 0.229004 -0.591919 0.478455 1441912648 0.606812 0.229004 -0.591919 0.478455 1441912648 0.606812 0.229004 -0.591919 0.478455 1441912648 0.606812 0.229004 -0.591919 0.478455 1441912648 0.602539 0.241211 -0.587463 0.483337 1441912648 0.602539 0.241211 -0.587463 0.483337 1441912648 0.602539 0.241211 -0.587463 0.483337 1441912648 0.602539 0.241211 -0.587463 0.483337 1441912648 0.602539 0.241211 -0.587463 0.483337 1441912648 0.602539 0.241211 -0.587463 0.483337 1441912648 0.599426 0.251587 -0.582458 0.487976 1441912648 0.599426 0.251587 -0.582458 0.487976 1441912648 0.599426 0.251587 -0.582458 0.487976 1441912648 0.599426 0.251587 -0.582458 0.487976 1441912648 0.599426 0.251587 -0.582458 0.487976 1441912648 0.599426 0.251587 -0.582458 0.487976 1441912648 0.593994 0.262939 -0.576965 0.495117 1441912648 0.593994 0.262939 -0.576965 0.495117 1441912648 0.593994 0.262939 -0.576965 0.495117 1441912648 0.593994 0.262939 -0.576965 0.495117 1441912648 0.593994 0.262939 -0.576965 0.495117 1441912648 0.593994 0.262939 -0.576965 0.495117 1441912648 0.591125 0.269531 -0.570251 0.502625 1441912648 0.591125 0.269531 -0.570251 0.502625 1441912648 0.591125 0.269531 -0.570251 0.502625 1441912648 0.591125 0.269531 -0.570251 0.502625 1441912648 0.591125 0.269531 -0.570251 0.502625 1441912648 0.591125 0.269531 -0.570251 0.502625 1441912648 0.592102 0.268860 -0.566040 0.506653 1441912648 0.592102 0.268860 -0.566040 0.506653 1441912648 0.592102 0.268860 -0.566040 0.506653 1441912648 0.592102 0.268860 -0.566040 0.506653 1441912648 0.592102 0.268860 -0.566040 0.506653 1441912648 0.592102 0.268860 -0.566040 0.506653 1441912648 0.594116 0.260925 -0.567810 0.506470 1441912648 0.594116 0.260925 -0.567810 0.506470 1441912648 0.594116 0.260925 -0.567810 0.506470 1441912648 0.594116 0.260925 -0.567810 0.506470 1441912648 0.594116 0.260925 -0.567810 0.506470 1441912648 0.594116 0.260925 -0.567810 0.506470 1441912648 0.593628 0.259399 -0.566956 0.508728 1441912648 0.593628 0.259399 -0.566956 0.508728 1441912648 0.593628 0.259399 -0.566956 0.508728 1441912648 0.593628 0.259399 -0.566956 0.508728 1441912648 0.593628 0.259399 -0.566956 0.508728 1441912648 0.593628 0.259399 -0.566956 0.508728 1441912648 0.592529 0.262024 -0.563904 0.512085 1441912648 0.592529 0.262024 -0.563904 0.512085 1441912648 0.592529 0.262024 -0.563904 0.512085 1441912648 0.592529 0.262024 -0.563904 0.512085 1441912648 0.592529 0.262024 -0.563904 0.512085 1441912648 0.592529 0.262024 -0.563904 0.512085 1441912648 0.592529 0.262024 -0.563904 0.512085 1441912648 0.593567 0.262878 -0.562866 0.511536 1441912648 0.593567 0.262878 -0.562866 0.511536 1441912648 0.593567 0.262878 -0.562866 0.511536 1441912648 0.593567 0.262878 -0.562866 0.511536 1441912648 0.593567 0.262878 -0.562866 0.511536 1441912648 0.593567 0.262878 -0.562866 0.511536 1441912648 0.598816 0.257568 -0.567871 0.502563 1441912648 0.598816 0.257568 -0.567871 0.502563 1441912648 0.598816 0.257568 -0.567871 0.502563 1441912648 0.598816 0.257568 -0.567871 0.502563 1441912648 0.598816 0.257568 -0.567871 0.502563 1441912648 0.598816 0.257568 -0.567871 0.502563 1441912648 0.610840 0.241028 -0.580933 0.480896 1441912648 0.610840 0.241028 -0.580933 0.480896 1441912648 0.610840 0.241028 -0.580933 0.480896 1441912648 0.610840 0.241028 -0.580933 0.480896 1441912648 0.610840 0.241028 -0.580933 0.480896 1441912648 0.610840 0.241028 -0.580933 0.480896 1441912648 0.635925 0.176819 -0.614502 0.432007 1441912648 0.635925 0.176819 -0.614502 0.432007 1441912648 0.635925 0.176819 -0.614502 0.432007 1441912648 0.640869 0.137939 -0.633728 0.410645 1441912649 0.640869 0.137939 -0.633728 0.410645 1441912649 0.640869 0.137939 -0.633728 0.410645 1441912649 0.640869 0.137939 -0.633728 0.410645 1441912649 0.640869 0.137939 -0.633728 0.410645 1441912649 0.633911 0.148071 -0.623535 0.432861 1441912649 0.633911 0.148071 -0.623535 0.432861 1441912649 0.633911 0.148071 -0.623535 0.432861 1441912649 0.633911 0.148071 -0.623535 0.432861 1441912649 0.633911 0.148071 -0.623535 0.432861 1441912649 0.633911 0.148071 -0.623535 0.432861 1441912649 0.624817 0.177551 -0.604614 0.460999 1441912649 0.624817 0.177551 -0.604614 0.460999 1441912649 0.624817 0.177551 -0.604614 0.460999 1441912649 0.624817 0.177551 -0.604614 0.460999 1441912649 0.624817 0.177551 -0.604614 0.460999 1441912649 0.624817 0.177551 -0.604614 0.460999 1441912649 0.624817 0.177551 -0.604614 0.460999 1441912649 0.622437 0.197388 -0.595642 0.467712 1441912649 0.622437 0.197388 -0.595642 0.467712 1441912649 0.622437 0.197388 -0.595642 0.467712 1441912649 0.622437 0.197388 -0.595642 0.467712 1441912649 0.622437 0.197388 -0.595642 0.467712 1441912649 0.622437 0.197388 -0.595642 0.467712 1441912649 0.627747 0.183533 -0.607056 0.451355 1441912649 0.627747 0.183533 -0.607056 0.451355 1441912649 0.627747 0.183533 -0.607056 0.451355 1441912649 0.627747 0.183533 -0.607056 0.451355 1441912649 0.627747 0.183533 -0.607056 0.451355 1441912649 0.627747 0.183533 -0.607056 0.451355 1441912649 0.630432 0.164246 -0.621277 0.435364 1441912649 0.630432 0.164246 -0.621277 0.435364 1441912649 0.630432 0.164246 -0.621277 0.435364 1441912649 0.630432 0.164246 -0.621277 0.435364 1441912649 0.630432 0.164246 -0.621277 0.435364 1441912649 0.630432 0.164246 -0.621277 0.435364 1441912649 0.632019 0.158997 -0.622253 0.433655 1441912649 0.632019 0.158997 -0.622253 0.433655 1441912649 0.632019 0.158997 -0.622253 0.433655 1441912649 0.632019 0.158997 -0.622253 0.433655 1441912649 0.632019 0.158997 -0.622253 0.433655 1441912649 0.632019 0.158997 -0.622253 0.433655 1441912649 0.638123 0.148804 -0.622070 0.428528 1441912649 0.638123 0.148804 -0.622070 0.428528 1441912649 0.638123 0.148804 -0.622070 0.428528 1441912649 0.638123 0.148804 -0.622070 0.428528 1441912649 0.638123 0.148804 -0.622070 0.428528 1441912649 0.638123 0.148804 -0.622070 0.428528 1441912649 0.645020 0.135376 -0.623474 0.420532 1441912649 0.645020 0.135376 -0.623474 0.420532 1441912649 0.645020 0.135376 -0.623474 0.420532 1441912649 0.645020 0.135376 -0.623474 0.420532 1441912649 0.645020 0.135376 -0.623474 0.420532 1441912649 0.645020 0.135376 -0.623474 0.420532 1441912649 0.645020 0.135376 -0.623474 0.420532 1441912649 0.649841 0.125671 -0.625305 0.413452 1441912649 0.649841 0.125671 -0.625305 0.413452 1441912649 0.649841 0.125671 -0.625305 0.413452 1441912649 0.649841 0.125671 -0.625305 0.413452 1441912649 0.649841 0.125671 -0.625305 0.413452 1441912649 0.649170 0.130615 -0.622986 0.416443 1441912649 0.649170 0.130615 -0.622986 0.416443 1441912649 0.649170 0.130615 -0.622986 0.416443 1441912649 0.649170 0.130615 -0.622986 0.416443 1441912649 0.649170 0.130615 -0.622986 0.416443 1441912649 0.649170 0.130615 -0.622986 0.416443 1441912649 0.649170 0.130615 -0.622986 0.416443 1441912649 0.641724 0.154724 -0.612183 0.435303 1441912649 0.641724 0.154724 -0.612183 0.435303 1441912649 0.641724 0.154724 -0.612183 0.435303 1441912649 0.641724 0.154724 -0.612183 0.435303 1441912649 0.641724 0.154724 -0.612183 0.435303 1441912649 0.641724 0.154724 -0.612183 0.435303 1441912649 0.635437 0.167908 -0.605225 0.449158 1441912649 0.635437 0.167908 -0.605225 0.449158 1441912649 0.635437 0.167908 -0.605225 0.449158 1441912649 0.635437 0.167908 -0.605225 0.449158 1441912649 0.635437 0.167908 -0.605225 0.449158 1441912649 0.635437 0.167908 -0.605225 0.449158 1441912649 0.631714 0.168823 -0.604553 0.454895 1441912649 0.631714 0.168823 -0.604553 0.454895 1441912649 0.631714 0.168823 -0.604553 0.454895 1441912649 0.631714 0.168823 -0.604553 0.454895 1441912649 0.631714 0.168823 -0.604553 0.454895 1441912649 0.631714 0.168823 -0.604553 0.454895 1441912649 0.631714 0.168823 -0.604553 0.454895 1441912649 0.625793 0.174255 -0.606262 0.458740 1441912649 0.625793 0.174255 -0.606262 0.458740 1441912649 0.625793 0.174255 -0.606262 0.458740 1441912649 0.625793 0.174255 -0.606262 0.458740 1441912649 0.625793 0.174255 -0.606262 0.458740 1441912649 0.625793 0.174255 -0.606262 0.458740 1441912649 0.622986 0.182983 -0.603455 0.462769 1441912649 0.622986 0.182983 -0.603455 0.462769 1441912649 0.622986 0.182983 -0.603455 0.462769 1441912649 0.622986 0.182983 -0.603455 0.462769 1441912649 0.622986 0.182983 -0.603455 0.462769 1441912649 0.622986 0.182983 -0.603455 0.462769 1441912649 0.622375 0.188110 -0.600830 0.464966 1441912649 0.622375 0.188110 -0.600830 0.464966 1441912649 0.622375 0.188110 -0.600830 0.464966 1441912649 0.622375 0.188110 -0.600830 0.464966 1441912649 0.622375 0.188110 -0.600830 0.464966 1441912649 0.622375 0.188110 -0.600830 0.464966 1441912649 0.622375 0.188110 -0.600830 0.464966 1441912649 0.623352 0.186707 -0.600281 0.465027 1441912649 0.623352 0.186707 -0.600281 0.465027 1441912649 0.623352 0.186707 -0.600281 0.465027 1441912649 0.623352 0.186707 -0.600281 0.465027 1441912649 0.623352 0.186707 -0.600281 0.465027 1441912649 0.623352 0.186707 -0.600281 0.465027 1441912649 0.623230 0.184570 -0.599487 0.467041 1441912650 0.623230 0.184570 -0.599487 0.467041 1441912650 0.623230 0.184570 -0.599487 0.467041 1441912650 0.623230 0.184570 -0.599487 0.467041 1441912650 0.623230 0.184570 -0.599487 0.467041 1441912650 0.623230 0.184570 -0.599487 0.467041 1441912650 0.621948 0.183594 -0.599060 0.469604 1441912650 0.621948 0.183594 -0.599060 0.469604 1441912650 0.621948 0.183594 -0.599060 0.469604 1441912650 0.621948 0.183594 -0.599060 0.469604 1441912650 0.621948 0.183594 -0.599060 0.469604 1441912650 0.621948 0.183594 -0.599060 0.469604 1441912650 0.621948 0.183594 -0.599060 0.469604 1441912650 0.618774 0.186218 -0.598694 0.473267 1441912650 0.618774 0.186218 -0.598694 0.473267 1441912650 0.618774 0.186218 -0.598694 0.473267 1441912650 0.618774 0.186218 -0.598694 0.473267 1441912650 0.618774 0.186218 -0.598694 0.473267 1441912650 0.618774 0.186218 -0.598694 0.473267 1441912650 0.625000 0.178711 -0.602600 0.462891 1441912650 0.625000 0.178711 -0.602600 0.462891 1441912650 0.625000 0.178711 -0.602600 0.462891 1441912650 0.625000 0.178711 -0.602600 0.462891 1441912650 0.625000 0.178711 -0.602600 0.462891 1441912650 0.625000 0.178711 -0.602600 0.462891 1441912650 0.638062 0.143311 -0.617188 0.437500 1441912650 0.638062 0.143311 -0.617188 0.437500 1441912650 0.638062 0.143311 -0.617188 0.437500 1441912650 0.638062 0.143311 -0.617188 0.437500 1441912650 0.638062 0.143311 -0.617188 0.437500 1441912650 0.638062 0.143311 -0.617188 0.437500 1441912650 0.644470 0.130981 -0.620361 0.427429 1441912650 0.644470 0.130981 -0.620361 0.427429 1441912650 0.644470 0.130981 -0.620361 0.427429 1441912650 0.644470 0.130981 -0.620361 0.427429 1441912650 0.644470 0.130981 -0.620361 0.427429 1441912650 0.644470 0.130981 -0.620361 0.427429 1441912650 0.648193 0.145447 -0.612549 0.428223 1441912650 0.648193 0.145447 -0.612549 0.428223 1441912650 0.648193 0.145447 -0.612549 0.428223 1441912650 0.648193 0.145447 -0.612549 0.428223 1441912650 0.648193 0.145447 -0.612549 0.428223 1441912650 0.648193 0.145447 -0.612549 0.428223 1441912650 0.653687 0.147034 -0.612366 0.419617 1441912650 0.653687 0.147034 -0.612366 0.419617 1441912650 0.653687 0.147034 -0.612366 0.419617 1441912650 0.653687 0.147034 -0.612366 0.419617 1441912650 0.653687 0.147034 -0.612366 0.419617 1441912650 0.653687 0.147034 -0.612366 0.419617 1441912650 0.653687 0.147034 -0.612366 0.419617 1441912650 0.651855 0.143372 -0.614685 0.420349 1441912650 0.651855 0.143372 -0.614685 0.420349 1441912650 0.651855 0.143372 -0.614685 0.420349 1441912650 0.651855 0.143372 -0.614685 0.420349 1441912650 0.651855 0.143372 -0.614685 0.420349 1441912650 0.651855 0.143372 -0.614685 0.420349 1441912650 0.650574 0.150391 -0.610962 0.425171 1441912650 0.650574 0.150391 -0.610962 0.425171 1441912650 0.650574 0.150391 -0.610962 0.425171 1441912650 0.650574 0.150391 -0.610962 0.425171 1441912650 0.650574 0.150391 -0.610962 0.425171 1441912650 0.650574 0.150391 -0.610962 0.425171 1441912650 0.649719 0.154053 -0.611328 0.424683 1441912650 0.649719 0.154053 -0.611328 0.424683 1441912650 0.649719 0.154053 -0.611328 0.424683 1441912650 0.649719 0.154053 -0.611328 0.424683 1441912650 0.649719 0.154053 -0.611328 0.424683 1441912650 0.649719 0.154053 -0.611328 0.424683 1441912650 0.643250 0.172119 -0.604431 0.437256 1441912650 0.643250 0.172119 -0.604431 0.437256 1441912650 0.643250 0.172119 -0.604431 0.437256 1441912650 0.643250 0.172119 -0.604431 0.437256 1441912650 0.643250 0.172119 -0.604431 0.437256 1441912650 0.643250 0.172119 -0.604431 0.437256 1441912650 0.633545 0.193542 -0.595581 0.454224 1441912650 0.633545 0.193542 -0.595581 0.454224 1441912650 0.633545 0.193542 -0.595581 0.454224 1441912650 0.633545 0.193542 -0.595581 0.454224 1441912650 0.622437 0.201782 -0.594238 0.467651 1441912650 0.622437 0.201782 -0.594238 0.467651 1441912650 0.622437 0.201782 -0.594238 0.467651 1441912650 0.622437 0.201782 -0.594238 0.467651 1441912650 0.622437 0.201782 -0.594238 0.467651 1441912650 0.622437 0.201782 -0.594238 0.467651 1441912650 0.607910 0.218994 -0.588135 0.486389 1441912650 0.607910 0.218994 -0.588135 0.486389 1441912650 0.607910 0.218994 -0.588135 0.486389 1441912650 0.607910 0.218994 -0.588135 0.486389 1441912650 0.607910 0.218994 -0.588135 0.486389 1441912650 0.607910 0.218994 -0.588135 0.486389 1441912650 0.599121 0.241089 -0.578918 0.497681 1441912650 0.599121 0.241089 -0.578918 0.497681 1441912650 0.599121 0.241089 -0.578918 0.497681 1441912650 0.599121 0.241089 -0.578918 0.497681 1441912650 0.599121 0.241089 -0.578918 0.497681 1441912650 0.599121 0.241089 -0.578918 0.497681 1441912650 0.599121 0.241089 -0.578918 0.497681 1441912650 0.594971 0.247314 -0.583313 0.494568 1441912650 0.594971 0.247314 -0.583313 0.494568 1441912650 0.594971 0.247314 -0.583313 0.494568 1441912650 0.594971 0.247314 -0.583313 0.494568 1441912650 0.594971 0.247314 -0.583313 0.494568 1441912650 0.587952 0.256042 -0.584351 0.497253 1441912650 0.587952 0.256042 -0.584351 0.497253 1441912650 0.587952 0.256042 -0.584351 0.497253 1441912650 0.577148 0.273560 -0.578308 0.507507 1441912650 0.577148 0.273560 -0.578308 0.507507 1441912650 0.565308 0.290710 -0.571960 0.518433 1441912651 0.565308 0.290710 -0.571960 0.518433 1441912651 0.565308 0.290710 -0.571960 0.518433 1441912651 0.565308 0.290710 -0.571960 0.518433 1441912651 0.565308 0.290710 -0.571960 0.518433 1441912651 0.565308 0.290710 -0.571960 0.518433 1441912651 0.555481 0.309753 -0.561462 0.529297 1441912651 0.555481 0.309753 -0.561462 0.529297 1441912651 0.555481 0.309753 -0.561462 0.529297 1441912651 0.555481 0.309753 -0.561462 0.529297 1441912651 0.555481 0.309753 -0.561462 0.529297 1441912651 0.555481 0.309753 -0.561462 0.529297 1441912651 0.553162 0.322449 -0.552124 0.533997 1441912651 0.553162 0.322449 -0.552124 0.533997 1441912651 0.553162 0.322449 -0.552124 0.533997 1441912651 0.553162 0.322449 -0.552124 0.533997 1441912651 0.553162 0.322449 -0.552124 0.533997 1441912651 0.553162 0.322449 -0.552124 0.533997 1441912651 0.554565 0.322632 -0.552368 0.532104 1441912651 0.554565 0.322632 -0.552368 0.532104 1441912651 0.554565 0.322632 -0.552368 0.532104 1441912651 0.554565 0.322632 -0.552368 0.532104 1441912651 0.554565 0.322632 -0.552368 0.532104 1441912651 0.554565 0.322632 -0.552368 0.532104 1441912651 0.555176 0.323059 -0.550964 0.532654 1441912651 0.555176 0.323059 -0.550964 0.532654 1441912651 0.555176 0.323059 -0.550964 0.532654 1441912651 0.556946 0.324219 -0.547058 0.534241 1441912651 0.556946 0.324219 -0.547058 0.534241 1441912651 0.556946 0.324219 -0.547058 0.534241 1441912651 0.556946 0.324219 -0.547058 0.534241 1441912651 0.556946 0.324219 -0.547058 0.534241 1441912651 0.564880 0.315918 -0.549316 0.528503 1441912651 0.564880 0.315918 -0.549316 0.528503 1441912651 
0.178223 -0.305786 0.065247 0.932983 1441912653 0.178223 -0.305786 0.065247 0.932983 1441912653 0.274170 -0.222717 0.101746 0.929932 1441912653 0.274170 -0.222717 0.101746 0.929932 1441912653 0.274170 -0.222717 0.101746 0.929932 1441912653 0.274170 -0.222717 0.101746 0.929932 1441912653 0.274170 -0.222717 0.101746 0.929932 1441912653 0.274170 -0.222717 0.101746 0.929932 1441912653 0.380127 -0.126526 0.102478 0.910461 1441912654 0.380127 -0.126526 0.102478 0.910461 1441912654 0.380127 -0.126526 0.102478 0.910461 1441912654 0.380127 -0.126526 0.102478 0.910461 1441912654 0.380127 -0.126526 0.102478 0.910461 1441912654 0.380127 -0.126526 0.102478 0.910461 1441912654 0.380127 -0.126526 0.102478 0.910461 1441912654 0.489319 -0.016418 0.099243 0.866211 1441912654 0.489319 -0.016418 0.099243 0.866211 1441912654 0.489319 -0.016418 0.099243 0.866211 1441912654 0.489319 -0.016418 0.099243 0.866211 1441912654 0.489319 -0.016418 0.099243 0.866211 1441912654 0.489319 -0.016418 0.099243 0.866211 1441912654 0.594849 0.101868 0.102112 0.790710 1441912654 0.594849 0.101868 0.102112 0.790710 1441912654 0.594849 0.101868 0.102112 0.790710 1441912654 0.594849 0.101868 0.102112 0.790710 1441912654 0.594849 0.101868 0.102112 0.790710 1441912654 0.594849 0.101868 0.102112 0.790710 1441912654 0.665588 0.145203 0.072693 0.728394 1441912654 0.665588 0.145203 0.072693 0.728394 1441912654 0.665588 0.145203 0.072693 0.728394 1441912654 0.665588 0.145203 0.072693 0.728394 1441912654 0.665588 0.145203 0.072693 0.728394 1441912654 0.665588 0.145203 0.072693 0.728394 1441912654 0.655151 0.085144 0.026855 0.750122 1441912654 0.655151 0.085144 0.026855 0.750122 1441912654 0.655151 0.085144 0.026855 0.750122 1441912654 0.655151 0.085144 0.026855 0.750122 1441912654 0.655151 0.085144 0.026855 0.750122 1441912654 0.655151 0.085144 0.026855 0.750122 1441912654 0.635437 0.078003 0.009399 0.768066 1441912654 0.635437 0.078003 0.009399 0.768066 1441912654 0.635437 0.078003 0.009399 0.768066 1441912654 0.635437 0.078003 0.009399 0.768066 1441912654 0.635437 0.078003 0.009399 0.768066 1441912654 0.635437 0.078003 0.009399 0.768066 1441912654 0.617004 0.057861 0.006958 0.784729 1441912654 0.617004 0.057861 0.006958 0.784729 1441912654 0.617004 0.057861 0.006958 0.784729 1441912654 0.617004 0.057861 0.006958 0.784729 1441912654 0.617004 0.057861 0.006958 0.784729 1441912654 0.617004 0.057861 0.006958 0.784729 1441912654 0.617004 0.057861 0.006958 0.784729 1441912654 0.579651 -0.014038 -0.061951 0.812317 1441912654 0.579651 -0.014038 -0.061951 0.812317 1441912654 0.579651 -0.014038 -0.061951 0.812317 1441912654 0.579651 -0.014038 -0.061951 0.812317 1441912654 0.579651 -0.014038 -0.061951 0.812317 1441912654 0.579651 -0.014038 -0.061951 0.812317 1441912654 0.503174 -0.110107 -0.147583 0.844299 1441912654 0.503174 -0.110107 -0.147583 0.844299 1441912654 0.503174 -0.110107 -0.147583 0.844299 1441912654 0.503174 -0.110107 -0.147583 0.844299 1441912654 0.503174 -0.110107 -0.147583 0.844299 1441912654 0.410522 -0.193054 -0.203308 0.867676 1441912654 0.410522 -0.193054 -0.203308 0.867676 1441912654 0.410522 -0.193054 -0.203308 0.867676 1441912654 0.410522 -0.193054 -0.203308 0.867676 1441912654 0.410522 -0.193054 -0.203308 0.867676 1441912654 0.410522 -0.193054 -0.203308 0.867676 1441912654 0.318298 -0.265808 -0.221130 0.882690 1441912654 0.318298 -0.265808 -0.221130 0.882690 1441912654 0.318298 -0.265808 -0.221130 0.882690 1441912654 0.318298 -0.265808 -0.221130 0.882690 1441912654 0.318298 -0.265808 -0.221130 0.882690 1441912654 0.318298 -0.265808 -0.221130 0.882690 1441912654 0.212585 -0.338989 -0.255798 0.880005 1441912654 0.212585 -0.338989 -0.255798 0.880005 1441912654 0.212585 -0.338989 -0.255798 0.880005 1441912654 0.212585 -0.338989 -0.255798 0.880005 1441912654 0.212585 -0.338989 -0.255798 0.880005 1441912654 0.212585 -0.338989 -0.255798 0.880005 1441912654 0.212585 -0.338989 -0.255798 0.880005 1441912654 0.115479 -0.388794 -0.286499 0.867981 1441912654 0.115479 -0.388794 -0.286499 0.867981 1441912654 0.115479 -0.388794 -0.286499 0.867981 1441912654 0.115479 -0.388794 -0.286499 0.867981 1441912654 0.115479 -0.388794 -0.286499 0.867981 1441912654 0.115479 -0.388794 -0.286499 0.867981 1441912654 0.081604 -0.417725 -0.227173 0.875916 1441912654 0.081604 -0.417725 -0.227173 0.875916 1441912654 0.081604 -0.417725 -0.227173 0.875916 1441912654 0.081604 -0.417725 -0.227173 0.875916 1441912654 0.081604 -0.417725 -0.227173 0.875916 1441912654 0.081604 -0.417725 -0.227173 0.875916 1441912654 0.097656 -0.443420 -0.116577 0.883301 1441912654 0.097656 -0.443420 -0.116577 0.883301 1441912654 0.097656 -0.443420 -0.116577 0.883301 1441912654 0.097656 -0.443420 -0.116577 0.883301 1441912654 0.097656 -0.443420 -0.116577 0.883301 1441912654 0.097656 -0.443420 -0.116577 0.883301 1441912654 0.097656 -0.443420 -0.116577 0.883301 1441912654 0.085876 -0.460815 -0.106506 0.876892 1441912654 0.085876 -0.460815 -0.106506 0.876892 1441912654 0.085876 -0.460815 -0.106506 0.876892 1441912654 0.085876 -0.460815 -0.106506 0.876892 1441912654 0.085876 -0.460815 -0.106506 0.876892 1441912654 0.085876 -0.460815 -0.106506 0.876892 1441912654 0.078064 -0.467346 -0.139038 0.869568 1441912654 0.078064 -0.467346 -0.139038 0.869568 1441912654 0.078064 -0.467346 -0.139038 0.869568 1441912654 0.078064 -0.467346 -0.139038 0.869568 1441912654 0.078064 -0.467346 -0.139038 0.869568 1441912654 0.078064 -0.467346 -0.139038 0.869568 1441912654 0.078064 -0.467346 -0.139038 0.869568 1441912654 0.084595 -0.455688 -0.119629 0.877991 1441912654 0.084595 -0.455688 -0.119629 0.877991 1441912654 0.084595 -0.455688 -0.119629 0.877991 1441912654 0.084595 -0.455688 -0.119629 0.877991 1441912654 0.084595 -0.455688 -0.119629 0.877991 1441912654 0.084595 -0.455688 -0.119629 0.877991 1441912654 0.085938 -0.433167 -0.085876 0.893066 1441912655 0.085938 -0.433167 -0.085876 0.893066 1441912655 0.085938 -0.433167 -0.085876 0.893066 1441912655 0.085938 -0.433167 -0.085876 0.893066 1441912655 0.085938 -0.433167 -0.085876 0.893066 1441912655 0.085938 -0.433167 -0.085876 0.893066 1441912655 0.085938 -0.433167 -0.085876 0.893066 1441912655 0.096130 -0.406555 -0.054321 0.906921 1441912655 0.096130 -0.406555 -0.054321 0.906921 1441912655 0.096130 -0.406555 -0.054321 0.906921 1441912655 0.096130 -0.406555 -0.054321 0.906921 1441912655 0.096130 -0.406555 -0.054321 0.906921 1441912655 0.096130 -0.406555 -0.054321 0.906921 1441912655 0.115295 -0.377563 -0.041138 0.917847 1441912655 0.115295 -0.377563 -0.041138 0.917847 1441912655 0.115295 -0.377563 -0.041138 0.917847 1441912655 0.115295 -0.377563 -0.041138 0.917847 1441912655 0.115295 -0.377563 -0.041138 0.917847 1441912655 0.115295 -0.377563 -0.041138 0.917847 1441912655 0.148071 -0.343567 -0.042053 0.926392 1441912655 0.148071 -0.343567 -0.042053 0.926392 1441912655 0.148071 -0.343567 -0.042053 0.926392 1441912655 0.148071 -0.343567 -0.042053 0.926392 1441912655 0.148071 -0.343567 -0.042053 0.926392 1441912655 0.210327 -0.287231 -0.008606 0.934387 1441912655 0.210327 -0.287231 -0.008606 0.934387 1441912655 0.210327 -0.287231 -0.008606 0.934387 1441912655 0.210327 -0.287231 -0.008606 0.934387 1441912655 0.210327 -0.287231 -0.008606 0.934387 1441912655 0.210327 -0.287231 -0.008606 0.934387 1441912655 0.284485 -0.212097 0.045227 0.933777 1441912655 0.284485 -0.212097 0.045227 0.933777 1441912655 0.284485 -0.212097 0.045227 0.933777 1441912655 0.284485 -0.212097 0.045227 0.933777 1441912655 0.284485 -0.212097 0.045227 0.933777 1441912655 0.284485 -0.212097 0.045227 0.933777 1441912655 0.373230 -0.121704 0.105042 0.913635 1441912655 0.373230 -0.121704 0.105042 0.913635 1441912655 0.373230 -0.121704 0.105042 0.913635 1441912655 0.373230 -0.121704 0.105042 0.913635 1441912655 0.373230 -0.121704 0.105042 0.913635 1441912655 0.373230 -0.121704 0.105042 0.913635 1441912655 0.479004 -0.008179 0.142883 0.866028 1441912655 0.479004 -0.008179 0.142883 0.866028 1441912655 0.479004 -0.008179 0.142883 0.866028 1441912655 0.479004 -0.008179 0.142883 0.866028 1441912655 0.479004 -0.008179 0.142883 0.866028 1441912655 0.479004 -0.008179 0.142883 0.866028 1441912655 0.576416 0.095581 0.113159 0.803589 1441912655 0.576416 0.095581 0.113159 0.803589 1441912655 0.576416 0.095581 0.113159 0.803589 1441912655 0.576416 0.095581 0.113159 0.803589 1441912655 0.576416 0.095581 0.113159 0.803589 1441912655 0.576416 0.095581 0.113159 0.803589 1441912655 0.646240 0.128967 0.079224 0.747864 1441912655 0.646240 0.128967 0.079224 0.747864 1441912655 0.646240 0.128967 0.079224 0.747864 1441912655 0.646240 0.128967 0.079224 0.747864 1441912655 0.646240 0.128967 0.079224 0.747864 1441912655 0.646240 0.128967 0.079224 0.747864 1441912655 0.646240 0.128967 0.079224 0.747864 1441912655 0.644348 0.080505 0.031433 0.759766 1441912655 0.644348 0.080505 0.031433 0.759766 1441912655 0.644348 0.080505 0.031433 0.759766 1441912655 0.644348 0.080505 0.031433 0.759766 1441912655 0.644348 0.080505 0.031433 0.759766 1441912655 0.644348 0.080505 0.031433 0.759766 1441912655 0.602966 0.092590 0.048035 0.790894 1441912655 0.602966 0.092590 0.048035 0.790894 1441912655 0.602966 0.092590 0.048035 0.790894 1441912655 0.602966 0.092590 0.048035 0.790894 1441912655 0.602966 0.092590 0.048035 0.790894 1441912655 0.602966 0.092590 0.048035 0.790894 1441912655 0.602966 0.092590 0.048035 0.790894 1441912655 0.555542 0.057739 0.044189 0.828247 1441912655 0.555542 0.057739 0.044189 0.828247 1441912655 0.555542 0.057739 0.044189 0.828247 1441912655 0.493958 -0.037964 -0.050964 0.867126 1441912655 0.493958 -0.037964 -0.050964 0.867126 1441912655 0.493958 -0.037964 -0.050964 0.867126 1441912655 0.493958 -0.037964 -0.050964 0.867126 1441912655 0.493958 -0.037964 -0.050964 0.867126 1441912655 0.493958 -0.037964 -0.050964 0.867126 1441912655 0.493958 -0.037964 -0.050964 0.867126 1441912655 0.398743 -0.123901 -0.113159 0.901550 1441912655 0.398743 -0.123901 -0.113159 0.901550 1441912655 0.398743 -0.123901 -0.113159 0.901550 1441912655 0.398743 -0.123901 -0.113159 0.901550 1441912655 0.398743 -0.123901 -0.113159 0.901550 1441912655 0.398743 -0.123901 -0.113159 0.901550 1441912655 0.316772 -0.184265 -0.133057 0.920837 1441912655 0.316772 -0.184265 -0.133057 0.920837 1441912655 0.316772 -0.184265 -0.133057 0.920837 1441912655 0.316772 -0.184265 -0.133057 0.920837 1441912655 0.316772 -0.184265 -0.133057 0.920837 1441912655 0.316772 -0.184265 -0.133057 0.920837 1441912655 0.224854 -0.270691 -0.160095 0.922241 1441912655 0.224854 -0.270691 -0.160095 0.922241 1441912655 0.224854 -0.270691 -0.160095 0.922241 1441912655 0.224854 -0.270691 -0.160095 0.922241 1441912655 0.224854 -0.270691 -0.160095 0.922241 1441912655 0.224854 -0.270691 -0.160095 0.922241 1441912655 0.224854 -0.270691 -0.160095 0.922241 1441912655 0.137695 -0.348633 -0.193298 0.906738 1441912655 0.137695 -0.348633 -0.193298 0.906738 1441912655 0.137695 -0.348633 -0.193298 0.906738 1441912655 0.137695 -0.348633 -0.193298 0.906738 1441912655 0.137695 -0.348633 -0.193298 0.906738 1441912655 0.137695 -0.348633 -0.193298 0.906738 1441912655 0.082275 -0.410767 -0.179993 0.890015 1441912655 0.082275 -0.410767 -0.179993 0.890015 1441912655 0.082275 -0.410767 -0.179993 0.890015 1441912656 0.082275 -0.410767 -0.179993 0.890015 1441912656 0.082275 -0.410767 -0.179993 0.890015 1441912656 0.082275 -0.410767 -0.179993 0.890015 1441912656 0.059448 -0.451294 -0.138367 0.879578 1441912656 0.059448 -0.451294 -0.138367 0.879578 1441912656 0.059448 -0.451294 -0.138367 0.879578 1441912656 0.059448 -0.451294 -0.138367 0.879578 1441912656 0.059448 -0.451294 -0.138367 0.879578 1441912656 0.059448 -0.451294 -0.138367 0.879578 1441912656 0.055542 -0.476990 -0.120850 0.868774 1441912656 0.055542 -0.476990 -0.120850 0.868774 1441912656 0.055542 -0.476990 -0.120850 0.868774 1441912656 0.055542 -0.476990 -0.120850 0.868774 1441912656 0.055542 -0.476990 -0.120850 0.868774 1441912656 0.055542 -0.476990 -0.120850 0.868774 1441912656 0.051636 -0.484802 -0.138794 0.862000 1441912656 0.051636 -0.484802 -0.138794 0.862000 1441912656 0.051636 -0.484802 -0.138794 0.862000 1441912656 0.051636 -0.484802 -0.138794 0.862000 1441912656 0.051636 -0.484802 -0.138794 0.862000 1441912656 0.051636 -0.484802 -0.138794 0.862000 1441912656 0.057800 -0.479126 -0.124023 0.867004 1441912656 0.057800 -0.479126 -0.124023 0.867004 1441912656 0.057800 -0.479126 -0.124023 0.867004 1441912656 0.057800 -0.479126 -0.124023 0.867004 1441912656 0.057800 -0.479126 -0.124023 0.867004 1441912656 0.057800 -0.479126 -0.124023 0.867004 1441912656 0.072144 -0.461365 -0.084961 0.880188 1441912656 0.072144 -0.461365 -0.084961 0.880188 1441912656 0.072144 -0.461365 -0.084961 0.880188 1441912656 0.097900 -0.435181 -0.041870 0.893982 1441912656 0.097900 -0.435181 -0.041870 0.893982 1441912656 0.097900 -0.435181 -0.041870 0.893982 1441912656 0.097900 -0.435181 -0.041870 0.893982 1441912656 0.097900 -0.435181 -0.041870 0.893982 1441912656 0.097900 -0.435181 -0.041870 0.893982 1441912656 0.097900 -0.435181 -0.041870 0.893982 1441912656 0.141541 -0.402954 -0.000549 0.904175 1441912656 0.141541 -0.402954 -0.000549 0.904175 1441912656 0.141541 -0.402954 -0.000549 0.904175 1441912656 0.141541 -0.402954 -0.000549 0.904175 1441912656 0.141541 -0.402954 -0.000549 0.904175 1441912656 0.141541 -0.402954 -0.000549 0.904175 1441912656 0.198242 -0.364624 0.016541 0.909607 1441912656 0.198242 -0.364624 0.016541 0.909607 1441912656 0.198242 -0.364624 0.016541 0.909607 1441912656 0.198242 -0.364624 0.016541 0.909607 1441912656 0.198242 -0.364624 0.016541 0.909607 1441912656 0.198242 -0.364624 0.016541 0.909607 1441912656 0.198242 -0.364624 0.016541 0.909607 1441912656 0.283203 -0.301514 0.041992 0.909424 1441912656 0.283203 -0.301514 0.041992 0.909424 1441912656 0.283203 -0.301514 0.041992 0.909424 1441912656 0.283203 -0.301514 0.041992 0.909424 1441912656 0.283203 -0.301514 0.041992 0.909424 1441912656 0.283203 -0.301514 0.041992 0.909424 1441912656 0.386963 -0.207764 0.066223 0.895935 1441912656 0.386963 -0.207764 0.066223 0.895935 1441912656 0.386963 -0.207764 0.066223 0.895935 1441912656 0.386963 -0.207764 0.066223 0.895935 1441912656 0.386963 -0.207764 0.066223 0.895935 1441912656 0.492065 -0.092224 0.055237 0.863831 1441912656 0.492065 -0.092224 0.055237 0.863831 1441912656 0.492065 -0.092224 0.055237 0.863831 1441912656 0.492065 -0.092224 0.055237 0.863831 1441912656 0.492065 -0.092224 0.055237 0.863831 1441912656 0.492065 -0.092224 0.055237 0.863831 1441912656 0.583069 0.021790 0.024292 0.811707 1441912656 0.583069 0.021790 0.024292 0.811707 1441912656 0.583069 0.021790 0.024292 0.811707 1441912656 0.583069 0.021790 0.024292 0.811707 1441912656 0.583069 0.021790 0.024292 0.811707 1441912656 0.583069 0.021790 0.024292 0.811707 1441912656 0.655273 0.116150 0.060791 0.743896 1441912656 0.655273 0.116150 0.060791 0.743896 1441912656 0.655273 0.116150 0.060791 0.743896 1441912656 0.655273 0.116150 0.060791 0.743896 1441912656 0.655273 0.116150 0.060791 0.743896 1441912656 0.655273 0.116150 0.060791 0.743896 1441912656 0.655273 0.116150 0.060791 0.743896 1441912656 0.655884 0.120056 0.068359 0.742065 1441912656 0.655884 0.120056 0.068359 0.742065 1441912656 0.655884 0.120056 0.068359 0.742065 1441912656 0.655884 0.120056 0.068359 0.742065 1441912656 0.655884 0.120056 0.068359 0.742065 1441912656 0.655884 0.120056 0.068359 0.742065 1441912656 0.647644 0.119568 0.064453 0.749634 1441912656 0.647644 0.119568 0.064453 0.749634 1441912656 0.647644 0.119568 0.064453 0.749634 1441912656 0.647644 0.119568 0.064453 0.749634 1441912656 0.647644 0.119568 0.064453 0.749634 1441912656 0.647644 0.119568 0.064453 0.749634 1441912656 0.647644 0.119568 0.064453 0.749634 1441912656 0.635254 0.080811 0.036560 0.767151 1441912656 0.635254 0.080811 0.036560 0.767151 1441912656 0.635254 0.080811 0.036560 0.767151 1441912656 0.635254 0.080811 0.036560 0.767151 1441912656 0.635254 0.080811 0.036560 0.767151 1441912656 0.635254 0.080811 0.036560 0.767151 1441912656 0.614990 0.057129 0.021545 0.786133 1441912656 0.614990 0.057129 0.021545 0.786133 1441912656 0.614990 0.057129 0.021545 0.786133 1441912656 0.614990 0.057129 0.021545 0.786133 1441912656 0.614990 0.057129 0.021545 0.786133 1441912656 0.614990 0.057129 0.021545 0.786133 1441912656 0.614990 0.057129 0.021545 0.786133 1441912656 0.576172 -0.004700 -0.019226 0.817017 1441912656 0.576172 -0.004700 -0.019226 0.817017 1441912656 0.576172 -0.004700 -0.019226 0.817017 1441912657 0.576172 -0.004700 -0.019226 0.817017 1441912657 0.576172 -0.004700 -0.019226 0.817017 1441912657 0.576172 -0.004700 -0.019226 0.817017 1441912657 0.505981 -0.083008 -0.047058 0.857239 1441912657 0.505981 -0.083008 -0.047058 0.857239 1441912657 0.505981 -0.083008 -0.047058 0.857239 1441912657 0.505981 -0.083008 -0.047058 0.857239 1441912657 0.505981 -0.083008 -0.047058 0.857239 1441912657 0.505981 -0.083008 -0.047058 0.857239 1441912657 0.434570 -0.160828 -0.028381 0.885681 1441912657 0.434570 -0.160828 -0.028381 0.885681 1441912657 0.434570 -0.160828 -0.028381 0.885681 1441912657 0.434570 -0.160828 -0.028381 0.885681 1441912657 0.434570 -0.160828 -0.028381 0.885681 1441912657 0.351807 -0.273010 -0.030640 0.894836 1441912657 0.351807 -0.273010 -0.030640 0.894836 1441912657 0.351807 -0.273010 -0.030640 0.894836 1441912657 0.351807 -0.273010 -0.030640 0.894836 1441912657 0.351807 -0.273010 -0.030640 0.894836 1441912657 0.351807 -0.273010 -0.030640 0.894836 1441912657 0.259216 -0.372559 -0.098572 0.885559 1441912657 0.259216 -0.372559 -0.098572 0.885559 1441912657 0.259216 -0.372559 -0.098572 0.885559 1441912657 0.259216 -0.372559 -0.098572 0.885559 1441912657 0.259216 -0.372559 -0.098572 0.885559 1441912657 0.167786 -0.431213 -0.164429 0.871094 1441912657 0.167786 -0.431213 -0.164429 0.871094 1441912657 0.167786 -0.431213 -0.164429 0.871094 1441912657 0.167786 -0.431213 -0.164429 0.871094 1441912657 0.167786 -0.431213 -0.164429 0.871094 1441912657 0.167786 -0.431213 -0.164429 0.871094 1441912657 0.116760 -0.456055 -0.182373 0.863220 1441912657 0.116760 -0.456055 -0.182373 0.863220 1441912657 0.116760 -0.456055 -0.182373 0.863220 1441912657 0.116760 -0.456055 -0.182373 0.863220 1441912657 0.116760 -0.456055 -0.182373 0.863220 1441912657 0.109375 -0.470825 -0.098450 0.869873 1441912657 0.109375 -0.470825 -0.098450 0.869873 1441912657 0.109375 -0.470825 -0.098450 0.869873 1441912657 0.109375 -0.470825 -0.098450 0.869873 1441912657 0.109375 -0.470825 -0.098450 0.869873 1441912657 0.109375 -0.470825 -0.098450 0.869873 1441912657 0.109375 -0.470825 -0.098450 0.869873 1441912657 0.088074 -0.468506 -0.022583 0.878723 1441912657 0.088074 -0.468506 -0.022583 0.878723 1441912657 0.088074 -0.468506 -0.022583 0.878723 1441912657 0.088074 -0.468506 -0.022583 0.878723 1441912657 0.088074 -0.468506 -0.022583 0.878723 1441912657 0.088074 -0.468506 -0.022583 0.878723 1441912657 0.046997 -0.482300 -0.055054 0.872986 1441912657 0.046997 -0.482300 -0.055054 0.872986 1441912657 0.046997 -0.482300 -0.055054 0.872986 1441912657 0.046997 -0.482300 -0.055054 0.872986 1441912657 0.046997 -0.482300 -0.055054 0.872986 1441912657 0.046997 -0.482300 -0.055054 0.872986 1441912657 0.046997 -0.482300 -0.055054 0.872986 1441912657 0.059387 -0.481201 -0.025757 0.874207 1441912657 0.059387 -0.481201 -0.025757 0.874207 1441912657 0.059387 -0.481201 -0.025757 0.874207 1441912657 0.059387 -0.481201 -0.025757 0.874207 1441912657 0.059387 -0.481201 -0.025757 0.874207 1441912657 0.059387 -0.481201 -0.025757 0.874207 1441912657 0.064636 -0.466248 0.027588 0.881836 1441912657 0.064636 -0.466248 0.027588 0.881836 1441912657 0.064636 -0.466248 0.027588 0.881836 1441912657 0.064636 -0.466248 0.027588 0.881836 1441912657 0.064636 -0.466248 0.027588 0.881836 1441912657 0.064636 -0.466248 0.027588 0.881836 1441912657 0.080994 -0.442017 0.067871 0.890747 1441912657 0.080994 -0.442017 0.067871 0.890747 1441912657 0.080994 -0.442017 0.067871 0.890747 1441912657 0.080994 -0.442017 0.067871 0.890747 1441912657 0.080994 -0.442017 0.067871 0.890747 1441912657 0.080994 -0.442017 0.067871 0.890747 1441912657 0.127258 -0.408752 0.106812 0.897400 1441912657 0.127258 -0.408752 0.106812 0.897400 1441912657 0.127258 -0.408752 0.106812 0.897400 1441912657 0.127258 -0.408752 0.106812 0.897400 1441912657 0.127258 -0.408752 0.106812 0.897400 1441912657 0.127258 -0.408752 0.106812 0.897400 1441912657 0.188538 -0.368896 0.123047 0.901733 1441912657 0.188538 -0.368896 0.123047 0.901733 1441912657 0.188538 -0.368896 0.123047 0.901733 1441912657 0.188538 -0.368896 0.123047 0.901733 1441912657 0.188538 -0.368896 0.123047 0.901733 1441912657 0.188538 -0.368896 0.123047 0.901733 1441912657 0.188538 -0.368896 0.123047 0.901733 1441912657 0.269165 -0.319153 0.132874 0.898865 1441912657 0.269165 -0.319153 0.132874 0.898865 1441912657 0.269165 -0.319153 0.132874 0.898865 1441912657 0.269165 -0.319153 0.132874 0.898865 1441912657 0.269165 -0.319153 0.132874 0.898865 1441912657 0.365479 -0.242188 0.144592 0.887024 1441912657 0.365479 -0.242188 0.144592 0.887024 1441912657 0.365479 -0.242188 0.144592 0.887024 1441912657 0.365479 -0.242188 0.144592 0.887024 1441912657 0.365479 -0.242188 0.144592 0.887024 1441912657 0.365479 -0.242188 0.144592 0.887024 1441912657 0.365479 -0.242188 0.144592 0.887024 1441912657 0.462891 -0.131104 0.188904 0.856018 1441912657 0.462891 -0.131104 0.188904 0.856018 1441912657 0.462891 -0.131104 0.188904 0.856018 1441912657 0.462891 -0.131104 0.188904 0.856018 1441912657 0.462891 -0.131104 0.188904 0.856018 1441912657 0.462891 -0.131104 0.188904 0.856018 1441912657 0.553162 0.006042 0.187927 0.811523 1441912657 0.553162 0.006042 0.187927 0.811523 1441912657 0.553162 0.006042 0.187927 0.811523 1441912657 0.553162 0.006042 0.187927 0.811523 1441912657 0.553162 0.006042 0.187927 0.811523 1441912657 0.553162 0.006042 0.187927 0.811523 1441912658 0.553162 0.006042 0.187927 0.811523 1441912658 0.622559 0.121033 0.152405 0.757935 1441912658 0.622559 0.121033 0.152405 0.757935 1441912658 0.622559 0.121033 0.152405 0.757935 1441912658 0.622559 0.121033 0.152405 0.757935 1441912658 0.622559 0.121033 0.152405 0.757935 1441912658 0.622559 0.121033 0.152405 0.757935 1441912658 0.658630 0.147217 0.115540 0.728760 1441912658 0.658630 0.147217 0.115540 0.728760 1441912658 0.658630 0.147217 0.115540 0.728760 1441912658 0.658630 0.147217 0.115540 0.728760 1441912658 0.658630 0.147217 0.115540 0.728760 1441912658 0.658630 0.147217 0.115540 0.728760 1441912658 0.647705 0.150696 0.111023 0.738464 1441912658 0.647705 0.150696 0.111023 0.738464 1441912658 0.647705 0.150696 0.111023 0.738464 1441912658 0.647705 0.150696 0.111023 0.738464 1441912658 0.647705 0.150696 0.111023 0.738464 1441912658 0.647705 0.150696 0.111023 0.738464 1441912658 0.638916 0.130615 0.097412 0.751770 1441912658 0.638916 0.130615 0.097412 0.751770 1441912658 0.638916 0.130615 0.097412 0.751770 1441912658 0.638916 0.130615 0.097412 0.751770 1441912658 0.638916 0.130615 0.097412 0.751770 1441912658 0.638916 0.130615 0.097412 0.751770 1441912658 0.630127 0.116394 0.086243 0.762817 1441912658 0.630127 0.116394 0.086243 0.762817 1441912658 0.630127 0.116394 0.086243 0.762817 1441912658 0.630127 0.116394 0.086243 0.762817 1441912658 0.630127 0.116394 0.086243 0.762817 1441912658 0.630127 0.116394 0.086243 0.762817 1441912658 0.611511 0.081787 0.065796 0.784180 1441912658 0.611511 0.081787 0.065796 0.784180 1441912658 0.611511 0.081787 0.065796 0.784180 1441912658 0.611511 0.081787 0.065796 0.784180 1441912658 0.611511 0.081787 0.065796 0.784180 1441912658 0.611511 0.081787 0.065796 0.784180 1441912658 0.577820 -0.013916 -0.015198 0.815857 1441912658 0.577820 -0.013916 -0.015198 0.815857 1441912658 0.577820 -0.013916 -0.015198 0.815857 1441912658 0.577820 -0.013916 -0.015198 0.815857 1441912658 0.577820 -0.013916 -0.015198 0.815857 1441912658 0.577820 -0.013916 -0.015198 0.815857 1441912658 0.577820 -0.013916 -0.015198 0.815857 1441912658 0.497314 -0.151428 -0.131958 0.843933 1441912658 0.497314 -0.151428 -0.131958 0.843933 1441912658 0.497314 -0.151428 -0.131958 0.843933 1441912658 0.497314 -0.151428 -0.131958 0.843933 1441912658 0.497314 -0.151428 -0.131958 0.843933 1441912658 0.399841 -0.251526 -0.205078 0.857178 1441912658 0.399841 -0.251526 -0.205078 0.857178 1441912658 0.399841 -0.251526 -0.205078 0.857178 1441912658 0.399841 -0.251526 -0.205078 0.857178 1441912658 0.399841 -0.251526 -0.205078 0.857178 1441912658 0.399841 -0.251526 -0.205078 0.857178 1441912658 0.399841 -0.251526 -0.205078 0.857178 1441912658 0.316833 -0.321655 -0.211426 0.866821 1441912658 0.316833 -0.321655 -0.211426 0.866821 1441912658 0.316833 -0.321655 -0.211426 0.866821 1441912658 0.316833 -0.321655 -0.211426 0.866821 1441912658 0.316833 -0.321655 -0.211426 0.866821 1441912658 0.316833 -0.321655 -0.211426 0.866821 1441912658 0.222595 -0.386292 -0.225403 0.866272 1441912658 0.222595 -0.386292 -0.225403 0.866272 1441912658 0.222595 -0.386292 -0.225403 0.866272 1441912658 0.222595 -0.386292 -0.225403 0.866272 1441912658 0.222595 -0.386292 -0.225403 0.866272 1441912658 0.222595 -0.386292 -0.225403 0.866272 1441912658 0.133667 -0.433838 -0.234192 0.859680 1441912658 0.133667 -0.433838 -0.234192 0.859680 1441912658 0.133667 -0.433838 -0.234192 0.859680 1441912658 0.133667 -0.433838 -0.234192 0.859680 1441912658 0.133667 -0.433838 -0.234192 0.859680 1441912658 0.133667 -0.433838 -0.234192 0.859680 1441912658 0.080811 -0.467285 -0.204163 0.856384 1441912658 0.080811 -0.467285 -0.204163 0.856384 1441912658 0.080811 -0.467285 -0.204163 0.856384 1441912658 0.080811 -0.467285 -0.204163 0.856384 1441912658 0.055847 -0.493286 -0.163757 0.852478 1441912658 0.055847 -0.493286 -0.163757 0.852478 1441912658 0.055847 -0.493286 -0.163757 0.852478 1441912658 0.055847 -0.493286 -0.163757 0.852478 1441912658 0.055847 -0.493286 -0.163757 0.852478 1441912658 0.055847 -0.493286 -0.163757 0.852478 1441912658 0.042114 -0.509827 -0.147644 0.846436 1441912658 0.042114 -0.509827 -0.147644 0.846436 1441912658 0.042114 -0.509827 -0.147644 0.846436 1441912658 0.042114 -0.509827 -0.147644 0.846436 1441912658 0.042114 -0.509827 -0.147644 0.846436 1441912658 0.042114 -0.509827 -0.147644 0.846436 1441912658 0.037903 -0.523499 -0.174438 0.833130 1441912658 0.037903 -0.523499 -0.174438 0.833130 1441912658 0.037903 -0.523499 -0.174438 0.833130 1441912658 0.037903 -0.523499 -0.174438 0.833130 1441912658 0.037903 -0.523499 -0.174438 0.833130 1441912658 0.037659 -0.528137 -0.204285 0.823364 1441912658 0.037659 -0.528137 -0.204285 0.823364 1441912658 0.037659 -0.528137 -0.204285 0.823364 1441912658 0.037659 -0.528137 -0.204285 0.823364 1441912658 0.037659 -0.528137 -0.204285 0.823364 1441912658 0.053223 -0.521362 -0.161377 0.836243 1441912658 0.053223 -0.521362 -0.161377 0.836243 1441912658 0.053223 -0.521362 -0.161377 0.836243 1441912658 0.053223 -0.521362 -0.161377 0.836243 1441912658 0.053223 -0.521362 -0.161377 0.836243 1441912658 0.053223 -0.521362 -0.161377 0.836243 1441912658 0.053223 -0.521362 -0.161377 0.836243 1441912659 0.052979 -0.506226 -0.112061 0.853455 1441912659 0.052979 -0.506226 -0.112061 0.853455 1441912659 0.052979 -0.506226 -0.112061 0.853455 1441912659 0.052979 -0.506226 -0.112061 0.853455 1441912659 0.052979 -0.506226 -0.112061 0.853455 1441912659 0.052979 -0.506226 -0.112061 0.853455 1441912659 0.060181 -0.485168 -0.067383 0.869751 1441912659 0.060181 -0.485168 -0.067383 0.869751 1441912659 0.060181 -0.485168 -0.067383 0.869751 1441912659 0.060181 -0.485168 -0.067383 0.869751 1441912659 0.060181 -0.485168 -0.067383 0.869751 1441912659 
0.615356 0.252686 -0.572205 0.479614 1441912661 0.615356 0.252686 -0.572205 0.479614 1441912661 0.615356 0.252686 -0.572205 0.479614 1441912661 0.615356 0.252686 -0.572205 0.479614 1441912661 0.619690 0.251831 -0.570618 0.476318 1441912661 0.619690 0.251831 -0.570618 0.476318 1441912661 0.619690 0.251831 -0.570618 0.476318 1441912661 0.619690 0.251831 -0.570618 0.476318 1441912661 0.619690 0.251831 -0.570618 0.476318 1441912661 0.619690 0.251831 -0.570618 0.476318 1441912661 0.625732 0.250122 -0.570190 0.469849 1441912661 0.625732 0.250122 -0.570190 0.469849 1441912661 0.625732 0.250122 -0.570190 0.469849 1441912661 0.625732 0.250122 -0.570190 0.469849 1441912661 0.625732 0.250122 -0.570190 0.469849 1441912661 0.625732 0.250122 -0.570190 0.469849 1441912661 0.632324 0.244751 -0.573059 0.460205 1441912661 0.632324 0.244751 -0.573059 0.460205 1441912661 0.632324 0.244751 -0.573059 0.460205 1441912661 0.632324 0.244751 -0.573059 0.460205 1441912661 0.632324 0.244751 -0.573059 0.460205 1441912661 0.632324 0.244751 -0.573059 0.460205 1441912661 0.632324 0.244751 -0.573059 0.460205 1441912661 0.636047 0.240051 -0.575928 0.453979 1441912661 0.636047 0.240051 -0.575928 0.453979 1441912661 0.636047 0.240051 -0.575928 0.453979 1441912661 0.643738 0.228394 -0.579712 0.444275 1441912661 0.643738 0.228394 -0.579712 0.444275 1441912661 0.643738 0.228394 -0.579712 0.444275 1441912661 0.643738 0.228394 -0.579712 0.444275 1441912661 0.643738 0.228394 -0.579712 0.444275 1441912661 0.650330 0.215149 -0.581543 0.438843 1441912661 0.650330 0.215149 -0.581543 0.438843 1441912661 0.650330 0.215149 -0.581543 0.438843 1441912661 0.650330 0.215149 -0.581543 0.438843 1441912661 0.650330 0.215149 -0.581543 0.438843 1441912661 0.650330 0.215149 -0.581543 0.438843 1441912661 0.653259 0.209290 -0.582092 0.436584 1441912661 0.653259 0.209290 -0.582092 0.436584 1441912662 0.653259 0.209290 -0.582092 0.436584 1441912662 0.653259 0.209290 -0.582092 0.436584 1441912662 0.653259 0.209290 -0.582092 0.436584 1441912662 0.653259 0.209290 -0.582092 0.436584 1441912662 0.655762 0.206848 -0.584229 0.431030 1441912662 0.655762 0.206848 -0.584229 0.431030 1441912662 0.655762 0.206848 -0.584229 0.431030 1441912662 0.655762 0.206848 -0.584229 0.431030 1441912662 0.655762 0.206848 -0.584229 0.431030 1441912662 0.655762 0.206848 -0.584229 0.431030 1441912662 0.661804 0.192932 -0.592346 0.416992 1441912662 0.661804 0.192932 -0.592346 0.416992 1441912662 0.661804 0.192932 -0.592346 0.416992 1441912662 0.661804 0.192932 -0.592346 0.416992 1441912662 0.661804 0.192932 -0.592346 0.416992 1441912662 0.661804 0.192932 -0.592346 0.416992 1441912662 0.659607 0.194702 -0.592590 0.419250 1441912662 0.659607 0.194702 -0.592590 0.419250 1441912662 0.659607 0.194702 -0.592590 0.419250 1441912662 0.659607 0.194702 -0.592590 0.419250 1441912662 0.659607 0.194702 -0.592590 0.419250 1441912662 0.659607 0.194702 -0.592590 0.419250 1441912662 0.653809 0.208984 -0.587708 0.428284 1441912662 0.653809 0.208984 -0.587708 0.428284 1441912662 0.653809 0.208984 -0.587708 0.428284 1441912662 0.653809 0.208984 -0.587708 0.428284 1441912662 0.653809 0.208984 -0.587708 0.428284 1441912662 0.653809 0.208984 -0.587708 0.428284 1441912662 0.647766 0.216675 -0.585571 0.436462 1441912662 0.647766 0.216675 -0.585571 0.436462 1441912662 0.647766 0.216675 -0.585571 0.436462 1441912662 0.647766 0.216675 -0.585571 0.436462 1441912662 0.647766 0.216675 -0.585571 0.436462 1441912662 0.639893 0.228210 -0.583008 0.445496 1441912662 0.639893 0.228210 -0.583008 0.445496 1441912662 0.639893 0.228210 -0.583008 0.445496 1441912662 0.639893 0.228210 -0.583008 0.445496 1441912662 0.639893 0.228210 -0.583008 0.445496 1441912662 0.639893 0.228210 -0.583008 0.445496 1441912662 0.632141 0.243835 -0.578064 0.454712 1441912662 0.632141 0.243835 -0.578064 0.454712 1441912662 0.632141 0.243835 -0.578064 0.454712 1441912662 0.632141 0.243835 -0.578064 0.454712 1441912662 0.632141 0.243835 -0.578064 0.454712 1441912662 0.622681 0.261963 -0.572632 0.464417 1441912662 0.622681 0.261963 -0.572632 0.464417 1441912662 0.622681 0.261963 -0.572632 0.464417 1441912662 0.622681 0.261963 -0.572632 0.464417 1441912662 0.622681 0.261963 -0.572632 0.464417 1441912662 0.622681 0.261963 -0.572632 0.464417 1441912662 0.611633 0.281738 -0.564209 0.477600 1441912662 0.611633 0.281738 -0.564209 0.477600 1441912662 0.611633 0.281738 -0.564209 0.477600 1441912662 0.611633 0.281738 -0.564209 0.477600 1441912662 0.611633 0.281738 -0.564209 0.477600 1441912662 0.611633 0.281738 -0.564209 0.477600 1441912662 0.605347 0.292480 -0.556946 0.487610 1441912662 0.605347 0.292480 -0.556946 0.487610 1441912662 0.605347 0.292480 -0.556946 0.487610 1441912662 0.605347 0.292480 -0.556946 0.487610 1441912662 0.605347 0.292480 -0.556946 0.487610 1441912662 0.602417 0.292908 -0.554504 0.493774 1441912662 0.602417 0.292908 -0.554504 0.493774 1441912662 0.602417 0.292908 -0.554504 0.493774 1441912662 0.602417 0.292908 -0.554504 0.493774 1441912662 0.602417 0.292908 -0.554504 0.493774 1441912662 0.601440 0.287231 -0.553284 0.499634 1441912662 0.601440 0.287231 -0.553284 0.499634 1441912662 0.601440 0.287231 -0.553284 0.499634 1441912662 0.601440 0.287231 -0.553284 0.499634 1441912662 0.601440 0.287231 -0.553284 0.499634 1441912662 0.601440 0.287231 -0.553284 0.499634 1441912662 0.599487 0.277344 -0.554932 0.505737 1441912662 0.599487 0.277344 -0.554932 0.505737 1441912662 0.599487 0.277344 -0.554932 0.505737 1441912662 0.599487 0.277344 -0.554932 0.505737 1441912662 0.599487 0.277344 -0.554932 0.505737 1441912662 0.595825 0.276001 -0.549500 0.516541 1441912662 0.595825 0.276001 -0.549500 0.516541 1441912662 0.595825 0.276001 -0.549500 0.516541 1441912662 0.595825 0.276001 -0.549500 0.516541 1441912662 0.595825 0.276001 -0.549500 0.516541 1441912662 0.595825 0.276001 -0.549500 0.516541 1441912662 0.596863 0.275574 -0.542236 0.523254 1441912662 0.596863 0.275574 -0.542236 0.523254 1441912662 0.596863 0.275574 -0.542236 0.523254 1441912662 0.596863 0.275574 -0.542236 0.523254 1441912662 0.596863 0.275574 -0.542236 0.523254 1441912662 0.596863 0.275574 -0.542236 0.523254 1441912662 0.596863 0.275574 -0.542236 0.523254 1441912662 0.603821 0.263489 -0.544434 0.519165 1441912662 0.603821 0.263489 -0.544434 0.519165 1441912662 0.603821 0.263489 -0.544434 0.519165 1441912662 0.603821 0.263489 -0.544434 0.519165 1441912662 0.603821 0.263489 -0.544434 0.519165 1441912662 0.610168 0.251099 -0.549866 0.512085 1441912662 0.610168 0.251099 -0.549866 0.512085 1441912662 0.610168 0.251099 -0.549866 0.512085 1441912662 0.610168 0.251099 -0.549866 0.512085 1441912662 0.610168 0.251099 -0.549866 0.512085 1441912662 0.611084 0.252136 -0.552368 0.507813 1441912662 0.611084 0.252136 -0.552368 0.507813 1441912663 0.611084 0.252136 -0.552368 0.507813 1441912663 0.611084 0.252136 -0.552368 0.507813 1441912663 0.611084 0.252136 -0.552368 0.507813 1441912663 0.609497 0.265930 -0.551453 0.503662 1441912663 0.609497 0.265930 -0.551453 0.503662 1441912663 0.609497 0.265930 -0.551453 0.503662 1441912663 0.609497 0.265930 -0.551453 0.503662 1441912663 0.609497 0.265930 -0.551453 0.503662 1441912663 0.611755 0.276794 -0.552612 0.493652 1441912663 0.611755 0.276794 -0.552612 0.493652 1441912663 0.611755 0.276794 -0.552612 0.493652 1441912663 0.611755 0.276794 -0.552612 0.493652 1441912663 0.611755 0.276794 -0.552612 0.493652 1441912663 0.611755 0.276794 -0.552612 0.493652 1441912663 0.619446 0.279419 -0.555481 0.479126 1441912663 0.619446 0.279419 -0.555481 0.479126 1441912663 0.619446 0.279419 -0.555481 0.479126 1441912663 0.619446 0.279419 -0.555481 0.479126 1441912663 0.619446 0.279419 -0.555481 0.479126 1441912663 0.619446 0.279419 -0.555481 0.479126 1441912663 0.642334 0.252441 -0.568481 0.447693 1441912663 0.642334 0.252441 -0.568481 0.447693 1441912663 0.642334 0.252441 -0.568481 0.447693 1441912663 0.642334 0.252441 -0.568481 0.447693 1441912663 0.642334 0.252441 -0.568481 0.447693 1441912663 0.642334 0.252441 -0.568481 0.447693 1441912663 0.657471 0.217407 -0.584106 0.423401 1441912663 0.657471 0.217407 -0.584106 0.423401 1441912663 0.657471 0.217407 -0.584106 0.423401 1441912663 0.657471 0.217407 -0.584106 0.423401 1441912663 0.657471 0.217407 -0.584106 0.423401 1441912663 0.657471 0.217407 -0.584106 0.423401 1441912663 0.660889 0.209473 -0.590759 0.412659 1441912663 0.660889 0.209473 -0.590759 0.412659 1441912663 0.660889 0.209473 -0.590759 0.412659 1441912663 0.660889 0.209473 -0.590759 0.412659 1441912663 0.660889 0.209473 -0.590759 0.412659 1441912663 0.660889 0.209473 -0.590759 0.412659 1441912663 0.660889 0.209473 -0.590759 0.412659 1441912663 0.663574 0.208862 -0.592163 0.406616 1441912663 0.663574 0.208862 -0.592163 0.406616 1441912663 0.663574 0.208862 -0.592163 0.406616 1441912663 0.663574 0.208862 -0.592163 0.406616 1441912663 0.663574 0.208862 -0.592163 0.406616 1441912663 0.663574 0.208862 -0.592163 0.406616 1441912663 0.665588 0.212097 -0.593079 0.400269 1441912663 0.665588 0.212097 -0.593079 0.400269 1441912663 0.665588 0.212097 -0.593079 0.400269 1441912663 0.665588 0.212097 -0.593079 0.400269 1441912663 0.665588 0.212097 -0.593079 0.400269 1441912663 0.665588 0.212097 -0.593079 0.400269 1441912663 0.665588 0.212097 -0.593079 0.400269 1441912663 0.665100 0.222107 -0.589661 0.400696 1441912663 0.665100 0.222107 -0.589661 0.400696 1441912663 0.665100 0.222107 -0.589661 0.400696 1441912663 0.665100 0.222107 -0.589661 0.400696 1441912663 0.665100 0.222107 -0.589661 0.400696 1441912663 0.665100 0.222107 -0.589661 0.400696 1441912663 0.661682 0.228455 -0.585876 0.408264 1441912663 0.661682 0.228455 -0.585876 0.408264 1441912663 0.661682 0.228455 -0.585876 0.408264 1441912663 0.661682 0.228455 -0.585876 0.408264 1441912663 0.661682 0.228455 -0.585876 0.408264 1441912663 0.661682 0.228455 -0.585876 0.408264 1441912663 0.661682 0.228455 -0.585876 0.408264 1441912663 0.655029 0.229126 -0.583679 0.421509 1441912663 0.655029 0.229126 -0.583679 0.421509 1441912663 0.655029 0.229126 -0.583679 0.421509 1441912663 0.655029 0.229126 -0.583679 0.421509 1441912663 0.655029 0.229126 -0.583679 0.421509 1441912663 0.655029 0.229126 -0.583679 0.421509 1441912663 0.646240 0.231445 -0.580444 0.438049 1441912663 0.646240 0.231445 -0.580444 0.438049 1441912663 0.646240 0.231445 -0.580444 0.438049 1441912663 0.646240 0.231445 -0.580444 0.438049 1441912663 0.646240 0.231445 -0.580444 0.438049 1441912663 0.646240 0.231445 -0.580444 0.438049 1441912663 0.638977 0.234497 -0.577332 0.450989 1441912663 0.638977 0.234497 -0.577332 0.450989 1441912663 0.638977 0.234497 -0.577332 0.450989 1441912663 0.638977 0.234497 -0.577332 0.450989 1441912663 0.638977 0.234497 -0.577332 0.450989 1441912663 0.638977 0.234497 -0.577332 0.450989 1441912663 0.631775 0.237000 -0.578674 0.458069 1441912663 0.631775 0.237000 -0.578674 0.458069 1441912663 0.631775 0.237000 -0.578674 0.458069 1441912663 0.631775 0.237000 -0.578674 0.458069 1441912663 0.631775 0.237000 -0.578674 0.458069 1441912663 0.619812 0.251221 -0.575989 0.470032 1441912663 0.619812 0.251221 -0.575989 0.470032 1441912663 0.619812 0.251221 -0.575989 0.470032 1441912663 0.619812 0.251221 -0.575989 0.470032 1441912663 0.606506 0.271851 -0.567078 0.486450 1441912663 0.606506 0.271851 -0.567078 0.486450 1441912663 0.606506 0.271851 -0.567078 0.486450 1441912663 0.606506 0.271851 -0.567078 0.486450 1441912663 0.606506 0.271851 -0.567078 0.486450 1441912663 0.606506 0.271851 -0.567078 0.486450 1441912663 0.596130 0.289307 -0.558777 0.498657 1441912663 0.596130 0.289307 -0.558777 0.498657 1441912663 0.596130 0.289307 -0.558777 0.498657 1441912663 0.588074 0.301147 -0.551880 0.508789 1441912663 0.588074 0.301147 -0.551880 0.508789 1441912663 0.588074 0.301147 -0.551880 0.508789 1441912663 0.588074 0.301147 -0.551880 0.508789 1441912664 0.588074 0.301147 -0.551880 0.508789 1441912664 0.588074 0.301147 -0.551880 0.508789 1441912664 0.588074 0.301147 -0.551880 0.508789 1441912664 0.583984 0.307983 -0.545166 0.516602 1441912664 0.583984 0.307983 -0.545166 0.516602 1441912664 0.583984 0.307983 -0.545166 0.516602 1441912664 0.583984 0.307983 -0.545166 0.516602 1441912664 0.583984 0.307983 -0.545166 0.516602 1441912664 0.584778 0.307800 -0.540283 0.520935 1441912664 0.584778 0.307800 -0.540283 0.520935 1441912664 0.584778 0.307800 -0.540283 0.520935 1441912664 0.584778 0.307800 -0.540283 0.520935 1441912664 0.584778 0.307800 -0.540283 0.520935 1441912664 0.584778 0.307800 -0.540283 0.520935 1441912664 0.584778 0.307800 -0.540283 0.520935 1441912664 0.589539 0.298401 -0.540466 0.520813 1441912664 0.589539 0.298401 -0.540466 0.520813 1441912664 0.589539 0.298401 -0.540466 0.520813 1441912664 0.589539 0.298401 -0.540466 0.520813 1441912664 0.589539 0.298401 -0.540466 0.520813 1441912664 0.589539 0.298401 -0.540466 0.520813 1441912664 0.594849 0.285400 -0.542297 0.520142 1441912664 0.594849 0.285400 -0.542297 0.520142 1441912664 0.594849 0.285400 -0.542297 0.520142 1441912664 0.594849 0.285400 -0.542297 0.520142 1441912664 0.594849 0.285400 -0.542297 0.520142 1441912664 0.594849 0.285400 -0.542297 0.520142 1441912664 0.598083 0.275085 -0.543396 0.520874 1441912664 0.598083 0.275085 -0.543396 0.520874 1441912664 0.598083 0.275085 -0.543396 0.520874 1441912664 0.598083 0.275085 -0.543396 0.520874 1441912664 0.598083 0.275085 -0.543396 0.520874 1441912664 0.598083 0.275085 -0.543396 0.520874 1441912664 0.601196 0.270020 -0.544495 0.518799 1441912664 0.601196 0.270020 -0.544495 0.518799 1441912664 0.601196 0.270020 -0.544495 0.518799 1441912664 0.601196 0.270020 -0.544495 0.518799 1441912664 0.601196 0.270020 -0.544495 0.518799 1441912664 0.601196 0.270020 -0.544495 0.518799 1441912664 0.601196 0.270020 -0.544495 0.518799 1441912664 0.606445 0.270691 -0.548584 0.507935 1441912664 0.606445 0.270691 -0.548584 0.507935 1441912664 0.606445 0.270691 -0.548584 0.507935 1441912664 0.606445 0.270691 -0.548584 0.507935 1441912664 0.606445 0.270691 -0.548584 0.507935 1441912664 0.606445 0.270691 -0.548584 0.507935 1441912664 0.620850 0.269348 -0.553650 0.485168 1441912664 0.620850 0.269348 -0.553650 0.485168 1441912664 0.620850 0.269348 -0.553650 0.485168 1441912664 0.620850 0.269348 -0.553650 0.485168 1441912664 0.620850 0.269348 -0.553650 0.485168 1441912664 0.620850 0.269348 -0.553650 0.485168 1441912664 0.649414 0.222595 -0.576294 0.443359 1441912664 0.649414 0.222595 -0.576294 0.443359 1441912664 0.649414 0.222595 -0.576294 0.443359 1441912664 0.649414 0.222595 -0.576294 0.443359 1441912664 0.649414 0.222595 -0.576294 0.443359 1441912664 0.649414 0.222595 -0.576294 0.443359 1441912664 0.649414 0.222595 -0.576294 0.443359 1441912664 0.657898 0.211243 -0.579285 0.432312 1441912664 0.657898 0.211243 -0.579285 0.432312 1441912664 0.657898 0.211243 -0.579285 0.432312 1441912664 0.657898 0.211243 -0.579285 0.432312 1441912664 0.657898 0.211243 -0.579285 0.432312 1441912664 0.657898 0.211243 -0.579285 0.432312 1441912664 0.662048 0.203247 -0.583923 0.423523 1441912664 0.662048 0.203247 -0.583923 0.423523 1441912664 0.662048 0.203247 -0.583923 0.423523 1441912664 0.662048 0.203247 -0.583923 0.423523 1441912664 0.662048 0.203247 -0.583923 0.423523 1441912664 0.662048 0.203247 -0.583923 0.423523 1441912664 0.662048 0.203247 -0.583923 0.423523 1441912664 0.663635 0.186157 -0.596680 0.410889 1441912664 0.663635 0.186157 -0.596680 0.410889 1441912664 0.663635 0.186157 -0.596680 0.410889 1441912664 0.663635 0.186157 -0.596680 0.410889 1441912664 0.663635 0.186157 -0.596680 0.410889 1441912664 0.663635 0.186157 -0.596680 0.410889 1441912664 0.668945 0.169800 -0.604614 0.397583 1441912664 0.668945 0.169800 -0.604614 0.397583 1441912664 0.668945 0.169800 -0.604614 0.397583 1441912664 0.668945 0.169800 -0.604614 0.397583 1441912664 0.668945 0.169800 -0.604614 0.397583 1441912664 0.668945 0.169800 -0.604614 0.397583 1441912664 0.668945 0.169800 -0.604614 0.397583 1441912664 0.668396 0.169922 -0.605286 0.397461 1441912664 0.668396 0.169922 -0.605286 0.397461 1441912664 0.668396 0.169922 -0.605286 0.397461 1441912664 0.668396 0.169922 -0.605286 0.397461 1441912664 0.668396 0.169922 -0.605286 0.397461 1441912664 0.668396 0.169922 -0.605286 0.397461 1441912664 0.661621 0.184998 -0.599792 0.410217 1441912664 0.661621 0.184998 -0.599792 0.410217 1441912664 0.661621 0.184998 -0.599792 0.410217 1441912664 0.661621 0.184998 -0.599792 0.410217 1441912664 0.661621 0.184998 -0.599792 0.410217 1441912664 0.661621 0.184998 -0.599792 0.410217 1441912664 0.661621 0.184998 -0.599792 0.410217 1441912664 0.650452 0.206543 -0.590576 0.430603 1441912664 0.650452 0.206543 -0.590576 0.430603 1441912664 0.650452 0.206543 -0.590576 0.430603 1441912664 0.639893 0.229553 -0.581726 0.446594 1441912664 0.639893 0.229553 -0.581726 0.446594 1441912664 0.639893 0.229553 -0.581726 0.446594 1441912664 0.639893 0.229553 -0.581726 0.446594 1441912664 0.639893 0.229553 -0.581726 0.446594 1441912664 0.639893 0.229553 -0.581726 0.446594 1441912664 0.639893 0.229553 -0.581726 0.446594 1441912664 0.631592 0.242981 -0.579346 0.454346 1441912664 0.631592 0.242981 -0.579346 0.454346 1441912664 0.631592 0.242981 -0.579346 0.454346 1441912664 0.631592 0.242981 -0.579346 0.454346 1441912664 0.631592 0.242981 -0.579346 0.454346 1441912664 0.631592 0.242981 -0.579346 0.454346 1441912665 0.622559 0.254395 -0.578125 0.462036 1441912665 0.622559 0.254395 -0.578125 0.462036 1441912665 0.622559 0.254395 -0.578125 0.462036 1441912665 0.622559 0.254395 -0.578125 0.462036 1441912665 0.622559 0.254395 -0.578125 0.462036 1441912665 0.622559 0.254395 -0.578125 0.462036 1441912665 0.611084 0.274292 -0.569214 0.476746 1441912665 0.611084 0.274292 -0.569214 0.476746 1441912665 0.611084 0.274292 -0.569214 0.476746 1441912665 0.611084 0.274292 -0.569214 0.476746 1441912665 0.611084 0.274292 -0.569214 0.476746 1441912665 0.603577 0.282776 -0.563660 0.487793 1441912665 0.603577 0.282776 -0.563660 0.487793 1441912665 0.603577 0.282776 -0.563660 0.487793 1441912665 0.603577 0.282776 -0.563660 0.487793 1441912665 0.603577 0.282776 -0.563660 0.487793 1441912665 0.603577 0.282776 -0.563660 0.487793 1441912665 0.603577 0.282776 -0.563660 0.487793 1441912665 0.596802 0.283691 -0.562500 0.496887 1441912665 0.596802 0.283691 -0.562500 0.496887 1441912665 0.596802 0.283691 -0.562500 0.496887 1441912665 0.596802 0.283691 -0.562500 0.496887 1441912665 0.596802 0.283691 -0.562500 0.496887 1441912665 0.588867 0.289307 -0.557312 0.508789 1441912665 0.588867 0.289307 -0.557312 0.508789 1441912665 0.588867 0.289307 -0.557312 0.508789 1441912665 0.588867 0.289307 -0.557312 0.508789 1441912665 0.588867 0.289307 -0.557312 0.508789 1441912665 0.582886 0.296143 -0.551575 0.517944 1441912665 0.582886 0.296143 -0.551575 0.517944 1441912665 0.582886 0.296143 -0.551575 0.517944 1441912665 0.582886 0.296143 -0.551575 0.517944 1441912665 0.582886 0.296143 -0.551575 0.517944 1441912665 0.582886 0.296143 -0.551575 0.517944 1441912665 0.580811 0.303101 -0.544128 0.524109 1441912665 0.580811 0.303101 -0.544128 0.524109 1441912665 0.580811 0.303101 -0.544128 0.524109 1441912665 0.580811 0.303101 -0.544128 0.524109 1441912665 0.580811 0.303101 -0.544128 0.524109 1441912665 0.584961 0.302795 -0.539490 0.524475 1441912665 0.584961 0.302795 -0.539490 0.524475 1441912665 0.584961 0.302795 -0.539490 0.524475 1441912665 0.584961 0.302795 -0.539490 0.524475 1441912665 0.584961 0.302795 -0.539490 0.524475 1441912665 0.584961 0.302795 -0.539490 0.524475 1441912665 0.591858 0.290405 -0.544739 0.518250 1441912665 0.591858 0.290405 -0.544739 0.518250 1441912665 0.591858 0.290405 -0.544739 0.518250 1441912665 0.591858 0.290405 -0.544739 0.518250 1441912665 0.591858 0.290405 -0.544739 0.518250 1441912665 0.591858 0.290405 -0.544739 0.518250 1441912665 0.595276 0.286072 -0.546753 0.514648 1441912665 0.595276 0.286072 -0.546753 0.514648 1441912665 0.595276 0.286072 -0.546753 0.514648 1441912665 0.595276 0.286072 -0.546753 0.514648 1441912665 0.595276 0.286072 -0.546753 0.514648 1441912665 0.595276 0.286072 -0.546753 0.514648 1441912665 0.599426 0.286438 -0.546570 0.509705 1441912665 0.599426 0.286438 -0.546570 0.509705 1441912665 0.599426 0.286438 -0.546570 0.509705 1441912665 0.599426 0.286438 -0.546570 0.509705 1441912665 0.599426 0.286438 -0.546570 0.509705 1441912665 0.599426 0.286438 -0.546570 0.509705 1441912665 0.605164 0.284180 -0.550598 0.499817 1441912665 0.605164 0.284180 -0.550598 0.499817 1441912665 0.605164 0.284180 -0.550598 0.499817 1441912665 0.605164 0.284180 -0.550598 0.499817 1441912665 0.605164 0.284180 -0.550598 0.499817 1441912665 0.605164 0.284180 -0.550598 0.499817 1441912665 0.610168 0.287048 -0.552246 0.490112 1441912665 0.610168 0.287048 -0.552246 0.490112 1441912665 0.610168 0.287048 -0.552246 0.490112 1441912665 0.610168 0.287048 -0.552246 0.490112 1441912665 0.610168 0.287048 -0.552246 0.490112 1441912665 0.610168 0.287048 -0.552246 0.490112 1441912665 0.616150 0.291016 -0.550049 0.482788 1441912665 0.616150 0.291016 -0.550049 0.482788 1441912665 0.616150 0.291016 -0.550049 0.482788 1441912665 0.616150 0.291016 -0.550049 0.482788 1441912665 0.616150 0.291016 -0.550049 0.482788 1441912665 0.616150 0.291016 -0.550049 0.482788 1441912665 0.623413 0.287231 -0.551880 0.473511 1441912665 0.623413 0.287231 -0.551880 0.473511 1441912665 0.623413 0.287231 -0.551880 0.473511 1441912665 0.623413 0.287231 -0.551880 0.473511 1441912665 0.623413 0.287231 -0.551880 0.473511 1441912665 0.623413 0.287231 -0.551880 0.473511 1441912665 0.623413 0.287231 -0.551880 0.473511 1441912665 0.633240 0.274780 -0.557129 0.461670 1441912665 0.633240 0.274780 -0.557129 0.461670 1441912665 0.633240 0.274780 -0.557129 0.461670 1441912665 0.633240 0.274780 -0.557129 0.461670 1441912665 0.633240 0.274780 -0.557129 0.461670 1441912665 0.633240 0.274780 -0.557129 0.461670 1441912665 0.642273 0.255859 -0.565918 0.449036 1441912665 0.642273 0.255859 -0.565918 0.449036 1441912665 0.642273 0.255859 -0.565918 0.449036 1441912665 0.642273 0.255859 -0.565918 0.449036 1441912665 0.642273 0.255859 -0.565918 0.449036 1441912665 0.642273 0.255859 -0.565918 0.449036 1441912665 0.646606 0.237976 -0.577637 0.437683 1441912665 0.646606 0.237976 -0.577637 0.437683 1441912665 0.646606 0.237976 -0.577637 0.437683 1441912665 0.646606 0.237976 -0.577637 0.437683 1441912665 0.646606 0.237976 -0.577637 0.437683 1441912665 0.646606 0.237976 -0.577637 0.437683 1441912665 0.650269 0.229431 -0.582825 0.429871 1441912666 0.650269 0.229431 -0.582825 0.429871 1441912666 0.650269 0.229431 -0.582825 0.429871 1441912666 0.650269 0.229431 -0.582825 0.429871 1441912666 0.650696 0.231262 -0.580811 0.430969 1441912666 0.650696 0.231262 -0.580811 0.430969 1441912666 0.650696 0.231262 -0.580811 0.430969 1441912666 0.650696 0.231262 -0.580811 0.430969 1441912666 0.650696 0.231262 -0.580811 0.430969 1441912666 0.650696 0.231262 -0.580811 0.430969 1441912666 0.645935 0.245605 -0.574707 0.438354 1441912666 0.645935 0.245605 -0.574707 0.438354 1441912666 0.645935 0.245605 -0.574707 0.438354 1441912666 0.645935 0.245605 -0.574707 0.438354 1441912666 0.645935 0.245605 -0.574707 0.438354 1441912666 0.640503 0.256348 -0.570007 0.446228 1441912666 0.640503 0.256348 -0.570007 0.446228 1441912666 0.640503 0.256348 -0.570007 0.446228 1441912666 0.640503 0.256348 -0.570007 0.446228 1441912666 0.640503 0.256348 -0.570007 0.446228 1441912666 0.640503 0.256348 -0.570007 0.446228 1441912666 0.636353 0.258850 -0.570801 0.449585 1441912666 0.636353 0.258850 -0.570801 0.449585 1441912666 0.636353 0.258850 -0.570801 0.449585 1441912666 0.636353 0.258850 -0.570801 0.449585 1441912666 0.636353 0.258850 -0.570801 0.449585 1441912666 0.636353 0.258850 -0.570801 0.449585 1441912666 0.627136 0.267822 -0.570007 0.458313 1441912666 0.627136 0.267822 -0.570007 0.458313 1441912666 0.627136 0.267822 -0.570007 0.458313 1441912666 0.627136 0.267822 -0.570007 0.458313 1441912666 0.627136 0.267822 -0.570007 0.458313 1441912666 0.616821 0.282227 -0.562683 0.472412 1441912666 0.616821 0.282227 -0.562683 0.472412 1441912666 0.616821 0.282227 -0.562683 0.472412 1441912666 0.616821 0.282227 -0.562683 0.472412 1441912666 0.616821 0.282227 -0.562683 0.472412 1441912666 0.610413 0.289185 -0.556946 0.483276 1441912666 0.610413 0.289185 -0.556946 0.483276 1441912666 0.610413 0.289185 -0.556946 0.483276 1441912666 0.610413 0.289185 -0.556946 0.483276 1441912666 0.610413 0.289185 -0.556946 0.483276 1441912666 0.610413 0.289185 -0.556946 0.483276 1441912666 0.607178 0.284851 -0.557983 0.488647 1441912666 0.607178 0.284851 -0.557983 0.488647 1441912666 0.607178 0.284851 -0.557983 0.488647 1441912666 0.607178 0.284851 -0.557983 0.488647 1441912666 0.607178 0.284851 -0.557983 0.488647 1441912666 0.607178 0.284851 -0.557983 0.488647 1441912666 0.602112 0.280151 -0.560669 0.494568 1441912666 0.602112 0.280151 -0.560669 0.494568 1441912666 0.602112 0.280151 -0.560669 0.494568 1441912666 0.602112 0.280151 -0.560669 0.494568 1441912666 0.602112 0.280151 -0.560669 0.494568 1441912666 0.602112 0.280151 -0.560669 0.494568 1441912666 0.592896 0.283081 -0.561768 0.502686 1441912666 0.592896 0.283081 -0.561768 0.502686 1441912666 0.592896 0.283081 -0.561768 0.502686 1441912666 0.592896 0.283081 -0.561768 0.502686 1441912666 0.592896 0.283081 -0.561768 0.502686 1441912666 0.592896 0.283081 -0.561768 0.502686 1441912666 0.579163 0.297363 -0.557251 0.515320 1441912666 0.579163 0.297363 -0.557251 0.515320 1441912666 0.579163 0.297363 -0.557251 0.515320 1441912666 0.579163 0.297363 -0.557251 0.515320 1441912666 0.579163 0.297363 -0.557251 0.515320 1441912666 0.579163 0.297363 -0.557251 0.515320 1441912666 0.568787 0.315491 -0.544922 0.529175 1441912666 0.568787 0.315491 -0.544922 0.529175 1441912666 0.568787 0.315491 -0.544922 0.529175 1441912666 0.568787 0.315491 -0.544922 0.529175 1441912666 0.568787 0.315491 -0.544922 0.529175 1441912666 0.571472 0.318176 -0.538269 0.531433 1441912666 0.571472 0.318176 -0.538269 0.531433 1441912666 0.571472 0.318176 -0.538269 0.531433 1441912666 0.571472 0.318176 -0.538269 0.531433 1441912666 0.580078 0.302063 -0.545715 0.523804 1441912666 0.580078 0.302063 -0.545715 0.523804 1441912666 0.580078 0.302063 -0.545715 0.523804 1441912666 0.580078 0.302063 -0.545715 0.523804 1441912666 0.585327 0.294312 -0.548523 0.519470 1441912666 0.585327 0.294312 -0.548523 0.519470 1441912666 0.585327 0.294312 -0.548523 0.519470 1441912666 0.585327 0.294312 -0.548523 0.519470 1441912666 0.585327 0.294312 -0.548523 0.519470 1441912666 0.585327 0.294312 -0.548523 0.519470 1441912666 0.590149 0.295227 -0.546936 0.515137 1441912666 0.590149 0.295227 -0.546936 0.515137 1441912666 0.590149 0.295227 -0.546936 0.515137 1441912666 0.590149 0.295227 -0.546936 0.515137 1441912666 0.590149 0.295227 -0.546936 0.515137 1441912666 0.590149 0.295227 -0.546936 0.515137 1441912666 
0.128723 -0.426941 0.088318 0.890686 1441912669 0.128723 -0.426941 0.088318 0.890686 1441912669 0.128723 -0.426941 0.088318 0.890686 1441912669 0.128723 -0.426941 0.088318 0.890686 1441912669 0.128723 -0.426941 0.088318 0.890686 1441912669 0.128723 -0.426941 0.088318 0.890686 1441912669 0.189331 -0.382446 0.107666 0.897888 1441912669 0.189331 -0.382446 0.107666 0.897888 1441912669 0.189331 -0.382446 0.107666 0.897888 1441912669 0.189331 -0.382446 0.107666 0.897888 1441912669 0.189331 -0.382446 0.107666 0.897888 1441912669 0.189331 -0.382446 0.107666 0.897888 1441912669 0.272705 -0.317444 0.123108 0.899780 1441912669 0.272705 -0.317444 0.123108 0.899780 1441912669 0.272705 -0.317444 0.123108 0.899780 1441912669 0.272705 -0.317444 0.123108 0.899780 1441912669 0.272705 -0.317444 0.123108 0.899780 1441912669 0.272705 -0.317444 0.123108 0.899780 1441912669 0.381348 -0.215515 0.138611 0.888184 1441912669 0.381348 -0.215515 0.138611 0.888184 1441912669 0.381348 -0.215515 0.138611 0.888184 1441912669 0.381348 -0.215515 0.138611 0.888184 1441912669 0.381348 -0.215515 0.138611 0.888184 1441912669 0.381348 -0.215515 0.138611 0.888184 1441912669 0.508240 -0.073547 0.132141 0.847778 1441912669 0.508240 -0.073547 0.132141 0.847778 1441912669 0.508240 -0.073547 0.132141 0.847778 1441912669 0.508240 -0.073547 0.132141 0.847778 1441912669 0.508240 -0.073547 0.132141 0.847778 1441912669 0.508240 -0.073547 0.132141 0.847778 1441912669 0.608032 0.067383 0.108948 0.783447 1441912669 0.608032 0.067383 0.108948 0.783447 1441912669 0.608032 0.067383 0.108948 0.783447 1441912669 0.608032 0.067383 0.108948 0.783447 1441912669 0.608032 0.067383 0.108948 0.783447 1441912669 0.608032 0.067383 0.108948 0.783447 1441912669 0.608032 0.067383 0.108948 0.783447 1441912669 0.669983 0.128784 0.099609 0.724243 1441912669 0.669983 0.128784 0.099609 0.724243 1441912669 0.669983 0.128784 0.099609 0.724243 1441912669 0.669983 0.128784 0.099609 0.724243 1441912669 0.669983 0.128784 0.099609 0.724243 1441912669 0.669983 0.128784 0.099609 0.724243 1441912669 0.676575 0.086243 0.051636 0.729370 1441912669 0.676575 0.086243 0.051636 0.729370 1441912669 0.676575 0.086243 0.051636 0.729370 1441912669 0.676575 0.086243 0.051636 0.729370 1441912669 0.676575 0.086243 0.051636 0.729370 1441912669 0.676575 0.086243 0.051636 0.729370 1441912669 0.659668 0.072144 0.037842 0.747070 1441912669 0.659668 0.072144 0.037842 0.747070 1441912669 0.659668 0.072144 0.037842 0.747070 1441912669 0.659668 0.072144 0.037842 0.747070 1441912669 0.659668 0.072144 0.037842 0.747070 1441912669 0.659668 0.072144 0.037842 0.747070 1441912669 0.659668 0.072144 0.037842 0.747070 1441912669 0.638489 0.035767 0.011780 0.768677 1441912669 0.638489 0.035767 0.011780 0.768677 1441912669 0.638489 0.035767 0.011780 0.768677 1441912669 0.638489 0.035767 0.011780 0.768677 1441912669 0.638489 0.035767 0.011780 0.768677 1441912669 0.638489 0.035767 0.011780 0.768677 1441912669 0.596985 -0.032654 -0.056030 0.799561 1441912669 0.596985 -0.032654 -0.056030 0.799561 1441912669 0.596985 -0.032654 -0.056030 0.799561 1441912669 0.596985 -0.032654 -0.056030 0.799561 1441912669 0.596985 -0.032654 -0.056030 0.799561 1441912669 0.596985 -0.032654 -0.056030 0.799561 1441912669 0.515930 -0.118347 -0.134033 0.837708 1441912669 0.515930 -0.118347 -0.134033 0.837708 1441912669 0.515930 -0.118347 -0.134033 0.837708 1441912669 0.515930 -0.118347 -0.134033 0.837708 1441912669 0.515930 -0.118347 -0.134033 0.837708 1441912669 0.515930 -0.118347 -0.134033 0.837708 1441912669 0.421082 -0.206543 -0.199951 0.860229 1441912669 0.421082 -0.206543 -0.199951 0.860229 1441912669 0.421082 -0.206543 -0.199951 0.860229 1441912669 0.421082 -0.206543 -0.199951 0.860229 1441912669 0.421082 -0.206543 -0.199951 0.860229 1441912669 0.421082 -0.206543 -0.199951 0.860229 1441912669 0.325867 -0.281189 -0.241211 0.869751 1441912669 0.325867 -0.281189 -0.241211 0.869751 1441912669 0.325867 -0.281189 -0.241211 0.869751 1441912669 0.325867 -0.281189 -0.241211 0.869751 1441912669 0.325867 -0.281189 -0.241211 0.869751 1441912669 0.325867 -0.281189 -0.241211 0.869751 1441912669 0.223389 -0.359619 -0.289063 0.858582 1441912669 0.223389 -0.359619 -0.289063 0.858582 1441912669 0.223389 -0.359619 -0.289063 0.858582 1441912669 0.223389 -0.359619 -0.289063 0.858582 1441912669 0.223389 -0.359619 -0.289063 0.858582 1441912669 0.223389 -0.359619 -0.289063 0.858582 1441912669 0.121765 -0.426636 -0.332520 0.832214 1441912669 0.121765 -0.426636 -0.332520 0.832214 1441912669 0.121765 -0.426636 -0.332520 0.832214 1441912669 0.121765 -0.426636 -0.332520 0.832214 1441912669 0.121765 -0.426636 -0.332520 0.832214 1441912669 0.121765 -0.426636 -0.332520 0.832214 1441912669 0.115845 -0.465637 -0.226257 0.847717 1441912669 0.115845 -0.465637 -0.226257 0.847717 1441912669 0.115845 -0.465637 -0.226257 0.847717 1441912669 0.115845 -0.465637 -0.226257 0.847717 1441912669 0.115845 -0.465637 -0.226257 0.847717 1441912670 0.115845 -0.465637 -0.226257 0.847717 1441912670 0.115845 -0.465637 -0.226257 0.847717 1441912670 0.154724 -0.482483 -0.088928 0.857483 1441912670 0.154724 -0.482483 -0.088928 0.857483 1441912670 0.154724 -0.482483 -0.088928 0.857483 1441912670 0.154724 -0.482483 -0.088928 0.857483 1441912670 0.154724 -0.482483 -0.088928 0.857483 1441912670 0.154724 -0.482483 -0.088928 0.857483 1441912670 0.141907 -0.487610 -0.092041 0.856506 1441912670 0.141907 -0.487610 -0.092041 0.856506 1441912670 0.141907 -0.487610 -0.092041 0.856506 1441912670 0.141907 -0.487610 -0.092041 0.856506 1441912670 0.141907 -0.487610 -0.092041 0.856506 1441912670 0.141907 -0.487610 -0.092041 0.856506 1441912670 0.140015 -0.482544 -0.118225 0.856506 1441912670 0.140015 -0.482544 -0.118225 0.856506 1441912670 0.140015 -0.482544 -0.118225 0.856506 1441912670 0.140015 -0.482544 -0.118225 0.856506 1441912670 0.140015 -0.482544 -0.118225 0.856506 1441912670 0.140015 -0.482544 -0.118225 0.856506 1441912670 0.145081 -0.454956 -0.079285 0.875000 1441912670 0.145081 -0.454956 -0.079285 0.875000 1441912670 0.145081 -0.454956 -0.079285 0.875000 1441912670 0.145081 -0.454956 -0.079285 0.875000 1441912670 0.145081 -0.454956 -0.079285 0.875000 1441912670 0.145081 -0.454956 -0.079285 0.875000 1441912670 0.145081 -0.454956 -0.079285 0.875000 1441912670 0.147156 -0.425049 -0.027649 0.892700 1441912670 0.147156 -0.425049 -0.027649 0.892700 1441912670 0.147156 -0.425049 -0.027649 0.892700 1441912670 0.147156 -0.425049 -0.027649 0.892700 1441912670 0.147156 -0.425049 -0.027649 0.892700 1441912670 0.157349 -0.397400 -0.001770 0.904053 1441912670 0.157349 -0.397400 -0.001770 0.904053 1441912670 0.157349 -0.397400 -0.001770 0.904053 1441912670 0.157349 -0.397400 -0.001770 0.904053 1441912670 0.157349 -0.397400 -0.001770 0.904053 1441912670 0.157349 -0.397400 -0.001770 0.904053 1441912670 0.185303 -0.369263 0.009888 0.910583 1441912670 0.185303 -0.369263 0.009888 0.910583 1441912670 0.185303 -0.369263 0.009888 0.910583 1441912670 0.185303 -0.369263 0.009888 0.910583 1441912670 0.185303 -0.369263 0.009888 0.910583 1441912670 0.185303 -0.369263 0.009888 0.910583 1441912670 0.185303 -0.369263 0.009888 0.910583 1441912670 0.236206 -0.334595 0.023193 0.911926 1441912670 0.236206 -0.334595 0.023193 0.911926 1441912670 0.236206 -0.334595 0.023193 0.911926 1441912670 0.236206 -0.334595 0.023193 0.911926 1441912670 0.236206 -0.334595 0.023193 0.911926 1441912670 0.236206 -0.334595 0.023193 0.911926 1441912670 0.306519 -0.282776 0.045471 0.907715 1441912670 0.306519 -0.282776 0.045471 0.907715 1441912670 0.306519 -0.282776 0.045471 0.907715 1441912670 0.306519 -0.282776 0.045471 0.907715 1441912670 0.306519 -0.282776 0.045471 0.907715 1441912670 0.306519 -0.282776 0.045471 0.907715 1441912670 0.394714 -0.199524 0.076111 0.893616 1441912670 0.394714 -0.199524 0.076111 0.893616 1441912670 0.394714 -0.199524 0.076111 0.893616 1441912670 0.394714 -0.199524 0.076111 0.893616 1441912670 0.394714 -0.199524 0.076111 0.893616 1441912670 0.394714 -0.199524 0.076111 0.893616 1441912670 0.394714 -0.199524 0.076111 0.893616 1441912670 0.489929 -0.085510 0.111633 0.860291 1441912670 0.489929 -0.085510 0.111633 0.860291 1441912670 0.489929 -0.085510 0.111633 0.860291 1441912670 0.489929 -0.085510 0.111633 0.860291 1441912670 0.489929 -0.085510 0.111633 0.860291 1441912670 0.489929 -0.085510 0.111633 0.860291 1441912670 0.580261 0.020935 0.117981 0.805542 1441912670 0.580261 0.020935 0.117981 0.805542 1441912670 0.580261 0.020935 0.117981 0.805542 1441912670 0.580261 0.020935 0.117981 0.805542 1441912670 0.580261 0.020935 0.117981 0.805542 1441912670 0.580261 0.020935 0.117981 0.805542 1441912670 0.644470 0.091919 0.087891 0.753906 1441912670 0.644470 0.091919 0.087891 0.753906 1441912670 0.644470 0.091919 0.087891 0.753906 1441912670 0.644470 0.091919 0.087891 0.753906 1441912670 0.644470 0.091919 0.087891 0.753906 1441912670 0.644470 0.091919 0.087891 0.753906 1441912670 0.644470 0.091919 0.087891 0.753906 1441912670 0.673889 0.089722 0.049988 0.731628 1441912670 0.673889 0.089722 0.049988 0.731628 1441912670 0.673889 0.089722 0.049988 0.731628 1441912670 0.673889 0.089722 0.049988 0.731628 1441912670 0.673889 0.089722 0.049988 0.731628 1441912670 0.673889 0.089722 0.049988 0.731628 1441912670 0.661804 0.093689 0.046265 0.742310 1441912670 0.661804 0.093689 0.046265 0.742310 1441912670 0.661804 0.093689 0.046265 0.742310 1441912670 0.661804 0.093689 0.046265 0.742310 1441912670 0.661804 0.093689 0.046265 0.742310 1441912670 0.661804 0.093689 0.046265 0.742310 1441912670 0.640259 0.062866 0.029907 0.764954 1441912670 0.640259 0.062866 0.029907 0.764954 1441912670 0.640259 0.062866 0.029907 0.764954 1441912670 0.640259 0.062866 0.029907 0.764954 1441912670 0.640259 0.062866 0.029907 0.764954 1441912670 0.640259 0.062866 0.029907 0.764954 1441912670 0.606140 -0.000671 -0.019958 0.795044 1441912670 0.606140 -0.000671 -0.019958 0.795044 1441912670 0.606140 -0.000671 -0.019958 0.795044 1441912670 0.606140 -0.000671 -0.019958 0.795044 1441912670 0.606140 -0.000671 -0.019958 0.795044 1441912670 0.606140 -0.000671 -0.019958 0.795044 1441912670 0.545349 -0.063110 -0.061035 0.833557 1441912670 0.545349 -0.063110 -0.061035 0.833557 1441912670 0.545349 -0.063110 -0.061035 0.833557 1441912670 0.545349 -0.063110 -0.061035 0.833557 1441912670 0.545349 -0.063110 -0.061035 0.833557 1441912670 0.545349 -0.063110 -0.061035 0.833557 1441912671 0.475952 -0.122253 -0.081543 0.867065 1441912671 0.475952 -0.122253 -0.081543 0.867065 1441912671 0.475952 -0.122253 -0.081543 0.867065 1441912671 0.475952 -0.122253 -0.081543 0.867065 1441912671 0.393494 -0.194519 -0.111450 0.891541 1441912671 0.393494 -0.194519 -0.111450 0.891541 1441912671 0.393494 -0.194519 -0.111450 0.891541 1441912671 0.393494 -0.194519 -0.111450 0.891541 1441912671 0.393494 -0.194519 -0.111450 0.891541 1441912671 0.393494 -0.194519 -0.111450 0.891541 1441912671 0.294312 -0.266235 -0.165710 0.902771 1441912671 0.294312 -0.266235 -0.165710 0.902771 1441912671 0.294312 -0.266235 -0.165710 0.902771 1441912671 0.294312 -0.266235 -0.165710 0.902771 1441912671 0.294312 -0.266235 -0.165710 0.902771 1441912671 0.294312 -0.266235 -0.165710 0.902771 1441912671 0.208069 -0.327698 -0.212158 0.896790 1441912671 0.208069 -0.327698 -0.212158 0.896790 1441912671 0.208069 -0.327698 -0.212158 0.896790 1441912671 0.208069 -0.327698 -0.212158 0.896790 1441912671 0.208069 -0.327698 -0.212158 0.896790 1441912671 0.208069 -0.327698 -0.212158 0.896790 1441912671 0.208069 -0.327698 -0.212158 0.896790 1441912671 0.151245 -0.369751 -0.230408 0.887268 1441912671 0.151245 -0.369751 -0.230408 0.887268 1441912671 0.151245 -0.369751 -0.230408 0.887268 1441912671 0.151245 -0.369751 -0.230408 0.887268 1441912671 0.151245 -0.369751 -0.230408 0.887268 1441912671 0.151245 -0.369751 -0.230408 0.887268 1441912671 0.128357 -0.416809 -0.207764 0.875549 1441912671 0.128357 -0.416809 -0.207764 0.875549 1441912671 0.128357 -0.416809 -0.207764 0.875549 1441912671 0.128357 -0.416809 -0.207764 0.875549 1441912671 0.128357 -0.416809 -0.207764 0.875549 1441912671 0.128357 -0.416809 -0.207764 0.875549 1441912671 0.127258 -0.456604 -0.201172 0.857239 1441912671 0.127258 -0.456604 -0.201172 0.857239 1441912671 0.127258 -0.456604 -0.201172 0.857239 1441912671 0.127258 -0.456604 -0.201172 0.857239 1441912671 0.127258 -0.456604 -0.201172 0.857239 1441912671 0.127258 -0.456604 -0.201172 0.857239 1441912671 0.127258 -0.456604 -0.201172 0.857239 1441912671 0.134827 -0.477966 -0.219543 0.839722 1441912671 0.134827 -0.477966 -0.219543 0.839722 1441912671 0.134827 -0.477966 -0.219543 0.839722 1441912671 0.134827 -0.477966 -0.219543 0.839722 1441912671 0.150757 -0.487427 -0.198975 0.836731 1441912671 0.150757 -0.487427 -0.198975 0.836731 1441912671 0.150757 -0.487427 -0.198975 0.836731 1441912671 0.150757 -0.487427 -0.198975 0.836731 1441912671 0.150757 -0.487427 -0.198975 0.836731 1441912671 0.150757 -0.487427 -0.198975 0.836731 1441912671 0.145569 -0.479309 -0.185242 0.845459 1441912671 0.145569 -0.479309 -0.185242 0.845459 1441912671 0.145569 -0.479309 -0.185242 0.845459 1441912671 0.145569 -0.479309 -0.185242 0.845459 1441912671 0.145569 -0.479309 -0.185242 0.845459 1441912671 0.145569 -0.479309 -0.185242 0.845459 1441912671 0.145569 -0.479309 -0.185242 0.845459 1441912671 0.151062 -0.455078 -0.130249 0.867798 1441912671 0.151062 -0.455078 -0.130249 0.867798 1441912671 0.151062 -0.455078 -0.130249 0.867798 1441912671 0.151062 -0.455078 -0.130249 0.867798 1441912671 0.151062 -0.455078 -0.130249 0.867798 1441912671 0.151062 -0.455078 -0.130249 0.867798 1441912671 0.167786 -0.428040 -0.071167 0.885193 1441912671 0.167786 -0.428040 -0.071167 0.885193 1441912671 0.167786 -0.428040 -0.071167 0.885193 1441912671 0.167786 -0.428040 -0.071167 0.885193 1441912671 0.167786 -0.428040 -0.071167 0.885193 1441912671 0.167786 -0.428040 -0.071167 0.885193 1441912671 0.197205 -0.396973 -0.016785 0.896179 1441912671 0.197205 -0.396973 -0.016785 0.896179 1441912671 0.197205 -0.396973 -0.016785 0.896179 1441912671 0.197205 -0.396973 -0.016785 0.896179 1441912671 0.197205 -0.396973 -0.016785 0.896179 1441912671 0.197205 -0.396973 -0.016785 0.896179 1441912671 0.197205 -0.396973 -0.016785 0.896179 1441912671 0.216064 -0.362854 0.003418 0.906433 1441912671 0.216064 -0.362854 0.003418 0.906433 1441912671 0.216064 -0.362854 0.003418 0.906433 1441912671 0.216064 -0.362854 0.003418 0.906433 1441912671 0.216064 -0.362854 0.003418 0.906433 1441912671 0.216064 -0.362854 0.003418 0.906433 1441912671 0.257568 -0.311646 0.060120 0.912598 1441912671 0.257568 -0.311646 0.060120 0.912598 1441912671 0.257568 -0.311646 0.060120 0.912598 1441912671 0.257568 -0.311646 0.060120 0.912598 1441912671 0.257568 -0.311646 0.060120 0.912598 1441912671 0.257568 -0.311646 0.060120 0.912598 1441912671 0.327759 -0.231262 0.152771 0.903137 1441912671 0.327759 -0.231262 0.152771 0.903137 1441912671 0.327759 -0.231262 0.152771 0.903137 1441912671 0.327759 -0.231262 0.152771 0.903137 1441912671 0.327759 -0.231262 0.152771 0.903137 1441912671 0.327759 -0.231262 0.152771 0.903137 1441912671 0.327759 -0.231262 0.152771 0.903137 1441912671 0.416321 -0.124390 0.225525 0.871948 1441912671 0.416321 -0.124390 0.225525 0.871948 1441912671 0.416321 -0.124390 0.225525 0.871948 1441912671 0.416321 -0.124390 0.225525 0.871948 1441912671 0.416321 -0.124390 0.225525 0.871948 1441912671 0.416321 -0.124390 0.225525 0.871948 1441912671 0.520447 -0.030457 0.195923 0.830505 1441912671 0.520447 -0.030457 0.195923 0.830505 1441912671 0.520447 -0.030457 0.195923 0.830505 1441912671 0.520447 -0.030457 0.195923 0.830505 1441912671 0.520447 -0.030457 0.195923 0.830505 1441912671 0.605652 0.062256 0.132996 0.782043 1441912672 0.605652 0.062256 0.132996 0.782043 1441912672 0.605652 0.062256 0.132996 0.782043 1441912672 0.605652 0.062256 0.132996 0.782043 1441912672 0.605652 0.062256 0.132996 0.782043 1441912672 0.605652 0.062256 0.132996 0.782043 1441912672 0.605652 0.062256 0.132996 0.782043 1441912672 0.663391 0.094360 0.070496 0.738892 1441912672 0.663391 0.094360 0.070496 0.738892 1441912672 0.663391 0.094360 0.070496 0.738892 1441912672 0.663391 0.094360 0.070496 0.738892 1441912672 0.663391 0.094360 0.070496 0.738892 1441912672 0.663391 0.094360 0.070496 0.738892 1441912672 0.676025 0.073242 0.021973 0.732849 1441912672 0.676025 0.073242 0.021973 0.732849 1441912672 0.676025 0.073242 0.021973 0.732849 1441912672 0.676025 0.073242 0.021973 0.732849 1441912672 0.676025 0.073242 0.021973 0.732849 1441912672 0.676025 0.073242 0.021973 0.732849 1441912672 0.676025 0.073242 0.021973 0.732849 1441912672 0.660400 0.052917 0.000549 0.749023 1441912672 0.660400 0.052917 0.000549 0.749023 1441912672 0.660400 0.052917 0.000549 0.749023 1441912672 0.660400 0.052917 0.000549 0.749023 1441912672 0.660400 0.052917 0.000549 0.749023 1441912672 0.660400 0.052917 0.000549 0.749023 1441912672 0.636475 0.008362 -0.026001 0.770752 1441912672 0.636475 0.008362 -0.026001 0.770752 1441912672 0.636475 0.008362 -0.026001 0.770752 1441912672 0.636475 0.008362 -0.026001 0.770752 1441912672 0.636475 0.008362 -0.026001 0.770752 1441912672 0.584839 -0.071655 -0.085999 0.803345 1441912672 0.584839 -0.071655 -0.085999 0.803345 1441912672 0.584839 -0.071655 -0.085999 0.803345 1441912672 0.584839 -0.071655 -0.085999 0.803345 1441912672 0.499451 -0.157349 -0.115662 0.843994 1441912672 0.499451 -0.157349 -0.115662 0.843994 1441912672 0.499451 -0.157349 -0.115662 0.843994 1441912672 0.499451 -0.157349 -0.115662 0.843994 1441912672 0.418457 -0.243652 -0.135803 0.864319 1441912672 0.418457 -0.243652 -0.135803 0.864319 1441912672 0.418457 -0.243652 -0.135803 0.864319 1441912672 0.418457 -0.243652 -0.135803 0.864319 1441912672 0.418457 -0.243652 -0.135803 0.864319 1441912672 0.418457 -0.243652 -0.135803 0.864319 1441912672 0.322083 -0.320618 -0.168091 0.874756 1441912672 0.322083 -0.320618 -0.168091 0.874756 1441912672 0.322083 -0.320618 -0.168091 0.874756 1441912672 0.322083 -0.320618 -0.168091 0.874756 1441912672 0.230164 -0.381042 -0.186523 0.875793 1441912672 0.230164 -0.381042 -0.186523 0.875793 1441912672 0.230164 -0.381042 -0.186523 0.875793 1441912672 0.230164 -0.381042 -0.186523 0.875793 1441912672 0.230164 -0.381042 -0.186523 0.875793 1441912672 0.230164 -0.381042 -0.186523 0.875793 1441912672 0.230164 -0.381042 -0.186523 0.875793 1441912672 0.165771 -0.424377 -0.174561 0.872864 1441912672 0.165771 -0.424377 -0.174561 0.872864 1441912672 0.165771 -0.424377 -0.174561 0.872864 1441912672 0.165771 -0.424377 -0.174561 0.872864 1441912672 0.165771 -0.424377 -0.174561 0.872864 1441912672 0.165771 -0.424377 -0.174561 0.872864 1441912672 0.122559 -0.456177 -0.161926 0.866394 1441912672 0.122559 -0.456177 -0.161926 0.866394 1441912672 0.122559 -0.456177 -0.161926 0.866394 1441912672 0.122559 -0.456177 -0.161926 0.866394 1441912672 0.122559 -0.456177 -0.161926 0.866394 1441912672 0.122559 -0.456177 -0.161926 0.866394 1441912672 0.097473 -0.477295 -0.157593 0.859009 1441912672 0.097473 -0.477295 -0.157593 0.859009 1441912672 0.097473 -0.477295 -0.157593 0.859009 1441912672 0.097473 -0.477295 -0.157593 0.859009 1441912672 0.097473 -0.477295 -0.157593 0.859009 1441912672 0.097473 -0.477295 -0.157593 0.859009 1441912672 0.102661 -0.485229 -0.140930 0.856812 1441912672 0.102661 -0.485229 -0.140930 0.856812 1441912672 0.102661 -0.485229 -0.140930 0.856812 1441912672 0.113342 -0.481812 -0.121887 0.860291 1441912672 0.113342 -0.481812 -0.121887 0.860291 1441912672 0.113342 -0.481812 -0.121887 0.860291 1441912672 0.113342 -0.481812 -0.121887 0.860291 1441912672 0.113342 -0.481812 -0.121887 0.860291 1441912672 0.122986 -0.471130 -0.095215 0.868225 1441912672 0.122986 -0.471130 -0.095215 0.868225 1441912672 0.122986 -0.471130 -0.095215 0.868225 1441912672 0.122986 -0.471130 -0.095215 0.868225 1441912672 0.122986 -0.471130 -0.095215 0.868225 1441912672 0.122986 -0.471130 -0.095215 0.868225 1441912672 0.120178 -0.454407 -0.048706 0.881287 1441912672 0.120178 -0.454407 -0.048706 0.881287 1441912672 0.120178 -0.454407 -0.048706 0.881287 1441912672 0.120178 -0.454407 -0.048706 0.881287 1441912672 0.120178 -0.454407 -0.048706 0.881287 1441912672 0.120178 -0.454407 -0.048706 0.881287 1441912672 0.131836 -0.435486 -0.003479 0.890442 1441912672 0.131836 -0.435486 -0.003479 0.890442 1441912672 0.131836 -0.435486 -0.003479 0.890442 1441912672 0.131836 -0.435486 -0.003479 0.890442 1441912672 0.131836 -0.435486 -0.003479 0.890442 1441912672 0.131836 -0.435486 -0.003479 0.890442 1441912672 0.164917 -0.410767 0.033020 0.896057 1441912672 0.164917 -0.410767 0.033020 0.896057 1441912673 0.164917 -0.410767 0.033020 0.896057 1441912673 0.164917 -0.410767 0.033020 0.896057 1441912673 0.164917 -0.410767 0.033020 0.896057 1441912673 0.164917 -0.410767 0.033020 0.896057 1441912673 0.164917 -0.410767 0.033020 0.896057 1441912673 0.214355 -0.378296 0.050232 0.899109 1441912673 0.214355 -0.378296 0.050232 0.899109 1441912673 0.214355 -0.378296 0.050232 0.899109 1441912673 0.214355 -0.378296 0.050232 0.899109 1441912673 0.214355 -0.378296 0.050232 0.899109 1441912673 0.272278 -0.333313 0.022278 0.902344 1441912673 0.272278 -0.333313 0.022278 0.902344 1441912673 0.272278 -0.333313 0.022278 0.902344 1441912673 0.272278 -0.333313 0.022278 0.902344 1441912673 0.351624 -0.267883 0.006958 0.896973 1441912673 0.351624 -0.267883 0.006958 0.896973 1441912673 0.351624 -0.267883 0.006958 0.896973 1441912673 0.351624 -0.267883 0.006958 0.896973 1441912673 0.351624 -0.267883 0.006958 0.896973 1441912673 0.351624 -0.267883 0.006958 0.896973 1441912673 0.458130 -0.160461 0.018616 0.874023 1441912673 0.458130 -0.160461 0.018616 0.874023 1441912673 0.458130 -0.160461 0.018616 0.874023 1441912673 0.458130 -0.160461 0.018616 0.874023 1441912673 0.458130 -0.160461 0.018616 0.874023 1441912673 0.458130 -0.160461 0.018616 0.874023 1441912673 0.576782 -0.014709 0.053467 0.814941 1441912673 0.576782 -0.014709 0.053467 0.814941 1441912673 0.576782 -0.014709 0.053467 0.814941 1441912673 0.576782 -0.014709 0.053467 0.814941 1441912673 0.576782 -0.014709 0.053467 0.814941 1441912673 0.576782 -0.014709 0.053467 0.814941 1441912673 0.576782 -0.014709 0.053467 0.814941 1441912673 0.658691 0.071655 0.049683 0.747253 1441912673 0.658691 0.071655 0.049683 0.747253 1441912673 0.658691 0.071655 0.049683 0.747253 1441912673 0.658691 0.071655 0.049683 0.747253 1441912673 0.658691 0.071655 0.049683 0.747253 1441912673 0.681458 0.012817 -0.023499 0.731262 1441912673 0.681458 0.012817 -0.023499 0.731262 1441912673 0.681458 0.012817 -0.023499 0.731262 1441912673 0.681458 0.012817 -0.023499 0.731262 1441912673 0.681458 0.012817 -0.023499 0.731262 1441912673 0.681458 0.012817 -0.023499 0.731262 1441912673 0.681458 0.012817 -0.023499 0.731262 1441912673 0.669678 0.031860 -0.020630 0.741638 1441912673 0.669678 0.031860 -0.020630 0.741638 1441912673 0.669678 0.031860 -0.020630 0.741638 1441912673 0.669678 0.031860 -0.020630 0.741638 1441912673 0.669678 0.031860 -0.020630 0.741638 1441912673 0.669678 0.031860 -0.020630 0.741638 1441912673 0.669373 0.045227 -0.010559 0.741394 1441912673 0.669373 0.045227 -0.010559 0.741394 1441912673 0.669373 0.045227 -0.010559 0.741394 1441912673 0.669373 0.045227 -0.010559 0.741394 1441912673 0.669373 0.045227 -0.010559 0.741394 1441912673 0.669373 0.045227 -0.010559 0.741394 1441912673 0.669373 0.045227 -0.010559 0.741394 1441912673 0.650757 -0.000671 -0.065796 0.756409 1441912673 0.650757 -0.000671 -0.065796 0.756409 1441912673 0.650757 -0.000671 -0.065796 0.756409 1441912673 0.650757 -0.000671 -0.065796 0.756409 1441912673 0.650757 -0.000671 -0.065796 0.756409 1441912673 0.650757 -0.000671 -0.065796 0.756409 1441912673 0.610291 -0.070984 -0.130676 0.778015 1441912673 0.610291 -0.070984 -0.130676 0.778015 1441912673 0.610291 -0.070984 -0.130676 0.778015 1441912673 0.610291 -0.070984 -0.130676 0.778015 1441912673 0.610291 -0.070984 -0.130676 0.778015 1441912673 0.610291 -0.070984 -0.130676 0.778015 1441912673 0.526794 -0.171082 -0.200989 0.807922 1441912673 0.526794 -0.171082 -0.200989 0.807922 1441912673 0.526794 -0.171082 -0.200989 0.807922 1441912673 0.526794 -0.171082 -0.200989 0.807922 1441912673 0.526794 -0.171082 -0.200989 0.807922 1441912673 0.526794 -0.171082 -0.200989 0.807922 1441912673 0.436951 -0.254944 -0.239319 0.828735 1441912673 0.436951 -0.254944 -0.239319 0.828735 1441912673 0.436951 -0.254944 -0.239319 0.828735 1441912673 0.436951 -0.254944 -0.239319 0.828735 1441912673 0.436951 -0.254944 -0.239319 0.828735 1441912673 0.436951 -0.254944 -0.239319 0.828735 1441912673 0.436951 -0.254944 -0.239319 0.828735 1441912673 0.361389 -0.312622 -0.213379 0.852112 1441912673 0.361389 -0.312622 -0.213379 0.852112 1441912673 0.361389 -0.312622 -0.213379 0.852112 1441912673 0.361389 -0.312622 -0.213379 0.852112 1441912673 0.361389 -0.312622 -0.213379 0.852112 1441912673 0.274292 -0.381897 -0.219971 0.854675 1441912673 0.274292 -0.381897 -0.219971 0.854675 1441912673 0.274292 -0.381897 -0.219971 0.854675 1441912673 0.274292 -0.381897 -0.219971 0.854675 1441912673 0.274292 -0.381897 -0.219971 0.854675 1441912673 0.274292 -0.381897 -0.219971 0.854675 1441912673 0.274292 -0.381897 -0.219971 0.854675 1441912673 0.183167 -0.439392 -0.244324 0.844788 1441912673 0.183167 -0.439392 -0.244324 0.844788 1441912673 0.183167 -0.439392 -0.244324 0.844788 1441912673 0.183167 -0.439392 -0.244324 0.844788 1441912673 0.183167 -0.439392 -0.244324 0.844788 1441912673 0.183167 -0.439392 -0.244324 0.844788 1441912673 0.127380 -0.467896 -0.226379 0.844727 1441912673 0.127380 -0.467896 -0.226379 0.844727 1441912673 0.127380 -0.467896 -0.226379 0.844727 1441912673 0.127380 -0.467896 -0.226379 0.844727 1441912673 0.127380 -0.467896 -0.226379 0.844727 1441912673 0.127380 -0.467896 -0.226379 0.844727 1441912673 0.099365 -0.488098 -0.186829 0.846741 1441912673 0.099365 -0.488098 -0.186829 0.846741 1441912673 0.099365 -0.488098 -0.186829 0.846741 1441912674 0.099365 -0.488098 -0.186829 0.846741 1441912674 0.099365 -0.488098 -0.186829 0.846741 1441912674 0.099365 -0.488098 -0.186829 0.846741 1441912674 0.099365 -0.488098 -0.186829 0.846741 1441912674 0.099731 -0.525879 -0.136658 0.833557 1441912674 0.099731 -0.525879 -0.136658 0.833557 1441912674 0.099731 -0.525879 -0.136658 0.833557 1441912674 0.099731 -0.525879 -0.136658 0.833557 1441912674 0.099731 -0.525879 -0.136658 0.833557 1441912674 0.099731 -0.525879 -0.136658 0.833557 1441912674 0.078064 -0.557556 -0.144287 0.813782 1441912674 0.078064 -0.557556 -0.144287 0.813782 1441912674 0.078064 -0.557556 -0.144287 0.813782 1441912674 0.078064 -0.557556 -0.144287 0.813782 1441912674 0.078064 -0.557556 -0.144287 0.813782 1441912674 0.078064 -0.557556 -0.144287 0.813782 1441912674 0.090698 -0.572144 -0.100769 0.808838 1441912674 0.090698 -0.572144 -0.100769 0.808838 1441912674 0.090698 -0.572144 -0.100769 0.808838 1441912674 0.090698 -0.572144 -0.100769 0.808838 1441912674 0.090698 -0.572144 -0.100769 0.808838 1441912674 0.090698 -0.572144 -0.100769 0.808838 1441912674 0.082642 -0.566101 -0.099548 0.814148 1441912674 0.082642 -0.566101 -0.099548 0.814148 1441912674 0.082642 -0.566101 -0.099548 0.814148 1441912674 0.082642 -0.566101 -0.099548 0.814148 1441912674 0.082642 -0.566101 -0.099548 0.814148 1441912674 0.082642 -0.566101 -0.099548 0.814148 1441912674 0.082642 -0.566101 -0.099548 0.814148 1441912674 0.090332 -0.533813 -0.073059 0.837585 1441912674 0.090332 -0.533813 -0.073059 0.837585 1441912674 0.090332 -0.533813 -0.073059 0.837585 1441912674 0.090332 -0.533813 -0.073059 0.837585 1441912674 0.090332 -0.533813 -0.073059 0.837585 1441912674 0.090332 -0.533813 -0.073059 0.837585 1441912674 0.122498 -0.488770 -0.035217 0.863037 1441912674 0.122498 -0.488770 -0.035217 0.863037 1441912674 0.122498 -0.488770 -0.035217 0.863037 1441912674 0.122498 -0.488770 -0.035217 0.863037 1441912674 0.122498 -0.488770 -0.035217 0.863037 1441912674 0.122498 -0.488770 -0.035217 0.863037 1441912674 0.171936 -0.438477 0.021973 0.881836 1441912674 0.171936 -0.438477 0.021973 0.881836 1441912674 0.171936 -0.438477 0.021973 0.881836 1441912674 0.171936 -0.438477 0.021973 0.881836 1441912674 0.171936 -0.438477 0.021973 0.881836 1441912674 
0.604919 0.300598 -0.536133 0.506165 1441912681 0.604919 0.300598 -0.536133 0.506165 1441912681 0.604919 0.300598 -0.536133 0.506165 1441912681 0.604919 0.300598 -0.536133 0.506165 1441912681 0.607056 0.290161 -0.539856 0.505737 1441912681 0.607056 0.290161 -0.539856 0.505737 1441912681 0.607056 0.290161 -0.539856 0.505737 1441912681 0.607056 0.290161 -0.539856 0.505737 1441912681 0.607056 0.290161 -0.539856 0.505737 1441912681 0.607056 0.290161 -0.539856 0.505737 1441912681 0.607422 0.283020 -0.542175 0.506897 1441912681 0.607422 0.283020 -0.542175 0.506897 1441912681 0.607422 0.283020 -0.542175 0.506897 1441912681 0.607422 0.283020 -0.542175 0.506897 1441912681 0.607422 0.280640 -0.541016 0.509460 1441912681 0.607422 0.280640 -0.541016 0.509460 1441912681 0.607422 0.280640 -0.541016 0.509460 1441912681 0.607422 0.280640 -0.541016 0.509460 1441912681 0.607422 0.280640 -0.541016 0.509460 1441912681 0.607422 0.280640 -0.541016 0.509460 1441912681 0.616028 0.277771 -0.536377 0.505554 1441912681 0.616028 0.277771 -0.536377 0.505554 1441912681 0.616028 0.277771 -0.536377 0.505554 1441912681 0.616028 0.277771 -0.536377 0.505554 1441912681 0.616028 0.277771 -0.536377 0.505554 1441912681 0.631104 0.256287 -0.546082 0.487610 1441912681 0.631104 0.256287 -0.546082 0.487610 1441912681 0.631104 0.256287 -0.546082 0.487610 1441912681 0.631104 0.256287 -0.546082 0.487610 1441912681 0.631104 0.256287 -0.546082 0.487610 1441912681 0.631104 0.256287 -0.546082 0.487610 1441912681 0.631104 0.256287 -0.546082 0.487610 1441912681 0.642273 0.245300 -0.551147 0.472717 1441912681 0.642273 0.245300 -0.551147 0.472717 1441912681 0.642273 0.245300 -0.551147 0.472717 1441912681 0.642273 0.245300 -0.551147 0.472717 1441912681 0.642273 0.245300 -0.551147 0.472717 1441912681 0.642273 0.245300 -0.551147 0.472717 1441912681 0.648621 0.250732 -0.550293 0.462036 1441912681 0.648621 0.250732 -0.550293 0.462036 1441912681 0.648621 0.250732 -0.550293 0.462036 1441912681 0.648621 0.250732 -0.550293 0.462036 1441912681 0.648621 0.250732 -0.550293 0.462036 1441912681 0.648621 0.250732 -0.550293 0.462036 1441912681 0.654785 0.256226 -0.551758 0.448486 1441912681 0.654785 0.256226 -0.551758 0.448486 1441912681 0.654785 0.256226 -0.551758 0.448486 1441912681 0.654785 0.256226 -0.551758 0.448486 1441912681 0.654785 0.256226 -0.551758 0.448486 1441912681 0.654785 0.256226 -0.551758 0.448486 1441912681 0.664612 0.250061 -0.557312 0.430176 1441912681 0.664612 0.250061 -0.557312 0.430176 1441912681 0.664612 0.250061 -0.557312 0.430176 1441912681 0.664612 0.250061 -0.557312 0.430176 1441912681 0.664612 0.250061 -0.557312 0.430176 1441912681 0.664612 0.250061 -0.557312 0.430176 1441912681 0.664612 0.250061 -0.557312 0.430176 1441912681 0.672424 0.240540 -0.561890 0.417297 1441912681 0.672424 0.240540 -0.561890 0.417297 1441912681 0.672424 0.240540 -0.561890 0.417297 1441912681 0.672424 0.240540 -0.561890 0.417297 1441912681 0.672424 0.240540 -0.561890 0.417297 1441912681 0.672424 0.240540 -0.561890 0.417297 1441912681 0.677246 0.226746 -0.567871 0.409119 1441912681 0.677246 0.226746 -0.567871 0.409119 1441912681 0.677246 0.226746 -0.567871 0.409119 1441912681 0.677246 0.226746 -0.567871 0.409119 1441912681 0.677246 0.226746 -0.567871 0.409119 1441912681 0.677246 0.226746 -0.567871 0.409119 1441912681 0.679504 0.213196 -0.573730 0.404480 1441912681 0.679504 0.213196 -0.573730 0.404480 1441912681 0.679504 0.213196 -0.573730 0.404480 1441912681 0.679504 0.213196 -0.573730 0.404480 1441912681 0.679504 0.213196 -0.573730 0.404480 1441912682 0.679504 0.213196 -0.573730 0.404480 1441912682 0.678284 0.212830 -0.574524 0.405640 1441912682 0.678284 0.212830 -0.574524 0.405640 1441912682 0.678284 0.212830 -0.574524 0.405640 1441912682 0.678284 0.212830 -0.574524 0.405640 1441912682 0.678284 0.212830 -0.574524 0.405640 1441912682 0.678284 0.212830 -0.574524 0.405640 1441912682 0.670349 0.224060 -0.571167 0.417297 1441912682 0.670349 0.224060 -0.571167 0.417297 1441912682 0.670349 0.224060 -0.571167 0.417297 1441912682 0.670349 0.224060 -0.571167 0.417297 1441912682 0.670349 0.224060 -0.571167 0.417297 1441912682 0.670349 0.224060 -0.571167 0.417297 1441912682 0.670349 0.224060 -0.571167 0.417297 1441912682 0.659119 0.244751 -0.561646 0.436035 1441912682 0.659119 0.244751 -0.561646 0.436035 1441912682 0.659119 0.244751 -0.561646 0.436035 1441912682 0.659119 0.244751 -0.561646 0.436035 1441912682 0.659119 0.244751 -0.561646 0.436035 1441912682 0.659119 0.244751 -0.561646 0.436035 1441912682 0.648315 0.263489 -0.552185 0.453125 1441912682 0.648315 0.263489 -0.552185 0.453125 1441912682 0.648315 0.263489 -0.552185 0.453125 1441912682 0.648315 0.263489 -0.552185 0.453125 1441912682 0.648315 0.263489 -0.552185 0.453125 1441912682 0.648315 0.263489 -0.552185 0.453125 1441912682 0.640259 0.273010 -0.550964 0.460327 1441912682 0.640259 0.273010 -0.550964 0.460327 1441912682 0.640259 0.273010 -0.550964 0.460327 1441912682 0.640259 0.273010 -0.550964 0.460327 1441912682 0.640259 0.273010 -0.550964 0.460327 1441912682 0.640259 0.273010 -0.550964 0.460327 1441912682 0.640259 0.273010 -0.550964 0.460327 1441912682 0.632446 0.275818 -0.557007 0.462219 1441912682 0.632446 0.275818 -0.557007 0.462219 1441912682 0.632446 0.275818 -0.557007 0.462219 1441912682 0.632446 0.275818 -0.557007 0.462219 1441912682 0.632446 0.275818 -0.557007 0.462219 1441912682 0.632446 0.275818 -0.557007 0.462219 1441912682 0.619690 0.293457 -0.554016 0.472107 1441912682 0.619690 0.293457 -0.554016 0.472107 1441912682 0.619690 0.293457 -0.554016 0.472107 1441912682 0.619690 0.293457 -0.554016 0.472107 1441912682 0.619690 0.293457 -0.554016 0.472107 1441912682 0.619690 0.293457 -0.554016 0.472107 1441912682 0.607544 0.316467 -0.545288 0.483154 1441912682 0.607544 0.316467 -0.545288 0.483154 1441912682 0.607544 0.316467 -0.545288 0.483154 1441912682 0.607544 0.316467 -0.545288 0.483154 1441912682 0.607544 0.316467 -0.545288 0.483154 1441912682 0.599976 0.333618 -0.534790 0.492676 1441912682 0.599976 0.333618 -0.534790 0.492676 1441912682 0.599976 0.333618 -0.534790 0.492676 1441912682 0.599976 0.333618 -0.534790 0.492676 1441912682 0.599976 0.333618 -0.534790 0.492676 1441912682 0.599976 0.333618 -0.534790 0.492676 1441912682 0.598022 0.335876 -0.530457 0.498108 1441912682 0.598022 0.335876 -0.530457 0.498108 1441912682 0.598022 0.335876 -0.530457 0.498108 1441912682 0.598022 0.335876 -0.530457 0.498108 1441912682 0.598022 0.335876 -0.530457 0.498108 1441912682 0.595337 0.330627 -0.526733 0.508728 1441912682 0.595337 0.330627 -0.526733 0.508728 1441912682 0.595337 0.330627 -0.526733 0.508728 1441912682 0.595337 0.330627 -0.526733 0.508728 1441912682 0.595337 0.330627 -0.526733 0.508728 1441912682 0.595337 0.330627 -0.526733 0.508728 1441912682 0.593140 0.323730 -0.519836 0.522583 1441912682 0.593140 0.323730 -0.519836 0.522583 1441912682 0.593140 0.323730 -0.519836 0.522583 1441912682 0.593140 0.323730 -0.519836 0.522583 1441912682 0.593140 0.323730 -0.519836 0.522583 1441912682 0.593140 0.323730 -0.519836 0.522583 1441912682 0.597900 0.307373 -0.518738 0.528015 1441912682 0.597900 0.307373 -0.518738 0.528015 1441912682 0.597900 0.307373 -0.518738 0.528015 1441912682 0.597900 0.307373 -0.518738 0.528015 1441912682 0.597900 0.307373 -0.518738 0.528015 1441912682 0.605835 0.282837 -0.527710 0.523865 1441912682 0.605835 0.282837 -0.527710 0.523865 1441912682 0.605835 0.282837 -0.527710 0.523865 1441912682 0.605835 0.282837 -0.527710 0.523865 1441912682 0.605835 0.282837 -0.527710 0.523865 1441912682 0.605835 0.282837 -0.527710 0.523865 1441912682 0.610352 0.265686 -0.535950 0.519226 1441912682 0.610352 0.265686 -0.535950 0.519226 1441912682 0.610352 0.265686 -0.535950 0.519226 1441912682 0.610352 0.265686 -0.535950 0.519226 1441912682 0.610352 0.265686 -0.535950 0.519226 1441912682 0.610352 0.265686 -0.535950 0.519226 1441912682 0.609497 0.265137 -0.537048 0.519409 1441912682 0.609497 0.265137 -0.537048 0.519409 1441912682 0.609497 0.265137 -0.537048 0.519409 1441912682 0.609497 0.265137 -0.537048 0.519409 1441912682 0.609497 0.265137 -0.537048 0.519409 1441912682 0.609497 0.265137 -0.537048 0.519409 1441912682 0.608032 0.273071 -0.537537 0.516479 1441912682 0.608032 0.273071 -0.537537 0.516479 1441912682 0.608032 0.273071 -0.537537 0.516479 1441912682 0.608032 0.273071 -0.537537 0.516479 1441912682 0.608032 0.273071 -0.537537 0.516479 1441912682 0.608032 0.273071 -0.537537 0.516479 1441912682 0.607178 0.285095 -0.540344 0.507935 1441912682 0.607178 0.285095 -0.540344 0.507935 1441912682 0.607178 0.285095 -0.540344 0.507935 1441912682 0.607178 0.285095 -0.540344 0.507935 1441912682 0.607178 0.285095 -0.540344 0.507935 1441912682 0.619873 0.286072 -0.543457 0.488342 1441912683 0.619873 0.286072 -0.543457 0.488342 1441912683 0.619873 0.286072 -0.543457 0.488342 1441912683 0.619873 0.286072 -0.543457 0.488342 1441912683 0.619873 0.286072 -0.543457 0.488342 1441912683 0.619873 0.286072 -0.543457 0.488342 1441912683 0.649963 0.226257 -0.574097 0.443542 1441912683 0.649963 0.226257 -0.574097 0.443542 1441912683 0.649963 0.226257 -0.574097 0.443542 1441912683 0.649963 0.226257 -0.574097 0.443542 1441912683 0.649963 0.226257 -0.574097 0.443542 1441912683 0.658081 0.220642 -0.572449 0.436401 1441912683 0.658081 0.220642 -0.572449 0.436401 1441912683 0.658081 0.220642 -0.572449 0.436401 1441912683 0.658081 0.220642 -0.572449 0.436401 1441912683 0.658081 0.220642 -0.572449 0.436401 1441912683 0.658081 0.220642 -0.572449 0.436401 1441912683 0.658325 0.239685 -0.565613 0.434937 1441912683 0.658325 0.239685 -0.565613 0.434937 1441912683 0.658325 0.239685 -0.565613 0.434937 1441912683 0.658325 0.239685 -0.565613 0.434937 1441912683 0.658325 0.239685 -0.565613 0.434937 1441912683 0.658325 0.239685 -0.565613 0.434937 1441912683 0.658020 0.246582 -0.571228 0.424072 1441912683 0.658020 0.246582 -0.571228 0.424072 1441912683 0.658020 0.246582 -0.571228 0.424072 1441912683 0.658020 0.246582 -0.571228 0.424072 1441912683 0.658020 0.246582 -0.571228 0.424072 1441912683 0.658020 0.246582 -0.571228 0.424072 1441912683 0.659729 0.247559 -0.572449 0.419189 1441912683 0.659729 0.247559 -0.572449 0.419189 1441912683 0.659729 0.247559 -0.572449 0.419189 1441912683 0.659729 0.247559 -0.572449 0.419189 1441912683 0.659729 0.247559 -0.572449 0.419189 1441912683 0.659729 0.247559 -0.572449 0.419189 1441912683 0.654053 0.269775 -0.560242 0.430786 1441912683 0.654053 0.269775 -0.560242 0.430786 1441912683 0.654053 0.269775 -0.560242 0.430786 1441912683 0.654053 0.269775 -0.560242 0.430786 1441912683 0.654053 0.269775 -0.560242 0.430786 1441912683 0.654053 0.269775 -0.560242 0.430786 1441912683 0.654053 0.269775 -0.560242 0.430786 1441912683 0.651489 0.277283 -0.558228 0.432373 1441912683 0.651489 0.277283 -0.558228 0.432373 1441912683 0.651489 0.277283 -0.558228 0.432373 1441912683 0.651489 0.277283 -0.558228 0.432373 1441912683 0.651489 0.277283 -0.558228 0.432373 1441912683 0.651489 0.277283 -0.558228 0.432373 1441912683 0.651794 0.264893 -0.565430 0.430420 1441912683 0.651794 0.264893 -0.565430 0.430420 1441912683 0.651794 0.264893 -0.565430 0.430420 1441912683 0.651794 0.264893 -0.565430 0.430420 1441912683 0.651794 0.264893 -0.565430 0.430420 1441912683 0.651794 0.264893 -0.565430 0.430420 1441912683 0.645996 0.265442 -0.567566 0.435974 1441912683 0.645996 0.265442 -0.567566 0.435974 1441912683 0.645996 0.265442 -0.567566 0.435974 1441912683 0.645996 0.265442 -0.567566 0.435974 1441912683 0.645996 0.265442 -0.567566 0.435974 1441912683 0.645996 0.265442 -0.567566 0.435974 1441912683 0.645996 0.265442 -0.567566 0.435974 1441912683 0.636780 0.281250 -0.562012 0.446716 1441912683 0.636780 0.281250 -0.562012 0.446716 1441912683 0.636780 0.281250 -0.562012 0.446716 1441912683 0.636780 0.281250 -0.562012 0.446716 1441912683 0.636780 0.281250 -0.562012 0.446716 1441912683 0.636780 0.281250 -0.562012 0.446716 1441912683 0.626709 0.303711 -0.547913 0.463440 1441912683 0.626709 0.303711 -0.547913 0.463440 1441912683 0.626709 0.303711 -0.547913 0.463440 1441912683 0.626709 0.303711 -0.547913 0.463440 1441912683 0.626709 0.303711 -0.547913 0.463440 1441912683 0.626709 0.303711 -0.547913 0.463440 1441912683 0.615051 0.324036 -0.534363 0.480774 1441912683 0.615051 0.324036 -0.534363 0.480774 1441912683 0.601013 0.337646 -0.524170 0.499939 1441912683 0.601013 0.337646 -0.524170 0.499939 1441912683 0.601013 0.337646 -0.524170 0.499939 1441912683 0.601013 0.337646 -0.524170 0.499939 1441912683 0.601013 0.337646 -0.524170 0.499939 1441912683 0.585815 0.350891 -0.512512 0.520569 1441912683 0.585815 0.350891 -0.512512 0.520569 1441912683 0.585815 0.350891 -0.512512 0.520569 1441912683 0.585815 0.350891 -0.512512 0.520569 1441912683 0.585815 0.350891 -0.512512 0.520569 1441912683 0.585815 0.350891 -0.512512 0.520569 1441912683 0.575134 0.357605 -0.505066 0.534973 1441912683 0.575134 0.357605 -0.505066 0.534973 1441912683 0.575134 0.357605 -0.505066 0.534973 1441912683 0.575134 0.357605 -0.505066 0.534973 1441912683 0.575134 0.357605 -0.505066 0.534973 1441912683 0.575134 0.357605 -0.505066 0.534973 1441912683 0.570374 0.357178 -0.498840 0.546082 1441912683 0.570374 0.357178 -0.498840 0.546082 1441912683 0.570374 0.357178 -0.498840 0.546082 1441912683 0.570374 0.357178 -0.498840 0.546082 1441912683 0.570374 0.357178 -0.498840 0.546082 1441912683 0.570374 0.357178 -0.498840 0.546082 1441912683 0.573608 0.342896 -0.501038 0.549805 1441912683 0.573608 0.342896 -0.501038 0.549805 1441912683 0.573608 0.342896 -0.501038 0.549805 1441912683 0.573608 0.342896 -0.501038 0.549805 1441912683 0.573608 0.342896 -0.501038 0.549805 1441912683 0.573608 0.342896 -0.501038 0.549805 1441912683 0.579285 0.323975 -0.508667 0.548279 1441912684 0.579285 0.323975 -0.508667 0.548279 1441912684 0.579285 0.323975 -0.508667 0.548279 1441912684 0.579285 0.323975 -0.508667 0.548279 1441912684 0.582336 0.316162 -0.510803 0.547668 1441912684 0.582336 0.316162 -0.510803 0.547668 1441912684 0.582336 0.316162 -0.510803 0.547668 1441912684 0.587097 0.315735 -0.511414 0.542236 1441912684 0.587097 0.315735 -0.511414 0.542236 1441912684 0.587097 0.315735 -0.511414 0.542236 1441912684 0.587097 0.315735 -0.511414 0.542236 1441912684 0.587097 0.315735 -0.511414 0.542236 1441912684 0.587097 0.315735 -0.511414 0.542236 1441912684 0.596069 0.313416 -0.518127 0.527222 1441912684 0.596069 0.313416 -0.518127 0.527222 1441912684 0.596069 0.313416 -0.518127 0.527222 1441912684 0.596069 0.313416 -0.518127 0.527222 1441912684 0.596069 0.313416 -0.518127 0.527222 1441912684 0.609741 0.304626 -0.531982 0.502319 1441912684 0.609741 0.304626 -0.531982 0.502319 1441912684 0.609741 0.304626 -0.531982 0.502319 1441912684 0.609741 0.304626 -0.531982 0.502319 1441912684 0.626831 0.285217 -0.550171 0.472290 1441912684 0.626831 0.285217 -0.550171 0.472290 1441912684 0.626831 0.285217 -0.550171 0.472290 1441912684 0.626831 0.285217 -0.550171 0.472290 1441912684 0.626831 0.285217 -0.550171 0.472290 1441912684 0.626831 0.285217 -0.550171 0.472290 1441912684 0.636353 0.278748 -0.554321 0.458313 1441912684 0.636353 0.278748 -0.554321 0.458313 1441912684 0.636353 0.278748 -0.554321 0.458313 1441912684 0.636353 0.278748 -0.554321 0.458313 1441912684 0.636353 0.278748 -0.554321 0.458313 1441912684 0.636353 0.278748 -0.554321 0.458313 1441912684 0.640686 0.283386 -0.549316 0.455505 1441912684 0.640686 0.283386 -0.549316 0.455505 1441912684 0.640686 0.283386 -0.549316 0.455505 1441912684 0.640686 0.283386 -0.549316 0.455505 1441912684 0.640686 0.283386 -0.549316 0.455505 1441912684 0.644104 0.279053 -0.549927 0.452576 1441912684 0.644104 0.279053 -0.549927 0.452576 1441912684 0.644104 0.279053 -0.549927 0.452576 1441912684 0.644104 0.279053 -0.549927 0.452576 1441912684 0.644104 0.279053 -0.549927 0.452576 1441912684 0.644104 0.279053 -0.549927 0.452576 1441912684 0.644104 0.279053 -0.549927 0.452576 1441912684 0.644714 0.268616 -0.558899 0.446899 1441912684 0.644714 0.268616 -0.558899 0.446899 1441912684 0.644714 0.268616 -0.558899 0.446899 1441912684 0.644714 0.268616 -0.558899 0.446899 1441912684 0.644714 0.268616 -0.558899 0.446899 1441912684 0.644714 0.268616 -0.558899 0.446899 1441912684 0.645508 0.267517 -0.561279 0.443481 1441912684 0.645508 0.267517 -0.561279 0.443481 1441912684 0.645508 0.267517 -0.561279 0.443481 1441912684 0.645508 0.267517 -0.561279 0.443481 1441912684 0.645508 0.267517 -0.561279 0.443481 1441912684 0.645508 0.267517 -0.561279 0.443481 1441912684 0.647095 0.265564 -0.560730 0.442993 1441912684 0.647095 0.265564 -0.560730 0.442993 1441912684 0.647095 0.265564 -0.560730 0.442993 1441912684 0.647095 0.265564 -0.560730 0.442993 1441912684 0.647095 0.265564 -0.560730 0.442993 1441912684 0.647095 0.265564 -0.560730 0.442993 1441912684 0.647095 0.265564 -0.560730 0.442993 1441912684 0.642334 0.272217 -0.555603 0.452271 1441912684 0.642334 0.272217 -0.555603 0.452271 1441912684 0.642334 0.272217 -0.555603 0.452271 1441912684 0.642334 0.272217 -0.555603 0.452271 1441912684 0.642334 0.272217 -0.555603 0.452271 1441912684 0.642334 0.272217 -0.555603 0.452271 1441912684 0.636841 0.276794 -0.550598 0.463318 1441912684 0.636841 0.276794 -0.550598 0.463318 1441912684 0.636841 0.276794 -0.550598 0.463318 1441912684 0.636841 0.276794 -0.550598 0.463318 1441912684 0.636841 0.276794 -0.550598 0.463318 1441912684 0.636841 0.276794 -0.550598 0.463318 1441912684 0.629456 0.276611 -0.551758 0.471985 1441912684 0.629456 0.276611 -0.551758 0.471985 1441912684 0.629456 0.276611 -0.551758 0.471985 1441912684 0.629456 0.276611 -0.551758 0.471985 1441912684 0.629456 0.276611 -0.551758 0.471985 1441912684 0.629456 0.276611 -0.551758 0.471985 1441912684 0.617981 0.286621 -0.548401 0.484924 1441912684 0.617981 0.286621 -0.548401 0.484924 1441912684 0.617981 0.286621 -0.548401 0.484924 1441912684 0.617981 0.286621 -0.548401 0.484924 1441912684 0.617981 0.286621 -0.548401 0.484924 1441912684 0.608398 0.299927 -0.542358 0.495728 1441912684 0.608398 0.299927 -0.542358 0.495728 1441912684 0.608398 0.299927 -0.542358 0.495728 1441912684 0.608398 0.299927 -0.542358 0.495728 1441912684 0.608398 0.299927 -0.542358 0.495728 1441912684 0.608398 0.299927 -0.542358 0.495728 1441912684 0.600647 0.311768 -0.540283 0.500061 1441912684 0.600647 0.311768 -0.540283 0.500061 1441912684 0.600647 0.311768 -0.540283 0.500061 1441912684 0.592590 0.326477 -0.535156 0.505798 1441912684 0.592590 0.326477 -0.535156 0.505798 1441912684 0.592590 0.326477 -0.535156 0.505798 1441912685 0.592590 0.326477 -0.535156 0.505798 1441912685 0.592590 0.326477 -0.535156 0.505798 1441912685 0.592590 0.326477 -0.535156 0.505798 1441912685 0.592590 0.326477 -0.535156 0.505798 1441912685 0.584229 0.338928 -0.528748 0.513977 1441912685 0.584229 0.338928 -0.528748 0.513977 1441912685 0.584229 0.338928 -0.528748 0.513977 1441912685 0.584229 0.338928 -0.528748 0.513977 1441912685 0.584229 0.338928 -0.528748 0.513977 1441912685 0.577393 0.346069 -0.523376 0.522400 1441912685 0.577393 0.346069 -0.523376 0.522400 1441912685 0.577393 0.346069 -0.523376 0.522400 1441912685 0.577393 0.346069 -0.523376 0.522400 1441912685 0.571045 0.353577 -0.515625 0.531982 1441912685 0.571045 0.353577 -0.515625 0.531982 1441912685 0.571045 0.353577 -0.515625 0.531982 1441912685 0.571045 0.353577 -0.515625 0.531982 1441912685 0.571045 0.353577 -0.515625 0.531982 1441912685 0.571045 0.353577 -0.515625 0.531982 1441912685 0.569702 0.355774 -0.507507 0.539673 1441912685 0.569702 0.355774 -0.507507 0.539673 1441912685 0.569702 0.355774 -0.507507 0.539673 1441912685 0.569702 0.355774 -0.507507 0.539673 1441912685 0.569702 0.355774 -0.507507 0.539673 1441912685 0.569702 0.355774 -0.507507 0.539673 1441912685 0.575439 0.348511 -0.503906 0.541687 1441912685 0.575439 0.348511 -0.503906 0.541687 1441912685 0.575439 0.348511 -0.503906 0.541687 1441912685 0.575439 0.348511 -0.503906 0.541687 1441912685 0.584778 0.328735 -0.509949 0.538391 1441912685 0.584778 0.328735 -0.509949 0.538391 1441912685 0.584778 0.328735 -0.509949 0.538391 1441912685 0.584778 0.328735 -0.509949 0.538391 1441912685 0.584778 0.328735 -0.509949 0.538391 1441912685 0.584778 0.328735 -0.509949 0.538391 1441912685 0.590820 0.312012 -0.516296 0.535706 1441912685 0.590820 0.312012 -0.516296 0.535706 1441912685 0.590820 0.312012 -0.516296 0.535706 1441912685 0.590820 0.312012 -0.516296 0.535706 1441912685 0.590820 0.312012 -0.516296 0.535706 1441912685 0.590820 0.312012 -0.516296 0.535706 1441912685 0.592712 0.306274 -0.517639 0.535645 1441912685 0.592712 0.306274 -0.517639 0.535645 1441912685 0.592712 0.306274 -0.517639 0.535645 1441912685 0.592712 0.306274 -0.517639 0.535645 1441912685 0.592712 0.306274 -0.517639 0.535645 1441912685 0.593506 0.306335 -0.519653 0.532715 1441912685 0.593506 0.306335 -0.519653 0.532715 1441912685 0.593506 0.306335 -0.519653 0.532715 1441912685 0.593506 0.306335 -0.519653 0.532715 1441912685 0.593506 0.306335 -0.519653 0.532715 1441912685 0.593506 0.306335 -0.519653 0.532715 1441912685 0.593018 0.313049 -0.522827 0.526245 1441912685 0.593018 0.313049 -0.522827 0.526245 1441912685 0.593018 0.313049 -0.522827 0.526245 1441912685 0.593018 0.313049 -0.522827 0.526245 1441912685 0.593018 0.313049 -0.522827 0.526245 1441912685 0.588806 0.327332 -0.525635 0.519470 1441912685 0.588806 0.327332 -0.525635 0.519470 1441912685 0.588806 0.327332 -0.525635 0.519470 1441912685 0.588806 0.327332 -0.525635 0.519470 1441912685 0.588806 0.327332 -0.525635 0.519470 1441912685 0.588806 0.327332 -0.525635 0.519470 1441912685 0.586670 0.351868 -0.515442 0.516052 1441912685 0.586670 0.351868 -0.515442 0.516052 1441912685 0.586670 0.351868 -0.515442 0.516052 1441912685 0.586670 0.351868 -0.515442 0.516052 1441912685 0.586670 0.351868 -0.515442 0.516052 1441912685 0.602661 0.340454 -0.518860 0.501587 1441912685 0.602661 0.340454 -0.518860 0.501587 1441912685 0.602661 0.340454 -0.518860 0.501587 1441912685 0.602661 0.340454 -0.518860 0.501587 1441912685 0.602661 0.340454 -0.518860 0.501587 1441912685 0.602661 0.340454 -0.518860 0.501587 1441912685 0.609497 0.326782 -0.524658 0.496399 1441912685 0.609497 0.326782 -0.524658 0.496399 1441912685 0.609497 0.326782 -0.524658 0.496399 1441912685 0.609497 0.326782 -0.524658 0.496399 1441912685 0.609497 0.326782 -0.524658 0.496399 1441912685 0.609497 0.326782 -0.524658 0.496399 1441912685 0.603882 0.318848 -0.531128 0.501465 1441912685 0.603882 0.318848 -0.531128 0.501465 1441912685 0.603882 0.318848 -0.531128 0.501465 1441912685 0.603882 0.318848 -0.531128 0.501465 1441912685 0.603882 0.318848 -0.531128 0.501465 1441912685 0.603882 0.318848 -0.531128 0.501465 1441912685 0.596924 0.325134 -0.526123 0.510986 1441912685 0.596924 0.325134 -0.526123 0.510986 1441912685 0.596924 0.325134 -0.526123 0.510986 1441912685 0.596924 0.325134 -0.526123 0.510986 1441912685 0.596924 0.325134 -0.526123 0.510986 1441912685 0.596924 0.325134 -0.526123 0.510986 1441912685 0.602356 0.329346 -0.521790 0.506348 1441912685 0.602356 0.329346 -0.521790 0.506348 1441912685 0.602356 0.329346 -0.521790 0.506348 1441912685 0.602356 0.329346 -0.521790 0.506348 1441912685 0.602356 0.329346 -0.521790 0.506348 1441912685 0.602356 0.329346 -0.521790 0.506348 1441912685 0.607300 0.321533 -0.529907 0.496948 1441912685 0.607300 0.321533 -0.529907 0.496948 1441912685 0.607300 0.321533 -0.529907 0.496948 1441912686 0.607300 0.321533 -0.529907 0.496948 1441912686 0.607300 0.321533 -0.529907 0.496948 1441912686 0.607300 0.321533 -0.529907 0.496948 1441912686 0.607300 0.321533 -0.529907 0.496948 1441912686 0.607239 0.321167 -0.529480 0.497681 1441912686 0.607239 0.321167 -0.529480 0.497681 1441912686 0.607239 0.321167 -0.529480 0.497681 1441912686 0.607239 0.321167 -0.529480 0.497681 1441912686 0.607239 0.321167 -0.529480 0.497681 1441912686 0.607239 0.321167 -0.529480 0.497681 1441912686 0.602417 0.320313 -0.528442 0.505188 1441912686 0.602417 0.320313 -0.528442 0.505188 1441912686 0.602417 0.320313 -0.528442 0.505188 1441912686 0.602417 0.320313 -0.528442 0.505188 1441912686 0.602417 0.320313 -0.528442 0.505188 1441912686 0.602417 0.320313 -0.528442 0.505188 1441912686 0.594360 0.320374 -0.527710 0.515320 1441912686 0.594360 0.320374 -0.527710 0.515320 1441912686 0.594360 0.320374 -0.527710 0.515320 1441912686 0.594360 0.320374 -0.527710 0.515320 1441912686 0.594360 0.320374 -0.527710 0.515320 1441912686 0.594360 0.320374 -0.527710 0.515320 1441912686 0.588196 0.328186 -0.520264 0.524963 1441912686 0.588196 0.328186 -0.520264 0.524963 1441912686 0.588196 0.328186 -0.520264 0.524963 1441912686 0.588196 0.328186 -0.520264 0.524963 1441912686 0.588196 0.328186 -0.520264 0.524963 1441912686 0.588196 0.328186 -0.520264 0.524963 1441912686 0.588562 0.328308 -0.521301 0.523499 1441912686 0.588562 0.328308 -0.521301 0.523499 1441912686 0.588562 0.328308 -0.521301 0.523499 1441912686 0.588562 0.328308 -0.521301 0.523499 1441912686 0.588562 0.328308 -0.521301 0.523499 1441912686 0.588562 0.328308 -0.521301 0.523499 1441912686 0.589722 0.327576 -0.525757 0.518127 1441912686 0.589722 0.327576 -0.525757 0.518127 1441912686 0.589722 0.327576 -0.525757 0.518127 1441912686 0.589722 0.327576 -0.525757 0.518127 1441912686 0.589722 0.327576 -0.525757 0.518127 1441912686 0.589722 0.327576 -0.525757 0.518127 1441912686 0.586914 0.334106 -0.524292 0.518616 1441912686 0.586914 0.334106 -0.524292 0.518616 1441912686 0.586914 0.334106 -0.524292 0.518616 1441912686 0.586914 0.334106 -0.524292 0.518616 1441912686 0.586914 0.334106 -0.524292 0.518616 1441912686 0.582031 0.343994 -0.518188 0.523804 1441912686 0.582031 0.343994 -0.518188 0.523804 1441912686 0.582031 0.343994 -0.518188 0.523804 1441912686 0.582031 0.343994 -0.518188 0.523804 1441912686 0.582031 0.343994 -0.518188 0.523804 1441912686 0.582031 0.343994 -0.518188 0.523804 1441912686 0.577454 0.352295 -0.510864 0.530457 1441912686 0.577454 0.352295 -0.510864 0.530457 1441912686 0.577454 0.352295 -0.510864 0.530457 1441912686 0.577454 0.352295 -0.510864 0.530457 1441912686 0.577454 0.352295 -0.510864 0.530457 1441912686 0.577454 0.352295 -0.510864 0.530457 1441912686 0.575928 0.356995 -0.504272 0.535278 1441912686 0.575928 0.356995 -0.504272 0.535278 1441912686 0.575928 0.356995 -0.504272 0.535278 1441912686 0.575928 0.356995 -0.504272 0.535278 1441912686 0.575928 0.356995 -0.504272 0.535278 1441912686 0.575928 0.356995 -0.504272 0.535278 1441912686 0.579163 0.355530 -0.500061 0.536743 1441912686 0.579163 0.355530 -0.500061 0.536743 1441912686 0.579163 0.355530 -0.500061 0.536743 1441912686 0.579163 0.355530 -0.500061 0.536743 1441912686 0.579163 0.355530 -0.500061 0.536743 1441912686 0.579163 0.355530 -0.500061 0.536743 1441912686 0.586914 0.343811 -0.501465 0.534607 1441912686 0.586914 0.343811 -0.501465 0.534607 1441912686 0.586914 0.343811 -0.501465 0.534607 1441912686 0.586914 0.343811 -0.501465 0.534607 1441912686 0.586914 0.343811 -0.501465 0.534607 1441912686 0.586914 0.343811 -0.501465 0.534607 1441912686 0.594238 0.326660 -0.507568 0.531494 1441912686 0.594238 0.326660 -0.507568 0.531494 1441912686 0.594238 0.326660 -0.507568 0.531494 1441912686 0.594238 0.326660 -0.507568 0.531494 1441912686 0.594238 0.326660 -0.507568 0.531494 1441912686 0.594238 0.326660 -0.507568 0.531494 1441912686
[truncated: 163,880 more chars]
