# Supplementary material for: Quaternion-Based Gesture Recognition Using Wireless Wearable Motion Capture Sensors
Source: Sensors (Basel). 2016 Apr 28;16(5):605. doi: 10.3390/s16050605 (PMC4883296; doi:10.3390/s16050605)
Supplement: Supplementary file 1 [file sensors-16-00605-s001.zip › MultiSensorGestureData/P4/1. Jab/Training16.txt]

0.247681 -0.412659 0.280334 0.830505 1441912498 0.247925 -0.412903 0.280823 0.830139 1441912498 0.247925 -0.412903 0.280823 0.830139 1441912498 0.247925 -0.412903 0.280823 0.830139 1441912498 0.247925 -0.412903 0.280823 0.830139 1441912498 0.247925 -0.412903 0.280823 0.830139 1441912498 0.247925 -0.412903 0.280823 0.830139 1441912498 0.248291 -0.412964 0.280823 0.830017 1441912498 0.248291 -0.412964 0.280823 0.830017 1441912498 0.248291 -0.412964 0.280823 0.830017 1441912498 0.248291 -0.412964 0.280823 0.830017 1441912498 0.248291 -0.412964 0.280823 0.830017 1441912498 0.248291 -0.412964 0.280823 0.830017 1441912498 0.248962 -0.413208 0.280945 0.829651 1441912498 0.248962 -0.413208 0.280945 0.829651 1441912498 0.248962 -0.413208 0.280945 0.829651 1441912498 0.248962 -0.413208 0.280945 0.829651 1441912498 0.248962 -0.413208 0.280945 0.829651 1441912498 0.248962 -0.413208 0.280945 0.829651 1441912498 0.248962 -0.413208 0.280945 0.829651 1441912498 0.248962 -0.413208 0.280945 0.829651 1441912498 0.249451 -0.413513 0.281677 0.829102 1441912498 0.249451 -0.413513 0.281677 0.829102 1441912498 0.249451 -0.413513 0.281677 0.829102 1441912498 0.249451 -0.413513 0.281677 0.829102 1441912498 0.249451 -0.413513 0.281677 0.829102 1441912498 0.249451 -0.413513 0.281677 0.829102 1441912498 0.250305 -0.413269 0.282227 0.828796 1441912498 0.250305 -0.413269 0.282227 0.828796 1441912498 0.250305 -0.413269 0.282227 0.828796 1441912498 0.250305 -0.413269 0.282227 0.828796 1441912498 0.252747 -0.409912 0.285156 0.828674 1441912498 0.252747 -0.409912 0.285156 0.828674 1441912498 0.252747 -0.409912 0.285156 0.828674 1441912498 0.252747 -0.409912 0.285156 0.828674 1441912498 0.252747 -0.409912 0.285156 0.828674 1441912498 0.252747 -0.409912 0.285156 0.828674 1441912498 0.250977 -0.390076 0.293884 0.835693 1441912498 0.250977 -0.390076 0.293884 0.835693 1441912498 0.250977 -0.390076 0.293884 0.835693 1441912498 0.250977 -0.390076 0.293884 0.835693 1441912498 0.250977 -0.390076 0.293884 0.835693 1441912498 0.250977 -0.390076 0.293884 0.835693 1441912498 0.232544 -0.363342 0.302368 0.849976 1441912498 0.232544 -0.363342 0.302368 0.849976 1441912498 0.232544 -0.363342 0.302368 0.849976 1441912498 0.232544 -0.363342 0.302368 0.849976 1441912498 0.201782 -0.331360 0.323242 0.863098 1441912498 0.201782 -0.331360 0.323242 0.863098 1441912498 0.201782 -0.331360 0.323242 0.863098 1441912499 0.201782 -0.331360 0.323242 0.863098 1441912499 0.160034 -0.292419 0.361023 0.870911 1441912499 0.160034 -0.292419 0.361023 0.870911 1441912499 0.160034 -0.292419 0.361023 0.870911 1441912499 0.160034 -0.292419 0.361023 0.870911 1441912499 0.160034 -0.292419 0.361023 0.870911 1441912499 0.160034 -0.292419 0.361023 0.870911 1441912499 0.096436 -0.253418 0.405151 0.873108 1441912499 0.096436 -0.253418 0.405151 0.873108 1441912499 0.096436 -0.253418 0.405151 0.873108 1441912499 0.096436 -0.253418 0.405151 0.873108 1441912499 0.096436 -0.253418 0.405151 0.873108 1441912499 0.096436 -0.253418 0.405151 0.873108 1441912499 0.002441 -0.224060 0.422913 0.877991 1441912499 0.002441 -0.224060 0.422913 0.877991 1441912499 0.002441 -0.224060 0.422913 0.877991 1441912499 0.002441 -0.224060 0.422913 0.877991 1441912499 0.002441 -0.224060 0.422913 0.877991 1441912499 0.002441 -0.224060 0.422913 0.877991 1441912499 -0.104736 -0.204529 0.397888 0.888184 1441912499 -0.104736 -0.204529 0.397888 0.888184 1441912499 -0.104736 -0.204529 0.397888 0.888184 1441912499 -0.104736 -0.204529 0.397888 0.888184 1441912499 -0.104736 -0.204529 0.397888 0.888184 1441912499 -0.104736 -0.204529 0.397888 0.888184 1441912499 -0.205322 -0.191101 0.307678 0.909180 1441912499 -0.205322 -0.191101 0.307678 0.909180 1441912499 -0.205322 -0.191101 0.307678 0.909180 1441912499 -0.205322 -0.191101 0.307678 0.909180 1441912499 -0.205322 -0.191101 0.307678 0.909180 1441912499 -0.205322 -0.191101 0.307678 0.909180 1441912499 -0.244019 -0.204956 0.231506 0.919128 1441912499 -0.244019 -0.204956 0.231506 0.919128 1441912499 -0.244019 -0.204956 0.231506 0.919128 1441912499 -0.244019 -0.204956 0.231506 0.919128 1441912499 -0.244019 -0.204956 0.231506 0.919128 1441912499 -0.244019 -0.204956 0.231506 0.919128 1441912499 -0.244019 -0.204956 0.231506 0.919128 1441912499 -0.244019 -0.204956 0.231506 0.919128 1441912499 -0.231384 -0.239502 0.297119 0.894836 1441912499 -0.231384 -0.239502 0.297119 0.894836 1441912499 -0.231384 -0.239502 0.297119 0.894836 1441912499 -0.231384 -0.239502 0.297119 0.894836 1441912499 -0.231384 -0.239502 0.297119 0.894836 1441912499 -0.231384 -0.239502 0.297119 0.894836 1441912499 -0.215454 -0.245667 0.312256 0.892029 1441912499 -0.215454 -0.245667 0.312256 0.892029 1441912499 -0.215454 -0.245667 0.312256 0.892029 1441912499 -0.215454 -0.245667 0.312256 0.892029 1441912499 -0.215454 -0.245667 0.312256 0.892029 1441912499 -0.215454 -0.245667 0.312256 0.892029 1441912499 -0.175049 -0.242310 0.308044 0.903198 1441912499 -0.175049 -0.242310 0.308044 0.903198 1441912499 -0.175049 -0.242310 0.308044 0.903198 1441912499 -0.175049 -0.242310 0.308044 0.903198 1441912499 -0.175049 -0.242310 0.308044 0.903198 1441912499 -0.175049 -0.242310 0.308044 0.903198 1441912499 -0.114136 -0.255554 0.354675 0.892090 1441912499 -0.114136 -0.255554 0.354675 0.892090 1441912499 -0.114136 -0.255554 0.354675 0.892090 1441912499 -0.114136 -0.255554 0.354675 0.892090 1441912499 -0.114136 -0.255554 0.354675 0.892090 1441912499 -0.114136 -0.255554 0.354675 0.892090 1441912499 -0.036194 -0.266785 0.401001 0.875610 1441912499 -0.036194 -0.266785 0.401001 0.875610 1441912499 -0.036194 -0.266785 0.401001 0.875610 1441912499 -0.036194 -0.266785 0.401001 0.875610 1441912499 -0.036194 -0.266785 0.401001 0.875610 1441912499 -0.036194 -0.266785 0.401001 0.875610 1441912499 0.039734 -0.279907 0.401428 0.871155 1441912499 0.039734 -0.279907 0.401428 0.871155 1441912499 0.039734 -0.279907 0.401428 0.871155 1441912499 0.039734 -0.279907 0.401428 0.871155 1441912499 0.039734 -0.279907 0.401428 0.871155 1441912499 0.039734 -0.279907 0.401428 0.871155 1441912499 0.113098 -0.300293 0.377136 0.868774 1441912499 0.113098 -0.300293 0.377136 0.868774 1441912499 0.113098 -0.300293 0.377136 0.868774 1441912499 0.113098 -0.300293 0.377136 0.868774 1441912499 0.113098 -0.300293 0.377136 0.868774 1441912499 0.113098 -0.300293 0.377136 0.868774 1441912499 0.172119 -0.324707 0.330383 0.869324 1441912499 0.172119 -0.324707 0.330383 0.869324 1441912499 0.172119 -0.324707 0.330383 0.869324 1441912499 0.172119 -0.324707 0.330383 0.869324 1441912499 0.236816 -0.344116 0.305725 0.855530 1441912499 0.236816 -0.344116 0.305725 0.855530 1441912499 0.236816 -0.344116 0.305725 0.855530 1441912499 0.236816 -0.344116 0.305725 0.855530 1441912499 0.236816 -0.344116 0.305725 0.855530 1441912499 0.236816 -0.344116 0.305725 0.855530 1441912499 0.305603 -0.341125 0.321411 0.828796 1441912499 0.305603 -0.341125 0.321411 0.828796 1441912499 0.305603 -0.341125 0.321411 0.828796 1441912499 0.305603 -0.341125 0.321411 0.828796 1441912499 0.305603 -0.341125 0.321411 0.828796 1441912499 0.305603 -0.341125 0.321411 0.828796 1441912499 0.324524 -0.339844 0.323975 0.821045 1441912499 0.324524 -0.339844 0.323975 0.821045 1441912499 0.324524 -0.339844 0.323975 0.821045 1441912499 0.324524 -0.339844 0.323975 0.821045 1441912499 0.324524 -0.339844 0.323975 0.821045 1441912499 0.324524 -0.339844 0.323975 0.821045 1441912499 0.325500 -0.331543 0.356750 0.810425 1441912499 0.325500 -0.331543 0.356750 0.810425 1441912499 0.325500 -0.331543 0.356750 0.810425 1441912500 0.325500 -0.331543 0.356750 0.810425 1441912500 0.325500 -0.331543 0.356750 0.810425 1441912500 0.325500 -0.331543 0.356750 0.810425 1441912500 0.308167 -0.308167 0.387207 0.812439 1441912500 0.308167 -0.308167 0.387207 0.812439 1441912500 0.308167 -0.308167 0.387207 0.812439 1441912500 0.308167 -0.308167 0.387207 0.812439 1441912500 0.308167 -0.308167 0.387207 0.812439 1441912500 0.308167 -0.308167 0.387207 0.812439 1441912500 0.274841 -0.285767 0.397278 0.827576 1441912500 0.274841 -0.285767 0.397278 0.827576 1441912500 0.274841 -0.285767 0.397278 0.827576 1441912500 0.274841 -0.285767 0.397278 0.827576 1441912500 0.274841 -0.285767 0.397278 0.827576 1441912500 0.274841 -0.285767 0.397278 0.827576 1441912500 0.222046 -0.262939 0.392212 0.853027 1441912500 0.222046 -0.262939 0.392212 0.853027 1441912500 0.222046 -0.262939 0.392212 0.853027 1441912500 0.222046 -0.262939 0.392212 0.853027 1441912500 0.222046 -0.262939 0.392212 0.853027 1441912500 0.222046 -0.262939 0.392212 0.853027 1441912500 0.165466 -0.231995 0.383606 0.878357 1441912500 0.165466 -0.231995 0.383606 0.878357 1441912500 0.165466 -0.231995 0.383606 0.878357 1441912500 0.165466 -0.231995 0.383606 0.878357 1441912500 0.165466 -0.231995 0.383606 0.878357 1441912500 0.165466 -0.231995 0.383606 0.878357 1441912500 0.109009 -0.197937 0.378662 0.897461 1441912500 0.109009 -0.197937 0.378662 0.897461 1441912500 0.109009 -0.197937 0.378662 0.897461 1441912500 0.109009 -0.197937 0.378662 0.897461 1441912500 0.109009 -0.197937 0.378662 0.897461 1441912500 0.109009 -0.197937 0.378662 0.897461 1441912500 0.040405 -0.172119 0.378235 0.908630 1441912500 0.040405 -0.172119 0.378235 0.908630 1441912500 0.040405 -0.172119 0.378235 0.908630 1441912500 0.040405 -0.172119 0.378235 0.908630 1441912500 0.040405 -0.172119 0.378235 0.908630 1441912500 0.040405 -0.172119 0.378235 0.908630 1441912500 -0.057251 -0.155457 0.357300 0.919128 1441912500 -0.057251 -0.155457 0.357300 0.919128 1441912500 -0.057251 -0.155457 0.357300 0.919128 1441912500 -0.057251 -0.155457 0.357300 0.919128 1441912500 -0.057251 -0.155457 0.357300 0.919128 1441912500 -0.057251 -0.155457 0.357300 0.919128 1441912500 -0.057251 -0.155457 0.357300 0.919128 1441912500 -0.057251 -0.155457 0.357300 0.919128 1441912500 -0.142212 -0.149109 0.283569 0.936523 1441912500 -0.142212 -0.149109 0.283569 0.936523 1441912500 -0.142212 -0.149109 0.283569 0.936523 1441912500 -0.142212 -0.149109 0.283569 0.936523 1441912500 -0.142212 -0.149109 0.283569 0.936523 1441912500 -0.142212 -0.149109 0.283569 0.936523 1441912500 -0.214355 -0.160583 0.199402 0.942566 1441912500 -0.214355 -0.160583 0.199402 0.942566 1441912500 -0.214355 -0.160583 0.199402 0.942566 1441912500 -0.214355 -0.160583 0.199402 0.942566 1441912500 -0.214355 -0.160583 0.199402 0.942566 1441912500 -0.214355 -0.160583 0.199402 0.942566 1441912500 -0.234436 -0.184509 0.170898 0.939026 1441912500 -0.234436 -0.184509 0.170898 0.939026 1441912500 -0.234436 -0.184509 0.170898 0.939026 1441912500 -0.234436 -0.184509 0.170898 0.939026 1441912500 -0.234436 -0.184509 0.170898 0.939026 1441912500 -0.234436 -0.184509 0.170898 0.939026 1441912500 -0.221436 -0.226379 0.270630 0.909058 1441912500 -0.221436 -0.226379 0.270630 0.909058 1441912500 -0.221436 -0.226379 0.270630 0.909058 1441912500 -0.221436 -0.226379 0.270630 0.909058 1441912500 -0.221436 -0.226379 0.270630 0.909058 1441912500 -0.221436 -0.226379 0.270630 0.909058 1441912500 -0.221436 -0.226379 0.270630 0.909058 1441912500 -0.221436 -0.226379 0.270630 0.909058 1441912500 -0.213623 -0.210388 0.242310 0.922668 1441912500 -0.213623 -0.210388 0.242310 0.922668 1441912500 -0.213623 -0.210388 0.242310 0.922668 1441912500 -0.213623 -0.210388 0.242310 0.922668 1441912500 -0.213623 -0.210388 0.242310 0.922668 1441912500 -0.213623 -0.210388 0.242310 0.922668 1441912500 -0.179077 -0.205872 0.253784 0.927979 1441912500 -0.179077 -0.205872 0.253784 0.927979 1441912500 -0.179077 -0.205872 0.253784 0.927979 1441912500 -0.179077 -0.205872 0.253784 0.927979 1441912500 -0.179077 -0.205872 0.253784 0.927979 1441912500 -0.179077 -0.205872 0.253784 0.927979 1441912500 -0.121094 -0.221436 0.319824 0.913208 1441912500 -0.121094 -0.221436 0.319824 0.913208 1441912500 -0.121094 -0.221436 0.319824 0.913208 1441912500 -0.121094 -0.221436 0.319824 0.913208 1441912500 -0.121094 -0.221436 0.319824 0.913208 1441912500 -0.121094 -0.221436 0.319824 0.913208 1441912500 -0.048218 -0.239868 0.394165 0.885864 1441912500 -0.048218 -0.239868 0.394165 0.885864 1441912500 -0.048218 -0.239868 0.394165 0.885864 1441912500 -0.048218 -0.239868 0.394165 0.885864 1441912500 -0.048218 -0.239868 0.394165 0.885864 1441912500 -0.048218 -0.239868 0.394165 0.885864 1441912500 0.027832 -0.256409 0.416626 0.871704 1441912500 0.027832 -0.256409 0.416626 0.871704 1441912500 0.027832 -0.256409 0.416626 0.871704 1441912500 0.027832 -0.256409 0.416626 0.871704 1441912500 0.027832 -0.256409 0.416626 0.871704 1441912500 0.027832 -0.256409 0.416626 0.871704 1441912500 0.096497 -0.272766 0.399658 0.869751 1441912500 0.096497 -0.272766 0.399658 0.869751 1441912500 0.096497 -0.272766 0.399658 0.869751 1441912500 0.096497 -0.272766 0.399658 0.869751 1441912500 0.096497 -0.272766 0.399658 0.869751 1441912500 0.096497 -0.272766 0.399658 0.869751 1441912500 0.152039 -0.303955 0.357910 0.869690 1441912500 0.152039 -0.303955 0.357910 0.869690 1441912500 0.152039 -0.303955 0.357910 0.869690 1441912500 0.152039 -0.303955 0.357910 0.869690 1441912500 0.152039 -0.303955 0.357910 0.869690 1441912501 0.152039 -0.303955 0.357910 0.869690 1441912501 0.207031 -0.329712 0.332214 0.859070 1441912501 0.207031 -0.329712 0.332214 0.859070 1441912501 0.207031 -0.329712 0.332214 0.859070 1441912501 0.207031 -0.329712 0.332214 0.859070 1441912501 0.207031 -0.329712 0.332214 0.859070 1441912501 0.207031 -0.329712 0.332214 0.859070 1441912501 0.269836 -0.340149 0.325256 0.840027 1441912501 0.269836 -0.340149 0.325256 0.840027 1441912501 0.269836 -0.340149 0.325256 0.840027 1441912501 0.269836 -0.340149 0.325256 0.840027 1441912501 0.269836 -0.340149 0.325256 0.840027 1441912501 0.314514 -0.335022 0.319153 0.828796 1441912501 0.314514 -0.335022 0.319153 0.828796 1441912501 0.314514 -0.335022 0.319153 0.828796 1441912501 0.314514 -0.335022 0.319153 0.828796 1441912501 0.314514 -0.335022 0.319153 0.828796 1441912501 0.314514 -0.335022 0.319153 0.828796 1441912501 0.322815 -0.333984 0.313293 0.828247 1441912501 0.322815 -0.333984 0.313293 0.828247 1441912501 0.322815 -0.333984 0.313293 0.828247 1441912501 0.322815 -0.333984 0.313293 0.828247 1441912501 0.322815 -0.333984 0.313293 0.828247 1441912501 0.322815 -0.333984 0.313293 0.828247 1441912501 0.318542 -0.318787 0.351624 0.820496 1441912501 0.318542 -0.318787 0.351624 0.820496 1441912501 0.318542 -0.318787 0.351624 0.820496 1441912501 0.318542 -0.318787 0.351624 0.820496 1441912501 0.318542 -0.318787 0.351624 0.820496 1441912501 0.318542 -0.318787 0.351624 0.820496 1441912501 0.318542 -0.318787 0.351624 0.820496 1441912501 0.293335 -0.297791 0.368042 0.830505 1441912501 0.293335 -0.297791 0.368042 0.830505 1441912501 0.293335 -0.297791 0.368042 0.830505 1441912501 0.293335 -0.297791 0.368042 0.830505 1441912501 0.293335 -0.297791 0.368042 0.830505 1441912501 0.293335 -0.297791 0.368042 0.830505 1441912501 0.252014 -0.285706 0.363708 0.849976 1441912501 0.252014 -0.285706 0.363708 0.849976 1441912501 0.252014 -0.285706 0.363708 0.849976 1441912501 0.252014 -0.285706 0.363708 0.849976 1441912501 0.252014 -0.285706 0.363708 0.849976 1441912501 0.252014 -0.285706 0.363708 0.849976 1441912501 0.252014 -0.285706 0.363708 0.849976 1441912501 0.197449 -0.265381 0.359985 0.872314 1441912501 0.197449 -0.265381 0.359985 0.872314 1441912501 0.197449 -0.265381 0.359985 0.872314 1441912501 0.197449 -0.265381 0.359985 0.872314 1441912501 0.197449 -0.265381 0.359985 0.872314 1441912501 0.197449 -0.265381 0.359985 0.872314 1441912501 0.140869 -0.239380 0.365295 0.888428 1441912501 0.140869 -0.239380 0.365295 0.888428 1441912501 0.140869 -0.239380 0.365295 0.888428 1441912501 0.140869 -0.239380 0.365295 0.888428 1441912501 0.140869 -0.239380 0.365295 0.888428 1441912501 0.140869 -0.239380 0.365295 0.888428 1441912501 0.140869 -0.239380 0.365295 0.888428 1441912501 0.085388 -0.209473 0.365173 0.903015 1441912501 0.085388 -0.209473 0.365173 0.903015 1441912501 0.085388 -0.209473 0.365173 0.903015 1441912501 0.085388 -0.209473 0.365173 0.903015 1441912501 0.085388 -0.209473 0.365173 0.903015 1441912501 0.085388 -0.209473 0.365173 0.903015 1441912501 0.009155 -0.182068 0.364136 0.913330 1441912501 0.009155 -0.182068 0.364136 0.913330 1441912501 0.009155 -0.182068 0.364136 0.913330 1441912501 0.009155 -0.182068 0.364136 0.913330 1441912501 0.009155 -0.182068 0.364136 0.913330 1441912501 0.009155 -0.182068 0.364136 0.913330 1441912501 -0.069397 -0.161255 0.343201 0.922668 1441912501 -0.069397 -0.161255 0.343201 0.922668 1441912501 -0.069397 -0.161255 0.343201 0.922668 1441912501 -0.069397 -0.161255 0.343201 0.922668 1441912501 -0.069397 -0.161255 0.343201 0.922668 1441912501 -0.069397 -0.161255 0.343201 0.922668 1441912501 -0.152283 -0.153809 0.298218 0.929626 1441912501 -0.152283 -0.153809 0.298218 0.929626 1441912501 -0.152283 -0.153809 0.298218 0.929626 1441912501 -0.152283 -0.153809 0.298218 0.929626 1441912501 -0.152283 -0.153809 0.298218 0.929626 1441912501 -0.152283 -0.153809 0.298218 0.929626 1441912501 -0.152283 -0.153809 0.298218 0.929626 1441912501 -0.218750 -0.163574 0.227661 0.934631 1441912501 -0.218750 -0.163574 0.227661 0.934631 1441912501 -0.218750 -0.163574 0.227661 0.934631 1441912501 -0.218750 -0.163574 0.227661 0.934631 1441912501 -0.218750 -0.163574 0.227661 0.934631 1441912501 -0.218750 -0.163574 0.227661 0.934631 1441912501 -0.258728 -0.172668 0.177551 0.933655 1441912501 -0.258728 -0.172668 0.177551 0.933655 1441912501 -0.258728 -0.172668 0.177551 0.933655 1441912501 -0.258728 -0.172668 0.177551 0.933655 1441912501 -0.258728 -0.172668 0.177551 0.933655 1441912501 -0.258728 -0.172668 0.177551 0.933655 1441912501 -0.244324 -0.212830 0.256897 0.910461 1441912501 -0.244324 -0.212830 0.256897 0.910461 1441912501 -0.244324 -0.212830 0.256897 0.910461 1441912501 -0.244324 -0.212830 0.256897 0.910461 1441912501 -0.244324 -0.212830 0.256897 0.910461 1441912501 -0.244324 -0.212830 0.256897 0.910461 1441912501 -0.246155 -0.206421 0.232483 0.918030 1441912501 -0.246155 -0.206421 0.232483 0.918030 1441912501 -0.246155 -0.206421 0.232483 0.918030 1441912501 -0.246155 -0.206421 0.232483 0.918030 1441912501 -0.246155 -0.206421 0.232483 0.918030 1441912501 -0.246155 -0.206421 0.232483 0.918030 1441912501 -0.246155 -0.206421 0.232483 0.918030 1441912501 -0.230835 -0.193542 0.217773 0.928345 1441912501 -0.230835 -0.193542 0.217773 0.928345 1441912501 -0.230835 -0.193542 0.217773 0.928345 1441912501 -0.230835 -0.193542 0.217773 0.928345 1441912501 -0.230835 -0.193542 0.217773 0.928345 1441912502 -0.230835 -0.193542 0.217773 0.928345 1441912502 -0.187622 -0.200928 0.286560 0.917725 1441912502 -0.187622 -0.200928 0.286560 0.917725 1441912502 -0.187622 -0.200928 0.286560 0.917725 1441912502 -0.187622 -0.200928 0.286560 0.917725 1441912502 -0.116699 -0.217712 0.355713 0.901306 1441912502 -0.116699 -0.217712 0.355713 0.901306 1441912502 -0.116699 -0.217712 0.355713 0.901306 1441912502 -0.116699 -0.217712 0.355713 0.901306 1441912502 -0.116699 -0.217712 0.355713 0.901306 1441912502 -0.116699 -0.217712 0.355713 0.901306 1441912502 -0.042297 -0.237793 0.393250 0.887085 1441912502 -0.042297 -0.237793 0.393250 0.887085 1441912502 -0.042297 -0.237793 0.393250 0.887085 1441912502 -0.042297 -0.237793 0.393250 0.887085 1441912502 -0.042297 -0.237793 0.393250 0.887085 1441912502 -0.042297 -0.237793 0.393250 0.887085 1441912502 0.038208 -0.259033 0.391846 0.881958 1441912502 0.038208 -0.259033 0.391846 0.881958 1441912502 0.038208 -0.259033 0.391846 0.881958 1441912502 0.038208 -0.259033 0.391846 0.881958 1441912502 0.038208 -0.259033 0.391846 0.881958 1441912502 0.038208 -0.259033 0.391846 0.881958 1441912502 0.118591 -0.283203 0.366211 0.878357 1441912502 0.118591 -0.283203 0.366211 0.878357 1441912502 0.118591 -0.283203 0.366211 0.878357 1441912502 0.118591 -0.283203 0.366211 0.878357 1441912502 0.118591 -0.283203 0.366211 0.878357 1441912502 0.118591 -0.283203 0.366211 0.878357 1441912502 0.186707 -0.309814 0.344971 0.866089 1441912502 0.186707 -0.309814 0.344971 0.866089 1441912502 0.186707 -0.309814 0.344971 0.866089 1441912502 0.186707 -0.309814 0.344971 0.866089 1441912502 0.186707 -0.309814 0.344971 0.866089 1441912502 0.186707 -0.309814 0.344971 0.866089 1441912502 0.256592 -0.313049 0.344299 0.847107 1441912502 0.256592 -0.313049 0.344299 0.847107 1441912502 0.256592 -0.313049 0.344299 0.847107 1441912502 0.256592 -0.313049 0.344299 0.847107 1441912502 0.256592 -0.313049 0.344299 0.847107 1441912502 0.256592 -0.313049 0.344299 0.847107 1441912502 0.304138 -0.309875 0.328125 0.838928 1441912502 0.304138 -0.309875 0.328125 0.838928 1441912502 0.304138 -0.309875 0.328125 0.838928 1441912502 0.304138 -0.309875 0.328125 0.838928 1441912502 0.304138 -0.309875 0.328125 0.838928 1441912502 0.304138 -0.309875 0.328125 0.838928 1441912502 0.304138 -0.309875 0.328125 0.838928 1441912502 0.323059 -0.321472 0.297363 0.838928 1441912502 0.323059 -0.321472 0.297363 0.838928 1441912502 0.323059 -0.321472 0.297363 0.838928 1441912502 0.336426 -0.319641 0.323059 0.824768 1441912502 0.336426 -0.319641 0.323059 0.824768 1441912502 0.336426 -0.319641 0.323059 0.824768 1441912502 0.336426 -0.319641 0.323059 0.824768 1441912502 0.336426 -0.319641 0.323059 0.824768 1441912502 0.336426 -0.319641 0.323059 0.824768 1441912502 0.326172 -0.305786 0.349304 0.823425 1441912502 0.326172 -0.305786 0.349304 0.823425 1441912502 0.326172 -0.305786 0.349304 0.823425 1441912502 0.326172 -0.305786 0.349304 0.823425 1441912502 0.326172 -0.305786 0.349304 0.823425 1441912502 0.326172 -0.305786 0.349304 0.823425 1441912502 0.297119 -0.299683 0.353821 0.834656 1441912502 0.297119 -0.299683 0.353821 0.834656 1441912502 0.297119 -0.299683 0.353821 0.834656 1441912502 0.297119 -0.299683 0.353821 0.834656 1441912502 0.297119 -0.299683 0.353821 0.834656 1441912502 0.297119 -0.299683 0.353821 0.834656 1441912502 0.297119 -0.299683 0.353821 0.834656 1441912502 0.256104 -0.289246 0.356323 0.850708 1441912502 0.256104 -0.289246 0.356323 0.850708 1441912502 0.256104 -0.289246 0.356323 0.850708 1441912502 0.256104 -0.289246 0.356323 0.850708 1441912502 0.256104 -0.289246 0.356323 0.850708 1441912502 0.203613 -0.274170 0.371033 0.863464 1441912502 0.203613 -0.274170 0.371033 0.863464 1441912502 0.203613 -0.274170 0.371033 0.863464 1441912502 0.203613 -0.274170 0.371033 0.863464 1441912502 0.203613 -0.274170 0.371033 0.863464 1441912502 0.203613 -0.274170 0.371033 0.863464 1441912502 0.203613 -0.274170 0.371033 0.863464 1441912502 0.145508 -0.251282 0.390808 0.873413 1441912502 0.145508 -0.251282 0.390808 0.873413 1441912502 0.145508 -0.251282 0.390808 0.873413 1441912502 0.145508 -0.251282 0.390808 0.873413 1441912502 0.145508 -0.251282 0.390808 0.873413 1441912502 0.145508 -0.251282 0.390808 0.873413 1441912502 0.081421 -0.224182 0.399170 0.885254 1441912502 0.081421 -0.224182 0.399170 0.885254 1441912502 0.081421 -0.224182 0.399170 0.885254 1441912502 0.081421 -0.224182 0.399170 0.885254 1441912502 0.081421 -0.224182 0.399170 0.885254 1441912502 0.081421 -0.224182 0.399170 0.885254 1441912502 0.081421 -0.224182 0.399170 0.885254 1441912502 0.008667 -0.206116 0.402710 0.891724 1441912502 0.008667 -0.206116 0.402710 0.891724 1441912502 0.008667 -0.206116 0.402710 0.891724 1441912502 0.008667 -0.206116 0.402710 0.891724 1441912502 0.008667 -0.206116 0.402710 0.891724 1441912502 -0.079224 -0.190979 0.395569 0.894836 1441912502 -0.079224 -0.190979 0.395569 0.894836 1441912502 -0.079224 -0.190979 0.395569 0.894836 1441912502 -0.079224 -0.190979 0.395569 0.894836 1441912502 -0.079224 -0.190979 0.395569 0.894836 1441912503 -0.174316 -0.183716 0.355774 0.899597 1441912503 -0.174316 -0.183716 0.355774 0.899597 1441912503 -0.174316 -0.183716 0.355774 0.899597 1441912503 -0.174316 -0.183716 0.355774 0.899597 1441912503 -0.174316 -0.183716 0.355774 0.899597 1441912503 -0.174316 -0.183716 0.355774 0.899597 1441912503 -0.174316 -0.183716 0.355774 0.899597 1441912503 -0.256165 -0.184875 0.272705 0.908752 1441912503 -0.256165 -0.184875 0.272705 0.908752 1441912503 -0.256165 -0.184875 0.272705 0.908752 1441912503 -0.281128 -0.194519 0.237732 0.909180 1441912503 -0.281128 -0.194519 0.237732 0.909180 1441912503 -0.281128 -0.194519 0.237732 0.909180 1441912503 -0.281128 -0.194519 0.237732 0.909180 1441912503 -0.281128 -0.194519 0.237732 0.909180 1441912503 -0.265808 -0.241638 0.337402 0.870117 1441912503 -0.265808 -0.241638 0.337402 0.870117 1441912503 -0.265808 -0.241638 0.337402 0.870117 1441912503 -0.265808 -0.241638 0.337402 0.870117 1441912503 -0.265808 -0.241638 0.337402 0.870117 1441912503 -0.263733 -0.225159 0.310364 0.885071 1441912503 -0.263733 -0.225159 0.310364 0.885071 1441912503 -0.263733 -0.225159 0.310364 0.885071 1441912503 -0.263733 -0.225159 0.310364 0.885071 1441912503 -0.263733 -0.225159 0.310364 0.885071 1441912503 -0.263733 -0.225159 0.310364 0.885071 1441912503 -0.240784 -0.215820 0.315002 0.892273 1441912503 -0.240784 -0.215820 0.315002 0.892273 1441912503 -0.240784 -0.215820 0.315002 0.892273 1441912503 -0.240784 -0.215820 0.315002 0.892273 1441912503 -0.240784 -0.215820 0.315002 0.892273 1441912503 -0.240784 -0.215820 0.315002 0.892273 1441912503 -0.200256 -0.219421 0.350159 0.888306 1441912503 -0.200256 -0.219421 0.350159 0.888306 1441912503 -0.200256 -0.219421 0.350159 0.888306 1441912503 -0.200256 -0.219421 0.350159 0.888306 1441912503 -0.200256 -0.219421 0.350159 0.888306 1441912503 -0.200256 -0.219421 0.350159 0.888306 1441912503 -0.129822 -0.237915 0.377197 0.885559 1441912503 -0.129822 -0.237915 0.377197 0.885559 1441912503 -0.129822 -0.237915 0.377197 0.885559 1441912503 -0.048767 -0.261353 0.414185 0.870483 1441912503 -0.048767 -0.261353 0.414185 0.870483 1441912503 -0.048767 -0.261353 0.414185 0.870483 1441912503 -0.048767 -0.261353 0.414185 0.870483 1441912503 -0.048767 -0.261353 0.414185 0.870483 1441912503 0.034729 -0.271301 0.425903 0.862366 1441912503 0.034729 -0.271301 0.425903 0.862366 1441912503 0.034729 -0.271301 0.425903 0.862366 1441912503 0.034729 -0.271301 0.425903 0.862366 1441912503 0.034729 -0.271301 0.425903 0.862366 1441912503 0.034729 -0.271301 0.425903 0.862366 1441912503 0.108887 -0.286926 0.401123 0.863037 1441912503 0.108887 -0.286926 0.401123 0.863037 1441912503 0.108887 -0.286926 0.401123 0.863037 1441912503 0.108887 -0.286926 0.401123 0.863037 1441912503 0.108887 -0.286926 0.401123 0.863037 1441912503 0.108887 -0.286926 0.401123 0.863037 1441912503 0.167297 -0.300232 0.362549 0.866211 1441912503 0.167297 -0.300232 0.362549 0.866211 1441912503 0.167297 -0.300232 0.362549 0.866211 1441912503 0.167297 -0.300232 0.362549 0.866211 1441912503 0.167297 -0.300232 0.362549 0.866211 1441912503 0.167297 -0.300232 0.362549 0.866211 1441912503 0.222961 -0.302917 0.333862 0.864319 1441912503 0.222961 -0.302917 0.333862 0.864319 1441912503 0.222961 -0.302917 0.333862 0.864319 1441912503 0.222961 -0.302917 0.333862 0.864319 1441912503 0.222961 -0.302917 0.333862 0.864319 1441912503 0.272400 -0.295898 0.339233 0.850342 1441912503 0.272400 -0.295898 0.339233 0.850342 1441912503 0.272400 -0.295898 0.339233 0.850342 1441912503 0.272400 -0.295898 0.339233 0.850342 1441912503 0.272400 -0.295898 0.339233 0.850342 1441912503 0.272400 -0.295898 0.339233 0.850342 1441912503 0.284302 -0.287292 0.343262 0.847778 1441912503 0.284302 -0.287292 0.343262 0.847778 1441912503 0.284302 -0.287292 0.343262 0.847778 1441912503 0.284302 -0.287292 0.343262 0.847778 1441912503 0.284302 -0.287292 0.343262 0.847778 1441912503 0.284302 -0.287292 0.343262 0.847778 1441912503 0.282349 -0.284912 0.363647 0.840698 1441912503 0.282349 -0.284912 0.363647 0.840698 1441912503 0.282349 -0.284912 0.363647 0.840698 1441912503 0.282349 -0.284912 0.363647 0.840698 1441912503 0.282349 -0.284912 0.363647 0.840698 1441912503 0.282349 -0.284912 0.363647 0.840698 1441912503 0.282349 -0.284912 0.363647 0.840698 1441912503 0.269653 -0.274963 0.390686 0.835999 1441912503 0.269653 -0.274963 0.390686 0.835999 1441912503 0.269653 -0.274963 0.390686 0.835999 1441912503 0.269653 -0.274963 0.390686 0.835999 1441912503 0.269653 -0.274963 0.390686 0.835999 1441912503 0.241638 -0.263794 0.402893 0.842407 1441912503 0.241638 -0.263794 0.402893 0.842407 1441912503 0.241638 -0.263794 0.402893 0.842407 1441912503 0.241638 -0.263794 0.402893 0.842407 1441912503 0.241638 -0.263794 0.402893 0.842407 1441912503 0.241638 -0.263794 0.402893 0.842407 1441912503 0.191223 -0.254211 0.391296 0.863525 1441912504 0.191223 -0.254211 0.391296 0.863525 1441912504 0.191223 -0.254211 0.391296 0.863525 1441912504 0.191223 -0.254211 0.391296 0.863525 1441912504 0.191223 -0.254211 0.391296 0.863525 1441912504 0.191223 -0.254211 0.391296 0.863525 1441912504 0.137085 -0.240051 0.385986 0.880066 1441912504 
0.300110 -0.630005 0.170166 0.695740 1441912509 0.300110 -0.630005 0.170166 0.695740 1441912509 0.300110 -0.630005 0.170166 0.695740 1441912509 0.300110 -0.630005 0.170166 0.695740 1441912509 0.300110 -0.630005 0.170166 0.695740 1441912509 0.300110 -0.630005 0.170166 0.695740 1441912509 0.304382 -0.627869 0.179077 0.693542 1441912509 0.304382 -0.627869 0.179077 0.693542 1441912509 0.304382 -0.627869 0.179077 0.693542 1441912509 0.304382 -0.627869 0.179077 0.693542 1441912509 0.304382 -0.627869 0.179077 0.693542 1441912509 0.304382 -0.627869 0.179077 0.693542 1441912509 0.312256 -0.623413 0.191711 0.690735 1441912509 0.312256 -0.623413 0.191711 0.690735 1441912509 0.312256 -0.623413 0.191711 0.690735 1441912509 0.312256 -0.623413 0.191711 0.690735 1441912509 0.312256 -0.623413 0.191711 0.690735 1441912509 0.312256 -0.623413 0.191711 0.690735 1441912509 0.320007 -0.619751 0.203003 0.687195 1441912509 0.320007 -0.619751 0.203003 0.687195 1441912509 0.320007 -0.619751 0.203003 0.687195 1441912509 0.320007 -0.619751 0.203003 0.687195 1441912509 0.320007 -0.619751 0.203003 0.687195 1441912509 0.320007 -0.619751 0.203003 0.687195 1441912509 0.330933 -0.615173 0.217651 0.681641 1441912509 0.330933 -0.615173 0.217651 0.681641 1441912509 0.330933 -0.615173 0.217651 0.681641 1441912509 0.330933 -0.615173 0.217651 0.681641 1441912509 0.330933 -0.615173 0.217651 0.681641 1441912509 0.330933 -0.615173 0.217651 0.681641 1441912509 0.330933 -0.615173 0.217651 0.681641 1441912509 0.348145 -0.607117 0.241333 0.672241 1441912509 0.348145 -0.607117 0.241333 0.672241 1441912509 0.348145 -0.607117 0.241333 0.672241 1441912509 0.348145 -0.607117 0.241333 0.672241 1441912509 0.348145 -0.607117 0.241333 0.672241 1441912509 0.348145 -0.607117 0.241333 0.672241 1441912509 0.362000 -0.601440 0.255188 0.664917 1441912509 0.362000 -0.601440 0.255188 0.664917 1441912509 0.362000 -0.601440 0.255188 0.664917 1441912509 0.362000 -0.601440 0.255188 0.664917 1441912509 0.362000 -0.601440 0.255188 0.664917 1441912509 0.362000 -0.601440 0.255188 0.664917 1441912509 0.365601 -0.602051 0.252930 0.663208 1441912509 0.365601 -0.602051 0.252930 0.663208 1441912509 0.365601 -0.602051 0.252930 0.663208 1441912509 0.365601 -0.602051 0.252930 0.663208 1441912509 0.365601 -0.602051 0.252930 0.663208 1441912509 0.365601 -0.602051 0.252930 0.663208 1441912509 0.363708 -0.603760 0.247253 0.664856 1441912509 0.363708 -0.603760 0.247253 0.664856 1441912509 0.363708 -0.603760 0.247253 0.664856 1441912509 0.363708 -0.603760 0.247253 0.664856 1441912509 0.363708 -0.603760 0.247253 0.664856 1441912509 0.363708 -0.603760 0.247253 0.664856 1441912509 0.359619 -0.604980 0.243103 0.667480 1441912509 0.359619 -0.604980 0.243103 0.667480 1441912509 0.359619 -0.604980 0.243103 0.667480 1441912509 0.359619 -0.604980 0.243103 0.667480 1441912509 0.351624 -0.608459 0.235168 0.671448 1441912509 0.351624 -0.608459 0.235168 0.671448 1441912509 0.351624 -0.608459 0.235168 0.671448 1441912509 0.351624 -0.608459 0.235168 0.671448 1441912509 0.351624 -0.608459 0.235168 0.671448 1441912509 0.351624 -0.608459 0.235168 0.671448 1441912509 0.351624 -0.608459 0.235168 0.671448 1441912509 0.342041 -0.613281 0.223877 0.675842 1441912509 0.342041 -0.613281 0.223877 0.675842 1441912509 0.342041 -0.613281 0.223877 0.675842 1441912509 0.342041 -0.613281 0.223877 0.675842 1441912509 0.342041 -0.613281 0.223877 0.675842 1441912509 0.342041 -0.613281 0.223877 0.675842 1441912509 0.335266 -0.615540 0.215393 0.679871 1441912509 0.335266 -0.615540 0.215393 0.679871 1441912509 0.335266 -0.615540 0.215393 0.679871 1441912509 0.335266 -0.615540 0.215393 0.679871 1441912509 0.335266 -0.615540 0.215393 0.679871 1441912509 0.335266 -0.615540 0.215393 0.679871 1441912509 0.335266 -0.615540 0.215393 0.679871 1441912509 0.323914 -0.619446 0.203125 0.685608 1441912509 0.323914 -0.619446 0.203125 0.685608 1441912509 0.323914 -0.619446 0.203125 0.685608 1441912509 0.323914 -0.619446 0.203125 0.685608 1441912509 0.314331 -0.623169 0.191406 0.690063 1441912509 0.314331 -0.623169 0.191406 0.690063 1441912509 0.314331 -0.623169 0.191406 0.690063 1441912509 0.314331 -0.623169 0.191406 0.690063 1441912509 0.308655 -0.625427 0.187012 0.691772 1441912509 0.308655 -0.625427 0.187012 0.691772 1441912509 0.308655 -0.625427 0.187012 0.691772 1441912509 0.308655 -0.625427 0.187012 0.691772 1441912509 0.308655 -0.625427 0.187012 0.691772 1441912509 0.308655 -0.625427 0.187012 0.691772 1441912510 0.303406 -0.628540 0.180969 0.692871 1441912510 0.303406 -0.628540 0.180969 0.692871 1441912510 0.303406 -0.628540 0.180969 0.692871 1441912510 0.303406 -0.628540 0.180969 0.692871 1441912510 0.303406 -0.628540 0.180969 0.692871 1441912510 0.295654 -0.632568 0.168945 0.695618 1441912510 0.295654 -0.632568 0.168945 0.695618 1441912510 0.295654 -0.632568 0.168945 0.695618 1441912510 0.295654 -0.632568 0.168945 0.695618 1441912510 0.295654 -0.632568 0.168945 0.695618 1441912510 0.295654 -0.632568 0.168945 0.695618 1441912510 0.290222 -0.635559 0.159485 0.697388 1441912510 0.290222 -0.635559 0.159485 0.697388 1441912510 0.290222 -0.635559 0.159485 0.697388 1441912510 0.290222 -0.635559 0.159485 0.697388 1441912510 0.290222 -0.635559 0.159485 0.697388 1441912510 0.290222 -0.635559 0.159485 0.697388 1441912510 0.290222 -0.635559 0.159485 0.697388 1441912510 0.288391 -0.636230 0.155334 0.698486 1441912510 0.288391 -0.636230 0.155334 0.698486 1441912510 0.288391 -0.636230 0.155334 0.698486 1441912510 0.288391 -0.636230 0.155334 0.698486 1441912510 0.288391 -0.636230 0.155334 0.698486 1441912510 0.288391 -0.636230 0.155334 0.698486 1441912510 0.286377 -0.637573 0.148987 0.699463 1441912510 0.286377 -0.637573 0.148987 0.699463 1441912510 0.286377 -0.637573 0.148987 0.699463 1441912510 0.286377 -0.637573 0.148987 0.699463 1441912510 0.286377 -0.637573 0.148987 0.699463 1441912510 0.286377 -0.637573 0.148987 0.699463 1441912510 0.277832 -0.640198 0.134644 0.703430 1441912510 0.277832 -0.640198 0.134644 0.703430 1441912510 0.277832 -0.640198 0.134644 0.703430 1441912510 0.277832 -0.640198 0.134644 0.703430 1441912510 0.277832 -0.640198 0.134644 0.703430 1441912510 0.277832 -0.640198 0.134644 0.703430 1441912510 0.273682 -0.638550 0.126892 0.708008 1441912510 0.273682 -0.638550 0.126892 0.708008 1441912510 0.273682 -0.638550 0.126892 0.708008 1441912510 0.273682 -0.638550 0.126892 0.708008 1441912510 0.273682 -0.638550 0.126892 0.708008 1441912510 0.273682 -0.638550 0.126892 0.708008 1441912510 0.274170 -0.635498 0.129150 0.710144 1441912510 0.274170 -0.635498 0.129150 0.710144 1441912510 0.274170 -0.635498 0.129150 0.710144 1441912510 0.274170 -0.635498 0.129150 0.710144 1441912510 0.274170 -0.635498 0.129150 0.710144 1441912510 0.274170 -0.635498 0.129150 0.710144 1441912510 0.274170 -0.635498 0.129150 0.710144 1441912510 0.274414 -0.633911 0.134155 0.710510 1441912510 0.274414 -0.633911 0.134155 0.710510 1441912510 0.274414 -0.633911 0.134155 0.710510 1441912510 0.274414 -0.633911 0.134155 0.710510 1441912510 0.274414 -0.633911 0.134155 0.710510 1441912510 0.276672 -0.631897 0.139709 0.710388 1441912510 0.276672 -0.631897 0.139709 0.710388 1441912510 0.276672 -0.631897 0.139709 0.710388 1441912510 0.276672 -0.631897 0.139709 0.710388 1441912510 0.276672 -0.631897 0.139709 0.710388 1441912510 0.277893 -0.630737 0.141968 0.710449 1441912510 0.277893 -0.630737 0.141968 0.710449 1441912510 0.277893 -0.630737 0.141968 0.710449 1441912510 0.277893 -0.630737 0.141968 0.710449 1441912510 0.277893 -0.630737 0.141968 0.710449 1441912510 0.277893 -0.630737 0.141968 0.710449 1441912510 0.277893 -0.630737 0.141968 0.710449 1441912510 0.283569 -0.629578 0.149048 0.707764 1441912510 0.283569 -0.629578 0.149048 0.707764 1441912510 0.283569 -0.629578 0.149048 0.707764 1441912510 0.283569 -0.629578 0.149048 0.707764 1441912510 0.283569 -0.629578 0.149048 0.707764 1441912510 0.283569 -0.629578 0.149048 0.707764 1441912510 0.291199 -0.629211 0.161316 0.702332 1441912510 0.291199 -0.629211 0.161316 0.702332 1441912510 0.291199 -0.629211 0.161316 0.702332 1441912510 0.291199 -0.629211 0.161316 0.702332 1441912510 0.291199 -0.629211 0.161316 0.702332 1441912510 0.291199 -0.629211 0.161316 0.702332 1441912510 0.291199 -0.629211 0.161316 0.702332 1441912510 0.302063 -0.627747 0.176758 0.695313 1441912510 0.302063 -0.627747 0.176758 0.695313 1441912510 0.302063 -0.627747 0.176758 0.695313 1441912510 0.302063 -0.627747 0.176758 0.695313 1441912510 0.302063 -0.627747 0.176758 0.695313 1441912510 0.302063 -0.627747 0.176758 0.695313 1441912510 0.313232 -0.624634 0.191162 0.689270 1441912510 0.313232 -0.624634 0.191162 0.689270 1441912510 0.313232 -0.624634 0.191162 0.689270 1441912510 0.313232 -0.624634 0.191162 0.689270 1441912510 0.313232 -0.624634 0.191162 0.689270 1441912510 0.313232 -0.624634 0.191162 0.689270 1441912510 0.321716 -0.621216 0.201660 0.685486 1441912510 0.321716 -0.621216 0.201660 0.685486 1441912510 0.321716 -0.621216 0.201660 0.685486 1441912510 0.321716 -0.621216 0.201660 0.685486 1441912510 0.321716 -0.621216 0.201660 0.685486 1441912510 0.321716 -0.621216 0.201660 0.685486 1441912510 0.321716 -0.621216 0.201660 0.685486 1441912510 0.335388 -0.613403 0.216003 0.681580 1441912510 0.335388 -0.613403 0.216003 0.681580 1441912510 0.335388 -0.613403 0.216003 0.681580 1441912510 0.335388 -0.613403 0.216003 0.681580 1441912510 0.335388 -0.613403 0.216003 0.681580 1441912510 0.335388 -0.613403 0.216003 0.681580 1441912510 0.346741 -0.603882 0.223328 0.682068 1441912510 0.346741 -0.603882 0.223328 0.682068 1441912510 0.346741 -0.603882 0.223328 0.682068 1441912510 0.346741 -0.603882 0.223328 0.682068 1441912510 0.346741 -0.603882 0.223328 0.682068 1441912510 0.346741 -0.603882 0.223328 0.682068 1441912510 0.344543 -0.610840 0.208496 0.681641 1441912510 0.344543 -0.610840 0.208496 0.681641 1441912511 0.344543 -0.610840 0.208496 0.681641 1441912511 0.344543 -0.610840 0.208496 0.681641 1441912511 0.344543 -0.610840 0.208496 0.681641 1441912511 0.344543 -0.610840 0.208496 0.681641 1441912511 0.342163 -0.616333 0.204529 0.679077 1441912511 0.342163 -0.616333 0.204529 0.679077 1441912511 0.342163 -0.616333 0.204529 0.679077 1441912511 0.342163 -0.616333 0.204529 0.679077 1441912511 0.342163 -0.616333 0.204529 0.679077 1441912511 0.342163 -0.616333 0.204529 0.679077 1441912511 0.349792 -0.612488 0.222961 0.672913 1441912511 0.349792 -0.612488 0.222961 0.672913 1441912511 0.349792 -0.612488 0.222961 0.672913 1441912511 0.349792 -0.612488 0.222961 0.672913 1441912511 0.349792 -0.612488 0.222961 0.672913 1441912511 0.349792 -0.612488 0.222961 0.672913 1441912511 0.355774 -0.609680 0.236267 0.667664 1441912511 0.355774 -0.609680 0.236267 0.667664 1441912511 0.355774 -0.609680 0.236267 0.667664 1441912511 0.355774 -0.609680 0.236267 0.667664 1441912511 0.355774 -0.609680 0.236267 0.667664 1441912511 0.355774 -0.609680 0.236267 0.667664 1441912511 0.350159 -0.617249 0.225342 0.667542 1441912511 0.350159 -0.617249 0.225342 0.667542 1441912511 0.350159 -0.617249 0.225342 0.667542 1441912511 0.350159 -0.617249 0.225342 0.667542 1441912511 0.350159 -0.617249 0.225342 0.667542 1441912511 0.350159 -0.617249 0.225342 0.667542 1441912511 0.345764 -0.622925 0.206299 0.670654 1441912511 0.345764 -0.622925 0.206299 0.670654 1441912511 0.345764 -0.622925 0.206299 0.670654 1441912511 0.345764 -0.622925 0.206299 0.670654 1441912511 0.345764 -0.622925 0.206299 0.670654 1441912511 0.345764 -0.622925 0.206299 0.670654 1441912511 0.348511 -0.622620 0.193726 0.673279 1441912511 0.348511 -0.622620 0.193726 0.673279 1441912511 0.348511 -0.622620 0.193726 0.673279 1441912511 0.348511 -0.622620 0.193726 0.673279 1441912511 0.348511 -0.622620 0.193726 0.673279 1441912511 0.348511 -0.622620 0.193726 0.673279 1441912511 0.348511 -0.622620 0.193726 0.673279 1441912511 0.346375 -0.624023 0.182068 0.676331 1441912511 0.346375 -0.624023 0.182068 0.676331 1441912511 0.346375 -0.624023 0.182068 0.676331 1441912511 0.346375 -0.624023 0.182068 0.676331 1441912511 0.346375 -0.624023 0.182068 0.676331 1441912511 0.346375 -0.624023 0.182068 0.676331 1441912511 0.336731 -0.629211 0.167175 0.680237 1441912511 0.336731 -0.629211 0.167175 0.680237 1441912511 0.336731 -0.629211 0.167175 0.680237 1441912511 0.336731 -0.629211 0.167175 0.680237 1441912511 0.336731 -0.629211 0.167175 0.680237 1441912511 0.336731 -0.629211 0.167175 0.680237 1441912511 0.332275 -0.631775 0.159058 0.681946 1441912511 0.332275 -0.631775 0.159058 0.681946 1441912511 0.332275 -0.631775 0.159058 0.681946 1441912511 0.332275 -0.631775 0.159058 0.681946 1441912511 0.332275 -0.631775 0.159058 0.681946 1441912511 0.332275 -0.631775 0.159058 0.681946 1441912511 0.332275 -0.631775 0.159058 0.681946 1441912511 0.329407 -0.634033 0.152161 0.682922 1441912511 0.329407 -0.634033 0.152161 0.682922 1441912511 0.329407 -0.634033 0.152161 0.682922 1441912511 0.329407 -0.634033 0.152161 0.682922 1441912511 0.329407 -0.634033 0.152161 0.682922 1441912511 0.329407 -0.634033 0.152161 0.682922 1441912511 0.326660 -0.635254 0.148010 0.683960 1441912511 0.326660 -0.635254 0.148010 0.683960 1441912511 0.326660 -0.635254 0.148010 0.683960 1441912511 0.326660 -0.635254 0.148010 0.683960 1441912511 0.326660 -0.635254 0.148010 0.683960 1441912511 0.326660 -0.635254 0.148010 0.683960 1441912511 0.326660 -0.635254 0.148010 0.683960 1441912511 0.317932 -0.637939 0.137024 0.687866 1441912511 0.317932 -0.637939 0.137024 0.687866 1441912511 0.317932 -0.637939 0.137024 0.687866 1441912511 0.317932 -0.637939 0.137024 0.687866 1441912511 0.317932 -0.637939 0.137024 0.687866 1441912511 0.311890 -0.638000 0.130981 0.691711 1441912511 0.311890 -0.638000 0.130981 0.691711 1441912511 0.311890 -0.638000 0.130981 0.691711 1441912511 0.311890 -0.638000 0.130981 0.691711 1441912511 0.311890 -0.638000 0.130981 0.691711 1441912511 0.311890 -0.638000 0.130981 0.691711 1441912511 0.311890 -0.638000 0.130981 0.691711 1441912511 0.310974 -0.636536 0.134033 0.692871 1441912511 0.310974 -0.636536 0.134033 0.692871 1441912511 0.310974 -0.636536 0.134033 0.692871 1441912511 0.310974 -0.636536 0.134033 0.692871 1441912511 0.310974 -0.636536 0.134033 0.692871 1441912511 0.310974 -0.636536 0.134033 0.692871 1441912511 0.310974 -0.634766 0.140747 0.693176 1441912511 0.310974 -0.634766 0.140747 0.693176 1441912511 0.310974 -0.634766 0.140747 0.693176 1441912511 0.310974 -0.634766 0.140747 0.693176 1441912511 0.310974 -0.634766 0.140747 0.693176 1441912511 0.310974 -0.634766 0.140747 0.693176 1441912511 0.310974 -0.634766 0.140747 0.693176 1441912511 0.312866 -0.632446 0.148682 0.692810 1441912511 0.312866 -0.632446 0.148682 0.692810 1441912511 0.312866 -0.632446 0.148682 0.692810 1441912511 0.312866 -0.632446 0.148682 0.692810 1441912511 0.312866 -0.632446 0.148682 0.692810 1441912511 0.312866 -0.632446 0.148682 0.692810 1441912511 0.315674 -0.630432 0.155884 0.691772 1441912511 0.315674 -0.630432 0.155884 0.691772 1441912511 0.315674 -0.630432 0.155884 0.691772 1441912511 0.315674 -0.630432 0.155884 0.691772 1441912511 0.315674 -0.630432 0.155884 0.691772 1441912511 0.315674 -0.630432 0.155884 0.691772 1441912511 0.319946 -0.628845 0.162292 0.689819 1441912511 0.319946 -0.628845 0.162292 0.689819 1441912511 0.319946 -0.628845 0.162292 0.689819 1441912511 0.319946 -0.628845 0.162292 0.689819 1441912512 0.319946 -0.628845 0.162292 0.689819 1441912512 0.319946 -0.628845 0.162292 0.689819 1441912512 0.319946 -0.628845 0.162292 0.689819 1441912512 0.325867 -0.627136 0.169800 0.686768 1441912512 0.325867 -0.627136 0.169800 0.686768 1441912512 0.325867 -0.627136 0.169800 0.686768 1441912512 0.325867 -0.627136 0.169800 0.686768 1441912512 0.325867 -0.627136 0.169800 0.686768 1441912512 0.325867 -0.627136 0.169800 0.686768 1441912512 0.329590 -0.626465 0.177307 0.683716 1441912512 0.329590 -0.626465 0.177307 0.683716 1441912512 0.329590 -0.626465 0.177307 0.683716 1441912512 0.329590 -0.626465 0.177307 0.683716 1441912512 0.329590 -0.626465 0.177307 0.683716 1441912512 0.329590 -0.626465 0.177307 0.683716 1441912512 0.333801 -0.624573 0.189758 0.679993 1441912512 0.333801 -0.624573 0.189758 0.679993 1441912512 0.333801 -0.624573 0.189758 0.679993 1441912512 0.333801 -0.624573 0.189758 0.679993 1441912512 0.333801 -0.624573 0.189758 0.679993 1441912512 0.333801 -0.624573 0.189758 0.679993 1441912512 0.344727 -0.620117 0.208740 0.673035 1441912512 0.344727 -0.620117 0.208740 0.673035 1441912512 0.344727 -0.620117 0.208740 0.673035 1441912512 0.344727 -0.620117 0.208740 0.673035 1441912512 0.344727 -0.620117 0.208740 0.673035 1441912512 0.344727 -0.620117 0.208740 0.673035 1441912512 0.359741 -0.614990 0.226257 0.664185 1441912512 0.359741 -0.614990 0.226257 0.664185 1441912512 0.359741 -0.614990 0.226257 0.664185 1441912512 0.359741 -0.614990 0.226257 0.664185 1441912512 0.359741 -0.614990 0.226257 0.664185 1441912512 0.359741 -0.614990 0.226257 0.664185 1441912512 0.368713 -0.613403 0.230835 0.659119 1441912512 0.368713 -0.613403 0.230835 0.659119 1441912512 0.368713 -0.613403 0.230835 0.659119 1441912512 0.368713 -0.613403 0.230835 0.659119 1441912512 0.368713 -0.613403 0.230835 0.659119 1441912512 0.368713 -0.613403 0.230835 0.659119 1441912512 0.368713 -0.613403 0.230835 0.659119 1441912512 0.367065 -0.616089 0.226257 0.659119 1441912512 0.367065 -0.616089 0.226257 0.659119 1441912512 0.367065 -0.616089 0.226257 0.659119 1441912512 0.367065 -0.616089 0.226257 0.659119 1441912512 0.367065 -0.616089 0.226257 0.659119 1441912512 0.367065 -0.616089 0.226257 0.659119 1441912512 0.367859 -0.614441 0.228699 0.659424 1441912512 0.367859 -0.614441 0.228699 0.659424 1441912512 0.367859 -0.614441 0.228699 0.659424 1441912512 0.367859 -0.614441 0.228699 0.659424 1441912512 0.367859 -0.614441 0.228699 0.659424 1441912512 0.367859 -0.614441 0.228699 0.659424 1441912512 0.367981 -0.612366 0.231995 0.660095 1441912512 0.367981 -0.612366 0.231995 0.660095 1441912512 0.367981 -0.612366 0.231995 0.660095 1441912512 0.367981 -0.612366 0.231995 0.660095 1441912512 0.367981 -0.612366 0.231995 0.660095 1441912512 0.367981 -0.612366 0.231995 0.660095 1441912512 0.362610 -0.615295 0.223816 0.663147 1441912512 0.362610 -0.615295 0.223816 0.663147 1441912512 0.362610 -0.615295 0.223816 0.663147 1441912512 0.362610 -0.615295 0.223816 0.663147 1441912512 0.362610 -0.615295 0.223816 0.663147 1441912512 0.362610 -0.615295 0.223816 0.663147 1441912512 0.362610 -0.615295 0.223816 0.663147 1441912512 0.357666 -0.618469 0.214172 0.666077 1441912512 0.357666 -0.618469 0.214172 0.666077 1441912512 0.357666 -0.618469 0.214172 0.666077 1441912512 0.357666 -0.618469 0.214172 0.666077 1441912512 0.357666 -0.618469 0.214172 0.666077 1441912512 0.357666 -0.618469 0.214172 0.666077 1441912512 0.353882 -0.619995 0.209045 0.668335 1441912512 0.353882 -0.619995 0.209045 0.668335 1441912512 0.353882 -0.619995 0.209045 0.668335 1441912512 0.353882 -0.619995 0.209045 0.668335 1441912512 0.353882 -0.619995 0.209045 0.668335 1441912512 0.353882 -0.619995 0.209045 0.668335 1441912512 0.348450 -0.621948 0.204895 0.670654 1441912512 0.348450 -0.621948 0.204895 0.670654 1441912512 0.348450 -0.621948 0.204895 0.670654 1441912512 0.348450 -0.621948 0.204895 0.670654 1441912512 0.348450 -0.621948 0.204895 0.670654 1441912512 0.348450 -0.621948 0.204895 0.670654 1441912512 0.348450 -0.621948 0.204895 0.670654 1441912512 0.341919 -0.624756 0.199585 0.672974 1441912512 0.341919 -0.624756 0.199585 0.672974 1441912512 0.341919 -0.624756 0.199585 0.672974 1441912512 0.341919 -0.624756 0.199585 0.672974 1441912512 0.341919 -0.624756 0.199585 0.672974 1441912512 0.341919 -0.624756 0.199585 0.672974 1441912512 0.336731 -0.626892 0.194824 0.674988 1441912512 0.336731 -0.626892 0.194824 0.674988 1441912512 0.336731 -0.626892 0.194824 0.674988 1441912512 0.336731 -0.626892 0.194824 0.674988 1441912512 0.336731 -0.626892 0.194824 0.674988 1441912512 0.336731 -0.626892 0.194824 0.674988 1441912512 0.336060 -0.627319 0.191528 0.675903 1441912512 0.336060 -0.627319 0.191528 0.675903 1441912512 0.336060 -0.627319 0.191528 0.675903 1441912512 0.336060 -0.627319 0.191528 0.675903 1441912512 0.336060 -0.627319 0.191528 0.675903 1441912512 0.336060 -0.627319 0.191528 0.675903 1441912512 0.336060 -0.627319 0.191528 0.675903 1441912512 0.340454 -0.625366 0.189392 0.676086 1441912512 0.340454 -0.625366 0.189392 0.676086 1441912512 0.340454 -0.625366 0.189392 0.676086 1441912512 0.340454 -0.625366 0.189392 0.676086 1441912512 0.340454 -0.625366 0.189392 0.676086 1441912512 0.340454 -0.625366 0.189392 0.676086 1441912512 0.338257 -0.624695 0.180786 0.680176 1441912512 0.338257 -0.624695 0.180786 0.680176 1441912512 0.338257 -0.624695 0.180786 0.680176 1441912512 0.338257 -0.624695 0.180786 0.680176 1441912513 0.338257 -0.624695 0.180786 0.680176 1441912513 0.338257 -0.624695 0.180786 0.680176 1441912513 0.327087 -0.625671 0.168396 0.687866 1441912513 0.327087 -0.625671 0.168396 0.687866 1441912513 0.327087 -0.625671 0.168396 0.687866 1441912513 0.327087 -0.625671 0.168396 0.687866 1441912513 0.327087 -0.625671 0.168396 0.687866 1441912513 0.327087 -0.625671 0.168396 0.687866 1441912513 0.323425 -0.624573 0.165588 0.691284 1441912513 0.323425 -0.624573 0.165588 0.691284 1441912513 0.323425 -0.624573 0.165588 0.691284 1441912513 0.323425 -0.624573 0.165588 0.691284 1441912513 0.323425 -0.624573 0.165588 0.691284 1441912513 0.323425 -0.624573 0.165588 0.691284 1441912513 0.321106 -0.623413 0.164307 0.693665 1441912513 0.321106 -0.623413 0.164307 0.693665 1441912513 0.321106 -0.623413 0.164307 0.693665 1441912513 0.321106 -0.623413 0.164307 0.693665 1441912513 0.321106 -0.623413 0.164307 0.693665 1441912513 0.321106 -0.623413 0.164307 0.693665 1441912513 0.320740 -0.621887 0.163879 0.695313 1441912513 0.320740 -0.621887 0.163879 0.695313 1441912513 0.320740 -0.621887 0.163879 0.695313 1441912513 0.320740 -0.621887 0.163879 0.695313 1441912513 0.320740 -0.621887 0.163879 0.695313 1441912513 0.320740 -0.621887 0.163879 0.695313 1441912513 0.323486 -0.619385 0.168152 0.695251 1441912513 0.323486 -0.619385 0.168152 0.695251 1441912513 0.323486 -0.619385 0.168152 0.695251 1441912513 0.323486 -0.619385 0.168152 0.695251 1441912513 0.323486 -0.619385 0.168152 0.695251 1441912513 0.323486 -0.619385 0.168152 0.695251 1441912513 0.323486 -0.619385 0.168152 0.695251 1441912513 0.326599 -0.617554 0.174744 0.693787 1441912513 0.326599 -0.617554 0.174744 0.693787 1441912513 0.326599 -0.617554 0.174744 0.693787 1441912513 0.326599 -0.617554 0.174744 0.693787 1441912513 0.326599 -0.617554 0.174744 0.693787 1441912513 0.326599 -0.617554 0.174744 0.693787 1441912513 0.326599 -0.617554 0.174744 0.693787 1441912513 0.327576 -0.618103 0.179077 0.691772 1441912513 0.327576 -0.618103 0.179077 0.691772 1441912513 0.327576 -0.618103 0.179077 0.691772 1441912513 0.327576 -0.618103 0.179077 0.691772 1441912513 0.327576 -0.618103 0.179077 0.691772 1441912513 0.327576 -0.618103 0.179077 0.691772 1441912513 0.327271 -0.620056 0.180542 0.689758 1441912513 0.327271 -0.620056 0.180542 0.689758 1441912513 0.327271 -0.620056 0.180542 0.689758 1441912513 0.327271 -0.620056 0.180542 0.689758 1441912513 0.327271 -0.620056 0.180542 0.689758 1441912513 0.327271 -0.620056 0.180542 0.689758 1441912513 0.329041 -0.622559 0.182068 0.686279 1441912513 0.329041 -0.622559 0.182068 0.686279 1441912513 0.329041 -0.622559 0.182068 0.686279 1441912513 0.329041 -0.622559 0.182068 0.686279 1441912513 0.329041 -0.622559 0.182068 0.686279 1441912513 0.329041 -0.622559 0.182068 0.686279 1441912513 0.333862 -0.622864 0.189575 0.681580 1441912513 0.333862 -0.622864 0.189575 0.681580 1441912513 0.333862 -0.622864 0.189575 0.681580 1441912513 0.333862 -0.622864 0.189575 0.681580 1441912513 0.333862 -0.622864 0.189575 0.681580 1441912513 0.333862 -0.622864 0.189575 0.681580 1441912513 0.339417 -0.622498 0.200623 0.676025 1441912513 0.339417 -0.622498 0.200623 0.676025 1441912513 0.339417 -0.622498 0.200623 0.676025 1441912513 0.339417 -0.622498 0.200623 0.676025 1441912513 0.339417 -0.622498 0.200623 0.676025 1441912513 0.339417 -0.622498 0.200623 0.676025 1441912513 0.339417 -0.622498 0.200623 0.676025 1441912513 0.351379 -0.619385 0.216431 0.667908 1441912513 0.351379 -0.619385 0.216431 0.667908 1441912513 0.351379 -0.619385 0.216431 0.667908 1441912513 0.351379 -0.619385 0.216431 0.667908 1441912513 0.351379 -0.619385 0.216431 0.667908 1441912513 0.351379 -0.619385 0.216431 0.667908 1441912513 0.365662 -0.613464 0.232544 0.660217 1441912513 0.365662 -0.613464 0.232544 0.660217 1441912513 0.365662 -0.613464 0.232544 0.660217 1441912513 0.365662 -0.613464 0.232544 0.660217 1441912513 0.365662 -0.613464 0.232544 0.660217 1441912513 0.365662 -0.613464 0.232544 0.660217 1441912513 0.372742 -0.610779 0.238220 0.656677 1441912513 0.372742 -0.610779 0.238220 0.656677 1441912513 0.372742 -0.610779 0.238220 0.656677 1441912513 0.372742 -0.610779 0.238220 0.656677 1441912513 0.372742 -0.610779 0.238220 0.656677 1441912513 0.372742 -0.610779 0.238220 0.656677 1441912513 0.372742 -0.610779 0.238220 0.656677 1441912513 0.370789 -0.612915 0.232971 0.657715 1441912513 0.370789 -0.612915 0.232971 0.657715 1441912513 0.370789 -0.612915 0.232971 0.657715 1441912513 0.370789 -0.612915 0.232971 0.657715 1441912513 0.370789 -0.612915 0.232971 0.657715 1441912513 0.370789 -0.612915 0.232971 0.657715 1441912513 0.367371 -0.614502 0.228516 0.659668 1441912513 0.367371 -0.614502 0.228516 0.659668 1441912513 0.367371 -0.614502 0.228516 0.659668 1441912513 0.367371 -0.614502 0.228516 0.659668 1441912513 0.367371 -0.614502 0.228516 0.659668 1441912513 0.367371 -0.614502 0.228516 0.659668 1441912513 0.367371 -0.614502 0.228516 0.659668 1441912513 0.365723 -0.614502 0.227600 0.660889 1441912513 0.365723 -0.614502 0.227600 0.660889 1441912513 0.365723 -0.614502 0.227600 0.660889 1441912513 0.365723 -0.614502 0.227600 0.660889 1441912513 0.365723 -0.614502 0.227600 0.660889 1441912513 0.367004 -0.614014 0.227234 0.660767 1441912513 0.367004 -0.614014 0.227234 0.660767 1441912513 0.367004 -0.614014 0.227234 0.660767 1441912513 0.367004 -0.614014 0.227234 0.660767 1441912513 0.367004 -0.614014 0.227234 0.660767 1441912513 0.367004 -0.614014 0.227234 0.660767 1441912513 0.367004 -0.614014 0.227234 0.660767 1441912514 0.369080 -0.614685 0.223022 0.660461 1441912514 0.369080 -0.614685 0.223022 0.660461 1441912514 0.369080 -0.614685 0.223022 0.660461 1441912514 0.369080 -0.614685 0.223022 0.660461 1441912514 0.369080 -0.614685 0.223022 0.660461 1441912514 0.369080 -0.614685 0.223022 0.660461 1441912514 0.371826 -0.615295 0.216553 0.660522 1441912514 0.371826 -0.615295 0.216553 0.660522 1441912514 0.371826 -0.615295 0.216553 0.660522 1441912514 0.371826 -0.615295 0.216553 0.660522 1441912514 0.371826 -0.615295 0.216553 0.660522 1441912514 0.369568 -0.617798 0.208008 0.662109 1441912514 0.369568 -0.617798 0.208008 0.662109 1441912514 0.369568 -0.617798 0.208008 0.662109 1441912514 0.369568 -0.617798 0.208008 0.662109 1441912514 0.369568 -0.617798 0.208008 0.662109 1441912514 0.369568 -0.617798 0.208008 0.662109 1441912514 0.363525 -0.620483 0.203247 0.664490 1441912514 0.363525 -0.620483 0.203247 0.664490 1441912514 0.363525 -0.620483 0.203247 0.664490 1441912514 0.363525 -0.620483 0.203247 0.664490 1441912514 0.363525 -0.620483 0.203247 0.664490 1441912514 0.363525 -0.620483 0.203247 0.664490 1441912514 0.353699 -0.623779 0.196411 0.668701 1441912514 0.353699 -0.623779 0.196411 0.668701 1441912514 0.353699 -0.623779 0.196411 0.668701 1441912514 0.353699 -0.623779 0.196411 0.668701 1441912514 0.353699 -0.623779 0.196411 0.668701 1441912514 0.353699 -0.623779 0.196411 0.668701 1441912514 0.345764 -0.627197 0.180359 0.674133 1441912514 0.345764 -0.627197 0.180359 0.674133 1441912514 0.345764 -0.627197 0.180359 0.674133 1441912514 0.345764 -0.627197 0.180359 0.674133 1441912514 0.345764 -0.627197 0.180359 0.674133 1441912514 0.345764 -0.627197 0.180359 0.674133 1441912514 0.345764 -0.627197 0.180359 0.674133 1441912514 0.344666 -0.625732 0.170959 0.678467 1441912514 0.344666 -0.625732 0.170959 0.678467 1441912514 0.344666 -0.625732 0.170959 0.678467 1441912514 0.344666 -0.625732 0.170959 0.678467 1441912514 0.344666 -0.625732 0.170959 0.678467 1441912514 0.344666 -0.625732 0.170959 0.678467 1441912514 0.339050 -0.624023 0.162415 0.684998 1441912514 0.339050 -0.624023 0.162415 0.684998 1441912514 0.339050 -0.624023 0.162415 0.684998 1441912514 0.339050 -0.624023 0.162415 0.684998 1441912514 0.339050 -0.624023 0.162415 0.684998 1441912514 0.339050 -0.624023 0.162415 0.684998 1441912514 0.339050 -0.624023 0.162415 0.684998 1441912514 0.332764 -0.622253 0.157410 0.690857 1441912514 0.332764 -0.622253 0.157410 0.690857 1441912514 0.332764 -0.622253 0.157410 0.690857 1441912514 0.332764 -0.622253 0.157410 0.690857 1441912514 0.332764 -0.622253 0.157410 0.690857 1441912514 0.332764 -0.622253 0.157410 0.690857 1441912514 0.330994 -0.620483 0.158508 0.693054 1441912514 0.330994 -0.620483 0.158508 0.693054 1441912514 
0.287537 -0.317871 0.345398 0.834778 1441912522 0.287537 -0.317871 0.345398 0.834778 1441912522 0.262573 -0.288696 0.351013 0.851135 1441912522 0.262573 -0.288696 0.351013 0.851135 1441912522 0.262573 -0.288696 0.351013 0.851135 1441912522 0.218933 -0.251526 0.367065 0.868286 1441912522 0.218933 -0.251526 0.367065 0.868286 1441912522 0.218933 -0.251526 0.367065 0.868286 1441912522 0.218933 -0.251526 0.367065 0.868286 1441912522 0.218933 -0.251526 0.367065 0.868286 1441912522 0.218933 -0.251526 0.367065 0.868286 1441912522 0.218933 -0.251526 0.367065 0.868286 1441912522 0.146484 -0.210449 0.372131 0.892029 1441912522 0.146484 -0.210449 0.372131 0.892029 1441912522 0.146484 -0.210449 0.372131 0.892029 1441912522 0.146484 -0.210449 0.372131 0.892029 1441912522 0.146484 -0.210449 0.372131 0.892029 1441912522 0.073242 -0.175598 0.361511 0.912720 1441912522 0.073242 -0.175598 0.361511 0.912720 1441912522 0.073242 -0.175598 0.361511 0.912720 1441912522 0.073242 -0.175598 0.361511 0.912720 1441912522 0.073242 -0.175598 0.361511 0.912720 1441912522 0.073242 -0.175598 0.361511 0.912720 1441912522 0.073242 -0.175598 0.361511 0.912720 1441912522 0.001404 -0.150208 0.353516 0.923218 1441912522 0.001404 -0.150208 0.353516 0.923218 1441912522 0.001404 -0.150208 0.353516 0.923218 1441912522 0.001404 -0.150208 0.353516 0.923218 1441912522 0.001404 -0.150208 0.353516 0.923218 1441912522 0.001404 -0.150208 0.353516 0.923218 1441912522 -0.074219 -0.135498 0.336182 0.929016 1441912522 -0.074219 -0.135498 0.336182 0.929016 1441912522 -0.074219 -0.135498 0.336182 0.929016 1441912522 -0.074219 -0.135498 0.336182 0.929016 1441912522 -0.074219 -0.135498 0.336182 0.929016 1441912522 -0.074219 -0.135498 0.336182 0.929016 1441912522 -0.142029 -0.135498 0.313538 0.929016 1441912522 -0.142029 -0.135498 0.313538 0.929016 1441912522 -0.142029 -0.135498 0.313538 0.929016 1441912522 -0.142029 -0.135498 0.313538 0.929016 1441912522 -0.142029 -0.135498 0.313538 0.929016 1441912522 -0.142029 -0.135498 0.313538 0.929016 1441912522 -0.142029 -0.135498 0.313538 0.929016 1441912522 -0.198730 -0.144043 0.271118 0.930725 1441912522 -0.198730 -0.144043 0.271118 0.930725 1441912522 -0.198730 -0.144043 0.271118 0.930725 1441912522 -0.198730 -0.144043 0.271118 0.930725 1441912522 -0.198730 -0.144043 0.271118 0.930725 1441912522 -0.198730 -0.144043 0.271118 0.930725 1441912522 -0.242615 -0.169861 0.237610 0.925110 1441912522 -0.242615 -0.169861 0.237610 0.925110 1441912522 -0.242615 -0.169861 0.237610 0.925110 1441912522 -0.242615 -0.169861 0.237610 0.925110 1441912522 -0.242615 -0.169861 0.237610 0.925110 1441912522 -0.242615 -0.169861 0.237610 0.925110 1441912522 -0.244141 -0.190979 0.236511 0.920837 1441912522 -0.244141 -0.190979 0.236511 0.920837 1441912522 -0.244141 -0.190979 0.236511 0.920837 1441912522 -0.244141 -0.190979 0.236511 0.920837 1441912522 -0.244141 -0.190979 0.236511 0.920837 1441912522 -0.244141 -0.190979 0.236511 0.920837 1441912522 -0.234558 -0.198486 0.262268 0.914734 1441912522 -0.234558 -0.198486 0.262268 0.914734 1441912522 -0.234558 -0.198486 0.262268 0.914734 1441912522 -0.234558 -0.198486 0.262268 0.914734 1441912522 -0.234558 -0.198486 0.262268 0.914734 1441912522 -0.234558 -0.198486 0.262268 0.914734 1441912522 -0.204956 -0.191711 0.265015 0.922485 1441912522 -0.204956 -0.191711 0.265015 0.922485 1441912522 -0.204956 -0.191711 0.265015 0.922485 1441912522 -0.204956 -0.191711 0.265015 0.922485 1441912522 -0.204956 -0.191711 0.265015 0.922485 1441912522 -0.204956 -0.191711 0.265015 0.922485 1441912522 -0.149231 -0.208801 0.315063 0.913696 1441912522 -0.149231 -0.208801 0.315063 0.913696 1441912522 -0.149231 -0.208801 0.315063 0.913696 1441912523 -0.149231 -0.208801 0.315063 0.913696 1441912523 -0.149231 -0.208801 0.315063 0.913696 1441912523 -0.149231 -0.208801 0.315063 0.913696 1441912523 -0.149231 -0.208801 0.315063 0.913696 1441912523 -0.076965 -0.225952 0.376343 0.895142 1441912523 -0.076965 -0.225952 0.376343 0.895142 1441912523 -0.076965 -0.225952 0.376343 0.895142 1441912523 -0.076965 -0.225952 0.376343 0.895142 1441912523 -0.076965 -0.225952 0.376343 0.895142 1441912523 -0.002686 -0.237732 0.397705 0.886169 1441912523 -0.002686 -0.237732 0.397705 0.886169 1441912523 -0.002686 -0.237732 0.397705 0.886169 1441912523 -0.002686 -0.237732 0.397705 0.886169 1441912523 -0.002686 -0.237732 0.397705 0.886169 1441912523 -0.002686 -0.237732 0.397705 0.886169 1441912523 0.066589 -0.249878 0.383362 0.886597 1441912523 0.066589 -0.249878 0.383362 0.886597 1441912523 0.066589 -0.249878 0.383362 0.886597 1441912523 0.066589 -0.249878 0.383362 0.886597 1441912523 0.066589 -0.249878 0.383362 0.886597 1441912523 0.066589 -0.249878 0.383362 0.886597 1441912523 0.066589 -0.249878 0.383362 0.886597 1441912523 0.117493 -0.270813 0.344116 0.891296 1441912523 0.117493 -0.270813 0.344116 0.891296 1441912523 0.117493 -0.270813 0.344116 0.891296 1441912523 0.117493 -0.270813 0.344116 0.891296 1441912523 0.117493 -0.270813 0.344116 0.891296 1441912523 0.117493 -0.270813 0.344116 0.891296 1441912523 0.172119 -0.290649 0.311340 0.888184 1441912523 0.172119 -0.290649 0.311340 0.888184 1441912523 0.172119 -0.290649 0.311340 0.888184 1441912523 0.172119 -0.290649 0.311340 0.888184 1441912523 0.172119 -0.290649 0.311340 0.888184 1441912523 0.172119 -0.290649 0.311340 0.888184 1441912523 0.240112 -0.299316 0.309875 0.869873 1441912523 0.240112 -0.299316 0.309875 0.869873 1441912523 0.240112 -0.299316 0.309875 0.869873 1441912523 0.240112 -0.299316 0.309875 0.869873 1441912523 0.240112 -0.299316 0.309875 0.869873 1441912523 0.240112 -0.299316 0.309875 0.869873 1441912523 0.295105 -0.298218 0.327820 0.846436 1441912523 0.295105 -0.298218 0.327820 0.846436 1441912523 0.295105 -0.298218 0.327820 0.846436 1441912523 0.307495 -0.298035 0.321960 0.844360 1441912523 0.307495 -0.298035 0.321960 0.844360 1441912523 0.307495 -0.298035 0.321960 0.844360 1441912523 0.307495 -0.298035 0.321960 0.844360 1441912523 0.307495 -0.298035 0.321960 0.844360 1441912523 0.307495 -0.298035 0.321960 0.844360 1441912523 0.302185 -0.292480 0.326660 0.846375 1441912523 0.302185 -0.292480 0.326660 0.846375 1441912523 0.302185 -0.292480 0.326660 0.846375 1441912523 0.302185 -0.292480 0.326660 0.846375 1441912523 0.302185 -0.292480 0.326660 0.846375 1441912523 0.302185 -0.292480 0.326660 0.846375 1441912523 0.284607 -0.274780 0.349731 0.849182 1441912523 0.284607 -0.274780 0.349731 0.849182 1441912523 0.284607 -0.274780 0.349731 0.849182 1441912523 0.284607 -0.274780 0.349731 0.849182 1441912523 0.284607 -0.274780 0.349731 0.849182 1441912523 0.284607 -0.274780 0.349731 0.849182 1441912523 0.253296 -0.255432 0.374573 0.854492 1441912523 0.253296 -0.255432 0.374573 0.854492 1441912523 0.253296 -0.255432 0.374573 0.854492 1441912523 0.253296 -0.255432 0.374573 0.854492 1441912523 0.253296 -0.255432 0.374573 0.854492 1441912523 0.253296 -0.255432 0.374573 0.854492 1441912523 0.200806 -0.236877 0.391968 0.865906 1441912523 0.200806 -0.236877 0.391968 0.865906 1441912523 0.200806 -0.236877 0.391968 0.865906 1441912523 0.200806 -0.236877 0.391968 0.865906 1441912523 0.200806 -0.236877 0.391968 0.865906 1441912523 0.200806 -0.236877 0.391968 0.865906 1441912523 0.138611 -0.214844 0.399780 0.880188 1441912523 0.138611 -0.214844 0.399780 0.880188 1441912523 0.138611 -0.214844 0.399780 0.880188 1441912523 0.138611 -0.214844 0.399780 0.880188 1441912523 0.138611 -0.214844 0.399780 0.880188 1441912523 0.138611 -0.214844 0.399780 0.880188 1441912523 0.075806 -0.188354 0.408875 0.889709 1441912523 0.075806 -0.188354 0.408875 0.889709 1441912523 0.075806 -0.188354 0.408875 0.889709 1441912523 0.075806 -0.188354 0.408875 0.889709 1441912523 0.075806 -0.188354 0.408875 0.889709 1441912523 0.075806 -0.188354 0.408875 0.889709 1441912523 0.075806 -0.188354 0.408875 0.889709 1441912523 0.005066 -0.164490 0.421692 0.891663 1441912523 0.005066 -0.164490 0.421692 0.891663 1441912523 0.005066 -0.164490 0.421692 0.891663 1441912523 0.005066 -0.164490 0.421692 0.891663 1441912523 0.005066 -0.164490 0.421692 0.891663 1441912523 0.005066 -0.164490 0.421692 0.891663 1441912523 -0.070923 -0.148987 0.421265 0.891785 1441912523 -0.070923 -0.148987 0.421265 0.891785 1441912523 -0.070923 -0.148987 0.421265 0.891785 1441912523 -0.070923 -0.148987 0.421265 0.891785 1441912523 -0.070923 -0.148987 0.421265 0.891785 1441912523 -0.070923 -0.148987 0.421265 0.891785 1441912523 -0.070923 -0.148987 0.421265 0.891785 1441912523 -0.151245 -0.146179 0.380188 0.900635 1441912523 -0.151245 -0.146179 0.380188 0.900635 1441912523 -0.151245 -0.146179 0.380188 0.900635 1441912523 -0.151245 -0.146179 0.380188 0.900635 1441912523 -0.151245 -0.146179 0.380188 0.900635 1441912523 -0.151245 -0.146179 0.380188 0.900635 1441912523 -0.215759 -0.147644 0.292236 0.919922 1441912523 -0.215759 -0.147644 0.292236 0.919922 1441912523 -0.215759 -0.147644 0.292236 0.919922 1441912524 -0.215759 -0.147644 0.292236 0.919922 1441912524 -0.215759 -0.147644 0.292236 0.919922 1441912524 -0.215759 -0.147644 0.292236 0.919922 1441912524 -0.232300 -0.171570 0.248535 0.924561 1441912524 -0.232300 -0.171570 0.248535 0.924561 1441912524 -0.232300 -0.171570 0.248535 0.924561 1441912524 -0.232300 -0.171570 0.248535 0.924561 1441912524 -0.232300 -0.171570 0.248535 0.924561 1441912524 -0.232300 -0.171570 0.248535 0.924561 1441912524 -0.224121 -0.197205 0.304077 0.904602 1441912524 -0.224121 -0.197205 0.304077 0.904602 1441912524 -0.224121 -0.197205 0.304077 0.904602 1441912524 -0.224121 -0.197205 0.304077 0.904602 1441912524 -0.224121 -0.197205 0.304077 0.904602 1441912524 -0.224121 -0.197205 0.304077 0.904602 1441912524 -0.214294 -0.187988 0.294373 0.912170 1441912524 -0.214294 -0.187988 0.294373 0.912170 1441912524 -0.214294 -0.187988 0.294373 0.912170 1441912524 -0.214294 -0.187988 0.294373 0.912170 1441912524 -0.214294 -0.187988 0.294373 0.912170 1441912524 -0.214294 -0.187988 0.294373 0.912170 1441912524 -0.192139 -0.186096 0.310181 0.912231 1441912524 -0.192139 -0.186096 0.310181 0.912231 1441912524 -0.192139 -0.186096 0.310181 0.912231 1441912524 -0.192139 -0.186096 0.310181 0.912231 1441912524 -0.192139 -0.186096 0.310181 0.912231 1441912524 -0.192139 -0.186096 0.310181 0.912231 1441912524 -0.156555 -0.194397 0.349121 0.903198 1441912524 -0.156555 -0.194397 0.349121 0.903198 1441912524 -0.156555 -0.194397 0.349121 0.903198 1441912524 -0.156555 -0.194397 0.349121 0.903198 1441912524 -0.156555 -0.194397 0.349121 0.903198 1441912524 -0.156555 -0.194397 0.349121 0.903198 1441912524 -0.098572 -0.207031 0.383301 0.894653 1441912524 -0.098572 -0.207031 0.383301 0.894653 1441912524 -0.098572 -0.207031 0.383301 0.894653 1441912524 -0.098572 -0.207031 0.383301 0.894653 1441912524 -0.098572 -0.207031 0.383301 0.894653 1441912524 -0.098572 -0.207031 0.383301 0.894653 1441912524 -0.035828 -0.215149 0.401855 0.889282 1441912524 -0.035828 -0.215149 0.401855 0.889282 1441912524 -0.035828 -0.215149 0.401855 0.889282 1441912524 -0.035828 -0.215149 0.401855 0.889282 1441912524 -0.035828 -0.215149 0.401855 0.889282 1441912524 -0.035828 -0.215149 0.401855 0.889282 1441912524 -0.035828 -0.215149 0.401855 0.889282 1441912524 0.034119 -0.219604 0.387695 0.894592 1441912524 0.034119 -0.219604 0.387695 0.894592 1441912524 0.034119 -0.219604 0.387695 0.894592 1441912524 0.034119 -0.219604 0.387695 0.894592 1441912524 0.034119 -0.219604 0.387695 0.894592 1441912524 0.034119 -0.219604 0.387695 0.894592 1441912524 0.113708 -0.231628 0.368469 0.893066 1441912524 0.113708 -0.231628 0.368469 0.893066 1441912524 0.113708 -0.231628 0.368469 0.893066 1441912524 0.113708 -0.231628 0.368469 0.893066 1441912524 0.113708 -0.231628 0.368469 0.893066 1441912524 0.113708 -0.231628 0.368469 0.893066 1441912524 0.187500 -0.244385 0.362610 0.879517 1441912524 0.187500 -0.244385 0.362610 0.879517 1441912524 0.187500 -0.244385 0.362610 0.879517 1441912524 0.187500 -0.244385 0.362610 0.879517 1441912524 0.187500 -0.244385 0.362610 0.879517 1441912524 0.187500 -0.244385 0.362610 0.879517 1441912524 0.260742 -0.247192 0.352478 0.864075 1441912524 0.260742 -0.247192 0.352478 0.864075 1441912524 0.260742 -0.247192 0.352478 0.864075 1441912524 0.260742 -0.247192 0.352478 0.864075 1441912524 0.260742 -0.247192 0.352478 0.864075 1441912524 0.319946 -0.243896 0.331726 0.853271 1441912524 0.319946 -0.243896 0.331726 0.853271 1441912524 0.319946 -0.243896 0.331726 0.853271 1441912524 0.319946 -0.243896 0.331726 0.853271 1441912524 0.319946 -0.243896 0.331726 0.853271 1441912524 0.319946 -0.243896 0.331726 0.853271 1441912524 0.319946 -0.243896 0.331726 0.853271 1441912524 0.342896 -0.248718 0.325073 0.845459 1441912524 0.342896 -0.248718 0.325073 0.845459 1441912524 0.342896 -0.248718 0.325073 0.845459 1441912524 0.342896 -0.248718 0.325073 0.845459 1441912524 0.342896 -0.248718 0.325073 0.845459 1441912524 0.342896 -0.248718 0.325073 0.845459 1441912524 0.349304 -0.247375 0.364014 0.827209 1441912524 0.349304 -0.247375 0.364014 0.827209 1441912524 0.349304 -0.247375 0.364014 0.827209 1441912524 0.349304 -0.247375 0.364014 0.827209 1441912524 0.349304 -0.247375 0.364014 0.827209 1441912524 0.349304 -0.247375 0.364014 0.827209 1441912524 0.335632 -0.237061 0.379333 0.828979 1441912524 0.335632 -0.237061 0.379333 0.828979 1441912524 0.335632 -0.237061 0.379333 0.828979 1441912524 0.335632 -0.237061 0.379333 0.828979 1441912524 0.309204 -0.230591 0.374207 0.843262 1441912524 0.309204 -0.230591 0.374207 0.843262 1441912524 0.265137 -0.222107 0.370056 0.862183 1441912524 0.265137 -0.222107 0.370056 0.862183 1441912524 0.265137 -0.222107 0.370056 0.862183 1441912524 0.265137 -0.222107 0.370056 0.862183 1441912524 0.265137 -0.222107 0.370056 0.862183 1441912524 0.265137 -0.222107 0.370056 0.862183 1441912524 0.265137 -0.222107 0.370056 0.862183 1441912524 0.213135 -0.211426 0.374634 0.877197 1441912524 0.213135 -0.211426 0.374634 0.877197 1441912524 0.213135 -0.211426 0.374634 0.877197 1441912524 0.213135 -0.211426 0.374634 0.877197 1441912524 0.213135 -0.211426 0.374634 0.877197 1441912525 0.213135 -0.211426 0.374634 0.877197 1441912525 0.159546 -0.196289 0.383545 0.888184 1441912525 0.159546 -0.196289 0.383545 0.888184 1441912525 0.159546 -0.196289 0.383545 0.888184 1441912525 0.159546 -0.196289 0.383545 0.888184 1441912525 0.159546 -0.196289 0.383545 0.888184 1441912525 0.159546 -0.196289 0.383545 0.888184 1441912525 0.101196 -0.177673 0.392273 0.896790 1441912525 0.101196 -0.177673 0.392273 0.896790 1441912525 0.101196 -0.177673 0.392273 0.896790 1441912525 0.101196 -0.177673 0.392273 0.896790 1441912525 0.101196 -0.177673 0.392273 0.896790 1441912525 0.034973 -0.155212 0.383362 0.909790 1441912525 0.034973 -0.155212 0.383362 0.909790 1441912525 0.034973 -0.155212 0.383362 0.909790 1441912525 0.034973 -0.155212 0.383362 0.909790 1441912525 0.034973 -0.155212 0.383362 0.909790 1441912525 0.034973 -0.155212 0.383362 0.909790 1441912525 0.034973 -0.155212 0.383362 0.909790 1441912525 -0.048096 -0.142090 0.362000 0.919983 1441912525 -0.048096 -0.142090 0.362000 0.919983 1441912525 -0.048096 -0.142090 0.362000 0.919983 1441912525 -0.048096 -0.142090 0.362000 0.919983 1441912525 -0.128967 -0.137085 0.320496 0.928345 1441912525 -0.128967 -0.137085 0.320496 0.928345 1441912525 -0.128967 -0.137085 0.320496 0.928345 1441912525 -0.128967 -0.137085 0.320496 0.928345 1441912525 -0.128967 -0.137085 0.320496 0.928345 1441912525 -0.128967 -0.137085 0.320496 0.928345 1441912525 -0.208374 -0.149658 0.265259 0.929382 1441912525 -0.208374 -0.149658 0.265259 0.929382 1441912525 -0.208374 -0.149658 0.265259 0.929382 1441912525 -0.208374 -0.149658 0.265259 0.929382 1441912525 -0.208374 -0.149658 0.265259 0.929382 1441912525 -0.208374 -0.149658 0.265259 0.929382 1441912525 -0.246582 -0.169434 0.211853 0.930359 1441912525 -0.246582 -0.169434 0.211853 0.930359 1441912525 -0.246582 -0.169434 0.211853 0.930359 1441912525 -0.246582 -0.169434 0.211853 0.930359 1441912525 -0.246582 -0.169434 0.211853 0.930359 1441912525 -0.246582 -0.169434 0.211853 0.930359 1441912525 -0.246582 -0.169434 0.211853 0.930359 1441912525 -0.231934 -0.206421 0.286987 0.906189 1441912525 -0.231934 -0.206421 0.286987 0.906189 1441912525 -0.231934 -0.206421 0.286987 0.906189 1441912525 -0.231934 -0.206421 0.286987 0.906189 1441912525 -0.231934 -0.206421 0.286987 0.906189 1441912525 -0.231934 -0.206421 0.286987 0.906189 1441912525 -0.232849 -0.195435 0.256531 0.917480 1441912525 -0.232849 -0.195435 0.256531 0.917480 1441912525 -0.232849 -0.195435 0.256531 0.917480 1441912525 -0.232849 -0.195435 0.256531 0.917480 1441912525 -0.232849 -0.195435 0.256531 0.917480 1441912525 -0.232849 -0.195435 0.256531 0.917480 1441912525 -0.216248 -0.180847 0.251282 0.925903 1441912525 -0.216248 -0.180847 0.251282 0.925903 1441912525 -0.216248 -0.180847 0.251282 0.925903 1441912525 -0.216248 -0.180847 0.251282 0.925903 1441912525 -0.216248 -0.180847 0.251282 0.925903 1441912525 -0.216248 -0.180847 0.251282 0.925903 1441912525 -0.177307 -0.181641 0.302124 0.918823 1441912525 -0.177307 -0.181641 0.302124 0.918823 1441912525 -0.177307 -0.181641 0.302124 0.918823 1441912525 -0.177307 -0.181641 0.302124 0.918823 1441912525 -0.177307 -0.181641 0.302124 0.918823 1441912525 -0.177307 -0.181641 0.302124 0.918823 1441912525 -0.177307 -0.181641 0.302124 0.918823 1441912525 -0.105957 -0.199890 0.353027 0.907837 1441912525 -0.105957 -0.199890 0.353027 0.907837 1441912525 -0.105957 -0.199890 0.353027 0.907837 1441912525 -0.105957 -0.199890 0.353027 0.907837 1441912525 -0.105957 -0.199890 0.353027 0.907837 1441912525 -0.105957 -0.199890 0.353027 0.907837 1441912525 -0.025513 -0.219971 0.385315 0.895813 1441912525 -0.025513 -0.219971 0.385315 0.895813 1441912525 -0.025513 -0.219971 0.385315 0.895813 1441912525 -0.025513 -0.219971 0.385315 0.895813 1441912525 -0.025513 -0.219971 0.385315 0.895813 1441912525 -0.025513 -0.219971 0.385315 0.895813 1441912525 0.058777 -0.236877 0.395630 0.885376 1441912525 0.058777 -0.236877 0.395630 0.885376 1441912525 0.058777 -0.236877 0.395630 0.885376 1441912525 0.058777 -0.236877 0.395630 0.885376 1441912525 0.058777 -0.236877 0.395630 0.885376 1441912525 0.058777 -0.236877 0.395630 0.885376 1441912525 0.133484 -0.263306 0.371033 0.880432 1441912525 0.133484 -0.263306 0.371033 0.880432 1441912525 0.133484 -0.263306 0.371033 0.880432 1441912525 0.133484 -0.263306 0.371033 0.880432 1441912525 0.203552 -0.287109 0.357422 0.865051 1441912525 0.203552 -0.287109 0.357422 0.865051 1441912525 0.203552 -0.287109 0.357422 0.865051 1441912525 0.203552 -0.287109 0.357422 0.865051 1441912525 0.203552 -0.287109 0.357422 0.865051 1441912525 0.203552 -0.287109 0.357422 0.865051 1441912525 0.283264 -0.298340 0.351196 0.841064 1441912525 0.283264 -0.298340 0.351196 0.841064 1441912525 0.283264 -0.298340 0.351196 0.841064 1441912525 0.283264 -0.298340 0.351196 0.841064 1441912525 0.283264 -0.298340 0.351196 0.841064 1441912525 0.283264 -0.298340 0.351196 0.841064 1441912525 0.342957 -0.291260 0.343323 0.824402 1441912525 0.342957 -0.291260 0.343323 0.824402 1441912525 0.342957 -0.291260 0.343323 0.824402 1441912525 0.342957 -0.291260 0.343323 0.824402 1441912525 0.342957 -0.291260 0.343323 0.824402 1441912526 0.342957 -0.291260 0.343323 0.824402 1441912526 0.375305 -0.285095 0.322388 0.820923 1441912526 0.375305 -0.285095 0.322388 0.820923 1441912526 0.375305 -0.285095 0.322388 0.820923 1441912526 0.375305 -0.285095 0.322388 0.820923 1441912526 0.375305 -0.285095 0.322388 0.820923 1441912526 0.375305 -0.285095 0.322388 0.820923 1441912526 0.388489 -0.296997 0.313904 0.813782 1441912526 0.388489 -0.296997 0.313904 0.813782 1441912526 0.388489 -0.296997 0.313904 0.813782 1441912526 0.388489 -0.296997 0.313904 0.813782 1441912526 0.388489 -0.296997 0.313904 0.813782 1441912526 0.388489 -0.296997 0.313904 0.813782 1441912526 0.388489 -0.296997 0.313904 0.813782 1441912526 0.399292 -0.295959 0.333130 0.801208 1441912526 0.399292 -0.295959 0.333130 0.801208 1441912526 0.399292 -0.295959 0.333130 0.801208 1441912526 0.399292 -0.295959 0.333130 0.801208 1441912526 0.399292 -0.295959 0.333130 0.801208 1441912526 0.399292 -0.295959 0.333130 0.801208 1441912526 0.389099 -0.292603 0.338501 0.805176 1441912526 0.389099 -0.292603 0.338501 0.805176 1441912526 0.389099 -0.292603 0.338501 0.805176 1441912526 0.389099 -0.292603 0.338501 0.805176 1441912526 0.363098 -0.290039 0.341064 0.817078 1441912526 0.363098 -0.290039 0.341064 0.817078 1441912526 0.363098 -0.290039 0.341064 0.817078 1441912526 0.363098 -0.290039 0.341064 0.817078 1441912526 0.363098 -0.290039 0.341064 0.817078 1441912526 0.363098 -0.290039 0.341064 0.817078 1441912526 0.329651 -0.277344 0.357666 0.828491 1441912526 0.329651 -0.277344 0.357666 0.828491 1441912526 0.329651 -0.277344 0.357666 0.828491 1441912526 0.329651 -0.277344 0.357666 0.828491 1441912526 0.329651 -0.277344 0.357666 0.828491 1441912526 0.277954 -0.264099 0.382141 0.840759 1441912526 0.277954 -0.264099 0.382141 0.840759 1441912526 0.277954 -0.264099 0.382141 0.840759 1441912526 0.277954 -0.264099 0.382141 0.840759 1441912526 0.277954 -0.264099 0.382141 0.840759 1441912526 0.277954 -0.264099 0.382141 0.840759 1441912526 0.277954 -0.264099 0.382141 0.840759 1441912526 0.212097 -0.251953 0.392029 0.858948 1441912526 0.212097 -0.251953 0.392029 0.858948 1441912526 0.212097 -0.251953 0.392029 0.858948 1441912526 0.212097 -0.251953 0.392029 0.858948 1441912526 0.212097 -0.251953 0.392029 0.858948 1441912526 0.212097 -0.251953 0.392029 0.858948 1441912526 0.212097 -0.251953 0.392029 0.858948 1441912526 0.141296 -0.239197 0.397644 0.874451 1441912526 0.141296 -0.239197 0.397644 0.874451 1441912526 0.141296 -0.239197 0.397644 0.874451 1441912526 0.141296 -0.239197 0.397644 0.874451 1441912526 0.141296 -0.239197 0.397644 0.874451 1441912526 0.141296 -0.239197 0.397644 0.874451 1441912526 0.072449 -0.219849 0.411560 0.881470 1441912526 0.072449 -0.219849 0.411560 0.881470 1441912526 0.072449 -0.219849 0.411560 0.881470 1441912526 0.072449 -0.219849 0.411560 0.881470 1441912526 0.072449 -0.219849 0.411560 0.881470 1441912526 0.072449 -0.219849 0.411560 0.881470 1441912526 -0.009216 -0.207336 0.422974 0.882019 1441912526 -0.009216 -0.207336 0.422974 0.882019 1441912526 -0.009216 -0.207336 0.422974 0.882019 1441912526 -0.009216 -0.207336 0.422974 0.882019 1441912526 -0.009216 -0.207336 0.422974 0.882019 1441912526 -0.009216 -0.207336 0.422974 0.882019 1441912526 -0.095276 -0.197571 0.419006 0.881042 1441912526 -0.095276 -0.197571 0.419006 0.881042 1441912526 -0.095276 -0.197571 0.419006 0.881042 1441912526 -0.095276 -0.197571 0.419006 0.881042 1441912526 -0.095276 -0.197571 0.419006 0.881042 1441912526 -0.095276 -0.197571 0.419006 0.881042 1441912526 -0.178040 -0.190186 0.396301 0.880310 1441912526 -0.178040 -0.190186 0.396301 0.880310 1441912526 -0.178040 -0.190186 0.396301 0.880310 1441912526 -0.178040 -0.190186 0.396301 0.880310 1441912526 -0.178040 -0.190186 0.396301 0.880310 1441912526 -0.178040 -0.190186 0.396301 0.880310 1441912526 -0.178040 -0.190186 0.396301 0.880310 1441912526 -0.256165 -0.193542 0.339172 0.884216 1441912526 -0.256165 -0.193542 0.339172 0.884216 1441912526 -0.256165 -0.193542 0.339172 0.884216 1441912526 -0.256165 -0.193542 0.339172 0.884216 1441912526 -0.256165 -0.193542 0.339172 0.884216 1441912526 -0.256165 -0.193542 0.339172 0.884216 1441912526 -0.271790 -0.211121 0.322693 0.881714 1441912526 -0.271790 -0.211121 0.322693 0.881714 1441912526 -0.271790 -0.211121 0.322693 0.881714 1441912526 -0.271790 -0.211121 0.322693 0.881714 1441912526 -0.271790 -0.211121 0.322693 0.881714 1441912526 -0.271790 -0.211121 0.322693 0.881714 1441912526 -0.251648 -0.246216 0.401001 0.845703 1441912526 -0.251648 -0.246216 0.401001 0.845703 1441912526 -0.251648 -0.246216 0.401001 0.845703 1441912526 -0.251648 -0.246216 0.401001 0.845703 1441912526 -0.251648 -0.246216 0.401001 0.845703 1441912526 -0.251648 -0.246216 0.401001 0.845703 1441912526 -0.245972 -0.222961 0.354980 0.873901 1441912526 -0.245972 -0.222961 0.354980 0.873901 1441912526 -0.245972 -0.222961 0.354980 0.873901 1441912526 -0.245972 -0.222961 0.354980 0.873901 1441912526 -0.245972 -0.222961 0.354980 0.873901 1441912526 -0.245972 -0.222961 0.354980 0.873901 1441912526 -0.230713 -0.212891 0.336548 0.887756 1441912526 -0.230713 -0.212891 0.336548 0.887756 1441912526 -0.230713 -0.212891 0.336548 0.887756 1441912526 -0.230713 -0.212891 0.336548 0.887756 1441912526 -0.230713 -0.212891 0.336548 0.887756 1441912526 -0.230713 -0.212891 0.336548 0.887756 1441912526 -0.230713 -0.212891 0.336548 0.887756 1441912526 -0.199707 -0.220215 0.381592 0.875183 1441912527 -0.199707 -0.220215 0.381592 0.875183 1441912527 -0.199707 -0.220215 0.381592 0.875183 1441912527 -0.199707 -0.220215 0.381592 0.875183 1441912527 -0.199707 -0.220215 0.381592 0.875183 1441912527 -0.199707 -0.220215 0.381592 0.875183 1441912527 -0.147705 -0.231689 0.423157 0.863403 1441912527 -0.147705 -0.231689 0.423157 0.863403 1441912527 -0.147705 -0.231689 0.423157 0.863403 1441912527 -0.147705 -0.231689 0.423157 0.863403 1441912527 -0.147705 -0.231689 0.423157 0.863403 1441912527 -0.147705 -0.231689 0.423157 0.863403 1441912527 -0.093872 -0.232788 0.422974 0.870667 1441912527 -0.093872 -0.232788 0.422974 0.870667 1441912527 -0.093872 -0.232788 0.422974 0.870667 1441912527 -0.093872 -0.232788 0.422974 0.870667 1441912527 -0.093872 -0.232788 0.422974 0.870667 1441912527 -0.093872 -0.232788 0.422974 0.870667 1441912527 -0.093872 -0.232788 0.422974 0.870667 1441912527 -0.038635 -0.235413 0.396545 0.886475 1441912527 -0.038635 -0.235413 0.396545 0.886475 1441912527 -0.038635 -0.235413 0.396545 0.886475 1441912527 -0.038635 -0.235413 0.396545 0.886475 1441912527 -0.038635 -0.235413 0.396545 0.886475 1441912527 -0.038635 -0.235413 0.396545 0.886475 1441912527 -0.038635 -0.235413 0.396545 0.886475 1441912527 0.023499 -0.245483 0.367676 0.896606 1441912527 0.023499 -0.245483 0.367676 0.896606 1441912527 0.023499 -0.245483 0.367676 0.896606 1441912527 0.023499 -0.245483 0.367676 0.896606 1441912527 0.023499 -0.245483 0.367676 0.896606 1441912527 0.023499 -0.245483 0.367676 0.896606 1441912527 0.091797 -0.262146 0.366211 0.888062 1441912527 0.091797 -0.262146 0.366211 0.888062 1441912527 0.091797 -0.262146 0.366211 0.888062 1441912527 0.091797 -0.262146 0.366211 0.888062 1441912527 0.091797 -0.262146 0.366211 0.888062 1441912527 0.091797 -0.262146 0.366211 0.888062 1441912527 0.091797 -0.262146 0.366211 0.888062 1441912527 0.155945 -0.282532 0.363281 0.873962 1441912527 0.155945 -0.282532 0.363281 0.873962 1441912527 0.155945 -0.282532 0.363281 0.873962 1441912527 0.221130 -0.299011 0.351929 0.858948 1441912527 0.221130 -0.299011 0.351929 0.858948 1441912527 0.221130 -0.299011 0.351929 0.858948 1441912527 0.221130 -0.299011 0.351929 0.858948 1441912527 0.221130 -0.299011 0.351929 0.858948 1441912527 0.221130 -0.299011 0.351929 0.858948 1441912527 0.277771 -0.300964 0.326172 0.851929 1441912527 0.277771 -0.300964 0.326172 0.851929 1441912527 0.277771 -0.300964 0.326172 0.851929 1441912527 0.277771 -0.300964 0.326172 0.851929 1441912527 0.294617 -0.297791 0.272949 0.866028 1441912527 0.294617 -0.297791 0.272949 0.866028 1441912527 0.294617 -0.297791 0.272949 0.866028 1441912527 0.294617 -0.297791 0.272949 0.866028 1441912527 0.294617 -0.297791 0.272949 0.866028 1441912527 0.294617 -0.297791 0.272949 0.866028 1441912527 0.297058 -0.300781 0.255005 0.869568 1441912527 0.297058 -0.300781 0.255005 0.869568 1441912527 0.297058 -0.300781 0.255005 0.869568 1441912527 0.297058 -0.300781 0.255005 0.869568 1441912527 0.297058 -0.300781 0.255005 0.869568 1441912527 0.297058 -0.300781 0.255005 0.869568 1441912527 0.297058 -0.300781 0.255005 0.869568 1441912527 0.293701 -0.295288 0.258484 0.871582 1441912527 0.293701 -0.295288 0.258484 0.871582 1441912527 0.293701 -0.295288 0.258484 0.871582 1441912527 0.293701 -0.295288 0.258484 0.871582 1441912527 0.293701 -0.295288 0.258484 0.871582 1441912527 0.293701 -0.295288 0.258484 0.871582 1441912527 0.282349 -0.288025 0.276062 0.872375 1441912527 0.282349 -0.288025 0.276062 0.872375 1441912527 0.282349 -0.288025 0.276062 0.872375 1441912527 0.282349 -0.288025 0.276062 0.872375 1441912527 0.282349 -0.288025 0.276062 0.872375 1441912527 0.282349 -0.288025 0.276062 0.872375 1441912527 0.265076 -0.279785 0.318909 0.865845 1441912527 0.265076 -0.279785 0.318909 0.865845 1441912527 0.265076 -0.279785 0.318909 0.865845 1441912527 0.265076 -0.279785 0.318909 0.865845 1441912527 0.265076 -0.279785 0.318909 0.865845 1441912527 0.239014 -0.270813 0.365784 0.857727 1441912527 0.239014 -0.270813 0.365784 0.857727 1441912527 0.239014 -0.270813 0.365784 0.857727 1441912527 0.239014 -0.270813 0.365784 0.857727 1441912527 
0.250183 -0.632935 0.125244 0.721863 1441912530 0.250183 -0.632935 0.125244 0.721863 1441912530 0.252197 -0.632141 0.132385 0.720581 1441912530 0.252197 -0.632141 0.132385 0.720581 1441912530 0.252197 -0.632141 0.132385 0.720581 1441912530 0.252197 -0.632141 0.132385 0.720581 1441912530 0.252197 -0.632141 0.132385 0.720581 1441912530 0.252197 -0.632141 0.132385 0.720581 1441912530 0.252197 -0.632141 0.132385 0.720581 1441912530 0.257385 -0.631287 0.141174 0.717834 1441912530 0.257385 -0.631287 0.141174 0.717834 1441912530 0.257385 -0.631287 0.141174 0.717834 1441912530 0.257385 -0.631287 0.141174 0.717834 1441912530 0.264587 -0.631226 0.151001 0.713257 1441912530 0.264587 -0.631226 0.151001 0.713257 1441912530 0.264587 -0.631226 0.151001 0.713257 1441912530 0.273254 -0.631836 0.160522 0.707336 1441912530 0.273254 -0.631836 0.160522 0.707336 1441912530 0.273254 -0.631836 0.160522 0.707336 1441912530 0.273254 -0.631836 0.160522 0.707336 1441912530 0.273254 -0.631836 0.160522 0.707336 1441912530 0.273254 -0.631836 0.160522 0.707336 1441912530 0.273254 -0.631836 0.160522 0.707336 1441912530 0.285522 -0.630920 0.169861 0.701111 1441912530 0.285522 -0.630920 0.169861 0.701111 1441912530 0.285522 -0.630920 0.169861 0.701111 1441912530 0.285522 -0.630920 0.169861 0.701111 1441912530 0.285522 -0.630920 0.169861 0.701111 1441912531 0.296326 -0.628784 0.177368 0.696716 1441912531 0.296326 -0.628784 0.177368 0.696716 1441912531 0.296326 -0.628784 0.177368 0.696716 1441912531 0.296326 -0.628784 0.177368 0.696716 1441912531 0.305847 -0.625427 0.184387 0.693726 1441912531 0.305847 -0.625427 0.184387 0.693726 1441912531 0.305847 -0.625427 0.184387 0.693726 1441912531 0.305847 -0.625427 0.184387 0.693726 1441912531 0.305847 -0.625427 0.184387 0.693726 1441912531 0.305847 -0.625427 0.184387 0.693726 1441912531 0.305847 -0.625427 0.184387 0.693726 1441912531 0.314148 -0.621277 0.191711 0.691772 1441912531 0.314148 -0.621277 0.191711 0.691772 1441912531 0.314148 -0.621277 0.191711 0.691772 1441912531 0.314148 -0.621277 0.191711 0.691772 1441912531 0.314148 -0.621277 0.191711 0.691772 1441912531 0.314148 -0.621277 0.191711 0.691772 1441912531 0.322937 -0.617004 0.199951 0.689209 1441912531 0.322937 -0.617004 0.199951 0.689209 1441912531 0.322937 -0.617004 0.199951 0.689209 1441912531 0.322937 -0.617004 0.199951 0.689209 1441912531 0.322937 -0.617004 0.199951 0.689209 1441912531 0.322937 -0.617004 0.199951 0.689209 1441912531 0.322937 -0.617004 0.199951 0.689209 1441912531 0.335266 -0.611206 0.213013 0.684570 1441912531 0.335266 -0.611206 0.213013 0.684570 1441912531 0.335266 -0.611206 0.213013 0.684570 1441912531 0.335266 -0.611206 0.213013 0.684570 1441912531 0.335266 -0.611206 0.213013 0.684570 1441912531 0.351929 -0.603760 0.228638 0.677734 1441912531 0.351929 -0.603760 0.228638 0.677734 1441912531 0.351929 -0.603760 0.228638 0.677734 1441912531 0.351929 -0.603760 0.228638 0.677734 1441912531 0.351929 -0.603760 0.228638 0.677734 1441912531 0.351929 -0.603760 0.228638 0.677734 1441912531 0.361206 -0.600281 0.236877 0.673096 1441912531 0.361206 -0.600281 0.236877 0.673096 1441912531 0.361206 -0.600281 0.236877 0.673096 1441912531 0.361206 -0.600281 0.236877 0.673096 1441912531 0.361206 -0.600281 0.236877 0.673096 1441912531 0.361206 -0.600281 0.236877 0.673096 1441912531 0.361023 -0.601868 0.236572 0.671875 1441912531 0.361023 -0.601868 0.236572 0.671875 1441912531 0.361023 -0.601868 0.236572 0.671875 1441912531 0.361023 -0.601868 0.236572 0.671875 1441912531 0.361023 -0.601868 0.236572 0.671875 1441912531 0.361023 -0.601868 0.236572 0.671875 1441912531 0.358276 -0.604980 0.236389 0.670593 1441912531 0.358276 -0.604980 0.236389 0.670593 1441912531 0.358276 -0.604980 0.236389 0.670593 1441912531 0.358276 -0.604980 0.236389 0.670593 1441912531 0.358276 -0.604980 0.236389 0.670593 1441912531 0.358276 -0.604980 0.236389 0.670593 1441912531 0.358276 -0.604980 0.236389 0.670593 1441912531 0.353882 -0.607788 0.239258 0.669373 1441912531 0.353882 -0.607788 0.239258 0.669373 1441912531 0.353882 -0.607788 0.239258 0.669373 1441912531 0.353882 -0.607788 0.239258 0.669373 1441912531 0.353882 -0.607788 0.239258 0.669373 1441912531 0.353882 -0.607788 0.239258 0.669373 1441912531 0.354248 -0.607483 0.251404 0.664978 1441912531 0.354248 -0.607483 0.251404 0.664978 1441912531 0.354248 -0.607483 0.251404 0.664978 1441912531 0.354248 -0.607483 0.251404 0.664978 1441912531 0.354248 -0.607483 0.251404 0.664978 1441912531 0.354248 -0.607483 0.251404 0.664978 1441912531 0.361572 -0.601135 0.265625 0.661255 1441912531 0.361572 -0.601135 0.265625 0.661255 1441912531 0.361572 -0.601135 0.265625 0.661255 1441912531 0.361572 -0.601135 0.265625 0.661255 1441912531 0.361572 -0.601135 0.265625 0.661255 1441912531 0.361572 -0.601135 0.265625 0.661255 1441912531 0.356567 -0.602295 0.258057 0.665894 1441912531 0.356567 -0.602295 0.258057 0.665894 1441912531 0.356567 -0.602295 0.258057 0.665894 1441912531 0.356567 -0.602295 0.258057 0.665894 1441912531 0.356567 -0.602295 0.258057 0.665894 1441912531 0.356567 -0.602295 0.258057 0.665894 1441912531 0.356567 -0.602295 0.258057 0.665894 1441912531 0.344238 -0.609375 0.240479 0.672546 1441912531 0.344238 -0.609375 0.240479 0.672546 1441912531 0.344238 -0.609375 0.240479 0.672546 1441912531 0.344238 -0.609375 0.240479 0.672546 1441912531 0.344238 -0.609375 0.240479 0.672546 1441912531 0.344238 -0.609375 0.240479 0.672546 1441912531 0.338989 -0.611755 0.230042 0.676697 1441912531 0.338989 -0.611755 0.230042 0.676697 1441912531 0.338989 -0.611755 0.230042 0.676697 1441912531 0.338989 -0.611755 0.230042 0.676697 1441912531 0.338989 -0.611755 0.230042 0.676697 1441912531 0.338989 -0.611755 0.230042 0.676697 1441912531 0.338745 -0.611084 0.224548 0.679199 1441912531 0.338745 -0.611084 0.224548 0.679199 1441912531 0.338745 -0.611084 0.224548 0.679199 1441912531 0.338745 -0.611084 0.224548 0.679199 1441912531 0.338745 -0.611084 0.224548 0.679199 1441912531 0.338745 -0.611084 0.224548 0.679199 1441912531 0.334839 -0.615295 0.215332 0.680359 1441912531 0.334839 -0.615295 0.215332 0.680359 1441912531 0.334839 -0.615295 0.215332 0.680359 1441912531 0.334839 -0.615295 0.215332 0.680359 1441912531 0.334839 -0.615295 0.215332 0.680359 1441912531 0.334839 -0.615295 0.215332 0.680359 1441912531 0.334839 -0.615295 0.215332 0.680359 1441912531 0.326111 -0.621643 0.203247 0.682556 1441912531 0.326111 -0.621643 0.203247 0.682556 1441912531 0.326111 -0.621643 0.203247 0.682556 1441912531 0.326111 -0.621643 0.203247 0.682556 1441912531 0.326111 -0.621643 0.203247 0.682556 1441912532 0.326111 -0.621643 0.203247 0.682556 1441912532 0.320435 -0.624817 0.195740 0.684509 1441912532 0.320435 -0.624817 0.195740 0.684509 1441912532 0.320435 -0.624817 0.195740 0.684509 1441912532 0.320435 -0.624817 0.195740 0.684509 1441912532 0.314209 -0.629150 0.185242 0.686340 1441912532 0.314209 -0.629150 0.185242 0.686340 1441912532 0.314209 -0.629150 0.185242 0.686340 1441912532 0.314209 -0.629150 0.185242 0.686340 1441912532 0.314209 -0.629150 0.185242 0.686340 1441912532 0.314209 -0.629150 0.185242 0.686340 1441912532 0.307861 -0.632751 0.171509 0.689453 1441912532 0.307861 -0.632751 0.171509 0.689453 1441912532 0.307861 -0.632751 0.171509 0.689453 1441912532 0.307861 -0.632751 0.171509 0.689453 1441912532 0.307861 -0.632751 0.171509 0.689453 1441912532 0.307861 -0.632751 0.171509 0.689453 1441912532 0.303284 -0.634644 0.161438 0.692200 1441912532 0.303284 -0.634644 0.161438 0.692200 1441912532 0.303284 -0.634644 0.161438 0.692200 1441912532 0.303284 -0.634644 0.161438 0.692200 1441912532 0.303284 -0.634644 0.161438 0.692200 1441912532 0.303284 -0.634644 0.161438 0.692200 1441912532 0.296631 -0.636841 0.151672 0.695313 1441912532 0.296631 -0.636841 0.151672 0.695313 1441912532 0.296631 -0.636841 0.151672 0.695313 1441912532 0.296631 -0.636841 0.151672 0.695313 1441912532 0.296631 -0.636841 0.151672 0.695313 1441912532 0.296631 -0.636841 0.151672 0.695313 1441912532 0.296631 -0.636841 0.151672 0.695313 1441912532 0.286743 -0.639404 0.141174 0.699280 1441912532 0.286743 -0.639404 0.141174 0.699280 1441912532 0.286743 -0.639404 0.141174 0.699280 1441912532 0.286743 -0.639404 0.141174 0.699280 1441912532 0.286743 -0.639404 0.141174 0.699280 1441912532 0.286743 -0.639404 0.141174 0.699280 1441912532 0.282410 -0.639648 0.135254 0.701965 1441912532 0.282410 -0.639648 0.135254 0.701965 1441912532 0.282410 -0.639648 0.135254 0.701965 1441912532 0.282410 -0.639648 0.135254 0.701965 1441912532 0.282410 -0.639648 0.135254 0.701965 1441912532 0.282410 -0.639648 0.135254 0.701965 1441912532 0.287415 -0.637329 0.140991 0.700928 1441912532 0.287415 -0.637329 0.140991 0.700928 1441912532 0.287415 -0.637329 0.140991 0.700928 1441912532 0.287415 -0.637329 0.140991 0.700928 1441912532 0.287415 -0.637329 0.140991 0.700928 1441912532 0.287415 -0.637329 0.140991 0.700928 1441912532 0.287415 -0.637329 0.140991 0.700928 1441912532 0.294373 -0.634644 0.152222 0.698120 1441912532 0.294373 -0.634644 0.152222 0.698120 1441912532 0.294373 -0.634644 0.152222 0.698120 1441912532 0.294373 -0.634644 0.152222 0.698120 1441912532 0.294373 -0.634644 0.152222 0.698120 1441912532 0.294373 -0.634644 0.152222 0.698120 1441912532 0.294373 -0.634644 0.152222 0.698120 1441912532 0.298279 -0.632996 0.161011 0.695984 1441912532 0.298279 -0.632996 0.161011 0.695984 1441912532 0.298279 -0.632996 0.161011 0.695984 1441912532 0.298279 -0.632996 0.161011 0.695984 1441912532 0.298279 -0.632996 0.161011 0.695984 1441912532 0.298279 -0.632996 0.161011 0.695984 1441912532 0.301086 -0.632080 0.166687 0.694275 1441912532 0.301086 -0.632080 0.166687 0.694275 1441912532 0.301086 -0.632080 0.166687 0.694275 1441912532 0.301086 -0.632080 0.166687 0.694275 1441912532 0.301086 -0.632080 0.166687 0.694275 1441912532 0.301086 -0.632080 0.166687 0.694275 1441912532 0.302429 -0.631409 0.172058 0.692932 1441912532 0.302429 -0.631409 0.172058 0.692932 1441912532 0.302429 -0.631409 0.172058 0.692932 1441912532 0.302429 -0.631409 0.172058 0.692932 1441912532 0.302429 -0.631409 0.172058 0.692932 1441912532 0.302429 -0.631409 0.172058 0.692932 1441912532 0.305847 -0.630249 0.180176 0.690491 1441912532 0.305847 -0.630249 0.180176 0.690491 1441912532 0.305847 -0.630249 0.180176 0.690491 1441912532 0.305847 -0.630249 0.180176 0.690491 1441912532 0.305847 -0.630249 0.180176 0.690491 1441912532 0.305847 -0.630249 0.180176 0.690491 1441912532 0.312866 -0.626953 0.190369 0.687561 1441912532 0.312866 -0.626953 0.190369 0.687561 1441912532 0.312866 -0.626953 0.190369 0.687561 1441912532 0.312866 -0.626953 0.190369 0.687561 1441912532 0.312866 -0.626953 0.190369 0.687561 1441912532 0.312866 -0.626953 0.190369 0.687561 1441912532 0.315430 -0.625427 0.195740 0.686279 1441912532 0.315430 -0.625427 0.195740 0.686279 1441912532 0.315430 -0.625427 0.195740 0.686279 1441912532 0.315430 -0.625427 0.195740 0.686279 1441912532 0.315430 -0.625427 0.195740 0.686279 1441912532 0.315430 -0.625427 0.195740 0.686279 1441912532 0.318054 -0.624817 0.201050 0.684082 1441912532 0.318054 -0.624817 0.201050 0.684082 1441912532 0.318054 -0.624817 0.201050 0.684082 1441912532 0.318054 -0.624817 0.201050 0.684082 1441912532 0.318054 -0.624817 0.201050 0.684082 1441912532 0.318054 -0.624817 0.201050 0.684082 1441912532 0.329529 -0.621094 0.216309 0.677368 1441912532 0.329529 -0.621094 0.216309 0.677368 1441912532 0.329529 -0.621094 0.216309 0.677368 1441912532 0.343018 -0.617065 0.228333 0.670349 1441912532 0.343018 -0.617065 0.228333 0.670349 1441912532 0.343018 -0.617065 0.228333 0.670349 1441912532 0.343018 -0.617065 0.228333 0.670349 1441912532 0.343018 -0.617065 0.228333 0.670349 1441912532 0.340759 -0.620239 0.223877 0.670105 1441912533 0.340759 -0.620239 0.223877 0.670105 1441912533 0.340759 -0.620239 0.223877 0.670105 1441912533 0.340759 -0.620239 0.223877 0.670105 1441912533 0.340759 -0.620239 0.223877 0.670105 1441912533 0.340759 -0.620239 0.223877 0.670105 1441912533 0.340759 -0.620239 0.223877 0.670105 1441912533 0.334534 -0.624207 0.216492 0.671997 1441912533 0.334534 -0.624207 0.216492 0.671997 1441912533 0.334534 -0.624207 0.216492 0.671997 1441912533 0.334534 -0.624207 0.216492 0.671997 1441912533 0.334534 -0.624207 0.216492 0.671997 1441912533 0.334534 -0.624207 0.216492 0.671997 1441912533 0.333862 -0.623047 0.216187 0.673523 1441912533 0.333862 -0.623047 0.216187 0.673523 1441912533 0.333862 -0.623047 0.216187 0.673523 1441912533 0.333862 -0.623047 0.216187 0.673523 1441912533 0.333862 -0.623047 0.216187 0.673523 1441912533 0.333862 -0.623047 0.216187 0.673523 1441912533 0.329224 -0.624207 0.209778 0.676697 1441912533 0.329224 -0.624207 0.209778 0.676697 1441912533 0.329224 -0.624207 0.209778 0.676697 1441912533 0.329224 -0.624207 0.209778 0.676697 1441912533 0.329224 -0.624207 0.209778 0.676697 1441912533 0.329224 -0.624207 0.209778 0.676697 1441912533 0.329224 -0.624207 0.209778 0.676697 1441912533 0.323608 -0.627563 0.197083 0.680115 1441912533 0.323608 -0.627563 0.197083 0.680115 1441912533 0.323608 -0.627563 0.197083 0.680115 1441912533 0.323608 -0.627563 0.197083 0.680115 1441912533 0.323608 -0.627563 0.197083 0.680115 1441912533 0.323608 -0.627563 0.197083 0.680115 1441912533 0.319824 -0.630188 0.184753 0.682922 1441912533 0.319824 -0.630188 0.184753 0.682922 1441912533 0.319824 -0.630188 0.184753 0.682922 1441912533 0.319824 -0.630188 0.184753 0.682922 1441912533 0.319824 -0.630188 0.184753 0.682922 1441912533 0.319824 -0.630188 0.184753 0.682922 1441912533 0.314453 -0.633850 0.174805 0.684692 1441912533 0.314453 -0.633850 0.174805 0.684692 1441912533 0.314453 -0.633850 0.174805 0.684692 1441912533 0.314453 -0.633850 0.174805 0.684692 1441912533 0.314453 -0.633850 0.174805 0.684692 1441912533 0.314453 -0.633850 0.174805 0.684692 1441912533 0.309570 -0.637695 0.166077 0.685486 1441912533 0.309570 -0.637695 0.166077 0.685486 1441912533 0.309570 -0.637695 0.166077 0.685486 1441912533 0.309570 -0.637695 0.166077 0.685486 1441912533 0.309570 -0.637695 0.166077 0.685486 1441912533 0.309570 -0.637695 0.166077 0.685486 1441912533 0.309570 -0.637695 0.166077 0.685486 1441912533 0.306824 -0.641113 0.159790 0.685059 1441912533 0.306824 -0.641113 0.159790 0.685059 1441912533 0.306824 -0.641113 0.159790 0.685059 1441912533 0.306824 -0.641113 0.159790 0.685059 1441912533 0.306824 -0.641113 0.159790 0.685059 1441912533 0.306824 -0.641113 0.159790 0.685059 1441912533 0.307556 -0.642761 0.156372 0.683960 1441912533 0.307556 -0.642761 0.156372 0.683960 1441912533 0.307556 -0.642761 0.156372 0.683960 1441912533 0.307556 -0.642761 0.156372 0.683960 1441912533 0.307556 -0.642761 0.156372 0.683960 1441912533 0.306335 -0.644409 0.150330 0.684265 1441912533 0.306335 -0.644409 0.150330 0.684265 1441912533 0.306335 -0.644409 0.150330 0.684265 1441912533 0.306335 -0.644409 0.150330 0.684265 1441912533 0.306335 -0.644409 0.150330 0.684265 1441912533 0.306335 -0.644409 0.150330 0.684265 1441912533 0.306335 -0.644409 0.150330 0.684265 1441912533 0.297241 -0.647156 0.138855 0.688110 1441912533 0.297241 -0.647156 0.138855 0.688110 1441912533 0.297241 -0.647156 0.138855 0.688110 1441912533 0.297241 -0.647156 0.138855 0.688110 1441912533 0.297241 -0.647156 0.138855 0.688110 1441912533 0.297241 -0.647156 0.138855 0.688110 1441912533 0.288513 -0.646484 0.130127 0.694153 1441912533 0.288513 -0.646484 0.130127 0.694153 1441912533 0.288513 -0.646484 0.130127 0.694153 1441912533 0.288513 -0.646484 0.130127 0.694153 1441912533 0.288513 -0.646484 0.130127 0.694153 1441912533 0.288513 -0.646484 0.130127 0.694153 1441912533 0.286743 -0.643982 0.128479 0.697510 1441912533 0.286743 -0.643982 0.128479 0.697510 1441912533 0.286743 -0.643982 0.128479 0.697510 1441912533 0.286743 -0.643982 0.128479 0.697510 1441912533 0.286743 -0.643982 0.128479 0.697510 1441912533 0.286743 -0.643982 0.128479 0.697510 1441912533 0.286743 -0.643982 0.128479 0.697510 1441912533 0.282593 -0.642761 0.127502 0.700500 1441912533 0.282593 -0.642761 0.127502 0.700500 1441912533 0.282593 -0.642761 0.127502 0.700500 1441912533 0.282593 -0.642761 0.127502 0.700500 1441912533 0.282593 -0.642761 0.127502 0.700500 1441912533 0.282593 -0.642761 0.127502 0.700500 1441912533 0.283752 -0.640381 0.134460 0.700928 1441912533 0.283752 -0.640381 0.134460 0.700928 1441912533 0.283752 -0.640381 0.134460 0.700928 1441912533 0.283752 -0.640381 0.134460 0.700928 1441912533 0.283752 -0.640381 0.134460 0.700928 1441912533 0.283752 -0.640381 0.134460 0.700928 1441912533 0.285400 -0.637695 0.144226 0.700745 1441912533 0.285400 -0.637695 0.144226 0.700745 1441912533 0.285400 -0.637695 0.144226 0.700745 1441912533 0.285400 -0.637695 0.144226 0.700745 1441912533 0.285400 -0.637695 0.144226 0.700745 1441912533 0.285400 -0.637695 0.144226 0.700745 1441912533 0.285400 -0.637695 0.144226 0.700745 1441912533 0.284058 -0.637146 0.149170 0.700806 1441912533 0.284058 -0.637146 0.149170 0.700806 1441912533 0.284058 -0.637146 0.149170 0.700806 1441912533 0.284058 -0.637146 0.149170 0.700806 1441912533 0.284058 -0.637146 0.149170 0.700806 1441912533 0.282959 -0.637634 0.151855 0.700195 1441912534 0.282959 -0.637634 0.151855 0.700195 1441912534 0.282959 -0.637634 0.151855 0.700195 1441912534 0.282959 -0.637634 0.151855 0.700195 1441912534 0.282959 -0.637634 0.151855 0.700195 1441912534 0.282959 -0.637634 0.151855 0.700195 1441912534 0.285461 -0.637634 0.156189 0.698242 1441912534 0.285461 -0.637634 0.156189 0.698242 1441912534 0.285461 -0.637634 0.156189 0.698242 1441912534 0.285461 -0.637634 0.156189 0.698242 1441912534 0.285461 -0.637634 0.156189 0.698242 1441912534 0.285461 -0.637634 0.156189 0.698242 1441912534 0.285461 -0.637634 0.156189 0.698242 1441912534 0.288513 -0.638000 0.159729 0.695801 1441912534 0.288513 -0.638000 0.159729 0.695801 1441912534 0.288513 -0.638000 0.159729 0.695801 1441912534 0.288513 -0.638000 0.159729 0.695801 1441912534 0.288513 -0.638000 0.159729 0.695801 1441912534 0.288513 -0.638000 0.159729 0.695801 1441912534 0.291321 -0.638245 0.166321 0.692871 1441912534 0.291321 -0.638245 0.166321 0.692871 1441912534 0.291321 -0.638245 0.166321 0.692871 1441912534 0.291321 -0.638245 0.166321 0.692871 1441912534 0.291321 -0.638245 0.166321 0.692871 1441912534 0.291321 -0.638245 0.166321 0.692871 1441912534 0.302185 -0.634155 0.183228 0.687744 1441912534 0.302185 -0.634155 0.183228 0.687744 1441912534 0.302185 -0.634155 0.183228 0.687744 1441912534 0.302185 -0.634155 0.183228 0.687744 1441912534 0.302185 -0.634155 0.183228 0.687744 1441912534 0.302185 -0.634155 0.183228 0.687744 1441912534 0.319275 -0.629211 0.197144 0.680664 1441912534 0.319275 -0.629211 0.197144 0.680664 1441912534 0.319275 -0.629211 0.197144 0.680664 1441912534 0.319275 -0.629211 0.197144 0.680664 1441912534 0.319275 -0.629211 0.197144 0.680664 1441912534 0.319275 -0.629211 0.197144 0.680664 1441912534 0.325134 -0.628357 0.190552 0.680481 1441912534 0.325134 -0.628357 0.190552 0.680481 1441912534 0.325134 -0.628357 0.190552 0.680481 1441912534 0.325134 -0.628357 0.190552 0.680481 1441912534 0.325134 -0.628357 0.190552 0.680481 1441912534 0.325134 -0.628357 0.190552 0.680481 1441912534 0.325134 -0.628357 0.190552 0.680481 1441912534 0.319458 -0.633118 0.175659 0.682800 1441912534 0.319458 -0.633118 0.175659 0.682800 1441912534 0.319458 -0.633118 0.175659 0.682800 1441912534 0.319458 -0.633118 0.175659 0.682800 1441912534 0.319458 -0.633118 0.175659 0.682800 1441912534 0.319458 -0.633118 0.175659 0.682800 1441912534 0.325989 -0.631104 0.177795 0.681030 1441912534 0.325989 -0.631104 0.177795 0.681030 1441912534 0.325989 -0.631104 0.177795 0.681030 1441912534 0.325989 -0.631104 0.177795 0.681030 1441912534 0.325989 -0.631104 0.177795 0.681030 1441912534 0.325989 -0.631104 0.177795 0.681030 1441912534 0.331848 -0.626038 0.187744 0.680176 1441912534 0.331848 -0.626038 0.187744 0.680176 1441912534 0.331848 -0.626038 0.187744 0.680176 1441912534 0.331848 -0.626038 0.187744 0.680176 1441912534 0.331848 -0.626038 0.187744 0.680176 1441912534 0.331848 -0.626038 0.187744 0.680176 1441912534 0.323242 -0.629883 0.183289 0.682007 1441912534 0.323242 -0.629883 0.183289 0.682007 1441912534 0.323242 -0.629883 0.183289 0.682007 1441912534 0.323242 -0.629883 0.183289 0.682007 1441912534 0.323242 -0.629883 0.183289 0.682007 1441912534 0.323242 -0.629883 0.183289 0.682007 1441912534 0.323242 -0.629883 0.183289 0.682007 1441912534 0.314758 -0.633301 0.176208 0.684692 1441912534 0.314758 -0.633301 0.176208 0.684692 1441912534 0.314758 -0.633301 0.176208 0.684692 1441912534 0.314758 -0.633301 0.176208 0.684692 1441912534 0.314758 -0.633301 0.176208 0.684692 1441912534 0.314758 -0.633301 0.176208 0.684692 1441912534 0.309204 -0.635925 0.170593 0.686157 1441912534 0.309204 -0.635925 0.170593 0.686157 1441912534 0.309204 -0.635925 0.170593 0.686157 1441912534 0.309204 -0.635925 0.170593 0.686157 1441912534 0.309204 -0.635925 0.170593 0.686157 1441912534 0.309204 -0.635925 0.170593 0.686157 1441912534 0.305237 -0.636780 0.165100 0.688477 1441912534 0.305237 -0.636780 0.165100 0.688477 1441912534 0.305237 -0.636780 0.165100 0.688477 1441912534 0.305237 -0.636780 0.165100 0.688477 1441912534 0.305237 -0.636780 0.165100 0.688477 1441912534 0.305237 -0.636780 0.165100 0.688477 1441912534 0.305237 -0.636780 0.165100 0.688477 1441912534 0.299500 -0.639954 0.157837 0.689819 1441912534 0.299500 -0.639954 0.157837 0.689819 1441912534 0.299500 -0.639954 0.157837 0.689819 1441912534 0.299500 -0.639954 0.157837 0.689819 1441912534 0.299500 -0.639954 0.157837 0.689819 1441912534 0.299500 -0.639954 0.157837 0.689819 1441912534 0.298950 -0.640930 0.154785 0.689819 1441912534 0.298950 -0.640930 0.154785 0.689819 1441912534 0.298950 -0.640930 0.154785 0.689819 1441912534 0.298950 -0.640930 0.154785 0.689819 1441912534 0.298950 -0.640930 0.154785 0.689819 1441912534 0.298950 -0.640930 0.154785 0.689819 1441912534 0.302185 -0.640503 0.152832 0.689209 1441912534 0.302185 -0.640503 0.152832 0.689209 1441912534 0.302185 -0.640503 0.152832 0.689209 1441912534 0.302185 -0.640503 0.152832 0.689209 1441912534 0.302185 -0.640503 0.152832 0.689209 1441912534 0.302185 -0.640503 0.152832 0.689209 1441912534 0.302185 -0.640503 0.152832 0.689209 1441912534 0.307617 -0.639221 0.149902 0.688660 1441912534 0.307617 -0.639221 0.149902 0.688660 1441912534 0.307617 -0.639221 0.149902 0.688660 1441912534 0.307617 -0.639221 0.149902 0.688660 1441912534 0.307617 -0.639221 0.149902 0.688660 1441912534 0.307617 -0.639221 0.149902 0.688660 1441912534 0.304810 -0.639526 0.143372 0.691040 1441912534 0.304810 -0.639526 0.143372 0.691040 1441912534 0.304810 -0.639526 0.143372 0.691040 1441912535 0.304810 -0.639526 0.143372 0.691040 1441912535 0.304810 -0.639526 0.143372 0.691040 1441912535 0.304810 -0.639526 0.143372 0.691040 1441912535 0.294373 -0.641602 0.132385 0.695801 1441912535 0.294373 -0.641602 0.132385 0.695801 1441912535 0.294373 -0.641602 0.132385 0.695801 1441912535 0.294373 -0.641602 0.132385 0.695801 1441912535 0.294373 -0.641602 0.132385 0.695801 1441912535 0.294373 -0.641602 0.132385 0.695801 1441912535 0.294373 -0.641602 0.132385 0.695801 1441912535 0.289246 -0.641235 0.126038 0.699402 1441912535 0.289246 -0.641235 0.126038 0.699402 1441912535 0.289246 -0.641235 0.126038 0.699402 1441912535 0.289246 -0.641235 0.126038 0.699402 1441912535 0.289246 -0.641235 0.126038 0.699402 1441912535 0.289246 -0.641235 0.126038 0.699402 1441912535 0.288879 -0.639099 0.127136 0.701355 1441912535 0.288879 -0.639099 0.127136 0.701355 1441912535 0.288879 -0.639099 0.127136 0.701355 1441912535 0.288879 -0.639099 0.127136 0.701355 1441912535 0.288879 -0.639099 0.127136 0.701355 1441912535 0.288879 -0.639099 0.127136 0.701355 1441912535 0.288879 -0.639099 0.127136 0.701355 1441912535 0.286072 -0.637695 0.128235 0.703613 1441912535 0.286072 -0.637695 0.128235 0.703613 1441912535 0.286072 -0.637695 0.128235 0.703613 1441912535 0.286072 -0.637695 0.128235 0.703613 1441912535 0.286072 -0.637695 0.128235 0.703613 1441912535 0.286072 -0.637695 0.128235 0.703613 1441912535 0.286072 -0.637695 0.128235 0.703613 1441912535 0.279785 -0.637512 0.125549 0.706726 1441912535 0.279785 -0.637512 0.125549 0.706726 1441912535 0.279785 -0.637512 0.125549 0.706726 1441912535 0.279785 -0.637512 0.125549 0.706726 1441912535 0.279785 -0.637512 0.125549 0.706726 1441912535 0.279785 -0.637512 0.125549 0.706726 1441912535 0.272888 -0.638245 0.121460 0.709534 1441912535 0.272888 -0.638245 0.121460 0.709534 1441912535 0.272888 -0.638245 0.121460 0.709534 1441912535 0.272888 -0.638245 0.121460 0.709534 1441912535 0.272888 -0.638245 0.121460 0.709534 1441912535 0.272888 -0.638245 0.121460 0.709534 1441912535 0.267700 -0.638794 0.120911 0.711060 1441912535 0.267700 -0.638794 0.120911 0.711060 1441912535 0.267700 -0.638794 0.120911 0.711060 1441912535 0.267700 -0.638794 0.120911 0.711060 1441912535 0.267700 -0.638794 0.120911 0.711060 1441912535 0.267700 -0.638794 0.120911 0.711060 1441912535 0.265381 -0.638611 0.127136 0.711060 1441912535 0.265381 -0.638611 0.127136 0.711060 1441912535 0.265381 -0.638611 0.127136 0.711060 1441912535 0.265381 -0.638611 0.127136 0.711060 1441912535 0.265381 -0.638611 0.127136 0.711060 1441912535 0.265381 -0.638611 0.127136 0.711060 1441912535 0.265076 -0.638184 0.131775 0.710632 1441912535 0.265076 -0.638184 0.131775 0.710632 1441912535 0.265076 -0.638184 0.131775 0.710632 1441912535 0.265076 -0.638184 0.131775 0.710632 1441912535 0.265076 -0.638184 0.131775 0.710632 1441912535 0.265076 -0.638184 0.131775 0.710632 1441912535 0.265076 -0.638184 0.131775 0.710632 1441912535 0.260803 -0.641357 0.130798 0.709595 1441912535 0.260803 -0.641357 0.130798 0.709595 1441912535 0.260803 -0.641357 0.130798 0.709595 1441912535 0.260803 -0.641357 0.130798 0.709595 1441912535 0.260803 -0.641357 0.130798 0.709595 1441912535 0.260803 -0.641357 0.130798 0.709595 1441912535 0.262695 -0.642151 0.138062 0.706787 1441912535 0.262695 -0.642151 0.138062 0.706787 1441912535 0.262695 -0.642151 0.138062 0.706787 1441912535 0.262695 -0.642151 0.138062 0.706787 1441912535 0.262695 -0.642151 0.138062 0.706787 1441912535 0.262695 -0.642151 0.138062 0.706787 1441912535 0.274841 -0.639038 0.158264 0.700745 1441912535 0.274841 -0.639038 0.158264 0.700745 1441912535 0.274841 -0.639038 0.158264 0.700745 1441912535 0.274841 -0.639038 0.158264 0.700745 1441912535 0.274841 -0.639038 0.158264 0.700745 1441912535 0.274841 -0.639038 0.158264 0.700745 1441912535 0.285217 -0.635864 0.169800 0.696777 1441912535 0.285217 -0.635864 0.169800 0.696777 1441912535 0.285217 -0.635864 0.169800 0.696777 1441912535 0.285217 -0.635864 0.169800 0.696777 1441912535 0.285217 -0.635864 0.169800 0.696777 1441912535 0.285217 -0.635864 0.169800 0.696777 1441912535 0.285217 -0.635864 0.169800 0.696777 1441912535 0.286255 -0.636414 0.166809 0.696594 1441912535 0.286255 -0.636414 0.166809 0.696594 1441912535 0.286255 -0.636414 0.166809 0.696594 1441912535 0.286255 -0.636414 0.166809 0.696594 1441912535 0.286255 -0.636414 0.166809 0.696594 1441912535 0.286255 -0.636414 0.166809 0.696594 1441912535 0.288635 -0.634644 0.168762 0.696716 1441912535 0.288635 -0.634644 0.168762 0.696716 1441912535 0.288635 -0.634644 0.168762 0.696716 1441912535 0.288635 -0.634644 0.168762 0.696716 1441912535 0.288635 -0.634644 0.168762 0.696716 1441912535 0.288635 -0.634644 0.168762 0.696716 1441912535 0.288635 -0.634644 0.168762 0.696716 1441912535 0.293213 -0.631226 0.173706 0.696716 1441912535 0.293213 -0.631226 0.173706 0.696716 1441912535 0.293213 -0.631226 0.173706 0.696716 1441912535 0.293213 -0.631226 0.173706 0.696716 1441912535 0.293213 -0.631226 0.173706 0.696716 1441912535 0.293213 -0.631226 0.173706 0.696716 1441912535 0.291565 -0.630920 0.172791 0.697876 1441912535 0.291565 -0.630920 0.172791 0.697876 1441912535 0.291565 -0.630920 0.172791 0.697876 1441912535 0.291565 -0.630920 0.172791 0.697876 1441912535 0.291565 -0.630920 0.172791 0.697876 1441912535 0.291565 -0.630920 0.172791 0.697876 1441912535 0.288086 -0.630127 0.171204 0.700439 1441912535 0.288086 -0.630127 0.171204 0.700439 1441912535 0.288086 -0.630127 0.171204 0.700439 1441912535 0.288086 -0.630127 0.171204 0.700439 1441912536 0.288086 -0.630127 0.171204 0.700439 1441912536 0.288086 -0.630127 0.171204 0.700439 1441912536 0.288086 -0.630127 0.171204 0.700439 1441912536 0.282898 -0.631531 0.163025 0.703247 1441912536 0.282898 -0.631531 0.163025 0.703247 1441912536 0.282898 -0.631531 0.163025 0.703247 1441912536 0.282898 -0.631531 0.163025 0.703247 1441912536 0.282898 -0.631531 0.163025 0.703247 1441912536 0.282898 -0.631531 0.163025 0.703247 1441912536 0.278992 -0.632019 0.154236 0.706360 1441912536 0.278992 -0.632019 0.154236 0.706360 1441912536 0.278992 -0.632019 0.154236 0.706360 1441912536 0.278992 -0.632019 0.154236 0.706360 1441912536 0.278992 -0.632019 0.154236 0.706360 1441912536 0.278992 -0.632019 0.154236 0.706360 1441912536 0.279114 -0.630920 0.152344 0.707703 1441912536 0.279114 -0.630920 0.152344 0.707703 1441912536 0.279114 -0.630920 0.152344 0.707703 1441912536 0.279114 -0.630920 0.152344 0.707703 1441912536 0.279114 -0.630920 0.152344 0.707703 1441912536 0.279114 -0.630920 0.152344 0.707703 1441912536 0.280457 -0.628174 0.156860 0.708557 1441912536 0.280457 -0.628174 0.156860 0.708557 1441912536 0.280457 -0.628174 0.156860 0.708557 1441912536 0.280457 -0.628174 0.156860 0.708557 1441912536 0.280457 -0.628174 0.156860 0.708557 1441912536 0.280457 -0.628174 0.156860 0.708557 1441912536 0.280457 -0.628174 0.156860 0.708557 1441912536 0.283447 -0.625610 0.163269 0.708252 1441912536 0.283447 -0.625610 0.163269 0.708252 1441912536 0.283447 -0.625610 0.163269 0.708252 1441912536 0.283447 -0.625610 0.163269 0.708252 1441912536 0.283447 -0.625610 0.163269 0.708252 1441912536 0.283447 -0.625610 0.163269 0.708252 1441912536 0.281128 -0.624390 0.166687 0.709412 1441912536 0.281128 -0.624390 0.166687 0.709412 1441912536 0.281128 -0.624390 0.166687 0.709412 1441912536 0.281128 -0.624390 0.166687 0.709412 1441912536 0.281128 -0.624390 0.166687 0.709412 1441912536 0.281128 -0.624390 0.166687 0.709412 1441912536 0.276855 -0.623840 0.168396 0.711182 1441912536 0.276855 -0.623840 0.168396 0.711182 1441912536 0.276855 -0.623840 0.168396 0.711182 1441912536 0.276855 -0.623840 0.168396 0.711182 1441912536 0.276855 -0.623840 0.168396 0.711182 1441912536 0.276855 -0.623840 0.168396 0.711182 1441912536 0.273010 -0.623596 0.168152 0.712952 1441912536 
0.298889 -0.372437 0.333313 0.812866 1441912580 0.298889 -0.372437 0.333313 0.812866 1441912580 0.298889 -0.372437 0.333313 0.812866 1441912580 0.298889 -0.372437 0.333313 0.812866 1441912580 0.298889 -0.372437 0.333313 0.812866 1441912580 0.298889 -0.372437 0.333313 0.812866 1441912580 0.293152 -0.353088 0.340027 0.820801 1441912580 0.293152 -0.353088 0.340027 0.820801 1441912580 0.293152 -0.353088 0.340027 0.820801 1441912580 0.293152 -0.353088 0.340027 0.820801 1441912580 0.293152 -0.353088 0.340027 0.820801 1441912580 0.293152 -0.353088 0.340027 0.820801 1441912580 0.275330 -0.323425 0.344604 0.837097 1441912580 0.275330 -0.323425 0.344604 0.837097 1441912580 0.275330 -0.323425 0.344604 0.837097 1441912580 0.275330 -0.323425 0.344604 0.837097 1441912580 0.275330 -0.323425 0.344604 0.837097 1441912580 0.275330 -0.323425 0.344604 0.837097 1441912580 0.237122 -0.283386 0.356506 0.858093 1441912580 0.237122 -0.283386 0.356506 0.858093 1441912580 0.237122 -0.283386 0.356506 0.858093 1441912580 0.237122 -0.283386 0.356506 0.858093 1441912580 0.237122 -0.283386 0.356506 0.858093 1441912580 0.237122 -0.283386 0.356506 0.858093 1441912580 0.171997 -0.241882 0.371521 0.879639 1441912580 0.171997 -0.241882 0.371521 0.879639 1441912580 0.171997 -0.241882 0.371521 0.879639 1441912580 0.171997 -0.241882 0.371521 0.879639 1441912580 0.171997 -0.241882 0.371521 0.879639 1441912580 0.171997 -0.241882 0.371521 0.879639 1441912580 0.105408 -0.202332 0.387939 0.892944 1441912580 0.105408 -0.202332 0.387939 0.892944 1441912580 0.105408 -0.202332 0.387939 0.892944 1441912580 0.105408 -0.202332 0.387939 0.892944 1441912580 0.029663 -0.166748 0.397156 0.901978 1441912580 0.029663 -0.166748 0.397156 0.901978 1441912580 0.029663 -0.166748 0.397156 0.901978 1441912580 0.029663 -0.166748 0.397156 0.901978 1441912580 0.029663 -0.166748 0.397156 0.901978 1441912580 -0.053345 -0.142883 0.396606 0.905212 1441912580 -0.053345 -0.142883 0.396606 0.905212 1441912580 -0.053345 -0.142883 0.396606 0.905212 1441912580 -0.053345 -0.142883 0.396606 0.905212 1441912580 -0.053345 -0.142883 0.396606 0.905212 1441912580 -0.142883 -0.129089 0.356445 0.914246 1441912580 -0.142883 -0.129089 0.356445 0.914246 1441912580 -0.142883 -0.129089 0.356445 0.914246 1441912580 -0.142883 -0.129089 0.356445 0.914246 1441912580 -0.142883 -0.129089 0.356445 0.914246 1441912580 -0.142883 -0.129089 0.356445 0.914246 1441912580 -0.206787 -0.138306 0.280518 0.927002 1441912580 -0.206787 -0.138306 0.280518 0.927002 1441912580 -0.206787 -0.138306 0.280518 0.927002 1441912580 -0.206787 -0.138306 0.280518 0.927002 1441912580 -0.206787 -0.138306 0.280518 0.927002 1441912580 -0.206787 -0.138306 0.280518 0.927002 1441912580 -0.204407 -0.161926 0.294983 0.919189 1441912580 -0.204407 -0.161926 0.294983 0.919189 1441912580 -0.204407 -0.161926 0.294983 0.919189 1441912580 -0.204407 -0.161926 0.294983 0.919189 1441912580 -0.170288 -0.186523 0.395264 0.883118 1441912580 -0.170288 -0.186523 0.395264 0.883118 1441912580 -0.170288 -0.186523 0.395264 0.883118 1441912580 -0.170288 -0.186523 0.395264 0.883118 1441912580 -0.104980 -0.195435 0.408752 0.885254 1441912580 -0.104980 -0.195435 0.408752 0.885254 1441912580 -0.104980 -0.195435 0.408752 0.885254 1441912580 -0.104980 -0.195435 0.408752 0.885254 1441912580 -0.104980 -0.195435 0.408752 0.885254 1441912580 -0.104980 -0.195435 0.408752 0.885254 1441912580 -0.035828 -0.215210 0.403381 0.888611 1441912580 -0.035828 -0.215210 0.403381 0.888611 1441912580 -0.035828 -0.215210 0.403381 0.888611 1441912580 -0.035828 -0.215210 0.403381 0.888611 1441912580 -0.035828 -0.215210 0.403381 0.888611 1441912580 -0.035828 -0.215210 0.403381 0.888611 1441912580 -0.035828 -0.215210 0.403381 0.888611 1441912580 0.032654 -0.229919 0.411560 0.881287 1441912580 0.032654 -0.229919 0.411560 0.881287 1441912580 0.032654 -0.229919 0.411560 0.881287 1441912580 0.032654 -0.229919 0.411560 0.881287 1441912580 0.032654 -0.229919 0.411560 0.881287 1441912580 0.032654 -0.229919 0.411560 0.881287 1441912580 0.102478 -0.258667 0.399963 0.873291 1441912580 0.102478 -0.258667 0.399963 0.873291 1441912580 0.102478 -0.258667 0.399963 0.873291 1441912580 0.102478 -0.258667 0.399963 0.873291 1441912580 0.102478 -0.258667 0.399963 0.873291 1441912580 0.102478 -0.258667 0.399963 0.873291 1441912580 0.178650 -0.294312 0.391479 0.853333 1441912580 0.178650 -0.294312 0.391479 0.853333 1441912580 0.178650 -0.294312 0.391479 0.853333 1441912580 0.178650 -0.294312 0.391479 0.853333 1441912580 0.253601 -0.311401 0.374207 0.835815 1441912580 0.253601 -0.311401 0.374207 0.835815 1441912580 0.253601 -0.311401 0.374207 0.835815 1441912580 0.253601 -0.311401 0.374207 0.835815 1441912580 0.253601 -0.311401 0.374207 0.835815 1441912580 0.253601 -0.311401 0.374207 0.835815 1441912581 0.301453 -0.310181 0.359375 0.826843 1441912581 0.320374 -0.296753 0.370361 0.819763 1441912581 0.320374 -0.296753 0.370361 0.819763 1441912581 0.320374 -0.296753 0.370361 0.819763 1441912581 0.320374 -0.296753 0.370361 0.819763 1441912581 0.320374 -0.296753 0.370361 0.819763 1441912581 0.320374 -0.296753 0.370361 0.819763 1441912581 0.320374 -0.296753 0.370361 0.819763 1441912581 0.315857 -0.291748 0.379639 0.819092 1441912581 0.315857 -0.291748 0.379639 0.819092 1441912581 0.315857 -0.291748 0.379639 0.819092 1441912581 0.315857 -0.291748 0.379639 0.819092 1441912581 0.315857 -0.291748 0.379639 0.819092 1441912581 0.315857 -0.291748 0.379639 0.819092 1441912581 0.301941 -0.272644 0.396118 0.823120 1441912581 0.301941 -0.272644 0.396118 0.823120 1441912581 0.301941 -0.272644 0.396118 0.823120 1441912581 0.301941 -0.272644 0.396118 0.823120 1441912581 0.301941 -0.272644 0.396118 0.823120 1441912581 0.301941 -0.272644 0.396118 0.823120 1441912581 0.282288 -0.250488 0.406799 0.831848 1441912581 0.282288 -0.250488 0.406799 0.831848 1441912581 0.282288 -0.250488 0.406799 0.831848 1441912581 0.282288 -0.250488 0.406799 0.831848 1441912581 0.282288 -0.250488 0.406799 0.831848 1441912581 0.282288 -0.250488 0.406799 0.831848 1441912581 0.249878 -0.230530 0.408997 0.846802 1441912581 0.249878 -0.230530 0.408997 0.846802 1441912581 0.249878 -0.230530 0.408997 0.846802 1441912581 0.249878 -0.230530 0.408997 0.846802 1441912581 0.249878 -0.230530 0.408997 0.846802 1441912581 0.249878 -0.230530 0.408997 0.846802 1441912581 0.249878 -0.230530 0.408997 0.846802 1441912581 0.208069 -0.209900 0.407043 0.864258 1441912581 0.208069 -0.209900 0.407043 0.864258 1441912581 0.208069 -0.209900 0.407043 0.864258 1441912581 0.208069 -0.209900 0.407043 0.864258 1441912581 0.208069 -0.209900 0.407043 0.864258 1441912581 0.208069 -0.209900 0.407043 0.864258 1441912581 0.160461 -0.187805 0.405762 0.879944 1441912581 0.160461 -0.187805 0.405762 0.879944 1441912581 0.160461 -0.187805 0.405762 0.879944 1441912581 0.160461 -0.187805 0.405762 0.879944 1441912581 0.160461 -0.187805 0.405762 0.879944 1441912581 0.160461 -0.187805 0.405762 0.879944 1441912581 0.112244 -0.163086 0.413879 0.888489 1441912581 0.112244 -0.163086 0.413879 0.888489 1441912581 0.112244 -0.163086 0.413879 0.888489 1441912581 0.112244 -0.163086 0.413879 0.888489 1441912581 0.112244 -0.163086 0.413879 0.888489 1441912581 0.112244 -0.163086 0.413879 0.888489 1441912581 0.056030 -0.141479 0.420227 0.894531 1441912581 0.056030 -0.141479 0.420227 0.894531 1441912581 0.056030 -0.141479 0.420227 0.894531 1441912581 0.056030 -0.141479 0.420227 0.894531 1441912581 0.056030 -0.141479 0.420227 0.894531 1441912581 0.056030 -0.141479 0.420227 0.894531 1441912581 -0.015442 -0.129700 0.413574 0.901001 1441912581 -0.015442 -0.129700 0.413574 0.901001 1441912581 -0.015442 -0.129700 0.413574 0.901001 1441912581 -0.015442 -0.129700 0.413574 0.901001 1441912581 -0.015442 -0.129700 0.413574 0.901001 1441912581 -0.015442 -0.129700 0.413574 0.901001 1441912581 -0.102539 -0.124390 0.379395 0.911011 1441912581 -0.102539 -0.124390 0.379395 0.911011 1441912581 -0.102539 -0.124390 0.379395 0.911011 1441912581 -0.102539 -0.124390 0.379395 0.911011 1441912581 -0.102539 -0.124390 0.379395 0.911011 1441912581 -0.102539 -0.124390 0.379395 0.911011 1441912581 -0.184387 -0.128845 0.313293 0.922607 1441912581 -0.184387 -0.128845 0.313293 0.922607 1441912581 -0.184387 -0.128845 0.313293 0.922607 1441912581 -0.184387 -0.128845 0.313293 0.922607 1441912581 -0.184387 -0.128845 0.313293 0.922607 1441912581 -0.184387 -0.128845 0.313293 0.922607 1441912581 -0.211243 -0.149780 0.243103 0.934753 1441912581 -0.211243 -0.149780 0.243103 0.934753 1441912581 -0.211243 -0.149780 0.243103 0.934753 1441912581 -0.211243 -0.149780 0.243103 0.934753 1441912581 -0.211243 -0.149780 0.243103 0.934753 1441912581 -0.211243 -0.149780 0.243103 0.934753 1441912581 -0.192627 -0.180481 0.337402 0.903564 1441912581 -0.192627 -0.180481 0.337402 0.903564 1441912581 -0.192627 -0.180481 0.337402 0.903564 1441912581 -0.192627 -0.180481 0.337402 0.903564 1441912581 -0.192627 -0.180481 0.337402 0.903564 1441912581 -0.156616 -0.164978 0.325684 0.917664 1441912581 -0.156616 -0.164978 0.325684 0.917664 1441912581 -0.156616 -0.164978 0.325684 0.917664 1441912581 -0.156616 -0.164978 0.325684 0.917664 1441912581 -0.156616 -0.164978 0.325684 0.917664 1441912581 -0.100525 -0.184448 0.348083 0.913574 1441912581 -0.100525 -0.184448 0.348083 0.913574 1441912581 -0.100525 -0.184448 0.348083 0.913574 1441912581 -0.100525 -0.184448 0.348083 0.913574 1441912581 -0.100525 -0.184448 0.348083 0.913574 1441912581 -0.100525 -0.184448 0.348083 0.913574 1441912581 -0.100525 -0.184448 0.348083 0.913574 1441912581 -0.032410 -0.200317 0.410583 0.888916 1441912581 -0.032410 -0.200317 0.410583 0.888916 1441912581 -0.032410 -0.200317 0.410583 0.888916 1441912581 -0.032410 -0.200317 0.410583 0.888916 1441912581 -0.032410 -0.200317 0.410583 0.888916 1441912581 -0.032410 -0.200317 0.410583 0.888916 1441912581 0.036438 -0.216919 0.438354 0.871399 1441912582 0.036438 -0.216919 0.438354 0.871399 1441912582 0.036438 -0.216919 0.438354 0.871399 1441912582 0.036438 -0.216919 0.438354 0.871399 1441912582 0.036438 -0.216919 0.438354 0.871399 1441912582 0.036438 -0.216919 0.438354 0.871399 1441912582 0.096985 -0.233521 0.420471 0.871338 1441912582 0.096985 -0.233521 0.420471 0.871338 1441912582 0.096985 -0.233521 0.420471 0.871338 1441912582 0.096985 -0.233521 0.420471 0.871338 1441912582 0.096985 -0.233521 0.420471 0.871338 1441912582 0.096985 -0.233521 0.420471 0.871338 1441912582 0.147827 -0.261719 0.392517 0.869202 1441912582 0.147827 -0.261719 0.392517 0.869202 1441912582 0.147827 -0.261719 0.392517 0.869202 1441912582 0.147827 -0.261719 0.392517 0.869202 1441912582 0.147827 -0.261719 0.392517 0.869202 1441912582 0.147827 -0.261719 0.392517 0.869202 1441912582 0.147827 -0.261719 0.392517 0.869202 1441912582 0.198425 -0.283752 0.386963 0.854553 1441912582 0.198425 -0.283752 0.386963 0.854553 1441912582 0.198425 -0.283752 0.386963 0.854553 1441912582 0.198425 -0.283752 0.386963 0.854553 1441912582 0.198425 -0.283752 0.386963 0.854553 1441912582 0.198425 -0.283752 0.386963 0.854553 1441912582 0.231995 -0.298828 0.382874 0.842773 1441912582 0.231995 -0.298828 0.382874 0.842773 1441912582 0.231995 -0.298828 0.382874 0.842773 1441912582 0.231995 -0.298828 0.382874 0.842773 1441912582 0.231995 -0.298828 0.382874 0.842773 1441912582 0.231995 -0.298828 0.382874 0.842773 1441912582 0.249084 -0.302185 0.381653 0.837219 1441912582 0.249084 -0.302185 0.381653 0.837219 1441912582 0.249084 -0.302185 0.381653 0.837219 1441912582 0.249084 -0.302185 0.381653 0.837219 1441912582 0.249084 -0.302185 0.381653 0.837219 1441912582 0.249084 -0.302185 0.381653 0.837219 1441912582 0.246765 -0.309265 0.374329 0.838623 1441912582 0.246765 -0.309265 0.374329 0.838623 1441912582 0.246765 -0.309265 0.374329 0.838623 1441912582 0.246765 -0.309265 0.374329 0.838623 1441912582 0.246765 -0.309265 0.374329 0.838623 1441912582 0.246765 -0.309265 0.374329 0.838623 1441912582 0.238281 -0.323975 0.376160 0.834717 1441912582 0.238281 -0.323975 0.376160 0.834717 1441912582 0.238281 -0.323975 0.376160 0.834717 1441912582 0.238281 -0.323975 0.376160 0.834717 1441912582 0.238281 -0.323975 0.376160 0.834717 1441912582 0.238281 -0.323975 0.376160 0.834717 1441912582 0.234619 -0.319092 0.401245 0.825867 1441912582 0.234619 -0.319092 0.401245 0.825867 1441912582 0.234619 -0.319092 0.401245 0.825867 1441912582 0.234619 -0.319092 0.401245 0.825867 1441912582 0.234619 -0.319092 0.401245 0.825867 1441912582 0.234619 -0.319092 0.401245 0.825867 1441912582 0.223572 -0.311035 0.406616 0.829407 1441912582 0.223572 -0.311035 0.406616 0.829407 1441912582 0.223572 -0.311035 0.406616 0.829407 1441912582 0.223572 -0.311035 0.406616 0.829407 1441912582 0.223572 -0.311035 0.406616 0.829407 1441912582 0.223572 -0.311035 0.406616 0.829407 1441912582 0.205505 -0.297546 0.400879 0.841675 1441912582 0.205505 -0.297546 0.400879 0.841675 1441912582 0.205505 -0.297546 0.400879 0.841675 1441912582 0.205505 -0.297546 0.400879 0.841675 1441912582 0.205505 -0.297546 0.400879 0.841675 1441912582 0.205505 -0.297546 0.400879 0.841675 1441912582 0.205505 -0.297546 0.400879 0.841675 1441912582 0.178162 -0.275940 0.399536 0.855835 1441912582 0.178162 -0.275940 0.399536 0.855835 1441912582 0.178162 -0.275940 0.399536 0.855835 1441912582 0.178162 -0.275940 0.399536 0.855835 1441912582 0.178162 -0.275940 0.399536 0.855835 1441912582 0.178162 -0.275940 0.399536 0.855835 1441912582 0.139343 -0.247375 0.405701 0.868713 1441912582 0.139343 -0.247375 0.405701 0.868713 1441912582 0.139343 -0.247375 0.405701 0.868713 1441912582 0.139343 -0.247375 0.405701 0.868713 1441912582 0.139343 -0.247375 0.405701 0.868713 1441912582 0.139343 -0.247375 0.405701 0.868713 1441912582 0.084290 -0.221619 0.402649 0.884033 1441912582 0.084290 -0.221619 0.402649 0.884033 1441912582 0.084290 -0.221619 0.402649 0.884033 1441912582 0.084290 -0.221619 0.402649 0.884033 1441912582 0.084290 -0.221619 0.402649 0.884033 1441912582 0.084290 -0.221619 0.402649 0.884033 1441912582 0.034302 -0.197510 0.408325 0.890503 1441912582 0.034302 -0.197510 0.408325 0.890503 1441912582 0.034302 -0.197510 0.408325 0.890503 1441912582 0.034302 -0.197510 0.408325 0.890503 1441912582 0.034302 -0.197510 0.408325 0.890503 1441912582 0.034302 -0.197510 0.408325 0.890503 1441912582 0.034302 -0.197510 0.408325 0.890503 1441912582 -0.031677 -0.176941 0.427979 0.885681 1441912582 -0.031677 -0.176941 0.427979 0.885681 1441912582 -0.031677 -0.176941 0.427979 0.885681 1441912582 -0.031677 -0.176941 0.427979 0.885681 1441912582 -0.031677 -0.176941 0.427979 0.885681 1441912582 -0.031677 -0.176941 0.427979 0.885681 1441912582 -0.131592 -0.157349 0.420471 0.883789 1441912582 -0.131592 -0.157349 0.420471 0.883789 1441912582 -0.131592 -0.157349 0.420471 0.883789 1441912582 -0.131592 -0.157349 0.420471 0.883789 1441912582 -0.131592 -0.157349 0.420471 0.883789 1441912582 -0.131592 -0.157349 0.420471 0.883789 1441912582 -0.213623 -0.160339 0.325378 0.907043 1441912582 -0.213623 -0.160339 0.325378 0.907043 1441912582 -0.213623 -0.160339 0.325378 0.907043 1441912582 -0.213623 -0.160339 0.325378 0.907043 1441912582 -0.213623 -0.160339 0.325378 0.907043 1441912582 -0.213623 -0.160339 0.325378 0.907043 1441912582 -0.220520 -0.171997 0.276672 0.919373 1441912582 -0.220520 -0.171997 0.276672 0.919373 1441912582 -0.220520 -0.171997 0.276672 0.919373 1441912583 -0.220520 -0.171997 0.276672 0.919373 1441912583 -0.220520 -0.171997 0.276672 0.919373 1441912583 -0.220520 -0.171997 0.276672 0.919373 1441912583 -0.220520 -0.171997 0.276672 0.919373 1441912583 -0.197693 -0.195068 0.376343 0.883850 1441912583 -0.197693 -0.195068 0.376343 0.883850 1441912583 -0.197693 -0.195068 0.376343 0.883850 1441912583 -0.197693 -0.195068 0.376343 0.883850 1441912583 -0.197693 -0.195068 0.376343 0.883850 1441912583 -0.197693 -0.195068 0.376343 0.883850 1441912583 -0.170227 -0.171936 0.353394 0.903625 1441912583 -0.170227 -0.171936 0.353394 0.903625 1441912583 -0.170227 -0.171936 0.353394 0.903625 1441912583 -0.170227 -0.171936 0.353394 0.903625 1441912583 -0.170227 -0.171936 0.353394 0.903625 1441912583 -0.170227 -0.171936 0.353394 0.903625 1441912583 -0.170227 -0.171936 0.353394 0.903625 1441912583 -0.130920 -0.189209 0.357483 0.905090 1441912583 -0.130920 -0.189209 0.357483 0.905090 1441912583 -0.130920 -0.189209 0.357483 0.905090 1441912583 -0.130920 -0.189209 0.357483 0.905090 1441912583 -0.130920 -0.189209 0.357483 0.905090 1441912583 -0.130920 -0.189209 0.357483 0.905090 1441912583 -0.073914 -0.213562 0.419617 0.879089 1441912583 -0.073914 -0.213562 0.419617 0.879089 1441912583 -0.073914 -0.213562 0.419617 0.879089 1441912583 -0.073914 -0.213562 0.419617 0.879089 1441912583 -0.073914 -0.213562 0.419617 0.879089 1441912583 -0.073914 -0.213562 0.419617 0.879089 1441912583 -0.008423 -0.237732 0.467773 0.851196 1441912583 -0.008423 -0.237732 0.467773 0.851196 1441912583 -0.008423 -0.237732 0.467773 0.851196 1441912583 -0.008423 -0.237732 0.467773 0.851196 1441912583 -0.008423 -0.237732 0.467773 0.851196 1441912583 -0.008423 -0.237732 0.467773 0.851196 1441912583 0.046387 -0.255737 0.458130 0.850037 1441912583 0.046387 -0.255737 0.458130 0.850037 1441912583 0.046387 -0.255737 0.458130 0.850037 1441912583 0.046387 -0.255737 0.458130 0.850037 1441912583 0.094666 -0.291321 0.423828 0.852356 1441912583 0.094666 -0.291321 0.423828 0.852356 1441912583 0.094666 -0.291321 0.423828 0.852356 1441912583 0.094666 -0.291321 0.423828 0.852356 1441912583 0.094666 -0.291321 0.423828 0.852356 1441912583 0.094666 -0.291321 0.423828 0.852356 1441912583 0.151489 -0.323181 0.396851 0.845581 1441912583 0.151489 -0.323181 0.396851 0.845581 1441912583 0.151489 -0.323181 0.396851 0.845581 1441912583 0.151489 -0.323181 0.396851 0.845581 1441912583 0.151489 -0.323181 0.396851 0.845581 1441912583 0.151489 -0.323181 0.396851 0.845581 1441912583 0.151489 -0.323181 0.396851 0.845581 1441912583 0.232483 -0.320374 0.409302 0.822021 1441912583 0.232483 -0.320374 0.409302 0.822021 1441912583 0.232483 -0.320374 0.409302 0.822021 1441912583 0.232483 -0.320374 0.409302 0.822021 1441912583 0.232483 -0.320374 0.409302 0.822021 1441912583 0.298157 -0.301697 0.409302 0.807739 1441912583 0.298157 -0.301697 0.409302 0.807739 1441912583 0.298157 -0.301697 0.409302 0.807739 1441912583 0.298157 -0.301697 0.409302 0.807739 1441912583 0.298157 -0.301697 0.409302 0.807739 1441912583 0.298157 -0.301697 0.409302 0.807739 1441912583 0.299683 -0.295471 0.380188 0.823547 1441912583 0.299683 -0.295471 0.380188 0.823547 1441912583 0.288513 -0.296143 0.385132 0.825012 1441912583 0.288513 -0.296143 0.385132 0.825012 1441912583 0.288513 -0.296143 0.385132 0.825012 1441912583 0.288513 -0.296143 0.385132 0.825012 1441912583 0.288513 -0.296143 0.385132 0.825012 1441912583 0.282898 -0.290405 0.417542 0.813171 1441912583 0.282898 -0.290405 0.417542 0.813171 1441912583 0.282898 -0.290405 0.417542 0.813171 1441912583 0.282898 -0.290405 0.417542 0.813171 1441912583 0.282898 -0.290405 0.417542 0.813171 1441912583 0.282898 -0.290405 0.417542 0.813171 1441912583 0.282898 -0.290405 0.417542 0.813171 1441912583 0.269470 -0.284363 0.422241 0.817383 1441912583 0.269470 -0.284363 0.422241 0.817383 1441912583 0.269470 -0.284363 0.422241 0.817383 1441912583 0.242676 -0.275452 0.413147 0.833374 1441912583 0.242676 -0.275452 0.413147 0.833374 1441912583 0.242676 -0.275452 0.413147 0.833374 1441912583 0.242676 -0.275452 0.413147 0.833374 1441912583 0.242676 -0.275452 0.413147 0.833374 1441912583 0.242676 -0.275452 0.413147 0.833374 1441912583 0.203308 -0.260376 0.410156 0.850037 1441912583 0.203308 -0.260376 0.410156 0.850037 1441912583 0.203308 -0.260376 0.410156 0.850037 1441912583 0.203308 -0.260376 0.410156 0.850037 1441912583 0.203308 -0.260376 0.410156 0.850037 1441912583 0.203308 -0.260376 0.410156 0.850037 1441912583 0.203308 -0.260376 0.410156 0.850037 1441912583 0.157715 -0.234802 0.406677 0.868652 1441912583 0.157715 -0.234802 0.406677 0.868652 1441912583 0.157715 -0.234802 0.406677 0.868652 1441912583 0.157715 -0.234802 0.406677 0.868652 1441912583 0.157715 -0.234802 0.406677 0.868652 1441912583 0.157715 -0.234802 0.406677 0.868652 1441912583 0.103333 -0.204224 0.393738 0.890259 1441912583 0.103333 -0.204224 0.393738 0.890259 1441912583 0.103333 -0.204224 0.393738 0.890259 1441912584 0.103333 -0.204224 0.393738 0.890259 1441912584 0.103333 -0.204224 0.393738 0.890259 1441912584 0.103333 -0.204224 0.393738 0.890259 1441912584 0.047607 -0.175415 0.396423 0.899841 1441912584 0.047607 -0.175415 0.396423 0.899841 1441912584 0.047607 -0.175415 0.396423 0.899841 1441912584 0.047607 -0.175415 0.396423 0.899841 1441912584 0.047607 -0.175415 0.396423 0.899841 1441912584 0.047607 -0.175415 0.396423 0.899841 1441912584 0.047607 -0.175415 0.396423 0.899841 1441912584 -0.015564 -0.151428 0.421265 0.894043 1441912584 -0.015564 -0.151428 0.421265 0.894043 1441912584 -0.015564 -0.151428 0.421265 0.894043 1441912584 -0.015564 -0.151428 0.421265 0.894043 1441912584 -0.015564 -0.151428 0.421265 0.894043 1441912584 -0.015564 -0.151428 0.421265 0.894043 1441912584 -0.100098 -0.137817 0.425537 0.888733 1441912584 -0.100098 -0.137817 0.425537 0.888733 1441912584 -0.100098 -0.137817 0.425537 0.888733 1441912584 -0.100098 -0.137817 0.425537 0.888733 1441912584 -0.100098 -0.137817 0.425537 0.888733 1441912584 -0.100098 -0.137817 0.425537 0.888733 1441912584 -0.179993 -0.135010 0.366455 0.902771 1441912584 -0.179993 -0.135010 0.366455 0.902771 1441912584 -0.179993 -0.135010 0.366455 0.902771 1441912584 -0.179993 -0.135010 0.366455 0.902771 1441912584 -0.179993 -0.135010 0.366455 0.902771 1441912584 -0.179993 -0.135010 0.366455 0.902771 1441912584 -0.217224 -0.139221 0.278809 0.924988 1441912584 -0.217224 -0.139221 0.278809 0.924988 1441912584 -0.217224 -0.139221 0.278809 0.924988 1441912584 -0.217224 -0.139221 0.278809 0.924988 1441912584 -0.217224 -0.139221 0.278809 0.924988 1441912584 -0.217224 -0.139221 0.278809 0.924988 1441912584 -0.209167 -0.157471 0.302368 0.916504 1441912584 -0.209167 -0.157471 0.302368 0.916504 1441912584 -0.209167 -0.157471 0.302368 0.916504 1441912584 -0.209167 -0.157471 0.302368 0.916504 1441912584 -0.209167 -0.157471 0.302368 0.916504 1441912584 -0.209167 -0.157471 0.302368 0.916504 1441912584 -0.192749 -0.158936 0.323181 0.912720 1441912584 -0.192749 -0.158936 0.323181 0.912720 1441912584 -0.192749 -0.158936 0.323181 0.912720 1441912584 -0.192749 -0.158936 0.323181 0.912720 1441912584 -0.192749 -0.158936 0.323181 0.912720 1441912584 -0.192749 -0.158936 0.323181 0.912720 1441912584 -0.165161 -0.156372 0.334473 0.914551 1441912584 -0.165161 -0.156372 0.334473 0.914551 1441912584 -0.165161 -0.156372 0.334473 0.914551 1441912584 -0.165161 -0.156372 0.334473 0.914551 1441912584 -0.165161 -0.156372 0.334473 0.914551 1441912584 -0.165161 -0.156372 0.334473 0.914551 1441912584 -0.165161 -0.156372 0.334473 0.914551 1441912584 -0.119507 -0.172607 0.383667 0.899292 1441912584 -0.119507 -0.172607 0.383667 0.899292 1441912584 -0.119507 -0.172607 0.383667 0.899292 1441912584 -0.119507 -0.172607 0.383667 0.899292 1441912584 -0.119507 -0.172607 0.383667 0.899292 1441912584 -0.119507 -0.172607 0.383667 0.899292 1441912584 -0.054138 -0.194092 0.426453 0.881714 1441912584 -0.054138 -0.194092 0.426453 0.881714 1441912584 -0.054138 -0.194092 0.426453 0.881714 1441912584 -0.054138 -0.194092 0.426453 0.881714 1441912584 -0.054138 -0.194092 0.426453 0.881714 1441912584 -0.054138 -0.194092 0.426453 0.881714 1441912584 0.007141 -0.212158 0.437744 0.873657 1441912584 0.007141 -0.212158 0.437744 0.873657 1441912584 0.007141 -0.212158 0.437744 0.873657 1441912584 0.007141 -0.212158 0.437744 0.873657 1441912584 0.007141 -0.212158 0.437744 0.873657 1441912584 0.007141 -0.212158 0.437744 0.873657 1441912584 0.054932 -0.239868 0.413086 0.876770 1441912584 0.054932 -0.239868 0.413086 0.876770 1441912584 0.054932 -0.239868 0.413086 0.876770 1441912584 0.054932 -0.239868 0.413086 0.876770 1441912584 0.054932 -0.239868 0.413086 0.876770 1441912584 0.100830 -0.276062 0.398804 0.868652 1441912584 0.100830 -0.276062 0.398804 0.868652 1441912584 0.100830 -0.276062 0.398804 0.868652 1441912584 0.100830 -0.276062 0.398804 0.868652 1441912584 0.158630 -0.303467 0.397156 0.851440 1441912584 0.158630 -0.303467 0.397156 0.851440 1441912584 0.158630 -0.303467 0.397156 0.851440 1441912584 0.158630 -0.303467 0.397156 0.851440 1441912584 0.158630 -0.303467 0.397156 0.851440 1441912584 0.158630 -0.303467 0.397156 0.851440 1441912584 0.202881 -0.319824 0.378174 0.844666 1441912584 0.202881 -0.319824 0.378174 0.844666 1441912584 0.202881 -0.319824 0.378174 0.844666 1441912584 0.202881 -0.319824 0.378174 0.844666 1441912584 0.202881 -0.319824 0.378174 0.844666 1441912584 0.202881 -0.319824 0.378174 0.844666 1441912584 0.239563 -0.332336 0.357788 0.839111 1441912584 0.239563 -0.332336 0.357788 0.839111 1441912584 0.239563 -0.332336 0.357788 0.839111 1441912584 0.239563 -0.332336 0.357788 0.839111 1441912584 0.239563 -0.332336 0.357788 0.839111 1441912584 0.239563 -0.332336 0.357788 0.839111 1441912584 0.274170 -0.341187 0.359314 0.824158 1441912584 0.274170 -0.341187 0.359314 0.824158 1441912584 0.274170 -0.341187 0.359314 0.824158 1441912584 0.274170 -0.341187 0.359314 0.824158 1441912584 0.274170 -0.341187 0.359314 0.824158 1441912584 0.274170 -0.341187 0.359314 0.824158 1441912584 0.286743 -0.331482 0.382202 0.813477 1441912584 0.286743 -0.331482 0.382202 0.813477 1441912584 0.286743 -0.331482 0.382202 0.813477 1441912584 0.286743 -0.331482 0.382202 0.813477 1441912584 0.286743 -0.331482 0.382202 0.813477 1441912585 0.286743 -0.331482 0.382202 0.813477 1441912585 0.280029 -0.314819 0.389526 0.818970 1441912585 0.280029 -0.314819 0.389526 0.818970 1441912585 0.280029 -0.314819 0.389526 0.818970 1441912585 0.280029 -0.314819 0.389526 0.818970 1441912585 0.280029 -0.314819 0.389526 0.818970 1441912585 0.280029 -0.314819 0.389526 0.818970 1441912585 0.267273 -0.298401 0.391296 0.828430 1441912585 0.267273 -0.298401 0.391296 0.828430 1441912585 0.267273 -0.298401 0.391296 0.828430 1441912585 0.267273 -0.298401 0.391296 0.828430 1441912585 0.267273 -0.298401 0.391296 0.828430 1441912585 0.267273 -0.298401 0.391296 0.828430 1441912585 0.267273 -0.298401 0.391296 0.828430 1441912585 0.247498 -0.276062 0.399536 0.838379 1441912585 0.247498 -0.276062 0.399536 0.838379 1441912585 0.247498 -0.276062 0.399536 0.838379 1441912585 0.247498 -0.276062 0.399536 0.838379 1441912585 0.247498 -0.276062 0.399536 0.838379 1441912585 0.247498 -0.276062 0.399536 0.838379 1441912585 0.208984 -0.251282 0.407898 0.852478 1441912585 0.208984 -0.251282 0.407898 0.852478 1441912585 0.208984 -0.251282 0.407898 0.852478 1441912585 0.208984 -0.251282 0.407898 0.852478 1441912585 0.208984 -0.251282 0.407898 0.852478 1441912585 0.208984 -0.251282 0.407898 0.852478 1441912585 0.155151 -0.228516 0.420105 0.864380 1441912585 0.155151 -0.228516 0.420105 0.864380 1441912585 0.155151 -0.228516 0.420105 0.864380 1441912585 
0.216309 -0.648499 0.098572 0.723145 1441912600 0.216309 -0.648499 0.098572 0.723145 1441912600 0.216309 -0.648499 0.098572 0.723145 1441912600 0.216309 -0.648499 0.098572 0.723145 1441912600 0.216309 -0.648499 0.098572 0.723145 1441912600 0.216309 -0.648499 0.098572 0.723145 1441912600 0.216309 -0.648499 0.098572 0.723145 1441912600 0.217285 -0.649536 0.097107 0.722107 1441912600 0.217285 -0.649536 0.097107 0.722107 1441912600 0.217285 -0.649536 0.097107 0.722107 1441912600 0.217285 -0.649536 0.097107 0.722107 1441912600 0.217285 -0.649536 0.097107 0.722107 1441912600 0.217285 -0.649536 0.097107 0.722107 1441912600 0.219482 -0.650085 0.099060 0.720703 1441912600 0.219482 -0.650085 0.099060 0.720703 1441912600 0.219482 -0.650085 0.099060 0.720703 1441912600 0.219482 -0.650085 0.099060 0.720703 1441912600 0.219482 -0.650085 0.099060 0.720703 1441912600 0.219482 -0.650085 0.099060 0.720703 1441912600 0.224182 -0.649475 0.106689 0.718689 1441912600 0.224182 -0.649475 0.106689 0.718689 1441912600 0.224182 -0.649475 0.106689 0.718689 1441912600 0.224182 -0.649475 0.106689 0.718689 1441912600 0.224182 -0.649475 0.106689 0.718689 1441912600 0.224182 -0.649475 0.106689 0.718689 1441912600 0.231873 -0.647461 0.116150 0.716614 1441912600 0.231873 -0.647461 0.116150 0.716614 1441912600 0.231873 -0.647461 0.116150 0.716614 1441912600 0.231873 -0.647461 0.116150 0.716614 1441912600 0.231873 -0.647461 0.116150 0.716614 1441912600 0.231873 -0.647461 0.116150 0.716614 1441912600 0.238586 -0.644592 0.121826 0.716003 1441912600 0.238586 -0.644592 0.121826 0.716003 1441912600 0.238586 -0.644592 0.121826 0.716003 1441912600 0.238586 -0.644592 0.121826 0.716003 1441912600 0.238586 -0.644592 0.121826 0.716003 1441912600 0.238586 -0.644592 0.121826 0.716003 1441912600 0.243408 -0.640869 0.128845 0.716492 1441912600 0.243408 -0.640869 0.128845 0.716492 1441912600 0.243408 -0.640869 0.128845 0.716492 1441912600 0.243408 -0.640869 0.128845 0.716492 1441912601 0.243408 -0.640869 0.128845 0.716492 1441912601 0.243408 -0.640869 0.128845 0.716492 1441912601 0.243408 -0.640869 0.128845 0.716492 1441912601 0.251465 -0.636047 0.144714 0.715027 1441912601 0.251465 -0.636047 0.144714 0.715027 1441912601 0.251465 -0.636047 0.144714 0.715027 1441912601 0.251465 -0.636047 0.144714 0.715027 1441912601 0.251465 -0.636047 0.144714 0.715027 1441912601 0.251465 -0.636047 0.144714 0.715027 1441912601 0.251465 -0.636047 0.144714 0.715027 1441912601 0.262329 -0.631348 0.164978 0.710876 1441912601 0.262329 -0.631348 0.164978 0.710876 1441912601 0.262329 -0.631348 0.164978 0.710876 1441912601 0.262329 -0.631348 0.164978 0.710876 1441912601 0.262329 -0.631348 0.164978 0.710876 1441912601 0.262329 -0.631348 0.164978 0.710876 1441912601 0.273865 -0.627136 0.179749 0.706665 1441912601 0.273865 -0.627136 0.179749 0.706665 1441912601 0.273865 -0.627136 0.179749 0.706665 1441912601 0.273865 -0.627136 0.179749 0.706665 1441912601 0.273865 -0.627136 0.179749 0.706665 1441912601 0.273865 -0.627136 0.179749 0.706665 1441912601 0.284973 -0.621216 0.192932 0.703979 1441912601 0.284973 -0.621216 0.192932 0.703979 1441912601 0.284973 -0.621216 0.192932 0.703979 1441912601 0.284973 -0.621216 0.192932 0.703979 1441912601 0.284973 -0.621216 0.192932 0.703979 1441912601 0.284973 -0.621216 0.192932 0.703979 1441912601 0.284973 -0.621216 0.192932 0.703979 1441912601 0.299011 -0.608337 0.220886 0.701172 1441912601 0.299011 -0.608337 0.220886 0.701172 1441912601 0.299011 -0.608337 0.220886 0.701172 1441912601 0.299011 -0.608337 0.220886 0.701172 1441912601 0.299011 -0.608337 0.220886 0.701172 1441912601 0.299011 -0.608337 0.220886 0.701172 1441912601 0.303955 -0.600952 0.240784 0.698914 1441912601 0.303955 -0.600952 0.240784 0.698914 1441912601 0.303955 -0.600952 0.240784 0.698914 1441912601 0.303955 -0.600952 0.240784 0.698914 1441912601 0.303955 -0.600952 0.240784 0.698914 1441912601 0.303955 -0.600952 0.240784 0.698914 1441912601 0.303955 -0.600952 0.240784 0.698914 1441912601 0.299072 -0.602600 0.236511 0.701050 1441912601 0.299072 -0.602600 0.236511 0.701050 1441912601 0.299072 -0.602600 0.236511 0.701050 1441912601 0.299072 -0.602600 0.236511 0.701050 1441912601 0.299072 -0.602600 0.236511 0.701050 1441912601 0.299072 -0.602600 0.236511 0.701050 1441912601 0.285706 -0.609497 0.218567 0.706421 1441912601 0.285706 -0.609497 0.218567 0.706421 1441912601 0.285706 -0.609497 0.218567 0.706421 1441912601 0.285706 -0.609497 0.218567 0.706421 1441912601 0.285706 -0.609497 0.218567 0.706421 1441912601 0.285706 -0.609497 0.218567 0.706421 1441912601 0.283264 -0.610474 0.213745 0.708069 1441912601 0.283264 -0.610474 0.213745 0.708069 1441912601 0.283264 -0.610474 0.213745 0.708069 1441912601 0.283264 -0.610474 0.213745 0.708069 1441912601 0.283264 -0.610474 0.213745 0.708069 1441912601 0.283264 -0.610474 0.213745 0.708069 1441912601 0.283264 -0.610474 0.213745 0.708069 1441912601 0.284363 -0.609924 0.216614 0.707214 1441912601 0.284363 -0.609924 0.216614 0.707214 1441912601 0.284363 -0.609924 0.216614 0.707214 1441912601 0.284363 -0.609924 0.216614 0.707214 1441912601 0.284363 -0.609924 0.216614 0.707214 1441912601 0.284363 -0.609924 0.216614 0.707214 1441912601 0.281372 -0.615540 0.209961 0.705566 1441912601 0.281372 -0.615540 0.209961 0.705566 1441912601 0.281372 -0.615540 0.209961 0.705566 1441912601 0.281372 -0.615540 0.209961 0.705566 1441912601 0.281372 -0.615540 0.209961 0.705566 1441912601 0.281372 -0.615540 0.209961 0.705566 1441912601 0.281372 -0.615540 0.209961 0.705566 1441912601 0.279907 -0.620789 0.205200 0.702942 1441912601 0.279907 -0.620789 0.205200 0.702942 1441912601 0.279907 -0.620789 0.205200 0.702942 1441912601 0.279907 -0.620789 0.205200 0.702942 1441912601 0.279907 -0.620789 0.205200 0.702942 1441912601 0.279907 -0.620789 0.205200 0.702942 1441912601 0.278320 -0.625366 0.196838 0.701965 1441912601 0.278320 -0.625366 0.196838 0.701965 1441912601 0.278320 -0.625366 0.196838 0.701965 1441912601 0.278320 -0.625366 0.196838 0.701965 1441912601 0.278320 -0.625366 0.196838 0.701965 1441912601 0.278320 -0.625366 0.196838 0.701965 1441912601 0.266052 -0.631592 0.173767 0.707153 1441912601 0.266052 -0.631592 0.173767 0.707153 1441912601 0.266052 -0.631592 0.173767 0.707153 1441912601 0.266052 -0.631592 0.173767 0.707153 1441912601 0.266052 -0.631592 0.173767 0.707153 1441912601 0.266052 -0.631592 0.173767 0.707153 1441912601 0.266052 -0.631592 0.173767 0.707153 1441912601 0.248291 -0.635681 0.148621 0.715637 1441912601 0.248291 -0.635681 0.148621 0.715637 1441912601 0.248291 -0.635681 0.148621 0.715637 1441912601 0.248291 -0.635681 0.148621 0.715637 1441912601 0.248291 -0.635681 0.148621 0.715637 1441912601 0.248291 -0.635681 0.148621 0.715637 1441912601 0.236572 -0.633545 0.137085 0.723755 1441912601 0.236572 -0.633545 0.137085 0.723755 1441912601 0.236572 -0.633545 0.137085 0.723755 1441912601 0.236572 -0.633545 0.137085 0.723755 1441912601 0.236572 -0.633545 0.137085 0.723755 1441912601 0.236572 -0.633545 0.137085 0.723755 1441912601 0.232727 -0.630310 0.138489 0.727539 1441912601 0.232727 -0.630310 0.138489 0.727539 1441912601 0.232727 -0.630310 0.138489 0.727539 1441912601 0.232727 -0.630310 0.138489 0.727539 1441912601 0.232727 -0.630310 0.138489 0.727539 1441912601 0.232727 -0.630310 0.138489 0.727539 1441912601 0.232727 -0.630310 0.138489 0.727539 1441912601 0.215271 -0.632568 0.123291 0.733643 1441912601 0.215271 -0.632568 0.123291 0.733643 1441912601 0.215271 -0.632568 0.123291 0.733643 1441912601 0.215271 -0.632568 0.123291 0.733643 1441912602 0.215271 -0.632568 0.123291 0.733643 1441912602 0.215271 -0.632568 0.123291 0.733643 1441912602 0.206726 -0.631348 0.118042 0.738037 1441912602 0.206726 -0.631348 0.118042 0.738037 1441912602 0.206726 -0.631348 0.118042 0.738037 1441912602 0.206726 -0.631348 0.118042 0.738037 1441912602 0.206726 -0.631348 0.118042 0.738037 1441912602 0.206726 -0.631348 0.118042 0.738037 1441912602 0.205322 -0.630432 0.126526 0.737793 1441912602 0.205322 -0.630432 0.126526 0.737793 1441912602 0.205322 -0.630432 0.126526 0.737793 1441912602 0.205322 -0.630432 0.126526 0.737793 1441912602 0.205322 -0.630432 0.126526 0.737793 1441912602 0.205322 -0.630432 0.126526 0.737793 1441912602 0.205322 -0.630432 0.126526 0.737793 1441912602 0.208740 -0.629395 0.140991 0.735107 1441912602 0.208740 -0.629395 0.140991 0.735107 1441912602 0.208740 -0.629395 0.140991 0.735107 1441912602 0.208740 -0.629395 0.140991 0.735107 1441912602 0.208740 -0.629395 0.140991 0.735107 1441912602 0.208740 -0.629395 0.140991 0.735107 1441912602 0.219727 -0.628723 0.158020 0.729004 1441912602 0.219727 -0.628723 0.158020 0.729004 1441912602 0.219727 -0.628723 0.158020 0.729004 1441912602 0.219727 -0.628723 0.158020 0.729004 1441912602 0.219727 -0.628723 0.158020 0.729004 1441912602 0.236877 -0.627075 0.176697 0.720703 1441912602 0.236877 -0.627075 0.176697 0.720703 1441912602 0.236877 -0.627075 0.176697 0.720703 1441912602 0.236877 -0.627075 0.176697 0.720703 1441912602 0.236877 -0.627075 0.176697 0.720703 1441912602 0.257080 -0.623962 0.197571 0.710938 1441912602 0.257080 -0.623962 0.197571 0.710938 1441912602 0.257080 -0.623962 0.197571 0.710938 1441912602 0.257080 -0.623962 0.197571 0.710938 1441912602 0.271973 -0.624268 0.210510 0.701416 1441912602 0.271973 -0.624268 0.210510 0.701416 1441912602 0.271973 -0.624268 0.210510 0.701416 1441912602 0.271973 -0.624268 0.210510 0.701416 1441912602 0.271973 -0.624268 0.210510 0.701416 1441912602 0.271973 -0.624268 0.210510 0.701416 1441912602 0.271973 -0.624268 0.210510 0.701416 1441912602 0.289856 -0.614502 0.232727 0.695801 1441912602 0.289856 -0.614502 0.232727 0.695801 1441912602 0.289856 -0.614502 0.232727 0.695801 1441912602 0.289856 -0.614502 0.232727 0.695801 1441912602 0.289856 -0.614502 0.232727 0.695801 1441912602 0.302124 -0.602234 0.249512 0.695557 1441912602 0.302124 -0.602234 0.249512 0.695557 1441912602 0.302124 -0.602234 0.249512 0.695557 1441912602 0.302124 -0.602234 0.249512 0.695557 1441912602 0.302124 -0.602234 0.249512 0.695557 1441912602 0.302124 -0.602234 0.249512 0.695557 1441912602 0.302124 -0.602234 0.249512 0.695557 1441912602 0.299255 -0.601624 0.238831 0.700989 1441912602 0.299255 -0.601624 0.238831 0.700989 1441912602 0.299255 -0.601624 0.238831 0.700989 1441912602 0.299255 -0.601624 0.238831 0.700989 1441912602 0.299255 -0.601624 0.238831 0.700989 1441912602 0.299255 -0.601624 0.238831 0.700989 1441912602 0.309937 -0.603210 0.237488 0.695435 1441912602 0.309937 -0.603210 0.237488 0.695435 1441912602 0.309937 -0.603210 0.237488 0.695435 1441912602 0.309937 -0.603210 0.237488 0.695435 1441912602 0.309937 -0.603210 0.237488 0.695435 1441912602 0.309937 -0.603210 0.237488 0.695435 1441912602 0.331116 -0.596741 0.252686 0.685791 1441912602 0.331116 -0.596741 0.252686 0.685791 1441912602 0.331116 -0.596741 0.252686 0.685791 1441912602 0.331116 -0.596741 0.252686 0.685791 1441912602 0.331116 -0.596741 0.252686 0.685791 1441912602 0.331116 -0.596741 0.252686 0.685791 1441912602 0.331116 -0.596741 0.252686 0.685791 1441912602 0.334778 -0.599792 0.250122 0.682312 1441912602 0.334778 -0.599792 0.250122 0.682312 1441912602 0.334778 -0.599792 0.250122 0.682312 1441912602 0.334778 -0.599792 0.250122 0.682312 1441912602 0.334778 -0.599792 0.250122 0.682312 1441912602 0.334778 -0.599792 0.250122 0.682312 1441912602 0.327820 -0.600891 0.242371 0.687561 1441912602 0.327820 -0.600891 0.242371 0.687561 1441912602 0.327820 -0.600891 0.242371 0.687561 1441912602 0.327820 -0.600891 0.242371 0.687561 1441912602 0.327820 -0.600891 0.242371 0.687561 1441912602 0.327820 -0.600891 0.242371 0.687561 1441912602 0.317383 -0.603882 0.229187 0.694275 1441912602 0.317383 -0.603882 0.229187 0.694275 1441912602 0.317383 -0.603882 0.229187 0.694275 1441912602 0.317383 -0.603882 0.229187 0.694275 1441912602 0.317383 -0.603882 0.229187 0.694275 1441912602 0.317383 -0.603882 0.229187 0.694275 1441912602 0.317383 -0.603882 0.229187 0.694275 1441912602 0.305786 -0.609070 0.214172 0.699707 1441912602 0.305786 -0.609070 0.214172 0.699707 1441912602 0.305786 -0.609070 0.214172 0.699707 1441912602 0.305786 -0.609070 0.214172 0.699707 1441912602 0.305786 -0.609070 0.214172 0.699707 1441912602 0.305786 -0.609070 0.214172 0.699707 1441912602 0.291504 -0.615112 0.196411 0.705688 1441912602 0.291504 -0.615112 0.196411 0.705688 1441912602 0.291504 -0.615112 0.196411 0.705688 1441912602 0.291504 -0.615112 0.196411 0.705688 1441912602 0.291504 -0.615112 0.196411 0.705688 1441912602 0.291504 -0.615112 0.196411 0.705688 1441912602 0.291504 -0.615112 0.196411 0.705688 1441912602 0.282043 -0.619446 0.183167 0.709351 1441912602 0.282043 -0.619446 0.183167 0.709351 1441912602 0.282043 -0.619446 0.183167 0.709351 1441912602 0.282043 -0.619446 0.183167 0.709351 1441912602 0.282043 -0.619446 0.183167 0.709351 1441912603 0.282043 -0.619446 0.183167 0.709351 1441912603 0.274292 -0.622864 0.173035 0.711914 1441912603 0.274292 -0.622864 0.173035 0.711914 1441912603 0.274292 -0.622864 0.173035 0.711914 1441912603 0.274292 -0.622864 0.173035 0.711914 1441912603 0.274292 -0.622864 0.173035 0.711914 1441912603 0.274292 -0.622864 0.173035 0.711914 1441912603 0.274292 -0.622864 0.173035 0.711914 1441912603 0.260071 -0.625183 0.158813 0.718506 1441912603 0.260071 -0.625183 0.158813 0.718506 1441912603 0.260071 -0.625183 0.158813 0.718506 1441912603 0.260071 -0.625183 0.158813 0.718506 1441912603 0.260071 -0.625183 0.158813 0.718506 1441912603 0.260071 -0.625183 0.158813 0.718506 1441912603 0.237366 -0.630981 0.128296 0.727356 1441912603 0.237366 -0.630981 0.128296 0.727356 1441912603 0.237366 -0.630981 0.128296 0.727356 1441912603 0.237366 -0.630981 0.128296 0.727356 1441912603 0.237366 -0.630981 0.128296 0.727356 1441912603 0.237366 -0.630981 0.128296 0.727356 1441912603 0.237366 -0.630981 0.128296 0.727356 1441912603 0.221802 -0.633728 0.107483 0.733215 1441912603 0.221802 -0.633728 0.107483 0.733215 1441912603 0.221802 -0.633728 0.107483 0.733215 1441912603 0.221802 -0.633728 0.107483 0.733215 1441912603 0.221802 -0.633728 0.107483 0.733215 1441912603 0.221802 -0.633728 0.107483 0.733215 1441912603 0.204407 -0.634460 0.087769 0.740234 1441912603 0.204407 -0.634460 0.087769 0.740234 1441912603 0.204407 -0.634460 0.087769 0.740234 1441912603 0.204407 -0.634460 0.087769 0.740234 1441912603 0.204407 -0.634460 0.087769 0.740234 1441912603 0.204407 -0.634460 0.087769 0.740234 1441912603 0.185486 -0.634766 0.065613 0.747192 1441912603 0.185486 -0.634766 0.065613 0.747192 1441912603 0.185486 -0.634766 0.065613 0.747192 1441912603 0.185486 -0.634766 0.065613 0.747192 1441912603 0.185486 -0.634766 0.065613 0.747192 1441912603 0.185486 -0.634766 0.065613 0.747192 1441912603 0.179260 -0.634155 0.058960 0.749817 1441912603 0.179260 -0.634155 0.058960 0.749817 1441912603 0.179260 -0.634155 0.058960 0.749817 1441912603 0.179260 -0.634155 0.058960 0.749817 1441912603 0.179260 -0.634155 0.058960 0.749817 1441912603 0.179260 -0.634155 0.058960 0.749817 1441912603 0.185486 -0.631409 0.069885 0.749695 1441912603 0.185486 -0.631409 0.069885 0.749695 1441912603 0.185486 -0.631409 0.069885 0.749695 1441912603 0.185486 -0.631409 0.069885 0.749695 1441912603 0.185486 -0.631409 0.069885 0.749695 1441912603 0.185486 -0.631409 0.069885 0.749695 1441912603 0.199097 -0.627869 0.087158 0.747314 1441912603 0.199097 -0.627869 0.087158 0.747314 1441912603 0.199097 -0.627869 0.087158 0.747314 1441912603 0.199097 -0.627869 0.087158 0.747314 1441912603 0.199097 -0.627869 0.087158 0.747314 1441912603 0.199097 -0.627869 0.087158 0.747314 1441912603 0.216370 -0.625916 0.105957 0.741699 1441912603 0.216370 -0.625916 0.105957 0.741699 1441912603 0.216370 -0.625916 0.105957 0.741699 1441912603 0.216370 -0.625916 0.105957 0.741699 1441912603 0.216370 -0.625916 0.105957 0.741699 1441912603 0.216370 -0.625916 0.105957 0.741699 1441912603 0.216370 -0.625916 0.105957 0.741699 1441912603 0.235779 -0.624146 0.126465 0.734070 1441912603 0.235779 -0.624146 0.126465 0.734070 1441912603 0.235779 -0.624146 0.126465 0.734070 1441912603 0.235779 -0.624146 0.126465 0.734070 1441912603 0.235779 -0.624146 0.126465 0.734070 1441912603 0.235779 -0.624146 0.126465 0.734070 1441912603 0.254883 -0.622620 0.145996 0.725281 1441912603 0.254883 -0.622620 0.145996 0.725281 1441912603 0.254883 -0.622620 0.145996 0.725281 1441912603 0.254883 -0.622620 0.145996 0.725281 1441912603 0.254883 -0.622620 0.145996 0.725281 1441912603 0.254883 -0.622620 0.145996 0.725281 1441912603 0.277710 -0.617676 0.168640 0.716125 1441912603 0.277710 -0.617676 0.168640 0.716125 1441912603 0.277710 -0.617676 0.168640 0.716125 1441912603 0.277710 -0.617676 0.168640 0.716125 1441912603 0.277710 -0.617676 0.168640 0.716125 1441912603 0.277710 -0.617676 0.168640 0.716125 1441912603 0.300903 -0.610229 0.192810 0.707031 1441912603 0.300903 -0.610229 0.192810 0.707031 1441912603 0.300903 -0.610229 0.192810 0.707031 1441912603 0.300903 -0.610229 0.192810 0.707031 1441912603 0.300903 -0.610229 0.192810 0.707031 1441912603 0.300903 -0.610229 0.192810 0.707031 1441912603 0.300903 -0.610229 0.192810 0.707031 1441912603 0.318604 -0.603394 0.210938 0.699951 1441912603 0.318604 -0.603394 0.210938 0.699951 1441912603 0.318604 -0.603394 0.210938 0.699951 1441912603 0.318604 -0.603394 0.210938 0.699951 1441912603 0.318604 -0.603394 0.210938 0.699951 1441912603 0.318604 -0.603394 0.210938 0.699951 1441912603 0.334900 -0.597839 0.224548 0.692810 1441912603 0.334900 -0.597839 0.224548 0.692810 1441912603 0.334900 -0.597839 0.224548 0.692810 1441912603 0.334900 -0.597839 0.224548 0.692810 1441912603 0.334900 -0.597839 0.224548 0.692810 1441912603 0.334900 -0.597839 0.224548 0.692810 1441912603 0.353149 -0.591492 0.243286 0.682800 1441912603 0.353149 -0.591492 0.243286 0.682800 1441912603 0.353149 -0.591492 0.243286 0.682800 1441912603 0.353149 -0.591492 0.243286 0.682800 1441912603 0.353149 -0.591492 0.243286 0.682800 1441912603 0.353149 -0.591492 0.243286 0.682800 1441912603 0.370605 -0.585754 0.262451 0.671265 1441912603 0.370605 -0.585754 0.262451 0.671265 1441912603 0.370605 -0.585754 0.262451 0.671265 1441912603 0.370605 -0.585754 0.262451 0.671265 1441912603 0.370605 -0.585754 0.262451 0.671265 1441912603 0.370605 -0.585754 0.262451 0.671265 1441912603 0.371216 -0.592590 0.259155 0.666199 1441912604 0.371216 -0.592590 0.259155 0.666199 1441912604 0.371216 -0.592590 0.259155 0.666199 1441912604 0.371216 -0.592590 0.259155 0.666199 1441912604 0.371216 -0.592590 0.259155 0.666199 1441912604 0.371216 -0.592590 0.259155 0.666199 1441912604 0.371216 -0.592590 0.259155 0.666199 1441912604 0.360352 -0.605164 0.243469 0.666809 1441912604 0.360352 -0.605164 0.243469 0.666809 1441912604 0.360352 -0.605164 0.243469 0.666809 1441912604 0.360352 -0.605164 0.243469 0.666809 1441912604 0.360352 -0.605164 0.243469 0.666809 1441912604 0.360352 -0.605164 0.243469 0.666809 1441912604 0.358765 -0.607666 0.241089 0.666199 1441912604 0.358765 -0.607666 0.241089 0.666199 1441912604 0.358765 -0.607666 0.241089 0.666199 1441912604 0.358765 -0.607666 0.241089 0.666199 1441912604 0.358765 -0.607666 0.241089 0.666199 1441912604 0.358765 -0.607666 0.241089 0.666199 1441912604 0.359802 -0.604370 0.246094 0.666870 1441912604 0.359802 -0.604370 0.246094 0.666870 1441912604 0.359802 -0.604370 0.246094 0.666870 1441912604 0.359802 -0.604370 0.246094 0.666870 1441912604 0.359802 -0.604370 0.246094 0.666870 1441912604 0.359802 -0.604370 0.246094 0.666870 1441912604 0.350403 -0.607849 0.236267 0.672241 1441912604 0.350403 -0.607849 0.236267 0.672241 1441912604 0.350403 -0.607849 0.236267 0.672241 1441912604 0.350403 -0.607849 0.236267 0.672241 1441912604 0.350403 -0.607849 0.236267 0.672241 1441912604 0.350403 -0.607849 0.236267 0.672241 1441912604 0.350403 -0.607849 0.236267 0.672241 1441912604 0.334839 -0.615845 0.213318 0.680481 1441912604 0.334839 -0.615845 0.213318 0.680481 1441912604 0.334839 -0.615845 0.213318 0.680481 1441912604 0.334839 -0.615845 0.213318 0.680481 1441912604 0.334839 -0.615845 0.213318 0.680481 1441912604 0.334839 -0.615845 0.213318 0.680481 1441912604 0.324158 -0.618835 0.199219 0.687195 1441912604 0.324158 -0.618835 0.199219 0.687195 1441912604 0.324158 -0.618835 0.199219 0.687195 1441912604 0.324158 -0.618835 0.199219 0.687195 1441912604 0.324158 -0.618835 0.199219 0.687195 1441912604 0.324158 -0.618835 0.199219 0.687195 1441912604 0.310364 -0.621399 0.185913 0.694946 1441912604 0.310364 -0.621399 0.185913 0.694946 1441912604 0.310364 -0.621399 0.185913 0.694946 1441912604 0.310364 -0.621399 0.185913 0.694946 1441912604 0.310364 -0.621399 0.185913 0.694946 1441912604 0.310364 -0.621399 0.185913 0.694946 1441912604 0.299133 -0.621155 0.177063 0.702332 1441912604 0.299133 -0.621155 0.177063 0.702332 1441912604 0.299133 -0.621155 0.177063 0.702332 1441912604 0.299133 -0.621155 0.177063 0.702332 1441912604 0.299133 -0.621155 0.177063 0.702332 1441912604 0.299133 -0.621155 0.177063 0.702332 1441912604 0.299133 -0.621155 0.177063 0.702332 1441912604 0.298035 -0.617371 0.173279 0.707092 1441912604 0.298035 -0.617371 0.173279 0.707092 1441912604 0.298035 -0.617371 0.173279 0.707092 1441912604 0.298035 -0.617371 0.173279 0.707092 1441912604 0.298035 -0.617371 0.173279 0.707092 1441912604 0.298035 -0.617371 0.173279 0.707092 1441912604 0.288330 -0.618408 0.159790 0.713379 1441912604 0.288330 -0.618408 0.159790 0.713379 1441912604 0.288330 -0.618408 0.159790 0.713379 1441912604 0.288330 -0.618408 0.159790 0.713379 1441912604 0.288330 -0.618408 0.159790 0.713379 1441912604 0.270996 -0.620667 0.138794 0.722534 1441912604 0.270996 -0.620667 0.138794 0.722534 1441912604 0.270996 -0.620667 0.138794 0.722534 1441912604 0.270996 -0.620667 0.138794 0.722534 1441912604 0.270996 -0.620667 0.138794 0.722534 1441912604 0.270996 -0.620667 0.138794 0.722534 1441912604 0.255737 -0.621826 0.125122 0.729553 1441912604 0.255737 -0.621826 0.125122 0.729553 1441912604 0.255737 -0.621826 0.125122 0.729553 1441912604 0.255737 -0.621826 0.125122 0.729553 1441912604 0.255737 -0.621826 0.125122 0.729553 1441912604 0.255737 -0.621826 0.125122 0.729553 1441912604 0.255432 -0.619995 0.131958 0.730042 1441912604 0.255432 -0.619995 0.131958 0.730042 1441912604 0.255432 -0.619995 0.131958 0.730042 1441912604 0.255432 -0.619995 0.131958 0.730042 1441912604 0.255432 -0.619995 0.131958 0.730042 1441912604 0.255432 -0.619995 0.131958 0.730042 1441912604 0.255432 -0.619995 0.131958 0.730042 1441912604 0.262207 -0.616760 0.147705 0.727295 1441912604 0.262207 -0.616760 0.147705 0.727295 1441912604 0.262207 -0.616760 0.147705 0.727295 1441912604 0.262207 -0.616760 0.147705 0.727295 1441912604 0.262207 -0.616760 0.147705 0.727295 1441912604 0.262207 -0.616760 0.147705 0.727295 1441912604 0.267944 -0.615295 0.158081 0.724304 1441912604 0.267944 -0.615295 0.158081 0.724304 1441912604 0.267944 -0.615295 0.158081 0.724304 1441912604 0.267944 -0.615295 0.158081 0.724304 1441912604 0.267944 -0.615295 0.158081 0.724304 1441912604 0.267944 -0.615295 0.158081 0.724304 1441912604 0.273804 -0.615112 0.163879 0.720947 1441912604 0.273804 -0.615112 0.163879 0.720947 1441912604 0.273804 -0.615112 0.163879 0.720947 1441912604 0.273804 -0.615112 0.163879 0.720947 1441912604 0.273804 -0.615112 0.163879 0.720947 1441912604 0.273804 -0.615112 0.163879 0.720947 1441912604 0.277893 -0.617798 0.164124 0.717041 1441912604 0.277893 -0.617798 0.164124 0.717041 1441912604 0.277893 -0.617798 0.164124 0.717041 1441912604 0.277893 -0.617798 0.164124 0.717041 1441912604 0.277893 -0.617798 0.164124 0.717041 1441912604 0.277893 -0.617798 0.164124 0.717041 1441912604 0.277893 -0.617798 0.164124 0.717041 1441912604 0.281128 -0.622192 0.164063 0.711914 1441912605 0.281128 -0.622192 0.164063 0.711914 1441912605 0.281128 -0.622192 0.164063 0.711914 1441912605 0.281128 -0.622192 0.164063 0.711914 1441912605 0.281128 -0.622192 0.164063 0.711914 1441912605 0.281128 -0.622192 0.164063 0.711914 1441912605 0.288574 -0.624695 0.172546 0.704773 1441912605 0.288574 -0.624695 0.172546 0.704773 1441912605 0.288574 -0.624695 0.172546 0.704773 1441912605 0.288574 -0.624695 0.172546 0.704773 1441912605 0.288574 -0.624695 0.172546 0.704773 1441912605 0.288574 -0.624695 0.172546 0.704773 1441912605 0.310059 -0.617920 0.199097 0.694519 1441912605 0.310059 -0.617920 0.199097 0.694519 1441912605 0.310059 -0.617920 0.199097 0.694519 1441912605 0.310059 -0.617920 0.199097 0.694519 1441912605 0.310059 -0.617920 0.199097 0.694519 1441912605 0.310059 -0.617920 0.199097 0.694519 1441912605 0.345764 -0.600098 0.239929 0.680237 1441912605 0.345764 -0.600098 0.239929 0.680237 1441912605 0.345764 -0.600098 0.239929 0.680237 1441912605 0.345764 -0.600098 0.239929 0.680237 1441912605 0.345764 -0.600098 0.239929 0.680237 1441912605 0.345764 -0.600098 0.239929 0.680237 1441912605 0.373840 -0.585999 0.271606 0.665588 1441912605 0.373840 -0.585999 0.271606 0.665588 1441912605 0.373840 -0.585999 0.271606 0.665588 1441912605 0.373840 -0.585999 0.271606 0.665588 1441912605 0.373840 -0.585999 0.271606 0.665588 1441912605 0.373840 -0.585999 0.271606 0.665588 1441912605 0.373840 -0.585999 0.271606 0.665588 1441912605 0.382813 -0.587097 0.274414 0.658325 1441912605 0.382813 -0.587097 0.274414 0.658325 1441912605 0.382813 -0.587097 0.274414 0.658325 1441912605 0.382813 -0.587097 0.274414 0.658325 1441912605 0.382813 -0.587097 0.274414 0.658325 1441912605 0.382813 -0.587097 0.274414 0.658325 1441912605 0.380188 -0.595398 0.268250 0.654968 1441912605 0.380188 -0.595398 0.268250 0.654968 1441912605 0.380188 -0.595398 0.268250 0.654968 1441912605 0.380188 -0.595398 0.268250 0.654968 1441912605 0.380188 -0.595398 0.268250 0.654968 1441912605 0.380188 -0.595398 0.268250 0.654968 1441912605 0.380981 -0.598267 0.267395 0.652222 1441912605 0.380981 -0.598267 0.267395 0.652222 1441912605 0.380981 -0.598267 0.267395 0.652222 1441912605 0.380981 -0.598267 0.267395 0.652222 1441912605 0.383118 -0.594116 0.275391 0.651428 1441912605 0.383118 -0.594116 0.275391 0.651428 1441912605 0.383118 -0.594116 0.275391 0.651428 1441912605 0.383118 -0.594116 0.275391 0.651428 1441912605 0.383118 -0.594116 0.275391 0.651428 1441912605 0.383118 -0.594116 0.275391 0.651428 1441912605 0.375610 -0.595703 0.272766 0.655457 1441912605 0.375610 -0.595703 0.272766 0.655457 1441912605 0.375610 -0.595703 0.272766 0.655457 1441912605 0.375610 -0.595703 0.272766 0.655457 1441912605 0.375610 -0.595703 0.272766 0.655457 1441912605 0.375610 -0.595703 0.272766 0.655457 1441912605 0.375610 -0.595703 0.272766 0.655457 1441912605 0.363037 -0.602173 0.258850 0.662292 1441912605 0.363037 -0.602173 0.258850 0.662292 1441912605 0.363037 -0.602173 0.258850 0.662292 1441912605 0.363037 -0.602173 0.258850 0.662292 1441912605 0.363037 -0.602173 0.258850 0.662292 1441912605 0.363037 -0.602173 0.258850 0.662292 1441912605 0.354248 -0.603638 0.249695 0.669128 1441912605 0.354248 -0.603638 0.249695 0.669128 1441912605 0.354248 -0.603638 0.249695 0.669128 1441912605 0.354248 -0.603638 0.249695 0.669128 1441912605 0.354248 -0.603638 0.249695 0.669128 1441912605 0.344116 -0.606445 0.238159 0.676086 1441912605 0.344116 -0.606445 0.238159 0.676086 1441912605 0.344116 -0.606445 0.238159 0.676086 1441912605 0.344116 -0.606445 0.238159 0.676086 1441912605 0.344116 -0.606445 0.238159 0.676086 1441912605 0.344116 -0.606445 0.238159 0.676086 1441912605 0.344116 -0.606445 0.238159 0.676086 1441912605 0.329102 -0.613281 0.221497 0.682983 1441912605 0.329102 -0.613281 0.221497 0.682983 1441912605 0.329102 -0.613281 0.221497 0.682983 1441912605 0.329102 -0.613281 0.221497 0.682983 1441912605 0.329102 -0.613281 0.221497 0.682983 1441912605 0.329102 -0.613281 0.221497 0.682983 1441912605 0.329102 -0.613281 0.221497 0.682983 1441912605 0.320679 -0.615356 0.214539 0.687378 1441912605 0.320679 -0.615356 0.214539 0.687378 1441912605 0.320679 -0.615356 0.214539 0.687378 1441912605 0.320679 -0.615356 0.214539 0.687378 1441912605 0.320679 -0.615356 0.214539 0.687378 1441912605 0.320679 -0.615356 0.214539 0.687378 1441912605 0.315247 -0.616882 0.207520 0.690613 1441912605 0.315247 -0.616882 0.207520 0.690613 1441912605 0.315247 -0.616882 0.207520 0.690613 1441912605 0.315247 -0.616882 0.207520 0.690613 1441912605 0.315247 -0.616882 0.207520 0.690613 1441912605 0.315247 -0.616882 0.207520 0.690613 1441912605 0.315247 -0.616882 0.207520 0.690613 1441912605 0.311401 -0.618896 0.193665 0.694641 1441912605 0.311401 -0.618896 0.193665 0.694641 1441912605 0.311401 -0.618896 0.193665 0.694641 1441912605 0.311401 -0.618896 0.193665 0.694641 1441912605 0.311401 -0.618896 0.193665 0.694641 1441912605 0.311401 -0.618896 0.193665 0.694641 1441912605 0.302551 -0.621582 0.177124 0.700500 1441912605 0.302551 -0.621582 0.177124 0.700500 1441912605 0.302551 -0.621582 0.177124 0.700500 1441912605 0.302551 -0.621582 0.177124 0.700500 1441912605 0.302551 -0.621582 0.177124 0.700500 1441912605 0.302551 -0.621582 0.177124 0.700500 1441912605 0.289612 -0.623718 0.160339 0.708069 1441912605 0.289612 -0.623718 0.160339 0.708069 1441912606 0.289612 -0.623718 0.160339 0.708069 1441912606 0.289612 -0.623718 0.160339 0.708069 1441912606 0.289612 -0.623718 0.160339 0.708069 1441912606 0.289612 -0.623718 0.160339 0.708069 1441912606 0.282349 -0.622498 0.152527 0.713806 1441912606 0.282349 -0.622498 0.152527 0.713806 1441912606 0.282349 -0.622498 0.152527 0.713806 1441912606 0.282349 -0.622498 0.152527 0.713806 1441912606 0.282349 -0.622498 0.152527 0.713806 1441912606 0.282349 -0.622498 0.152527 0.713806 1441912606 0.280945 -0.619629 0.153870 0.716553 1441912606 0.280945 -0.619629 0.153870 0.716553 1441912606 0.280945 -0.619629 0.153870 0.716553 1441912606 0.280945 -0.619629 0.153870 0.716553 1441912606 0.280945 -0.619629 0.153870 0.716553 1441912606 0.280945 -0.619629 0.153870 0.716553 1441912606 0.283447 -0.616577 0.160217 0.716797 1441912606 0.283447 -0.616577 0.160217 0.716797 1441912606 
0.219421 -0.238525 0.358032 0.875610 1441912608 0.175354 -0.216858 0.349609 0.894409 1441912608 0.175354 -0.216858 0.349609 0.894409 1441912608 0.175354 -0.216858 0.349609 0.894409 1441912608 0.175354 -0.216858 0.349609 0.894409 1441912608 0.175354 -0.216858 0.349609 0.894409 1441912608 0.175354 -0.216858 0.349609 0.894409 1441912608 0.127136 -0.192749 0.351257 0.907288 1441912608 0.127136 -0.192749 0.351257 0.907288 1441912608 0.127136 -0.192749 0.351257 0.907288 1441912608 0.127136 -0.192749 0.351257 0.907288 1441912608 0.127136 -0.192749 0.351257 0.907288 1441912609 0.127136 -0.192749 0.351257 0.907288 1441912609 0.064270 -0.165649 0.376892 0.908997 1441912609 0.064270 -0.165649 0.376892 0.908997 1441912609 0.064270 -0.165649 0.376892 0.908997 1441912609 0.064270 -0.165649 0.376892 0.908997 1441912609 0.064270 -0.165649 0.376892 0.908997 1441912609 -0.030823 -0.144226 0.392578 0.907776 1441912609 -0.030823 -0.144226 0.392578 0.907776 1441912609 -0.030823 -0.144226 0.392578 0.907776 1441912609 -0.030823 -0.144226 0.392578 0.907776 1441912609 -0.030823 -0.144226 0.392578 0.907776 1441912609 -0.030823 -0.144226 0.392578 0.907776 1441912609 -0.130737 -0.132202 0.322205 0.928223 1441912609 -0.130737 -0.132202 0.322205 0.928223 1441912609 -0.130737 -0.132202 0.322205 0.928223 1441912609 -0.130737 -0.132202 0.322205 0.928223 1441912609 -0.130737 -0.132202 0.322205 0.928223 1441912609 -0.210083 -0.141357 0.219543 0.942139 1441912609 -0.210083 -0.141357 0.219543 0.942139 1441912609 -0.210083 -0.141357 0.219543 0.942139 1441912609 -0.225159 -0.163086 0.202881 0.938904 1441912609 -0.225159 -0.163086 0.202881 0.938904 1441912609 -0.225159 -0.163086 0.202881 0.938904 1441912609 -0.225159 -0.163086 0.202881 0.938904 1441912609 -0.225159 -0.163086 0.202881 0.938904 1441912609 -0.225159 -0.163086 0.202881 0.938904 1441912609 -0.213074 -0.201416 0.319641 0.901001 1441912609 -0.213074 -0.201416 0.319641 0.901001 1441912609 -0.213074 -0.201416 0.319641 0.901001 1441912609 -0.213074 -0.201416 0.319641 0.901001 1441912609 -0.213074 -0.201416 0.319641 0.901001 1441912609 -0.213074 -0.201416 0.319641 0.901001 1441912609 -0.187744 -0.186768 0.308716 0.913513 1441912609 -0.187744 -0.186768 0.308716 0.913513 1441912609 -0.187744 -0.186768 0.308716 0.913513 1441912609 -0.187744 -0.186768 0.308716 0.913513 1441912609 -0.187744 -0.186768 0.308716 0.913513 1441912609 -0.187744 -0.186768 0.308716 0.913513 1441912609 -0.140808 -0.195496 0.313965 0.918335 1441912609 -0.140808 -0.195496 0.313965 0.918335 1441912609 -0.140808 -0.195496 0.313965 0.918335 1441912609 -0.140808 -0.195496 0.313965 0.918335 1441912609 -0.140808 -0.195496 0.313965 0.918335 1441912609 -0.140808 -0.195496 0.313965 0.918335 1441912609 -0.081543 -0.207214 0.359741 0.906067 1441912609 -0.081543 -0.207214 0.359741 0.906067 1441912609 -0.081543 -0.207214 0.359741 0.906067 1441912609 -0.081543 -0.207214 0.359741 0.906067 1441912609 -0.081543 -0.207214 0.359741 0.906067 1441912609 -0.081543 -0.207214 0.359741 0.906067 1441912609 -0.014893 -0.219055 0.397705 0.890808 1441912609 -0.014893 -0.219055 0.397705 0.890808 1441912609 0.050781 -0.234924 0.410400 0.879639 1441912609 0.050781 -0.234924 0.410400 0.879639 1441912609 0.050781 -0.234924 0.410400 0.879639 1441912609 0.050781 -0.234924 0.410400 0.879639 1441912609 0.050781 -0.234924 0.410400 0.879639 1441912609 0.050781 -0.234924 0.410400 0.879639 1441912609 0.050781 -0.234924 0.410400 0.879639 1441912609 0.117188 -0.254089 0.398865 0.873230 1441912609 0.117188 -0.254089 0.398865 0.873230 1441912609 0.117188 -0.254089 0.398865 0.873230 1441912609 0.117188 -0.254089 0.398865 0.873230 1441912609 0.117188 -0.254089 0.398865 0.873230 1441912609 0.117188 -0.254089 0.398865 0.873230 1441912609 0.182861 -0.288391 0.366394 0.865479 1441912609 0.182861 -0.288391 0.366394 0.865479 1441912609 0.182861 -0.288391 0.366394 0.865479 1441912609 0.182861 -0.288391 0.366394 0.865479 1441912609 0.182861 -0.288391 0.366394 0.865479 1441912609 0.182861 -0.288391 0.366394 0.865479 1441912609 0.267578 -0.333679 0.318054 0.846069 1441912609 0.267578 -0.333679 0.318054 0.846069 1441912609 0.267578 -0.333679 0.318054 0.846069 1441912609 0.267578 -0.333679 0.318054 0.846069 1441912609 0.267578 -0.333679 0.318054 0.846069 1441912609 0.375488 -0.367371 0.282776 0.802490 1441912609 0.375488 -0.367371 0.282776 0.802490 1441912609 0.375488 -0.367371 0.282776 0.802490 1441912609 0.375488 -0.367371 0.282776 0.802490 1441912609 0.375488 -0.367371 0.282776 0.802490 1441912609 0.375488 -0.367371 0.282776 0.802490 1441912609 0.375488 -0.367371 0.282776 0.802490 1441912609 0.450806 -0.376709 0.302612 0.750488 1441912609 0.450806 -0.376709 0.302612 0.750488 1441912609 0.450806 -0.376709 0.302612 0.750488 1441912609 0.450806 -0.376709 0.302612 0.750488 1441912609 0.450806 -0.376709 0.302612 0.750488 1441912609 0.450806 -0.376709 0.302612 0.750488 1441912609 0.466003 -0.354126 0.330750 0.740234 1441912609 0.466003 -0.354126 0.330750 0.740234 1441912609 0.466003 -0.354126 0.330750 0.740234 1441912609 0.466003 -0.354126 0.330750 0.740234 1441912609 0.466003 -0.354126 0.330750 0.740234 1441912609 0.466003 -0.354126 0.330750 0.740234 1441912609 0.447144 -0.317932 0.345825 0.761169 1441912609 0.447144 -0.317932 0.345825 0.761169 1441912609 0.447144 -0.317932 0.345825 0.761169 1441912609 0.447144 -0.317932 0.345825 0.761169 1441912609 0.447144 -0.317932 0.345825 0.761169 1441912609 0.447144 -0.317932 0.345825 0.761169 1441912609 0.405701 -0.283691 0.355652 0.792664 1441912610 0.405701 -0.283691 0.355652 0.792664 1441912610 0.405701 -0.283691 0.355652 0.792664 1441912610 0.405701 -0.283691 0.355652 0.792664 1441912610 0.405701 -0.283691 0.355652 0.792664 1441912610 0.405701 -0.283691 0.355652 0.792664 1441912610 0.349121 -0.254028 0.363037 0.825684 1441912610 0.349121 -0.254028 0.363037 0.825684 1441912610 0.349121 -0.254028 0.363037 0.825684 1441912610 0.349121 -0.254028 0.363037 0.825684 1441912610 0.349121 -0.254028 0.363037 0.825684 1441912610 0.349121 -0.254028 0.363037 0.825684 1441912610 0.349121 -0.254028 0.363037 0.825684 1441912610 0.280457 -0.226440 0.377319 0.853027 1441912610 0.280457 -0.226440 0.377319 0.853027 1441912610 0.280457 -0.226440 0.377319 0.853027 1441912610 0.280457 -0.226440 0.377319 0.853027 1441912610 0.280457 -0.226440 0.377319 0.853027 1441912610 0.280457 -0.226440 0.377319 0.853027 1441912610 0.206665 -0.198914 0.392700 0.873779 1441912610 0.206665 -0.198914 0.392700 0.873779 1441912610 0.206665 -0.198914 0.392700 0.873779 1441912610 0.206665 -0.198914 0.392700 0.873779 1441912610 0.206665 -0.198914 0.392700 0.873779 1441912610 0.206665 -0.198914 0.392700 0.873779 1441912610 0.126404 -0.171997 0.404358 0.889282 1441912610 0.126404 -0.171997 0.404358 0.889282 1441912610 0.126404 -0.171997 0.404358 0.889282 1441912610 0.126404 -0.171997 0.404358 0.889282 1441912610 0.126404 -0.171997 0.404358 0.889282 1441912610 0.126404 -0.171997 0.404358 0.889282 1441912610 0.036438 -0.150146 0.403381 0.901855 1441912610 0.036438 -0.150146 0.403381 0.901855 1441912610 0.036438 -0.150146 0.403381 0.901855 1441912610 0.036438 -0.150146 0.403381 0.901855 1441912610 0.036438 -0.150146 0.403381 0.901855 1441912610 0.036438 -0.150146 0.403381 0.901855 1441912610 0.036438 -0.150146 0.403381 0.901855 1441912610 -0.063965 -0.129395 0.349121 0.925842 1441912610 -0.063965 -0.129395 0.349121 0.925842 1441912610 -0.063965 -0.129395 0.349121 0.925842 1441912610 -0.063965 -0.129395 0.349121 0.925842 1441912610 -0.063965 -0.129395 0.349121 0.925842 1441912610 -0.063965 -0.129395 0.349121 0.925842 1441912610 -0.165039 -0.122681 0.262268 0.942810 1441912610 -0.165039 -0.122681 0.262268 0.942810 1441912610 -0.165039 -0.122681 0.262268 0.942810 1441912610 -0.165039 -0.122681 0.262268 0.942810 1441912610 -0.165039 -0.122681 0.262268 0.942810 1441912610 -0.165039 -0.122681 0.262268 0.942810 1441912610 -0.226074 -0.132935 0.159241 0.951721 1441912610 -0.226074 -0.132935 0.159241 0.951721 1441912610 -0.226074 -0.132935 0.159241 0.951721 1441912610 -0.226074 -0.132935 0.159241 0.951721 1441912610 -0.226074 -0.132935 0.159241 0.951721 1441912610 -0.226074 -0.132935 0.159241 0.951721 1441912610 -0.226074 -0.132935 0.159241 0.951721 1441912610 -0.238525 -0.165588 0.198730 0.936035 1441912610 -0.238525 -0.165588 0.198730 0.936035 1441912610 -0.238525 -0.165588 0.198730 0.936035 1441912610 -0.238525 -0.165588 0.198730 0.936035 1441912610 -0.238525 -0.165588 0.198730 0.936035 1441912610 -0.238525 -0.165588 0.198730 0.936035 1441912610 -0.228333 -0.200500 0.289856 0.907532 1441912610 -0.228333 -0.200500 0.289856 0.907532 1441912610 -0.217590 -0.183044 0.267639 0.920593 1441912610 -0.217590 -0.183044 0.267639 0.920593 1441912610 -0.217590 -0.183044 0.267639 0.920593 1441912610 -0.190002 -0.188782 0.292175 0.918091 1441912610 -0.190002 -0.188782 0.292175 0.918091 1441912610 -0.190002 -0.188782 0.292175 0.918091 1441912610 -0.190002 -0.188782 0.292175 0.918091 1441912610 -0.190002 -0.188782 0.292175 0.918091 1441912610 -0.190002 -0.188782 0.292175 0.918091 1441912610 -0.138000 -0.203674 0.338989 0.908020 1441912610 -0.138000 -0.203674 0.338989 0.908020 1441912610 -0.138000 -0.203674 0.338989 0.908020 1441912610 -0.138000 -0.203674 0.338989 0.908020 1441912610 -0.138000 -0.203674 0.338989 0.908020 1441912610 -0.059753 -0.224243 0.380127 0.895325 1441912610 -0.059753 -0.224243 0.380127 0.895325 1441912610 -0.059753 -0.224243 0.380127 0.895325 1441912610 -0.059753 -0.224243 0.380127 0.895325 1441912610 -0.059753 -0.224243 0.380127 0.895325 1441912610 -0.059753 -0.224243 0.380127 0.895325 1441912610 0.022034 -0.239197 0.411499 0.879150 1441912610 0.022034 -0.239197 0.411499 0.879150 1441912610 0.022034 -0.239197 0.411499 0.879150 1441912610 0.022034 -0.239197 0.411499 0.879150 1441912610 0.022034 -0.239197 0.411499 0.879150 1441912610 0.022034 -0.239197 0.411499 0.879150 1441912610 0.100647 -0.259338 0.386047 0.879517 1441912610 0.100647 -0.259338 0.386047 0.879517 1441912610 0.100647 -0.259338 0.386047 0.879517 1441912610 0.100647 -0.259338 0.386047 0.879517 1441912610 0.100647 -0.259338 0.386047 0.879517 1441912610 0.173401 -0.285461 0.361511 0.870483 1441912610 0.173401 -0.285461 0.361511 0.870483 1441912610 0.173401 -0.285461 0.361511 0.870483 1441912610 0.173401 -0.285461 0.361511 0.870483 1441912610 0.173401 -0.285461 0.361511 0.870483 1441912610 0.247864 -0.305481 0.333252 0.856812 1441912611 0.247864 -0.305481 0.333252 0.856812 1441912611 0.247864 -0.305481 0.333252 0.856812 1441912611 0.247864 -0.305481 0.333252 0.856812 1441912611 0.247864 -0.305481 0.333252 0.856812 1441912611 0.339050 -0.307495 0.334167 0.823853 1441912611 0.339050 -0.307495 0.334167 0.823853 1441912611 0.339050 -0.307495 0.334167 0.823853 1441912611 0.339050 -0.307495 0.334167 0.823853 1441912611 0.339050 -0.307495 0.334167 0.823853 1441912611 0.410889 -0.295410 0.351196 0.787720 1441912611 0.410889 -0.295410 0.351196 0.787720 1441912611 0.410889 -0.295410 0.351196 0.787720 1441912611 0.410889 -0.295410 0.351196 0.787720 1441912611 0.410889 -0.295410 0.351196 0.787720 1441912611 0.410889 -0.295410 0.351196 0.787720 1441912611 0.410889 -0.295410 0.351196 0.787720 1441912611 0.444214 -0.266052 0.396118 0.758240 1441912611 0.444214 -0.266052 0.396118 0.758240 1441912611 0.444214 -0.266052 0.396118 0.758240 1441912611 0.444214 -0.266052 0.396118 0.758240 1441912611 0.444214 -0.266052 0.396118 0.758240 1441912611 0.444214 -0.266052 0.396118 0.758240 1441912611 0.445435 -0.234192 0.427979 0.750671 1441912611 0.445435 -0.234192 0.427979 0.750671 1441912611 0.445435 -0.234192 0.427979 0.750671 1441912611 0.445435 -0.234192 0.427979 0.750671 1441912611 0.445435 -0.234192 0.427979 0.750671 1441912611 0.445435 -0.234192 0.427979 0.750671 1441912611 0.428467 -0.222778 0.428589 0.763550 1441912611 0.428467 -0.222778 0.428589 0.763550 1441912611 0.428467 -0.222778 0.428589 0.763550 1441912611 0.386230 -0.218384 0.413635 0.794922 1441912611 0.386230 -0.218384 0.413635 0.794922 1441912611 0.386230 -0.218384 0.413635 0.794922 1441912611 0.386230 -0.218384 0.413635 0.794922 1441912611 0.386230 -0.218384 0.413635 0.794922 1441912611 0.386230 -0.218384 0.413635 0.794922 1441912611 0.386230 -0.218384 0.413635 0.794922 1441912611 0.319336 -0.206909 0.406738 0.830444 1441912611 0.319336 -0.206909 0.406738 0.830444 1441912611 0.319336 -0.206909 0.406738 0.830444 1441912611 0.319336 -0.206909 0.406738 0.830444 1441912611 0.319336 -0.206909 0.406738 0.830444 1441912611 0.241028 -0.195129 0.411926 0.856750 1441912611 0.241028 -0.195129 0.411926 0.856750 1441912611 0.241028 -0.195129 0.411926 0.856750 1441912611 0.241028 -0.195129 0.411926 0.856750 1441912611 0.241028 -0.195129 0.411926 0.856750 1441912611 0.241028 -0.195129 0.411926 0.856750 1441912611 0.160767 -0.178528 0.423279 0.873535 1441912611 0.160767 -0.178528 0.423279 0.873535 1441912611 0.160767 -0.178528 0.423279 0.873535 1441912611 0.160767 -0.178528 0.423279 0.873535 1441912611 0.083008 -0.157898 0.428223 0.885864 1441912611 0.083008 -0.157898 0.428223 0.885864 1441912611 0.083008 -0.157898 0.428223 0.885864 1441912611 0.083008 -0.157898 0.428223 0.885864 1441912611 0.083008 -0.157898 0.428223 0.885864 1441912611 0.083008 -0.157898 0.428223 0.885864 1441912611 0.083008 -0.157898 0.428223 0.885864 1441912611 -0.004822 -0.144348 0.424377 0.893860 1441912611 -0.004822 -0.144348 0.424377 0.893860 1441912611 -0.004822 -0.144348 0.424377 0.893860 1441912611 -0.004822 -0.144348 0.424377 0.893860 1441912611 -0.004822 -0.144348 0.424377 0.893860 1441912611 -0.109131 -0.131958 0.373291 0.911743 1441912611 -0.109131 -0.131958 0.373291 0.911743 1441912611 -0.109131 -0.131958 0.373291 0.911743 1441912611 -0.109131 -0.131958 0.373291 0.911743 1441912611 -0.109131 -0.131958 0.373291 0.911743 1441912611 -0.109131 -0.131958 0.373291 0.911743 1441912611 -0.109131 -0.131958 0.373291 0.911743 1441912611 -0.189941 -0.131287 0.275818 0.933044 1441912611 -0.189941 -0.131287 0.275818 0.933044 1441912611 -0.189941 -0.131287 0.275818 0.933044 1441912611 -0.189941 -0.131287 0.275818 0.933044 1441912611 -0.189941 -0.131287 0.275818 0.933044 1441912611 -0.189941 -0.131287 0.275818 0.933044 1441912611 -0.225037 -0.158508 0.257202 0.926270 1441912611 -0.225037 -0.158508 0.257202 0.926270 1441912611 -0.225037 -0.158508 0.257202 0.926270 1441912611 -0.225037 -0.158508 0.257202 0.926270 1441912611 -0.225037 -0.158508 0.257202 0.926270 1441912611 -0.225037 -0.158508 0.257202 0.926270 1441912611 -0.225037 -0.158508 0.257202 0.926270 1441912611 -0.227722 -0.201965 0.358643 0.882446 1441912611 -0.227722 -0.201965 0.358643 0.882446 1441912611 -0.227722 -0.201965 0.358643 0.882446 1441912611 -0.227722 -0.201965 0.358643 0.882446 1441912611 -0.227722 -0.201965 0.358643 0.882446 1441912611 -0.215515 -0.203674 0.368774 0.880920 1441912611 -0.215515 -0.203674 0.368774 0.880920 1441912611 -0.215515 -0.203674 0.368774 0.880920 1441912611 -0.215515 -0.203674 0.368774 0.880920 1441912611 -0.215515 -0.203674 0.368774 0.880920 1441912611 -0.215515 -0.203674 0.368774 0.880920 1441912611 -0.215515 -0.203674 0.368774 0.880920 1441912611 -0.200134 -0.182861 0.325500 0.905823 1441912611 -0.200134 -0.182861 0.325500 0.905823 1441912611 -0.200134 -0.182861 0.325500 0.905823 1441912611 -0.200134 -0.182861 0.325500 0.905823 1441912611 -0.200134 -0.182861 0.325500 0.905823 1441912611 -0.200134 -0.182861 0.325500 0.905823 1441912611 -0.200134 -0.182861 0.325500 0.905823 1441912611 -0.161682 -0.189209 0.348694 0.903564 1441912612 -0.161682 -0.189209 0.348694 0.903564 1441912612 -0.161682 -0.189209 0.348694 0.903564 1441912612 -0.161682 -0.189209 0.348694 0.903564 1441912612 -0.161682 -0.189209 0.348694 0.903564 1441912612 -0.161682 -0.189209 0.348694 0.903564 1441912612 -0.086365 -0.216064 0.399536 0.886658 1441912612 -0.086365 -0.216064 0.399536 0.886658 1441912612 -0.086365 -0.216064 0.399536 0.886658 1441912612 -0.086365 -0.216064 0.399536 0.886658 1441912612 -0.086365 -0.216064 0.399536 0.886658 1441912612 -0.086365 -0.216064 0.399536 0.886658 1441912612 -0.003845 -0.254089 0.442200 0.860107 1441912612 -0.003845 -0.254089 0.442200 0.860107 1441912612 -0.003845 -0.254089 0.442200 0.860107 1441912612 -0.003845 -0.254089 0.442200 0.860107 1441912612 -0.003845 -0.254089 0.442200 0.860107 1441912612 -0.003845 -0.254089 0.442200 0.860107 1441912612 0.077209 -0.275146 0.434998 0.853821 1441912612 0.077209 -0.275146 0.434998 0.853821 1441912612 0.077209 -0.275146 0.434998 0.853821 1441912612 0.077209 -0.275146 0.434998 0.853821 1441912612 0.077209 -0.275146 0.434998 0.853821 1441912612 0.077209 -0.275146 0.434998 0.853821 1441912612 0.162903 -0.312866 0.402710 0.844604 1441912612 0.162903 -0.312866 0.402710 0.844604 1441912612 0.162903 -0.312866 0.402710 0.844604 1441912612 0.162903 -0.312866 0.402710 0.844604 1441912612 0.162903 -0.312866 0.402710 0.844604 1441912612 0.162903 -0.312866 0.402710 0.844604 1441912612 0.243347 -0.339172 0.388245 0.821533 1441912612 0.243347 -0.339172 0.388245 0.821533 1441912612 0.243347 -0.339172 0.388245 0.821533 1441912612 0.243347 -0.339172 0.388245 0.821533 1441912612 0.243347 -0.339172 0.388245 0.821533 1441912612 0.243347 -0.339172 0.388245 0.821533 1441912612 0.243347 -0.339172 0.388245 0.821533 1441912612 0.330444 -0.350464 0.373291 0.792786 1441912612 0.330444 -0.350464 0.373291 0.792786 1441912612 0.330444 -0.350464 0.373291 0.792786 1441912612 0.330444 -0.350464 0.373291 0.792786 1441912612 0.330444 -0.350464 0.373291 0.792786 1441912612 0.330444 -0.350464 0.373291 0.792786 1441912612 0.420288 -0.330933 0.351379 0.768311 1441912612 0.420288 -0.330933 0.351379 0.768311 1441912612 0.420288 -0.330933 0.351379 0.768311 1441912612 0.420288 -0.330933 0.351379 0.768311 1441912612 0.420288 -0.330933 0.351379 0.768311 1441912612 0.420288 -0.330933 0.351379 0.768311 1441912612 0.466125 -0.306152 0.334839 0.759460 1441912612 0.466125 -0.306152 0.334839 0.759460 1441912612 0.466125 -0.306152 0.334839 0.759460 1441912612 0.466125 -0.306152 0.334839 0.759460 1441912612 0.466125 -0.306152 0.334839 0.759460 1441912612 0.466125 -0.306152 0.334839 0.759460 1441912612 0.466125 -0.306152 0.334839 0.759460 1441912612 0.480835 -0.289185 0.350586 0.749817 1441912612 0.480835 -0.289185 0.350586 0.749817 1441912612 0.480835 -0.289185 0.350586 0.749817 1441912612 0.480835 -0.289185 0.350586 0.749817 1441912612 0.480835 -0.289185 0.350586 0.749817 1441912612 0.480835 -0.289185 0.350586 0.749817 1441912612 0.475525 -0.265991 0.373657 0.750610 1441912612 0.475525 -0.265991 0.373657 0.750610 1441912612 0.475525 -0.265991 0.373657 0.750610 1441912612 0.475525 -0.265991 0.373657 0.750610 1441912612 0.475525 -0.265991 0.373657 0.750610 1441912612 0.475525 -0.265991 0.373657 0.750610 1441912612 0.449402 -0.257141 0.377014 0.767883 1441912612 0.449402 -0.257141 0.377014 0.767883 1441912612 0.449402 -0.257141 0.377014 0.767883 1441912612 0.449402 -0.257141 0.377014 0.767883 1441912612 0.449402 -0.257141 0.377014 0.767883 1441912612 0.449402 -0.257141 0.377014 0.767883 1441912612 0.405457 -0.258667 0.371643 0.794067 1441912612 0.405457 -0.258667 0.371643 0.794067 1441912612 0.405457 -0.258667 0.371643 0.794067 1441912612 0.405457 -0.258667 0.371643 0.794067 1441912612 0.405457 -0.258667 0.371643 0.794067 1441912612 0.405457 -0.258667 0.371643 0.794067 1441912612 0.405457 -0.258667 0.371643 0.794067 1441912612 0.355103 -0.252014 0.381531 0.815308 1441912612 0.355103 -0.252014 0.381531 0.815308 1441912612 0.355103 -0.252014 0.381531 0.815308 1441912612 0.355103 -0.252014 0.381531 0.815308 1441912612 0.355103 -0.252014 0.381531 0.815308 1441912612 0.294067 -0.237854 0.410767 0.829529 1441912612 0.294067 -0.237854 0.410767 0.829529 1441912612 0.294067 -0.237854 0.410767 0.829529 1441912612 0.294067 -0.237854 0.410767 0.829529 1441912612 0.294067 -0.237854 0.410767 0.829529 1441912612 0.224670 -0.221436 0.432983 0.844360 1441912612 0.224670 -0.221436 0.432983 0.844360 1441912612 0.224670 -0.221436 0.432983 0.844360 1441912612 0.224670 -0.221436 0.432983 0.844360 1441912612 0.224670 -0.221436 0.432983 0.844360 1441912612 0.224670 -0.221436 0.432983 0.844360 1441912612 0.224670 -0.221436 0.432983 0.844360 1441912612 0.142761 -0.208252 0.428467 0.867493 1441912612 0.142761 -0.208252 0.428467 0.867493 1441912612 0.142761 -0.208252 0.428467 0.867493 1441912612 0.142761 -0.208252 0.428467 0.867493 1441912612 0.142761 -0.208252 0.428467 0.867493 1441912612 0.142761 -0.208252 0.428467 0.867493 1441912612 0.053345 -0.194458 0.413696 0.887756 1441912612 0.053345 -0.194458 0.413696 0.887756 1441912612 0.053345 -0.194458 0.413696 0.887756 1441912612 0.053345 -0.194458 0.413696 0.887756 1441912612 0.053345 -0.194458 0.413696 0.887756 1441912612 0.053345 -0.194458 0.413696 0.887756 1441912612 -0.045715 -0.182129 0.395203 0.899170 1441912612 -0.045715 -0.182129 0.395203 0.899170 1441912613 -0.045715 -0.182129 0.395203 0.899170 1441912613 -0.045715 -0.182129 0.395203 0.899170 1441912613 -0.045715 -0.182129 0.395203 0.899170 1441912613 -0.045715 -0.182129 0.395203 0.899170 1441912613 -0.154053 -0.171814 0.340332 0.911499 1441912613 -0.154053 -0.171814 0.340332 0.911499 1441912613 -0.154053 -0.171814 0.340332 0.911499 1441912613 -0.154053 -0.171814 0.340332 0.911499 1441912613 -0.154053 -0.171814 0.340332 0.911499 1441912613 -0.154053 -0.171814 0.340332 0.911499 1441912613 -0.154053 -0.171814 0.340332 0.911499 1441912613 -0.226746 -0.181274 0.236145 0.927307 1441912613 -0.226746 -0.181274 0.236145 0.927307 1441912613 -0.226746 -0.181274 0.236145 0.927307 1441912613 -0.226746 -0.181274 0.236145 0.927307 1441912613 -0.226746 -0.181274 0.236145 0.927307 1441912613 -0.214966 -0.208801 0.267212 0.915833 1441912613 -0.214966 -0.208801 0.267212 0.915833 1441912613 -0.214966 -0.208801 0.267212 0.915833 1441912613 -0.214966 -0.208801 0.267212 0.915833 1441912613 -0.214966 -0.208801 0.267212 0.915833 1441912613 -0.214966 -0.208801 0.267212 0.915833 1441912613 -0.201050 -0.225464 0.341980 0.889771 1441912613 -0.201050 -0.225464 0.341980 0.889771 1441912613 -0.201050 -0.225464 0.341980 0.889771 1441912613 -0.201050 -0.225464 0.341980 0.889771 1441912613 -0.201050 -0.225464 0.341980 0.889771 1441912613 -0.201050 -0.225464 0.341980 0.889771 1441912613 -0.191101 -0.199402 0.290466 0.916138 1441912613 -0.191101 -0.199402 0.290466 0.916138 1441912613 -0.191101 -0.199402 0.290466 0.916138 1441912613 -0.191101 -0.199402 0.290466 0.916138 1441912613 -0.191101 -0.199402 0.290466 0.916138 1441912613 -0.191101 -0.199402 0.290466 0.916138 1441912613 -0.191101 -0.199402 0.290466 0.916138 1441912613 -0.170715 -0.204590 0.304443 0.914490 1441912613 -0.170715 -0.204590 0.304443 0.914490 1441912613 -0.170715 -0.204590 0.304443 0.914490 1441912613 -0.170715 -0.204590 0.304443 0.914490 1441912613 -0.170715 -0.204590 0.304443 0.914490 1441912613 -0.170715 -0.204590 0.304443 0.914490 1441912613 -0.124084 -0.220398 0.351196 0.901428 1441912613 -0.124084 -0.220398 0.351196 0.901428 1441912613 -0.124084 -0.220398 0.351196 0.901428 1441912613 -0.124084 -0.220398 0.351196 0.901428 1441912613 -0.124084 -0.220398 0.351196 0.901428 1441912613 -0.053833 -0.237427 0.389709 0.888123 1441912613 -0.053833 -0.237427 0.389709 0.888123 1441912613 -0.053833 -0.237427 0.389709 0.888123 1441912613 -0.053833 -0.237427 0.389709 0.888123 1441912613 -0.053833 -0.237427 0.389709 0.888123 1441912613 -0.053833 -0.237427 0.389709 0.888123 1441912613 -0.053833 -0.237427 0.389709 0.888123 1441912613 0.017517 -0.256714 0.401123 0.879089 1441912613 0.017517 -0.256714 0.401123 0.879089 1441912613 0.017517 -0.256714 0.401123 0.879089 1441912613 0.017517 -0.256714 0.401123 0.879089 1441912613 0.017517 -0.256714 0.401123 0.879089 1441912613 0.017517 -0.256714 0.401123 0.879089 1441912613 0.084290 -0.277710 0.379517 0.878479 1441912613 0.084290 -0.277710 0.379517 0.878479 1441912613 0.084290 -0.277710 0.379517 0.878479 1441912613 0.084290 -0.277710 0.379517 0.878479 1441912613 0.084290 -0.277710 0.379517 0.878479 1441912613 0.084290 -0.277710 0.379517 0.878479 1441912613 0.084290 -0.277710 0.379517 0.878479 1441912613 0.152771 -0.319702 0.360046 0.862976 1441912613 0.152771 -0.319702 0.360046 0.862976 1441912613 0.152771 -0.319702 0.360046 0.862976 1441912613 0.152771 -0.319702 0.360046 0.862976 1441912613 0.152771 -0.319702 0.360046 0.862976 1441912613 0.152771 -0.319702 0.360046 0.862976 1441912613 0.231995 -0.354431 0.360291 0.831055 1441912613 0.231995 -0.354431 0.360291 0.831055 1441912613 0.231995 -0.354431 0.360291 0.831055 1441912613 0.231995 -0.354431 0.360291 0.831055 1441912613 0.231995 -0.354431 0.360291 0.831055 1441912613 0.231995 -0.354431 0.360291 0.831055 1441912613 0.231995 -0.354431 0.360291 0.831055 1441912613 0.325073 -0.373352 0.358459 0.791443 1441912613 0.325073 -0.373352 0.358459 0.791443 1441912613 0.325073 -0.373352 0.358459 0.791443 1441912613 0.325073 -0.373352 0.358459 0.791443 1441912613 0.325073 -0.373352 0.358459 0.791443 1441912613 0.325073 -0.373352 0.358459 0.791443 1441912613 0.416504 -0.388611 0.342041 0.747253 1441912613 0.416504 -0.388611 0.342041 0.747253 1441912613 0.416504 -0.388611 0.342041 0.747253 1441912613 0.416504 -0.388611 0.342041 0.747253 1441912613 0.416504 -0.388611 0.342041 0.747253 1441912613 0.416504 -0.388611 0.342041 0.747253 1441912613 0.467834 -0.390137 0.338623 0.717102 1441912613 0.467834 -0.390137 0.338623 0.717102 1441912613 0.467834 -0.390137 0.338623 0.717102 1441912613 0.467834 -0.390137 0.338623 0.717102 1441912613 0.467834 -0.390137 0.338623 0.717102 1441912613 0.467834 -0.390137 0.338623 0.717102 1441912613 0.478333 -0.378418 0.352844 0.709534 1441912613 0.478333 -0.378418 0.352844 0.709534 1441912613 0.478333 -0.378418 0.352844 0.709534 1441912613 0.478333 -0.378418 0.352844 0.709534 1441912613 0.478333 -0.378418 0.352844 0.709534 1441912613 0.478333 -0.378418 0.352844 0.709534 1441912613 0.478333 -0.378418 0.352844 0.709534 1441912613 0.466187 -0.356750 0.370056 0.720032 1441912613 0.466187 -0.356750 0.370056 0.720032 1441912613 0.466187 -0.356750 0.370056 0.720032 1441912613 0.466187 -0.356750 0.370056 0.720032 1441912613 0.466187 -0.356750 0.370056 0.720032 1441912613 0.466187 -0.356750 0.370056 0.720032 1441912613 0.430603 -0.342957 0.373474 0.746582 1441912613 0.430603 -0.342957 0.373474 0.746582 1441912613 0.430603 -0.342957 0.373474 0.746582 1441912613 0.430603 -0.342957 0.373474 0.746582 1441912614 0.430603 -0.342957 0.373474 0.746582 1441912614 0.430603 -0.342957 0.373474 0.746582 1441912614 0.382507 -0.329041 0.375549 0.777405 1441912614 0.382507 -0.329041 0.375549 0.777405 1441912614 0.382507 -0.329041 0.375549 0.777405 1441912614 0.382507 -0.329041 0.375549 0.777405 1441912614 0.382507 -0.329041 0.375549 0.777405 1441912614 0.382507 -0.329041 0.375549 0.777405 1441912614 0.382507 -0.329041 0.375549 0.777405 1441912614 0.324463 -0.305054 0.391785 0.805054 1441912614 0.324463 -0.305054 0.391785 0.805054 1441912614 0.324463 -0.305054 0.391785 0.805054 1441912614 0.324463 -0.305054 0.391785 0.805054 1441912614 0.324463 -0.305054 0.391785 0.805054 1441912614 0.324463 -0.305054 0.391785 0.805054 1441912614 0.255615 -0.268616 0.429199 0.823547 1441912614 0.255615 -0.268616 0.429199 0.823547 1441912614 0.255615 -0.268616 0.429199 0.823547 1441912614 0.255615 -0.268616 0.429199 0.823547 1441912614 0.255615 -0.268616 0.429199 0.823547 1441912614 0.255615 -0.268616 0.429199 0.823547 1441912614 0.167786 -0.232666 0.456421 0.842224 1441912614 0.167786 -0.232666 0.456421 0.842224 1441912614 0.167786 -0.232666 0.456421 0.842224 1441912614 
0.271912 -0.643250 0.149231 0.699951 1441912616 0.271912 -0.643250 0.149231 0.699951 1441912616 0.277466 -0.641296 0.151672 0.699097 1441912616 0.277466 -0.641296 0.151672 0.699097 1441912616 0.277466 -0.641296 0.151672 0.699097 1441912616 0.277466 -0.641296 0.151672 0.699097 1441912616 0.277466 -0.641296 0.151672 0.699097 1441912616 0.277466 -0.641296 0.151672 0.699097 1441912616 0.284119 -0.640076 0.156982 0.696350 1441912616 0.284119 -0.640076 0.156982 0.696350 1441912616 0.284119 -0.640076 0.156982 0.696350 1441912616 0.284119 -0.640076 0.156982 0.696350 1441912616 0.284119 -0.640076 0.156982 0.696350 1441912616 0.284119 -0.640076 0.156982 0.696350 1441912616 0.288269 -0.638123 0.160339 0.695679 1441912616 0.288269 -0.638123 0.160339 0.695679 1441912616 0.288269 -0.638123 0.160339 0.695679 1441912616 0.288269 -0.638123 0.160339 0.695679 1441912616 0.288269 -0.638123 0.160339 0.695679 1441912616 0.288269 -0.638123 0.160339 0.695679 1441912616 0.294983 -0.633850 0.168701 0.694824 1441912616 0.294983 -0.633850 0.168701 0.694824 1441912616 0.294983 -0.633850 0.168701 0.694824 1441912616 0.294983 -0.633850 0.168701 0.694824 1441912616 0.294983 -0.633850 0.168701 0.694824 1441912616 0.294983 -0.633850 0.168701 0.694824 1441912616 0.294983 -0.633850 0.168701 0.694824 1441912616 0.300476 -0.629822 0.180115 0.693237 1441912616 0.300476 -0.629822 0.180115 0.693237 1441912616 0.300476 -0.629822 0.180115 0.693237 1441912616 0.300476 -0.629822 0.180115 0.693237 1441912616 0.303833 -0.626709 0.193604 0.690918 1441912616 0.303833 -0.626709 0.193604 0.690918 1441912616 0.303833 -0.626709 0.193604 0.690918 1441912616 0.303833 -0.626709 0.193604 0.690918 1441912616 0.303833 -0.626709 0.193604 0.690918 1441912616 0.303833 -0.626709 0.193604 0.690918 1441912616 0.307678 -0.624268 0.206848 0.687561 1441912616 0.307678 -0.624268 0.206848 0.687561 1441912616 0.307678 -0.624268 0.206848 0.687561 1441912616 0.307678 -0.624268 0.206848 0.687561 1441912616 0.307678 -0.624268 0.206848 0.687561 1441912616 0.307678 -0.624268 0.206848 0.687561 1441912616 0.311462 -0.620483 0.217407 0.686035 1441912616 0.311462 -0.620483 0.217407 0.686035 1441912616 0.311462 -0.620483 0.217407 0.686035 1441912616 0.311462 -0.620483 0.217407 0.686035 1441912616 0.311462 -0.620483 0.217407 0.686035 1441912616 0.311462 -0.620483 0.217407 0.686035 1441912616 0.311462 -0.620483 0.217407 0.686035 1441912616 0.311829 -0.616638 0.225891 0.686584 1441912616 0.311829 -0.616638 0.225891 0.686584 1441912616 0.311829 -0.616638 0.225891 0.686584 1441912616 0.311829 -0.616638 0.225891 0.686584 1441912616 0.311829 -0.616638 0.225891 0.686584 1441912616 0.311829 -0.616638 0.225891 0.686584 1441912616 0.312866 -0.610901 0.238403 0.687012 1441912616 0.312866 -0.610901 0.238403 0.687012 1441912616 0.312866 -0.610901 0.238403 0.687012 1441912616 0.312866 -0.610901 0.238403 0.687012 1441912616 0.312866 -0.610901 0.238403 0.687012 1441912616 0.312866 -0.610901 0.238403 0.687012 1441912616 0.322754 -0.602539 0.254211 0.684204 1441912616 0.322754 -0.602539 0.254211 0.684204 1441912616 0.322754 -0.602539 0.254211 0.684204 1441912616 0.322754 -0.602539 0.254211 0.684204 1441912616 0.322754 -0.602539 0.254211 0.684204 1441912616 0.322754 -0.602539 0.254211 0.684204 1441912616 0.332520 -0.597961 0.261536 0.680725 1441912616 0.332520 -0.597961 0.261536 0.680725 1441912616 0.332520 -0.597961 0.261536 0.680725 1441912616 0.332520 -0.597961 0.261536 0.680725 1441912616 0.332520 -0.597961 0.261536 0.680725 1441912616 0.332520 -0.597961 0.261536 0.680725 1441912616 0.332520 -0.597961 0.261536 0.680725 1441912616 0.330933 -0.602112 0.253052 0.681091 1441912616 0.330933 -0.602112 0.253052 0.681091 1441912616 0.330933 -0.602112 0.253052 0.681091 1441912616 0.330933 -0.602112 0.253052 0.681091 1441912616 0.330933 -0.602112 0.253052 0.681091 1441912616 0.327271 -0.604004 0.248901 0.682739 1441912617 0.327271 -0.604004 0.248901 0.682739 1441912617 0.327271 -0.604004 0.248901 0.682739 1441912617 0.327271 -0.604004 0.248901 0.682739 1441912617 0.327271 -0.604004 0.248901 0.682739 1441912617 0.327271 -0.604004 0.248901 0.682739 1441912617 0.325745 -0.602661 0.250732 0.683899 1441912617 0.325745 -0.602661 0.250732 0.683899 1441912617 0.325745 -0.602661 0.250732 0.683899 1441912617 0.325745 -0.602661 0.250732 0.683899 1441912617 0.325745 -0.602661 0.250732 0.683899 1441912617 0.325745 -0.602661 0.250732 0.683899 1441912617 0.325745 -0.602661 0.250732 0.683899 1441912617 0.320007 -0.607483 0.242004 0.685547 1441912617 0.320007 -0.607483 0.242004 0.685547 1441912617 0.320007 -0.607483 0.242004 0.685547 1441912617 0.320007 -0.607483 0.242004 0.685547 1441912617 0.320007 -0.607483 0.242004 0.685547 1441912617 0.320007 -0.607483 0.242004 0.685547 1441912617 0.311951 -0.615479 0.226379 0.687439 1441912617 0.311951 -0.615479 0.226379 0.687439 1441912617 0.311951 -0.615479 0.226379 0.687439 1441912617 0.311951 -0.615479 0.226379 0.687439 1441912617 0.311951 -0.615479 0.226379 0.687439 1441912617 0.311951 -0.615479 0.226379 0.687439 1441912617 0.311951 -0.615479 0.226379 0.687439 1441912617 0.305908 -0.619507 0.214661 0.690308 1441912617 0.305908 -0.619507 0.214661 0.690308 1441912617 0.305908 -0.619507 0.214661 0.690308 1441912617 0.305908 -0.619507 0.214661 0.690308 1441912617 0.305908 -0.619507 0.214661 0.690308 1441912617 0.305908 -0.619507 0.214661 0.690308 1441912617 0.300720 -0.620239 0.207153 0.694214 1441912617 0.300720 -0.620239 0.207153 0.694214 1441912617 0.300720 -0.620239 0.207153 0.694214 1441912617 0.300720 -0.620239 0.207153 0.694214 1441912617 0.300720 -0.620239 0.207153 0.694214 1441912617 0.300720 -0.620239 0.207153 0.694214 1441912617 0.287476 -0.624329 0.194153 0.699890 1441912617 0.287476 -0.624329 0.194153 0.699890 1441912617 0.287476 -0.624329 0.194153 0.699890 1441912617 0.287476 -0.624329 0.194153 0.699890 1441912617 0.287476 -0.624329 0.194153 0.699890 1441912617 0.287476 -0.624329 0.194153 0.699890 1441912617 0.287476 -0.624329 0.194153 0.699890 1441912617 0.275085 -0.624207 0.187622 0.706726 1441912617 0.275085 -0.624207 0.187622 0.706726 1441912617 0.275085 -0.624207 0.187622 0.706726 1441912617 0.275085 -0.624207 0.187622 0.706726 1441912617 0.275085 -0.624207 0.187622 0.706726 1441912617 0.275085 -0.624207 0.187622 0.706726 1441912617 0.276917 -0.619019 0.195007 0.708618 1441912617 0.276917 -0.619019 0.195007 0.708618 1441912617 0.276917 -0.619019 0.195007 0.708618 1441912617 0.276917 -0.619019 0.195007 0.708618 1441912617 0.276917 -0.619019 0.195007 0.708618 1441912617 0.276917 -0.619019 0.195007 0.708618 1441912617 0.276917 -0.619019 0.195007 0.708618 1441912617 0.282104 -0.615356 0.200623 0.708130 1441912617 0.282104 -0.615356 0.200623 0.708130 1441912617 0.282104 -0.615356 0.200623 0.708130 1441912617 0.282104 -0.615356 0.200623 0.708130 1441912617 0.282104 -0.615356 0.200623 0.708130 1441912617 0.271240 -0.617615 0.184570 0.714722 1441912617 0.271240 -0.617615 0.184570 0.714722 1441912617 0.271240 -0.617615 0.184570 0.714722 1441912617 0.271240 -0.617615 0.184570 0.714722 1441912617 0.271240 -0.617615 0.184570 0.714722 1441912617 0.271240 -0.617615 0.184570 0.714722 1441912617 0.271240 -0.617615 0.184570 0.714722 1441912617 0.246399 -0.622009 0.154846 0.726929 1441912617 0.246399 -0.622009 0.154846 0.726929 1441912617 0.246399 -0.622009 0.154846 0.726929 1441912617 0.246399 -0.622009 0.154846 0.726929 1441912617 0.246399 -0.622009 0.154846 0.726929 1441912617 0.246399 -0.622009 0.154846 0.726929 1441912617 0.233826 -0.623047 0.150208 0.731079 1441912617 0.233826 -0.623047 0.150208 0.731079 1441912617 0.233826 -0.623047 0.150208 0.731079 1441912617 0.233826 -0.623047 0.150208 0.731079 1441912617 0.239380 -0.620544 0.169312 0.727234 1441912617 0.239380 -0.620544 0.169312 0.727234 1441912617 0.239380 -0.620544 0.169312 0.727234 1441912617 0.239380 -0.620544 0.169312 0.727234 1441912617 0.239380 -0.620544 0.169312 0.727234 1441912617 0.239380 -0.620544 0.169312 0.727234 1441912617 0.246826 -0.618530 0.183289 0.723083 1441912617 0.246826 -0.618530 0.183289 0.723083 1441912617 0.246826 -0.618530 0.183289 0.723083 1441912617 0.246826 -0.618530 0.183289 0.723083 1441912617 0.246826 -0.618530 0.183289 0.723083 1441912617 0.246826 -0.618530 0.183289 0.723083 1441912617 0.253357 -0.617981 0.187256 0.720276 1441912617 0.253357 -0.617981 0.187256 0.720276 1441912617 0.253357 -0.617981 0.187256 0.720276 1441912617 0.253357 -0.617981 0.187256 0.720276 1441912617 0.253357 -0.617981 0.187256 0.720276 1441912617 0.253357 -0.617981 0.187256 0.720276 1441912617 0.261169 -0.617920 0.191284 0.716492 1441912617 0.261169 -0.617920 0.191284 0.716492 1441912617 0.261169 -0.617920 0.191284 0.716492 1441912617 0.261169 -0.617920 0.191284 0.716492 1441912617 0.261169 -0.617920 0.191284 0.716492 1441912617 0.261169 -0.617920 0.191284 0.716492 1441912617 0.270813 -0.619019 0.196960 0.710388 1441912617 0.270813 -0.619019 0.196960 0.710388 1441912617 0.270813 -0.619019 0.196960 0.710388 1441912617 0.270813 -0.619019 0.196960 0.710388 1441912617 0.270813 -0.619019 0.196960 0.710388 1441912617 0.270813 -0.619019 0.196960 0.710388 1441912617 0.270813 -0.619019 0.196960 0.710388 1441912617 0.283936 -0.618286 0.209473 0.702271 1441912617 0.283936 -0.618286 0.209473 0.702271 1441912618 0.283936 -0.618286 0.209473 0.702271 1441912618 0.283936 -0.618286 0.209473 0.702271 1441912618 0.283936 -0.618286 0.209473 0.702271 1441912618 0.283936 -0.618286 0.209473 0.702271 1441912618 0.294739 -0.610229 0.231201 0.698059 1441912618 0.294739 -0.610229 0.231201 0.698059 1441912618 0.294739 -0.610229 0.231201 0.698059 1441912618 0.294739 -0.610229 0.231201 0.698059 1441912618 0.294739 -0.610229 0.231201 0.698059 1441912618 0.294739 -0.610229 0.231201 0.698059 1441912618 0.290344 -0.603699 0.250854 0.698730 1441912618 0.290344 -0.603699 0.250854 0.698730 1441912618 0.290344 -0.603699 0.250854 0.698730 1441912618 0.290344 -0.603699 0.250854 0.698730 1441912618 0.290344 -0.603699 0.250854 0.698730 1441912618 0.290344 -0.603699 0.250854 0.698730 1441912618 0.291321 -0.601196 0.257874 0.697937 1441912618 0.291321 -0.601196 0.257874 0.697937 1441912618 0.291321 -0.601196 0.257874 0.697937 1441912618 0.291321 -0.601196 0.257874 0.697937 1441912618 0.291321 -0.601196 0.257874 0.697937 1441912618 0.291321 -0.601196 0.257874 0.697937 1441912618 0.292847 -0.603943 0.251770 0.697144 1441912618 0.292847 -0.603943 0.251770 0.697144 1441912618 0.292847 -0.603943 0.251770 0.697144 1441912618 0.292847 -0.603943 0.251770 0.697144 1441912618 0.295166 -0.605652 0.247314 0.696289 1441912618 0.295166 -0.605652 0.247314 0.696289 1441912618 0.295166 -0.605652 0.247314 0.696289 1441912618 0.295166 -0.605652 0.247314 0.696289 1441912618 0.295166 -0.605652 0.247314 0.696289 1441912618 0.302612 -0.601135 0.253723 0.694702 1441912618 0.302612 -0.601135 0.253723 0.694702 1441912618 0.302612 -0.601135 0.253723 0.694702 1441912618 0.302612 -0.601135 0.253723 0.694702 1441912618 0.302612 -0.601135 0.253723 0.694702 1441912618 0.302612 -0.601135 0.253723 0.694702 1441912618 0.303101 -0.600952 0.252930 0.694946 1441912618 0.303101 -0.600952 0.252930 0.694946 1441912618 0.303101 -0.600952 0.252930 0.694946 1441912618 0.303101 -0.600952 0.252930 0.694946 1441912618 0.303101 -0.600952 0.252930 0.694946 1441912618 0.303101 -0.600952 0.252930 0.694946 1441912618 0.303101 -0.600952 0.252930 0.694946 1441912618 0.296753 -0.607300 0.240845 0.696472 1441912618 0.296753 -0.607300 0.240845 0.696472 1441912618 0.296753 -0.607300 0.240845 0.696472 1441912618 0.296753 -0.607300 0.240845 0.696472 1441912618 0.296753 -0.607300 0.240845 0.696472 1441912618 0.296753 -0.607300 0.240845 0.696472 1441912618 0.288025 -0.614929 0.223328 0.699280 1441912618 0.288025 -0.614929 0.223328 0.699280 1441912618 0.288025 -0.614929 0.223328 0.699280 1441912618 0.288025 -0.614929 0.223328 0.699280 1441912618 0.288025 -0.614929 0.223328 0.699280 1441912618 0.288025 -0.614929 0.223328 0.699280 1441912618 0.288025 -0.614929 0.223328 0.699280 1441912618 0.279236 -0.620850 0.205261 0.703125 1441912618 0.279236 -0.620850 0.205261 0.703125 1441912618 0.279236 -0.620850 0.205261 0.703125 1441912618 0.273071 -0.623108 0.192993 0.707031 1441912618 0.273071 -0.623108 0.192993 0.707031 1441912618 0.273071 -0.623108 0.192993 0.707031 1441912618 0.273071 -0.623108 0.192993 0.707031 1441912618 0.273071 -0.623108 0.192993 0.707031 1441912618 0.273071 -0.623108 0.192993 0.707031 1441912618 0.273071 -0.623108 0.192993 0.707031 1441912618 0.263123 -0.626465 0.178772 0.711609 1441912618 0.263123 -0.626465 0.178772 0.711609 1441912618 0.263123 -0.626465 0.178772 0.711609 1441912618 0.263123 -0.626465 0.178772 0.711609 1441912618 0.263123 -0.626465 0.178772 0.711609 1441912618 0.263123 -0.626465 0.178772 0.711609 1441912618 0.263123 -0.626465 0.178772 0.711609 1441912618 0.258789 -0.627441 0.168579 0.714783 1441912618 0.258789 -0.627441 0.168579 0.714783 1441912618 0.258789 -0.627441 0.168579 0.714783 1441912618 0.258789 -0.627441 0.168579 0.714783 1441912618 0.258789 -0.627441 0.168579 0.714783 1441912618 0.258789 -0.627441 0.168579 0.714783 1441912618 0.258240 -0.625671 0.156860 0.719177 1441912618 0.258240 -0.625671 0.156860 0.719177 1441912618 0.258240 -0.625671 0.156860 0.719177 1441912618 0.258240 -0.625671 0.156860 0.719177 1441912618 0.258240 -0.625671 0.156860 0.719177 1441912618 0.258240 -0.625671 0.156860 0.719177 1441912618 0.258240 -0.625671 0.156860 0.719177 1441912618 0.252258 -0.625610 0.140198 0.724792 1441912618 0.252258 -0.625610 0.140198 0.724792 1441912618 0.252258 -0.625610 0.140198 0.724792 1441912618 0.252258 -0.625610 0.140198 0.724792 1441912618 0.252258 -0.625610 0.140198 0.724792 1441912618 0.252258 -0.625610 0.140198 0.724792 1441912618 0.240784 -0.627136 0.125977 0.729919 1441912618 0.240784 -0.627136 0.125977 0.729919 1441912618 0.240784 -0.627136 0.125977 0.729919 1441912618 0.240784 -0.627136 0.125977 0.729919 1441912618 0.240784 -0.627136 0.125977 0.729919 1441912618 0.240784 -0.627136 0.125977 0.729919 1441912618 0.238647 -0.626648 0.132996 0.729797 1441912618 0.238647 -0.626648 0.132996 0.729797 1441912618 0.238647 -0.626648 0.132996 0.729797 1441912618 0.238647 -0.626648 0.132996 0.729797 1441912618 0.238647 -0.626648 0.132996 0.729797 1441912618 0.238647 -0.626648 0.132996 0.729797 1441912618 0.238647 -0.626648 0.132996 0.729797 1441912618 0.242126 -0.625427 0.148682 0.726746 1441912618 0.242126 -0.625427 0.148682 0.726746 1441912619 0.242126 -0.625427 0.148682 0.726746 1441912619 0.242126 -0.625427 0.148682 0.726746 1441912619 0.242126 -0.625427 0.148682 0.726746 1441912619 0.246582 -0.623047 0.158813 0.725098 1441912619 0.246582 -0.623047 0.158813 0.725098 1441912619 0.246582 -0.623047 0.158813 0.725098 1441912619 0.246582 -0.623047 0.158813 0.725098 1441912619 0.246582 -0.623047 0.158813 0.725098 1441912619 0.246582 -0.623047 0.158813 0.725098 1441912619 0.253662 -0.619629 0.168701 0.723389 1441912619 0.253662 -0.619629 0.168701 0.723389 1441912619 0.253662 -0.619629 0.168701 0.723389 1441912619 0.253662 -0.619629 0.168701 0.723389 1441912619 0.253662 -0.619629 0.168701 0.723389 1441912619 0.253662 -0.619629 0.168701 0.723389 1441912619 0.261475 -0.617065 0.180542 0.719849 1441912619 0.261475 -0.617065 0.180542 0.719849 1441912619 0.261475 -0.617065 0.180542 0.719849 1441912619 0.261475 -0.617065 0.180542 0.719849 1441912619 0.261475 -0.617065 0.180542 0.719849 1441912619 0.261475 -0.617065 0.180542 0.719849 1441912619 0.261475 -0.617065 0.180542 0.719849 1441912619 0.270569 -0.616394 0.193665 0.713684 1441912619 0.270569 -0.616394 0.193665 0.713684 1441912619 0.270569 -0.616394 0.193665 0.713684 1441912619 0.270569 -0.616394 0.193665 0.713684 1441912619 0.270569 -0.616394 0.193665 0.713684 1441912619 0.270569 -0.616394 0.193665 0.713684 1441912619 0.285034 -0.615112 0.210754 0.704224 1441912619 0.285034 -0.615112 0.210754 0.704224 1441912619 0.285034 -0.615112 0.210754 0.704224 1441912619 0.285034 -0.615112 0.210754 0.704224 1441912619 0.285034 -0.615112 0.210754 0.704224 1441912619 0.285034 -0.615112 0.210754 0.704224 1441912619 0.301514 -0.613037 0.228394 0.693604 1441912619 0.301514 -0.613037 0.228394 0.693604 1441912619 0.301514 -0.613037 0.228394 0.693604 1441912619 0.301514 -0.613037 0.228394 0.693604 1441912619 0.301514 -0.613037 0.228394 0.693604 1441912619 0.301514 -0.613037 0.228394 0.693604 1441912619 0.301514 -0.613037 0.228394 0.693604 1441912619 0.323730 -0.609253 0.250549 0.679138 1441912619 0.323730 -0.609253 0.250549 0.679138 1441912619 0.323730 -0.609253 0.250549 0.679138 1441912619 0.323730 -0.609253 0.250549 0.679138 1441912619 0.323730 -0.609253 0.250549 0.679138 1441912619 0.323730 -0.609253 0.250549 0.679138 1441912619 0.344116 -0.604004 0.264038 0.668579 1441912619 0.344116 -0.604004 0.264038 0.668579 1441912619 0.344116 -0.604004 0.264038 0.668579 1441912619 0.344116 -0.604004 0.264038 0.668579 1441912619 0.344116 -0.604004 0.264038 0.668579 1441912619 0.344116 -0.604004 0.264038 0.668579 1441912619 0.345886 -0.605225 0.258301 0.668823 1441912619 0.345886 -0.605225 0.258301 0.668823 1441912619 0.345886 -0.605225 0.258301 0.668823 1441912619 0.345886 -0.605225 0.258301 0.668823 1441912619 0.345886 -0.605225 0.258301 0.668823 1441912619 0.345886 -0.605225 0.258301 0.668823 1441912619 0.341370 -0.605530 0.252014 0.673218 1441912619 0.341370 -0.605530 0.252014 0.673218 1441912619 0.341370 -0.605530 0.252014 0.673218 1441912619 0.341370 -0.605530 0.252014 0.673218 1441912619 0.341370 -0.605530 0.252014 0.673218 1441912619 0.341370 -0.605530 0.252014 0.673218 1441912619 0.341370 -0.605530 0.252014 0.673218 1441912619 0.338562 -0.603455 0.251465 0.676697 1441912619 0.338562 -0.603455 0.251465 0.676697 1441912619 0.338562 -0.603455 0.251465 0.676697 1441912619 0.338562 -0.603455 0.251465 0.676697 1441912619 0.338562 -0.603455 0.251465 0.676697 1441912619 0.338562 -0.603455 0.251465 0.676697 1441912619 0.328979 -0.605225 0.244568 0.682373 1441912619 0.328979 -0.605225 0.244568 0.682373 1441912619 0.328979 -0.605225 0.244568 0.682373 1441912619 0.328979 -0.605225 0.244568 0.682373 1441912619 0.328979 -0.605225 0.244568 0.682373 1441912619 0.328979 -0.605225 0.244568 0.682373 1441912619 0.328979 -0.605225 0.244568 0.682373 1441912619 0.314331 -0.611328 0.232178 0.688171 1441912619 0.314331 -0.611328 0.232178 0.688171 1441912619 0.314331 -0.611328 0.232178 0.688171 1441912619 0.314331 -0.611328 0.232178 0.688171 1441912619 0.314331 -0.611328 0.232178 0.688171 1441912619 0.314331 -0.611328 0.232178 0.688171 1441912619 0.297546 -0.618042 0.216064 0.694824 1441912619 0.297546 -0.618042 0.216064 0.694824 1441912619 0.297546 -0.618042 0.216064 0.694824 1441912619 0.297546 -0.618042 0.216064 0.694824 1441912619 0.297546 -0.618042 0.216064 0.694824 1441912619 0.274658 -0.625732 0.193054 0.704102 1441912619 0.274658 -0.625732 0.193054 0.704102 1441912619 0.274658 -0.625732 0.193054 0.704102 1441912619 0.274658 -0.625732 0.193054 0.704102 1441912619 0.274658 -0.625732 0.193054 0.704102 1441912619 0.256836 -0.628906 0.174255 0.712830 1441912619 0.256836 -0.628906 0.174255 0.712830 1441912619 0.256836 -0.628906 0.174255 0.712830 1441912619 0.256836 -0.628906 0.174255 0.712830 1441912619 0.256836 -0.628906 0.174255 0.712830 1441912619 0.256836 -0.628906 0.174255 0.712830 1441912619 0.256836 -0.628906 0.174255 0.712830 1441912619 0.244873 -0.629822 0.158936 0.719788 1441912619 0.244873 -0.629822 0.158936 0.719788 1441912619 0.244873 -0.629822 0.158936 0.719788 1441912619 0.244873 -0.629822 0.158936 0.719788 1441912619 0.244873 -0.629822 0.158936 0.719788 1441912619 0.244873 -0.629822 0.158936 0.719788 1441912619 0.231995 -0.631958 0.140198 0.726074 1441912619 0.231995 -0.631958 0.140198 0.726074 1441912619 0.231995 -0.631958 0.140198 0.726074 1441912619 0.231995 -0.631958 0.140198 0.726074 1441912620 0.231995 -0.631958 0.140198 0.726074 1441912620 0.231995 -0.631958 0.140198 0.726074 1441912620 0.219849 -0.634949 0.118896 0.731018 1441912620 0.219849 -0.634949 0.118896 0.731018 1441912620 0.219849 -0.634949 0.118896 0.731018 1441912620 0.219849 -0.634949 0.118896 0.731018 1441912620 0.219849 -0.634949 0.118896 0.731018 1441912620 0.219849 -0.634949 0.118896 0.731018 1441912620 0.203064 -0.636047 0.100281 0.737671 1441912620 0.203064 -0.636047 0.100281 0.737671 1441912620 0.203064 -0.636047 0.100281 0.737671 1441912620 0.203064 -0.636047 0.100281 0.737671 1441912620 0.203064 -0.636047 0.100281 0.737671 1441912620 0.203064 -0.636047 0.100281 0.737671 1441912620 0.203064 -0.636047 0.100281 0.737671 1441912620 0.198608 -0.634155 0.096680 0.740967 1441912620 0.198608 -0.634155 0.096680 0.740967 1441912620 0.198608 -0.634155 0.096680 0.740967 1441912620 0.198608 -0.634155 0.096680 0.740967 1441912620 0.198608 -0.634155 0.096680 0.740967 1441912620 0.198608 -0.634155 0.096680 0.740967 1441912620 0.208191 -0.630737 0.109924 0.739380 1441912620 0.208191 -0.630737 0.109924 0.739380 1441912620 0.208191 -0.630737 0.109924 0.739380 1441912620 0.208191 -0.630737 0.109924 0.739380 1441912620 0.208191 -0.630737 0.109924 0.739380 1441912620 0.208191 -0.630737 0.109924 0.739380 1441912620 0.221741 -0.627136 0.128113 0.735596 1441912620 0.221741 -0.627136 0.128113 0.735596 1441912620 0.221741 -0.627136 0.128113 0.735596 1441912620 0.221741 -0.627136 0.128113 0.735596 1441912620 0.221741 -0.627136 0.128113 0.735596 1441912620 0.221741 -0.627136 0.128113 0.735596 1441912620 0.221741 -0.627136 0.128113 0.735596 1441912620 0.237854 -0.623962 0.145752 0.729980 1441912620 0.237854 -0.623962 0.145752 0.729980 1441912620 0.237854 -0.623962 0.145752 0.729980 1441912620 0.237854 -0.623962 0.145752 0.729980 1441912620 0.237854 -0.623962 0.145752 0.729980 1441912620 0.237854 -0.623962 0.145752 0.729980 1441912620 0.253967 -0.621399 0.160828 0.723511 1441912620 0.253967 -0.621399 0.160828 0.723511 1441912620 0.253967 -0.621399 0.160828 0.723511 1441912620 0.253967 -0.621399 0.160828 0.723511 1441912620 0.253967 -0.621399 0.160828 0.723511 1441912620 0.253967 -0.621399 0.160828 0.723511 1441912620 0.267578 -0.621155 0.172241 0.716125 1441912620 0.267578 -0.621155 0.172241 0.716125 1441912620 0.267578 -0.621155 0.172241 0.716125 1441912620 0.267578 -0.621155 0.172241 0.716125 1441912620 0.267578 -0.621155 0.172241 0.716125 1441912620 0.267578 -0.621155 0.172241 0.716125 1441912620 0.281738 -0.620911 0.184387 0.707886 1441912620 0.281738 -0.620911 0.184387 0.707886 1441912620 0.281738 -0.620911 0.184387 0.707886 1441912620 0.281738 -0.620911 0.184387 0.707886 1441912620 0.281738 -0.620911 0.184387 0.707886 1441912620 0.281738 -0.620911 0.184387 0.707886 1441912620 0.300354 -0.619690 0.200500 0.696777 1441912620 0.300354 -0.619690 0.200500 0.696777 1441912620 0.300354 -0.619690 0.200500 0.696777 1441912620 0.300354 -0.619690 0.200500 0.696777 1441912620 0.300354 -0.619690 0.200500 0.696777 1441912620 0.300354 -0.619690 0.200500 0.696777 1441912620 0.325012 -0.616638 0.220825 0.682190 1441912620 0.325012 -0.616638 0.220825 0.682190 1441912620 0.325012 -0.616638 0.220825 0.682190 1441912620 0.325012 -0.616638 0.220825 0.682190 1441912620 0.325012 -0.616638 0.220825 0.682190 1441912620 0.325012 -0.616638 0.220825 0.682190 1441912620 0.325012 -0.616638 0.220825 0.682190 1441912620 0.356262 -0.607117 0.250671 0.664551 1441912620 0.356262 -0.607117 0.250671 0.664551 1441912620 0.356262 -0.607117 0.250671 0.664551 1441912620 0.356262 -0.607117 0.250671 0.664551 1441912620 0.356262 -0.607117 0.250671 0.664551 1441912620 0.356262 -0.607117 0.250671 0.664551 1441912620 0.384155 -0.595215 0.273865 0.650452 1441912620 0.384155 -0.595215 0.273865 0.650452 1441912620 0.384155 -0.595215 0.273865 0.650452 1441912620 0.384155 -0.595215 0.273865 0.650452 1441912620 0.384155 -0.595215 0.273865 0.650452 1441912620 0.384155 -0.595215 0.273865 0.650452 1441912620 0.388855 -0.598022 0.266174 0.648315 1441912620 0.388855 -0.598022 0.266174 0.648315 1441912620 0.388855 -0.598022 0.266174 0.648315 1441912620 0.388855 -0.598022 0.266174 0.648315 1441912620 0.388855 -0.598022 0.266174 0.648315 1441912620 0.388855 -0.598022 0.266174 0.648315 1441912620 0.388855 -0.598022 0.266174 0.648315 1441912620 0.377014 -0.607422 0.249268 0.653259 1441912620 0.377014 -0.607422 0.249268 0.653259 1441912620 0.377014 -0.607422 0.249268 0.653259 1441912620 0.377014 -0.607422 0.249268 0.653259 1441912620 0.370850 -0.606750 0.246277 0.658447 1441912620 0.370850 -0.606750 0.246277 0.658447 1441912620 0.370850 -0.606750 0.246277 0.658447 1441912620 0.370850 -0.606750 0.246277 0.658447 1441912620 0.370850 -0.606750 0.246277 0.658447 1441912620 0.359253 -0.606018 0.245300 0.665955 1441912620 0.359253 -0.606018 0.245300 0.665955 1441912620 0.359253 -0.606018 0.245300 0.665955 1441912620 0.359253 -0.606018 0.245300 0.665955 1441912620 0.359253 -0.606018 0.245300 0.665955 1441912620 0.359253 -0.606018 0.245300 0.665955 1441912620 0.333374 -0.613953 0.227112 0.678467 1441912620 0.333374 -0.613953 0.227112 0.678467 1441912620 0.333374 -0.613953 0.227112 0.678467 1441912620 0.333374 -0.613953 0.227112 0.678467 1441912620 0.333374 -0.613953 0.227112 0.678467 1441912620 0.333374 -0.613953 0.227112 0.678467 1441912621 0.306396 -0.622009 0.202576 0.691467 1441912621 0.306396 -0.622009 0.202576 0.691467 1441912621 0.306396 -0.622009 0.202576 0.691467 1441912621 0.306396 -0.622009 0.202576 0.691467 1441912621 0.306396 -0.622009 0.202576 0.691467 1441912621 0.306396 -0.622009 0.202576 0.691467 1441912621 0.286011 -0.626526 0.182800 0.701538 1441912621 0.286011 -0.626526 0.182800 0.701538 1441912621 0.286011 -0.626526 0.182800 0.701538 1441912621 0.286011 -0.626526 0.182800 0.701538 1441912621 0.286011 -0.626526 0.182800 0.701538 1441912621 0.286011 -0.626526 0.182800 0.701538 1441912621 0.286011 -0.626526 0.182800 0.701538 1441912621 0.266541 -0.629822 0.161682 0.711426 1441912621 0.266541 -0.629822 0.161682 0.711426 1441912621 0.266541 -0.629822 0.161682 0.711426 1441912621 0.266541 -0.629822 0.161682 0.711426 1441912621 0.246033 -0.631531 0.141663 0.721497 1441912621 0.246033 -0.631531 0.141663 0.721497 1441912621 0.246033 -0.631531 0.141663 0.721497 1441912621 0.246033 -0.631531 0.141663 0.721497 1441912621 0.246033 -0.631531 0.141663 0.721497 1441912621 0.246033 -0.631531 0.141663 0.721497 1441912621 0.246033 -0.631531 0.141663 0.721497 1441912621 0.226196 -0.633606 0.127625 0.728760 1441912621 0.226196 -0.633606 0.127625 0.728760 1441912621 0.226196 -0.633606 0.127625 0.728760 1441912621 0.226196 -0.633606 0.127625 0.728760 1441912621 0.226196 -0.633606 0.127625 0.728760 1441912621 0.226196 -0.633606 0.127625 0.728760 1441912621 0.207764 -0.634094 0.109070 0.736755 1441912621 0.207764 -0.634094 0.109070 0.736755 1441912621 0.207764 -0.634094 0.109070 0.736755 1441912621 0.207764 -0.634094 0.109070 0.736755 1441912621 0.207764 -0.634094 0.109070 0.736755 1441912621 0.207764 -0.634094 0.109070 0.736755 1441912621 0.191589 -0.634277 0.085693 0.744080 1441912621 0.191589 -0.634277 0.085693 0.744080 1441912621 0.191589 -0.634277 0.085693 0.744080 1441912621 0.191589 -0.634277 0.085693 0.744080 1441912621 0.191589 -0.634277 0.085693 0.744080 1441912621 0.191589 -0.634277 0.085693 0.744080 1441912621 0.182983 -0.631897 0.072754 0.749573 1441912621 0.182983 -0.631897 0.072754 0.749573 1441912621 0.182983 -0.631897 0.072754 0.749573 1441912621 0.182983 -0.631897 0.072754 0.749573 1441912621 0.182983 -0.631897 0.072754 0.749573 1441912621 0.182983 -0.631897 0.072754 0.749573 1441912621 0.184387 -0.629395 0.072754 0.751343 1441912621 0.184387 -0.629395 0.072754 0.751343 1441912621 0.184387 -0.629395 0.072754 0.751343 1441912621 0.184387 -0.629395 0.072754 0.751343 1441912621 0.184387 -0.629395 0.072754 0.751343 1441912621 0.192139 -0.628113 0.081726 0.749573 1441912621 0.192139 -0.628113 0.081726 0.749573 1441912621 0.192139 -0.628113 0.081726 0.749573 1441912621 0.192139 -0.628113 0.081726 0.749573 1441912621 0.192139 -0.628113 0.081726 0.749573 1441912621 0.192139 -0.628113 0.081726 0.749573 1441912621 
0.240662 -0.306030 0.381287 0.838440 1441912638 0.240662 -0.306030 0.381287 0.838440 1441912638 0.240662 -0.306030 0.381287 0.838440 1441912638 0.240662 -0.306030 0.381287 0.838440 1441912638 0.247925 -0.281006 0.376892 0.847046 1441912638 0.247925 -0.281006 0.376892 0.847046 1441912638 0.247925 -0.281006 0.376892 0.847046 1441912638 0.247925 -0.281006 0.376892 0.847046 1441912638 0.247925 -0.281006 0.376892 0.847046 1441912638 0.247925 -0.281006 0.376892 0.847046 1441912638 0.245422 -0.248962 0.369446 0.860962 1441912638 0.245422 -0.248962 0.369446 0.860962 1441912638 0.245422 -0.248962 0.369446 0.860962 1441912638 0.245422 -0.248962 0.369446 0.860962 1441912638 0.245422 -0.248962 0.369446 0.860962 1441912638 0.245422 -0.248962 0.369446 0.860962 1441912638 0.218628 -0.217285 0.368225 0.877136 1441912638 0.218628 -0.217285 0.368225 0.877136 1441912638 0.218628 -0.217285 0.368225 0.877136 1441912638 0.218628 -0.217285 0.368225 0.877136 1441912638 0.218628 -0.217285 0.368225 0.877136 1441912638 0.218628 -0.217285 0.368225 0.877136 1441912638 0.165894 -0.189331 0.370667 0.893982 1441912638 0.165894 -0.189331 0.370667 0.893982 1441912638 0.165894 -0.189331 0.370667 0.893982 1441912638 0.165894 -0.189331 0.370667 0.893982 1441912638 0.165894 -0.189331 0.370667 0.893982 1441912638 0.165894 -0.189331 0.370667 0.893982 1441912638 0.107483 -0.159058 0.364563 0.911133 1441912638 0.107483 -0.159058 0.364563 0.911133 1441912638 0.107483 -0.159058 0.364563 0.911133 1441912638 0.107483 -0.159058 0.364563 0.911133 1441912638 0.107483 -0.159058 0.364563 0.911133 1441912638 0.107483 -0.159058 0.364563 0.911133 1441912638 0.047424 -0.129456 0.381775 0.913879 1441912638 0.047424 -0.129456 0.381775 0.913879 1441912638 0.047424 -0.129456 0.381775 0.913879 1441912638 0.047424 -0.129456 0.381775 0.913879 1441912638 0.047424 -0.129456 0.381775 0.913879 1441912638 0.047424 -0.129456 0.381775 0.913879 1441912638 -0.038940 -0.114380 0.385376 0.914795 1441912638 -0.038940 -0.114380 0.385376 0.914795 1441912638 -0.127014 -0.115723 0.299805 0.938354 1441912638 -0.127014 -0.115723 0.299805 0.938354 1441912638 -0.127014 -0.115723 0.299805 0.938354 1441912638 -0.127014 -0.115723 0.299805 0.938354 1441912638 -0.127014 -0.115723 0.299805 0.938354 1441912638 -0.127014 -0.115723 0.299805 0.938354 1441912638 -0.168823 -0.137939 0.186890 0.957825 1441912638 -0.168823 -0.137939 0.186890 0.957825 1441912638 -0.168823 -0.137939 0.186890 0.957825 1441912638 -0.168823 -0.137939 0.186890 0.957825 1441912638 -0.168823 -0.137939 0.186890 0.957825 1441912638 -0.168823 -0.137939 0.186890 0.957825 1441912638 -0.168823 -0.137939 0.186890 0.957825 1441912639 -0.145386 -0.164795 0.276550 0.935486 1441912639 -0.145386 -0.164795 0.276550 0.935486 1441912639 -0.145386 -0.164795 0.276550 0.935486 1441912639 -0.145386 -0.164795 0.276550 0.935486 1441912639 -0.108704 -0.175842 0.391846 0.896484 1441912639 -0.108704 -0.175842 0.391846 0.896484 1441912639 -0.108704 -0.175842 0.391846 0.896484 1441912639 -0.108704 -0.175842 0.391846 0.896484 1441912639 -0.108704 -0.175842 0.391846 0.896484 1441912639 -0.108704 -0.175842 0.391846 0.896484 1441912639 -0.059448 -0.188110 0.400391 0.894836 1441912639 -0.059448 -0.188110 0.400391 0.894836 1441912639 -0.059448 -0.188110 0.400391 0.894836 1441912639 -0.059448 -0.188110 0.400391 0.894836 1441912639 -0.059448 -0.188110 0.400391 0.894836 1441912639 -0.059448 -0.188110 0.400391 0.894836 1441912639 -0.059448 -0.188110 0.400391 0.894836 1441912639 -0.002258 -0.204773 0.408508 0.889465 1441912639 -0.002258 -0.204773 0.408508 0.889465 1441912639 -0.002258 -0.204773 0.408508 0.889465 1441912639 -0.002258 -0.204773 0.408508 0.889465 1441912639 -0.002258 -0.204773 0.408508 0.889465 1441912639 -0.002258 -0.204773 0.408508 0.889465 1441912639 0.060913 -0.219543 0.427612 0.874756 1441912639 0.060913 -0.219543 0.427612 0.874756 1441912639 0.060913 -0.219543 0.427612 0.874756 1441912639 0.060913 -0.219543 0.427612 0.874756 1441912639 0.060913 -0.219543 0.427612 0.874756 1441912639 0.060913 -0.219543 0.427612 0.874756 1441912639 0.123352 -0.246765 0.417908 0.865540 1441912639 0.123352 -0.246765 0.417908 0.865540 1441912639 0.123352 -0.246765 0.417908 0.865540 1441912639 0.123352 -0.246765 0.417908 0.865540 1441912639 0.123352 -0.246765 0.417908 0.865540 1441912639 0.123352 -0.246765 0.417908 0.865540 1441912639 0.187927 -0.283020 0.406799 0.847961 1441912639 0.187927 -0.283020 0.406799 0.847961 1441912639 0.187927 -0.283020 0.406799 0.847961 1441912639 0.187927 -0.283020 0.406799 0.847961 1441912639 0.187927 -0.283020 0.406799 0.847961 1441912639 0.187927 -0.283020 0.406799 0.847961 1441912639 0.254944 -0.315735 0.398987 0.822205 1441912639 0.254944 -0.315735 0.398987 0.822205 1441912639 0.254944 -0.315735 0.398987 0.822205 1441912639 0.254944 -0.315735 0.398987 0.822205 1441912639 0.254944 -0.315735 0.398987 0.822205 1441912639 0.254944 -0.315735 0.398987 0.822205 1441912639 0.327393 -0.345154 0.373352 0.796387 1441912639 0.327393 -0.345154 0.373352 0.796387 1441912639 0.327393 -0.345154 0.373352 0.796387 1441912639 0.327393 -0.345154 0.373352 0.796387 1441912639 0.327393 -0.345154 0.373352 0.796387 1441912639 0.327393 -0.345154 0.373352 0.796387 1441912639 0.327393 -0.345154 0.373352 0.796387 1441912639 0.395996 -0.354858 0.359924 0.766602 1441912639 0.395996 -0.354858 0.359924 0.766602 1441912639 0.395996 -0.354858 0.359924 0.766602 1441912639 0.395996 -0.354858 0.359924 0.766602 1441912639 0.395996 -0.354858 0.359924 0.766602 1441912639 0.395996 -0.354858 0.359924 0.766602 1441912639 0.395996 -0.354858 0.359924 0.766602 1441912639 0.413513 -0.348999 0.370239 0.755005 1441912639 0.413513 -0.348999 0.370239 0.755005 1441912639 0.413513 -0.348999 0.370239 0.755005 1441912639 0.413513 -0.348999 0.370239 0.755005 1441912639 0.413513 -0.348999 0.370239 0.755005 1441912639 0.413513 -0.348999 0.370239 0.755005 1441912639 0.404236 -0.337769 0.372925 0.763733 1441912639 0.404236 -0.337769 0.372925 0.763733 1441912639 0.404236 -0.337769 0.372925 0.763733 1441912639 0.404236 -0.337769 0.372925 0.763733 1441912639 0.404236 -0.337769 0.372925 0.763733 1441912639 0.404236 -0.337769 0.372925 0.763733 1441912639 0.389282 -0.319336 0.373047 0.779236 1441912639 0.389282 -0.319336 0.373047 0.779236 1441912639 0.389282 -0.319336 0.373047 0.779236 1441912639 0.389282 -0.319336 0.373047 0.779236 1441912639 0.389282 -0.319336 0.373047 0.779236 1441912639 0.389282 -0.319336 0.373047 0.779236 1441912639 0.389282 -0.319336 0.373047 0.779236 1441912639 0.366882 -0.299561 0.376831 0.796021 1441912639 0.366882 -0.299561 0.376831 0.796021 1441912639 0.366882 -0.299561 0.376831 0.796021 1441912639 0.366882 -0.299561 0.376831 0.796021 1441912639 0.366882 -0.299561 0.376831 0.796021 1441912639 0.366882 -0.299561 0.376831 0.796021 1441912639 0.335693 -0.278503 0.385315 0.813171 1441912639 0.335693 -0.278503 0.385315 0.813171 1441912639 0.335693 -0.278503 0.385315 0.813171 1441912639 0.335693 -0.278503 0.385315 0.813171 1441912639 0.335693 -0.278503 0.385315 0.813171 1441912639 0.335693 -0.278503 0.385315 0.813171 1441912639 0.286804 -0.256470 0.391724 0.835693 1441912639 0.286804 -0.256470 0.391724 0.835693 1441912639 0.286804 -0.256470 0.391724 0.835693 1441912639 0.286804 -0.256470 0.391724 0.835693 1441912639 0.286804 -0.256470 0.391724 0.835693 1441912639 0.286804 -0.256470 0.391724 0.835693 1441912639 0.226135 -0.234009 0.398376 0.857483 1441912639 0.226135 -0.234009 0.398376 0.857483 1441912639 0.226135 -0.234009 0.398376 0.857483 1441912639 0.226135 -0.234009 0.398376 0.857483 1441912639 0.226135 -0.234009 0.398376 0.857483 1441912639 0.226135 -0.234009 0.398376 0.857483 1441912639 0.162292 -0.205261 0.410461 0.873474 1441912639 0.162292 -0.205261 0.410461 0.873474 1441912639 0.162292 -0.205261 0.410461 0.873474 1441912639 0.162292 -0.205261 0.410461 0.873474 1441912639 0.162292 -0.205261 0.410461 0.873474 1441912639 0.162292 -0.205261 0.410461 0.873474 1441912639 0.084839 -0.174561 0.420898 0.886047 1441912639 0.084839 -0.174561 0.420898 0.886047 1441912640 0.084839 -0.174561 0.420898 0.886047 1441912640 0.084839 -0.174561 0.420898 0.886047 1441912640 0.084839 -0.174561 0.420898 0.886047 1441912640 0.084839 -0.174561 0.420898 0.886047 1441912640 -0.018433 -0.154053 0.410034 0.898743 1441912640 -0.018433 -0.154053 0.410034 0.898743 1441912640 -0.114319 -0.145142 0.341370 0.921570 1441912640 -0.114319 -0.145142 0.341370 0.921570 1441912640 -0.114319 -0.145142 0.341370 0.921570 1441912640 -0.114319 -0.145142 0.341370 0.921570 1441912640 -0.114319 -0.145142 0.341370 0.921570 1441912640 -0.114319 -0.145142 0.341370 0.921570 1441912640 -0.152283 -0.158447 0.250488 0.942810 1441912640 -0.152283 -0.158447 0.250488 0.942810 1441912640 -0.152283 -0.158447 0.250488 0.942810 1441912640 -0.152283 -0.158447 0.250488 0.942810 1441912640 -0.152283 -0.158447 0.250488 0.942810 1441912640 -0.132324 -0.171204 0.317505 0.923218 1441912640 -0.132324 -0.171204 0.317505 0.923218 1441912640 -0.132324 -0.171204 0.317505 0.923218 1441912640 -0.132324 -0.171204 0.317505 0.923218 1441912640 -0.132324 -0.171204 0.317505 0.923218 1441912640 -0.132324 -0.171204 0.317505 0.923218 1441912640 -0.078979 -0.176147 0.349487 0.916809 1441912640 -0.038025 -0.189575 0.368347 0.909302 1441912640 -0.038025 -0.189575 0.368347 0.909302 1441912640 -0.038025 -0.189575 0.368347 0.909302 1441912640 -0.038025 -0.189575 0.368347 0.909302 1441912640 0.021912 -0.205078 0.405212 0.890625 1441912640 0.021912 -0.205078 0.405212 0.890625 1441912640 0.021912 -0.205078 0.405212 0.890625 1441912640 0.021912 -0.205078 0.405212 0.890625 1441912640 0.021912 -0.205078 0.405212 0.890625 1441912640 0.021912 -0.205078 0.405212 0.890625 1441912640 0.089050 -0.223083 0.422668 0.873840 1441912640 0.089050 -0.223083 0.422668 0.873840 1441912640 0.146667 -0.247986 0.411865 0.864441 1441912640 0.146667 -0.247986 0.411865 0.864441 1441912640 0.146667 -0.247986 0.411865 0.864441 1441912640 0.146667 -0.247986 0.411865 0.864441 1441912640 0.146667 -0.247986 0.411865 0.864441 1441912640 0.204102 -0.277954 0.397278 0.850403 1441912640 0.204102 -0.277954 0.397278 0.850403 1441912640 0.204102 -0.277954 0.397278 0.850403 1441912640 0.204102 -0.277954 0.397278 0.850403 1441912640 0.204102 -0.277954 0.397278 0.850403 1441912640 0.270447 -0.307678 0.384644 0.827148 1441912640 0.270447 -0.307678 0.384644 0.827148 1441912640 0.270447 -0.307678 0.384644 0.827148 1441912640 0.270447 -0.307678 0.384644 0.827148 1441912640 0.270447 -0.307678 0.384644 0.827148 1441912640 0.350647 -0.326050 0.396301 0.783325 1441912640 0.350647 -0.326050 0.396301 0.783325 1441912640 0.350647 -0.326050 0.396301 0.783325 1441912640 0.350647 -0.326050 0.396301 0.783325 1441912640 0.350647 -0.326050 0.396301 0.783325 1441912640 0.350647 -0.326050 0.396301 0.783325 1441912640 0.350647 -0.326050 0.396301 0.783325 1441912640 0.407776 -0.328308 0.408447 0.747681 1441912640 0.407776 -0.328308 0.408447 0.747681 1441912640 0.407776 -0.328308 0.408447 0.747681 1441912640 0.407776 -0.328308 0.408447 0.747681 1441912640 0.427734 -0.326416 0.412048 0.735291 1441912640 0.427734 -0.326416 0.412048 0.735291 1441912640 0.427734 -0.326416 0.412048 0.735291 1441912640 0.427734 -0.326416 0.412048 0.735291 1441912640 0.427734 -0.326416 0.412048 0.735291 1441912640 0.427734 -0.326416 0.412048 0.735291 1441912640 0.420837 -0.312134 0.423523 0.738953 1441912640 0.420837 -0.312134 0.423523 0.738953 1441912640 0.420837 -0.312134 0.423523 0.738953 1441912640 0.398743 -0.297974 0.420959 0.758240 1441912640 0.398743 -0.297974 0.420959 0.758240 1441912640 0.398743 -0.297974 0.420959 0.758240 1441912640 0.398743 -0.297974 0.420959 0.758240 1441912640 0.398743 -0.297974 0.420959 0.758240 1441912640 0.398743 -0.297974 0.420959 0.758240 1441912640 0.372314 -0.284729 0.412659 0.780945 1441912640 0.372314 -0.284729 0.412659 0.780945 1441912641 0.372314 -0.284729 0.412659 0.780945 1441912641 0.372314 -0.284729 0.412659 0.780945 1441912641 0.372314 -0.284729 0.412659 0.780945 1441912641 0.372314 -0.284729 0.412659 0.780945 1441912641 0.372314 -0.284729 0.412659 0.780945 1441912641 0.334106 -0.267822 0.406189 0.807190 1441912641 0.334106 -0.267822 0.406189 0.807190 1441912641 0.334106 -0.267822 0.406189 0.807190 1441912641 0.334106 -0.267822 0.406189 0.807190 1441912641 0.334106 -0.267822 0.406189 0.807190 1441912641 0.334106 -0.267822 0.406189 0.807190 1441912641 0.283203 -0.247559 0.411255 0.830261 1441912641 0.283203 -0.247559 0.411255 0.830261 1441912641 0.283203 -0.247559 0.411255 0.830261 1441912641 0.283203 -0.247559 0.411255 0.830261 1441912641 0.283203 -0.247559 0.411255 0.830261 1441912641 0.283203 -0.247559 0.411255 0.830261 1441912641 0.224731 -0.220398 0.426941 0.847656 1441912641 0.224731 -0.220398 0.426941 0.847656 1441912641 0.224731 -0.220398 0.426941 0.847656 1441912641 0.224731 -0.220398 0.426941 0.847656 1441912641 0.224731 -0.220398 0.426941 0.847656 1441912641 0.224731 -0.220398 0.426941 0.847656 1441912641 0.224731 -0.220398 0.426941 0.847656 1441912641 0.158325 -0.185852 0.448425 0.859802 1441912641 0.158325 -0.185852 0.448425 0.859802 1441912641 0.158325 -0.185852 0.448425 0.859802 1441912641 0.158325 -0.185852 0.448425 0.859802 1441912641 0.158325 -0.185852 0.448425 0.859802 1441912641 0.082153 -0.162964 0.455139 0.871460 1441912641 0.082153 -0.162964 0.455139 0.871460 1441912641 0.082153 -0.162964 0.455139 0.871460 1441912641 0.082153 -0.162964 0.455139 0.871460 1441912641 0.082153 -0.162964 0.455139 0.871460 1441912641 0.082153 -0.162964 0.455139 0.871460 1441912641 0.082153 -0.162964 0.455139 0.871460 1441912641 -0.022400 -0.155579 0.425720 0.891052 1441912641 -0.022400 -0.155579 0.425720 0.891052 1441912641 -0.107178 -0.138916 0.357361 0.917297 1441912641 -0.107178 -0.138916 0.357361 0.917297 1441912641 -0.107178 -0.138916 0.357361 0.917297 1441912641 -0.107178 -0.138916 0.357361 0.917297 1441912641 -0.107178 -0.138916 0.357361 0.917297 1441912641 -0.107178 -0.138916 0.357361 0.917297 1441912641 -0.171814 -0.139404 0.306458 0.925781 1441912641 -0.171814 -0.139404 0.306458 0.925781 1441912641 -0.171814 -0.139404 0.306458 0.925781 1441912641 -0.171814 -0.139404 0.306458 0.925781 1441912641 -0.171814 -0.139404 0.306458 0.925781 1441912641 -0.171814 -0.139404 0.306458 0.925781 1441912641 -0.181885 -0.158447 0.321411 0.915649 1441912641 -0.181885 -0.158447 0.321411 0.915649 1441912641 -0.181885 -0.158447 0.321411 0.915649 1441912641 -0.181885 -0.158447 0.321411 0.915649 1441912641 -0.181885 -0.158447 0.321411 0.915649 1441912641 -0.181885 -0.158447 0.321411 0.915649 1441912641 -0.174377 -0.172852 0.370361 0.895813 1441912641 -0.174377 -0.172852 0.370361 0.895813 1441912641 -0.174377 -0.172852 0.370361 0.895813 1441912641 -0.174377 -0.172852 0.370361 0.895813 1441912641 -0.174377 -0.172852 0.370361 0.895813 1441912641 -0.155457 -0.159241 0.340454 0.913513 1441912641 -0.155457 -0.159241 0.340454 0.913513 1441912641 -0.155457 -0.159241 0.340454 0.913513 1441912641 -0.155457 -0.159241 0.340454 0.913513 1441912641 -0.155457 -0.159241 0.340454 0.913513 1441912641 -0.155457 -0.159241 0.340454 0.913513 1441912641 -0.125122 -0.164307 0.371094 0.905334 1441912641 -0.125122 -0.164307 0.371094 0.905334 1441912641 -0.125122 -0.164307 0.371094 0.905334 1441912641 -0.071472 -0.179932 0.415527 0.888672 1441912641 -0.071472 -0.179932 0.415527 0.888672 1441912641 -0.071472 -0.179932 0.415527 0.888672 1441912641 -0.071472 -0.179932 0.415527 0.888672 1441912641 -0.071472 -0.179932 0.415527 0.888672 1441912641 -0.071472 -0.179932 0.415527 0.888672 1441912641 0.002075 -0.200745 0.449951 0.870178 1441912641 0.002075 -0.200745 0.449951 0.870178 1441912641 0.002075 -0.200745 0.449951 0.870178 1441912641 0.002075 -0.200745 0.449951 0.870178 1441912641 0.002075 -0.200745 0.449951 0.870178 1441912641 0.002075 -0.200745 0.449951 0.870178 1441912641 0.002075 -0.200745 0.449951 0.870178 1441912641 0.072815 -0.219666 0.447327 0.863892 1441912641 0.072815 -0.219666 0.447327 0.863892 1441912641 0.072815 -0.219666 0.447327 0.863892 1441912641 0.072815 -0.219666 0.447327 0.863892 1441912641 0.072815 -0.219666 0.447327 0.863892 1441912641 0.072815 -0.219666 0.447327 0.863892 1441912641 0.144287 -0.250671 0.423035 0.858643 1441912641 0.144287 -0.250671 0.423035 0.858643 1441912641 0.144287 -0.250671 0.423035 0.858643 1441912641 0.144287 -0.250671 0.423035 0.858643 1441912641 0.144287 -0.250671 0.423035 0.858643 1441912641 0.144287 -0.250671 0.423035 0.858643 1441912641 0.144287 -0.250671 0.423035 0.858643 1441912641 0.220215 -0.287964 0.403442 0.840088 1441912641 0.220215 -0.287964 0.403442 0.840088 1441912641 0.220215 -0.287964 0.403442 0.840088 1441912641 0.220215 -0.287964 0.403442 0.840088 1441912641 0.220215 -0.287964 0.403442 0.840088 1441912641 0.303772 -0.313354 0.390625 0.810486 1441912641 0.303772 -0.313354 0.390625 0.810486 1441912641 0.303772 -0.313354 0.390625 0.810486 1441912642 0.303772 -0.313354 0.390625 0.810486 1441912642 0.303772 -0.313354 0.390625 0.810486 1441912642 0.303772 -0.313354 0.390625 0.810486 1441912642 0.303772 -0.313354 0.390625 0.810486 1441912642 0.389954 -0.324097 0.376343 0.775391 1441912642 0.389954 -0.324097 0.376343 0.775391 1441912642 0.389954 -0.324097 0.376343 0.775391 1441912642 0.389954 -0.324097 0.376343 0.775391 1441912642 0.389954 -0.324097 0.376343 0.775391 1441912642 0.461365 -0.324341 0.359863 0.743225 1441912642 0.461365 -0.324341 0.359863 0.743225 1441912642 0.461365 -0.324341 0.359863 0.743225 1441912642 0.461365 -0.324341 0.359863 0.743225 1441912642 0.461365 -0.324341 0.359863 0.743225 1441912642 0.461365 -0.324341 0.359863 0.743225 1441912642 0.494202 -0.316101 0.398315 0.705078 1441912642 0.494202 -0.316101 0.398315 0.705078 1441912642 0.494202 -0.316101 0.398315 0.705078 1441912642 0.494202 -0.316101 0.398315 0.705078 1441912642 0.494202 -0.316101 0.398315 0.705078 1441912642 0.494202 -0.316101 0.398315 0.705078 1441912642 0.493286 -0.289490 0.426331 0.700745 1441912642 0.493286 -0.289490 0.426331 0.700745 1441912642 0.493286 -0.289490 0.426331 0.700745 1441912642 0.493286 -0.289490 0.426331 0.700745 1441912642 0.493286 -0.289490 0.426331 0.700745 1441912642 0.493286 -0.289490 0.426331 0.700745 1441912642 0.463501 -0.282471 0.413025 0.731201 1441912642 0.463501 -0.282471 0.413025 0.731201 1441912642 0.463501 -0.282471 0.413025 0.731201 1441912642 0.463501 -0.282471 0.413025 0.731201 1441912642 0.463501 -0.282471 0.413025 0.731201 1441912642 0.463501 -0.282471 0.413025 0.731201 1441912642 0.463501 -0.282471 0.413025 0.731201 1441912642 0.417480 -0.274048 0.405396 0.765625 1441912642 0.417480 -0.274048 0.405396 0.765625 1441912642 0.417480 -0.274048 0.405396 0.765625 1441912642 0.417480 -0.274048 0.405396 0.765625 1441912642 0.417480 -0.274048 0.405396 0.765625 1441912642 0.417480 -0.274048 0.405396 0.765625 1441912642 0.357910 -0.255066 0.412231 0.798035 1441912642 0.357910 -0.255066 0.412231 0.798035 1441912642 0.357910 -0.255066 0.412231 0.798035 1441912642 0.357910 -0.255066 0.412231 0.798035 1441912642 0.357910 -0.255066 0.412231 0.798035 1441912642 0.357910 -0.255066 0.412231 0.798035 1441912642 0.281006 -0.238586 0.419861 0.829285 1441912642 0.281006 -0.238586 0.419861 0.829285 1441912642 0.281006 -0.238586 0.419861 0.829285 1441912642 0.281006 -0.238586 0.419861 0.829285 1441912642 0.281006 -0.238586 0.419861 0.829285 1441912642 0.281006 -0.238586 0.419861 0.829285 1441912642 0.196594 -0.220032 0.422852 0.856750 1441912642 0.196594 -0.220032 0.422852 0.856750 1441912642 0.196594 -0.220032 0.422852 0.856750 1441912642 0.196594 -0.220032 0.422852 0.856750 1441912642 0.196594 -0.220032 0.422852 0.856750 1441912642 0.196594 -0.220032 0.422852 0.856750 1441912642 0.099243 -0.199280 0.415039 0.882080 1441912642 0.099243 -0.199280 0.415039 0.882080 1441912642 0.099243 -0.199280 0.415039 0.882080 1441912642 0.099243 -0.199280 0.415039 0.882080 1441912642 0.099243 -0.199280 0.415039 0.882080 1441912642 0.099243 -0.199280 0.415039 0.882080 1441912642 0.006104 -0.178955 0.418762 0.890198 1441912642 0.006104 -0.178955 0.418762 0.890198 1441912642 0.006104 -0.178955 0.418762 0.890198 1441912642 0.006104 -0.178955 0.418762 0.890198 1441912642 0.006104 -0.178955 0.418762 0.890198 1441912642 0.006104 -0.178955 0.418762 0.890198 1441912642 -0.097717 -0.160400 0.431091 0.882507 1441912642 -0.097717 -0.160400 0.431091 0.882507 1441912642 -0.097717 -0.160400 0.431091 0.882507 1441912642 -0.097717 -0.160400 0.431091 0.882507 1441912642 -0.097717 -0.160400 0.431091 0.882507 1441912642 -0.097717 -0.160400 0.431091 0.882507 1441912642 -0.186096 -0.147888 0.374329 0.896301 1441912642 -0.186096 -0.147888 0.374329 0.896301 1441912642 -0.186096 -0.147888 0.374329 0.896301 1441912642 -0.186096 -0.147888 0.374329 0.896301 1441912642 -0.186096 -0.147888 0.374329 0.896301 1441912642 -0.186096 -0.147888 0.374329 0.896301 1441912642 -0.186096 -0.147888 0.374329 0.896301 1441912642 -0.216675 -0.162720 0.307129 0.912231 1441912642 -0.216675 -0.162720 0.307129 0.912231 1441912642 -0.216675 -0.162720 0.307129 0.912231 1441912642 -0.216675 -0.162720 0.307129 0.912231 1441912642 -0.216675 -0.162720 0.307129 0.912231 1441912642 -0.216675 -0.162720 0.307129 0.912231 1441912642 -0.199097 -0.195557 0.391479 0.876831 1441912642 -0.199097 -0.195557 0.391479 0.876831 1441912642 -0.199097 -0.195557 0.391479 0.876831 1441912642 -0.199097 -0.195557 0.391479 0.876831 1441912642 -0.199097 -0.195557 0.391479 0.876831 1441912642 -0.199097 -0.195557 0.391479 0.876831 1441912642 -0.182373 -0.185974 0.387939 0.884094 1441912642 -0.182373 -0.185974 0.387939 0.884094 1441912642 -0.182373 -0.185974 0.387939 0.884094 1441912642 -0.182373 -0.185974 0.387939 0.884094 1441912642 -0.182373 -0.185974 0.387939 0.884094 1441912642 -0.182373 -0.185974 0.387939 0.884094 1441912642 -0.161438 -0.188782 0.384644 0.888977 1441912642 -0.161438 -0.188782 0.384644 0.888977 1441912642 -0.161438 -0.188782 0.384644 0.888977 1441912642 -0.161438 -0.188782 0.384644 0.888977 1441912642 -0.161438 -0.188782 0.384644 0.888977 1441912642 -0.161438 -0.188782 0.384644 0.888977 1441912642 -0.124084 -0.200073 0.404236 0.883789 1441912642 -0.124084 -0.200073 0.404236 0.883789 1441912642 -0.124084 -0.200073 0.404236 0.883789 1441912643 -0.124084 -0.200073 0.404236 0.883789 1441912643 -0.124084 -0.200073 0.404236 0.883789 1441912643 -0.124084 -0.200073 0.404236 0.883789 1441912643 -0.060852 -0.220825 0.427368 0.874573 1441912643 -0.060852 -0.220825 0.427368 0.874573 1441912643 -0.060852 -0.220825 0.427368 0.874573 1441912643 -0.060852 -0.220825 0.427368 0.874573 1441912643 -0.060852 -0.220825 0.427368 0.874573 1441912643 -0.060852 -0.220825 0.427368 0.874573 1441912643 0.012329 -0.233643 0.432800 0.870544 1441912643 0.012329 -0.233643 0.432800 0.870544 1441912643 0.012329 -0.233643 0.432800 0.870544 1441912643 0.012329 -0.233643 0.432800 0.870544 1441912643 0.012329 -0.233643 0.432800 0.870544 1441912643 0.012329 -0.233643 0.432800 0.870544 1441912643 0.085205 -0.250549 0.410583 0.872498 1441912643 0.085205 -0.250549 0.410583 0.872498 1441912643 0.085205 -0.250549 0.410583 0.872498 1441912643 0.085205 -0.250549 0.410583 0.872498 1441912643 0.085205 -0.250549 0.410583 0.872498 1441912643 0.085205 -0.250549 0.410583 0.872498 1441912643 0.085205 -0.250549 0.410583 0.872498 1441912643 0.161621 -0.275696 0.383850 0.866272 1441912643 0.161621 -0.275696 0.383850 0.866272 1441912643 0.161621 -0.275696 0.383850 0.866272 1441912643 0.161621 -0.275696 0.383850 0.866272 1441912643 0.161621 -0.275696 0.383850 0.866272 1441912643 0.161621 -0.275696 0.383850 0.866272 1441912643 0.236816 -0.302673 0.354614 0.852356 1441912643 0.236816 -0.302673 0.354614 0.852356 1441912643 0.236816 -0.302673 0.354614 0.852356 1441912643 0.236816 -0.302673 0.354614 0.852356 1441912643 0.236816 -0.302673 0.354614 0.852356 1441912643 0.236816 -0.302673 0.354614 0.852356 1441912643 0.313965 -0.315369 0.329651 0.832581 1441912643 0.313965 -0.315369 0.329651 0.832581 1441912643 0.313965 -0.315369 0.329651 0.832581 1441912643 0.313965 -0.315369 0.329651 0.832581 1441912643 0.313965 -0.315369 0.329651 0.832581 1441912643 0.313965 -0.315369 0.329651 0.832581 1441912643 0.313965 -0.315369 0.329651 0.832581 1441912643 0.390686 -0.306458 0.316284 0.808289 1441912643 0.390686 -0.306458 0.316284 0.808289 1441912643 0.390686 -0.306458 0.316284 0.808289 1441912643 0.390686 -0.306458 0.316284 0.808289 1441912643 0.390686 -0.306458 0.316284 0.808289 1441912643 0.412842 -0.317566 0.257813 0.813782 1441912643 0.412842 -0.317566 0.257813 0.813782 1441912643 0.412842 -0.317566 0.257813 0.813782 1441912643 0.412842 -0.317566 0.257813 0.813782 1441912643 0.412842 -0.317566 0.257813 0.813782 1441912643 0.412842 -0.317566 0.257813 0.813782 1441912643 0.412842 -0.317566 0.257813 0.813782 1441912643 0.411682 -0.330139 0.233887 0.816528 1441912643 0.411682 -0.330139 0.233887 0.816528 1441912643 0.411682 -0.330139 0.233887 0.816528 1441912643 0.411682 -0.330139 0.233887 0.816528 1441912643 0.411682 -0.330139 0.233887 0.816528 1441912643 0.411682 -0.330139 0.233887 0.816528 1441912643 0.406677 -0.313110 0.270813 0.814331 1441912643 0.406677 -0.313110 0.270813 0.814331 1441912643 0.406677 -0.313110 0.270813 0.814331 1441912643 0.406677 -0.313110 0.270813 0.814331 1441912643 0.406677 -0.313110 0.270813 0.814331 1441912643 0.406677 -0.313110 0.270813 0.814331 1441912643 0.388489 -0.287720 0.314514 0.816895 1441912643 0.388489 -0.287720 0.314514 0.816895 1441912643 0.388489 -0.287720 0.314514 0.816895 1441912643 0.388489 -0.287720 0.314514 0.816895 1441912643 0.388489 -0.287720 0.314514 0.816895 1441912643 0.388489 -0.287720 0.314514 0.816895 1441912643 0.352478 -0.265625 0.355957 0.823669 1441912643 0.352478 -0.265625 0.355957 0.823669 1441912643 0.352478 -0.265625 0.355957 0.823669 1441912643 0.352478 -0.265625 0.355957 0.823669 1441912643 0.297180 -0.244934 0.385681 0.838379 1441912643 0.297180 -0.244934 0.385681 0.838379 1441912643 0.297180 -0.244934 0.385681 0.838379 1441912643 0.297180 -0.244934 0.385681 0.838379 1441912643 0.297180 -0.244934 0.385681 0.838379 1441912643 0.297180 -0.244934 0.385681 0.838379 1441912643 0.229797 -0.222839 0.401855 0.857910 1441912643 0.229797 -0.222839 0.401855 0.857910 1441912643 0.229797 -0.222839 0.401855 0.857910 1441912643 0.229797 -0.222839 0.401855 0.857910 1441912643 0.229797 -0.222839 0.401855 0.857910 1441912643 0.229797 -0.222839 0.401855 0.857910 1441912643 0.157776 -0.198914 0.403870 0.878845 1441912643 0.157776 -0.198914 0.403870 0.878845 1441912643 0.157776 -0.198914 0.403870 0.878845 1441912643 0.157776 -0.198914 0.403870 0.878845 1441912643 0.157776 -0.198914 0.403870 0.878845 1441912643 0.157776 -0.198914 0.403870 0.878845 1441912643 0.078369 -0.175781 0.402222 0.895081 1441912643 
0.319946 -0.628601 0.200867 0.679810 1441912646 0.319946 -0.628601 0.200867 0.679810 1441912646 0.319946 -0.628601 0.200867 0.679810 1441912646 0.319946 -0.628601 0.200867 0.679810 1441912646 0.319946 -0.628601 0.200867 0.679810 1441912646 0.319946 -0.628601 0.200867 0.679810 1441912646 0.319946 -0.628601 0.200867 0.679810 1441912646 0.323303 -0.623169 0.210999 0.680115 1441912646 0.323303 -0.623169 0.210999 0.680115 1441912646 0.323303 -0.623169 0.210999 0.680115 1441912646 0.323303 -0.623169 0.210999 0.680115 1441912646 0.323303 -0.623169 0.210999 0.680115 1441912646 0.323303 -0.623169 0.210999 0.680115 1441912646 0.326843 -0.617371 0.224915 0.679260 1441912646 0.326843 -0.617371 0.224915 0.679260 1441912646 0.326843 -0.617371 0.224915 0.679260 1441912646 0.326843 -0.617371 0.224915 0.679260 1441912646 0.326843 -0.617371 0.224915 0.679260 1441912646 0.326843 -0.617371 0.224915 0.679260 1441912646 0.331055 -0.611938 0.240906 0.676697 1441912646 0.331055 -0.611938 0.240906 0.676697 1441912646 0.331055 -0.611938 0.240906 0.676697 1441912646 0.331055 -0.611938 0.240906 0.676697 1441912646 0.331055 -0.611938 0.240906 0.676697 1441912646 0.331055 -0.611938 0.240906 0.676697 1441912646 0.331055 -0.611938 0.240906 0.676697 1441912646 0.333801 -0.606750 0.256714 0.674133 1441912646 0.333801 -0.606750 0.256714 0.674133 1441912646 0.333801 -0.606750 0.256714 0.674133 1441912646 0.333801 -0.606750 0.256714 0.674133 1441912646 0.333801 -0.606750 0.256714 0.674133 1441912646 0.333801 -0.606750 0.256714 0.674133 1441912646 0.337219 -0.600281 0.270569 0.672852 1441912646 0.337219 -0.600281 0.270569 0.672852 1441912646 0.337219 -0.600281 0.270569 0.672852 1441912646 0.337219 -0.600281 0.270569 0.672852 1441912646 0.337219 -0.600281 0.270569 0.672852 1441912646 0.337219 -0.600281 0.270569 0.672852 1441912646 0.341187 -0.593140 0.281799 0.672546 1441912646 0.341187 -0.593140 0.281799 0.672546 1441912646 0.341187 -0.593140 0.281799 0.672546 1441912646 0.341187 -0.593140 0.281799 0.672546 1441912646 0.341187 -0.593140 0.281799 0.672546 1441912646 0.349548 -0.584595 0.294250 0.670410 1441912646 0.349548 -0.584595 0.294250 0.670410 1441912646 0.349548 -0.584595 0.294250 0.670410 1441912646 0.357849 -0.578125 0.297668 0.670166 1441912646 0.357849 -0.578125 0.297668 0.670166 1441912646 0.357849 -0.578125 0.297668 0.670166 1441912646 0.357849 -0.578125 0.297668 0.670166 1441912646 0.357849 -0.578125 0.297668 0.670166 1441912646 0.357849 -0.578125 0.297668 0.670166 1441912646 0.357849 -0.578125 0.297668 0.670166 1441912646 0.352966 -0.581970 0.283386 0.675537 1441912646 0.352966 -0.581970 0.283386 0.675537 1441912646 0.352966 -0.581970 0.283386 0.675537 1441912646 0.352966 -0.581970 0.283386 0.675537 1441912646 0.352966 -0.581970 0.283386 0.675537 1441912646 0.352966 -0.581970 0.283386 0.675537 1441912646 0.346130 -0.585632 0.273376 0.680054 1441912646 0.346130 -0.585632 0.273376 0.680054 1441912646 0.346130 -0.585632 0.273376 0.680054 1441912646 0.346130 -0.585632 0.273376 0.680054 1441912646 0.346130 -0.585632 0.273376 0.680054 1441912646 0.346130 -0.585632 0.273376 0.680054 1441912646 0.342651 -0.586853 0.268860 0.682495 1441912646 0.342651 -0.586853 0.268860 0.682495 1441912646 0.342651 -0.586853 0.268860 0.682495 1441912646 0.342651 -0.586853 0.268860 0.682495 1441912646 0.336548 -0.593872 0.257263 0.683960 1441912646 0.336548 -0.593872 0.257263 0.683960 1441912646 0.336548 -0.593872 0.257263 0.683960 1441912646 0.336548 -0.593872 0.257263 0.683960 1441912646 0.336548 -0.593872 0.257263 0.683960 1441912646 0.336548 -0.593872 0.257263 0.683960 1441912646 0.336548 -0.593872 0.257263 0.683960 1441912646 0.323181 -0.605225 0.240051 0.686768 1441912646 0.323181 -0.605225 0.240051 0.686768 1441912646 0.323181 -0.605225 0.240051 0.686768 1441912646 0.323181 -0.605225 0.240051 0.686768 1441912646 0.323181 -0.605225 0.240051 0.686768 1441912646 0.323181 -0.605225 0.240051 0.686768 1441912646 0.315552 -0.609497 0.230103 0.689941 1441912646 0.315552 -0.609497 0.230103 0.689941 1441912647 0.315552 -0.609497 0.230103 0.689941 1441912647 0.315552 -0.609497 0.230103 0.689941 1441912647 0.315552 -0.609497 0.230103 0.689941 1441912647 0.315552 -0.609497 0.230103 0.689941 1441912647 0.306763 -0.615906 0.216248 0.692688 1441912647 0.306763 -0.615906 0.216248 0.692688 1441912647 0.306763 -0.615906 0.216248 0.692688 1441912647 0.306763 -0.615906 0.216248 0.692688 1441912647 0.306763 -0.615906 0.216248 0.692688 1441912647 0.306763 -0.615906 0.216248 0.692688 1441912647 0.306763 -0.615906 0.216248 0.692688 1441912647 0.298096 -0.623047 0.195557 0.696228 1441912647 0.298096 -0.623047 0.195557 0.696228 1441912647 0.298096 -0.623047 0.195557 0.696228 1441912647 0.298096 -0.623047 0.195557 0.696228 1441912647 0.298096 -0.623047 0.195557 0.696228 1441912647 0.298096 -0.623047 0.195557 0.696228 1441912647 0.298584 -0.623596 0.181641 0.699280 1441912647 0.298584 -0.623596 0.181641 0.699280 1441912647 0.298584 -0.623596 0.181641 0.699280 1441912647 0.298584 -0.623596 0.181641 0.699280 1441912647 0.298584 -0.623596 0.181641 0.699280 1441912647 0.298584 -0.623596 0.181641 0.699280 1441912647 0.294495 -0.623657 0.169495 0.703918 1441912647 0.294495 -0.623657 0.169495 0.703918 1441912647 0.294495 -0.623657 0.169495 0.703918 1441912647 0.294495 -0.623657 0.169495 0.703918 1441912647 0.294495 -0.623657 0.169495 0.703918 1441912647 0.294495 -0.623657 0.169495 0.703918 1441912647 0.294495 -0.623657 0.169495 0.703918 1441912647 0.283142 -0.627319 0.158264 0.707947 1441912647 0.283142 -0.627319 0.158264 0.707947 1441912647 0.283142 -0.627319 0.158264 0.707947 1441912647 0.283142 -0.627319 0.158264 0.707947 1441912647 0.283142 -0.627319 0.158264 0.707947 1441912647 0.283142 -0.627319 0.158264 0.707947 1441912647 0.278320 -0.627380 0.160889 0.709229 1441912647 0.278320 -0.627380 0.160889 0.709229 1441912647 0.278320 -0.627380 0.160889 0.709229 1441912647 0.278320 -0.627380 0.160889 0.709229 1441912647 0.278320 -0.627380 0.160889 0.709229 1441912647 0.278320 -0.627380 0.160889 0.709229 1441912647 0.278015 -0.623535 0.169373 0.710754 1441912647 0.278015 -0.623535 0.169373 0.710754 1441912647 0.278015 -0.623535 0.169373 0.710754 1441912647 0.278015 -0.623535 0.169373 0.710754 1441912647 0.278015 -0.623535 0.169373 0.710754 1441912647 0.278015 -0.623535 0.169373 0.710754 1441912647 0.278015 -0.623535 0.169373 0.710754 1441912647 0.279236 -0.619934 0.175964 0.711853 1441912647 0.279236 -0.619934 0.175964 0.711853 1441912647 0.279236 -0.619934 0.175964 0.711853 1441912647 0.279236 -0.619934 0.175964 0.711853 1441912647 0.279236 -0.619934 0.175964 0.711853 1441912647 0.279236 -0.619934 0.175964 0.711853 1441912647 0.285828 -0.616028 0.186096 0.710022 1441912647 0.285828 -0.616028 0.186096 0.710022 1441912647 0.285828 -0.616028 0.186096 0.710022 1441912647 0.285828 -0.616028 0.186096 0.710022 1441912647 0.285828 -0.616028 0.186096 0.710022 1441912647 0.285828 -0.616028 0.186096 0.710022 1441912647 0.285828 -0.616028 0.186096 0.710022 1441912647 0.295105 -0.611450 0.201721 0.705933 1441912647 0.295105 -0.611450 0.201721 0.705933 1441912647 0.295105 -0.611450 0.201721 0.705933 1441912647 0.295105 -0.611450 0.201721 0.705933 1441912647 0.295105 -0.611450 0.201721 0.705933 1441912647 0.295105 -0.611450 0.201721 0.705933 1441912647 0.305664 -0.605774 0.222107 0.700134 1441912647 0.305664 -0.605774 0.222107 0.700134 1441912647 0.305664 -0.605774 0.222107 0.700134 1441912647 0.305664 -0.605774 0.222107 0.700134 1441912647 0.305664 -0.605774 0.222107 0.700134 1441912647 0.305664 -0.605774 0.222107 0.700134 1441912647 0.309998 -0.601990 0.233337 0.697876 1441912647 0.309998 -0.601990 0.233337 0.697876 1441912647 0.309998 -0.601990 0.233337 0.697876 1441912647 0.309998 -0.601990 0.233337 0.697876 1441912647 0.309998 -0.601990 0.233337 0.697876 1441912647 0.309998 -0.601990 0.233337 0.697876 1441912647 0.309998 -0.601990 0.233337 0.697876 1441912647 0.308350 -0.601868 0.234741 0.698181 1441912647 0.308350 -0.601868 0.234741 0.698181 1441912647 0.308350 -0.601868 0.234741 0.698181 1441912647 0.308350 -0.601868 0.234741 0.698181 1441912647 0.308350 -0.601868 0.234741 0.698181 1441912647 0.308350 -0.601868 0.234741 0.698181 1441912647 0.308350 -0.601868 0.234741 0.698181 1441912647 0.305237 -0.601929 0.236816 0.698853 1441912647 0.305237 -0.601929 0.236816 0.698853 1441912647 0.305237 -0.601929 0.236816 0.698853 1441912647 0.305237 -0.601929 0.236816 0.698853 1441912647 0.305237 -0.601929 0.236816 0.698853 1441912647 0.305237 -0.601929 0.236816 0.698853 1441912647 0.313293 -0.593689 0.254639 0.696045 1441912647 0.313293 -0.593689 0.254639 0.696045 1441912647 0.313293 -0.593689 0.254639 0.696045 1441912647 0.313293 -0.593689 0.254639 0.696045 1441912647 0.313293 -0.593689 0.254639 0.696045 1441912647 0.313293 -0.593689 0.254639 0.696045 1441912647 0.315857 -0.588745 0.258240 0.697815 1441912647 0.315857 -0.588745 0.258240 0.697815 1441912647 0.315857 -0.588745 0.258240 0.697815 1441912647 0.315857 -0.588745 0.258240 0.697815 1441912647 0.315857 -0.588745 0.258240 0.697815 1441912647 0.315857 -0.588745 0.258240 0.697815 1441912647 0.308411 -0.593079 0.245483 0.702026 1441912647 0.308411 -0.593079 0.245483 0.702026 1441912647 0.308411 -0.593079 0.245483 0.702026 1441912647 0.308411 -0.593079 0.245483 0.702026 1441912647 0.308411 -0.593079 0.245483 0.702026 1441912647 0.308411 -0.593079 0.245483 0.702026 1441912647 0.305603 -0.595764 0.242920 0.701843 1441912647 0.305603 -0.595764 0.242920 0.701843 1441912647 0.305603 -0.595764 0.242920 0.701843 1441912647 0.305603 -0.595764 0.242920 0.701843 1441912648 0.305603 -0.595764 0.242920 0.701843 1441912648 0.305603 -0.595764 0.242920 0.701843 1441912648 0.305603 -0.595764 0.242920 0.701843 1441912648 0.306213 -0.596008 0.246399 0.700195 1441912648 0.306213 -0.596008 0.246399 0.700195 1441912648 0.306213 -0.596008 0.246399 0.700195 1441912648 0.306213 -0.596008 0.246399 0.700195 1441912648 0.306213 -0.596008 0.246399 0.700195 1441912648 0.306213 -0.596008 0.246399 0.700195 1441912648 0.303833 -0.598389 0.241882 0.700745 1441912648 0.303833 -0.598389 0.241882 0.700745 1441912648 0.303833 -0.598389 0.241882 0.700745 1441912648 0.303833 -0.598389 0.241882 0.700745 1441912648 0.303833 -0.598389 0.241882 0.700745 1441912648 0.298218 -0.603516 0.226929 0.703796 1441912648 0.298218 -0.603516 0.226929 0.703796 1441912648 0.298218 -0.603516 0.226929 0.703796 1441912648 0.298218 -0.603516 0.226929 0.703796 1441912648 0.298218 -0.603516 0.226929 0.703796 1441912648 0.298218 -0.603516 0.226929 0.703796 1441912648 0.293701 -0.606934 0.210815 0.707703 1441912648 0.293701 -0.606934 0.210815 0.707703 1441912648 0.293701 -0.606934 0.210815 0.707703 1441912648 0.293701 -0.606934 0.210815 0.707703 1441912648 0.293701 -0.606934 0.210815 0.707703 1441912648 0.293701 -0.606934 0.210815 0.707703 1441912648 0.290283 -0.608093 0.198914 0.711609 1441912648 0.290283 -0.608093 0.198914 0.711609 1441912648 0.290283 -0.608093 0.198914 0.711609 1441912648 0.290283 -0.608093 0.198914 0.711609 1441912648 0.290283 -0.608093 0.198914 0.711609 1441912648 0.290283 -0.608093 0.198914 0.711609 1441912648 0.287354 -0.609314 0.188599 0.714539 1441912648 0.287354 -0.609314 0.188599 0.714539 1441912648 0.287354 -0.609314 0.188599 0.714539 1441912648 0.287354 -0.609314 0.188599 0.714539 1441912648 0.287354 -0.609314 0.188599 0.714539 1441912648 0.287354 -0.609314 0.188599 0.714539 1441912648 0.283630 -0.610413 0.176514 0.718201 1441912648 0.283630 -0.610413 0.176514 0.718201 1441912648 0.283630 -0.610413 0.176514 0.718201 1441912648 0.283630 -0.610413 0.176514 0.718201 1441912648 0.283630 -0.610413 0.176514 0.718201 1441912648 0.283630 -0.610413 0.176514 0.718201 1441912648 0.279114 -0.611938 0.162170 0.722046 1441912648 0.279114 -0.611938 0.162170 0.722046 1441912648 0.279114 -0.611938 0.162170 0.722046 1441912648 0.279114 -0.611938 0.162170 0.722046 1441912648 0.279114 -0.611938 0.162170 0.722046 1441912648 0.279114 -0.611938 0.162170 0.722046 1441912648 0.274353 -0.611755 0.154846 0.725586 1441912648 0.274353 -0.611755 0.154846 0.725586 1441912648 0.274353 -0.611755 0.154846 0.725586 1441912648 0.274353 -0.611755 0.154846 0.725586 1441912648 0.274353 -0.611755 0.154846 0.725586 1441912648 0.274353 -0.611755 0.154846 0.725586 1441912648 0.274353 -0.611755 0.154846 0.725586 1441912648 0.273010 -0.610413 0.153992 0.727417 1441912648 0.273010 -0.610413 0.153992 0.727417 1441912648 0.273010 -0.610413 0.153992 0.727417 1441912648 0.273010 -0.610413 0.153992 0.727417 1441912648 0.273010 -0.610413 0.153992 0.727417 1441912648 0.273010 -0.610413 0.153992 0.727417 1441912648 0.273743 -0.609009 0.157043 0.727661 1441912648 0.273743 -0.609009 0.157043 0.727661 1441912648 0.273743 -0.609009 0.157043 0.727661 1441912648 0.273743 -0.609009 0.157043 0.727661 1441912648 0.273743 -0.609009 0.157043 0.727661 1441912648 0.273743 -0.609009 0.157043 0.727661 1441912648 0.274109 -0.607849 0.161438 0.727539 1441912648 0.274109 -0.607849 0.161438 0.727539 1441912648 0.274109 -0.607849 0.161438 0.727539 1441912648 0.274109 -0.607849 0.161438 0.727539 1441912648 0.274109 -0.607849 0.161438 0.727539 1441912648 0.274109 -0.607849 0.161438 0.727539 1441912648 0.275635 -0.606506 0.166443 0.726929 1441912648 0.275635 -0.606506 0.166443 0.726929 1441912648 0.275635 -0.606506 0.166443 0.726929 1441912648 0.275635 -0.606506 0.166443 0.726929 1441912648 0.275635 -0.606506 0.166443 0.726929 1441912648 0.275635 -0.606506 0.166443 0.726929 1441912648 0.279602 -0.605042 0.172424 0.725281 1441912648 0.279602 -0.605042 0.172424 0.725281 1441912648 0.279602 -0.605042 0.172424 0.725281 1441912648 0.279602 -0.605042 0.172424 0.725281 1441912648 0.279602 -0.605042 0.172424 0.725281 1441912648 0.279602 -0.605042 0.172424 0.725281 1441912648 0.288147 -0.602966 0.183167 0.721008 1441912648 0.288147 -0.602966 0.183167 0.721008 1441912648 0.288147 -0.602966 0.183167 0.721008 1441912648 0.288147 -0.602966 0.183167 0.721008 1441912648 0.288147 -0.602966 0.183167 0.721008 1441912648 0.288147 -0.602966 0.183167 0.721008 1441912648 0.297974 -0.601379 0.195740 0.714966 1441912648 0.297974 -0.601379 0.195740 0.714966 1441912648 0.297974 -0.601379 0.195740 0.714966 1441912648 0.297974 -0.601379 0.195740 0.714966 1441912648 0.297974 -0.601379 0.195740 0.714966 1441912648 0.297974 -0.601379 0.195740 0.714966 1441912648 0.308899 -0.600952 0.206726 0.707581 1441912648 0.308899 -0.600952 0.206726 0.707581 1441912648 0.308899 -0.600952 0.206726 0.707581 1441912648 0.308899 -0.600952 0.206726 0.707581 1441912648 0.308899 -0.600952 0.206726 0.707581 1441912648 0.308899 -0.600952 0.206726 0.707581 1441912648 0.321228 -0.591309 0.224365 0.704834 1441912648 0.321228 -0.591309 0.224365 0.704834 1441912648 0.321228 -0.591309 0.224365 0.704834 1441912648 0.321228 -0.591309 0.224365 0.704834 1441912648 0.321228 -0.591309 0.224365 0.704834 1441912649 0.321228 -0.591309 0.224365 0.704834 1441912649 0.321228 -0.591309 0.224365 0.704834 1441912649 0.316528 -0.581970 0.226135 0.714111 1441912649 0.316528 -0.581970 0.226135 0.714111 1441912649 0.316528 -0.581970 0.226135 0.714111 1441912649 0.316528 -0.581970 0.226135 0.714111 1441912649 0.316528 -0.581970 0.226135 0.714111 1441912649 0.316528 -0.581970 0.226135 0.714111 1441912649 0.314148 -0.577026 0.231812 0.717346 1441912649 0.314148 -0.577026 0.231812 0.717346 1441912649 0.314148 -0.577026 0.231812 0.717346 1441912649 0.314148 -0.577026 0.231812 0.717346 1441912649 0.314148 -0.577026 0.231812 0.717346 1441912649 0.320129 -0.572510 0.247192 0.713135 1441912649 0.320129 -0.572510 0.247192 0.713135 1441912649 0.320129 -0.572510 0.247192 0.713135 1441912649 0.320129 -0.572510 0.247192 0.713135 1441912649 0.320129 -0.572510 0.247192 0.713135 1441912649 0.320129 -0.572510 0.247192 0.713135 1441912649 0.321350 -0.573914 0.243652 0.712708 1441912649 0.321350 -0.573914 0.243652 0.712708 1441912649 0.321350 -0.573914 0.243652 0.712708 1441912649 0.321350 -0.573914 0.243652 0.712708 1441912649 0.321350 -0.573914 0.243652 0.712708 1441912649 0.321350 -0.573914 0.243652 0.712708 1441912649 0.321350 -0.573914 0.243652 0.712708 1441912649 0.315674 -0.581604 0.228638 0.713989 1441912649 0.315674 -0.581604 0.228638 0.713989 1441912649 0.315674 -0.581604 0.228638 0.713989 1441912649 0.315674 -0.581604 0.228638 0.713989 1441912649 0.315674 -0.581604 0.228638 0.713989 1441912649 0.315674 -0.581604 0.228638 0.713989 1441912649 0.315674 -0.581604 0.228638 0.713989 1441912649 0.317505 -0.586243 0.223450 0.710999 1441912649 0.317505 -0.586243 0.223450 0.710999 1441912649 0.317505 -0.586243 0.223450 0.710999 1441912649 0.317505 -0.586243 0.223450 0.710999 1441912649 0.317505 -0.586243 0.223450 0.710999 1441912649 0.317505 -0.586243 0.223450 0.710999 1441912649 0.323914 -0.588501 0.235657 0.702271 1441912649 0.323914 -0.588501 0.235657 0.702271 1441912649 0.323914 -0.588501 0.235657 0.702271 1441912649 0.323914 -0.588501 0.235657 0.702271 1441912649 0.323914 -0.588501 0.235657 0.702271 1441912649 0.323914 -0.588501 0.235657 0.702271 1441912649 0.337463 -0.583252 0.258240 0.692200 1441912649 0.337463 -0.583252 0.258240 0.692200 1441912649 0.337463 -0.583252 0.258240 0.692200 1441912649 0.337463 -0.583252 0.258240 0.692200 1441912649 0.337463 -0.583252 0.258240 0.692200 1441912649 0.337463 -0.583252 0.258240 0.692200 1441912649 0.337463 -0.583252 0.258240 0.692200 1441912649 0.349365 -0.576538 0.273987 0.685913 1441912649 0.349365 -0.576538 0.273987 0.685913 1441912649 0.349365 -0.576538 0.273987 0.685913 1441912649 0.349365 -0.576538 0.273987 0.685913 1441912649 0.349365 -0.576538 0.273987 0.685913 1441912649 0.349365 -0.576538 0.273987 0.685913 1441912649 0.349365 -0.576538 0.273987 0.685913 1441912649 0.345276 -0.576904 0.270447 0.689087 1441912649 0.345276 -0.576904 0.270447 0.689087 1441912649 0.345276 -0.576904 0.270447 0.689087 1441912649 0.345276 -0.576904 0.270447 0.689087 1441912649 0.345276 -0.576904 0.270447 0.689087 1441912649 0.345276 -0.576904 0.270447 0.689087 1441912649 0.333252 -0.581604 0.251099 0.698242 1441912649 0.333252 -0.581604 0.251099 0.698242 1441912649 0.333252 -0.581604 0.251099 0.698242 1441912649 0.333252 -0.581604 0.251099 0.698242 1441912649 0.333252 -0.581604 0.251099 0.698242 1441912649 0.333252 -0.581604 0.251099 0.698242 1441912649 0.333252 -0.581604 0.251099 0.698242 1441912649 0.325562 -0.587524 0.228516 0.704651 1441912649 0.325562 -0.587524 0.228516 0.704651 1441912649 0.325562 -0.587524 0.228516 0.704651 1441912649 0.325562 -0.587524 0.228516 0.704651 1441912649 0.325562 -0.587524 0.228516 0.704651 1441912649 0.325562 -0.587524 0.228516 0.704651 1441912649 0.334351 -0.582947 0.231506 0.703369 1441912649 0.334351 -0.582947 0.231506 0.703369 1441912649 0.334351 -0.582947 0.231506 0.703369 1441912649 0.334351 -0.582947 0.231506 0.703369 1441912649 0.334351 -0.582947 0.231506 0.703369 1441912649 0.334351 -0.582947 0.231506 0.703369 1441912649 0.337708 -0.581299 0.235474 0.701843 1441912649 0.337708 -0.581299 0.235474 0.701843 1441912649 0.337708 -0.581299 0.235474 0.701843 1441912649 0.337708 -0.581299 0.235474 0.701843 1441912649 0.337708 -0.581299 0.235474 0.701843 1441912649 0.337708 -0.581299 0.235474 0.701843 1441912649 0.326599 -0.586914 0.220947 0.707092 1441912649 0.326599 -0.586914 0.220947 0.707092 1441912649 0.326599 -0.586914 0.220947 0.707092 1441912649 0.326599 -0.586914 0.220947 0.707092 1441912649 0.326599 -0.586914 0.220947 0.707092 1441912649 0.326599 -0.586914 0.220947 0.707092 1441912649 0.326599 -0.586914 0.220947 0.707092 1441912649 0.319458 -0.591370 0.215637 0.708313 1441912649 0.319458 -0.591370 0.215637 0.708313 1441912649 0.319458 -0.591370 0.215637 0.708313 1441912649 0.319458 -0.591370 0.215637 0.708313 1441912649 0.319458 -0.591370 0.215637 0.708313 1441912649 0.319458 -0.591370 0.215637 0.708313 1441912649 0.311584 -0.594482 0.212463 0.710144 1441912649 0.311584 -0.594482 0.212463 0.710144 1441912649 0.311584 -0.594482 0.212463 0.710144 1441912649 0.311584 -0.594482 0.212463 0.710144 1441912649 0.311584 -0.594482 0.212463 0.710144 1441912649 0.311584 -0.594482 0.212463 0.710144 1441912649 0.306152 -0.596741 0.211182 0.710999 1441912649 0.306152 -0.596741 0.211182 0.710999 1441912649 0.306152 -0.596741 0.211182 0.710999 1441912649 0.306152 -0.596741 0.211182 0.710999 1441912650 0.306152 -0.596741 0.211182 0.710999 1441912650 0.306152 -0.596741 0.211182 0.710999 1441912650 0.304138 -0.597290 0.211914 0.711182 1441912650 0.304138 -0.597290 0.211914 0.711182 1441912650 0.304138 -0.597290 0.211914 0.711182 1441912650 0.304138 -0.597290 0.211914 0.711182 1441912650 0.304138 -0.597290 0.211914 0.711182 1441912650 0.304138 -0.597290 0.211914 0.711182 1441912650 0.305054 -0.596130 0.216553 0.710388 1441912650 0.305054 -0.596130 0.216553 0.710388 1441912650 0.305054 -0.596130 0.216553 0.710388 1441912650 0.305054 -0.596130 0.216553 0.710388 1441912650 0.305054 -0.596130 0.216553 0.710388 1441912650 0.305054 -0.596130 0.216553 0.710388 1441912650 0.308655 -0.595764 0.221924 0.707458 1441912650 0.308655 -0.595764 0.221924 0.707458 1441912650 0.308655 -0.595764 0.221924 0.707458 1441912650 0.308655 -0.595764 0.221924 0.707458 1441912650 0.308655 -0.595764 0.221924 0.707458 1441912650 0.318420 -0.593689 0.235168 0.700562 1441912650 0.318420 -0.593689 0.235168 0.700562 1441912650 0.318420 -0.593689 0.235168 0.700562 1441912650 0.318420 -0.593689 0.235168 0.700562 1441912650 0.323792 -0.589783 0.248474 0.696777 1441912650 0.323792 -0.589783 0.248474 0.696777 1441912650 0.323792 -0.589783 0.248474 0.696777 1441912650 0.323792 -0.589783 0.248474 0.696777 1441912650 0.323792 -0.589783 0.248474 0.696777 1441912650 0.323792 -0.589783 0.248474 0.696777 1441912650 0.323792 -0.589783 0.248474 0.696777 1441912650 0.320129 -0.588989 0.251648 0.697998 1441912650 0.320129 -0.588989 0.251648 0.697998 1441912650 0.320129 -0.588989 0.251648 0.697998 1441912650 0.320129 -0.588989 0.251648 0.697998 1441912650 0.320129 -0.588989 0.251648 0.697998 1441912650 0.320129 -0.588989 0.251648 0.697998 1441912650 0.314453 -0.588928 0.255310 0.699341 1441912650 0.314453 -0.588928 0.255310 0.699341 1441912650 0.314453 -0.588928 0.255310 0.699341 1441912650 0.314453 -0.588928 0.255310 0.699341 1441912650 0.314453 -0.588928 0.255310 0.699341 1441912650 0.314453 -0.588928 0.255310 0.699341 1441912650 0.317505 -0.583862 0.268677 0.697144 1441912650 0.317505 -0.583862 0.268677 0.697144 1441912650 0.317505 -0.583862 0.268677 0.697144 1441912650 0.317505 -0.583862 0.268677 0.697144 1441912650 0.317505 -0.583862 0.268677 0.697144 1441912650 0.317505 -0.583862 0.268677 0.697144 1441912650 0.326965 -0.577820 0.276062 0.695007 1441912650 0.326965 -0.577820 0.276062 0.695007 1441912650 0.326965 -0.577820 0.276062 0.695007 1441912650 0.326965 -0.577820 0.276062 0.695007 1441912650 0.326965 -0.577820 0.276062 0.695007 1441912650 0.326965 -0.577820 0.276062 0.695007 1441912650 0.317566 -0.583130 0.259827 0.701111 1441912650 0.317566 -0.583130 0.259827 0.701111 1441912650 0.317566 -0.583130 0.259827 0.701111 1441912650 0.317566 -0.583130 0.259827 0.701111 1441912650 0.317566 -0.583130 0.259827 0.701111 1441912650 0.317566 -0.583130 0.259827 0.701111 1441912650 0.301819 -0.591675 0.241394 0.707458 1441912650 0.301819 -0.591675 0.241394 0.707458 1441912650 0.301819 -0.591675 0.241394 0.707458 1441912650 0.301819 -0.591675 0.241394 0.707458 1441912650 0.301819 -0.591675 0.241394 0.707458 1441912650 0.301819 -0.591675 0.241394 0.707458 1441912650 0.301819 -0.591675 0.241394 0.707458 1441912650 0.297852 -0.591736 0.241638 0.708984 1441912650 0.297852 -0.591736 0.241638 0.708984 1441912650 0.297852 -0.591736 0.241638 0.708984 1441912650 0.297852 -0.591736 0.241638 0.708984 1441912650 0.297852 -0.591736 0.241638 0.708984 1441912650 0.297852 -0.591736 0.241638 0.708984 1441912650 0.296692 -0.591980 0.242554 0.708984 1441912650 0.296692 -0.591980 0.242554 0.708984 1441912650 0.296692 -0.591980 0.242554 0.708984 1441912650 0.296692 -0.591980 0.242554 0.708984 1441912650 0.291687 -0.598328 0.226257 0.711121 1441912650 0.291687 -0.598328 0.226257 0.711121 1441912650 0.291687 -0.598328 0.226257 0.711121 1441912650 0.291687 -0.598328 0.226257 0.711121 1441912650 0.287109 -0.603699 0.209778 0.713501 1441912650 0.287109 -0.603699 0.209778 0.713501 1441912650 0.287109 -0.603699 0.209778 0.713501 1441912650 0.287109 -0.603699 0.209778 0.713501 1441912650 0.287109 -0.603699 0.209778 0.713501 1441912650 0.287109 -0.603699 0.209778 0.713501 1441912650 0.283264 -0.606445 0.199280 0.715698 1441912650 0.283264 -0.606445 0.199280 0.715698 1441912650 0.283264 -0.606445 0.199280 0.715698 1441912650 0.283264 -0.606445 0.199280 0.715698 1441912650 0.283264 -0.606445 0.199280 0.715698 1441912650 0.283264 -0.606445 0.199280 0.715698 1441912650 0.276550 -0.612183 0.186340 0.716919 1441912650 0.276550 -0.612183 0.186340 0.716919 1441912650 0.276550 -0.612183 0.186340 0.716919 1441912650 0.276550 -0.612183 0.186340 0.716919 1441912650 0.276550 -0.612183 0.186340 0.716919 1441912650 0.267944 -0.617065 0.169556 0.720154 1441912650 0.267944 -0.617065 0.169556 0.720154 1441912650 0.267944 -0.617065 0.169556 0.720154 1441912651 0.263550 -0.618713 0.159790 0.722595 1441912651 0.263550 -0.618713 0.159790 0.722595 1441912651 0.263550 -0.618713 0.159790 0.722595 1441912651 0.263550 -0.618713 0.159790 0.722595 1441912651 0.263550 -0.618713 0.159790 0.722595 1441912651 0.257874 -0.619141 0.151917 0.725952 1441912651 0.257874 -0.619141 0.151917 0.725952 1441912651 0.257874 -0.619141 0.151917 0.725952 1441912651 0.257874 -0.619141 0.151917 0.725952 1441912651 0.257874 -0.619141 0.151917 0.725952 1441912651 0.257874 -0.619141 0.151917 0.725952 1441912651 0.257874 -0.619141 0.151917 0.725952 1441912651 0.246338 -0.622498 0.139160 0.729675 1441912651 0.246338 -0.622498 0.139160 0.729675 1441912651 0.246338 -0.622498 0.139160 0.729675 1441912651 0.246338 -0.622498 0.139160 0.729675 1441912651 0.246338 -0.622498 0.139160 0.729675 1441912651 0.246338 -0.622498 0.139160 0.729675 1441912651 0.243225 -0.623108 0.138000 0.730408 1441912651 0.243225 -0.623108 0.138000 0.730408 1441912651 0.243225 -0.623108 0.138000 0.730408 1441912651 0.243225 -0.623108 0.138000 0.730408 1441912651 0.243225 -0.623108 0.138000 0.730408 1441912651 0.243225 -0.623108 0.138000 0.730408 1441912651 0.244995 -0.621277 0.143921 0.730225 1441912651 0.244995 -0.621277 0.143921 0.730225 1441912651 0.244995 -0.621277 0.143921 0.730225 1441912651 0.244995 -0.621277 0.143921 0.730225 1441912651 0.244995 -0.621277 0.143921 0.730225 1441912651 0.244995 -0.621277 0.143921 0.730225 1441912651 0.245667 -0.620850 0.145447 0.730042 1441912651 0.245667 -0.620850 0.145447 0.730042 1441912651 0.245667 -0.620850 0.145447 0.730042 1441912651 0.245667 -0.620850 0.145447 0.730042 1441912651 0.245667 -0.620850 0.145447 0.730042 1441912651 0.245667 -0.620850 0.145447 0.730042 1441912651 0.245667 -0.620850 0.145447 0.730042 1441912651 0.250305 -0.620056 0.149719 0.728271 1441912651 0.250305 -0.620056 0.149719 0.728271 1441912651 
0.146790 -0.219543 0.394470 0.880127 1441912653 0.146790 -0.219543 0.394470 0.880127 1441912653 0.146790 -0.219543 0.394470 0.880127 1441912653 0.146790 -0.219543 0.394470 0.880127 1441912653 0.146790 -0.219543 0.394470 0.880127 1441912653 0.065002 -0.188049 0.388855 0.899536 1441912653 0.065002 -0.188049 0.388855 0.899536 1441912653 0.065002 -0.188049 0.388855 0.899536 1441912654 0.065002 -0.188049 0.388855 0.899536 1441912654 0.065002 -0.188049 0.388855 0.899536 1441912654 0.065002 -0.188049 0.388855 0.899536 1441912654 -0.022156 -0.162476 0.365234 0.916321 1441912654 -0.022156 -0.162476 0.365234 0.916321 1441912654 -0.022156 -0.162476 0.365234 0.916321 1441912654 -0.022156 -0.162476 0.365234 0.916321 1441912654 -0.022156 -0.162476 0.365234 0.916321 1441912654 -0.109375 -0.143250 0.309998 0.933472 1441912654 -0.109375 -0.143250 0.309998 0.933472 1441912654 -0.109375 -0.143250 0.309998 0.933472 1441912654 -0.109375 -0.143250 0.309998 0.933472 1441912654 -0.109375 -0.143250 0.309998 0.933472 1441912654 -0.109375 -0.143250 0.309998 0.933472 1441912654 -0.188904 -0.151306 0.232117 0.942078 1441912654 -0.188904 -0.151306 0.232117 0.942078 1441912654 -0.188904 -0.151306 0.232117 0.942078 1441912654 -0.188904 -0.151306 0.232117 0.942078 1441912654 -0.188904 -0.151306 0.232117 0.942078 1441912654 -0.197021 -0.165161 0.203491 0.944702 1441912654 -0.197021 -0.165161 0.203491 0.944702 1441912654 -0.197021 -0.165161 0.203491 0.944702 1441912654 -0.197021 -0.165161 0.203491 0.944702 1441912654 -0.197021 -0.165161 0.203491 0.944702 1441912654 -0.197021 -0.165161 0.203491 0.944702 1441912654 -0.177856 -0.193848 0.314148 0.912170 1441912654 -0.177856 -0.193848 0.314148 0.912170 1441912654 -0.177856 -0.193848 0.314148 0.912170 1441912654 -0.177856 -0.193848 0.314148 0.912170 1441912654 -0.177856 -0.193848 0.314148 0.912170 1441912654 -0.177856 -0.193848 0.314148 0.912170 1441912654 -0.177856 -0.193848 0.314148 0.912170 1441912654 -0.158875 -0.181458 0.318848 0.916565 1441912654 -0.158875 -0.181458 0.318848 0.916565 1441912654 -0.158875 -0.181458 0.318848 0.916565 1441912654 -0.158875 -0.181458 0.318848 0.916565 1441912654 -0.158875 -0.181458 0.318848 0.916565 1441912654 -0.127136 -0.186646 0.323975 0.918701 1441912654 -0.127136 -0.186646 0.323975 0.918701 1441912654 -0.127136 -0.186646 0.323975 0.918701 1441912654 -0.127136 -0.186646 0.323975 0.918701 1441912654 -0.127136 -0.186646 0.323975 0.918701 1441912654 -0.127136 -0.186646 0.323975 0.918701 1441912654 -0.127136 -0.186646 0.323975 0.918701 1441912654 -0.077759 -0.197632 0.358154 0.909180 1441912654 -0.077759 -0.197632 0.358154 0.909180 1441912654 -0.077759 -0.197632 0.358154 0.909180 1441912654 -0.077759 -0.197632 0.358154 0.909180 1441912654 -0.077759 -0.197632 0.358154 0.909180 1441912654 -0.077759 -0.197632 0.358154 0.909180 1441912654 -0.008728 -0.215393 0.403076 0.889343 1441912654 -0.008728 -0.215393 0.403076 0.889343 1441912654 -0.008728 -0.215393 0.403076 0.889343 1441912654 -0.008728 -0.215393 0.403076 0.889343 1441912654 0.065186 -0.231384 0.413147 0.878357 1441912654 0.065186 -0.231384 0.413147 0.878357 1441912654 0.065186 -0.231384 0.413147 0.878357 1441912654 0.065186 -0.231384 0.413147 0.878357 1441912654 0.065186 -0.231384 0.413147 0.878357 1441912654 0.132935 -0.257751 0.396301 0.871094 1441912654 0.132935 -0.257751 0.396301 0.871094 1441912654 0.132935 -0.257751 0.396301 0.871094 1441912654 0.132935 -0.257751 0.396301 0.871094 1441912654 0.132935 -0.257751 0.396301 0.871094 1441912654 0.207458 -0.287170 0.381775 0.853638 1441912654 0.207458 -0.287170 0.381775 0.853638 1441912654 0.207458 -0.287170 0.381775 0.853638 1441912654 0.207458 -0.287170 0.381775 0.853638 1441912654 0.207458 -0.287170 0.381775 0.853638 1441912654 0.283936 -0.315369 0.365540 0.828430 1441912654 0.283936 -0.315369 0.365540 0.828430 1441912654 0.283936 -0.315369 0.365540 0.828430 1441912654 0.283936 -0.315369 0.365540 0.828430 1441912654 0.283936 -0.315369 0.365540 0.828430 1441912654 0.283936 -0.315369 0.365540 0.828430 1441912654 0.367249 -0.329468 0.342834 0.799377 1441912654 0.367249 -0.329468 0.342834 0.799377 1441912654 0.367249 -0.329468 0.342834 0.799377 1441912654 0.367249 -0.329468 0.342834 0.799377 1441912654 0.367249 -0.329468 0.342834 0.799377 1441912654 0.367249 -0.329468 0.342834 0.799377 1441912654 0.438660 -0.328613 0.338684 0.764709 1441912654 0.438660 -0.328613 0.338684 0.764709 1441912654 0.438660 -0.328613 0.338684 0.764709 1441912654 0.438660 -0.328613 0.338684 0.764709 1441912654 0.438660 -0.328613 0.338684 0.764709 1441912654 0.438660 -0.328613 0.338684 0.764709 1441912654 0.463867 -0.320190 0.341248 0.752197 1441912654 0.463867 -0.320190 0.341248 0.752197 1441912654 0.463867 -0.320190 0.341248 0.752197 1441912654 0.463867 -0.320190 0.341248 0.752197 1441912654 0.463867 -0.320190 0.341248 0.752197 1441912654 0.463867 -0.320190 0.341248 0.752197 1441912654 0.463867 -0.320190 0.341248 0.752197 1441912654 0.452332 -0.308838 0.341125 0.763916 1441912654 0.452332 -0.308838 0.341125 0.763916 1441912654 0.452332 -0.308838 0.341125 0.763916 1441912654 0.452332 -0.308838 0.341125 0.763916 1441912654 0.452332 -0.308838 0.341125 0.763916 1441912654 0.452332 -0.308838 0.341125 0.763916 1441912654 0.416443 -0.295715 0.347473 0.786316 1441912654 0.416443 -0.295715 0.347473 0.786316 1441912654 0.416443 -0.295715 0.347473 0.786316 1441912654 0.416443 -0.295715 0.347473 0.786316 1441912655 0.416443 -0.295715 0.347473 0.786316 1441912655 0.416443 -0.295715 0.347473 0.786316 1441912655 0.366577 -0.285339 0.361267 0.808472 1441912655 0.366577 -0.285339 0.361267 0.808472 1441912655 0.366577 -0.285339 0.361267 0.808472 1441912655 0.366577 -0.285339 0.361267 0.808472 1441912655 0.366577 -0.285339 0.361267 0.808472 1441912655 0.366577 -0.285339 0.361267 0.808472 1441912655 0.300476 -0.273865 0.378418 0.831543 1441912655 0.300476 -0.273865 0.378418 0.831543 1441912655 0.300476 -0.273865 0.378418 0.831543 1441912655 0.300476 -0.273865 0.378418 0.831543 1441912655 0.300476 -0.273865 0.378418 0.831543 1441912655 0.300476 -0.273865 0.378418 0.831543 1441912655 0.232178 -0.258606 0.391724 0.851868 1441912655 0.232178 -0.258606 0.391724 0.851868 1441912655 0.168640 -0.232788 0.387695 0.875793 1441912655 0.168640 -0.232788 0.387695 0.875793 1441912655 0.168640 -0.232788 0.387695 0.875793 1441912655 0.168640 -0.232788 0.387695 0.875793 1441912655 0.168640 -0.232788 0.387695 0.875793 1441912655 0.168640 -0.232788 0.387695 0.875793 1441912655 0.088745 -0.204163 0.370728 0.901611 1441912655 0.088745 -0.204163 0.370728 0.901611 1441912655 0.088745 -0.204163 0.370728 0.901611 1441912655 0.088745 -0.204163 0.370728 0.901611 1441912655 0.088745 -0.204163 0.370728 0.901611 1441912655 0.088745 -0.204163 0.370728 0.901611 1441912655 0.088745 -0.204163 0.370728 0.901611 1441912655 0.016968 -0.182129 0.331238 0.925598 1441912655 0.016968 -0.182129 0.331238 0.925598 1441912655 0.016968 -0.182129 0.331238 0.925598 1441912655 0.016968 -0.182129 0.331238 0.925598 1441912655 0.016968 -0.182129 0.331238 0.925598 1441912655 0.016968 -0.182129 0.331238 0.925598 1441912655 -0.049011 -0.159729 0.321350 0.932068 1441912655 -0.049011 -0.159729 0.321350 0.932068 1441912655 -0.049011 -0.159729 0.321350 0.932068 1441912655 -0.049011 -0.159729 0.321350 0.932068 1441912655 -0.049011 -0.159729 0.321350 0.932068 1441912655 -0.049011 -0.159729 0.321350 0.932068 1441912655 -0.126953 -0.147278 0.329407 0.923950 1441912655 -0.126953 -0.147278 0.329407 0.923950 1441912655 -0.126953 -0.147278 0.329407 0.923950 1441912655 -0.126953 -0.147278 0.329407 0.923950 1441912655 -0.126953 -0.147278 0.329407 0.923950 1441912655 -0.126953 -0.147278 0.329407 0.923950 1441912655 -0.198486 -0.156006 0.276123 0.927368 1441912655 -0.198486 -0.156006 0.276123 0.927368 1441912655 -0.198486 -0.156006 0.276123 0.927368 1441912655 -0.198486 -0.156006 0.276123 0.927368 1441912655 -0.198486 -0.156006 0.276123 0.927368 1441912655 -0.198486 -0.156006 0.276123 0.927368 1441912655 -0.210388 -0.165222 0.226135 0.936584 1441912655 -0.210388 -0.165222 0.226135 0.936584 1441912655 -0.210388 -0.165222 0.226135 0.936584 1441912655 -0.210388 -0.165222 0.226135 0.936584 1441912655 -0.210388 -0.165222 0.226135 0.936584 1441912655 -0.210388 -0.165222 0.226135 0.936584 1441912655 -0.189636 -0.164063 0.275146 0.928101 1441912655 -0.189636 -0.164063 0.275146 0.928101 1441912655 -0.189636 -0.164063 0.275146 0.928101 1441912655 -0.189636 -0.164063 0.275146 0.928101 1441912655 -0.189636 -0.164063 0.275146 0.928101 1441912655 -0.189636 -0.164063 0.275146 0.928101 1441912655 -0.156677 -0.148010 0.287354 0.933228 1441912655 -0.156677 -0.148010 0.287354 0.933228 1441912655 -0.156677 -0.148010 0.287354 0.933228 1441912655 -0.156677 -0.148010 0.287354 0.933228 1441912655 -0.110291 -0.161865 0.312561 0.929443 1441912655 -0.110291 -0.161865 0.312561 0.929443 1441912655 -0.110291 -0.161865 0.312561 0.929443 1441912655 -0.110291 -0.161865 0.312561 0.929443 1441912655 -0.110291 -0.161865 0.312561 0.929443 1441912655 -0.110291 -0.161865 0.312561 0.929443 1441912655 -0.051880 -0.179260 0.360718 0.913757 1441912655 -0.051880 -0.179260 0.360718 0.913757 1441912655 -0.051880 -0.179260 0.360718 0.913757 1441912655 -0.051880 -0.179260 0.360718 0.913757 1441912655 -0.051880 -0.179260 0.360718 0.913757 1441912655 -0.051880 -0.179260 0.360718 0.913757 1441912655 0.013855 -0.198425 0.406250 0.891785 1441912655 0.013855 -0.198425 0.406250 0.891785 1441912655 0.013855 -0.198425 0.406250 0.891785 1441912655 0.013855 -0.198425 0.406250 0.891785 1441912655 0.013855 -0.198425 0.406250 0.891785 1441912655 0.013855 -0.198425 0.406250 0.891785 1441912655 0.086121 -0.227600 0.404541 0.881531 1441912655 0.086121 -0.227600 0.404541 0.881531 1441912655 0.086121 -0.227600 0.404541 0.881531 1441912655 0.086121 -0.227600 0.404541 0.881531 1441912655 0.086121 -0.227600 0.404541 0.881531 1441912655 0.152893 -0.265747 0.389404 0.868530 1441912655 0.152893 -0.265747 0.389404 0.868530 1441912655 0.152893 -0.265747 0.389404 0.868530 1441912655 0.152893 -0.265747 0.389404 0.868530 1441912655 0.152893 -0.265747 0.389404 0.868530 1441912655 0.226868 -0.308105 0.368774 0.847046 1441912655 0.226868 -0.308105 0.368774 0.847046 1441912655 0.226868 -0.308105 0.368774 0.847046 1441912655 0.226868 -0.308105 0.368774 0.847046 1441912655 0.226868 -0.308105 0.368774 0.847046 1441912655 0.226868 -0.308105 0.368774 0.847046 1441912656 0.226868 -0.308105 0.368774 0.847046 1441912656 0.314514 -0.336609 0.351929 0.814758 1441912656 0.314514 -0.336609 0.351929 0.814758 1441912656 0.314514 -0.336609 0.351929 0.814758 1441912656 0.314514 -0.336609 0.351929 0.814758 1441912656 0.314514 -0.336609 0.351929 0.814758 1441912656 0.314514 -0.336609 0.351929 0.814758 1441912656 0.386108 -0.348938 0.347656 0.779907 1441912656 0.386108 -0.348938 0.347656 0.779907 1441912656 0.386108 -0.348938 0.347656 0.779907 1441912656 0.386108 -0.348938 0.347656 0.779907 1441912656 0.386108 -0.348938 0.347656 0.779907 1441912656 0.386108 -0.348938 0.347656 0.779907 1441912656 0.413086 -0.355530 0.348511 0.762512 1441912656 0.413086 -0.355530 0.348511 0.762512 1441912656 0.413086 -0.355530 0.348511 0.762512 1441912656 0.413086 -0.355530 0.348511 0.762512 1441912656 0.413086 -0.355530 0.348511 0.762512 1441912656 0.413086 -0.355530 0.348511 0.762512 1441912656 0.406494 -0.350342 0.349182 0.768127 1441912656 0.406494 -0.350342 0.349182 0.768127 1441912656 0.406494 -0.350342 0.349182 0.768127 1441912656 0.406494 -0.350342 0.349182 0.768127 1441912656 0.406494 -0.350342 0.349182 0.768127 1441912656 0.406494 -0.350342 0.349182 0.768127 1441912656 0.383972 -0.335083 0.358887 0.781921 1441912656 0.383972 -0.335083 0.358887 0.781921 1441912656 0.383972 -0.335083 0.358887 0.781921 1441912656 0.383972 -0.335083 0.358887 0.781921 1441912656 0.383972 -0.335083 0.358887 0.781921 1441912656 0.352234 -0.319336 0.366028 0.799988 1441912656 0.352234 -0.319336 0.366028 0.799988 1441912656 0.352234 -0.319336 0.366028 0.799988 1441912656 0.352234 -0.319336 0.366028 0.799988 1441912656 0.352234 -0.319336 0.366028 0.799988 1441912656 0.309021 -0.298096 0.376709 0.820801 1441912656 0.309021 -0.298096 0.376709 0.820801 1441912656 0.309021 -0.298096 0.376709 0.820801 1441912656 0.309021 -0.298096 0.376709 0.820801 1441912656 0.309021 -0.298096 0.376709 0.820801 1441912656 0.309021 -0.298096 0.376709 0.820801 1441912656 0.253906 -0.268188 0.397278 0.840088 1441912656 0.253906 -0.268188 0.397278 0.840088 1441912656 0.253906 -0.268188 0.397278 0.840088 1441912656 0.253906 -0.268188 0.397278 0.840088 1441912656 0.253906 -0.268188 0.397278 0.840088 1441912656 0.253906 -0.268188 0.397278 0.840088 1441912656 0.189514 -0.232788 0.418884 0.856995 1441912656 0.189514 -0.232788 0.418884 0.856995 1441912656 0.189514 -0.232788 0.418884 0.856995 1441912656 0.189514 -0.232788 0.418884 0.856995 1441912656 0.189514 -0.232788 0.418884 0.856995 1441912656 0.189514 -0.232788 0.418884 0.856995 1441912656 0.189514 -0.232788 0.418884 0.856995 1441912656 0.115051 -0.198792 0.433350 0.871460 1441912656 0.115051 -0.198792 0.433350 0.871460 1441912656 0.115051 -0.198792 0.433350 0.871460 1441912656 0.115051 -0.198792 0.433350 0.871460 1441912656 0.115051 -0.198792 0.433350 0.871460 1441912656 0.115051 -0.198792 0.433350 0.871460 1441912656 0.017578 -0.178650 0.424500 0.887390 1441912656 0.017578 -0.178650 0.424500 0.887390 1441912656 0.017578 -0.178650 0.424500 0.887390 1441912656 0.017578 -0.178650 0.424500 0.887390 1441912656 0.017578 -0.178650 0.424500 0.887390 1441912656 0.017578 -0.178650 0.424500 0.887390 1441912656 -0.078491 -0.165955 0.380005 0.906555 1441912656 -0.078491 -0.165955 0.380005 0.906555 1441912656 -0.078491 -0.165955 0.380005 0.906555 1441912656 -0.078491 -0.165955 0.380005 0.906555 1441912656 -0.078491 -0.165955 0.380005 0.906555 1441912656 -0.078491 -0.165955 0.380005 0.906555 1441912656 -0.078491 -0.165955 0.380005 0.906555 1441912656 -0.163269 -0.163818 0.295044 0.927063 1441912656 -0.163269 -0.163818 0.295044 0.927063 1441912656 -0.163269 -0.163818 0.295044 0.927063 1441912656 -0.163269 -0.163818 0.295044 0.927063 1441912656 -0.163269 -0.163818 0.295044 0.927063 1441912656 -0.163269 -0.163818 0.295044 0.927063 1441912656 -0.204346 -0.174927 0.239868 0.932739 1441912656 -0.204346 -0.174927 0.239868 0.932739 1441912656 -0.204346 -0.174927 0.239868 0.932739 1441912656 -0.204346 -0.174927 0.239868 0.932739 1441912656 -0.204346 -0.174927 0.239868 0.932739 1441912656 -0.204346 -0.174927 0.239868 0.932739 1441912656 -0.204346 -0.174927 0.239868 0.932739 1441912656 -0.194885 -0.210510 0.329163 0.899597 1441912656 -0.194885 -0.210510 0.329163 0.899597 1441912656 -0.194885 -0.210510 0.329163 0.899597 1441912656 -0.194885 -0.210510 0.329163 0.899597 1441912656 -0.194885 -0.210510 0.329163 0.899597 1441912656 -0.194885 -0.210510 0.329163 0.899597 1441912656 -0.179871 -0.205139 0.339172 0.900269 1441912656 -0.179871 -0.205139 0.339172 0.900269 1441912656 -0.179871 -0.205139 0.339172 0.900269 1441912656 -0.179871 -0.205139 0.339172 0.900269 1441912656 -0.179871 -0.205139 0.339172 0.900269 1441912656 -0.179871 -0.205139 0.339172 0.900269 1441912656 -0.156555 -0.200562 0.335815 0.906921 1441912656 -0.156555 -0.200562 0.335815 0.906921 1441912656 -0.156555 -0.200562 0.335815 0.906921 1441912656 -0.156555 -0.200562 0.335815 0.906921 1441912656 -0.156555 -0.200562 0.335815 0.906921 1441912656 -0.156555 -0.200562 0.335815 0.906921 1441912656 -0.115479 -0.210632 0.362610 0.900452 1441912656 -0.115479 -0.210632 0.362610 0.900452 1441912656 -0.115479 -0.210632 0.362610 0.900452 1441912656 -0.115479 -0.210632 0.362610 0.900452 1441912656 -0.115479 -0.210632 0.362610 0.900452 1441912656 -0.115479 -0.210632 0.362610 0.900452 1441912657 -0.049011 -0.230408 0.404175 0.883789 1441912657 -0.049011 -0.230408 0.404175 0.883789 1441912657 -0.049011 -0.230408 0.404175 0.883789 1441912657 -0.049011 -0.230408 0.404175 0.883789 1441912657 -0.049011 -0.230408 0.404175 0.883789 1441912657 -0.049011 -0.230408 0.404175 0.883789 1441912657 0.021484 -0.259033 0.432129 0.863464 1441912657 0.021484 -0.259033 0.432129 0.863464 1441912657 0.021484 -0.259033 0.432129 0.863464 1441912657 0.021484 -0.259033 0.432129 0.863464 1441912657 0.021484 -0.259033 0.432129 0.863464 1441912657 0.021484 -0.259033 0.432129 0.863464 1441912657 0.094543 -0.292786 0.429199 0.849121 1441912657 0.094543 -0.292786 0.429199 0.849121 1441912657 0.094543 -0.292786 0.429199 0.849121 1441912657 0.094543 -0.292786 0.429199 0.849121 1441912657 0.094543 -0.292786 0.429199 0.849121 1441912657 0.094543 -0.292786 0.429199 0.849121 1441912657 0.164001 -0.329468 0.405823 0.836548 1441912657 0.164001 -0.329468 0.405823 0.836548 1441912657 0.164001 -0.329468 0.405823 0.836548 1441912657 0.164001 -0.329468 0.405823 0.836548 1441912657 0.164001 -0.329468 0.405823 0.836548 1441912657 0.164001 -0.329468 0.405823 0.836548 1441912657 0.164001 -0.329468 0.405823 0.836548 1441912657 0.240784 -0.359985 0.386536 0.814209 1441912657 0.240784 -0.359985 0.386536 0.814209 1441912657 0.240784 -0.359985 0.386536 0.814209 1441912657 0.316162 -0.374817 0.365295 0.791199 1441912657 0.316162 -0.374817 0.365295 0.791199 1441912657 0.316162 -0.374817 0.365295 0.791199 1441912657 0.316162 -0.374817 0.365295 0.791199 1441912657 0.316162 -0.374817 0.365295 0.791199 1441912657 0.374817 -0.378601 0.333496 0.777710 1441912657 0.374817 -0.378601 0.333496 0.777710 1441912657 0.374817 -0.378601 0.333496 0.777710 1441912657 0.374817 -0.378601 0.333496 0.777710 1441912657 0.374817 -0.378601 0.333496 0.777710 1441912657 0.374817 -0.378601 0.333496 0.777710 1441912657 0.374817 -0.378601 0.333496 0.777710 1441912657 0.403992 -0.366028 0.325989 0.772339 1441912657 0.403992 -0.366028 0.325989 0.772339 1441912657 0.403992 -0.366028 0.325989 0.772339 1441912657 0.403992 -0.366028 0.325989 0.772339 1441912657 0.403992 -0.366028 0.325989 0.772339 1441912657 0.403992 -0.366028 0.325989 0.772339 1441912657 0.398499 -0.349121 0.348083 0.773376 1441912657 0.398499 -0.349121 0.348083 0.773376 1441912657 0.398499 -0.349121 0.348083 0.773376 1441912657 0.398499 -0.349121 0.348083 0.773376 1441912657 0.398499 -0.349121 0.348083 0.773376 1441912657 0.398499 -0.349121 0.348083 0.773376 1441912657 0.379456 -0.343262 0.353943 0.782837 1441912657 0.379456 -0.343262 0.353943 0.782837 1441912657 0.379456 -0.343262 0.353943 0.782837 1441912657 0.379456 -0.343262 0.353943 0.782837 1441912657 0.379456 -0.343262 0.353943 0.782837 1441912657 0.379456 -0.343262 0.353943 0.782837 1441912657 0.360229 -0.335388 0.363525 0.790894 1441912657 0.360229 -0.335388 0.363525 0.790894 1441912657 0.360229 -0.335388 0.363525 0.790894 1441912657 0.360229 -0.335388 0.363525 0.790894 1441912657 0.360229 -0.335388 0.363525 0.790894 1441912657 0.360229 -0.335388 0.363525 0.790894 1441912657 0.360229 -0.335388 0.363525 0.790894 1441912657 0.335999 -0.323303 0.377197 0.800171 1441912657 0.335999 -0.323303 0.377197 0.800171 1441912657 0.335999 -0.323303 0.377197 0.800171 1441912657 0.335999 -0.323303 0.377197 0.800171 1441912657 0.335999 -0.323303 0.377197 0.800171 1441912657 0.335999 -0.323303 0.377197 0.800171 1441912657 0.299561 -0.306335 0.387085 0.816406 1441912657 0.299561 -0.306335 0.387085 0.816406 1441912657 0.299561 -0.306335 0.387085 0.816406 1441912657 0.299561 -0.306335 0.387085 0.816406 1441912657 0.299561 -0.306335 0.387085 0.816406 1441912657 0.242798 -0.290894 0.388245 0.840027 1441912657 0.242798 -0.290894 0.388245 0.840027 1441912657 0.242798 -0.290894 0.388245 0.840027 1441912657 0.242798 -0.290894 0.388245 0.840027 1441912657 0.242798 -0.290894 0.388245 0.840027 1441912657 0.242798 -0.290894 0.388245 0.840027 1441912657 0.242798 -0.290894 0.388245 0.840027 1441912657 0.173950 -0.275024 0.406555 0.853638 1441912657 0.173950 -0.275024 0.406555 0.853638 1441912657 0.173950 -0.275024 0.406555 0.853638 1441912657 0.173950 -0.275024 0.406555 0.853638 1441912657 0.173950 -0.275024 0.406555 0.853638 1441912657 0.173950 -0.275024 0.406555 0.853638 1441912657 0.096741 -0.250366 0.445557 0.854004 1441912657 0.096741 -0.250366 0.445557 0.854004 1441912657 0.096741 -0.250366 0.445557 0.854004 1441912657 0.016602 -0.226807 0.459351 0.858643 1441912657 0.016602 -0.226807 0.459351 0.858643 1441912657 0.016602 -0.226807 0.459351 0.858643 1441912657 0.016602 -0.226807 0.459351 0.858643 1441912657 0.016602 -0.226807 0.459351 0.858643 1441912657 -0.075562 -0.203125 0.425354 0.878662 1441912657 -0.075562 -0.203125 0.425354 0.878662 1441912657 -0.075562 -0.203125 0.425354 0.878662 1441912657 -0.075562 -0.203125 0.425354 0.878662 1441912657 -0.075562 -0.203125 0.425354 0.878662 1441912657 -0.075562 -0.203125 0.425354 0.878662 1441912657 -0.164368 -0.184021 0.344727 0.905701 1441912657 -0.164368 -0.184021 0.344727 0.905701 1441912658 -0.164368 -0.184021 0.344727 0.905701 1441912658 -0.164368 -0.184021 0.344727 0.905701 1441912658 -0.164368 -0.184021 0.344727 0.905701 1441912658 -0.164368 -0.184021 0.344727 0.905701 1441912658 -0.164368 -0.184021 0.344727 0.905701 1441912658 -0.226074 -0.176636 0.257813 0.922607 1441912658 -0.226074 -0.176636 0.257813 0.922607 1441912658 -0.226074 -0.176636 0.257813 0.922607 1441912658 -0.226074 -0.176636 0.257813 0.922607 1441912658 -0.226074 -0.176636 0.257813 0.922607 1441912658 -0.226074 -0.176636 0.257813 0.922607 1441912658 -0.222107 -0.197388 0.289246 0.909912 1441912658 -0.222107 -0.197388 0.289246 0.909912 1441912658 -0.222107 -0.197388 0.289246 0.909912 1441912658 -0.222107 -0.197388 0.289246 0.909912 1441912658 -0.222107 -0.197388 0.289246 0.909912 1441912658 -0.222107 -0.197388 0.289246 0.909912 1441912658 -0.222107 -0.197388 0.289246 0.909912 1441912658 -0.205261 -0.224426 0.373108 0.876465 1441912658 -0.205261 -0.224426 0.373108 0.876465 1441912658 -0.205261 -0.224426 0.373108 0.876465 1441912658 -0.205261 -0.224426 0.373108 0.876465 1441912658 -0.205261 -0.224426 0.373108 0.876465 1441912658 -0.205261 -0.224426 0.373108 0.876465 1441912658 -0.184570 -0.210876 0.351013 0.893433 1441912658 -0.184570 -0.210876 0.351013 0.893433 1441912658 -0.184570 -0.210876 0.351013 0.893433 1441912658 -0.184570 -0.210876 0.351013 0.893433 1441912658 -0.184570 -0.210876 0.351013 0.893433 1441912658 -0.184570 -0.210876 0.351013 0.893433 1441912658 -0.157776 -0.212585 0.357849 0.895447 1441912658 -0.157776 -0.212585 0.357849 0.895447 1441912658 -0.157776 -0.212585 0.357849 0.895447 1441912658 -0.157776 -0.212585 0.357849 0.895447 1441912658 -0.157776 -0.212585 0.357849 0.895447 1441912658 -0.157776 -0.212585 0.357849 0.895447 1441912658 -0.157776 -0.212585 0.357849 0.895447 1441912658 -0.114014 -0.227295 0.384949 0.887207 1441912658 -0.114014 -0.227295 0.384949 0.887207 1441912658 -0.114014 -0.227295 0.384949 0.887207 1441912658 -0.114014 -0.227295 0.384949 0.887207 1441912658 -0.114014 -0.227295 0.384949 0.887207 1441912658 -0.051697 -0.250610 0.408264 0.876221 1441912658 -0.051697 -0.250610 0.408264 0.876221 1441912658 -0.051697 -0.250610 0.408264 0.876221 1441912658 -0.051697 -0.250610 0.408264 0.876221 1441912658 -0.051697 -0.250610 0.408264 0.876221 1441912658 0.007874 -0.269409 0.422729 0.865173 1441912658 0.007874 -0.269409 0.422729 0.865173 1441912658 0.007874 -0.269409 0.422729 0.865173 1441912658 0.007874 -0.269409 0.422729 0.865173 1441912658 0.007874 -0.269409 0.422729 0.865173 1441912658 0.007874 -0.269409 0.422729 0.865173 1441912658 0.063721 -0.296082 0.412231 0.859253 1441912658 0.063721 -0.296082 0.412231 0.859253 1441912658 0.063721 -0.296082 0.412231 0.859253 1441912658 0.063721 -0.296082 0.412231 0.859253 1441912658 0.063721 -0.296082 0.412231 0.859253 1441912658 0.063721 -0.296082 0.412231 0.859253 1441912658 0.134766 -0.324890 0.410706 0.841125 1441912658 0.134766 -0.324890 0.410706 0.841125 1441912658 0.134766 -0.324890 0.410706 0.841125 1441912658 0.134766 -0.324890 0.410706 0.841125 1441912658 0.134766 -0.324890 0.410706 0.841125 1441912658 0.134766 -0.324890 0.410706 0.841125 1441912658 0.204956 -0.341797 0.418701 0.815979 1441912658 0.204956 -0.341797 0.418701 0.815979 1441912658 0.204956 -0.341797 0.418701 0.815979 1441912658 0.204956 -0.341797 0.418701 0.815979 1441912658 0.204956 -0.341797 0.418701 0.815979 1441912658 0.204956 -0.341797 0.418701 0.815979 1441912658 0.262146 -0.361694 0.402588 0.798950 1441912658 0.262146 -0.361694 0.402588 0.798950 1441912658 0.262146 -0.361694 0.402588 0.798950 1441912658 0.262146 -0.361694 0.402588 0.798950 1441912658 0.262146 -0.361694 0.402588 0.798950 1441912658 0.262146 -0.361694 0.402588 0.798950 1441912658 0.322083 -0.377380 0.368225 0.786255 1441912658 0.322083 -0.377380 0.368225 0.786255 1441912658 0.322083 -0.377380 0.368225 0.786255 1441912658 0.322083 -0.377380 0.368225 0.786255 1441912658 0.322083 -0.377380 0.368225 0.786255 1441912658 0.322083 -0.377380 0.368225 0.786255 1441912658 0.388672 -0.385925 0.348877 0.760437 1441912658 0.388672 -0.385925 0.348877 0.760437 1441912658 0.388672 -0.385925 0.348877 0.760437 1441912658 0.388672 -0.385925 0.348877 0.760437 1441912658 0.388672 -0.385925 0.348877 0.760437 1441912658 0.388672 -0.385925 0.348877 0.760437 1441912658 0.388672 -0.385925 0.348877 0.760437 1441912658 0.423767 -0.394653 0.345947 0.738220 1441912658 0.423767 -0.394653 0.345947 0.738220 1441912658 0.423767 -0.394653 0.345947 0.738220 1441912658 0.423767 -0.394653 0.345947 0.738220 1441912658 0.423767 -0.394653 0.345947 0.738220 1441912658 0.426575 -0.407166 0.345581 0.729919 1441912658 0.426575 -0.407166 0.345581 0.729919 1441912658 0.426575 -0.407166 0.345581 0.729919 1441912658 0.412720 -0.397583 0.359558 0.736389 1441912658 0.412720 -0.397583 0.359558 0.736389 1441912658 0.412720 -0.397583 0.359558 0.736389 1441912658 0.412720 -0.397583 0.359558 0.736389 1441912658 0.412720 -0.397583 0.359558 0.736389 1441912658 0.412720 -0.397583 0.359558 0.736389 1441912658 0.385376 -0.383484 0.369385 0.753601 1441912658 0.385376 -0.383484 0.369385 0.753601 1441912658 0.385376 -0.383484 0.369385 0.753601 1441912659 0.385376 -0.383484 0.369385 0.753601 1441912659 0.348145 -0.367737 0.378723 0.774658 1441912659 0.348145 -0.367737 0.378723 0.774658 1441912659 0.348145 -0.367737 0.378723 0.774658 1441912659 0.348145 -0.367737 0.378723 0.774658 1441912659 0.348145 -0.367737 0.378723 0.774658 1441912659 0.348145 -0.367737 0.378723 0.774658 1441912659 0.301086 -0.345947 0.392212 0.797363 1441912659 
0.306763 -0.616394 0.215332 0.692505 1441912661 0.306763 -0.616394 0.215332 0.692505 1441912661 0.310913 -0.613220 0.219360 0.692200 1441912661 0.310913 -0.613220 0.219360 0.692200 1441912661 0.310913 -0.613220 0.219360 0.692200 1441912661 0.310913 -0.613220 0.219360 0.692200 1441912661 0.310913 -0.613220 0.219360 0.692200 1441912661 0.310913 -0.613220 0.219360 0.692200 1441912661 0.315125 -0.609314 0.227173 0.691223 1441912661 0.315125 -0.609314 0.227173 0.691223 1441912661 0.315125 -0.609314 0.227173 0.691223 1441912661 0.315125 -0.609314 0.227173 0.691223 1441912661 0.315125 -0.609314 0.227173 0.691223 1441912661 0.315125 -0.609314 0.227173 0.691223 1441912661 0.317871 -0.606140 0.236633 0.689575 1441912661 0.317871 -0.606140 0.236633 0.689575 1441912661 0.317871 -0.606140 0.236633 0.689575 1441912661 0.317871 -0.606140 0.236633 0.689575 1441912661 0.317871 -0.606140 0.236633 0.689575 1441912661 0.317871 -0.606140 0.236633 0.689575 1441912661 0.317871 -0.606140 0.236633 0.689575 1441912661 0.320251 -0.604309 0.242737 0.687927 1441912661 0.320251 -0.604309 0.242737 0.687927 1441912661 0.320251 -0.604309 0.242737 0.687927 1441912661 0.320251 -0.604309 0.242737 0.687927 1441912661 0.320251 -0.604309 0.242737 0.687927 1441912661 0.320251 -0.604309 0.242737 0.687927 1441912661 0.323547 -0.603027 0.246155 0.686401 1441912661 0.323547 -0.603027 0.246155 0.686401 1441912661 0.327148 -0.600464 0.251587 0.684875 1441912661 0.327148 -0.600464 0.251587 0.684875 1441912661 0.327148 -0.600464 0.251587 0.684875 1441912661 0.327148 -0.600464 0.251587 0.684875 1441912661 0.327148 -0.600464 0.251587 0.684875 1441912661 0.338013 -0.591248 0.269165 0.680908 1441912661 0.338013 -0.591248 0.269165 0.680908 1441912661 0.338013 -0.591248 0.269165 0.680908 1441912661 0.338013 -0.591248 0.269165 0.680908 1441912662 0.338013 -0.591248 0.269165 0.680908 1441912662 0.338013 -0.591248 0.269165 0.680908 1441912662 0.349365 -0.583557 0.284607 0.675537 1441912662 0.349365 -0.583557 0.284607 0.675537 1441912662 0.349365 -0.583557 0.284607 0.675537 1441912662 0.349365 -0.583557 0.284607 0.675537 1441912662 0.349365 -0.583557 0.284607 0.675537 1441912662 0.349365 -0.583557 0.284607 0.675537 1441912662 0.347229 -0.586304 0.276794 0.677551 1441912662 0.347229 -0.586304 0.276794 0.677551 1441912662 0.347229 -0.586304 0.276794 0.677551 1441912662 0.347229 -0.586304 0.276794 0.677551 1441912662 0.347229 -0.586304 0.276794 0.677551 1441912662 0.347229 -0.586304 0.276794 0.677551 1441912662 0.342957 -0.589172 0.269714 0.679993 1441912662 0.342957 -0.589172 0.269714 0.679993 1441912662 0.342957 -0.589172 0.269714 0.679993 1441912662 0.342957 -0.589172 0.269714 0.679993 1441912662 0.342957 -0.589172 0.269714 0.679993 1441912662 0.342957 -0.589172 0.269714 0.679993 1441912662 0.343872 -0.587158 0.271973 0.680420 1441912662 0.343872 -0.587158 0.271973 0.680420 1441912662 0.343872 -0.587158 0.271973 0.680420 1441912662 0.343872 -0.587158 0.271973 0.680420 1441912662 0.343872 -0.587158 0.271973 0.680420 1441912662 0.343872 -0.587158 0.271973 0.680420 1441912662 0.339111 -0.589111 0.267273 0.682922 1441912662 0.339111 -0.589111 0.267273 0.682922 1441912662 0.339111 -0.589111 0.267273 0.682922 1441912662 0.339111 -0.589111 0.267273 0.682922 1441912662 0.339111 -0.589111 0.267273 0.682922 1441912662 0.339111 -0.589111 0.267273 0.682922 1441912662 0.339111 -0.589111 0.267273 0.682922 1441912662 0.332764 -0.594604 0.258301 0.684814 1441912662 0.332764 -0.594604 0.258301 0.684814 1441912662 0.332764 -0.594604 0.258301 0.684814 1441912662 0.332764 -0.594604 0.258301 0.684814 1441912662 0.332764 -0.594604 0.258301 0.684814 1441912662 0.332764 -0.594604 0.258301 0.684814 1441912662 0.328979 -0.598022 0.251343 0.686279 1441912662 0.328979 -0.598022 0.251343 0.686279 1441912662 0.328979 -0.598022 0.251343 0.686279 1441912662 0.328979 -0.598022 0.251343 0.686279 1441912662 0.328979 -0.598022 0.251343 0.686279 1441912662 0.328979 -0.598022 0.251343 0.686279 1441912662 0.319336 -0.605225 0.235107 0.690186 1441912662 0.319336 -0.605225 0.235107 0.690186 1441912662 0.319336 -0.605225 0.235107 0.690186 1441912662 0.319336 -0.605225 0.235107 0.690186 1441912662 0.319336 -0.605225 0.235107 0.690186 1441912662 0.319336 -0.605225 0.235107 0.690186 1441912662 0.319336 -0.605225 0.235107 0.690186 1441912662 0.307312 -0.611328 0.213562 0.697266 1441912662 0.307312 -0.611328 0.213562 0.697266 1441912662 0.307312 -0.611328 0.213562 0.697266 1441912662 0.307312 -0.611328 0.213562 0.697266 1441912662 0.307312 -0.611328 0.213562 0.697266 1441912662 0.307312 -0.611328 0.213562 0.697266 1441912662 0.300964 -0.612427 0.198608 0.703430 1441912662 0.300964 -0.612427 0.198608 0.703430 1441912662 0.300964 -0.612427 0.198608 0.703430 1441912662 0.300964 -0.612427 0.198608 0.703430 1441912662 0.300964 -0.612427 0.198608 0.703430 1441912662 0.300964 -0.612427 0.198608 0.703430 1441912662 0.300964 -0.612427 0.198608 0.703430 1441912662 0.295898 -0.615173 0.189026 0.705872 1441912662 0.295898 -0.615173 0.189026 0.705872 1441912662 0.295898 -0.615173 0.189026 0.705872 1441912662 0.293579 -0.615356 0.184631 0.707825 1441912662 0.293579 -0.615356 0.184631 0.707825 1441912662 0.293579 -0.615356 0.184631 0.707825 1441912662 0.293579 -0.615356 0.184631 0.707825 1441912662 0.293579 -0.615356 0.184631 0.707825 1441912662 0.293579 -0.615356 0.184631 0.707825 1441912662 0.293579 -0.615356 0.184631 0.707825 1441912662 0.293640 -0.615295 0.185974 0.707458 1441912662 0.293640 -0.615295 0.185974 0.707458 1441912662 0.293640 -0.615295 0.185974 0.707458 1441912662 0.293640 -0.615295 0.185974 0.707458 1441912662 0.293640 -0.615295 0.185974 0.707458 1441912662 0.293640 -0.615295 0.185974 0.707458 1441912662 0.285461 -0.615784 0.179138 0.712158 1441912662 0.285461 -0.615784 0.179138 0.712158 1441912662 0.285461 -0.615784 0.179138 0.712158 1441912662 0.285461 -0.615784 0.179138 0.712158 1441912662 0.285461 -0.615784 0.179138 0.712158 1441912662 0.285461 -0.615784 0.179138 0.712158 1441912662 0.277710 -0.615173 0.175476 0.716675 1441912662 0.277710 -0.615173 0.175476 0.716675 1441912662 0.277710 -0.615173 0.175476 0.716675 1441912662 0.277710 -0.615173 0.175476 0.716675 1441912662 0.277710 -0.615173 0.175476 0.716675 1441912662 0.277710 -0.615173 0.175476 0.716675 1441912662 0.277710 -0.615173 0.175476 0.716675 1441912662 0.278625 -0.612610 0.182861 0.716675 1441912662 0.278625 -0.612610 0.182861 0.716675 1441912662 0.278625 -0.612610 0.182861 0.716675 1441912662 0.278625 -0.612610 0.182861 0.716675 1441912662 0.278625 -0.612610 0.182861 0.716675 1441912662 0.278625 -0.612610 0.182861 0.716675 1441912662 0.285706 -0.608887 0.197815 0.713074 1441912662 0.285706 -0.608887 0.197815 0.713074 1441912662 0.285706 -0.608887 0.197815 0.713074 1441912662 0.285706 -0.608887 0.197815 0.713074 1441912662 0.285706 -0.608887 0.197815 0.713074 1441912662 0.285706 -0.608887 0.197815 0.713074 1441912662 0.293335 -0.605713 0.209900 0.709229 1441912662 0.293335 -0.605713 0.209900 0.709229 1441912662 0.293335 -0.605713 0.209900 0.709229 1441912662 0.293335 -0.605713 0.209900 0.709229 1441912662 0.293335 -0.605713 0.209900 0.709229 1441912662 0.293335 -0.605713 0.209900 0.709229 1441912663 0.293335 -0.605713 0.209900 0.709229 1441912663 0.298340 -0.602966 0.213989 0.708252 1441912663 0.298340 -0.602966 0.213989 0.708252 1441912663 0.298340 -0.602966 0.213989 0.708252 1441912663 0.298340 -0.602966 0.213989 0.708252 1441912663 0.298340 -0.602966 0.213989 0.708252 1441912663 0.298340 -0.602966 0.213989 0.708252 1441912663 0.304810 -0.601135 0.220764 0.704956 1441912663 0.304810 -0.601135 0.220764 0.704956 1441912663 0.304810 -0.601135 0.220764 0.704956 1441912663 0.304810 -0.601135 0.220764 0.704956 1441912663 0.304810 -0.601135 0.220764 0.704956 1441912663 0.304810 -0.601135 0.220764 0.704956 1441912663 0.304810 -0.601135 0.220764 0.704956 1441912663 0.314209 -0.599792 0.233582 0.697815 1441912663 0.314209 -0.599792 0.233582 0.697815 1441912663 0.314209 -0.599792 0.233582 0.697815 1441912663 0.314209 -0.599792 0.233582 0.697815 1441912663 0.314209 -0.599792 0.233582 0.697815 1441912663 0.314209 -0.599792 0.233582 0.697815 1441912663 0.328003 -0.598145 0.251038 0.686707 1441912663 0.328003 -0.598145 0.251038 0.686707 1441912663 0.328003 -0.598145 0.251038 0.686707 1441912663 0.328003 -0.598145 0.251038 0.686707 1441912663 0.328003 -0.598145 0.251038 0.686707 1441912663 0.348633 -0.591187 0.277649 0.672180 1441912663 0.348633 -0.591187 0.277649 0.672180 1441912663 0.348633 -0.591187 0.277649 0.672180 1441912663 0.348633 -0.591187 0.277649 0.672180 1441912663 0.348633 -0.591187 0.277649 0.672180 1441912663 0.348633 -0.591187 0.277649 0.672180 1441912663 0.366760 -0.580505 0.299377 0.662415 1441912663 0.366760 -0.580505 0.299377 0.662415 1441912663 0.366760 -0.580505 0.299377 0.662415 1441912663 0.366760 -0.580505 0.299377 0.662415 1441912663 0.366760 -0.580505 0.299377 0.662415 1441912663 0.366760 -0.580505 0.299377 0.662415 1441912663 0.366760 -0.580505 0.299377 0.662415 1441912663 0.372375 -0.579285 0.299438 0.660339 1441912663 0.372375 -0.579285 0.299438 0.660339 1441912663 0.372375 -0.579285 0.299438 0.660339 1441912663 0.372375 -0.579285 0.299438 0.660339 1441912663 0.372375 -0.579285 0.299438 0.660339 1441912663 0.372375 -0.579285 0.299438 0.660339 1441912663 0.371338 -0.582825 0.292480 0.660950 1441912663 0.371338 -0.582825 0.292480 0.660950 1441912663 0.371338 -0.582825 0.292480 0.660950 1441912663 0.371338 -0.582825 0.292480 0.660950 1441912663 0.371338 -0.582825 0.292480 0.660950 1441912663 0.371338 -0.582825 0.292480 0.660950 1441912663 0.367310 -0.583130 0.292480 0.662903 1441912663 0.367310 -0.583130 0.292480 0.662903 1441912663 0.367310 -0.583130 0.292480 0.662903 1441912663 0.367310 -0.583130 0.292480 0.662903 1441912663 0.367310 -0.583130 0.292480 0.662903 1441912663 0.367310 -0.583130 0.292480 0.662903 1441912663 0.367310 -0.583130 0.292480 0.662903 1441912663 0.362122 -0.583069 0.292542 0.665771 1441912663 0.362122 -0.583069 0.292542 0.665771 1441912663 0.362122 -0.583069 0.292542 0.665771 1441912663 0.362122 -0.583069 0.292542 0.665771 1441912663 0.362122 -0.583069 0.292542 0.665771 1441912663 0.356018 -0.586182 0.285400 0.669434 1441912663 0.356018 -0.586182 0.285400 0.669434 1441912663 0.356018 -0.586182 0.285400 0.669434 1441912663 0.356018 -0.586182 0.285400 0.669434 1441912663 0.350464 -0.589966 0.274475 0.673584 1441912663 0.350464 -0.589966 0.274475 0.673584 1441912663 0.350464 -0.589966 0.274475 0.673584 1441912663 0.350464 -0.589966 0.274475 0.673584 1441912663 0.350464 -0.589966 0.274475 0.673584 1441912663 0.350464 -0.589966 0.274475 0.673584 1441912663 0.350464 -0.589966 0.274475 0.673584 1441912663 0.347473 -0.591370 0.267761 0.676575 1441912663 0.347473 -0.591370 0.267761 0.676575 1441912663 0.347473 -0.591370 0.267761 0.676575 1441912663 0.347473 -0.591370 0.267761 0.676575 1441912663 0.347473 -0.591370 0.267761 0.676575 1441912663 0.347473 -0.591370 0.267761 0.676575 1441912663 0.339661 -0.596863 0.257813 0.679626 1441912663 0.339661 -0.596863 0.257813 0.679626 1441912663 0.339661 -0.596863 0.257813 0.679626 1441912663 0.339661 -0.596863 0.257813 0.679626 1441912663 0.339661 -0.596863 0.257813 0.679626 1441912663 0.339661 -0.596863 0.257813 0.679626 1441912663 0.339661 -0.596863 0.257813 0.679626 1441912663 0.325073 -0.607361 0.237976 0.684692 1441912663 0.325073 -0.607361 0.237976 0.684692 1441912663 0.325073 -0.607361 0.237976 0.684692 1441912663 0.325073 -0.607361 0.237976 0.684692 1441912663 0.325073 -0.607361 0.237976 0.684692 1441912663 0.325073 -0.607361 0.237976 0.684692 1441912663 0.313477 -0.613403 0.219238 0.690918 1441912663 0.313477 -0.613403 0.219238 0.690918 1441912663 0.313477 -0.613403 0.219238 0.690918 1441912663 0.313477 -0.613403 0.219238 0.690918 1441912663 0.313477 -0.613403 0.219238 0.690918 1441912663 0.313477 -0.613403 0.219238 0.690918 1441912663 0.305359 -0.617554 0.203979 0.695557 1441912663 0.305359 -0.617554 0.203979 0.695557 1441912663 0.305359 -0.617554 0.203979 0.695557 1441912663 0.305359 -0.617554 0.203979 0.695557 1441912663 0.305359 -0.617554 0.203979 0.695557 1441912663 0.305359 -0.617554 0.203979 0.695557 1441912663 0.297791 -0.620300 0.193176 0.699402 1441912663 0.297791 -0.620300 0.193176 0.699402 1441912663 0.297791 -0.620300 0.193176 0.699402 1441912663 0.297791 -0.620300 0.193176 0.699402 1441912663 0.297791 -0.620300 0.193176 0.699402 1441912663 0.297791 -0.620300 0.193176 0.699402 1441912663 0.288879 -0.622620 0.183594 0.703674 1441912664 0.288879 -0.622620 0.183594 0.703674 1441912664 0.288879 -0.622620 0.183594 0.703674 1441912664 0.288879 -0.622620 0.183594 0.703674 1441912664 0.288879 -0.622620 0.183594 0.703674 1441912664 0.288879 -0.622620 0.183594 0.703674 1441912664 0.288879 -0.622620 0.183594 0.703674 1441912664 0.278992 -0.624512 0.175598 0.708008 1441912664 0.278992 -0.624512 0.175598 0.708008 1441912664 0.278992 -0.624512 0.175598 0.708008 1441912664 0.278992 -0.624512 0.175598 0.708008 1441912664 0.278992 -0.624512 0.175598 0.708008 1441912664 0.278992 -0.624512 0.175598 0.708008 1441912664 0.274780 -0.624268 0.175293 0.709961 1441912664 0.274780 -0.624268 0.175293 0.709961 1441912664 0.274780 -0.624268 0.175293 0.709961 1441912664 0.274780 -0.624268 0.175293 0.709961 1441912664 0.274780 -0.624268 0.175293 0.709961 1441912664 0.274780 -0.624268 0.175293 0.709961 1441912664 0.276917 -0.621826 0.181824 0.709595 1441912664 0.276917 -0.621826 0.181824 0.709595 1441912664 0.276917 -0.621826 0.181824 0.709595 1441912664 0.276917 -0.621826 0.181824 0.709595 1441912664 0.276917 -0.621826 0.181824 0.709595 1441912664 0.276917 -0.621826 0.181824 0.709595 1441912664 0.276917 -0.621826 0.181824 0.709595 1441912664 0.284668 -0.617859 0.193176 0.706970 1441912664 0.284668 -0.617859 0.193176 0.706970 1441912664 0.284668 -0.617859 0.193176 0.706970 1441912664 0.284668 -0.617859 0.193176 0.706970 1441912664 0.284668 -0.617859 0.193176 0.706970 1441912664 0.284668 -0.617859 0.193176 0.706970 1441912664 0.296997 -0.609863 0.208191 0.704590 1441912664 0.296997 -0.609863 0.208191 0.704590 1441912664 0.296997 -0.609863 0.208191 0.704590 1441912664 0.296997 -0.609863 0.208191 0.704590 1441912664 0.296997 -0.609863 0.208191 0.704590 1441912664 0.306519 -0.604919 0.219543 0.701355 1441912664 0.306519 -0.604919 0.219543 0.701355 1441912664 0.306519 -0.604919 0.219543 0.701355 1441912664 0.306519 -0.604919 0.219543 0.701355 1441912664 0.306519 -0.604919 0.219543 0.701355 1441912664 0.306519 -0.604919 0.219543 0.701355 1441912664 0.311218 -0.604675 0.227356 0.696960 1441912664 0.311218 -0.604675 0.227356 0.696960 1441912664 0.311218 -0.604675 0.227356 0.696960 1441912664 0.311218 -0.604675 0.227356 0.696960 1441912664 0.311218 -0.604675 0.227356 0.696960 1441912664 0.311218 -0.604675 0.227356 0.696960 1441912664 0.311218 -0.604675 0.227356 0.696960 1441912664 0.316040 -0.605469 0.238342 0.690430 1441912664 0.316040 -0.605469 0.238342 0.690430 1441912664 0.316040 -0.605469 0.238342 0.690430 1441912664 0.316040 -0.605469 0.238342 0.690430 1441912664 0.316040 -0.605469 0.238342 0.690430 1441912664 0.316040 -0.605469 0.238342 0.690430 1441912664 0.328430 -0.597107 0.261963 0.683350 1441912664 0.328430 -0.597107 0.261963 0.683350 1441912664 0.328430 -0.597107 0.261963 0.683350 1441912664 0.328430 -0.597107 0.261963 0.683350 1441912664 0.328430 -0.597107 0.261963 0.683350 1441912664 0.328430 -0.597107 0.261963 0.683350 1441912664 0.341736 -0.583435 0.282349 0.680481 1441912664 0.341736 -0.583435 0.282349 0.680481 1441912664 0.341736 -0.583435 0.282349 0.680481 1441912664 0.341736 -0.583435 0.282349 0.680481 1441912664 0.341736 -0.583435 0.282349 0.680481 1441912664 0.341736 -0.583435 0.282349 0.680481 1441912664 0.348999 -0.580444 0.285828 0.677856 1441912664 0.348999 -0.580444 0.285828 0.677856 1441912664 0.348999 -0.580444 0.285828 0.677856 1441912664 0.348999 -0.580444 0.285828 0.677856 1441912664 0.348999 -0.580444 0.285828 0.677856 1441912664 0.348999 -0.580444 0.285828 0.677856 1441912664 0.348999 -0.580444 0.285828 0.677856 1441912664 0.350647 -0.585205 0.280334 0.675232 1441912664 0.350647 -0.585205 0.280334 0.675232 1441912664 0.350647 -0.585205 0.280334 0.675232 1441912664 0.350647 -0.585205 0.280334 0.675232 1441912664 0.350647 -0.585205 0.280334 0.675232 1441912664 0.350647 -0.585205 0.280334 0.675232 1441912664 0.349304 -0.588013 0.280151 0.673584 1441912664 0.349304 -0.588013 0.280151 0.673584 1441912664 0.349304 -0.588013 0.280151 0.673584 1441912664 0.349304 -0.588013 0.280151 0.673584 1441912664 0.349304 -0.588013 0.280151 0.673584 1441912664 0.349304 -0.588013 0.280151 0.673584 1441912664 0.347534 -0.586609 0.281860 0.674988 1441912664 0.347534 -0.586609 0.281860 0.674988 1441912664 0.347534 -0.586609 0.281860 0.674988 1441912664 0.347534 -0.586609 0.281860 0.674988 1441912664 0.347534 -0.586609 0.281860 0.674988 1441912664 0.347534 -0.586609 0.281860 0.674988 1441912664 0.340393 -0.589661 0.271973 0.679993 1441912664 0.340393 -0.589661 0.271973 0.679993 1441912664 0.340393 -0.589661 0.271973 0.679993 1441912664 0.340393 -0.589661 0.271973 0.679993 1441912664 0.340393 -0.589661 0.271973 0.679993 1441912664 0.334106 -0.593994 0.257141 0.685120 1441912664 0.334106 -0.593994 0.257141 0.685120 1441912664 0.334106 -0.593994 0.257141 0.685120 1441912664 0.334106 -0.593994 0.257141 0.685120 1441912664 0.334106 -0.593994 0.257141 0.685120 1441912664 0.334106 -0.593994 0.257141 0.685120 1441912664 0.329468 -0.598572 0.246643 0.687256 1441912664 0.329468 -0.598572 0.246643 0.687256 1441912664 0.329468 -0.598572 0.246643 0.687256 1441912664 0.329468 -0.598572 0.246643 0.687256 1441912664 0.329468 -0.598572 0.246643 0.687256 1441912664 0.329468 -0.598572 0.246643 0.687256 1441912664 0.325439 -0.602844 0.237793 0.688538 1441912664 0.325439 -0.602844 0.237793 0.688538 1441912664 0.325439 -0.602844 0.237793 0.688538 1441912665 0.325439 -0.602844 0.237793 0.688538 1441912665 0.325439 -0.602844 0.237793 0.688538 1441912665 0.325439 -0.602844 0.237793 0.688538 1441912665 0.325439 -0.602844 0.237793 0.688538 1441912665 0.318237 -0.607666 0.225525 0.691772 1441912665 0.318237 -0.607666 0.225525 0.691772 1441912665 0.318237 -0.607666 0.225525 0.691772 1441912665 0.318237 -0.607666 0.225525 0.691772 1441912665 0.318237 -0.607666 0.225525 0.691772 1441912665 0.318237 -0.607666 0.225525 0.691772 1441912665 0.314392 -0.611389 0.216248 0.693237 1441912665 0.314392 -0.611389 0.216248 0.693237 1441912665 0.314392 -0.611389 0.216248 0.693237 1441912665 0.314392 -0.611389 0.216248 0.693237 1441912665 0.314392 -0.611389 0.216248 0.693237 1441912665 0.314392 -0.611389 0.216248 0.693237 1441912665 0.314270 -0.613403 0.209534 0.693542 1441912665 0.314270 -0.613403 0.209534 0.693542 1441912665 0.314270 -0.613403 0.209534 0.693542 1441912665 0.314270 -0.613403 0.209534 0.693542 1441912665 0.314270 -0.613403 0.209534 0.693542 1441912665 0.314270 -0.613403 0.209534 0.693542 1441912665 0.311401 -0.613892 0.201538 0.696777 1441912665 0.311401 -0.613892 0.201538 0.696777 1441912665 0.311401 -0.613892 0.201538 0.696777 1441912665 0.311401 -0.613892 0.201538 0.696777 1441912665 0.311401 -0.613892 0.201538 0.696777 1441912665 0.311401 -0.613892 0.201538 0.696777 1441912665 0.311401 -0.613892 0.201538 0.696777 1441912665 0.306030 -0.615173 0.193542 0.700317 1441912665 0.306030 -0.615173 0.193542 0.700317 1441912665 0.306030 -0.615173 0.193542 0.700317 1441912665 0.306030 -0.615173 0.193542 0.700317 1441912665 0.306030 -0.615173 0.193542 0.700317 1441912665 0.306030 -0.615173 0.193542 0.700317 1441912665 0.294556 -0.618103 0.183044 0.705444 1441912665 0.294556 -0.618103 0.183044 0.705444 1441912665 0.294556 -0.618103 0.183044 0.705444 1441912665 0.294556 -0.618103 0.183044 0.705444 1441912665 0.294556 -0.618103 0.183044 0.705444 1441912665 0.294556 -0.618103 0.183044 0.705444 1441912665 0.290649 -0.617371 0.184509 0.707336 1441912665 0.290649 -0.617371 0.184509 0.707336 1441912665 0.290649 -0.617371 0.184509 0.707336 1441912665 0.290649 -0.617371 0.184509 0.707336 1441912665 0.290649 -0.617371 0.184509 0.707336 1441912665 0.290649 -0.617371 0.184509 0.707336 1441912665 0.290649 -0.617371 0.184509 0.707336 1441912665 0.295837 -0.613831 0.196167 0.705139 1441912665 0.295837 -0.613831 0.196167 0.705139 1441912665 0.295837 -0.613831 0.196167 0.705139 1441912665 0.295837 -0.613831 0.196167 0.705139 1441912665 0.295837 -0.613831 0.196167 0.705139 1441912665 0.295837 -0.613831 0.196167 0.705139 1441912665 0.299011 -0.611023 0.204773 0.703735 1441912665 0.299011 -0.611023 0.204773 0.703735 1441912665 0.299011 -0.611023 0.204773 0.703735 1441912665 0.299011 -0.611023 0.204773 0.703735 1441912665 0.299011 -0.611023 0.204773 0.703735 1441912665 0.302673 -0.607971 0.214172 0.702026 1441912665 0.302673 -0.607971 0.214172 0.702026 1441912665 0.302673 -0.607971 0.214172 0.702026 1441912665 0.302673 -0.607971 0.214172 0.702026 1441912665 0.302673 -0.607971 0.214172 0.702026 1441912665 0.302673 -0.607971 0.214172 0.702026 1441912665 0.306885 -0.606506 0.222534 0.698853 1441912665 0.306885 -0.606506 0.222534 0.698853 1441912665 0.306885 -0.606506 0.222534 0.698853 1441912665 0.306885 -0.606506 0.222534 0.698853 1441912665 0.306885 -0.606506 0.222534 0.698853 1441912665 0.306885 -0.606506 0.222534 0.698853 1441912665 0.306885 -0.606506 0.222534 0.698853 1441912665 0.310303 -0.605774 0.228943 0.695862 1441912665 0.310303 -0.605774 0.228943 0.695862 1441912665 0.310303 -0.605774 0.228943 0.695862 1441912665 0.310303 -0.605774 0.228943 0.695862 1441912665 0.310303 -0.605774 0.228943 0.695862 1441912665 0.310303 -0.605774 0.228943 0.695862 1441912665 0.313232 -0.604004 0.234497 0.694336 1441912665 0.313232 -0.604004 0.234497 0.694336 1441912665 0.313232 -0.604004 0.234497 0.694336 1441912665 0.313232 -0.604004 0.234497 0.694336 1441912665 0.313232 -0.604004 0.234497 0.694336 1441912665 0.313232 -0.604004 0.234497 0.694336 1441912665 0.320984 -0.599609 0.242798 0.691711 1441912665 0.320984 -0.599609 0.242798 0.691711 1441912665 0.320984 -0.599609 0.242798 0.691711 1441912665 0.320984 -0.599609 0.242798 0.691711 1441912665 0.320984 -0.599609 0.242798 0.691711 1441912665 0.320984 -0.599609 0.242798 0.691711 1441912665 0.320984 -0.599609 0.242798 0.691711 1441912665 0.331482 -0.594238 0.253113 0.687683 1441912665 0.331482 -0.594238 0.253113 0.687683 1441912665 0.331482 -0.594238 0.253113 0.687683 1441912665 0.331482 -0.594238 0.253113 0.687683 1441912665 0.331482 -0.594238 0.253113 0.687683 1441912665 0.331482 -0.594238 0.253113 0.687683 1441912665 0.331482 -0.594238 0.253113 0.687683 1441912665 0.344177 -0.588928 0.267090 0.680664 1441912665 0.344177 -0.588928 0.267090 0.680664 1441912665 0.344177 -0.588928 0.267090 0.680664 1441912665 0.344177 -0.588928 0.267090 0.680664 1441912665 0.344177 -0.588928 0.267090 0.680664 1441912665 0.358215 -0.583862 0.281433 0.671936 1441912665 0.358215 -0.583862 0.281433 0.671936 1441912665 0.358215 -0.583862 0.281433 0.671936 1441912665 0.358215 -0.583862 0.281433 0.671936 1441912665 0.358215 -0.583862 0.281433 0.671936 1441912665 0.358215 -0.583862 0.281433 0.671936 1441912665 0.363525 -0.583801 0.282776 0.668579 1441912665 0.363525 -0.583801 0.282776 0.668579 1441912665 0.363525 -0.583801 0.282776 0.668579 1441912665 0.363525 -0.583801 0.282776 0.668579 1441912666 0.359314 -0.587891 0.276672 0.669861 1441912666 0.359314 -0.587891 0.276672 0.669861 1441912666 0.359314 -0.587891 0.276672 0.669861 1441912666 0.359314 -0.587891 0.276672 0.669861 1441912666 0.359314 -0.587891 0.276672 0.669861 1441912666 0.359314 -0.587891 0.276672 0.669861 1441912666 0.355225 -0.587158 0.276184 0.672852 1441912666 0.355225 -0.587158 0.276184 0.672852 1441912666 0.355225 -0.587158 0.276184 0.672852 1441912666 0.355225 -0.587158 0.276184 0.672852 1441912666 0.355225 -0.587158 0.276184 0.672852 1441912666 0.355225 -0.587158 0.276184 0.672852 1441912666 0.355225 -0.587158 0.276184 0.672852 1441912666 0.350525 -0.586243 0.272278 0.677673 1441912666 0.350525 -0.586243 0.272278 0.677673 1441912666 0.350525 -0.586243 0.272278 0.677673 1441912666 0.350525 -0.586243 0.272278 0.677673 1441912666 0.350525 -0.586243 0.272278 0.677673 1441912666 0.344421 -0.591248 0.259888 0.681335 1441912666 0.344421 -0.591248 0.259888 0.681335 1441912666 0.344421 -0.591248 0.259888 0.681335 1441912666 0.344421 -0.591248 0.259888 0.681335 1441912666 0.344421 -0.591248 0.259888 0.681335 1441912666 0.344421 -0.591248 0.259888 0.681335 1441912666 0.344421 -0.591248 0.259888 0.681335 1441912666 0.340149 -0.596924 0.248352 0.682861 1441912666 0.340149 -0.596924 0.248352 0.682861 1441912666 0.340149 -0.596924 0.248352 0.682861 1441912666 0.340149 -0.596924 0.248352 0.682861 1441912666 0.340149 -0.596924 0.248352 0.682861 1441912666 0.340149 -0.596924 0.248352 0.682861 1441912666 0.340149 -0.596924 0.248352 0.682861 1441912666 0.333374 -0.601257 0.237000 0.686401 1441912666 0.333374 -0.601257 0.237000 0.686401 1441912666 0.333374 -0.601257 0.237000 0.686401 1441912666 0.333374 -0.601257 0.237000 0.686401 1441912666 0.333374 -0.601257 0.237000 0.686401 1441912666 0.333374 -0.601257 0.237000 0.686401 1441912666 0.324951 -0.605103 0.225952 0.690735 1441912666 0.324951 -0.605103 0.225952 0.690735 1441912666 0.324951 -0.605103 0.225952 0.690735 1441912666 0.324951 -0.605103 0.225952 0.690735 1441912666 0.324951 -0.605103 0.225952 0.690735 1441912666 0.318054 -0.609314 0.215088 0.693726 1441912666 0.318054 -0.609314 0.215088 0.693726 1441912666 0.318054 -0.609314 0.215088 0.693726 1441912666 0.318054 -0.609314 0.215088 0.693726 1441912666 0.318054 -0.609314 0.215088 0.693726 1441912666 0.318054 -0.609314 0.215088 0.693726 1441912666 0.318054 -0.609314 0.215088 0.693726 1441912666 0.316223 -0.611328 0.207642 0.695068 1441912666 0.316223 -0.611328 0.207642 0.695068 1441912666 0.316223 -0.611328 0.207642 0.695068 1441912666 0.316223 -0.611328 0.207642 0.695068 1441912666 0.316223 -0.611328 0.207642 0.695068 1441912666 0.316223 -0.611328 0.207642 0.695068 1441912666 0.315369 -0.613159 0.200806 0.695862 1441912666 0.315369 -0.613159 0.200806 0.695862 1441912666 0.315369 -0.613159 0.200806 0.695862 1441912666 0.315369 -0.613159 0.200806 0.695862 1441912666 0.315369 -0.613159 0.200806 0.695862 1441912666 0.315369 -0.613159 0.200806 0.695862 1441912666 0.315369 -0.613159 0.200806 0.695862 1441912666 0.309387 -0.616821 0.190979 0.698059 1441912666 0.309387 -0.616821 0.190979 0.698059 1441912666 0.309387 -0.616821 0.190979 0.698059 1441912666 0.309387 -0.616821 0.190979 0.698059 1441912666 0.309387 -0.616821 0.190979 0.698059 1441912666 0.309387 -0.616821 0.190979 0.698059 1441912666 0.296021 -0.621155 0.176697 0.703735 1441912666 0.296021 -0.621155 0.176697 0.703735 1441912666 0.296021 -0.621155 0.176697 0.703735 1441912666 0.296021 -0.621155 0.176697 0.703735 1441912666 0.296021 -0.621155 0.176697 0.703735 1441912666 0.289978 -0.622986 0.172974 0.705566 1441912666 0.289978 -0.622986 0.172974 0.705566 1441912666 0.289978 -0.622986 0.172974 0.705566 1441912666 0.289978 -0.622986 0.172974 0.705566 1441912666 0.289978 -0.622986 0.172974 0.705566 1441912666 0.289978 -0.622986 0.172974 0.705566 1441912666 0.289978 -0.622986 0.172974 0.705566 1441912666 0.292969 -0.621704 0.180908 0.703491 1441912666 0.292969 -0.621704 0.180908 0.703491 1441912666 0.292969 -0.621704 0.180908 0.703491 1441912666 0.297729 -0.618652 0.190491 0.701660 1441912666 0.297729 -0.618652 0.190491 0.701660 1441912666 0.297729 -0.618652 0.190491 0.701660 1441912666 0.297729 -0.618652 0.190491 0.701660 1441912666 0.297729 -0.618652 0.190491 0.701660 1441912666 0.297729 -0.618652 0.190491 0.701660 1441912666 0.301697 -0.615112 0.197205 0.701233 1441912666 0.301697 -0.615112 0.197205 0.701233 1441912666 0.301697 -0.615112 0.197205 0.701233 1441912666 0.301697 -0.615112 0.197205 0.701233 1441912666 0.301697 -0.615112 0.197205 0.701233 1441912666 0.301697 -0.615112 0.197205 0.701233 1441912666 0.301697 -0.615112 0.197205 0.701233 1441912666 0.303955 -0.612671 0.202454 0.700867 1441912666 0.303955 -0.612671 0.202454 0.700867 1441912666 
0.277527 -0.297974 0.392090 0.824829 1441912669 0.277527 -0.297974 0.392090 0.824829 1441912669 0.277527 -0.297974 0.392090 0.824829 1441912669 0.277527 -0.297974 0.392090 0.824829 1441912669 0.217896 -0.265320 0.411926 0.843994 1441912669 0.217896 -0.265320 0.411926 0.843994 1441912669 0.217896 -0.265320 0.411926 0.843994 1441912669 0.217896 -0.265320 0.411926 0.843994 1441912669 0.217896 -0.265320 0.411926 0.843994 1441912669 0.217896 -0.265320 0.411926 0.843994 1441912669 0.217896 -0.265320 0.411926 0.843994 1441912669 0.150635 -0.230530 0.413330 0.867920 1441912669 0.150635 -0.230530 0.413330 0.867920 1441912669 0.150635 -0.230530 0.413330 0.867920 1441912669 0.150635 -0.230530 0.413330 0.867920 1441912669 0.150635 -0.230530 0.413330 0.867920 1441912669 0.150635 -0.230530 0.413330 0.867920 1441912669 0.077026 -0.195068 0.409058 0.888000 1441912669 0.077026 -0.195068 0.409058 0.888000 1441912669 0.077026 -0.195068 0.409058 0.888000 1441912669 0.077026 -0.195068 0.409058 0.888000 1441912669 0.077026 -0.195068 0.409058 0.888000 1441912669 -0.010193 -0.162354 0.405090 0.899658 1441912669 -0.010193 -0.162354 0.405090 0.899658 1441912669 -0.010193 -0.162354 0.405090 0.899658 1441912669 -0.010193 -0.162354 0.405090 0.899658 1441912669 -0.098877 -0.138062 0.356201 0.918823 1441912669 -0.098877 -0.138062 0.356201 0.918823 1441912669 -0.098877 -0.138062 0.356201 0.918823 1441912669 -0.098877 -0.138062 0.356201 0.918823 1441912669 -0.098877 -0.138062 0.356201 0.918823 1441912669 -0.098877 -0.138062 0.356201 0.918823 1441912669 -0.098877 -0.138062 0.356201 0.918823 1441912669 -0.163757 -0.133423 0.257996 0.942749 1441912669 -0.163757 -0.133423 0.257996 0.942749 1441912669 -0.163757 -0.133423 0.257996 0.942749 1441912669 -0.163757 -0.133423 0.257996 0.942749 1441912669 -0.163757 -0.133423 0.257996 0.942749 1441912669 -0.163757 -0.133423 0.257996 0.942749 1441912669 -0.181702 -0.148315 0.232117 0.943970 1441912669 -0.181702 -0.148315 0.232117 0.943970 1441912669 -0.181702 -0.148315 0.232117 0.943970 1441912669 -0.181702 -0.148315 0.232117 0.943970 1441912669 -0.181702 -0.148315 0.232117 0.943970 1441912669 -0.181702 -0.148315 0.232117 0.943970 1441912669 -0.165588 -0.167297 0.296631 0.925476 1441912669 -0.165588 -0.167297 0.296631 0.925476 1441912669 -0.165588 -0.167297 0.296631 0.925476 1441912669 -0.165588 -0.167297 0.296631 0.925476 1441912669 -0.165588 -0.167297 0.296631 0.925476 1441912669 -0.165588 -0.167297 0.296631 0.925476 1441912669 -0.137390 -0.161255 0.318176 0.924011 1441912669 -0.137390 -0.161255 0.318176 0.924011 1441912669 -0.137390 -0.161255 0.318176 0.924011 1441912669 -0.137390 -0.161255 0.318176 0.924011 1441912669 -0.137390 -0.161255 0.318176 0.924011 1441912669 -0.137390 -0.161255 0.318176 0.924011 1441912669 -0.097473 -0.167175 0.344116 0.918762 1441912669 -0.097473 -0.167175 0.344116 0.918762 1441912669 -0.097473 -0.167175 0.344116 0.918762 1441912669 -0.097473 -0.167175 0.344116 0.918762 1441912669 -0.097473 -0.167175 0.344116 0.918762 1441912669 -0.097473 -0.167175 0.344116 0.918762 1441912669 -0.041260 -0.179626 0.374756 0.908569 1441912669 -0.041260 -0.179626 0.374756 0.908569 1441912669 -0.041260 -0.179626 0.374756 0.908569 1441912669 -0.041260 -0.179626 0.374756 0.908569 1441912669 -0.041260 -0.179626 0.374756 0.908569 1441912669 -0.041260 -0.179626 0.374756 0.908569 1441912669 0.030029 -0.197632 0.397034 0.895752 1441912669 0.030029 -0.197632 0.397034 0.895752 1441912669 0.030029 -0.197632 0.397034 0.895752 1441912669 0.030029 -0.197632 0.397034 0.895752 1441912669 0.030029 -0.197632 0.397034 0.895752 1441912669 0.030029 -0.197632 0.397034 0.895752 1441912669 0.030029 -0.197632 0.397034 0.895752 1441912669 0.106506 -0.219177 0.401306 0.882874 1441912669 0.106506 -0.219177 0.401306 0.882874 1441912669 0.106506 -0.219177 0.401306 0.882874 1441912669 0.106506 -0.219177 0.401306 0.882874 1441912669 0.106506 -0.219177 0.401306 0.882874 1441912669 0.106506 -0.219177 0.401306 0.882874 1441912669 0.183716 -0.257996 0.386780 0.866028 1441912669 0.183716 -0.257996 0.386780 0.866028 1441912669 0.183716 -0.257996 0.386780 0.866028 1441912669 0.183716 -0.257996 0.386780 0.866028 1441912669 0.183716 -0.257996 0.386780 0.866028 1441912669 0.183716 -0.257996 0.386780 0.866028 1441912669 0.268433 -0.304810 0.370605 0.835266 1441912669 0.268433 -0.304810 0.370605 0.835266 1441912669 0.268433 -0.304810 0.370605 0.835266 1441912669 0.268433 -0.304810 0.370605 0.835266 1441912669 0.268433 -0.304810 0.370605 0.835266 1441912669 0.268433 -0.304810 0.370605 0.835266 1441912669 0.268433 -0.304810 0.370605 0.835266 1441912669 0.360596 -0.338501 0.351379 0.794922 1441912669 0.360596 -0.338501 0.351379 0.794922 1441912669 0.360596 -0.338501 0.351379 0.794922 1441912669 0.360596 -0.338501 0.351379 0.794922 1441912669 0.448608 -0.349976 0.335205 0.750916 1441912670 0.448608 -0.349976 0.335205 0.750916 1441912670 0.448608 -0.349976 0.335205 0.750916 1441912670 0.448608 -0.349976 0.335205 0.750916 1441912670 0.448608 -0.349976 0.335205 0.750916 1441912670 0.448608 -0.349976 0.335205 0.750916 1441912670 0.504089 -0.334656 0.342468 0.718689 1441912670 0.504089 -0.334656 0.342468 0.718689 1441912670 0.504089 -0.334656 0.342468 0.718689 1441912670 0.504089 -0.334656 0.342468 0.718689 1441912670 0.504089 -0.334656 0.342468 0.718689 1441912670 0.505066 -0.322021 0.333252 0.728027 1441912670 0.505066 -0.322021 0.333252 0.728027 1441912670 0.505066 -0.322021 0.333252 0.728027 1441912670 0.505066 -0.322021 0.333252 0.728027 1441912670 0.505066 -0.322021 0.333252 0.728027 1441912670 0.505066 -0.322021 0.333252 0.728027 1441912670 0.480957 -0.307556 0.327759 0.752747 1441912670 0.480957 -0.307556 0.327759 0.752747 1441912670 0.480957 -0.307556 0.327759 0.752747 1441912670 0.480957 -0.307556 0.327759 0.752747 1441912670 0.480957 -0.307556 0.327759 0.752747 1441912670 0.480957 -0.307556 0.327759 0.752747 1441912670 0.445801 -0.287598 0.342163 0.775513 1441912670 0.445801 -0.287598 0.342163 0.775513 1441912670 0.445801 -0.287598 0.342163 0.775513 1441912670 0.445801 -0.287598 0.342163 0.775513 1441912670 0.445801 -0.287598 0.342163 0.775513 1441912670 0.445801 -0.287598 0.342163 0.775513 1441912670 0.390137 -0.269348 0.377319 0.795471 1441912670 0.390137 -0.269348 0.377319 0.795471 1441912670 0.390137 -0.269348 0.377319 0.795471 1441912670 0.390137 -0.269348 0.377319 0.795471 1441912670 0.390137 -0.269348 0.377319 0.795471 1441912670 0.390137 -0.269348 0.377319 0.795471 1441912670 0.321472 -0.252686 0.409180 0.815674 1441912670 0.321472 -0.252686 0.409180 0.815674 1441912670 0.321472 -0.252686 0.409180 0.815674 1441912670 0.321472 -0.252686 0.409180 0.815674 1441912670 0.321472 -0.252686 0.409180 0.815674 1441912670 0.321472 -0.252686 0.409180 0.815674 1441912670 0.321472 -0.252686 0.409180 0.815674 1441912670 0.247131 -0.236816 0.425781 0.837524 1441912670 0.247131 -0.236816 0.425781 0.837524 1441912670 0.247131 -0.236816 0.425781 0.837524 1441912670 0.247131 -0.236816 0.425781 0.837524 1441912670 0.173645 -0.215820 0.433594 0.857422 1441912670 0.173645 -0.215820 0.433594 0.857422 1441912670 0.173645 -0.215820 0.433594 0.857422 1441912670 0.173645 -0.215820 0.433594 0.857422 1441912670 0.173645 -0.215820 0.433594 0.857422 1441912670 0.173645 -0.215820 0.433594 0.857422 1441912670 0.095398 -0.189209 0.436768 0.874207 1441912670 0.095398 -0.189209 0.436768 0.874207 1441912670 0.095398 -0.189209 0.436768 0.874207 1441912670 0.095398 -0.189209 0.436768 0.874207 1441912670 0.095398 -0.189209 0.436768 0.874207 1441912670 0.095398 -0.189209 0.436768 0.874207 1441912670 0.095398 -0.189209 0.436768 0.874207 1441912670 0.010742 -0.164856 0.420105 0.892273 1441912670 0.010742 -0.164856 0.420105 0.892273 1441912670 0.010742 -0.164856 0.420105 0.892273 1441912670 0.010742 -0.164856 0.420105 0.892273 1441912670 0.010742 -0.164856 0.420105 0.892273 1441912670 -0.068787 -0.152405 0.367981 0.914612 1441912670 -0.068787 -0.152405 0.367981 0.914612 1441912670 -0.068787 -0.152405 0.367981 0.914612 1441912670 -0.068787 -0.152405 0.367981 0.914612 1441912670 -0.068787 -0.152405 0.367981 0.914612 1441912670 -0.068787 -0.152405 0.367981 0.914612 1441912670 -0.136902 -0.149292 0.313721 0.927612 1441912670 -0.136902 -0.149292 0.313721 0.927612 1441912670 -0.136902 -0.149292 0.313721 0.927612 1441912670 -0.136902 -0.149292 0.313721 0.927612 1441912670 -0.136902 -0.149292 0.313721 0.927612 1441912670 -0.136902 -0.149292 0.313721 0.927612 1441912670 -0.177612 -0.157776 0.274475 0.931763 1441912670 -0.177612 -0.157776 0.274475 0.931763 1441912670 -0.177612 -0.157776 0.274475 0.931763 1441912670 -0.177612 -0.157776 0.274475 0.931763 1441912670 -0.177612 -0.157776 0.274475 0.931763 1441912670 -0.174988 -0.176270 0.307800 0.918396 1441912670 -0.174988 -0.176270 0.307800 0.918396 1441912670 -0.174988 -0.176270 0.307800 0.918396 1441912670 -0.174988 -0.176270 0.307800 0.918396 1441912670 -0.174988 -0.176270 0.307800 0.918396 1441912670 -0.174988 -0.176270 0.307800 0.918396 1441912670 -0.174988 -0.176270 0.307800 0.918396 1441912670 -0.152161 -0.179077 0.348145 0.907471 1441912670 -0.152161 -0.179077 0.348145 0.907471 1441912670 -0.152161 -0.179077 0.348145 0.907471 1441912670 -0.152161 -0.179077 0.348145 0.907471 1441912670 -0.152161 -0.179077 0.348145 0.907471 1441912670 -0.152161 -0.179077 0.348145 0.907471 1441912670 -0.118652 -0.182495 0.363159 0.905884 1441912670 -0.118652 -0.182495 0.363159 0.905884 1441912670 -0.118652 -0.182495 0.363159 0.905884 1441912670 -0.118652 -0.182495 0.363159 0.905884 1441912670 -0.118652 -0.182495 0.363159 0.905884 1441912670 -0.118652 -0.182495 0.363159 0.905884 1441912670 -0.118652 -0.182495 0.363159 0.905884 1441912670 -0.068665 -0.189636 0.375183 0.904724 1441912670 -0.068665 -0.189636 0.375183 0.904724 1441912670 -0.068665 -0.189636 0.375183 0.904724 1441912670 -0.068665 -0.189636 0.375183 0.904724 1441912670 -0.068665 -0.189636 0.375183 0.904724 1441912670 -0.068665 -0.189636 0.375183 0.904724 1441912670 -0.008667 -0.197632 0.398743 0.895447 1441912670 -0.008667 -0.197632 0.398743 0.895447 1441912671 -0.008667 -0.197632 0.398743 0.895447 1441912671 -0.008667 -0.197632 0.398743 0.895447 1441912671 0.058899 -0.210144 0.399963 0.890137 1441912671 0.058899 -0.210144 0.399963 0.890137 1441912671 0.058899 -0.210144 0.399963 0.890137 1441912671 0.058899 -0.210144 0.399963 0.890137 1441912671 0.058899 -0.210144 0.399963 0.890137 1441912671 0.058899 -0.210144 0.399963 0.890137 1441912671 0.129517 -0.230713 0.393616 0.880310 1441912671 0.129517 -0.230713 0.393616 0.880310 1441912671 0.129517 -0.230713 0.393616 0.880310 1441912671 0.129517 -0.230713 0.393616 0.880310 1441912671 0.129517 -0.230713 0.393616 0.880310 1441912671 0.129517 -0.230713 0.393616 0.880310 1441912671 0.129517 -0.230713 0.393616 0.880310 1441912671 0.204529 -0.257446 0.381409 0.863892 1441912671 0.204529 -0.257446 0.381409 0.863892 1441912671 0.204529 -0.257446 0.381409 0.863892 1441912671 0.204529 -0.257446 0.381409 0.863892 1441912671 0.204529 -0.257446 0.381409 0.863892 1441912671 0.204529 -0.257446 0.381409 0.863892 1441912671 0.280884 -0.284180 0.371521 0.838013 1441912671 0.280884 -0.284180 0.371521 0.838013 1441912671 0.280884 -0.284180 0.371521 0.838013 1441912671 0.280884 -0.284180 0.371521 0.838013 1441912671 0.358093 -0.321411 0.323792 0.814575 1441912671 0.358093 -0.321411 0.323792 0.814575 1441912671 0.358093 -0.321411 0.323792 0.814575 1441912671 0.358093 -0.321411 0.323792 0.814575 1441912671 0.448792 -0.349792 0.284851 0.771362 1441912671 0.448792 -0.349792 0.284851 0.771362 1441912671 0.448792 -0.349792 0.284851 0.771362 1441912671 0.448792 -0.349792 0.284851 0.771362 1441912671 0.448792 -0.349792 0.284851 0.771362 1441912671 0.448792 -0.349792 0.284851 0.771362 1441912671 0.509766 -0.355774 0.297546 0.724548 1441912671 0.509766 -0.355774 0.297546 0.724548 1441912671 0.509766 -0.355774 0.297546 0.724548 1441912671 0.509766 -0.355774 0.297546 0.724548 1441912671 0.509766 -0.355774 0.297546 0.724548 1441912671 0.509766 -0.355774 0.297546 0.724548 1441912671 0.509766 -0.355774 0.297546 0.724548 1441912671 0.528442 -0.355164 0.299133 0.710632 1441912671 0.528442 -0.355164 0.299133 0.710632 1441912671 0.528442 -0.355164 0.299133 0.710632 1441912671 0.528442 -0.355164 0.299133 0.710632 1441912671 0.528442 -0.355164 0.299133 0.710632 1441912671 0.528442 -0.355164 0.299133 0.710632 1441912671 0.514526 -0.341919 0.317932 0.719177 1441912671 0.514526 -0.341919 0.317932 0.719177 1441912671 0.514526 -0.341919 0.317932 0.719177 1441912671 0.514526 -0.341919 0.317932 0.719177 1441912671 0.514526 -0.341919 0.317932 0.719177 1441912671 0.514526 -0.341919 0.317932 0.719177 1441912671 0.478699 -0.322449 0.340332 0.742310 1441912671 0.478699 -0.322449 0.340332 0.742310 1441912671 0.478699 -0.322449 0.340332 0.742310 1441912671 0.478699 -0.322449 0.340332 0.742310 1441912671 0.478699 -0.322449 0.340332 0.742310 1441912671 0.478699 -0.322449 0.340332 0.742310 1441912671 0.423279 -0.308533 0.361328 0.771362 1441912671 0.423279 -0.308533 0.361328 0.771362 1441912671 0.423279 -0.308533 0.361328 0.771362 1441912671 0.423279 -0.308533 0.361328 0.771362 1441912671 0.423279 -0.308533 0.361328 0.771362 1441912671 0.423279 -0.308533 0.361328 0.771362 1441912671 0.362610 -0.291687 0.380615 0.799072 1441912671 0.362610 -0.291687 0.380615 0.799072 1441912671 0.362610 -0.291687 0.380615 0.799072 1441912671 0.362610 -0.291687 0.380615 0.799072 1441912671 0.362610 -0.291687 0.380615 0.799072 1441912671 0.362610 -0.291687 0.380615 0.799072 1441912671 0.362610 -0.291687 0.380615 0.799072 1441912671 0.296387 -0.260620 0.410522 0.821960 1441912671 0.296387 -0.260620 0.410522 0.821960 1441912671 0.296387 -0.260620 0.410522 0.821960 1441912671 0.296387 -0.260620 0.410522 0.821960 1441912671 0.296387 -0.260620 0.410522 0.821960 1441912671 0.296387 -0.260620 0.410522 0.821960 1441912671 0.225037 -0.233215 0.423706 0.845825 1441912671 0.225037 -0.233215 0.423706 0.845825 1441912671 0.225037 -0.233215 0.423706 0.845825 1441912671 0.225037 -0.233215 0.423706 0.845825 1441912671 0.225037 -0.233215 0.423706 0.845825 1441912671 0.152344 -0.208923 0.417908 0.870850 1441912671 0.152344 -0.208923 0.417908 0.870850 1441912671 0.152344 -0.208923 0.417908 0.870850 1441912671 0.152344 -0.208923 0.417908 0.870850 1441912671 0.152344 -0.208923 0.417908 0.870850 1441912671 0.152344 -0.208923 0.417908 0.870850 1441912671 0.152344 -0.208923 0.417908 0.870850 1441912671 0.067139 -0.183167 0.400940 0.895081 1441912671 0.067139 -0.183167 0.400940 0.895081 1441912671 0.067139 -0.183167 0.400940 0.895081 1441912671 0.067139 -0.183167 0.400940 0.895081 1441912671 0.067139 -0.183167 0.400940 0.895081 1441912671 0.067139 -0.183167 0.400940 0.895081 1441912671 -0.018738 -0.163513 0.377563 0.911194 1441912671 -0.018738 -0.163513 0.377563 0.911194 1441912671 -0.018738 -0.163513 0.377563 0.911194 1441912671 -0.018738 -0.163513 0.377563 0.911194 1441912671 -0.097351 -0.156555 0.362122 0.913696 1441912671 -0.097351 -0.156555 0.362122 0.913696 1441912671 -0.097351 -0.156555 0.362122 0.913696 1441912672 -0.097351 -0.156555 0.362122 0.913696 1441912672 -0.097351 -0.156555 0.362122 0.913696 1441912672 -0.097351 -0.156555 0.362122 0.913696 1441912672 -0.097351 -0.156555 0.362122 0.913696 1441912672 -0.155457 -0.165588 0.341431 0.911987 1441912672 -0.155457 -0.165588 0.341431 0.911987 1441912672 -0.155457 -0.165588 0.341431 0.911987 1441912672 -0.155457 -0.165588 0.341431 0.911987 1441912672 -0.155457 -0.165588 0.341431 0.911987 1441912672 -0.155457 -0.165588 0.341431 0.911987 1441912672 -0.170898 -0.181458 0.337036 0.907837 1441912672 -0.170898 -0.181458 0.337036 0.907837 1441912672 -0.170898 -0.181458 0.337036 0.907837 1441912672 -0.170898 -0.181458 0.337036 0.907837 1441912672 -0.170898 -0.181458 0.337036 0.907837 1441912672 -0.153442 -0.192932 0.359985 0.899780 1441912672 -0.153442 -0.192932 0.359985 0.899780 1441912672 -0.153442 -0.192932 0.359985 0.899780 1441912672 -0.153442 -0.192932 0.359985 0.899780 1441912672 -0.153442 -0.192932 0.359985 0.899780 1441912672 -0.153442 -0.192932 0.359985 0.899780 1441912672 -0.122803 -0.188477 0.362305 0.904480 1441912672 -0.122803 -0.188477 0.362305 0.904480 1441912672 -0.122803 -0.188477 0.362305 0.904480 1441912672 -0.122803 -0.188477 0.362305 0.904480 1441912672 -0.122803 -0.188477 0.362305 0.904480 1441912672 -0.122803 -0.188477 0.362305 0.904480 1441912672 -0.007263 -0.210938 0.402710 0.890625 1441912672 -0.007263 -0.210938 0.402710 0.890625 1441912672 -0.007263 -0.210938 0.402710 0.890625 1441912672 -0.007263 -0.210938 0.402710 0.890625 1441912672 -0.007263 -0.210938 0.402710 0.890625 1441912672 0.058716 -0.231384 0.430481 0.870422 1441912672 0.058716 -0.231384 0.430481 0.870422 1441912672 0.058716 -0.231384 0.430481 0.870422 1441912672 0.058716 -0.231384 0.430481 0.870422 1441912672 0.058716 -0.231384 0.430481 0.870422 1441912672 0.058716 -0.231384 0.430481 0.870422 1441912672 0.112061 -0.249329 0.417053 0.866760 1441912672 0.112061 -0.249329 0.417053 0.866760 1441912672 0.112061 -0.249329 0.417053 0.866760 1441912672 0.112061 -0.249329 0.417053 0.866760 1441912672 0.112061 -0.249329 0.417053 0.866760 1441912672 0.179443 -0.273315 0.400085 0.856140 1441912672 0.179443 -0.273315 0.400085 0.856140 1441912672 0.179443 -0.273315 0.400085 0.856140 1441912672 0.179443 -0.273315 0.400085 0.856140 1441912672 0.179443 -0.273315 0.400085 0.856140 1441912672 0.252014 -0.300110 0.394775 0.830994 1441912672 0.252014 -0.300110 0.394775 0.830994 1441912672 0.252014 -0.300110 0.394775 0.830994 1441912672 0.252014 -0.300110 0.394775 0.830994 1441912672 0.252014 -0.300110 0.394775 0.830994 1441912672 0.252014 -0.300110 0.394775 0.830994 1441912672 0.335571 -0.319519 0.383362 0.798950 1441912672 0.335571 -0.319519 0.383362 0.798950 1441912672 0.335571 -0.319519 0.383362 0.798950 1441912672 0.335571 -0.319519 0.383362 0.798950 1441912672 0.335571 -0.319519 0.383362 0.798950 1441912672 0.335571 -0.319519 0.383362 0.798950 1441912672 0.335571 -0.319519 0.383362 0.798950 1441912672 0.417725 -0.330688 0.355652 0.767822 1441912672 0.417725 -0.330688 0.355652 0.767822 1441912672 0.417725 -0.330688 0.355652 0.767822 1441912672 0.473877 -0.340454 0.327942 0.742920 1441912672 0.473877 -0.340454 0.327942 0.742920 1441912672 0.473877 -0.340454 0.327942 0.742920 1441912672 0.473877 -0.340454 0.327942 0.742920 1441912672 0.473877 -0.340454 0.327942 0.742920 1441912672 0.487244 -0.328552 0.342590 0.732971 1441912672 0.487244 -0.328552 0.342590 0.732971 1441912672 0.487244 -0.328552 0.342590 0.732971 1441912672 0.449890 -0.300720 0.372131 0.754089 1441912672 0.449890 -0.300720 0.372131 0.754089 1441912672 0.449890 -0.300720 0.372131 0.754089 1441912672 0.449890 -0.300720 0.372131 0.754089 1441912672 0.449890 -0.300720 0.372131 0.754089 1441912672 0.449890 -0.300720 0.372131 0.754089 1441912672 0.449890 -0.300720 0.372131 0.754089 1441912672 0.398499 -0.286743 0.383118 0.782349 1441912672 0.398499 -0.286743 0.383118 0.782349 1441912672 0.398499 -0.286743 0.383118 0.782349 1441912672 0.398499 -0.286743 0.383118 0.782349 1441912672 0.398499 -0.286743 0.383118 0.782349 1441912672 0.398499 -0.286743 0.383118 0.782349 1441912672 0.344910 -0.279480 0.391968 0.805725 1441912672 0.344910 -0.279480 0.391968 0.805725 1441912672 0.288208 -0.266968 0.407288 0.824463 1441912672 0.288208 -0.266968 0.407288 0.824463 1441912672 0.288208 -0.266968 0.407288 0.824463 1441912672 0.288208 -0.266968 0.407288 0.824463 1441912672 0.288208 -0.266968 0.407288 0.824463 1441912673 0.288208 -0.266968 0.407288 0.824463 1441912673 0.288208 -0.266968 0.407288 0.824463 1441912673 0.229675 -0.248230 0.430847 0.836609 1441912673 0.229675 -0.248230 0.430847 0.836609 1441912673 0.229675 -0.248230 0.430847 0.836609 1441912673 0.229675 -0.248230 0.430847 0.836609 1441912673 0.229675 -0.248230 0.430847 0.836609 1441912673 0.229675 -0.248230 0.430847 0.836609 1441912673 0.165833 -0.218445 0.450623 0.849487 1441912673 0.165833 -0.218445 0.450623 0.849487 1441912673 0.165833 -0.218445 0.450623 0.849487 1441912673 0.165833 -0.218445 0.450623 0.849487 1441912673 0.165833 -0.218445 0.450623 0.849487 1441912673 0.090027 -0.186401 0.458374 0.864258 1441912673 0.090027 -0.186401 0.458374 0.864258 1441912673 0.090027 -0.186401 0.458374 0.864258 1441912673 0.090027 -0.186401 0.458374 0.864258 1441912673 0.090027 -0.186401 0.458374 0.864258 1441912673 0.008301 -0.161316 0.437622 0.884460 1441912673 0.008301 -0.161316 0.437622 0.884460 1441912673 0.008301 -0.161316 0.437622 0.884460 1441912673 0.008301 -0.161316 0.437622 0.884460 1441912673 0.008301 -0.161316 0.437622 0.884460 1441912673 0.008301 -0.161316 0.437622 0.884460 1441912673 -0.084595 -0.142456 0.376160 0.911560 1441912673 -0.084595 -0.142456 0.376160 0.911560 1441912673 -0.084595 -0.142456 0.376160 0.911560 1441912673 -0.084595 -0.142456 0.376160 0.911560 1441912673 -0.084595 -0.142456 0.376160 0.911560 1441912673 -0.084595 -0.142456 0.376160 0.911560 1441912673 -0.162964 -0.133972 0.279358 0.936707 1441912673 -0.162964 -0.133972 0.279358 0.936707 1441912673 -0.162964 -0.133972 0.279358 0.936707 1441912673 -0.162964 -0.133972 0.279358 0.936707 1441912673 -0.206116 -0.160278 0.237671 0.935547 1441912673 -0.206116 -0.160278 0.237671 0.935547 1441912673 -0.206116 -0.160278 0.237671 0.935547 1441912673 -0.206116 -0.160278 0.237671 0.935547 1441912673 -0.206116 -0.160278 0.237671 0.935547 1441912673 -0.193848 -0.197388 0.301453 0.912415 1441912673 -0.193848 -0.197388 0.301453 0.912415 1441912673 -0.193848 -0.197388 0.301453 0.912415 1441912673 -0.193848 -0.197388 0.301453 0.912415 1441912673 -0.193848 -0.197388 0.301453 0.912415 1441912673 -0.193848 -0.197388 0.301453 0.912415 1441912673 -0.193848 -0.197388 0.301453 0.912415 1441912673 -0.193176 -0.192688 0.279175 0.920654 1441912673 -0.193176 -0.192688 0.279175 0.920654 1441912673 -0.193176 -0.192688 0.279175 0.920654 1441912673 -0.193176 -0.192688 0.279175 0.920654 1441912673 -0.193176 -0.192688 0.279175 0.920654 1441912673 -0.173035 -0.186401 0.279541 0.925842 1441912673 -0.173035 -0.186401 0.279541 0.925842 1441912673 -0.173035 -0.186401 0.279541 0.925842 1441912673 -0.173035 -0.186401 0.279541 0.925842 1441912673 -0.173035 -0.186401 0.279541 0.925842 1441912673 -0.173035 -0.186401 0.279541 0.925842 1441912673 -0.137390 -0.195435 0.343567 0.908203 1441912673 -0.137390 -0.195435 0.343567 0.908203 1441912673 -0.137390 -0.195435 0.343567 0.908203 1441912673 -0.137390 -0.195435 0.343567 0.908203 1441912673 -0.137390 -0.195435 0.343567 0.908203 1441912673 -0.137390 -0.195435 0.343567 0.908203 1441912673 -0.075317 -0.214355 0.399414 0.888123 1441912673 -0.075317 -0.214355 0.399414 0.888123 1441912673 -0.075317 -0.214355 0.399414 0.888123 1441912673 -0.075317 -0.214355 0.399414 0.888123 1441912673 -0.075317 -0.214355 0.399414 0.888123 1441912673 -0.075317 -0.214355 0.399414 0.888123 1441912673 -0.075317 -0.214355 0.399414 0.888123 1441912673 -0.001709 -0.235291 0.437134 0.868042 1441912673 -0.001709 -0.235291 0.437134 0.868042 1441912673 -0.001709 -0.235291 0.437134 0.868042 1441912673 -0.001709 -0.235291 0.437134 0.868042 1441912673 -0.001709 -0.235291 0.437134 0.868042 1441912673 -0.001709 -0.235291 0.437134 0.868042 1441912673 -0.001709 -0.235291 0.437134 0.868042 1441912673 0.070007 -0.254456 0.447327 0.854492 1441912673 0.070007 -0.254456 0.447327 0.854492 1441912673 0.070007 -0.254456 0.447327 0.854492 1441912673 0.070007 -0.254456 0.447327 0.854492 1441912673 0.070007 -0.254456 0.447327 0.854492 1441912673 0.070007 -0.254456 0.447327 0.854492 1441912673 0.139648 -0.279053 0.437561 0.843262 1441912673 0.139648 -0.279053 0.437561 0.843262 1441912673 0.139648 -0.279053 0.437561 0.843262 1441912673 0.139648 -0.279053 0.437561 0.843262 1441912673 0.211609 -0.305054 0.422852 0.826599 1441912673 0.211609 -0.305054 0.422852 0.826599 1441912673 0.211609 -0.305054 0.422852 0.826599 1441912673 0.211609 -0.305054 0.422852 0.826599 1441912673 0.211609 -0.305054 0.422852 0.826599 1441912673 0.211609 -0.305054 0.422852 0.826599 1441912673 0.285156 -0.325745 0.411194 0.802124 1441912673 0.285156 -0.325745 0.411194 0.802124 1441912673 0.285156 -0.325745 0.411194 0.802124 1441912673 0.285156 -0.325745 0.411194 0.802124 1441912673 0.285156 -0.325745 0.411194 0.802124 1441912673 0.285156 -0.325745 0.411194 0.802124 1441912673 0.355042 -0.344421 0.379333 0.781921 1441912673 0.355042 -0.344421 0.379333 0.781921 1441912673 0.355042 -0.344421 0.379333 0.781921 1441912674 0.355042 -0.344421 0.379333 0.781921 1441912674 0.413818 -0.375610 0.341492 0.755676 1441912674 0.413818 -0.375610 0.341492 0.755676 1441912674 0.413818 -0.375610 0.341492 0.755676 1441912674 0.413818 -0.375610 0.341492 0.755676 1441912674 0.413818 -0.375610 0.341492 0.755676 1441912674 0.413818 -0.375610 0.341492 0.755676 1441912674 0.437744 -0.415527 0.338318 0.721924 1441912674 0.437744 -0.415527 0.338318 0.721924 1441912674 0.437744 -0.415527 0.338318 0.721924 1441912674 0.437744 -0.415527 0.338318 0.721924 1441912674 0.437744 -0.415527 0.338318 0.721924 1441912674 0.437744 -0.415527 0.338318 0.721924 1441912674 0.437256 -0.420227 0.365295 0.706177 1441912674 0.437256 -0.420227 0.365295 0.706177 1441912674 0.437256 -0.420227 0.365295 0.706177 1441912674 0.437256 -0.420227 0.365295 0.706177 1441912674 0.437256 -0.420227 0.365295 0.706177 1441912674 0.437256 -0.420227 0.365295 0.706177 1441912674 0.414185 -0.415649 0.371643 0.719360 1441912674 0.414185 -0.415649 0.371643 0.719360 1441912674 0.414185 -0.415649 0.371643 0.719360 1441912674 0.414185 -0.415649 0.371643 0.719360 1441912674 0.414185 -0.415649 0.371643 0.719360 1441912674 0.390930 -0.402893 0.369812 0.740234 1441912674 0.390930 -0.402893 0.369812 0.740234 1441912674 0.390930 -0.402893 0.369812 0.740234 1441912674 0.390930 -0.402893 0.369812 0.740234 1441912674 0.390930 -0.402893 0.369812 0.740234 1441912674 0.390930 -0.402893 0.369812 0.740234 1441912674 0.357605 -0.382690 0.375610 0.764526 1441912674 0.357605 -0.382690 0.375610 0.764526 1441912674 0.357605 -0.382690 0.375610 0.764526 1441912674 0.357605 -0.382690 0.375610 0.764526 1441912674 0.357605 -0.382690 0.375610 0.764526 1441912674 0.357605 -0.382690 0.375610 0.764526 1441912674 0.307678 -0.352966 0.388916 0.793335 1441912674 0.307678 -0.352966 0.388916 0.793335 1441912674 0.307678 -0.352966 0.388916 0.793335 1441912674 0.307678 -0.352966 0.388916 0.793335 1441912674 0.307678 -0.352966 0.388916 0.793335 1441912674 0.247742 -0.314026 0.413391 0.817932 1441912674 
0.300049 -0.613220 0.225281 0.695068 1441912681 0.300049 -0.613220 0.225281 0.695068 1441912681 0.300049 -0.613220 0.225281 0.695068 1441912681 0.299805 -0.613647 0.228149 0.693909 1441912681 0.299805 -0.613647 0.228149 0.693909 1441912681 0.299805 -0.613647 0.228149 0.693909 1441912681 0.299805 -0.613647 0.228149 0.693909 1441912681 0.299805 -0.613647 0.228149 0.693909 1441912681 0.301147 -0.613220 0.231995 0.692383 1441912681 0.301147 -0.613220 0.231995 0.692383 1441912681 0.301147 -0.613220 0.231995 0.692383 1441912681 0.301147 -0.613220 0.231995 0.692383 1441912681 0.301147 -0.613220 0.231995 0.692383 1441912681 0.301147 -0.613220 0.231995 0.692383 1441912681 0.305298 -0.611267 0.238342 0.690186 1441912681 0.305298 -0.611267 0.238342 0.690186 1441912681 0.305298 -0.611267 0.238342 0.690186 1441912681 0.305298 -0.611267 0.238342 0.690186 1441912681 0.305298 -0.611267 0.238342 0.690186 1441912681 0.305298 -0.611267 0.238342 0.690186 1441912681 0.312744 -0.607117 0.247559 0.687195 1441912681 0.312744 -0.607117 0.247559 0.687195 1441912681 0.312744 -0.607117 0.247559 0.687195 1441912681 0.312744 -0.607117 0.247559 0.687195 1441912681 0.312744 -0.607117 0.247559 0.687195 1441912681 0.312744 -0.607117 0.247559 0.687195 1441912681 0.322510 -0.599670 0.260498 0.684509 1441912681 0.322510 -0.599670 0.260498 0.684509 1441912681 0.322510 -0.599670 0.260498 0.684509 1441912681 0.322510 -0.599670 0.260498 0.684509 1441912681 0.322510 -0.599670 0.260498 0.684509 1441912681 0.322510 -0.599670 0.260498 0.684509 1441912681 0.331787 -0.591187 0.274170 0.682068 1441912681 0.331787 -0.591187 0.274170 0.682068 1441912681 0.331787 -0.591187 0.274170 0.682068 1441912681 0.331787 -0.591187 0.274170 0.682068 1441912681 0.331787 -0.591187 0.274170 0.682068 1441912681 0.331787 -0.591187 0.274170 0.682068 1441912681 0.331787 -0.591187 0.274170 0.682068 1441912681 0.339417 -0.584412 0.284119 0.680115 1441912681 0.339417 -0.584412 0.284119 0.680115 1441912681 0.339417 -0.584412 0.284119 0.680115 1441912681 0.339417 -0.584412 0.284119 0.680115 1441912681 0.339417 -0.584412 0.284119 0.680115 1441912681 0.339417 -0.584412 0.284119 0.680115 1441912681 0.343262 -0.581238 0.287292 0.679565 1441912681 0.343262 -0.581238 0.287292 0.679565 1441912681 0.343262 -0.581238 0.287292 0.679565 1441912681 0.343262 -0.581238 0.287292 0.679565 1441912681 0.343262 -0.581238 0.287292 0.679565 1441912681 0.343262 -0.581238 0.287292 0.679565 1441912681 0.343262 -0.581238 0.287292 0.679565 1441912681 0.347046 -0.579895 0.288818 0.678162 1441912681 0.347046 -0.579895 0.288818 0.678162 1441912681 0.347046 -0.579895 0.288818 0.678162 1441912681 0.347046 -0.579895 0.288818 0.678162 1441912681 0.347046 -0.579895 0.288818 0.678162 1441912681 0.347046 -0.579895 0.288818 0.678162 1441912681 0.351196 -0.578186 0.293091 0.675598 1441912681 0.351196 -0.578186 0.293091 0.675598 1441912681 0.351196 -0.578186 0.293091 0.675598 1441912681 0.351196 -0.578186 0.293091 0.675598 1441912681 0.351196 -0.578186 0.293091 0.675598 1441912681 0.351196 -0.578186 0.293091 0.675598 1441912681 0.360840 -0.572144 0.305847 0.669983 1441912681 0.360840 -0.572144 0.305847 0.669983 1441912681 0.360840 -0.572144 0.305847 0.669983 1441912681 0.360840 -0.572144 0.305847 0.669983 1441912681 0.360840 -0.572144 0.305847 0.669983 1441912681 0.360840 -0.572144 0.305847 0.669983 1441912681 0.360840 -0.572144 0.305847 0.669983 1441912681 0.371521 -0.566467 0.316101 0.664185 1441912681 0.371521 -0.566467 0.316101 0.664185 1441912681 0.371521 -0.566467 0.316101 0.664185 1441912681 0.371521 -0.566467 0.316101 0.664185 1441912681 0.371521 -0.566467 0.316101 0.664185 1441912681 0.370850 -0.567993 0.313721 0.664368 1441912682 0.370850 -0.567993 0.313721 0.664368 1441912682 0.370850 -0.567993 0.313721 0.664368 1441912682 0.370850 -0.567993 0.313721 0.664368 1441912682 0.370850 -0.567993 0.313721 0.664368 1441912682 0.370850 -0.567993 0.313721 0.664368 1441912682 0.365173 -0.570557 0.308777 0.667603 1441912682 0.365173 -0.570557 0.308777 0.667603 1441912682 0.365173 -0.570557 0.308777 0.667603 1441912682 0.365173 -0.570557 0.308777 0.667603 1441912682 0.365173 -0.570557 0.308777 0.667603 1441912682 0.365173 -0.570557 0.308777 0.667603 1441912682 0.359741 -0.572632 0.303284 0.671326 1441912682 0.359741 -0.572632 0.303284 0.671326 1441912682 0.359741 -0.572632 0.303284 0.671326 1441912682 0.359741 -0.572632 0.303284 0.671326 1441912682 0.359741 -0.572632 0.303284 0.671326 1441912682 0.359741 -0.572632 0.303284 0.671326 1441912682 0.359741 -0.572632 0.303284 0.671326 1441912682 0.356018 -0.576111 0.295837 0.673645 1441912682 0.356018 -0.576111 0.295837 0.673645 1441912682 0.356018 -0.576111 0.295837 0.673645 1441912682 0.356018 -0.576111 0.295837 0.673645 1441912682 0.356018 -0.576111 0.295837 0.673645 1441912682 0.356018 -0.576111 0.295837 0.673645 1441912682 0.354370 -0.580811 0.286621 0.674438 1441912682 0.354370 -0.580811 0.286621 0.674438 1441912682 0.354370 -0.580811 0.286621 0.674438 1441912682 0.354370 -0.580811 0.286621 0.674438 1441912682 0.354370 -0.580811 0.286621 0.674438 1441912682 0.354370 -0.580811 0.286621 0.674438 1441912682 0.354370 -0.580811 0.286621 0.674438 1441912682 0.353760 -0.587280 0.272766 0.674927 1441912682 0.353760 -0.587280 0.272766 0.674927 1441912682 0.353760 -0.587280 0.272766 0.674927 1441912682 0.353760 -0.587280 0.272766 0.674927 1441912682 0.353760 -0.587280 0.272766 0.674927 1441912682 0.353760 -0.587280 0.272766 0.674927 1441912682 0.348511 -0.598145 0.250854 0.676575 1441912682 0.348511 -0.598145 0.250854 0.676575 1441912682 0.348511 -0.598145 0.250854 0.676575 1441912682 0.348511 -0.598145 0.250854 0.676575 1441912682 0.348511 -0.598145 0.250854 0.676575 1441912682 0.348511 -0.598145 0.250854 0.676575 1441912682 0.334351 -0.609741 0.221802 0.683533 1441912682 0.334351 -0.609741 0.221802 0.683533 1441912682 0.334351 -0.609741 0.221802 0.683533 1441912682 0.334351 -0.609741 0.221802 0.683533 1441912682 0.334351 -0.609741 0.221802 0.683533 1441912682 0.334351 -0.609741 0.221802 0.683533 1441912682 0.322449 -0.616028 0.201843 0.689758 1441912682 0.322449 -0.616028 0.201843 0.689758 1441912682 0.322449 -0.616028 0.201843 0.689758 1441912682 0.322449 -0.616028 0.201843 0.689758 1441912682 0.322449 -0.616028 0.201843 0.689758 1441912682 0.322449 -0.616028 0.201843 0.689758 1441912682 0.315857 -0.617554 0.195618 0.693237 1441912682 0.315857 -0.617554 0.195618 0.693237 1441912682 0.315857 -0.617554 0.195618 0.693237 1441912682 0.315857 -0.617554 0.195618 0.693237 1441912682 0.315857 -0.617554 0.195618 0.693237 1441912682 0.315857 -0.617554 0.195618 0.693237 1441912682 0.315857 -0.617554 0.195618 0.693237 1441912682 0.307129 -0.619751 0.187988 0.697327 1441912682 0.307129 -0.619751 0.187988 0.697327 1441912682 0.307129 -0.619751 0.187988 0.697327 1441912682 0.307129 -0.619751 0.187988 0.697327 1441912682 0.307129 -0.619751 0.187988 0.697327 1441912682 0.307129 -0.619751 0.187988 0.697327 1441912682 0.296204 -0.621216 0.176025 0.703796 1441912682 0.296204 -0.621216 0.176025 0.703796 1441912682 0.296204 -0.621216 0.176025 0.703796 1441912682 0.296204 -0.621216 0.176025 0.703796 1441912682 0.296204 -0.621216 0.176025 0.703796 1441912682 0.296204 -0.621216 0.176025 0.703796 1441912682 0.292847 -0.618408 0.176697 0.707520 1441912682 0.292847 -0.618408 0.176697 0.707520 1441912682 0.292847 -0.618408 0.176697 0.707520 1441912682 0.292847 -0.618408 0.176697 0.707520 1441912682 0.292847 -0.618408 0.176697 0.707520 1441912682 0.292847 -0.618408 0.176697 0.707520 1441912682 0.296082 -0.614990 0.189331 0.705872 1441912682 0.296082 -0.614990 0.189331 0.705872 1441912682 0.296082 -0.614990 0.189331 0.705872 1441912682 0.296082 -0.614990 0.189331 0.705872 1441912682 0.296082 -0.614990 0.189331 0.705872 1441912682 0.296082 -0.614990 0.189331 0.705872 1441912682 0.298401 -0.612122 0.201721 0.703918 1441912682 0.298401 -0.612122 0.201721 0.703918 1441912682 0.298401 -0.612122 0.201721 0.703918 1441912682 0.298401 -0.612122 0.201721 0.703918 1441912682 0.298401 -0.612122 0.201721 0.703918 1441912682 0.298401 -0.612122 0.201721 0.703918 1441912682 0.298401 -0.612122 0.201721 0.703918 1441912682 0.300598 -0.610962 0.208618 0.701965 1441912682 0.300598 -0.610962 0.208618 0.701965 1441912682 0.300598 -0.610962 0.208618 0.701965 1441912682 0.300598 -0.610962 0.208618 0.701965 1441912682 0.300598 -0.610962 0.208618 0.701965 1441912682 0.300598 -0.610962 0.208618 0.701965 1441912682 0.306885 -0.608154 0.217224 0.699097 1441912682 0.306885 -0.608154 0.217224 0.699097 1441912682 0.306885 -0.608154 0.217224 0.699097 1441912682 0.306885 -0.608154 0.217224 0.699097 1441912682 0.306885 -0.608154 0.217224 0.699097 1441912682 0.306885 -0.608154 0.217224 0.699097 1441912682 0.316589 -0.604736 0.229065 0.693909 1441912682 0.316589 -0.604736 0.229065 0.693909 1441912682 0.316589 -0.604736 0.229065 0.693909 1441912682 0.316589 -0.604736 0.229065 0.693909 1441912682 0.316589 -0.604736 0.229065 0.693909 1441912682 0.316589 -0.604736 0.229065 0.693909 1441912682 0.325928 -0.602905 0.237366 0.688416 1441912682 0.325928 -0.602905 0.237366 0.688416 1441912682 0.325928 -0.602905 0.237366 0.688416 1441912683 0.325928 -0.602905 0.237366 0.688416 1441912683 0.325928 -0.602905 0.237366 0.688416 1441912683 0.325928 -0.602905 0.237366 0.688416 1441912683 0.325928 -0.602905 0.237366 0.688416 1441912683 0.334473 -0.604004 0.241516 0.681885 1441912683 0.334473 -0.604004 0.241516 0.681885 1441912683 0.334473 -0.604004 0.241516 0.681885 1441912683 0.334473 -0.604004 0.241516 0.681885 1441912683 0.334473 -0.604004 0.241516 0.681885 1441912683 0.334473 -0.604004 0.241516 0.681885 1441912683 0.349243 -0.595337 0.260071 0.675232 1441912683 0.349243 -0.595337 0.260071 0.675232 1441912683 0.349243 -0.595337 0.260071 0.675232 1441912683 0.349243 -0.595337 0.260071 0.675232 1441912683 0.349243 -0.595337 0.260071 0.675232 1441912683 0.349243 -0.595337 0.260071 0.675232 1441912683 0.366211 -0.580688 0.284241 0.669189 1441912683 0.366211 -0.580688 0.284241 0.669189 1441912683 0.366211 -0.580688 0.284241 0.669189 1441912683 0.366211 -0.580688 0.284241 0.669189 1441912683 0.366211 -0.580688 0.284241 0.669189 1441912683 0.366211 -0.580688 0.284241 0.669189 1441912683 0.374451 -0.576965 0.288635 0.666016 1441912683 0.374451 -0.576965 0.288635 0.666016 1441912683 0.374451 -0.576965 0.288635 0.666016 1441912683 0.374451 -0.576965 0.288635 0.666016 1441912683 0.374451 -0.576965 0.288635 0.666016 1441912683 0.374451 -0.576965 0.288635 0.666016 1441912683 0.374451 -0.576965 0.288635 0.666016 1441912683 0.374084 -0.585205 0.276123 0.664307 1441912683 0.374084 -0.585205 0.276123 0.664307 1441912683 0.374084 -0.585205 0.276123 0.664307 1441912683 0.374084 -0.585205 0.276123 0.664307 1441912683 0.374084 -0.585205 0.276123 0.664307 1441912683 0.374084 -0.585205 0.276123 0.664307 1441912683 0.376038 -0.589294 0.272278 0.661133 1441912683 0.376038 -0.589294 0.272278 0.661133 1441912683 0.376038 -0.589294 0.272278 0.661133 1441912683 0.376038 -0.589294 0.272278 0.661133 1441912683 0.376038 -0.589294 0.272278 0.661133 1441912683 0.376038 -0.589294 0.272278 0.661133 1441912683 0.376038 -0.589294 0.272278 0.661133 1441912683 0.383301 -0.581665 0.282288 0.659546 1441912683 0.383301 -0.581665 0.282288 0.659546 1441912683 0.383301 -0.581665 0.282288 0.659546 1441912683 0.383301 -0.581665 0.282288 0.659546 1441912683 0.383301 -0.581665 0.282288 0.659546 1441912683 0.383301 -0.581665 0.282288 0.659546 1441912683 0.386963 -0.580444 0.284058 0.657715 1441912683 0.386963 -0.580444 0.284058 0.657715 1441912683 0.386963 -0.580444 0.284058 0.657715 1441912683 0.386963 -0.580444 0.284058 0.657715 1441912683 0.386963 -0.580444 0.284058 0.657715 1441912683 0.386963 -0.580444 0.284058 0.657715 1441912683 0.382507 -0.589844 0.269653 0.658020 1441912683 0.382507 -0.589844 0.269653 0.658020 1441912683 0.382507 -0.589844 0.269653 0.658020 1441912683 0.382507 -0.589844 0.269653 0.658020 1441912683 0.382507 -0.589844 0.269653 0.658020 1441912683 0.382507 -0.589844 0.269653 0.658020 1441912683 0.375732 -0.595520 0.255615 0.662415 1441912683 0.375732 -0.595520 0.255615 0.662415 1441912683 0.375732 -0.595520 0.255615 0.662415 1441912683 0.375732 -0.595520 0.255615 0.662415 1441912683 0.375732 -0.595520 0.255615 0.662415 1441912683 0.375732 -0.595520 0.255615 0.662415 1441912683 0.369202 -0.598633 0.250122 0.665405 1441912683 0.369202 -0.598633 0.250122 0.665405 1441912683 0.369202 -0.598633 0.250122 0.665405 1441912683 0.369202 -0.598633 0.250122 0.665405 1441912683 0.369202 -0.598633 0.250122 0.665405 1441912683 0.369202 -0.598633 0.250122 0.665405 1441912683 0.364563 -0.601379 0.246643 0.666748 1441912683 0.364563 -0.601379 0.246643 0.666748 1441912683 0.364563 -0.601379 0.246643 0.666748 1441912683 0.364563 -0.601379 0.246643 0.666748 1441912683 0.356445 -0.605469 0.235046 0.671631 1441912683 0.356445 -0.605469 0.235046 0.671631 1441912683 0.356445 -0.605469 0.235046 0.671631 1441912683 0.356445 -0.605469 0.235046 0.671631 1441912683 0.349304 -0.609070 0.224487 0.675720 1441912683 0.349304 -0.609070 0.224487 0.675720 1441912683 0.349304 -0.609070 0.224487 0.675720 1441912683 0.349304 -0.609070 0.224487 0.675720 1441912683 0.349304 -0.609070 0.224487 0.675720 1441912683 0.349304 -0.609070 0.224487 0.675720 1441912683 0.349304 -0.609070 0.224487 0.675720 1441912683 0.337402 -0.613892 0.214050 0.680725 1441912683 0.337402 -0.613892 0.214050 0.680725 1441912683 0.337402 -0.613892 0.214050 0.680725 1441912683 0.337402 -0.613892 0.214050 0.680725 1441912683 0.337402 -0.613892 0.214050 0.680725 1441912683 0.337402 -0.613892 0.214050 0.680725 1441912683 0.319824 -0.620789 0.199097 0.687500 1441912683 0.319824 -0.620789 0.199097 0.687500 1441912683 0.319824 -0.620789 0.199097 0.687500 1441912683 0.319824 -0.620789 0.199097 0.687500 1441912683 0.319824 -0.620789 0.199097 0.687500 1441912683 0.319824 -0.620789 0.199097 0.687500 1441912683 0.319824 -0.620789 0.199097 0.687500 1441912683 0.315735 -0.622375 0.196594 0.688660 1441912683 0.315735 -0.622375 0.196594 0.688660 1441912683 0.315735 -0.622375 0.196594 0.688660 1441912683 0.315735 -0.622375 0.196594 0.688660 1441912683 0.315735 -0.622375 0.196594 0.688660 1441912683 0.315735 -0.622375 0.196594 0.688660 1441912683 0.317993 -0.620361 0.202942 0.687622 1441912683 0.317993 -0.620361 0.202942 0.687622 1441912683 0.317993 -0.620361 0.202942 0.687622 1441912683 0.317993 -0.620361 0.202942 0.687622 1441912684 0.317993 -0.620361 0.202942 0.687622 1441912684 0.317993 -0.620361 0.202942 0.687622 1441912684 0.320435 -0.617920 0.210327 0.686462 1441912684 0.320435 -0.617920 0.210327 0.686462 1441912684 0.320435 -0.617920 0.210327 0.686462 1441912684 0.320435 -0.617920 0.210327 0.686462 1441912684 0.320435 -0.617920 0.210327 0.686462 1441912684 0.321594 -0.615173 0.216797 0.686340 1441912684 0.321594 -0.615173 0.216797 0.686340 1441912684 0.321594 -0.615173 0.216797 0.686340 1441912684 0.321594 -0.615173 0.216797 0.686340 1441912684 0.321594 -0.615173 0.216797 0.686340 1441912684 0.321594 -0.615173 0.216797 0.686340 1441912684 0.322266 -0.612854 0.222717 0.686218 1441912684 0.322266 -0.612854 0.222717 0.686218 1441912684 0.322266 -0.612854 0.222717 0.686218 1441912684 0.322266 -0.612854 0.222717 0.686218 1441912684 0.322266 -0.612854 0.222717 0.686218 1441912684 0.322266 -0.612854 0.222717 0.686218 1441912684 0.324829 -0.609619 0.230774 0.685242 1441912684 0.324829 -0.609619 0.230774 0.685242 1441912684 0.324829 -0.609619 0.230774 0.685242 1441912684 0.324829 -0.609619 0.230774 0.685242 1441912684 0.324829 -0.609619 0.230774 0.685242 1441912684 0.324829 -0.609619 0.230774 0.685242 1441912684 0.324829 -0.609619 0.230774 0.685242 1441912684 0.327515 -0.605469 0.239746 0.684570 1441912684 0.327515 -0.605469 0.239746 0.684570 1441912684 0.327515 -0.605469 0.239746 0.684570 1441912684 0.327515 -0.605469 0.239746 0.684570 1441912684 0.327515 -0.605469 0.239746 0.684570 1441912684 0.327515 -0.605469 0.239746 0.684570 1441912684 0.328430 -0.602966 0.241882 0.685547 1441912684 0.328430 -0.602966 0.241882 0.685547 1441912684 0.328430 -0.602966 0.241882 0.685547 1441912684 0.328430 -0.602966 0.241882 0.685547 1441912684 0.328430 -0.602966 0.241882 0.685547 1441912684 0.328430 -0.602966 0.241882 0.685547 1441912684 0.331970 -0.598572 0.244202 0.686890 1441912684 0.331970 -0.598572 0.244202 0.686890 1441912684 0.331970 -0.598572 0.244202 0.686890 1441912684 0.331970 -0.598572 0.244202 0.686890 1441912684 0.331970 -0.598572 0.244202 0.686890 1441912684 0.331970 -0.598572 0.244202 0.686890 1441912684 0.341980 -0.589905 0.255188 0.685486 1441912684 0.341980 -0.589905 0.255188 0.685486 1441912684 0.341980 -0.589905 0.255188 0.685486 1441912684 0.341980 -0.589905 0.255188 0.685486 1441912684 0.341980 -0.589905 0.255188 0.685486 1441912684 0.341980 -0.589905 0.255188 0.685486 1441912684 0.356323 -0.581604 0.270020 0.679565 1441912684 0.356323 -0.581604 0.270020 0.679565 1441912684 0.356323 -0.581604 0.270020 0.679565 1441912684 0.356323 -0.581604 0.270020 0.679565 1441912684 0.356323 -0.581604 0.270020 0.679565 1441912684 0.356323 -0.581604 0.270020 0.679565 1441912684 0.355347 -0.585327 0.264709 0.678955 1441912684 0.355347 -0.585327 0.264709 0.678955 1441912684 0.355347 -0.585327 0.264709 0.678955 1441912684 0.355347 -0.585327 0.264709 0.678955 1441912684 0.344299 -0.593567 0.254089 0.681580 1441912684 0.344299 -0.593567 0.254089 0.681580 1441912684 0.344299 -0.593567 0.254089 0.681580 1441912684 0.344299 -0.593567 0.254089 0.681580 1441912684 0.344299 -0.593567 0.254089 0.681580 1441912684 0.344299 -0.593567 0.254089 0.681580 1441912684 0.344299 -0.593567 0.254089 0.681580 1441912684 0.343201 -0.590332 0.261169 0.682251 1441912684 0.343201 -0.590332 0.261169 0.682251 1441912684 0.343201 -0.590332 0.261169 0.682251 1441912684 0.343201 -0.590332 0.261169 0.682251 1441912684 0.343201 -0.590332 0.261169 0.682251 1441912684 0.343201 -0.590332 0.261169 0.682251 1441912684 0.341003 -0.587219 0.266418 0.683960 1441912684 0.341003 -0.587219 0.266418 0.683960 1441912684 0.341003 -0.587219 0.266418 0.683960 1441912684 0.341003 -0.587219 0.266418 0.683960 1441912684 0.341003 -0.587219 0.266418 0.683960 1441912684 0.341003 -0.587219 0.266418 0.683960 1441912684 0.341003 -0.587219 0.266418 0.683960 1441912684 0.333069 -0.592590 0.257263 0.686768 1441912684 0.333069 -0.592590 0.257263 0.686768 1441912684 0.333069 -0.592590 0.257263 0.686768 1441912684 0.333069 -0.592590 0.257263 0.686768 1441912684 0.333069 -0.592590 0.257263 0.686768 1441912684 0.333069 -0.592590 0.257263 0.686768 1441912684 0.325928 -0.598755 0.245544 0.689148 1441912684 0.325928 -0.598755 0.245544 0.689148 1441912684 0.325928 -0.598755 0.245544 0.689148 1441912684 0.325928 -0.598755 0.245544 0.689148 1441912684 0.325928 -0.598755 0.245544 0.689148 1441912684 0.325928 -0.598755 0.245544 0.689148 1441912684 0.320679 -0.603333 0.237305 0.690491 1441912684 0.320679 -0.603333 0.237305 0.690491 1441912684 0.320679 -0.603333 0.237305 0.690491 1441912684 0.320679 -0.603333 0.237305 0.690491 1441912684 0.320679 -0.603333 0.237305 0.690491 1441912684 0.320679 -0.603333 0.237305 0.690491 1441912684 0.320679 -0.603333 0.237305 0.690491 1441912684 0.312012 -0.610718 0.222412 0.692932 1441912684 0.312012 -0.610718 0.222412 0.692932 1441912684 0.312012 -0.610718 0.222412 0.692932 1441912684 0.312012 -0.610718 0.222412 0.692932 1441912684 0.312012 -0.610718 0.222412 0.692932 1441912684 0.312012 -0.610718 0.222412 0.692932 1441912684 0.300842 -0.618958 0.202271 0.696777 1441912684 0.300842 -0.618958 0.202271 0.696777 1441912684 0.300842 -0.618958 0.202271 0.696777 1441912684 0.300842 -0.618958 0.202271 0.696777 1441912684 0.300842 -0.618958 0.202271 0.696777 1441912685 0.300842 -0.618958 0.202271 0.696777 1441912685 0.297363 -0.622620 0.188782 0.698730 1441912685 0.297363 -0.622620 0.188782 0.698730 1441912685 0.297363 -0.622620 0.188782 0.698730 1441912685 0.297363 -0.622620 0.188782 0.698730 1441912685 0.297363 -0.622620 0.188782 0.698730 1441912685 0.297363 -0.622620 0.188782 0.698730 1441912685 0.297607 -0.621887 0.180359 0.701538 1441912685 0.297607 -0.621887 0.180359 0.701538 1441912685 0.297607 -0.621887 0.180359 0.701538 1441912685 0.297607 -0.621887 0.180359 0.701538 1441912685 0.297607 -0.621887 0.180359 0.701538 1441912685 0.297607 -0.621887 0.180359 0.701538 1441912685 0.297607 -0.621887 0.180359 0.701538 1441912685 0.293640 -0.622070 0.172729 0.704895 1441912685 0.293640 -0.622070 0.172729 0.704895 1441912685 0.293640 -0.622070 0.172729 0.704895 1441912685 0.293640 -0.622070 0.172729 0.704895 1441912685 0.293640 -0.622070 0.172729 0.704895 1441912685 0.293640 -0.622070 0.172729 0.704895 1441912685 0.280273 -0.624878 0.158142 0.711304 1441912685 0.280273 -0.624878 0.158142 0.711304 1441912685 0.280273 -0.624878 0.158142 0.711304 1441912685 0.280273 -0.624878 0.158142 0.711304 1441912685 0.280273 -0.624878 0.158142 0.711304 1441912685 0.280273 -0.624878 0.158142 0.711304 1441912685 0.280273 -0.624878 0.158142 0.711304 1441912685 0.270935 -0.625793 0.149536 0.715942 1441912685 0.270935 -0.625793 0.149536 0.715942 1441912685 0.270935 -0.625793 0.149536 0.715942 1441912685 0.270935 -0.625793 0.149536 0.715942 1441912685 0.270935 -0.625793 0.149536 0.715942 1441912685 0.270935 -0.625793 0.149536 0.715942 1441912685 0.271606 -0.623596 0.154724 0.716492 1441912685 0.271606 -0.623596 0.154724 0.716492 1441912685 0.271606 -0.623596 0.154724 0.716492 1441912685 0.271606 -0.623596 0.154724 0.716492 1441912685 0.271606 -0.623596 0.154724 0.716492 1441912685 0.271606 -0.623596 0.154724 0.716492 1441912685 0.276611 -0.619324 0.167542 0.715454 1441912685 0.276611 -0.619324 0.167542 0.715454 1441912685 0.276611 -0.619324 0.167542 0.715454 1441912685 0.276611 -0.619324 0.167542 0.715454 1441912685 0.276611 -0.619324 0.167542 0.715454 1441912685 0.276611 -0.619324 0.167542 0.715454 1441912685 0.276611 -0.619324 0.167542 0.715454 1441912685 0.281006 -0.615356 0.178711 0.714417 1441912685 0.281006 -0.615356 0.178711 0.714417 1441912685 0.281006 -0.615356 0.178711 0.714417 1441912685 0.281006 -0.615356 0.178711 0.714417 1441912685 0.281006 -0.615356 0.178711 0.714417 1441912685 0.281006 -0.615356 0.178711 0.714417 1441912685 0.286011 -0.612488 0.188232 0.712402 1441912685 0.286011 -0.612488 0.188232 0.712402 1441912685 0.286011 -0.612488 0.188232 0.712402 1441912685 0.286011 -0.612488 0.188232 0.712402 1441912685 0.286011 -0.612488 0.188232 0.712402 1441912685 0.286011 -0.612488 0.188232 0.712402 1441912685 0.293030 -0.609314 0.198181 0.709595 1441912685 0.293030 -0.609314 0.198181 0.709595 1441912685 0.293030 -0.609314 0.198181 0.709595 1441912685 0.293030 -0.609314 0.198181 0.709595 1441912685 0.293030 -0.609314 0.198181 0.709595 1441912685 0.293030 -0.609314 0.198181 0.709595 1441912685 0.296448 -0.607727 0.203613 0.708008 1441912685 0.296448 -0.607727 0.203613 0.708008 1441912685 0.296448 -0.607727 0.203613 0.708008 1441912685 0.296448 -0.607727 0.203613 0.708008 1441912685 0.296448 -0.607727 0.203613 0.708008 1441912685 0.296448 -0.607727 0.203613 0.708008 1441912685 0.287720 -0.611084 0.192871 0.711731 1441912685 0.287720 -0.611084 0.192871 0.711731 1441912685 0.287720 -0.611084 0.192871 0.711731 1441912685 0.287720 -0.611084 0.192871 0.711731 1441912685 0.287720 -0.611084 0.192871 0.711731 1441912685 0.287720 -0.611084 0.192871 0.711731 1441912685 0.276611 -0.617676 0.181030 0.713562 1441912685 0.276611 -0.617676 0.181030 0.713562 1441912685 0.276611 -0.617676 0.181030 0.713562 1441912685 0.276611 -0.617676 0.181030 0.713562 1441912685 0.276611 -0.617676 0.181030 0.713562 1441912685 0.276611 -0.617676 0.181030 0.713562 1441912685 0.286743 -0.610718 0.197693 0.711121 1441912685 0.286743 -0.610718 0.197693 0.711121 1441912685 0.286743 -0.610718 0.197693 0.711121 1441912685 0.286743 -0.610718 0.197693 0.711121 1441912685 0.286743 -0.610718 0.197693 0.711121 1441912685 0.286743 -0.610718 0.197693 0.711121 1441912685 0.310791 -0.593445 0.228516 0.706360 1441912685 0.310791 -0.593445 0.228516 0.706360 1441912685 0.310791 -0.593445 0.228516 0.706360 1441912685 0.310791 -0.593445 0.228516 0.706360 1441912685 0.310791 -0.593445 0.228516 0.706360 1441912685 0.310791 -0.593445 0.228516 0.706360 1441912685 0.310791 -0.593445 0.228516 0.706360 1441912685 0.314392 -0.593262 0.221802 0.707092 1441912685 0.314392 -0.593262 0.221802 0.707092 1441912685 0.314392 -0.593262 0.221802 0.707092 1441912685 0.314392 -0.593262 0.221802 0.707092 1441912685 0.314392 -0.593262 0.221802 0.707092 1441912685 0.314392 -0.593262 0.221802 0.707092 1441912685 0.300903 -0.605286 0.200806 0.709045 1441912685 0.300903 -0.605286 0.200806 0.709045 1441912685 0.300903 -0.605286 0.200806 0.709045 1441912685 0.300903 -0.605286 0.200806 0.709045 1441912685 0.300903 -0.605286 0.200806 0.709045 1441912685 0.300903 -0.605286 0.200806 0.709045 1441912685 0.300903 -0.605286 0.200806 0.709045 1441912685 0.298889 -0.605896 0.204651 0.708252 1441912685 0.298889 -0.605896 0.204651 0.708252 1441912685 0.298889 -0.605896 0.204651 0.708252 1441912685 0.298889 -0.605896 0.204651 0.708252 1441912685 0.298889 -0.605896 0.204651 0.708252 1441912685 0.298889 -0.605896 0.204651 0.708252 1441912686 0.302673 -0.599609 0.219299 0.707581 1441912686 0.302673 -0.599609 0.219299 0.707581 1441912686 0.302673 -0.599609 0.219299 0.707581 1441912686 0.302673 -0.599609 0.219299 0.707581 1441912686 0.302673 -0.599609 0.219299 0.707581 1441912686 0.302673 -0.599609 0.219299 0.707581 1441912686 0.294861 -0.603210 0.214600 0.709290 1441912686 0.294861 -0.603210 0.214600 0.709290 1441912686 0.294861 -0.603210 0.214600 0.709290 1441912686 0.294861 -0.603210 0.214600 0.709290 1441912686 0.294861 -0.603210 0.214600 0.709290 1441912686 0.290588 -0.607178 0.208008 0.709656 1441912686 0.290588 -0.607178 0.208008 0.709656 1441912686 0.290588 -0.607178 0.208008 0.709656 1441912686 0.290588 -0.607178 0.208008 0.709656 1441912686 0.290588 -0.607178 0.208008 0.709656 1441912686 0.290588 -0.607178 0.208008 0.709656 1441912686 0.295471 -0.606750 0.212646 0.706604 1441912686 0.295471 -0.606750 0.212646 0.706604 1441912686 0.295471 -0.606750 0.212646 0.706604 1441912686 0.295471 -0.606750 0.212646 0.706604 1441912686 0.295471 -0.606750 0.212646 0.706604 1441912686 0.295471 -0.606750 0.212646 0.706604 1441912686 0.301453 -0.605713 0.218445 0.703186 1441912686 0.301453 -0.605713 0.218445 0.703186 1441912686 0.301453 -0.605713 0.218445 0.703186 1441912686 0.301453 -0.605713 0.218445 0.703186 1441912686 0.301453 -0.605713 0.218445 0.703186 1441912686 0.301453 -0.605713 0.218445 0.703186 1441912686 0.301453 -0.605713 0.218445 0.703186 1441912686 0.303894 -0.606201 0.219299 0.701416 1441912686 0.303894 -0.606201 0.219299 0.701416 1441912686 0.303894 -0.606201 0.219299 0.701416 1441912686 0.303894 -0.606201 0.219299 0.701416 1441912686 0.303894 -0.606201 0.219299 0.701416 1441912686 0.303894 -0.606201 0.219299 0.701416 1441912686 0.303223 -0.608154 0.214233 0.701599 1441912686 0.303223 -0.608154 0.214233 0.701599 1441912686 0.303223 -0.608154 0.214233 0.701599 1441912686 0.303223 -0.608154 0.214233 0.701599 1441912686 0.303223 -0.608154 0.214233 0.701599 1441912686 0.301331 -0.609192 0.204895 0.704346 1441912686 0.301331 -0.609192 0.204895 0.704346 1441912686 0.301331 -0.609192 0.204895 0.704346 1441912686 0.301331 -0.609192 0.204895 0.704346 1441912686 0.301331 -0.609192 0.204895 0.704346 1441912686 0.301331 -0.609192 0.204895 0.704346 1441912686 0.301331 -0.609192 0.204895 0.704346 1441912686 0.300781 -0.608521 0.196350 0.707581 1441912686 0.300781 -0.608521 0.196350 0.707581 1441912686 0.300781 -0.608521 0.196350 0.707581 1441912686 0.300781 -0.608521 0.196350 0.707581 1441912686 0.300781 -0.608521 0.196350 0.707581 1441912686 0.300781 -0.608521 0.196350 0.707581 1441912686 0.296021 -0.608643 0.184326 0.712708 1441912686 0.296021 -0.608643 0.184326 0.712708 1441912686 0.296021 -0.608643 0.184326 0.712708 1441912686 0.296021 -0.608643 0.184326 0.712708 1441912686 0.296021 -0.608643 0.184326 0.712708 1441912686 0.296021 -0.608643 0.184326 0.712708 1441912686 0.289673 -0.609009 0.176514 0.716919 1441912686 0.289673 -0.609009 0.176514 0.716919 1441912686 0.289673 -0.609009 0.176514 0.716919 1441912686 0.289673 -0.609009 0.176514 0.716919 1441912686 0.289673 -0.609009 0.176514 0.716919 1441912686 0.289673 -0.609009 0.176514 0.716919 1441912686 0.285950 -0.608398 0.175598 0.719177 1441912686 0.285950 -0.608398 0.175598 0.719177 1441912686 0.285950 -0.608398 0.175598 0.719177 1441912686 0.285950 -0.608398 0.175598 0.719177 1441912686 0.285950 -0.608398 0.175598 0.719177 1441912686 0.285950 -0.608398 0.175598 0.719177 1441912686 0.287354 -0.606262 0.180908 0.719055 1441912686 0.287354 -0.606262 0.180908 0.719055 1441912686 0.287354 -0.606262 0.180908 0.719055 1441912686 0.287354 -0.606262 0.180908 0.719055 1441912686 0.287354 -0.606262 0.180908 0.719055 1441912686 0.287354 -0.606262 0.180908 0.719055 1441912686 0.291077 -0.603882 0.187195 0.718018 1441912686 0.291077 -0.603882 0.187195 0.718018 1441912686 0.291077 -0.603882 0.187195 0.718018 1441912686
[truncated: 165,992 more chars]
