# Supplementary material for: Quaternion-Based Gesture Recognition Using Wireless Wearable Motion Capture Sensors
Source: Sensors (Basel). 2016 Apr 28;16(5):605. doi: 10.3390/s16050605 (PMC4883296; doi:10.3390/s16050605)
Supplement: Supplementary file 1 [file sensors-16-00605-s001.zip › MultiSensorGestureData/P4/1. Jab/Training17.txt]

0.751221 -0.056580 0.652344 -0.082764 1441912498 0.751221 -0.056580 0.652344 -0.082764 1441912498 0.751221 -0.056580 0.652344 -0.082764 1441912498 0.751221 -0.056580 0.652344 -0.082764 1441912498 0.751221 -0.056580 0.652344 -0.082764 1441912498 0.751343 -0.056213 0.652161 -0.083191 1441912498 0.751343 -0.056213 0.652161 -0.083191 1441912498 0.751343 -0.056213 0.652161 -0.083191 1441912498 0.751343 -0.056213 0.652161 -0.083191 1441912498 0.751343 -0.056213 0.652161 -0.083191 1441912498 0.751343 -0.056213 0.652161 -0.083191 1441912498 0.751465 -0.056152 0.652039 -0.083313 1441912498 0.751465 -0.056152 0.652039 -0.083313 1441912498 0.751465 -0.056152 0.652039 -0.083313 1441912498 0.751465 -0.056152 0.652039 -0.083313 1441912498 0.751465 -0.056152 0.652039 -0.083313 1441912498 0.751465 -0.056152 0.652039 -0.083313 1441912498 0.751465 -0.055786 0.651978 -0.083435 1441912498 0.751465 -0.055786 0.651978 -0.083435 1441912498 0.751465 -0.055786 0.651978 -0.083435 1441912498 0.751465 -0.055786 0.651978 -0.083435 1441912498 0.751465 -0.055786 0.651978 -0.083435 1441912498 0.751465 -0.055786 0.651978 -0.083435 1441912498 0.751465 -0.055786 0.651978 -0.083435 1441912498 0.751465 -0.055786 0.651978 -0.083435 1441912498 0.751465 -0.055603 0.652039 -0.083435 1441912498 0.751465 -0.055603 0.652039 -0.083435 1441912498 0.751465 -0.055603 0.652039 -0.083435 1441912498 0.751465 -0.055603 0.652039 -0.083435 1441912498 0.751465 -0.055603 0.652039 -0.083435 1441912498 0.751465 -0.055603 0.652039 -0.083435 1441912498 0.751465 -0.055420 0.652039 -0.083679 1441912498 0.751465 -0.055420 0.652039 -0.083679 1441912498 0.751465 -0.055420 0.652039 -0.083679 1441912498 0.751465 -0.055420 0.652039 -0.083679 1441912498 0.751465 -0.055420 0.652039 -0.083679 1441912498 0.751465 -0.055420 0.652039 -0.083679 1441912498 0.751465 -0.056091 0.651917 -0.083984 1441912498 0.751465 -0.056091 0.651917 -0.083984 1441912498 0.751465 -0.056091 0.651917 -0.083984 1441912498 0.751465 -0.056091 0.651917 -0.083984 1441912498 0.751465 -0.056091 0.651917 -0.083984 1441912498 0.751465 -0.056091 0.651917 -0.083984 1441912498 0.752319 -0.056641 0.650940 -0.083862 1441912498 0.752319 -0.056641 0.650940 -0.083862 1441912498 0.752319 -0.056641 0.650940 -0.083862 1441912498 0.752319 -0.056641 0.650940 -0.083862 1441912498 0.752319 -0.056641 0.650940 -0.083862 1441912498 0.752319 -0.056641 0.650940 -0.083862 1441912498 0.753479 -0.056335 0.649414 -0.085388 1441912498 0.753479 -0.056335 0.649414 -0.085388 1441912498 0.753479 -0.056335 0.649414 -0.085388 1441912498 0.753479 -0.056335 0.649414 -0.085388 1441912498 0.753479 -0.056335 0.649414 -0.085388 1441912499 0.753479 -0.056335 0.649414 -0.085388 1441912499 0.753601 -0.061157 0.648987 -0.084351 1441912499 0.753601 -0.061157 0.648987 -0.084351 1441912499 0.753601 -0.061157 0.648987 -0.084351 1441912499 0.753601 -0.061157 0.648987 -0.084351 1441912499 0.753601 -0.061157 0.648987 -0.084351 1441912499 0.753601 -0.061157 0.648987 -0.084351 1441912499 0.752319 -0.069641 0.650085 -0.080322 1441912499 0.752319 -0.069641 0.650085 -0.080322 1441912499 0.752319 -0.069641 0.650085 -0.080322 1441912499 0.752319 -0.069641 0.650085 -0.080322 1441912499 0.752319 -0.069641 0.650085 -0.080322 1441912499 0.752319 -0.069641 0.650085 -0.080322 1441912499 0.751526 -0.076294 0.651001 -0.074463 1441912499 0.751526 -0.076294 0.651001 -0.074463 1441912499 0.751526 -0.076294 0.651001 -0.074463 1441912499 0.751526 -0.076294 0.651001 -0.074463 1441912499 0.751526 -0.076294 0.651001 -0.074463 1441912499 0.751526 -0.076294 0.651001 -0.074463 1441912499 0.750488 -0.082703 0.652222 -0.066528 1441912499 0.750488 -0.082703 0.652222 -0.066528 1441912499 0.750488 -0.082703 0.652222 -0.066528 1441912499 0.750488 -0.082703 0.652222 -0.066528 1441912499 0.750488 -0.082703 0.652222 -0.066528 1441912499 0.750488 -0.082703 0.652222 -0.066528 1441912499 0.747681 -0.093323 0.655090 -0.054688 1441912499 0.747681 -0.093323 0.655090 -0.054688 1441912499 0.747681 -0.093323 0.655090 -0.054688 1441912499 0.747681 -0.093323 0.655090 -0.054688 1441912499 0.744080 -0.107910 0.657837 -0.042297 1441912499 0.744080 -0.107910 0.657837 -0.042297 1441912499 0.744080 -0.107910 0.657837 -0.042297 1441912499 0.744080 -0.107910 0.657837 -0.042297 1441912499 0.744080 -0.107910 0.657837 -0.042297 1441912499 0.744080 -0.107910 0.657837 -0.042297 1441912499 0.738953 -0.133057 0.660156 -0.020386 1441912499 0.738953 -0.133057 0.660156 -0.020386 1441912499 0.738953 -0.133057 0.660156 -0.020386 1441912499 0.738953 -0.133057 0.660156 -0.020386 1441912499 0.738953 -0.133057 0.660156 -0.020386 1441912499 0.738953 -0.133057 0.660156 -0.020386 1441912499 0.738953 -0.133057 0.660156 -0.020386 1441912499 0.738953 -0.133057 0.660156 -0.020386 1441912499 0.736084 -0.162231 0.657104 0.008301 1441912499 0.736084 -0.162231 0.657104 0.008301 1441912499 0.736084 -0.162231 0.657104 0.008301 1441912499 0.736084 -0.162231 0.657104 0.008301 1441912499 0.736084 -0.162231 0.657104 0.008301 1441912499 0.736084 -0.162231 0.657104 0.008301 1441912499 0.735352 -0.167297 0.656494 0.014709 1441912499 0.735352 -0.167297 0.656494 0.014709 1441912499 0.735352 -0.167297 0.656494 0.014709 1441912499 0.735352 -0.167297 0.656494 0.014709 1441912499 0.735352 -0.167297 0.656494 0.014709 1441912499 0.735352 -0.167297 0.656494 0.014709 1441912499 0.733154 -0.163025 0.660034 0.011780 1441912499 0.733154 -0.163025 0.660034 0.011780 1441912499 0.733154 -0.163025 0.660034 0.011780 1441912499 0.733154 -0.163025 0.660034 0.011780 1441912499 0.733154 -0.163025 0.660034 0.011780 1441912499 0.733154 -0.163025 0.660034 0.011780 1441912499 0.734985 -0.165649 0.657349 0.014587 1441912499 0.734985 -0.165649 0.657349 0.014587 1441912499 0.734985 -0.165649 0.657349 0.014587 1441912499 0.734985 -0.165649 0.657349 0.014587 1441912499 0.734985 -0.165649 0.657349 0.014587 1441912499 0.734985 -0.165649 0.657349 0.014587 1441912499 0.734985 -0.165649 0.657349 0.014587 1441912499 0.734985 -0.165649 0.657349 0.014587 1441912499 0.737976 -0.161316 0.655090 0.012939 1441912499 0.737976 -0.161316 0.655090 0.012939 1441912499 0.737976 -0.161316 0.655090 0.012939 1441912499 0.737976 -0.161316 0.655090 0.012939 1441912499 0.737976 -0.161316 0.655090 0.012939 1441912499 0.737976 -0.161316 0.655090 0.012939 1441912499 0.743042 -0.151001 0.651855 0.008728 1441912499 0.743042 -0.151001 0.651855 0.008728 1441912499 0.743042 -0.151001 0.651855 0.008728 1441912499 0.743042 -0.151001 0.651855 0.008728 1441912499 0.743042 -0.151001 0.651855 0.008728 1441912499 0.743042 -0.151001 0.651855 0.008728 1441912499 0.748718 -0.141846 0.647461 0.006653 1441912499 0.748718 -0.141846 0.647461 0.006653 1441912499 0.748718 -0.141846 0.647461 0.006653 1441912499 0.748718 -0.141846 0.647461 0.006653 1441912499 0.748718 -0.141846 0.647461 0.006653 1441912499 0.748718 -0.141846 0.647461 0.006653 1441912499 0.752319 -0.129700 0.645813 0.000244 1441912499 0.752319 -0.129700 0.645813 0.000244 1441912499 0.752319 -0.129700 0.645813 0.000244 1441912499 0.752319 -0.129700 0.645813 0.000244 1441912499 0.757446 -0.115540 0.642517 -0.008057 1441912499 0.757446 -0.115540 0.642517 -0.008057 1441912499 0.757446 -0.115540 0.642517 -0.008057 1441912499 0.757446 -0.115540 0.642517 -0.008057 1441912499 0.761902 -0.099854 0.639648 -0.017395 1441912499 0.761902 -0.099854 0.639648 -0.017395 1441912499 0.761902 -0.099854 0.639648 -0.017395 1441912499 0.761902 -0.099854 0.639648 -0.017395 1441912499 0.761902 -0.099854 0.639648 -0.017395 1441912499 0.761902 -0.099854 0.639648 -0.017395 1441912499 0.761902 -0.099854 0.639648 -0.017395 1441912499 0.761902 -0.099854 0.639648 -0.017395 1441912499 0.765503 -0.087524 0.636841 -0.025269 1441912499 0.765503 -0.087524 0.636841 -0.025269 1441912499 0.765503 -0.087524 0.636841 -0.025269 1441912499 0.765503 -0.087524 0.636841 -0.025269 1441912499 0.765503 -0.087524 0.636841 -0.025269 1441912500 0.765503 -0.087524 0.636841 -0.025269 1441912500 0.767151 -0.076599 0.635620 -0.039734 1441912500 0.767151 -0.076599 0.635620 -0.039734 1441912500 0.767151 -0.076599 0.635620 -0.039734 1441912500 0.767151 -0.076599 0.635620 -0.039734 1441912500 0.767151 -0.076599 0.635620 -0.039734 1441912500 0.767151 -0.076599 0.635620 -0.039734 1441912500 0.765320 -0.072205 0.637512 -0.051086 1441912500 0.765320 -0.072205 0.637512 -0.051086 1441912500 0.765320 -0.072205 0.637512 -0.051086 1441912500 0.765320 -0.072205 0.637512 -0.051086 1441912500 0.765320 -0.072205 0.637512 -0.051086 1441912500 0.765320 -0.072205 0.637512 -0.051086 1441912500 0.761414 -0.075317 0.641602 -0.053406 1441912500 0.761414 -0.075317 0.641602 -0.053406 1441912500 0.761414 -0.075317 0.641602 -0.053406 1441912500 0.761414 -0.075317 0.641602 -0.053406 1441912500 0.761414 -0.075317 0.641602 -0.053406 1441912500 0.761414 -0.075317 0.641602 -0.053406 1441912500 0.758972 -0.080566 0.643982 -0.052246 1441912500 0.758972 -0.080566 0.643982 -0.052246 1441912500 0.758972 -0.080566 0.643982 -0.052246 1441912500 0.758972 -0.080566 0.643982 -0.052246 1441912500 0.758972 -0.080566 0.643982 -0.052246 1441912500 0.758972 -0.080566 0.643982 -0.052246 1441912500 0.758972 -0.080566 0.643982 -0.052246 1441912500 0.758972 -0.080566 0.643982 -0.052246 1441912500 0.757874 -0.086792 0.644897 -0.046082 1441912500 0.757874 -0.086792 0.644897 -0.046082 1441912500 0.757874 -0.086792 0.644897 -0.046082 1441912500 0.757874 -0.086792 0.644897 -0.046082 1441912500 0.757874 -0.086792 0.644897 -0.046082 1441912500 0.757874 -0.086792 0.644897 -0.046082 1441912500 0.756287 -0.093201 0.646423 -0.037720 1441912500 0.756287 -0.093201 0.646423 -0.037720 1441912500 0.756287 -0.093201 0.646423 -0.037720 1441912500 0.756287 -0.093201 0.646423 -0.037720 1441912500 0.753296 -0.101990 0.649170 -0.026001 1441912500 0.753296 -0.101990 0.649170 -0.026001 1441912500 0.753296 -0.101990 0.649170 -0.026001 1441912500 0.753296 -0.101990 0.649170 -0.026001 1441912500 0.753296 -0.101990 0.649170 -0.026001 1441912500 0.753296 -0.101990 0.649170 -0.026001 1441912500 0.747925 -0.111755 0.654114 -0.014038 1441912500 0.747925 -0.111755 0.654114 -0.014038 1441912500 0.747925 -0.111755 0.654114 -0.014038 1441912500 0.747925 -0.111755 0.654114 -0.014038 1441912500 0.747925 -0.111755 0.654114 -0.014038 1441912500 0.747925 -0.111755 0.654114 -0.014038 1441912500 0.742981 -0.121765 0.658081 -0.001221 1441912500 0.742981 -0.121765 0.658081 -0.001221 1441912500 0.742981 -0.121765 0.658081 -0.001221 1441912500 0.742981 -0.121765 0.658081 -0.001221 1441912500 0.742981 -0.121765 0.658081 -0.001221 1441912500 0.742981 -0.121765 0.658081 -0.001221 1441912500 0.738586 -0.129761 0.661377 0.011841 1441912500 0.738586 -0.129761 0.661377 0.011841 1441912500 0.738586 -0.129761 0.661377 0.011841 1441912500 0.738586 -0.129761 0.661377 0.011841 1441912500 0.738586 -0.129761 0.661377 0.011841 1441912500 0.738586 -0.129761 0.661377 0.011841 1441912500 0.733521 -0.145691 0.663147 0.030334 1441912500 0.733521 -0.145691 0.663147 0.030334 1441912500 0.733521 -0.145691 0.663147 0.030334 1441912500 0.733521 -0.145691 0.663147 0.030334 1441912500 0.733521 -0.145691 0.663147 0.030334 1441912500 0.733521 -0.145691 0.663147 0.030334 1441912500 0.733826 -0.159668 0.658691 0.045105 1441912500 0.733826 -0.159668 0.658691 0.045105 1441912500 0.733826 -0.159668 0.658691 0.045105 1441912500 0.733826 -0.159668 0.658691 0.045105 1441912500 0.733826 -0.159668 0.658691 0.045105 1441912500 0.733826 -0.159668 0.658691 0.045105 1441912500 0.733826 -0.159668 0.658691 0.045105 1441912500 0.733826 -0.159668 0.658691 0.045105 1441912500 0.734314 -0.157043 0.658936 0.043457 1441912500 0.734314 -0.157043 0.658936 0.043457 1441912500 0.734314 -0.157043 0.658936 0.043457 1441912500 0.734314 -0.157043 0.658936 0.043457 1441912500 0.734314 -0.157043 0.658936 0.043457 1441912500 0.734314 -0.157043 0.658936 0.043457 1441912500 0.735413 -0.153870 0.658630 0.040466 1441912500 0.735413 -0.153870 0.658630 0.040466 1441912500 0.735413 -0.153870 0.658630 0.040466 1441912500 0.735413 -0.153870 0.658630 0.040466 1441912500 0.735413 -0.153870 0.658630 0.040466 1441912500 0.735413 -0.153870 0.658630 0.040466 1441912500 0.737305 -0.153748 0.656738 0.037476 1441912500 0.737305 -0.153748 0.656738 0.037476 1441912500 0.737305 -0.153748 0.656738 0.037476 1441912500 0.737305 -0.153748 0.656738 0.037476 1441912500 0.737305 -0.153748 0.656738 0.037476 1441912500 0.737305 -0.153748 0.656738 0.037476 1441912500 0.740784 -0.148987 0.654236 0.030273 1441912500 0.740784 -0.148987 0.654236 0.030273 1441912500 0.740784 -0.148987 0.654236 0.030273 1441912500 0.740784 -0.148987 0.654236 0.030273 1441912500 0.740784 -0.148987 0.654236 0.030273 1441912500 0.740784 -0.148987 0.654236 0.030273 1441912500 0.744934 -0.139771 0.651978 0.019897 1441912500 0.744934 -0.139771 0.651978 0.019897 1441912500 0.744934 -0.139771 0.651978 0.019897 1441912500 0.744934 -0.139771 0.651978 0.019897 1441912500 0.744934 -0.139771 0.651978 0.019897 1441912500 0.744934 -0.139771 0.651978 0.019897 1441912500 0.748596 -0.132507 0.649475 0.012329 1441912500 0.748596 -0.132507 0.649475 0.012329 1441912500 0.748596 -0.132507 0.649475 0.012329 1441912500 0.748596 -0.132507 0.649475 0.012329 1441912500 0.748596 -0.132507 0.649475 0.012329 1441912501 0.748596 -0.132507 0.649475 0.012329 1441912501 0.753357 -0.124084 0.645752 0.001709 1441912501 0.753357 -0.124084 0.645752 0.001709 1441912501 0.753357 -0.124084 0.645752 0.001709 1441912501 0.753357 -0.124084 0.645752 0.001709 1441912501 0.753357 -0.124084 0.645752 0.001709 1441912501 0.753357 -0.124084 0.645752 0.001709 1441912501 0.756348 -0.110840 0.644531 -0.011658 1441912501 0.756348 -0.110840 0.644531 -0.011658 1441912501 0.756348 -0.110840 0.644531 -0.011658 1441912501 0.756348 -0.110840 0.644531 -0.011658 1441912501 0.756348 -0.110840 0.644531 -0.011658 1441912501 0.756348 -0.110840 0.644531 -0.011658 1441912501 0.759399 -0.099182 0.642578 -0.022705 1441912501 0.759399 -0.099182 0.642578 -0.022705 1441912501 0.759399 -0.099182 0.642578 -0.022705 1441912501 0.759399 -0.099182 0.642578 -0.022705 1441912501 0.759399 -0.099182 0.642578 -0.022705 1441912501 0.759399 -0.099182 0.642578 -0.022705 1441912501 0.759399 -0.099182 0.642578 -0.022705 1441912501 0.759399 -0.099182 0.642578 -0.022705 1441912501 0.762146 -0.093018 0.640015 -0.027832 1441912501 0.762146 -0.093018 0.640015 -0.027832 1441912501 0.762146 -0.093018 0.640015 -0.027832 1441912501 0.762146 -0.093018 0.640015 -0.027832 1441912501 0.762146 -0.093018 0.640015 -0.027832 1441912501 0.762146 -0.093018 0.640015 -0.027832 1441912501 0.764282 -0.086548 0.638123 -0.032471 1441912501 0.764282 -0.086548 0.638123 -0.032471 1441912501 0.764282 -0.086548 0.638123 -0.032471 1441912501 0.764282 -0.086548 0.638123 -0.032471 1441912501 0.764282 -0.086548 0.638123 -0.032471 1441912501 0.764282 -0.086548 0.638123 -0.032471 1441912501 0.765808 -0.079346 0.636658 -0.042847 1441912501 0.765808 -0.079346 0.636658 -0.042847 1441912501 0.765808 -0.079346 0.636658 -0.042847 1441912501 0.765808 -0.079346 0.636658 -0.042847 1441912501 0.765808 -0.079346 0.636658 -0.042847 1441912501 0.765808 -0.079346 0.636658 -0.042847 1441912501 0.765808 -0.079346 0.636658 -0.042847 1441912501 0.765808 -0.079346 0.636658 -0.042847 1441912501 0.763428 -0.077820 0.639526 -0.045166 1441912501 0.763428 -0.077820 0.639526 -0.045166 1441912501 0.763428 -0.077820 0.639526 -0.045166 1441912501 0.763428 -0.077820 0.639526 -0.045166 1441912501 0.763428 -0.077820 0.639526 -0.045166 1441912501 0.763428 -0.077820 0.639526 -0.045166 1441912501 0.759827 -0.078674 0.643738 -0.044800 1441912501 0.759827 -0.078674 0.643738 -0.044800 1441912501 0.759827 -0.078674 0.643738 -0.044800 1441912501 0.759827 -0.078674 0.643738 -0.044800 1441912501 0.759827 -0.078674 0.643738 -0.044800 1441912501 0.759827 -0.078674 0.643738 -0.044800 1441912501 0.757629 -0.083679 0.645996 -0.040588 1441912501 0.757629 -0.083679 0.645996 -0.040588 1441912501 0.757629 -0.083679 0.645996 -0.040588 1441912501 0.757629 -0.083679 0.645996 -0.040588 1441912501 0.757629 -0.083679 0.645996 -0.040588 1441912501 0.757629 -0.083679 0.645996 -0.040588 1441912501 0.756653 -0.087280 0.646973 -0.034790 1441912501 0.756653 -0.087280 0.646973 -0.034790 1441912501 0.756653 -0.087280 0.646973 -0.034790 1441912501 0.756653 -0.087280 0.646973 -0.034790 1441912501 0.756653 -0.087280 0.646973 -0.034790 1441912501 0.756653 -0.087280 0.646973 -0.034790 1441912501 0.757263 -0.091675 0.645996 -0.027649 1441912501 0.757263 -0.091675 0.645996 -0.027649 1441912501 0.757263 -0.091675 0.645996 -0.027649 1441912501 0.757263 -0.091675 0.645996 -0.027649 1441912501 0.755188 -0.100891 0.647400 -0.017029 1441912501 0.755188 -0.100891 0.647400 -0.017029 1441912501 0.755188 -0.100891 0.647400 -0.017029 1441912501 0.755188 -0.100891 0.647400 -0.017029 1441912501 0.755188 -0.100891 0.647400 -0.017029 1441912501 0.755188 -0.100891 0.647400 -0.017029 1441912501 0.749939 -0.114258 0.651489 -0.004089 1441912501 0.749939 -0.114258 0.651489 -0.004089 1441912501 0.749939 -0.114258 0.651489 -0.004089 1441912501 0.749939 -0.114258 0.651489 -0.004089 1441912501 0.749939 -0.114258 0.651489 -0.004089 1441912501 0.749939 -0.114258 0.651489 -0.004089 1441912501 0.742004 -0.126221 0.658325 0.005432 1441912501 0.742004 -0.126221 0.658325 0.005432 1441912501 0.742004 -0.126221 0.658325 0.005432 1441912501 0.742004 -0.126221 0.658325 0.005432 1441912501 0.742004 -0.126221 0.658325 0.005432 1441912501 0.742004 -0.126221 0.658325 0.005432 1441912501 0.739929 -0.130859 0.659668 0.013000 1441912501 0.739929 -0.130859 0.659668 0.013000 1441912501 0.739929 -0.130859 0.659668 0.013000 1441912501 0.739929 -0.130859 0.659668 0.013000 1441912501 0.739929 -0.130859 0.659668 0.013000 1441912501 0.739929 -0.130859 0.659668 0.013000 1441912501 0.739929 -0.130859 0.659668 0.013000 1441912501 0.739929 -0.130859 0.659668 0.013000 1441912501 0.740662 -0.138916 0.656982 0.021545 1441912501 0.740662 -0.138916 0.656982 0.021545 1441912501 0.740662 -0.138916 0.656982 0.021545 1441912501 0.740662 -0.138916 0.656982 0.021545 1441912501 0.740662 -0.138916 0.656982 0.021545 1441912501 0.740662 -0.138916 0.656982 0.021545 1441912501 0.742065 -0.153381 0.651611 0.033508 1441912501 0.742065 -0.153381 0.651611 0.033508 1441912501 0.742065 -0.153381 0.651611 0.033508 1441912501 0.742065 -0.153381 0.651611 0.033508 1441912501 0.742065 -0.153381 0.651611 0.033508 1441912501 0.742065 -0.153381 0.651611 0.033508 1441912501 0.743530 -0.157043 0.648987 0.035034 1441912501 0.743530 -0.157043 0.648987 0.035034 1441912501 0.743530 -0.157043 0.648987 0.035034 1441912501 0.743530 -0.157043 0.648987 0.035034 1441912501 0.743530 -0.157043 0.648987 0.035034 1441912501 0.743530 -0.157043 0.648987 0.035034 1441912501 0.743408 -0.153320 0.650269 0.029785 1441912502 0.743408 -0.153320 0.650269 0.029785 1441912502 0.743408 -0.153320 0.650269 0.029785 1441912502 0.743408 -0.153320 0.650269 0.029785 1441912502 0.743408 -0.153320 0.650269 0.029785 1441912502 0.743408 -0.153320 0.650269 0.029785 1441912502 0.744629 -0.149963 0.649841 0.025452 1441912502 0.744629 -0.149963 0.649841 0.025452 1441912502 0.744629 -0.149963 0.649841 0.025452 1441912502 0.744629 -0.149963 0.649841 0.025452 1441912502 0.744629 -0.149963 0.649841 0.025452 1441912502 0.744629 -0.149963 0.649841 0.025452 1441912502 0.745789 -0.149170 0.648804 0.023926 1441912502 0.745789 -0.149170 0.648804 0.023926 1441912502 0.745789 -0.149170 0.648804 0.023926 1441912502 0.745789 -0.149170 0.648804 0.023926 1441912502 0.745789 -0.149170 0.648804 0.023926 1441912502 0.745789 -0.149170 0.648804 0.023926 1441912502 0.745789 -0.149170 0.648804 0.023926 1441912502 0.745911 -0.147644 0.649048 0.020691 1441912502 0.745911 -0.147644 0.649048 0.020691 1441912502 0.745911 -0.147644 0.649048 0.020691 1441912502 0.745911 -0.147644 0.649048 0.020691 1441912502 0.745911 -0.147644 0.649048 0.020691 1441912502 0.745911 -0.147644 0.649048 0.020691 1441912502 0.746704 -0.147827 0.648132 0.019836 1441912502 0.746704 -0.147827 0.648132 0.019836 1441912502 0.746704 -0.147827 0.648132 0.019836 1441912502 0.746704 -0.147827 0.648132 0.019836 1441912502 0.747925 -0.140808 0.648499 0.014099 1441912502 0.747925 -0.140808 0.648499 0.014099 1441912502 0.747925 -0.140808 0.648499 0.014099 1441912502 0.747925 -0.140808 0.648499 0.014099 1441912502 0.747925 -0.140808 0.648499 0.014099 1441912502 0.751587 -0.128540 0.646851 0.005127 1441912502 0.751587 -0.128540 0.646851 0.005127 1441912502 0.751587 -0.128540 0.646851 0.005127 1441912502 0.751587 -0.128540 0.646851 0.005127 1441912502 0.751587 -0.128540 0.646851 0.005127 1441912502 0.751587 -0.128540 0.646851 0.005127 1441912502 0.755005 -0.119507 0.644653 -0.001892 1441912502 0.755005 -0.119507 0.644653 -0.001892 1441912502 0.755005 -0.119507 0.644653 -0.001892 1441912502 0.755005 -0.119507 0.644653 -0.001892 1441912502 0.755005 -0.119507 0.644653 -0.001892 1441912502 0.755005 -0.119507 0.644653 -0.001892 1441912502 0.755005 -0.119507 0.644653 -0.001892 1441912502 0.757263 -0.115173 0.642822 -0.005981 1441912502 0.757263 -0.115173 0.642822 -0.005981 1441912502 0.757263 -0.115173 0.642822 -0.005981 1441912502 0.757263 -0.115173 0.642822 -0.005981 1441912502 0.757263 -0.115173 0.642822 -0.005981 1441912502 0.757263 -0.115173 0.642822 -0.005981 1441912502 0.758789 -0.112061 0.641479 -0.010193 1441912502 0.758789 -0.112061 0.641479 -0.010193 1441912502 0.758789 -0.112061 0.641479 -0.010193 1441912502 0.758789 -0.112061 0.641479 -0.010193 1441912502 0.758789 -0.112061 0.641479 -0.010193 1441912502 0.758789 -0.112061 0.641479 -0.010193 1441912502 0.758789 -0.112061 0.641479 -0.010193 1441912502 0.761108 -0.102112 0.640137 -0.021301 1441912502 0.761108 -0.102112 0.640137 -0.021301 1441912502 0.761108 -0.102112 0.640137 -0.021301 1441912502 0.761108 -0.102112 0.640137 -0.021301 1441912502 0.761108 -0.102112 0.640137 -0.021301 1441912502 0.764404 -0.094910 0.637085 -0.027771 1441912502 0.764404 -0.094910 0.637085 -0.027771 1441912502 0.764404 -0.094910 0.637085 -0.027771 1441912502 0.764404 -0.094910 0.637085 -0.027771 1441912502 0.764404 -0.094910 0.637085 -0.027771 1441912502 0.764404 -0.094910 0.637085 -0.027771 1441912502 0.764404 -0.094910 0.637085 -0.027771 1441912502 0.763733 -0.096130 0.637634 -0.028076 1441912502 0.763733 -0.096130 0.637634 -0.028076 1441912502 0.763733 -0.096130 0.637634 -0.028076 1441912502 0.763733 -0.096130 0.637634 -0.028076 1441912502 0.763733 -0.096130 0.637634 -0.028076 1441912502 0.763733 -0.096130 0.637634 -0.028076 1441912502 0.762390 -0.099487 0.638611 -0.030090 1441912502 0.762390 -0.099487 0.638611 -0.030090 1441912502 0.762390 -0.099487 0.638611 -0.030090 1441912502 0.762390 -0.099487 0.638611 -0.030090 1441912502 0.762390 -0.099487 0.638611 -0.030090 1441912502 0.762390 -0.099487 0.638611 -0.030090 1441912502 0.762390 -0.099487 0.638611 -0.030090 1441912502 0.760742 -0.102600 0.640015 -0.032104 1441912502 0.760742 -0.102600 0.640015 -0.032104 1441912502 0.760742 -0.102600 0.640015 -0.032104 1441912502 0.760742 -0.102600 0.640015 -0.032104 1441912502 0.760742 -0.102600 0.640015 -0.032104 1441912502 0.760742 -0.102600 0.640015 -0.032104 1441912502 0.759827 -0.104675 0.640747 -0.032654 1441912502 0.759827 -0.104675 0.640747 -0.032654 1441912502 0.759827 -0.104675 0.640747 -0.032654 1441912502 0.759827 -0.104675 0.640747 -0.032654 1441912502 0.759827 -0.104675 0.640747 -0.032654 1441912502 0.759827 -0.104675 0.640747 -0.032654 1441912502 0.759827 -0.104675 0.640747 -0.032654 1441912502 0.758728 -0.107666 0.641663 -0.029724 1441912502 0.758728 -0.107666 0.641663 -0.029724 1441912502 0.758728 -0.107666 0.641663 -0.029724 1441912502 0.758728 -0.107666 0.641663 -0.029724 1441912502 0.758728 -0.107666 0.641663 -0.029724 1441912502 0.758728 -0.107666 0.641663 -0.029724 1441912502 0.757141 -0.111389 0.643311 -0.021179 1441912502 0.757141 -0.111389 0.643311 -0.021179 1441912502 0.757141 -0.111389 0.643311 -0.021179 1441912502 0.757141 -0.111389 0.643311 -0.021179 1441912502 0.757141 -0.111389 0.643311 -0.021179 1441912502 0.757141 -0.111389 0.643311 -0.021179 1441912502 0.757141 -0.111389 0.643311 -0.021179 1441912502 0.756042 -0.118103 0.643738 -0.001648 1441912503 0.756042 -0.118103 0.643738 -0.001648 1441912503 0.756042 -0.118103 0.643738 -0.001648 1441912503 0.756042 -0.118103 0.643738 -0.001648 1441912503 0.756042 -0.118103 0.643738 -0.001648 1441912503 0.756042 -0.118103 0.643738 -0.001648 1441912503 0.753540 -0.119873 0.646179 0.011169 1441912503 0.753540 -0.119873 0.646179 0.011169 1441912503 0.753540 -0.119873 0.646179 0.011169 1441912503 0.753540 -0.119873 0.646179 0.011169 1441912503 0.753540 -0.119873 0.646179 0.011169 1441912503 0.753540 -0.119873 0.646179 0.011169 1441912503 0.753540 -0.119873 0.646179 0.011169 1441912503 0.750793 -0.123230 0.648560 0.021362 1441912503 0.750793 -0.123230 0.648560 0.021362 1441912503 0.750793 -0.123230 0.648560 0.021362 1441912503 0.750793 -0.123230 0.648560 0.021362 1441912503 0.750793 -0.123230 0.648560 0.021362 1441912503 0.750793 -0.123230 0.648560 0.021362 1441912503 0.747742 -0.127136 0.650940 0.030945 1441912503 0.747742 -0.127136 0.650940 0.030945 1441912503 0.747742 -0.127136 0.650940 0.030945 1441912503 0.747742 -0.127136 0.650940 0.030945 1441912503 0.747742 -0.127136 0.650940 0.030945 1441912503 0.747742 -0.127136 0.650940 0.030945 1441912503 0.749146 -0.131470 0.647888 0.040283 1441912503 0.749146 -0.131470 0.647888 0.040283 1441912503 0.749146 -0.131470 0.647888 0.040283 1441912503 0.749146 -0.131470 0.647888 0.040283 1441912503 0.749146 -0.131470 0.647888 0.040283 1441912503 0.749146 -0.131470 0.647888 0.040283 1441912503 0.749146 -0.131470 0.647888 0.040283 1441912503 0.749023 -0.136536 0.646729 0.044189 1441912503 0.749023 -0.136536 0.646729 0.044189 1441912503 0.749023 -0.136536 0.646729 0.044189 1441912503 0.749023 -0.136536 0.646729 0.044189 1441912503 0.749023 -0.136536 0.646729 0.044189 1441912503 0.751465 -0.141541 0.642883 0.042847 1441912503 0.751465 -0.141541 0.642883 0.042847 1441912503 0.751465 -0.141541 0.642883 0.042847 1441912503 0.751465 -0.141541 0.642883 0.042847 1441912503 0.751465 -0.141541 0.642883 0.042847 1441912503 0.751465 -0.141541 0.642883 0.042847 1441912503 0.752563 -0.141663 0.642029 0.036987 1441912503 0.752563 -0.141663 0.642029 0.036987 1441912503 0.752563 -0.141663 0.642029 0.036987 1441912503 0.752563 -0.141663 0.642029 0.036987 1441912503 0.752563 -0.141663 0.642029 0.036987 1441912503 0.752563 -0.141663 0.642029 0.036987 1441912503 0.753784 -0.140808 0.641113 0.030457 1441912503 0.753784 -0.140808 0.641113 0.030457 1441912503 0.753784 -0.140808 0.641113 0.030457 1441912503 0.753784 -0.140808 0.641113 0.030457 1441912503 0.753784 -0.140808 0.641113 0.030457 1441912503 0.753784 -0.140808 0.641113 0.030457 1441912503 0.754883 -0.141052 0.639832 0.027832 1441912503 0.754883 -0.141052 0.639832 0.027832 1441912503 0.754883 -0.141052 0.639832 0.027832 1441912503 0.754883 -0.141052 0.639832 0.027832 1441912503 0.754883 -0.141052 0.639832 0.027832 1441912503 0.754883 -0.141052 0.639832 0.027832 1441912503 0.754883 -0.141052 0.639832 0.027832 1441912503 0.756714 -0.139160 0.638123 0.026855 1441912503 0.756714 -0.139160 0.638123 0.026855 1441912503 0.756714 -0.139160 0.638123 0.026855 1441912503 0.756714 -0.139160 0.638123 0.026855 1441912503 0.756714 -0.139160 0.638123 0.026855 1441912503 0.756714 -0.139160 0.638123 0.026855 1441912503 0.760864 -0.131348 0.635132 0.020203 1441912503 0.760864 -0.131348 0.635132 0.020203 1441912503 0.760864 -0.131348 0.635132 0.020203 1441912503 0.760864 -0.131348 0.635132 0.020203 1441912503 0.760864 -0.131348 0.635132 0.020203 1441912503 0.760864 -0.131348 0.635132 0.020203 1441912503 0.761658 -0.121887 0.636230 0.013306 1441912503 0.761658 -0.121887 0.636230 0.013306 1441912503 0.761658 -0.121887 0.636230 0.013306 1441912503 0.761658 -0.121887 0.636230 0.013306 1441912503 0.761658 -0.121887 0.636230 0.013306 1441912503 0.761658 -0.121887 0.636230 0.013306 1441912503 0.762085 -0.113403 0.637390 0.006653 1441912503 0.762085 -0.113403 0.637390 0.006653 1441912503 0.762085 -0.113403 0.637390 0.006653 1441912503 0.762085 -0.113403 0.637390 0.006653 1441912503 0.762085 -0.113403 0.637390 0.006653 1441912503 0.762085 -0.113403 0.637390 0.006653 1441912503 0.762085 -0.113403 0.637390 0.006653 1441912503 0.762268 -0.104004 0.638733 0.000671 1441912503 0.762268 -0.104004 0.638733 0.000671 1441912503 0.762268 -0.104004 0.638733 0.000671 1441912503 0.762268 -0.104004 0.638733 0.000671 1441912503 0.762268 -0.104004 0.638733 0.000671 1441912503 0.762268 -0.104004 0.638733 0.000671 1441912503 0.763977 -0.096191 0.638000 -0.005615 1441912503 0.763977 -0.096191 0.638000 -0.005615 1441912503 0.763977 -0.096191 0.638000 -0.005615 1441912503 0.763977 -0.096191 0.638000 -0.005615 1441912503 0.763977 -0.096191 0.638000 -0.005615 1441912503 0.763977 -0.096191 0.638000 -0.005615 1441912503 0.765686 -0.090393 0.636658 -0.014343 1441912503 0.765686 -0.090393 0.636658 -0.014343 1441912503 0.765686 -0.090393 0.636658 -0.014343 1441912503 0.765686 -0.090393 0.636658 -0.014343 1441912503 0.765686 -0.090393 0.636658 -0.014343 1441912503 0.765686 -0.090393 0.636658 -0.014343 1441912503 0.765686 -0.090393 0.636658 -0.014343 1441912503 0.764954 -0.090759 0.637329 -0.018066 1441912503 0.764954 -0.090759 0.637329 -0.018066 1441912503 0.764954 -0.090759 0.637329 -0.018066 1441912503 0.764954 -0.090759 0.637329 -0.018066 1441912503 0.764954 -0.090759 0.637329 -0.018066 1441912503 0.763550 -0.091370 0.638855 -0.020935 1441912503 0.763550 -0.091370 0.638855 -0.020935 1441912503 0.763550 -0.091370 0.638855 -0.020935 1441912504 0.763550 -0.091370 0.638855 -0.020935 1441912504 0.763550 -0.091370 0.638855 -0.020935 1441912504 0.763550 -0.091370 0.638855 -0.020935 1441912504 0.762878 -0.094116 0.639282 -0.021179 1441912504 0.762878 -0.094116 0.639282 -0.021179 1441912504 0.762878 -0.094116 0.639282 -0.021179 1441912504 
0.749939 -0.397095 0.429321 -0.309021 1441912509 0.749939 -0.397095 0.429321 -0.309021 1441912509 0.749939 -0.397095 0.429321 -0.309021 1441912509 0.749939 -0.397095 0.429321 -0.309021 1441912509 0.708313 -0.415405 0.423889 -0.382141 1441912509 0.708313 -0.415405 0.423889 -0.382141 1441912509 0.708313 -0.415405 0.423889 -0.382141 1441912509 0.708313 -0.415405 0.423889 -0.382141 1441912509 0.708313 -0.415405 0.423889 -0.382141 1441912509 0.708313 -0.415405 0.423889 -0.382141 1441912509 0.680603 -0.407898 0.406311 -0.453064 1441912509 0.680603 -0.407898 0.406311 -0.453064 1441912509 0.680603 -0.407898 0.406311 -0.453064 1441912509 0.680603 -0.407898 0.406311 -0.453064 1441912509 0.680603 -0.407898 0.406311 -0.453064 1441912509 0.680603 -0.407898 0.406311 -0.453064 1441912509 0.657898 -0.367065 0.389404 -0.529907 1441912509 0.657898 -0.367065 0.389404 -0.529907 1441912509 0.657898 -0.367065 0.389404 -0.529907 1441912509 0.657898 -0.367065 0.389404 -0.529907 1441912509 0.657898 -0.367065 0.389404 -0.529907 1441912509 0.657898 -0.367065 0.389404 -0.529907 1441912509 0.657898 -0.367065 0.389404 -0.529907 1441912509 0.643433 -0.319763 0.376404 -0.584900 1441912509 0.643433 -0.319763 0.376404 -0.584900 1441912509 0.643433 -0.319763 0.376404 -0.584900 1441912509 0.643433 -0.319763 0.376404 -0.584900 1441912509 0.643433 -0.319763 0.376404 -0.584900 1441912509 0.643433 -0.319763 0.376404 -0.584900 1441912509 0.629578 -0.319885 0.403931 -0.581543 1441912509 0.629578 -0.319885 0.403931 -0.581543 1441912509 0.629578 -0.319885 0.403931 -0.581543 1441912509 0.629578 -0.319885 0.403931 -0.581543 1441912509 0.629578 -0.319885 0.403931 -0.581543 1441912509 0.629578 -0.319885 0.403931 -0.581543 1441912509 0.629578 -0.319885 0.403931 -0.581543 1441912509 0.623474 -0.325256 0.420166 -0.573486 1441912509 0.623474 -0.325256 0.420166 -0.573486 1441912509 0.623474 -0.325256 0.420166 -0.573486 1441912509 0.623474 -0.325256 0.420166 -0.573486 1441912509 0.623474 -0.325256 0.420166 -0.573486 1441912509 0.623474 -0.325256 0.420166 -0.573486 1441912509 0.631042 -0.320923 0.416687 -0.570251 1441912509 0.631042 -0.320923 0.416687 -0.570251 1441912509 0.631042 -0.320923 0.416687 -0.570251 1441912509 0.631042 -0.320923 0.416687 -0.570251 1441912509 0.631042 -0.320923 0.416687 -0.570251 1441912509 0.631042 -0.320923 0.416687 -0.570251 1441912509 0.637268 -0.337341 0.415833 -0.554199 1441912509 0.637268 -0.337341 0.415833 -0.554199 1441912509 0.637268 -0.337341 0.415833 -0.554199 1441912509 0.637268 -0.337341 0.415833 -0.554199 1441912509 0.637268 -0.337341 0.415833 -0.554199 1441912509 0.637268 -0.337341 0.415833 -0.554199 1441912509 0.644531 -0.351990 0.420349 -0.532898 1441912509 0.644531 -0.351990 0.420349 -0.532898 1441912509 0.644531 -0.351990 0.420349 -0.532898 1441912509 0.644531 -0.351990 0.420349 -0.532898 1441912509 0.644531 -0.351990 0.420349 -0.532898 1441912509 0.644531 -0.351990 0.420349 -0.532898 1441912509 0.644531 -0.351990 0.420349 -0.532898 1441912509 0.655945 -0.373413 0.425720 -0.499023 1441912509 0.655945 -0.373413 0.425720 -0.499023 1441912509 0.655945 -0.373413 0.425720 -0.499023 1441912509 0.655945 -0.373413 0.425720 -0.499023 1441912509 0.655945 -0.373413 0.425720 -0.499023 1441912509 0.655945 -0.373413 0.425720 -0.499023 1441912509 0.655945 -0.373413 0.425720 -0.499023 1441912509 0.680054 -0.390686 0.420166 -0.456421 1441912509 0.680054 -0.390686 0.420166 -0.456421 1441912509 0.680054 -0.390686 0.420166 -0.456421 1441912509 0.680054 -0.390686 0.420166 -0.456421 1441912509 0.680054 -0.390686 0.420166 -0.456421 1441912509 0.680054 -0.390686 0.420166 -0.456421 1441912509 0.710510 -0.399902 0.404785 -0.414001 1441912509 0.710510 -0.399902 0.404785 -0.414001 1441912509 0.710510 -0.399902 0.404785 -0.414001 1441912509 0.710510 -0.399902 0.404785 -0.414001 1441912509 0.746826 -0.398193 0.388184 -0.364685 1441912509 0.746826 -0.398193 0.388184 -0.364685 1441912509 0.746826 -0.398193 0.388184 -0.364685 1441912509 0.746826 -0.398193 0.388184 -0.364685 1441912509 0.746826 -0.398193 0.388184 -0.364685 1441912509 0.746826 -0.398193 0.388184 -0.364685 1441912509 0.746826 -0.398193 0.388184 -0.364685 1441912509 0.778931 -0.396606 0.380920 -0.301453 1441912509 0.778931 -0.396606 0.380920 -0.301453 1441912509 0.778931 -0.396606 0.380920 -0.301453 1441912509 0.778931 -0.396606 0.380920 -0.301453 1441912509 0.778931 -0.396606 0.380920 -0.301453 1441912509 0.778931 -0.396606 0.380920 -0.301453 1441912509 0.803589 -0.404358 0.379333 -0.216309 1441912509 0.803589 -0.404358 0.379333 -0.216309 1441912509 0.803589 -0.404358 0.379333 -0.216309 1441912509 0.803589 -0.404358 0.379333 -0.216309 1441912509 0.803589 -0.404358 0.379333 -0.216309 1441912509 0.803589 -0.404358 0.379333 -0.216309 1441912509 0.822632 -0.400024 0.376404 -0.146606 1441912509 0.822632 -0.400024 0.376404 -0.146606 1441912510 0.822632 -0.400024 0.376404 -0.146606 1441912510 0.822632 -0.400024 0.376404 -0.146606 1441912510 0.822632 -0.400024 0.376404 -0.146606 1441912510 0.822632 -0.400024 0.376404 -0.146606 1441912510 0.837280 -0.376770 0.385437 -0.091858 1441912510 0.837280 -0.376770 0.385437 -0.091858 1441912510 0.837280 -0.376770 0.385437 -0.091858 1441912510 0.837280 -0.376770 0.385437 -0.091858 1441912510 0.837280 -0.376770 0.385437 -0.091858 1441912510 0.837280 -0.376770 0.385437 -0.091858 1441912510 0.837280 -0.376770 0.385437 -0.091858 1441912510 0.853394 -0.325684 0.404114 -0.048279 1441912510 0.853394 -0.325684 0.404114 -0.048279 1441912510 0.853394 -0.325684 0.404114 -0.048279 1441912510 0.853394 -0.325684 0.404114 -0.048279 1441912510 0.853394 -0.325684 0.404114 -0.048279 1441912510 0.853394 -0.325684 0.404114 -0.048279 1441912510 0.857300 -0.292542 0.423523 -0.001343 1441912510 0.857300 -0.292542 0.423523 -0.001343 1441912510 0.857300 -0.292542 0.423523 -0.001343 1441912510 0.857300 -0.292542 0.423523 -0.001343 1441912510 0.857300 -0.292542 0.423523 -0.001343 1441912510 0.857300 -0.292542 0.423523 -0.001343 1441912510 0.857300 -0.292542 0.423523 -0.001343 1441912510 0.841187 -0.307678 0.444092 0.020447 1441912510 0.841187 -0.307678 0.444092 0.020447 1441912510 0.841187 -0.307678 0.444092 0.020447 1441912510 0.841187 -0.307678 0.444092 0.020447 1441912510 0.841187 -0.307678 0.444092 0.020447 1441912510 0.841187 -0.307678 0.444092 0.020447 1441912510 0.826599 -0.340393 0.447510 0.023621 1441912510 0.826599 -0.340393 0.447510 0.023621 1441912510 0.826599 -0.340393 0.447510 0.023621 1441912510 0.826599 -0.340393 0.447510 0.023621 1441912510 0.826599 -0.340393 0.447510 0.023621 1441912510 0.819336 -0.356567 0.448853 -0.002686 1441912510 0.819336 -0.356567 0.448853 -0.002686 1441912510 0.819336 -0.356567 0.448853 -0.002686 1441912510 0.819336 -0.356567 0.448853 -0.002686 1441912510 0.819336 -0.356567 0.448853 -0.002686 1441912510 0.819336 -0.356567 0.448853 -0.002686 1441912510 0.819336 -0.356567 0.448853 -0.002686 1441912510 0.814575 -0.366760 0.446838 -0.046753 1441912510 0.814575 -0.366760 0.446838 -0.046753 1441912510 0.814575 -0.366760 0.446838 -0.046753 1441912510 0.814575 -0.366760 0.446838 -0.046753 1441912510 0.814575 -0.366760 0.446838 -0.046753 1441912510 0.814575 -0.366760 0.446838 -0.046753 1441912510 0.800110 -0.397888 0.437805 -0.099182 1441912510 0.800110 -0.397888 0.437805 -0.099182 1441912510 0.800110 -0.397888 0.437805 -0.099182 1441912510 0.800110 -0.397888 0.437805 -0.099182 1441912510 0.800110 -0.397888 0.437805 -0.099182 1441912510 0.800110 -0.397888 0.437805 -0.099182 1441912510 0.800110 -0.397888 0.437805 -0.099182 1441912510 0.776306 -0.430969 0.427307 -0.170471 1441912510 0.776306 -0.430969 0.427307 -0.170471 1441912510 0.776306 -0.430969 0.427307 -0.170471 1441912510 0.776306 -0.430969 0.427307 -0.170471 1441912510 0.776306 -0.430969 0.427307 -0.170471 1441912510 0.747864 -0.456482 0.416809 -0.242004 1441912510 0.747864 -0.456482 0.416809 -0.242004 1441912510 0.747864 -0.456482 0.416809 -0.242004 1441912510 0.747864 -0.456482 0.416809 -0.242004 1441912510 0.747864 -0.456482 0.416809 -0.242004 1441912510 0.747864 -0.456482 0.416809 -0.242004 1441912510 0.747864 -0.456482 0.416809 -0.242004 1441912510 0.726501 -0.458618 0.405884 -0.311646 1441912510 0.726501 -0.458618 0.405884 -0.311646 1441912510 0.726501 -0.458618 0.405884 -0.311646 1441912510 0.726501 -0.458618 0.405884 -0.311646 1441912510 0.726501 -0.458618 0.405884 -0.311646 1441912510 0.726501 -0.458618 0.405884 -0.311646 1441912510 0.707947 -0.432800 0.398254 -0.390991 1441912510 0.707947 -0.432800 0.398254 -0.390991 1441912510 0.707947 -0.432800 0.398254 -0.390991 1441912510 0.707947 -0.432800 0.398254 -0.390991 1441912510 0.707947 -0.432800 0.398254 -0.390991 1441912510 0.707947 -0.432800 0.398254 -0.390991 1441912510 0.707947 -0.432800 0.398254 -0.390991 1441912510 0.690979 -0.401978 0.387146 -0.459412 1441912510 0.690979 -0.401978 0.387146 -0.459412 1441912510 0.690979 -0.401978 0.387146 -0.459412 1441912510 0.690979 -0.401978 0.387146 -0.459412 1441912510 0.690979 -0.401978 0.387146 -0.459412 1441912510 0.690979 -0.401978 0.387146 -0.459412 1441912510 0.657654 -0.402527 0.395813 -0.498718 1441912510 0.657654 -0.402527 0.395813 -0.498718 1441912510 0.657654 -0.402527 0.395813 -0.498718 1441912510 0.657654 -0.402527 0.395813 -0.498718 1441912510 0.657654 -0.402527 0.395813 -0.498718 1441912510 0.657654 -0.402527 0.395813 -0.498718 1441912510 0.657654 -0.402527 0.395813 -0.498718 1441912510 0.614380 -0.400085 0.415039 -0.538696 1441912510 0.614380 -0.400085 0.415039 -0.538696 1441912510 0.614380 -0.400085 0.415039 -0.538696 1441912510 0.614380 -0.400085 0.415039 -0.538696 1441912510 0.614380 -0.400085 0.415039 -0.538696 1441912510 0.614380 -0.400085 0.415039 -0.538696 1441912510 0.604126 -0.375977 0.431885 -0.554260 1441912510 0.604126 -0.375977 0.431885 -0.554260 1441912510 0.604126 -0.375977 0.431885 -0.554260 1441912510 0.604126 -0.375977 0.431885 -0.554260 1441912510 0.604126 -0.375977 0.431885 -0.554260 1441912510 0.604126 -0.375977 0.431885 -0.554260 1441912510 0.604126 -0.375977 0.431885 -0.554260 1441912510 0.606201 -0.370361 0.442505 -0.547302 1441912510 0.606201 -0.370361 0.442505 -0.547302 1441912510 0.606201 -0.370361 0.442505 -0.547302 1441912510 0.606201 -0.370361 0.442505 -0.547302 1441912510 0.606201 -0.370361 0.442505 -0.547302 1441912510 0.606201 -0.370361 0.442505 -0.547302 1441912510 0.630676 -0.341980 0.413879 -0.560364 1441912510 0.630676 -0.341980 0.413879 -0.560364 1441912510 0.630676 -0.341980 0.413879 -0.560364 1441912510 0.630676 -0.341980 0.413879 -0.560364 1441912511 0.630676 -0.341980 0.413879 -0.560364 1441912511 0.630676 -0.341980 0.413879 -0.560364 1441912511 0.630676 -0.341980 0.413879 -0.560364 1441912511 0.641663 -0.371887 0.425476 -0.518555 1441912511 0.641663 -0.371887 0.425476 -0.518555 1441912511 0.641663 -0.371887 0.425476 -0.518555 1441912511 0.641663 -0.371887 0.425476 -0.518555 1441912511 0.641663 -0.371887 0.425476 -0.518555 1441912511 0.641663 -0.371887 0.425476 -0.518555 1441912511 0.652954 -0.416809 0.439453 -0.454773 1441912511 0.652954 -0.416809 0.439453 -0.454773 1441912511 0.652954 -0.416809 0.439453 -0.454773 1441912511 0.652954 -0.416809 0.439453 -0.454773 1441912511 0.652954 -0.416809 0.439453 -0.454773 1441912511 0.652954 -0.416809 0.439453 -0.454773 1441912511 0.691833 -0.411499 0.420532 -0.418518 1441912511 0.691833 -0.411499 0.420532 -0.418518 1441912511 0.691833 -0.411499 0.420532 -0.418518 1441912511 0.691833 -0.411499 0.420532 -0.418518 1441912511 0.691833 -0.411499 0.420532 -0.418518 1441912511 0.691833 -0.411499 0.420532 -0.418518 1441912511 0.735474 -0.387390 0.400208 -0.385803 1441912511 0.735474 -0.387390 0.400208 -0.385803 1441912511 0.735474 -0.387390 0.400208 -0.385803 1441912511 0.735474 -0.387390 0.400208 -0.385803 1441912511 0.735474 -0.387390 0.400208 -0.385803 1441912511 0.735474 -0.387390 0.400208 -0.385803 1441912511 0.735474 -0.387390 0.400208 -0.385803 1441912511 0.777466 -0.369324 0.385376 -0.332581 1441912511 0.777466 -0.369324 0.385376 -0.332581 1441912511 0.777466 -0.369324 0.385376 -0.332581 1441912511 0.777466 -0.369324 0.385376 -0.332581 1441912511 0.777466 -0.369324 0.385376 -0.332581 1441912511 0.777466 -0.369324 0.385376 -0.332581 1441912511 0.800781 -0.380676 0.388000 -0.251587 1441912511 0.800781 -0.380676 0.388000 -0.251587 1441912511 0.800781 -0.380676 0.388000 -0.251587 1441912511 0.800781 -0.380676 0.388000 -0.251587 1441912511 0.800781 -0.380676 0.388000 -0.251587 1441912511 0.800781 -0.380676 0.388000 -0.251587 1441912511 0.814392 -0.388306 0.395813 -0.171204 1441912511 0.814392 -0.388306 0.395813 -0.171204 1441912511 0.814392 -0.388306 0.395813 -0.171204 1441912511 0.814392 -0.388306 0.395813 -0.171204 1441912511 0.814392 -0.388306 0.395813 -0.171204 1441912511 0.814392 -0.388306 0.395813 -0.171204 1441912511 0.814392 -0.388306 0.395813 -0.171204 1441912511 0.830994 -0.372131 0.399170 -0.107483 1441912511 0.830994 -0.372131 0.399170 -0.107483 1441912511 0.830994 -0.372131 0.399170 -0.107483 1441912511 0.830994 -0.372131 0.399170 -0.107483 1441912511 0.830994 -0.372131 0.399170 -0.107483 1441912511 0.830994 -0.372131 0.399170 -0.107483 1441912511 0.854187 -0.328247 0.398621 -0.061096 1441912511 0.854187 -0.328247 0.398621 -0.061096 1441912511 0.854187 -0.328247 0.398621 -0.061096 1441912511 0.854187 -0.328247 0.398621 -0.061096 1441912511 0.854187 -0.328247 0.398621 -0.061096 1441912511 0.874756 -0.265198 0.404053 -0.033569 1441912511 0.874756 -0.265198 0.404053 -0.033569 1441912511 0.874756 -0.265198 0.404053 -0.033569 1441912511 0.874756 -0.265198 0.404053 -0.033569 1441912511 0.874756 -0.265198 0.404053 -0.033569 1441912511 0.874756 -0.265198 0.404053 -0.033569 1441912511 0.883362 -0.233704 0.405701 -0.021423 1441912511 0.883362 -0.233704 0.405701 -0.021423 1441912511 0.883362 -0.233704 0.405701 -0.021423 1441912511 0.883362 -0.233704 0.405701 -0.021423 1441912511 0.883362 -0.233704 0.405701 -0.021423 1441912511 0.883362 -0.233704 0.405701 -0.021423 1441912511 0.876404 -0.279541 0.391968 -0.008789 1441912511 0.876404 -0.279541 0.391968 -0.008789 1441912511 0.876404 -0.279541 0.391968 -0.008789 1441912511 0.876404 -0.279541 0.391968 -0.008789 1441912511 0.876404 -0.279541 0.391968 -0.008789 1441912511 0.865967 -0.323792 0.380005 -0.028015 1441912511 0.865967 -0.323792 0.380005 -0.028015 1441912511 0.865967 -0.323792 0.380005 -0.028015 1441912511 0.865967 -0.323792 0.380005 -0.028015 1441912511 0.865967 -0.323792 0.380005 -0.028015 1441912511 0.865967 -0.323792 0.380005 -0.028015 1441912511 0.856201 -0.349548 0.372681 -0.076538 1441912511 0.856201 -0.349548 0.372681 -0.076538 1441912511 0.856201 -0.349548 0.372681 -0.076538 1441912511 0.856201 -0.349548 0.372681 -0.076538 1441912511 0.856201 -0.349548 0.372681 -0.076538 1441912511 0.856201 -0.349548 0.372681 -0.076538 1441912511 0.839722 -0.376526 0.369019 -0.129883 1441912511 0.839722 -0.376526 0.369019 -0.129883 1441912511 0.839722 -0.376526 0.369019 -0.129883 1441912511 0.839722 -0.376526 0.369019 -0.129883 1441912511 0.839722 -0.376526 0.369019 -0.129883 1441912511 0.839722 -0.376526 0.369019 -0.129883 1441912511 0.839722 -0.376526 0.369019 -0.129883 1441912511 0.815125 -0.413147 0.364624 -0.178528 1441912511 0.815125 -0.413147 0.364624 -0.178528 1441912511 0.815125 -0.413147 0.364624 -0.178528 1441912511 0.815125 -0.413147 0.364624 -0.178528 1441912511 0.815125 -0.413147 0.364624 -0.178528 1441912511 0.815125 -0.413147 0.364624 -0.178528 1441912511 0.790100 -0.433105 0.361206 -0.240173 1441912511 0.790100 -0.433105 0.361206 -0.240173 1441912511 0.790100 -0.433105 0.361206 -0.240173 1441912511 0.790100 -0.433105 0.361206 -0.240173 1441912511 0.763550 -0.425964 0.361633 -0.323608 1441912511 0.763550 -0.425964 0.361633 -0.323608 1441912511 0.763550 -0.425964 0.361633 -0.323608 1441912511 0.763550 -0.425964 0.361633 -0.323608 1441912511 0.763550 -0.425964 0.361633 -0.323608 1441912512 0.763550 -0.425964 0.361633 -0.323608 1441912512 0.730957 -0.419312 0.357666 -0.402466 1441912512 0.730957 -0.419312 0.357666 -0.402466 1441912512 0.730957 -0.419312 0.357666 -0.402466 1441912512 0.730957 -0.419312 0.357666 -0.402466 1441912512 0.730957 -0.419312 0.357666 -0.402466 1441912512 0.730957 -0.419312 0.357666 -0.402466 1441912512 0.730957 -0.419312 0.357666 -0.402466 1441912512 0.694580 -0.399048 0.362915 -0.476013 1441912512 0.694580 -0.399048 0.362915 -0.476013 1441912512 0.694580 -0.399048 0.362915 -0.476013 1441912512 0.694580 -0.399048 0.362915 -0.476013 1441912512 0.694580 -0.399048 0.362915 -0.476013 1441912512 0.694580 -0.399048 0.362915 -0.476013 1441912512 0.672546 -0.348022 0.367188 -0.540100 1441912512 0.672546 -0.348022 0.367188 -0.540100 1441912512 0.672546 -0.348022 0.367188 -0.540100 1441912512 0.672546 -0.348022 0.367188 -0.540100 1441912512 0.672546 -0.348022 0.367188 -0.540100 1441912512 0.672546 -0.348022 0.367188 -0.540100 1441912512 0.672546 -0.348022 0.367188 -0.540100 1441912512 0.659241 -0.331360 0.389404 -0.551392 1441912512 0.659241 -0.331360 0.389404 -0.551392 1441912512 0.659241 -0.331360 0.389404 -0.551392 1441912512 0.659241 -0.331360 0.389404 -0.551392 1441912512 0.659241 -0.331360 0.389404 -0.551392 1441912512 0.659241 -0.331360 0.389404 -0.551392 1441912512 0.645874 -0.351074 0.416504 -0.534851 1441912512 0.645874 -0.351074 0.416504 -0.534851 1441912512 0.645874 -0.351074 0.416504 -0.534851 1441912512 0.645874 -0.351074 0.416504 -0.534851 1441912512 0.645874 -0.351074 0.416504 -0.534851 1441912512 0.645874 -0.351074 0.416504 -0.534851 1441912512 0.658203 -0.319763 0.400024 -0.551819 1441912512 0.658203 -0.319763 0.400024 -0.551819 1441912512 0.658203 -0.319763 0.400024 -0.551819 1441912512 0.658203 -0.319763 0.400024 -0.551819 1441912512 0.658203 -0.319763 0.400024 -0.551819 1441912512 0.658203 -0.319763 0.400024 -0.551819 1441912512 0.667358 -0.307617 0.387573 -0.556580 1441912512 0.667358 -0.307617 0.387573 -0.556580 1441912512 0.667358 -0.307617 0.387573 -0.556580 1441912512 0.667358 -0.307617 0.387573 -0.556580 1441912512 0.667358 -0.307617 0.387573 -0.556580 1441912512 0.667358 -0.307617 0.387573 -0.556580 1441912512 0.667358 -0.307617 0.387573 -0.556580 1441912512 0.664612 -0.352966 0.402893 -0.520935 1441912512 0.664612 -0.352966 0.402893 -0.520935 1441912512 0.664612 -0.352966 0.402893 -0.520935 1441912512 0.664612 -0.352966 0.402893 -0.520935 1441912512 0.664612 -0.352966 0.402893 -0.520935 1441912512 0.665222 -0.396057 0.418030 -0.475220 1441912512 0.665222 -0.396057 0.418030 -0.475220 1441912512 0.665222 -0.396057 0.418030 -0.475220 1441912512 0.665222 -0.396057 0.418030 -0.475220 1441912512 0.665222 -0.396057 0.418030 -0.475220 1441912512 0.665222 -0.396057 0.418030 -0.475220 1441912512 0.665222 -0.396057 0.418030 -0.475220 1441912512 0.692139 -0.407104 0.408691 -0.433716 1441912512 0.692139 -0.407104 0.408691 -0.433716 1441912512 0.692139 -0.407104 0.408691 -0.433716 1441912512 0.692139 -0.407104 0.408691 -0.433716 1441912512 0.692139 -0.407104 0.408691 -0.433716 1441912512 0.692139 -0.407104 0.408691 -0.433716 1441912512 0.731140 -0.404846 0.384888 -0.391602 1441912512 0.731140 -0.404846 0.384888 -0.391602 1441912512 0.731140 -0.404846 0.384888 -0.391602 1441912512 0.731140 -0.404846 0.384888 -0.391602 1441912512 0.731140 -0.404846 0.384888 -0.391602 1441912512 0.731140 -0.404846 0.384888 -0.391602 1441912512 0.731140 -0.404846 0.384888 -0.391602 1441912512 0.769104 -0.394348 0.367676 -0.343140 1441912512 0.769104 -0.394348 0.367676 -0.343140 1441912512 0.769104 -0.394348 0.367676 -0.343140 1441912512 0.769104 -0.394348 0.367676 -0.343140 1441912512 0.769104 -0.394348 0.367676 -0.343140 1441912512 0.769104 -0.394348 0.367676 -0.343140 1441912512 0.804321 -0.378296 0.361816 -0.281189 1441912512 0.804321 -0.378296 0.361816 -0.281189 1441912512 0.804321 -0.378296 0.361816 -0.281189 1441912512 0.804321 -0.378296 0.361816 -0.281189 1441912512 0.804321 -0.378296 0.361816 -0.281189 1441912512 0.804321 -0.378296 0.361816 -0.281189 1441912512 0.826233 -0.372925 0.368591 -0.205750 1441912512 0.826233 -0.372925 0.368591 -0.205750 1441912512 0.826233 -0.372925 0.368591 -0.205750 1441912512 0.826233 -0.372925 0.368591 -0.205750 1441912512 0.826233 -0.372925 0.368591 -0.205750 1441912512 0.826233 -0.372925 0.368591 -0.205750 1441912512 0.846008 -0.356934 0.370911 -0.138794 1441912512 0.846008 -0.356934 0.370911 -0.138794 1441912512 0.846008 -0.356934 0.370911 -0.138794 1441912512 0.846008 -0.356934 0.370911 -0.138794 1441912512 0.846008 -0.356934 0.370911 -0.138794 1441912512 0.846008 -0.356934 0.370911 -0.138794 1441912512 0.846008 -0.356934 0.370911 -0.138794 1441912512 0.870422 -0.310425 0.369507 -0.097046 1441912512 0.870422 -0.310425 0.369507 -0.097046 1441912512 0.870422 -0.310425 0.369507 -0.097046 1441912512 0.870422 -0.310425 0.369507 -0.097046 1441912512 0.870422 -0.310425 0.369507 -0.097046 1441912512 0.870422 -0.310425 0.369507 -0.097046 1441912512 0.897827 -0.221924 0.365723 -0.104126 1441912512 0.897827 -0.221924 0.365723 -0.104126 1441912512 0.897827 -0.221924 0.365723 -0.104126 1441912512 0.897827 -0.221924 0.365723 -0.104126 1441912512 0.897827 -0.221924 0.365723 -0.104126 1441912512 0.897827 -0.221924 0.365723 -0.104126 1441912512 0.899170 -0.201538 0.376770 -0.094055 1441912512 0.899170 -0.201538 0.376770 -0.094055 1441912512 0.899170 -0.201538 0.376770 -0.094055 1441912512 0.899170 -0.201538 0.376770 -0.094055 1441912512 0.899170 -0.201538 0.376770 -0.094055 1441912512 0.899170 -0.201538 0.376770 -0.094055 1441912513 0.893066 -0.244141 0.369568 -0.079041 1441912513 0.893066 -0.244141 0.369568 -0.079041 1441912513 0.893066 -0.244141 0.369568 -0.079041 1441912513 0.893066 -0.244141 0.369568 -0.079041 1441912513 0.893066 -0.244141 0.369568 -0.079041 1441912513 0.893066 -0.244141 0.369568 -0.079041 1441912513 0.893066 -0.244141 0.369568 -0.079041 1441912513 0.884338 -0.275940 0.364807 -0.092773 1441912513 0.884338 -0.275940 0.364807 -0.092773 1441912513 0.884338 -0.275940 0.364807 -0.092773 1441912513 0.884338 -0.275940 0.364807 -0.092773 1441912513 0.884338 -0.275940 0.364807 -0.092773 1441912513 0.884338 -0.275940 0.364807 -0.092773 1441912513 0.869690 -0.312622 0.363281 -0.117859 1441912513 0.869690 -0.312622 0.363281 -0.117859 1441912513 0.869690 -0.312622 0.363281 -0.117859 1441912513 0.869690 -0.312622 0.363281 -0.117859 1441912513 0.869690 -0.312622 0.363281 -0.117859 1441912513 0.869690 -0.312622 0.363281 -0.117859 1441912513 0.848328 -0.357849 0.361145 -0.147583 1441912513 0.848328 -0.357849 0.361145 -0.147583 1441912513 0.848328 -0.357849 0.361145 -0.147583 1441912513 0.848328 -0.357849 0.361145 -0.147583 1441912513 0.848328 -0.357849 0.361145 -0.147583 1441912513 0.848328 -0.357849 0.361145 -0.147583 1441912513 0.848328 -0.357849 0.361145 -0.147583 1441912513 0.818726 -0.408936 0.359619 -0.181824 1441912513 0.818726 -0.408936 0.359619 -0.181824 1441912513 0.818726 -0.408936 0.359619 -0.181824 1441912513 0.818726 -0.408936 0.359619 -0.181824 1441912513 0.818726 -0.408936 0.359619 -0.181824 1441912513 0.818726 -0.408936 0.359619 -0.181824 1441912513 0.791870 -0.437317 0.358582 -0.230469 1441912513 0.791870 -0.437317 0.358582 -0.230469 1441912513 0.791870 -0.437317 0.358582 -0.230469 1441912513 0.791870 -0.437317 0.358582 -0.230469 1441912513 0.791870 -0.437317 0.358582 -0.230469 1441912513 0.791870 -0.437317 0.358582 -0.230469 1441912513 0.791870 -0.437317 0.358582 -0.230469 1441912513 0.773987 -0.429871 0.352295 -0.303467 1441912513 0.773987 -0.429871 0.352295 -0.303467 1441912513 0.773987 -0.429871 0.352295 -0.303467 1441912513 0.773987 -0.429871 0.352295 -0.303467 1441912513 0.773987 -0.429871 0.352295 -0.303467 1441912513 0.773987 -0.429871 0.352295 -0.303467 1441912513 0.754333 -0.412415 0.342468 -0.378967 1441912513 0.754333 -0.412415 0.342468 -0.378967 1441912513 0.754333 -0.412415 0.342468 -0.378967 1441912513 0.754333 -0.412415 0.342468 -0.378967 1441912513 0.754333 -0.412415 0.342468 -0.378967 1441912513 0.754333 -0.412415 0.342468 -0.378967 1441912513 0.754333 -0.412415 0.342468 -0.378967 1441912513 0.715393 -0.417053 0.347046 -0.440308 1441912513 0.715393 -0.417053 0.347046 -0.440308 1441912513 0.715393 -0.417053 0.347046 -0.440308 1441912513 0.715393 -0.417053 0.347046 -0.440308 1441912513 0.715393 -0.417053 0.347046 -0.440308 1441912513 0.715393 -0.417053 0.347046 -0.440308 1441912513 0.674011 -0.420105 0.363220 -0.487183 1441912513 0.674011 -0.420105 0.363220 -0.487183 1441912513 0.674011 -0.420105 0.363220 -0.487183 1441912513 0.674011 -0.420105 0.363220 -0.487183 1441912513 0.674011 -0.420105 0.363220 -0.487183 1441912513 0.674011 -0.420105 0.363220 -0.487183 1441912513 0.638123 -0.392151 0.379333 -0.543213 1441912513 0.638123 -0.392151 0.379333 -0.543213 1441912513 0.638123 -0.392151 0.379333 -0.543213 1441912513 0.638123 -0.392151 0.379333 -0.543213 1441912513 0.638123 -0.392151 0.379333 -0.543213 1441912513 0.638123 -0.392151 0.379333 -0.543213 1441912513 0.622437 -0.363892 0.386597 -0.575073 1441912513 0.622437 -0.363892 0.386597 -0.575073 1441912513 0.622437 -0.363892 0.386597 -0.575073 1441912513 0.622437 -0.363892 0.386597 -0.575073 1441912513 0.622437 -0.363892 0.386597 -0.575073 1441912513 0.622437 -0.363892 0.386597 -0.575073 1441912513 0.618958 -0.364868 0.395813 -0.571960 1441912513 0.618958 -0.364868 0.395813 -0.571960 1441912513 0.618958 -0.364868 0.395813 -0.571960 1441912513 0.618958 -0.364868 0.395813 -0.571960 1441912513 0.618958 -0.364868 0.395813 -0.571960 1441912513 0.618958 -0.364868 0.395813 -0.571960 1441912513 0.618958 -0.364868 0.395813 -0.571960 1441912513 0.631714 -0.354431 0.390930 -0.567871 1441912513 0.631714 -0.354431 0.390930 -0.567871 1441912513 0.631714 -0.354431 0.390930 -0.567871 1441912513 0.631714 -0.354431 0.390930 -0.567871 1441912513 0.631714 -0.354431 0.390930 -0.567871 1441912513 0.631714 -0.354431 0.390930 -0.567871 1441912513 0.642700 -0.349609 0.392517 -0.557312 1441912513 0.642700 -0.349609 0.392517 -0.557312 1441912513 0.642700 -0.349609 0.392517 -0.557312 1441912513 0.642700 -0.349609 0.392517 -0.557312 1441912513 0.642700 -0.349609 0.392517 -0.557312 1441912513 0.642700 -0.349609 0.392517 -0.557312 1441912513 0.649963 -0.375732 0.406372 -0.520874 1441912513 0.649963 -0.375732 0.406372 -0.520874 1441912513 0.649963 -0.375732 0.406372 -0.520874 1441912513 0.649963 -0.375732 0.406372 -0.520874 1441912513 0.649963 -0.375732 0.406372 -0.520874 1441912513 0.649963 -0.375732 0.406372 -0.520874 1441912513 0.663269 -0.409546 0.420349 -0.464417 1441912513 0.663269 -0.409546 0.420349 -0.464417 1441912513 0.663269 -0.409546 0.420349 -0.464417 1441912513 0.663269 -0.409546 0.420349 -0.464417 1441912513 0.663269 -0.409546 0.420349 -0.464417 1441912513 0.663269 -0.409546 0.420349 -0.464417 1441912513 0.663269 -0.409546 0.420349 -0.464417 1441912513 0.695251 -0.423035 0.410706 -0.411072 1441912513 0.695251 -0.423035 0.410706 -0.411072 1441912513 0.695251 -0.423035 0.410706 -0.411072 1441912513 0.695251 -0.423035 0.410706 -0.411072 1441912513 0.695251 -0.423035 0.410706 -0.411072 1441912513 0.695251 -0.423035 0.410706 -0.411072 1441912514 0.740356 -0.409973 0.387878 -0.365112 1441912514 0.740356 -0.409973 0.387878 -0.365112 1441912514 0.740356 -0.409973 0.387878 -0.365112 1441912514 0.740356 -0.409973 0.387878 -0.365112 1441912514 0.740356 -0.409973 0.387878 -0.365112 1441912514 0.740356 -0.409973 0.387878 -0.365112 1441912514 0.778931 -0.391174 0.380737 -0.308716 1441912514 0.778931 -0.391174 0.380737 -0.308716 1441912514 0.778931 -0.391174 0.380737 -0.308716 1441912514 0.778931 -0.391174 0.380737 -0.308716 1441912514 0.778931 -0.391174 0.380737 -0.308716 1441912514 0.778931 -0.391174 0.380737 -0.308716 1441912514 0.805542 -0.380188 0.380981 -0.247803 1441912514 0.805542 -0.380188 0.380981 -0.247803 1441912514 0.805542 -0.380188 0.380981 -0.247803 1441912514 0.805542 -0.380188 0.380981 -0.247803 1441912514 0.805542 -0.380188 0.380981 -0.247803 1441912514 0.805542 -0.380188 0.380981 -0.247803 1441912514 0.805542 -0.380188 0.380981 -0.247803 1441912514 0.825378 -0.364929 0.381836 -0.199402 1441912514 0.825378 -0.364929 0.381836 -0.199402 1441912514 0.825378 -0.364929 0.381836 -0.199402 1441912514 0.825378 -0.364929 0.381836 -0.199402 1441912514 0.825378 -0.364929 0.381836 -0.199402 1441912514 0.825378 -0.364929 0.381836 -0.199402 1441912514 0.839905 -0.363098 0.373718 -0.151611 1441912514 0.839905 -0.363098 0.373718 -0.151611 1441912514 0.839905 -0.363098 0.373718 -0.151611 1441912514 0.839905 -0.363098 0.373718 -0.151611 1441912514 0.839905 -0.363098 0.373718 -0.151611 1441912514 0.862976 -0.317871 0.372070 -0.125671 1441912514 0.862976 -0.317871 0.372070 -0.125671 1441912514 0.862976 -0.317871 0.372070 -0.125671 1441912514 0.862976 -0.317871 0.372070 -0.125671 1441912514 0.862976 -0.317871 0.372070 -0.125671 1441912514 0.862976 -0.317871 0.372070 -0.125671 1441912514 0.862976 -0.317871 0.372070 -0.125671 1441912514 0.872437 -0.293884 0.373718 -0.113098 1441912514 0.872437 -0.293884 0.373718 -0.113098 1441912514 0.872437 -0.293884 0.373718 -0.113098 1441912514 0.872437 -0.293884 0.373718 -0.113098 1441912514 0.872437 -0.293884 0.373718 -0.113098 1441912514 0.872437 -0.293884 0.373718 -0.113098 1441912514 0.866333 -0.325439 0.366638 -0.095276 1441912514 0.866333 -0.325439 0.366638 -0.095276 1441912514 0.866333 -0.325439 0.366638 -0.095276 1441912514 0.866333 -0.325439 0.366638 -0.095276 1441912514 0.866333 -0.325439 0.366638 -0.095276 1441912514 0.866333 -0.325439 0.366638 -0.095276 1441912514 0.859009 -0.348572 0.360901 -0.101624 1441912514 0.859009 -0.348572 0.360901 -0.101624 1441912514 0.859009 -0.348572 0.360901 -0.101624 1441912514 0.859009 -0.348572 0.360901 -0.101624 1441912514 0.859009 -0.348572 0.360901 -0.101624 1441912514 0.859009 -0.348572 0.360901 -0.101624 1441912514 0.859009 -0.348572 0.360901 -0.101624 1441912514 0.849854 -0.362854 0.360107 -0.128052 1441912514 0.849854 -0.362854 0.360107 -0.128052 1441912514 
0.742981 -0.010620 0.662781 -0.092163 1441912522 0.744995 -0.016907 0.660828 -0.088928 1441912522 0.744995 -0.016907 0.660828 -0.088928 1441912522 0.744995 -0.016907 0.660828 -0.088928 1441912522 0.744995 -0.016907 0.660828 -0.088928 1441912522 0.744995 -0.016907 0.660828 -0.088928 1441912522 0.744995 -0.016907 0.660828 -0.088928 1441912522 0.746643 -0.028015 0.659363 -0.082825 1441912522 0.746643 -0.028015 0.659363 -0.082825 1441912522 0.746643 -0.028015 0.659363 -0.082825 1441912522 0.746643 -0.028015 0.659363 -0.082825 1441912522 0.746643 -0.028015 0.659363 -0.082825 1441912522 0.746643 -0.028015 0.659363 -0.082825 1441912522 0.748596 -0.044312 0.657471 -0.072693 1441912522 0.748596 -0.044312 0.657471 -0.072693 1441912522 0.748596 -0.044312 0.657471 -0.072693 1441912522 0.748596 -0.044312 0.657471 -0.072693 1441912522 0.748596 -0.044312 0.657471 -0.072693 1441912522 0.748596 -0.044312 0.657471 -0.072693 1441912522 0.748596 -0.044312 0.657471 -0.072693 1441912522 0.748962 -0.060608 0.656921 -0.061279 1441912522 0.748962 -0.060608 0.656921 -0.061279 1441912522 0.748962 -0.060608 0.656921 -0.061279 1441912522 0.748962 -0.060608 0.656921 -0.061279 1441912522 0.748962 -0.060608 0.656921 -0.061279 1441912522 0.747131 -0.073975 0.658569 -0.050903 1441912522 0.747131 -0.073975 0.658569 -0.050903 1441912522 0.747131 -0.073975 0.658569 -0.050903 1441912522 0.747131 -0.073975 0.658569 -0.050903 1441912522 0.747131 -0.073975 0.658569 -0.050903 1441912522 0.747131 -0.073975 0.658569 -0.050903 1441912522 0.747131 -0.073975 0.658569 -0.050903 1441912522 0.744507 -0.093201 0.660156 -0.032898 1441912522 0.744507 -0.093201 0.660156 -0.032898 1441912522 0.744507 -0.093201 0.660156 -0.032898 1441912522 0.744507 -0.093201 0.660156 -0.032898 1441912522 0.744507 -0.093201 0.660156 -0.032898 1441912522 0.744507 -0.093201 0.660156 -0.032898 1441912522 0.744507 -0.093201 0.660156 -0.032898 1441912522 0.741455 -0.116760 0.660645 -0.009033 1441912522 0.741455 -0.116760 0.660645 -0.009033 1441912522 0.741455 -0.116760 0.660645 -0.009033 1441912522 0.741455 -0.116760 0.660645 -0.009033 1441912522 0.741455 -0.116760 0.660645 -0.009033 1441912522 0.741455 -0.116760 0.660645 -0.009033 1441912522 0.737793 -0.133484 0.661499 0.011108 1441912522 0.737793 -0.133484 0.661499 0.011108 1441912522 0.737793 -0.133484 0.661499 0.011108 1441912522 0.737793 -0.133484 0.661499 0.011108 1441912522 0.737793 -0.133484 0.661499 0.011108 1441912522 0.737793 -0.133484 0.661499 0.011108 1441912522 0.734070 -0.148865 0.661743 0.030945 1441912522 0.734070 -0.148865 0.661743 0.030945 1441912522 0.734070 -0.148865 0.661743 0.030945 1441912522 0.734070 -0.148865 0.661743 0.030945 1441912522 0.734070 -0.148865 0.661743 0.030945 1441912522 0.734070 -0.148865 0.661743 0.030945 1441912522 0.734070 -0.148865 0.661743 0.030945 1441912522 0.732239 -0.162292 0.659607 0.048645 1441912522 0.732239 -0.162292 0.659607 0.048645 1441912522 0.732239 -0.162292 0.659607 0.048645 1441912522 0.732239 -0.162292 0.659607 0.048645 1441912522 0.732239 -0.162292 0.659607 0.048645 1441912522 0.732239 -0.162292 0.659607 0.048645 1441912522 0.732239 -0.162292 0.659607 0.048645 1441912522 0.730652 -0.170166 0.658264 0.061646 1441912522 0.730652 -0.170166 0.658264 0.061646 1441912522 0.730652 -0.170166 0.658264 0.061646 1441912522 0.730652 -0.170166 0.658264 0.061646 1441912522 0.730652 -0.170166 0.658264 0.061646 1441912522 0.730652 -0.170166 0.658264 0.061646 1441912522 0.731873 -0.173218 0.655090 0.071838 1441912522 0.731873 -0.173218 0.655090 0.071838 1441912522 0.731873 -0.173218 0.655090 0.071838 1441912522 0.731873 -0.173218 0.655090 0.071838 1441912522 0.731873 -0.173218 0.655090 0.071838 1441912522 0.731873 -0.173218 0.655090 0.071838 1441912522 0.731873 -0.173218 0.655090 0.071838 1441912522 0.732056 -0.169617 0.655640 0.073120 1441912522 0.732056 -0.169617 0.655640 0.073120 1441912522 0.732056 -0.169617 0.655640 0.073120 1441912523 0.732056 -0.169617 0.655640 0.073120 1441912523 0.732056 -0.169617 0.655640 0.073120 1441912523 0.732056 -0.169617 0.655640 0.073120 1441912523 0.734680 -0.162720 0.654968 0.069092 1441912523 0.734680 -0.162720 0.654968 0.069092 1441912523 0.734680 -0.162720 0.654968 0.069092 1441912523 0.734680 -0.162720 0.654968 0.069092 1441912523 0.734680 -0.162720 0.654968 0.069092 1441912523 0.734680 -0.162720 0.654968 0.069092 1441912523 0.734680 -0.162720 0.654968 0.069092 1441912523 0.738464 -0.157593 0.652039 0.067566 1441912523 0.738464 -0.157593 0.652039 0.067566 1441912523 0.738464 -0.157593 0.652039 0.067566 1441912523 0.738464 -0.157593 0.652039 0.067566 1441912523 0.738464 -0.157593 0.652039 0.067566 1441912523 0.738464 -0.157593 0.652039 0.067566 1441912523 0.742920 -0.147766 0.650024 0.060181 1441912523 0.742920 -0.147766 0.650024 0.060181 1441912523 0.742920 -0.147766 0.650024 0.060181 1441912523 0.742920 -0.147766 0.650024 0.060181 1441912523 0.742920 -0.147766 0.650024 0.060181 1441912523 0.742920 -0.147766 0.650024 0.060181 1441912523 0.748413 -0.130188 0.648743 0.044495 1441912523 0.748413 -0.130188 0.648743 0.044495 1441912523 0.748413 -0.130188 0.648743 0.044495 1441912523 0.748413 -0.130188 0.648743 0.044495 1441912523 0.748413 -0.130188 0.648743 0.044495 1441912523 0.748413 -0.130188 0.648743 0.044495 1441912523 0.748413 -0.130188 0.648743 0.044495 1441912523 0.753113 -0.108276 0.648438 0.023315 1441912523 0.753113 -0.108276 0.648438 0.023315 1441912523 0.753113 -0.108276 0.648438 0.023315 1441912523 0.753113 -0.108276 0.648438 0.023315 1441912523 0.753113 -0.108276 0.648438 0.023315 1441912523 0.753113 -0.108276 0.648438 0.023315 1441912523 0.757202 -0.083740 0.647705 0.000427 1441912523 0.757202 -0.083740 0.647705 0.000427 1441912523 0.757202 -0.083740 0.647705 0.000427 1441912523 0.757202 -0.083740 0.647705 0.000427 1441912523 0.757202 -0.083740 0.647705 0.000427 1441912523 0.757202 -0.083740 0.647705 0.000427 1441912523 0.757202 -0.083740 0.647705 0.000427 1441912523 0.759888 -0.060608 0.646912 -0.018250 1441912523 0.759888 -0.060608 0.646912 -0.018250 1441912523 0.759888 -0.060608 0.646912 -0.018250 1441912523 0.759888 -0.060608 0.646912 -0.018250 1441912523 0.759888 -0.060608 0.646912 -0.018250 1441912523 0.759888 -0.060608 0.646912 -0.018250 1441912523 0.762756 -0.045349 0.644409 -0.028076 1441912523 0.762756 -0.045349 0.644409 -0.028076 1441912523 0.762756 -0.045349 0.644409 -0.028076 1441912523 0.762756 -0.045349 0.644409 -0.028076 1441912523 0.762756 -0.045349 0.644409 -0.028076 1441912523 0.762756 -0.045349 0.644409 -0.028076 1441912523 0.762756 -0.045349 0.644409 -0.028076 1441912523 0.765259 -0.031555 0.641724 -0.038452 1441912523 0.765259 -0.031555 0.641724 -0.038452 1441912523 0.765259 -0.031555 0.641724 -0.038452 1441912523 0.765259 -0.031555 0.641724 -0.038452 1441912523 0.765259 -0.031555 0.641724 -0.038452 1441912523 0.765259 -0.031555 0.641724 -0.038452 1441912523 0.766113 -0.020874 0.640320 -0.050354 1441912523 0.766113 -0.020874 0.640320 -0.050354 1441912523 0.766113 -0.020874 0.640320 -0.050354 1441912523 0.766113 -0.020874 0.640320 -0.050354 1441912523 0.766113 -0.020874 0.640320 -0.050354 1441912523 0.766113 -0.020874 0.640320 -0.050354 1441912523 0.763916 -0.017578 0.642273 -0.059509 1441912523 0.763916 -0.017578 0.642273 -0.059509 1441912523 0.763916 -0.017578 0.642273 -0.059509 1441912523 0.763916 -0.017578 0.642273 -0.059509 1441912523 0.763916 -0.017578 0.642273 -0.059509 1441912523 0.763916 -0.017578 0.642273 -0.059509 1441912523 0.763916 -0.017578 0.642273 -0.059509 1441912523 0.760803 -0.018982 0.645630 -0.062439 1441912523 0.760803 -0.018982 0.645630 -0.062439 1441912523 0.760803 -0.018982 0.645630 -0.062439 1441912523 0.760803 -0.018982 0.645630 -0.062439 1441912523 0.760803 -0.018982 0.645630 -0.062439 1441912523 0.759277 -0.023865 0.647644 -0.058716 1441912523 0.759277 -0.023865 0.647644 -0.058716 1441912523 0.759277 -0.023865 0.647644 -0.058716 1441912523 0.759277 -0.023865 0.647644 -0.058716 1441912523 0.759277 -0.023865 0.647644 -0.058716 1441912523 0.759277 -0.023865 0.647644 -0.058716 1441912523 0.757813 -0.033264 0.649658 -0.049622 1441912523 0.757813 -0.033264 0.649658 -0.049622 1441912523 0.757813 -0.033264 0.649658 -0.049622 1441912523 0.757813 -0.033264 0.649658 -0.049622 1441912523 0.757813 -0.033264 0.649658 -0.049622 1441912523 0.757813 -0.033264 0.649658 -0.049622 1441912523 0.757813 -0.033264 0.649658 -0.049622 1441912523 0.755798 -0.049377 0.651917 -0.035034 1441912523 0.755798 -0.049377 0.651917 -0.035034 1441912523 0.755798 -0.049377 0.651917 -0.035034 1441912523 0.755798 -0.049377 0.651917 -0.035034 1441912523 0.755798 -0.049377 0.651917 -0.035034 1441912523 0.755798 -0.049377 0.651917 -0.035034 1441912523 0.751892 -0.071838 0.655090 -0.016174 1441912523 0.751892 -0.071838 0.655090 -0.016174 1441912523 0.751892 -0.071838 0.655090 -0.016174 1441912523 0.751892 -0.071838 0.655090 -0.016174 1441912523 0.751892 -0.071838 0.655090 -0.016174 1441912523 0.746643 -0.094055 0.658508 -0.000427 1441912523 0.746643 -0.094055 0.658508 -0.000427 1441912523 0.746643 -0.094055 0.658508 -0.000427 1441912523 0.746643 -0.094055 0.658508 -0.000427 1441912523 0.746643 -0.094055 0.658508 -0.000427 1441912523 0.746643 -0.094055 0.658508 -0.000427 1441912523 0.740356 -0.116821 0.661743 0.013489 1441912523 0.740356 -0.116821 0.661743 0.013489 1441912523 0.740356 -0.116821 0.661743 0.013489 1441912523 0.740356 -0.116821 0.661743 0.013489 1441912523 0.740356 -0.116821 0.661743 0.013489 1441912524 0.740356 -0.116821 0.661743 0.013489 1441912524 0.740356 -0.116821 0.661743 0.013489 1441912524 0.734619 -0.143799 0.662170 0.033752 1441912524 0.734619 -0.143799 0.662170 0.033752 1441912524 0.734619 -0.143799 0.662170 0.033752 1441912524 0.734619 -0.143799 0.662170 0.033752 1441912524 0.734619 -0.143799 0.662170 0.033752 1441912524 0.734619 -0.143799 0.662170 0.033752 1441912524 0.730042 -0.169495 0.659302 0.059875 1441912524 0.730042 -0.169495 0.659302 0.059875 1441912524 0.730042 -0.169495 0.659302 0.059875 1441912524 0.730042 -0.169495 0.659302 0.059875 1441912524 0.730042 -0.169495 0.659302 0.059875 1441912524 0.730042 -0.169495 0.659302 0.059875 1441912524 0.730042 -0.169495 0.659302 0.059875 1441912524 0.729187 -0.183105 0.653992 0.083313 1441912524 0.729187 -0.183105 0.653992 0.083313 1441912524 0.729187 -0.183105 0.653992 0.083313 1441912524 0.729187 -0.183105 0.653992 0.083313 1441912524 0.729187 -0.183105 0.653992 0.083313 1441912524 0.729187 -0.183105 0.653992 0.083313 1441912524 0.728455 -0.183411 0.653870 0.089844 1441912524 0.728455 -0.183411 0.653870 0.089844 1441912524 0.728455 -0.183411 0.653870 0.089844 1441912524 0.728455 -0.183411 0.653870 0.089844 1441912524 0.728455 -0.183411 0.653870 0.089844 1441912524 0.728455 -0.183411 0.653870 0.089844 1441912524 0.729736 -0.180969 0.653259 0.088867 1441912524 0.729736 -0.180969 0.653259 0.088867 1441912524 0.729736 -0.180969 0.653259 0.088867 1441912524 0.729736 -0.180969 0.653259 0.088867 1441912524 0.729736 -0.180969 0.653259 0.088867 1441912524 0.729736 -0.180969 0.653259 0.088867 1441912524 0.729736 -0.180969 0.653259 0.088867 1441912524 0.730713 -0.178345 0.653320 0.085815 1441912524 0.730713 -0.178345 0.653320 0.085815 1441912524 0.730713 -0.178345 0.653320 0.085815 1441912524 0.730713 -0.178345 0.653320 0.085815 1441912524 0.730713 -0.178345 0.653320 0.085815 1441912524 0.730713 -0.178345 0.653320 0.085815 1441912524 0.733887 -0.170837 0.652832 0.076660 1441912524 0.733887 -0.170837 0.652832 0.076660 1441912524 0.733887 -0.170837 0.652832 0.076660 1441912524 0.733887 -0.170837 0.652832 0.076660 1441912524 0.733887 -0.170837 0.652832 0.076660 1441912524 0.733887 -0.170837 0.652832 0.076660 1441912524 0.737610 -0.158447 0.653381 0.061707 1441912524 0.737610 -0.158447 0.653381 0.061707 1441912524 0.737610 -0.158447 0.653381 0.061707 1441912524 0.737610 -0.158447 0.653381 0.061707 1441912524 0.737610 -0.158447 0.653381 0.061707 1441912524 0.737610 -0.158447 0.653381 0.061707 1441912524 0.737610 -0.158447 0.653381 0.061707 1441912524 0.743103 -0.143616 0.652039 0.043640 1441912524 0.743103 -0.143616 0.652039 0.043640 1441912524 0.743103 -0.143616 0.652039 0.043640 1441912524 0.743103 -0.143616 0.652039 0.043640 1441912524 0.743103 -0.143616 0.652039 0.043640 1441912524 0.747681 -0.125305 0.651611 0.023865 1441912524 0.747681 -0.125305 0.651611 0.023865 1441912524 0.747681 -0.125305 0.651611 0.023865 1441912524 0.747681 -0.125305 0.651611 0.023865 1441912524 0.747681 -0.125305 0.651611 0.023865 1441912524 0.751953 -0.105347 0.650696 0.004700 1441912524 0.751953 -0.105347 0.650696 0.004700 1441912524 0.751953 -0.105347 0.650696 0.004700 1441912524 0.751953 -0.105347 0.650696 0.004700 1441912524 0.751953 -0.105347 0.650696 0.004700 1441912524 0.751953 -0.105347 0.650696 0.004700 1441912524 0.751953 -0.105347 0.650696 0.004700 1441912524 0.754089 -0.087524 0.650818 -0.011169 1441912524 0.754089 -0.087524 0.650818 -0.011169 1441912524 0.754089 -0.087524 0.650818 -0.011169 1441912524 0.754089 -0.087524 0.650818 -0.011169 1441912524 0.754089 -0.087524 0.650818 -0.011169 1441912524 0.754089 -0.087524 0.650818 -0.011169 1441912524 0.754700 -0.075623 0.651306 -0.020630 1441912524 0.754700 -0.075623 0.651306 -0.020630 1441912524 0.754700 -0.075623 0.651306 -0.020630 1441912524 0.754700 -0.075623 0.651306 -0.020630 1441912524 0.754700 -0.075623 0.651306 -0.020630 1441912524 0.754700 -0.075623 0.651306 -0.020630 1441912524 0.754700 -0.075623 0.651306 -0.020630 1441912524 0.755188 -0.060120 0.651917 -0.032532 1441912524 0.755188 -0.060120 0.651917 -0.032532 1441912524 0.755188 -0.060120 0.651917 -0.032532 1441912524 0.755188 -0.060120 0.651917 -0.032532 1441912524 0.755188 -0.060120 0.651917 -0.032532 1441912524 0.755188 -0.060120 0.651917 -0.032532 1441912524 0.755676 -0.042358 0.651794 -0.047546 1441912524 0.755676 -0.042358 0.651794 -0.047546 1441912524 0.755676 -0.042358 0.651794 -0.047546 1441912524 0.755676 -0.042358 0.651794 -0.047546 1441912524 0.755676 -0.042358 0.651794 -0.047546 1441912524 0.755676 -0.042358 0.651794 -0.047546 1441912524 0.755676 -0.042358 0.651794 -0.047546 1441912524 0.753906 -0.037903 0.653687 -0.052490 1441912524 0.753906 -0.037903 0.653687 -0.052490 1441912524 0.753906 -0.037903 0.653687 -0.052490 1441912524 0.753906 -0.037903 0.653687 -0.052490 1441912524 0.753906 -0.037903 0.653687 -0.052490 1441912524 0.753906 -0.037903 0.653687 -0.052490 1441912524 0.752319 -0.036133 0.655518 -0.054565 1441912524 0.752319 -0.036133 0.655518 -0.054565 1441912524 0.752319 -0.036133 0.655518 -0.054565 1441912524 0.752319 -0.036133 0.655518 -0.054565 1441912524 0.752319 -0.036133 0.655518 -0.054565 1441912524 0.751587 -0.037964 0.656311 -0.053833 1441912524 0.751587 -0.037964 0.656311 -0.053833 1441912524 0.751587 -0.037964 0.656311 -0.053833 1441912524 0.751587 -0.037964 0.656311 -0.053833 1441912524 0.751587 -0.037964 0.656311 -0.053833 1441912525 0.751587 -0.037964 0.656311 -0.053833 1441912525 0.750671 -0.047180 0.657166 -0.048035 1441912525 0.750671 -0.047180 0.657166 -0.048035 1441912525 0.750671 -0.047180 0.657166 -0.048035 1441912525 0.750671 -0.047180 0.657166 -0.048035 1441912525 0.750671 -0.047180 0.657166 -0.048035 1441912525 0.750671 -0.047180 0.657166 -0.048035 1441912525 0.750671 -0.047180 0.657166 -0.048035 1441912525 0.749512 -0.057922 0.658142 -0.041199 1441912525 0.749512 -0.057922 0.658142 -0.041199 1441912525 0.749512 -0.057922 0.658142 -0.041199 1441912525 0.749512 -0.057922 0.658142 -0.041199 1441912525 0.749512 -0.057922 0.658142 -0.041199 1441912525 0.749512 -0.057922 0.658142 -0.041199 1441912525 0.748718 -0.068359 0.658325 -0.035095 1441912525 0.748718 -0.068359 0.658325 -0.035095 1441912525 0.748718 -0.068359 0.658325 -0.035095 1441912525 0.748718 -0.068359 0.658325 -0.035095 1441912525 0.748718 -0.068359 0.658325 -0.035095 1441912525 0.748718 -0.068359 0.658325 -0.035095 1441912525 0.748047 -0.075134 0.658691 -0.028870 1441912525 0.748047 -0.075134 0.658691 -0.028870 1441912525 0.748047 -0.075134 0.658691 -0.028870 1441912525 0.748047 -0.075134 0.658691 -0.028870 1441912525 0.748047 -0.075134 0.658691 -0.028870 1441912525 0.748047 -0.075134 0.658691 -0.028870 1441912525 0.747192 -0.080627 0.659302 -0.021484 1441912525 0.747192 -0.080627 0.659302 -0.021484 1441912525 0.747192 -0.080627 0.659302 -0.021484 1441912525 0.747192 -0.080627 0.659302 -0.021484 1441912525 0.747192 -0.080627 0.659302 -0.021484 1441912525 0.747192 -0.080627 0.659302 -0.021484 1441912525 0.747192 -0.080627 0.659302 -0.021484 1441912525 0.744446 -0.091431 0.661255 -0.008179 1441912525 0.744446 -0.091431 0.661255 -0.008179 1441912525 0.744446 -0.091431 0.661255 -0.008179 1441912525 0.744446 -0.091431 0.661255 -0.008179 1441912525 0.744446 -0.091431 0.661255 -0.008179 1441912525 0.744446 -0.091431 0.661255 -0.008179 1441912525 0.744446 -0.091431 0.661255 -0.008179 1441912525 0.740906 -0.102783 0.663635 0.007324 1441912525 0.740906 -0.102783 0.663635 0.007324 1441912525 0.740906 -0.102783 0.663635 0.007324 1441912525 0.740906 -0.102783 0.663635 0.007324 1441912525 0.740906 -0.102783 0.663635 0.007324 1441912525 0.740906 -0.102783 0.663635 0.007324 1441912525 0.734619 -0.116516 0.667908 0.024231 1441912525 0.734619 -0.116516 0.667908 0.024231 1441912525 0.734619 -0.116516 0.667908 0.024231 1441912525 0.734619 -0.116516 0.667908 0.024231 1441912525 0.734619 -0.116516 0.667908 0.024231 1441912525 0.734619 -0.116516 0.667908 0.024231 1441912525 0.734619 -0.116516 0.667908 0.024231 1441912525 0.733398 -0.128357 0.666138 0.042908 1441912525 0.733398 -0.128357 0.666138 0.042908 1441912525 0.733398 -0.128357 0.666138 0.042908 1441912525 0.733398 -0.128357 0.666138 0.042908 1441912525 0.733398 -0.128357 0.666138 0.042908 1441912525 0.733398 -0.128357 0.666138 0.042908 1441912525 0.731201 -0.126282 0.668945 0.043030 1441912525 0.731201 -0.126282 0.668945 0.043030 1441912525 0.731201 -0.126282 0.668945 0.043030 1441912525 0.731201 -0.126282 0.668945 0.043030 1441912525 0.731201 -0.126282 0.668945 0.043030 1441912525 0.731201 -0.126282 0.668945 0.043030 1441912525 0.731201 -0.122375 0.669922 0.038635 1441912525 0.731201 -0.122375 0.669922 0.038635 1441912525 0.731201 -0.122375 0.669922 0.038635 1441912525 0.731201 -0.122375 0.669922 0.038635 1441912525 0.731201 -0.122375 0.669922 0.038635 1441912525 0.731201 -0.122375 0.669922 0.038635 1441912525 0.731873 -0.120483 0.669678 0.036255 1441912525 0.731873 -0.120483 0.669678 0.036255 1441912525 0.731873 -0.120483 0.669678 0.036255 1441912525 0.731873 -0.120483 0.669678 0.036255 1441912525 0.731873 -0.120483 0.669678 0.036255 1441912525 0.731873 -0.120483 0.669678 0.036255 1441912525 0.733643 -0.115601 0.668823 0.031494 1441912525 0.733643 -0.115601 0.668823 0.031494 1441912525 0.733643 -0.115601 0.668823 0.031494 1441912525 0.733643 -0.115601 0.668823 0.031494 1441912525 0.733643 -0.115601 0.668823 0.031494 1441912525 0.733643 -0.115601 0.668823 0.031494 1441912525 0.736572 -0.113525 0.666077 0.028076 1441912525 0.736572 -0.113525 0.666077 0.028076 1441912525 0.736572 -0.113525 0.666077 0.028076 1441912525 0.736572 -0.113525 0.666077 0.028076 1441912525 0.736572 -0.113525 0.666077 0.028076 1441912525 0.736572 -0.113525 0.666077 0.028076 1441912525 0.736572 -0.113525 0.666077 0.028076 1441912525 0.740967 -0.104736 0.662964 0.019653 1441912525 0.740967 -0.104736 0.662964 0.019653 1441912525 0.740967 -0.104736 0.662964 0.019653 1441912525 0.740967 -0.104736 0.662964 0.019653 1441912525 0.740967 -0.104736 0.662964 0.019653 1441912525 0.740967 -0.104736 0.662964 0.019653 1441912525 0.746704 -0.091858 0.658691 0.005981 1441912525 0.746704 -0.091858 0.658691 0.005981 1441912525 0.746704 -0.091858 0.658691 0.005981 1441912525 0.746704 -0.091858 0.658691 0.005981 1441912525 0.746704 -0.091858 0.658691 0.005981 1441912525 0.746704 -0.091858 0.658691 0.005981 1441912525 0.750793 -0.081116 0.655457 -0.007080 1441912525 0.750793 -0.081116 0.655457 -0.007080 1441912525 0.750793 -0.081116 0.655457 -0.007080 1441912525 0.750793 -0.081116 0.655457 -0.007080 1441912525 0.750793 -0.081116 0.655457 -0.007080 1441912525 0.750793 -0.081116 0.655457 -0.007080 1441912525 0.750793 -0.081116 0.655457 -0.007080 1441912525 0.754517 -0.069458 0.652344 -0.017700 1441912525 0.754517 -0.069458 0.652344 -0.017700 1441912525 0.754517 -0.069458 0.652344 -0.017700 1441912525 0.754517 -0.069458 0.652344 -0.017700 1441912525 0.754517 -0.069458 0.652344 -0.017700 1441912525 0.754517 -0.069458 0.652344 -0.017700 1441912526 0.757446 -0.058533 0.649658 -0.025452 1441912526 0.757446 -0.058533 0.649658 -0.025452 1441912526 0.757446 -0.058533 0.649658 -0.025452 1441912526 0.757446 -0.058533 0.649658 -0.025452 1441912526 0.757446 -0.058533 0.649658 -0.025452 1441912526 0.757446 -0.058533 0.649658 -0.025452 1441912526 0.760620 -0.054504 0.646362 -0.023743 1441912526 0.760620 -0.054504 0.646362 -0.023743 1441912526 0.760620 -0.054504 0.646362 -0.023743 1441912526 0.760620 -0.054504 0.646362 -0.023743 1441912526 0.760620 -0.054504 0.646362 -0.023743 1441912526 0.760620 -0.054504 0.646362 -0.023743 1441912526 0.760620 -0.054504 0.646362 -0.023743 1441912526 0.760498 -0.059509 0.646423 -0.014099 1441912526 0.760498 -0.059509 0.646423 -0.014099 1441912526 0.760498 -0.059509 0.646423 -0.014099 1441912526 0.760498 -0.059509 0.646423 -0.014099 1441912526 0.760498 -0.059509 0.646423 -0.014099 1441912526 0.760498 -0.059509 0.646423 -0.014099 1441912526 0.755005 -0.070801 0.651855 -0.000183 1441912526 0.755005 -0.070801 0.651855 -0.000183 1441912526 0.755005 -0.070801 0.651855 -0.000183 1441912526 0.755005 -0.070801 0.651855 -0.000183 1441912526 0.755005 -0.070801 0.651855 -0.000183 1441912526 0.755005 -0.070801 0.651855 -0.000183 1441912526 0.753113 -0.072327 0.653809 0.002441 1441912526 0.753113 -0.072327 0.653809 0.002441 1441912526 0.753113 -0.072327 0.653809 0.002441 1441912526 0.753113 -0.072327 0.653809 0.002441 1441912526 0.753113 -0.072327 0.653809 0.002441 1441912526 0.753113 -0.072327 0.653809 0.002441 1441912526 0.753113 -0.072327 0.653809 0.002441 1441912526 0.753113 -0.067261 0.654419 -0.003296 1441912526 0.753113 -0.067261 0.654419 -0.003296 1441912526 0.753113 -0.067261 0.654419 -0.003296 1441912526 0.753113 -0.067261 0.654419 -0.003296 1441912526 0.753113 -0.067261 0.654419 -0.003296 1441912526 0.753479 -0.066895 0.653931 -0.007141 1441912526 0.753479 -0.066895 0.653931 -0.007141 1441912526 0.753479 -0.066895 0.653931 -0.007141 1441912526 0.753479 -0.066895 0.653931 -0.007141 1441912526 0.753479 -0.066895 0.653931 -0.007141 1441912526 0.753479 -0.066895 0.653931 -0.007141 1441912526 0.754761 -0.069580 0.652161 -0.007690 1441912526 0.754761 -0.069580 0.652161 -0.007690 1441912526 0.754761 -0.069580 0.652161 -0.007690 1441912526 0.754761 -0.069580 0.652161 -0.007690 1441912526 0.754761 -0.069580 0.652161 -0.007690 1441912526 0.754761 -0.069580 0.652161 -0.007690 1441912526 0.757080 -0.078735 0.648499 0.002319 1441912526 0.757080 -0.078735 0.648499 0.002319 1441912526 0.757080 -0.078735 0.648499 0.002319 1441912526 0.757080 -0.078735 0.648499 0.002319 1441912526 0.757080 -0.078735 0.648499 0.002319 1441912526 0.757080 -0.078735 0.648499 0.002319 1441912526 0.757080 -0.078735 0.648499 0.002319 1441912526 0.758179 -0.098633 0.643982 0.025452 1441912526 0.758179 -0.098633 0.643982 0.025452 1441912526 0.758179 -0.098633 0.643982 0.025452 1441912526 0.758179 -0.098633 0.643982 0.025452 1441912526 0.758179 -0.098633 0.643982 0.025452 1441912526 0.756348 -0.120667 0.640869 0.050598 1441912526 0.756348 -0.120667 0.640869 0.050598 1441912526 0.756348 -0.120667 0.640869 0.050598 1441912526 0.756348 -0.120667 0.640869 0.050598 1441912526 0.756348 -0.120667 0.640869 0.050598 1441912526 0.756348 -0.120667 0.640869 0.050598 1441912526 0.752991 -0.130737 0.641541 0.065369 1441912526 0.752991 -0.130737 0.641541 0.065369 1441912526 0.752991 -0.130737 0.641541 0.065369 1441912526 0.752991 -0.130737 0.641541 0.065369 1441912526 0.752991 -0.130737 0.641541 0.065369 1441912526 0.752991 -0.130737 0.641541 0.065369 1441912526 0.747559 -0.136047 0.645630 0.075439 1441912526 0.747559 -0.136047 0.645630 0.075439 1441912526 0.747559 -0.136047 0.645630 0.075439 1441912526 0.747559 -0.136047 0.645630 0.075439 1441912526 0.747559 -0.136047 0.645630 0.075439 1441912526 0.747559 -0.136047 0.645630 0.075439 1441912526 0.747559 -0.136047 0.645630 0.075439 1441912526 0.738953 -0.140198 0.653076 0.087708 1441912526 0.738953 -0.140198 0.653076 0.087708 1441912526 0.738953 -0.140198 0.653076 0.087708 1441912526 0.738953 -0.140198 0.653076 0.087708 1441912526 0.738953 -0.140198 0.653076 0.087708 1441912526 0.738953 -0.140198 0.653076 0.087708 1441912526 0.726868 -0.158875 0.658264 0.114319 1441912526 0.726868 -0.158875 0.658264 0.114319 1441912526 0.726868 -0.158875 0.658264 0.114319 1441912526 0.726868 -0.158875 0.658264 0.114319 1441912526 0.726868 -0.158875 0.658264 0.114319 1441912526 0.726868 -0.158875 0.658264 0.114319 1441912526 0.715881 -0.191040 0.653992 0.152344 1441912526 0.715881 -0.191040 0.653992 0.152344 1441912526 0.715881 -0.191040 0.653992 0.152344 1441912526 0.715881 -0.191040 0.653992 0.152344 1441912526 0.715881 -0.191040 0.653992 0.152344 1441912526 0.715881 -0.191040 0.653992 0.152344 1441912526 0.710022 -0.205017 0.650513 0.174988 1441912526 0.710022 -0.205017 0.650513 0.174988 1441912526 0.710022 -0.205017 0.650513 0.174988 1441912526 0.710022 -0.205017 0.650513 0.174988 1441912526 0.710022 -0.205017 0.650513 0.174988 1441912526 0.710022 -0.205017 0.650513 0.174988 1441912526 0.708496 -0.204285 0.652283 0.175415 1441912526 0.708496 -0.204285 0.652283 0.175415 1441912526 0.708496 -0.204285 0.652283 0.175415 1441912526 0.708496 -0.204285 0.652283 0.175415 1441912526 0.708496 -0.204285 0.652283 0.175415 1441912526 0.708496 -0.204285 0.652283 0.175415 1441912526 0.708496 -0.204285 0.652283 0.175415 1441912527 0.712036 -0.203674 0.651001 0.166260 1441912527 0.712036 -0.203674 0.651001 0.166260 1441912527 0.712036 -0.203674 0.651001 0.166260 1441912527 0.712036 -0.203674 0.651001 0.166260 1441912527 0.712036 -0.203674 0.651001 0.166260 1441912527 0.712036 -0.203674 0.651001 0.166260 1441912527 0.718140 -0.197021 0.650391 0.149597 1441912527 0.718140 -0.197021 0.650391 0.149597 1441912527 0.718140 -0.197021 0.650391 0.149597 1441912527 0.718140 -0.197021 0.650391 0.149597 1441912527 0.718140 -0.197021 0.650391 0.149597 1441912527 0.718140 -0.197021 0.650391 0.149597 1441912527 0.726257 -0.184204 0.648499 0.134094 1441912527 0.726257 -0.184204 0.648499 0.134094 1441912527 0.726257 -0.184204 0.648499 0.134094 1441912527 0.726257 -0.184204 0.648499 0.134094 1441912527 0.726257 -0.184204 0.648499 0.134094 1441912527 0.726257 -0.184204 0.648499 0.134094 1441912527 0.733459 -0.172791 0.646729 0.117493 1441912527 0.733459 -0.172791 0.646729 0.117493 1441912527 0.733459 -0.172791 0.646729 0.117493 1441912527 0.733459 -0.172791 0.646729 0.117493 1441912527 0.733459 -0.172791 0.646729 0.117493 1441912527 0.733459 -0.172791 0.646729 0.117493 1441912527 0.740173 -0.164917 0.643921 0.100891 1441912527 0.740173 -0.164917 0.643921 0.100891 1441912527 0.740173 -0.164917 0.643921 0.100891 1441912527 0.740173 -0.164917 0.643921 0.100891 1441912527 0.740173 -0.164917 0.643921 0.100891 1441912527 0.740173 -0.164917 0.643921 0.100891 1441912527 0.746582 -0.151672 0.642639 0.080994 1441912527 0.746582 -0.151672 0.642639 0.080994 1441912527 0.746582 -0.151672 0.642639 0.080994 1441912527 0.746582 -0.151672 0.642639 0.080994 1441912527 0.746582 -0.151672 0.642639 0.080994 1441912527 0.746582 -0.151672 0.642639 0.080994 1441912527 0.751038 -0.131775 0.644287 0.058289 1441912527 0.751038 -0.131775 0.644287 0.058289 1441912527 0.751038 -0.131775 0.644287 0.058289 1441912527 0.751038 -0.131775 0.644287 0.058289 1441912527 0.751038 -0.131775 0.644287 0.058289 1441912527 0.751038 -0.131775 0.644287 0.058289 1441912527 0.751038 -0.131775 0.644287 0.058289 1441912527 0.754333 -0.115295 0.644897 0.041382 1441912527 0.754333 -0.115295 0.644897 0.041382 1441912527 0.754333 -0.115295 0.644897 0.041382 1441912527 0.754333 -0.115295 0.644897 0.041382 1441912527 0.754333 -0.115295 0.644897 0.041382 1441912527 0.754333 -0.115295 0.644897 0.041382 1441912527 0.756470 -0.100403 0.645508 0.029785 1441912527 0.756470 -0.100403 0.645508 0.029785 1441912527 0.756470 -0.100403 0.645508 0.029785 1441912527 0.756470 -0.100403 0.645508 0.029785 1441912527 0.756470 -0.100403 0.645508 0.029785 1441912527 0.756470 -0.100403 0.645508 0.029785 1441912527 0.760620 -0.084473 0.642883 0.030884 1441912527 0.760620 -0.084473 0.642883 0.030884 1441912527 0.760620 -0.084473 0.642883 0.030884 1441912527 0.760620 -0.084473 0.642883 0.030884 1441912527 0.760620 -0.084473 0.642883 0.030884 1441912527 0.760620 -0.084473 0.642883 0.030884 1441912527 0.760620 -0.084473 0.642883 0.030884 1441912527 0.765564 -0.082153 0.636475 0.044250 1441912527 0.765564 -0.082153 0.636475 0.044250 1441912527 0.765564 -0.082153 0.636475 0.044250 1441912527 0.765564 -0.082153 0.636475 0.044250 1441912527 0.765564 -0.082153 0.636475 0.044250 1441912527 0.765564 -0.082153 0.636475 0.044250 1441912527 0.770020 -0.073853 0.632263 0.041382 1441912527 0.770020 -0.073853 0.632263 0.041382 1441912527 0.770020 -0.073853 0.632263 0.041382 1441912527 0.770020 -0.073853 0.632263 0.041382 1441912527 0.770020 -0.073853 0.632263 0.041382 1441912527 0.770020 -0.073853 0.632263 0.041382 1441912527 0.770508 -0.070068 0.632813 0.030762 1441912527 0.770508 -0.070068 0.632813 0.030762 1441912527 0.770508 -0.070068 0.632813 0.030762 1441912527 0.770508 -0.070068 0.632813 0.030762 1441912527 0.770508 -0.070068 0.632813 0.030762 1441912527 0.770508 -0.070068 0.632813 0.030762 1441912527 0.770508 -0.070068 0.632813 0.030762 1441912527 0.769836 -0.063782 0.634766 0.015625 1441912527 0.769836 -0.063782 0.634766 0.015625 1441912527 0.769836 -0.063782 0.634766 0.015625 1441912527 0.769836 -0.063782 0.634766 0.015625 1441912527 0.769836 -0.063782 0.634766 0.015625 1441912527 0.769836 -0.063782 0.634766 0.015625 1441912527 0.769836 -0.063782 0.634766 0.015625 1441912527 0.769653 -0.056580 0.635864 0.002747 1441912527 0.769653 -0.056580 0.635864 0.002747 1441912527 0.769653 -0.056580 0.635864 0.002747 1441912527 0.769653 -0.056580 0.635864 0.002747 1441912527 
0.826355 -0.188721 0.529419 -0.035095 1441912530 0.826355 -0.188721 0.529419 -0.035095 1441912530 0.834717 -0.209229 0.507751 -0.039856 1441912530 0.834717 -0.209229 0.507751 -0.039856 1441912530 0.834717 -0.209229 0.507751 -0.039856 1441912530 0.834717 -0.209229 0.507751 -0.039856 1441912530 0.834717 -0.209229 0.507751 -0.039856 1441912530 0.834717 -0.209229 0.507751 -0.039856 1441912530 0.842651 -0.229980 0.485962 -0.028748 1441912530 0.842651 -0.229980 0.485962 -0.028748 1441912530 0.842651 -0.229980 0.485962 -0.028748 1441912530 0.842651 -0.229980 0.485962 -0.028748 1441912530 0.842651 -0.229980 0.485962 -0.028748 1441912530 0.842651 -0.229980 0.485962 -0.028748 1441912530 0.842651 -0.229980 0.485962 -0.028748 1441912530 0.846619 -0.245117 0.471863 -0.020813 1441912530 0.846619 -0.245117 0.471863 -0.020813 1441912530 0.846619 -0.245117 0.471863 -0.020813 1441912530 0.846619 -0.245117 0.471863 -0.020813 1441912530 0.846619 -0.245117 0.471863 -0.020813 1441912530 0.846619 -0.245117 0.471863 -0.020813 1441912530 0.853638 -0.233704 0.464661 -0.027283 1441912530 0.853638 -0.233704 0.464661 -0.027283 1441912530 0.853638 -0.233704 0.464661 -0.027283 1441912530 0.853638 -0.233704 0.464661 -0.027283 1441912530 0.853638 -0.233704 0.464661 -0.027283 1441912530 0.853638 -0.233704 0.464661 -0.027283 1441912530 0.856995 -0.228088 0.459839 -0.044495 1441912530 0.856995 -0.228088 0.459839 -0.044495 1441912530 0.856995 -0.228088 0.459839 -0.044495 1441912530 0.856995 -0.228088 0.459839 -0.044495 1441912530 0.856995 -0.228088 0.459839 -0.044495 1441912530 0.856995 -0.228088 0.459839 -0.044495 1441912531 0.856995 -0.228088 0.459839 -0.044495 1441912531 0.856262 -0.238525 0.453125 -0.067444 1441912531 0.856262 -0.238525 0.453125 -0.067444 1441912531 0.856262 -0.238525 0.453125 -0.067444 1441912531 0.856262 -0.238525 0.453125 -0.067444 1441912531 0.856262 -0.238525 0.453125 -0.067444 1441912531 0.856262 -0.238525 0.453125 -0.067444 1441912531 0.847229 -0.263489 0.450867 -0.097107 1441912531 0.847229 -0.263489 0.450867 -0.097107 1441912531 0.847229 -0.263489 0.450867 -0.097107 1441912531 0.847229 -0.263489 0.450867 -0.097107 1441912531 0.847229 -0.263489 0.450867 -0.097107 1441912531 0.847229 -0.263489 0.450867 -0.097107 1441912531 0.830017 -0.303101 0.449951 -0.129272 1441912531 0.830017 -0.303101 0.449951 -0.129272 1441912531 0.830017 -0.303101 0.449951 -0.129272 1441912531 0.830017 -0.303101 0.449951 -0.129272 1441912531 0.830017 -0.303101 0.449951 -0.129272 1441912531 0.830017 -0.303101 0.449951 -0.129272 1441912531 0.812439 -0.325684 0.449158 -0.179199 1441912531 0.812439 -0.325684 0.449158 -0.179199 1441912531 0.812439 -0.325684 0.449158 -0.179199 1441912531 0.812439 -0.325684 0.449158 -0.179199 1441912531 0.812439 -0.325684 0.449158 -0.179199 1441912531 0.812439 -0.325684 0.449158 -0.179199 1441912531 0.812439 -0.325684 0.449158 -0.179199 1441912531 0.802551 -0.332214 0.438232 -0.231262 1441912531 0.802551 -0.332214 0.438232 -0.231262 1441912531 0.802551 -0.332214 0.438232 -0.231262 1441912531 0.802551 -0.332214 0.438232 -0.231262 1441912531 0.802551 -0.332214 0.438232 -0.231262 1441912531 0.802551 -0.332214 0.438232 -0.231262 1441912531 0.802551 -0.332214 0.438232 -0.231262 1441912531 0.781494 -0.350098 0.429260 -0.287048 1441912531 0.781494 -0.350098 0.429260 -0.287048 1441912531 0.781494 -0.350098 0.429260 -0.287048 1441912531 0.781494 -0.350098 0.429260 -0.287048 1441912531 0.781494 -0.350098 0.429260 -0.287048 1441912531 0.781494 -0.350098 0.429260 -0.287048 1441912531 0.781494 -0.350098 0.429260 -0.287048 1441912531 0.750671 -0.369202 0.416809 -0.355530 1441912531 0.750671 -0.369202 0.416809 -0.355530 1441912531 0.750671 -0.369202 0.416809 -0.355530 1441912531 0.750671 -0.369202 0.416809 -0.355530 1441912531 0.750671 -0.369202 0.416809 -0.355530 1441912531 0.750671 -0.369202 0.416809 -0.355530 1441912531 0.711853 -0.387939 0.404785 -0.422974 1441912531 0.711853 -0.387939 0.404785 -0.422974 1441912531 0.711853 -0.387939 0.404785 -0.422974 1441912531 0.711853 -0.387939 0.404785 -0.422974 1441912531 0.711853 -0.387939 0.404785 -0.422974 1441912531 0.711853 -0.387939 0.404785 -0.422974 1441912531 0.684021 -0.354919 0.390991 -0.503235 1441912531 0.684021 -0.354919 0.390991 -0.503235 1441912531 0.684021 -0.354919 0.390991 -0.503235 1441912531 0.684021 -0.354919 0.390991 -0.503235 1441912531 0.684021 -0.354919 0.390991 -0.503235 1441912531 0.684021 -0.354919 0.390991 -0.503235 1441912531 0.684021 -0.354919 0.390991 -0.503235 1441912531 0.670166 -0.303955 0.372253 -0.565552 1441912531 0.670166 -0.303955 0.372253 -0.565552 1441912531 0.670166 -0.303955 0.372253 -0.565552 1441912531 0.670166 -0.303955 0.372253 -0.565552 1441912531 0.670166 -0.303955 0.372253 -0.565552 1441912531 0.670166 -0.303955 0.372253 -0.565552 1441912531 0.668640 -0.314331 0.383240 -0.554260 1441912531 0.668640 -0.314331 0.383240 -0.554260 1441912531 0.668640 -0.314331 0.383240 -0.554260 1441912531 0.668640 -0.314331 0.383240 -0.554260 1441912531 0.668640 -0.314331 0.383240 -0.554260 1441912531 0.668640 -0.314331 0.383240 -0.554260 1441912531 0.657593 -0.334351 0.405457 -0.539795 1441912531 0.657593 -0.334351 0.405457 -0.539795 1441912531 0.657593 -0.334351 0.405457 -0.539795 1441912531 0.657593 -0.334351 0.405457 -0.539795 1441912531 0.657593 -0.334351 0.405457 -0.539795 1441912531 0.657593 -0.334351 0.405457 -0.539795 1441912531 0.657593 -0.334351 0.405457 -0.539795 1441912531 0.677307 -0.315552 0.399109 -0.531433 1441912531 0.677307 -0.315552 0.399109 -0.531433 1441912531 0.677307 -0.315552 0.399109 -0.531433 1441912531 0.677307 -0.315552 0.399109 -0.531433 1441912531 0.677307 -0.315552 0.399109 -0.531433 1441912531 0.677307 -0.315552 0.399109 -0.531433 1441912531 0.677307 -0.315552 0.399109 -0.531433 1441912531 0.687927 -0.336121 0.409119 -0.496399 1441912531 0.687927 -0.336121 0.409119 -0.496399 1441912531 0.687927 -0.336121 0.409119 -0.496399 1441912531 0.687927 -0.336121 0.409119 -0.496399 1441912531 0.687927 -0.336121 0.409119 -0.496399 1441912531 0.707825 -0.356201 0.413940 -0.447998 1441912531 0.707825 -0.356201 0.413940 -0.447998 1441912531 0.707825 -0.356201 0.413940 -0.447998 1441912531 0.707825 -0.356201 0.413940 -0.447998 1441912531 0.707825 -0.356201 0.413940 -0.447998 1441912531 0.707825 -0.356201 0.413940 -0.447998 1441912531 0.707825 -0.356201 0.413940 -0.447998 1441912531 0.744202 -0.356812 0.407166 -0.391174 1441912531 0.744202 -0.356812 0.407166 -0.391174 1441912531 0.744202 -0.356812 0.407166 -0.391174 1441912531 0.744202 -0.356812 0.407166 -0.391174 1441912531 0.744202 -0.356812 0.407166 -0.391174 1441912531 0.744202 -0.356812 0.407166 -0.391174 1441912531 0.782837 -0.343750 0.397400 -0.333130 1441912531 0.782837 -0.343750 0.397400 -0.333130 1441912531 0.782837 -0.343750 0.397400 -0.333130 1441912531 0.782837 -0.343750 0.397400 -0.333130 1441912531 0.782837 -0.343750 0.397400 -0.333130 1441912531 0.782837 -0.343750 0.397400 -0.333130 1441912531 0.822693 -0.317932 0.395996 -0.255554 1441912531 0.822693 -0.317932 0.395996 -0.255554 1441912531 0.822693 -0.317932 0.395996 -0.255554 1441912531 0.822693 -0.317932 0.395996 -0.255554 1441912531 0.822693 -0.317932 0.395996 -0.255554 1441912531 0.822693 -0.317932 0.395996 -0.255554 1441912532 0.846191 -0.314636 0.400024 -0.157715 1441912532 0.846191 -0.314636 0.400024 -0.157715 1441912532 0.846191 -0.314636 0.400024 -0.157715 1441912532 0.846191 -0.314636 0.400024 -0.157715 1441912532 0.846191 -0.314636 0.400024 -0.157715 1441912532 0.846191 -0.314636 0.400024 -0.157715 1441912532 0.846191 -0.314636 0.400024 -0.157715 1441912532 0.859192 -0.320190 0.391724 -0.075867 1441912532 0.859192 -0.320190 0.391724 -0.075867 1441912532 0.859192 -0.320190 0.391724 -0.075867 1441912532 0.859192 -0.320190 0.391724 -0.075867 1441912532 0.859192 -0.320190 0.391724 -0.075867 1441912532 0.876709 -0.291565 0.381104 -0.032593 1441912532 0.876709 -0.291565 0.381104 -0.032593 1441912532 0.876709 -0.291565 0.381104 -0.032593 1441912532 0.876709 -0.291565 0.381104 -0.032593 1441912532 0.876709 -0.291565 0.381104 -0.032593 1441912532 0.876709 -0.291565 0.381104 -0.032593 1441912532 0.893677 -0.237732 0.380005 -0.018860 1441912532 0.893677 -0.237732 0.380005 -0.018860 1441912532 0.893677 -0.237732 0.380005 -0.018860 1441912532 0.893677 -0.237732 0.380005 -0.018860 1441912532 0.893677 -0.237732 0.380005 -0.018860 1441912532 0.893677 -0.237732 0.380005 -0.018860 1441912532 0.893677 -0.237732 0.380005 -0.018860 1441912532 0.887268 -0.247437 0.389221 0.002686 1441912532 0.887268 -0.247437 0.389221 0.002686 1441912532 0.887268 -0.247437 0.389221 0.002686 1441912532 0.887268 -0.247437 0.389221 0.002686 1441912532 0.887268 -0.247437 0.389221 0.002686 1441912532 0.887268 -0.247437 0.389221 0.002686 1441912532 0.875305 -0.300842 0.378357 0.013000 1441912532 0.875305 -0.300842 0.378357 0.013000 1441912532 0.875305 -0.300842 0.378357 0.013000 1441912532 0.875305 -0.300842 0.378357 0.013000 1441912532 0.875305 -0.300842 0.378357 0.013000 1441912532 0.875305 -0.300842 0.378357 0.013000 1441912532 0.870422 -0.317322 0.376160 -0.010193 1441912532 0.870422 -0.317322 0.376160 -0.010193 1441912532 0.870422 -0.317322 0.376160 -0.010193 1441912532 0.870422 -0.317322 0.376160 -0.010193 1441912532 0.870422 -0.317322 0.376160 -0.010193 1441912532 0.870422 -0.317322 0.376160 -0.010193 1441912532 0.865417 -0.332764 0.371338 -0.048340 1441912532 0.865417 -0.332764 0.371338 -0.048340 1441912532 0.865417 -0.332764 0.371338 -0.048340 1441912532 0.865417 -0.332764 0.371338 -0.048340 1441912532 0.865417 -0.332764 0.371338 -0.048340 1441912532 0.865417 -0.332764 0.371338 -0.048340 1441912532 0.865417 -0.332764 0.371338 -0.048340 1441912532 0.852234 -0.364624 0.363953 -0.090942 1441912532 0.852234 -0.364624 0.363953 -0.090942 1441912532 0.852234 -0.364624 0.363953 -0.090942 1441912532 0.852234 -0.364624 0.363953 -0.090942 1441912532 0.852234 -0.364624 0.363953 -0.090942 1441912532 0.852234 -0.364624 0.363953 -0.090942 1441912532 0.828430 -0.403809 0.361023 -0.142212 1441912532 0.828430 -0.403809 0.361023 -0.142212 1441912532 0.828430 -0.403809 0.361023 -0.142212 1441912532 0.828430 -0.403809 0.361023 -0.142212 1441912532 0.828430 -0.403809 0.361023 -0.142212 1441912532 0.828430 -0.403809 0.361023 -0.142212 1441912532 0.805054 -0.423523 0.357117 -0.211975 1441912532 0.805054 -0.423523 0.357117 -0.211975 1441912532 0.805054 -0.423523 0.357117 -0.211975 1441912532 0.805054 -0.423523 0.357117 -0.211975 1441912532 0.805054 -0.423523 0.357117 -0.211975 1441912532 0.805054 -0.423523 0.357117 -0.211975 1441912532 0.783997 -0.419800 0.350159 -0.294067 1441912532 0.783997 -0.419800 0.350159 -0.294067 1441912532 0.783997 -0.419800 0.350159 -0.294067 1441912532 0.783997 -0.419800 0.350159 -0.294067 1441912532 0.783997 -0.419800 0.350159 -0.294067 1441912532 0.783997 -0.419800 0.350159 -0.294067 1441912532 0.783997 -0.419800 0.350159 -0.294067 1441912532 0.756775 -0.411133 0.345093 -0.373047 1441912532 0.756775 -0.411133 0.345093 -0.373047 1441912532 0.756775 -0.411133 0.345093 -0.373047 1441912532 0.756775 -0.411133 0.345093 -0.373047 1441912532 0.756775 -0.411133 0.345093 -0.373047 1441912532 0.756775 -0.411133 0.345093 -0.373047 1441912532 0.711121 -0.412354 0.349243 -0.449768 1441912532 0.711121 -0.412354 0.349243 -0.449768 1441912532 0.711121 -0.412354 0.349243 -0.449768 1441912532 0.711121 -0.412354 0.349243 -0.449768 1441912532 0.711121 -0.412354 0.349243 -0.449768 1441912532 0.711121 -0.412354 0.349243 -0.449768 1441912532 0.669373 -0.383484 0.349487 -0.531738 1441912532 0.669373 -0.383484 0.349487 -0.531738 1441912532 0.669373 -0.383484 0.349487 -0.531738 1441912532 0.669373 -0.383484 0.349487 -0.531738 1441912532 0.669373 -0.383484 0.349487 -0.531738 1441912532 0.669373 -0.383484 0.349487 -0.531738 1441912532 0.669373 -0.383484 0.349487 -0.531738 1441912532 0.662781 -0.326050 0.343384 -0.580017 1441912532 0.662781 -0.326050 0.343384 -0.580017 1441912532 0.662781 -0.326050 0.343384 -0.580017 1441912532 0.662781 -0.326050 0.343384 -0.580017 1441912532 0.662781 -0.326050 0.343384 -0.580017 1441912532 0.662781 -0.326050 0.343384 -0.580017 1441912532 0.657593 -0.339111 0.358643 -0.569214 1441912532 0.657593 -0.339111 0.358643 -0.569214 1441912532 0.657593 -0.339111 0.358643 -0.569214 1441912532 0.657593 -0.339111 0.358643 -0.569214 1441912532 0.657593 -0.339111 0.358643 -0.569214 1441912532 0.657593 -0.339111 0.358643 -0.569214 1441912532 0.661255 -0.327209 0.367188 -0.566406 1441912532 0.661255 -0.327209 0.367188 -0.566406 1441912532 0.661255 -0.327209 0.367188 -0.566406 1441912532 0.661255 -0.327209 0.367188 -0.566406 1441912532 0.661255 -0.327209 0.367188 -0.566406 1441912532 0.661255 -0.327209 0.367188 -0.566406 1441912532 0.661255 -0.327209 0.367188 -0.566406 1441912532 0.673706 -0.320496 0.365234 -0.556763 1441912533 0.673706 -0.320496 0.365234 -0.556763 1441912533 0.673706 -0.320496 0.365234 -0.556763 1441912533 0.673706 -0.320496 0.365234 -0.556763 1441912533 0.673706 -0.320496 0.365234 -0.556763 1441912533 0.673706 -0.320496 0.365234 -0.556763 1441912533 0.667175 -0.367493 0.397522 -0.511597 1441912533 0.667175 -0.367493 0.397522 -0.511597 1441912533 0.667175 -0.367493 0.397522 -0.511597 1441912533 0.667175 -0.367493 0.397522 -0.511597 1441912533 0.667175 -0.367493 0.397522 -0.511597 1441912533 0.667175 -0.367493 0.397522 -0.511597 1441912533 0.687927 -0.391846 0.401123 -0.460754 1441912533 0.687927 -0.391846 0.401123 -0.460754 1441912533 0.687927 -0.391846 0.401123 -0.460754 1441912533 0.687927 -0.391846 0.401123 -0.460754 1441912533 0.687927 -0.391846 0.401123 -0.460754 1441912533 0.687927 -0.391846 0.401123 -0.460754 1441912533 0.734009 -0.383911 0.377563 -0.413879 1441912533 0.734009 -0.383911 0.377563 -0.413879 1441912533 0.734009 -0.383911 0.377563 -0.413879 1441912533 0.734009 -0.383911 0.377563 -0.413879 1441912533 0.734009 -0.383911 0.377563 -0.413879 1441912533 0.734009 -0.383911 0.377563 -0.413879 1441912533 0.785828 -0.350830 0.352234 -0.367859 1441912533 0.785828 -0.350830 0.352234 -0.367859 1441912533 0.785828 -0.350830 0.352234 -0.367859 1441912533 0.785828 -0.350830 0.352234 -0.367859 1441912533 0.785828 -0.350830 0.352234 -0.367859 1441912533 0.785828 -0.350830 0.352234 -0.367859 1441912533 0.785828 -0.350830 0.352234 -0.367859 1441912533 0.821106 -0.339783 0.343323 -0.303955 1441912533 0.821106 -0.339783 0.343323 -0.303955 1441912533 0.821106 -0.339783 0.343323 -0.303955 1441912533 0.821106 -0.339783 0.343323 -0.303955 1441912533 0.821106 -0.339783 0.343323 -0.303955 1441912533 0.821106 -0.339783 0.343323 -0.303955 1441912533 0.837708 -0.370605 0.338928 -0.214661 1441912533 0.837708 -0.370605 0.338928 -0.214661 1441912533 0.837708 -0.370605 0.338928 -0.214661 1441912533 0.837708 -0.370605 0.338928 -0.214661 1441912533 0.837708 -0.370605 0.338928 -0.214661 1441912533 0.837708 -0.370605 0.338928 -0.214661 1441912533 0.855164 -0.378357 0.328613 -0.132507 1441912533 0.855164 -0.378357 0.328613 -0.132507 1441912533 0.855164 -0.378357 0.328613 -0.132507 1441912533 0.855164 -0.378357 0.328613 -0.132507 1441912533 0.855164 -0.378357 0.328613 -0.132507 1441912533 0.855164 -0.378357 0.328613 -0.132507 1441912533 0.855164 -0.378357 0.328613 -0.132507 1441912533 0.881531 -0.335999 0.326050 -0.060852 1441912533 0.881531 -0.335999 0.326050 -0.060852 1441912533 0.881531 -0.335999 0.326050 -0.060852 1441912533 0.881531 -0.335999 0.326050 -0.060852 1441912533 0.881531 -0.335999 0.326050 -0.060852 1441912533 0.881531 -0.335999 0.326050 -0.060852 1441912533 0.900146 -0.283936 0.330261 0.002869 1441912533 0.900146 -0.283936 0.330261 0.002869 1441912533 0.900146 -0.283936 0.330261 0.002869 1441912533 0.900146 -0.283936 0.330261 0.002869 1441912533 0.900146 -0.283936 0.330261 0.002869 1441912533 0.900146 -0.283936 0.330261 0.002869 1441912533 0.893738 -0.290283 0.339539 0.040466 1441912533 0.893738 -0.290283 0.339539 0.040466 1441912533 0.893738 -0.290283 0.339539 0.040466 1441912533 0.893738 -0.290283 0.339539 0.040466 1441912533 0.893738 -0.290283 0.339539 0.040466 1441912533 0.893738 -0.290283 0.339539 0.040466 1441912533 0.879517 -0.329529 0.338501 0.056885 1441912533 0.879517 -0.329529 0.338501 0.056885 1441912533 0.879517 -0.329529 0.338501 0.056885 1441912533 0.879517 -0.329529 0.338501 0.056885 1441912533 0.879517 -0.329529 0.338501 0.056885 1441912533 0.879517 -0.329529 0.338501 0.056885 1441912533 0.879517 -0.329529 0.338501 0.056885 1441912533 0.878296 -0.329590 0.343445 0.043762 1441912533 0.878296 -0.329590 0.343445 0.043762 1441912533 0.878296 -0.329590 0.343445 0.043762 1441912533 0.878296 -0.329590 0.343445 0.043762 1441912533 0.878296 -0.329590 0.343445 0.043762 1441912533 0.878296 -0.329590 0.343445 0.043762 1441912533 0.876282 -0.332764 0.348267 0.010315 1441912533 0.876282 -0.332764 0.348267 0.010315 1441912533 0.876282 -0.332764 0.348267 0.010315 1441912533 0.876282 -0.332764 0.348267 0.010315 1441912533 0.876282 -0.332764 0.348267 0.010315 1441912533 0.876282 -0.332764 0.348267 0.010315 1441912533 0.876282 -0.332764 0.348267 0.010315 1441912533 0.867004 -0.354736 0.348572 -0.031006 1441912533 0.867004 -0.354736 0.348572 -0.031006 1441912533 0.867004 -0.354736 0.348572 -0.031006 1441912533 0.867004 -0.354736 0.348572 -0.031006 1441912533 0.867004 -0.354736 0.348572 -0.031006 1441912533 0.867004 -0.354736 0.348572 -0.031006 1441912533 0.849548 -0.391663 0.344055 -0.080017 1441912533 0.849548 -0.391663 0.344055 -0.080017 1441912533 0.849548 -0.391663 0.344055 -0.080017 1441912533 0.849548 -0.391663 0.344055 -0.080017 1441912533 0.849548 -0.391663 0.344055 -0.080017 1441912533 0.849548 -0.391663 0.344055 -0.080017 1441912533 0.849548 -0.391663 0.344055 -0.080017 1441912533 0.827820 -0.422607 0.338379 -0.146973 1441912533 0.827820 -0.422607 0.338379 -0.146973 1441912533 0.827820 -0.422607 0.338379 -0.146973 1441912533 0.827820 -0.422607 0.338379 -0.146973 1441912533 0.827820 -0.422607 0.338379 -0.146973 1441912533 0.827820 -0.422607 0.338379 -0.146973 1441912533 0.811768 -0.423340 0.326294 -0.235229 1441912533 0.811768 -0.423340 0.326294 -0.235229 1441912533 0.811768 -0.423340 0.326294 -0.235229 1441912533 0.811768 -0.423340 0.326294 -0.235229 1441912533 0.811768 -0.423340 0.326294 -0.235229 1441912533 0.811768 -0.423340 0.326294 -0.235229 1441912533 0.789917 -0.412231 0.317810 -0.324158 1441912533 0.789917 -0.412231 0.317810 -0.324158 1441912534 0.789917 -0.412231 0.317810 -0.324158 1441912534 0.789917 -0.412231 0.317810 -0.324158 1441912534 0.789917 -0.412231 0.317810 -0.324158 1441912534 0.789917 -0.412231 0.317810 -0.324158 1441912534 0.789917 -0.412231 0.317810 -0.324158 1441912534 0.749817 -0.408508 0.320557 -0.410034 1441912534 0.749817 -0.408508 0.320557 -0.410034 1441912534 0.749817 -0.408508 0.320557 -0.410034 1441912534 0.749817 -0.408508 0.320557 -0.410034 1441912534 0.749817 -0.408508 0.320557 -0.410034 1441912534 0.749817 -0.408508 0.320557 -0.410034 1441912534 0.695190 -0.402771 0.326782 -0.497681 1441912534 0.695190 -0.402771 0.326782 -0.497681 1441912534 0.695190 -0.402771 0.326782 -0.497681 1441912534 0.695190 -0.402771 0.326782 -0.497681 1441912534 0.695190 -0.402771 0.326782 -0.497681 1441912534 0.695190 -0.402771 0.326782 -0.497681 1441912534 0.670959 -0.351135 0.321838 -0.568298 1441912534 0.670959 -0.351135 0.321838 -0.568298 1441912534 0.670959 -0.351135 0.321838 -0.568298 1441912534 0.670959 -0.351135 0.321838 -0.568298 1441912534 0.670959 -0.351135 0.321838 -0.568298 1441912534 0.670959 -0.351135 0.321838 -0.568298 1441912534 0.666138 -0.335449 0.325989 -0.580933 1441912534 0.666138 -0.335449 0.325989 -0.580933 1441912534 0.666138 -0.335449 0.325989 -0.580933 1441912534 0.666138 -0.335449 0.325989 -0.580933 1441912534 0.666138 -0.335449 0.325989 -0.580933 1441912534 0.666138 -0.335449 0.325989 -0.580933 1441912534 0.661926 -0.328491 0.342041 -0.580505 1441912534 0.661926 -0.328491 0.342041 -0.580505 1441912534 0.661926 -0.328491 0.342041 -0.580505 1441912534 0.661926 -0.328491 0.342041 -0.580505 1441912534 0.661926 -0.328491 0.342041 -0.580505 1441912534 0.661926 -0.328491 0.342041 -0.580505 1441912534 0.661926 -0.328491 0.342041 -0.580505 1441912534 0.669556 -0.320801 0.337769 -0.578491 1441912534 0.669556 -0.320801 0.337769 -0.578491 1441912534 0.669556 -0.320801 0.337769 -0.578491 1441912534 0.669556 -0.320801 0.337769 -0.578491 1441912534 0.669556 -0.320801 0.337769 -0.578491 1441912534 0.669556 -0.320801 0.337769 -0.578491 1441912534 0.667603 -0.336365 0.357605 -0.559692 1441912534 0.667603 -0.336365 0.357605 -0.559692 1441912534 0.667603 -0.336365 0.357605 -0.559692 1441912534 0.667603 -0.336365 0.357605 -0.559692 1441912534 0.667603 -0.336365 0.357605 -0.559692 1441912534 0.667603 -0.336365 0.357605 -0.559692 1441912534 0.674194 -0.361694 0.378418 -0.520996 1441912534 0.674194 -0.361694 0.378418 -0.520996 1441912534 0.674194 -0.361694 0.378418 -0.520996 1441912534 0.674194 -0.361694 0.378418 -0.520996 1441912534 0.674194 -0.361694 0.378418 -0.520996 1441912534 0.674194 -0.361694 0.378418 -0.520996 1441912534 0.674194 -0.361694 0.378418 -0.520996 1441912534 0.705078 -0.365234 0.379822 -0.474548 1441912534 0.705078 -0.365234 0.379822 -0.474548 1441912534 0.705078 -0.365234 0.379822 -0.474548 1441912534 0.705078 -0.365234 0.379822 -0.474548 1441912534 0.705078 -0.365234 0.379822 -0.474548 1441912534 0.705078 -0.365234 0.379822 -0.474548 1441912534 0.743774 -0.346558 0.381409 -0.425720 1441912534 0.743774 -0.346558 0.381409 -0.425720 1441912534 0.743774 -0.346558 0.381409 -0.425720 1441912534 0.743774 -0.346558 0.381409 -0.425720 1441912534 0.777649 -0.350769 0.379578 -0.358032 1441912534 0.777649 -0.350769 0.379578 -0.358032 1441912534 0.777649 -0.350769 0.379578 -0.358032 1441912534 0.777649 -0.350769 0.379578 -0.358032 1441912534 0.777649 -0.350769 0.379578 -0.358032 1441912534 0.777649 -0.350769 0.379578 -0.358032 1441912534 0.797729 -0.363831 0.389465 -0.282104 1441912534 0.797729 -0.363831 0.389465 -0.282104 1441912534 0.797729 -0.363831 0.389465 -0.282104 1441912534 0.797729 -0.363831 0.389465 -0.282104 1441912534 0.797729 -0.363831 0.389465 -0.282104 1441912534 0.797729 -0.363831 0.389465 -0.282104 1441912534 0.811768 -0.385498 0.391235 -0.198242 1441912534 0.811768 -0.385498 0.391235 -0.198242 1441912534 0.811768 -0.385498 0.391235 -0.198242 1441912534 0.811768 -0.385498 0.391235 -0.198242 1441912534 0.811768 -0.385498 0.391235 -0.198242 1441912534 0.811768 -0.385498 0.391235 -0.198242 1441912534 0.811768 -0.385498 0.391235 -0.198242 1441912534 0.840027 -0.348267 0.393311 -0.135376 1441912534 0.840027 -0.348267 0.393311 -0.135376 1441912534 0.840027 -0.348267 0.393311 -0.135376 1441912534 0.840027 -0.348267 0.393311 -0.135376 1441912534 0.840027 -0.348267 0.393311 -0.135376 1441912534 0.840027 -0.348267 0.393311 -0.135376 1441912534 0.840027 -0.348267 0.393311 -0.135376 1441912534 0.860535 -0.282288 0.419617 -0.059875 1441912534 0.860535 -0.282288 0.419617 -0.059875 1441912534 0.860535 -0.282288 0.419617 -0.059875 1441912534 0.860535 -0.282288 0.419617 -0.059875 1441912534 0.860535 -0.282288 0.419617 -0.059875 1441912534 0.860535 -0.282288 0.419617 -0.059875 1441912534 0.857666 -0.284973 0.423950 0.058228 1441912534 0.857666 -0.284973 0.423950 0.058228 1441912534 0.857666 -0.284973 0.423950 0.058228 1441912534 0.857666 -0.284973 0.423950 0.058228 1441912534 0.857666 -0.284973 0.423950 0.058228 1441912534 0.857666 -0.284973 0.423950 0.058228 1441912534 0.861450 -0.274841 0.416016 0.096252 1441912534 0.861450 -0.274841 0.416016 0.096252 1441912534 0.861450 -0.274841 0.416016 0.096252 1441912534 0.861450 -0.274841 0.416016 0.096252 1441912534 0.861450 -0.274841 0.416016 0.096252 1441912534 0.861450 -0.274841 0.416016 0.096252 1441912534 0.861450 -0.274841 0.416016 0.096252 1441912534 0.868286 -0.235413 0.425598 0.097351 1441912534 0.868286 -0.235413 0.425598 0.097351 1441912535 0.868286 -0.235413 0.425598 0.097351 1441912535 0.868286 -0.235413 0.425598 0.097351 1441912535 0.868286 -0.235413 0.425598 0.097351 1441912535 0.868286 -0.235413 0.425598 0.097351 1441912535 0.869141 -0.252319 0.414795 0.094055 1441912535 0.869141 -0.252319 0.414795 0.094055 1441912535 0.869141 -0.252319 0.414795 0.094055 1441912535 0.869141 -0.252319 0.414795 0.094055 1441912535 0.869141 -0.252319 0.414795 0.094055 1441912535 0.869141 -0.252319 0.414795 0.094055 1441912535 0.871033 -0.270020 0.406372 0.056946 1441912535 0.871033 -0.270020 0.406372 0.056946 1441912535 0.871033 -0.270020 0.406372 0.056946 1441912535 0.871033 -0.270020 0.406372 0.056946 1441912535 0.871033 -0.270020 0.406372 0.056946 1441912535 0.871033 -0.270020 0.406372 0.056946 1441912535 0.869080 -0.289063 0.401306 0.007324 1441912535 0.869080 -0.289063 0.401306 0.007324 1441912535 0.869080 -0.289063 0.401306 0.007324 1441912535 0.869080 -0.289063 0.401306 0.007324 1441912535 0.869080 -0.289063 0.401306 0.007324 1441912535 0.869080 -0.289063 0.401306 0.007324 1441912535 0.858398 -0.322571 0.396118 -0.046875 1441912535 0.858398 -0.322571 0.396118 -0.046875 1441912535 0.858398 -0.322571 0.396118 -0.046875 1441912535 0.858398 -0.322571 0.396118 -0.046875 1441912535 0.858398 -0.322571 0.396118 -0.046875 1441912535 0.858398 -0.322571 0.396118 -0.046875 1441912535 0.835754 -0.373840 0.389709 -0.099060 1441912535 0.835754 -0.373840 0.389709 -0.099060 1441912535 0.835754 -0.373840 0.389709 -0.099060 1441912535 0.835754 -0.373840 0.389709 -0.099060 1441912535 0.835754 -0.373840 0.389709 -0.099060 1441912535 0.835754 -0.373840 0.389709 -0.099060 1441912535 0.809814 -0.412720 0.383728 -0.163086 1441912535 0.809814 -0.412720 0.383728 -0.163086 1441912535 0.809814 -0.412720 0.383728 -0.163086 1441912535 0.809814 -0.412720 0.383728 -0.163086 1441912535 0.809814 -0.412720 0.383728 -0.163086 1441912535 0.809814 -0.412720 0.383728 -0.163086 1441912535 0.790649 -0.413879 0.377747 -0.246643 1441912535 0.790649 -0.413879 0.377747 -0.246643 1441912535 0.790649 -0.413879 0.377747 -0.246643 1441912535 0.790649 -0.413879 0.377747 -0.246643 1441912535 0.790649 -0.413879 0.377747 -0.246643 1441912535 0.790649 -0.413879 0.377747 -0.246643 1441912535 0.790649 -0.413879 0.377747 -0.246643 1441912535 0.768738 -0.403748 0.367188 -0.333435 1441912535 0.768738 -0.403748 0.367188 -0.333435 1441912535 0.768738 -0.403748 0.367188 -0.333435 1441912535 0.768738 -0.403748 0.367188 -0.333435 1441912535 0.768738 -0.403748 0.367188 -0.333435 1441912535 0.768738 -0.403748 0.367188 -0.333435 1441912535 0.727966 -0.409363 0.361572 -0.414368 1441912535 0.727966 -0.409363 0.361572 -0.414368 1441912535 0.727966 -0.409363 0.361572 -0.414368 1441912535 0.727966 -0.409363 0.361572 -0.414368 1441912535 0.727966 -0.409363 0.361572 -0.414368 1441912535 0.727966 -0.409363 0.361572 -0.414368 1441912535 0.687439 -0.394226 0.360840 -0.491699 1441912535 0.687439 -0.394226 0.360840 -0.491699 1441912535 0.687439 -0.394226 0.360840 -0.491699 1441912535 0.687439 -0.394226 0.360840 -0.491699 1441912535 0.687439 -0.394226 0.360840 -0.491699 1441912535 0.687439 -0.394226 0.360840 -0.491699 1441912535 0.689026 -0.328735 0.347229 -0.544617 1441912535 0.689026 -0.328735 0.347229 -0.544617 1441912535 0.689026 -0.328735 0.347229 -0.544617 1441912535 0.689026 -0.328735 0.347229 -0.544617 1441912535 0.689026 -0.328735 0.347229 -0.544617 1441912535 0.689026 -0.328735 0.347229 -0.544617 1441912535 0.689026 -0.328735 0.347229 -0.544617 1441912535 0.688538 -0.322510 0.348694 -0.548035 1441912535 0.688538 -0.322510 0.348694 -0.548035 1441912535 0.688538 -0.322510 0.348694 -0.548035 1441912535 0.688538 -0.322510 0.348694 -0.548035 1441912535 0.688538 -0.322510 0.348694 -0.548035 1441912535 0.688538 -0.322510 0.348694 -0.548035 1441912535 0.690247 -0.324402 0.352051 -0.542603 1441912535 0.690247 -0.324402 0.352051 -0.542603 1441912535 0.690247 -0.324402 0.352051 -0.542603 1441912535 0.690247 -0.324402 0.352051 -0.542603 1441912535 0.690247 -0.324402 0.352051 -0.542603 1441912535 0.690247 -0.324402 0.352051 -0.542603 1441912535 0.695679 -0.322449 0.353577 -0.535767 1441912535 0.695679 -0.322449 0.353577 -0.535767 1441912535 0.695679 -0.322449 0.353577 -0.535767 1441912535 0.695679 -0.322449 0.353577 -0.535767 1441912535 0.695679 -0.322449 0.353577 -0.535767 1441912535 0.695679 -0.322449 0.353577 -0.535767 1441912535 0.695679 -0.322449 0.353577 -0.535767 1441912535 0.679016 -0.372925 0.386169 -0.500732 1441912535 0.679016 -0.372925 0.386169 -0.500732 1441912535 0.679016 -0.372925 0.386169 -0.500732 1441912535 0.679016 -0.372925 0.386169 -0.500732 1441912535 0.679016 -0.372925 0.386169 -0.500732 1441912535 0.679016 -0.372925 0.386169 -0.500732 1441912535 0.685730 -0.396606 0.399536 -0.461304 1441912535 0.685730 -0.396606 0.399536 -0.461304 1441912535 0.685730 -0.396606 0.399536 -0.461304 1441912535 0.685730 -0.396606 0.399536 -0.461304 1441912535 0.685730 -0.396606 0.399536 -0.461304 1441912535 0.685730 -0.396606 0.399536 -0.461304 1441912535 0.729004 -0.370361 0.396179 -0.417664 1441912535 0.729004 -0.370361 0.396179 -0.417664 1441912535 0.729004 -0.370361 0.396179 -0.417664 1441912535 0.729004 -0.370361 0.396179 -0.417664 1441912535 0.729004 -0.370361 0.396179 -0.417664 1441912535 0.729004 -0.370361 0.396179 -0.417664 1441912535 0.768555 -0.343750 0.405396 -0.356140 1441912535 0.768555 -0.343750 0.405396 -0.356140 1441912535 0.768555 -0.343750 0.405396 -0.356140 1441912535 0.768555 -0.343750 0.405396 -0.356140 1441912536 0.768555 -0.343750 0.405396 -0.356140 1441912536 0.768555 -0.343750 0.405396 -0.356140 1441912536 0.768555 -0.343750 0.405396 -0.356140 1441912536 0.801819 -0.326904 0.425293 -0.263245 1441912536 0.801819 -0.326904 0.425293 -0.263245 1441912536 0.801819 -0.326904 0.425293 -0.263245 1441912536 0.801819 -0.326904 0.425293 -0.263245 1441912536 0.801819 -0.326904 0.425293 -0.263245 1441912536 0.801819 -0.326904 0.425293 -0.263245 1441912536 0.801819 -0.326904 0.425293 -0.263245 1441912536 0.817810 -0.335632 0.445313 -0.141968 1441912536 0.817810 -0.335632 0.445313 -0.141968 1441912536 0.817810 -0.335632 0.445313 -0.141968 1441912536 0.817810 -0.335632 0.445313 -0.141968 1441912536 0.817810 -0.335632 0.445313 -0.141968 1441912536 0.817810 -0.335632 0.445313 -0.141968 1441912536 0.832397 -0.322083 0.449585 -0.035156 1441912536 0.832397 -0.322083 0.449585 -0.035156 1441912536 0.832397 -0.322083 0.449585 -0.035156 1441912536 0.832397 -0.322083 0.449585 -0.035156 1441912536 0.832397 -0.322083 0.449585 -0.035156 1441912536 0.832397 -0.322083 0.449585 -0.035156 1441912536 0.851563 -0.258789 0.455444 0.018921 1441912536 0.851563 -0.258789 0.455444 0.018921 1441912536 0.851563 -0.258789 0.455444 0.018921 1441912536 0.851563 -0.258789 0.455444 0.018921 1441912536 0.851563 -0.258789 0.455444 0.018921 1441912536 0.851563 -0.258789 0.455444 0.018921 1441912536 0.851563 -0.258789 0.455444 0.018921 1441912536 0.862061 -0.170532 0.475098 0.044373 1441912536 0.862061 -0.170532 0.475098 0.044373 1441912536 0.862061 -0.170532 0.475098 0.044373 1441912536 0.862061 -0.170532 0.475098 0.044373 1441912536 0.862061 -0.170532 0.475098 0.044373 1441912536 0.862061 -0.170532 0.475098 0.044373 1441912536 0.861328 -0.144348 0.480469 0.080139 1441912536 0.861328 -0.144348 0.480469 0.080139 1441912536 0.861328 -0.144348 0.480469 0.080139 1441912536 0.861328 -0.144348 0.480469 0.080139 1441912536 0.861328 -0.144348 0.480469 0.080139 1441912536 0.861328 -0.144348 0.480469 0.080139 1441912536 0.860657 -0.126831 0.483582 0.096008 1441912536 0.860657 -0.126831 0.483582 0.096008 1441912536 0.860657 -0.126831 0.483582 0.096008 1441912536 0.860657 -0.126831 0.483582 0.096008 1441912536 0.860657 -0.126831 0.483582 0.096008 1441912536 0.860657 -0.126831 0.483582 0.096008 1441912536 0.860657 -0.126831 0.483582 0.096008 1441912536 
0.751831 -0.045715 0.657410 -0.019104 1441912580 0.751831 -0.045715 0.657410 -0.019104 1441912580 0.751831 -0.045715 0.657410 -0.019104 1441912580 0.752441 -0.046753 0.656677 -0.018188 1441912580 0.752441 -0.046753 0.656677 -0.018188 1441912580 0.752441 -0.046753 0.656677 -0.018188 1441912580 0.752441 -0.046753 0.656677 -0.018188 1441912580 0.752441 -0.046753 0.656677 -0.018188 1441912580 0.752441 -0.046753 0.656677 -0.018188 1441912580 0.753235 -0.048401 0.655640 -0.018494 1441912580 0.753235 -0.048401 0.655640 -0.018494 1441912580 0.753235 -0.048401 0.655640 -0.018494 1441912580 0.753235 -0.048401 0.655640 -0.018494 1441912580 0.753235 -0.048401 0.655640 -0.018494 1441912580 0.753235 -0.048401 0.655640 -0.018494 1441912580 0.753967 -0.052551 0.654541 -0.017700 1441912580 0.753967 -0.052551 0.654541 -0.017700 1441912580 0.753967 -0.052551 0.654541 -0.017700 1441912580 0.753967 -0.052551 0.654541 -0.017700 1441912580 0.753967 -0.052551 0.654541 -0.017700 1441912580 0.753967 -0.052551 0.654541 -0.017700 1441912580 0.754700 -0.060181 0.653015 -0.014954 1441912580 0.754700 -0.060181 0.653015 -0.014954 1441912580 0.754700 -0.060181 0.653015 -0.014954 1441912580 0.754700 -0.060181 0.653015 -0.014954 1441912580 0.754700 -0.060181 0.653015 -0.014954 1441912580 0.754700 -0.060181 0.653015 -0.014954 1441912580 0.755127 -0.069946 0.651672 -0.010376 1441912580 0.755127 -0.069946 0.651672 -0.010376 1441912580 0.755127 -0.069946 0.651672 -0.010376 1441912580 0.755127 -0.069946 0.651672 -0.010376 1441912580 0.755127 -0.069946 0.651672 -0.010376 1441912580 0.755127 -0.069946 0.651672 -0.010376 1441912580 0.755127 -0.069946 0.651672 -0.010376 1441912580 0.753113 -0.080322 0.652893 -0.005432 1441912580 0.753113 -0.080322 0.652893 -0.005432 1441912580 0.753113 -0.080322 0.652893 -0.005432 1441912580 0.753113 -0.080322 0.652893 -0.005432 1441912580 0.753113 -0.080322 0.652893 -0.005432 1441912580 0.753113 -0.080322 0.652893 -0.005432 1441912580 0.749939 -0.095825 0.654419 0.006042 1441912580 0.749939 -0.095825 0.654419 0.006042 1441912580 0.749939 -0.095825 0.654419 0.006042 1441912580 0.749939 -0.095825 0.654419 0.006042 1441912580 0.749939 -0.095825 0.654419 0.006042 1441912580 0.749939 -0.095825 0.654419 0.006042 1441912580 0.745422 -0.108032 0.657471 0.017212 1441912580 0.745422 -0.108032 0.657471 0.017212 1441912580 0.745422 -0.108032 0.657471 0.017212 1441912580 0.745422 -0.108032 0.657471 0.017212 1441912580 0.745422 -0.108032 0.657471 0.017212 1441912580 0.745422 -0.108032 0.657471 0.017212 1441912580 0.741272 -0.122253 0.659241 0.030090 1441912580 0.741272 -0.122253 0.659241 0.030090 1441912580 0.741272 -0.122253 0.659241 0.030090 1441912580 0.741272 -0.122253 0.659241 0.030090 1441912580 0.741272 -0.122253 0.659241 0.030090 1441912580 0.741272 -0.122253 0.659241 0.030090 1441912580 0.741272 -0.122253 0.659241 0.030090 1441912580 0.736511 -0.139587 0.660034 0.048401 1441912580 0.736511 -0.139587 0.660034 0.048401 1441912580 0.736511 -0.139587 0.660034 0.048401 1441912580 0.736511 -0.139587 0.660034 0.048401 1441912580 0.736511 -0.139587 0.660034 0.048401 1441912580 0.736511 -0.139587 0.660034 0.048401 1441912580 0.731445 -0.157471 0.659546 0.071655 1441912580 0.731445 -0.157471 0.659546 0.071655 1441912580 0.731445 -0.157471 0.659546 0.071655 1441912580 0.731445 -0.157471 0.659546 0.071655 1441912580 0.731445 -0.157471 0.659546 0.071655 1441912580 0.731445 -0.157471 0.659546 0.071655 1441912580 0.728027 -0.167786 0.658508 0.090088 1441912580 0.728027 -0.167786 0.658508 0.090088 1441912580 0.728027 -0.167786 0.658508 0.090088 1441912580 0.728027 -0.167786 0.658508 0.090088 1441912580 0.728027 -0.167786 0.658508 0.090088 1441912580 0.728027 -0.167786 0.658508 0.090088 1441912580 0.728027 -0.167786 0.658508 0.090088 1441912580 0.727295 -0.164124 0.659729 0.093323 1441912580 0.727295 -0.164124 0.659729 0.093323 1441912580 0.727295 -0.164124 0.659729 0.093323 1441912580 0.727295 -0.164124 0.659729 0.093323 1441912580 0.727295 -0.164124 0.659729 0.093323 1441912580 0.727295 -0.164124 0.659729 0.093323 1441912580 0.727295 -0.164124 0.659729 0.093323 1441912580 0.726990 -0.161316 0.660583 0.095154 1441912580 0.726990 -0.161316 0.660583 0.095154 1441912580 0.726990 -0.161316 0.660583 0.095154 1441912580 0.726990 -0.161316 0.660583 0.095154 1441912580 0.726990 -0.161316 0.660583 0.095154 1441912580 0.726990 -0.161316 0.660583 0.095154 1441912580 0.731018 -0.158142 0.656860 0.094788 1441912580 0.731018 -0.158142 0.656860 0.094788 1441912580 0.731018 -0.158142 0.656860 0.094788 1441912580 0.731018 -0.158142 0.656860 0.094788 1441912580 0.731018 -0.158142 0.656860 0.094788 1441912580 0.731018 -0.158142 0.656860 0.094788 1441912580 0.738342 -0.146423 0.652405 0.087646 1441912580 0.738342 -0.146423 0.652405 0.087646 1441912580 0.738342 -0.146423 0.652405 0.087646 1441912580 0.738342 -0.146423 0.652405 0.087646 1441912580 0.738342 -0.146423 0.652405 0.087646 1441912580 0.738342 -0.146423 0.652405 0.087646 1441912580 0.738342 -0.146423 0.652405 0.087646 1441912580 0.746887 -0.126953 0.648132 0.076721 1441912580 0.746887 -0.126953 0.648132 0.076721 1441912580 0.746887 -0.126953 0.648132 0.076721 1441912580 0.746887 -0.126953 0.648132 0.076721 1441912580 0.746887 -0.126953 0.648132 0.076721 1441912580 0.746887 -0.126953 0.648132 0.076721 1441912580 0.755432 -0.106995 0.642395 0.071838 1441912580 0.755432 -0.106995 0.642395 0.071838 1441912580 0.755432 -0.106995 0.642395 0.071838 1441912580 0.755432 -0.106995 0.642395 0.071838 1441912581 0.755432 -0.106995 0.642395 0.071838 1441912581 0.755432 -0.106995 0.642395 0.071838 1441912581 0.760681 -0.096008 0.637878 0.071716 1441912581 0.760681 -0.096008 0.637878 0.071716 1441912581 0.760681 -0.096008 0.637878 0.071716 1441912581 0.760681 -0.096008 0.637878 0.071716 1441912581 0.760681 -0.096008 0.637878 0.071716 1441912581 0.760681 -0.096008 0.637878 0.071716 1441912581 0.760681 -0.096008 0.637878 0.071716 1441912581 0.763550 -0.088806 0.635620 0.070923 1441912581 0.763550 -0.088806 0.635620 0.070923 1441912581 0.763550 -0.088806 0.635620 0.070923 1441912581 0.763550 -0.088806 0.635620 0.070923 1441912581 0.763550 -0.088806 0.635620 0.070923 1441912581 0.763550 -0.088806 0.635620 0.070923 1441912581 0.766541 -0.070251 0.635925 0.055237 1441912581 0.766541 -0.070251 0.635925 0.055237 1441912581 0.766541 -0.070251 0.635925 0.055237 1441912581 0.766541 -0.070251 0.635925 0.055237 1441912581 0.766541 -0.070251 0.635925 0.055237 1441912581 0.766541 -0.070251 0.635925 0.055237 1441912581 0.766541 -0.070251 0.635925 0.055237 1441912581 0.768677 -0.054199 0.636292 0.035583 1441912581 0.768677 -0.054199 0.636292 0.035583 1441912581 0.768677 -0.054199 0.636292 0.035583 1441912581 0.768677 -0.054199 0.636292 0.035583 1441912581 0.768677 -0.054199 0.636292 0.035583 1441912581 0.768677 -0.054199 0.636292 0.035583 1441912581 0.766602 -0.048035 0.639771 0.025330 1441912581 0.766602 -0.048035 0.639771 0.025330 1441912581 0.766602 -0.048035 0.639771 0.025330 1441912581 0.766602 -0.048035 0.639771 0.025330 1441912581 0.766602 -0.048035 0.639771 0.025330 1441912581 0.766602 -0.048035 0.639771 0.025330 1441912581 0.766602 -0.048035 0.639771 0.025330 1441912581 0.765686 -0.048889 0.640930 0.021790 1441912581 0.765686 -0.048889 0.640930 0.021790 1441912581 0.765686 -0.048889 0.640930 0.021790 1441912581 0.765686 -0.048889 0.640930 0.021790 1441912581 0.765686 -0.048889 0.640930 0.021790 1441912581 0.765686 -0.048889 0.640930 0.021790 1441912581 0.764954 -0.056946 0.640991 0.026184 1441912581 0.764954 -0.056946 0.640991 0.026184 1441912581 0.764954 -0.056946 0.640991 0.026184 1441912581 0.764954 -0.056946 0.640991 0.026184 1441912581 0.764954 -0.056946 0.640991 0.026184 1441912581 0.764954 -0.056946 0.640991 0.026184 1441912581 0.764954 -0.056946 0.640991 0.026184 1441912581 0.763550 -0.069092 0.641113 0.033752 1441912581 0.763550 -0.069092 0.641113 0.033752 1441912581 0.763550 -0.069092 0.641113 0.033752 1441912581 0.763550 -0.069092 0.641113 0.033752 1441912581 0.763550 -0.069092 0.641113 0.033752 1441912581 0.763550 -0.069092 0.641113 0.033752 1441912581 0.760071 -0.083496 0.642883 0.043457 1441912581 0.760071 -0.083496 0.642883 0.043457 1441912581 0.760071 -0.083496 0.642883 0.043457 1441912581 0.760071 -0.083496 0.642883 0.043457 1441912581 0.760071 -0.083496 0.642883 0.043457 1441912581 0.760071 -0.083496 0.642883 0.043457 1441912581 0.754883 -0.098267 0.646301 0.051941 1441912581 0.754883 -0.098267 0.646301 0.051941 1441912581 0.754883 -0.098267 0.646301 0.051941 1441912581 0.754883 -0.098267 0.646301 0.051941 1441912581 0.754883 -0.098267 0.646301 0.051941 1441912581 0.754883 -0.098267 0.646301 0.051941 1441912581 0.749512 -0.108765 0.650452 0.057068 1441912581 0.749512 -0.108765 0.650452 0.057068 1441912581 0.749512 -0.108765 0.650452 0.057068 1441912581 0.749512 -0.108765 0.650452 0.057068 1441912581 0.749512 -0.108765 0.650452 0.057068 1441912581 0.749512 -0.108765 0.650452 0.057068 1441912581 0.749512 -0.108765 0.650452 0.057068 1441912581 0.744995 -0.114502 0.654175 0.062439 1441912581 0.744995 -0.114502 0.654175 0.062439 1441912581 0.744995 -0.114502 0.654175 0.062439 1441912581 0.744995 -0.114502 0.654175 0.062439 1441912581 0.744995 -0.114502 0.654175 0.062439 1441912581 0.744995 -0.114502 0.654175 0.062439 1441912581 0.741638 -0.121521 0.655823 0.071106 1441912581 0.741638 -0.121521 0.655823 0.071106 1441912581 0.741638 -0.121521 0.655823 0.071106 1441912581 0.741638 -0.121521 0.655823 0.071106 1441912581 0.741638 -0.121521 0.655823 0.071106 1441912581 0.741638 -0.121521 0.655823 0.071106 1441912581 0.738159 -0.133850 0.655396 0.087036 1441912581 0.738159 -0.133850 0.655396 0.087036 1441912581 0.738159 -0.133850 0.655396 0.087036 1441912581 0.738159 -0.133850 0.655396 0.087036 1441912581 0.738159 -0.133850 0.655396 0.087036 1441912581 0.738159 -0.133850 0.655396 0.087036 1441912581 0.736572 -0.146667 0.651672 0.105713 1441912581 0.736572 -0.146667 0.651672 0.105713 1441912581 0.736572 -0.146667 0.651672 0.105713 1441912581 0.736572 -0.146667 0.651672 0.105713 1441912581 0.736572 -0.146667 0.651672 0.105713 1441912581 0.736572 -0.146667 0.651672 0.105713 1441912581 0.738220 -0.147888 0.648804 0.109985 1441912581 0.738220 -0.147888 0.648804 0.109985 1441912581 0.738220 -0.147888 0.648804 0.109985 1441912581 0.738220 -0.147888 0.648804 0.109985 1441912581 0.738220 -0.147888 0.648804 0.109985 1441912581 0.738220 -0.147888 0.648804 0.109985 1441912581 0.738220 -0.147888 0.648804 0.109985 1441912581 0.740417 -0.138855 0.650024 0.099182 1441912581 0.740417 -0.138855 0.650024 0.099182 1441912581 0.740417 -0.138855 0.650024 0.099182 1441912581 0.740417 -0.138855 0.650024 0.099182 1441912581 0.740417 -0.138855 0.650024 0.099182 1441912581 0.740417 -0.138855 0.650024 0.099182 1441912581 0.740417 -0.138855 0.650024 0.099182 1441912581 0.743286 -0.130066 0.650146 0.088623 1441912581 0.743286 -0.130066 0.650146 0.088623 1441912581 0.743286 -0.130066 0.650146 0.088623 1441912581 0.743286 -0.130066 0.650146 0.088623 1441912581 0.743286 -0.130066 0.650146 0.088623 1441912582 0.743286 -0.130066 0.650146 0.088623 1441912582 0.747314 -0.120300 0.649170 0.074402 1441912582 0.747314 -0.120300 0.649170 0.074402 1441912582 0.747314 -0.120300 0.649170 0.074402 1441912582 0.747314 -0.120300 0.649170 0.074402 1441912582 0.747314 -0.120300 0.649170 0.074402 1441912582 0.747314 -0.120300 0.649170 0.074402 1441912582 0.747314 -0.120300 0.649170 0.074402 1441912582 0.753235 -0.103394 0.647156 0.055298 1441912582 0.753235 -0.103394 0.647156 0.055298 1441912582 0.753235 -0.103394 0.647156 0.055298 1441912582 0.753235 -0.103394 0.647156 0.055298 1441912582 0.753235 -0.103394 0.647156 0.055298 1441912582 0.753235 -0.103394 0.647156 0.055298 1441912582 0.760864 -0.085938 0.641968 0.038086 1441912582 0.760864 -0.085938 0.641968 0.038086 1441912582 0.760864 -0.085938 0.641968 0.038086 1441912582 0.760864 -0.085938 0.641968 0.038086 1441912582 0.760864 -0.085938 0.641968 0.038086 1441912582 0.760864 -0.085938 0.641968 0.038086 1441912582 0.767822 -0.072388 0.635986 0.025818 1441912582 0.767822 -0.072388 0.635986 0.025818 1441912582 0.767822 -0.072388 0.635986 0.025818 1441912582 0.767822 -0.072388 0.635986 0.025818 1441912582 0.767822 -0.072388 0.635986 0.025818 1441912582 0.767822 -0.072388 0.635986 0.025818 1441912582 0.773987 -0.063782 0.629761 0.015625 1441912582 0.773987 -0.063782 0.629761 0.015625 1441912582 0.773987 -0.063782 0.629761 0.015625 1441912582 0.773987 -0.063782 0.629761 0.015625 1441912582 0.773987 -0.063782 0.629761 0.015625 1441912582 0.773987 -0.063782 0.629761 0.015625 1441912582 0.772583 -0.055298 0.632385 0.008972 1441912582 0.772583 -0.055298 0.632385 0.008972 1441912582 0.772583 -0.055298 0.632385 0.008972 1441912582 0.772583 -0.055298 0.632385 0.008972 1441912582 0.772583 -0.055298 0.632385 0.008972 1441912582 0.772583 -0.055298 0.632385 0.008972 1441912582 0.772583 -0.055298 0.632385 0.008972 1441912582 0.770630 -0.045410 0.635559 0.002319 1441912582 0.770630 -0.045410 0.635559 0.002319 1441912582 0.770630 -0.045410 0.635559 0.002319 1441912582 0.770630 -0.045410 0.635559 0.002319 1441912582 0.770630 -0.045410 0.635559 0.002319 1441912582 0.770630 -0.045410 0.635559 0.002319 1441912582 0.768188 -0.034119 0.639221 -0.006226 1441912582 0.768188 -0.034119 0.639221 -0.006226 1441912582 0.768188 -0.034119 0.639221 -0.006226 1441912582 0.768188 -0.034119 0.639221 -0.006226 1441912582 0.768188 -0.034119 0.639221 -0.006226 1441912582 0.768188 -0.034119 0.639221 -0.006226 1441912582 0.768188 -0.034119 0.639221 -0.006226 1441912582 0.769226 -0.028809 0.638123 -0.013245 1441912582 0.769226 -0.028809 0.638123 -0.013245 1441912582 0.769226 -0.028809 0.638123 -0.013245 1441912582 0.769226 -0.028809 0.638123 -0.013245 1441912582 0.769226 -0.028809 0.638123 -0.013245 1441912582 0.769226 -0.028809 0.638123 -0.013245 1441912582 0.771362 -0.030823 0.635437 -0.013306 1441912582 0.771362 -0.030823 0.635437 -0.013306 1441912582 0.771362 -0.030823 0.635437 -0.013306 1441912582 0.771362 -0.030823 0.635437 -0.013306 1441912582 0.771362 -0.030823 0.635437 -0.013306 1441912582 0.771362 -0.030823 0.635437 -0.013306 1441912582 0.771362 -0.030823 0.635437 -0.013306 1441912582 0.771545 -0.034851 0.635132 -0.007996 1441912582 0.771545 -0.034851 0.635132 -0.007996 1441912582 0.771545 -0.034851 0.635132 -0.007996 1441912582 0.771545 -0.034851 0.635132 -0.007996 1441912582 0.771545 -0.034851 0.635132 -0.007996 1441912582 0.771545 -0.034851 0.635132 -0.007996 1441912582 0.771545 -0.034851 0.635132 -0.007996 1441912582 0.769592 -0.046021 0.636841 0.003967 1441912582 0.769592 -0.046021 0.636841 0.003967 1441912582 0.769592 -0.046021 0.636841 0.003967 1441912582 0.769592 -0.046021 0.636841 0.003967 1441912582 0.769592 -0.046021 0.636841 0.003967 1441912582 0.769592 -0.046021 0.636841 0.003967 1441912582 0.767212 -0.060974 0.638184 0.018555 1441912582 0.767212 -0.060974 0.638184 0.018555 1441912582 0.767212 -0.060974 0.638184 0.018555 1441912582 0.767212 -0.060974 0.638184 0.018555 1441912582 0.767212 -0.060974 0.638184 0.018555 1441912582 0.767212 -0.060974 0.638184 0.018555 1441912582 0.762939 -0.073059 0.641296 0.035095 1441912582 0.762939 -0.073059 0.641296 0.035095 1441912582 0.762939 -0.073059 0.641296 0.035095 1441912582 0.762939 -0.073059 0.641296 0.035095 1441912582 0.762939 -0.073059 0.641296 0.035095 1441912582 0.762939 -0.073059 0.641296 0.035095 1441912582 0.762939 -0.073059 0.641296 0.035095 1441912582 0.758240 -0.097351 0.641907 0.058716 1441912582 0.758240 -0.097351 0.641907 0.058716 1441912582 0.758240 -0.097351 0.641907 0.058716 1441912582 0.758240 -0.097351 0.641907 0.058716 1441912582 0.758240 -0.097351 0.641907 0.058716 1441912582 0.758240 -0.097351 0.641907 0.058716 1441912582 0.753845 -0.116577 0.642151 0.075500 1441912582 0.753845 -0.116577 0.642151 0.075500 1441912582 0.753845 -0.116577 0.642151 0.075500 1441912582 0.753845 -0.116577 0.642151 0.075500 1441912582 0.753845 -0.116577 0.642151 0.075500 1441912582 0.753845 -0.116577 0.642151 0.075500 1441912582 0.749817 -0.119812 0.645752 0.079529 1441912582 0.749817 -0.119812 0.645752 0.079529 1441912582 0.749817 -0.119812 0.645752 0.079529 1441912582 0.749817 -0.119812 0.645752 0.079529 1441912582 0.749817 -0.119812 0.645752 0.079529 1441912582 0.749817 -0.119812 0.645752 0.079529 1441912582 0.745361 -0.124573 0.649597 0.082703 1441912582 0.745361 -0.124573 0.649597 0.082703 1441912582 0.745361 -0.124573 0.649597 0.082703 1441912582 0.745361 -0.124573 0.649597 0.082703 1441912582 0.745361 -0.124573 0.649597 0.082703 1441912582 0.745361 -0.124573 0.649597 0.082703 1441912583 0.739624 -0.139954 0.651367 0.094788 1441912583 0.739624 -0.139954 0.651367 0.094788 1441912583 0.739624 -0.139954 0.651367 0.094788 1441912583 0.739624 -0.139954 0.651367 0.094788 1441912583 0.739624 -0.139954 0.651367 0.094788 1441912583 0.739624 -0.139954 0.651367 0.094788 1441912583 0.735962 -0.152222 0.650391 0.109802 1441912583 0.735962 -0.152222 0.650391 0.109802 1441912583 0.735962 -0.152222 0.650391 0.109802 1441912583 0.735962 -0.152222 0.650391 0.109802 1441912583 0.735962 -0.152222 0.650391 0.109802 1441912583 0.735962 -0.152222 0.650391 0.109802 1441912583 0.735962 -0.152222 0.650391 0.109802 1441912583 0.734985 -0.148926 0.651855 0.112305 1441912583 0.734985 -0.148926 0.651855 0.112305 1441912583 0.734985 -0.148926 0.651855 0.112305 1441912583 0.734985 -0.148926 0.651855 0.112305 1441912583 0.734985 -0.148926 0.651855 0.112305 1441912583 0.734985 -0.148926 0.651855 0.112305 1441912583 0.734741 -0.141357 0.654541 0.108032 1441912583 0.734741 -0.141357 0.654541 0.108032 1441912583 0.734741 -0.141357 0.654541 0.108032 1441912583 0.734741 -0.141357 0.654541 0.108032 1441912583 0.734741 -0.141357 0.654541 0.108032 1441912583 0.734741 -0.141357 0.654541 0.108032 1441912583 0.736633 -0.140015 0.653076 0.105652 1441912583 0.736633 -0.140015 0.653076 0.105652 1441912583 0.736633 -0.140015 0.653076 0.105652 1441912583 0.736633 -0.140015 0.653076 0.105652 1441912583 0.736633 -0.140015 0.653076 0.105652 1441912583 0.736633 -0.140015 0.653076 0.105652 1441912583 0.740845 -0.135742 0.650635 0.096558 1441912583 0.740845 -0.135742 0.650635 0.096558 1441912583 0.740845 -0.135742 0.650635 0.096558 1441912583 0.740845 -0.135742 0.650635 0.096558 1441912583 0.740845 -0.135742 0.650635 0.096558 1441912583 0.740845 -0.135742 0.650635 0.096558 1441912583 0.740845 -0.135742 0.650635 0.096558 1441912583 0.746582 -0.125610 0.647888 0.083679 1441912583 0.746582 -0.125610 0.647888 0.083679 1441912583 0.746582 -0.125610 0.647888 0.083679 1441912583 0.746582 -0.125610 0.647888 0.083679 1441912583 0.746582 -0.125610 0.647888 0.083679 1441912583 0.746582 -0.125610 0.647888 0.083679 1441912583 0.757935 -0.118347 0.636902 0.076172 1441912583 0.757935 -0.118347 0.636902 0.076172 1441912583 0.757935 -0.118347 0.636902 0.076172 1441912583 0.757935 -0.118347 0.636902 0.076172 1441912583 0.757935 -0.118347 0.636902 0.076172 1441912583 0.757935 -0.118347 0.636902 0.076172 1441912583 0.757935 -0.118347 0.636902 0.076172 1441912583 0.768127 -0.115295 0.624878 0.077881 1441912583 0.768127 -0.115295 0.624878 0.077881 1441912583 0.768127 -0.115295 0.624878 0.077881 1441912583 0.768127 -0.115295 0.624878 0.077881 1441912583 0.768127 -0.115295 0.624878 0.077881 1441912583 0.768127 -0.115295 0.624878 0.077881 1441912583 0.773010 -0.115234 0.618042 0.084412 1441912583 0.773010 -0.115234 0.618042 0.084412 1441912583 0.773010 -0.115234 0.618042 0.084412 1441912583 0.773010 -0.115234 0.618042 0.084412 1441912583 0.773010 -0.115234 0.618042 0.084412 1441912583 0.773010 -0.115234 0.618042 0.084412 1441912583 0.774109 -0.118958 0.614868 0.092102 1441912583 0.774109 -0.118958 0.614868 0.092102 1441912583 0.774109 -0.118958 0.614868 0.092102 1441912583 0.774109 -0.118958 0.614868 0.092102 1441912583 0.774109 -0.118958 0.614868 0.092102 1441912583 0.774109 -0.118958 0.614868 0.092102 1441912583 0.772888 -0.114563 0.617126 0.092590 1441912583 0.772888 -0.114563 0.617126 0.092590 1441912583 0.772888 -0.114563 0.617126 0.092590 1441912583 0.772888 -0.114563 0.617126 0.092590 1441912583 0.772888 -0.114563 0.617126 0.092590 1441912583 0.772888 -0.114563 0.617126 0.092590 1441912583 0.772888 -0.114563 0.617126 0.092590 1441912583 0.772217 -0.098755 0.622803 0.076843 1441912583 0.772217 -0.098755 0.622803 0.076843 1441912583 0.772217 -0.098755 0.622803 0.076843 1441912583 0.772217 -0.098755 0.622803 0.076843 1441912583 0.772217 -0.098755 0.622803 0.076843 1441912583 0.772217 -0.098755 0.622803 0.076843 1441912583 0.772705 -0.081665 0.626587 0.059448 1441912583 0.772705 -0.081665 0.626587 0.059448 1441912583 0.772705 -0.081665 0.626587 0.059448 1441912583 0.772705 -0.081665 0.626587 0.059448 1441912583 0.772705 -0.081665 0.626587 0.059448 1441912583 0.772705 -0.081665 0.626587 0.059448 1441912583 0.773010 -0.073608 0.627502 0.055969 1441912583 0.773010 -0.073608 0.627502 0.055969 1441912583 0.773010 -0.073608 0.627502 0.055969 1441912583 0.773010 -0.073608 0.627502 0.055969 1441912583 0.773010 -0.073608 0.627502 0.055969 1441912583 0.773010 -0.073608 0.627502 0.055969 1441912583 0.773010 -0.073608 0.627502 0.055969 1441912583 0.773376 -0.073486 0.626587 0.061707 1441912583 0.773376 -0.073486 0.626587 0.061707 1441912583 0.773376 -0.073486 0.626587 0.061707 1441912583 0.773376 -0.073486 0.626587 0.061707 1441912583 0.773376 -0.073486 0.626587 0.061707 1441912583 0.773376 -0.073486 0.626587 0.061707 1441912583 0.773376 -0.073486 0.626587 0.061707 1441912583 0.774231 -0.078979 0.624146 0.068787 1441912583 0.774231 -0.078979 0.624146 0.068787 1441912583 0.774231 -0.078979 0.624146 0.068787 1441912583 0.774231 -0.078979 0.624146 0.068787 1441912583 0.774231 -0.078979 0.624146 0.068787 1441912583 0.774231 -0.078979 0.624146 0.068787 1441912583 0.773438 -0.086243 0.623474 0.074829 1441912583 0.773438 -0.086243 0.623474 0.074829 1441912583 0.773438 -0.086243 0.623474 0.074829 1441912583 0.773438 -0.086243 0.623474 0.074829 1441912583 0.773438 -0.086243 0.623474 0.074829 1441912583 0.773438 -0.086243 0.623474 0.074829 1441912583 0.770874 -0.092102 0.624878 0.081787 1441912584 0.770874 -0.092102 0.624878 0.081787 1441912584 0.770874 -0.092102 0.624878 0.081787 1441912584 0.770874 -0.092102 0.624878 0.081787 1441912584 0.770874 -0.092102 0.624878 0.081787 1441912584 0.770874 -0.092102 0.624878 0.081787 1441912584 0.770874 -0.092102 0.624878 0.081787 1441912584 0.767517 -0.096619 0.627686 0.086853 1441912584 0.767517 -0.096619 0.627686 0.086853 1441912584 0.767517 -0.096619 0.627686 0.086853 1441912584 0.767517 -0.096619 0.627686 0.086853 1441912584 0.767517 -0.096619 0.627686 0.086853 1441912584 0.767517 -0.096619 0.627686 0.086853 1441912584 0.763184 -0.101685 0.631165 0.093933 1441912584 0.763184 -0.101685 0.631165 0.093933 1441912584 0.763184 -0.101685 0.631165 0.093933 1441912584 0.763184 -0.101685 0.631165 0.093933 1441912584 0.763184 -0.101685 0.631165 0.093933 1441912584 0.763184 -0.101685 0.631165 0.093933 1441912584 0.763184 -0.101685 0.631165 0.093933 1441912584 0.759155 -0.105652 0.634399 0.099976 1441912584 0.759155 -0.105652 0.634399 0.099976 1441912584 0.759155 -0.105652 0.634399 0.099976 1441912584 0.759155 -0.105652 0.634399 0.099976 1441912584 0.759155 -0.105652 0.634399 0.099976 1441912584 0.759155 -0.105652 0.634399 0.099976 1441912584 0.753662 -0.109497 0.639526 0.104553 1441912584 0.753662 -0.109497 0.639526 0.104553 1441912584 0.753662 -0.109497 0.639526 0.104553 1441912584 0.753662 -0.109497 0.639526 0.104553 1441912584 0.753662 -0.109497 0.639526 0.104553 1441912584 0.753662 -0.109497 0.639526 0.104553 1441912584 0.753662 -0.109497 0.639526 0.104553 1441912584 0.747192 -0.117004 0.644653 0.111145 1441912584 0.747192 -0.117004 0.644653 0.111145 1441912584 0.747192 -0.117004 0.644653 0.111145 1441912584 0.747192 -0.117004 0.644653 0.111145 1441912584 0.747192 -0.117004 0.644653 0.111145 1441912584 0.747192 -0.117004 0.644653 0.111145 1441912584 0.747192 -0.117004 0.644653 0.111145 1441912584 0.739990 -0.126770 0.649536 0.119629 1441912584 0.739990 -0.126770 0.649536 0.119629 1441912584 0.739990 -0.126770 0.649536 0.119629 1441912584 0.739990 -0.126770 0.649536 0.119629 1441912584 0.739990 -0.126770 0.649536 0.119629 1441912584 0.739990 -0.126770 0.649536 0.119629 1441912584 0.738403 -0.130798 0.649841 0.123718 1441912584 0.738403 -0.130798 0.649841 0.123718 1441912584 0.738403 -0.130798 0.649841 0.123718 1441912584 0.738403 -0.130798 0.649841 0.123718 1441912584 0.738403 -0.130798 0.649841 0.123718 1441912584 0.738403 -0.130798 0.649841 0.123718 1441912584 0.738098 -0.130432 0.650635 0.121704 1441912584 0.738098 -0.130432 0.650635 0.121704 1441912584 0.738098 -0.130432 0.650635 0.121704 1441912584 0.738098 -0.130432 0.650635 0.121704 1441912584 0.738098 -0.130432 0.650635 0.121704 1441912584 0.738098 -0.130432 0.650635 0.121704 1441912584 0.738098 -0.130432 0.650635 0.121704 1441912584 0.739441 -0.131775 0.648987 0.120544 1441912584 0.739441 -0.131775 0.648987 0.120544 1441912584 0.739441 -0.131775 0.648987 0.120544 1441912584 0.739441 -0.131775 0.648987 0.120544 1441912584 0.739441 -0.131775 0.648987 0.120544 1441912584 0.739441 -0.131775 0.648987 0.120544 1441912584 0.742249 -0.131042 0.646545 0.117371 1441912584 0.742249 -0.131042 0.646545 0.117371 1441912584 0.742249 -0.131042 0.646545 0.117371 1441912584 0.742249 -0.131042 0.646545 0.117371 1441912584 0.742249 -0.131042 0.646545 0.117371 1441912584 0.742249 -0.131042 0.646545 0.117371 1441912584 0.747131 -0.123779 0.643616 0.110535 1441912584 0.747131 -0.123779 0.643616 0.110535 1441912584 0.747131 -0.123779 0.643616 0.110535 1441912584 0.747131 -0.123779 0.643616 0.110535 1441912584 0.747131 -0.123779 0.643616 0.110535 1441912584 0.747131 -0.123779 0.643616 0.110535 1441912584 0.747131 -0.123779 0.643616 0.110535 1441912584 0.753723 -0.112488 0.639771 0.099365 1441912584 0.753723 -0.112488 0.639771 0.099365 1441912584 0.753723 -0.112488 0.639771 0.099365 1441912584 0.753723 -0.112488 0.639771 0.099365 1441912584 0.753723 -0.112488 0.639771 0.099365 1441912584 0.760559 -0.100098 0.635376 0.088135 1441912584 0.760559 -0.100098 0.635376 0.088135 1441912584 0.760559 -0.100098 0.635376 0.088135 1441912584 0.760559 -0.100098 0.635376 0.088135 1441912584 0.760559 -0.100098 0.635376 0.088135 1441912584 0.760559 -0.100098 0.635376 0.088135 1441912584 0.766357 -0.088562 0.631287 0.079285 1441912584 0.766357 -0.088562 0.631287 0.079285 1441912584 0.766357 -0.088562 0.631287 0.079285 1441912584 0.766357 -0.088562 0.631287 0.079285 1441912584 0.766357 -0.088562 0.631287 0.079285 1441912584 0.766357 -0.088562 0.631287 0.079285 1441912584 0.766357 -0.088562 0.631287 0.079285 1441912584 0.770081 -0.080994 0.628296 0.075012 1441912584 0.770081 -0.080994 0.628296 0.075012 1441912584 0.770081 -0.080994 0.628296 0.075012 1441912584 0.770081 -0.080994 0.628296 0.075012 1441912584 0.770081 -0.080994 0.628296 0.075012 1441912584 0.770081 -0.080994 0.628296 0.075012 1441912584 0.773193 -0.074707 0.625427 0.073059 1441912584 0.773193 -0.074707 0.625427 0.073059 1441912584 0.773193 -0.074707 0.625427 0.073059 1441912584 0.773193 -0.074707 0.625427 0.073059 1441912584 0.773193 -0.074707 0.625427 0.073059 1441912584 0.773193 -0.074707 0.625427 0.073059 1441912584 0.776428 -0.064697 0.623108 0.068054 1441912584 0.776428 -0.064697 0.623108 0.068054 1441912584 0.776428 -0.064697 0.623108 0.068054 1441912584 0.776428 -0.064697 0.623108 0.068054 1441912584 0.776428 -0.064697 0.623108 0.068054 1441912584 0.776428 -0.064697 0.623108 0.068054 1441912584 0.779358 -0.049561 0.621948 0.057007 1441912584 0.779358 -0.049561 0.621948 0.057007 1441912585 0.779358 -0.049561 0.621948 0.057007 1441912585 0.779358 -0.049561 0.621948 0.057007 1441912585 0.779358 -0.049561 0.621948 0.057007 1441912585 0.779358 -0.049561 0.621948 0.057007 1441912585 0.779358 -0.049561 0.621948 0.057007 1441912585 0.780823 -0.039185 0.621765 0.045532 1441912585 0.780823 -0.039185 0.621765 0.045532 1441912585 0.780823 -0.039185 0.621765 0.045532 1441912585 0.780823 -0.039185 0.621765 0.045532 1441912585 0.780823 -0.039185 0.621765 0.045532 1441912585 0.780823 -0.039185 0.621765 0.045532 1441912585 0.778503 -0.037354 0.625061 0.042480 1441912585 0.778503 -0.037354 0.625061 0.042480 1441912585 0.778503 -0.037354 0.625061 0.042480 1441912585 0.778503 -0.037354 0.625061 0.042480 1441912585 0.778503 -0.037354 0.625061 0.042480 1441912585 0.778503 -0.037354 0.625061 0.042480 1441912585 0.775757 -0.042236 0.627930 0.046021 1441912585 0.775757 -0.042236 0.627930 0.046021 1441912585 0.775757 -0.042236 0.627930 0.046021 1441912585 0.775757 -0.042236 0.627930 0.046021 1441912585 0.775757 -0.042236 0.627930 0.046021 1441912585 0.775757 -0.042236 0.627930 0.046021 1441912585 0.776123 -0.051697 0.626099 0.053406 1441912585 0.776123 -0.051697 0.626099 0.053406 1441912585 0.776123 -0.051697 0.626099 0.053406 1441912585 0.776123 -0.051697 0.626099 0.053406 1441912585 0.776123 -0.051697 0.626099 0.053406 1441912585 0.776123 -0.051697 0.626099 0.053406 1441912585 
0.823303 -0.143555 0.548401 -0.027588 1441912600 0.823303 -0.143555 0.548401 -0.027588 1441912600 0.823303 -0.143555 0.548401 -0.027588 1441912600 0.823303 -0.143555 0.548401 -0.027588 1441912600 0.825806 -0.152588 0.541626 -0.036743 1441912600 0.825806 -0.152588 0.541626 -0.036743 1441912600 0.825806 -0.152588 0.541626 -0.036743 1441912600 0.825806 -0.152588 0.541626 -0.036743 1441912600 0.825806 -0.152588 0.541626 -0.036743 1441912600 0.825806 -0.152588 0.541626 -0.036743 1441912600 0.825806 -0.152588 0.541626 -0.036743 1441912600 0.829529 -0.162659 0.531738 -0.050537 1441912600 0.829529 -0.162659 0.531738 -0.050537 1441912600 0.829529 -0.162659 0.531738 -0.050537 1441912600 0.829529 -0.162659 0.531738 -0.050537 1441912600 0.833862 -0.179260 0.517517 -0.068115 1441912600 0.833862 -0.179260 0.517517 -0.068115 1441912600 0.833862 -0.179260 0.517517 -0.068115 1441912600 0.833862 -0.179260 0.517517 -0.068115 1441912600 0.833862 -0.179260 0.517517 -0.068115 1441912600 0.833862 -0.179260 0.517517 -0.068115 1441912600 0.833862 -0.179260 0.517517 -0.068115 1441912600 0.835327 -0.219543 0.493408 -0.102417 1441912600 0.835327 -0.219543 0.493408 -0.102417 1441912600 0.835327 -0.219543 0.493408 -0.102417 1441912600 0.835327 -0.219543 0.493408 -0.102417 1441912600 0.835327 -0.219543 0.493408 -0.102417 1441912600 0.835327 -0.219543 0.493408 -0.102417 1441912600 0.821899 -0.274536 0.472229 -0.161682 1441912600 0.821899 -0.274536 0.472229 -0.161682 1441912600 0.821899 -0.274536 0.472229 -0.161682 1441912600 0.821899 -0.274536 0.472229 -0.161682 1441912600 0.821899 -0.274536 0.472229 -0.161682 1441912600 0.821899 -0.274536 0.472229 -0.161682 1441912600 0.800964 -0.319763 0.446350 -0.238770 1441912600 0.800964 -0.319763 0.446350 -0.238770 1441912600 0.800964 -0.319763 0.446350 -0.238770 1441912600 0.800964 -0.319763 0.446350 -0.238770 1441912600 0.800964 -0.319763 0.446350 -0.238770 1441912600 0.800964 -0.319763 0.446350 -0.238770 1441912600 0.778931 -0.341919 0.418945 -0.317444 1441912601 0.778931 -0.341919 0.418945 -0.317444 1441912601 0.778931 -0.341919 0.418945 -0.317444 1441912601 0.778931 -0.341919 0.418945 -0.317444 1441912601 0.778931 -0.341919 0.418945 -0.317444 1441912601 0.778931 -0.341919 0.418945 -0.317444 1441912601 0.747559 -0.352722 0.402161 -0.393738 1441912601 0.747559 -0.352722 0.402161 -0.393738 1441912601 0.747559 -0.352722 0.402161 -0.393738 1441912601 0.747559 -0.352722 0.402161 -0.393738 1441912601 0.747559 -0.352722 0.402161 -0.393738 1441912601 0.703979 -0.365967 0.389648 -0.467651 1441912601 0.703979 -0.365967 0.389648 -0.467651 1441912601 0.703979 -0.365967 0.389648 -0.467651 1441912601 0.703979 -0.365967 0.389648 -0.467651 1441912601 0.703979 -0.365967 0.389648 -0.467651 1441912601 0.703979 -0.365967 0.389648 -0.467651 1441912601 0.667419 -0.338318 0.357910 -0.558533 1441912601 0.667419 -0.338318 0.357910 -0.558533 1441912601 0.667419 -0.338318 0.357910 -0.558533 1441912601 0.667419 -0.338318 0.357910 -0.558533 1441912601 0.667419 -0.338318 0.357910 -0.558533 1441912601 0.667419 -0.338318 0.357910 -0.558533 1441912601 0.666992 -0.266907 0.328796 -0.613037 1441912601 0.666992 -0.266907 0.328796 -0.613037 1441912601 0.666992 -0.266907 0.328796 -0.613037 1441912601 0.666992 -0.266907 0.328796 -0.613037 1441912601 0.666992 -0.266907 0.328796 -0.613037 1441912601 0.666992 -0.266907 0.328796 -0.613037 1441912601 0.666992 -0.266907 0.328796 -0.613037 1441912601 0.666382 -0.277527 0.352966 -0.595215 1441912601 0.666382 -0.277527 0.352966 -0.595215 1441912601 0.666382 -0.277527 0.352966 -0.595215 1441912601 0.666382 -0.277527 0.352966 -0.595215 1441912601 0.666382 -0.277527 0.352966 -0.595215 1441912601 0.666382 -0.277527 0.352966 -0.595215 1441912601 0.661255 -0.301453 0.375549 -0.575195 1441912601 0.661255 -0.301453 0.375549 -0.575195 1441912601 0.661255 -0.301453 0.375549 -0.575195 1441912601 0.661255 -0.301453 0.375549 -0.575195 1441912601 0.661255 -0.301453 0.375549 -0.575195 1441912601 0.661255 -0.301453 0.375549 -0.575195 1441912601 0.686462 -0.304626 0.368835 -0.547668 1441912601 0.686462 -0.304626 0.368835 -0.547668 1441912601 0.686462 -0.304626 0.368835 -0.547668 1441912601 0.686462 -0.304626 0.368835 -0.547668 1441912601 0.686462 -0.304626 0.368835 -0.547668 1441912601 0.686462 -0.304626 0.368835 -0.547668 1441912601 0.686462 -0.304626 0.368835 -0.547668 1441912601 0.704773 -0.331543 0.380981 -0.498230 1441912601 0.704773 -0.331543 0.380981 -0.498230 1441912601 0.704773 -0.331543 0.380981 -0.498230 1441912601 0.704773 -0.331543 0.380981 -0.498230 1441912601 0.704773 -0.331543 0.380981 -0.498230 1441912601 0.704773 -0.331543 0.380981 -0.498230 1441912601 0.704773 -0.331543 0.380981 -0.498230 1441912601 0.739258 -0.348145 0.378906 -0.434387 1441912601 0.739258 -0.348145 0.378906 -0.434387 1441912601 0.739258 -0.348145 0.378906 -0.434387 1441912601 0.739258 -0.348145 0.378906 -0.434387 1441912601 0.739258 -0.348145 0.378906 -0.434387 1441912601 0.739258 -0.348145 0.378906 -0.434387 1441912601 0.783630 -0.337524 0.371216 -0.366272 1441912601 0.783630 -0.337524 0.371216 -0.366272 1441912601 0.783630 -0.337524 0.371216 -0.366272 1441912601 0.783630 -0.337524 0.371216 -0.366272 1441912601 0.783630 -0.337524 0.371216 -0.366272 1441912601 0.783630 -0.337524 0.371216 -0.366272 1441912601 0.823608 -0.319458 0.378235 -0.276550 1441912601 0.823608 -0.319458 0.378235 -0.276550 1441912601 0.823608 -0.319458 0.378235 -0.276550 1441912601 0.823608 -0.319458 0.378235 -0.276550 1441912601 0.823608 -0.319458 0.378235 -0.276550 1441912601 0.823608 -0.319458 0.378235 -0.276550 1441912601 0.845825 -0.304810 0.396301 -0.185791 1441912601 0.845825 -0.304810 0.396301 -0.185791 1441912601 0.845825 -0.304810 0.396301 -0.185791 1441912601 0.845825 -0.304810 0.396301 -0.185791 1441912601 0.845825 -0.304810 0.396301 -0.185791 1441912601 0.845825 -0.304810 0.396301 -0.185791 1441912601 0.845825 -0.304810 0.396301 -0.185791 1441912601 0.847534 -0.312988 0.419067 -0.089661 1441912601 0.847534 -0.312988 0.419067 -0.089661 1441912601 0.847534 -0.312988 0.419067 -0.089661 1441912601 0.847534 -0.312988 0.419067 -0.089661 1441912601 0.847534 -0.312988 0.419067 -0.089661 1441912601 0.847534 -0.312988 0.419067 -0.089661 1441912601 0.847534 -0.312988 0.419067 -0.089661 1441912601 0.850952 -0.286804 0.439941 -0.003784 1441912601 0.850952 -0.286804 0.439941 -0.003784 1441912601 0.850952 -0.286804 0.439941 -0.003784 1441912601 0.850952 -0.286804 0.439941 -0.003784 1441912601 0.850952 -0.286804 0.439941 -0.003784 1441912601 0.850952 -0.286804 0.439941 -0.003784 1441912601 0.858276 -0.226196 0.456665 0.059998 1441912601 0.858276 -0.226196 0.456665 0.059998 1441912601 0.858276 -0.226196 0.456665 0.059998 1441912601 0.858276 -0.226196 0.456665 0.059998 1441912601 0.858276 -0.226196 0.456665 0.059998 1441912601 0.858276 -0.226196 0.456665 0.059998 1441912601 0.842163 -0.232300 0.478821 0.086304 1441912601 0.842163 -0.232300 0.478821 0.086304 1441912601 0.842163 -0.232300 0.478821 0.086304 1441912601 0.842163 -0.232300 0.478821 0.086304 1441912601 0.842163 -0.232300 0.478821 0.086304 1441912601 0.842163 -0.232300 0.478821 0.086304 1441912601 0.842590 -0.257690 0.467468 0.071106 1441912601 0.842590 -0.257690 0.467468 0.071106 1441912601 0.842590 -0.257690 0.467468 0.071106 1441912601 0.842590 -0.257690 0.467468 0.071106 1441912601 0.842590 -0.257690 0.467468 0.071106 1441912601 0.842590 -0.257690 0.467468 0.071106 1441912601 0.850464 -0.255432 0.459534 0.015808 1441912602 0.850464 -0.255432 0.459534 0.015808 1441912602 0.850464 -0.255432 0.459534 0.015808 1441912602 0.850464 -0.255432 0.459534 0.015808 1441912602 0.850464 -0.255432 0.459534 0.015808 1441912602 0.850464 -0.255432 0.459534 0.015808 1441912602 0.850464 -0.255432 0.459534 0.015808 1441912602 0.851196 -0.276550 0.444763 -0.033386 1441912602 0.851196 -0.276550 0.444763 -0.033386 1441912602 0.851196 -0.276550 0.444763 -0.033386 1441912602 0.851196 -0.276550 0.444763 -0.033386 1441912602 0.851196 -0.276550 0.444763 -0.033386 1441912602 0.851196 -0.276550 0.444763 -0.033386 1441912602 0.839783 -0.325562 0.427673 -0.076233 1441912602 0.839783 -0.325562 0.427673 -0.076233 1441912602 0.839783 -0.325562 0.427673 -0.076233 1441912602 0.839783 -0.325562 0.427673 -0.076233 1441912602 0.839783 -0.325562 0.427673 -0.076233 1441912602 0.839783 -0.325562 0.427673 -0.076233 1441912602 0.819763 -0.377869 0.410706 -0.128357 1441912602 0.819763 -0.377869 0.410706 -0.128357 1441912602 0.819763 -0.377869 0.410706 -0.128357 1441912602 0.819763 -0.377869 0.410706 -0.128357 1441912602 0.819763 -0.377869 0.410706 -0.128357 1441912602 0.819763 -0.377869 0.410706 -0.128357 1441912602 0.819763 -0.377869 0.410706 -0.128357 1441912602 0.798828 -0.404358 0.395447 -0.204895 1441912602 0.798828 -0.404358 0.395447 -0.204895 1441912602 0.798828 -0.404358 0.395447 -0.204895 1441912602 0.798828 -0.404358 0.395447 -0.204895 1441912602 0.798828 -0.404358 0.395447 -0.204895 1441912602 0.798828 -0.404358 0.395447 -0.204895 1441912602 0.777161 -0.405029 0.381226 -0.294250 1441912602 0.777161 -0.405029 0.381226 -0.294250 1441912602 0.777161 -0.405029 0.381226 -0.294250 1441912602 0.777161 -0.405029 0.381226 -0.294250 1441912602 0.777161 -0.405029 0.381226 -0.294250 1441912602 0.777161 -0.405029 0.381226 -0.294250 1441912602 0.777161 -0.405029 0.381226 -0.294250 1441912602 0.748047 -0.396484 0.376648 -0.375854 1441912602 0.748047 -0.396484 0.376648 -0.375854 1441912602 0.748047 -0.396484 0.376648 -0.375854 1441912602 0.748047 -0.396484 0.376648 -0.375854 1441912602 0.748047 -0.396484 0.376648 -0.375854 1441912602 0.748047 -0.396484 0.376648 -0.375854 1441912602 0.716858 -0.375732 0.364563 -0.460449 1441912602 0.716858 -0.375732 0.364563 -0.460449 1441912602 0.716858 -0.375732 0.364563 -0.460449 1441912602 0.716858 -0.375732 0.364563 -0.460449 1441912602 0.716858 -0.375732 0.364563 -0.460449 1441912602 0.716858 -0.375732 0.364563 -0.460449 1441912602 0.704102 -0.327026 0.333679 -0.534729 1441912602 0.704102 -0.327026 0.333679 -0.534729 1441912602 0.704102 -0.327026 0.333679 -0.534729 1441912602 0.704102 -0.327026 0.333679 -0.534729 1441912602 0.704102 -0.327026 0.333679 -0.534729 1441912602 0.704102 -0.327026 0.333679 -0.534729 1441912602 0.704102 -0.327026 0.333679 -0.534729 1441912602 0.675964 -0.252258 0.342773 -0.601624 1441912602 0.675964 -0.252258 0.342773 -0.601624 1441912602 0.675964 -0.252258 0.342773 -0.601624 1441912602 0.675964 -0.252258 0.342773 -0.601624 1441912602 0.675964 -0.252258 0.342773 -0.601624 1441912602 0.675964 -0.252258 0.342773 -0.601624 1441912602 0.660095 -0.272278 0.385315 -0.584534 1441912602 0.660095 -0.272278 0.385315 -0.584534 1441912602 0.660095 -0.272278 0.385315 -0.584534 1441912602 0.660095 -0.272278 0.385315 -0.584534 1441912602 0.660095 -0.272278 0.385315 -0.584534 1441912602 0.660095 -0.272278 0.385315 -0.584534 1441912602 0.642944 -0.308533 0.420898 -0.560608 1441912602 0.642944 -0.308533 0.420898 -0.560608 1441912602 0.642944 -0.308533 0.420898 -0.560608 1441912602 0.642944 -0.308533 0.420898 -0.560608 1441912602 0.642944 -0.308533 0.420898 -0.560608 1441912602 0.642944 -0.308533 0.420898 -0.560608 1441912602 0.668823 -0.292358 0.398499 -0.555298 1441912602 0.668823 -0.292358 0.398499 -0.555298 1441912602 0.668823 -0.292358 0.398499 -0.555298 1441912602 0.668823 -0.292358 0.398499 -0.555298 1441912602 0.668823 -0.292358 0.398499 -0.555298 1441912602 0.668823 -0.292358 0.398499 -0.555298 1441912602 0.668823 -0.292358 0.398499 -0.555298 1441912602 0.686584 -0.307129 0.403809 -0.520752 1441912602 0.686584 -0.307129 0.403809 -0.520752 1441912602 0.686584 -0.307129 0.403809 -0.520752 1441912602 0.686584 -0.307129 0.403809 -0.520752 1441912602 0.686584 -0.307129 0.403809 -0.520752 1441912602 0.686584 -0.307129 0.403809 -0.520752 1441912602 0.713135 -0.338928 0.413208 -0.453674 1441912602 0.713135 -0.338928 0.413208 -0.453674 1441912602 0.713135 -0.338928 0.413208 -0.453674 1441912602 0.713135 -0.338928 0.413208 -0.453674 1441912602 0.713135 -0.338928 0.413208 -0.453674 1441912602 0.713135 -0.338928 0.413208 -0.453674 1441912602 0.744568 -0.365051 0.412476 -0.377075 1441912602 0.744568 -0.365051 0.412476 -0.377075 1441912602 0.744568 -0.365051 0.412476 -0.377075 1441912602 0.744568 -0.365051 0.412476 -0.377075 1441912602 0.744568 -0.365051 0.412476 -0.377075 1441912602 0.744568 -0.365051 0.412476 -0.377075 1441912602 0.744568 -0.365051 0.412476 -0.377075 1441912602 0.785278 -0.355042 0.407471 -0.302002 1441912602 0.785278 -0.355042 0.407471 -0.302002 1441912602 0.785278 -0.355042 0.407471 -0.302002 1441912602 0.785278 -0.355042 0.407471 -0.302002 1441912602 0.785278 -0.355042 0.407471 -0.302002 1441912602 0.785278 -0.355042 0.407471 -0.302002 1441912602 0.785278 -0.355042 0.407471 -0.302002 1441912602 0.828003 -0.317017 0.408020 -0.217773 1441912602 0.828003 -0.317017 0.408020 -0.217773 1441912602 0.828003 -0.317017 0.408020 -0.217773 1441912602 0.828003 -0.317017 0.408020 -0.217773 1441912602 0.828003 -0.317017 0.408020 -0.217773 1441912602 0.828003 -0.317017 0.408020 -0.217773 1441912602 0.852661 -0.281250 0.424011 -0.118591 1441912603 0.852661 -0.281250 0.424011 -0.118591 1441912603 0.852661 -0.281250 0.424011 -0.118591 1441912603 0.852661 -0.281250 0.424011 -0.118591 1441912603 0.852661 -0.281250 0.424011 -0.118591 1441912603 0.852661 -0.281250 0.424011 -0.118591 1441912603 0.852661 -0.281250 0.424011 -0.118591 1441912603 0.856018 -0.245422 0.454468 -0.019958 1441912603 0.856018 -0.245422 0.454468 -0.019958 1441912603 0.856018 -0.245422 0.454468 -0.019958 1441912603 0.856018 -0.245422 0.454468 -0.019958 1441912603 0.856018 -0.245422 0.454468 -0.019958 1441912603 0.856018 -0.245422 0.454468 -0.019958 1441912603 0.849182 -0.203796 0.485352 0.041077 1441912603 0.849182 -0.203796 0.485352 0.041077 1441912603 0.849182 -0.203796 0.485352 0.041077 1441912603 0.849182 -0.203796 0.485352 0.041077 1441912603 0.849182 -0.203796 0.485352 0.041077 1441912603 0.849182 -0.203796 0.485352 0.041077 1441912603 0.849182 -0.203796 0.485352 0.041077 1441912603 0.833313 -0.217651 0.500793 0.085449 1441912603 0.833313 -0.217651 0.500793 0.085449 1441912603 0.833313 -0.217651 0.500793 0.085449 1441912603 0.833313 -0.217651 0.500793 0.085449 1441912603 0.833313 -0.217651 0.500793 0.085449 1441912603 0.833313 -0.217651 0.500793 0.085449 1441912603 0.831665 -0.223938 0.500793 0.085327 1441912603 0.831665 -0.223938 0.500793 0.085327 1441912603 0.831665 -0.223938 0.500793 0.085327 1441912603 0.831665 -0.223938 0.500793 0.085327 1441912603 0.831665 -0.223938 0.500793 0.085327 1441912603 0.831665 -0.223938 0.500793 0.085327 1441912603 0.836182 -0.236145 0.490173 0.068115 1441912603 0.836182 -0.236145 0.490173 0.068115 1441912603 0.836182 -0.236145 0.490173 0.068115 1441912603 0.836182 -0.236145 0.490173 0.068115 1441912603 0.836182 -0.236145 0.490173 0.068115 1441912603 0.836182 -0.236145 0.490173 0.068115 1441912603 0.836182 -0.236145 0.490173 0.068115 1441912603 0.839478 -0.262756 0.473938 0.039063 1441912603 0.839478 -0.262756 0.473938 0.039063 1441912603 0.839478 -0.262756 0.473938 0.039063 1441912603 0.839478 -0.262756 0.473938 0.039063 1441912603 0.839478 -0.262756 0.473938 0.039063 1441912603 0.839478 -0.262756 0.473938 0.039063 1441912603 0.837341 -0.302368 0.455322 -0.005615 1441912603 0.837341 -0.302368 0.455322 -0.005615 1441912603 0.837341 -0.302368 0.455322 -0.005615 1441912603 0.837341 -0.302368 0.455322 -0.005615 1441912603 0.837341 -0.302368 0.455322 -0.005615 1441912603 0.837341 -0.302368 0.455322 -0.005615 1441912603 0.837341 -0.302368 0.455322 -0.005615 1441912603 0.826843 -0.350830 0.434692 -0.064575 1441912603 0.826843 -0.350830 0.434692 -0.064575 1441912603 0.826843 -0.350830 0.434692 -0.064575 1441912603 0.826843 -0.350830 0.434692 -0.064575 1441912603 0.826843 -0.350830 0.434692 -0.064575 1441912603 0.826843 -0.350830 0.434692 -0.064575 1441912603 0.812317 -0.389526 0.412903 -0.133667 1441912603 0.812317 -0.389526 0.412903 -0.133667 1441912603 0.812317 -0.389526 0.412903 -0.133667 1441912603 0.812317 -0.389526 0.412903 -0.133667 1441912603 0.812317 -0.389526 0.412903 -0.133667 1441912603 0.812317 -0.389526 0.412903 -0.133667 1441912603 0.798279 -0.398499 0.394531 -0.219604 1441912603 0.798279 -0.398499 0.394531 -0.219604 1441912603 0.798279 -0.398499 0.394531 -0.219604 1441912603 0.798279 -0.398499 0.394531 -0.219604 1441912603 0.798279 -0.398499 0.394531 -0.219604 1441912603 0.798279 -0.398499 0.394531 -0.219604 1441912603 0.798279 -0.398499 0.394531 -0.219604 1441912603 0.779053 -0.387756 0.378113 -0.315796 1441912603 0.779053 -0.387756 0.378113 -0.315796 1441912603 0.779053 -0.387756 0.378113 -0.315796 1441912603 0.779053 -0.387756 0.378113 -0.315796 1441912603 0.779053 -0.387756 0.378113 -0.315796 1441912603 0.779053 -0.387756 0.378113 -0.315796 1441912603 0.747498 -0.382935 0.369507 -0.397522 1441912603 0.747498 -0.382935 0.369507 -0.397522 1441912603 0.747498 -0.382935 0.369507 -0.397522 1441912603 0.747498 -0.382935 0.369507 -0.397522 1441912603 0.747498 -0.382935 0.369507 -0.397522 1441912603 0.747498 -0.382935 0.369507 -0.397522 1441912603 0.747498 -0.382935 0.369507 -0.397522 1441912603 0.716614 -0.368164 0.363953 -0.467407 1441912603 0.716614 -0.368164 0.363953 -0.467407 1441912603 0.716614 -0.368164 0.363953 -0.467407 1441912603 0.716614 -0.368164 0.363953 -0.467407 1441912603 0.716614 -0.368164 0.363953 -0.467407 1441912603 0.716614 -0.368164 0.363953 -0.467407 1441912603 0.700684 -0.330811 0.333313 -0.537109 1441912603 0.700684 -0.330811 0.333313 -0.537109 1441912603 0.700684 -0.330811 0.333313 -0.537109 1441912603 0.700684 -0.330811 0.333313 -0.537109 1441912603 0.700684 -0.330811 0.333313 -0.537109 1441912603 0.700684 -0.330811 0.333313 -0.537109 1441912603 0.700684 -0.330811 0.333313 -0.537109 1441912603 0.679932 -0.243835 0.324097 -0.610901 1441912603 0.679932 -0.243835 0.324097 -0.610901 1441912603 0.679932 -0.243835 0.324097 -0.610901 1441912603 0.679932 -0.243835 0.324097 -0.610901 1441912603 0.679932 -0.243835 0.324097 -0.610901 1441912603 0.679932 -0.243835 0.324097 -0.610901 1441912603 0.670044 -0.243652 0.347595 -0.608948 1441912603 0.670044 -0.243652 0.347595 -0.608948 1441912603 0.670044 -0.243652 0.347595 -0.608948 1441912603 0.670044 -0.243652 0.347595 -0.608948 1441912603 0.670044 -0.243652 0.347595 -0.608948 1441912603 0.670044 -0.243652 0.347595 -0.608948 1441912603 0.639282 -0.310669 0.413147 -0.569275 1441912603 0.639282 -0.310669 0.413147 -0.569275 1441912603 0.639282 -0.310669 0.413147 -0.569275 1441912603 0.639282 -0.310669 0.413147 -0.569275 1441912603 0.639282 -0.310669 0.413147 -0.569275 1441912603 0.639282 -0.310669 0.413147 -0.569275 1441912603 0.639282 -0.310669 0.413147 -0.569275 1441912603 0.662598 -0.291077 0.394592 -0.566101 1441912603 0.662598 -0.291077 0.394592 -0.566101 1441912604 0.662598 -0.291077 0.394592 -0.566101 1441912604 0.662598 -0.291077 0.394592 -0.566101 1441912604 0.662598 -0.291077 0.394592 -0.566101 1441912604 0.662598 -0.291077 0.394592 -0.566101 1441912604 0.674866 -0.297913 0.402649 -0.541931 1441912604 0.674866 -0.297913 0.402649 -0.541931 1441912604 0.674866 -0.297913 0.402649 -0.541931 1441912604 0.674866 -0.297913 0.402649 -0.541931 1441912604 0.674866 -0.297913 0.402649 -0.541931 1441912604 0.674866 -0.297913 0.402649 -0.541931 1441912604 0.687500 -0.339783 0.423828 -0.481873 1441912604 0.687500 -0.339783 0.423828 -0.481873 1441912604 0.687500 -0.339783 0.423828 -0.481873 1441912604 0.687500 -0.339783 0.423828 -0.481873 1441912604 0.687500 -0.339783 0.423828 -0.481873 1441912604 0.687500 -0.339783 0.423828 -0.481873 1441912604 0.717224 -0.373840 0.424255 -0.407227 1441912604 0.717224 -0.373840 0.424255 -0.407227 1441912604 0.717224 -0.373840 0.424255 -0.407227 1441912604 0.717224 -0.373840 0.424255 -0.407227 1441912604 0.717224 -0.373840 0.424255 -0.407227 1441912604 0.717224 -0.373840 0.424255 -0.407227 1441912604 0.717224 -0.373840 0.424255 -0.407227 1441912604 0.761841 -0.365906 0.398438 -0.356262 1441912604 0.761841 -0.365906 0.398438 -0.356262 1441912604 0.761841 -0.365906 0.398438 -0.356262 1441912604 0.761841 -0.365906 0.398438 -0.356262 1441912604 0.761841 -0.365906 0.398438 -0.356262 1441912604 0.761841 -0.365906 0.398438 -0.356262 1441912604 0.808105 -0.338196 0.386475 -0.288452 1441912604 0.808105 -0.338196 0.386475 -0.288452 1441912604 0.808105 -0.338196 0.386475 -0.288452 1441912604 0.808105 -0.338196 0.386475 -0.288452 1441912604 0.808105 -0.338196 0.386475 -0.288452 1441912604 0.808105 -0.338196 0.386475 -0.288452 1441912604 0.844910 -0.314758 0.380798 -0.204773 1441912604 0.844910 -0.314758 0.380798 -0.204773 1441912604 0.844910 -0.314758 0.380798 -0.204773 1441912604 0.844910 -0.314758 0.380798 -0.204773 1441912604 0.844910 -0.314758 0.380798 -0.204773 1441912604 0.844910 -0.314758 0.380798 -0.204773 1441912604 0.864624 -0.294312 0.387573 -0.124634 1441912604 0.864624 -0.294312 0.387573 -0.124634 1441912604 0.864624 -0.294312 0.387573 -0.124634 1441912604 0.864624 -0.294312 0.387573 -0.124634 1441912604 0.864624 -0.294312 0.387573 -0.124634 1441912604 0.864624 -0.294312 0.387573 -0.124634 1441912604 0.864624 -0.294312 0.387573 -0.124634 1441912604 0.878967 -0.261414 0.396973 -0.037537 1441912604 0.878967 -0.261414 0.396973 -0.037537 1441912604 0.878967 -0.261414 0.396973 -0.037537 1441912604 0.878967 -0.261414 0.396973 -0.037537 1441912604 0.878967 -0.261414 0.396973 -0.037537 1441912604 0.878967 -0.261414 0.396973 -0.037537 1441912604 0.882080 -0.229675 0.410950 0.013000 1441912604 0.882080 -0.229675 0.410950 0.013000 1441912604 0.882080 -0.229675 0.410950 0.013000 1441912604 0.882080 -0.229675 0.410950 0.013000 1441912604 0.882080 -0.229675 0.410950 0.013000 1441912604 0.882080 -0.229675 0.410950 0.013000 1441912604 0.878479 -0.216736 0.424011 0.038147 1441912604 0.878479 -0.216736 0.424011 0.038147 1441912604 0.878479 -0.216736 0.424011 0.038147 1441912604 0.878479 -0.216736 0.424011 0.038147 1441912604 0.878479 -0.216736 0.424011 0.038147 1441912604 0.878479 -0.216736 0.424011 0.038147 1441912604 0.862732 -0.270020 0.424988 0.046082 1441912604 0.862732 -0.270020 0.424988 0.046082 1441912604 0.862732 -0.270020 0.424988 0.046082 1441912604 0.862732 -0.270020 0.424988 0.046082 1441912604 0.862732 -0.270020 0.424988 0.046082 1441912604 0.862732 -0.270020 0.424988 0.046082 1441912604 0.862732 -0.270020 0.424988 0.046082 1441912604 0.850708 -0.314514 0.420105 0.028687 1441912604 0.850708 -0.314514 0.420105 0.028687 1441912604 0.850708 -0.314514 0.420105 0.028687 1441912604 0.850708 -0.314514 0.420105 0.028687 1441912604 0.850708 -0.314514 0.420105 0.028687 1441912604 0.850708 -0.314514 0.420105 0.028687 1441912604 0.843262 -0.332764 0.421631 -0.016541 1441912604 0.843262 -0.332764 0.421631 -0.016541 1441912604 0.843262 -0.332764 0.421631 -0.016541 1441912604 0.843262 -0.332764 0.421631 -0.016541 1441912604 0.843262 -0.332764 0.421631 -0.016541 1441912604 0.843262 -0.332764 0.421631 -0.016541 1441912604 0.836792 -0.346619 0.415710 -0.082275 1441912604 0.836792 -0.346619 0.415710 -0.082275 1441912604 0.836792 -0.346619 0.415710 -0.082275 1441912604 0.836792 -0.346619 0.415710 -0.082275 1441912604 0.836792 -0.346619 0.415710 -0.082275 1441912604 0.836792 -0.346619 0.415710 -0.082275 1441912604 0.820251 -0.371094 0.406494 -0.155762 1441912604 0.820251 -0.371094 0.406494 -0.155762 1441912604 0.820251 -0.371094 0.406494 -0.155762 1441912604 0.820251 -0.371094 0.406494 -0.155762 1441912604 0.820251 -0.371094 0.406494 -0.155762 1441912604 0.820251 -0.371094 0.406494 -0.155762 1441912604 0.795837 -0.398438 0.393433 -0.230408 1441912604 0.795837 -0.398438 0.393433 -0.230408 1441912604 0.795837 -0.398438 0.393433 -0.230408 1441912604 0.795837 -0.398438 0.393433 -0.230408 1441912604 0.795837 -0.398438 0.393433 -0.230408 1441912604 0.795837 -0.398438 0.393433 -0.230408 1441912604 0.765442 -0.407593 0.388489 -0.311523 1441912604 0.765442 -0.407593 0.388489 -0.311523 1441912604 0.765442 -0.407593 0.388489 -0.311523 1441912604 0.765442 -0.407593 0.388489 -0.311523 1441912604 0.765442 -0.407593 0.388489 -0.311523 1441912604 0.765442 -0.407593 0.388489 -0.311523 1441912604 0.765442 -0.407593 0.388489 -0.311523 1441912604 0.735535 -0.391479 0.381409 -0.400330 1441912604 0.735535 -0.391479 0.381409 -0.400330 1441912604 0.735535 -0.391479 0.381409 -0.400330 1441912605 0.735535 -0.391479 0.381409 -0.400330 1441912605 0.735535 -0.391479 0.381409 -0.400330 1441912605 0.735535 -0.391479 0.381409 -0.400330 1441912605 0.712891 -0.347351 0.369202 -0.484558 1441912605 0.712891 -0.347351 0.369202 -0.484558 1441912605 0.712891 -0.347351 0.369202 -0.484558 1441912605 0.712891 -0.347351 0.369202 -0.484558 1441912605 0.712891 -0.347351 0.369202 -0.484558 1441912605 0.712891 -0.347351 0.369202 -0.484558 1441912605 0.704285 -0.278320 0.327576 -0.565002 1441912605 0.704285 -0.278320 0.327576 -0.565002 1441912605 0.704285 -0.278320 0.327576 -0.565002 1441912605 0.704285 -0.278320 0.327576 -0.565002 1441912605 0.704285 -0.278320 0.327576 -0.565002 1441912605 0.704285 -0.278320 0.327576 -0.565002 1441912605 0.704285 -0.278320 0.327576 -0.565002 1441912605 0.679993 -0.231689 0.339294 -0.607300 1441912605 0.679993 -0.231689 0.339294 -0.607300 1441912605 0.679993 -0.231689 0.339294 -0.607300 1441912605 0.679993 -0.231689 0.339294 -0.607300 1441912605 0.679993 -0.231689 0.339294 -0.607300 1441912605 0.679993 -0.231689 0.339294 -0.607300 1441912605 0.659485 -0.277954 0.386169 -0.581909 1441912605 0.659485 -0.277954 0.386169 -0.581909 1441912605 0.659485 -0.277954 0.386169 -0.581909 1441912605 0.659485 -0.277954 0.386169 -0.581909 1441912605 0.659485 -0.277954 0.386169 -0.581909 1441912605 0.659485 -0.277954 0.386169 -0.581909 1441912605 0.659485 -0.277954 0.386169 -0.581909 1441912605 0.653198 -0.294556 0.401794 -0.570129 1441912605 0.653198 -0.294556 0.401794 -0.570129 1441912605 0.653198 -0.294556 0.401794 -0.570129 1441912605 0.653198 -0.294556 0.401794 -0.570129 1441912605 0.653198 -0.294556 0.401794 -0.570129 1441912605 0.653198 -0.294556 0.401794 -0.570129 1441912605 0.673828 -0.267273 0.379456 -0.574951 1441912605 0.673828 -0.267273 0.379456 -0.574951 1441912605 0.673828 -0.267273 0.379456 -0.574951 1441912605 0.673828 -0.267273 0.379456 -0.574951 1441912605 0.673828 -0.267273 0.379456 -0.574951 1441912605 0.673828 -0.267273 0.379456 -0.574951 1441912605 0.674744 -0.297852 0.394104 -0.548340 1441912605 0.674744 -0.297852 0.394104 -0.548340 1441912605 0.674744 -0.297852 0.394104 -0.548340 1441912605 0.674744 -0.297852 0.394104 -0.548340 1441912605 0.674744 -0.297852 0.394104 -0.548340 1441912605 0.674744 -0.297852 0.394104 -0.548340 1441912605 0.676941 -0.345703 0.418884 -0.496765 1441912605 0.676941 -0.345703 0.418884 -0.496765 1441912605 0.676941 -0.345703 0.418884 -0.496765 1441912605 0.676941 -0.345703 0.418884 -0.496765 1441912605 0.676941 -0.345703 0.418884 -0.496765 1441912605 0.676941 -0.345703 0.418884 -0.496765 1441912605 0.676941 -0.345703 0.418884 -0.496765 1441912605 0.709961 -0.364014 0.419312 -0.433167 1441912605 0.709961 -0.364014 0.419312 -0.433167 1441912605 0.709961 -0.364014 0.419312 -0.433167 1441912605 0.709961 -0.364014 0.419312 -0.433167 1441912605 0.709961 -0.364014 0.419312 -0.433167 1441912605 0.709961 -0.364014 0.419312 -0.433167 1441912605 0.764893 -0.340698 0.395386 -0.377502 1441912605 0.764893 -0.340698 0.395386 -0.377502 1441912605 0.764893 -0.340698 0.395386 -0.377502 1441912605 0.764893 -0.340698 0.395386 -0.377502 1441912605 0.764893 -0.340698 0.395386 -0.377502 1441912605 0.764893 -0.340698 0.395386 -0.377502 1441912605 0.819336 -0.300537 0.375061 -0.312500 1441912605 0.819336 -0.300537 0.375061 -0.312500 1441912605 0.819336 -0.300537 0.375061 -0.312500 1441912605 0.819336 -0.300537 0.375061 -0.312500 1441912605 0.819336 -0.300537 0.375061 -0.312500 1441912605 0.819336 -0.300537 0.375061 -0.312500 1441912605 0.819336 -0.300537 0.375061 -0.312500 1441912605 0.863831 -0.249634 0.371948 -0.230286 1441912605 0.863831 -0.249634 0.371948 -0.230286 1441912605 0.863831 -0.249634 0.371948 -0.230286 1441912605 0.863831 -0.249634 0.371948 -0.230286 1441912605 0.863831 -0.249634 0.371948 -0.230286 1441912605 0.863831 -0.249634 0.371948 -0.230286 1441912605 0.878601 -0.240540 0.392456 -0.126953 1441912605 0.878601 -0.240540 0.392456 -0.126953 1441912605 0.878601 -0.240540 0.392456 -0.126953 1441912605 0.878601 -0.240540 0.392456 -0.126953 1441912605 0.878601 -0.240540 0.392456 -0.126953 1441912605 0.878601 -0.240540 0.392456 -0.126953 1441912605 0.878601 -0.240540 0.392456 -0.126953 1441912605 0.881714 -0.218628 0.416992 -0.028564 1441912605 0.881714 -0.218628 0.416992 -0.028564 1441912605 0.881714 -0.218628 0.416992 -0.028564 1441912605 0.881714 -0.218628 0.416992 -0.028564 1441912605 0.881714 -0.218628 0.416992 -0.028564 1441912605 0.881714 -0.218628 0.416992 -0.028564 1441912605 0.875671 -0.166687 0.451660 0.037170 1441912605 0.875671 -0.166687 0.451660 0.037170 1441912605 0.875671 -0.166687 0.451660 0.037170 1441912605 0.875671 -0.166687 0.451660 0.037170 1441912605 0.875671 -0.166687 0.451660 0.037170 1441912605 0.875671 -0.166687 0.451660 0.037170 1441912605 0.875671 -0.166687 0.451660 0.037170 1441912605 0.848145 -0.166260 0.493408 0.097656 1441912605 0.848145 -0.166260 0.493408 0.097656 1441912605 0.848145 -0.166260 0.493408 0.097656 1441912605 0.848145 -0.166260 0.493408 0.097656 1441912605 0.848145 -0.166260 0.493408 0.097656 1441912605 0.848145 -0.166260 0.493408 0.097656 1441912605 0.822144 -0.214172 0.509033 0.137878 1441912605 0.822144 -0.214172 0.509033 0.137878 1441912605 0.822144 -0.214172 0.509033 0.137878 1441912605 0.822144 -0.214172 0.509033 0.137878 1441912605 0.822144 -0.214172 0.509033 0.137878 1441912605 0.822144 -0.214172 0.509033 0.137878 1441912605 0.822144 -0.214172 0.509033 0.137878 1441912605 0.820984 -0.234131 0.505737 0.123779 1441912605 0.820984 -0.234131 0.505737 0.123779 1441912605 0.820984 -0.234131 0.505737 0.123779 1441912605 0.820984 -0.234131 0.505737 0.123779 1441912606 0.820984 -0.234131 0.505737 0.123779 1441912606 0.820984 -0.234131 0.505737 0.123779 1441912606 0.829956 -0.239685 0.495300 0.091125 1441912606 0.829956 -0.239685 0.495300 0.091125 1441912606 0.829956 -0.239685 0.495300 0.091125 1441912606 0.829956 -0.239685 0.495300 0.091125 1441912606 0.829956 -0.239685 0.495300 0.091125 1441912606 0.829956 -0.239685 0.495300 0.091125 1441912606 0.835632 -0.259705 0.481873 0.044128 1441912606 0.835632 -0.259705 0.481873 0.044128 1441912606 0.835632 -0.259705 0.481873 0.044128 1441912606 0.835632 -0.259705 0.481873 0.044128 1441912606 0.835632 -0.259705 0.481873 0.044128 1441912606 0.835632 -0.259705 0.481873 0.044128 1441912606 0.831604 -0.307617 0.462097 -0.015198 1441912606 0.831604 -0.307617 0.462097 -0.015198 1441912606 0.831604 -0.307617 0.462097 -0.015198 1441912606 
0.755188 -0.065308 0.651978 0.017883 1441912608 0.753357 -0.076782 0.652649 0.023987 1441912608 0.753357 -0.076782 0.652649 0.023987 1441912608 0.753357 -0.076782 0.652649 0.023987 1441912608 0.753357 -0.076782 0.652649 0.023987 1441912608 0.753357 -0.076782 0.652649 0.023987 1441912608 0.753357 -0.076782 0.652649 0.023987 1441912608 0.753357 -0.076782 0.652649 0.023987 1441912608 0.748779 -0.095459 0.655090 0.032227 1441912608 0.748779 -0.095459 0.655090 0.032227 1441912608 0.748779 -0.095459 0.655090 0.032227 1441912608 0.748779 -0.095459 0.655090 0.032227 1441912608 0.748779 -0.095459 0.655090 0.032227 1441912608 0.748779 -0.095459 0.655090 0.032227 1441912608 0.741760 -0.119812 0.658325 0.044189 1441912609 0.741760 -0.119812 0.658325 0.044189 1441912609 0.741760 -0.119812 0.658325 0.044189 1441912609 0.741760 -0.119812 0.658325 0.044189 1441912609 0.741760 -0.119812 0.658325 0.044189 1441912609 0.741760 -0.119812 0.658325 0.044189 1441912609 0.736084 -0.141235 0.659607 0.055420 1441912609 0.736084 -0.141235 0.659607 0.055420 1441912609 0.736084 -0.141235 0.659607 0.055420 1441912609 0.736084 -0.141235 0.659607 0.055420 1441912609 0.736084 -0.141235 0.659607 0.055420 1441912609 0.736084 -0.141235 0.659607 0.055420 1441912609 0.736084 -0.141235 0.659607 0.055420 1441912609 0.730286 -0.155090 0.662415 0.061218 1441912609 0.730286 -0.155090 0.662415 0.061218 1441912609 0.730286 -0.155090 0.662415 0.061218 1441912609 0.730286 -0.155090 0.662415 0.061218 1441912609 0.730286 -0.155090 0.662415 0.061218 1441912609 0.726685 -0.165344 0.663452 0.065796 1441912609 0.726685 -0.165344 0.663452 0.065796 1441912609 0.726685 -0.165344 0.663452 0.065796 1441912609 0.726685 -0.165344 0.663452 0.065796 1441912609 0.726685 -0.165344 0.663452 0.065796 1441912609 0.726685 -0.165344 0.663452 0.065796 1441912609 0.726685 -0.165344 0.663452 0.065796 1441912609 0.724426 -0.172974 0.663208 0.073425 1441912609 0.724426 -0.172974 0.663208 0.073425 1441912609 0.724426 -0.172974 0.663208 0.073425 1441912609 0.724426 -0.172974 0.663208 0.073425 1441912609 0.724426 -0.172974 0.663208 0.073425 1441912609 0.724426 -0.172974 0.663208 0.073425 1441912609 0.721008 -0.186401 0.660339 0.096069 1441912609 0.721008 -0.186401 0.660339 0.096069 1441912609 0.721008 -0.186401 0.660339 0.096069 1441912609 0.721008 -0.186401 0.660339 0.096069 1441912609 0.721008 -0.186401 0.660339 0.096069 1441912609 0.721008 -0.186401 0.660339 0.096069 1441912609 0.721008 -0.186401 0.660339 0.096069 1441912609 0.720642 -0.193909 0.655334 0.116394 1441912609 0.720642 -0.193909 0.655334 0.116394 1441912609 0.720642 -0.193909 0.655334 0.116394 1441912609 0.720642 -0.193909 0.655334 0.116394 1441912609 0.720642 -0.193909 0.655334 0.116394 1441912609 0.720642 -0.193909 0.655334 0.116394 1441912609 0.721191 -0.189636 0.655334 0.119812 1441912609 0.721191 -0.189636 0.655334 0.119812 1441912609 0.721191 -0.189636 0.655334 0.119812 1441912609 0.721191 -0.189636 0.655334 0.119812 1441912609 0.721191 -0.189636 0.655334 0.119812 1441912609 0.721191 -0.189636 0.655334 0.119812 1441912609 0.721191 -0.189636 0.655334 0.119812 1441912609 0.721802 -0.188599 0.654541 0.122131 1441912609 0.721802 -0.188599 0.654541 0.122131 1441912609 0.721802 -0.188599 0.654541 0.122131 1441912609 0.721802 -0.188599 0.654541 0.122131 1441912609 0.721802 -0.188599 0.654541 0.122131 1441912609 0.721802 -0.188599 0.654541 0.122131 1441912609 0.725220 -0.182800 0.653381 0.117065 1441912609 0.725220 -0.182800 0.653381 0.117065 1441912609 0.725220 -0.182800 0.653381 0.117065 1441912609 0.725220 -0.182800 0.653381 0.117065 1441912609 0.725220 -0.182800 0.653381 0.117065 1441912609 0.725220 -0.182800 0.653381 0.117065 1441912609 0.731812 -0.165649 0.653137 0.101563 1441912609 0.731812 -0.165649 0.653137 0.101563 1441912609 0.731812 -0.165649 0.653137 0.101563 1441912609 0.731812 -0.165649 0.653137 0.101563 1441912609 0.731812 -0.165649 0.653137 0.101563 1441912609 0.731812 -0.165649 0.653137 0.101563 1441912609 0.739563 -0.147766 0.651367 0.082703 1441912609 0.739563 -0.147766 0.651367 0.082703 1441912609 0.739563 -0.147766 0.651367 0.082703 1441912609 0.739563 -0.147766 0.651367 0.082703 1441912609 0.739563 -0.147766 0.651367 0.082703 1441912609 0.739563 -0.147766 0.651367 0.082703 1441912609 0.739563 -0.147766 0.651367 0.082703 1441912609 0.746033 -0.133240 0.649170 0.064758 1441912609 0.746033 -0.133240 0.649170 0.064758 1441912609 0.746033 -0.133240 0.649170 0.064758 1441912609 0.746033 -0.133240 0.649170 0.064758 1441912609 0.746033 -0.133240 0.649170 0.064758 1441912609 0.746033 -0.133240 0.649170 0.064758 1441912609 0.752014 -0.115601 0.647278 0.044861 1441912609 0.752014 -0.115601 0.647278 0.044861 1441912609 0.752014 -0.115601 0.647278 0.044861 1441912609 0.752014 -0.115601 0.647278 0.044861 1441912609 0.752014 -0.115601 0.647278 0.044861 1441912609 0.752014 -0.115601 0.647278 0.044861 1441912609 0.755615 -0.100769 0.646606 0.028015 1441912609 0.755615 -0.100769 0.646606 0.028015 1441912609 0.755615 -0.100769 0.646606 0.028015 1441912609 0.755615 -0.100769 0.646606 0.028015 1441912609 0.755615 -0.100769 0.646606 0.028015 1441912609 0.755615 -0.100769 0.646606 0.028015 1441912609 0.755615 -0.100769 0.646606 0.028015 1441912609 0.758301 -0.090515 0.645264 0.019104 1441912609 0.758301 -0.090515 0.645264 0.019104 1441912609 0.758301 -0.090515 0.645264 0.019104 1441912609 0.758301 -0.090515 0.645264 0.019104 1441912609 0.758301 -0.090515 0.645264 0.019104 1441912609 0.758301 -0.090515 0.645264 0.019104 1441912609 0.761047 -0.075806 0.644043 0.014465 1441912609 0.761047 -0.075806 0.644043 0.014465 1441912609 0.761047 -0.075806 0.644043 0.014465 1441912609 0.761047 -0.075806 0.644043 0.014465 1441912609 0.761047 -0.075806 0.644043 0.014465 1441912609 0.761047 -0.075806 0.644043 0.014465 1441912609 0.761047 -0.075806 0.644043 0.014465 1441912609 0.765442 -0.047546 0.641602 -0.007324 1441912609 0.765442 -0.047546 0.641602 -0.007324 1441912609 0.765442 -0.047546 0.641602 -0.007324 1441912609 0.765442 -0.047546 0.641602 -0.007324 1441912609 0.765442 -0.047546 0.641602 -0.007324 1441912609 0.765442 -0.047546 0.641602 -0.007324 1441912609 0.766907 -0.026733 0.640320 -0.032654 1441912609 0.766907 -0.026733 0.640320 -0.032654 1441912610 0.766907 -0.026733 0.640320 -0.032654 1441912610 0.766907 -0.026733 0.640320 -0.032654 1441912610 0.766907 -0.026733 0.640320 -0.032654 1441912610 0.766907 -0.026733 0.640320 -0.032654 1441912610 0.762634 -0.023987 0.644775 -0.044128 1441912610 0.762634 -0.023987 0.644775 -0.044128 1441912610 0.762634 -0.023987 0.644775 -0.044128 1441912610 0.762634 -0.023987 0.644775 -0.044128 1441912610 0.762634 -0.023987 0.644775 -0.044128 1441912610 0.762634 -0.023987 0.644775 -0.044128 1441912610 0.762634 -0.023987 0.644775 -0.044128 1441912610 0.757996 -0.028015 0.649902 -0.047180 1441912610 0.757996 -0.028015 0.649902 -0.047180 1441912610 0.757996 -0.028015 0.649902 -0.047180 1441912610 0.757996 -0.028015 0.649902 -0.047180 1441912610 0.757996 -0.028015 0.649902 -0.047180 1441912610 0.757996 -0.028015 0.649902 -0.047180 1441912610 0.754944 -0.039429 0.653381 -0.038696 1441912610 0.754944 -0.039429 0.653381 -0.038696 1441912610 0.754944 -0.039429 0.653381 -0.038696 1441912610 0.754944 -0.039429 0.653381 -0.038696 1441912610 0.754944 -0.039429 0.653381 -0.038696 1441912610 0.754944 -0.039429 0.653381 -0.038696 1441912610 0.751282 -0.060242 0.656799 -0.021973 1441912610 0.751282 -0.060242 0.656799 -0.021973 1441912610 0.751282 -0.060242 0.656799 -0.021973 1441912610 0.751282 -0.060242 0.656799 -0.021973 1441912610 0.751282 -0.060242 0.656799 -0.021973 1441912610 0.751282 -0.060242 0.656799 -0.021973 1441912610 0.751282 -0.060242 0.656799 -0.021973 1441912610 0.747437 -0.080078 0.659424 -0.006287 1441912610 0.747437 -0.080078 0.659424 -0.006287 1441912610 0.747437 -0.080078 0.659424 -0.006287 1441912610 0.747437 -0.080078 0.659424 -0.006287 1441912610 0.747437 -0.080078 0.659424 -0.006287 1441912610 0.743469 -0.096558 0.661682 0.008972 1441912610 0.743469 -0.096558 0.661682 0.008972 1441912610 0.743469 -0.096558 0.661682 0.008972 1441912610 0.743469 -0.096558 0.661682 0.008972 1441912610 0.743469 -0.096558 0.661682 0.008972 1441912610 0.743469 -0.096558 0.661682 0.008972 1441912610 0.743469 -0.096558 0.661682 0.008972 1441912610 0.738647 -0.115479 0.663391 0.029541 1441912610 0.738647 -0.115479 0.663391 0.029541 1441912610 0.738647 -0.115479 0.663391 0.029541 1441912610 0.738647 -0.115479 0.663391 0.029541 1441912610 0.738647 -0.115479 0.663391 0.029541 1441912610 0.738647 -0.115479 0.663391 0.029541 1441912610 0.732971 -0.137512 0.664185 0.050964 1441912610 0.732971 -0.137512 0.664185 0.050964 1441912610 0.732971 -0.137512 0.664185 0.050964 1441912610 0.732971 -0.137512 0.664185 0.050964 1441912610 0.732971 -0.137512 0.664185 0.050964 1441912610 0.732971 -0.137512 0.664185 0.050964 1441912610 0.725769 -0.162415 0.664429 0.072754 1441912610 0.725769 -0.162415 0.664429 0.072754 1441912610 0.725769 -0.162415 0.664429 0.072754 1441912610 0.725769 -0.162415 0.664429 0.072754 1441912610 0.725769 -0.162415 0.664429 0.072754 1441912610 0.725769 -0.162415 0.664429 0.072754 1441912610 0.725769 -0.162415 0.664429 0.072754 1441912610 0.718933 -0.187317 0.661682 0.100769 1441912610 0.718933 -0.187317 0.661682 0.100769 1441912610 0.718933 -0.187317 0.661682 0.100769 1441912610 0.718933 -0.187317 0.661682 0.100769 1441912610 0.718933 -0.187317 0.661682 0.100769 1441912610 0.718933 -0.187317 0.661682 0.100769 1441912610 0.718933 -0.187317 0.661682 0.100769 1441912610 0.717957 -0.196533 0.656677 0.120911 1441912610 0.717957 -0.196533 0.656677 0.120911 1441912610 0.717957 -0.196533 0.656677 0.120911 1441912610 0.717957 -0.196533 0.656677 0.120911 1441912610 0.717957 -0.196533 0.656677 0.120911 1441912610 0.717957 -0.196533 0.656677 0.120911 1441912610 0.716736 -0.198181 0.655334 0.132263 1441912610 0.716736 -0.198181 0.655334 0.132263 1441912610 0.716736 -0.198181 0.655334 0.132263 1441912610 0.716736 -0.198181 0.655334 0.132263 1441912610 0.716736 -0.198181 0.655334 0.132263 1441912610 0.716736 -0.198181 0.655334 0.132263 1441912610 0.716309 -0.201294 0.653625 0.138123 1441912610 0.716309 -0.201294 0.653625 0.138123 1441912610 0.716309 -0.201294 0.653625 0.138123 1441912610 0.716309 -0.201294 0.653625 0.138123 1441912610 0.716309 -0.201294 0.653625 0.138123 1441912610 0.716309 -0.201294 0.653625 0.138123 1441912610 0.716309 -0.201294 0.653625 0.138123 1441912610 0.718262 -0.199768 0.652893 0.133606 1441912610 0.718262 -0.199768 0.652893 0.133606 1441912610 0.718262 -0.199768 0.652893 0.133606 1441912610 0.718262 -0.199768 0.652893 0.133606 1441912610 0.718262 -0.199768 0.652893 0.133606 1441912610 0.718262 -0.199768 0.652893 0.133606 1441912610 0.723145 -0.191040 0.652588 0.120728 1441912610 0.723145 -0.191040 0.652588 0.120728 1441912610 0.723145 -0.191040 0.652588 0.120728 1441912610 0.723145 -0.191040 0.652588 0.120728 1441912610 0.723145 -0.191040 0.652588 0.120728 1441912610 0.723145 -0.191040 0.652588 0.120728 1441912610 0.730408 -0.176147 0.651733 0.103088 1441912610 0.730408 -0.176147 0.651733 0.103088 1441912610 0.730408 -0.176147 0.651733 0.103088 1441912610 0.730408 -0.176147 0.651733 0.103088 1441912610 0.730408 -0.176147 0.651733 0.103088 1441912610 0.730408 -0.176147 0.651733 0.103088 1441912610 0.730408 -0.176147 0.651733 0.103088 1441912610 0.738953 -0.156738 0.650269 0.080322 1441912610 0.738953 -0.156738 0.650269 0.080322 1441912610 0.738953 -0.156738 0.650269 0.080322 1441912610 0.738953 -0.156738 0.650269 0.080322 1441912610 0.738953 -0.156738 0.650269 0.080322 1441912610 0.738953 -0.156738 0.650269 0.080322 1441912610 0.747742 -0.134827 0.647766 0.055542 1441912610 0.747742 -0.134827 0.647766 0.055542 1441912610 0.747742 -0.134827 0.647766 0.055542 1441912611 0.747742 -0.134827 0.647766 0.055542 1441912611 0.747742 -0.134827 0.647766 0.055542 1441912611 0.747742 -0.134827 0.647766 0.055542 1441912611 0.755676 -0.113647 0.644104 0.032776 1441912611 0.755676 -0.113647 0.644104 0.032776 1441912611 0.755676 -0.113647 0.644104 0.032776 1441912611 0.755676 -0.113647 0.644104 0.032776 1441912611 0.755676 -0.113647 0.644104 0.032776 1441912611 0.755676 -0.113647 0.644104 0.032776 1441912611 0.755676 -0.113647 0.644104 0.032776 1441912611 0.761902 -0.093201 0.640686 0.016418 1441912611 0.761902 -0.093201 0.640686 0.016418 1441912611 0.761902 -0.093201 0.640686 0.016418 1441912611 0.761902 -0.093201 0.640686 0.016418 1441912611 0.761902 -0.093201 0.640686 0.016418 1441912611 0.761902 -0.093201 0.640686 0.016418 1441912611 0.767212 -0.070801 0.637390 0.002319 1441912611 0.767212 -0.070801 0.637390 0.002319 1441912611 0.767212 -0.070801 0.637390 0.002319 1441912611 0.767212 -0.070801 0.637390 0.002319 1441912611 0.767212 -0.070801 0.637390 0.002319 1441912611 0.767212 -0.070801 0.637390 0.002319 1441912611 0.772827 -0.035095 0.633240 -0.020752 1441912611 0.772827 -0.035095 0.633240 -0.020752 1441912611 0.772827 -0.035095 0.633240 -0.020752 1441912611 0.772827 -0.035095 0.633240 -0.020752 1441912611 0.772827 -0.035095 0.633240 -0.020752 1441912611 0.772827 -0.035095 0.633240 -0.020752 1441912611 0.776611 -0.014404 0.628540 -0.039795 1441912611 0.776611 -0.014404 0.628540 -0.039795 1441912611 0.776611 -0.014404 0.628540 -0.039795 1441912611 0.776611 -0.014404 0.628540 -0.039795 1441912611 0.776611 -0.014404 0.628540 -0.039795 1441912611 0.776611 -0.014404 0.628540 -0.039795 1441912611 0.774780 -0.012939 0.630249 -0.047241 1441912611 0.774780 -0.012939 0.630249 -0.047241 1441912611 0.774780 -0.012939 0.630249 -0.047241 1441912611 0.774780 -0.012939 0.630249 -0.047241 1441912611 0.774780 -0.012939 0.630249 -0.047241 1441912611 0.774780 -0.012939 0.630249 -0.047241 1441912611 0.774780 -0.012939 0.630249 -0.047241 1441912611 0.773193 -0.008728 0.631470 -0.056885 1441912611 0.773193 -0.008728 0.631470 -0.056885 1441912611 0.773193 -0.008728 0.631470 -0.056885 1441912611 0.773193 -0.008728 0.631470 -0.056885 1441912611 0.773193 -0.008728 0.631470 -0.056885 1441912611 0.773193 -0.008728 0.631470 -0.056885 1441912611 0.770874 -0.007141 0.633911 -0.061401 1441912611 0.770874 -0.007141 0.633911 -0.061401 1441912611 0.770874 -0.007141 0.633911 -0.061401 1441912611 0.770874 -0.007141 0.633911 -0.061401 1441912611 0.770874 -0.007141 0.633911 -0.061401 1441912611 0.770874 -0.007141 0.633911 -0.061401 1441912611 0.766968 -0.018860 0.638794 -0.056824 1441912611 0.766968 -0.018860 0.638794 -0.056824 1441912611 0.766968 -0.018860 0.638794 -0.056824 1441912611 0.766968 -0.018860 0.638794 -0.056824 1441912611 0.766968 -0.018860 0.638794 -0.056824 1441912611 0.766968 -0.018860 0.638794 -0.056824 1441912611 0.762329 -0.034851 0.644470 -0.047241 1441912611 0.762329 -0.034851 0.644470 -0.047241 1441912611 0.762329 -0.034851 0.644470 -0.047241 1441912611 0.762329 -0.034851 0.644470 -0.047241 1441912611 0.762329 -0.034851 0.644470 -0.047241 1441912611 0.762329 -0.034851 0.644470 -0.047241 1441912611 0.762329 -0.034851 0.644470 -0.047241 1441912611 0.757935 -0.051086 0.649414 -0.034058 1441912611 0.757935 -0.051086 0.649414 -0.034058 1441912611 0.757935 -0.051086 0.649414 -0.034058 1441912611 0.757935 -0.051086 0.649414 -0.034058 1441912611 0.757935 -0.051086 0.649414 -0.034058 1441912611 0.754395 -0.065613 0.652771 -0.018677 1441912611 0.754395 -0.065613 0.652771 -0.018677 1441912611 0.754395 -0.065613 0.652771 -0.018677 1441912611 0.754395 -0.065613 0.652771 -0.018677 1441912611 0.754395 -0.065613 0.652771 -0.018677 1441912611 0.754395 -0.065613 0.652771 -0.018677 1441912611 0.754395 -0.065613 0.652771 -0.018677 1441912611 0.752014 -0.070129 0.655273 -0.009888 1441912611 0.752014 -0.070129 0.655273 -0.009888 1441912611 0.752014 -0.070129 0.655273 -0.009888 1441912611 0.752014 -0.070129 0.655273 -0.009888 1441912611 0.752014 -0.070129 0.655273 -0.009888 1441912611 0.752014 -0.070129 0.655273 -0.009888 1441912611 0.747803 -0.081177 0.658813 0.003479 1441912611 0.747803 -0.081177 0.658813 0.003479 1441912611 0.747803 -0.081177 0.658813 0.003479 1441912611 0.747803 -0.081177 0.658813 0.003479 1441912611 0.747803 -0.081177 0.658813 0.003479 1441912611 0.747803 -0.081177 0.658813 0.003479 1441912611 0.747803 -0.081177 0.658813 0.003479 1441912611 0.744019 -0.111328 0.657776 0.035522 1441912611 0.744019 -0.111328 0.657776 0.035522 1441912611 0.744019 -0.111328 0.657776 0.035522 1441912611 0.744019 -0.111328 0.657776 0.035522 1441912611 0.744019 -0.111328 0.657776 0.035522 1441912611 0.744019 -0.111328 0.657776 0.035522 1441912611 0.744141 -0.138550 0.649841 0.068542 1441912611 0.744141 -0.138550 0.649841 0.068542 1441912611 0.744141 -0.138550 0.649841 0.068542 1441912611 0.744141 -0.138550 0.649841 0.068542 1441912611 0.744141 -0.138550 0.649841 0.068542 1441912611 0.744141 -0.138550 0.649841 0.068542 1441912611 0.746643 -0.143677 0.644714 0.078674 1441912611 0.746643 -0.143677 0.644714 0.078674 1441912611 0.746643 -0.143677 0.644714 0.078674 1441912611 0.746643 -0.143677 0.644714 0.078674 1441912611 0.746643 -0.143677 0.644714 0.078674 1441912611 0.746643 -0.143677 0.644714 0.078674 1441912611 0.746643 -0.143677 0.644714 0.078674 1441912611 0.748779 -0.146362 0.641479 0.079346 1441912611 0.748779 -0.146362 0.641479 0.079346 1441912611 0.748779 -0.146362 0.641479 0.079346 1441912611 0.748779 -0.146362 0.641479 0.079346 1441912612 0.748779 -0.146362 0.641479 0.079346 1441912612 0.750183 -0.149231 0.639343 0.078064 1441912612 0.750183 -0.149231 0.639343 0.078064 1441912612 0.750183 -0.149231 0.639343 0.078064 1441912612 0.750183 -0.149231 0.639343 0.078064 1441912612 0.750183 -0.149231 0.639343 0.078064 1441912612 0.750183 -0.149231 0.639343 0.078064 1441912612 0.751648 -0.145203 0.639404 0.071289 1441912612 0.751648 -0.145203 0.639404 0.071289 1441912612 0.751648 -0.145203 0.639404 0.071289 1441912612 0.751648 -0.145203 0.639404 0.071289 1441912612 0.751648 -0.145203 0.639404 0.071289 1441912612 0.751648 -0.145203 0.639404 0.071289 1441912612 0.754272 -0.138855 0.638123 0.066895 1441912612 0.754272 -0.138855 0.638123 0.066895 1441912612 0.754272 -0.138855 0.638123 0.066895 1441912612 0.754272 -0.138855 0.638123 0.066895 1441912612 0.754272 -0.138855 0.638123 0.066895 1441912612 0.754272 -0.138855 0.638123 0.066895 1441912612 0.756409 -0.131531 0.637634 0.062500 1441912612 0.756409 -0.131531 0.637634 0.062500 1441912612 0.756409 -0.131531 0.637634 0.062500 1441912612 0.756409 -0.131531 0.637634 0.062500 1441912612 0.756409 -0.131531 0.637634 0.062500 1441912612 0.756409 -0.131531 0.637634 0.062500 1441912612 0.756409 -0.131531 0.637634 0.062500 1441912612 0.759338 -0.119324 0.637451 0.052795 1441912612 0.759338 -0.119324 0.637451 0.052795 1441912612 0.759338 -0.119324 0.637451 0.052795 1441912612 0.759338 -0.119324 0.637451 0.052795 1441912612 0.759338 -0.119324 0.637451 0.052795 1441912612 0.759338 -0.119324 0.637451 0.052795 1441912612 0.762024 -0.101318 0.638611 0.034912 1441912612 0.762024 -0.101318 0.638611 0.034912 1441912612 0.762024 -0.101318 0.638611 0.034912 1441912612 0.762024 -0.101318 0.638611 0.034912 1441912612 0.762024 -0.101318 0.638611 0.034912 1441912612 0.762024 -0.101318 0.638611 0.034912 1441912612 0.762024 -0.101318 0.638611 0.034912 1441912612 0.766296 -0.082092 0.637085 0.012939 1441912612 0.766296 -0.082092 0.637085 0.012939 1441912612 0.766296 -0.082092 0.637085 0.012939 1441912612 0.766296 -0.082092 0.637085 0.012939 1441912612 0.766296 -0.082092 0.637085 0.012939 1441912612 0.771484 -0.065857 0.632751 -0.004944 1441912612 0.771484 -0.065857 0.632751 -0.004944 1441912612 0.771484 -0.065857 0.632751 -0.004944 1441912612 0.771484 -0.065857 0.632751 -0.004944 1441912612 0.771484 -0.065857 0.632751 -0.004944 1441912612 0.771484 -0.065857 0.632751 -0.004944 1441912612 0.771484 -0.065857 0.632751 -0.004944 1441912612 0.780762 -0.049194 0.622375 -0.022888 1441912612 0.780762 -0.049194 0.622375 -0.022888 1441912612 0.780762 -0.049194 0.622375 -0.022888 1441912612 0.780762 -0.049194 0.622375 -0.022888 1441912612 0.780762 -0.049194 0.622375 -0.022888 1441912612 0.780762 -0.049194 0.622375 -0.022888 1441912612 0.780762 -0.049194 0.622375 -0.022888 1441912612 0.787170 -0.034058 0.614014 -0.045837 1441912612 0.787170 -0.034058 0.614014 -0.045837 1441912612 0.787170 -0.034058 0.614014 -0.045837 1441912612 0.787170 -0.034058 0.614014 -0.045837 1441912612 0.787170 -0.034058 0.614014 -0.045837 1441912612 0.788879 -0.027649 0.610107 -0.067505 1441912612 0.788879 -0.027649 0.610107 -0.067505 1441912612 0.788879 -0.027649 0.610107 -0.067505 1441912612 0.788879 -0.027649 0.610107 -0.067505 1441912612 0.788879 -0.027649 0.610107 -0.067505 1441912612 0.788879 -0.027649 0.610107 -0.067505 1441912612 0.788879 -0.027649 0.610107 -0.067505 1441912612 0.786377 -0.028870 0.612000 -0.078247 1441912612 0.786377 -0.028870 0.612000 -0.078247 1441912612 0.786377 -0.028870 0.612000 -0.078247 1441912612 0.786377 -0.028870 0.612000 -0.078247 1441912612 0.786377 -0.028870 0.612000 -0.078247 1441912612 0.786377 -0.028870 0.612000 -0.078247 1441912612 0.786377 -0.028870 0.612000 -0.078247 1441912612 0.783264 -0.031555 0.615417 -0.081421 1441912612 0.783264 -0.031555 0.615417 -0.081421 1441912612 0.783264 -0.031555 0.615417 -0.081421 1441912612 0.783264 -0.031555 0.615417 -0.081421 1441912612 0.783264 -0.031555 0.615417 -0.081421 1441912612 0.781128 -0.036255 0.618225 -0.079285 1441912612 0.781128 -0.036255 0.618225 -0.079285 1441912612 0.781128 -0.036255 0.618225 -0.079285 1441912612 0.781128 -0.036255 0.618225 -0.079285 1441912612 0.781128 -0.036255 0.618225 -0.079285 1441912612 0.781128 -0.036255 0.618225 -0.079285 1441912612 0.781128 -0.036255 0.618225 -0.079285 1441912612 0.777649 -0.047119 0.623047 -0.069031 1441912612 0.777649 -0.047119 0.623047 -0.069031 1441912612 0.777649 -0.047119 0.623047 -0.069031 1441912612 0.777649 -0.047119 0.623047 -0.069031 1441912612 0.777649 -0.047119 0.623047 -0.069031 1441912612 0.777649 -0.047119 0.623047 -0.069031 1441912612 0.772644 -0.064514 0.629517 -0.049744 1441912612 0.772644 -0.064514 0.629517 -0.049744 1441912612 0.772644 -0.064514 0.629517 -0.049744 1441912612 0.772644 -0.064514 0.629517 -0.049744 1441912612 0.772644 -0.064514 0.629517 -0.049744 1441912612 0.772644 -0.064514 0.629517 -0.049744 1441912612 0.767578 -0.083313 0.634827 -0.027954 1441912612 0.767578 -0.083313 0.634827 -0.027954 1441912612 0.767578 -0.083313 0.634827 -0.027954 1441912612 0.767578 -0.083313 0.634827 -0.027954 1441912612 0.767578 -0.083313 0.634827 -0.027954 1441912612 0.767578 -0.083313 0.634827 -0.027954 1441912612 0.761169 -0.101868 0.640381 -0.008240 1441912612 0.761169 -0.101868 0.640381 -0.008240 1441912612 0.761169 -0.101868 0.640381 -0.008240 1441912612 0.761169 -0.101868 0.640381 -0.008240 1441912612 0.761169 -0.101868 0.640381 -0.008240 1441912613 0.761169 -0.101868 0.640381 -0.008240 1441912613 0.761169 -0.101868 0.640381 -0.008240 1441912613 0.752136 -0.121216 0.647644 0.006592 1441912613 0.752136 -0.121216 0.647644 0.006592 1441912613 0.752136 -0.121216 0.647644 0.006592 1441912613 0.752136 -0.121216 0.647644 0.006592 1441912613 0.752136 -0.121216 0.647644 0.006592 1441912613 0.743713 -0.140381 0.653076 0.024963 1441912613 0.743713 -0.140381 0.653076 0.024963 1441912613 0.743713 -0.140381 0.653076 0.024963 1441912613 0.743713 -0.140381 0.653076 0.024963 1441912613 0.743713 -0.140381 0.653076 0.024963 1441912613 0.743713 -0.140381 0.653076 0.024963 1441912613 0.737244 -0.162659 0.653259 0.056213 1441912613 0.737244 -0.162659 0.653259 0.056213 1441912613 0.737244 -0.162659 0.653259 0.056213 1441912613 0.737244 -0.162659 0.653259 0.056213 1441912613 0.737244 -0.162659 0.653259 0.056213 1441912613 0.737244 -0.162659 0.653259 0.056213 1441912613 0.737244 -0.162659 0.653259 0.056213 1441912613 0.729614 -0.189941 0.649780 0.096252 1441912613 0.729614 -0.189941 0.649780 0.096252 1441912613 0.729614 -0.189941 0.649780 0.096252 1441912613 0.729614 -0.189941 0.649780 0.096252 1441912613 0.729614 -0.189941 0.649780 0.096252 1441912613 0.729614 -0.189941 0.649780 0.096252 1441912613 0.726074 -0.200073 0.647095 0.118042 1441912613 0.726074 -0.200073 0.647095 0.118042 1441912613 0.726074 -0.200073 0.647095 0.118042 1441912613 0.726074 -0.200073 0.647095 0.118042 1441912613 0.726074 -0.200073 0.647095 0.118042 1441912613 0.726074 -0.200073 0.647095 0.118042 1441912613 0.726074 -0.200073 0.647095 0.118042 1441912613 0.722046 -0.200500 0.651062 0.120361 1441912613 0.722046 -0.200500 0.651062 0.120361 1441912613 0.722046 -0.200500 0.651062 0.120361 1441912613 0.722046 -0.200500 0.651062 0.120361 1441912613 0.722046 -0.200500 0.651062 0.120361 1441912613 0.722046 -0.200500 0.651062 0.120361 1441912613 0.722046 -0.200500 0.651062 0.120361 1441912613 0.721558 -0.200256 0.652161 0.117798 1441912613 0.721558 -0.200256 0.652161 0.117798 1441912613 0.721558 -0.200256 0.652161 0.117798 1441912613 0.721558 -0.200256 0.652161 0.117798 1441912613 0.721558 -0.200256 0.652161 0.117798 1441912613 0.721558 -0.200256 0.652161 0.117798 1441912613 0.724731 -0.193787 0.652100 0.108887 1441912613 0.724731 -0.193787 0.652100 0.108887 1441912613 0.724731 -0.193787 0.652100 0.108887 1441912613 0.724731 -0.193787 0.652100 0.108887 1441912613 0.724731 -0.193787 0.652100 0.108887 1441912613 0.724731 -0.193787 0.652100 0.108887 1441912613 0.724731 -0.193787 0.652100 0.108887 1441912613 0.730286 -0.183777 0.650696 0.097229 1441912613 0.730286 -0.183777 0.650696 0.097229 1441912613 0.730286 -0.183777 0.650696 0.097229 1441912613 0.730286 -0.183777 0.650696 0.097229 1441912613 0.730286 -0.183777 0.650696 0.097229 1441912613 0.736389 -0.174988 0.648010 0.084595 1441912613 0.736389 -0.174988 0.648010 0.084595 1441912613 0.736389 -0.174988 0.648010 0.084595 1441912613 0.736389 -0.174988 0.648010 0.084595 1441912613 0.736389 -0.174988 0.648010 0.084595 1441912613 0.736389 -0.174988 0.648010 0.084595 1441912613 0.743347 -0.164307 0.645020 0.065735 1441912613 0.743347 -0.164307 0.645020 0.065735 1441912613 0.743347 -0.164307 0.645020 0.065735 1441912613 0.743347 -0.164307 0.645020 0.065735 1441912613 0.743347 -0.164307 0.645020 0.065735 1441912613 0.743347 -0.164307 0.645020 0.065735 1441912613 0.750793 -0.149963 0.641846 0.042297 1441912613 0.750793 -0.149963 0.641846 0.042297 1441912613 0.750793 -0.149963 0.641846 0.042297 1441912613 0.750793 -0.149963 0.641846 0.042297 1441912613 0.750793 -0.149963 0.641846 0.042297 1441912613 0.750793 -0.149963 0.641846 0.042297 1441912613 0.750793 -0.149963 0.641846 0.042297 1441912613 0.756958 -0.134094 0.639160 0.020996 1441912613 0.756958 -0.134094 0.639160 0.020996 1441912613 0.756958 -0.134094 0.639160 0.020996 1441912613 0.756958 -0.134094 0.639160 0.020996 1441912613 0.756958 -0.134094 0.639160 0.020996 1441912613 0.756958 -0.134094 0.639160 0.020996 1441912613 0.761292 -0.116516 0.637756 0.006348 1441912613 0.761292 -0.116516 0.637756 0.006348 1441912613 0.761292 -0.116516 0.637756 0.006348 1441912613 0.761292 -0.116516 0.637756 0.006348 1441912613 0.761292 -0.116516 0.637756 0.006348 1441912613 0.761292 -0.116516 0.637756 0.006348 1441912613 0.761292 -0.116516 0.637756 0.006348 1441912613 0.764709 -0.102722 0.636047 0.002502 1441912613 0.764709 -0.102722 0.636047 0.002502 1441912613 0.764709 -0.102722 0.636047 0.002502 1441912613 0.764709 -0.102722 0.636047 0.002502 1441912613 0.764709 -0.102722 0.636047 0.002502 1441912613 0.764709 -0.102722 0.636047 0.002502 1441912613 0.766479 -0.098389 0.634644 0.005249 1441912613 0.766479 -0.098389 0.634644 0.005249 1441912613 0.766479 -0.098389 0.634644 0.005249 1441912613 0.766479 -0.098389 0.634644 0.005249 1441912613 0.766479 -0.098389 0.634644 0.005249 1441912613 0.766479 -0.098389 0.634644 0.005249 1441912613 0.766479 -0.098389 0.634644 0.005249 1441912613 0.766541 -0.084229 0.636536 -0.009583 1441912613 0.766541 -0.084229 0.636536 -0.009583 1441912613 0.766541 -0.084229 0.636536 -0.009583 1441912613 0.766541 -0.084229 0.636536 -0.009583 1441912613 0.766541 -0.084229 0.636536 -0.009583 1441912613 0.766541 -0.084229 0.636536 -0.009583 1441912613 0.765564 -0.064514 0.639160 -0.032837 1441912613 0.765564 -0.064514 0.639160 -0.032837 1441912613 0.765564 -0.064514 0.639160 -0.032837 1441912613 0.765564 -0.064514 0.639160 -0.032837 1441912613 0.765564 -0.064514 0.639160 -0.032837 1441912613 0.765564 -0.064514 0.639160 -0.032837 1441912614 0.763367 -0.051880 0.642212 -0.045593 1441912614 0.763367 -0.051880 0.642212 -0.045593 1441912614 0.763367 -0.051880 0.642212 -0.045593 1441912614 0.763367 -0.051880 0.642212 -0.045593 1441912614 0.763367 -0.051880 0.642212 -0.045593 1441912614 0.763367 -0.051880 0.642212 -0.045593 1441912614 0.761719 -0.052673 0.644165 -0.044128 1441912614 0.761719 -0.052673 0.644165 -0.044128 1441912614 0.761719 -0.052673 0.644165 -0.044128 1441912614 0.761719 -0.052673 0.644165 -0.044128 1441912614 0.761719 -0.052673 0.644165 -0.044128 1441912614 0.761719 -0.052673 0.644165 -0.044128 1441912614 0.761719 -0.052673 0.644165 -0.044128 1441912614 0.760010 -0.062195 0.645874 -0.035828 1441912614 0.760010 -0.062195 0.645874 -0.035828 1441912614 0.760010 -0.062195 0.645874 -0.035828 1441912614 0.760010 -0.062195 0.645874 -0.035828 1441912614 0.760010 -0.062195 0.645874 -0.035828 1441912614 0.758911 -0.072632 0.646545 -0.026367 1441912614 0.758911 -0.072632 0.646545 -0.026367 1441912614 0.758911 -0.072632 0.646545 -0.026367 1441912614 0.758911 -0.072632 0.646545 -0.026367 1441912614 0.758911 -0.072632 0.646545 -0.026367 1441912614 0.758911 -0.072632 0.646545 -0.026367 1441912614 
0.843262 -0.237183 0.463013 0.134827 1441912616 0.843262 -0.237183 0.463013 0.134827 1441912616 0.843262 -0.237183 0.463013 0.134827 1441912616 0.843262 -0.237183 0.463013 0.134827 1441912616 0.843262 -0.237183 0.463013 0.134827 1441912616 0.843262 -0.237183 0.463013 0.134827 1441912616 0.840759 -0.290466 0.449768 0.079895 1441912616 0.840759 -0.290466 0.449768 0.079895 1441912616 0.840759 -0.290466 0.449768 0.079895 1441912616 0.840759 -0.290466 0.449768 0.079895 1441912616 0.840759 -0.290466 0.449768 0.079895 1441912616 0.840759 -0.290466 0.449768 0.079895 1441912616 0.840759 -0.290466 0.449768 0.079895 1441912616 0.836121 -0.321594 0.443909 0.019470 1441912616 0.836121 -0.321594 0.443909 0.019470 1441912616 0.836121 -0.321594 0.443909 0.019470 1441912616 0.836121 -0.321594 0.443909 0.019470 1441912616 0.836121 -0.321594 0.443909 0.019470 1441912616 0.836121 -0.321594 0.443909 0.019470 1441912616 0.829102 -0.339172 0.441162 -0.053284 1441912616 0.829102 -0.339172 0.441162 -0.053284 1441912616 0.829102 -0.339172 0.441162 -0.053284 1441912616 0.829102 -0.339172 0.441162 -0.053284 1441912616 0.829102 -0.339172 0.441162 -0.053284 1441912616 0.829102 -0.339172 0.441162 -0.053284 1441912616 0.812805 -0.369995 0.429138 -0.135010 1441912616 0.812805 -0.369995 0.429138 -0.135010 1441912616 0.812805 -0.369995 0.429138 -0.135010 1441912616 0.812805 -0.369995 0.429138 -0.135010 1441912616 0.812805 -0.369995 0.429138 -0.135010 1441912616 0.812805 -0.369995 0.429138 -0.135010 1441912616 0.792908 -0.394104 0.414185 -0.210632 1441912616 0.792908 -0.394104 0.414185 -0.210632 1441912616 0.792908 -0.394104 0.414185 -0.210632 1441912616 0.792908 -0.394104 0.414185 -0.210632 1441912616 0.792908 -0.394104 0.414185 -0.210632 1441912616 0.792908 -0.394104 0.414185 -0.210632 1441912616 0.792908 -0.394104 0.414185 -0.210632 1441912616 0.769958 -0.395813 0.401733 -0.298523 1441912616 0.769958 -0.395813 0.401733 -0.298523 1441912616 0.769958 -0.395813 0.401733 -0.298523 1441912616 0.769958 -0.395813 0.401733 -0.298523 1441912616 0.769958 -0.395813 0.401733 -0.298523 1441912616 0.769958 -0.395813 0.401733 -0.298523 1441912616 0.739197 -0.399658 0.381836 -0.384766 1441912616 0.739197 -0.399658 0.381836 -0.384766 1441912616 0.739197 -0.399658 0.381836 -0.384766 1441912616 0.739197 -0.399658 0.381836 -0.384766 1441912616 0.739197 -0.399658 0.381836 -0.384766 1441912616 0.725830 -0.350464 0.349182 -0.477905 1441912616 0.725830 -0.350464 0.349182 -0.477905 1441912616 0.725830 -0.350464 0.349182 -0.477905 1441912616 0.725830 -0.350464 0.349182 -0.477905 1441912616 0.725830 -0.350464 0.349182 -0.477905 1441912616 0.725830 -0.350464 0.349182 -0.477905 1441912616 0.704834 -0.302185 0.333984 -0.548035 1441912616 0.704834 -0.302185 0.333984 -0.548035 1441912616 0.704834 -0.302185 0.333984 -0.548035 1441912616 0.704834 -0.302185 0.333984 -0.548035 1441912616 0.704834 -0.302185 0.333984 -0.548035 1441912616 0.704834 -0.302185 0.333984 -0.548035 1441912616 0.687805 -0.294067 0.355713 -0.560242 1441912616 0.687805 -0.294067 0.355713 -0.560242 1441912616 0.687805 -0.294067 0.355713 -0.560242 1441912616 0.687805 -0.294067 0.355713 -0.560242 1441912616 0.687805 -0.294067 0.355713 -0.560242 1441912616 0.687805 -0.294067 0.355713 -0.560242 1441912616 0.687805 -0.294067 0.355713 -0.560242 1441912616 0.670288 -0.339050 0.395935 -0.528137 1441912616 0.670288 -0.339050 0.395935 -0.528137 1441912616 0.670288 -0.339050 0.395935 -0.528137 1441912616 0.670288 -0.339050 0.395935 -0.528137 1441912616 0.670288 -0.339050 0.395935 -0.528137 1441912616 0.670288 -0.339050 0.395935 -0.528137 1441912616 0.686035 -0.314392 0.385559 -0.530823 1441912616 0.686035 -0.314392 0.385559 -0.530823 1441912616 0.686035 -0.314392 0.385559 -0.530823 1441912616 0.686035 -0.314392 0.385559 -0.530823 1441912616 0.686035 -0.314392 0.385559 -0.530823 1441912616 0.686035 -0.314392 0.385559 -0.530823 1441912616 0.686035 -0.314392 0.385559 -0.530823 1441912616 0.697021 -0.321350 0.396790 -0.503418 1441912616 0.697021 -0.321350 0.396790 -0.503418 1441912617 0.697021 -0.321350 0.396790 -0.503418 1441912617 0.697021 -0.321350 0.396790 -0.503418 1441912617 0.697021 -0.321350 0.396790 -0.503418 1441912617 0.697021 -0.321350 0.396790 -0.503418 1441912617 0.702026 -0.358337 0.422302 -0.447693 1441912617 0.702026 -0.358337 0.422302 -0.447693 1441912617 0.702026 -0.358337 0.422302 -0.447693 1441912617 0.702026 -0.358337 0.422302 -0.447693 1441912617 0.702026 -0.358337 0.422302 -0.447693 1441912617 0.702026 -0.358337 0.422302 -0.447693 1441912617 0.717712 -0.385437 0.436157 -0.382263 1441912617 0.717712 -0.385437 0.436157 -0.382263 1441912617 0.717712 -0.385437 0.436157 -0.382263 1441912617 0.717712 -0.385437 0.436157 -0.382263 1441912617 0.717712 -0.385437 0.436157 -0.382263 1441912617 0.717712 -0.385437 0.436157 -0.382263 1441912617 0.751221 -0.379211 0.432007 -0.324402 1441912617 0.751221 -0.379211 0.432007 -0.324402 1441912617 0.751221 -0.379211 0.432007 -0.324402 1441912617 0.751221 -0.379211 0.432007 -0.324402 1441912617 0.751221 -0.379211 0.432007 -0.324402 1441912617 0.751221 -0.379211 0.432007 -0.324402 1441912617 0.751221 -0.379211 0.432007 -0.324402 1441912617 0.785400 -0.362305 0.429382 -0.259705 1441912617 0.785400 -0.362305 0.429382 -0.259705 1441912617 0.785400 -0.362305 0.429382 -0.259705 1441912617 0.785400 -0.362305 0.429382 -0.259705 1441912617 0.785400 -0.362305 0.429382 -0.259705 1441912617 0.785400 -0.362305 0.429382 -0.259705 1441912617 0.808289 -0.343811 0.442078 -0.181580 1441912617 0.808289 -0.343811 0.442078 -0.181580 1441912617 0.808289 -0.343811 0.442078 -0.181580 1441912617 0.808289 -0.343811 0.442078 -0.181580 1441912617 0.808289 -0.343811 0.442078 -0.181580 1441912617 0.808289 -0.343811 0.442078 -0.181580 1441912617 0.821472 -0.314148 0.466064 -0.096130 1441912617 0.821472 -0.314148 0.466064 -0.096130 1441912617 0.821472 -0.314148 0.466064 -0.096130 1441912617 0.821472 -0.314148 0.466064 -0.096130 1441912617 0.821472 -0.314148 0.466064 -0.096130 1441912617 0.821472 -0.314148 0.466064 -0.096130 1441912617 0.818787 -0.238953 0.521790 -0.010498 1441912617 0.818787 -0.238953 0.521790 -0.010498 1441912617 0.818787 -0.238953 0.521790 -0.010498 1441912617 0.818787 -0.238953 0.521790 -0.010498 1441912617 0.818787 -0.238953 0.521790 -0.010498 1441912617 0.791016 -0.171509 0.581299 0.082642 1441912617 0.791016 -0.171509 0.581299 0.082642 1441912617 0.791016 -0.171509 0.581299 0.082642 1441912617 0.791016 -0.171509 0.581299 0.082642 1441912617 0.791016 -0.171509 0.581299 0.082642 1441912617 0.791016 -0.171509 0.581299 0.082642 1441912617 0.791016 -0.171509 0.581299 0.082642 1441912617 0.764404 -0.184998 0.599182 0.149414 1441912617 0.764404 -0.184998 0.599182 0.149414 1441912617 0.764404 -0.184998 0.599182 0.149414 1441912617 0.764404 -0.184998 0.599182 0.149414 1441912617 0.764404 -0.184998 0.599182 0.149414 1441912617 0.764404 -0.184998 0.599182 0.149414 1441912617 0.785034 -0.221863 0.564636 0.125183 1441912617 0.785034 -0.221863 0.564636 0.125183 1441912617 0.785034 -0.221863 0.564636 0.125183 1441912617 0.785034 -0.221863 0.564636 0.125183 1441912617 0.785034 -0.221863 0.564636 0.125183 1441912617 0.785034 -0.221863 0.564636 0.125183 1441912617 0.785034 -0.221863 0.564636 0.125183 1441912617 0.805725 -0.252686 0.529541 0.080505 1441912617 0.805725 -0.252686 0.529541 0.080505 1441912617 0.805725 -0.252686 0.529541 0.080505 1441912617 0.805725 -0.252686 0.529541 0.080505 1441912617 0.805725 -0.252686 0.529541 0.080505 1441912617 0.805725 -0.252686 0.529541 0.080505 1441912617 0.821899 -0.279175 0.495605 0.029846 1441912617 0.821899 -0.279175 0.495605 0.029846 1441912617 0.821899 -0.279175 0.495605 0.029846 1441912617 0.821899 -0.279175 0.495605 0.029846 1441912617 0.821899 -0.279175 0.495605 0.029846 1441912617 0.821899 -0.279175 0.495605 0.029846 1441912617 0.821899 -0.279175 0.495605 0.029846 1441912617 0.826233 -0.308472 0.469971 -0.035400 1441912617 0.826233 -0.308472 0.469971 -0.035400 1441912617 0.826233 -0.308472 0.469971 -0.035400 1441912617 0.826233 -0.308472 0.469971 -0.035400 1441912617 0.826233 -0.308472 0.469971 -0.035400 1441912617 0.826233 -0.308472 0.469971 -0.035400 1441912617 0.816467 -0.351440 0.446167 -0.103577 1441912617 0.816467 -0.351440 0.446167 -0.103577 1441912617 0.816467 -0.351440 0.446167 -0.103577 1441912617 0.816467 -0.351440 0.446167 -0.103577 1441912617 0.816467 -0.351440 0.446167 -0.103577 1441912617 0.816467 -0.351440 0.446167 -0.103577 1441912617 0.793762 -0.396240 0.427795 -0.172974 1441912617 0.793762 -0.396240 0.427795 -0.172974 1441912617 0.793762 -0.396240 0.427795 -0.172974 1441912617 0.793762 -0.396240 0.427795 -0.172974 1441912617 0.793762 -0.396240 0.427795 -0.172974 1441912617 0.793762 -0.396240 0.427795 -0.172974 1441912617 0.793762 -0.396240 0.427795 -0.172974 1441912617 0.768311 -0.421631 0.410278 -0.252136 1441912617 0.768311 -0.421631 0.410278 -0.252136 1441912617 0.768311 -0.421631 0.410278 -0.252136 1441912617 0.768311 -0.421631 0.410278 -0.252136 1441912617 0.768311 -0.421631 0.410278 -0.252136 1441912617 0.768311 -0.421631 0.410278 -0.252136 1441912617 0.748352 -0.412354 0.389221 -0.344116 1441912617 0.748352 -0.412354 0.389221 -0.344116 1441912617 0.748352 -0.412354 0.389221 -0.344116 1441912617 0.748352 -0.412354 0.389221 -0.344116 1441912617 0.748352 -0.412354 0.389221 -0.344116 1441912617 0.748352 -0.412354 0.389221 -0.344116 1441912617 0.727417 -0.374939 0.366638 -0.442566 1441912617 0.727417 -0.374939 0.366638 -0.442566 1441912617 0.727417 -0.374939 0.366638 -0.442566 1441912617 0.727417 -0.374939 0.366638 -0.442566 1441912618 0.727417 -0.374939 0.366638 -0.442566 1441912618 0.727417 -0.374939 0.366638 -0.442566 1441912618 0.709961 -0.320435 0.348450 -0.521362 1441912618 0.709961 -0.320435 0.348450 -0.521362 1441912618 0.709961 -0.320435 0.348450 -0.521362 1441912618 0.709961 -0.320435 0.348450 -0.521362 1441912618 0.709961 -0.320435 0.348450 -0.521362 1441912618 0.709961 -0.320435 0.348450 -0.521362 1441912618 0.709961 -0.320435 0.348450 -0.521362 1441912618 0.702698 -0.307861 0.354065 -0.534851 1441912618 0.702698 -0.307861 0.354065 -0.534851 1441912618 0.702698 -0.307861 0.354065 -0.534851 1441912618 0.702698 -0.307861 0.354065 -0.534851 1441912618 0.702698 -0.307861 0.354065 -0.534851 1441912618 0.702698 -0.307861 0.354065 -0.534851 1441912618 0.677429 -0.335144 0.386353 -0.528625 1441912618 0.677429 -0.335144 0.386353 -0.528625 1441912618 0.677429 -0.335144 0.386353 -0.528625 1441912618 0.677429 -0.335144 0.386353 -0.528625 1441912618 0.677429 -0.335144 0.386353 -0.528625 1441912618 0.677429 -0.335144 0.386353 -0.528625 1441912618 0.691223 -0.316772 0.384583 -0.523376 1441912618 0.691223 -0.316772 0.384583 -0.523376 1441912618 0.691223 -0.316772 0.384583 -0.523376 1441912618 0.691223 -0.316772 0.384583 -0.523376 1441912618 0.691223 -0.316772 0.384583 -0.523376 1441912618 0.691223 -0.316772 0.384583 -0.523376 1441912618 0.691223 -0.316772 0.384583 -0.523376 1441912618 0.703491 -0.319641 0.384338 -0.505249 1441912618 0.703491 -0.319641 0.384338 -0.505249 1441912618 0.703491 -0.319641 0.384338 -0.505249 1441912618 0.703491 -0.319641 0.384338 -0.505249 1441912618 0.703491 -0.319641 0.384338 -0.505249 1441912618 0.703491 -0.319641 0.384338 -0.505249 1441912618 0.708679 -0.346497 0.404541 -0.462646 1441912618 0.708679 -0.346497 0.404541 -0.462646 1441912618 0.708679 -0.346497 0.404541 -0.462646 1441912618 0.708679 -0.346497 0.404541 -0.462646 1441912618 0.708679 -0.346497 0.404541 -0.462646 1441912618 0.708679 -0.346497 0.404541 -0.462646 1441912618 0.731201 -0.368042 0.416687 -0.395264 1441912618 0.731201 -0.368042 0.416687 -0.395264 1441912618 0.731201 -0.368042 0.416687 -0.395264 1441912618 0.731201 -0.368042 0.416687 -0.395264 1441912618 0.731201 -0.368042 0.416687 -0.395264 1441912618 0.731201 -0.368042 0.416687 -0.395264 1441912618 0.731201 -0.368042 0.416687 -0.395264 1441912618 0.759827 -0.377502 0.419983 -0.322083 1441912618 0.759827 -0.377502 0.419983 -0.322083 1441912618 0.759827 -0.377502 0.419983 -0.322083 1441912618 0.759827 -0.377502 0.419983 -0.322083 1441912618 0.759827 -0.377502 0.419983 -0.322083 1441912618 0.759827 -0.377502 0.419983 -0.322083 1441912618 0.796082 -0.365234 0.415527 -0.245239 1441912618 0.796082 -0.365234 0.415527 -0.245239 1441912618 0.796082 -0.365234 0.415527 -0.245239 1441912618 0.796082 -0.365234 0.415527 -0.245239 1441912618 0.796082 -0.365234 0.415527 -0.245239 1441912618 0.796082 -0.365234 0.415527 -0.245239 1441912618 0.828735 -0.344666 0.412354 -0.156006 1441912618 0.828735 -0.344666 0.412354 -0.156006 1441912618 0.828735 -0.344666 0.412354 -0.156006 1441912618 0.828735 -0.344666 0.412354 -0.156006 1441912618 0.845886 -0.301392 0.434143 -0.071228 1441912618 0.845886 -0.301392 0.434143 -0.071228 1441912618 0.845886 -0.301392 0.434143 -0.071228 1441912618 0.845886 -0.301392 0.434143 -0.071228 1441912618 0.845886 -0.301392 0.434143 -0.071228 1441912618 0.845886 -0.301392 0.434143 -0.071228 1441912618 0.845886 -0.301392 0.434143 -0.071228 1441912618 0.854675 -0.250061 0.454651 0.014893 1441912618 0.854675 -0.250061 0.454651 0.014893 1441912618 0.854675 -0.250061 0.454651 0.014893 1441912618 0.854675 -0.250061 0.454651 0.014893 1441912618 0.854675 -0.250061 0.454651 0.014893 1441912618 0.854675 -0.250061 0.454651 0.014893 1441912618 0.848999 -0.218201 0.472046 0.093384 1441912618 0.848999 -0.218201 0.472046 0.093384 1441912618 0.848999 -0.218201 0.472046 0.093384 1441912618 0.848999 -0.218201 0.472046 0.093384 1441912618 0.848999 -0.218201 0.472046 0.093384 1441912618 0.848999 -0.218201 0.472046 0.093384 1441912618 0.848999 -0.218201 0.472046 0.093384 1441912618 0.843262 -0.221191 0.473633 0.124817 1441912618 0.843262 -0.221191 0.473633 0.124817 1441912618 0.843262 -0.221191 0.473633 0.124817 1441912618 0.843262 -0.221191 0.473633 0.124817 1441912618 0.843262 -0.221191 0.473633 0.124817 1441912618 0.843262 -0.221191 0.473633 0.124817 1441912618 0.845642 -0.244690 0.462524 0.105103 1441912618 0.845642 -0.244690 0.462524 0.105103 1441912618 0.845642 -0.244690 0.462524 0.105103 1441912618 0.845642 -0.244690 0.462524 0.105103 1441912618 0.845642 -0.244690 0.462524 0.105103 1441912618 0.845642 -0.244690 0.462524 0.105103 1441912618 0.846985 -0.271973 0.452332 0.063354 1441912618 0.846985 -0.271973 0.452332 0.063354 1441912618 0.846985 -0.271973 0.452332 0.063354 1441912618 0.846985 -0.271973 0.452332 0.063354 1441912618 0.846985 -0.271973 0.452332 0.063354 1441912618 0.846985 -0.271973 0.452332 0.063354 1441912618 0.843506 -0.307373 0.440369 0.006409 1441912618 0.843506 -0.307373 0.440369 0.006409 1441912618 0.843506 -0.307373 0.440369 0.006409 1441912618 0.843506 -0.307373 0.440369 0.006409 1441912618 0.843506 -0.307373 0.440369 0.006409 1441912618 0.843506 -0.307373 0.440369 0.006409 1441912618 0.843506 -0.307373 0.440369 0.006409 1441912618 0.830872 -0.354980 0.423035 -0.068176 1441912618 0.830872 -0.354980 0.423035 -0.068176 1441912618 0.830872 -0.354980 0.423035 -0.068176 1441912618 0.830872 -0.354980 0.423035 -0.068176 1441912619 0.830872 -0.354980 0.423035 -0.068176 1441912619 0.811096 -0.392212 0.410156 -0.141602 1441912619 0.811096 -0.392212 0.410156 -0.141602 1441912619 0.811096 -0.392212 0.410156 -0.141602 1441912619 0.811096 -0.392212 0.410156 -0.141602 1441912619 0.811096 -0.392212 0.410156 -0.141602 1441912619 0.811096 -0.392212 0.410156 -0.141602 1441912619 0.811096 -0.392212 0.410156 -0.141602 1441912619 0.788452 -0.414795 0.396851 -0.220764 1441912619 0.788452 -0.414795 0.396851 -0.220764 1441912619 0.788452 -0.414795 0.396851 -0.220764 1441912619 0.788452 -0.414795 0.396851 -0.220764 1441912619 0.788452 -0.414795 0.396851 -0.220764 1441912619 0.788452 -0.414795 0.396851 -0.220764 1441912619 0.767639 -0.404602 0.381348 -0.318726 1441912619 0.767639 -0.404602 0.381348 -0.318726 1441912619 0.767639 -0.404602 0.381348 -0.318726 1441912619 0.767639 -0.404602 0.381348 -0.318726 1441912619 0.767639 -0.404602 0.381348 -0.318726 1441912619 0.767639 -0.404602 0.381348 -0.318726 1441912619 0.739929 -0.386353 0.367310 -0.410217 1441912619 0.739929 -0.386353 0.367310 -0.410217 1441912619 0.739929 -0.386353 0.367310 -0.410217 1441912619 0.739929 -0.386353 0.367310 -0.410217 1441912619 0.739929 -0.386353 0.367310 -0.410217 1441912619 0.739929 -0.386353 0.367310 -0.410217 1441912619 0.739929 -0.386353 0.367310 -0.410217 1441912619 0.704651 -0.371338 0.362976 -0.483582 1441912619 0.704651 -0.371338 0.362976 -0.483582 1441912619 0.704651 -0.371338 0.362976 -0.483582 1441912619 0.704651 -0.371338 0.362976 -0.483582 1441912619 0.704651 -0.371338 0.362976 -0.483582 1441912619 0.704651 -0.371338 0.362976 -0.483582 1441912619 0.680786 -0.338135 0.362854 -0.539001 1441912619 0.680786 -0.338135 0.362854 -0.539001 1441912619 0.680786 -0.338135 0.362854 -0.539001 1441912619 0.680786 -0.338135 0.362854 -0.539001 1441912619 0.680786 -0.338135 0.362854 -0.539001 1441912619 0.680786 -0.338135 0.362854 -0.539001 1441912619 0.680786 -0.338135 0.362854 -0.539001 1441912619 0.687012 -0.343384 0.368835 -0.523499 1441912619 0.687012 -0.343384 0.368835 -0.523499 1441912619 0.687012 -0.343384 0.368835 -0.523499 1441912619 0.687012 -0.343384 0.368835 -0.523499 1441912619 0.687012 -0.343384 0.368835 -0.523499 1441912619 0.687012 -0.343384 0.368835 -0.523499 1441912619 0.688232 -0.333679 0.377380 -0.522095 1441912619 0.688232 -0.333679 0.377380 -0.522095 1441912619 0.688232 -0.333679 0.377380 -0.522095 1441912619 0.688232 -0.333679 0.377380 -0.522095 1441912619 0.688232 -0.333679 0.377380 -0.522095 1441912619 0.688232 -0.333679 0.377380 -0.522095 1441912619 0.719971 -0.280945 0.346191 -0.531799 1441912619 0.719971 -0.280945 0.346191 -0.531799 1441912619 0.719971 -0.280945 0.346191 -0.531799 1441912619 0.719971 -0.280945 0.346191 -0.531799 1441912619 0.719971 -0.280945 0.346191 -0.531799 1441912619 0.719971 -0.280945 0.346191 -0.531799 1441912619 0.718567 -0.326416 0.376587 -0.485046 1441912619 0.718567 -0.326416 0.376587 -0.485046 1441912619 0.718567 -0.326416 0.376587 -0.485046 1441912619 0.718567 -0.326416 0.376587 -0.485046 1441912619 0.718567 -0.326416 0.376587 -0.485046 1441912619 0.718567 -0.326416 0.376587 -0.485046 1441912619 0.712891 -0.392761 0.414673 -0.406921 1441912619 0.712891 -0.392761 0.414673 -0.406921 1441912619 0.712891 -0.392761 0.414673 -0.406921 1441912619 0.712891 -0.392761 0.414673 -0.406921 1441912619 0.712891 -0.392761 0.414673 -0.406921 1441912619 0.712891 -0.392761 0.414673 -0.406921 1441912619 0.743835 -0.392578 0.418457 -0.342712 1441912619 0.743835 -0.392578 0.418457 -0.342712 1441912619 0.743835 -0.392578 0.418457 -0.342712 1441912619 0.743835 -0.392578 0.418457 -0.342712 1441912619 0.743835 -0.392578 0.418457 -0.342712 1441912619 0.743835 -0.392578 0.418457 -0.342712 1441912619 0.792480 -0.341248 0.415283 -0.288086 1441912619 0.792480 -0.341248 0.415283 -0.288086 1441912619 0.792480 -0.341248 0.415283 -0.288086 1441912619 0.792480 -0.341248 0.415283 -0.288086 1441912619 0.792480 -0.341248 0.415283 -0.288086 1441912619 0.833252 -0.293457 0.421387 -0.204895 1441912619 0.833252 -0.293457 0.421387 -0.204895 1441912619 0.833252 -0.293457 0.421387 -0.204895 1441912619 0.833252 -0.293457 0.421387 -0.204895 1441912619 0.833252 -0.293457 0.421387 -0.204895 1441912619 0.833252 -0.293457 0.421387 -0.204895 1441912619 0.833252 -0.293457 0.421387 -0.204895 1441912619 0.837769 -0.308838 0.441101 -0.090637 1441912619 0.837769 -0.308838 0.441101 -0.090637 1441912619 0.837769 -0.308838 0.441101 -0.090637 1441912619 0.837769 -0.308838 0.441101 -0.090637 1441912619 0.837769 -0.308838 0.441101 -0.090637 1441912619 0.837769 -0.308838 0.441101 -0.090637 1441912619 0.830872 -0.348633 0.432678 0.027893 1441912619 0.830872 -0.348633 0.432678 0.027893 1441912619 0.830872 -0.348633 0.432678 0.027893 1441912619 0.830872 -0.348633 0.432678 0.027893 1441912619 0.830872 -0.348633 0.432678 0.027893 1441912619 0.830872 -0.348633 0.432678 0.027893 1441912619 0.840759 -0.332825 0.418213 0.086121 1441912619 0.840759 -0.332825 0.418213 0.086121 1441912619 0.840759 -0.332825 0.418213 0.086121 1441912619 0.840759 -0.332825 0.418213 0.086121 1441912619 0.840759 -0.332825 0.418213 0.086121 1441912619 0.840759 -0.332825 0.418213 0.086121 1441912619 0.840759 -0.332825 0.418213 0.086121 1441912619 0.859070 -0.289063 0.408020 0.109131 1441912619 0.859070 -0.289063 0.408020 0.109131 1441912619 0.859070 -0.289063 0.408020 0.109131 1441912619 0.859070 -0.289063 0.408020 0.109131 1441912619 0.859070 -0.289063 0.408020 0.109131 1441912620 0.859070 -0.289063 0.408020 0.109131 1441912620 0.852722 -0.311584 0.401367 0.121033 1441912620 0.852722 -0.311584 0.401367 0.121033 1441912620 0.852722 -0.311584 0.401367 0.121033 1441912620 0.852722 -0.311584 0.401367 0.121033 1441912620 0.852722 -0.311584 0.401367 0.121033 1441912620 0.852722 -0.311584 0.401367 0.121033 1441912620 0.844910 -0.344482 0.394958 0.106689 1441912620 0.844910 -0.344482 0.394958 0.106689 1441912620 0.844910 -0.344482 0.394958 0.106689 1441912620 0.844910 -0.344482 0.394958 0.106689 1441912620 0.844910 -0.344482 0.394958 0.106689 1441912620 0.844910 -0.344482 0.394958 0.106689 1441912620 0.839661 -0.360107 0.397766 0.083557 1441912620 0.839661 -0.360107 0.397766 0.083557 1441912620 0.839661 -0.360107 0.397766 0.083557 1441912620 0.839661 -0.360107 0.397766 0.083557 1441912620 0.839661 -0.360107 0.397766 0.083557 1441912620 0.839661 -0.360107 0.397766 0.083557 1441912620 0.839661 -0.360107 0.397766 0.083557 1441912620 0.836121 -0.367371 0.405396 0.039551 1441912620 0.836121 -0.367371 0.405396 0.039551 1441912620 0.836121 -0.367371 0.405396 0.039551 1441912620 0.836121 -0.367371 0.405396 0.039551 1441912620 0.836121 -0.367371 0.405396 0.039551 1441912620 0.836121 -0.367371 0.405396 0.039551 1441912620 0.825256 -0.391357 0.406921 -0.015137 1441912620 0.825256 -0.391357 0.406921 -0.015137 1441912620 0.825256 -0.391357 0.406921 -0.015137 1441912620 0.825256 -0.391357 0.406921 -0.015137 1441912620 0.825256 -0.391357 0.406921 -0.015137 1441912620 0.803894 -0.426086 0.405884 -0.086548 1441912620 0.803894 -0.426086 0.405884 -0.086548 1441912620 0.803894 -0.426086 0.405884 -0.086548 1441912620 0.803894 -0.426086 0.405884 -0.086548 1441912620 0.803894 -0.426086 0.405884 -0.086548 1441912620 0.803894 -0.426086 0.405884 -0.086548 1441912620 0.778687 -0.449890 0.397766 -0.181580 1441912620 0.778687 -0.449890 0.397766 -0.181580 1441912620 0.778687 -0.449890 0.397766 -0.181580 1441912620 0.778687 -0.449890 0.397766 -0.181580 1441912620 0.778687 -0.449890 0.397766 -0.181580 1441912620 0.778687 -0.449890 0.397766 -0.181580 1441912620 0.752625 -0.458374 0.383667 -0.276062 1441912620 0.752625 -0.458374 0.383667 -0.276062 1441912620 0.752625 -0.458374 0.383667 -0.276062 1441912620 0.752625 -0.458374 0.383667 -0.276062 1441912620 0.752625 -0.458374 0.383667 -0.276062 1441912620 0.752625 -0.458374 0.383667 -0.276062 1441912620 0.752625 -0.458374 0.383667 -0.276062 1441912620 0.731140 -0.436157 0.369751 -0.372131 1441912620 0.731140 -0.436157 0.369751 -0.372131 1441912620 0.731140 -0.436157 0.369751 -0.372131 1441912620 0.731140 -0.436157 0.369751 -0.372131 1441912620 0.731140 -0.436157 0.369751 -0.372131 1441912620 0.731140 -0.436157 0.369751 -0.372131 1441912620 0.707520 -0.397461 0.356384 -0.463074 1441912620 0.707520 -0.397461 0.356384 -0.463074 1441912620 0.707520 -0.397461 0.356384 -0.463074 1441912620 0.707520 -0.397461 0.356384 -0.463074 1441912620 0.707520 -0.397461 0.356384 -0.463074 1441912620 0.707520 -0.397461 0.356384 -0.463074 1441912620 0.679504 -0.354553 0.346802 -0.540649 1441912620 0.679504 -0.354553 0.346802 -0.540649 1441912620 0.679504 -0.354553 0.346802 -0.540649 1441912620 0.679504 -0.354553 0.346802 -0.540649 1441912620 0.679504 -0.354553 0.346802 -0.540649 1441912620 0.681946 -0.328796 0.340271 -0.557739 1441912620 0.681946 -0.328796 0.340271 -0.557739 1441912620 0.681946 -0.328796 0.340271 -0.557739 1441912620 0.681946 -0.328796 0.340271 -0.557739 1441912620 0.681946 -0.328796 0.340271 -0.557739 1441912620 0.681946 -0.328796 0.340271 -0.557739 1441912620 0.681946 -0.328796 0.340271 -0.557739 1441912620 0.667358 -0.353088 0.367126 -0.543335 1441912620 0.667358 -0.353088 0.367126 -0.543335 1441912620 0.667358 -0.353088 0.367126 -0.543335 1441912620 0.667358 -0.353088 0.367126 -0.543335 1441912620 0.667358 -0.353088 0.367126 -0.543335 1441912620 0.667358 -0.353088 0.367126 -0.543335 1441912620 0.706421 -0.306824 0.329956 -0.545837 1441912620 0.706421 -0.306824 0.329956 -0.545837 1441912620 0.706421 -0.306824 0.329956 -0.545837 1441912620 0.706421 -0.306824 0.329956 -0.545837 1441912620 0.706421 -0.306824 0.329956 -0.545837 1441912620 0.706421 -0.306824 0.329956 -0.545837 1441912620 0.706421 -0.306824 0.329956 -0.545837 1441912620 0.710083 -0.324829 0.343750 -0.521606 1441912620 0.710083 -0.324829 0.343750 -0.521606 1441912620 0.710083 -0.324829 0.343750 -0.521606 1441912620 0.710083 -0.324829 0.343750 -0.521606 1441912620 0.710083 -0.324829 0.343750 -0.521606 1441912620 0.710083 -0.324829 0.343750 -0.521606 1441912620 0.704712 -0.386108 0.371948 -0.464722 1441912620 0.704712 -0.386108 0.371948 -0.464722 1441912620 0.704712 -0.386108 0.371948 -0.464722 1441912620 0.704712 -0.386108 0.371948 -0.464722 1441912620 0.704712 -0.386108 0.371948 -0.464722 1441912620 0.704712 -0.386108 0.371948 -0.464722 1441912620 0.725037 -0.412170 0.374451 -0.405273 1441912620 0.725037 -0.412170 0.374451 -0.405273 1441912620 0.725037 -0.412170 0.374451 -0.405273 1441912620 0.725037 -0.412170 0.374451 -0.405273 1441912620 0.725037 -0.412170 0.374451 -0.405273 1441912620 0.725037 -0.412170 0.374451 -0.405273 1441912620 0.725037 -0.412170 0.374451 -0.405273 1441912620 0.771484 -0.392151 0.353088 -0.355408 1441912620 0.771484 -0.392151 0.353088 -0.355408 1441912620 0.771484 -0.392151 0.353088 -0.355408 1441912620 0.771484 -0.392151 0.353088 -0.355408 1441912620 0.771484 -0.392151 0.353088 -0.355408 1441912620 0.771484 -0.392151 0.353088 -0.355408 1441912620 0.771484 -0.392151 0.353088 -0.355408 1441912620 0.820740 -0.342896 0.341553 -0.303467 1441912621 0.820740 -0.342896 0.341553 -0.303467 1441912621 0.820740 -0.342896 0.341553 -0.303467 1441912621 0.820740 -0.342896 0.341553 -0.303467 1441912621 0.820740 -0.342896 0.341553 -0.303467 1441912621 0.820740 -0.342896 0.341553 -0.303467 1441912621 0.846863 -0.339539 0.350403 -0.211426 1441912621 0.846863 -0.339539 0.350403 -0.211426 1441912621 0.846863 -0.339539 0.350403 -0.211426 1441912621 0.846863 -0.339539 0.350403 -0.211426 1441912621 0.846863 -0.339539 0.350403 -0.211426 1441912621 0.851440 -0.367249 0.360291 -0.101746 1441912621 0.851440 -0.367249 0.360291 -0.101746 1441912621 0.851440 -0.367249 0.360291 -0.101746 1441912621 0.851440 -0.367249 0.360291 -0.101746 1441912621 0.851440 -0.367249 0.360291 -0.101746 1441912621 0.851440 -0.367249 0.360291 -0.101746 1441912621 0.851440 -0.367249 0.360291 -0.101746 1441912621 0.848572 -0.371460 0.376648 -0.007080 1441912621 0.848572 -0.371460 0.376648 -0.007080 1441912621 0.848572 -0.371460 0.376648 -0.007080 1441912621 0.848572 -0.371460 0.376648 -0.007080 1441912621 0.848572 -0.371460 0.376648 -0.007080 1441912621 0.848572 -0.371460 0.376648 -0.007080 1441912621 0.848572 -0.371460 0.376648 -0.007080 1441912621 0.864624 -0.306213 0.396240 0.039978 1441912621 0.864624 -0.306213 0.396240 0.039978 1441912621 0.864624 -0.306213 0.396240 0.039978 1441912621 0.864624 -0.306213 0.396240 0.039978 1441912621 0.864624 -0.306213 0.396240 0.039978 1441912621 0.864624 -0.306213 0.396240 0.039978 1441912621 0.859131 -0.271973 0.427856 0.068787 1441912621 0.859131 -0.271973 0.427856 0.068787 1441912621 0.859131 -0.271973 0.427856 0.068787 1441912621 0.859131 -0.271973 0.427856 0.068787 1441912621 0.859131 -0.271973 0.427856 0.068787 1441912621 0.859131 -0.271973 0.427856 0.068787 1441912621 0.835632 -0.308044 0.445496 0.091309 1441912621 0.835632 -0.308044 0.445496 0.091309 1441912621 0.835632 -0.308044 0.445496 0.091309 1441912621 0.835632 -0.308044 0.445496 0.091309 1441912621 0.835632 -0.308044 0.445496 0.091309 1441912621 0.835632 -0.308044 0.445496 0.091309 1441912621 0.835632 -0.308044 0.445496 0.091309 1441912621 0.829041 -0.326721 0.448059 0.071777 1441912621 0.829041 -0.326721 0.448059 0.071777 1441912621 0.829041 -0.326721 0.448059 0.071777 1441912621 0.829041 -0.326721 0.448059 0.071777 1441912621 0.829041 -0.326721 0.448059 0.071777 1441912621 0.829041 -0.326721 0.448059 0.071777 1441912621 0.829041 -0.326721 0.448059 0.071777 1441912621 0.831726 -0.328613 0.446228 0.033569 1441912621 0.831726 -0.328613 0.446228 0.033569 1441912621 0.831726 -0.328613 0.446228 0.033569 1441912621 0.831726 -0.328613 0.446228 0.033569 1441912621 0.831726 -0.328613 0.446228 0.033569 1441912621 0.831726 -0.328613 0.446228 0.033569 1441912621 0.828796 -0.350525 0.436035 -0.004822 1441912621 0.828796 -0.350525 0.436035 -0.004822 1441912621 0.828796 -0.350525 0.436035 -0.004822 1441912621 0.828796 -0.350525 0.436035 -0.004822 1441912621 0.828796 -0.350525 0.436035 -0.004822 1441912621 0.828796 -0.350525 0.436035 -0.004822 1441912621 0.816406 -0.390808 0.422546 -0.046875 1441912621 
0.748169 -0.026123 0.661743 -0.039063 1441912638 0.748169 -0.026123 0.661743 -0.039063 1441912638 0.748169 -0.026123 0.661743 -0.039063 1441912638 0.748169 -0.026123 0.661743 -0.039063 1441912638 0.748718 -0.028870 0.661133 -0.036682 1441912638 0.748718 -0.028870 0.661133 -0.036682 1441912638 0.748718 -0.028870 0.661133 -0.036682 1441912638 0.748718 -0.028870 0.661133 -0.036682 1441912638 0.748718 -0.028870 0.661133 -0.036682 1441912638 0.748718 -0.028870 0.661133 -0.036682 1441912638 0.750244 -0.033752 0.659363 -0.033691 1441912638 0.750244 -0.033752 0.659363 -0.033691 1441912638 0.750244 -0.033752 0.659363 -0.033691 1441912638 0.750244 -0.033752 0.659363 -0.033691 1441912638 0.750244 -0.033752 0.659363 -0.033691 1441912638 0.750244 -0.033752 0.659363 -0.033691 1441912638 0.750244 -0.033752 0.659363 -0.033691 1441912638 0.751953 -0.041565 0.657288 -0.027710 1441912638 0.751953 -0.041565 0.657288 -0.027710 1441912638 0.751953 -0.041565 0.657288 -0.027710 1441912638 0.751953 -0.041565 0.657288 -0.027710 1441912638 0.751953 -0.041565 0.657288 -0.027710 1441912638 0.751953 -0.041565 0.657288 -0.027710 1441912638 0.753784 -0.052246 0.654602 -0.020630 1441912638 0.753784 -0.052246 0.654602 -0.020630 1441912638 0.753784 -0.052246 0.654602 -0.020630 1441912638 0.753784 -0.052246 0.654602 -0.020630 1441912638 0.753784 -0.052246 0.654602 -0.020630 1441912638 0.753784 -0.052246 0.654602 -0.020630 1441912638 0.754333 -0.065491 0.653076 -0.012695 1441912638 0.754333 -0.065491 0.653076 -0.012695 1441912638 0.754333 -0.065491 0.653076 -0.012695 1441912638 0.754333 -0.065491 0.653076 -0.012695 1441912638 0.754333 -0.065491 0.653076 -0.012695 1441912638 0.754333 -0.065491 0.653076 -0.012695 1441912638 0.754333 -0.065491 0.653076 -0.012695 1441912638 0.752686 -0.079956 0.653442 -0.003845 1441912638 0.752686 -0.079956 0.653442 -0.003845 1441912638 0.752686 -0.079956 0.653442 -0.003845 1441912638 0.752686 -0.079956 0.653442 -0.003845 1441912638 0.752686 -0.079956 0.653442 -0.003845 1441912638 0.752686 -0.079956 0.653442 -0.003845 1441912638 0.748657 -0.094360 0.656128 0.005615 1441912638 0.748657 -0.094360 0.656128 0.005615 1441912638 0.748657 -0.094360 0.656128 0.005615 1441912638 0.748657 -0.094360 0.656128 0.005615 1441912638 0.748657 -0.094360 0.656128 0.005615 1441912638 0.748657 -0.094360 0.656128 0.005615 1441912638 0.744934 -0.107178 0.658203 0.017395 1441912638 0.744934 -0.107178 0.658203 0.017395 1441912638 0.744934 -0.107178 0.658203 0.017395 1441912638 0.744934 -0.107178 0.658203 0.017395 1441912638 0.744934 -0.107178 0.658203 0.017395 1441912638 0.744934 -0.107178 0.658203 0.017395 1441912638 0.744934 -0.107178 0.658203 0.017395 1441912638 0.741516 -0.119995 0.659241 0.031616 1441912638 0.741516 -0.119995 0.659241 0.031616 1441912638 0.741516 -0.119995 0.659241 0.031616 1441912638 0.741516 -0.119995 0.659241 0.031616 1441912638 0.741516 -0.119995 0.659241 0.031616 1441912638 0.741516 -0.119995 0.659241 0.031616 1441912638 0.736389 -0.136780 0.660339 0.053955 1441912639 0.736389 -0.136780 0.660339 0.053955 1441912639 0.736389 -0.136780 0.660339 0.053955 1441912639 0.736389 -0.136780 0.660339 0.053955 1441912639 0.736389 -0.136780 0.660339 0.053955 1441912639 0.736389 -0.136780 0.660339 0.053955 1441912639 0.733154 -0.147339 0.659546 0.075684 1441912639 0.733154 -0.147339 0.659546 0.075684 1441912639 0.733154 -0.147339 0.659546 0.075684 1441912639 0.733154 -0.147339 0.659546 0.075684 1441912639 0.733154 -0.147339 0.659546 0.075684 1441912639 0.733154 -0.147339 0.659546 0.075684 1441912639 0.733154 -0.147339 0.659546 0.075684 1441912639 0.732239 -0.143738 0.660828 0.079712 1441912639 0.732239 -0.143738 0.660828 0.079712 1441912639 0.732239 -0.143738 0.660828 0.079712 1441912639 0.732239 -0.143738 0.660828 0.079712 1441912639 0.732239 -0.143738 0.660828 0.079712 1441912639 0.732239 -0.143738 0.660828 0.079712 1441912639 0.732117 -0.144287 0.660828 0.080078 1441912639 0.732117 -0.144287 0.660828 0.080078 1441912639 0.732117 -0.144287 0.660828 0.080078 1441912639 0.732117 -0.144287 0.660828 0.080078 1441912639 0.732117 -0.144287 0.660828 0.080078 1441912639 0.732117 -0.144287 0.660828 0.080078 1441912639 0.732117 -0.144287 0.660828 0.080078 1441912639 0.735718 -0.144592 0.657166 0.076538 1441912639 0.735718 -0.144592 0.657166 0.076538 1441912639 0.735718 -0.144592 0.657166 0.076538 1441912639 0.735718 -0.144592 0.657166 0.076538 1441912639 0.735718 -0.144592 0.657166 0.076538 1441912639 0.735718 -0.144592 0.657166 0.076538 1441912639 0.742004 -0.132568 0.653687 0.066528 1441912639 0.742004 -0.132568 0.653687 0.066528 1441912639 0.742004 -0.132568 0.653687 0.066528 1441912639 0.742004 -0.132568 0.653687 0.066528 1441912639 0.742004 -0.132568 0.653687 0.066528 1441912639 0.742004 -0.132568 0.653687 0.066528 1441912639 0.748840 -0.116821 0.649902 0.055969 1441912639 0.748840 -0.116821 0.649902 0.055969 1441912639 0.748840 -0.116821 0.649902 0.055969 1441912639 0.748840 -0.116821 0.649902 0.055969 1441912639 0.748840 -0.116821 0.649902 0.055969 1441912639 0.748840 -0.116821 0.649902 0.055969 1441912639 0.754272 -0.102905 0.646790 0.045715 1441912639 0.754272 -0.102905 0.646790 0.045715 1441912639 0.754272 -0.102905 0.646790 0.045715 1441912639 0.754272 -0.102905 0.646790 0.045715 1441912639 0.754272 -0.102905 0.646790 0.045715 1441912639 0.754272 -0.102905 0.646790 0.045715 1441912639 0.758057 -0.088135 0.645386 0.031921 1441912639 0.758057 -0.088135 0.645386 0.031921 1441912639 0.758057 -0.088135 0.645386 0.031921 1441912639 0.758057 -0.088135 0.645386 0.031921 1441912639 0.758057 -0.088135 0.645386 0.031921 1441912639 0.758057 -0.088135 0.645386 0.031921 1441912639 0.762207 -0.072144 0.643066 0.016907 1441912639 0.762207 -0.072144 0.643066 0.016907 1441912639 0.762207 -0.072144 0.643066 0.016907 1441912639 0.762207 -0.072144 0.643066 0.016907 1441912639 0.762207 -0.072144 0.643066 0.016907 1441912639 0.762207 -0.072144 0.643066 0.016907 1441912639 0.762207 -0.072144 0.643066 0.016907 1441912639 0.765625 -0.057068 0.640686 0.006042 1441912639 0.765625 -0.057068 0.640686 0.006042 1441912639 0.765625 -0.057068 0.640686 0.006042 1441912639 0.765625 -0.057068 0.640686 0.006042 1441912639 0.765625 -0.057068 0.640686 0.006042 1441912639 0.765625 -0.057068 0.640686 0.006042 1441912639 0.767761 -0.041992 0.639282 -0.006714 1441912639 0.767761 -0.041992 0.639282 -0.006714 1441912639 0.767761 -0.041992 0.639282 -0.006714 1441912639 0.767761 -0.041992 0.639282 -0.006714 1441912639 0.767761 -0.041992 0.639282 -0.006714 1441912639 0.767761 -0.041992 0.639282 -0.006714 1441912639 0.767761 -0.041992 0.639282 -0.006714 1441912639 0.767273 -0.027893 0.640137 -0.025574 1441912639 0.767273 -0.027893 0.640137 -0.025574 1441912639 0.767273 -0.027893 0.640137 -0.025574 1441912639 0.767273 -0.027893 0.640137 -0.025574 1441912639 0.767273 -0.027893 0.640137 -0.025574 1441912639 0.767273 -0.027893 0.640137 -0.025574 1441912639 0.764404 -0.021301 0.643127 -0.038574 1441912639 0.764404 -0.021301 0.643127 -0.038574 1441912639 0.764404 -0.021301 0.643127 -0.038574 1441912639 0.764404 -0.021301 0.643127 -0.038574 1441912639 0.764404 -0.021301 0.643127 -0.038574 1441912639 0.764404 -0.021301 0.643127 -0.038574 1441912639 0.760498 -0.023682 0.647522 -0.041321 1441912639 0.760498 -0.023682 0.647522 -0.041321 1441912639 0.760498 -0.023682 0.647522 -0.041321 1441912639 0.760498 -0.023682 0.647522 -0.041321 1441912639 0.760498 -0.023682 0.647522 -0.041321 1441912639 0.760498 -0.023682 0.647522 -0.041321 1441912639 0.758667 -0.028870 0.649597 -0.039246 1441912639 0.758667 -0.028870 0.649597 -0.039246 1441912639 0.758667 -0.028870 0.649597 -0.039246 1441912639 0.758667 -0.028870 0.649597 -0.039246 1441912639 0.758667 -0.028870 0.649597 -0.039246 1441912639 0.758667 -0.028870 0.649597 -0.039246 1441912639 0.757813 -0.037598 0.650391 -0.033875 1441912639 0.757813 -0.037598 0.650391 -0.033875 1441912639 0.757813 -0.037598 0.650391 -0.033875 1441912639 0.757813 -0.037598 0.650391 -0.033875 1441912639 0.757813 -0.037598 0.650391 -0.033875 1441912639 0.757813 -0.037598 0.650391 -0.033875 1441912639 0.757813 -0.037598 0.650391 -0.033875 1441912639 0.756409 -0.051086 0.651611 -0.023682 1441912639 0.756409 -0.051086 0.651611 -0.023682 1441912639 0.756409 -0.051086 0.651611 -0.023682 1441912639 0.756409 -0.051086 0.651611 -0.023682 1441912639 0.756409 -0.051086 0.651611 -0.023682 1441912639 0.756409 -0.051086 0.651611 -0.023682 1441912639 0.754395 -0.065430 0.653015 -0.009277 1441912639 0.754395 -0.065430 0.653015 -0.009277 1441912640 0.754395 -0.065430 0.653015 -0.009277 1441912640 0.754395 -0.065430 0.653015 -0.009277 1441912640 0.754395 -0.065430 0.653015 -0.009277 1441912640 0.754395 -0.065430 0.653015 -0.009277 1441912640 0.751587 -0.078552 0.654846 0.004150 1441912640 0.751587 -0.078552 0.654846 0.004150 1441912640 0.751587 -0.078552 0.654846 0.004150 1441912640 0.751587 -0.078552 0.654846 0.004150 1441912640 0.751587 -0.078552 0.654846 0.004150 1441912640 0.751587 -0.078552 0.654846 0.004150 1441912640 0.751587 -0.078552 0.654846 0.004150 1441912640 0.747314 -0.090637 0.658081 0.015076 1441912640 0.747314 -0.090637 0.658081 0.015076 1441912640 0.747314 -0.090637 0.658081 0.015076 1441912640 0.747314 -0.090637 0.658081 0.015076 1441912640 0.747314 -0.090637 0.658081 0.015076 1441912640 0.747314 -0.090637 0.658081 0.015076 1441912640 0.743042 -0.105530 0.660156 0.030396 1441912640 0.743042 -0.105530 0.660156 0.030396 1441912640 0.743042 -0.105530 0.660156 0.030396 1441912640 0.743042 -0.105530 0.660156 0.030396 1441912640 0.743042 -0.105530 0.660156 0.030396 1441912640 0.743042 -0.105530 0.660156 0.030396 1441912640 0.738953 -0.124939 0.659485 0.057556 1441912640 0.738953 -0.124939 0.659485 0.057556 1441912640 0.738953 -0.124939 0.659485 0.057556 1441912640 0.738953 -0.124939 0.659485 0.057556 1441912640 0.738953 -0.124939 0.659485 0.057556 1441912640 0.738953 -0.124939 0.659485 0.057556 1441912640 0.738953 -0.124939 0.659485 0.057556 1441912640 0.738708 -0.137085 0.654480 0.084045 1441912640 0.738708 -0.137085 0.654480 0.084045 1441912640 0.738708 -0.137085 0.654480 0.084045 1441912640 0.738708 -0.137085 0.654480 0.084045 1441912640 0.738708 -0.137085 0.654480 0.084045 1441912640 0.738708 -0.137085 0.654480 0.084045 1441912640 0.738586 -0.136597 0.653442 0.093445 1441912640 0.738586 -0.136597 0.653442 0.093445 1441912640 0.738586 -0.136597 0.653442 0.093445 1441912640 0.738586 -0.136597 0.653442 0.093445 1441912640 0.738586 -0.136597 0.653442 0.093445 1441912640 0.738586 -0.136597 0.653442 0.093445 1441912640 0.737549 -0.137329 0.654236 0.095459 1441912640 0.737549 -0.137329 0.654236 0.095459 1441912640 0.737549 -0.137329 0.654236 0.095459 1441912640 0.737549 -0.137329 0.654236 0.095459 1441912640 0.737549 -0.137329 0.654236 0.095459 1441912640 0.737549 -0.137329 0.654236 0.095459 1441912640 0.737549 -0.137329 0.654236 0.095459 1441912640 0.737854 -0.139343 0.653198 0.096924 1441912640 0.737854 -0.139343 0.653198 0.096924 1441912640 0.737854 -0.139343 0.653198 0.096924 1441912640 0.737854 -0.139343 0.653198 0.096924 1441912640 0.737854 -0.139343 0.653198 0.096924 1441912640 0.737854 -0.139343 0.653198 0.096924 1441912640 0.741638 -0.134155 0.650574 0.093140 1441912640 0.741638 -0.134155 0.650574 0.093140 1441912640 0.741638 -0.134155 0.650574 0.093140 1441912640 0.741638 -0.134155 0.650574 0.093140 1441912640 0.741638 -0.134155 0.650574 0.093140 1441912640 0.741638 -0.134155 0.650574 0.093140 1441912640 0.741638 -0.134155 0.650574 0.093140 1441912640 0.746765 -0.120972 0.648804 0.081909 1441912640 0.746765 -0.120972 0.648804 0.081909 1441912640 0.746765 -0.120972 0.648804 0.081909 1441912640 0.746765 -0.120972 0.648804 0.081909 1441912640 0.746765 -0.120972 0.648804 0.081909 1441912640 0.746765 -0.120972 0.648804 0.081909 1441912640 0.752380 -0.110107 0.645752 0.068481 1441912640 0.752380 -0.110107 0.645752 0.068481 1441912640 0.752380 -0.110107 0.645752 0.068481 1441912640 0.752380 -0.110107 0.645752 0.068481 1441912640 0.752380 -0.110107 0.645752 0.068481 1441912640 0.752380 -0.110107 0.645752 0.068481 1441912640 0.756653 -0.097351 0.644470 0.050476 1441912640 0.756653 -0.097351 0.644470 0.050476 1441912640 0.756653 -0.097351 0.644470 0.050476 1441912640 0.756653 -0.097351 0.644470 0.050476 1441912640 0.756653 -0.097351 0.644470 0.050476 1441912640 0.756653 -0.097351 0.644470 0.050476 1441912640 0.756653 -0.097351 0.644470 0.050476 1441912640 0.760559 -0.080200 0.643616 0.027588 1441912640 0.760559 -0.080200 0.643616 0.027588 1441912640 0.760559 -0.080200 0.643616 0.027588 1441912640 0.760559 -0.080200 0.643616 0.027588 1441912640 0.760559 -0.080200 0.643616 0.027588 1441912640 0.760559 -0.080200 0.643616 0.027588 1441912640 0.763428 -0.064636 0.642456 0.011230 1441912640 0.763428 -0.064636 0.642456 0.011230 1441912640 0.763428 -0.064636 0.642456 0.011230 1441912640 0.763428 -0.064636 0.642456 0.011230 1441912640 0.763428 -0.064636 0.642456 0.011230 1441912640 0.763428 -0.064636 0.642456 0.011230 1441912640 0.766357 -0.050415 0.640320 -0.000916 1441912640 0.766357 -0.050415 0.640320 -0.000916 1441912640 0.766357 -0.050415 0.640320 -0.000916 1441912640 0.766357 -0.050415 0.640320 -0.000916 1441912640 0.766357 -0.050415 0.640320 -0.000916 1441912640 0.766357 -0.050415 0.640320 -0.000916 1441912640 0.769287 -0.034241 0.637756 -0.016174 1441912640 0.769287 -0.034241 0.637756 -0.016174 1441912640 0.769287 -0.034241 0.637756 -0.016174 1441912640 0.769287 -0.034241 0.637756 -0.016174 1441912640 0.769287 -0.034241 0.637756 -0.016174 1441912640 0.769287 -0.034241 0.637756 -0.016174 1441912640 0.769836 -0.018738 0.637024 -0.033508 1441912640 0.769836 -0.018738 0.637024 -0.033508 1441912640 0.769836 -0.018738 0.637024 -0.033508 1441912640 0.769836 -0.018738 0.637024 -0.033508 1441912640 0.769836 -0.018738 0.637024 -0.033508 1441912640 0.769836 -0.018738 0.637024 -0.033508 1441912640 0.767212 -0.014038 0.639832 -0.041626 1441912640 0.767212 -0.014038 0.639832 -0.041626 1441912640 0.767212 -0.014038 0.639832 -0.041626 1441912641 0.767212 -0.014038 0.639832 -0.041626 1441912641 0.767212 -0.014038 0.639832 -0.041626 1441912641 0.767212 -0.014038 0.639832 -0.041626 1441912641 0.763916 -0.019409 0.643799 -0.039124 1441912641 0.763916 -0.019409 0.643799 -0.039124 1441912641 0.763916 -0.019409 0.643799 -0.039124 1441912641 0.763916 -0.019409 0.643799 -0.039124 1441912641 0.763916 -0.019409 0.643799 -0.039124 1441912641 0.763916 -0.019409 0.643799 -0.039124 1441912641 0.763000 -0.027588 0.644836 -0.033264 1441912641 0.763000 -0.027588 0.644836 -0.033264 1441912641 0.763000 -0.027588 0.644836 -0.033264 1441912641 0.763000 -0.027588 0.644836 -0.033264 1441912641 0.763000 -0.027588 0.644836 -0.033264 1441912641 0.763000 -0.027588 0.644836 -0.033264 1441912641 0.763000 -0.027588 0.644836 -0.033264 1441912641 0.762207 -0.036743 0.645691 -0.025757 1441912641 0.762207 -0.036743 0.645691 -0.025757 1441912641 0.762207 -0.036743 0.645691 -0.025757 1441912641 0.762207 -0.036743 0.645691 -0.025757 1441912641 0.762207 -0.036743 0.645691 -0.025757 1441912641 0.762207 -0.036743 0.645691 -0.025757 1441912641 0.760742 -0.043945 0.647217 -0.017822 1441912641 0.760742 -0.043945 0.647217 -0.017822 1441912641 0.760742 -0.043945 0.647217 -0.017822 1441912641 0.760742 -0.043945 0.647217 -0.017822 1441912641 0.760742 -0.043945 0.647217 -0.017822 1441912641 0.760742 -0.043945 0.647217 -0.017822 1441912641 0.760742 -0.043945 0.647217 -0.017822 1441912641 0.758606 -0.055420 0.649109 -0.004639 1441912641 0.758606 -0.055420 0.649109 -0.004639 1441912641 0.758606 -0.055420 0.649109 -0.004639 1441912641 0.758606 -0.055420 0.649109 -0.004639 1441912641 0.758606 -0.055420 0.649109 -0.004639 1441912641 0.758606 -0.055420 0.649109 -0.004639 1441912641 0.753113 -0.068848 0.654053 0.014282 1441912641 0.753113 -0.068848 0.654053 0.014282 1441912641 0.753113 -0.068848 0.654053 0.014282 1441912641 0.753113 -0.068848 0.654053 0.014282 1441912641 0.753113 -0.068848 0.654053 0.014282 1441912641 0.753113 -0.068848 0.654053 0.014282 1441912641 0.744507 -0.080322 0.661682 0.036743 1441912641 0.744507 -0.080322 0.661682 0.036743 1441912641 0.744507 -0.080322 0.661682 0.036743 1441912641 0.744507 -0.080322 0.661682 0.036743 1441912641 0.744507 -0.080322 0.661682 0.036743 1441912641 0.744507 -0.080322 0.661682 0.036743 1441912641 0.744507 -0.080322 0.661682 0.036743 1441912641 0.738831 -0.093811 0.665039 0.054626 1441912641 0.738831 -0.093811 0.665039 0.054626 1441912641 0.738831 -0.093811 0.665039 0.054626 1441912641 0.738831 -0.093811 0.665039 0.054626 1441912641 0.738831 -0.093811 0.665039 0.054626 1441912641 0.738831 -0.093811 0.665039 0.054626 1441912641 0.733643 -0.104553 0.667725 0.070190 1441912641 0.733643 -0.104553 0.667725 0.070190 1441912641 0.733643 -0.104553 0.667725 0.070190 1441912641 0.733643 -0.104553 0.667725 0.070190 1441912641 0.733643 -0.104553 0.667725 0.070190 1441912641 0.733643 -0.104553 0.667725 0.070190 1441912641 0.729126 -0.121216 0.666931 0.093811 1441912641 0.729126 -0.121216 0.666931 0.093811 1441912641 0.729126 -0.121216 0.666931 0.093811 1441912641 0.729126 -0.121216 0.666931 0.093811 1441912641 0.729126 -0.121216 0.666931 0.093811 1441912641 0.729126 -0.121216 0.666931 0.093811 1441912641 0.729126 -0.121216 0.666931 0.093811 1441912641 0.727966 -0.130615 0.663940 0.109985 1441912641 0.727966 -0.130615 0.663940 0.109985 1441912641 0.727966 -0.130615 0.663940 0.109985 1441912641 0.727966 -0.130615 0.663940 0.109985 1441912641 0.727966 -0.130615 0.663940 0.109985 1441912641 0.727966 -0.130615 0.663940 0.109985 1441912641 0.727417 -0.133972 0.663208 0.114014 1441912641 0.727417 -0.133972 0.663208 0.114014 1441912641 0.727417 -0.133972 0.663208 0.114014 1441912641 0.727417 -0.133972 0.663208 0.114014 1441912641 0.727417 -0.133972 0.663208 0.114014 1441912641 0.727417 -0.133972 0.663208 0.114014 1441912641 0.727417 -0.133972 0.663208 0.114014 1441912641 0.729309 -0.135803 0.661133 0.111694 1441912641 0.729309 -0.135803 0.661133 0.111694 1441912641 0.729309 -0.135803 0.661133 0.111694 1441912641 0.729309 -0.135803 0.661133 0.111694 1441912641 0.729309 -0.135803 0.661133 0.111694 1441912641 0.729309 -0.135803 0.661133 0.111694 1441912641 0.731506 -0.131775 0.661133 0.101501 1441912641 0.731506 -0.131775 0.661133 0.101501 1441912641 0.731506 -0.131775 0.661133 0.101501 1441912641 0.731506 -0.131775 0.661133 0.101501 1441912641 0.731506 -0.131775 0.661133 0.101501 1441912641 0.731506 -0.131775 0.661133 0.101501 1441912641 0.737366 -0.124146 0.657837 0.089539 1441912641 0.737366 -0.124146 0.657837 0.089539 1441912641 0.737366 -0.124146 0.657837 0.089539 1441912641 0.737366 -0.124146 0.657837 0.089539 1441912641 0.737366 -0.124146 0.657837 0.089539 1441912641 0.737366 -0.124146 0.657837 0.089539 1441912641 0.743408 -0.111450 0.655212 0.074707 1441912641 0.743408 -0.111450 0.655212 0.074707 1441912641 0.743408 -0.111450 0.655212 0.074707 1441912641 0.743408 -0.111450 0.655212 0.074707 1441912641 0.743408 -0.111450 0.655212 0.074707 1441912641 0.743408 -0.111450 0.655212 0.074707 1441912641 0.751465 -0.096985 0.649902 0.058472 1441912641 0.751465 -0.096985 0.649902 0.058472 1441912641 0.751465 -0.096985 0.649902 0.058472 1441912641 0.751465 -0.096985 0.649902 0.058472 1441912641 0.751465 -0.096985 0.649902 0.058472 1441912641 0.751465 -0.096985 0.649902 0.058472 1441912641 0.757385 -0.081238 0.646667 0.039368 1441912641 0.757385 -0.081238 0.646667 0.039368 1441912641 0.757385 -0.081238 0.646667 0.039368 1441912641 0.757385 -0.081238 0.646667 0.039368 1441912642 0.757385 -0.081238 0.646667 0.039368 1441912642 0.757385 -0.081238 0.646667 0.039368 1441912642 0.759949 -0.068420 0.645813 0.024963 1441912642 0.759949 -0.068420 0.645813 0.024963 1441912642 0.759949 -0.068420 0.645813 0.024963 1441912642 0.759949 -0.068420 0.645813 0.024963 1441912642 0.759949 -0.068420 0.645813 0.024963 1441912642 0.759949 -0.068420 0.645813 0.024963 1441912642 0.759949 -0.068420 0.645813 0.024963 1441912642 0.761108 -0.057007 0.645874 0.015503 1441912642 0.761108 -0.057007 0.645874 0.015503 1441912642 0.761108 -0.057007 0.645874 0.015503 1441912642 0.761108 -0.057007 0.645874 0.015503 1441912642 0.761108 -0.057007 0.645874 0.015503 1441912642 0.761108 -0.057007 0.645874 0.015503 1441912642 0.761108 -0.046509 0.646790 0.011963 1441912642 0.761108 -0.046509 0.646790 0.011963 1441912642 0.761108 -0.046509 0.646790 0.011963 1441912642 0.761108 -0.046509 0.646790 0.011963 1441912642 0.761108 -0.046509 0.646790 0.011963 1441912642 0.761108 -0.046509 0.646790 0.011963 1441912642 0.759949 -0.030273 0.649231 0.001160 1441912642 0.759949 -0.030273 0.649231 0.001160 1441912642 0.759949 -0.030273 0.649231 0.001160 1441912642 0.759949 -0.030273 0.649231 0.001160 1441912642 0.759949 -0.030273 0.649231 0.001160 1441912642 0.759949 -0.030273 0.649231 0.001160 1441912642 0.760315 -0.017090 0.649170 -0.013794 1441912642 0.760315 -0.017090 0.649170 -0.013794 1441912642 0.760315 -0.017090 0.649170 -0.013794 1441912642 0.760315 -0.017090 0.649170 -0.013794 1441912642 0.760315 -0.017090 0.649170 -0.013794 1441912642 0.760315 -0.017090 0.649170 -0.013794 1441912642 0.758850 -0.013428 0.650757 -0.019592 1441912642 0.758850 -0.013428 0.650757 -0.019592 1441912642 0.758850 -0.013428 0.650757 -0.019592 1441912642 0.758850 -0.013428 0.650757 -0.019592 1441912642 0.758850 -0.013428 0.650757 -0.019592 1441912642 0.758850 -0.013428 0.650757 -0.019592 1441912642 0.758179 -0.015076 0.651489 -0.019836 1441912642 0.758179 -0.015076 0.651489 -0.019836 1441912642 0.758179 -0.015076 0.651489 -0.019836 1441912642 0.758179 -0.015076 0.651489 -0.019836 1441912642 0.758179 -0.015076 0.651489 -0.019836 1441912642 0.758179 -0.015076 0.651489 -0.019836 1441912642 0.758179 -0.015076 0.651489 -0.019836 1441912642 0.757935 -0.022949 0.651733 -0.014282 1441912642 0.757935 -0.022949 0.651733 -0.014282 1441912642 0.757935 -0.022949 0.651733 -0.014282 1441912642 0.757935 -0.022949 0.651733 -0.014282 1441912642 0.757935 -0.022949 0.651733 -0.014282 1441912642 0.756775 -0.034424 0.652649 -0.007446 1441912642 0.756775 -0.034424 0.652649 -0.007446 1441912642 0.756775 -0.034424 0.652649 -0.007446 1441912642 0.756775 -0.034424 0.652649 -0.007446 1441912642 0.756775 -0.034424 0.652649 -0.007446 1441912642 0.756775 -0.034424 0.652649 -0.007446 1441912642 0.756775 -0.034424 0.652649 -0.007446 1441912642 0.755127 -0.044739 0.653931 -0.002258 1441912642 0.755127 -0.044739 0.653931 -0.002258 1441912642 0.755127 -0.044739 0.653931 -0.002258 1441912642 0.755127 -0.044739 0.653931 -0.002258 1441912642 0.755127 -0.044739 0.653931 -0.002258 1441912642 0.755127 -0.044739 0.653931 -0.002258 1441912642 0.754395 -0.051697 0.654297 0.001099 1441912642 0.754395 -0.051697 0.654297 0.001099 1441912642 0.754395 -0.051697 0.654297 0.001099 1441912642 0.754395 -0.051697 0.654297 0.001099 1441912642 0.754395 -0.051697 0.654297 0.001099 1441912642 0.754395 -0.051697 0.654297 0.001099 1441912642 0.752502 -0.053162 0.656372 0.000122 1441912642 0.752502 -0.053162 0.656372 0.000122 1441912642 0.752502 -0.053162 0.656372 0.000122 1441912642 0.752502 -0.053162 0.656372 0.000122 1441912642 0.752502 -0.053162 0.656372 0.000122 1441912642 0.752502 -0.053162 0.656372 0.000122 1441912642 0.752502 -0.053162 0.656372 0.000122 1441912642 0.750366 -0.057800 0.658447 0.003845 1441912642 0.750366 -0.057800 0.658447 0.003845 1441912642 0.750366 -0.057800 0.658447 0.003845 1441912642 0.750366 -0.057800 0.658447 0.003845 1441912642 0.750366 -0.057800 0.658447 0.003845 1441912642 0.750366 -0.057800 0.658447 0.003845 1441912642 0.748413 -0.066956 0.659607 0.014893 1441912642 0.748413 -0.066956 0.659607 0.014893 1441912642 0.748413 -0.066956 0.659607 0.014893 1441912642 0.748413 -0.066956 0.659607 0.014893 1441912642 0.748413 -0.066956 0.659607 0.014893 1441912642 0.748413 -0.066956 0.659607 0.014893 1441912642 0.748413 -0.066956 0.659607 0.014893 1441912642 0.745483 -0.076172 0.661377 0.030701 1441912642 0.745483 -0.076172 0.661377 0.030701 1441912642 0.745483 -0.076172 0.661377 0.030701 1441912642 0.745483 -0.076172 0.661377 0.030701 1441912642 0.745483 -0.076172 0.661377 0.030701 1441912642 0.745483 -0.076172 0.661377 0.030701 1441912642 0.745300 -0.087708 0.658508 0.055969 1441912642 0.745300 -0.087708 0.658508 0.055969 1441912642 0.745300 -0.087708 0.658508 0.055969 1441912642 0.745300 -0.087708 0.658508 0.055969 1441912642 0.745300 -0.087708 0.658508 0.055969 1441912642 0.745300 -0.087708 0.658508 0.055969 1441912642 0.745300 -0.087708 0.658508 0.055969 1441912642 0.743225 -0.101807 0.657288 0.071838 1441912642 0.743225 -0.101807 0.657288 0.071838 1441912642 0.743225 -0.101807 0.657288 0.071838 1441912642 0.743225 -0.101807 0.657288 0.071838 1441912642 0.743225 -0.101807 0.657288 0.071838 1441912642 0.743225 -0.101807 0.657288 0.071838 1441912642 0.743469 -0.112488 0.654907 0.074463 1441912642 0.743469 -0.112488 0.654907 0.074463 1441912642 0.743469 -0.112488 0.654907 0.074463 1441912642 0.743469 -0.112488 0.654907 0.074463 1441912643 0.743469 -0.112488 0.654907 0.074463 1441912643 0.743469 -0.112488 0.654907 0.074463 1441912643 0.743469 -0.112488 0.654907 0.074463 1441912643 0.744385 -0.114136 0.654541 0.066040 1441912643 0.744385 -0.114136 0.654541 0.066040 1441912643 0.744385 -0.114136 0.654541 0.066040 1441912643 0.744385 -0.114136 0.654541 0.066040 1441912643 0.744385 -0.114136 0.654541 0.066040 1441912643 0.744385 -0.114136 0.654541 0.066040 1441912643 0.745300 -0.107788 0.655640 0.054199 1441912643 0.745300 -0.107788 0.655640 0.054199 1441912643 0.745300 -0.107788 0.655640 0.054199 1441912643 0.745300 -0.107788 0.655640 0.054199 1441912643 0.745300 -0.107788 0.655640 0.054199 1441912643 0.745300 -0.107788 0.655640 0.054199 1441912643 0.747131 -0.102478 0.654724 0.049744 1441912643 0.747131 -0.102478 0.654724 0.049744 1441912643 0.747131 -0.102478 0.654724 0.049744 1441912643 0.747131 -0.102478 0.654724 0.049744 1441912643 0.747131 -0.102478 0.654724 0.049744 1441912643 0.747131 -0.102478 0.654724 0.049744 1441912643 0.750977 -0.097412 0.651306 0.046875 1441912643 0.750977 -0.097412 0.651306 0.046875 1441912643 0.750977 -0.097412 0.651306 0.046875 1441912643 0.750977 -0.097412 0.651306 0.046875 1441912643 0.750977 -0.097412 0.651306 0.046875 1441912643 0.750977 -0.097412 0.651306 0.046875 1441912643 0.750977 -0.097412 0.651306 0.046875 1441912643 0.754517 -0.090332 0.648743 0.039612 1441912643 0.754517 -0.090332 0.648743 0.039612 1441912643 0.754517 -0.090332 0.648743 0.039612 1441912643 0.754517 -0.090332 0.648743 0.039612 1441912643 0.754517 -0.090332 0.648743 0.039612 1441912643 0.754517 -0.090332 0.648743 0.039612 1441912643 0.756897 -0.083557 0.647461 0.030151 1441912643 0.756897 -0.083557 0.647461 0.030151 1441912643 0.756897 -0.083557 0.647461 0.030151 1441912643 0.756897 -0.083557 0.647461 0.030151 1441912643 0.756897 -0.083557 0.647461 0.030151 1441912643 0.756897 -0.083557 0.647461 0.030151 1441912643 0.759827 -0.072205 0.645752 0.018005 1441912643 0.759827 -0.072205 0.645752 0.018005 1441912643 0.759827 -0.072205 0.645752 0.018005 1441912643 0.759827 -0.072205 0.645752 0.018005 1441912643 0.759827 -0.072205 0.645752 0.018005 1441912643 0.759827 -0.072205 0.645752 0.018005 1441912643 0.765381 -0.056946 0.640930 0.009460 1441912643 0.765381 -0.056946 0.640930 0.009460 1441912643 0.765381 -0.056946 0.640930 0.009460 1441912643 0.765381 -0.056946 0.640930 0.009460 1441912643 0.765381 -0.056946 0.640930 0.009460 1441912643 0.765381 -0.056946 0.640930 0.009460 1441912643 0.765381 -0.056946 0.640930 0.009460 1441912643 0.769775 -0.054016 0.635803 0.014954 1441912643 0.769775 -0.054016 0.635803 0.014954 1441912643 0.769775 -0.054016 0.635803 0.014954 1441912643 0.769775 -0.054016 0.635803 0.014954 1441912643 0.769775 -0.054016 0.635803 0.014954 1441912643 0.769775 -0.054016 0.635803 0.014954 1441912643 0.768494 -0.054138 0.637268 0.016418 1441912643 0.768494 -0.054138 0.637268 0.016418 1441912643 0.768494 -0.054138 0.637268 0.016418 1441912643 0.768494 -0.054138 0.637268 0.016418 1441912643 0.768494 -0.054138 0.637268 0.016418 1441912643 0.768494 -0.054138 0.637268 0.016418 1441912643 0.768494 -0.054138 0.637268 0.016418 1441912643 0.765564 -0.042969 0.641846 0.004944 1441912643 0.765564 -0.042969 0.641846 0.004944 1441912643 0.765564 -0.042969 0.641846 0.004944 1441912643 0.765564 -0.042969 0.641846 0.004944 1441912643 0.765564 -0.042969 0.641846 0.004944 1441912643 0.765564 -0.042969 0.641846 0.004944 1441912643 0.762878 -0.032043 0.645630 -0.005859 1441912643 0.762878 -0.032043 0.645630 -0.005859 1441912643 0.762878 -0.032043 0.645630 -0.005859 1441912643 0.762878 -0.032043 0.645630 -0.005859 1441912643 0.762878 -0.032043 0.645630 -0.005859 1441912643 0.762878 -0.032043 0.645630 -0.005859 1441912643 0.762878 -0.032043 0.645630 -0.005859 1441912643 0.763611 -0.027527 0.644897 -0.010315 1441912643 0.763611 -0.027527 0.644897 -0.010315 1441912643 0.763611 -0.027527 0.644897 -0.010315 1441912643 0.763611 -0.027527 0.644897 -0.010315 1441912643 0.763611 -0.027527 0.644897 -0.010315 1441912643 0.763611 -0.027527 0.644897 -0.010315 1441912643 0.766602 -0.027893 0.641357 -0.010559 1441912643 0.766602 -0.027893 0.641357 -0.010559 1441912643 0.766602 -0.027893 0.641357 -0.010559 1441912643 0.766602 -0.027893 0.641357 -0.010559 1441912643 0.766602 -0.027893 0.641357 -0.010559 1441912643 0.766602 -0.027893 0.641357 -0.010559 1441912643 0.766602 -0.027893 0.641357 -0.010559 1441912643 0.767822 -0.039978 0.639343 0.000671 1441912643 0.767822 -0.039978 0.639343 0.000671 1441912643 0.767822 -0.039978 0.639343 0.000671 1441912643 0.767822 -0.039978 0.639343 0.000671 1441912643 0.767822 -0.039978 0.639343 0.000671 1441912643 0.767822 -0.039978 0.639343 0.000671 1441912643 0.767822 -0.039978 0.639343 0.000671 1441912643 0.765320 -0.057983 0.640747 0.017456 1441912643 
0.823853 -0.364197 0.417236 -0.120605 1441912646 0.823853 -0.364197 0.417236 -0.120605 1441912646 0.823853 -0.364197 0.417236 -0.120605 1441912646 0.823853 -0.364197 0.417236 -0.120605 1441912646 0.823853 -0.364197 0.417236 -0.120605 1441912646 0.823853 -0.364197 0.417236 -0.120605 1441912646 0.816711 -0.362793 0.405029 -0.192993 1441912646 0.816711 -0.362793 0.405029 -0.192993 1441912646 0.816711 -0.362793 0.405029 -0.192993 1441912646 0.816711 -0.362793 0.405029 -0.192993 1441912646 0.816711 -0.362793 0.405029 -0.192993 1441912646 0.799927 -0.363586 0.396057 -0.266479 1441912646 0.799927 -0.363586 0.396057 -0.266479 1441912646 0.799927 -0.363586 0.396057 -0.266479 1441912646 0.799927 -0.363586 0.396057 -0.266479 1441912646 0.799927 -0.363586 0.396057 -0.266479 1441912646 0.799927 -0.363586 0.396057 -0.266479 1441912646 0.769104 -0.378052 0.392456 -0.333984 1441912646 0.769104 -0.378052 0.392456 -0.333984 1441912646 0.769104 -0.378052 0.392456 -0.333984 1441912646 0.769104 -0.378052 0.392456 -0.333984 1441912646 0.769104 -0.378052 0.392456 -0.333984 1441912646 0.769104 -0.378052 0.392456 -0.333984 1441912646 0.769104 -0.378052 0.392456 -0.333984 1441912646 0.724609 -0.394165 0.391113 -0.408142 1441912646 0.724609 -0.394165 0.391113 -0.408142 1441912646 0.724609 -0.394165 0.391113 -0.408142 1441912646 0.724609 -0.394165 0.391113 -0.408142 1441912646 0.724609 -0.394165 0.391113 -0.408142 1441912646 0.724609 -0.394165 0.391113 -0.408142 1441912646 0.694885 -0.364258 0.373291 -0.495056 1441912646 0.694885 -0.364258 0.373291 -0.495056 1441912646 0.694885 -0.364258 0.373291 -0.495056 1441912646 0.694885 -0.364258 0.373291 -0.495056 1441912646 0.694885 -0.364258 0.373291 -0.495056 1441912646 0.694885 -0.364258 0.373291 -0.495056 1441912646 0.694885 -0.364258 0.373291 -0.495056 1441912646 0.695923 -0.292847 0.345154 -0.557556 1441912646 0.695923 -0.292847 0.345154 -0.557556 1441912646 0.695923 -0.292847 0.345154 -0.557556 1441912646 0.695923 -0.292847 0.345154 -0.557556 1441912646 0.695923 -0.292847 0.345154 -0.557556 1441912646 0.695923 -0.292847 0.345154 -0.557556 1441912646 0.690796 -0.289490 0.368713 -0.550476 1441912646 0.690796 -0.289490 0.368713 -0.550476 1441912646 0.690796 -0.289490 0.368713 -0.550476 1441912646 0.690796 -0.289490 0.368713 -0.550476 1441912646 0.690796 -0.289490 0.368713 -0.550476 1441912646 0.690796 -0.289490 0.368713 -0.550476 1441912646 0.683594 -0.315979 0.392212 -0.528198 1441912646 0.683594 -0.315979 0.392212 -0.528198 1441912646 0.683594 -0.315979 0.392212 -0.528198 1441912646 0.683594 -0.315979 0.392212 -0.528198 1441912646 0.683594 -0.315979 0.392212 -0.528198 1441912646 0.683594 -0.315979 0.392212 -0.528198 1441912646 0.683594 -0.315979 0.392212 -0.528198 1441912646 0.707092 -0.311768 0.388855 -0.501526 1441912646 0.707092 -0.311768 0.388855 -0.501526 1441912646 0.707092 -0.311768 0.388855 -0.501526 1441912646 0.707092 -0.311768 0.388855 -0.501526 1441912646 0.707092 -0.311768 0.388855 -0.501526 1441912646 0.707092 -0.311768 0.388855 -0.501526 1441912646 0.731262 -0.337097 0.402039 -0.435791 1441912646 0.731262 -0.337097 0.402039 -0.435791 1441912646 0.731262 -0.337097 0.402039 -0.435791 1441912646 0.731262 -0.337097 0.402039 -0.435791 1441912646 0.731262 -0.337097 0.402039 -0.435791 1441912646 0.731262 -0.337097 0.402039 -0.435791 1441912646 0.757813 -0.360107 0.413208 -0.354004 1441912646 0.757813 -0.360107 0.413208 -0.354004 1441912646 0.757813 -0.360107 0.413208 -0.354004 1441912646 0.757813 -0.360107 0.413208 -0.354004 1441912646 0.757813 -0.360107 0.413208 -0.354004 1441912646 0.757813 -0.360107 0.413208 -0.354004 1441912646 0.792236 -0.349182 0.417908 -0.275269 1441912646 0.792236 -0.349182 0.417908 -0.275269 1441912646 0.792236 -0.349182 0.417908 -0.275269 1441912646 0.792236 -0.349182 0.417908 -0.275269 1441912646 0.792236 -0.349182 0.417908 -0.275269 1441912646 0.792236 -0.349182 0.417908 -0.275269 1441912646 0.825012 -0.319702 0.425476 -0.190063 1441912646 0.825012 -0.319702 0.425476 -0.190063 1441912646 0.825012 -0.319702 0.425476 -0.190063 1441912646 0.825012 -0.319702 0.425476 -0.190063 1441912646 0.825012 -0.319702 0.425476 -0.190063 1441912646 0.825012 -0.319702 0.425476 -0.190063 1441912646 0.843750 -0.288635 0.441528 -0.098694 1441912646 0.843750 -0.288635 0.441528 -0.098694 1441912646 0.843750 -0.288635 0.441528 -0.098694 1441912647 0.843750 -0.288635 0.441528 -0.098694 1441912647 0.843750 -0.288635 0.441528 -0.098694 1441912647 0.843750 -0.288635 0.441528 -0.098694 1441912647 0.852844 -0.254578 0.455688 -0.010925 1441912647 0.852844 -0.254578 0.455688 -0.010925 1441912647 0.852844 -0.254578 0.455688 -0.010925 1441912647 0.852844 -0.254578 0.455688 -0.010925 1441912647 0.852844 -0.254578 0.455688 -0.010925 1441912647 0.852844 -0.254578 0.455688 -0.010925 1441912647 0.852844 -0.254578 0.455688 -0.010925 1441912647 0.859802 -0.217590 0.460510 0.036072 1441912647 0.859802 -0.217590 0.460510 0.036072 1441912647 0.859802 -0.217590 0.460510 0.036072 1441912647 0.859802 -0.217590 0.460510 0.036072 1441912647 0.859802 -0.217590 0.460510 0.036072 1441912647 0.859802 -0.217590 0.460510 0.036072 1441912647 0.864075 -0.187561 0.464539 0.048584 1441912647 0.864075 -0.187561 0.464539 0.048584 1441912647 0.864075 -0.187561 0.464539 0.048584 1441912647 0.864075 -0.187561 0.464539 0.048584 1441912647 0.864075 -0.187561 0.464539 0.048584 1441912647 0.864075 -0.187561 0.464539 0.048584 1441912647 0.863708 -0.197632 0.462036 0.037170 1441912647 0.863708 -0.197632 0.462036 0.037170 1441912647 0.863708 -0.197632 0.462036 0.037170 1441912647 0.863708 -0.197632 0.462036 0.037170 1441912647 0.863708 -0.197632 0.462036 0.037170 1441912647 0.863708 -0.197632 0.462036 0.037170 1441912647 0.863708 -0.197632 0.462036 0.037170 1441912647 0.862976 -0.229919 0.449646 0.012634 1441912647 0.862976 -0.229919 0.449646 0.012634 1441912647 0.862976 -0.229919 0.449646 0.012634 1441912647 0.862976 -0.229919 0.449646 0.012634 1441912647 0.862976 -0.229919 0.449646 0.012634 1441912647 0.856140 -0.270447 0.439514 -0.024841 1441912647 0.856140 -0.270447 0.439514 -0.024841 1441912647 0.856140 -0.270447 0.439514 -0.024841 1441912647 0.856140 -0.270447 0.439514 -0.024841 1441912647 0.856140 -0.270447 0.439514 -0.024841 1441912647 0.856140 -0.270447 0.439514 -0.024841 1441912647 0.839722 -0.326355 0.428406 -0.068665 1441912647 0.839722 -0.326355 0.428406 -0.068665 1441912647 0.839722 -0.326355 0.428406 -0.068665 1441912647 0.839722 -0.326355 0.428406 -0.068665 1441912647 0.839722 -0.326355 0.428406 -0.068665 1441912647 0.839722 -0.326355 0.428406 -0.068665 1441912647 0.839722 -0.326355 0.428406 -0.068665 1441912647 0.820923 -0.368713 0.417358 -0.126221 1441912647 0.820923 -0.368713 0.417358 -0.126221 1441912647 0.820923 -0.368713 0.417358 -0.126221 1441912647 0.820923 -0.368713 0.417358 -0.126221 1441912647 0.820923 -0.368713 0.417358 -0.126221 1441912647 0.820923 -0.368713 0.417358 -0.126221 1441912647 0.799927 -0.390930 0.408569 -0.200745 1441912647 0.799927 -0.390930 0.408569 -0.200745 1441912647 0.799927 -0.390930 0.408569 -0.200745 1441912647 0.799927 -0.390930 0.408569 -0.200745 1441912647 0.799927 -0.390930 0.408569 -0.200745 1441912647 0.799927 -0.390930 0.408569 -0.200745 1441912647 0.799927 -0.390930 0.408569 -0.200745 1441912647 0.787415 -0.379150 0.395996 -0.281799 1441912647 0.787415 -0.379150 0.395996 -0.281799 1441912647 0.787415 -0.379150 0.395996 -0.281799 1441912647 0.787415 -0.379150 0.395996 -0.281799 1441912647 0.787415 -0.379150 0.395996 -0.281799 1441912647 0.787415 -0.379150 0.395996 -0.281799 1441912647 0.761169 -0.378113 0.386963 -0.357666 1441912647 0.761169 -0.378113 0.386963 -0.357666 1441912647 0.761169 -0.378113 0.386963 -0.357666 1441912647 0.761169 -0.378113 0.386963 -0.357666 1441912647 0.761169 -0.378113 0.386963 -0.357666 1441912647 0.761169 -0.378113 0.386963 -0.357666 1441912647 0.761169 -0.378113 0.386963 -0.357666 1441912647 0.720215 -0.386536 0.382019 -0.431274 1441912647 0.720215 -0.386536 0.382019 -0.431274 1441912647 0.720215 -0.386536 0.382019 -0.431274 1441912647 0.720215 -0.386536 0.382019 -0.431274 1441912647 0.720215 -0.386536 0.382019 -0.431274 1441912647 0.720215 -0.386536 0.382019 -0.431274 1441912647 0.688599 -0.351257 0.373901 -0.512451 1441912647 0.688599 -0.351257 0.373901 -0.512451 1441912647 0.688599 -0.351257 0.373901 -0.512451 1441912647 0.688599 -0.351257 0.373901 -0.512451 1441912647 0.688599 -0.351257 0.373901 -0.512451 1441912647 0.688599 -0.351257 0.373901 -0.512451 1441912647 0.683716 -0.267029 0.344604 -0.585205 1441912647 0.683716 -0.267029 0.344604 -0.585205 1441912647 0.683716 -0.267029 0.344604 -0.585205 1441912647 0.683716 -0.267029 0.344604 -0.585205 1441912647 0.683716 -0.267029 0.344604 -0.585205 1441912647 0.683716 -0.267029 0.344604 -0.585205 1441912647 0.683716 -0.267029 0.344604 -0.585205 1441912647 0.680359 -0.259644 0.364197 -0.580627 1441912647 0.680359 -0.259644 0.364197 -0.580627 1441912647 0.680359 -0.259644 0.364197 -0.580627 1441912647 0.680359 -0.259644 0.364197 -0.580627 1441912647 0.680359 -0.259644 0.364197 -0.580627 1441912647 0.680359 -0.259644 0.364197 -0.580627 1441912647 0.677673 -0.264282 0.364441 -0.581421 1441912647 0.677673 -0.264282 0.364441 -0.581421 1441912647 0.677673 -0.264282 0.364441 -0.581421 1441912647 0.677673 -0.264282 0.364441 -0.581421 1441912647 0.677673 -0.264282 0.364441 -0.581421 1441912647 0.677673 -0.264282 0.364441 -0.581421 1441912647 0.677673 -0.264282 0.364441 -0.581421 1441912647 0.689148 -0.271606 0.362915 -0.565308 1441912647 0.689148 -0.271606 0.362915 -0.565308 1441912647 0.689148 -0.271606 0.362915 -0.565308 1441912647 0.689148 -0.271606 0.362915 -0.565308 1441912647 0.689148 -0.271606 0.362915 -0.565308 1441912647 0.689148 -0.271606 0.362915 -0.565308 1441912647 0.700195 -0.313782 0.379089 -0.517273 1441912647 0.700195 -0.313782 0.379089 -0.517273 1441912647 0.700195 -0.313782 0.379089 -0.517273 1441912647 0.700195 -0.313782 0.379089 -0.517273 1441912648 0.700195 -0.313782 0.379089 -0.517273 1441912648 0.700195 -0.313782 0.379089 -0.517273 1441912648 0.700195 -0.313782 0.379089 -0.517273 1441912648 0.724976 -0.342407 0.392639 -0.450562 1441912648 0.724976 -0.342407 0.392639 -0.450562 1441912648 0.724976 -0.342407 0.392639 -0.450562 1441912648 0.724976 -0.342407 0.392639 -0.450562 1441912648 0.724976 -0.342407 0.392639 -0.450562 1441912648 0.757202 -0.355469 0.392761 -0.382141 1441912648 0.757202 -0.355469 0.392761 -0.382141 1441912648 0.757202 -0.355469 0.392761 -0.382141 1441912648 0.757202 -0.355469 0.392761 -0.382141 1441912648 0.757202 -0.355469 0.392761 -0.382141 1441912648 0.787537 -0.361877 0.394775 -0.304810 1441912648 0.787537 -0.361877 0.394775 -0.304810 1441912648 0.787537 -0.361877 0.394775 -0.304810 1441912648 0.787537 -0.361877 0.394775 -0.304810 1441912648 0.787537 -0.361877 0.394775 -0.304810 1441912648 0.787537 -0.361877 0.394775 -0.304810 1441912648 0.787537 -0.361877 0.394775 -0.304810 1441912648 0.817871 -0.352051 0.399109 -0.218750 1441912648 0.817871 -0.352051 0.399109 -0.218750 1441912648 0.817871 -0.352051 0.399109 -0.218750 1441912648 0.817871 -0.352051 0.399109 -0.218750 1441912648 0.817871 -0.352051 0.399109 -0.218750 1441912648 0.817871 -0.352051 0.399109 -0.218750 1441912648 0.844788 -0.340332 0.393066 -0.126465 1441912648 0.844788 -0.340332 0.393066 -0.126465 1441912648 0.844788 -0.340332 0.393066 -0.126465 1441912648 0.844788 -0.340332 0.393066 -0.126465 1441912648 0.844788 -0.340332 0.393066 -0.126465 1441912648 0.844788 -0.340332 0.393066 -0.126465 1441912648 0.844788 -0.340332 0.393066 -0.126465 1441912648 0.867126 -0.317505 0.374146 -0.085388 1441912648 0.867126 -0.317505 0.374146 -0.085388 1441912648 0.867126 -0.317505 0.374146 -0.085388 1441912648 0.867126 -0.317505 0.374146 -0.085388 1441912648 0.867126 -0.317505 0.374146 -0.085388 1441912648 0.867126 -0.317505 0.374146 -0.085388 1441912648 0.897400 -0.240906 0.358887 -0.088318 1441912648 0.897400 -0.240906 0.358887 -0.088318 1441912648 0.897400 -0.240906 0.358887 -0.088318 1441912648 0.897400 -0.240906 0.358887 -0.088318 1441912648 0.897400 -0.240906 0.358887 -0.088318 1441912648 0.897400 -0.240906 0.358887 -0.088318 1441912648 0.906128 -0.204834 0.360229 -0.084717 1441912648 0.906128 -0.204834 0.360229 -0.084717 1441912648 0.906128 -0.204834 0.360229 -0.084717 1441912648 0.906128 -0.204834 0.360229 -0.084717 1441912648 0.906128 -0.204834 0.360229 -0.084717 1441912648 0.906128 -0.204834 0.360229 -0.084717 1441912648 0.900818 -0.234070 0.357971 -0.074158 1441912648 0.900818 -0.234070 0.357971 -0.074158 1441912648 0.900818 -0.234070 0.357971 -0.074158 1441912648 0.900818 -0.234070 0.357971 -0.074158 1441912648 0.900818 -0.234070 0.357971 -0.074158 1441912648 0.900818 -0.234070 0.357971 -0.074158 1441912648 0.892883 -0.257446 0.362000 -0.073364 1441912648 0.892883 -0.257446 0.362000 -0.073364 1441912648 0.892883 -0.257446 0.362000 -0.073364 1441912648 0.892883 -0.257446 0.362000 -0.073364 1441912648 0.892883 -0.257446 0.362000 -0.073364 1441912648 0.892883 -0.257446 0.362000 -0.073364 1441912648 0.878601 -0.286682 0.373352 -0.080078 1441912648 0.878601 -0.286682 0.373352 -0.080078 1441912648 0.878601 -0.286682 0.373352 -0.080078 1441912648 0.878601 -0.286682 0.373352 -0.080078 1441912648 0.878601 -0.286682 0.373352 -0.080078 1441912648 0.878601 -0.286682 0.373352 -0.080078 1441912648 0.878601 -0.286682 0.373352 -0.080078 1441912648 0.855713 -0.335876 0.383362 -0.088867 1441912648 0.855713 -0.335876 0.383362 -0.088867 1441912648 0.855713 -0.335876 0.383362 -0.088867 1441912648 0.855713 -0.335876 0.383362 -0.088867 1441912648 0.855713 -0.335876 0.383362 -0.088867 1441912648 0.855713 -0.335876 0.383362 -0.088867 1441912648 0.827209 -0.390198 0.387634 -0.114990 1441912648 0.827209 -0.390198 0.387634 -0.114990 1441912648 0.827209 -0.390198 0.387634 -0.114990 1441912648 0.827209 -0.390198 0.387634 -0.114990 1441912648 0.827209 -0.390198 0.387634 -0.114990 1441912648 0.827209 -0.390198 0.387634 -0.114990 1441912648 0.816772 -0.398132 0.376892 -0.179810 1441912648 0.816772 -0.398132 0.376892 -0.179810 1441912648 0.816772 -0.398132 0.376892 -0.179810 1441912648 0.816772 -0.398132 0.376892 -0.179810 1441912648 0.816772 -0.398132 0.376892 -0.179810 1441912648 0.816772 -0.398132 0.376892 -0.179810 1441912648 0.816772 -0.398132 0.376892 -0.179810 1441912648 0.810181 -0.383057 0.362732 -0.255432 1441912648 0.810181 -0.383057 0.362732 -0.255432 1441912648 0.810181 -0.383057 0.362732 -0.255432 1441912648 0.810181 -0.383057 0.362732 -0.255432 1441912648 0.810181 -0.383057 0.362732 -0.255432 1441912648 0.810181 -0.383057 0.362732 -0.255432 1441912648 0.782837 -0.395630 0.351624 -0.327148 1441912648 0.782837 -0.395630 0.351624 -0.327148 1441912648 0.782837 -0.395630 0.351624 -0.327148 1441912648 0.782837 -0.395630 0.351624 -0.327148 1441912648 0.782837 -0.395630 0.351624 -0.327148 1441912648 0.782837 -0.395630 0.351624 -0.327148 1441912648 0.782837 -0.395630 0.351624 -0.327148 1441912648 0.733398 -0.421021 0.347717 -0.404907 1441912648 0.733398 -0.421021 0.347717 -0.404907 1441912648 0.733398 -0.421021 0.347717 -0.404907 1441912648 0.733398 -0.421021 0.347717 -0.404907 1441912648 0.733398 -0.421021 0.347717 -0.404907 1441912648 0.733398 -0.421021 0.347717 -0.404907 1441912648 0.702942 -0.377075 0.323547 -0.508911 1441912648 0.702942 -0.377075 0.323547 -0.508911 1441912648 0.702942 -0.377075 0.323547 -0.508911 1441912648 0.702942 -0.377075 0.323547 -0.508911 1441912649 0.702942 -0.377075 0.323547 -0.508911 1441912649 0.702942 -0.377075 0.323547 -0.508911 1441912649 0.717224 -0.258362 0.263428 -0.591125 1441912649 0.717224 -0.258362 0.263428 -0.591125 1441912649 0.717224 -0.258362 0.263428 -0.591125 1441912649 0.717224 -0.258362 0.263428 -0.591125 1441912649 0.717224 -0.258362 0.263428 -0.591125 1441912649 0.717224 -0.258362 0.263428 -0.591125 1441912649 0.693909 -0.212036 0.284851 -0.626404 1441912649 0.693909 -0.212036 0.284851 -0.626404 1441912649 0.693909 -0.212036 0.284851 -0.626404 1441912649 0.693909 -0.212036 0.284851 -0.626404 1441912649 0.693909 -0.212036 0.284851 -0.626404 1441912649 0.693909 -0.212036 0.284851 -0.626404 1441912649 0.682617 -0.244141 0.334045 -0.602417 1441912649 0.682617 -0.244141 0.334045 -0.602417 1441912649 0.682617 -0.244141 0.334045 -0.602417 1441912649 0.682617 -0.244141 0.334045 -0.602417 1441912649 0.682617 -0.244141 0.334045 -0.602417 1441912649 0.682617 -0.244141 0.334045 -0.602417 1441912649 0.688110 -0.247070 0.337585 -0.592834 1441912649 0.688110 -0.247070 0.337585 -0.592834 1441912649 0.688110 -0.247070 0.337585 -0.592834 1441912649 0.688110 -0.247070 0.337585 -0.592834 1441912649 0.688110 -0.247070 0.337585 -0.592834 1441912649 0.688110 -0.247070 0.337585 -0.592834 1441912649 0.688110 -0.247070 0.337585 -0.592834 1441912649 0.700317 -0.273438 0.351501 -0.557861 1441912649 0.700317 -0.273438 0.351501 -0.557861 1441912649 0.700317 -0.273438 0.351501 -0.557861 1441912649 0.700317 -0.273438 0.351501 -0.557861 1441912649 0.700317 -0.273438 0.351501 -0.557861 1441912649 0.700317 -0.273438 0.351501 -0.557861 1441912649 0.700317 -0.273438 0.351501 -0.557861 1441912649 0.712952 -0.330505 0.380798 -0.487305 1441912649 0.712952 -0.330505 0.380798 -0.487305 1441912649 0.712952 -0.330505 0.380798 -0.487305 1441912649 0.712952 -0.330505 0.380798 -0.487305 1441912649 0.712952 -0.330505 0.380798 -0.487305 1441912649 0.712952 -0.330505 0.380798 -0.487305 1441912649 0.752502 -0.351624 0.371155 -0.415100 1441912649 0.752502 -0.351624 0.371155 -0.415100 1441912649 0.752502 -0.351624 0.371155 -0.415100 1441912649 0.752502 -0.351624 0.371155 -0.415100 1441912649 0.752502 -0.351624 0.371155 -0.415100 1441912649 0.752502 -0.351624 0.371155 -0.415100 1441912649 0.790039 -0.355408 0.359802 -0.346497 1441912649 0.790039 -0.355408 0.359802 -0.346497 1441912649 0.790039 -0.355408 0.359802 -0.346497 1441912649 0.790039 -0.355408 0.359802 -0.346497 1441912649 0.790039 -0.355408 0.359802 -0.346497 1441912649 0.790039 -0.355408 0.359802 -0.346497 1441912649 0.790039 -0.355408 0.359802 -0.346497 1441912649 0.827026 -0.336670 0.358521 -0.272278 1441912649 0.827026 -0.336670 0.358521 -0.272278 1441912649 0.827026 -0.336670 0.358521 -0.272278 1441912649 0.827026 -0.336670 0.358521 -0.272278 1441912649 0.845276 -0.315918 0.378540 -0.205872 1441912649 0.845276 -0.315918 0.378540 -0.205872 1441912649 0.845276 -0.315918 0.378540 -0.205872 1441912649 0.845276 -0.315918 0.378540 -0.205872 1441912649 0.845276 -0.315918 0.378540 -0.205872 1441912649 0.845276 -0.315918 0.378540 -0.205872 1441912649 0.845276 -0.315918 0.378540 -0.205872 1441912649 0.857239 -0.286377 0.402344 -0.145630 1441912649 0.857239 -0.286377 0.402344 -0.145630 1441912649 0.857239 -0.286377 0.402344 -0.145630 1441912649 0.857239 -0.286377 0.402344 -0.145630 1441912649 0.857239 -0.286377 0.402344 -0.145630 1441912649 0.857239 -0.286377 0.402344 -0.145630 1441912649 0.852661 -0.274353 0.442139 -0.045898 1441912649 0.852661 -0.274353 0.442139 -0.045898 1441912649 0.852661 -0.274353 0.442139 -0.045898 1441912649 0.852661 -0.274353 0.442139 -0.045898 1441912649 0.852661 -0.274353 0.442139 -0.045898 1441912649 0.852661 -0.274353 0.442139 -0.045898 1441912649 0.857361 -0.244080 0.453003 -0.008118 1441912649 0.857361 -0.244080 0.453003 -0.008118 1441912649 0.857361 -0.244080 0.453003 -0.008118 1441912649 0.857361 -0.244080 0.453003 -0.008118 1441912649 0.857361 -0.244080 0.453003 -0.008118 1441912649 0.857361 -0.244080 0.453003 -0.008118 1441912649 0.857361 -0.244080 0.453003 -0.008118 1441912649 0.842529 -0.243835 0.479797 0.020142 1441912649 0.842529 -0.243835 0.479797 0.020142 1441912649 0.842529 -0.243835 0.479797 0.020142 1441912649 0.842529 -0.243835 0.479797 0.020142 1441912649 0.842529 -0.243835 0.479797 0.020142 1441912649 0.842529 -0.243835 0.479797 0.020142 1441912649 0.834412 -0.292664 0.466248 0.025940 1441912649 0.834412 -0.292664 0.466248 0.025940 1441912649 0.834412 -0.292664 0.466248 0.025940 1441912649 0.834412 -0.292664 0.466248 0.025940 1441912649 0.834412 -0.292664 0.466248 0.025940 1441912649 0.834412 -0.292664 0.466248 0.025940 1441912649 0.834412 -0.292664 0.466248 0.025940 1441912649 0.839417 -0.291626 0.458313 -0.013489 1441912649 0.839417 -0.291626 0.458313 -0.013489 1441912649 0.839417 -0.291626 0.458313 -0.013489 1441912649 0.839417 -0.291626 0.458313 -0.013489 1441912649 0.839417 -0.291626 0.458313 -0.013489 1441912649 0.839417 -0.291626 0.458313 -0.013489 1441912649 0.834595 -0.314209 0.450378 -0.042175 1441912649 0.834595 -0.314209 0.450378 -0.042175 1441912649 0.834595 -0.314209 0.450378 -0.042175 1441912649 0.834595 -0.314209 0.450378 -0.042175 1441912649 0.834595 -0.314209 0.450378 -0.042175 1441912649 0.834595 -0.314209 0.450378 -0.042175 1441912649 0.817383 -0.363770 0.440552 -0.073547 1441912649 0.817383 -0.363770 0.440552 -0.073547 1441912649 0.817383 -0.363770 0.440552 -0.073547 1441912649 0.817383 -0.363770 0.440552 -0.073547 1441912650 0.817383 -0.363770 0.440552 -0.073547 1441912650 0.817383 -0.363770 0.440552 -0.073547 1441912650 0.797180 -0.410095 0.427124 -0.117859 1441912650 0.797180 -0.410095 0.427124 -0.117859 1441912650 0.797180 -0.410095 0.427124 -0.117859 1441912650 0.797180 -0.410095 0.427124 -0.117859 1441912650 0.797180 -0.410095 0.427124 -0.117859 1441912650 0.797180 -0.410095 0.427124 -0.117859 1441912650 0.789001 -0.411865 0.414246 -0.190308 1441912650 0.789001 -0.411865 0.414246 -0.190308 1441912650 0.789001 -0.411865 0.414246 -0.190308 1441912650 0.789001 -0.411865 0.414246 -0.190308 1441912650 0.789001 -0.411865 0.414246 -0.190308 1441912650 0.789001 -0.411865 0.414246 -0.190308 1441912650 0.789001 -0.411865 0.414246 -0.190308 1441912650 0.785828 -0.380737 0.396790 -0.282898 1441912650 0.785828 -0.380737 0.396790 -0.282898 1441912650 0.785828 -0.380737 0.396790 -0.282898 1441912650 0.785828 -0.380737 0.396790 -0.282898 1441912650 0.785828 -0.380737 0.396790 -0.282898 1441912650 0.785828 -0.380737 0.396790 -0.282898 1441912650 0.767273 -0.361084 0.382507 -0.366882 1441912650 0.767273 -0.361084 0.382507 -0.366882 1441912650 0.767273 -0.361084 0.382507 -0.366882 1441912650 0.767273 -0.361084 0.382507 -0.366882 1441912650 0.767273 -0.361084 0.382507 -0.366882 1441912650 0.767273 -0.361084 0.382507 -0.366882 1441912650 0.721924 -0.379761 0.386536 -0.430359 1441912650 0.721924 -0.379761 0.386536 -0.430359 1441912650 0.721924 -0.379761 0.386536 -0.430359 1441912650 0.721924 -0.379761 0.386536 -0.430359 1441912650 0.721924 -0.379761 0.386536 -0.430359 1441912650 0.721924 -0.379761 0.386536 -0.430359 1441912650 0.668884 -0.378845 0.394897 -0.503113 1441912650 0.668884 -0.378845 0.394897 -0.503113 1441912650 0.668884 -0.378845 0.394897 -0.503113 1441912650 0.668884 -0.378845 0.394897 -0.503113 1441912650 0.668884 -0.378845 0.394897 -0.503113 1441912650 0.668884 -0.378845 0.394897 -0.503113 1441912650 0.668884 -0.378845 0.394897 -0.503113 1441912650 0.674133 -0.286316 0.359009 -0.578552 1441912650 0.674133 -0.286316 0.359009 -0.578552 1441912650 0.674133 -0.286316 0.359009 -0.578552 1441912650 0.674133 -0.286316 0.359009 -0.578552 1441912650 0.674133 -0.286316 0.359009 -0.578552 1441912650 0.674133 -0.286316 0.359009 -0.578552 1441912650 0.684509 -0.254517 0.363586 -0.578308 1441912650 0.684509 -0.254517 0.363586 -0.578308 1441912650 0.684509 -0.254517 0.363586 -0.578308 1441912650 0.684509 -0.254517 0.363586 -0.578308 1441912650 0.684509 -0.254517 0.363586 -0.578308 1441912650 0.684509 -0.254517 0.363586 -0.578308 1441912650 0.682190 -0.279968 0.382751 -0.556519 1441912650 0.682190 -0.279968 0.382751 -0.556519 1441912650 0.682190 -0.279968 0.382751 -0.556519 1441912650 0.682190 -0.279968 0.382751 -0.556519 1441912650 0.682190 -0.279968 0.382751 -0.556519 1441912650 0.682190 -0.279968 0.382751 -0.556519 1441912650 0.694092 -0.285583 0.378052 -0.541992 1441912650 0.694092 -0.285583 0.378052 -0.541992 1441912650 0.694092 -0.285583 0.378052 -0.541992 1441912650 0.694092 -0.285583 0.378052 -0.541992 1441912650 0.694092 -0.285583 0.378052 -0.541992 1441912650 0.694092 -0.285583 0.378052 -0.541992 1441912650 0.688354 -0.335449 0.409607 -0.495789 1441912650 0.688354 -0.335449 0.409607 -0.495789 1441912650 0.688354 -0.335449 0.409607 -0.495789 1441912650 0.688354 -0.335449 0.409607 -0.495789 1441912650 0.688354 -0.335449 0.409607 -0.495789 1441912650 0.688354 -0.335449 0.409607 -0.495789 1441912650 0.699707 -0.369202 0.427490 -0.437439 1441912650 0.699707 -0.369202 0.427490 -0.437439 1441912650 0.699707 -0.369202 0.427490 -0.437439 1441912650 0.699707 -0.369202 0.427490 -0.437439 1441912650 0.699707 -0.369202 0.427490 -0.437439 1441912650 0.699707 -0.369202 0.427490 -0.437439 1441912650 0.732361 -0.374023 0.419312 -0.384644 1441912650 0.732361 -0.374023 0.419312 -0.384644 1441912650 0.732361 -0.374023 0.419312 -0.384644 1441912650 0.732361 -0.374023 0.419312 -0.384644 1441912650 0.732361 -0.374023 0.419312 -0.384644 1441912650 0.732361 -0.374023 0.419312 -0.384644 1441912650 0.732361 -0.374023 0.419312 -0.384644 1441912650 0.776184 -0.348145 0.404724 -0.335449 1441912650 0.776184 -0.348145 0.404724 -0.335449 1441912650 0.776184 -0.348145 0.404724 -0.335449 1441912650 0.776184 -0.348145 0.404724 -0.335449 1441912650 0.776184 -0.348145 0.404724 -0.335449 1441912650 0.776184 -0.348145 0.404724 -0.335449 1441912650 0.811584 -0.316162 0.412354 -0.267090 1441912650 0.811584 -0.316162 0.412354 -0.267090 1441912650 0.811584 -0.316162 0.412354 -0.267090 1441912650 0.811584 -0.316162 0.412354 -0.267090 1441912650 0.811584 -0.316162 0.412354 -0.267090 1441912650 0.811584 -0.316162 0.412354 -0.267090 1441912650 0.828796 -0.312988 0.432739 -0.166931 1441912650 0.828796 -0.312988 0.432739 -0.166931 1441912650 0.828796 -0.312988 0.432739 -0.166931 1441912650 0.828796 -0.312988 0.432739 -0.166931 1441912650 0.828796 -0.312988 0.432739 -0.166931 1441912650 0.828796 -0.312988 0.432739 -0.166931 1441912650 0.833557 -0.328674 0.438232 -0.071167 1441912650 0.833557 -0.328674 0.438232 -0.071167 1441912650 0.833557 -0.328674 0.438232 -0.071167 1441912650 0.833557 -0.328674 0.438232 -0.071167 1441912650 0.833557 -0.328674 0.438232 -0.071167 1441912650 0.833557 -0.328674 0.438232 -0.071167 1441912650 0.842834 -0.313904 0.437012 0.005798 1441912650 0.842834 -0.313904 0.437012 0.005798 1441912650 0.842834 -0.313904 0.437012 0.005798 1441912650 0.842834 -0.313904 0.437012 0.005798 1441912650 0.842834 -0.313904 0.437012 0.005798 1441912650 0.842834 -0.313904 0.437012 0.005798 1441912650 0.842834 -0.313904 0.437012 0.005798 1441912651 0.869629 -0.231812 0.434937 0.028625 1441912651 0.869629 -0.231812 0.434937 0.028625 1441912651 0.869629 -0.231812 0.434937 0.028625 1441912651 0.869629 -0.231812 0.434937 0.028625 1441912651 0.869629 -0.231812 0.434937 0.028625 1441912651 0.869629 -0.231812 0.434937 0.028625 1441912651 0.869629 -0.231812 0.434937 0.028625 1441912651 0.872314 -0.192078 0.444763 0.065125 1441912651 0.872314 -0.192078 0.444763 0.065125 1441912651 0.872314 -0.192078 0.444763 0.065125 1441912651 0.872314 -0.192078 0.444763 0.065125 1441912651 0.872314 -0.192078 0.444763 0.065125 1441912651 0.872314 -0.192078 0.444763 0.065125 1441912651 0.864441 -0.246155 0.429138 0.088989 1441912651 0.864441 -0.246155 0.429138 0.088989 1441912651 0.864441 -0.246155 0.429138 0.088989 1441912651 0.864441 -0.246155 0.429138 0.088989 1441912651 0.864441 -0.246155 0.429138 0.088989 1441912651 0.864441 -0.246155 0.429138 0.088989 1441912651 0.863037 -0.270447 0.422058 0.061584 1441912651 0.863037 -0.270447 0.422058 0.061584 1441912651 0.863037 -0.270447 0.422058 0.061584 1441912651 0.863037 -0.270447 0.422058 0.061584 1441912651 0.863037 -0.270447 0.422058 0.061584 1441912651 0.859619 -0.286926 0.422058 0.021362 1441912651 0.859619 -0.286926 0.422058 0.021362 1441912651 0.859619 -0.286926 0.422058 0.021362 1441912651 0.859619 -0.286926 0.422058 0.021362 1441912651 0.859619 -0.286926 0.422058 0.021362 1441912651 0.859619 -0.286926 0.422058 0.021362 1441912651 0.859619 -0.286926 0.422058 0.021362 1441912651 0.845764 -0.332886 0.416199 -0.024963 1441912651 0.845764 -0.332886 0.416199 -0.024963 1441912651 0.845764 -0.332886 0.416199 -0.024963 1441912651 0.845764 -0.332886 0.416199 -0.024963 1441912651 0.845764 -0.332886 0.416199 -0.024963 1441912651 0.845764 -0.332886 0.416199 -0.024963 1441912651 0.821777 -0.386902 0.410767 -0.078369 1441912651 0.821777 -0.386902 0.410767 -0.078369 1441912651 0.821777 -0.386902 0.410767 -0.078369 1441912651 0.821777 -0.386902 0.410767 -0.078369 1441912651 0.821777 -0.386902 0.410767 -0.078369 1441912651 
0.744507 -0.119690 0.652649 0.073120 1441912653 0.744507 -0.119690 0.652649 0.073120 1441912653 0.744507 -0.119690 0.652649 0.073120 1441912653 0.744507 -0.119690 0.652649 0.073120 1441912653 0.744507 -0.119690 0.652649 0.073120 1441912653 0.742737 -0.129272 0.652161 0.078735 1441912653 0.742737 -0.129272 0.652161 0.078735 1441912653 0.742737 -0.129272 0.652161 0.078735 1441912653 0.742737 -0.129272 0.652161 0.078735 1441912654 0.742737 -0.129272 0.652161 0.078735 1441912654 0.742737 -0.129272 0.652161 0.078735 1441912654 0.742737 -0.129272 0.652161 0.078735 1441912654 0.740295 -0.140503 0.651611 0.087036 1441912654 0.740295 -0.140503 0.651611 0.087036 1441912654 0.740295 -0.140503 0.651611 0.087036 1441912654 0.740295 -0.140503 0.651611 0.087036 1441912654 0.740295 -0.140503 0.651611 0.087036 1441912654 0.740295 -0.140503 0.651611 0.087036 1441912654 0.740295 -0.140503 0.651611 0.087036 1441912654 0.735413 -0.156738 0.651489 0.100525 1441912654 0.735413 -0.156738 0.651489 0.100525 1441912654 0.735413 -0.156738 0.651489 0.100525 1441912654 0.735413 -0.156738 0.651489 0.100525 1441912654 0.735413 -0.156738 0.651489 0.100525 1441912654 0.735413 -0.156738 0.651489 0.100525 1441912654 0.728455 -0.175598 0.651978 0.115601 1441912654 0.728455 -0.175598 0.651978 0.115601 1441912654 0.728455 -0.175598 0.651978 0.115601 1441912654 0.728455 -0.175598 0.651978 0.115601 1441912654 0.728455 -0.175598 0.651978 0.115601 1441912654 0.728455 -0.175598 0.651978 0.115601 1441912654 0.719055 -0.196838 0.652283 0.136597 1441912654 0.719055 -0.196838 0.652283 0.136597 1441912654 0.719055 -0.196838 0.652283 0.136597 1441912654 0.719055 -0.196838 0.652283 0.136597 1441912654 0.719055 -0.196838 0.652283 0.136597 1441912654 0.719055 -0.196838 0.652283 0.136597 1441912654 0.719055 -0.196838 0.652283 0.136597 1441912654 0.710449 -0.214722 0.650208 0.161987 1441912654 0.710449 -0.214722 0.650208 0.161987 1441912654 0.710449 -0.214722 0.650208 0.161987 1441912654 0.710449 -0.214722 0.650208 0.161987 1441912654 0.710449 -0.214722 0.650208 0.161987 1441912654 0.710449 -0.214722 0.650208 0.161987 1441912654 0.708252 -0.215027 0.650391 0.170532 1441912654 0.708252 -0.215027 0.650391 0.170532 1441912654 0.708252 -0.215027 0.650391 0.170532 1441912654 0.708252 -0.215027 0.650391 0.170532 1441912654 0.708252 -0.215027 0.650391 0.170532 1441912654 0.708252 -0.215027 0.650391 0.170532 1441912654 0.708252 -0.215027 0.650391 0.170532 1441912654 0.708252 -0.206238 0.654480 0.165588 1441912654 0.708252 -0.206238 0.654480 0.165588 1441912654 0.708252 -0.206238 0.654480 0.165588 1441912654 0.708252 -0.206238 0.654480 0.165588 1441912654 0.708252 -0.206238 0.654480 0.165588 1441912654 0.708252 -0.206238 0.654480 0.165588 1441912654 0.709290 -0.202087 0.654602 0.165771 1441912654 0.709290 -0.202087 0.654602 0.165771 1441912654 0.709290 -0.202087 0.654602 0.165771 1441912654 0.709290 -0.202087 0.654602 0.165771 1441912654 0.709290 -0.202087 0.654602 0.165771 1441912654 0.709290 -0.202087 0.654602 0.165771 1441912654 0.709290 -0.202087 0.654602 0.165771 1441912654 0.713135 -0.199036 0.651428 0.165588 1441912654 0.713135 -0.199036 0.651428 0.165588 1441912654 0.713135 -0.199036 0.651428 0.165588 1441912654 0.713135 -0.199036 0.651428 0.165588 1441912654 0.713135 -0.199036 0.651428 0.165588 1441912654 0.713135 -0.199036 0.651428 0.165588 1441912654 0.720459 -0.189026 0.648254 0.157715 1441912654 0.720459 -0.189026 0.648254 0.157715 1441912654 0.720459 -0.189026 0.648254 0.157715 1441912654 0.720459 -0.189026 0.648254 0.157715 1441912654 0.720459 -0.189026 0.648254 0.157715 1441912654 0.720459 -0.189026 0.648254 0.157715 1441912654 0.730286 -0.173157 0.644958 0.143921 1441912654 0.730286 -0.173157 0.644958 0.143921 1441912654 0.730286 -0.173157 0.644958 0.143921 1441912654 0.730286 -0.173157 0.644958 0.143921 1441912654 0.730286 -0.173157 0.644958 0.143921 1441912654 0.730286 -0.173157 0.644958 0.143921 1441912654 0.730286 -0.173157 0.644958 0.143921 1441912654 0.739868 -0.159241 0.641052 0.127502 1441912654 0.739868 -0.159241 0.641052 0.127502 1441912654 0.739868 -0.159241 0.641052 0.127502 1441912654 0.739868 -0.159241 0.641052 0.127502 1441912654 0.739868 -0.159241 0.641052 0.127502 1441912654 0.739868 -0.159241 0.641052 0.127502 1441912654 0.747009 -0.148315 0.638245 0.111938 1441912654 0.747009 -0.148315 0.638245 0.111938 1441912654 0.747009 -0.148315 0.638245 0.111938 1441912654 0.747009 -0.148315 0.638245 0.111938 1441912654 0.747009 -0.148315 0.638245 0.111938 1441912654 0.747009 -0.148315 0.638245 0.111938 1441912654 0.752441 -0.138184 0.636414 0.097961 1441912654 0.752441 -0.138184 0.636414 0.097961 1441912654 0.752441 -0.138184 0.636414 0.097961 1441912654 0.752441 -0.138184 0.636414 0.097961 1441912654 0.752441 -0.138184 0.636414 0.097961 1441912654 0.752441 -0.138184 0.636414 0.097961 1441912654 0.755249 -0.128113 0.636536 0.089233 1441912654 0.755249 -0.128113 0.636536 0.089233 1441912654 0.755249 -0.128113 0.636536 0.089233 1441912654 0.755249 -0.128113 0.636536 0.089233 1441912654 0.755249 -0.128113 0.636536 0.089233 1441912654 0.755249 -0.128113 0.636536 0.089233 1441912654 0.755249 -0.128113 0.636536 0.089233 1441912654 0.757080 -0.109619 0.636658 0.085205 1441912654 0.757080 -0.118958 0.636658 0.085205 1441912654 0.757080 -0.118958 0.636658 0.085205 1441912654 0.757080 -0.118958 0.636658 0.085205 1441912654 0.757080 -0.118958 0.636658 0.085205 1441912654 0.757080 -0.118958 0.636658 0.085205 1441912654 0.757690 -0.106140 0.639526 0.074829 1441912654 0.757690 -0.106140 0.639526 0.074829 1441912654 0.757690 -0.106140 0.639526 0.074829 1441912654 0.757690 -0.106140 0.639526 0.074829 1441912654 0.757690 -0.106140 0.639526 0.074829 1441912654 0.757690 -0.106140 0.639526 0.074829 1441912654 0.757690 -0.106140 0.639526 0.074829 1441912654 0.756042 -0.093567 0.644958 0.059509 1441912654 0.756042 -0.093567 0.644958 0.059509 1441912654 0.756042 -0.093567 0.644958 0.059509 1441912654 0.756042 -0.093567 0.644958 0.059509 1441912655 0.756042 -0.093567 0.644958 0.059509 1441912655 0.756042 -0.093567 0.644958 0.059509 1441912655 0.752380 -0.085815 0.651306 0.047546 1441912655 0.752380 -0.085815 0.651306 0.047546 1441912655 0.752380 -0.085815 0.651306 0.047546 1441912655 0.752380 -0.085815 0.651306 0.047546 1441912655 0.752380 -0.085815 0.651306 0.047546 1441912655 0.752380 -0.085815 0.651306 0.047546 1441912655 0.748962 -0.083618 0.655762 0.044495 1441912655 0.748962 -0.083618 0.655762 0.044495 1441912655 0.748962 -0.083618 0.655762 0.044495 1441912655 0.748962 -0.083618 0.655762 0.044495 1441912655 0.748962 -0.083618 0.655762 0.044495 1441912655 0.748962 -0.083618 0.655762 0.044495 1441912655 0.746338 -0.087585 0.657837 0.049622 1441912655 0.746338 -0.087585 0.657837 0.049622 1441912655 0.746338 -0.087585 0.657837 0.049622 1441912655 0.746338 -0.087585 0.657837 0.049622 1441912655 0.746338 -0.087585 0.657837 0.049622 1441912655 0.746338 -0.087585 0.657837 0.049622 1441912655 0.746338 -0.087585 0.657837 0.049622 1441912655 0.743652 -0.097046 0.658752 0.059265 1441912655 0.743652 -0.097046 0.658752 0.059265 1441912655 0.743652 -0.097046 0.658752 0.059265 1441912655 0.743652 -0.097046 0.658752 0.059265 1441912655 0.743652 -0.097046 0.658752 0.059265 1441912655 0.743652 -0.097046 0.658752 0.059265 1441912655 0.741028 -0.109497 0.658569 0.071594 1441912655 0.741028 -0.109497 0.658569 0.071594 1441912655 0.741028 -0.109497 0.658569 0.071594 1441912655 0.741028 -0.109497 0.658569 0.071594 1441912655 0.741028 -0.109497 0.658569 0.071594 1441912655 0.741028 -0.109497 0.658569 0.071594 1441912655 0.738831 -0.124390 0.656677 0.086060 1441912655 0.738831 -0.124390 0.656677 0.086060 1441912655 0.738831 -0.124390 0.656677 0.086060 1441912655 0.738831 -0.124390 0.656677 0.086060 1441912655 0.738831 -0.124390 0.656677 0.086060 1441912655 0.738831 -0.124390 0.656677 0.086060 1441912655 0.736755 -0.137207 0.654785 0.098022 1441912655 0.736755 -0.137207 0.654785 0.098022 1441912655 0.736755 -0.137207 0.654785 0.098022 1441912655 0.736755 -0.137207 0.654785 0.098022 1441912655 0.736755 -0.137207 0.654785 0.098022 1441912655 0.736755 -0.137207 0.654785 0.098022 1441912655 0.734314 -0.149048 0.653259 0.108459 1441912655 0.734314 -0.149048 0.653259 0.108459 1441912655 0.734314 -0.149048 0.653259 0.108459 1441912655 0.734314 -0.149048 0.653259 0.108459 1441912655 0.734314 -0.149048 0.653259 0.108459 1441912655 0.734314 -0.149048 0.653259 0.108459 1441912655 0.734314 -0.149048 0.653259 0.108459 1441912655 0.730347 -0.162903 0.652344 0.119934 1441912655 0.730347 -0.162903 0.652344 0.119934 1441912655 0.730347 -0.162903 0.652344 0.119934 1441912655 0.730347 -0.162903 0.652344 0.119934 1441912655 0.730347 -0.162903 0.652344 0.119934 1441912655 0.730347 -0.162903 0.652344 0.119934 1441912655 0.724976 -0.179382 0.650757 0.136475 1441912655 0.724976 -0.179382 0.650757 0.136475 1441912655 0.724976 -0.179382 0.650757 0.136475 1441912655 0.724976 -0.179382 0.650757 0.136475 1441912655 0.724976 -0.179382 0.650757 0.136475 1441912655 0.724976 -0.179382 0.650757 0.136475 1441912655 0.724976 -0.179382 0.650757 0.136475 1441912655 0.720947 -0.191406 0.647766 0.154846 1441912655 0.720947 -0.191406 0.647766 0.154846 1441912655 0.720947 -0.191406 0.647766 0.154846 1441912655 0.720947 -0.191406 0.647766 0.154846 1441912655 0.720947 -0.191406 0.647766 0.154846 1441912655 0.720947 -0.191406 0.647766 0.154846 1441912655 0.723450 -0.187744 0.645569 0.156555 1441912655 0.723450 -0.187744 0.645569 0.156555 1441912655 0.723450 -0.187744 0.645569 0.156555 1441912655 0.723450 -0.187744 0.645569 0.156555 1441912655 0.723450 -0.187744 0.645569 0.156555 1441912655 0.723450 -0.187744 0.645569 0.156555 1441912655 0.726807 -0.175232 0.648926 0.140930 1441912655 0.726807 -0.175232 0.648926 0.140930 1441912655 0.726807 -0.175232 0.648926 0.140930 1441912655 0.726807 -0.175232 0.648926 0.140930 1441912655 0.726807 -0.175232 0.648926 0.140930 1441912655 0.726807 -0.175232 0.648926 0.140930 1441912655 0.726807 -0.175232 0.648926 0.140930 1441912655 0.730042 -0.170410 0.648865 0.130127 1441912655 0.730042 -0.170410 0.648865 0.130127 1441912655 0.730042 -0.170410 0.648865 0.130127 1441912655 0.730042 -0.170410 0.648865 0.130127 1441912655 0.730042 -0.170410 0.648865 0.130127 1441912655 0.730042 -0.170410 0.648865 0.130127 1441912655 0.735168 -0.162598 0.647156 0.119080 1441912655 0.735168 -0.162598 0.647156 0.119080 1441912655 0.735168 -0.162598 0.647156 0.119080 1441912655 0.735168 -0.162598 0.647156 0.119080 1441912655 0.735168 -0.162598 0.647156 0.119080 1441912655 0.735168 -0.162598 0.647156 0.119080 1441912655 0.741394 -0.147583 0.645996 0.105591 1441912655 0.741394 -0.147583 0.645996 0.105591 1441912655 0.741394 -0.147583 0.645996 0.105591 1441912655 0.741394 -0.147583 0.645996 0.105591 1441912655 0.741394 -0.147583 0.645996 0.105591 1441912655 0.741394 -0.147583 0.645996 0.105591 1441912655 0.741394 -0.147583 0.645996 0.105591 1441912655 0.748047 -0.138184 0.641602 0.098328 1441912655 0.748047 -0.138184 0.641602 0.098328 1441912655 0.748047 -0.138184 0.641602 0.098328 1441912655 0.748047 -0.138184 0.641602 0.098328 1441912655 0.748047 -0.138184 0.641602 0.098328 1441912655 0.748047 -0.138184 0.641602 0.098328 1441912655 0.751343 -0.130127 0.640625 0.089600 1441912655 0.751343 -0.130127 0.640625 0.089600 1441912655 0.751343 -0.130127 0.640625 0.089600 1441912655 0.751343 -0.130127 0.640625 0.089600 1441912655 0.751343 -0.130127 0.640625 0.089600 1441912656 0.751343 -0.130127 0.640625 0.089600 1441912656 0.752686 -0.122803 0.641785 0.080017 1441912656 0.752686 -0.122803 0.641785 0.080017 1441912656 0.752686 -0.122803 0.641785 0.080017 1441912656 0.752686 -0.122803 0.641785 0.080017 1441912656 0.752686 -0.122803 0.641785 0.080017 1441912656 0.752686 -0.122803 0.641785 0.080017 1441912656 0.752686 -0.122803 0.641785 0.080017 1441912656 0.752930 -0.113831 0.644165 0.071716 1441912656 0.752930 -0.113831 0.644165 0.071716 1441912656 0.752930 -0.113831 0.644165 0.071716 1441912656 0.752930 -0.113831 0.644165 0.071716 1441912656 0.752930 -0.113831 0.644165 0.071716 1441912656 0.752930 -0.113831 0.644165 0.071716 1441912656 0.753296 -0.102478 0.646362 0.064392 1441912656 0.753296 -0.102478 0.646362 0.064392 1441912656 0.753296 -0.102478 0.646362 0.064392 1441912656 0.753296 -0.102478 0.646362 0.064392 1441912656 0.753296 -0.102478 0.646362 0.064392 1441912656 0.753296 -0.102478 0.646362 0.064392 1441912656 0.753296 -0.102478 0.646362 0.064392 1441912656 0.754333 -0.088440 0.648132 0.055115 1441912656 0.754333 -0.088440 0.648132 0.055115 1441912656 0.754333 -0.088440 0.648132 0.055115 1441912656 0.754333 -0.088440 0.648132 0.055115 1441912656 0.754333 -0.088440 0.648132 0.055115 1441912656 0.754333 -0.088440 0.648132 0.055115 1441912656 0.754578 -0.076294 0.650146 0.044495 1441912656 0.754578 -0.076294 0.650146 0.044495 1441912656 0.754578 -0.076294 0.650146 0.044495 1441912656 0.754578 -0.076294 0.650146 0.044495 1441912656 0.754578 -0.076294 0.650146 0.044495 1441912656 0.754578 -0.076294 0.650146 0.044495 1441912656 0.753113 -0.070557 0.652954 0.038208 1441912656 0.753113 -0.070557 0.652954 0.038208 1441912656 0.753113 -0.070557 0.652954 0.038208 1441912656 0.753113 -0.070557 0.652954 0.038208 1441912656 0.753113 -0.070557 0.652954 0.038208 1441912656 0.753113 -0.070557 0.652954 0.038208 1441912656 0.751038 -0.073730 0.654724 0.041626 1441912656 0.751038 -0.073730 0.654724 0.041626 1441912656 0.751038 -0.073730 0.654724 0.041626 1441912656 0.751038 -0.073730 0.654724 0.041626 1441912656 0.751038 -0.073730 0.654724 0.041626 1441912656 0.751038 -0.073730 0.654724 0.041626 1441912656 0.751038 -0.073730 0.654724 0.041626 1441912656 0.749329 -0.083618 0.654785 0.051636 1441912656 0.749329 -0.083618 0.654785 0.051636 1441912656 0.749329 -0.083618 0.654785 0.051636 1441912656 0.749329 -0.083618 0.654785 0.051636 1441912656 0.749329 -0.083618 0.654785 0.051636 1441912656 0.749329 -0.083618 0.654785 0.051636 1441912656 0.747498 -0.096130 0.654236 0.062988 1441912656 0.747498 -0.096130 0.654236 0.062988 1441912656 0.747498 -0.096130 0.654236 0.062988 1441912656 0.747498 -0.096130 0.654236 0.062988 1441912656 0.747498 -0.096130 0.654236 0.062988 1441912656 0.747498 -0.096130 0.654236 0.062988 1441912656 0.745239 -0.106689 0.654053 0.072754 1441912656 0.745239 -0.106689 0.654053 0.072754 1441912656 0.745239 -0.106689 0.654053 0.072754 1441912656 0.745239 -0.106689 0.654053 0.072754 1441912656 0.745239 -0.106689 0.654053 0.072754 1441912656 0.745239 -0.106689 0.654053 0.072754 1441912656 0.745239 -0.106689 0.654053 0.072754 1441912656 0.743469 -0.112427 0.654541 0.078125 1441912656 0.743469 -0.112427 0.654541 0.078125 1441912656 0.743469 -0.112427 0.654541 0.078125 1441912656 0.743469 -0.112427 0.654541 0.078125 1441912656 0.743469 -0.112427 0.654541 0.078125 1441912656 0.743469 -0.112427 0.654541 0.078125 1441912656 0.741211 -0.119690 0.654846 0.085632 1441912656 0.741211 -0.119690 0.654846 0.085632 1441912656 0.741211 -0.119690 0.654846 0.085632 1441912656 0.741211 -0.119690 0.654846 0.085632 1441912656 0.741211 -0.119690 0.654846 0.085632 1441912656 0.741211 -0.119690 0.654846 0.085632 1441912656 0.737976 -0.126343 0.656250 0.093384 1441912656 0.737976 -0.126343 0.656250 0.093384 1441912656 0.737976 -0.126343 0.656250 0.093384 1441912656 0.737976 -0.126343 0.656250 0.093384 1441912656 0.737976 -0.126343 0.656250 0.093384 1441912656 0.737976 -0.126343 0.656250 0.093384 1441912656 0.735840 -0.133789 0.655396 0.104980 1441912656 0.735840 -0.133789 0.655396 0.104980 1441912656 0.735840 -0.133789 0.655396 0.104980 1441912656 0.735840 -0.133789 0.655396 0.104980 1441912656 0.735840 -0.133789 0.655396 0.104980 1441912656 0.735840 -0.133789 0.655396 0.104980 1441912656 0.735840 -0.133789 0.655396 0.104980 1441912656 0.732422 -0.145874 0.653442 0.123413 1441912656 0.732422 -0.145874 0.653442 0.123413 1441912656 0.732422 -0.145874 0.653442 0.123413 1441912656 0.732422 -0.145874 0.653442 0.123413 1441912656 0.732422 -0.145874 0.653442 0.123413 1441912656 0.732422 -0.145874 0.653442 0.123413 1441912656 0.731445 -0.154602 0.649292 0.139343 1441912656 0.731445 -0.154602 0.649292 0.139343 1441912656 0.731445 -0.154602 0.649292 0.139343 1441912656 0.731445 -0.154602 0.649292 0.139343 1441912656 0.731445 -0.154602 0.649292 0.139343 1441912656 0.731445 -0.154602 0.649292 0.139343 1441912656 0.731689 -0.155457 0.647644 0.144653 1441912656 0.731689 -0.155457 0.647644 0.144653 1441912656 0.731689 -0.155457 0.647644 0.144653 1441912656 0.731689 -0.155457 0.647644 0.144653 1441912656 0.731689 -0.155457 0.647644 0.144653 1441912656 0.731689 -0.155457 0.647644 0.144653 1441912656 0.733093 -0.152405 0.647522 0.141113 1441912656 0.733093 -0.152405 0.647522 0.141113 1441912656 0.733093 -0.152405 0.647522 0.141113 1441912656 0.733093 -0.152405 0.647522 0.141113 1441912656 0.733093 -0.152405 0.647522 0.141113 1441912656 0.733093 -0.152405 0.647522 0.141113 1441912656 0.733093 -0.152405 0.647522 0.141113 1441912657 0.735962 -0.146179 0.647766 0.131531 1441912657 0.735962 -0.146179 0.647766 0.131531 1441912657 0.735962 -0.146179 0.647766 0.131531 1441912657 0.735962 -0.146179 0.647766 0.131531 1441912657 0.735962 -0.146179 0.647766 0.131531 1441912657 0.735962 -0.146179 0.647766 0.131531 1441912657 0.739441 -0.140137 0.646729 0.123230 1441912657 0.739441 -0.140137 0.646729 0.123230 1441912657 0.739441 -0.140137 0.646729 0.123230 1441912657 0.739441 -0.140137 0.646729 0.123230 1441912657 0.739441 -0.140137 0.646729 0.123230 1441912657 0.739441 -0.140137 0.646729 0.123230 1441912657 0.743042 -0.132507 0.645874 0.114441 1441912657 0.743042 -0.132507 0.645874 0.114441 1441912657 0.743042 -0.132507 0.645874 0.114441 1441912657 0.743042 -0.132507 0.645874 0.114441 1441912657 0.743042 -0.132507 0.645874 0.114441 1441912657 0.743042 -0.132507 0.645874 0.114441 1441912657 0.746948 -0.127747 0.643433 0.107849 1441912657 0.746948 -0.127747 0.643433 0.107849 1441912657 0.746948 -0.127747 0.643433 0.107849 1441912657 0.746948 -0.127747 0.643433 0.107849 1441912657 0.746948 -0.127747 0.643433 0.107849 1441912657 0.746948 -0.127747 0.643433 0.107849 1441912657 0.750000 -0.121338 0.643005 0.095764 1441912657 0.750000 -0.121338 0.643005 0.095764 1441912657 0.750000 -0.121338 0.643005 0.095764 1441912657 0.750000 -0.121338 0.643005 0.095764 1441912657 0.750000 -0.121338 0.643005 0.095764 1441912657 0.750000 -0.121338 0.643005 0.095764 1441912657 0.750000 -0.121338 0.643005 0.095764 1441912657 0.751648 -0.115234 0.643677 0.085632 1441912657 0.751648 -0.115234 0.643677 0.085632 1441912657 0.751648 -0.115234 0.643677 0.085632 1441912657 0.751648 -0.115234 0.643677 0.085632 1441912657 0.751648 -0.115234 0.643677 0.085632 1441912657 0.751648 -0.115234 0.643677 0.085632 1441912657 0.754578 -0.106873 0.642761 0.077026 1441912657 0.754578 -0.106873 0.642761 0.077026 1441912657 0.754578 -0.106873 0.642761 0.077026 1441912657 0.754578 -0.106873 0.642761 0.077026 1441912657 0.754578 -0.106873 0.642761 0.077026 1441912657 0.754578 -0.106873 0.642761 0.077026 1441912657 0.754578 -0.106873 0.642761 0.077026 1441912657 0.756897 -0.099854 0.641785 0.072205 1441912657 0.756897 -0.099854 0.641785 0.072205 1441912657 0.756897 -0.099854 0.641785 0.072205 1441912657 0.756897 -0.099854 0.641785 0.072205 1441912657 0.756897 -0.099854 0.641785 0.072205 1441912657 0.756897 -0.099854 0.641785 0.072205 1441912657 0.758911 -0.089844 0.641602 0.065125 1441912657 0.758911 -0.089844 0.641602 0.065125 1441912657 0.758911 -0.089844 0.641602 0.065125 1441912657 0.758911 -0.089844 0.641602 0.065125 1441912657 0.758911 -0.089844 0.641602 0.065125 1441912657 0.758911 -0.089844 0.641602 0.065125 1441912657 0.758911 -0.089844 0.641602 0.065125 1441912657 0.758911 -0.080627 0.643982 0.052429 1441912657 0.758911 -0.080627 0.643982 0.052429 1441912657 0.758911 -0.080627 0.643982 0.052429 1441912657 0.758911 -0.080627 0.643982 0.052429 1441912657 0.758911 -0.080627 0.643982 0.052429 1441912657 0.757202 -0.073792 0.647522 0.043030 1441912657 0.757202 -0.073792 0.647522 0.043030 1441912657 0.757202 -0.073792 0.647522 0.043030 1441912657 0.757202 -0.073792 0.647522 0.043030 1441912657 0.757202 -0.073792 0.647522 0.043030 1441912657 0.757202 -0.073792 0.647522 0.043030 1441912657 0.757202 -0.073792 0.647522 0.043030 1441912657 0.755493 -0.069763 0.649963 0.042480 1441912657 0.755493 -0.069763 0.649963 0.042480 1441912657 0.755493 -0.069763 0.649963 0.042480 1441912657 0.755493 -0.069763 0.649963 0.042480 1441912657 0.755493 -0.069763 0.649963 0.042480 1441912657 0.755493 -0.069763 0.649963 0.042480 1441912657 0.754700 -0.071899 0.650269 0.048157 1441912657 0.754700 -0.071899 0.650269 0.048157 1441912657 0.754700 -0.071899 0.650269 0.048157 1441912657 0.754700 -0.071899 0.650269 0.048157 1441912657 0.754700 -0.071899 0.650269 0.048157 1441912657 0.754700 -0.071899 0.650269 0.048157 1441912657 0.753296 -0.079590 0.650391 0.055664 1441912657 0.753296 -0.079590 0.650391 0.055664 1441912657 0.753296 -0.079590 0.650391 0.055664 1441912657 0.753296 -0.079590 0.650391 0.055664 1441912657 0.753296 -0.079590 0.650391 0.055664 1441912657 0.753296 -0.079590 0.650391 0.055664 1441912657 0.750732 -0.087158 0.651855 0.061707 1441912657 0.750732 -0.087158 0.651855 0.061707 1441912657 0.750732 -0.087158 0.651855 0.061707 1441912657 0.750732 -0.087158 0.651855 0.061707 1441912657 0.750732 -0.087158 0.651855 0.061707 1441912657 0.750732 -0.087158 0.651855 0.061707 1441912657 0.747925 -0.093384 0.653809 0.066101 1441912657 0.747925 -0.093384 0.653809 0.066101 1441912657 0.747925 -0.093384 0.653809 0.066101 1441912657 0.747925 -0.093384 0.653809 0.066101 1441912657 0.747925 -0.093384 0.653809 0.066101 1441912657 0.747925 -0.093384 0.653809 0.066101 1441912657 0.745850 -0.102112 0.653809 0.075500 1441912657 0.745850 -0.102112 0.653809 0.075500 1441912657 0.745850 -0.102112 0.653809 0.075500 1441912657 0.745850 -0.102112 0.653809 0.075500 1441912657 0.745850 -0.102112 0.653809 0.075500 1441912657 0.745850 -0.102112 0.653809 0.075500 1441912657 0.745850 -0.102112 0.653809 0.075500 1441912657 0.743652 -0.112610 0.652832 0.089417 1441912657 0.743652 -0.112610 0.652832 0.089417 1441912657 0.743652 -0.112610 0.652832 0.089417 1441912657 0.743652 -0.112610 0.652832 0.089417 1441912657 0.743652 -0.112610 0.652832 0.089417 1441912657 0.743652 -0.112610 0.652832 0.089417 1441912657 0.741516 -0.117737 0.652893 0.099670 1441912657 0.741516 -0.117737 0.652893 0.099670 1441912658 0.741516 -0.117737 0.652893 0.099670 1441912658 0.741516 -0.117737 0.652893 0.099670 1441912658 0.741516 -0.117737 0.652893 0.099670 1441912658 0.741516 -0.117737 0.652893 0.099670 1441912658 0.741516 -0.117737 0.652893 0.099670 1441912658 0.738892 -0.124084 0.653015 0.109985 1441912658 0.738892 -0.124084 0.653015 0.109985 1441912658 0.738892 -0.124084 0.653015 0.109985 1441912658 0.738892 -0.124084 0.653015 0.109985 1441912658 0.738892 -0.124084 0.653015 0.109985 1441912658 0.738892 -0.124084 0.653015 0.109985 1441912658 0.733215 -0.135681 0.655273 0.120483 1441912658 0.733215 -0.135681 0.655273 0.120483 1441912658 0.733215 -0.135681 0.655273 0.120483 1441912658 0.733215 -0.135681 0.655273 0.120483 1441912658 0.733215 -0.135681 0.655273 0.120483 1441912658 0.733215 -0.135681 0.655273 0.120483 1441912658 0.728821 -0.146790 0.655518 0.132385 1441912658 0.728821 -0.146790 0.655518 0.132385 1441912658 0.728821 -0.146790 0.655518 0.132385 1441912658 0.728821 -0.146790 0.655518 0.132385 1441912658 0.728821 -0.146790 0.655518 0.132385 1441912658 0.728821 -0.146790 0.655518 0.132385 1441912658 0.727356 -0.146606 0.656311 0.136475 1441912658 0.727356 -0.146606 0.656311 0.136475 1441912658 0.727356 -0.146606 0.656311 0.136475 1441912658 0.727356 -0.146606 0.656311 0.136475 1441912658 0.727356 -0.146606 0.656311 0.136475 1441912658 0.727356 -0.146606 0.656311 0.136475 1441912658 0.727356 -0.146606 0.656311 0.136475 1441912658 0.727600 -0.142456 0.657715 0.132996 1441912658 0.727600 -0.142456 0.657715 0.132996 1441912658 0.727600 -0.142456 0.657715 0.132996 1441912658 0.727600 -0.142456 0.657715 0.132996 1441912658 0.727600 -0.142456 0.657715 0.132996 1441912658 0.727600 -0.142456 0.657715 0.132996 1441912658 0.729675 -0.141357 0.656799 0.126892 1441912658 0.729675 -0.141357 0.656799 0.126892 1441912658 0.729675 -0.141357 0.656799 0.126892 1441912658 0.729675 -0.141357 0.656799 0.126892 1441912658 0.729675 -0.141357 0.656799 0.126892 1441912658 0.729675 -0.141357 0.656799 0.126892 1441912658 0.729675 -0.141357 0.656799 0.126892 1441912658 0.732788 -0.137817 0.656067 0.116394 1441912658 0.732788 -0.137817 0.656067 0.116394 1441912658 0.732788 -0.137817 0.656067 0.116394 1441912658 0.732788 -0.137817 0.656067 0.116394 1441912658 0.732788 -0.137817 0.656067 0.116394 1441912658 0.732788 -0.137817 0.656067 0.116394 1441912658 0.737427 -0.131165 0.653931 0.106201 1441912658 0.737427 -0.131165 0.653931 0.106201 1441912658 0.737427 -0.131165 0.653931 0.106201 1441912658 0.737427 -0.131165 0.653931 0.106201 1441912658 0.737427 -0.131165 0.653931 0.106201 1441912658 0.737427 -0.131165 0.653931 0.106201 1441912658 0.737427 -0.131165 0.653931 0.106201 1441912658 0.742310 -0.125549 0.651123 0.095703 1441912658 0.742310 -0.125549 0.651123 0.095703 1441912658 0.742310 -0.125549 0.651123 0.095703 1441912658 0.742310 -0.125549 0.651123 0.095703 1441912658 0.742310 -0.125549 0.651123 0.095703 1441912658 0.742310 -0.125549 0.651123 0.095703 1441912658 0.747375 -0.118286 0.648560 0.082031 1441912658 0.747375 -0.118286 0.648560 0.082031 1441912658 0.747375 -0.118286 0.648560 0.082031 1441912658 0.747375 -0.118286 0.648560 0.082031 1441912658 0.747375 -0.118286 0.648560 0.082031 1441912658 0.747375 -0.118286 0.648560 0.082031 1441912658 0.747375 -0.118286 0.648560 0.082031 1441912658 0.751404 -0.107666 0.647888 0.063354 1441912658 0.751404 -0.107666 0.647888 0.063354 1441912658 0.751404 -0.107666 0.647888 0.063354 1441912658 0.751404 -0.107666 0.647888 0.063354 1441912658 0.751404 -0.107666 0.647888 0.063354 1441912658 0.751404 -0.107666 0.647888 0.063354 1441912658 0.754883 -0.094543 0.647522 0.042664 1441912658 0.754883 -0.094543 0.647522 0.042664 1441912658 0.754883 -0.094543 0.647522 0.042664 1441912658 0.754883 -0.094543 0.647522 0.042664 1441912658 0.754883 -0.094543 0.647522 0.042664 1441912658 0.754883 -0.094543 0.647522 0.042664 1441912658 0.756897 -0.081970 0.647827 0.024963 1441912658 0.756897 -0.081970 0.647827 0.024963 1441912658 0.756897 -0.081970 0.647827 0.024963 1441912658 0.756897 -0.081970 0.647827 0.024963 1441912658 0.756897 -0.081970 0.647827 0.024963 1441912658 0.756897 -0.081970 0.647827 0.024963 1441912658 0.757629 -0.073669 0.648254 0.013611 1441912658 0.757629 -0.073669 0.648254 0.013611 1441912658 0.757629 -0.073669 0.648254 0.013611 1441912658 0.757629 -0.073669 0.648254 0.013611 1441912658 0.757629 -0.073669 0.648254 0.013611 1441912658 0.757629 -0.073669 0.648254 0.013611 1441912658 0.758362 -0.067505 0.648254 0.006836 1441912658 0.758362 -0.067505 0.648254 0.006836 1441912658 0.758362 -0.067505 0.648254 0.006836 1441912658 0.758362 -0.067505 0.648254 0.006836 1441912658 0.758362 -0.067505 0.648254 0.006836 1441912658 0.758362 -0.067505 0.648254 0.006836 1441912658 0.758362 -0.067505 0.648254 0.006836 1441912658 0.759705 -0.060669 0.647339 0.000916 1441912658 0.759705 -0.060669 0.647339 0.000916 1441912658 0.759705 -0.060669 0.647339 0.000916 1441912658 0.759705 -0.060669 0.647339 0.000916 1441912658 0.759705 -0.060669 0.647339 0.000916 1441912658 0.759705 -0.060669 0.647339 0.000916 1441912658 0.759705 -0.060669 0.647339 0.000916 1441912658 0.759766 -0.056396 0.647644 -0.006226 1441912658 0.759766 -0.056396 0.647644 -0.006226 1441912658 0.759766 -0.056396 0.647644 -0.006226 1441912658 0.759766 -0.056396 0.647644 -0.006226 1441912658 0.759766 -0.056396 0.647644 -0.006226 1441912658 0.759766 -0.056396 0.647644 -0.006226 1441912658 0.759216 -0.053162 0.648499 -0.013000 1441912658 0.759216 -0.053162 0.648499 -0.013000 1441912659 0.759216 -0.053162 0.648499 -0.013000 1441912659 0.759216 -0.053162 0.648499 -0.013000 1441912659 0.759216 -0.053162 0.648499 -0.013000 1441912659 0.759216 -0.053162 0.648499 -0.013000 1441912659 0.759216 -0.053162 0.648499 -0.013000 1441912659 0.757996 -0.054077 0.649841 -0.014160 1441912659 0.757996 -0.054077 0.649841 -0.014160 1441912659 0.757996 -0.054077 0.649841 -0.014160 1441912659 0.757996 -0.054077 0.649841 -0.014160 1441912659 0.757996 -0.054077 0.649841 -0.014160 1441912659 0.757996 -0.054077 0.649841 -0.014160 1441912659 0.757751 -0.057617 0.649841 -0.009827 1441912659 
0.830322 -0.340027 0.438171 -0.053589 1441912661 0.830322 -0.340027 0.438171 -0.053589 1441912661 0.818970 -0.373657 0.420166 -0.114136 1441912661 0.818970 -0.373657 0.420166 -0.114136 1441912661 0.818970 -0.373657 0.420166 -0.114136 1441912661 0.818970 -0.373657 0.420166 -0.114136 1441912661 0.818970 -0.373657 0.420166 -0.114136 1441912661 0.818970 -0.373657 0.420166 -0.114136 1441912661 0.809692 -0.374817 0.406921 -0.195557 1441912661 0.809692 -0.374817 0.406921 -0.195557 1441912661 0.809692 -0.374817 0.406921 -0.195557 1441912661 0.809692 -0.374817 0.406921 -0.195557 1441912661 0.809692 -0.374817 0.406921 -0.195557 1441912661 0.809692 -0.374817 0.406921 -0.195557 1441912661 0.790588 -0.376404 0.394104 -0.279175 1441912661 0.790588 -0.376404 0.394104 -0.279175 1441912661 0.790588 -0.376404 0.394104 -0.279175 1441912661 0.790588 -0.376404 0.394104 -0.279175 1441912661 0.790588 -0.376404 0.394104 -0.279175 1441912661 0.790588 -0.376404 0.394104 -0.279175 1441912661 0.790588 -0.376404 0.394104 -0.279175 1441912661 0.752563 -0.390808 0.388550 -0.360413 1441912661 0.752563 -0.390808 0.388550 -0.360413 1441912661 0.752563 -0.390808 0.388550 -0.360413 1441912661 0.752563 -0.390808 0.388550 -0.360413 1441912661 0.752563 -0.390808 0.388550 -0.360413 1441912661 0.714844 -0.379578 0.377441 -0.449951 1441912661 0.714844 -0.379578 0.377441 -0.449951 1441912661 0.714844 -0.379578 0.377441 -0.449951 1441912661 0.714844 -0.379578 0.377441 -0.449951 1441912661 0.714844 -0.379578 0.377441 -0.449951 1441912661 0.714844 -0.379578 0.377441 -0.449951 1441912661 0.705566 -0.301270 0.347473 -0.539124 1441912661 0.705566 -0.301270 0.347473 -0.539124 1441912661 0.705566 -0.301270 0.347473 -0.539124 1441912661 0.705566 -0.301270 0.347473 -0.539124 1441912661 0.705566 -0.301270 0.347473 -0.539124 1441912661 0.705566 -0.301270 0.347473 -0.539124 1441912661 0.705566 -0.301270 0.347473 -0.539124 1441912661 0.701050 -0.268066 0.342041 -0.565369 1441912661 0.701050 -0.268066 0.342041 -0.565369 1441912661 0.701050 -0.268066 0.342041 -0.565369 1441912661 0.701050 -0.268066 0.342041 -0.565369 1441912662 0.701050 -0.268066 0.342041 -0.565369 1441912662 0.701050 -0.268066 0.342041 -0.565369 1441912662 0.684143 -0.308838 0.383789 -0.537842 1441912662 0.684143 -0.308838 0.383789 -0.537842 1441912662 0.684143 -0.308838 0.383789 -0.537842 1441912662 0.684143 -0.308838 0.383789 -0.537842 1441912662 0.684143 -0.308838 0.383789 -0.537842 1441912662 0.684143 -0.308838 0.383789 -0.537842 1441912662 0.693481 -0.305298 0.379395 -0.530945 1441912662 0.693481 -0.305298 0.379395 -0.530945 1441912662 0.693481 -0.305298 0.379395 -0.530945 1441912662 0.693481 -0.305298 0.379395 -0.530945 1441912662 0.693481 -0.305298 0.379395 -0.530945 1441912662 0.693481 -0.305298 0.379395 -0.530945 1441912662 0.701355 -0.322754 0.392761 -0.499695 1441912662 0.701355 -0.322754 0.392761 -0.499695 1441912662 0.701355 -0.322754 0.392761 -0.499695 1441912662 0.701355 -0.322754 0.392761 -0.499695 1441912662 0.701355 -0.322754 0.392761 -0.499695 1441912662 0.701355 -0.322754 0.392761 -0.499695 1441912662 0.701355 -0.322754 0.392761 -0.499695 1441912662 0.706238 -0.362854 0.418945 -0.440430 1441912662 0.706238 -0.362854 0.418945 -0.440430 1441912662 0.706238 -0.362854 0.418945 -0.440430 1441912662 0.706238 -0.362854 0.418945 -0.440430 1441912662 0.706238 -0.362854 0.418945 -0.440430 1441912662 0.706238 -0.362854 0.418945 -0.440430 1441912662 0.725952 -0.383179 0.435181 -0.369812 1441912662 0.725952 -0.383179 0.435181 -0.369812 1441912662 0.725952 -0.383179 0.435181 -0.369812 1441912662 0.725952 -0.383179 0.435181 -0.369812 1441912662 0.725952 -0.383179 0.435181 -0.369812 1441912662 0.725952 -0.383179 0.435181 -0.369812 1441912662 0.758545 -0.378601 0.436096 -0.301758 1441912662 0.758545 -0.378601 0.436096 -0.301758 1441912662 0.758545 -0.378601 0.436096 -0.301758 1441912662 0.758545 -0.378601 0.436096 -0.301758 1441912662 0.758545 -0.378601 0.436096 -0.301758 1441912662 0.758545 -0.378601 0.436096 -0.301758 1441912662 0.792236 -0.361694 0.435303 -0.228088 1441912662 0.792236 -0.361694 0.435303 -0.228088 1441912662 0.792236 -0.361694 0.435303 -0.228088 1441912662 0.792236 -0.361694 0.435303 -0.228088 1441912662 0.792236 -0.361694 0.435303 -0.228088 1441912662 0.792236 -0.361694 0.435303 -0.228088 1441912662 0.792236 -0.361694 0.435303 -0.228088 1441912662 0.814697 -0.353149 0.438782 -0.138062 1441912662 0.814697 -0.353149 0.438782 -0.138062 1441912662 0.814697 -0.353149 0.438782 -0.138062 1441912662 0.814697 -0.353149 0.438782 -0.138062 1441912662 0.814697 -0.353149 0.438782 -0.138062 1441912662 0.814697 -0.353149 0.438782 -0.138062 1441912662 0.830566 -0.335938 0.441711 -0.046204 1441912662 0.830566 -0.335938 0.441711 -0.046204 1441912662 0.830566 -0.335938 0.441711 -0.046204 1441912662 0.830566 -0.335938 0.441711 -0.046204 1441912662 0.830566 -0.335938 0.441711 -0.046204 1441912662 0.830566 -0.335938 0.441711 -0.046204 1441912662 0.838867 -0.304382 0.450439 0.026978 1441912662 0.838867 -0.304382 0.450439 0.026978 1441912662 0.838867 -0.304382 0.450439 0.026978 1441912662 0.838867 -0.304382 0.450439 0.026978 1441912662 0.838867 -0.304382 0.450439 0.026978 1441912662 0.838867 -0.304382 0.450439 0.026978 1441912662 0.841187 -0.275391 0.458069 0.081970 1441912662 0.841187 -0.275391 0.458069 0.081970 1441912662 0.841187 -0.275391 0.458069 0.081970 1441912662 0.841187 -0.275391 0.458069 0.081970 1441912662 0.841187 -0.275391 0.458069 0.081970 1441912662 0.841187 -0.275391 0.458069 0.081970 1441912662 0.841187 -0.275391 0.458069 0.081970 1441912662 0.830750 -0.288513 0.459534 0.124268 1441912662 0.830750 -0.288513 0.459534 0.124268 1441912662 0.830750 -0.288513 0.459534 0.124268 1441912662 0.830750 -0.288513 0.459534 0.124268 1441912662 0.830750 -0.288513 0.459534 0.124268 1441912662 0.830750 -0.288513 0.459534 0.124268 1441912662 0.820068 -0.327209 0.454041 0.119019 1441912662 0.820068 -0.327209 0.454041 0.119019 1441912662 0.820068 -0.327209 0.454041 0.119019 1441912662 0.820068 -0.327209 0.454041 0.119019 1441912662 0.820068 -0.327209 0.454041 0.119019 1441912662 0.820068 -0.327209 0.454041 0.119019 1441912662 0.820251 -0.338196 0.453613 0.083984 1441912662 0.820251 -0.338196 0.453613 0.083984 1441912662 0.820251 -0.338196 0.453613 0.083984 1441912662 0.820251 -0.338196 0.453613 0.083984 1441912662 0.820251 -0.338196 0.453613 0.083984 1441912662 0.820251 -0.338196 0.453613 0.083984 1441912662 0.820984 -0.343750 0.454468 0.035828 1441912662 0.820984 -0.343750 0.454468 0.035828 1441912662 0.820984 -0.343750 0.454468 0.035828 1441912662 0.820984 -0.343750 0.454468 0.035828 1441912662 0.820984 -0.343750 0.454468 0.035828 1441912662 0.820984 -0.343750 0.454468 0.035828 1441912662 0.820984 -0.343750 0.454468 0.035828 1441912662 0.815674 -0.366577 0.446960 -0.022217 1441912662 0.815674 -0.366577 0.446960 -0.022217 1441912662 0.815674 -0.366577 0.446960 -0.022217 1441912662 0.815674 -0.366577 0.446960 -0.022217 1441912662 0.815674 -0.366577 0.446960 -0.022217 1441912662 0.815674 -0.366577 0.446960 -0.022217 1441912662 0.803955 -0.395020 0.435242 -0.090393 1441912662 0.803955 -0.395020 0.435242 -0.090393 1441912662 0.803955 -0.395020 0.435242 -0.090393 1441912662 0.803955 -0.395020 0.435242 -0.090393 1441912662 0.803955 -0.395020 0.435242 -0.090393 1441912662 0.803955 -0.395020 0.435242 -0.090393 1441912662 0.803955 -0.395020 0.435242 -0.090393 1441912662 0.785583 -0.416565 0.425354 -0.168274 1441912662 0.785583 -0.416565 0.425354 -0.168274 1441912662 0.785583 -0.416565 0.425354 -0.168274 1441912662 0.785583 -0.416565 0.425354 -0.168274 1441912662 0.785583 -0.416565 0.425354 -0.168274 1441912663 0.785583 -0.416565 0.425354 -0.168274 1441912663 0.763550 -0.419189 0.421387 -0.252197 1441912663 0.763550 -0.419189 0.421387 -0.252197 1441912663 0.763550 -0.419189 0.421387 -0.252197 1441912663 0.763550 -0.419189 0.421387 -0.252197 1441912663 0.763550 -0.419189 0.421387 -0.252197 1441912663 0.763550 -0.419189 0.421387 -0.252197 1441912663 0.744995 -0.399780 0.412354 -0.339294 1441912663 0.744995 -0.399780 0.412354 -0.339294 1441912663 0.744995 -0.399780 0.412354 -0.339294 1441912663 0.744995 -0.399780 0.412354 -0.339294 1441912663 0.744995 -0.399780 0.412354 -0.339294 1441912663 0.744995 -0.399780 0.412354 -0.339294 1441912663 0.722656 -0.366150 0.397034 -0.431335 1441912663 0.722656 -0.366150 0.397034 -0.431335 1441912663 0.722656 -0.366150 0.397034 -0.431335 1441912663 0.722656 -0.366150 0.397034 -0.431335 1441912663 0.722656 -0.366150 0.397034 -0.431335 1441912663 0.722656 -0.366150 0.397034 -0.431335 1441912663 0.722656 -0.366150 0.397034 -0.431335 1441912663 0.702332 -0.321777 0.379089 -0.509338 1441912663 0.702332 -0.321777 0.379089 -0.509338 1441912663 0.702332 -0.321777 0.379089 -0.509338 1441912663 0.702332 -0.321777 0.379089 -0.509338 1441912663 0.702332 -0.321777 0.379089 -0.509338 1441912663 0.702332 -0.321777 0.379089 -0.509338 1441912663 0.679199 -0.319763 0.383545 -0.537842 1441912663 0.679199 -0.319763 0.383545 -0.537842 1441912663 0.679199 -0.319763 0.383545 -0.537842 1441912663 0.679199 -0.319763 0.383545 -0.537842 1441912663 0.679199 -0.319763 0.383545 -0.537842 1441912663 0.679199 -0.319763 0.383545 -0.537842 1441912663 0.667969 -0.344666 0.410583 -0.516174 1441912663 0.667969 -0.344666 0.410583 -0.516174 1441912663 0.667969 -0.344666 0.410583 -0.516174 1441912663 0.667969 -0.344666 0.410583 -0.516174 1441912663 0.667969 -0.344666 0.410583 -0.516174 1441912663 0.667969 -0.344666 0.410583 -0.516174 1441912663 0.667969 -0.344666 0.410583 -0.516174 1441912663 0.676270 -0.341797 0.406799 -0.510254 1441912663 0.676270 -0.341797 0.406799 -0.510254 1441912663 0.676270 -0.341797 0.406799 -0.510254 1441912663 0.676270 -0.341797 0.406799 -0.510254 1441912663 0.676270 -0.341797 0.406799 -0.510254 1441912663 0.676270 -0.341797 0.406799 -0.510254 1441912663 0.676270 -0.341797 0.406799 -0.510254 1441912663 0.691040 -0.321350 0.404175 -0.505737 1441912663 0.691040 -0.321350 0.404175 -0.505737 1441912663 0.691040 -0.321350 0.404175 -0.505737 1441912663 0.691040 -0.321350 0.404175 -0.505737 1441912663 0.691040 -0.321350 0.404175 -0.505737 1441912663 0.691040 -0.321350 0.404175 -0.505737 1441912663 0.694458 -0.349243 0.425537 -0.463379 1441912663 0.694458 -0.349243 0.425537 -0.463379 1441912663 0.694458 -0.349243 0.425537 -0.463379 1441912663 0.694458 -0.349243 0.425537 -0.463379 1441912663 0.694458 -0.349243 0.425537 -0.463379 1441912663 0.694458 -0.349243 0.425537 -0.463379 1441912663 0.706116 -0.381592 0.441101 -0.401428 1441912663 0.706116 -0.381592 0.441101 -0.401428 1441912663 0.706116 -0.381592 0.441101 -0.401428 1441912663 0.706116 -0.381592 0.441101 -0.401428 1441912663 0.706116 -0.381592 0.441101 -0.401428 1441912663 0.706116 -0.381592 0.441101 -0.401428 1441912663 0.706116 -0.381592 0.441101 -0.401428 1441912663 0.743835 -0.376099 0.432739 -0.343506 1441912663 0.743835 -0.376099 0.432739 -0.343506 1441912663 0.743835 -0.376099 0.432739 -0.343506 1441912663 0.743835 -0.376099 0.432739 -0.343506 1441912663 0.743835 -0.376099 0.432739 -0.343506 1441912663 0.743835 -0.376099 0.432739 -0.343506 1441912663 0.743835 -0.376099 0.432739 -0.343506 1441912663 0.791382 -0.324219 0.426758 -0.294067 1441912663 0.791382 -0.324219 0.426758 -0.294067 1441912663 0.791382 -0.324219 0.426758 -0.294067 1441912663 0.791382 -0.324219 0.426758 -0.294067 1441912663 0.791382 -0.324219 0.426758 -0.294067 1441912663 0.791382 -0.324219 0.426758 -0.294067 1441912663 0.827881 -0.285645 0.436829 -0.205383 1441912663 0.827881 -0.285645 0.436829 -0.205383 1441912663 0.827881 -0.285645 0.436829 -0.205383 1441912663 0.827881 -0.285645 0.436829 -0.205383 1441912663 0.827881 -0.285645 0.436829 -0.205383 1441912663 0.827881 -0.285645 0.436829 -0.205383 1441912663 0.827881 -0.285645 0.436829 -0.205383 1441912663 0.836304 -0.296143 0.451050 -0.096680 1441912663 0.836304 -0.296143 0.451050 -0.096680 1441912663 0.836304 -0.296143 0.451050 -0.096680 1441912663 0.836304 -0.296143 0.451050 -0.096680 1441912663 0.836304 -0.296143 0.451050 -0.096680 1441912663 0.836304 -0.296143 0.451050 -0.096680 1441912663 0.836609 -0.318909 0.444824 0.022278 1441912663 0.836609 -0.318909 0.444824 0.022278 1441912663 0.836609 -0.318909 0.444824 0.022278 1441912663 0.836609 -0.318909 0.444824 0.022278 1441912663 0.836609 -0.318909 0.444824 0.022278 1441912663 0.845276 -0.301086 0.433777 0.081177 1441912663 0.845276 -0.301086 0.433777 0.081177 1441912663 0.845276 -0.301086 0.433777 0.081177 1441912663 0.845276 -0.301086 0.433777 0.081177 1441912663 0.845276 -0.301086 0.433777 0.081177 1441912663 0.845276 -0.301086 0.433777 0.081177 1441912663 0.845276 -0.301086 0.433777 0.081177 1441912663 0.857605 -0.264832 0.424927 0.117065 1441912663 0.857605 -0.264832 0.424927 0.117065 1441912663 0.857605 -0.264832 0.424927 0.117065 1441912663 0.857605 -0.264832 0.424927 0.117065 1441912663 0.857605 -0.264832 0.424927 0.117065 1441912663 0.857605 -0.264832 0.424927 0.117065 1441912663 0.855896 -0.278870 0.413574 0.136108 1441912663 0.855896 -0.278870 0.413574 0.136108 1441912663 0.855896 -0.278870 0.413574 0.136108 1441912663 0.855896 -0.278870 0.413574 0.136108 1441912663 0.855896 -0.278870 0.413574 0.136108 1441912663 0.855896 -0.278870 0.413574 0.136108 1441912664 0.855896 -0.278870 0.413574 0.136108 1441912664 0.851929 -0.303223 0.407410 0.127258 1441912664 0.851929 -0.303223 0.407410 0.127258 1441912664 0.851929 -0.303223 0.407410 0.127258 1441912664 0.851929 -0.303223 0.407410 0.127258 1441912664 0.851929 -0.303223 0.407410 0.127258 1441912664 0.851929 -0.303223 0.407410 0.127258 1441912664 0.847839 -0.321167 0.409119 0.102783 1441912664 0.847839 -0.321167 0.409119 0.102783 1441912664 0.847839 -0.321167 0.409119 0.102783 1441912664 0.847839 -0.321167 0.409119 0.102783 1441912664 0.847839 -0.321167 0.409119 0.102783 1441912664 0.841492 -0.340088 0.415039 0.062561 1441912664 0.841492 -0.340088 0.415039 0.062561 1441912664 0.841492 -0.340088 0.415039 0.062561 1441912664 0.841492 -0.340088 0.415039 0.062561 1441912664 0.841492 -0.340088 0.415039 0.062561 1441912664 0.841492 -0.340088 0.415039 0.062561 1441912664 0.832092 -0.367798 0.415039 0.006287 1441912664 0.832092 -0.367798 0.415039 0.006287 1441912664 0.832092 -0.367798 0.415039 0.006287 1441912664 0.832092 -0.367798 0.415039 0.006287 1441912664 0.832092 -0.367798 0.415039 0.006287 1441912664 0.832092 -0.367798 0.415039 0.006287 1441912664 0.832092 -0.367798 0.415039 0.006287 1441912664 0.823303 -0.390747 0.407288 -0.059387 1441912664 0.823303 -0.390747 0.407288 -0.059387 1441912664 0.823303 -0.390747 0.407288 -0.059387 1441912664 0.823303 -0.390747 0.407288 -0.059387 1441912664 0.823303 -0.390747 0.407288 -0.059387 1441912664 0.823303 -0.390747 0.407288 -0.059387 1441912664 0.806396 -0.407104 0.401733 -0.150146 1441912664 0.806396 -0.407104 0.401733 -0.150146 1441912664 0.806396 -0.407104 0.401733 -0.150146 1441912664 0.806396 -0.407104 0.401733 -0.150146 1441912664 0.806396 -0.407104 0.401733 -0.150146 1441912664 0.806396 -0.407104 0.401733 -0.150146 1441912664 0.785706 -0.405823 0.396362 -0.246582 1441912664 0.785706 -0.405823 0.396362 -0.246582 1441912664 0.785706 -0.405823 0.396362 -0.246582 1441912664 0.785706 -0.405823 0.396362 -0.246582 1441912664 0.785706 -0.405823 0.396362 -0.246582 1441912664 0.785706 -0.405823 0.396362 -0.246582 1441912664 0.785706 -0.405823 0.396362 -0.246582 1441912664 0.752625 -0.399963 0.392517 -0.345703 1441912664 0.752625 -0.399963 0.392517 -0.345703 1441912664 0.752625 -0.399963 0.392517 -0.345703 1441912664 0.752625 -0.399963 0.392517 -0.345703 1441912664 0.752625 -0.399963 0.392517 -0.345703 1441912664 0.752625 -0.399963 0.392517 -0.345703 1441912664 0.752625 -0.399963 0.392517 -0.345703 1441912664 0.733459 -0.360596 0.370728 -0.441101 1441912664 0.733459 -0.360596 0.370728 -0.441101 1441912664 0.733459 -0.360596 0.370728 -0.441101 1441912664 0.733459 -0.360596 0.370728 -0.441101 1441912664 0.733459 -0.360596 0.370728 -0.441101 1441912664 0.733459 -0.360596 0.370728 -0.441101 1441912664 0.713745 -0.302979 0.363220 -0.516602 1441912664 0.713745 -0.302979 0.363220 -0.516602 1441912664 0.713745 -0.302979 0.363220 -0.516602 1441912664 0.713745 -0.302979 0.363220 -0.516602 1441912664 0.713745 -0.302979 0.363220 -0.516602 1441912664 0.713745 -0.302979 0.363220 -0.516602 1441912664 0.703979 -0.297302 0.379944 -0.521179 1441912664 0.703979 -0.297302 0.379944 -0.521179 1441912664 0.703979 -0.297302 0.379944 -0.521179 1441912664 0.703979 -0.297302 0.379944 -0.521179 1441912664 0.703979 -0.297302 0.379944 -0.521179 1441912664 0.703979 -0.297302 0.379944 -0.521179 1441912664 0.685425 -0.334717 0.415649 -0.495361 1441912664 0.685425 -0.334717 0.415649 -0.495361 1441912664 0.685425 -0.334717 0.415649 -0.495361 1441912664 0.685425 -0.334717 0.415649 -0.495361 1441912664 0.685425 -0.334717 0.415649 -0.495361 1441912664 0.685425 -0.334717 0.415649 -0.495361 1441912664 0.685425 -0.334717 0.415649 -0.495361 1441912664 0.703491 -0.310730 0.398682 -0.499573 1441912664 0.703491 -0.310730 0.398682 -0.499573 1441912664 0.703491 -0.310730 0.398682 -0.499573 1441912664 0.703491 -0.310730 0.398682 -0.499573 1441912664 0.703491 -0.310730 0.398682 -0.499573 1441912664 0.703491 -0.310730 0.398682 -0.499573 1441912664 0.703491 -0.310730 0.398682 -0.499573 1441912664 0.709595 -0.328918 0.409668 -0.469482 1441912664 0.709595 -0.328918 0.409668 -0.469482 1441912664 0.709595 -0.328918 0.409668 -0.469482 1441912664 0.709595 -0.328918 0.409668 -0.469482 1441912664 0.709595 -0.328918 0.409668 -0.469482 1441912664 0.709595 -0.328918 0.409668 -0.469482 1441912664 0.712036 -0.365234 0.430298 -0.417664 1441912664 0.712036 -0.365234 0.430298 -0.417664 1441912664 0.712036 -0.365234 0.430298 -0.417664 1441912664 0.712036 -0.365234 0.430298 -0.417664 1441912664 0.712036 -0.365234 0.430298 -0.417664 1441912664 0.712036 -0.365234 0.430298 -0.417664 1441912664 0.712036 -0.365234 0.430298 -0.417664 1441912664 0.736938 -0.372803 0.436035 -0.357483 1441912664 0.736938 -0.372803 0.436035 -0.357483 1441912664 0.736938 -0.372803 0.436035 -0.357483 1441912664 0.736938 -0.372803 0.436035 -0.357483 1441912664 0.736938 -0.372803 0.436035 -0.357483 1441912664 0.736938 -0.372803 0.436035 -0.357483 1441912664 0.774231 -0.347717 0.439270 -0.294434 1441912664 0.774231 -0.347717 0.439270 -0.294434 1441912664 0.774231 -0.347717 0.439270 -0.294434 1441912664 0.774231 -0.347717 0.439270 -0.294434 1441912664 0.774231 -0.347717 0.439270 -0.294434 1441912664 0.774231 -0.347717 0.439270 -0.294434 1441912664 0.774231 -0.347717 0.439270 -0.294434 1441912664 0.813843 -0.294495 0.452515 -0.214783 1441912664 0.813843 -0.294495 0.452515 -0.214783 1441912664 0.813843 -0.294495 0.452515 -0.214783 1441912664 0.813843 -0.294495 0.452515 -0.214783 1441912664 0.813843 -0.294495 0.452515 -0.214783 1441912664 0.813843 -0.294495 0.452515 -0.214783 1441912664 0.825745 -0.267273 0.481934 -0.119690 1441912664 0.825745 -0.267273 0.481934 -0.119690 1441912665 0.825745 -0.267273 0.481934 -0.119690 1441912665 0.825745 -0.267273 0.481934 -0.119690 1441912665 0.825745 -0.267273 0.481934 -0.119690 1441912665 0.825745 -0.267273 0.481934 -0.119690 1441912665 0.821533 -0.243530 0.515320 -0.013000 1441912665 0.821533 -0.243530 0.515320 -0.013000 1441912665 0.821533 -0.243530 0.515320 -0.013000 1441912665 0.821533 -0.243530 0.515320 -0.013000 1441912665 0.821533 -0.243530 0.515320 -0.013000 1441912665 0.821533 -0.243530 0.515320 -0.013000 1441912665 0.805725 -0.232849 0.538025 0.084229 1441912665 0.805725 -0.232849 0.538025 0.084229 1441912665 0.805725 -0.232849 0.538025 0.084229 1441912665 0.805725 -0.232849 0.538025 0.084229 1441912665 0.805725 -0.232849 0.538025 0.084229 1441912665 0.805725 -0.232849 0.538025 0.084229 1441912665 0.791077 -0.219666 0.547363 0.162109 1441912665 0.791077 -0.219666 0.547363 0.162109 1441912665 0.791077 -0.219666 0.547363 0.162109 1441912665 0.791077 -0.219666 0.547363 0.162109 1441912665 0.791077 -0.219666 0.547363 0.162109 1441912665 0.791077 -0.219666 0.547363 0.162109 1441912665 0.783691 -0.244751 0.528442 0.215698 1441912665 0.783691 -0.244751 0.528442 0.215698 1441912665 0.783691 -0.244751 0.528442 0.215698 1441912665 0.783691 -0.244751 0.528442 0.215698 1441912665 0.783691 -0.244751 0.528442 0.215698 1441912665 0.783691 -0.244751 0.528442 0.215698 1441912665 0.793823 -0.274292 0.496277 0.219727 1441912665 0.793823 -0.274292 0.496277 0.219727 1441912665 0.793823 -0.274292 0.496277 0.219727 1441912665 0.793823 -0.274292 0.496277 0.219727 1441912665 0.793823 -0.274292 0.496277 0.219727 1441912665 0.793823 -0.274292 0.496277 0.219727 1441912665 0.793823 -0.274292 0.496277 0.219727 1441912665 0.810120 -0.273254 0.480347 0.195496 1441912665 0.810120 -0.273254 0.480347 0.195496 1441912665 0.810120 -0.273254 0.480347 0.195496 1441912665 0.810120 -0.273254 0.480347 0.195496 1441912665 0.810120 -0.273254 0.480347 0.195496 1441912665 0.810120 -0.273254 0.480347 0.195496 1441912665 0.810120 -0.273254 0.480347 0.195496 1441912665 0.824158 -0.273376 0.470337 0.157166 1441912665 0.824158 -0.273376 0.470337 0.157166 1441912665 0.824158 -0.273376 0.470337 0.157166 1441912665 0.824158 -0.273376 0.470337 0.157166 1441912665 0.824158 -0.273376 0.470337 0.157166 1441912665 0.824158 -0.273376 0.470337 0.157166 1441912665 0.828918 -0.294556 0.464661 0.100952 1441912665 0.828918 -0.294556 0.464661 0.100952 1441912665 0.828918 -0.294556 0.464661 0.100952 1441912665 0.828918 -0.294556 0.464661 0.100952 1441912665 0.828918 -0.294556 0.464661 0.100952 1441912665 0.826721 -0.319397 0.462341 0.026855 1441912665 0.826721 -0.319397 0.462341 0.026855 1441912665 0.826721 -0.319397 0.462341 0.026855 1441912665 0.826721 -0.319397 0.462341 0.026855 1441912665 0.826721 -0.319397 0.462341 0.026855 1441912665 0.826721 -0.319397 0.462341 0.026855 1441912665 0.826721 -0.319397 0.462341 0.026855 1441912665 0.817810 -0.349426 0.454590 -0.049011 1441912665 0.817810 -0.349426 0.454590 -0.049011 1441912665 0.817810 -0.349426 0.454590 -0.049011 1441912665 0.817810 -0.349426 0.454590 -0.049011 1441912665 0.817810 -0.349426 0.454590 -0.049011 1441912665 0.817810 -0.349426 0.454590 -0.049011 1441912665 0.817810 -0.349426 0.454590 -0.049011 1441912665 0.800903 -0.382202 0.443237 -0.126587 1441912665 0.800903 -0.382202 0.443237 -0.126587 1441912665 0.800903 -0.382202 0.443237 -0.126587 1441912665 0.800903 -0.382202 0.443237 -0.126587 1441912665 0.800903 -0.382202 0.443237 -0.126587 1441912665 0.800903 -0.382202 0.443237 -0.126587 1441912665 0.771423 -0.416809 0.431580 -0.211792 1441912665 0.771423 -0.416809 0.431580 -0.211792 1441912665 0.771423 -0.416809 0.431580 -0.211792 1441912665 0.771423 -0.416809 0.431580 -0.211792 1441912665 0.771423 -0.416809 0.431580 -0.211792 1441912665 0.745361 -0.422363 0.417786 -0.302429 1441912665 0.745361 -0.422363 0.417786 -0.302429 1441912665 0.745361 -0.422363 0.417786 -0.302429 1441912665 0.745361 -0.422363 0.417786 -0.302429 1441912665 0.745361 -0.422363 0.417786 -0.302429 1441912665 0.745361 -0.422363 0.417786 -0.302429 1441912665 0.745361 -0.422363 0.417786 -0.302429 1441912665 0.731018 -0.380981 0.402344 -0.398254 1441912665 0.731018 -0.380981 0.402344 -0.398254 1441912665 0.731018 -0.380981 0.402344 -0.398254 1441912665 0.731018 -0.380981 0.402344 -0.398254 1441912665 0.731018 -0.380981 0.402344 -0.398254 1441912665 0.731018 -0.380981 0.402344 -0.398254 1441912665 0.716064 -0.322449 0.382751 -0.486633 1441912665 0.716064 -0.322449 0.382751 -0.486633 1441912665 0.716064 -0.322449 0.382751 -0.486633 1441912665 0.716064 -0.322449 0.382751 -0.486633 1441912665 0.716064 -0.322449 0.382751 -0.486633 1441912665 0.716064 -0.322449 0.382751 -0.486633 1441912665 0.707642 -0.312317 0.387573 -0.501465 1441912665 0.707642 -0.312317 0.387573 -0.501465 1441912665 0.707642 -0.312317 0.387573 -0.501465 1441912665 0.707642 -0.312317 0.387573 -0.501465 1441912665 0.707642 -0.312317 0.387573 -0.501465 1441912665 0.707642 -0.312317 0.387573 -0.501465 1441912665 0.688965 -0.360718 0.421875 -0.466125 1441912665 0.688965 -0.360718 0.421875 -0.466125 1441912665 0.688965 -0.360718 0.421875 -0.466125 1441912665 0.688965 -0.360718 0.421875 -0.466125 1441912665 0.688965 -0.360718 0.421875 -0.466125 1441912665 0.688965 -0.360718 0.421875 -0.466125 1441912665 0.688965 -0.360718 0.421875 -0.466125 1441912665 0.702454 -0.341431 0.413513 -0.467957 1441912665 0.702454 -0.341431 0.413513 -0.467957 1441912665 0.702454 -0.341431 0.413513 -0.467957 1441912666 0.702454 -0.341431 0.413513 -0.467957 1441912666 0.702454 -0.341431 0.413513 -0.467957 1441912666 0.702454 -0.341431 0.413513 -0.467957 1441912666 0.715942 -0.340027 0.418579 -0.443420 1441912666 0.715942 -0.340027 0.418579 -0.443420 1441912666 0.715942 -0.340027 0.418579 -0.443420 1441912666 0.715942 -0.340027 0.418579 -0.443420 1441912666 0.715942 -0.340027 0.418579 -0.443420 1441912666 0.715942 -0.340027 0.418579 -0.443420 1441912666 0.725952 -0.367737 0.430908 -0.389954 1441912666 0.725952 -0.367737 0.430908 -0.389954 1441912666 0.725952 -0.367737 0.430908 -0.389954 1441912666 0.725952 -0.367737 0.430908 -0.389954 1441912666 0.725952 -0.367737 0.430908 -0.389954 1441912666 0.725952 -0.367737 0.430908 -0.389954 1441912666 0.725952 -0.367737 0.430908 -0.389954 1441912666 0.743896 -0.374084 0.443481 -0.331665 1441912666 0.743896 -0.374084 0.443481 -0.331665 1441912666 0.743896 -0.374084 0.443481 -0.331665 1441912666 0.743896 -0.374084 0.443481 -0.331665 1441912666 0.743896 -0.374084 0.443481 -0.331665 1441912666 0.743896 -0.374084 0.443481 -0.331665 1441912666 0.770386 -0.353027 0.457764 -0.268860 1441912666 0.770386 -0.353027 0.457764 -0.268860 1441912666 0.770386 -0.353027 0.457764 -0.268860 1441912666 0.770386 -0.353027 0.457764 -0.268860 1441912666 0.770386 -0.353027 0.457764 -0.268860 1441912666 0.770386 -0.353027 0.457764 -0.268860 1441912666 0.770386 -0.353027 0.457764 -0.268860 1441912666 0.791870 -0.332092 0.474670 -0.193176 1441912666 0.791870 -0.332092 0.474670 -0.193176 1441912666 0.791870 -0.332092 0.474670 -0.193176 1441912666 0.791870 -0.332092 0.474670 -0.193176 1441912666 0.791870 -0.332092 0.474670 -0.193176 1441912666 0.791870 -0.332092 0.474670 -0.193176 1441912666 0.802856 -0.332520 0.485291 -0.096130 1441912666 0.802856 -0.332520 0.485291 -0.096130 1441912666 0.802856 -0.332520 0.485291 -0.096130 1441912666 0.802856 -0.332520 0.485291 -0.096130 1441912666 0.802856 -0.332520 0.485291 -0.096130 1441912666 0.802856 -0.332520 0.485291 -0.096130 1441912666 0.802856 -0.332520 0.485291 -0.096130 1441912666 0.810913 -0.325317 0.486389 -0.002075 1441912666 0.810913 -0.325317 0.486389 -0.002075 1441912666 0.810913 -0.325317 0.486389 -0.002075 1441912666 0.810913 -0.325317 0.486389 -0.002075 1441912666 0.810913 -0.325317 0.486389 -0.002075 1441912666 0.810913 -0.325317 0.486389 -0.002075 1441912666 0.821472 -0.280396 0.492432 0.063416 1441912666 0.821472 -0.280396 0.492432 0.063416 1441912666 0.821472 -0.280396 0.492432 0.063416 1441912666 0.821472 -0.280396 0.492432 0.063416 1441912666 0.821472 -0.280396 0.492432 0.063416 1441912666 0.821472 -0.280396 0.492432 0.063416 1441912666 0.820251 -0.255920 0.495972 0.125061 1441912666 0.820251 -0.255920 0.495972 0.125061 1441912666 0.820251 -0.255920 0.495972 0.125061 1441912666 0.820251 -0.255920 0.495972 0.125061 1441912666 0.820251 -0.255920 0.495972 0.125061 1441912666 0.820251 -0.255920 0.495972 0.125061 1441912666 0.813416 -0.274353 0.486511 0.162170 1441912666 0.813416 -0.274353 0.486511 0.162170 1441912666 0.813416 -0.274353 0.486511 0.162170 1441912666 0.813416 -0.274353 0.486511 0.162170 1441912666 0.813416 -0.274353 0.486511 0.162170 1441912666 0.813416 -0.274353 0.486511 0.162170 1441912666 0.813416 -0.274353 0.486511 0.162170 1441912666 0.815979 -0.292053 0.476318 0.147949 1441912666 0.815979 -0.292053 0.476318 0.147949 1441912666 0.815979 -0.292053 0.476318 0.147949 1441912666 0.815979 -0.292053 0.476318 0.147949 1441912666 0.815979 -0.292053 0.476318 0.147949 1441912666 0.815979 -0.292053 0.476318 0.147949 1441912666 0.821960 -0.303650 0.467346 0.117065 1441912666 0.821960 -0.303650 0.467346 0.117065 1441912666 0.821960 -0.303650 0.467346 0.117065 1441912666 0.821960 -0.303650 0.467346 0.117065 1441912666 0.821960 -0.303650 0.467346 0.117065 1441912666 0.821960 -0.303650 0.467346 0.117065 1441912666 0.825928 -0.318481 0.458435 0.078735 1441912666 0.825928 -0.318481 0.458435 0.078735 1441912666 0.825928 -0.318481 0.458435 0.078735 1441912666 0.825928 -0.318481 0.458435 0.078735 1441912666 0.825928 -0.318481 0.458435 0.078735 1441912666 0.825928 -0.318481 0.458435 0.078735 1441912666 0.826355 -0.347961 0.442200 0.022949 1441912666 0.826355 -0.347961 0.442200 0.022949 1441912666 0.826355 -0.347961 0.442200 0.022949 1441912666 0.826355 -0.347961 0.442200 0.022949 1441912666 0.826355 -0.347961 0.442200 0.022949 1441912666 0.826355 -0.347961 0.442200 0.022949 1441912666 0.826355 -0.347961 0.442200 0.022949 1441912666 0.817566 -0.384888 0.425598 -0.047852 1441912666 0.817566 -0.384888 0.425598 -0.047852 1441912666 0.817566 -0.384888 0.425598 -0.047852 1441912666 0.817566 -0.384888 0.425598 -0.047852 1441912666 0.817566 -0.384888 0.425598 -0.047852 1441912666 0.817566 -0.384888 0.425598 -0.047852 1441912666 0.803711 -0.411133 0.409424 -0.131897 1441912666 0.803711 -0.411133 0.409424 -0.131897 1441912666 0.803711 -0.411133 0.409424 -0.131897 1441912666 0.803711 -0.411133 0.409424 -0.131897 1441912666 0.803711 -0.411133 0.409424 -0.131897 1441912666 0.803711 -0.411133 0.409424 -0.131897 1441912666 0.803711 -0.411133 0.409424 -0.131897 1441912666 0.783875 -0.407715 0.405396 -0.234375 1441912666 
0.759033 -0.107849 0.639282 0.059265 1441912669 0.759033 -0.107849 0.639282 0.059265 1441912669 0.759033 -0.107849 0.639282 0.059265 1441912669 0.759033 -0.107849 0.639282 0.059265 1441912669 0.759033 -0.107849 0.639282 0.059265 1441912669 0.759460 -0.121948 0.635193 0.069153 1441912669 0.759460 -0.121948 0.635193 0.069153 1441912669 0.759460 -0.121948 0.635193 0.069153 1441912669 0.759460 -0.121948 0.635193 0.069153 1441912669 0.759460 -0.121948 0.635193 0.069153 1441912669 0.759460 -0.121948 0.635193 0.069153 1441912669 0.757935 -0.132690 0.634216 0.074768 1441912669 0.757935 -0.132690 0.634216 0.074768 1441912669 0.757935 -0.132690 0.634216 0.074768 1441912669 0.757935 -0.132690 0.634216 0.074768 1441912669 0.757935 -0.132690 0.634216 0.074768 1441912669 0.757935 -0.132690 0.634216 0.074768 1441912669 0.755554 -0.139465 0.635193 0.078308 1441912669 0.755554 -0.139465 0.635193 0.078308 1441912669 0.755554 -0.139465 0.635193 0.078308 1441912669 0.755554 -0.139465 0.635193 0.078308 1441912669 0.755554 -0.139465 0.635193 0.078308 1441912669 0.755554 -0.139465 0.635193 0.078308 1441912669 0.751343 -0.145935 0.638062 0.083801 1441912669 0.751343 -0.145935 0.638062 0.083801 1441912669 0.751343 -0.145935 0.638062 0.083801 1441912669 0.751343 -0.145935 0.638062 0.083801 1441912669 0.751343 -0.145935 0.638062 0.083801 1441912669 0.751343 -0.145935 0.638062 0.083801 1441912669 0.745422 -0.154846 0.641785 0.091675 1441912669 0.745422 -0.154846 0.641785 0.091675 1441912669 0.745422 -0.154846 0.641785 0.091675 1441912669 0.745422 -0.154846 0.641785 0.091675 1441912669 0.745422 -0.154846 0.641785 0.091675 1441912669 0.745422 -0.154846 0.641785 0.091675 1441912669 0.745422 -0.154846 0.641785 0.091675 1441912669 0.737610 -0.168335 0.645508 0.104187 1441912669 0.737610 -0.168335 0.645508 0.104187 1441912669 0.737610 -0.168335 0.645508 0.104187 1441912669 0.737610 -0.168335 0.645508 0.104187 1441912669 0.737610 -0.168335 0.645508 0.104187 1441912669 0.737610 -0.168335 0.645508 0.104187 1441912669 0.737610 -0.168335 0.645508 0.104187 1441912669 0.728760 -0.185791 0.647278 0.123779 1441912669 0.728760 -0.185791 0.647278 0.123779 1441912669 0.728760 -0.185791 0.647278 0.123779 1441912669 0.728760 -0.185791 0.647278 0.123779 1441912669 0.728760 -0.185791 0.647278 0.123779 1441912669 0.728760 -0.185791 0.647278 0.123779 1441912669 0.722107 -0.196777 0.648010 0.140869 1441912669 0.722107 -0.196777 0.648010 0.140869 1441912669 0.722107 -0.196777 0.648010 0.140869 1441912669 0.722107 -0.196777 0.648010 0.140869 1441912669 0.722107 -0.196777 0.648010 0.140869 1441912669 0.722107 -0.196777 0.648010 0.140869 1441912669 0.722107 -0.196777 0.648010 0.140869 1441912669 0.721436 -0.195129 0.648682 0.143433 1441912669 0.721436 -0.195129 0.648682 0.143433 1441912669 0.721436 -0.195129 0.648682 0.143433 1441912669 0.721436 -0.195129 0.648682 0.143433 1441912669 0.721436 -0.195129 0.648682 0.143433 1441912669 0.721436 -0.195129 0.648682 0.143433 1441912669 0.722351 -0.188660 0.650757 0.138062 1441912669 0.722351 -0.188660 0.650757 0.138062 1441912669 0.722351 -0.188660 0.650757 0.138062 1441912669 0.722351 -0.188660 0.650757 0.138062 1441912669 0.722351 -0.188660 0.650757 0.138062 1441912669 0.722351 -0.188660 0.650757 0.138062 1441912669 0.722351 -0.188660 0.650757 0.138062 1441912669 0.726624 -0.184143 0.648499 0.132324 1441912669 0.726624 -0.184143 0.648499 0.132324 1441912669 0.726624 -0.184143 0.648499 0.132324 1441912669 0.726624 -0.184143 0.648499 0.132324 1441912669 0.726624 -0.184143 0.648499 0.132324 1441912669 0.726624 -0.184143 0.648499 0.132324 1441912669 0.734314 -0.176453 0.643616 0.123901 1441912669 0.734314 -0.176453 0.643616 0.123901 1441912669 0.734314 -0.176453 0.643616 0.123901 1441912669 0.734314 -0.176453 0.643616 0.123901 1441912669 0.734314 -0.176453 0.643616 0.123901 1441912669 0.734314 -0.176453 0.643616 0.123901 1441912669 0.734314 -0.176453 0.643616 0.123901 1441912669 0.743286 -0.162415 0.638977 0.113098 1441912669 0.743286 -0.162415 0.638977 0.113098 1441912669 0.743286 -0.162415 0.638977 0.113098 1441912669 0.743286 -0.162415 0.638977 0.113098 1441912669 0.743286 -0.162415 0.638977 0.113098 1441912669 0.743286 -0.162415 0.638977 0.113098 1441912669 0.750793 -0.149292 0.635071 0.103149 1441912669 0.750793 -0.149292 0.635071 0.103149 1441912669 0.750793 -0.149292 0.635071 0.103149 1441912669 0.750793 -0.149292 0.635071 0.103149 1441912669 0.750793 -0.149292 0.635071 0.103149 1441912669 0.750793 -0.149292 0.635071 0.103149 1441912669 0.750793 -0.149292 0.635071 0.103149 1441912669 0.756958 -0.141479 0.630737 0.095093 1441912669 0.756958 -0.141479 0.630737 0.095093 1441912669 0.756958 -0.141479 0.630737 0.095093 1441912669 0.756958 -0.141479 0.630737 0.095093 1441912669 0.756958 -0.141479 0.630737 0.095093 1441912669 0.756958 -0.141479 0.630737 0.095093 1441912669 0.760986 -0.133057 0.629089 0.085754 1441912669 0.760986 -0.133057 0.629089 0.085754 1441912669 0.760986 -0.133057 0.629089 0.085754 1441912669 0.760986 -0.133057 0.629089 0.085754 1441912669 0.760986 -0.133057 0.629089 0.085754 1441912669 0.760986 -0.133057 0.629089 0.085754 1441912670 0.763550 -0.122681 0.629089 0.078003 1441912670 0.763550 -0.122681 0.629089 0.078003 1441912670 0.763550 -0.122681 0.629089 0.078003 1441912670 0.763550 -0.122681 0.629089 0.078003 1441912670 0.763550 -0.122681 0.629089 0.078003 1441912670 0.763550 -0.122681 0.629089 0.078003 1441912670 0.765442 -0.113220 0.628967 0.074829 1441912670 0.765442 -0.113220 0.628967 0.074829 1441912670 0.765442 -0.113220 0.628967 0.074829 1441912670 0.765442 -0.113220 0.628967 0.074829 1441912670 0.765442 -0.113220 0.628967 0.074829 1441912670 0.765442 -0.113220 0.628967 0.074829 1441912670 0.766968 -0.104675 0.629028 0.070801 1441912670 0.766968 -0.104675 0.629028 0.070801 1441912670 0.766968 -0.104675 0.629028 0.070801 1441912670 0.766968 -0.104675 0.629028 0.070801 1441912670 0.766968 -0.104675 0.629028 0.070801 1441912670 0.766968 -0.104675 0.629028 0.070801 1441912670 0.766968 -0.104675 0.629028 0.070801 1441912670 0.768372 -0.093506 0.630554 0.056335 1441912670 0.768372 -0.093506 0.630554 0.056335 1441912670 0.768372 -0.093506 0.630554 0.056335 1441912670 0.768372 -0.093506 0.630554 0.056335 1441912670 0.768372 -0.093506 0.630554 0.056335 1441912670 0.768372 -0.093506 0.630554 0.056335 1441912670 0.766724 -0.085327 0.634949 0.039917 1441912670 0.766724 -0.085327 0.634949 0.039917 1441912670 0.766724 -0.085327 0.634949 0.039917 1441912670 0.766724 -0.085327 0.634949 0.039917 1441912670 0.766724 -0.085327 0.634949 0.039917 1441912670 0.766724 -0.085327 0.634949 0.039917 1441912670 0.764832 -0.081909 0.638306 0.028992 1441912670 0.764832 -0.081909 0.638306 0.028992 1441912670 0.764832 -0.081909 0.638306 0.028992 1441912670 0.764832 -0.081909 0.638306 0.028992 1441912670 0.764832 -0.081909 0.638306 0.028992 1441912670 0.764832 -0.081909 0.638306 0.028992 1441912670 0.763733 -0.084106 0.639465 0.025879 1441912670 0.763733 -0.084106 0.639465 0.025879 1441912670 0.763733 -0.084106 0.639465 0.025879 1441912670 0.763733 -0.084106 0.639465 0.025879 1441912670 0.763733 -0.084106 0.639465 0.025879 1441912670 0.763733 -0.084106 0.639465 0.025879 1441912670 0.762756 -0.092773 0.639221 0.029907 1441912670 0.762756 -0.092773 0.639221 0.029907 1441912670 0.762756 -0.092773 0.639221 0.029907 1441912670 0.762756 -0.092773 0.639221 0.029907 1441912670 0.762756 -0.092773 0.639221 0.029907 1441912670 0.762756 -0.092773 0.639221 0.029907 1441912670 0.762756 -0.092773 0.639221 0.029907 1441912670 0.760925 -0.104370 0.639282 0.036560 1441912670 0.760925 -0.104370 0.639282 0.036560 1441912670 0.760925 -0.104370 0.639282 0.036560 1441912670 0.760925 -0.104370 0.639282 0.036560 1441912670 0.760925 -0.104370 0.639282 0.036560 1441912670 0.760925 -0.104370 0.639282 0.036560 1441912670 0.758179 -0.113342 0.640564 0.044006 1441912670 0.758179 -0.113342 0.640564 0.044006 1441912670 0.758179 -0.113342 0.640564 0.044006 1441912670 0.758179 -0.113342 0.640564 0.044006 1441912670 0.758179 -0.113342 0.640564 0.044006 1441912670 0.758179 -0.113342 0.640564 0.044006 1441912670 0.758179 -0.113342 0.640564 0.044006 1441912670 0.754944 -0.118958 0.642822 0.051270 1441912670 0.754944 -0.118958 0.642822 0.051270 1441912670 0.754944 -0.118958 0.642822 0.051270 1441912670 0.754944 -0.118958 0.642822 0.051270 1441912670 0.754944 -0.118958 0.642822 0.051270 1441912670 0.754944 -0.118958 0.642822 0.051270 1441912670 0.750610 -0.128357 0.645081 0.062683 1441912670 0.750610 -0.128357 0.645081 0.062683 1441912670 0.750610 -0.128357 0.645081 0.062683 1441912670 0.750610 -0.128357 0.645081 0.062683 1441912670 0.750610 -0.128357 0.645081 0.062683 1441912670 0.750610 -0.128357 0.645081 0.062683 1441912670 0.744202 -0.142639 0.647705 0.078979 1441912670 0.744202 -0.142639 0.647705 0.078979 1441912670 0.744202 -0.142639 0.647705 0.078979 1441912670 0.744202 -0.142639 0.647705 0.078979 1441912670 0.744202 -0.142639 0.647705 0.078979 1441912670 0.744202 -0.142639 0.647705 0.078979 1441912670 0.737610 -0.157898 0.649536 0.095093 1441912670 0.737610 -0.157898 0.649536 0.095093 1441912670 0.737610 -0.157898 0.649536 0.095093 1441912670 0.737610 -0.157898 0.649536 0.095093 1441912670 0.737610 -0.157898 0.649536 0.095093 1441912670 0.737610 -0.157898 0.649536 0.095093 1441912670 0.737610 -0.157898 0.649536 0.095093 1441912670 0.733398 -0.167908 0.649719 0.108215 1441912670 0.733398 -0.167908 0.649719 0.108215 1441912670 0.733398 -0.167908 0.649719 0.108215 1441912670 0.733398 -0.167908 0.649719 0.108215 1441912670 0.733398 -0.167908 0.649719 0.108215 1441912670 0.733398 -0.167908 0.649719 0.108215 1441912670 0.731995 -0.172119 0.648376 0.118652 1441912670 0.731995 -0.172119 0.648376 0.118652 1441912670 0.731995 -0.172119 0.648376 0.118652 1441912670 0.731995 -0.172119 0.648376 0.118652 1441912670 0.731995 -0.172119 0.648376 0.118652 1441912670 0.731995 -0.172119 0.648376 0.118652 1441912670 0.731812 -0.173462 0.647583 0.122131 1441912670 0.731812 -0.173462 0.647583 0.122131 1441912670 0.731812 -0.173462 0.647583 0.122131 1441912670 0.731812 -0.173462 0.647583 0.122131 1441912670 0.731812 -0.173462 0.647583 0.122131 1441912670 0.731812 -0.173462 0.647583 0.122131 1441912670 0.731812 -0.173462 0.647583 0.122131 1441912670 0.733032 -0.173523 0.646729 0.119141 1441912670 0.733032 -0.173523 0.646729 0.119141 1441912670 0.733032 -0.173523 0.646729 0.119141 1441912670 0.733032 -0.173523 0.646729 0.119141 1441912670 0.733032 -0.173523 0.646729 0.119141 1441912670 0.733032 -0.173523 0.646729 0.119141 1441912670 0.736755 -0.169800 0.644775 0.111938 1441912671 0.736755 -0.169800 0.644775 0.111938 1441912671 0.736755 -0.169800 0.644775 0.111938 1441912671 0.736755 -0.169800 0.644775 0.111938 1441912671 0.736755 -0.169800 0.644775 0.111938 1441912671 0.736755 -0.169800 0.644775 0.111938 1441912671 0.736755 -0.169800 0.644775 0.111938 1441912671 0.740906 -0.160645 0.644287 0.100403 1441912671 0.740906 -0.160645 0.644287 0.100403 1441912671 0.740906 -0.160645 0.644287 0.100403 1441912671 0.740906 -0.160645 0.644287 0.100403 1441912671 0.740906 -0.160645 0.644287 0.100403 1441912671 0.740906 -0.160645 0.644287 0.100403 1441912671 0.746277 -0.150513 0.642395 0.087769 1441912671 0.746277 -0.150513 0.642395 0.087769 1441912671 0.746277 -0.150513 0.642395 0.087769 1441912671 0.746277 -0.150513 0.642395 0.087769 1441912671 0.746277 -0.150513 0.642395 0.087769 1441912671 0.746277 -0.150513 0.642395 0.087769 1441912671 0.750549 -0.140137 0.641296 0.075073 1441912671 0.750549 -0.140137 0.641296 0.075073 1441912671 0.750549 -0.140137 0.641296 0.075073 1441912671 0.750549 -0.140137 0.641296 0.075073 1441912671 0.750549 -0.140137 0.641296 0.075073 1441912671 0.750549 -0.140137 0.641296 0.075073 1441912671 0.755005 -0.129333 0.639648 0.063660 1441912671 0.755005 -0.129333 0.639648 0.063660 1441912671 0.755005 -0.129333 0.639648 0.063660 1441912671 0.755005 -0.129333 0.639648 0.063660 1441912671 0.755005 -0.129333 0.639648 0.063660 1441912671 0.755005 -0.129333 0.639648 0.063660 1441912671 0.755005 -0.129333 0.639648 0.063660 1441912671 0.756592 -0.118835 0.640747 0.052979 1441912671 0.756592 -0.118835 0.640747 0.052979 1441912671 0.756592 -0.118835 0.640747 0.052979 1441912671 0.756592 -0.118835 0.640747 0.052979 1441912671 0.756592 -0.118835 0.640747 0.052979 1441912671 0.756592 -0.118835 0.640747 0.052979 1441912671 0.755859 -0.114014 0.642822 0.048950 1441912671 0.755859 -0.114014 0.642822 0.048950 1441912671 0.755859 -0.114014 0.642822 0.048950 1441912671 0.755859 -0.114014 0.642822 0.048950 1441912671 0.755859 -0.114014 0.642822 0.048950 1441912671 0.755859 -0.114014 0.642822 0.048950 1441912671 0.752991 -0.108459 0.647034 0.050171 1441912671 0.752991 -0.108459 0.647034 0.050171 1441912671 0.752991 -0.108459 0.647034 0.050171 1441912671 0.752991 -0.108459 0.647034 0.050171 1441912671 0.752991 -0.108459 0.647034 0.050171 1441912671 0.752991 -0.108459 0.647034 0.050171 1441912671 0.752991 -0.108459 0.647034 0.050171 1441912671 0.753174 -0.094971 0.649780 0.037476 1441912671 0.753174 -0.094971 0.649780 0.037476 1441912671 0.753174 -0.094971 0.649780 0.037476 1441912671 0.753174 -0.094971 0.649780 0.037476 1441912671 0.753174 -0.094971 0.649780 0.037476 1441912671 0.753174 -0.094971 0.649780 0.037476 1441912671 0.755066 -0.077332 0.650818 0.014221 1441912671 0.755066 -0.077332 0.650818 0.014221 1441912671 0.755066 -0.077332 0.650818 0.014221 1441912671 0.755066 -0.077332 0.650818 0.014221 1441912671 0.755066 -0.077332 0.650818 0.014221 1441912671 0.755066 -0.077332 0.650818 0.014221 1441912671 0.754883 -0.060608 0.652954 -0.007935 1441912671 0.754883 -0.060608 0.652954 -0.007935 1441912671 0.754883 -0.060608 0.652954 -0.007935 1441912671 0.754883 -0.060608 0.652954 -0.007935 1441912671 0.754883 -0.060608 0.652954 -0.007935 1441912671 0.754883 -0.060608 0.652954 -0.007935 1441912671 0.755615 -0.054626 0.652405 -0.019043 1441912671 0.755615 -0.054626 0.652405 -0.019043 1441912671 0.755615 -0.054626 0.652405 -0.019043 1441912671 0.755615 -0.054626 0.652405 -0.019043 1441912671 0.755615 -0.054626 0.652405 -0.019043 1441912671 0.755615 -0.054626 0.652405 -0.019043 1441912671 0.755615 -0.054626 0.652405 -0.019043 1441912671 0.756287 -0.059448 0.651245 -0.017639 1441912671 0.756287 -0.059448 0.651245 -0.017639 1441912671 0.756287 -0.059448 0.651245 -0.017639 1441912671 0.756287 -0.059448 0.651245 -0.017639 1441912671 0.756287 -0.059448 0.651245 -0.017639 1441912671 0.756287 -0.059448 0.651245 -0.017639 1441912671 0.756897 -0.070007 0.649658 -0.010620 1441912671 0.756897 -0.070007 0.649658 -0.010620 1441912671 0.756897 -0.070007 0.649658 -0.010620 1441912671 0.756897 -0.070007 0.649658 -0.010620 1441912671 0.756897 -0.070007 0.649658 -0.010620 1441912671 0.756897 -0.070007 0.649658 -0.010620 1441912671 0.756348 -0.080811 0.649109 -0.002930 1441912671 0.756348 -0.080811 0.649109 -0.002930 1441912671 0.756348 -0.080811 0.649109 -0.002930 1441912671 0.756348 -0.080811 0.649109 -0.002930 1441912671 0.756348 -0.080811 0.649109 -0.002930 1441912671 0.756348 -0.080811 0.649109 -0.002930 1441912671 0.754333 -0.089966 0.650208 0.002502 1441912671 0.754333 -0.089966 0.650208 0.002502 1441912671 0.754333 -0.089966 0.650208 0.002502 1441912671 0.754333 -0.089966 0.650208 0.002502 1441912671 0.754333 -0.089966 0.650208 0.002502 1441912671 0.754333 -0.089966 0.650208 0.002502 1441912671 0.751709 -0.088745 0.653442 0.004456 1441912671 0.751709 -0.088745 0.653442 0.004456 1441912671 0.751709 -0.088745 0.653442 0.004456 1441912671 0.751709 -0.088745 0.653442 0.004456 1441912671 0.751709 -0.088745 0.653442 0.004456 1441912671 0.751709 -0.088745 0.653442 0.004456 1441912671 0.751709 -0.088745 0.653442 0.004456 1441912671 0.749573 -0.082581 0.656677 0.005493 1441912671 0.749573 -0.082581 0.656677 0.005493 1441912671 0.749573 -0.082581 0.656677 0.005493 1441912671 0.749573 -0.082581 0.656677 0.005493 1441912671 0.749573 -0.082581 0.656677 0.005493 1441912671 0.749573 -0.082581 0.656677 0.005493 1441912671 0.746887 -0.083679 0.659485 0.010620 1441912671 0.746887 -0.083679 0.659485 0.010620 1441912672 0.746887 -0.083679 0.659485 0.010620 1441912672 0.746887 -0.083679 0.659485 0.010620 1441912672 0.746887 -0.083679 0.659485 0.010620 1441912672 0.746887 -0.083679 0.659485 0.010620 1441912672 0.745056 -0.095215 0.659790 0.020630 1441912672 0.745056 -0.095215 0.659790 0.020630 1441912672 0.745056 -0.095215 0.659790 0.020630 1441912672 0.745056 -0.095215 0.659790 0.020630 1441912672 0.745056 -0.095215 0.659790 0.020630 1441912672 0.745056 -0.095215 0.659790 0.020630 1441912672 0.745056 -0.095215 0.659790 0.020630 1441912672 0.743713 -0.111206 0.658081 0.037048 1441912672 0.743713 -0.111206 0.658081 0.037048 1441912672 0.743713 -0.111206 0.658081 0.037048 1441912672 0.743713 -0.111206 0.658081 0.037048 1441912672 0.743713 -0.111206 0.658081 0.037048 1441912672 0.743713 -0.111206 0.658081 0.037048 1441912672 0.743713 -0.111206 0.658081 0.037048 1441912672 0.742310 -0.126038 0.655823 0.054504 1441912672 0.742310 -0.126038 0.655823 0.054504 1441912672 0.742310 -0.126038 0.655823 0.054504 1441912672 0.742310 -0.126038 0.655823 0.054504 1441912672 0.742310 -0.126038 0.655823 0.054504 1441912672 0.742310 -0.126038 0.655823 0.054504 1441912672 0.742798 -0.137329 0.651794 0.066528 1441912672 0.742798 -0.137329 0.651794 0.066528 1441912672 0.742798 -0.137329 0.651794 0.066528 1441912672 0.742798 -0.137329 0.651794 0.066528 1441912672 0.742798 -0.137329 0.651794 0.066528 1441912672 0.742798 -0.137329 0.651794 0.066528 1441912672 0.741760 -0.144409 0.651184 0.069702 1441912672 0.741760 -0.144409 0.651184 0.069702 1441912672 0.741760 -0.144409 0.651184 0.069702 1441912672 0.741760 -0.144409 0.651184 0.069702 1441912672 0.741760 -0.144409 0.651184 0.069702 1441912672 0.741760 -0.144409 0.651184 0.069702 1441912672 0.741760 -0.144409 0.651184 0.069702 1441912672 0.743774 -0.144897 0.648926 0.068115 1441912672 0.743774 -0.144897 0.648926 0.068115 1441912672 0.743774 -0.144897 0.648926 0.068115 1441912672 0.743774 -0.144897 0.648926 0.068115 1441912672 0.743774 -0.144897 0.648926 0.068115 1441912672 0.743774 -0.144897 0.648926 0.068115 1441912672 0.745850 -0.138245 0.648438 0.063904 1441912672 0.745850 -0.138245 0.648438 0.063904 1441912672 0.745850 -0.138245 0.648438 0.063904 1441912672 0.745850 -0.138245 0.648438 0.063904 1441912672 0.745850 -0.138245 0.648438 0.063904 1441912672 0.745850 -0.138245 0.648438 0.063904 1441912672 0.745850 -0.138245 0.648438 0.063904 1441912672 0.748779 -0.126770 0.647766 0.059143 1441912672 0.748779 -0.126770 0.647766 0.059143 1441912672 0.748779 -0.126770 0.647766 0.059143 1441912672 0.748779 -0.126770 0.647766 0.059143 1441912672 0.748779 -0.126770 0.647766 0.059143 1441912672 0.748779 -0.126770 0.647766 0.059143 1441912672 0.753235 -0.116943 0.644836 0.055908 1441912672 0.753235 -0.116943 0.644836 0.055908 1441912672 0.753235 -0.116943 0.644836 0.055908 1441912672 0.753235 -0.116943 0.644836 0.055908 1441912672 0.753235 -0.116943 0.644836 0.055908 1441912672 0.753235 -0.116943 0.644836 0.055908 1441912672 0.756226 -0.106934 0.643372 0.051880 1441912672 0.756226 -0.106934 0.643372 0.051880 1441912672 0.756226 -0.106934 0.643372 0.051880 1441912672 0.756226 -0.106934 0.643372 0.051880 1441912672 0.756226 -0.106934 0.643372 0.051880 1441912672 0.756226 -0.106934 0.643372 0.051880 1441912672 0.756226 -0.106934 0.643372 0.051880 1441912672 0.760376 -0.096313 0.640747 0.043884 1441912672 0.760376 -0.096313 0.640747 0.043884 1441912672 0.760376 -0.096313 0.640747 0.043884 1441912672 0.760376 -0.096313 0.640747 0.043884 1441912672 0.760376 -0.096313 0.640747 0.043884 1441912672 0.760376 -0.096313 0.640747 0.043884 1441912672 0.760437 -0.089417 0.642029 0.038269 1441912672 0.760437 -0.089417 0.642029 0.038269 1441912672 0.760437 -0.089417 0.642029 0.038269 1441912672 0.760437 -0.089417 0.642029 0.038269 1441912672 0.760437 -0.089417 0.642029 0.038269 1441912672 0.760437 -0.089417 0.642029 0.038269 1441912672 0.759583 -0.085144 0.643799 0.035034 1441912672 0.759583 -0.085144 0.643799 0.035034 1441912672 0.759583 -0.085144 0.643799 0.035034 1441912672 0.759583 -0.085144 0.643799 0.035034 1441912672 0.759583 -0.085144 0.643799 0.035034 1441912672 0.759583 -0.085144 0.643799 0.035034 1441912672 0.759155 -0.080444 0.645081 0.031189 1441912672 0.759155 -0.080444 0.645081 0.031189 1441912672 0.759155 -0.080444 0.645081 0.031189 1441912672 0.759155 -0.080444 0.645081 0.031189 1441912672 0.759155 -0.080444 0.645081 0.031189 1441912672 0.759155 -0.080444 0.645081 0.031189 1441912672 0.759155 -0.080444 0.645081 0.031189 1441912672 0.760803 -0.065979 0.645386 0.016174 1441912672 0.760803 -0.065979 0.645386 0.016174 1441912672 0.760803 -0.065979 0.645386 0.016174 1441912672 0.760803 -0.065979 0.645386 0.016174 1441912672 0.760803 -0.065979 0.645386 0.016174 1441912672 0.760803 -0.065979 0.645386 0.016174 1441912672 0.762756 -0.053040 0.644470 -0.000854 1441912672 0.762756 -0.053040 0.644470 -0.000854 1441912672 0.762756 -0.053040 0.644470 -0.000854 1441912672 0.762756 -0.053040 0.644470 -0.000854 1441912672 0.762756 -0.053040 0.644470 -0.000854 1441912672 0.762756 -0.053040 0.644470 -0.000854 1441912672 0.760803 -0.052307 0.646790 -0.005066 1441912672 0.760803 -0.052307 0.646790 -0.005066 1441912672 0.760803 -0.052307 0.646790 -0.005066 1441912672 0.760803 -0.052307 0.646790 -0.005066 1441912672 0.760803 -0.052307 0.646790 -0.005066 1441912672 0.760803 -0.052307 0.646790 -0.005066 1441912672 0.759583 -0.058044 0.647766 -0.003723 1441912672 0.759583 -0.058044 0.647766 -0.003723 1441912672 0.759583 -0.058044 0.647766 -0.003723 1441912673 0.759583 -0.058044 0.647766 -0.003723 1441912673 0.759583 -0.058044 0.647766 -0.003723 1441912673 0.759583 -0.058044 0.647766 -0.003723 1441912673 0.759827 -0.069275 0.646362 0.003723 1441912673 0.759827 -0.069275 0.646362 0.003723 1441912673 0.759827 -0.069275 0.646362 0.003723 1441912673 0.759827 -0.069275 0.646362 0.003723 1441912673 0.759827 -0.069275 0.646362 0.003723 1441912673 0.759827 -0.069275 0.646362 0.003723 1441912673 0.759827 -0.069275 0.646362 0.003723 1441912673 0.759033 -0.083130 0.645508 0.014709 1441912673 0.759033 -0.083130 0.645508 0.014709 1441912673 0.759033 -0.083130 0.645508 0.014709 1441912673 0.759033 -0.083130 0.645508 0.014709 1441912673 0.759033 -0.083130 0.645508 0.014709 1441912673 0.759033 -0.083130 0.645508 0.014709 1441912673 0.756775 -0.097290 0.645874 0.024231 1441912673 0.756775 -0.097290 0.645874 0.024231 1441912673 0.756775 -0.097290 0.645874 0.024231 1441912673 0.756775 -0.097290 0.645874 0.024231 1441912673 0.756775 -0.097290 0.645874 0.024231 1441912673 0.756775 -0.097290 0.645874 0.024231 1441912673 0.752136 -0.111389 0.648621 0.033508 1441912673 0.752136 -0.111389 0.648621 0.033508 1441912673 0.752136 -0.111389 0.648621 0.033508 1441912673 0.752136 -0.111389 0.648621 0.033508 1441912673 0.752136 -0.111389 0.648621 0.033508 1441912673 0.752136 -0.111389 0.648621 0.033508 1441912673 0.752136 -0.111389 0.648621 0.033508 1441912673 0.745422 -0.125366 0.653076 0.045044 1441912673 0.745422 -0.125366 0.653076 0.045044 1441912673 0.745422 -0.125366 0.653076 0.045044 1441912673 0.745422 -0.125366 0.653076 0.045044 1441912673 0.745422 -0.125366 0.653076 0.045044 1441912673 0.745422 -0.125366 0.653076 0.045044 1441912673 0.738831 -0.144043 0.654846 0.067078 1441912673 0.738831 -0.144043 0.654846 0.067078 1441912673 0.738831 -0.144043 0.654846 0.067078 1441912673 0.738831 -0.144043 0.654846 0.067078 1441912673 0.738831 -0.144043 0.654846 0.067078 1441912673 0.738831 -0.144043 0.654846 0.067078 1441912673 0.732544 -0.166199 0.653137 0.095337 1441912673 0.732544 -0.166199 0.653137 0.095337 1441912673 0.732544 -0.166199 0.653137 0.095337 1441912673 0.732544 -0.166199 0.653137 0.095337 1441912673 0.732544 -0.166199 0.653137 0.095337 1441912673 0.732544 -0.166199 0.653137 0.095337 1441912673 0.727234 -0.180847 0.651428 0.118347 1441912673 0.727234 -0.180847 0.651428 0.118347 1441912673 0.727234 -0.180847 0.651428 0.118347 1441912673 0.727234 -0.180847 0.651428 0.118347 1441912673 0.727234 -0.180847 0.651428 0.118347 1441912673 0.727234 -0.180847 0.651428 0.118347 1441912673 0.727234 -0.180847 0.651428 0.118347 1441912673 0.727844 -0.175720 0.651367 0.122498 1441912673 0.727844 -0.175720 0.651367 0.122498 1441912673 0.727844 -0.175720 0.651367 0.122498 1441912673 0.727844 -0.175720 0.651367 0.122498 1441912673 0.727844 -0.175720 0.651367 0.122498 1441912673 0.727844 -0.175720 0.651367 0.122498 1441912673 0.724548 -0.173340 0.655579 0.123169 1441912673 0.724548 -0.173340 0.655579 0.123169 1441912673 0.724548 -0.173340 0.655579 0.123169 1441912673 0.724548 -0.173340 0.655579 0.123169 1441912673 0.724548 -0.173340 0.655579 0.123169 1441912673 0.724548 -0.173340 0.655579 0.123169 1441912673 0.724548 -0.173340 0.655579 0.123169 1441912673 0.723755 -0.176453 0.654846 0.127197 1441912673 0.723755 -0.176453 0.654846 0.127197 1441912673 0.723755 -0.176453 0.654846 0.127197 1441912673 0.723755 -0.176453 0.654846 0.127197 1441912673 0.723755 -0.176453 0.654846 0.127197 1441912673 0.723755 -0.176453 0.654846 0.127197 1441912673 0.727905 -0.174988 0.651306 0.123535 1441912673 0.727905 -0.174988 0.651306 0.123535 1441912673 0.727905 -0.174988 0.651306 0.123535 1441912673 0.727905 -0.174988 0.651306 0.123535 1441912673 0.727905 -0.174988 0.651306 0.123535 1441912673 0.727905 -0.174988 0.651306 0.123535 1441912673 0.734741 -0.168701 0.647522 0.111084 1441912673 0.734741 -0.168701 0.647522 0.111084 1441912673 0.734741 -0.168701 0.647522 0.111084 1441912673 0.734741 -0.168701 0.647522 0.111084 1441912673 0.734741 -0.168701 0.647522 0.111084 1441912673 0.734741 -0.168701 0.647522 0.111084 1441912673 0.734741 -0.168701 0.647522 0.111084 1441912673 0.740723 -0.165955 0.643372 0.098816 1441912673 0.740723 -0.165955 0.643372 0.098816 1441912673 0.740723 -0.165955 0.643372 0.098816 1441912673 0.740723 -0.165955 0.643372 0.098816 1441912673 0.740723 -0.165955 0.643372 0.098816 1441912673 0.740723 -0.165955 0.643372 0.098816 1441912673 0.746521 -0.163391 0.639282 0.084900 1441912673 0.746521 -0.163391 0.639282 0.084900 1441912673 0.746521 -0.163391 0.639282 0.084900 1441912673 0.746521 -0.163391 0.639282 0.084900 1441912673 0.746521 -0.163391 0.639282 0.084900 1441912673 0.746521 -0.163391 0.639282 0.084900 1441912673 0.750366 -0.160095 0.637268 0.071411 1441912673 0.750366 -0.160095 0.637268 0.071411 1441912673 0.750366 -0.160095 0.637268 0.071411 1441912673 0.750366 -0.160095 0.637268 0.071411 1441912673 0.750366 -0.160095 0.637268 0.071411 1441912673 0.750366 -0.160095 0.637268 0.071411 1441912673 0.750366 -0.160095 0.637268 0.071411 1441912673 0.753357 -0.155640 0.635925 0.061462 1441912673 0.753357 -0.155640 0.635925 0.061462 1441912673 0.753357 -0.155640 0.635925 0.061462 1441912673 0.753357 -0.155640 0.635925 0.061462 1441912673 0.753357 -0.155640 0.635925 0.061462 1441912673 0.753357 -0.155640 0.635925 0.061462 1441912673 0.757507 -0.145508 0.634155 0.052734 1441912673 0.757507 -0.145508 0.634155 0.052734 1441912673 0.757507 -0.145508 0.634155 0.052734 1441912673 0.757507 -0.145508 0.634155 0.052734 1441912674 0.757507 -0.145508 0.634155 0.052734 1441912674 0.757507 -0.145508 0.634155 0.052734 1441912674 0.760986 -0.134338 0.632690 0.049866 1441912674 0.760986 -0.134338 0.632690 0.049866 1441912674 0.760986 -0.134338 0.632690 0.049866 1441912674 0.760986 -0.134338 0.632690 0.049866 1441912674 0.760986 -0.134338 0.632690 0.049866 1441912674 0.760986 -0.134338 0.632690 0.049866 1441912674 0.764099 -0.125793 0.630493 0.052368 1441912674 0.764099 -0.125793 0.630493 0.052368 1441912674 0.764099 -0.125793 0.630493 0.052368 1441912674 0.764099 -0.125793 0.630493 0.052368 1441912674 0.764099 -0.125793 0.630493 0.052368 1441912674 0.764099 -0.125793 0.630493 0.052368 1441912674 0.764099 -0.125793 0.630493 0.052368 1441912674 0.763062 -0.116882 0.633545 0.051331 1441912674 0.763062 -0.116882 0.633545 0.051331 1441912674 0.763062 -0.116882 0.633545 0.051331 1441912674 0.763062 -0.116882 0.633545 0.051331 1441912674 0.763062 -0.116882 0.633545 0.051331 1441912674 0.763062 -0.116882 0.633545 0.051331 1441912674 0.764954 -0.102234 0.634583 0.040771 1441912674 0.764954 -0.102234 0.634583 0.040771 1441912674 0.764954 -0.102234 0.634583 0.040771 1441912674 0.764954 -0.102234 0.634583 0.040771 1441912674 0.764954 -0.102234 0.634583 0.040771 1441912674 0.764954 -0.102234 0.634583 0.040771 1441912674 0.767090 -0.087585 0.634766 0.029480 1441912674 0.767090 -0.087585 0.634766 0.029480 1441912674 0.767090 -0.087585 0.634766 0.029480 1441912674 0.767090 -0.087585 0.634766 0.029480 1441912674 0.767090 -0.087585 0.634766 0.029480 1441912674 0.767090 -0.087585 0.634766 0.029480 1441912674 0.766479 -0.082031 0.636414 0.026306 1441912674 0.766479 -0.082031 0.636414 0.026306 1441912674 0.766479 -0.082031 0.636414 0.026306 1441912674 0.766479 -0.082031 0.636414 0.026306 1441912674 0.766479 -0.082031 0.636414 0.026306 1441912674 0.766479 -0.082031 0.636414 0.026306 1441912674 0.766479 -0.082031 0.636414 0.026306 1441912674 0.764282 -0.085632 0.638428 0.028870 1441912674 0.764282 -0.085632 0.638428 0.028870 1441912674 0.764282 -0.085632 0.638428 0.028870 1441912674 0.764282 -0.085632 0.638428 0.028870 1441912674 0.764282 -0.085632 0.638428 0.028870 1441912674 0.764282 -0.085632 0.638428 0.028870 1441912674
[truncated: 206,446 more chars]
