# Supplementary material for: Quaternion-Based Gesture Recognition Using Wireless Wearable Motion Capture Sensors
Source: Sensors (Basel). 2016 Apr 28;16(5):605. doi: 10.3390/s16050605 (PMC4883296; doi:10.3390/s16050605)
Supplement: Supplementary file 1 [file sensors-16-00605-s001.zip › MultiSensorGestureData/P4/1. Jab/Training18.txt]

-0.508789 -0.569519 0.338562 -0.549805 1441912498 -0.508789 -0.569519 0.338562 -0.549805 1441912498 -0.509155 -0.568909 0.339478 -0.549500 1441912498 -0.509155 -0.568909 0.339478 -0.549500 1441912498 -0.509155 -0.568909 0.339478 -0.549500 1441912498 -0.509155 -0.568909 0.339478 -0.549500 1441912498 -0.509155 -0.568909 0.339478 -0.549500 1441912498 -0.509155 -0.568909 0.339478 -0.549500 1441912498 -0.509155 -0.568909 0.339478 -0.549500 1441912498 -0.509766 -0.568542 0.339722 -0.549133 1441912498 -0.509766 -0.568542 0.339722 -0.549133 1441912498 -0.509766 -0.568542 0.339722 -0.549133 1441912498 -0.509766 -0.568542 0.339722 -0.549133 1441912498 -0.509766 -0.568542 0.339722 -0.549133 1441912498 -0.509766 -0.568542 0.339722 -0.549133 1441912498 -0.510254 -0.568298 0.339905 -0.548767 1441912498 -0.510254 -0.568298 0.339905 -0.548767 1441912498 -0.510254 -0.568298 0.339905 -0.548767 1441912498 -0.510254 -0.568298 0.339905 -0.548767 1441912498 -0.510254 -0.568298 0.339905 -0.548767 1441912498 -0.510254 -0.568298 0.339905 -0.548767 1441912498 -0.510376 -0.568359 0.340027 -0.548645 1441912498 -0.510376 -0.568359 0.340027 -0.548645 1441912498 -0.510376 -0.568359 0.340027 -0.548645 1441912498 -0.510376 -0.568359 0.340027 -0.548645 1441912498 -0.510376 -0.568359 0.340027 -0.548645 1441912498 -0.510376 -0.568359 0.340027 -0.548645 1441912498 -0.510376 -0.568359 0.340027 -0.548645 1441912498 -0.510193 -0.568542 0.339966 -0.548645 1441912498 -0.510193 -0.568542 0.339966 -0.548645 1441912498 -0.510193 -0.568542 0.339966 -0.548645 1441912498 -0.510193 -0.568542 0.339966 -0.548645 1441912498 -0.510193 -0.568542 0.339966 -0.548645 1441912498 -0.510193 -0.568542 0.339966 -0.548645 1441912498 -0.510132 -0.568542 0.339661 -0.548889 1441912498 -0.510132 -0.568542 0.339661 -0.548889 1441912498 -0.510132 -0.568542 0.339661 -0.548889 1441912498 -0.510132 -0.568542 0.339661 -0.548889 1441912498 -0.510132 -0.568542 0.339661 -0.548889 1441912498 -0.510132 -0.568542 0.339661 -0.548889 1441912498 -0.510315 -0.568604 0.338684 -0.549194 1441912498 -0.510315 -0.568604 0.338684 -0.549194 1441912498 -0.510315 -0.568604 0.338684 -0.549194 1441912498 -0.510315 -0.568604 0.338684 -0.549194 1441912498 -0.510315 -0.568604 0.338684 -0.549194 1441912498 -0.510315 -0.568604 0.338684 -0.549194 1441912498 -0.513245 -0.567810 0.336853 -0.548401 1441912498 -0.513245 -0.567810 0.336853 -0.548401 1441912498 -0.513245 -0.567810 0.336853 -0.548401 1441912498 -0.513245 -0.567810 0.336853 -0.548401 1441912498 -0.513245 -0.567810 0.336853 -0.548401 1441912498 -0.513245 -0.567810 0.336853 -0.548401 1441912498 -0.513245 -0.567810 0.336853 -0.548401 1441912498 -0.516541 -0.565552 0.334351 -0.549194 1441912499 -0.516541 -0.565552 0.334351 -0.549194 1441912499 -0.516541 -0.565552 0.334351 -0.549194 1441912499 -0.516541 -0.565552 0.334351 -0.549194 1441912499 -0.516541 -0.565552 0.334351 -0.549194 1441912499 -0.516541 -0.565552 0.334351 -0.549194 1441912499 -0.514771 -0.566406 0.328125 -0.553711 1441912499 -0.514771 -0.566406 0.328125 -0.553711 1441912499 -0.514771 -0.566406 0.328125 -0.553711 1441912499 -0.514771 -0.566406 0.328125 -0.553711 1441912499 -0.514771 -0.566406 0.328125 -0.553711 1441912499 -0.514771 -0.566406 0.328125 -0.553711 1441912499 -0.508667 -0.572266 0.316345 -0.560181 1441912499 -0.508667 -0.572266 0.316345 -0.560181 1441912499 -0.508667 -0.572266 0.316345 -0.560181 1441912499 -0.508667 -0.572266 0.316345 -0.560181 1441912499 -0.508667 -0.572266 0.316345 -0.560181 1441912499 -0.508667 -0.572266 0.316345 -0.560181 1441912499 -0.508667 -0.572266 0.316345 -0.560181 1441912499 -0.502502 -0.578552 0.307007 -0.564453 1441912499 -0.502502 -0.578552 0.307007 -0.564453 1441912499 -0.502502 -0.578552 0.307007 -0.564453 1441912499 -0.502502 -0.578552 0.307007 -0.564453 1441912499 -0.502502 -0.578552 0.307007 -0.564453 1441912499 -0.502502 -0.578552 0.307007 -0.564453 1441912499 -0.494751 -0.584717 0.300476 -0.568420 1441912499 -0.494751 -0.584717 0.300476 -0.568420 1441912499 -0.494751 -0.584717 0.300476 -0.568420 1441912499 -0.494751 -0.584717 0.300476 -0.568420 1441912499 -0.494751 -0.584717 0.300476 -0.568420 1441912499 -0.494751 -0.584717 0.300476 -0.568420 1441912499 -0.481384 -0.593384 0.287537 -0.577576 1441912499 -0.481384 -0.593384 0.287537 -0.577576 1441912499 -0.481384 -0.593384 0.287537 -0.577576 1441912499 -0.481384 -0.593384 0.287537 -0.577576 1441912499 -0.481384 -0.593384 0.287537 -0.577576 1441912499 -0.481384 -0.593384 0.287537 -0.577576 1441912499 -0.462646 -0.605103 0.263184 -0.592102 1441912499 -0.462646 -0.605103 0.263184 -0.592102 1441912499 -0.462646 -0.605103 0.263184 -0.592102 1441912499 -0.462646 -0.605103 0.263184 -0.592102 1441912499 -0.462646 -0.605103 0.263184 -0.592102 1441912499 -0.462646 -0.605103 0.263184 -0.592102 1441912499 -0.462646 -0.605103 0.263184 -0.592102 1441912499 -0.443359 -0.618958 0.235718 -0.604065 1441912499 -0.443359 -0.618958 0.235718 -0.604065 1441912499 -0.443359 -0.618958 0.235718 -0.604065 1441912499 -0.443359 -0.618958 0.235718 -0.604065 1441912499 -0.443359 -0.618958 0.235718 -0.604065 1441912499 -0.443359 -0.618958 0.235718 -0.604065 1441912499 -0.443359 -0.618958 0.235718 -0.604065 1441912499 -0.421082 -0.633179 0.214355 -0.613159 1441912499 -0.421082 -0.633179 0.214355 -0.613159 1441912499 -0.421082 -0.633179 0.214355 -0.613159 1441912499 -0.421082 -0.633179 0.214355 -0.613159 1441912499 -0.421082 -0.633179 0.214355 -0.613159 1441912499 -0.402649 -0.639404 0.208069 -0.621155 1441912499 -0.402649 -0.639404 0.208069 -0.621155 1441912499 -0.402649 -0.639404 0.208069 -0.621155 1441912499 -0.402649 -0.639404 0.208069 -0.621155 1441912499 -0.402649 -0.639404 0.208069 -0.621155 1441912499 -0.402649 -0.639404 0.208069 -0.621155 1441912499 -0.402649 -0.639404 0.208069 -0.621155 1441912499 -0.395142 -0.638062 0.214844 -0.625000 1441912499 -0.395142 -0.638062 0.214844 -0.625000 1441912499 -0.395142 -0.638062 0.214844 -0.625000 1441912499 -0.395142 -0.638062 0.214844 -0.625000 1441912499 -0.395142 -0.638062 0.214844 -0.625000 1441912499 -0.395142 -0.638062 0.214844 -0.625000 1441912499 -0.395142 -0.638062 0.214844 -0.625000 1441912499 -0.398438 -0.631165 0.229736 -0.624634 1441912499 -0.398438 -0.631165 0.229736 -0.624634 1441912499 -0.398438 -0.631165 0.229736 -0.624634 1441912499 -0.398438 -0.631165 0.229736 -0.624634 1441912499 -0.398438 -0.631165 0.229736 -0.624634 1441912499 -0.398438 -0.631165 0.229736 -0.624634 1441912499 -0.407227 -0.621948 0.247375 -0.621460 1441912499 -0.407227 -0.621948 0.247375 -0.621460 1441912499 -0.407227 -0.621948 0.247375 -0.621460 1441912499 -0.407227 -0.621948 0.247375 -0.621460 1441912499 -0.407227 -0.621948 0.247375 -0.621460 1441912499 -0.407227 -0.621948 0.247375 -0.621460 1441912499 -0.414856 -0.616516 0.259033 -0.617065 1441912499 -0.414856 -0.616516 0.259033 -0.617065 1441912499 -0.414856 -0.616516 0.259033 -0.617065 1441912499 -0.414856 -0.616516 0.259033 -0.617065 1441912499 -0.414856 -0.616516 0.259033 -0.617065 1441912499 -0.414856 -0.616516 0.259033 -0.617065 1441912499 -0.414856 -0.616516 0.259033 -0.617065 1441912499 -0.423584 -0.612244 0.267517 -0.611755 1441912499 -0.423584 -0.612244 0.267517 -0.611755 1441912499 -0.423584 -0.612244 0.267517 -0.611755 1441912499 -0.423584 -0.612244 0.267517 -0.611755 1441912499 -0.423584 -0.612244 0.267517 -0.611755 1441912499 -0.423584 -0.612244 0.267517 -0.611755 1441912499 -0.433960 -0.608032 0.274170 -0.605713 1441912499 -0.433960 -0.608032 0.274170 -0.605713 1441912499 -0.433960 -0.608032 0.274170 -0.605713 1441912499 -0.433960 -0.608032 0.274170 -0.605713 1441912499 -0.433960 -0.608032 0.274170 -0.605713 1441912499 -0.433960 -0.608032 0.274170 -0.605713 1441912499 -0.447571 -0.604004 0.278870 -0.597656 1441912499 -0.447571 -0.604004 0.278870 -0.597656 1441912499 -0.447571 -0.604004 0.278870 -0.597656 1441912499 -0.447571 -0.604004 0.278870 -0.597656 1441912499 -0.447571 -0.604004 0.278870 -0.597656 1441912499 -0.447571 -0.604004 0.278870 -0.597656 1441912499 -0.464722 -0.598206 0.285889 -0.586914 1441912499 -0.464722 -0.598206 0.285889 -0.586914 1441912499 -0.464722 -0.598206 0.285889 -0.586914 1441912499 -0.464722 -0.598206 0.285889 -0.586914 1441912499 -0.464722 -0.598206 0.285889 -0.586914 1441912499 -0.464722 -0.598206 0.285889 -0.586914 1441912499 -0.483032 -0.591064 0.295898 -0.574341 1441912499 -0.483032 -0.591064 0.295898 -0.574341 1441912499 -0.483032 -0.591064 0.295898 -0.574341 1441912500 -0.483032 -0.591064 0.295898 -0.574341 1441912500 -0.483032 -0.591064 0.295898 -0.574341 1441912500 -0.483032 -0.591064 0.295898 -0.574341 1441912500 -0.483032 -0.591064 0.295898 -0.574341 1441912500 -0.498962 -0.580566 0.305542 -0.566345 1441912500 -0.498962 -0.580566 0.305542 -0.566345 1441912500 -0.498962 -0.580566 0.305542 -0.566345 1441912500 -0.498962 -0.580566 0.305542 -0.566345 1441912500 -0.498962 -0.580566 0.305542 -0.566345 1441912500 -0.498962 -0.580566 0.305542 -0.566345 1441912500 -0.504028 -0.576599 0.300476 -0.568604 1441912500 -0.504028 -0.576599 0.300476 -0.568604 1441912500 -0.504028 -0.576599 0.300476 -0.568604 1441912500 -0.504028 -0.576599 0.300476 -0.568604 1441912500 -0.504028 -0.576599 0.300476 -0.568604 1441912500 -0.504028 -0.576599 0.300476 -0.568604 1441912500 -0.504028 -0.576599 0.300476 -0.568604 1441912500 -0.498169 -0.585815 0.279968 -0.574829 1441912500 -0.498169 -0.585815 0.279968 -0.574829 1441912500 -0.498169 -0.585815 0.279968 -0.574829 1441912500 -0.498169 -0.585815 0.279968 -0.574829 1441912500 -0.498169 -0.585815 0.279968 -0.574829 1441912500 -0.498169 -0.585815 0.279968 -0.574829 1441912500 -0.494263 -0.594360 0.262878 -0.577454 1441912500 -0.494263 -0.594360 0.262878 -0.577454 1441912500 -0.494263 -0.594360 0.262878 -0.577454 1441912500 -0.494263 -0.594360 0.262878 -0.577454 1441912500 -0.494263 -0.594360 0.262878 -0.577454 1441912500 -0.494263 -0.594360 0.262878 -0.577454 1441912500 -0.494263 -0.594360 0.262878 -0.577454 1441912500 -0.492798 -0.597473 0.256531 -0.578308 1441912500 -0.492798 -0.597473 0.256531 -0.578308 1441912500 -0.492798 -0.597473 0.256531 -0.578308 1441912500 -0.492798 -0.597473 0.256531 -0.578308 1441912500 -0.492798 -0.597473 0.256531 -0.578308 1441912500 -0.492798 -0.597473 0.256531 -0.578308 1441912500 -0.482361 -0.603027 0.253723 -0.582581 1441912500 -0.482361 -0.603027 0.253723 -0.582581 1441912500 -0.482361 -0.603027 0.253723 -0.582581 1441912500 -0.482361 -0.603027 0.253723 -0.582581 1441912500 -0.482361 -0.603027 0.253723 -0.582581 1441912500 -0.482361 -0.603027 0.253723 -0.582581 1441912500 -0.482361 -0.603027 0.253723 -0.582581 1441912500 -0.463379 -0.610779 0.252563 -0.590332 1441912500 -0.463379 -0.610779 0.252563 -0.590332 1441912500 -0.463379 -0.610779 0.252563 -0.590332 1441912500 -0.463379 -0.610779 0.252563 -0.590332 1441912500 -0.463379 -0.610779 0.252563 -0.590332 1441912500 -0.463379 -0.610779 0.252563 -0.590332 1441912500 -0.440125 -0.618408 0.255127 -0.599060 1441912500 -0.440125 -0.618408 0.255127 -0.599060 1441912500 -0.440125 -0.618408 0.255127 -0.599060 1441912500 -0.440125 -0.618408 0.255127 -0.599060 1441912500 -0.440125 -0.618408 0.255127 -0.599060 1441912500 -0.440125 -0.618408 0.255127 -0.599060 1441912500 -0.414185 -0.627441 0.250122 -0.610107 1441912500 -0.414185 -0.627441 0.250122 -0.610107 1441912500 -0.414185 -0.627441 0.250122 -0.610107 1441912500 -0.414185 -0.627441 0.250122 -0.610107 1441912500 -0.414185 -0.627441 0.250122 -0.610107 1441912500 -0.414185 -0.627441 0.250122 -0.610107 1441912500 -0.380493 -0.643860 0.221191 -0.625916 1441912500 -0.380493 -0.643860 0.221191 -0.625916 1441912500 -0.380493 -0.643860 0.221191 -0.625916 1441912500 -0.380493 -0.643860 0.221191 -0.625916 1441912500 -0.380493 -0.643860 0.221191 -0.625916 1441912500 -0.380493 -0.643860 0.221191 -0.625916 1441912500 -0.366455 -0.650024 0.211060 -0.631409 1441912500 -0.366455 -0.650024 0.211060 -0.631409 1441912500 -0.366455 -0.650024 0.211060 -0.631409 1441912500 -0.366455 -0.650024 0.211060 -0.631409 1441912500 -0.366455 -0.650024 0.211060 -0.631409 1441912500 -0.366455 -0.650024 0.211060 -0.631409 1441912500 -0.366455 -0.650024 0.211060 -0.631409 1441912500 -0.370972 -0.645630 0.223755 -0.628967 1441912500 -0.370972 -0.645630 0.223755 -0.628967 1441912500 -0.370972 -0.645630 0.223755 -0.628967 1441912500 -0.379089 -0.640503 0.234924 -0.625244 1441912500 -0.379089 -0.640503 0.234924 -0.625244 1441912500 -0.379089 -0.640503 0.234924 -0.625244 1441912500 -0.379089 -0.640503 0.234924 -0.625244 1441912500 -0.379089 -0.640503 0.234924 -0.625244 1441912500 -0.379089 -0.640503 0.234924 -0.625244 1441912500 -0.392029 -0.632813 0.244751 -0.621277 1441912500 -0.392029 -0.632813 0.244751 -0.621277 1441912500 -0.392029 -0.632813 0.244751 -0.621277 1441912500 -0.392029 -0.632813 0.244751 -0.621277 1441912500 -0.392029 -0.632813 0.244751 -0.621277 1441912500 -0.392029 -0.632813 0.244751 -0.621277 1441912500 -0.404175 -0.627441 0.248901 -0.617371 1441912500 -0.404175 -0.627441 0.248901 -0.617371 1441912500 -0.404175 -0.627441 0.248901 -0.617371 1441912500 -0.404175 -0.627441 0.248901 -0.617371 1441912500 -0.404175 -0.627441 0.248901 -0.617371 1441912500 -0.404175 -0.627441 0.248901 -0.617371 1441912500 -0.404175 -0.627441 0.248901 -0.617371 1441912500 -0.416931 -0.621765 0.250122 -0.614075 1441912500 -0.416931 -0.621765 0.250122 -0.614075 1441912500 -0.416931 -0.621765 0.250122 -0.614075 1441912500 -0.416931 -0.621765 0.250122 -0.614075 1441912500 -0.416931 -0.621765 0.250122 -0.614075 1441912500 -0.416931 -0.621765 0.250122 -0.614075 1441912500 -0.430481 -0.616516 0.252502 -0.609009 1441912500 -0.430481 -0.616516 0.252502 -0.609009 1441912500 -0.430481 -0.616516 0.252502 -0.609009 1441912501 -0.430481 -0.616516 0.252502 -0.609009 1441912501 -0.430481 -0.616516 0.252502 -0.609009 1441912501 -0.444702 -0.610046 0.257568 -0.603149 1441912501 -0.444702 -0.610046 0.257568 -0.603149 1441912501 -0.444702 -0.610046 0.257568 -0.603149 1441912501 -0.444702 -0.610046 0.257568 -0.603149 1441912501 -0.444702 -0.610046 0.257568 -0.603149 1441912501 -0.444702 -0.610046 0.257568 -0.603149 1441912501 -0.457642 -0.603882 0.264954 -0.596436 1441912501 -0.457642 -0.603882 0.264954 -0.596436 1441912501 -0.457642 -0.603882 0.264954 -0.596436 1441912501 -0.457642 -0.603882 0.264954 -0.596436 1441912501 -0.457642 -0.603882 0.264954 -0.596436 1441912501 -0.457642 -0.603882 0.264954 -0.596436 1441912501 -0.469055 -0.599426 0.271851 -0.588928 1441912501 -0.469055 -0.599426 0.271851 -0.588928 1441912501 -0.469055 -0.599426 0.271851 -0.588928 1441912501 -0.469055 -0.599426 0.271851 -0.588928 1441912501 -0.469055 -0.599426 0.271851 -0.588928 1441912501 -0.469055 -0.599426 0.271851 -0.588928 1441912501 -0.469055 -0.599426 0.271851 -0.588928 1441912501 -0.488525 -0.589722 0.285767 -0.576172 1441912501 -0.488525 -0.589722 0.285767 -0.576172 1441912501 -0.488525 -0.589722 0.285767 -0.576172 1441912501 -0.488525 -0.589722 0.285767 -0.576172 1441912501 -0.488525 -0.589722 0.285767 -0.576172 1441912501 -0.488525 -0.589722 0.285767 -0.576172 1441912501 -0.512268 -0.573303 0.311523 -0.558533 1441912501 -0.512268 -0.573303 0.311523 -0.558533 1441912501 -0.512268 -0.573303 0.311523 -0.558533 1441912501 -0.512268 -0.573303 0.311523 -0.558533 1441912501 -0.512268 -0.573303 0.311523 -0.558533 1441912501 -0.512268 -0.573303 0.311523 -0.558533 1441912501 -0.512268 -0.573303 0.311523 -0.558533 1441912501 -0.524231 -0.562622 0.328491 -0.548401 1441912501 -0.524231 -0.562622 0.328491 -0.548401 1441912501 -0.524231 -0.562622 0.328491 -0.548401 1441912501 -0.524231 -0.562622 0.328491 -0.548401 1441912501 -0.524231 -0.562622 0.328491 -0.548401 1441912501 -0.524231 -0.562622 0.328491 -0.548401 1441912501 -0.518921 -0.567078 0.321167 -0.553284 1441912501 -0.518921 -0.567078 0.321167 -0.553284 1441912501 -0.518921 -0.567078 0.321167 -0.553284 1441912501 -0.518921 -0.567078 0.321167 -0.553284 1441912501 -0.518921 -0.567078 0.321167 -0.553284 1441912501 -0.518921 -0.567078 0.321167 -0.553284 1441912501 -0.505371 -0.580811 0.303040 -0.561768 1441912501 -0.505371 -0.580811 0.303040 -0.561768 1441912501 -0.505371 -0.580811 0.303040 -0.561768 1441912501 -0.505371 -0.580811 0.303040 -0.561768 1441912501 -0.505371 -0.580811 0.303040 -0.561768 1441912501 -0.505371 -0.580811 0.303040 -0.561768 1441912501 -0.497559 -0.588074 0.292603 -0.566589 1441912501 -0.497559 -0.588074 0.292603 -0.566589 1441912501 -0.497559 -0.588074 0.292603 -0.566589 1441912501 -0.497559 -0.588074 0.292603 -0.566589 1441912501 -0.497559 -0.588074 0.292603 -0.566589 1441912501 -0.497559 -0.588074 0.292603 -0.566589 1441912501 -0.492981 -0.591064 0.289185 -0.569214 1441912501 -0.492981 -0.591064 0.289185 -0.569214 1441912501 -0.492981 -0.591064 0.289185 -0.569214 1441912501 -0.492981 -0.591064 0.289185 -0.569214 1441912501 -0.492981 -0.591064 0.289185 -0.569214 1441912501 -0.492981 -0.591064 0.289185 -0.569214 1441912501 -0.492981 -0.591064 0.289185 -0.569214 1441912501 -0.485535 -0.594482 0.287903 -0.572754 1441912501 -0.485535 -0.594482 0.287903 -0.572754 1441912501 -0.485535 -0.594482 0.287903 -0.572754 1441912501 -0.485535 -0.594482 0.287903 -0.572754 1441912501 -0.485535 -0.594482 0.287903 -0.572754 1441912501 -0.470093 -0.600159 0.285339 -0.580933 1441912501 -0.470093 -0.600159 0.285339 -0.580933 1441912501 -0.470093 -0.600159 0.285339 -0.580933 1441912501 -0.470093 -0.600159 0.285339 -0.580933 1441912501 -0.470093 -0.600159 0.285339 -0.580933 1441912501 -0.470093 -0.600159 0.285339 -0.580933 1441912501 -0.443359 -0.613586 0.272278 -0.594055 1441912501 -0.443359 -0.613586 0.272278 -0.594055 1441912501 -0.443359 -0.613586 0.272278 -0.594055 1441912501 -0.443359 -0.613586 0.272278 -0.594055 1441912501 -0.443359 -0.613586 0.272278 -0.594055 1441912501 -0.443359 -0.613586 0.272278 -0.594055 1441912501 -0.407288 -0.634277 0.242554 -0.610779 1441912501 -0.407288 -0.634277 0.242554 -0.610779 1441912501 -0.407288 -0.634277 0.242554 -0.610779 1441912501 -0.407288 -0.634277 0.242554 -0.610779 1441912501 -0.407288 -0.634277 0.242554 -0.610779 1441912501 -0.407288 -0.634277 0.242554 -0.610779 1441912501 -0.389465 -0.646484 0.217285 -0.619080 1441912501 -0.389465 -0.646484 0.217285 -0.619080 1441912501 -0.389465 -0.646484 0.217285 -0.619080 1441912501 -0.389465 -0.646484 0.217285 -0.619080 1441912501 -0.389465 -0.646484 0.217285 -0.619080 1441912501 -0.389465 -0.646484 0.217285 -0.619080 1441912501 -0.394775 -0.642578 0.218323 -0.619446 1441912501 -0.394775 -0.642578 0.218323 -0.619446 1441912501 -0.394775 -0.642578 0.218323 -0.619446 1441912501 -0.394775 -0.642578 0.218323 -0.619446 1441912501 -0.394775 -0.642578 0.218323 -0.619446 1441912501 -0.394775 -0.642578 0.218323 -0.619446 1441912501 -0.394775 -0.642578 0.218323 -0.619446 1441912501 -0.396362 -0.638428 0.224670 -0.620422 1441912501 -0.396362 -0.638428 0.224670 -0.620422 1441912501 -0.396362 -0.638428 0.224670 -0.620422 1441912501 -0.396362 -0.638428 0.224670 -0.620422 1441912501 -0.396362 -0.638428 0.224670 -0.620422 1441912501 -0.396362 -0.638428 0.224670 -0.620422 1441912501 -0.391357 -0.638733 0.228088 -0.622009 1441912501 -0.391357 -0.638733 0.228088 -0.622009 1441912501 -0.391357 -0.638733 0.228088 -0.622009 1441912501 -0.391357 -0.638733 0.228088 -0.622009 1441912501 -0.391357 -0.638733 0.228088 -0.622009 1441912502 -0.391357 -0.638733 0.228088 -0.622009 1441912502 -0.393799 -0.635681 0.238220 -0.619812 1441912502 -0.393799 -0.635681 0.238220 -0.619812 1441912502 -0.393799 -0.635681 0.238220 -0.619812 1441912502 -0.393799 -0.635681 0.238220 -0.619812 1441912502 -0.393799 -0.635681 0.238220 -0.619812 1441912502 -0.393799 -0.635681 0.238220 -0.619812 1441912502 -0.393799 -0.635681 0.238220 -0.619812 1441912502 -0.403687 -0.629333 0.251221 -0.614746 1441912502 -0.403687 -0.629333 0.251221 -0.614746 1441912502 -0.403687 -0.629333 0.251221 -0.614746 1441912502 -0.403687 -0.629333 0.251221 -0.614746 1441912502 -0.403687 -0.629333 0.251221 -0.614746 1441912502 -0.403687 -0.629333 0.251221 -0.614746 1441912502 -0.413269 -0.624634 0.255798 -0.611267 1441912502 -0.413269 -0.624634 0.255798 -0.611267 1441912502 -0.413269 -0.624634 0.255798 -0.611267 1441912502 -0.413269 -0.624634 0.255798 -0.611267 1441912502 -0.413269 -0.624634 0.255798 -0.611267 1441912502 -0.413269 -0.624634 0.255798 -0.611267 1441912502 -0.419067 -0.622498 0.253662 -0.610413 1441912502 -0.419067 -0.622498 0.253662 -0.610413 1441912502 -0.419067 -0.622498 0.253662 -0.610413 1441912502 -0.419067 -0.622498 0.253662 -0.610413 1441912502 -0.419067 -0.622498 0.253662 -0.610413 1441912502 -0.419067 -0.622498 0.253662 -0.610413 1441912502 -0.421082 -0.623840 0.247437 -0.610229 1441912502 -0.421082 -0.623840 0.247437 -0.610229 1441912502 -0.421082 -0.623840 0.247437 -0.610229 1441912502 -0.421082 -0.623840 0.247437 -0.610229 1441912502 -0.421082 -0.623840 0.247437 -0.610229 1441912502 -0.421082 -0.623840 0.247437 -0.610229 1441912502 -0.421082 -0.623840 0.247437 -0.610229 1441912502 -0.427185 -0.622925 0.246887 -0.607178 1441912502 -0.427185 -0.622925 0.246887 -0.607178 1441912502 -0.427185 -0.622925 0.246887 -0.607178 1441912502 -0.427185 -0.622925 0.246887 -0.607178 1441912502 -0.439087 -0.617676 0.253235 -0.601440 1441912502 -0.439087 -0.617676 0.253235 -0.601440 1441912502 -0.439087 -0.617676 0.253235 -0.601440 1441912502 -0.439087 -0.617676 0.253235 -0.601440 1441912502 -0.439087 -0.617676 0.253235 -0.601440 1441912502 -0.439087 -0.617676 0.253235 -0.601440 1441912502 -0.439087 -0.617676 0.253235 -0.601440 1441912502 -0.448547 -0.611694 0.260132 -0.597534 1441912502 -0.448547 -0.611694 0.260132 -0.597534 1441912502 -0.448547 -0.611694 0.260132 -0.597534 1441912502 -0.448547 -0.611694 0.260132 -0.597534 1441912502 -0.448547 -0.611694 0.260132 -0.597534 1441912502 -0.448547 -0.611694 0.260132 -0.597534 1441912502 -0.453186 -0.608765 0.262756 -0.595886 1441912502 -0.453186 -0.608765 0.262756 -0.595886 1441912502 -0.453186 -0.608765 0.262756 -0.595886 1441912502 -0.453186 -0.608765 0.262756 -0.595886 1441912502 -0.453186 -0.608765 0.262756 -0.595886 1441912502 -0.453186 -0.608765 0.262756 -0.595886 1441912502 -0.459656 -0.606018 0.269348 -0.590698 1441912502 -0.459656 -0.606018 0.269348 -0.590698 1441912502 -0.459656 -0.606018 0.269348 -0.590698 1441912502 -0.459656 -0.606018 0.269348 -0.590698 1441912502 -0.459656 -0.606018 0.269348 -0.590698 1441912502 -0.459656 -0.606018 0.269348 -0.590698 1441912502 -0.472717 -0.596436 0.287231 -0.581726 1441912502 -0.472717 -0.596436 0.287231 -0.581726 1441912502 -0.472717 -0.596436 0.287231 -0.581726 1441912502 -0.472717 -0.596436 0.287231 -0.581726 1441912502 -0.472717 -0.596436 0.287231 -0.581726 1441912502 -0.472717 -0.596436 0.287231 -0.581726 1441912502 -0.482971 -0.586609 0.295959 -0.578918 1441912502 -0.482971 -0.586609 0.295959 -0.578918 1441912502 -0.482971 -0.586609 0.295959 -0.578918 1441912502 -0.482971 -0.586609 0.295959 -0.578918 1441912502 -0.482971 -0.586609 0.295959 -0.578918 1441912502 -0.482971 -0.586609 0.295959 -0.578918 1441912502 -0.482971 -0.586609 0.295959 -0.578918 1441912502 -0.479858 -0.588257 0.287537 -0.584045 1441912502 -0.479858 -0.588257 0.287537 -0.584045 1441912502 -0.479858 -0.588257 0.287537 -0.584045 1441912502 -0.479858 -0.588257 0.287537 -0.584045 1441912502 -0.479858 -0.588257 0.287537 -0.584045 1441912502 -0.479858 -0.588257 0.287537 -0.584045 1441912502 -0.473511 -0.592285 0.277588 -0.589905 1441912502 -0.473511 -0.592285 0.277588 -0.589905 1441912502 -0.473511 -0.592285 0.277588 -0.589905 1441912502 -0.473511 -0.592285 0.277588 -0.589905 1441912502 -0.473511 -0.592285 0.277588 -0.589905 1441912502 -0.473511 -0.592285 0.277588 -0.589905 1441912502 -0.470520 -0.593201 0.272583 -0.593750 1441912502 -0.470520 -0.593201 0.272583 -0.593750 1441912502 -0.470520 -0.593201 0.272583 -0.593750 1441912502 -0.470520 -0.593201 0.272583 -0.593750 1441912502 -0.470520 -0.593201 0.272583 -0.593750 1441912502 -0.470520 -0.593201 0.272583 -0.593750 1441912502 -0.466858 -0.595276 0.268188 -0.596497 1441912502 -0.466858 -0.595276 0.268188 -0.596497 1441912502 -0.466858 -0.595276 0.268188 -0.596497 1441912502 -0.466858 -0.595276 0.268188 -0.596497 1441912502 -0.466858 -0.595276 0.268188 -0.596497 1441912502 -0.466858 -0.595276 0.268188 -0.596497 1441912502 -0.466858 -0.595276 0.268188 -0.596497 1441912502 -0.459717 -0.600464 0.263123 -0.599121 1441912502 -0.459717 -0.600464 0.263123 -0.599121 1441912502 -0.459717 -0.600464 0.263123 -0.599121 1441912502 -0.459717 -0.600464 0.263123 -0.599121 1441912502 -0.459717 -0.600464 0.263123 -0.599121 1441912502 -0.459717 -0.600464 0.263123 -0.599121 1441912502 -0.435608 -0.620300 0.238586 -0.607178 1441912502 -0.435608 -0.620300 0.238586 -0.607178 1441912502 -0.435608 -0.620300 0.238586 -0.607178 1441912502 -0.435608 -0.620300 0.238586 -0.607178 1441912502 -0.435608 -0.620300 0.238586 -0.607178 1441912503 -0.435608 -0.620300 0.238586 -0.607178 1441912503 -0.435608 -0.620300 0.238586 -0.607178 1441912503 -0.410278 -0.640076 0.216614 -0.612488 1441912503 -0.410278 -0.640076 0.216614 -0.612488 1441912503 -0.410278 -0.640076 0.216614 -0.612488 1441912503 -0.410278 -0.640076 0.216614 -0.612488 1441912503 -0.410278 -0.640076 0.216614 -0.612488 1441912503 -0.410278 -0.640076 0.216614 -0.612488 1441912503 -0.392456 -0.648621 0.218140 -0.614624 1441912503 -0.392456 -0.648621 0.218140 -0.614624 1441912503 -0.392456 -0.648621 0.218140 -0.614624 1441912503 -0.392456 -0.648621 0.218140 -0.614624 1441912503 -0.392456 -0.648621 0.218140 -0.614624 1441912503 -0.392456 -0.648621 0.218140 -0.614624 1441912503 -0.379761 -0.652283 0.227112 -0.615479 1441912503 -0.379761 -0.652283 0.227112 -0.615479 1441912503 -0.379761 -0.652283 0.227112 -0.615479 1441912503 -0.379761 -0.652283 0.227112 -0.615479 1441912503 -0.379761 -0.652283 0.227112 -0.615479 1441912503 -0.379761 -0.652283 0.227112 -0.615479 1441912503 -0.379761 -0.652283 0.227112 -0.615479 1441912503 -0.355469 -0.665466 0.207581 -0.622742 1441912503 -0.355469 -0.665466 0.207581 -0.622742 1441912503 -0.355469 -0.665466 0.207581 -0.622742 1441912503 -0.355469 -0.665466 0.207581 -0.622742 1441912503 -0.355469 -0.665466 0.207581 -0.622742 1441912503 -0.355469 -0.665466 0.207581 -0.622742 1441912503 -0.334595 -0.676208 0.173523 -0.633057 1441912503 -0.334595 -0.676208 0.173523 -0.633057 1441912503 -0.334595 -0.676208 0.173523 -0.633057 1441912503 -0.334595 -0.676208 0.173523 -0.633057 1441912503 -0.334595 -0.676208 0.173523 -0.633057 1441912503 -0.334595 -0.676208 0.173523 -0.633057 1441912503 -0.328369 -0.678162 0.162537 -0.637146 1441912503 -0.328369 -0.678162 0.162537 -0.637146 1441912503 -0.328369 -0.678162 0.162537 -0.637146 1441912503 -0.328369 -0.678162 0.162537 -0.637146 1441912503 -0.328369 -0.678162 0.162537 -0.637146 1441912503 -0.328369 -0.678162 0.162537 -0.637146 1441912503 -0.328369 -0.678162 0.162537 -0.637146 1441912503 -0.330994 -0.676208 0.161377 -0.638123 1441912503 -0.330994 -0.676208 0.161377 -0.638123 1441912503 -0.330994 -0.676208 0.161377 -0.638123 1441912503 -0.330994 -0.676208 0.161377 -0.638123 1441912503 -0.330994 -0.676208 0.161377 -0.638123 1441912503 -0.330994 -0.676208 0.161377 -0.638123 1441912503 -0.341614 -0.669617 0.166138 -0.638306 1441912503 -0.341614 -0.669617 0.166138 -0.638306 1441912503 -0.341614 -0.669617 0.166138 -0.638306 1441912503 -0.341614 -0.669617 0.166138 -0.638306 1441912503 -0.341614 -0.669617 0.166138 -0.638306 1441912503 -0.341614 -0.669617 0.166138 -0.638306 1441912503 -0.356628 -0.662231 0.173889 -0.635681 1441912503 -0.356628 -0.662231 0.173889 -0.635681 1441912503 -0.356628 -0.662231 0.173889 -0.635681 1441912503 -0.356628 -0.662231 0.173889 -0.635681 1441912503 -0.356628 -0.662231 0.173889 -0.635681 1441912503 -0.356628 -0.662231 0.173889 -0.635681 1441912503 -0.378662 -0.653137 0.192200 -0.627075 1441912503 -0.378662 -0.653137 0.192200 -0.627075 1441912503 -0.378662 -0.653137 0.192200 -0.627075 1441912503 -0.378662 -0.653137 0.192200 -0.627075 1441912503 -0.378662 -0.653137 0.192200 -0.627075 1441912503 -0.378662 -0.653137 0.192200 -0.627075 1441912503 -0.400269 -0.646729 0.217712 -0.611755 1441912503 -0.400269 -0.646729 0.217712 -0.611755 1441912503 -0.400269 -0.646729 0.217712 -0.611755 1441912503 -0.400269 -0.646729 0.217712 -0.611755 1441912503 -0.400269 -0.646729 0.217712 -0.611755 1441912503 -0.400269 -0.646729 0.217712 -0.611755 1441912503 -0.400269 -0.646729 0.217712 -0.611755 1441912503 -0.425720 -0.631714 0.246582 -0.599182 1441912503 -0.425720 -0.631714 0.246582 -0.599182 1441912503 -0.425720 -0.631714 0.246582 -0.599182 1441912503 -0.425720 -0.631714 0.246582 -0.599182 1441912503 -0.425720 -0.631714 0.246582 -0.599182 1441912503 -0.425720 -0.631714 0.246582 -0.599182 1441912503 -0.441345 -0.619507 0.268066 -0.591309 1441912503 -0.441345 -0.619507 0.268066 -0.591309 1441912503 -0.441345 -0.619507 0.268066 -0.591309 1441912503 -0.441345 -0.619507 0.268066 -0.591309 1441912503 -0.441345 -0.619507 0.268066 -0.591309 1441912503 -0.441345 -0.619507 0.268066 -0.591309 1441912503 -0.441345 -0.619507 0.268066 -0.591309 1441912503 -0.441895 -0.621216 0.271973 -0.587341 1441912503 -0.441895 -0.621216 0.271973 -0.587341 1441912503 -0.441895 -0.621216 0.271973 -0.587341 1441912503 -0.441895 -0.621216 0.271973 -0.587341 1441912503 -0.441895 -0.621216 0.271973 -0.587341 1441912503 -0.447693 -0.620117 0.281067 -0.579773 1441912503 -0.447693 -0.620117 0.281067 -0.579773 1441912503 -0.447693 -0.620117 0.281067 -0.579773 1441912503 -0.447693 -0.620117 0.281067 -0.579773 1441912503 -0.447693 -0.620117 0.281067 -0.579773 1441912503 -0.447693 -0.620117 0.281067 -0.579773 1441912503 -0.462341 -0.609009 0.299194 -0.570862 1441912503 -0.462341 -0.609009 0.299194 -0.570862 1441912503 -0.462341 -0.609009 0.299194 -0.570862 1441912503 -0.462341 -0.609009 0.299194 -0.570862 1441912503 -0.462341 -0.609009 0.299194 -0.570862 1441912503 -0.462341 -0.609009 0.299194 -0.570862 1441912503 -0.462341 -0.609009 0.299194 -0.570862 1441912503 -0.472656 -0.599060 0.310181 -0.567078 1441912503 -0.472656 -0.599060 0.310181 -0.567078 1441912503 -0.472656 -0.599060 0.310181 -0.567078 1441912503 -0.472656 -0.599060 0.310181 -0.567078 1441912503 -0.472656 -0.599060 0.310181 -0.567078 1441912503 -0.472656 -0.599060 0.310181 -0.567078 1441912503 -0.473816 -0.595093 0.307495 -0.571716 1441912503 -0.473816 -0.595093 0.307495 -0.571716 1441912503 -0.473816 -0.595093 0.307495 -0.571716 1441912503 -0.473816 -0.595093 0.307495 -0.571716 1441912503 -0.473816 -0.595093 0.307495 -0.571716 1441912503 -0.473816 -0.595093 0.307495 -0.571716 1441912504 -0.469543 -0.598450 0.293152 -0.579224 1441912504 -0.469543 -0.598450 0.293152 -0.579224 1441912504 -0.469543 -0.598450 0.293152 -0.579224 1441912504 -0.469543 -0.598450 0.293152 -0.579224 1441912504 -0.469543 -0.598450 0.293152 -0.579224 1441912504 -0.469543 -0.598450 0.293152 -0.579224 1441912504 -0.467957 -0.600281 0.282471 -0.583923 1441912504 
-0.947205 -0.074036 -0.270203 -0.156128 1441912509 -0.947205 -0.074036 -0.270203 -0.156128 1441912509 -0.947205 -0.074036 -0.270203 -0.156128 1441912509 -0.947205 -0.074036 -0.270203 -0.156128 1441912509 -0.947205 -0.074036 -0.270203 -0.156128 1441912509 -0.938354 -0.079346 -0.189392 -0.278320 1441912509 -0.938354 -0.079346 -0.189392 -0.278320 1441912509 -0.938354 -0.079346 -0.189392 -0.278320 1441912509 -0.938354 -0.079346 -0.189392 -0.278320 1441912509 -0.938354 -0.079346 -0.189392 -0.278320 1441912509 -0.938354 -0.079346 -0.189392 -0.278320 1441912509 -0.938354 -0.079346 -0.189392 -0.278320 1441912509 -0.910095 -0.020935 -0.080261 -0.406128 1441912509 -0.910095 -0.020935 -0.080261 -0.406128 1441912509 -0.910095 -0.020935 -0.080261 -0.406128 1441912509 -0.910095 -0.020935 -0.080261 -0.406128 1441912509 -0.910095 -0.020935 -0.080261 -0.406128 1441912509 -0.910095 -0.020935 -0.080261 -0.406128 1441912509 -0.910095 -0.020935 -0.080261 -0.406128 1441912509 -0.859558 -0.018066 0.033569 -0.509705 1441912509 -0.859558 -0.018066 0.033569 -0.509705 1441912509 -0.859558 -0.018066 0.033569 -0.509705 1441912509 -0.859558 -0.018066 0.033569 -0.509705 1441912509 -0.859558 -0.018066 0.033569 -0.509705 1441912509 -0.859558 -0.018066 0.033569 -0.509705 1441912509 -0.824158 -0.041321 0.085571 -0.558411 1441912509 -0.824158 -0.041321 0.085571 -0.558411 1441912509 -0.824158 -0.041321 0.085571 -0.558411 1441912509 -0.824158 -0.041321 0.085571 -0.558411 1441912509 -0.824158 -0.041321 0.085571 -0.558411 1441912509 -0.824158 -0.041321 0.085571 -0.558411 1441912509 -0.824158 -0.041321 0.085571 -0.558411 1441912509 -0.820740 -0.030457 0.109009 -0.560059 1441912509 -0.820740 -0.030457 0.109009 -0.560059 1441912509 -0.820740 -0.030457 0.109009 -0.560059 1441912509 -0.820740 -0.030457 0.109009 -0.560059 1441912509 -0.820740 -0.030457 0.109009 -0.560059 1441912509 -0.820740 -0.030457 0.109009 -0.560059 1441912509 -0.821472 -0.030273 0.121277 -0.556458 1441912509 -0.821472 -0.030273 0.121277 -0.556458 1441912509 -0.821472 -0.030273 0.121277 -0.556458 1441912509 -0.821472 -0.030273 0.121277 -0.556458 1441912509 -0.821472 -0.030273 0.121277 -0.556458 1441912509 -0.821472 -0.030273 0.121277 -0.556458 1441912509 -0.823364 -0.027771 0.124695 -0.552979 1441912509 -0.823364 -0.027771 0.124695 -0.552979 1441912509 -0.823364 -0.027771 0.124695 -0.552979 1441912509 -0.823364 -0.027771 0.124695 -0.552979 1441912509 -0.823364 -0.027771 0.124695 -0.552979 1441912509 -0.823364 -0.027771 0.124695 -0.552979 1441912509 -0.823364 -0.027771 0.124695 -0.552979 1441912509 -0.832825 -0.036438 0.110596 -0.541260 1441912509 -0.832825 -0.036438 0.110596 -0.541260 1441912509 -0.832825 -0.036438 0.110596 -0.541260 1441912509 -0.832825 -0.036438 0.110596 -0.541260 1441912509 -0.832825 -0.036438 0.110596 -0.541260 1441912509 -0.832825 -0.036438 0.110596 -0.541260 1441912509 -0.845642 -0.060852 0.079468 -0.524353 1441912509 -0.845642 -0.060852 0.079468 -0.524353 1441912509 -0.845642 -0.060852 0.079468 -0.524353 1441912509 -0.845642 -0.060852 0.079468 -0.524353 1441912509 -0.845642 -0.060852 0.079468 -0.524353 1441912509 -0.845642 -0.060852 0.079468 -0.524353 1441912509 -0.865173 -0.095642 0.036133 -0.491089 1441912509 -0.865173 -0.095642 0.036133 -0.491089 1441912509 -0.865173 -0.095642 0.036133 -0.491089 1441912509 -0.865173 -0.095642 0.036133 -0.491089 1441912509 -0.865173 -0.095642 0.036133 -0.491089 1441912509 -0.865173 -0.095642 0.036133 -0.491089 1441912509 -0.865173 -0.095642 0.036133 -0.491089 1441912509 -0.888672 -0.121643 -0.007019 -0.442200 1441912509 -0.888672 -0.121643 -0.007019 -0.442200 1441912509 -0.888672 -0.121643 -0.007019 -0.442200 1441912509 -0.888672 -0.121643 -0.007019 -0.442200 1441912509 -0.888672 -0.121643 -0.007019 -0.442200 1441912509 -0.888672 -0.121643 -0.007019 -0.442200 1441912509 -0.906677 -0.172302 -0.057312 -0.380798 1441912509 -0.906677 -0.172302 -0.057312 -0.380798 1441912509 -0.906677 -0.172302 -0.057312 -0.380798 1441912509 -0.906677 -0.172302 -0.057312 -0.380798 1441912509 -0.906677 -0.172302 -0.057312 -0.380798 1441912509 -0.906677 -0.172302 -0.057312 -0.380798 1441912509 -0.910950 -0.267334 -0.131470 -0.285583 1441912509 -0.910950 -0.267334 -0.131470 -0.285583 1441912509 -0.910950 -0.267334 -0.131470 -0.285583 1441912509 -0.910950 -0.267334 -0.131470 -0.285583 1441912509 -0.910950 -0.267334 -0.131470 -0.285583 1441912509 -0.910950 -0.267334 -0.131470 -0.285583 1441912509 -0.900085 -0.347900 -0.196106 -0.174377 1441912509 -0.900085 -0.347900 -0.196106 -0.174377 1441912509 -0.900085 -0.347900 -0.196106 -0.174377 1441912509 -0.900085 -0.347900 -0.196106 -0.174377 1441912509 -0.900085 -0.347900 -0.196106 -0.174377 1441912509 -0.900085 -0.347900 -0.196106 -0.174377 1441912509 -0.900085 -0.347900 -0.196106 -0.174377 1441912509 -0.873474 -0.415222 -0.247131 -0.060730 1441912509 -0.873474 -0.415222 -0.247131 -0.060730 1441912509 -0.873474 -0.415222 -0.247131 -0.060730 1441912509 -0.873474 -0.415222 -0.247131 -0.060730 1441912509 -0.873474 -0.415222 -0.247131 -0.060730 1441912509 -0.873474 -0.415222 -0.247131 -0.060730 1441912509 -0.873474 -0.415222 -0.247131 -0.060730 1441912510 -0.860474 -0.425232 -0.279968 0.022400 1441912510 -0.860474 -0.425232 -0.279968 0.022400 1441912510 -0.860474 -0.425232 -0.279968 0.022400 1441912510 -0.860474 -0.425232 -0.279968 0.022400 1441912510 -0.860474 -0.425232 -0.279968 0.022400 1441912510 -0.860474 -0.425232 -0.279968 0.022400 1441912510 -0.868286 -0.383911 -0.306580 0.069031 1441912510 -0.868286 -0.383911 -0.306580 0.069031 1441912510 -0.868286 -0.383911 -0.306580 0.069031 1441912510 -0.868286 -0.383911 -0.306580 0.069031 1441912510 -0.869568 -0.336121 -0.347412 0.100952 1441912510 -0.869568 -0.336121 -0.347412 0.100952 1441912510 -0.869568 -0.336121 -0.347412 0.100952 1441912510 -0.869568 -0.336121 -0.347412 0.100952 1441912510 -0.869568 -0.336121 -0.347412 0.100952 1441912510 -0.869568 -0.336121 -0.347412 0.100952 1441912510 -0.872437 -0.283203 -0.381104 0.116211 1441912510 -0.872437 -0.283203 -0.381104 0.116211 1441912510 -0.872437 -0.283203 -0.381104 0.116211 1441912510 -0.872437 -0.283203 -0.381104 0.116211 1441912510 -0.872437 -0.283203 -0.381104 0.116211 1441912510 -0.859497 -0.287903 -0.407837 0.110107 1441912510 -0.859497 -0.287903 -0.407837 0.110107 1441912510 -0.859497 -0.287903 -0.407837 0.110107 1441912510 -0.859497 -0.287903 -0.407837 0.110107 1441912510 -0.859497 -0.287903 -0.407837 0.110107 1441912510 -0.859497 -0.287903 -0.407837 0.110107 1441912510 -0.859497 -0.287903 -0.407837 0.110107 1441912510 -0.860107 -0.274109 -0.420715 0.090698 1441912510 -0.860107 -0.274109 -0.420715 0.090698 1441912510 -0.860107 -0.274109 -0.420715 0.090698 1441912510 -0.860107 -0.274109 -0.420715 0.090698 1441912510 -0.860107 -0.274109 -0.420715 0.090698 1441912510 -0.860107 -0.274109 -0.420715 0.090698 1441912510 -0.877075 -0.233521 -0.413025 0.075745 1441912510 -0.877075 -0.233521 -0.413025 0.075745 1441912510 -0.877075 -0.233521 -0.413025 0.075745 1441912510 -0.877075 -0.233521 -0.413025 0.075745 1441912510 -0.877075 -0.233521 -0.413025 0.075745 1441912510 -0.877075 -0.233521 -0.413025 0.075745 1441912510 -0.893921 -0.201233 -0.396729 0.055481 1441912510 -0.893921 -0.201233 -0.396729 0.055481 1441912510 -0.893921 -0.201233 -0.396729 0.055481 1441912510 -0.893921 -0.201233 -0.396729 0.055481 1441912510 -0.893921 -0.201233 -0.396729 0.055481 1441912510 -0.893921 -0.201233 -0.396729 0.055481 1441912510 -0.893921 -0.201233 -0.396729 0.055481 1441912510 -0.915527 -0.157654 -0.369995 0.013855 1441912510 -0.915527 -0.157654 -0.369995 0.013855 1441912510 -0.915527 -0.157654 -0.369995 0.013855 1441912510 -0.915527 -0.157654 -0.369995 0.013855 1441912510 -0.915527 -0.157654 -0.369995 0.013855 1441912510 -0.915527 -0.157654 -0.369995 0.013855 1441912510 -0.932922 -0.123169 -0.335876 -0.041382 1441912510 -0.932922 -0.123169 -0.335876 -0.041382 1441912510 -0.932922 -0.123169 -0.335876 -0.041382 1441912510 -0.932922 -0.123169 -0.335876 -0.041382 1441912510 -0.932922 -0.123169 -0.335876 -0.041382 1441912510 -0.932922 -0.123169 -0.335876 -0.041382 1441912510 -0.932922 -0.123169 -0.335876 -0.041382 1441912510 -0.942444 -0.112061 -0.294434 -0.112427 1441912510 -0.942444 -0.112061 -0.294434 -0.112427 1441912510 -0.942444 -0.112061 -0.294434 -0.112427 1441912510 -0.942444 -0.112061 -0.294434 -0.112427 1441912510 -0.942444 -0.112061 -0.294434 -0.112427 1441912510 -0.942444 -0.112061 -0.294434 -0.112427 1441912510 -0.947327 -0.080078 -0.232544 -0.205200 1441912510 -0.947327 -0.080078 -0.232544 -0.205200 1441912510 -0.947327 -0.080078 -0.232544 -0.205200 1441912510 -0.947327 -0.080078 -0.232544 -0.205200 1441912510 -0.947327 -0.080078 -0.232544 -0.205200 1441912510 -0.947327 -0.080078 -0.232544 -0.205200 1441912510 -0.935425 -0.075317 -0.158325 -0.307129 1441912510 -0.935425 -0.075317 -0.158325 -0.307129 1441912510 -0.935425 -0.075317 -0.158325 -0.307129 1441912510 -0.935425 -0.075317 -0.158325 -0.307129 1441912510 -0.935425 -0.075317 -0.158325 -0.307129 1441912510 -0.935425 -0.075317 -0.158325 -0.307129 1441912510 -0.914551 -0.034363 -0.087708 -0.393372 1441912510 -0.914551 -0.034363 -0.087708 -0.393372 1441912510 -0.914551 -0.034363 -0.087708 -0.393372 1441912510 -0.914551 -0.034363 -0.087708 -0.393372 1441912510 -0.914551 -0.034363 -0.087708 -0.393372 1441912510 -0.914551 -0.034363 -0.087708 -0.393372 1441912510 -0.914551 -0.034363 -0.087708 -0.393372 1441912510 -0.875488 -0.030518 -0.020630 -0.481934 1441912510 -0.875488 -0.030518 -0.020630 -0.481934 1441912510 -0.875488 -0.030518 -0.020630 -0.481934 1441912510 -0.875488 -0.030518 -0.020630 -0.481934 1441912510 -0.875488 -0.030518 -0.020630 -0.481934 1441912510 -0.875488 -0.030518 -0.020630 -0.481934 1441912510 -0.829956 -0.074829 0.013916 -0.552734 1441912510 -0.829956 -0.074829 0.013916 -0.552734 1441912510 -0.829956 -0.074829 0.013916 -0.552734 1441912510 -0.829956 -0.074829 0.013916 -0.552734 1441912510 -0.829956 -0.074829 0.013916 -0.552734 1441912510 -0.829956 -0.074829 0.013916 -0.552734 1441912510 -0.817078 -0.121216 0.004028 -0.563721 1441912510 -0.817078 -0.121216 0.004028 -0.563721 1441912510 -0.817078 -0.121216 0.004028 -0.563721 1441912510 -0.817078 -0.121216 0.004028 -0.563721 1441912510 -0.817078 -0.121216 0.004028 -0.563721 1441912510 -0.817078 -0.121216 0.004028 -0.563721 1441912510 -0.826599 -0.101196 0.027649 -0.552979 1441912510 -0.826599 -0.101196 0.027649 -0.552979 1441912510 -0.826599 -0.101196 0.027649 -0.552979 1441912510 -0.826599 -0.101196 0.027649 -0.552979 1441912510 -0.826599 -0.101196 0.027649 -0.552979 1441912510 -0.826599 -0.101196 0.027649 -0.552979 1441912510 -0.833008 -0.112671 0.020569 -0.541382 1441912510 -0.833008 -0.112671 0.020569 -0.541382 1441912511 -0.833008 -0.112671 0.020569 -0.541382 1441912511 -0.833008 -0.112671 0.020569 -0.541382 1441912511 -0.833008 -0.112671 0.020569 -0.541382 1441912511 -0.833008 -0.112671 0.020569 -0.541382 1441912511 -0.852600 -0.142944 -0.013428 -0.502563 1441912511 -0.852600 -0.142944 -0.013428 -0.502563 1441912511 -0.852600 -0.142944 -0.013428 -0.502563 1441912511 -0.852600 -0.142944 -0.013428 -0.502563 1441912511 -0.852600 -0.142944 -0.013428 -0.502563 1441912511 -0.852600 -0.142944 -0.013428 -0.502563 1441912511 -0.875793 -0.181885 -0.063965 -0.442627 1441912511 -0.875793 -0.181885 -0.063965 -0.442627 1441912511 -0.875793 -0.181885 -0.063965 -0.442627 1441912511 -0.875793 -0.181885 -0.063965 -0.442627 1441912511 -0.875793 -0.181885 -0.063965 -0.442627 1441912511 -0.875793 -0.181885 -0.063965 -0.442627 1441912511 -0.875793 -0.181885 -0.063965 -0.442627 1441912511 -0.885559 -0.263916 -0.128357 -0.360229 1441912511 -0.885559 -0.263916 -0.128357 -0.360229 1441912511 -0.885559 -0.263916 -0.128357 -0.360229 1441912511 -0.885559 -0.263916 -0.128357 -0.360229 1441912511 -0.885559 -0.263916 -0.128357 -0.360229 1441912511 -0.896484 -0.315369 -0.170654 -0.260559 1441912511 -0.896484 -0.315369 -0.170654 -0.260559 1441912511 -0.896484 -0.315369 -0.170654 -0.260559 1441912511 -0.896484 -0.315369 -0.170654 -0.260559 1441912511 -0.896484 -0.315369 -0.170654 -0.260559 1441912511 -0.896484 -0.315369 -0.170654 -0.260559 1441912511 -0.910095 -0.320679 -0.204102 -0.165466 1441912511 -0.910095 -0.320679 -0.204102 -0.165466 1441912511 -0.910095 -0.320679 -0.204102 -0.165466 1441912511 -0.910095 -0.320679 -0.204102 -0.165466 1441912511 -0.910095 -0.320679 -0.204102 -0.165466 1441912511 -0.910095 -0.320679 -0.204102 -0.165466 1441912511 -0.918274 -0.312256 -0.231934 -0.074768 1441912511 -0.918274 -0.312256 -0.231934 -0.074768 1441912511 -0.918274 -0.312256 -0.231934 -0.074768 1441912511 -0.918274 -0.312256 -0.231934 -0.074768 1441912511 -0.918274 -0.312256 -0.231934 -0.074768 1441912511 -0.918274 -0.312256 -0.231934 -0.074768 1441912511 -0.925049 -0.273499 -0.263367 -0.015625 1441912511 -0.925049 -0.273499 -0.263367 -0.015625 1441912511 -0.925049 -0.273499 -0.263367 -0.015625 1441912511 -0.925049 -0.273499 -0.263367 -0.015625 1441912511 -0.925049 -0.273499 -0.263367 -0.015625 1441912511 -0.925049 -0.273499 -0.263367 -0.015625 1441912511 -0.917908 -0.260864 -0.296570 0.038635 1441912511 -0.917908 -0.260864 -0.296570 0.038635 1441912511 -0.917908 -0.260864 -0.296570 0.038635 1441912511 -0.917908 -0.260864 -0.296570 0.038635 1441912511 -0.917908 -0.260864 -0.296570 0.038635 1441912511 -0.917908 -0.260864 -0.296570 0.038635 1441912511 -0.918091 -0.241211 -0.306458 0.071777 1441912511 -0.918091 -0.241211 -0.306458 0.071777 1441912511 -0.918091 -0.241211 -0.306458 0.071777 1441912511 -0.918091 -0.241211 -0.306458 0.071777 1441912511 -0.918091 -0.241211 -0.306458 0.071777 1441912511 -0.918091 -0.241211 -0.306458 0.071777 1441912511 -0.918091 -0.241211 -0.306458 0.071777 1441912511 -0.912720 -0.250488 -0.309265 0.093140 1441912511 -0.912720 -0.250488 -0.309265 0.093140 1441912511 -0.912720 -0.250488 -0.309265 0.093140 1441912511 -0.912720 -0.250488 -0.309265 0.093140 1441912511 -0.912720 -0.250488 -0.309265 0.093140 1441912511 -0.912720 -0.250488 -0.309265 0.093140 1441912511 -0.902649 -0.285583 -0.312805 0.076782 1441912511 -0.902649 -0.285583 -0.312805 0.076782 1441912511 -0.902649 -0.285583 -0.312805 0.076782 1441912511 -0.902649 -0.285583 -0.312805 0.076782 1441912511 -0.902649 -0.285583 -0.312805 0.076782 1441912511 -0.902649 -0.285583 -0.312805 0.076782 1441912511 -0.902649 -0.285583 -0.312805 0.076782 1441912511 -0.898621 -0.308350 -0.307251 0.055603 1441912511 -0.898621 -0.308350 -0.307251 0.055603 1441912511 -0.898621 -0.308350 -0.307251 0.055603 1441912511 -0.898621 -0.308350 -0.307251 0.055603 1441912511 -0.898621 -0.308350 -0.307251 0.055603 1441912511 -0.898621 -0.308350 -0.307251 0.055603 1441912511 -0.898621 -0.308350 -0.307251 0.055603 1441912511 -0.918396 -0.255859 -0.297668 0.050415 1441912511 -0.918396 -0.255859 -0.297668 0.050415 1441912511 -0.918396 -0.255859 -0.297668 0.050415 1441912511 -0.918396 -0.255859 -0.297668 0.050415 1441912511 -0.918396 -0.255859 -0.297668 0.050415 1441912511 -0.918396 -0.255859 -0.297668 0.050415 1441912511 -0.932129 -0.224182 -0.281494 0.041626 1441912511 -0.932129 -0.224182 -0.281494 0.041626 1441912511 -0.932129 -0.224182 -0.281494 0.041626 1441912511 -0.932129 -0.224182 -0.281494 0.041626 1441912511 -0.932129 -0.224182 -0.281494 0.041626 1441912511 -0.932129 -0.224182 -0.281494 0.041626 1441912511 -0.932129 -0.224182 -0.281494 0.041626 1441912511 -0.944580 -0.197693 -0.261597 0.018005 1441912511 -0.944580 -0.197693 -0.261597 0.018005 1441912511 -0.944580 -0.197693 -0.261597 0.018005 1441912511 -0.944580 -0.197693 -0.261597 0.018005 1441912511 -0.944580 -0.197693 -0.261597 0.018005 1441912511 -0.944580 -0.197693 -0.261597 0.018005 1441912511 -0.954102 -0.180908 -0.236694 -0.030884 1441912511 -0.954102 -0.180908 -0.236694 -0.030884 1441912511 -0.954102 -0.180908 -0.236694 -0.030884 1441912511 -0.954102 -0.180908 -0.236694 -0.030884 1441912511 -0.954102 -0.180908 -0.236694 -0.030884 1441912511 -0.954102 -0.180908 -0.236694 -0.030884 1441912511 -0.957581 -0.176514 -0.200378 -0.108948 1441912511 -0.957581 -0.176514 -0.200378 -0.108948 1441912511 -0.957581 -0.176514 -0.200378 -0.108948 1441912511 -0.957581 -0.176514 -0.200378 -0.108948 1441912511 -0.957581 -0.176514 -0.200378 -0.108948 1441912511 -0.957581 -0.176514 -0.200378 -0.108948 1441912511 -0.954895 -0.145325 -0.150269 -0.211243 1441912511 -0.954895 -0.145325 -0.150269 -0.211243 1441912511 -0.954895 -0.145325 -0.150269 -0.211243 1441912512 -0.954895 -0.145325 -0.150269 -0.211243 1441912512 -0.954895 -0.145325 -0.150269 -0.211243 1441912512 -0.954895 -0.145325 -0.150269 -0.211243 1441912512 -0.954895 -0.145325 -0.150269 -0.211243 1441912512 -0.934448 -0.089539 -0.060730 -0.339355 1441912512 -0.934448 -0.089539 -0.060730 -0.339355 1441912512 -0.934448 -0.089539 -0.060730 -0.339355 1441912512 -0.934448 -0.089539 -0.060730 -0.339355 1441912512 -0.934448 -0.089539 -0.060730 -0.339355 1441912512 -0.934448 -0.089539 -0.060730 -0.339355 1441912512 -0.885437 -0.051575 0.031494 -0.460876 1441912512 -0.885437 -0.051575 0.031494 -0.460876 1441912512 -0.885437 -0.051575 0.031494 -0.460876 1441912512 -0.885437 -0.051575 0.031494 -0.460876 1441912512 -0.885437 -0.051575 0.031494 -0.460876 1441912512 -0.885437 -0.051575 0.031494 -0.460876 1441912512 -0.818359 -0.071167 0.094177 -0.562561 1441912512 -0.818359 -0.071167 0.094177 -0.562561 1441912512 -0.818359 -0.071167 0.094177 -0.562561 1441912512 -0.818359 -0.071167 0.094177 -0.562561 1441912512 -0.818359 -0.071167 0.094177 -0.562561 1441912512 -0.818359 -0.071167 0.094177 -0.562561 1441912512 -0.796021 -0.097656 0.078430 -0.592285 1441912512 -0.796021 -0.097656 0.078430 -0.592285 1441912512 -0.796021 -0.097656 0.078430 -0.592285 1441912512 -0.796021 -0.097656 0.078430 -0.592285 1441912512 -0.796021 -0.097656 0.078430 -0.592285 1441912512 -0.796021 -0.097656 0.078430 -0.592285 1441912512 -0.796021 -0.097656 0.078430 -0.592285 1441912512 -0.808105 -0.102356 0.077148 -0.574951 1441912512 -0.808105 -0.102356 0.077148 -0.574951 1441912512 -0.808105 -0.102356 0.077148 -0.574951 1441912512 -0.808105 -0.102356 0.077148 -0.574951 1441912512 -0.808105 -0.102356 0.077148 -0.574951 1441912512 -0.808105 -0.102356 0.077148 -0.574951 1441912512 -0.811646 -0.073120 0.097595 -0.571350 1441912512 -0.811646 -0.073120 0.097595 -0.571350 1441912512 -0.811646 -0.073120 0.097595 -0.571350 1441912512 -0.811646 -0.073120 0.097595 -0.571350 1441912512 -0.811646 -0.073120 0.097595 -0.571350 1441912512 -0.811646 -0.073120 0.097595 -0.571350 1441912512 -0.811646 -0.073120 0.097595 -0.571350 1441912512 -0.818176 -0.082336 0.090942 -0.561829 1441912512 -0.818176 -0.082336 0.090942 -0.561829 1441912512 -0.818176 -0.082336 0.090942 -0.561829 1441912512 -0.818176 -0.082336 0.090942 -0.561829 1441912512 -0.818176 -0.082336 0.090942 -0.561829 1441912512 -0.818176 -0.082336 0.090942 -0.561829 1441912512 -0.835144 -0.090271 0.069885 -0.538147 1441912512 -0.835144 -0.090271 0.069885 -0.538147 1441912512 -0.835144 -0.090271 0.069885 -0.538147 1441912512 -0.835144 -0.090271 0.069885 -0.538147 1441912512 -0.835144 -0.090271 0.069885 -0.538147 1441912512 -0.835144 -0.090271 0.069885 -0.538147 1441912512 -0.857056 -0.141479 0.012146 -0.495361 1441912512 -0.857056 -0.141479 0.012146 -0.495361 1441912512 -0.857056 -0.141479 0.012146 -0.495361 1441912512 -0.857056 -0.141479 0.012146 -0.495361 1441912512 -0.857056 -0.141479 0.012146 -0.495361 1441912512 -0.857056 -0.141479 0.012146 -0.495361 1441912512 -0.883118 -0.198181 -0.044373 -0.423035 1441912512 -0.883118 -0.198181 -0.044373 -0.423035 1441912512 -0.883118 -0.198181 -0.044373 -0.423035 1441912512 -0.883118 -0.198181 -0.044373 -0.423035 1441912512 -0.883118 -0.198181 -0.044373 -0.423035 1441912512 -0.883118 -0.198181 -0.044373 -0.423035 1441912512 -0.902832 -0.258545 -0.097473 -0.329651 1441912512 -0.902832 -0.258545 -0.097473 -0.329651 1441912512 -0.902832 -0.258545 -0.097473 -0.329651 1441912512 -0.902832 -0.258545 -0.097473 -0.329651 1441912512 -0.902832 -0.258545 -0.097473 -0.329651 1441912512 -0.902832 -0.258545 -0.097473 -0.329651 1441912512 -0.914795 -0.308411 -0.131531 -0.225281 1441912512 -0.914795 -0.308411 -0.131531 -0.225281 1441912512 -0.914795 -0.308411 -0.131531 -0.225281 1441912512 -0.914795 -0.308411 -0.131531 -0.225281 1441912512 -0.914795 -0.308411 -0.131531 -0.225281 1441912512 -0.914795 -0.308411 -0.131531 -0.225281 1441912512 -0.910706 -0.360107 -0.171692 -0.107300 1441912512 -0.910706 -0.360107 -0.171692 -0.107300 1441912512 -0.910706 -0.360107 -0.171692 -0.107300 1441912512 -0.910706 -0.360107 -0.171692 -0.107300 1441912512 -0.910706 -0.360107 -0.171692 -0.107300 1441912512 -0.910706 -0.360107 -0.171692 -0.107300 1441912512 -0.910706 -0.360107 -0.171692 -0.107300 1441912512 -0.898926 -0.389404 -0.201050 -0.004639 1441912512 -0.898926 -0.389404 -0.201050 -0.004639 1441912512 -0.898926 -0.389404 -0.201050 -0.004639 1441912512 -0.898926 -0.389404 -0.201050 -0.004639 1441912512 -0.898926 -0.389404 -0.201050 -0.004639 1441912512 -0.898926 -0.389404 -0.201050 -0.004639 1441912512 -0.877869 -0.419128 -0.216919 0.081909 1441912512 -0.877869 -0.419128 -0.216919 0.081909 1441912512 -0.877869 -0.419128 -0.216919 0.081909 1441912512 -0.877869 -0.419128 -0.216919 0.081909 1441912512 -0.877869 -0.419128 -0.216919 0.081909 1441912512 -0.877869 -0.419128 -0.216919 0.081909 1441912512 -0.872620 -0.410461 -0.227417 0.135864 1441912512 -0.872620 -0.410461 -0.227417 0.135864 1441912512 -0.872620 -0.410461 -0.227417 0.135864 1441912512 -0.872620 -0.410461 -0.227417 0.135864 1441912512 -0.872620 -0.410461 -0.227417 0.135864 1441912512 -0.872620 -0.410461 -0.227417 0.135864 1441912512 -0.906006 -0.322632 -0.237366 0.136963 1441912512 -0.906006 -0.322632 -0.237366 0.136963 1441912512 -0.906006 -0.322632 -0.237366 0.136963 1441912512 -0.906006 -0.322632 -0.237366 0.136963 1441912512 -0.906006 -0.322632 -0.237366 0.136963 1441912512 -0.906006 -0.322632 -0.237366 0.136963 1441912512 -0.906006 -0.322632 -0.237366 0.136963 1441912512 -0.886902 -0.371460 -0.242920 0.128235 1441912512 -0.886902 -0.371460 -0.242920 0.128235 1441912512 -0.886902 -0.371460 -0.242920 0.128235 1441912513 -0.886902 -0.371460 -0.242920 0.128235 1441912513 -0.886902 -0.371460 -0.242920 0.128235 1441912513 -0.886902 -0.371460 -0.242920 0.128235 1441912513 -0.887329 -0.377075 -0.239258 0.115173 1441912513 -0.887329 -0.377075 -0.239258 0.115173 1441912513 -0.887329 -0.377075 -0.239258 0.115173 1441912513 -0.887329 -0.377075 -0.239258 0.115173 1441912513 -0.887329 -0.377075 -0.239258 0.115173 1441912513 -0.887329 -0.377075 -0.239258 0.115173 1441912513 -0.916077 -0.297668 -0.246277 0.108032 1441912513 -0.916077 -0.297668 -0.246277 0.108032 1441912513 -0.916077 -0.297668 -0.246277 0.108032 1441912513 -0.916077 -0.297668 -0.246277 0.108032 1441912513 -0.916077 -0.297668 -0.246277 0.108032 1441912513 -0.916077 -0.297668 -0.246277 0.108032 1441912513 -0.916077 -0.297668 -0.246277 0.108032 1441912513 -0.928345 -0.259155 -0.243103 0.109253 1441912513 -0.928345 -0.259155 -0.243103 0.109253 1441912513 -0.928345 -0.259155 -0.243103 0.109253 1441912513 -0.928345 -0.259155 -0.243103 0.109253 1441912513 -0.928345 -0.259155 -0.243103 0.109253 1441912513 -0.928345 -0.259155 -0.243103 0.109253 1441912513 -0.948303 -0.188110 -0.241333 0.084351 1441912513 -0.948303 -0.188110 -0.241333 0.084351 1441912513 -0.948303 -0.188110 -0.241333 0.084351 1441912513 -0.948303 -0.188110 -0.241333 0.084351 1441912513 -0.948303 -0.188110 -0.241333 0.084351 1441912513 -0.948303 -0.188110 -0.241333 0.084351 1441912513 -0.963867 -0.137817 -0.223999 0.042786 1441912513 -0.963867 -0.137817 -0.223999 0.042786 1441912513 -0.963867 -0.137817 -0.223999 0.042786 1441912513 -0.963867 -0.137817 -0.223999 0.042786 1441912513 -0.963867 -0.137817 -0.223999 0.042786 1441912513 -0.963867 -0.137817 -0.223999 0.042786 1441912513 -0.980408 -0.063171 -0.184204 -0.031433 1441912513 -0.980408 -0.063171 -0.184204 -0.031433 1441912513 -0.980408 -0.063171 -0.184204 -0.031433 1441912513 -0.980408 -0.063171 -0.184204 -0.031433 1441912513 -0.980408 -0.063171 -0.184204 -0.031433 1441912513 -0.980408 -0.063171 -0.184204 -0.031433 1441912513 -0.983582 0.012573 -0.136230 -0.117981 1441912513 -0.983582 0.012573 -0.136230 -0.117981 1441912513 -0.983582 0.012573 -0.136230 -0.117981 1441912513 -0.983582 0.012573 -0.136230 -0.117981 1441912513 -0.983582 0.012573 -0.136230 -0.117981 1441912513 -0.983582 0.012573 -0.136230 -0.117981 1441912513 -0.983582 0.012573 -0.136230 -0.117981 1441912513 -0.973328 0.023926 -0.078979 -0.214172 1441912513 -0.973328 0.023926 -0.078979 -0.214172 1441912513 -0.973328 0.023926 -0.078979 -0.214172 1441912513 -0.973328 0.023926 -0.078979 -0.214172 1441912513 -0.973328 0.023926 -0.078979 -0.214172 1441912513 -0.973328 0.023926 -0.078979 -0.214172 1441912513 -0.949097 0.052551 -0.015259 -0.310364 1441912513 -0.949097 0.052551 -0.015259 -0.310364 1441912513 -0.949097 0.052551 -0.015259 -0.310364 1441912513 -0.949097 0.052551 -0.015259 -0.310364 1441912513 -0.949097 0.052551 -0.015259 -0.310364 1441912513 -0.949097 0.052551 -0.015259 -0.310364 1441912513 -0.902710 0.089172 0.056519 -0.417236 1441912513 -0.902710 0.089172 0.056519 -0.417236 1441912513 -0.902710 0.089172 0.056519 -0.417236 1441912513 -0.902710 0.089172 0.056519 -0.417236 1441912513 -0.902710 0.089172 0.056519 -0.417236 1441912513 -0.902710 0.089172 0.056519 -0.417236 1441912513 -0.902710 0.089172 0.056519 -0.417236 1441912513 -0.857788 0.070557 0.108459 -0.497498 1441912513 -0.857788 0.070557 0.108459 -0.497498 1441912513 -0.857788 0.070557 0.108459 -0.497498 1441912513 -0.857788 0.070557 0.108459 -0.497498 1441912513 -0.857788 0.070557 0.108459 -0.497498 1441912513 -0.857788 0.070557 0.108459 -0.497498 1441912513 -0.822083 0.046021 0.132080 -0.552002 1441912513 -0.822083 0.046021 0.132080 -0.552002 1441912513 -0.822083 0.046021 0.132080 -0.552002 1441912513 -0.822083 0.046021 0.132080 -0.552002 1441912513 -0.822083 0.046021 0.132080 -0.552002 1441912513 -0.822083 0.046021 0.132080 -0.552002 1441912513 -0.823730 0.031677 0.137207 -0.549255 1441912513 -0.823730 0.031677 0.137207 -0.549255 1441912513 -0.823730 0.031677 0.137207 -0.549255 1441912513 -0.823730 0.031677 0.137207 -0.549255 1441912513 -0.823730 0.031677 0.137207 -0.549255 1441912513 -0.823730 0.031677 0.137207 -0.549255 1441912513 -0.823730 0.031677 0.137207 -0.549255 1441912513 -0.839966 0.032349 0.126526 -0.526733 1441912513 -0.839966 0.032349 0.126526 -0.526733 1441912513 -0.839966 0.032349 0.126526 -0.526733 1441912513 -0.839966 0.032349 0.126526 -0.526733 1441912513 -0.839966 0.032349 0.126526 -0.526733 1441912513 -0.839966 0.032349 0.126526 -0.526733 1441912513 -0.859009 0.027405 0.111267 -0.499084 1441912513 -0.859009 0.027405 0.111267 -0.499084 1441912513 -0.859009 0.027405 0.111267 -0.499084 1441912513 -0.859009 0.027405 0.111267 -0.499084 1441912513 -0.859009 0.027405 0.111267 -0.499084 1441912513 -0.859009 0.027405 0.111267 -0.499084 1441912513 -0.884521 -0.016907 0.063293 -0.462036 1441912513 -0.884521 -0.016907 0.063293 -0.462036 1441912513 -0.884521 -0.016907 0.063293 -0.462036 1441912513 -0.884521 -0.016907 0.063293 -0.462036 1441912513 -0.884521 -0.016907 0.063293 -0.462036 1441912513 -0.884521 -0.016907 0.063293 -0.462036 1441912513 -0.912415 -0.100037 -0.012634 -0.396729 1441912513 -0.912415 -0.100037 -0.012634 -0.396729 1441912513 -0.912415 -0.100037 -0.012634 -0.396729 1441912513 -0.912415 -0.100037 -0.012634 -0.396729 1441912513 -0.912415 -0.100037 -0.012634 -0.396729 1441912513 -0.912415 -0.100037 -0.012634 -0.396729 1441912513 -0.935974 -0.170532 -0.083374 -0.296570 1441912513 -0.935974 -0.170532 -0.083374 -0.296570 1441912513 -0.935974 -0.170532 -0.083374 -0.296570 1441912513 -0.935974 -0.170532 -0.083374 -0.296570 1441912513 -0.935974 -0.170532 -0.083374 -0.296570 1441912514 -0.935974 -0.170532 -0.083374 -0.296570 1441912514 -0.951172 -0.206665 -0.135498 -0.185059 1441912514 -0.951172 -0.206665 -0.135498 -0.185059 1441912514 -0.951172 -0.206665 -0.135498 -0.185059 1441912514 -0.951172 -0.206665 -0.135498 -0.185059 1441912514 -0.951172 -0.206665 -0.135498 -0.185059 1441912514 -0.951172 -0.206665 -0.135498 -0.185059 1441912514 -0.954529 -0.224365 -0.185791 -0.063721 1441912514 -0.954529 -0.224365 -0.185791 -0.063721 1441912514 -0.954529 -0.224365 -0.185791 -0.063721 1441912514 -0.954529 -0.224365 -0.185791 -0.063721 1441912514 -0.954529 -0.224365 -0.185791 -0.063721 1441912514 -0.954529 -0.224365 -0.185791 -0.063721 1441912514 -0.938049 -0.262085 -0.218140 0.062561 1441912514 -0.938049 -0.262085 -0.218140 0.062561 1441912514 -0.938049 -0.262085 -0.218140 0.062561 1441912514 -0.938049 -0.262085 -0.218140 0.062561 1441912514 -0.938049 -0.262085 -0.218140 0.062561 1441912514 -0.938049 -0.262085 -0.218140 0.062561 1441912514 -0.938049 -0.262085 -0.218140 0.062561 1441912514 -0.916016 -0.282288 -0.238464 0.156555 1441912514 -0.916016 -0.282288 -0.238464 0.156555 1441912514 -0.916016 -0.282288 -0.238464 0.156555 1441912514 -0.916016 -0.282288 -0.238464 0.156555 1441912514 -0.916016 -0.282288 -0.238464 0.156555 1441912514 -0.916016 -0.282288 -0.238464 0.156555 1441912514 -0.916016 -0.282288 -0.238464 0.156555 1441912514 -0.898315 -0.299438 -0.240356 0.213745 1441912514 -0.898315 -0.299438 -0.240356 0.213745 1441912514 -0.898315 -0.299438 -0.240356 0.213745 1441912514 -0.898315 -0.299438 -0.240356 0.213745 1441912514 -0.898315 -0.299438 -0.240356 0.213745 1441912514 -0.898315 -0.299438 -0.240356 0.213745 1441912514 -0.901306 -0.267578 -0.254944 0.226013 1441912514 -0.901306 -0.267578 -0.254944 0.226013 1441912514 -0.901306 -0.267578 -0.254944 0.226013 1441912514 -0.901306 -0.267578 -0.254944 0.226013 1441912514 -0.901306 -0.267578 -0.254944 0.226013 1441912514 -0.901306 -0.267578 -0.254944 0.226013 1441912514 -0.897583 -0.289429 -0.265442 0.200378 1441912514 -0.897583 -0.289429 -0.265442 0.200378 1441912514 -0.897583 -0.289429 -0.265442 0.200378 1441912514 -0.897583 -0.289429 -0.265442 0.200378 1441912514 -0.897583 -0.289429 -0.265442 0.200378 1441912514 -0.897583 -0.289429 -0.265442 0.200378 1441912514 -0.893616 -0.310181 -0.264343 0.188232 1441912514 -0.893616 -0.310181 -0.264343 0.188232 1441912514 -0.893616 -0.310181 -0.264343 0.188232 1441912514 -0.893616 -0.310181 -0.264343 0.188232 1441912514 -0.893616 -0.310181 -0.264343 0.188232 1441912514 -0.893616 -0.310181 -0.264343 0.188232 1441912514 -0.893616 -0.310181 -0.264343 0.188232 1441912514 -0.913391 -0.255005 -0.263184 0.177429 1441912514 -0.913391 -0.255005 -0.263184 0.177429 1441912514 -0.913391 -0.255005 -0.263184 0.177429 1441912514 -0.913391 -0.255005 -0.263184 0.177429 1441912514 -0.913391 -0.255005 -0.263184 0.177429 1441912514 -0.913391 -0.255005 -0.263184 0.177429 1441912514 -0.931152 -0.205383 -0.258545 0.155090 1441912514 
-0.504028 -0.577942 0.314575 -0.559509 1441912522 -0.504028 -0.577942 0.314575 -0.559509 1441912522 -0.504028 -0.577942 0.314575 -0.559509 1441912522 -0.503174 -0.578613 0.303284 -0.565735 1441912522 -0.503174 -0.578613 0.303284 -0.565735 1441912522 -0.503174 -0.578613 0.303284 -0.565735 1441912522 -0.503174 -0.578613 0.303284 -0.565735 1441912522 -0.503174 -0.578613 0.303284 -0.565735 1441912522 -0.503174 -0.578613 0.303284 -0.565735 1441912522 -0.503174 -0.578613 0.303284 -0.565735 1441912522 -0.500000 -0.580994 0.288208 -0.573975 1441912522 -0.500000 -0.580994 0.288208 -0.573975 1441912522 -0.500000 -0.580994 0.288208 -0.573975 1441912522 -0.500000 -0.580994 0.288208 -0.573975 1441912522 -0.500000 -0.580994 0.288208 -0.573975 1441912522 -0.500000 -0.580994 0.288208 -0.573975 1441912522 -0.500000 -0.580994 0.288208 -0.573975 1441912522 -0.492432 -0.585205 0.271790 -0.584167 1441912522 -0.492432 -0.585205 0.271790 -0.584167 1441912522 -0.492432 -0.585205 0.271790 -0.584167 1441912522 -0.492432 -0.585205 0.271790 -0.584167 1441912522 -0.492432 -0.585205 0.271790 -0.584167 1441912522 -0.492432 -0.585205 0.271790 -0.584167 1441912522 -0.492432 -0.585205 0.271790 -0.584167 1441912522 -0.479797 -0.592346 0.255432 -0.594788 1441912522 -0.479797 -0.592346 0.255432 -0.594788 1441912522 -0.479797 -0.592346 0.255432 -0.594788 1441912522 -0.479797 -0.592346 0.255432 -0.594788 1441912522 -0.479797 -0.592346 0.255432 -0.594788 1441912522 -0.479797 -0.592346 0.255432 -0.594788 1441912522 -0.463074 -0.601318 0.239563 -0.605469 1441912522 -0.463074 -0.601318 0.239563 -0.605469 1441912522 -0.463074 -0.601318 0.239563 -0.605469 1441912522 -0.463074 -0.601318 0.239563 -0.605469 1441912522 -0.463074 -0.601318 0.239563 -0.605469 1441912522 -0.463074 -0.601318 0.239563 -0.605469 1441912522 -0.445007 -0.610901 0.226685 -0.614380 1441912522 -0.445007 -0.610901 0.226685 -0.614380 1441912522 -0.445007 -0.610901 0.226685 -0.614380 1441912522 -0.445007 -0.610901 0.226685 -0.614380 1441912522 -0.445007 -0.610901 0.226685 -0.614380 1441912522 -0.445007 -0.610901 0.226685 -0.614380 1441912522 -0.424683 -0.620361 0.217407 -0.622559 1441912522 -0.424683 -0.620361 0.217407 -0.622559 1441912522 -0.424683 -0.620361 0.217407 -0.622559 1441912522 -0.424683 -0.620361 0.217407 -0.622559 1441912522 -0.424683 -0.620361 0.217407 -0.622559 1441912522 -0.424683 -0.620361 0.217407 -0.622559 1441912522 -0.424683 -0.620361 0.217407 -0.622559 1441912522 -0.402222 -0.628845 0.210449 -0.631348 1441912522 -0.402222 -0.628845 0.210449 -0.631348 1441912522 -0.402222 -0.628845 0.210449 -0.631348 1441912522 -0.402222 -0.628845 0.210449 -0.631348 1441912522 -0.402222 -0.628845 0.210449 -0.631348 1441912522 -0.402222 -0.628845 0.210449 -0.631348 1441912522 -0.378723 -0.635742 0.206970 -0.640076 1441912522 -0.378723 -0.635742 0.206970 -0.640076 1441912522 -0.378723 -0.635742 0.206970 -0.640076 1441912522 -0.378723 -0.635742 0.206970 -0.640076 1441912522 -0.378723 -0.635742 0.206970 -0.640076 1441912522 -0.378723 -0.635742 0.206970 -0.640076 1441912522 -0.378723 -0.635742 0.206970 -0.640076 1441912522 -0.358765 -0.639771 0.209473 -0.646667 1441912522 -0.358765 -0.639771 0.209473 -0.646667 1441912522 -0.358765 -0.639771 0.209473 -0.646667 1441912522 -0.358765 -0.639771 0.209473 -0.646667 1441912522 -0.358765 -0.639771 0.209473 -0.646667 1441912522 -0.358765 -0.639771 0.209473 -0.646667 1441912522 -0.342896 -0.643066 0.211060 -0.651428 1441912522 -0.342896 -0.643066 0.211060 -0.651428 1441912522 -0.342896 -0.643066 0.211060 -0.651428 1441912522 -0.336487 -0.643066 0.216736 -0.652954 1441912522 -0.336487 -0.643066 0.216736 -0.652954 1441912522 -0.336487 -0.643066 0.216736 -0.652954 1441912522 -0.336487 -0.643066 0.216736 -0.652954 1441912522 -0.336487 -0.643066 0.216736 -0.652954 1441912522 -0.336487 -0.643066 0.216736 -0.652954 1441912522 -0.337219 -0.641479 0.221741 -0.652405 1441912523 -0.337219 -0.641479 0.221741 -0.652405 1441912523 -0.337219 -0.641479 0.221741 -0.652405 1441912523 -0.337219 -0.641479 0.221741 -0.652405 1441912523 -0.337219 -0.641479 0.221741 -0.652405 1441912523 -0.337219 -0.641479 0.221741 -0.652405 1441912523 -0.345520 -0.638550 0.222656 -0.650635 1441912523 -0.345520 -0.638550 0.222656 -0.650635 1441912523 -0.345520 -0.638550 0.222656 -0.650635 1441912523 -0.345520 -0.638550 0.222656 -0.650635 1441912523 -0.345520 -0.638550 0.222656 -0.650635 1441912523 -0.359436 -0.634338 0.222839 -0.647156 1441912523 -0.359436 -0.634338 0.222839 -0.647156 1441912523 -0.359436 -0.634338 0.222839 -0.647156 1441912523 -0.359436 -0.634338 0.222839 -0.647156 1441912523 -0.359436 -0.634338 0.222839 -0.647156 1441912523 -0.375488 -0.629761 0.224121 -0.642090 1441912523 -0.375488 -0.629761 0.224121 -0.642090 1441912523 -0.375488 -0.629761 0.224121 -0.642090 1441912523 -0.375488 -0.629761 0.224121 -0.642090 1441912523 -0.375488 -0.629761 0.224121 -0.642090 1441912523 -0.375488 -0.629761 0.224121 -0.642090 1441912523 -0.394043 -0.622803 0.229065 -0.635986 1441912523 -0.394043 -0.622803 0.229065 -0.635986 1441912523 -0.394043 -0.622803 0.229065 -0.635986 1441912523 -0.394043 -0.622803 0.229065 -0.635986 1441912523 -0.394043 -0.622803 0.229065 -0.635986 1441912523 -0.394043 -0.622803 0.229065 -0.635986 1441912523 -0.394043 -0.622803 0.229065 -0.635986 1441912523 -0.412903 -0.614807 0.237122 -0.628784 1441912523 -0.412903 -0.614807 0.237122 -0.628784 1441912523 -0.412903 -0.614807 0.237122 -0.628784 1441912523 -0.412903 -0.614807 0.237122 -0.628784 1441912523 -0.412903 -0.614807 0.237122 -0.628784 1441912523 -0.412903 -0.614807 0.237122 -0.628784 1441912523 -0.430481 -0.609253 0.240967 -0.620911 1441912523 -0.430481 -0.609253 0.240967 -0.620911 1441912523 -0.430481 -0.609253 0.240967 -0.620911 1441912523 -0.430481 -0.609253 0.240967 -0.620911 1441912523 -0.430481 -0.609253 0.240967 -0.620911 1441912523 -0.430481 -0.609253 0.240967 -0.620911 1441912523 -0.448914 -0.605896 0.242065 -0.610657 1441912523 -0.448914 -0.605896 0.242065 -0.610657 1441912523 -0.448914 -0.605896 0.242065 -0.610657 1441912523 -0.448914 -0.605896 0.242065 -0.610657 1441912523 -0.448914 -0.605896 0.242065 -0.610657 1441912523 -0.448914 -0.605896 0.242065 -0.610657 1441912523 -0.471008 -0.601990 0.245483 -0.596252 1441912523 -0.471008 -0.601990 0.245483 -0.596252 1441912523 -0.471008 -0.601990 0.245483 -0.596252 1441912523 -0.471008 -0.601990 0.245483 -0.596252 1441912523 -0.471008 -0.601990 0.245483 -0.596252 1441912523 -0.471008 -0.601990 0.245483 -0.596252 1441912523 -0.493713 -0.594543 0.255005 -0.581238 1441912523 -0.493713 -0.594543 0.255005 -0.581238 1441912523 -0.493713 -0.594543 0.255005 -0.581238 1441912523 -0.493713 -0.594543 0.255005 -0.581238 1441912523 -0.493713 -0.594543 0.255005 -0.581238 1441912523 -0.493713 -0.594543 0.255005 -0.581238 1441912523 -0.493713 -0.594543 0.255005 -0.581238 1441912523 -0.510498 -0.585083 0.263977 -0.572266 1441912523 -0.510498 -0.585083 0.263977 -0.572266 1441912523 -0.510498 -0.585083 0.263977 -0.572266 1441912523 -0.510498 -0.585083 0.263977 -0.572266 1441912523 -0.510498 -0.585083 0.263977 -0.572266 1441912523 -0.510498 -0.585083 0.263977 -0.572266 1441912523 -0.513000 -0.583191 0.261292 -0.573120 1441912523 -0.513000 -0.583191 0.261292 -0.573120 1441912523 -0.513000 -0.583191 0.261292 -0.573120 1441912523 -0.513000 -0.583191 0.261292 -0.573120 1441912523 -0.513000 -0.583191 0.261292 -0.573120 1441912523 -0.513000 -0.583191 0.261292 -0.573120 1441912523 -0.505615 -0.590515 0.249695 -0.577332 1441912523 -0.505615 -0.590515 0.249695 -0.577332 1441912523 -0.505615 -0.590515 0.249695 -0.577332 1441912523 -0.505615 -0.590515 0.249695 -0.577332 1441912523 -0.505615 -0.590515 0.249695 -0.577332 1441912523 -0.505615 -0.590515 0.249695 -0.577332 1441912523 -0.505615 -0.590515 0.249695 -0.577332 1441912523 -0.499512 -0.595276 0.243530 -0.580444 1441912523 -0.499512 -0.595276 0.243530 -0.580444 1441912523 -0.499512 -0.595276 0.243530 -0.580444 1441912523 -0.499512 -0.595276 0.243530 -0.580444 1441912523 -0.499512 -0.595276 0.243530 -0.580444 1441912523 -0.499512 -0.595276 0.243530 -0.580444 1441912523 -0.490784 -0.597595 0.240784 -0.586609 1441912523 -0.490784 -0.597595 0.240784 -0.586609 1441912523 -0.490784 -0.597595 0.240784 -0.586609 1441912523 -0.490784 -0.597595 0.240784 -0.586609 1441912523 -0.490784 -0.597595 0.240784 -0.586609 1441912523 -0.490784 -0.597595 0.240784 -0.586609 1441912523 -0.472717 -0.603577 0.232544 -0.598572 1441912523 -0.472717 -0.603577 0.232544 -0.598572 1441912523 -0.472717 -0.603577 0.232544 -0.598572 1441912523 -0.472717 -0.603577 0.232544 -0.598572 1441912523 -0.472717 -0.603577 0.232544 -0.598572 1441912523 -0.472717 -0.603577 0.232544 -0.598572 1441912523 -0.445801 -0.612305 0.221680 -0.614258 1441912523 -0.445801 -0.612305 0.221680 -0.614258 1441912523 -0.445801 -0.612305 0.221680 -0.614258 1441912523 -0.445801 -0.612305 0.221680 -0.614258 1441912523 -0.445801 -0.612305 0.221680 -0.614258 1441912523 -0.445801 -0.612305 0.221680 -0.614258 1441912523 -0.411682 -0.621338 0.213318 -0.631653 1441912523 -0.411682 -0.621338 0.213318 -0.631653 1441912523 -0.411682 -0.621338 0.213318 -0.631653 1441912523 -0.411682 -0.621338 0.213318 -0.631653 1441912523 -0.411682 -0.621338 0.213318 -0.631653 1441912523 -0.411682 -0.621338 0.213318 -0.631653 1441912523 -0.375793 -0.630249 0.205811 -0.647522 1441912523 -0.375793 -0.630249 0.205811 -0.647522 1441912524 -0.375793 -0.630249 0.205811 -0.647522 1441912524 -0.375793 -0.630249 0.205811 -0.647522 1441912524 -0.375793 -0.630249 0.205811 -0.647522 1441912524 -0.375793 -0.630249 0.205811 -0.647522 1441912524 -0.345032 -0.638733 0.197693 -0.658752 1441912524 -0.345032 -0.638733 0.197693 -0.658752 1441912524 -0.345032 -0.638733 0.197693 -0.658752 1441912524 -0.320007 -0.647583 0.184570 -0.666565 1441912524 -0.320007 -0.647583 0.184570 -0.666565 1441912524 -0.320007 -0.647583 0.184570 -0.666565 1441912524 -0.320007 -0.647583 0.184570 -0.666565 1441912524 -0.304565 -0.652222 0.180725 -0.670288 1441912524 -0.304565 -0.652222 0.180725 -0.670288 1441912524 -0.304565 -0.652222 0.180725 -0.670288 1441912524 -0.304565 -0.652222 0.180725 -0.670288 1441912524 -0.304565 -0.652222 0.180725 -0.670288 1441912524 -0.304565 -0.652222 0.180725 -0.670288 1441912524 -0.299805 -0.650879 0.193176 -0.670288 1441912524 -0.299805 -0.650879 0.193176 -0.670288 1441912524 -0.299805 -0.650879 0.193176 -0.670288 1441912524 -0.299805 -0.650879 0.193176 -0.670288 1441912524 -0.299805 -0.650879 0.193176 -0.670288 1441912524 -0.299805 -0.650879 0.193176 -0.670288 1441912524 -0.303162 -0.647583 0.205139 -0.668396 1441912524 -0.303162 -0.647583 0.205139 -0.668396 1441912524 -0.303162 -0.647583 0.205139 -0.668396 1441912524 -0.303162 -0.647583 0.205139 -0.668396 1441912524 -0.303162 -0.647583 0.205139 -0.668396 1441912524 -0.303162 -0.647583 0.205139 -0.668396 1441912524 -0.314575 -0.644104 0.208923 -0.665283 1441912524 -0.314575 -0.644104 0.208923 -0.665283 1441912524 -0.314575 -0.644104 0.208923 -0.665283 1441912524 -0.314575 -0.644104 0.208923 -0.665283 1441912524 -0.314575 -0.644104 0.208923 -0.665283 1441912524 -0.314575 -0.644104 0.208923 -0.665283 1441912524 -0.333252 -0.640259 0.206604 -0.660645 1441912524 -0.333252 -0.640259 0.206604 -0.660645 1441912524 -0.333252 -0.640259 0.206604 -0.660645 1441912524 -0.359009 -0.633972 0.207397 -0.652893 1441912524 -0.359009 -0.633972 0.207397 -0.652893 1441912524 -0.359009 -0.633972 0.207397 -0.652893 1441912524 -0.359009 -0.633972 0.207397 -0.652893 1441912524 -0.359009 -0.633972 0.207397 -0.652893 1441912524 -0.359009 -0.633972 0.207397 -0.652893 1441912524 -0.386780 -0.626587 0.205566 -0.644653 1441912524 -0.386780 -0.626587 0.205566 -0.644653 1441912524 -0.386780 -0.626587 0.205566 -0.644653 1441912524 -0.386780 -0.626587 0.205566 -0.644653 1441912524 -0.386780 -0.626587 0.205566 -0.644653 1441912524 -0.386780 -0.626587 0.205566 -0.644653 1441912524 -0.413391 -0.620544 0.200378 -0.635620 1441912524 -0.413391 -0.620544 0.200378 -0.635620 1441912524 -0.413391 -0.620544 0.200378 -0.635620 1441912524 -0.413391 -0.620544 0.200378 -0.635620 1441912524 -0.413391 -0.620544 0.200378 -0.635620 1441912524 -0.413391 -0.620544 0.200378 -0.635620 1441912524 -0.413391 -0.620544 0.200378 -0.635620 1441912524 -0.435852 -0.616577 0.194885 -0.626099 1441912524 -0.435852 -0.616577 0.194885 -0.626099 1441912524 -0.435852 -0.616577 0.194885 -0.626099 1441912524 -0.435852 -0.616577 0.194885 -0.626099 1441912524 -0.435852 -0.616577 0.194885 -0.626099 1441912524 -0.435852 -0.616577 0.194885 -0.626099 1441912524 -0.453369 -0.614075 0.193359 -0.616516 1441912524 -0.453369 -0.614075 0.193359 -0.616516 1441912524 -0.453369 -0.614075 0.193359 -0.616516 1441912524 -0.453369 -0.614075 0.193359 -0.616516 1441912524 -0.453369 -0.614075 0.193359 -0.616516 1441912524 -0.467407 -0.613098 0.198425 -0.605225 1441912524 -0.467407 -0.613098 0.198425 -0.605225 1441912524 -0.467407 -0.613098 0.198425 -0.605225 1441912524 -0.467407 -0.613098 0.198425 -0.605225 1441912524 -0.467407 -0.613098 0.198425 -0.605225 1441912524 -0.467407 -0.613098 0.198425 -0.605225 1441912524 -0.467407 -0.613098 0.198425 -0.605225 1441912524 -0.481201 -0.609070 0.215637 -0.592529 1441912524 -0.481201 -0.609070 0.215637 -0.592529 1441912524 -0.481201 -0.609070 0.215637 -0.592529 1441912524 -0.481201 -0.609070 0.215637 -0.592529 1441912524 -0.481201 -0.609070 0.215637 -0.592529 1441912524 -0.481201 -0.609070 0.215637 -0.592529 1441912524 -0.493164 -0.598633 0.241028 -0.583496 1441912524 -0.493164 -0.598633 0.241028 -0.583496 1441912524 -0.493164 -0.598633 0.241028 -0.583496 1441912524 -0.493164 -0.598633 0.241028 -0.583496 1441912524 -0.493164 -0.598633 0.241028 -0.583496 1441912524 -0.493164 -0.598633 0.241028 -0.583496 1441912524 -0.493164 -0.598633 0.241028 -0.583496 1441912524 -0.493225 -0.592590 0.253662 -0.584229 1441912524 -0.493225 -0.592590 0.253662 -0.584229 1441912524 -0.493225 -0.592590 0.253662 -0.584229 1441912524 -0.493225 -0.592590 0.253662 -0.584229 1441912524 -0.493225 -0.592590 0.253662 -0.584229 1441912524 -0.493225 -0.592590 0.253662 -0.584229 1441912524 -0.481873 -0.597290 0.252380 -0.589417 1441912524 -0.481873 -0.597290 0.252380 -0.589417 1441912524 -0.481873 -0.597290 0.252380 -0.589417 1441912524 -0.481873 -0.597290 0.252380 -0.589417 1441912524 -0.481873 -0.597290 0.252380 -0.589417 1441912524 -0.481873 -0.597290 0.252380 -0.589417 1441912524 -0.472412 -0.598389 0.254822 -0.594910 1441912524 -0.472412 -0.598389 0.254822 -0.594910 1441912524 -0.472412 -0.598389 0.254822 -0.594910 1441912524 -0.472412 -0.598389 0.254822 -0.594910 1441912525 -0.472412 -0.598389 0.254822 -0.594910 1441912525 -0.472412 -0.598389 0.254822 -0.594910 1441912525 -0.472412 -0.598389 0.254822 -0.594910 1441912525 -0.462585 -0.597534 0.257080 -0.602478 1441912525 -0.462585 -0.597534 0.257080 -0.602478 1441912525 -0.462585 -0.597534 0.257080 -0.602478 1441912525 -0.462585 -0.597534 0.257080 -0.602478 1441912525 -0.462585 -0.597534 0.257080 -0.602478 1441912525 -0.462585 -0.597534 0.257080 -0.602478 1441912525 -0.447449 -0.601440 0.252319 -0.611938 1441912525 -0.447449 -0.601440 0.252319 -0.611938 1441912525 -0.447449 -0.601440 0.252319 -0.611938 1441912525 -0.447449 -0.601440 0.252319 -0.611938 1441912525 -0.447449 -0.601440 0.252319 -0.611938 1441912525 -0.447449 -0.601440 0.252319 -0.611938 1441912525 -0.430847 -0.606323 0.247070 -0.621094 1441912525 -0.430847 -0.606323 0.247070 -0.621094 1441912525 -0.430847 -0.606323 0.247070 -0.621094 1441912525 -0.430847 -0.606323 0.247070 -0.621094 1441912525 -0.430847 -0.606323 0.247070 -0.621094 1441912525 -0.430847 -0.606323 0.247070 -0.621094 1441912525 -0.416687 -0.610779 0.243713 -0.627686 1441912525 -0.416687 -0.610779 0.243713 -0.627686 1441912525 -0.416687 -0.610779 0.243713 -0.627686 1441912525 -0.416687 -0.610779 0.243713 -0.627686 1441912525 -0.416687 -0.610779 0.243713 -0.627686 1441912525 -0.416687 -0.610779 0.243713 -0.627686 1441912525 -0.416687 -0.610779 0.243713 -0.627686 1441912525 -0.403870 -0.614868 0.240723 -0.633240 1441912525 -0.403870 -0.614868 0.240723 -0.633240 1441912525 -0.403870 -0.614868 0.240723 -0.633240 1441912525 -0.403870 -0.614868 0.240723 -0.633240 1441912525 -0.403870 -0.614868 0.240723 -0.633240 1441912525 -0.386292 -0.623718 0.226929 -0.640564 1441912525 -0.386292 -0.623718 0.226929 -0.640564 1441912525 -0.386292 -0.623718 0.226929 -0.640564 1441912525 -0.386292 -0.623718 0.226929 -0.640564 1441912525 -0.386292 -0.623718 0.226929 -0.640564 1441912525 -0.386292 -0.623718 0.226929 -0.640564 1441912525 -0.366760 -0.635498 0.202026 -0.648743 1441912525 -0.366760 -0.635498 0.202026 -0.648743 1441912525 -0.366760 -0.635498 0.202026 -0.648743 1441912525 -0.366760 -0.635498 0.202026 -0.648743 1441912525 -0.366760 -0.635498 0.202026 -0.648743 1441912525 -0.366760 -0.635498 0.202026 -0.648743 1441912525 -0.348816 -0.649048 0.171631 -0.653992 1441912525 -0.348816 -0.649048 0.171631 -0.653992 1441912525 -0.348816 -0.649048 0.171631 -0.653992 1441912525 -0.348816 -0.649048 0.171631 -0.653992 1441912525 -0.348816 -0.649048 0.171631 -0.653992 1441912525 -0.348816 -0.649048 0.171631 -0.653992 1441912525 -0.339844 -0.657349 0.160034 -0.653381 1441912525 -0.339844 -0.657349 0.160034 -0.653381 1441912525 -0.339844 -0.657349 0.160034 -0.653381 1441912525 -0.339844 -0.657349 0.160034 -0.653381 1441912525 -0.339844 -0.657349 0.160034 -0.653381 1441912525 -0.339844 -0.657349 0.160034 -0.653381 1441912525 -0.339844 -0.657349 0.160034 -0.653381 1441912525 -0.342712 -0.655396 0.177673 -0.649231 1441912525 -0.342712 -0.655396 0.177673 -0.649231 1441912525 -0.342712 -0.655396 0.177673 -0.649231 1441912525 -0.342712 -0.655396 0.177673 -0.649231 1441912525 -0.342712 -0.655396 0.177673 -0.649231 1441912525 -0.342712 -0.655396 0.177673 -0.649231 1441912525 -0.350098 -0.650696 0.199890 -0.643555 1441912525 -0.350098 -0.650696 0.199890 -0.643555 1441912525 -0.350098 -0.650696 0.199890 -0.643555 1441912525 -0.350098 -0.650696 0.199890 -0.643555 1441912525 -0.350098 -0.650696 0.199890 -0.643555 1441912525 -0.350098 -0.650696 0.199890 -0.643555 1441912525 -0.350098 -0.650696 0.199890 -0.643555 1441912525 -0.358765 -0.645874 0.213196 -0.639343 1441912525 -0.358765 -0.645874 0.213196 -0.639343 1441912525 -0.358765 -0.645874 0.213196 -0.639343 1441912525 -0.358765 -0.645874 0.213196 -0.639343 1441912525 -0.358765 -0.645874 0.213196 -0.639343 1441912525 -0.358765 -0.645874 0.213196 -0.639343 1441912525 -0.367981 -0.642090 0.215698 -0.637085 1441912525 -0.367981 -0.642090 0.215698 -0.637085 1441912525 -0.367981 -0.642090 0.215698 -0.637085 1441912525 -0.367981 -0.642090 0.215698 -0.637085 1441912525 -0.367981 -0.642090 0.215698 -0.637085 1441912525 -0.367981 -0.642090 0.215698 -0.637085 1441912525 -0.380371 -0.637451 0.216248 -0.634277 1441912525 -0.380371 -0.637451 0.216248 -0.634277 1441912525 -0.380371 -0.637451 0.216248 -0.634277 1441912525 -0.380371 -0.637451 0.216248 -0.634277 1441912525 -0.380371 -0.637451 0.216248 -0.634277 1441912525 -0.380371 -0.637451 0.216248 -0.634277 1441912525 -0.396851 -0.630005 0.223206 -0.629211 1441912525 -0.396851 -0.630005 0.223206 -0.629211 1441912525 -0.396851 -0.630005 0.223206 -0.629211 1441912525 -0.396851 -0.630005 0.223206 -0.629211 1441912525 -0.396851 -0.630005 0.223206 -0.629211 1441912525 -0.396851 -0.630005 0.223206 -0.629211 1441912525 -0.414124 -0.620178 0.232056 -0.624573 1441912525 -0.414124 -0.620178 0.232056 -0.624573 1441912525 -0.414124 -0.620178 0.232056 -0.624573 1441912525 -0.414124 -0.620178 0.232056 -0.624573 1441912525 -0.414124 -0.620178 0.232056 -0.624573 1441912525 -0.414124 -0.620178 0.232056 -0.624573 1441912525 -0.414124 -0.620178 0.232056 -0.624573 1441912525 -0.426514 -0.613525 0.234741 -0.621826 1441912525 -0.426514 -0.613525 0.234741 -0.621826 1441912525 -0.426514 -0.613525 0.234741 -0.621826 1441912525 -0.426514 -0.613525 0.234741 -0.621826 1441912525 -0.426514 -0.613525 0.234741 -0.621826 1441912525 -0.426514 -0.613525 0.234741 -0.621826 1441912525 -0.437012 -0.610596 0.234070 -0.617615 1441912525 -0.437012 -0.610596 0.234070 -0.617615 1441912525 -0.437012 -0.610596 0.234070 -0.617615 1441912525 -0.437012 -0.610596 0.234070 -0.617615 1441912526 -0.437012 -0.610596 0.234070 -0.617615 1441912526 -0.437012 -0.610596 0.234070 -0.617615 1441912526 -0.450378 -0.607788 0.235657 -0.610229 1441912526 -0.450378 -0.607788 0.235657 -0.610229 1441912526 -0.450378 -0.607788 0.235657 -0.610229 1441912526 -0.450378 -0.607788 0.235657 -0.610229 1441912526 -0.450378 -0.607788 0.235657 -0.610229 1441912526 -0.450378 -0.607788 0.235657 -0.610229 1441912526 -0.465393 -0.606995 0.236755 -0.599182 1441912526 -0.465393 -0.606995 0.236755 -0.599182 1441912526 -0.465393 -0.606995 0.236755 -0.599182 1441912526 -0.465393 -0.606995 0.236755 -0.599182 1441912526 -0.465393 -0.606995 0.236755 -0.599182 1441912526 -0.465393 -0.606995 0.236755 -0.599182 1441912526 -0.475281 -0.608337 0.235352 -0.590576 1441912526 -0.475281 -0.608337 0.235352 -0.590576 1441912526 -0.475281 -0.608337 0.235352 -0.590576 1441912526 -0.475281 -0.608337 0.235352 -0.590576 1441912526 -0.475281 -0.608337 0.235352 -0.590576 1441912526 -0.475281 -0.608337 0.235352 -0.590576 1441912526 -0.472229 -0.614502 0.226868 -0.589905 1441912526 -0.472229 -0.614502 0.226868 -0.589905 1441912526 -0.472229 -0.614502 0.226868 -0.589905 1441912526 -0.472229 -0.614502 0.226868 -0.589905 1441912526 -0.472229 -0.614502 0.226868 -0.589905 1441912526 -0.472229 -0.614502 0.226868 -0.589905 1441912526 -0.472229 -0.614502 0.226868 -0.589905 1441912526 -0.467834 -0.618164 0.226013 -0.589966 1441912526 -0.467834 -0.618164 0.226013 -0.589966 1441912526 -0.467834 -0.618164 0.226013 -0.589966 1441912526 -0.467834 -0.618164 0.226013 -0.589966 1441912526 -0.467834 -0.618164 0.226013 -0.589966 1441912526 -0.467834 -0.618164 0.226013 -0.589966 1441912526 -0.467407 -0.611694 0.242004 -0.590637 1441912526 -0.467407 -0.611694 0.242004 -0.590637 1441912526 -0.467407 -0.611694 0.242004 -0.590637 1441912526 -0.467407 -0.611694 0.242004 -0.590637 1441912526 -0.467407 -0.611694 0.242004 -0.590637 1441912526 -0.467407 -0.611694 0.242004 -0.590637 1441912526 -0.463501 -0.603271 0.258362 -0.595398 1441912526 -0.463501 -0.603271 0.258362 -0.595398 1441912526 -0.463501 -0.603271 0.258362 -0.595398 1441912526 -0.463501 -0.603271 0.258362 -0.595398 1441912526 -0.463501 -0.603271 0.258362 -0.595398 1441912526 -0.463501 -0.603271 0.258362 -0.595398 1441912526 -0.451233 -0.602905 0.258545 -0.605103 1441912526 -0.451233 -0.602905 0.258545 -0.605103 1441912526 -0.451233 -0.602905 0.258545 -0.605103 1441912526 -0.451233 -0.602905 0.258545 -0.605103 1441912526 -0.451233 -0.602905 0.258545 -0.605103 1441912526 -0.451233 -0.602905 0.258545 -0.605103 1441912526 -0.451233 -0.602905 0.258545 -0.605103 1441912526 -0.438904 -0.606628 0.247864 -0.614807 1441912526 -0.438904 -0.606628 0.247864 -0.614807 1441912526 -0.438904 -0.606628 0.247864 -0.614807 1441912526 -0.438904 -0.606628 0.247864 -0.614807 1441912526 -0.438904 -0.606628 0.247864 -0.614807 1441912526 -0.438904 -0.606628 0.247864 -0.614807 1441912526 -0.425049 -0.614380 0.229553 -0.623901 1441912526 -0.425049 -0.614380 0.229553 -0.623901 1441912526 -0.425049 -0.614380 0.229553 -0.623901 1441912526 -0.425049 -0.614380 0.229553 -0.623901 1441912526 -0.425049 -0.614380 0.229553 -0.623901 1441912526 -0.425049 -0.614380 0.229553 -0.623901 1441912526 -0.404419 -0.626099 0.211365 -0.632385 1441912526 -0.404419 -0.626099 0.211365 -0.632385 1441912526 -0.404419 -0.626099 0.211365 -0.632385 1441912526 -0.404419 -0.626099 0.211365 -0.632385 1441912526 -0.404419 -0.626099 0.211365 -0.632385 1441912526 -0.404419 -0.626099 0.211365 -0.632385 1441912526 -0.381531 -0.635132 0.206726 -0.639038 1441912526 -0.381531 -0.635132 0.206726 -0.639038 1441912526 -0.381531 -0.635132 0.206726 -0.639038 1441912526 -0.381531 -0.635132 0.206726 -0.639038 1441912526 -0.381531 -0.635132 0.206726 -0.639038 1441912526 -0.381531 -0.635132 0.206726 -0.639038 1441912526 -0.381531 -0.635132 0.206726 -0.639038 1441912526 -0.360168 -0.640747 0.211243 -0.644348 1441912526 -0.360168 -0.640747 0.211243 -0.644348 1441912526 -0.360168 -0.640747 0.211243 -0.644348 1441912526 -0.332153 -0.647705 0.198364 -0.656433 1441912526 -0.332153 -0.647705 0.198364 -0.656433 1441912526 -0.332153 -0.647705 0.198364 -0.656433 1441912526 -0.332153 -0.647705 0.198364 -0.656433 1441912526 -0.332153 -0.647705 0.198364 -0.656433 1441912526 -0.332153 -0.647705 0.198364 -0.656433 1441912526 -0.288452 -0.666199 0.138123 -0.673767 1441912526 -0.288452 -0.666199 0.138123 -0.673767 1441912526 -0.288452 -0.666199 0.138123 -0.673767 1441912526 -0.288452 -0.666199 0.138123 -0.673767 1441912526 -0.288452 -0.666199 0.138123 -0.673767 1441912526 -0.288452 -0.666199 0.138123 -0.673767 1441912526 -0.288452 -0.666199 0.138123 -0.673767 1441912526 -0.255005 -0.683472 0.078186 -0.679565 1441912526 -0.255005 -0.683472 0.078186 -0.679565 1441912526 -0.255005 -0.683472 0.078186 -0.679565 1441912526 -0.255005 -0.683472 0.078186 -0.679565 1441912526 -0.255005 -0.683472 0.078186 -0.679565 1441912526 -0.255005 -0.683472 0.078186 -0.679565 1441912526 -0.241516 -0.684814 0.061218 -0.684814 1441912526 -0.241516 -0.684814 0.061218 -0.684814 1441912526 -0.241516 -0.684814 0.061218 -0.684814 1441912526 -0.241516 -0.684814 0.061218 -0.684814 1441912526 -0.241516 -0.684814 0.061218 -0.684814 1441912526 -0.241516 -0.684814 0.061218 -0.684814 1441912526 -0.238647 -0.679199 0.095886 -0.687439 1441912527 -0.254272 -0.671875 0.121338 -0.684998 1441912527 -0.254272 -0.671875 0.121338 -0.684998 1441912527 -0.254272 -0.671875 0.121338 -0.684998 1441912527 -0.254272 -0.671875 0.121338 -0.684998 1441912527 -0.254272 -0.671875 0.121338 -0.684998 1441912527 -0.279175 -0.661316 0.138428 -0.682373 1441912527 -0.279175 -0.661316 0.138428 -0.682373 1441912527 -0.279175 -0.661316 0.138428 -0.682373 1441912527 -0.279175 -0.661316 0.138428 -0.682373 1441912527 -0.279175 -0.661316 0.138428 -0.682373 1441912527 -0.279175 -0.661316 0.138428 -0.682373 1441912527 -0.303406 -0.651245 0.143860 -0.680603 1441912527 -0.303406 -0.651245 0.143860 -0.680603 1441912527 -0.303406 -0.651245 0.143860 -0.680603 1441912527 -0.303406 -0.651245 0.143860 -0.680603 1441912527 -0.303406 -0.651245 0.143860 -0.680603 1441912527 -0.303406 -0.651245 0.143860 -0.680603 1441912527 -0.326965 -0.643311 0.144714 -0.677063 1441912527 -0.326965 -0.643311 0.144714 -0.677063 1441912527 -0.326965 -0.643311 0.144714 -0.677063 1441912527 -0.326965 -0.643311 0.144714 -0.677063 1441912527 -0.326965 -0.643311 0.144714 -0.677063 1441912527 -0.326965 -0.643311 0.144714 -0.677063 1441912527 -0.350525 -0.635437 0.140320 -0.673645 1441912527 -0.350525 -0.635437 0.140320 -0.673645 1441912527 -0.350525 -0.635437 0.140320 -0.673645 1441912527 -0.350525 -0.635437 0.140320 -0.673645 1441912527 -0.350525 -0.635437 0.140320 -0.673645 1441912527 -0.350525 -0.635437 0.140320 -0.673645 1441912527 -0.350525 -0.635437 0.140320 -0.673645 1441912527 -0.374756 -0.631226 0.140198 -0.664490 1441912527 -0.374756 -0.631226 0.140198 -0.664490 1441912527 -0.374756 -0.631226 0.140198 -0.664490 1441912527 -0.374756 -0.631226 0.140198 -0.664490 1441912527 -0.374756 -0.631226 0.140198 -0.664490 1441912527 -0.374756 -0.631226 0.140198 -0.664490 1441912527 -0.398438 -0.629517 0.145020 -0.651184 1441912527 -0.398438 -0.629517 0.145020 -0.651184 1441912527 -0.398438 -0.629517 0.145020 -0.651184 1441912527 -0.398438 -0.629517 0.145020 -0.651184 1441912527 -0.398438 -0.629517 0.145020 -0.651184 1441912527 -0.398438 -0.629517 0.145020 -0.651184 1441912527 -0.423096 -0.630859 0.151917 -0.632507 1441912527 -0.423096 -0.630859 0.151917 -0.632507 1441912527 -0.423096 -0.630859 0.151917 -0.632507 1441912527 -0.423096 -0.630859 0.151917 -0.632507 1441912527 -0.423096 -0.630859 0.151917 -0.632507 1441912527 -0.423096 -0.630859 0.151917 -0.632507 1441912527 -0.450256 -0.635376 0.152161 -0.608704 1441912527 -0.450256 -0.635376 0.152161 -0.608704 1441912527 -0.450256 -0.635376 0.152161 -0.608704 1441912527 -0.450256 -0.635376 0.152161 -0.608704 1441912527 -0.450256 -0.635376 0.152161 -0.608704 1441912527 -0.450256 -0.635376 0.152161 -0.608704 1441912527 -0.480896 -0.633362 0.149109 -0.587708 1441912527 -0.480896 -0.633362 0.149109 -0.587708 1441912527 -0.480896 -0.633362 0.149109 -0.587708 1441912527 -0.480896 -0.633362 0.149109 -0.587708 1441912527 -0.480896 -0.633362 0.149109 -0.587708 1441912527 -0.480896 -0.633362 0.149109 -0.587708 1441912527 -0.504456 -0.621887 0.161987 -0.576721 1441912527 -0.504456 -0.621887 0.161987 -0.576721 1441912527 -0.504456 -0.621887 0.161987 -0.576721 1441912527 -0.504456 -0.621887 0.161987 -0.576721 1441912527 -0.504456 -0.621887 0.161987 -0.576721 1441912527 -0.504456 -0.621887 0.161987 -0.576721 1441912527 -0.504456 -0.621887 0.161987 -0.576721 1441912527 -0.507690 -0.612366 0.173218 -0.580872 1441912527 -0.507690 -0.612366 0.173218 -0.580872 1441912527 -0.507690 -0.612366 0.173218 -0.580872 1441912527 -0.507690 -0.612366 0.173218 -0.580872 1441912527 -0.507690 -0.612366 0.173218 -0.580872 1441912527 -0.507690 -0.612366 0.173218 -0.580872 1441912527 -0.498108 -0.609924 0.183655 -0.588440 1441912527 -0.498108 -0.609924 0.183655 -0.588440 1441912527 -0.498108 -0.609924 0.183655 -0.588440 1441912527 -0.498108 -0.609924 0.183655 -0.588440 1441912527 -0.498108 -0.609924 0.183655 -0.588440 1441912527 -0.498108 -0.609924 0.183655 -0.588440 1441912527 -0.486389 -0.607300 0.200500 -0.595398 1441912527 -0.486389 -0.607300 0.200500 -0.595398 1441912527 
-0.821960 -0.386292 -0.413818 -0.063782 1441912530 -0.821960 -0.386292 -0.413818 -0.063782 1441912530 -0.821960 -0.386292 -0.413818 -0.063782 1441912530 -0.821960 -0.386292 -0.413818 -0.063782 1441912530 -0.860046 -0.275818 -0.429199 0.010803 1441912530 -0.860046 -0.275818 -0.429199 0.010803 1441912530 -0.860046 -0.275818 -0.429199 0.010803 1441912530 -0.860046 -0.275818 -0.429199 0.010803 1441912530 -0.860046 -0.275818 -0.429199 0.010803 1441912530 -0.860046 -0.275818 -0.429199 0.010803 1441912530 -0.879150 -0.189331 -0.433655 0.057922 1441912530 -0.879150 -0.189331 -0.433655 0.057922 1441912530 -0.879150 -0.189331 -0.433655 0.057922 1441912530 -0.879150 -0.189331 -0.433655 0.057922 1441912530 -0.879150 -0.189331 -0.433655 0.057922 1441912530 -0.879150 -0.189331 -0.433655 0.057922 1441912530 -0.879150 -0.189331 -0.433655 0.057922 1441912530 -0.880310 -0.187378 -0.424866 0.097473 1441912530 -0.880310 -0.187378 -0.424866 0.097473 1441912530 -0.880310 -0.187378 -0.424866 0.097473 1441912530 -0.880310 -0.187378 -0.424866 0.097473 1441912530 -0.880310 -0.187378 -0.424866 0.097473 1441912530 -0.880310 -0.187378 -0.424866 0.097473 1441912530 -0.876587 -0.229797 -0.409302 0.106628 1441912530 -0.876587 -0.229797 -0.409302 0.106628 1441912530 -0.876587 -0.229797 -0.409302 0.106628 1441912530 -0.876587 -0.229797 -0.409302 0.106628 1441912530 -0.876587 -0.229797 -0.409302 0.106628 1441912530 -0.876587 -0.229797 -0.409302 0.106628 1441912530 -0.876404 -0.256226 -0.392151 0.112000 1441912530 -0.876404 -0.256226 -0.392151 0.112000 1441912530 -0.876404 -0.256226 -0.392151 0.112000 1441912530 -0.876404 -0.256226 -0.392151 0.112000 1441912531 -0.876404 -0.256226 -0.392151 0.112000 1441912531 -0.876404 -0.256226 -0.392151 0.112000 1441912531 -0.876404 -0.256226 -0.392151 0.112000 1441912531 -0.894409 -0.213013 -0.377502 0.110840 1441912531 -0.894409 -0.213013 -0.377502 0.110840 1441912531 -0.894409 -0.213013 -0.377502 0.110840 1441912531 -0.894409 -0.213013 -0.377502 0.110840 1441912531 -0.894409 -0.213013 -0.377502 0.110840 1441912531 -0.894409 -0.213013 -0.377502 0.110840 1441912531 -0.914185 -0.154846 -0.364136 0.088013 1441912531 -0.914185 -0.154846 -0.364136 0.088013 1441912531 -0.914185 -0.154846 -0.364136 0.088013 1441912531 -0.914185 -0.154846 -0.364136 0.088013 1441912531 -0.914185 -0.154846 -0.364136 0.088013 1441912531 -0.914185 -0.154846 -0.364136 0.088013 1441912531 -0.914185 -0.154846 -0.364136 0.088013 1441912531 -0.927979 -0.130371 -0.345459 0.051270 1441912531 -0.927979 -0.130371 -0.345459 0.051270 1441912531 -0.927979 -0.130371 -0.345459 0.051270 1441912531 -0.927979 -0.130371 -0.345459 0.051270 1441912531 -0.927979 -0.130371 -0.345459 0.051270 1441912531 -0.927979 -0.130371 -0.345459 0.051270 1441912531 -0.943542 -0.105347 -0.313782 -0.017822 1441912531 -0.943542 -0.105347 -0.313782 -0.017822 1441912531 -0.943542 -0.105347 -0.313782 -0.017822 1441912531 -0.943542 -0.105347 -0.313782 -0.017822 1441912531 -0.943542 -0.105347 -0.313782 -0.017822 1441912531 -0.943542 -0.105347 -0.313782 -0.017822 1441912531 -0.943542 -0.105347 -0.313782 -0.017822 1441912531 -0.952393 -0.096069 -0.273193 -0.095398 1441912531 -0.952393 -0.096069 -0.273193 -0.095398 1441912531 -0.952393 -0.096069 -0.273193 -0.095398 1441912531 -0.952393 -0.096069 -0.273193 -0.095398 1441912531 -0.952393 -0.096069 -0.273193 -0.095398 1441912531 -0.952393 -0.096069 -0.273193 -0.095398 1441912531 -0.955444 -0.073181 -0.216736 -0.186768 1441912531 -0.955444 -0.073181 -0.216736 -0.186768 1441912531 -0.955444 -0.073181 -0.216736 -0.186768 1441912531 -0.955444 -0.073181 -0.216736 -0.186768 1441912531 -0.955444 -0.073181 -0.216736 -0.186768 1441912531 -0.955444 -0.073181 -0.216736 -0.186768 1441912531 -0.942627 -0.091370 -0.148254 -0.284973 1441912531 -0.942627 -0.091370 -0.148254 -0.284973 1441912531 -0.942627 -0.091370 -0.148254 -0.284973 1441912531 -0.942627 -0.091370 -0.148254 -0.284973 1441912531 -0.942627 -0.091370 -0.148254 -0.284973 1441912531 -0.942627 -0.091370 -0.148254 -0.284973 1441912531 -0.942627 -0.091370 -0.148254 -0.284973 1441912531 -0.915649 -0.045654 -0.053650 -0.395874 1441912531 -0.915649 -0.045654 -0.053650 -0.395874 1441912531 -0.915649 -0.045654 -0.053650 -0.395874 1441912531 -0.915649 -0.045654 -0.053650 -0.395874 1441912531 -0.915649 -0.045654 -0.053650 -0.395874 1441912531 -0.915649 -0.045654 -0.053650 -0.395874 1441912531 -0.865356 -0.026794 0.042786 -0.498657 1441912531 -0.865356 -0.026794 0.042786 -0.498657 1441912531 -0.865356 -0.026794 0.042786 -0.498657 1441912531 -0.865356 -0.026794 0.042786 -0.498657 1441912531 -0.865356 -0.026794 0.042786 -0.498657 1441912531 -0.865356 -0.026794 0.042786 -0.498657 1441912531 -0.821594 -0.022217 0.104736 -0.560059 1441912531 -0.821594 -0.022217 0.104736 -0.560059 1441912531 -0.821594 -0.022217 0.104736 -0.560059 1441912531 -0.821594 -0.022217 0.104736 -0.560059 1441912531 -0.821594 -0.022217 0.104736 -0.560059 1441912531 -0.821594 -0.022217 0.104736 -0.560059 1441912531 -0.821594 -0.022217 0.104736 -0.560059 1441912531 -0.822998 -0.033569 0.105835 -0.557190 1441912531 -0.822998 -0.033569 0.105835 -0.557190 1441912531 -0.822998 -0.033569 0.105835 -0.557190 1441912531 -0.822998 -0.033569 0.105835 -0.557190 1441912531 -0.822998 -0.033569 0.105835 -0.557190 1441912531 -0.822998 -0.033569 0.105835 -0.557190 1441912531 -0.831482 -0.056885 0.077576 -0.547241 1441912531 -0.831482 -0.056885 0.077576 -0.547241 1441912531 -0.831482 -0.056885 0.077576 -0.547241 1441912531 -0.831482 -0.056885 0.077576 -0.547241 1441912531 -0.831482 -0.056885 0.077576 -0.547241 1441912531 -0.843628 -0.100647 0.042542 -0.525757 1441912531 -0.843628 -0.100647 0.042542 -0.525757 1441912531 -0.843628 -0.100647 0.042542 -0.525757 1441912531 -0.843628 -0.100647 0.042542 -0.525757 1441912531 -0.843628 -0.100647 0.042542 -0.525757 1441912531 -0.843628 -0.100647 0.042542 -0.525757 1441912531 -0.863281 -0.103027 0.029053 -0.493347 1441912531 -0.863281 -0.103027 0.029053 -0.493347 1441912531 -0.863281 -0.103027 0.029053 -0.493347 1441912531 -0.863281 -0.103027 0.029053 -0.493347 1441912531 -0.863281 -0.103027 0.029053 -0.493347 1441912531 -0.863281 -0.103027 0.029053 -0.493347 1441912531 -0.863281 -0.103027 0.029053 -0.493347 1441912531 -0.886719 -0.157837 -0.027710 -0.433777 1441912531 -0.886719 -0.157837 -0.027710 -0.433777 1441912531 -0.886719 -0.157837 -0.027710 -0.433777 1441912531 -0.886719 -0.157837 -0.027710 -0.433777 1441912531 -0.886719 -0.157837 -0.027710 -0.433777 1441912531 -0.886719 -0.157837 -0.027710 -0.433777 1441912531 -0.905334 -0.238892 -0.103516 -0.335693 1441912531 -0.905334 -0.238892 -0.103516 -0.335693 1441912531 -0.905334 -0.238892 -0.103516 -0.335693 1441912531 -0.905334 -0.238892 -0.103516 -0.335693 1441912531 -0.905334 -0.238892 -0.103516 -0.335693 1441912531 -0.905334 -0.238892 -0.103516 -0.335693 1441912531 -0.904114 -0.329895 -0.171753 -0.210632 1441912531 -0.904114 -0.329895 -0.171753 -0.210632 1441912531 -0.904114 -0.329895 -0.171753 -0.210632 1441912531 -0.904114 -0.329895 -0.171753 -0.210632 1441912531 -0.904114 -0.329895 -0.171753 -0.210632 1441912531 -0.904114 -0.329895 -0.171753 -0.210632 1441912531 -0.904114 -0.329895 -0.171753 -0.210632 1441912531 -0.880981 -0.407288 -0.230042 -0.071838 1441912531 -0.880981 -0.407288 -0.230042 -0.071838 1441912531 -0.880981 -0.407288 -0.230042 -0.071838 1441912531 -0.880981 -0.407288 -0.230042 -0.071838 1441912532 -0.880981 -0.407288 -0.230042 -0.071838 1441912532 -0.880981 -0.407288 -0.230042 -0.071838 1441912532 -0.869263 -0.418030 -0.260864 0.041321 1441912532 -0.869263 -0.418030 -0.260864 0.041321 1441912532 -0.869263 -0.418030 -0.260864 0.041321 1441912532 -0.869263 -0.418030 -0.260864 0.041321 1441912532 -0.869263 -0.418030 -0.260864 0.041321 1441912532 -0.869263 -0.418030 -0.260864 0.041321 1441912532 -0.868469 -0.395264 -0.277710 0.112000 1441912532 -0.868469 -0.395264 -0.277710 0.112000 1441912532 -0.868469 -0.395264 -0.277710 0.112000 1441912532 -0.868469 -0.395264 -0.277710 0.112000 1441912532 -0.868469 -0.395264 -0.277710 0.112000 1441912532 -0.868469 -0.395264 -0.277710 0.112000 1441912532 -0.868469 -0.395264 -0.277710 0.112000 1441912532 -0.855042 -0.395874 -0.291321 0.165344 1441912532 -0.855042 -0.395874 -0.291321 0.165344 1441912532 -0.855042 -0.395874 -0.291321 0.165344 1441912532 -0.855042 -0.395874 -0.291321 0.165344 1441912532 -0.855042 -0.395874 -0.291321 0.165344 1441912532 -0.855042 -0.395874 -0.291321 0.165344 1441912532 -0.874146 -0.346436 -0.300232 0.160706 1441912532 -0.874146 -0.346436 -0.300232 0.160706 1441912532 -0.874146 -0.346436 -0.300232 0.160706 1441912532 -0.874146 -0.346436 -0.300232 0.160706 1441912532 -0.874146 -0.346436 -0.300232 0.160706 1441912532 -0.874146 -0.346436 -0.300232 0.160706 1441912532 -0.869568 -0.344727 -0.319702 0.151489 1441912532 -0.869568 -0.344727 -0.319702 0.151489 1441912532 -0.869568 -0.344727 -0.319702 0.151489 1441912532 -0.869568 -0.344727 -0.319702 0.151489 1441912532 -0.869568 -0.344727 -0.319702 0.151489 1441912532 -0.865295 -0.355835 -0.320435 0.148438 1441912532 -0.865295 -0.355835 -0.320435 0.148438 1441912532 -0.865295 -0.355835 -0.320435 0.148438 1441912532 -0.865295 -0.355835 -0.320435 0.148438 1441912532 -0.865295 -0.355835 -0.320435 0.148438 1441912532 -0.865295 -0.355835 -0.320435 0.148438 1441912532 -0.899597 -0.268921 -0.318237 0.131409 1441912532 -0.899597 -0.268921 -0.318237 0.131409 1441912532 -0.899597 -0.268921 -0.318237 0.131409 1441912532 -0.899597 -0.268921 -0.318237 0.131409 1441912532 -0.899597 -0.268921 -0.318237 0.131409 1441912532 -0.899597 -0.268921 -0.318237 0.131409 1441912532 -0.918640 -0.220276 -0.305115 0.120605 1441912532 -0.918640 -0.220276 -0.305115 0.120605 1441912532 -0.918640 -0.220276 -0.305115 0.120605 1441912532 -0.918640 -0.220276 -0.305115 0.120605 1441912532 -0.918640 -0.220276 -0.305115 0.120605 1441912532 -0.918640 -0.220276 -0.305115 0.120605 1441912532 -0.934937 -0.187012 -0.286377 0.094849 1441912532 -0.934937 -0.187012 -0.286377 0.094849 1441912532 -0.934937 -0.187012 -0.286377 0.094849 1441912532 -0.934937 -0.187012 -0.286377 0.094849 1441912532 -0.934937 -0.187012 -0.286377 0.094849 1441912532 -0.934937 -0.187012 -0.286377 0.094849 1441912532 -0.957275 -0.112549 -0.264587 0.032654 1441912532 -0.957275 -0.112549 -0.264587 0.032654 1441912532 -0.957275 -0.112549 -0.264587 0.032654 1441912532 -0.957275 -0.112549 -0.264587 0.032654 1441912532 -0.957275 -0.112549 -0.264587 0.032654 1441912532 -0.957275 -0.112549 -0.264587 0.032654 1441912532 -0.971558 0.020630 -0.226318 -0.067200 1441912532 -0.971558 0.020630 -0.226318 -0.067200 1441912532 -0.971558 0.020630 -0.226318 -0.067200 1441912532 -0.971558 0.020630 -0.226318 -0.067200 1441912532 -0.971558 0.020630 -0.226318 -0.067200 1441912532 -0.971558 0.020630 -0.226318 -0.067200 1441912532 -0.971924 0.062134 -0.167053 -0.153687 1441912532 -0.971924 0.062134 -0.167053 -0.153687 1441912532 -0.971924 0.062134 -0.167053 -0.153687 1441912532 -0.971924 0.062134 -0.167053 -0.153687 1441912532 -0.971924 0.062134 -0.167053 -0.153687 1441912532 -0.971924 0.062134 -0.167053 -0.153687 1441912532 -0.955322 0.093750 -0.086792 -0.266785 1441912532 -0.955322 0.093750 -0.086792 -0.266785 1441912532 -0.955322 0.093750 -0.086792 -0.266785 1441912532 -0.955322 0.093750 -0.086792 -0.266785 1441912532 -0.955322 0.093750 -0.086792 -0.266785 1441912532 -0.955322 0.093750 -0.086792 -0.266785 1441912532 -0.955322 0.093750 -0.086792 -0.266785 1441912532 -0.917786 0.100952 0.000061 -0.384155 1441912532 -0.917786 0.100952 0.000061 -0.384155 1441912532 -0.917786 0.100952 0.000061 -0.384155 1441912532 -0.917786 0.100952 0.000061 -0.384155 1441912532 -0.917786 0.100952 0.000061 -0.384155 1441912532 -0.917786 0.100952 0.000061 -0.384155 1441912532 -0.867737 0.072815 0.083435 -0.484619 1441912532 -0.867737 0.072815 0.083435 -0.484619 1441912532 -0.867737 0.072815 0.083435 -0.484619 1441912532 -0.867737 0.072815 0.083435 -0.484619 1441912532 -0.867737 0.072815 0.083435 -0.484619 1441912532 -0.867737 0.072815 0.083435 -0.484619 1441912532 -0.831299 0.057678 0.114868 -0.540833 1441912532 -0.831299 0.057678 0.114868 -0.540833 1441912532 -0.831299 0.057678 0.114868 -0.540833 1441912532 -0.831299 0.057678 0.114868 -0.540833 1441912532 -0.831299 0.057678 0.114868 -0.540833 1441912532 -0.831299 0.057678 0.114868 -0.540833 1441912532 -0.849792 0.043030 0.114319 -0.512817 1441912532 -0.849792 0.043030 0.114319 -0.512817 1441912532 -0.849792 0.043030 0.114319 -0.512817 1441912532 -0.849792 0.043030 0.114319 -0.512817 1441912532 -0.849792 0.043030 0.114319 -0.512817 1441912532 -0.849792 0.043030 0.114319 -0.512817 1441912532 -0.849792 0.043030 0.114319 -0.512817 1441912532 -0.857239 0.044312 0.109802 -0.501160 1441912532 -0.857239 0.044312 0.109802 -0.501160 1441912532 -0.857239 0.044312 0.109802 -0.501160 1441912532 -0.857239 0.044312 0.109802 -0.501160 1441912532 -0.857239 0.044312 0.109802 -0.501160 1441912533 -0.857239 0.044312 0.109802 -0.501160 1441912533 -0.868042 0.029358 0.106262 -0.484192 1441912533 -0.868042 0.029358 0.106262 -0.484192 1441912533 -0.868042 0.029358 0.106262 -0.484192 1441912533 -0.868042 0.029358 0.106262 -0.484192 1441912533 -0.868042 0.029358 0.106262 -0.484192 1441912533 -0.868042 0.029358 0.106262 -0.484192 1441912533 -0.888428 0.021545 0.090210 -0.449646 1441912533 -0.888428 0.021545 0.090210 -0.449646 1441912533 -0.888428 0.021545 0.090210 -0.449646 1441912533 -0.888428 0.021545 0.090210 -0.449646 1441912533 -0.888428 0.021545 0.090210 -0.449646 1441912533 -0.888428 0.021545 0.090210 -0.449646 1441912533 -0.888428 0.021545 0.090210 -0.449646 1441912533 -0.923157 -0.007568 0.048828 -0.381348 1441912533 -0.923157 -0.007568 0.048828 -0.381348 1441912533 -0.923157 -0.007568 0.048828 -0.381348 1441912533 -0.923157 -0.007568 0.048828 -0.381348 1441912533 -0.923157 -0.007568 0.048828 -0.381348 1441912533 -0.923157 -0.007568 0.048828 -0.381348 1441912533 -0.954163 -0.032288 0.009827 -0.297546 1441912533 -0.954163 -0.032288 0.009827 -0.297546 1441912533 -0.954163 -0.032288 0.009827 -0.297546 1441912533 -0.954163 -0.032288 0.009827 -0.297546 1441912533 -0.954163 -0.032288 0.009827 -0.297546 1441912533 -0.954163 -0.032288 0.009827 -0.297546 1441912533 -0.975952 -0.073547 -0.038330 -0.201843 1441912533 -0.975952 -0.073547 -0.038330 -0.201843 1441912533 -0.975952 -0.073547 -0.038330 -0.201843 1441912533 -0.975952 -0.073547 -0.038330 -0.201843 1441912533 -0.975952 -0.073547 -0.038330 -0.201843 1441912533 -0.975952 -0.073547 -0.038330 -0.201843 1441912533 -0.975952 -0.073547 -0.038330 -0.201843 1441912533 -0.983826 -0.112000 -0.086975 -0.110046 1441912533 -0.983826 -0.112000 -0.086975 -0.110046 1441912533 -0.983826 -0.112000 -0.086975 -0.110046 1441912533 -0.983826 -0.112000 -0.086975 -0.110046 1441912533 -0.983826 -0.112000 -0.086975 -0.110046 1441912533 -0.983826 -0.112000 -0.086975 -0.110046 1441912533 -0.980957 -0.143738 -0.127197 -0.031189 1441912533 -0.980957 -0.143738 -0.127197 -0.031189 1441912533 -0.980957 -0.143738 -0.127197 -0.031189 1441912533 -0.980957 -0.143738 -0.127197 -0.031189 1441912533 -0.980957 -0.143738 -0.127197 -0.031189 1441912533 -0.980957 -0.143738 -0.127197 -0.031189 1441912533 -0.980957 -0.143738 -0.127197 -0.031189 1441912533 -0.970581 -0.169128 -0.169495 0.027588 1441912533 -0.970581 -0.169128 -0.169495 0.027588 1441912533 -0.970581 -0.169128 -0.169495 0.027588 1441912533 -0.970581 -0.169128 -0.169495 0.027588 1441912533 -0.970581 -0.169128 -0.169495 0.027588 1441912533 -0.970581 -0.169128 -0.169495 0.027588 1441912533 -0.961914 -0.164978 -0.208740 0.062805 1441912533 -0.961914 -0.164978 -0.208740 0.062805 1441912533 -0.961914 -0.164978 -0.208740 0.062805 1441912533 -0.961914 -0.164978 -0.208740 0.062805 1441912533 -0.961914 -0.164978 -0.208740 0.062805 1441912533 -0.961914 -0.164978 -0.208740 0.062805 1441912533 -0.957214 -0.127502 -0.251526 0.065247 1441912533 -0.957214 -0.127502 -0.251526 0.065247 1441912533 -0.957214 -0.127502 -0.251526 0.065247 1441912533 -0.957214 -0.127502 -0.251526 0.065247 1441912533 -0.957214 -0.127502 -0.251526 0.065247 1441912533 -0.957214 -0.127502 -0.251526 0.065247 1441912533 -0.934326 -0.204468 -0.283569 0.069580 1441912533 -0.934326 -0.204468 -0.283569 0.069580 1441912533 -0.934326 -0.204468 -0.283569 0.069580 1441912533 -0.934326 -0.204468 -0.283569 0.069580 1441912533 -0.934326 -0.204468 -0.283569 0.069580 1441912533 -0.934326 -0.204468 -0.283569 0.069580 1441912533 -0.934326 -0.204468 -0.283569 0.069580 1441912533 -0.909729 -0.277954 -0.299866 0.072571 1441912533 -0.909729 -0.277954 -0.299866 0.072571 1441912533 -0.909729 -0.277954 -0.299866 0.072571 1441912533 -0.909729 -0.277954 -0.299866 0.072571 1441912533 -0.909729 -0.277954 -0.299866 0.072571 1441912533 -0.909729 -0.277954 -0.299866 0.072571 1441912533 -0.919189 -0.245789 -0.299805 0.069885 1441912533 -0.919189 -0.245789 -0.299805 0.069885 1441912533 -0.919189 -0.245789 -0.299805 0.069885 1441912533 -0.919189 -0.245789 -0.299805 0.069885 1441912533 -0.919189 -0.245789 -0.299805 0.069885 1441912533 -0.919189 -0.245789 -0.299805 0.069885 1441912533 -0.934021 -0.196106 -0.290283 0.070557 1441912533 -0.934021 -0.196106 -0.290283 0.070557 1441912533 -0.934021 -0.196106 -0.290283 0.070557 1441912533 -0.934021 -0.196106 -0.290283 0.070557 1441912533 -0.934021 -0.196106 -0.290283 0.070557 1441912533 -0.934021 -0.196106 -0.290283 0.070557 1441912533 -0.946777 -0.162598 -0.272278 0.056274 1441912533 -0.946777 -0.162598 -0.272278 0.056274 1441912533 -0.946777 -0.162598 -0.272278 0.056274 1441912533 -0.946777 -0.162598 -0.272278 0.056274 1441912533 -0.946777 -0.162598 -0.272278 0.056274 1441912533 -0.946777 -0.162598 -0.272278 0.056274 1441912533 -0.946777 -0.162598 -0.272278 0.056274 1441912533 -0.964355 -0.102539 -0.243591 0.016785 1441912533 -0.964355 -0.102539 -0.243591 0.016785 1441912533 -0.964355 -0.102539 -0.243591 0.016785 1441912533 -0.964355 -0.102539 -0.243591 0.016785 1441912533 -0.964355 -0.102539 -0.243591 0.016785 1441912533 -0.964355 -0.102539 -0.243591 0.016785 1441912533 -0.978516 -0.036621 -0.199158 -0.040283 1441912533 -0.978516 -0.036621 -0.199158 -0.040283 1441912533 -0.978516 -0.036621 -0.199158 -0.040283 1441912533 -0.978516 -0.036621 -0.199158 -0.040283 1441912533 -0.978516 -0.036621 -0.199158 -0.040283 1441912533 -0.978516 -0.036621 -0.199158 -0.040283 1441912533 -0.981689 0.047607 -0.134827 -0.126404 1441912533 -0.981689 0.047607 -0.134827 -0.126404 1441912533 -0.981689 0.047607 -0.134827 -0.126404 1441912533 -0.981689 0.047607 -0.134827 -0.126404 1441912533 -0.981689 0.047607 -0.134827 -0.126404 1441912533 -0.981689 0.047607 -0.134827 -0.126404 1441912534 -0.964966 0.112854 -0.061768 -0.228943 1441912534 -0.964966 0.112854 -0.061768 -0.228943 1441912534 -0.964966 0.112854 -0.061768 -0.228943 1441912534 -0.964966 0.112854 -0.061768 -0.228943 1441912534 -0.964966 0.112854 -0.061768 -0.228943 1441912534 -0.964966 0.112854 -0.061768 -0.228943 1441912534 -0.964966 0.112854 -0.061768 -0.228943 1441912534 -0.931702 0.097595 0.011597 -0.349731 1441912534 -0.931702 0.097595 0.011597 -0.349731 1441912534 -0.931702 0.097595 0.011597 -0.349731 1441912534 -0.931702 0.097595 0.011597 -0.349731 1441912534 -0.880737 0.050659 0.084961 -0.463318 1441912534 -0.880737 0.050659 0.084961 -0.463318 1441912534 -0.880737 0.050659 0.084961 -0.463318 1441912534 -0.880737 0.050659 0.084961 -0.463318 1441912534 -0.880737 0.050659 0.084961 -0.463318 1441912534 -0.880737 0.050659 0.084961 -0.463318 1441912534 -0.880737 0.050659 0.084961 -0.463318 1441912534 -0.830200 0.044800 0.115845 -0.543518 1441912534 -0.830200 0.044800 0.115845 -0.543518 1441912534 -0.830200 0.044800 0.115845 -0.543518 1441912534 -0.830200 0.044800 0.115845 -0.543518 1441912534 -0.830200 0.044800 0.115845 -0.543518 1441912534 -0.830200 0.044800 0.115845 -0.543518 1441912534 -0.835144 0.010559 0.087952 -0.542969 1441912534 -0.835144 0.010559 0.087952 -0.542969 1441912534 -0.835144 0.010559 0.087952 -0.542969 1441912534 -0.835144 0.010559 0.087952 -0.542969 1441912534 -0.835144 0.010559 0.087952 -0.542969 1441912534 -0.835144 0.010559 0.087952 -0.542969 1441912534 -0.835144 0.010559 0.087952 -0.542969 1441912534 -0.845642 0.003601 0.089783 -0.526184 1441912534 -0.845642 0.003601 0.089783 -0.526184 1441912534 -0.845642 0.003601 0.089783 -0.526184 1441912534 -0.845642 0.003601 0.089783 -0.526184 1441912534 -0.845642 0.003601 0.089783 -0.526184 1441912534 -0.845642 0.003601 0.089783 -0.526184 1441912534 -0.848511 0.018250 0.106567 -0.518066 1441912534 -0.848511 0.018250 0.106567 -0.518066 1441912534 -0.848511 0.018250 0.106567 -0.518066 1441912534 -0.848511 0.018250 0.106567 -0.518066 1441912534 -0.848511 0.018250 0.106567 -0.518066 1441912534 -0.848511 0.018250 0.106567 -0.518066 1441912534 -0.859070 0.001953 0.096802 -0.502686 1441912534 -0.859070 0.001953 0.096802 -0.502686 1441912534 -0.859070 0.001953 0.096802 -0.502686 1441912534 -0.859070 0.001953 0.096802 -0.502686 1441912534 -0.859070 0.001953 0.096802 -0.502686 1441912534 -0.859070 0.001953 0.096802 -0.502686 1441912534 -0.859070 0.001953 0.096802 -0.502686 1441912534 -0.882324 -0.042603 0.061829 -0.464661 1441912534 -0.882324 -0.042603 0.061829 -0.464661 1441912534 -0.882324 -0.042603 0.061829 -0.464661 1441912534 -0.882324 -0.042603 0.061829 -0.464661 1441912534 -0.882324 -0.042603 0.061829 -0.464661 1441912534 -0.882324 -0.042603 0.061829 -0.464661 1441912534 -0.917236 -0.079651 0.015137 -0.390076 1441912534 -0.917236 -0.079651 0.015137 -0.390076 1441912534 -0.917236 -0.079651 0.015137 -0.390076 1441912534 -0.917236 -0.079651 0.015137 -0.390076 1441912534 -0.917236 -0.079651 0.015137 -0.390076 1441912534 -0.917236 -0.079651 0.015137 -0.390076 1441912534 -0.944031 -0.125183 -0.071899 -0.296692 1441912534 -0.944031 -0.125183 -0.071899 -0.296692 1441912534 -0.944031 -0.125183 -0.071899 -0.296692 1441912534 -0.944031 -0.125183 -0.071899 -0.296692 1441912534 -0.944031 -0.125183 -0.071899 -0.296692 1441912534 -0.944031 -0.125183 -0.071899 -0.296692 1441912534 -0.958008 -0.164795 -0.127258 -0.197388 1441912534 -0.958008 -0.164795 -0.127258 -0.197388 1441912534 -0.958008 -0.164795 -0.127258 -0.197388 1441912534 -0.958008 -0.164795 -0.127258 -0.197388 1441912534 -0.958008 -0.164795 -0.127258 -0.197388 1441912534 -0.958008 -0.164795 -0.127258 -0.197388 1441912534 -0.956116 -0.212769 -0.177063 -0.096252 1441912534 -0.956116 -0.212769 -0.177063 -0.096252 1441912534 -0.956116 -0.212769 -0.177063 -0.096252 1441912534 -0.956116 -0.212769 -0.177063 -0.096252 1441912534 -0.956116 -0.212769 -0.177063 -0.096252 1441912534 -0.956116 -0.212769 -0.177063 -0.096252 1441912534 -0.945740 -0.249817 -0.207520 -0.013550 1441912534 -0.945740 -0.249817 -0.207520 -0.013550 1441912534 -0.945740 -0.249817 -0.207520 -0.013550 1441912534 -0.945740 -0.249817 -0.207520 -0.013550 1441912534 -0.945740 -0.249817 -0.207520 -0.013550 1441912534 -0.945740 -0.249817 -0.207520 -0.013550 1441912534 -0.945740 -0.249817 -0.207520 -0.013550 1441912534 -0.949402 -0.198425 -0.243591 0.004089 1441912534 -0.949402 -0.198425 -0.243591 0.004089 1441912534 -0.949402 -0.198425 -0.243591 0.004089 1441912534 -0.949402 -0.198425 -0.243591 0.004089 1441912534 -0.949402 -0.198425 -0.243591 0.004089 1441912534 -0.949402 -0.198425 -0.243591 0.004089 1441912534 -0.935425 -0.124023 -0.330811 -0.014343 1441912534 -0.935425 -0.124023 -0.330811 -0.014343 1441912534 -0.935425 -0.124023 -0.330811 -0.014343 1441912534 -0.935425 -0.124023 -0.330811 -0.014343 1441912534 -0.935425 -0.124023 -0.330811 -0.014343 1441912534 -0.935425 -0.124023 -0.330811 -0.014343 1441912534 -0.920837 -0.091797 -0.379089 0.001404 1441912534 -0.920837 -0.091797 -0.379089 0.001404 1441912534 -0.920837 -0.091797 -0.379089 0.001404 1441912534 -0.920837 -0.091797 -0.379089 0.001404 1441912534 -0.920837 -0.091797 -0.379089 0.001404 1441912534 -0.920715 -0.135071 -0.366211 -0.002197 1441912534 -0.920715 -0.135071 -0.366211 -0.002197 1441912534 -0.920715 -0.135071 -0.366211 -0.002197 1441912534 -0.920715 -0.135071 -0.366211 -0.002197 1441912534 -0.920715 -0.135071 -0.366211 -0.002197 1441912534 -0.920715 -0.135071 -0.366211 -0.002197 1441912534 -0.893433 -0.255127 -0.369080 -0.022522 1441912535 -0.893433 -0.255127 -0.369080 -0.022522 1441912535 -0.893433 -0.255127 -0.369080 -0.022522 1441912535 -0.893433 -0.255127 -0.369080 -0.022522 1441912535 -0.893433 -0.255127 -0.369080 -0.022522 1441912535 -0.893433 -0.255127 -0.369080 -0.022522 1441912535 -0.893433 -0.255127 -0.369080 -0.022522 1441912535 -0.894775 -0.276367 -0.350891 0.000488 1441912535 -0.894775 -0.276367 -0.350891 0.000488 1441912535 -0.894775 -0.276367 -0.350891 0.000488 1441912535 -0.894775 -0.276367 -0.350891 0.000488 1441912535 -0.894775 -0.276367 -0.350891 0.000488 1441912535 -0.894775 -0.276367 -0.350891 0.000488 1441912535 -0.915771 -0.221558 -0.334900 0.015747 1441912535 -0.915771 -0.221558 -0.334900 0.015747 1441912535 -0.915771 -0.221558 -0.334900 0.015747 1441912535 -0.915771 -0.221558 -0.334900 0.015747 1441912535 -0.915771 -0.221558 -0.334900 0.015747 1441912535 -0.915771 -0.221558 -0.334900 0.015747 1441912535 -0.915771 -0.221558 -0.334900 0.015747 1441912535 -0.929932 -0.183899 -0.317017 0.030823 1441912535 -0.929932 -0.183899 -0.317017 0.030823 1441912535 -0.929932 -0.183899 -0.317017 0.030823 1441912535 -0.929932 -0.183899 -0.317017 0.030823 1441912535 -0.929932 -0.183899 -0.317017 0.030823 1441912535 -0.929932 -0.183899 -0.317017 0.030823 1441912535 -0.929932 -0.183899 -0.317017 0.030823 1441912535 -0.941345 -0.164917 -0.293274 0.027222 1441912535 -0.941345 -0.164917 -0.293274 0.027222 1441912535 -0.941345 -0.164917 -0.293274 0.027222 1441912535 -0.941345 -0.164917 -0.293274 0.027222 1441912535 -0.941345 -0.164917 -0.293274 0.027222 1441912535 -0.941345 -0.164917 -0.293274 0.027222 1441912535 -0.955505 -0.135132 -0.262329 -0.001648 1441912535 -0.955505 -0.135132 -0.262329 -0.001648 1441912535 -0.955505 -0.135132 -0.262329 -0.001648 1441912535 -0.955505 -0.135132 -0.262329 -0.001648 1441912535 -0.955505 -0.135132 -0.262329 -0.001648 1441912535 -0.955505 -0.135132 -0.262329 -0.001648 1441912535 -0.955505 -0.135132 -0.262329 -0.001648 1441912535 -0.971008 -0.051331 -0.219788 -0.079041 1441912535 -0.971008 -0.051331 -0.219788 -0.079041 1441912535 -0.971008 -0.051331 -0.219788 -0.079041 1441912535 -0.971008 -0.051331 -0.219788 -0.079041 1441912535 -0.971008 -0.051331 -0.219788 -0.079041 1441912535 -0.971008 -0.051331 -0.219788 -0.079041 1441912535 -0.967529 0.059265 -0.154724 -0.191162 1441912535 -0.967529 0.059265 -0.154724 -0.191162 1441912535 -0.967529 0.059265 -0.154724 -0.191162 1441912535 -0.967529 0.059265 -0.154724 -0.191162 1441912535 -0.967529 0.059265 -0.154724 -0.191162 1441912535 -0.967529 0.059265 -0.154724 -0.191162 1441912535 -0.947693 0.080078 -0.068420 -0.301453 1441912535 -0.947693 0.080078 -0.068420 -0.301453 1441912535 -0.947693 0.080078 -0.068420 -0.301453 1441912535 -0.947693 0.080078 -0.068420 -0.301453 1441912535 -0.947693 0.080078 -0.068420 -0.301453 1441912535 -0.947693 0.080078 -0.068420 -0.301453 1441912535 -0.913147 0.050537 0.023132 -0.403931 1441912535 -0.913147 0.050537 0.023132 -0.403931 1441912535 -0.913147 0.050537 0.023132 -0.403931 1441912535 -0.913147 0.050537 0.023132 -0.403931 1441912535 -0.913147 0.050537 0.023132 -0.403931 1441912535 -0.913147 0.050537 0.023132 -0.403931 1441912535 -0.844299 0.084656 0.125732 -0.514099 1441912535 -0.844299 0.084656 0.125732 -0.514099 1441912535 -0.844299 0.084656 0.125732 -0.514099 1441912535 -0.844299 0.084656 0.125732 -0.514099 1441912535 -0.844299 0.084656 0.125732 -0.514099 1441912535 -0.844299 0.084656 0.125732 -0.514099 1441912535 -0.805481 0.065369 0.158264 -0.567383 1441912535 -0.805481 0.065369 0.158264 -0.567383 1441912535 -0.805481 0.065369 0.158264 -0.567383 1441912535 -0.805481 0.065369 0.158264 -0.567383 1441912535 -0.805481 0.065369 0.158264 -0.567383 1441912535 -0.805481 0.065369 0.158264 -0.567383 1441912535 -0.805481 0.065369 0.158264 -0.567383 1441912535 -0.813904 0.058838 0.160156 -0.555420 1441912535 -0.813904 0.058838 0.160156 -0.555420 1441912535 -0.813904 0.058838 0.160156 -0.555420 1441912535 -0.813904 0.058838 0.160156 -0.555420 1441912535 -0.813904 0.058838 0.160156 -0.555420 1441912535 -0.813904 0.058838 0.160156 -0.555420 1441912535 -0.813904 0.058838 0.160156 -0.555420 1441912535 -0.822693 0.056946 0.145203 -0.546753 1441912535 -0.822693 0.056946 0.145203 -0.546753 1441912535 -0.822693 0.056946 0.145203 -0.546753 1441912535 -0.822693 0.056946 0.145203 -0.546753 1441912535 -0.822693 0.056946 0.145203 -0.546753 1441912535 -0.833008 0.025391 0.125183 -0.538391 1441912535 -0.833008 0.025391 0.125183 -0.538391 1441912535 -0.833008 0.025391 0.125183 -0.538391 1441912535 -0.833008 0.025391 0.125183 -0.538391 1441912535 -0.833008 0.025391 0.125183 -0.538391 1441912535 -0.833008 0.025391 0.125183 -0.538391 1441912535 -0.833008 0.025391 0.125183 -0.538391 1441912535 -0.848511 0.009888 0.102112 -0.519226 1441912535 -0.848511 0.009888 0.102112 -0.519226 1441912535 -0.848511 0.009888 0.102112 -0.519226 1441912535 -0.848511 0.009888 0.102112 -0.519226 1441912535 -0.848511 0.009888 0.102112 -0.519226 1441912535 -0.848511 0.009888 0.102112 -0.519226 1441912535 -0.877563 -0.062988 0.035889 -0.474060 1441912535 -0.877563 -0.062988 0.035889 -0.474060 1441912535 -0.877563 -0.062988 0.035889 -0.474060 1441912535 -0.877563 -0.062988 0.035889 -0.474060 1441912535 -0.877563 -0.062988 0.035889 -0.474060 1441912535 -0.877563 -0.062988 0.035889 -0.474060 1441912535 -0.877563 -0.062988 0.035889 -0.474060 1441912535 -0.912964 -0.128723 -0.045044 -0.384705 1441912535 -0.912964 -0.128723 -0.045044 -0.384705 1441912535 -0.912964 -0.128723 -0.045044 -0.384705 1441912535 -0.912964 -0.128723 -0.045044 -0.384705 1441912535 -0.912964 -0.128723 -0.045044 -0.384705 1441912535 -0.912964 -0.128723 -0.045044 -0.384705 1441912535 -0.934814 -0.184021 -0.111267 -0.282776 1441912536 -0.934814 -0.184021 -0.111267 -0.282776 1441912536 -0.934814 -0.184021 -0.111267 -0.282776 1441912536 -0.934814 -0.184021 -0.111267 -0.282776 1441912536 -0.934814 -0.184021 -0.111267 -0.282776 1441912536 -0.933472 -0.252747 -0.194275 -0.164673 1441912536 -0.933472 -0.252747 -0.194275 -0.164673 1441912536 -0.933472 -0.252747 -0.194275 -0.164673 1441912536 -0.933472 -0.252747 -0.194275 -0.164673 1441912536 -0.933472 -0.252747 -0.194275 -0.164673 1441912536 -0.933472 -0.252747 -0.194275 -0.164673 1441912536 -0.908203 -0.325073 -0.256165 -0.062683 1441912536 -0.908203 -0.325073 -0.256165 -0.062683 1441912536 -0.908203 -0.325073 -0.256165 -0.062683 1441912536 -0.908203 -0.325073 -0.256165 -0.062683 1441912536 -0.908203 -0.325073 -0.256165 -0.062683 1441912536 -0.908203 -0.325073 -0.256165 -0.062683 1441912536 -0.908203 -0.325073 -0.256165 -0.062683 1441912536 -0.852478 -0.434265 -0.289185 0.034241 1441912536 -0.852478 -0.434265 -0.289185 0.034241 1441912536 -0.852478 -0.434265 -0.289185 0.034241 1441912536 -0.852478 -0.434265 -0.289185 0.034241 1441912536 -0.852478 -0.434265 -0.289185 0.034241 1441912536 -0.852478 -0.434265 -0.289185 0.034241 1441912536 -0.843140 -0.428406 -0.314636 0.081421 1441912536 -0.843140 -0.428406 -0.314636 0.081421 1441912536 -0.843140 -0.428406 -0.314636 0.081421 1441912536 -0.843140 -0.428406 -0.314636 0.081421 1441912536 -0.843140 -0.428406 -0.314636 0.081421 1441912536 -0.843140 -0.428406 -0.314636 0.081421 1441912536 -0.843140 -0.428406 -0.314636 0.081421 1441912536 -0.859375 -0.370911 -0.345337 0.068787 1441912536 -0.859375 -0.370911 -0.345337 0.068787 1441912536 -0.859375 -0.370911 -0.345337 0.068787 1441912536 -0.859375 -0.370911 -0.345337 0.068787 1441912536 -0.859375 -0.370911 -0.345337 0.068787 1441912536 -0.859375 -0.370911 -0.345337 0.068787 1441912536 -0.859375 -0.370911 -0.345337 0.068787 1441912536 -0.818848 -0.463806 -0.333008 0.059509 1441912536 -0.818848 -0.463806 -0.333008 0.059509 1441912536 -0.818848 -0.463806 -0.333008 0.059509 1441912536 -0.818848 -0.463806 -0.333008 0.059509 1441912536 -0.818848 -0.463806 -0.333008 0.059509 1441912536 -0.818848 -0.463806 -0.333008 0.059509 1441912536 -0.786438 -0.522095 -0.328369 0.034607 1441912536 -0.786438 -0.522095 -0.328369 0.034607 1441912536 -0.786438 -0.522095 -0.328369 0.034607 1441912536 -0.786438 -0.522095 -0.328369 0.034607 1441912536 
-0.552429 -0.538574 0.396484 -0.497681 1441912580 -0.552429 -0.538574 0.396484 -0.497681 1441912580 -0.552429 -0.538574 0.396484 -0.497681 1441912580 -0.552429 -0.538574 0.396484 -0.497681 1441912580 -0.552063 -0.537292 0.397156 -0.498901 1441912580 -0.552063 -0.537292 0.397156 -0.498901 1441912580 -0.552063 -0.537292 0.397156 -0.498901 1441912580 -0.552063 -0.537292 0.397156 -0.498901 1441912580 -0.552063 -0.537292 0.397156 -0.498901 1441912580 -0.552063 -0.537292 0.397156 -0.498901 1441912580 -0.553040 -0.535889 0.394958 -0.500977 1441912580 -0.553040 -0.535889 0.394958 -0.500977 1441912580 -0.553040 -0.535889 0.394958 -0.500977 1441912580 -0.553040 -0.535889 0.394958 -0.500977 1441912580 -0.553040 -0.535889 0.394958 -0.500977 1441912580 -0.553040 -0.535889 0.394958 -0.500977 1441912580 -0.554382 -0.537109 0.385925 -0.505310 1441912580 -0.554382 -0.537109 0.385925 -0.505310 1441912580 -0.554382 -0.537109 0.385925 -0.505310 1441912580 -0.554382 -0.537109 0.385925 -0.505310 1441912580 -0.554382 -0.537109 0.385925 -0.505310 1441912580 -0.554382 -0.537109 0.385925 -0.505310 1441912580 -0.554810 -0.540649 0.372314 -0.511230 1441912580 -0.554810 -0.540649 0.372314 -0.511230 1441912580 -0.554810 -0.540649 0.372314 -0.511230 1441912580 -0.554810 -0.540649 0.372314 -0.511230 1441912580 -0.554810 -0.540649 0.372314 -0.511230 1441912580 -0.554810 -0.540649 0.372314 -0.511230 1441912580 -0.554810 -0.540649 0.372314 -0.511230 1441912580 -0.552551 -0.546509 0.355835 -0.519104 1441912580 -0.552551 -0.546509 0.355835 -0.519104 1441912580 -0.552551 -0.546509 0.355835 -0.519104 1441912580 -0.552551 -0.546509 0.355835 -0.519104 1441912580 -0.552551 -0.546509 0.355835 -0.519104 1441912580 -0.552551 -0.546509 0.355835 -0.519104 1441912580 -0.552551 -0.546509 0.355835 -0.519104 1441912580 -0.545410 -0.554565 0.338135 -0.529785 1441912580 -0.545410 -0.554565 0.338135 -0.529785 1441912580 -0.545410 -0.554565 0.338135 -0.529785 1441912580 -0.545410 -0.554565 0.338135 -0.529785 1441912580 -0.531677 -0.567932 0.318909 -0.541443 1441912580 -0.531677 -0.567932 0.318909 -0.541443 1441912580 -0.531677 -0.567932 0.318909 -0.541443 1441912580 -0.531677 -0.567932 0.318909 -0.541443 1441912580 -0.531677 -0.567932 0.318909 -0.541443 1441912580 -0.531677 -0.567932 0.318909 -0.541443 1441912580 -0.518066 -0.578247 0.309021 -0.549377 1441912580 -0.518066 -0.578247 0.309021 -0.549377 1441912580 -0.518066 -0.578247 0.309021 -0.549377 1441912580 -0.518066 -0.578247 0.309021 -0.549377 1441912580 -0.518066 -0.578247 0.309021 -0.549377 1441912580 -0.518066 -0.578247 0.309021 -0.549377 1441912580 -0.518066 -0.578247 0.309021 -0.549377 1441912580 -0.506958 -0.583008 0.308594 -0.554932 1441912580 -0.506958 -0.583008 0.308594 -0.554932 1441912580 -0.506958 -0.583008 0.308594 -0.554932 1441912580 -0.506958 -0.583008 0.308594 -0.554932 1441912580 -0.506958 -0.583008 0.308594 -0.554932 1441912580 -0.506958 -0.583008 0.308594 -0.554932 1441912580 -0.494019 -0.587769 0.309265 -0.561218 1441912580 -0.494019 -0.587769 0.309265 -0.561218 1441912580 -0.494019 -0.587769 0.309265 -0.561218 1441912580 -0.474915 -0.598877 0.303467 -0.569031 1441912580 -0.474915 -0.598877 0.303467 -0.569031 1441912580 -0.474915 -0.598877 0.303467 -0.569031 1441912580 -0.474915 -0.598877 0.303467 -0.569031 1441912580 -0.474915 -0.598877 0.303467 -0.569031 1441912580 -0.458191 -0.605957 0.307495 -0.573059 1441912580 -0.458191 -0.605957 0.307495 -0.573059 1441912580 -0.458191 -0.605957 0.307495 -0.573059 1441912580 -0.458191 -0.605957 0.307495 -0.573059 1441912580 -0.458191 -0.605957 0.307495 -0.573059 1441912580 -0.445984 -0.603149 0.319153 -0.579224 1441912580 -0.445984 -0.603149 0.319153 -0.579224 1441912580 -0.445984 -0.603149 0.319153 -0.579224 1441912580 -0.445984 -0.603149 0.319153 -0.579224 1441912580 -0.445984 -0.603149 0.319153 -0.579224 1441912580 -0.445984 -0.603149 0.319153 -0.579224 1441912580 -0.445984 -0.603149 0.319153 -0.579224 1441912580 -0.442139 -0.596008 0.334656 -0.580872 1441912580 -0.442139 -0.596008 0.334656 -0.580872 1441912580 -0.442139 -0.596008 0.334656 -0.580872 1441912580 -0.442139 -0.596008 0.334656 -0.580872 1441912580 -0.442139 -0.596008 0.334656 -0.580872 1441912580 -0.442139 -0.596008 0.334656 -0.580872 1441912580 -0.445923 -0.586304 0.350525 -0.578430 1441912580 -0.445923 -0.586304 0.350525 -0.578430 1441912580 -0.445923 -0.586304 0.350525 -0.578430 1441912580 -0.445923 -0.586304 0.350525 -0.578430 1441912580 -0.445923 -0.586304 0.350525 -0.578430 1441912580 -0.445923 -0.586304 0.350525 -0.578430 1441912580 -0.454163 -0.580322 0.351440 -0.577515 1441912580 -0.454163 -0.580322 0.351440 -0.577515 1441912580 -0.454163 -0.580322 0.351440 -0.577515 1441912580 -0.454163 -0.580322 0.351440 -0.577515 1441912580 -0.454163 -0.580322 0.351440 -0.577515 1441912580 -0.465637 -0.577332 0.344177 -0.575745 1441912580 -0.465637 -0.577332 0.344177 -0.575745 1441912580 -0.465637 -0.577332 0.344177 -0.575745 1441912580 -0.465637 -0.577332 0.344177 -0.575745 1441912580 -0.465637 -0.577332 0.344177 -0.575745 1441912580 -0.465637 -0.577332 0.344177 -0.575745 1441912580 -0.482117 -0.577454 0.334045 -0.567932 1441912580 -0.482117 -0.577454 0.334045 -0.567932 1441912580 -0.482117 -0.577454 0.334045 -0.567932 1441912581 -0.482117 -0.577454 0.334045 -0.567932 1441912581 -0.482117 -0.577454 0.334045 -0.567932 1441912581 -0.482117 -0.577454 0.334045 -0.567932 1441912581 -0.482117 -0.577454 0.334045 -0.567932 1441912581 -0.499268 -0.578064 0.323486 -0.558594 1441912581 -0.499268 -0.578064 0.323486 -0.558594 1441912581 -0.499268 -0.578064 0.323486 -0.558594 1441912581 -0.499268 -0.578064 0.323486 -0.558594 1441912581 -0.499268 -0.578064 0.323486 -0.558594 1441912581 -0.499268 -0.578064 0.323486 -0.558594 1441912581 -0.499268 -0.578064 0.323486 -0.558594 1441912581 -0.513916 -0.578674 0.320557 -0.546204 1441912581 -0.513916 -0.578674 0.320557 -0.546204 1441912581 -0.513916 -0.578674 0.320557 -0.546204 1441912581 -0.513916 -0.578674 0.320557 -0.546204 1441912581 -0.513916 -0.578674 0.320557 -0.546204 1441912581 -0.513916 -0.578674 0.320557 -0.546204 1441912581 -0.530090 -0.573059 0.334839 -0.527832 1441912581 -0.530090 -0.573059 0.334839 -0.527832 1441912581 -0.530090 -0.573059 0.334839 -0.527832 1441912581 -0.530090 -0.573059 0.334839 -0.527832 1441912581 -0.530090 -0.573059 0.334839 -0.527832 1441912581 -0.530090 -0.573059 0.334839 -0.527832 1441912581 -0.548462 -0.554871 0.355774 -0.514587 1441912581 -0.548462 -0.554871 0.355774 -0.514587 1441912581 -0.548462 -0.554871 0.355774 -0.514587 1441912581 -0.548462 -0.554871 0.355774 -0.514587 1441912581 -0.548462 -0.554871 0.355774 -0.514587 1441912581 -0.548462 -0.554871 0.355774 -0.514587 1441912581 -0.554382 -0.546875 0.355774 -0.516785 1441912581 -0.554382 -0.546875 0.355774 -0.516785 1441912581 -0.554382 -0.546875 0.355774 -0.516785 1441912581 -0.554382 -0.546875 0.355774 -0.516785 1441912581 -0.554382 -0.546875 0.355774 -0.516785 1441912581 -0.554382 -0.546875 0.355774 -0.516785 1441912581 -0.554382 -0.546875 0.355774 -0.516785 1441912581 -0.546387 -0.558716 0.337097 -0.525146 1441912581 -0.546387 -0.558716 0.337097 -0.525146 1441912581 -0.546387 -0.558716 0.337097 -0.525146 1441912581 -0.546387 -0.558716 0.337097 -0.525146 1441912581 -0.546387 -0.558716 0.337097 -0.525146 1441912581 -0.546387 -0.558716 0.337097 -0.525146 1441912581 -0.540466 -0.566284 0.323181 -0.531799 1441912581 -0.540466 -0.566284 0.323181 -0.531799 1441912581 -0.540466 -0.566284 0.323181 -0.531799 1441912581 -0.540466 -0.566284 0.323181 -0.531799 1441912581 -0.540466 -0.566284 0.323181 -0.531799 1441912581 -0.540466 -0.566284 0.323181 -0.531799 1441912581 -0.532104 -0.569641 0.315674 -0.541138 1441912581 -0.532104 -0.569641 0.315674 -0.541138 1441912581 -0.532104 -0.569641 0.315674 -0.541138 1441912581 -0.532104 -0.569641 0.315674 -0.541138 1441912581 -0.532104 -0.569641 0.315674 -0.541138 1441912581 -0.532104 -0.569641 0.315674 -0.541138 1441912581 -0.514282 -0.577148 0.308044 -0.554626 1441912581 -0.514282 -0.577148 0.308044 -0.554626 1441912581 -0.491577 -0.584595 0.305542 -0.568604 1441912581 -0.491577 -0.584595 0.305542 -0.568604 1441912581 -0.491577 -0.584595 0.305542 -0.568604 1441912581 -0.491577 -0.584595 0.305542 -0.568604 1441912581 -0.491577 -0.584595 0.305542 -0.568604 1441912581 -0.491577 -0.584595 0.305542 -0.568604 1441912581 -0.491577 -0.584595 0.305542 -0.568604 1441912581 -0.469727 -0.588684 0.311707 -0.579407 1441912581 -0.469727 -0.588684 0.311707 -0.579407 1441912581 -0.469727 -0.588684 0.311707 -0.579407 1441912581 -0.469727 -0.588684 0.311707 -0.579407 1441912581 -0.469727 -0.588684 0.311707 -0.579407 1441912581 -0.469727 -0.588684 0.311707 -0.579407 1441912581 -0.452332 -0.591125 0.321838 -0.585205 1441912581 -0.452332 -0.591125 0.321838 -0.585205 1441912581 -0.452332 -0.591125 0.321838 -0.585205 1441912581 -0.452332 -0.591125 0.321838 -0.585205 1441912581 -0.452332 -0.591125 0.321838 -0.585205 1441912581 -0.452332 -0.591125 0.321838 -0.585205 1441912581 -0.443787 -0.591614 0.330688 -0.586304 1441912581 -0.443787 -0.591614 0.330688 -0.586304 1441912581 -0.443787 -0.591614 0.330688 -0.586304 1441912581 -0.443787 -0.591614 0.330688 -0.586304 1441912581 -0.443787 -0.591614 0.330688 -0.586304 1441912581 -0.443787 -0.591614 0.330688 -0.586304 1441912581 -0.440369 -0.595459 0.329834 -0.585510 1441912581 -0.440369 -0.595459 0.329834 -0.585510 1441912581 -0.440369 -0.595459 0.329834 -0.585510 1441912581 -0.440369 -0.595459 0.329834 -0.585510 1441912581 -0.440369 -0.595459 0.329834 -0.585510 1441912581 -0.440369 -0.595459 0.329834 -0.585510 1441912581 -0.440369 -0.595459 0.329834 -0.585510 1441912581 -0.442749 -0.600830 0.329773 -0.578186 1441912581 -0.442749 -0.600830 0.329773 -0.578186 1441912581 -0.442749 -0.600830 0.329773 -0.578186 1441912581 -0.442749 -0.600830 0.329773 -0.578186 1441912581 -0.442749 -0.600830 0.329773 -0.578186 1441912581 -0.442749 -0.600830 0.329773 -0.578186 1441912581 -0.450867 -0.595825 0.345886 -0.567627 1441912581 -0.450867 -0.595825 0.345886 -0.567627 1441912581 -0.450867 -0.595825 0.345886 -0.567627 1441912581 -0.450867 -0.595825 0.345886 -0.567627 1441912581 -0.450867 -0.595825 0.345886 -0.567627 1441912581 -0.450867 -0.595825 0.345886 -0.567627 1441912581 -0.450867 -0.595825 0.345886 -0.567627 1441912581 -0.459351 -0.587891 0.360107 -0.560120 1441912581 -0.459351 -0.587891 0.360107 -0.560120 1441912581 -0.459351 -0.587891 0.360107 -0.560120 1441912581 -0.459351 -0.587891 0.360107 -0.560120 1441912581 -0.459351 -0.587891 0.360107 -0.560120 1441912581 -0.459351 -0.587891 0.360107 -0.560120 1441912581 -0.470459 -0.578613 0.365662 -0.557007 1441912581 -0.470459 -0.578613 0.365662 -0.557007 1441912581 -0.470459 -0.578613 0.365662 -0.557007 1441912581 -0.470459 -0.578613 0.365662 -0.557007 1441912582 -0.470459 -0.578613 0.365662 -0.557007 1441912582 -0.483276 -0.568909 0.369080 -0.553772 1441912582 -0.483276 -0.568909 0.369080 -0.553772 1441912582 -0.483276 -0.568909 0.369080 -0.553772 1441912582 -0.483276 -0.568909 0.369080 -0.553772 1441912582 -0.483276 -0.568909 0.369080 -0.553772 1441912582 -0.483276 -0.568909 0.369080 -0.553772 1441912582 -0.499451 -0.561157 0.368286 -0.547852 1441912582 -0.499451 -0.561157 0.368286 -0.547852 1441912582 -0.499451 -0.561157 0.368286 -0.547852 1441912582 -0.499451 -0.561157 0.368286 -0.547852 1441912582 -0.499451 -0.561157 0.368286 -0.547852 1441912582 -0.499451 -0.561157 0.368286 -0.547852 1441912582 -0.519592 -0.552917 0.368896 -0.536926 1441912582 -0.519592 -0.552917 0.368896 -0.536926 1441912582 -0.519592 -0.552917 0.368896 -0.536926 1441912582 -0.519592 -0.552917 0.368896 -0.536926 1441912582 -0.519592 -0.552917 0.368896 -0.536926 1441912582 -0.542419 -0.543396 0.378113 -0.517334 1441912582 -0.542419 -0.543396 0.378113 -0.517334 1441912582 -0.542419 -0.543396 0.378113 -0.517334 1441912582 -0.542419 -0.543396 0.378113 -0.517334 1441912582 -0.542419 -0.543396 0.378113 -0.517334 1441912582 -0.542419 -0.543396 0.378113 -0.517334 1441912582 -0.542419 -0.543396 0.378113 -0.517334 1441912582 -0.561707 -0.534973 0.388245 -0.497620 1441912582 -0.561707 -0.534973 0.388245 -0.497620 1441912582 -0.561707 -0.534973 0.388245 -0.497620 1441912582 -0.561707 -0.534973 0.388245 -0.497620 1441912582 -0.561707 -0.534973 0.388245 -0.497620 1441912582 -0.561707 -0.534973 0.388245 -0.497620 1441912582 -0.570557 -0.536133 0.393250 -0.482117 1441912582 -0.570557 -0.536133 0.393250 -0.482117 1441912582 -0.570557 -0.536133 0.393250 -0.482117 1441912582 -0.570557 -0.536133 0.393250 -0.482117 1441912582 -0.570557 -0.536133 0.393250 -0.482117 1441912582 -0.570557 -0.536133 0.393250 -0.482117 1441912582 -0.579346 -0.530701 0.400879 -0.471313 1441912582 -0.579346 -0.530701 0.400879 -0.471313 1441912582 -0.579346 -0.530701 0.400879 -0.471313 1441912582 -0.579346 -0.530701 0.400879 -0.471313 1441912582 -0.579346 -0.530701 0.400879 -0.471313 1441912582 -0.579346 -0.530701 0.400879 -0.471313 1441912582 -0.583801 -0.516846 0.412964 -0.470703 1441912582 -0.583801 -0.516846 0.412964 -0.470703 1441912582 -0.583801 -0.516846 0.412964 -0.470703 1441912582 -0.583801 -0.516846 0.412964 -0.470703 1441912582 -0.583801 -0.516846 0.412964 -0.470703 1441912582 -0.583801 -0.516846 0.412964 -0.470703 1441912582 -0.578308 -0.516602 0.417053 -0.474182 1441912582 -0.578308 -0.516602 0.417053 -0.474182 1441912582 -0.578308 -0.516602 0.417053 -0.474182 1441912582 -0.578308 -0.516602 0.417053 -0.474182 1441912582 -0.578308 -0.516602 0.417053 -0.474182 1441912582 -0.578308 -0.516602 0.417053 -0.474182 1441912582 -0.578308 -0.516602 0.417053 -0.474182 1441912582 -0.571838 -0.518494 0.416077 -0.480713 1441912582 -0.571838 -0.518494 0.416077 -0.480713 1441912582 -0.571838 -0.518494 0.416077 -0.480713 1441912582 -0.571838 -0.518494 0.416077 -0.480713 1441912582 -0.571838 -0.518494 0.416077 -0.480713 1441912582 -0.571838 -0.518494 0.416077 -0.480713 1441912582 -0.564453 -0.522949 0.407043 -0.492310 1441912582 -0.564453 -0.522949 0.407043 -0.492310 1441912582 -0.564453 -0.522949 0.407043 -0.492310 1441912582 -0.564453 -0.522949 0.407043 -0.492310 1441912582 -0.564453 -0.522949 0.407043 -0.492310 1441912582 -0.564453 -0.522949 0.407043 -0.492310 1441912582 -0.553345 -0.532837 0.394714 -0.504150 1441912582 -0.553345 -0.532837 0.394714 -0.504150 1441912582 -0.553345 -0.532837 0.394714 -0.504150 1441912582 -0.553345 -0.532837 0.394714 -0.504150 1441912582 -0.553345 -0.532837 0.394714 -0.504150 1441912582 -0.553345 -0.532837 0.394714 -0.504150 1441912582 -0.541565 -0.543945 0.382324 -0.514465 1441912582 -0.541565 -0.543945 0.382324 -0.514465 1441912582 -0.541565 -0.543945 0.382324 -0.514465 1441912582 -0.541565 -0.543945 0.382324 -0.514465 1441912582 -0.541565 -0.543945 0.382324 -0.514465 1441912582 -0.541565 -0.543945 0.382324 -0.514465 1441912582 -0.529236 -0.554016 0.369812 -0.525696 1441912582 -0.529236 -0.554016 0.369812 -0.525696 1441912582 -0.529236 -0.554016 0.369812 -0.525696 1441912582 -0.529236 -0.554016 0.369812 -0.525696 1441912582 -0.529236 -0.554016 0.369812 -0.525696 1441912582 -0.529236 -0.554016 0.369812 -0.525696 1441912582 -0.512878 -0.566711 0.353760 -0.539185 1441912582 -0.512878 -0.566711 0.353760 -0.539185 1441912582 -0.512878 -0.566711 0.353760 -0.539185 1441912582 -0.512878 -0.566711 0.353760 -0.539185 1441912582 -0.512878 -0.566711 0.353760 -0.539185 1441912582 -0.512878 -0.566711 0.353760 -0.539185 1441912582 -0.495300 -0.575745 0.344788 -0.551697 1441912582 -0.495300 -0.575745 0.344788 -0.551697 1441912582 -0.495300 -0.575745 0.344788 -0.551697 1441912582 -0.495300 -0.575745 0.344788 -0.551697 1441912582 -0.477478 -0.581299 0.340393 -0.564209 1441912582 -0.477478 -0.581299 0.340393 -0.564209 1441912582 -0.477478 -0.581299 0.340393 -0.564209 1441912582 -0.477478 -0.581299 0.340393 -0.564209 1441912582 -0.477478 -0.581299 0.340393 -0.564209 1441912582 -0.477478 -0.581299 0.340393 -0.564209 1441912582 -0.460938 -0.588013 0.331421 -0.576172 1441912582 -0.460938 -0.588013 0.331421 -0.576172 1441912582 -0.460938 -0.588013 0.331421 -0.576172 1441912582 -0.460938 -0.588013 0.331421 -0.576172 1441912582 -0.460938 -0.588013 0.331421 -0.576172 1441912583 -0.460938 -0.588013 0.331421 -0.576172 1441912583 -0.460938 -0.588013 0.331421 -0.576172 1441912583 -0.446838 -0.601257 0.315002 -0.582825 1441912583 -0.446838 -0.601257 0.315002 -0.582825 1441912583 -0.446838 -0.601257 0.315002 -0.582825 1441912583 -0.446838 -0.601257 0.315002 -0.582825 1441912583 -0.446838 -0.601257 0.315002 -0.582825 1441912583 -0.446838 -0.601257 0.315002 -0.582825 1441912583 -0.442505 -0.611328 0.310608 -0.578003 1441912583 -0.442505 -0.611328 0.310608 -0.578003 1441912583 -0.442505 -0.611328 0.310608 -0.578003 1441912583 -0.442505 -0.611328 0.310608 -0.578003 1441912583 -0.442505 -0.611328 0.310608 -0.578003 1441912583 -0.442505 -0.611328 0.310608 -0.578003 1441912583 -0.447998 -0.608459 0.324158 -0.569275 1441912583 -0.447998 -0.608459 0.324158 -0.569275 1441912583 -0.447998 -0.608459 0.324158 -0.569275 1441912583 -0.447998 -0.608459 0.324158 -0.569275 1441912583 -0.447998 -0.608459 0.324158 -0.569275 1441912583 -0.447998 -0.608459 0.324158 -0.569275 1441912583 -0.456177 -0.600891 0.336975 -0.563354 1441912583 -0.456177 -0.600891 0.336975 -0.563354 1441912583 -0.456177 -0.600891 0.336975 -0.563354 1441912583 -0.456177 -0.600891 0.336975 -0.563354 1441912583 -0.456177 -0.600891 0.336975 -0.563354 1441912583 -0.456177 -0.600891 0.336975 -0.563354 1441912583 -0.463318 -0.595642 0.338440 -0.562195 1441912583 -0.463318 -0.595642 0.338440 -0.562195 1441912583 -0.463318 -0.595642 0.338440 -0.562195 1441912583 -0.463318 -0.595642 0.338440 -0.562195 1441912583 -0.463318 -0.595642 0.338440 -0.562195 1441912583 -0.463318 -0.595642 0.338440 -0.562195 1441912583 -0.463318 -0.595642 0.338440 -0.562195 1441912583 -0.474915 -0.586548 0.343079 -0.559265 1441912583 -0.474915 -0.586548 0.343079 -0.559265 1441912583 -0.474915 -0.586548 0.343079 -0.559265 1441912583 -0.474915 -0.586548 0.343079 -0.559265 1441912583 -0.474915 -0.586548 0.343079 -0.559265 1441912583 -0.474915 -0.586548 0.343079 -0.559265 1441912583 -0.489502 -0.578186 0.345886 -0.553711 1441912583 -0.489502 -0.578186 0.345886 -0.553711 1441912583 -0.489502 -0.578186 0.345886 -0.553711 1441912583 -0.489502 -0.578186 0.345886 -0.553711 1441912583 -0.489502 -0.578186 0.345886 -0.553711 1441912583 -0.489502 -0.578186 0.345886 -0.553711 1441912583 -0.512878 -0.568909 0.348572 -0.540222 1441912583 -0.512878 -0.568909 0.348572 -0.540222 1441912583 -0.512878 -0.568909 0.348572 -0.540222 1441912583 -0.512878 -0.568909 0.348572 -0.540222 1441912583 -0.512878 -0.568909 0.348572 -0.540222 1441912583 -0.512878 -0.568909 0.348572 -0.540222 1441912583 -0.536194 -0.560364 0.346069 -0.528076 1441912583 -0.536194 -0.560364 0.346069 -0.528076 1441912583 -0.536194 -0.560364 0.346069 -0.528076 1441912583 -0.536194 -0.560364 0.346069 -0.528076 1441912583 -0.536194 -0.560364 0.346069 -0.528076 1441912583 -0.536194 -0.560364 0.346069 -0.528076 1441912583 -0.539551 -0.565979 0.323486 -0.532898 1441912583 -0.539551 -0.565979 0.323486 -0.532898 1441912583 -0.539551 -0.565979 0.323486 -0.532898 1441912583 -0.539551 -0.565979 0.323486 -0.532898 1441912583 -0.528137 -0.577576 0.304688 -0.542908 1441912583 -0.512512 -0.583923 0.305847 -0.550415 1441912583 -0.512512 -0.583923 0.305847 -0.550415 1441912583 -0.512512 -0.583923 0.305847 -0.550415 1441912583 -0.512512 -0.583923 0.305847 -0.550415 1441912583 -0.512512 -0.583923 0.305847 -0.550415 1441912583 -0.512512 -0.583923 0.305847 -0.550415 1441912583 -0.505371 -0.574890 0.336060 -0.548828 1441912583 -0.505371 -0.574890 0.336060 -0.548828 1441912583 -0.505371 -0.574890 0.336060 -0.548828 1441912583 -0.505371 -0.574890 0.336060 -0.548828 1441912583 -0.505371 -0.574890 0.336060 -0.548828 1441912583 -0.505371 -0.574890 0.336060 -0.548828 1441912583 -0.505676 -0.557129 0.373474 -0.542664 1441912583 -0.505676 -0.557129 0.373474 -0.542664 1441912583 -0.505676 -0.557129 0.373474 -0.542664 1441912583 -0.505676 -0.557129 0.373474 -0.542664 1441912583 -0.505676 -0.557129 0.373474 -0.542664 1441912583 -0.505676 -0.557129 0.373474 -0.542664 1441912583 -0.505554 -0.548157 0.387878 -0.541809 1441912583 -0.505554 -0.548157 0.387878 -0.541809 1441912583 -0.505554 -0.548157 0.387878 -0.541809 1441912583 -0.505554 -0.548157 0.387878 -0.541809 1441912583 -0.505554 -0.548157 0.387878 -0.541809 1441912583 -0.505554 -0.548157 0.387878 -0.541809 1441912583 -0.505554 -0.548157 0.387878 -0.541809 1441912583 -0.503479 -0.554077 0.378967 -0.543945 1441912583 -0.503479 -0.554077 0.378967 -0.543945 1441912583 -0.503479 -0.554077 0.378967 -0.543945 1441912583 -0.503479 -0.554077 0.378967 -0.543945 1441912583 -0.503479 -0.554077 0.378967 -0.543945 1441912583 -0.503479 -0.554077 0.378967 -0.543945 1441912583 -0.506042 -0.558960 0.367615 -0.544495 1441912583 -0.506042 -0.558960 0.367615 -0.544495 1441912583 -0.506042 -0.558960 0.367615 -0.544495 1441912583 -0.506042 -0.558960 0.367615 -0.544495 1441912583 -0.506042 -0.558960 0.367615 -0.544495 1441912583 -0.506042 -0.558960 0.367615 -0.544495 1441912583 -0.508118 -0.562805 0.354736 -0.547119 1441912583 -0.508118 -0.562805 0.354736 -0.547119 1441912583 -0.508118 -0.562805 0.354736 -0.547119 1441912583 -0.508118 -0.562805 0.354736 -0.547119 1441912583 -0.508118 -0.562805 0.354736 -0.547119 1441912583 -0.508118 -0.562805 0.354736 -0.547119 1441912584 -0.503601 -0.573792 0.336731 -0.551208 1441912584 -0.503601 -0.573792 0.336731 -0.551208 1441912584 -0.503601 -0.573792 0.336731 -0.551208 1441912584 -0.503601 -0.573792 0.336731 -0.551208 1441912584 -0.503601 -0.573792 0.336731 -0.551208 1441912584 -0.503601 -0.573792 0.336731 -0.551208 1441912584 -0.503601 -0.573792 0.336731 -0.551208 1441912584 -0.493469 -0.588928 0.320923 -0.553833 1441912584 -0.493469 -0.588928 0.320923 -0.553833 1441912584 -0.493469 -0.588928 0.320923 -0.553833 1441912584 -0.493469 -0.588928 0.320923 -0.553833 1441912584 -0.493469 -0.588928 0.320923 -0.553833 1441912584 -0.493469 -0.588928 0.320923 -0.553833 1441912584 -0.487244 -0.596497 0.318970 -0.552368 1441912584 -0.487244 -0.596497 0.318970 -0.552368 1441912584 -0.487244 -0.596497 0.318970 -0.552368 1441912584 -0.487244 -0.596497 0.318970 -0.552368 1441912584 -0.487244 -0.596497 0.318970 -0.552368 1441912584 -0.487244 -0.596497 0.318970 -0.552368 1441912584 -0.487244 -0.596497 0.318970 -0.552368 1441912584 -0.480713 -0.600708 0.320618 -0.552612 1441912584 -0.480713 -0.600708 0.320618 -0.552612 1441912584 -0.480713 -0.600708 0.320618 -0.552612 1441912584 -0.480713 -0.600708 0.320618 -0.552612 1441912584 -0.480713 -0.600708 0.320618 -0.552612 1441912584 -0.480713 -0.600708 0.320618 -0.552612 1441912584 -0.470886 -0.605591 0.320129 -0.555969 1441912584 -0.470886 -0.605591 0.320129 -0.555969 1441912584 -0.470886 -0.605591 0.320129 -0.555969 1441912584 -0.470886 -0.605591 0.320129 -0.555969 1441912584 -0.470886 -0.605591 0.320129 -0.555969 1441912584 -0.470886 -0.605591 0.320129 -0.555969 1441912584 -0.454956 -0.614502 0.310791 -0.564697 1441912584 -0.454956 -0.614502 0.310791 -0.564697 1441912584 -0.454956 -0.614502 0.310791 -0.564697 1441912584 -0.454956 -0.614502 0.310791 -0.564697 1441912584 -0.454956 -0.614502 0.310791 -0.564697 1441912584 -0.454956 -0.614502 0.310791 -0.564697 1441912584 -0.454956 -0.614502 0.310791 -0.564697 1441912584 -0.440857 -0.622070 0.304504 -0.570984 1441912584 -0.440857 -0.622070 0.304504 -0.570984 1441912584 -0.440857 -0.622070 0.304504 -0.570984 1441912584 -0.440857 -0.622070 0.304504 -0.570984 1441912584 -0.440857 -0.622070 0.304504 -0.570984 1441912584 -0.440857 -0.622070 0.304504 -0.570984 1441912584 -0.435303 -0.621521 0.311279 -0.572205 1441912584 -0.435303 -0.621521 0.311279 -0.572205 1441912584 -0.435303 -0.621521 0.311279 -0.572205 1441912584 -0.435303 -0.621521 0.311279 -0.572205 1441912584 -0.435303 -0.621521 0.311279 -0.572205 1441912584 -0.435303 -0.621521 0.311279 -0.572205 1441912584 -0.437927 -0.613831 0.325134 -0.570740 1441912584 -0.437927 -0.613831 0.325134 -0.570740 1441912584 -0.437927 -0.613831 0.325134 -0.570740 1441912584 -0.437927 -0.613831 0.325134 -0.570740 1441912584 -0.437927 -0.613831 0.325134 -0.570740 1441912584 -0.437927 -0.613831 0.325134 -0.570740 1441912584 -0.437927 -0.613831 0.325134 -0.570740 1441912584 -0.442078 -0.607300 0.330994 -0.571228 1441912584 -0.442078 -0.607300 0.330994 -0.571228 1441912584 -0.442078 -0.607300 0.330994 -0.571228 1441912584 -0.442078 -0.607300 0.330994 -0.571228 1441912584 -0.442078 -0.607300 0.330994 -0.571228 1441912584 -0.442078 -0.607300 0.330994 -0.571228 1441912584 -0.445679 -0.604309 0.327515 -0.573547 1441912584 -0.445679 -0.604309 0.327515 -0.573547 1441912584 -0.445679 -0.604309 0.327515 -0.573547 1441912584 -0.445679 -0.604309 0.327515 -0.573547 1441912584 -0.445679 -0.604309 0.327515 -0.573547 1441912584 -0.445679 -0.604309 0.327515 -0.573547 1441912584 -0.454163 -0.599792 0.325867 -0.572632 1441912584 -0.454163 -0.599792 0.325867 -0.572632 1441912584 -0.454163 -0.599792 0.325867 -0.572632 1441912584 -0.454163 -0.599792 0.325867 -0.572632 1441912584 -0.454163 -0.599792 0.325867 -0.572632 1441912584 -0.454163 -0.599792 0.325867 -0.572632 1441912584 -0.454163 -0.599792 0.325867 -0.572632 1441912584 -0.467529 -0.591064 0.331299 -0.567810 1441912584 -0.467529 -0.591064 0.331299 -0.567810 1441912584 -0.467529 -0.591064 0.331299 -0.567810 1441912584 -0.467529 -0.591064 0.331299 -0.567810 1441912584 -0.467529 -0.591064 0.331299 -0.567810 1441912584 -0.467529 -0.591064 0.331299 -0.567810 1441912584 -0.480896 -0.583313 0.335327 -0.562256 1441912584 -0.480896 -0.583313 0.335327 -0.562256 1441912584 -0.480896 -0.583313 0.335327 -0.562256 1441912584 -0.480896 -0.583313 0.335327 -0.562256 1441912584 -0.480896 -0.583313 0.335327 -0.562256 1441912584 -0.480896 -0.583313 0.335327 -0.562256 1441912584 -0.493408 -0.579834 0.333862 -0.555847 1441912584 -0.493408 -0.579834 0.333862 -0.555847 1441912584 -0.493408 -0.579834 0.333862 -0.555847 1441912584 -0.493408 -0.579834 0.333862 -0.555847 1441912584 -0.493408 -0.579834 0.333862 -0.555847 1441912584 -0.493408 -0.579834 0.333862 -0.555847 1441912584 -0.493408 -0.579834 0.333862 -0.555847 1441912584 -0.505371 -0.579834 0.329041 -0.547913 1441912584 -0.505371 -0.579834 0.329041 -0.547913 1441912584 -0.505371 -0.579834 0.329041 -0.547913 1441912584 -0.505371 -0.579834 0.329041 -0.547913 1441912584 -0.505371 -0.579834 0.329041 -0.547913 1441912584 -0.516174 -0.581360 0.326843 -0.537476 1441912584 -0.516174 -0.581360 0.326843 -0.537476 1441912584 -0.516174 -0.581360 0.326843 -0.537476 1441912584 -0.516174 -0.581360 0.326843 -0.537476 1441912584 -0.516174 -0.581360 0.326843 -0.537476 1441912584 -0.516174 -0.581360 0.326843 -0.537476 1441912584 -0.516174 -0.581360 0.326843 -0.537476 1441912584 -0.527283 -0.578918 0.336975 -0.522827 1441912584 -0.527283 -0.578918 0.336975 -0.522827 1441912584 -0.527283 -0.578918 0.336975 -0.522827 1441912584 -0.527283 -0.578918 0.336975 -0.522827 1441912584 -0.527283 -0.578918 0.336975 -0.522827 1441912584 -0.527283 -0.578918 0.336975 -0.522827 1441912584 -0.539734 -0.568298 0.360718 -0.505615 1441912585 -0.539734 -0.568298 0.360718 -0.505615 1441912585 -0.539734 -0.568298 0.360718 -0.505615 1441912585 -0.539734 -0.568298 0.360718 -0.505615 1441912585 -0.539734 -0.568298 0.360718 -0.505615 1441912585 -0.539734 -0.568298 0.360718 -0.505615 1441912585 -0.549377 -0.552856 0.383789 -0.495300 1441912585 -0.549377 -0.552856 0.383789 -0.495300 1441912585 -0.549377 -0.552856 0.383789 -0.495300 1441912585 -0.549377 -0.552856 0.383789 -0.495300 1441912585 -0.549377 -0.552856 0.383789 -0.495300 1441912585 -0.549377 -0.552856 0.383789 -0.495300 1441912585 -0.547241 -0.548401 0.384094 -0.502319 1441912585 -0.547241 -0.548401 0.384094 -0.502319 1441912585 -0.547241 -0.548401 0.384094 -0.502319 1441912585 -0.547241 -0.548401 0.384094 -0.502319 1441912585 -0.547241 -0.548401 0.384094 -0.502319 1441912585 -0.547241 -0.548401 0.384094 -0.502319 1441912585 -0.540955 -0.555603 0.369141 -0.512390 1441912585 -0.540955 -0.555603 0.369141 -0.512390 1441912585 -0.540955 -0.555603 0.369141 -0.512390 1441912585 -0.540955 -0.555603 0.369141 -0.512390 1441912585 -0.540955 -0.555603 0.369141 -0.512390 1441912585 -0.540955 -0.555603 0.369141 -0.512390 1441912585 -0.540955 -0.555603 0.369141 -0.512390 1441912585 -0.546875 -0.552612 0.372131 -0.507080 1441912585 -0.546875 -0.552612 0.372131 -0.507080 1441912585 -0.546875 -0.552612 0.372131 -0.507080 1441912585 -0.546875 -0.552612 0.372131 -0.507080 1441912585 -0.546875 -0.552612 0.372131 -0.507080 1441912585 
-0.852783 -0.297852 -0.404907 0.141968 1441912600 -0.852783 -0.297852 -0.404907 0.141968 1441912600 -0.852783 -0.297852 -0.404907 0.141968 1441912600 -0.852783 -0.297852 -0.404907 0.141968 1441912600 -0.852783 -0.297852 -0.404907 0.141968 1441912600 -0.853882 -0.288025 -0.403748 0.157898 1441912600 -0.853882 -0.288025 -0.403748 0.157898 1441912600 -0.853882 -0.288025 -0.403748 0.157898 1441912600 -0.853882 -0.288025 -0.403748 0.157898 1441912600 -0.855530 -0.274597 -0.399170 0.182800 1441912600 -0.855530 -0.274597 -0.399170 0.182800 1441912600 -0.855530 -0.274597 -0.399170 0.182800 1441912600 -0.855530 -0.274597 -0.399170 0.182800 1441912600 -0.855530 -0.274597 -0.399170 0.182800 1441912600 -0.855530 -0.274597 -0.399170 0.182800 1441912600 -0.864685 -0.243958 -0.389954 0.201965 1441912600 -0.864685 -0.243958 -0.389954 0.201965 1441912600 -0.864685 -0.243958 -0.389954 0.201965 1441912600 -0.864685 -0.243958 -0.389954 0.201965 1441912600 -0.864685 -0.243958 -0.389954 0.201965 1441912600 -0.864685 -0.243958 -0.389954 0.201965 1441912600 -0.884583 -0.181396 -0.385193 0.190613 1441912600 -0.884583 -0.181396 -0.385193 0.190613 1441912600 -0.884583 -0.181396 -0.385193 0.190613 1441912600 -0.884583 -0.181396 -0.385193 0.190613 1441912600 -0.884583 -0.181396 -0.385193 0.190613 1441912600 -0.884583 -0.181396 -0.385193 0.190613 1441912600 -0.884583 -0.181396 -0.385193 0.190613 1441912600 -0.902893 -0.110596 -0.376648 0.175293 1441912600 -0.902893 -0.110596 -0.376648 0.175293 1441912600 -0.902893 -0.110596 -0.376648 0.175293 1441912600 -0.902893 -0.110596 -0.376648 0.175293 1441912600 -0.902893 -0.110596 -0.376648 0.175293 1441912600 -0.902893 -0.110596 -0.376648 0.175293 1441912600 -0.931030 -0.053772 -0.339172 0.123718 1441912600 -0.931030 -0.053772 -0.339172 0.123718 1441912600 -0.931030 -0.053772 -0.339172 0.123718 1441912600 -0.931030 -0.053772 -0.339172 0.123718 1441912600 -0.931030 -0.053772 -0.339172 0.123718 1441912600 -0.931030 -0.053772 -0.339172 0.123718 1441912601 -0.931030 -0.053772 -0.339172 0.123718 1441912601 -0.958252 -0.018555 -0.283142 0.037109 1441912601 -0.958252 -0.018555 -0.283142 0.037109 1441912601 -0.958252 -0.018555 -0.283142 0.037109 1441912601 -0.958252 -0.018555 -0.283142 0.037109 1441912601 -0.958252 -0.018555 -0.283142 0.037109 1441912601 -0.958252 -0.018555 -0.283142 0.037109 1441912601 -0.975769 0.017761 -0.199158 -0.089478 1441912601 -0.975769 0.017761 -0.199158 -0.089478 1441912601 -0.975769 0.017761 -0.199158 -0.089478 1441912601 -0.975769 0.017761 -0.199158 -0.089478 1441912601 -0.975769 0.017761 -0.199158 -0.089478 1441912601 -0.975769 0.017761 -0.199158 -0.089478 1441912601 -0.966431 0.046570 -0.086792 -0.237427 1441912601 -0.966431 0.046570 -0.086792 -0.237427 1441912601 -0.966431 0.046570 -0.086792 -0.237427 1441912601 -0.966431 0.046570 -0.086792 -0.237427 1441912601 -0.966431 0.046570 -0.086792 -0.237427 1441912601 -0.966431 0.046570 -0.086792 -0.237427 1441912601 -0.934265 0.007690 0.025574 -0.355713 1441912601 -0.934265 0.007690 0.025574 -0.355713 1441912601 -0.934265 0.007690 0.025574 -0.355713 1441912601 -0.934265 0.007690 0.025574 -0.355713 1441912601 -0.934265 0.007690 0.025574 -0.355713 1441912601 -0.934265 0.007690 0.025574 -0.355713 1441912601 -0.934265 0.007690 0.025574 -0.355713 1441912601 -0.898071 -0.006653 0.067383 -0.434692 1441912601 -0.898071 -0.006653 0.067383 -0.434692 1441912601 -0.898071 -0.006653 0.067383 -0.434692 1441912601 -0.898071 -0.006653 0.067383 -0.434692 1441912601 -0.898071 -0.006653 0.067383 -0.434692 1441912601 -0.898071 -0.006653 0.067383 -0.434692 1441912601 -0.906189 -0.032959 0.060913 -0.417236 1441912601 -0.906189 -0.032959 0.060913 -0.417236 1441912601 -0.906189 -0.032959 0.060913 -0.417236 1441912601 -0.906189 -0.032959 0.060913 -0.417236 1441912601 -0.906189 -0.032959 0.060913 -0.417236 1441912601 -0.906189 -0.032959 0.060913 -0.417236 1441912601 -0.908875 -0.030640 0.072754 -0.409607 1441912601 -0.908875 -0.030640 0.072754 -0.409607 1441912601 -0.908875 -0.030640 0.072754 -0.409607 1441912601 -0.908875 -0.030640 0.072754 -0.409607 1441912601 -0.908875 -0.030640 0.072754 -0.409607 1441912601 -0.908875 -0.030640 0.072754 -0.409607 1441912601 -0.908875 -0.030640 0.072754 -0.409607 1441912601 -0.919189 -0.074463 0.047180 -0.383911 1441912601 -0.919189 -0.074463 0.047180 -0.383911 1441912601 -0.919189 -0.074463 0.047180 -0.383911 1441912601 -0.919189 -0.074463 0.047180 -0.383911 1441912601 -0.919189 -0.074463 0.047180 -0.383911 1441912601 -0.919189 -0.074463 0.047180 -0.383911 1441912601 -0.936951 -0.155579 -0.006592 -0.312988 1441912601 -0.936951 -0.155579 -0.006592 -0.312988 1441912601 -0.936951 -0.155579 -0.006592 -0.312988 1441912601 -0.936951 -0.155579 -0.006592 -0.312988 1441912601 -0.936951 -0.155579 -0.006592 -0.312988 1441912601 -0.936951 -0.155579 -0.006592 -0.312988 1441912601 -0.943359 -0.261414 -0.085876 -0.185669 1441912601 -0.943359 -0.261414 -0.085876 -0.185669 1441912601 -0.943359 -0.261414 -0.085876 -0.185669 1441912601 -0.943359 -0.261414 -0.085876 -0.185669 1441912601 -0.943359 -0.261414 -0.085876 -0.185669 1441912601 -0.943359 -0.261414 -0.085876 -0.185669 1441912601 -0.922791 -0.348450 -0.153503 -0.059448 1441912601 -0.922791 -0.348450 -0.153503 -0.059448 1441912601 -0.922791 -0.348450 -0.153503 -0.059448 1441912601 -0.922791 -0.348450 -0.153503 -0.059448 1441912601 -0.922791 -0.348450 -0.153503 -0.059448 1441912601 -0.893494 -0.402527 -0.190308 0.059875 1441912601 -0.893494 -0.402527 -0.190308 0.059875 1441912601 -0.893494 -0.402527 -0.190308 0.059875 1441912601 -0.893494 -0.402527 -0.190308 0.059875 1441912601 -0.893494 -0.402527 -0.190308 0.059875 1441912601 -0.893494 -0.402527 -0.190308 0.059875 1441912601 -0.893494 -0.402527 -0.190308 0.059875 1441912601 -0.863403 -0.424316 -0.228027 0.150269 1441912601 -0.863403 -0.424316 -0.228027 0.150269 1441912601 -0.863403 -0.424316 -0.228027 0.150269 1441912601 -0.863403 -0.424316 -0.228027 0.150269 1441912601 -0.863403 -0.424316 -0.228027 0.150269 1441912601 -0.863403 -0.424316 -0.228027 0.150269 1441912601 -0.836670 -0.430176 -0.267456 0.208496 1441912601 -0.836670 -0.430176 -0.267456 0.208496 1441912601 -0.836670 -0.430176 -0.267456 0.208496 1441912601 -0.836670 -0.430176 -0.267456 0.208496 1441912601 -0.836670 -0.430176 -0.267456 0.208496 1441912601 -0.838013 -0.370056 -0.337585 0.216736 1441912601 -0.838013 -0.370056 -0.337585 0.216736 1441912601 -0.838013 -0.370056 -0.337585 0.216736 1441912601 -0.838013 -0.370056 -0.337585 0.216736 1441912601 -0.838013 -0.370056 -0.337585 0.216736 1441912601 -0.838013 -0.370056 -0.337585 0.216736 1441912601 -0.844910 -0.296997 -0.400452 0.194031 1441912601 -0.844910 -0.296997 -0.400452 0.194031 1441912601 -0.844910 -0.296997 -0.400452 0.194031 1441912601 -0.844910 -0.296997 -0.400452 0.194031 1441912601 -0.844910 -0.296997 -0.400452 0.194031 1441912601 -0.844910 -0.296997 -0.400452 0.194031 1441912601 -0.822266 -0.351563 -0.409546 0.180664 1441912601 -0.822266 -0.351563 -0.409546 0.180664 1441912601 -0.822266 -0.351563 -0.409546 0.180664 1441912601 -0.822266 -0.351563 -0.409546 0.180664 1441912601 -0.822266 -0.351563 -0.409546 0.180664 1441912601 -0.822266 -0.351563 -0.409546 0.180664 1441912601 -0.822266 -0.351563 -0.409546 0.180664 1441912601 -0.830444 -0.350403 -0.392456 0.183350 1441912601 -0.830444 -0.350403 -0.392456 0.183350 1441912601 -0.830444 -0.350403 -0.392456 0.183350 1441912601 -0.830444 -0.350403 -0.392456 0.183350 1441912601 -0.830444 -0.350403 -0.392456 0.183350 1441912602 -0.830444 -0.350403 -0.392456 0.183350 1441912602 -0.851563 -0.301575 -0.372864 0.212097 1441912602 -0.851563 -0.301575 -0.372864 0.212097 1441912602 -0.851563 -0.301575 -0.372864 0.212097 1441912602 -0.851563 -0.301575 -0.372864 0.212097 1441912602 -0.851563 -0.301575 -0.372864 0.212097 1441912602 -0.851563 -0.301575 -0.372864 0.212097 1441912602 -0.866943 -0.283997 -0.342285 0.225220 1441912602 -0.866943 -0.283997 -0.342285 0.225220 1441912602 -0.866943 -0.283997 -0.342285 0.225220 1441912602 -0.866943 -0.283997 -0.342285 0.225220 1441912602 -0.866943 -0.283997 -0.342285 0.225220 1441912602 -0.866943 -0.283997 -0.342285 0.225220 1441912602 -0.898071 -0.240356 -0.312988 0.194397 1441912602 -0.898071 -0.240356 -0.312988 0.194397 1441912602 -0.898071 -0.240356 -0.312988 0.194397 1441912602 -0.898071 -0.240356 -0.312988 0.194397 1441912602 -0.898071 -0.240356 -0.312988 0.194397 1441912602 -0.898071 -0.240356 -0.312988 0.194397 1441912602 -0.898071 -0.240356 -0.312988 0.194397 1441912602 -0.935242 -0.175903 -0.278015 0.130920 1441912602 -0.935242 -0.175903 -0.278015 0.130920 1441912602 -0.935242 -0.175903 -0.278015 0.130920 1441912602 -0.935242 -0.175903 -0.278015 0.130920 1441912602 -0.935242 -0.175903 -0.278015 0.130920 1441912602 -0.935242 -0.175903 -0.278015 0.130920 1441912602 -0.935242 -0.175903 -0.278015 0.130920 1441912602 -0.959656 -0.152344 -0.229736 0.056335 1441912602 -0.959656 -0.152344 -0.229736 0.056335 1441912602 -0.959656 -0.152344 -0.229736 0.056335 1441912602 -0.959656 -0.152344 -0.229736 0.056335 1441912602 -0.959656 -0.152344 -0.229736 0.056335 1441912602 -0.959656 -0.152344 -0.229736 0.056335 1441912602 -0.972412 -0.152344 -0.171082 -0.045166 1441912602 -0.972412 -0.152344 -0.171082 -0.045166 1441912602 -0.972412 -0.152344 -0.171082 -0.045166 1441912602 -0.972412 -0.152344 -0.171082 -0.045166 1441912602 -0.972412 -0.152344 -0.171082 -0.045166 1441912602 -0.972412 -0.152344 -0.171082 -0.045166 1441912602 -0.972412 -0.152344 -0.171082 -0.045166 1441912602 -0.972168 -0.131042 -0.105347 -0.163452 1441912602 -0.972168 -0.131042 -0.105347 -0.163452 1441912602 -0.972168 -0.131042 -0.105347 -0.163452 1441912602 -0.972168 -0.131042 -0.105347 -0.163452 1441912602 -0.972168 -0.131042 -0.105347 -0.163452 1441912602 -0.972168 -0.131042 -0.105347 -0.163452 1441912602 -0.951355 -0.130005 -0.026306 -0.278320 1441912602 -0.951355 -0.130005 -0.026306 -0.278320 1441912602 -0.951355 -0.130005 -0.026306 -0.278320 1441912602 -0.951355 -0.130005 -0.026306 -0.278320 1441912602 -0.951355 -0.130005 -0.026306 -0.278320 1441912602 -0.951355 -0.130005 -0.026306 -0.278320 1441912602 -0.915161 -0.020752 0.059509 -0.398132 1441912602 -0.915161 -0.020752 0.059509 -0.398132 1441912602 -0.915161 -0.020752 0.059509 -0.398132 1441912602 -0.915161 -0.020752 0.059509 -0.398132 1441912602 -0.915161 -0.020752 0.059509 -0.398132 1441912602 -0.915161 -0.020752 0.059509 -0.398132 1441912602 -0.915161 -0.020752 0.059509 -0.398132 1441912602 -0.877563 -0.013489 0.104858 -0.467773 1441912602 -0.877563 -0.013489 0.104858 -0.467773 1441912602 -0.877563 -0.013489 0.104858 -0.467773 1441912602 -0.877563 -0.013489 0.104858 -0.467773 1441912602 -0.877563 -0.013489 0.104858 -0.467773 1441912602 -0.877563 -0.013489 0.104858 -0.467773 1441912602 -0.888733 -0.041321 0.092224 -0.447205 1441912602 -0.888733 -0.041321 0.092224 -0.447205 1441912602 -0.888733 -0.041321 0.092224 -0.447205 1441912602 -0.888733 -0.041321 0.092224 -0.447205 1441912602 -0.888733 -0.041321 0.092224 -0.447205 1441912602 -0.888733 -0.041321 0.092224 -0.447205 1441912602 -0.891602 -0.059875 0.077759 -0.442139 1441912602 -0.891602 -0.059875 0.077759 -0.442139 1441912602 -0.891602 -0.059875 0.077759 -0.442139 1441912602 -0.891602 -0.059875 0.077759 -0.442139 1441912602 -0.891602 -0.059875 0.077759 -0.442139 1441912602 -0.891602 -0.059875 0.077759 -0.442139 1441912602 -0.891602 -0.059875 0.077759 -0.442139 1441912602 -0.896484 -0.080933 0.065552 -0.430786 1441912602 -0.896484 -0.080933 0.065552 -0.430786 1441912602 -0.896484 -0.080933 0.065552 -0.430786 1441912602 -0.896484 -0.080933 0.065552 -0.430786 1441912602 -0.896484 -0.080933 0.065552 -0.430786 1441912602 -0.896484 -0.080933 0.065552 -0.430786 1441912602 -0.907776 -0.129395 0.026611 -0.398193 1441912602 -0.907776 -0.129395 0.026611 -0.398193 1441912602 -0.907776 -0.129395 0.026611 -0.398193 1441912602 -0.907776 -0.129395 0.026611 -0.398193 1441912602 -0.907776 -0.129395 0.026611 -0.398193 1441912602 -0.907776 -0.129395 0.026611 -0.398193 1441912602 -0.911621 -0.263367 -0.049744 -0.311768 1441912602 -0.911621 -0.263367 -0.049744 -0.311768 1441912602 -0.911621 -0.263367 -0.049744 -0.311768 1441912602 -0.911621 -0.263367 -0.049744 -0.311768 1441912602 -0.911621 -0.263367 -0.049744 -0.311768 1441912602 -0.911621 -0.263367 -0.049744 -0.311768 1441912602 -0.911621 -0.263367 -0.049744 -0.311768 1441912602 -0.891113 -0.395935 -0.117554 -0.188232 1441912602 -0.891113 -0.395935 -0.117554 -0.188232 1441912602 -0.891113 -0.395935 -0.117554 -0.188232 1441912602 -0.891113 -0.395935 -0.117554 -0.188232 1441912602 -0.891113 -0.395935 -0.117554 -0.188232 1441912602 -0.891113 -0.395935 -0.117554 -0.188232 1441912602 -0.867981 -0.466309 -0.159241 -0.062317 1441912602 -0.867981 -0.466309 -0.159241 -0.062317 1441912602 -0.867981 -0.466309 -0.159241 -0.062317 1441912602 -0.867981 -0.466309 -0.159241 -0.062317 1441912602 -0.867981 -0.466309 -0.159241 -0.062317 1441912602 -0.867981 -0.466309 -0.159241 -0.062317 1441912602 -0.867981 -0.466309 -0.159241 -0.062317 1441912602 -0.804810 -0.558411 -0.187988 0.072510 1441912602 -0.804810 -0.558411 -0.187988 0.072510 1441912602 -0.804810 -0.558411 -0.187988 0.072510 1441912602 -0.804810 -0.558411 -0.187988 0.072510 1441912602 -0.804810 -0.558411 -0.187988 0.072510 1441912602 -0.804810 -0.558411 -0.187988 0.072510 1441912603 -0.687866 -0.668091 -0.202759 0.198730 1441912603 -0.687866 -0.668091 -0.202759 0.198730 1441912603 -0.687866 -0.668091 -0.202759 0.198730 1441912603 -0.687866 -0.668091 -0.202759 0.198730 1441912603 -0.687866 -0.668091 -0.202759 0.198730 1441912603 -0.687866 -0.668091 -0.202759 0.198730 1441912603 -0.687866 -0.668091 -0.202759 0.198730 1441912603 -0.697693 -0.617798 -0.258728 0.254333 1441912603 -0.697693 -0.617798 -0.258728 0.254333 1441912603 -0.697693 -0.617798 -0.258728 0.254333 1441912603 -0.697693 -0.617798 -0.258728 0.254333 1441912603 -0.697693 -0.617798 -0.258728 0.254333 1441912603 -0.697693 -0.617798 -0.258728 0.254333 1441912603 -0.730652 -0.527283 -0.344727 0.263306 1441912603 -0.730652 -0.527283 -0.344727 0.263306 1441912603 -0.730652 -0.527283 -0.344727 0.263306 1441912603 -0.730652 -0.527283 -0.344727 0.263306 1441912603 -0.730652 -0.527283 -0.344727 0.263306 1441912603 -0.730652 -0.527283 -0.344727 0.263306 1441912603 -0.730652 -0.527283 -0.344727 0.263306 1441912603 -0.729919 -0.507629 -0.381897 0.252441 1441912603 -0.729919 -0.507629 -0.381897 0.252441 1441912603 -0.729919 -0.507629 -0.381897 0.252441 1441912603 -0.729919 -0.507629 -0.381897 0.252441 1441912603 -0.729919 -0.507629 -0.381897 0.252441 1441912603 -0.729919 -0.507629 -0.381897 0.252441 1441912603 -0.728699 -0.523315 -0.372620 0.237488 1441912603 -0.728699 -0.523315 -0.372620 0.237488 1441912603 -0.728699 -0.523315 -0.372620 0.237488 1441912603 -0.728699 -0.523315 -0.372620 0.237488 1441912603 -0.728699 -0.523315 -0.372620 0.237488 1441912603 -0.728699 -0.523315 -0.372620 0.237488 1441912603 -0.760498 -0.476440 -0.372559 0.236389 1441912603 -0.760498 -0.476440 -0.372559 0.236389 1441912603 -0.760498 -0.476440 -0.372559 0.236389 1441912603 -0.760498 -0.476440 -0.372559 0.236389 1441912603 -0.760498 -0.476440 -0.372559 0.236389 1441912603 -0.760498 -0.476440 -0.372559 0.236389 1441912603 -0.798462 -0.419922 -0.360474 0.237183 1441912603 -0.798462 -0.419922 -0.360474 0.237183 1441912603 -0.798462 -0.419922 -0.360474 0.237183 1441912603 -0.798462 -0.419922 -0.360474 0.237183 1441912603 -0.798462 -0.419922 -0.360474 0.237183 1441912603 -0.798462 -0.419922 -0.360474 0.237183 1441912603 -0.842529 -0.350220 -0.343689 0.222351 1441912603 -0.842529 -0.350220 -0.343689 0.222351 1441912603 -0.842529 -0.350220 -0.343689 0.222351 1441912603 -0.842529 -0.350220 -0.343689 0.222351 1441912603 -0.842529 -0.350220 -0.343689 0.222351 1441912603 -0.842529 -0.350220 -0.343689 0.222351 1441912603 -0.890991 -0.268494 -0.314880 0.187073 1441912603 -0.890991 -0.268494 -0.314880 0.187073 1441912603 -0.890991 -0.268494 -0.314880 0.187073 1441912603 -0.890991 -0.268494 -0.314880 0.187073 1441912603 -0.890991 -0.268494 -0.314880 0.187073 1441912603 -0.890991 -0.268494 -0.314880 0.187073 1441912603 -0.931396 -0.217834 -0.260925 0.130554 1441912603 -0.931396 -0.217834 -0.260925 0.130554 1441912603 -0.931396 -0.217834 -0.260925 0.130554 1441912603 -0.931396 -0.217834 -0.260925 0.130554 1441912603 -0.931396 -0.217834 -0.260925 0.130554 1441912603 -0.959473 -0.197998 -0.192627 0.055908 1441912603 -0.959473 -0.197998 -0.192627 0.055908 1441912603 -0.959473 -0.197998 -0.192627 0.055908 1441912603 -0.959473 -0.197998 -0.192627 0.055908 1441912603 -0.959473 -0.197998 -0.192627 0.055908 1441912603 -0.959473 -0.197998 -0.192627 0.055908 1441912603 -0.959473 -0.197998 -0.192627 0.055908 1441912603 -0.973755 -0.183105 -0.127747 -0.045471 1441912603 -0.973755 -0.183105 -0.127747 -0.045471 1441912603 -0.973755 -0.183105 -0.127747 -0.045471 1441912603 -0.973755 -0.183105 -0.127747 -0.045471 1441912603 -0.973755 -0.183105 -0.127747 -0.045471 1441912603 -0.973755 -0.183105 -0.127747 -0.045471 1441912603 -0.980896 -0.080566 -0.051514 -0.169800 1441912603 -0.980896 -0.080566 -0.051514 -0.169800 1441912603 -0.980896 -0.080566 -0.051514 -0.169800 1441912603 -0.980896 -0.080566 -0.051514 -0.169800 1441912603 -0.980896 -0.080566 -0.051514 -0.169800 1441912603 -0.956726 0.082581 0.054504 -0.273743 1441912603 -0.956726 0.082581 0.054504 -0.273743 1441912603 -0.956726 0.082581 0.054504 -0.273743 1441912603 -0.956726 0.082581 0.054504 -0.273743 1441912603 -0.956726 0.082581 0.054504 -0.273743 1441912603 -0.956726 0.082581 0.054504 -0.273743 1441912603 -0.910583 0.145935 0.139832 -0.360596 1441912603 -0.910583 0.145935 0.139832 -0.360596 1441912603 -0.910583 0.145935 0.139832 -0.360596 1441912603 -0.910583 0.145935 0.139832 -0.360596 1441912603 -0.910583 0.145935 0.139832 -0.360596 1441912603 -0.910583 0.145935 0.139832 -0.360596 1441912603 -0.876770 0.107239 0.170166 -0.436951 1441912603 -0.876770 0.107239 0.170166 -0.436951 1441912603 -0.876770 0.107239 0.170166 -0.436951 1441912603 -0.876770 0.107239 0.170166 -0.436951 1441912603 -0.876770 0.107239 0.170166 -0.436951 1441912603 -0.876770 0.107239 0.170166 -0.436951 1441912603 -0.876770 0.107239 0.170166 -0.436951 1441912603 -0.886169 0.055725 0.147339 -0.435852 1441912603 -0.886169 0.055725 0.147339 -0.435852 1441912603 -0.886169 0.055725 0.147339 -0.435852 1441912603 -0.886169 0.055725 0.147339 -0.435852 1441912603 -0.886169 0.055725 0.147339 -0.435852 1441912603 -0.886169 0.055725 0.147339 -0.435852 1441912603 -0.894470 0.039429 0.142456 -0.422058 1441912603 -0.894470 0.039429 0.142456 -0.422058 1441912603 -0.894470 0.039429 0.142456 -0.422058 1441912603 -0.894470 0.039429 0.142456 -0.422058 1441912603 -0.894470 0.039429 0.142456 -0.422058 1441912603 -0.894470 0.039429 0.142456 -0.422058 1441912603 -0.894470 0.039429 0.142456 -0.422058 1441912603 -0.898010 0.031311 0.135315 -0.417603 1441912604 -0.898010 0.031311 0.135315 -0.417603 1441912604 -0.898010 0.031311 0.135315 -0.417603 1441912604 -0.898010 0.031311 0.135315 -0.417603 1441912604 -0.898010 0.031311 0.135315 -0.417603 1441912604 -0.898010 0.031311 0.135315 -0.417603 1441912604 -0.910706 0.002441 0.118286 -0.395813 1441912604 -0.910706 0.002441 0.118286 -0.395813 1441912604 -0.910706 0.002441 0.118286 -0.395813 1441912604 -0.910706 0.002441 0.118286 -0.395813 1441912604 -0.910706 0.002441 0.118286 -0.395813 1441912604 -0.910706 0.002441 0.118286 -0.395813 1441912604 -0.936218 -0.080688 0.052979 -0.337952 1441912604 -0.936218 -0.080688 0.052979 -0.337952 1441912604 -0.936218 -0.080688 0.052979 -0.337952 1441912604 -0.936218 -0.080688 0.052979 -0.337952 1441912604 -0.936218 -0.080688 0.052979 -0.337952 1441912604 -0.936218 -0.080688 0.052979 -0.337952 1441912604 -0.936218 -0.080688 0.052979 -0.337952 1441912604 -0.952515 -0.200195 -0.027222 -0.227966 1441912604 -0.952515 -0.200195 -0.027222 -0.227966 1441912604 -0.952515 -0.200195 -0.027222 -0.227966 1441912604 -0.952515 -0.200195 -0.027222 -0.227966 1441912604 -0.952515 -0.200195 -0.027222 -0.227966 1441912604 -0.952515 -0.200195 -0.027222 -0.227966 1441912604 -0.951904 -0.272461 -0.078125 -0.116577 1441912604 -0.951904 -0.272461 -0.078125 -0.116577 1441912604 -0.951904 -0.272461 -0.078125 -0.116577 1441912604 -0.951904 -0.272461 -0.078125 -0.116577 1441912604 -0.951904 -0.272461 -0.078125 -0.116577 1441912604 -0.923584 -0.365479 -0.116089 0.002563 1441912604 -0.923584 -0.365479 -0.116089 0.002563 1441912604 -0.923584 -0.365479 -0.116089 0.002563 1441912604 -0.923584 -0.365479 -0.116089 0.002563 1441912604 -0.923584 -0.365479 -0.116089 0.002563 1441912604 -0.923584 -0.365479 -0.116089 0.002563 1441912604 -0.860535 -0.471130 -0.150574 0.122131 1441912604 -0.860535 -0.471130 -0.150574 0.122131 1441912604 -0.860535 -0.471130 -0.150574 0.122131 1441912604 -0.860535 -0.471130 -0.150574 0.122131 1441912604 -0.860535 -0.471130 -0.150574 0.122131 1441912604 -0.860535 -0.471130 -0.150574 0.122131 1441912604 -0.860535 -0.471130 -0.150574 0.122131 1441912604 -0.823914 -0.505371 -0.175659 0.187073 1441912604 -0.823914 -0.505371 -0.175659 0.187073 1441912604 -0.823914 -0.505371 -0.175659 0.187073 1441912604 -0.823914 -0.505371 -0.175659 0.187073 1441912604 -0.823914 -0.505371 -0.175659 0.187073 1441912604 -0.823914 -0.505371 -0.175659 0.187073 1441912604 -0.823914 -0.505371 -0.175659 0.187073 1441912604 -0.807495 -0.501587 -0.213074 0.226013 1441912604 -0.807495 -0.501587 -0.213074 0.226013 1441912604 -0.807495 -0.501587 -0.213074 0.226013 1441912604 -0.807495 -0.501587 -0.213074 0.226013 1441912604 -0.807495 -0.501587 -0.213074 0.226013 1441912604 -0.807495 -0.501587 -0.213074 0.226013 1441912604 -0.796326 -0.491821 -0.244080 0.253845 1441912604 -0.796326 -0.491821 -0.244080 0.253845 1441912604 -0.796326 -0.491821 -0.244080 0.253845 1441912604 -0.796326 -0.491821 -0.244080 0.253845 1441912604 -0.796326 -0.491821 -0.244080 0.253845 1441912604 -0.796326 -0.491821 -0.244080 0.253845 1441912604 -0.813904 -0.439453 -0.290100 0.245605 1441912604 -0.813904 -0.439453 -0.290100 0.245605 1441912604 -0.813904 -0.439453 -0.290100 0.245605 1441912604 -0.813904 -0.439453 -0.290100 0.245605 1441912604 -0.813904 -0.439453 -0.290100 0.245605 1441912604 -0.813904 -0.439453 -0.290100 0.245605 1441912604 -0.800659 -0.454041 -0.299438 0.251404 1441912604 -0.800659 -0.454041 -0.299438 0.251404 1441912604 -0.800659 -0.454041 -0.299438 0.251404 1441912604 -0.800659 -0.454041 -0.299438 0.251404 1441912604 -0.800659 -0.454041 -0.299438 0.251404 1441912604 -0.800659 -0.454041 -0.299438 0.251404 1441912604 -0.832520 -0.403748 -0.301880 0.229858 1441912604 -0.832520 -0.403748 -0.301880 0.229858 1441912604 -0.832520 -0.403748 -0.301880 0.229858 1441912604 -0.832520 -0.403748 -0.301880 0.229858 1441912604 -0.832520 -0.403748 -0.301880 0.229858 1441912604 -0.832520 -0.403748 -0.301880 0.229858 1441912604 -0.832520 -0.403748 -0.301880 0.229858 1441912604 -0.870239 -0.341797 -0.293823 0.199158 1441912604 -0.870239 -0.341797 -0.293823 0.199158 1441912604 -0.870239 -0.341797 -0.293823 0.199158 1441912604 -0.870239 -0.341797 -0.293823 0.199158 1441912604 -0.870239 -0.341797 -0.293823 0.199158 1441912604 -0.870239 -0.341797 -0.293823 0.199158 1441912604 -0.901489 -0.308044 -0.260864 0.156311 1441912604 -0.901489 -0.308044 -0.260864 0.156311 1441912604 -0.901489 -0.308044 -0.260864 0.156311 1441912604 -0.901489 -0.308044 -0.260864 0.156311 1441912604 -0.901489 -0.308044 -0.260864 0.156311 1441912604 -0.901489 -0.308044 -0.260864 0.156311 1441912604 -0.934021 -0.267883 -0.213074 0.102417 1441912604 -0.934021 -0.267883 -0.213074 0.102417 1441912604 -0.934021 -0.267883 -0.213074 0.102417 1441912604 -0.934021 -0.267883 -0.213074 0.102417 1441912604 -0.934021 -0.267883 -0.213074 0.102417 1441912604 -0.934021 -0.267883 -0.213074 0.102417 1441912604 -0.934021 -0.267883 -0.213074 0.102417 1441912604 -0.958496 -0.237061 -0.154297 0.036926 1441912604 -0.958496 -0.237061 -0.154297 0.036926 1441912604 -0.958496 -0.237061 -0.154297 0.036926 1441912604 -0.958496 -0.237061 -0.154297 0.036926 1441912604 -0.958496 -0.237061 -0.154297 0.036926 1441912604 -0.958496 -0.237061 -0.154297 0.036926 1441912604 -0.974365 -0.200439 -0.090393 -0.048828 1441912604 -0.974365 -0.200439 -0.090393 -0.048828 1441912604 -0.974365 -0.200439 -0.090393 -0.048828 1441912604 -0.974365 -0.200439 -0.090393 -0.048828 1441912604 -0.974365 -0.200439 -0.090393 -0.048828 1441912604 -0.974365 -0.200439 -0.090393 -0.048828 1441912604 -0.978455 -0.111877 -0.012329 -0.173157 1441912604 -0.978455 -0.111877 -0.012329 -0.173157 1441912605 -0.978455 -0.111877 -0.012329 -0.173157 1441912605 -0.978455 -0.111877 -0.012329 -0.173157 1441912605 -0.978455 -0.111877 -0.012329 -0.173157 1441912605 -0.978455 -0.111877 -0.012329 -0.173157 1441912605 -0.952576 -0.041748 0.079651 -0.290894 1441912605 -0.952576 -0.041748 0.079651 -0.290894 1441912605 -0.952576 -0.041748 0.079651 -0.290894 1441912605 -0.952576 -0.041748 0.079651 -0.290894 1441912605 -0.952576 -0.041748 0.079651 -0.290894 1441912605 -0.952576 -0.041748 0.079651 -0.290894 1441912605 -0.906372 0.030090 0.148315 -0.394531 1441912605 -0.906372 0.030090 0.148315 -0.394531 1441912605 -0.906372 0.030090 0.148315 -0.394531 1441912605 -0.906372 0.030090 0.148315 -0.394531 1441912605 -0.906372 0.030090 0.148315 -0.394531 1441912605 -0.906372 0.030090 0.148315 -0.394531 1441912605 -0.906372 0.030090 0.148315 -0.394531 1441912605 -0.874878 0.031860 0.155701 -0.457581 1441912605 -0.874878 0.031860 0.155701 -0.457581 1441912605 -0.874878 0.031860 0.155701 -0.457581 1441912605 -0.874878 0.031860 0.155701 -0.457581 1441912605 -0.874878 0.031860 0.155701 -0.457581 1441912605 -0.874878 0.031860 0.155701 -0.457581 1441912605 -0.875427 0.053101 0.168091 -0.450134 1441912605 -0.875427 0.053101 0.168091 -0.450134 1441912605 -0.875427 0.053101 0.168091 -0.450134 1441912605 -0.875427 0.053101 0.168091 -0.450134 1441912605 -0.875427 0.053101 0.168091 -0.450134 1441912605 -0.882690 0.036072 0.156250 -0.441772 1441912605 -0.882690 0.036072 0.156250 -0.441772 1441912605 -0.882690 0.036072 0.156250 -0.441772 1441912605 -0.882690 0.036072 0.156250 -0.441772 1441912605 -0.882690 0.036072 0.156250 -0.441772 1441912605 -0.882690 0.036072 0.156250 -0.441772 1441912605 -0.884827 0.037048 0.156372 -0.437378 1441912605 -0.884827 0.037048 0.156372 -0.437378 1441912605 -0.884827 0.037048 0.156372 -0.437378 1441912605 -0.884827 0.037048 0.156372 -0.437378 1441912605 -0.884827 0.037048 0.156372 -0.437378 1441912605 -0.884827 0.037048 0.156372 -0.437378 1441912605 -0.884827 0.037048 0.156372 -0.437378 1441912605 -0.892700 0.041992 0.153564 -0.421631 1441912605 -0.892700 0.041992 0.153564 -0.421631 1441912605 -0.892700 0.041992 0.153564 -0.421631 1441912605 -0.892700 0.041992 0.153564 -0.421631 1441912605 -0.892700 0.041992 0.153564 -0.421631 1441912605 -0.892700 0.041992 0.153564 -0.421631 1441912605 -0.892700 0.041992 0.153564 -0.421631 1441912605 -0.916992 -0.024048 0.103271 -0.384644 1441912605 -0.916992 -0.024048 0.103271 -0.384644 1441912605 -0.916992 -0.024048 0.103271 -0.384644 1441912605 -0.916992 -0.024048 0.103271 -0.384644 1441912605 -0.916992 -0.024048 0.103271 -0.384644 1441912605 -0.916992 -0.024048 0.103271 -0.384644 1441912605 -0.942078 -0.159363 0.024902 -0.294189 1441912605 -0.942078 -0.159363 0.024902 -0.294189 1441912605 -0.942078 -0.159363 0.024902 -0.294189 1441912605 -0.942078 -0.159363 0.024902 -0.294189 1441912605 -0.942078 -0.159363 0.024902 -0.294189 1441912605 -0.942078 -0.159363 0.024902 -0.294189 1441912605 -0.944092 -0.284912 -0.040649 -0.160950 1441912605 -0.944092 -0.284912 -0.040649 -0.160950 1441912605 -0.944092 -0.284912 -0.040649 -0.160950 1441912605 -0.944092 -0.284912 -0.040649 -0.160950 1441912605 -0.944092 -0.284912 -0.040649 -0.160950 1441912605 -0.944092 -0.284912 -0.040649 -0.160950 1441912605 -0.936157 -0.343811 -0.061523 -0.041199 1441912605 -0.936157 -0.343811 -0.061523 -0.041199 1441912605 -0.936157 -0.343811 -0.061523 -0.041199 1441912605 -0.936157 -0.343811 -0.061523 -0.041199 1441912605 -0.936157 -0.343811 -0.061523 -0.041199 1441912605 -0.936157 -0.343811 -0.061523 -0.041199 1441912605 -0.895996 -0.428101 -0.091919 0.074890 1441912605 -0.895996 -0.428101 -0.091919 0.074890 1441912605 -0.895996 -0.428101 -0.091919 0.074890 1441912605 -0.895996 -0.428101 -0.091919 0.074890 1441912605 -0.895996 -0.428101 -0.091919 0.074890 1441912605 -0.895996 -0.428101 -0.091919 0.074890 1441912605 -0.853027 -0.486938 -0.121216 0.143738 1441912605 -0.853027 -0.486938 -0.121216 0.143738 1441912605 -0.853027 -0.486938 -0.121216 0.143738 1441912605 -0.853027 -0.486938 -0.121216 0.143738 1441912605 -0.853027 -0.486938 -0.121216 0.143738 1441912605 -0.853027 -0.486938 -0.121216 0.143738 1441912605 -0.825134 -0.503357 -0.186157 0.176636 1441912605 -0.825134 -0.503357 -0.186157 0.176636 1441912605 -0.825134 -0.503357 -0.186157 0.176636 1441912605 -0.825134 -0.503357 -0.186157 0.176636 1441912605 -0.825134 -0.503357 -0.186157 0.176636 1441912605 -0.800537 -0.495972 -0.269348 0.201782 1441912605 -0.800537 -0.495972 -0.269348 0.201782 1441912605 -0.800537 -0.495972 -0.269348 0.201782 1441912605 -0.800537 -0.495972 -0.269348 0.201782 1441912605 -0.801270 -0.444824 -0.353516 0.187744 1441912605 -0.801270 -0.444824 -0.353516 0.187744 1441912605 -0.801270 -0.444824 -0.353516 0.187744 1441912605 -0.801270 -0.444824 -0.353516 0.187744 1441912605 -0.801270 -0.444824 -0.353516 0.187744 1441912605 -0.801270 -0.444824 -0.353516 0.187744 1441912605 -0.777405 -0.457947 -0.392639 0.178223 1441912605 -0.777405 -0.457947 -0.392639 0.178223 1441912605 -0.777405 -0.457947 -0.392639 0.178223 1441912605 -0.777405 -0.457947 -0.392639 0.178223 1441912605 -0.777405 -0.457947 -0.392639 0.178223 1441912605 -0.777405 -0.457947 -0.392639 0.178223 1441912605 -0.777405 -0.457947 -0.392639 0.178223 1441912605 -0.778870 -0.449463 -0.401428 0.173889 1441912605 -0.778870 -0.449463 -0.401428 0.173889 1441912605 -0.778870 -0.449463 -0.401428 0.173889 1441912606 -0.778870 -0.449463 -0.401428 0.173889 1441912606 -0.778870 -0.449463 -0.401428 0.173889 1441912606 -0.778870 -0.449463 -0.401428 0.173889 1441912606 -0.778870 -0.449463 -0.401428 0.173889 1441912606 -0.797302 -0.429749 -0.382324 0.183228 1441912606 -0.797302 -0.429749 -0.382324 0.183228 1441912606 -0.797302 -0.429749 -0.382324 0.183228 1441912606 -0.797302 -0.429749 -0.382324 0.183228 1441912606 -0.797302 -0.429749 -0.382324 0.183228 1441912606 -0.835571 -0.375244 -0.363281 0.170532 1441912606 -0.835571 -0.375244 -0.363281 0.170532 1441912606 -0.835571 -0.375244 -0.363281 0.170532 1441912606 -0.835571 -0.375244 -0.363281 0.170532 1441912606 -0.835571 -0.375244 -0.363281 0.170532 1441912606 -0.835571 -0.375244 -0.363281 0.170532 1441912606 -0.835571 -0.375244 -0.363281 0.170532 1441912606 -0.877502 -0.309753 -0.336121 0.145569 1441912606 -0.877502 -0.309753 -0.336121 0.145569 1441912606 -0.877502 -0.309753 -0.336121 0.145569 1441912606 
-0.544617 -0.582886 0.262939 -0.542786 1441912608 -0.544617 -0.582886 0.262939 -0.542786 1441912608 -0.550964 -0.584534 0.250183 -0.540649 1441912608 -0.550964 -0.584534 0.250183 -0.540649 1441912608 -0.550964 -0.584534 0.250183 -0.540649 1441912608 -0.550964 -0.584534 0.250183 -0.540649 1441912608 -0.550964 -0.584534 0.250183 -0.540649 1441912608 -0.550964 -0.584534 0.250183 -0.540649 1441912608 -0.550964 -0.584534 0.250183 -0.540649 1441912608 -0.545654 -0.588318 0.239319 -0.546753 1441912608 -0.545654 -0.588318 0.239319 -0.546753 1441912608 -0.545654 -0.588318 0.239319 -0.546753 1441912608 -0.545654 -0.588318 0.239319 -0.546753 1441912608 -0.545654 -0.588318 0.239319 -0.546753 1441912608 -0.530212 -0.594727 0.230042 -0.558899 1441912609 -0.530212 -0.594727 0.230042 -0.558899 1441912609 -0.530212 -0.594727 0.230042 -0.558899 1441912609 -0.530212 -0.594727 0.230042 -0.558899 1441912609 -0.530212 -0.594727 0.230042 -0.558899 1441912609 -0.504761 -0.601257 0.227234 -0.576294 1441912609 -0.504761 -0.601257 0.227234 -0.576294 1441912609 -0.504761 -0.601257 0.227234 -0.576294 1441912609 -0.504761 -0.601257 0.227234 -0.576294 1441912609 -0.504761 -0.601257 0.227234 -0.576294 1441912609 -0.504761 -0.601257 0.227234 -0.576294 1441912609 -0.470642 -0.609253 0.230408 -0.595276 1441912609 -0.470642 -0.609253 0.230408 -0.595276 1441912609 -0.470642 -0.609253 0.230408 -0.595276 1441912609 -0.470642 -0.609253 0.230408 -0.595276 1441912609 -0.470642 -0.609253 0.230408 -0.595276 1441912609 -0.470642 -0.609253 0.230408 -0.595276 1441912609 -0.436218 -0.615356 0.239380 -0.611450 1441912609 -0.436218 -0.615356 0.239380 -0.611450 1441912609 -0.436218 -0.615356 0.239380 -0.611450 1441912609 -0.436218 -0.615356 0.239380 -0.611450 1441912609 -0.436218 -0.615356 0.239380 -0.611450 1441912609 -0.436218 -0.615356 0.239380 -0.611450 1441912609 -0.408752 -0.617798 0.246948 -0.624817 1441912609 -0.408752 -0.617798 0.246948 -0.624817 1441912609 -0.408752 -0.617798 0.246948 -0.624817 1441912609 -0.408752 -0.617798 0.246948 -0.624817 1441912609 -0.408752 -0.617798 0.246948 -0.624817 1441912609 -0.408752 -0.617798 0.246948 -0.624817 1441912609 -0.408752 -0.617798 0.246948 -0.624817 1441912609 -0.387817 -0.624634 0.241943 -0.633301 1441912609 -0.387817 -0.624634 0.241943 -0.633301 1441912609 -0.387817 -0.624634 0.241943 -0.633301 1441912609 -0.387817 -0.624634 0.241943 -0.633301 1441912609 -0.387817 -0.624634 0.241943 -0.633301 1441912609 -0.387817 -0.624634 0.241943 -0.633301 1441912609 -0.374390 -0.630432 0.236328 -0.637695 1441912609 -0.374390 -0.630432 0.236328 -0.637695 1441912609 -0.374390 -0.630432 0.236328 -0.637695 1441912609 -0.374390 -0.630432 0.236328 -0.637695 1441912609 -0.374390 -0.630432 0.236328 -0.637695 1441912609 -0.374390 -0.630432 0.236328 -0.637695 1441912609 -0.372314 -0.628357 0.241394 -0.639038 1441912609 -0.372314 -0.628357 0.241394 -0.639038 1441912609 -0.372314 -0.628357 0.241394 -0.639038 1441912609 -0.372314 -0.628357 0.241394 -0.639038 1441912609 -0.372314 -0.628357 0.241394 -0.639038 1441912609 -0.372314 -0.628357 0.241394 -0.639038 1441912609 -0.380676 -0.623352 0.251038 -0.635254 1441912609 -0.380676 -0.623352 0.251038 -0.635254 1441912609 -0.380676 -0.623352 0.251038 -0.635254 1441912609 -0.380676 -0.623352 0.251038 -0.635254 1441912609 -0.380676 -0.623352 0.251038 -0.635254 1441912609 -0.380676 -0.623352 0.251038 -0.635254 1441912609 -0.380676 -0.623352 0.251038 -0.635254 1441912609 -0.394409 -0.617859 0.255493 -0.630493 1441912609 -0.394409 -0.617859 0.255493 -0.630493 1441912609 -0.394409 -0.617859 0.255493 -0.630493 1441912609 -0.394409 -0.617859 0.255493 -0.630493 1441912609 -0.394409 -0.617859 0.255493 -0.630493 1441912609 -0.394409 -0.617859 0.255493 -0.630493 1441912609 -0.415222 -0.610046 0.261108 -0.622375 1441912609 -0.415222 -0.610046 0.261108 -0.622375 1441912609 -0.415222 -0.610046 0.261108 -0.622375 1441912609 -0.415222 -0.610046 0.261108 -0.622375 1441912609 -0.415222 -0.610046 0.261108 -0.622375 1441912609 -0.415222 -0.610046 0.261108 -0.622375 1441912609 -0.415222 -0.610046 0.261108 -0.622375 1441912609 -0.441528 -0.598816 0.269104 -0.611694 1441912609 -0.441528 -0.598816 0.269104 -0.611694 1441912609 -0.441528 -0.598816 0.269104 -0.611694 1441912609 -0.441528 -0.598816 0.269104 -0.611694 1441912609 -0.441528 -0.598816 0.269104 -0.611694 1441912609 -0.441528 -0.598816 0.269104 -0.611694 1441912609 -0.467651 -0.588684 0.272095 -0.600647 1441912609 -0.467651 -0.588684 0.272095 -0.600647 1441912609 -0.467651 -0.588684 0.272095 -0.600647 1441912609 -0.467651 -0.588684 0.272095 -0.600647 1441912609 -0.467651 -0.588684 0.272095 -0.600647 1441912609 -0.467651 -0.588684 0.272095 -0.600647 1441912609 -0.491333 -0.581909 0.269104 -0.589600 1441912609 -0.491333 -0.581909 0.269104 -0.589600 1441912609 -0.491333 -0.581909 0.269104 -0.589600 1441912609 -0.491333 -0.581909 0.269104 -0.589600 1441912609 -0.491333 -0.581909 0.269104 -0.589600 1441912609 -0.491333 -0.581909 0.269104 -0.589600 1441912609 -0.491333 -0.581909 0.269104 -0.589600 1441912609 -0.510803 -0.578003 0.264526 -0.578857 1441912609 -0.510803 -0.578003 0.264526 -0.578857 1441912609 -0.510803 -0.578003 0.264526 -0.578857 1441912609 -0.510803 -0.578003 0.264526 -0.578857 1441912609 -0.510803 -0.578003 0.264526 -0.578857 1441912609 -0.510803 -0.578003 0.264526 -0.578857 1441912609 -0.526001 -0.577209 0.262085 -0.567017 1441912609 -0.526001 -0.577209 0.262085 -0.567017 1441912609 -0.526001 -0.577209 0.262085 -0.567017 1441912609 -0.526001 -0.577209 0.262085 -0.567017 1441912609 -0.526001 -0.577209 0.262085 -0.567017 1441912609 -0.526001 -0.577209 0.262085 -0.567017 1441912609 -0.541931 -0.575928 0.271423 -0.548645 1441912609 -0.541931 -0.575928 0.271423 -0.548645 1441912609 -0.541931 -0.575928 0.271423 -0.548645 1441912609 -0.541931 -0.575928 0.271423 -0.548645 1441912609 -0.541931 -0.575928 0.271423 -0.548645 1441912609 -0.541931 -0.575928 0.271423 -0.548645 1441912609 -0.541931 -0.575928 0.271423 -0.548645 1441912609 -0.565002 -0.559387 0.308716 -0.522095 1441912609 -0.565002 -0.559387 0.308716 -0.522095 1441912609 -0.565002 -0.559387 0.308716 -0.522095 1441912609 -0.565002 -0.559387 0.308716 -0.522095 1441912609 -0.565002 -0.559387 0.308716 -0.522095 1441912609 -0.565002 -0.559387 0.308716 -0.522095 1441912609 -0.585327 -0.528931 0.351257 -0.504272 1441912610 -0.585327 -0.528931 0.351257 -0.504272 1441912610 -0.585327 -0.528931 0.351257 -0.504272 1441912610 -0.585327 -0.528931 0.351257 -0.504272 1441912610 -0.585327 -0.528931 0.351257 -0.504272 1441912610 -0.585327 -0.528931 0.351257 -0.504272 1441912610 -0.587646 -0.518494 0.357483 -0.508057 1441912610 -0.587646 -0.518494 0.357483 -0.508057 1441912610 -0.587646 -0.518494 0.357483 -0.508057 1441912610 -0.587646 -0.518494 0.357483 -0.508057 1441912610 -0.587646 -0.518494 0.357483 -0.508057 1441912610 -0.587646 -0.518494 0.357483 -0.508057 1441912610 -0.574158 -0.537964 0.335999 -0.517822 1441912610 -0.574158 -0.537964 0.335999 -0.517822 1441912610 -0.574158 -0.537964 0.335999 -0.517822 1441912610 -0.574158 -0.537964 0.335999 -0.517822 1441912610 -0.574158 -0.537964 0.335999 -0.517822 1441912610 -0.574158 -0.537964 0.335999 -0.517822 1441912610 -0.564941 -0.554871 0.316284 -0.522461 1441912610 -0.564941 -0.554871 0.316284 -0.522461 1441912610 -0.564941 -0.554871 0.316284 -0.522461 1441912610 -0.564941 -0.554871 0.316284 -0.522461 1441912610 -0.564941 -0.554871 0.316284 -0.522461 1441912610 -0.564941 -0.554871 0.316284 -0.522461 1441912610 -0.564941 -0.554871 0.316284 -0.522461 1441912610 -0.562439 -0.557678 0.307434 -0.527466 1441912610 -0.562439 -0.557678 0.307434 -0.527466 1441912610 -0.562439 -0.557678 0.307434 -0.527466 1441912610 -0.562439 -0.557678 0.307434 -0.527466 1441912610 -0.562439 -0.557678 0.307434 -0.527466 1441912610 -0.562439 -0.557678 0.307434 -0.527466 1441912610 -0.549683 -0.564392 0.297485 -0.539368 1441912610 -0.549683 -0.564392 0.297485 -0.539368 1441912610 -0.549683 -0.564392 0.297485 -0.539368 1441912610 -0.549683 -0.564392 0.297485 -0.539368 1441912610 -0.549683 -0.564392 0.297485 -0.539368 1441912610 -0.549683 -0.564392 0.297485 -0.539368 1441912610 -0.526367 -0.575867 0.286316 -0.556274 1441912610 -0.526367 -0.575867 0.286316 -0.556274 1441912610 -0.526367 -0.575867 0.286316 -0.556274 1441912610 -0.526367 -0.575867 0.286316 -0.556274 1441912610 -0.526367 -0.575867 0.286316 -0.556274 1441912610 -0.526367 -0.575867 0.286316 -0.556274 1441912610 -0.498047 -0.586487 0.278625 -0.574829 1441912610 -0.498047 -0.586487 0.278625 -0.574829 1441912610 -0.498047 -0.586487 0.278625 -0.574829 1441912610 -0.498047 -0.586487 0.278625 -0.574829 1441912610 -0.498047 -0.586487 0.278625 -0.574829 1441912610 -0.498047 -0.586487 0.278625 -0.574829 1441912610 -0.498047 -0.586487 0.278625 -0.574829 1441912610 -0.463379 -0.596802 0.271973 -0.596008 1441912610 -0.463379 -0.596802 0.271973 -0.596008 1441912610 -0.463379 -0.596802 0.271973 -0.596008 1441912610 -0.463379 -0.596802 0.271973 -0.596008 1441912610 -0.463379 -0.596802 0.271973 -0.596008 1441912610 -0.463379 -0.596802 0.271973 -0.596008 1441912610 -0.423706 -0.611145 0.259827 -0.616089 1441912610 -0.423706 -0.611145 0.259827 -0.616089 1441912610 -0.423706 -0.611145 0.259827 -0.616089 1441912610 -0.423706 -0.611145 0.259827 -0.616089 1441912610 -0.423706 -0.611145 0.259827 -0.616089 1441912610 -0.423706 -0.611145 0.259827 -0.616089 1441912610 -0.389099 -0.627014 0.245300 -0.628784 1441912610 -0.389099 -0.627014 0.245300 -0.628784 1441912610 -0.389099 -0.627014 0.245300 -0.628784 1441912610 -0.389099 -0.627014 0.245300 -0.628784 1441912610 -0.389099 -0.627014 0.245300 -0.628784 1441912610 -0.389099 -0.627014 0.245300 -0.628784 1441912610 -0.364014 -0.637268 0.234680 -0.637512 1441912610 -0.364014 -0.637268 0.234680 -0.637512 1441912610 -0.364014 -0.637268 0.234680 -0.637512 1441912610 -0.364014 -0.637268 0.234680 -0.637512 1441912610 -0.364014 -0.637268 0.234680 -0.637512 1441912610 -0.364014 -0.637268 0.234680 -0.637512 1441912610 -0.354187 -0.637390 0.235901 -0.642456 1441912610 -0.354187 -0.637390 0.235901 -0.642456 1441912610 -0.354187 -0.637390 0.235901 -0.642456 1441912610 -0.354187 -0.637390 0.235901 -0.642456 1441912610 -0.354187 -0.637390 0.235901 -0.642456 1441912610 -0.354187 -0.637390 0.235901 -0.642456 1441912610 -0.355835 -0.633362 0.243530 -0.642639 1441912610 -0.355835 -0.633362 0.243530 -0.642639 1441912610 -0.355835 -0.633362 0.243530 -0.642639 1441912610 -0.355835 -0.633362 0.243530 -0.642639 1441912610 -0.355835 -0.633362 0.243530 -0.642639 1441912610 -0.355835 -0.633362 0.243530 -0.642639 1441912610 -0.355835 -0.633362 0.243530 -0.642639 1441912610 -0.366455 -0.628418 0.246216 -0.640503 1441912610 -0.366455 -0.628418 0.246216 -0.640503 1441912610 -0.366455 -0.628418 0.246216 -0.640503 1441912610 -0.366455 -0.628418 0.246216 -0.640503 1441912610 -0.366455 -0.628418 0.246216 -0.640503 1441912610 -0.366455 -0.628418 0.246216 -0.640503 1441912610 -0.387207 -0.622498 0.248230 -0.633240 1441912610 -0.387207 -0.622498 0.248230 -0.633240 1441912610 -0.387207 -0.622498 0.248230 -0.633240 1441912610 -0.387207 -0.622498 0.248230 -0.633240 1441912610 -0.387207 -0.622498 0.248230 -0.633240 1441912610 -0.387207 -0.622498 0.248230 -0.633240 1441912610 -0.387207 -0.622498 0.248230 -0.633240 1441912610 -0.416626 -0.611572 0.252991 -0.623291 1441912610 -0.416626 -0.611572 0.252991 -0.623291 1441912610 -0.416626 -0.611572 0.252991 -0.623291 1441912610 -0.416626 -0.611572 0.252991 -0.623291 1441912610 -0.416626 -0.611572 0.252991 -0.623291 1441912610 -0.416626 -0.611572 0.252991 -0.623291 1441912610 -0.448120 -0.598755 0.257324 -0.612000 1441912610 -0.448120 -0.598755 0.257324 -0.612000 1441912610 -0.448120 -0.598755 0.257324 -0.612000 1441912610 -0.448120 -0.598755 0.257324 -0.612000 1441912610 -0.448120 -0.598755 0.257324 -0.612000 1441912610 -0.448120 -0.598755 0.257324 -0.612000 1441912610 -0.477966 -0.586914 0.263000 -0.598328 1441912610 -0.477966 -0.586914 0.263000 -0.598328 1441912611 -0.477966 -0.586914 0.263000 -0.598328 1441912611 -0.477966 -0.586914 0.263000 -0.598328 1441912611 -0.477966 -0.586914 0.263000 -0.598328 1441912611 -0.477966 -0.586914 0.263000 -0.598328 1441912611 -0.505737 -0.575745 0.268494 -0.583740 1441912611 -0.505737 -0.575745 0.268494 -0.583740 1441912611 -0.505737 -0.575745 0.268494 -0.583740 1441912611 -0.505737 -0.575745 0.268494 -0.583740 1441912611 -0.505737 -0.575745 0.268494 -0.583740 1441912611 -0.505737 -0.575745 0.268494 -0.583740 1441912611 -0.505737 -0.575745 0.268494 -0.583740 1441912611 -0.530029 -0.567688 0.271851 -0.568298 1441912611 -0.530029 -0.567688 0.271851 -0.568298 1441912611 -0.530029 -0.567688 0.271851 -0.568298 1441912611 -0.530029 -0.567688 0.271851 -0.568298 1441912611 -0.530029 -0.567688 0.271851 -0.568298 1441912611 -0.530029 -0.567688 0.271851 -0.568298 1441912611 -0.550659 -0.561218 0.281921 -0.549927 1441912611 -0.550659 -0.561218 0.281921 -0.549927 1441912611 -0.550659 -0.561218 0.281921 -0.549927 1441912611 -0.550659 -0.561218 0.281921 -0.549927 1441912611 -0.550659 -0.561218 0.281921 -0.549927 1441912611 -0.550659 -0.561218 0.281921 -0.549927 1441912611 -0.575500 -0.541626 0.319458 -0.522949 1441912611 -0.575500 -0.541626 0.319458 -0.522949 1441912611 -0.575500 -0.541626 0.319458 -0.522949 1441912611 -0.575500 -0.541626 0.319458 -0.522949 1441912611 -0.575500 -0.541626 0.319458 -0.522949 1441912611 -0.599060 -0.506714 0.361023 -0.504089 1441912611 -0.599060 -0.506714 0.361023 -0.504089 1441912611 -0.599060 -0.506714 0.361023 -0.504089 1441912611 -0.599060 -0.506714 0.361023 -0.504089 1441912611 -0.599060 -0.506714 0.361023 -0.504089 1441912611 -0.599060 -0.506714 0.361023 -0.504089 1441912611 -0.602783 -0.495361 0.364868 -0.508118 1441912611 -0.602783 -0.495361 0.364868 -0.508118 1441912611 -0.602783 -0.495361 0.364868 -0.508118 1441912611 -0.602783 -0.495361 0.364868 -0.508118 1441912611 -0.602783 -0.495361 0.364868 -0.508118 1441912611 -0.602783 -0.495361 0.364868 -0.508118 1441912611 -0.589600 -0.512878 0.349243 -0.517090 1441912611 -0.589600 -0.512878 0.349243 -0.517090 1441912611 -0.589600 -0.512878 0.349243 -0.517090 1441912611 -0.589600 -0.512878 0.349243 -0.517090 1441912611 -0.589600 -0.512878 0.349243 -0.517090 1441912611 -0.589600 -0.512878 0.349243 -0.517090 1441912611 -0.589600 -0.512878 0.349243 -0.517090 1441912611 -0.583130 -0.520508 0.345642 -0.519287 1441912611 -0.583130 -0.520508 0.345642 -0.519287 1441912611 -0.583130 -0.520508 0.345642 -0.519287 1441912611 -0.583130 -0.520508 0.345642 -0.519287 1441912611 -0.583130 -0.520508 0.345642 -0.519287 1441912611 -0.583130 -0.520508 0.345642 -0.519287 1441912611 -0.583008 -0.515381 0.351074 -0.520874 1441912611 -0.583008 -0.515381 0.351074 -0.520874 1441912611 -0.583008 -0.515381 0.351074 -0.520874 1441912611 -0.583008 -0.515381 0.351074 -0.520874 1441912611 -0.583008 -0.515381 0.351074 -0.520874 1441912611 -0.583008 -0.515381 0.351074 -0.520874 1441912611 -0.572876 -0.521973 0.345886 -0.528992 1441912611 -0.572876 -0.521973 0.345886 -0.528992 1441912611 -0.572876 -0.521973 0.345886 -0.528992 1441912611 -0.572876 -0.521973 0.345886 -0.528992 1441912611 -0.572876 -0.521973 0.345886 -0.528992 1441912611 -0.572876 -0.521973 0.345886 -0.528992 1441912611 -0.572876 -0.521973 0.345886 -0.528992 1441912611 -0.572876 -0.521973 0.345886 -0.528992 1441912611 -0.551941 -0.540283 0.331482 -0.541931 1441912611 -0.551941 -0.540283 0.331482 -0.541931 1441912611 -0.551941 -0.540283 0.331482 -0.541931 1441912611 -0.551941 -0.540283 0.331482 -0.541931 1441912611 -0.551941 -0.540283 0.331482 -0.541931 1441912611 -0.528687 -0.556885 0.324036 -0.552673 1441912611 -0.528687 -0.556885 0.324036 -0.552673 1441912611 -0.528687 -0.556885 0.324036 -0.552673 1441912611 -0.528687 -0.556885 0.324036 -0.552673 1441912611 -0.528687 -0.556885 0.324036 -0.552673 1441912611 -0.528687 -0.556885 0.324036 -0.552673 1441912611 -0.512634 -0.560974 0.333801 -0.557800 1441912611 -0.512634 -0.560974 0.333801 -0.557800 1441912611 -0.512634 -0.560974 0.333801 -0.557800 1441912611 -0.512634 -0.560974 0.333801 -0.557800 1441912611 -0.512634 -0.560974 0.333801 -0.557800 1441912611 -0.512634 -0.560974 0.333801 -0.557800 1441912611 -0.512634 -0.560974 0.333801 -0.557800 1441912611 -0.498596 -0.559387 0.344238 -0.565735 1441912611 -0.498596 -0.559387 0.344238 -0.565735 1441912611 -0.498596 -0.559387 0.344238 -0.565735 1441912611 -0.498596 -0.559387 0.344238 -0.565735 1441912611 -0.498596 -0.559387 0.344238 -0.565735 1441912611 -0.498596 -0.559387 0.344238 -0.565735 1441912611 -0.482483 -0.566650 0.337402 -0.576538 1441912611 -0.482483 -0.566650 0.337402 -0.576538 1441912611 -0.482483 -0.566650 0.337402 -0.576538 1441912611 -0.482483 -0.566650 0.337402 -0.576538 1441912611 -0.482483 -0.566650 0.337402 -0.576538 1441912611 -0.482483 -0.566650 0.337402 -0.576538 1441912611 -0.464294 -0.577942 0.317871 -0.591125 1441912611 -0.464294 -0.577942 0.317871 -0.591125 1441912611 -0.464294 -0.577942 0.317871 -0.591125 1441912611 -0.464294 -0.577942 0.317871 -0.591125 1441912611 -0.464294 -0.577942 0.317871 -0.591125 1441912611 -0.464294 -0.577942 0.317871 -0.591125 1441912611 -0.446960 -0.581299 0.308289 -0.606140 1441912611 -0.446960 -0.581299 0.308289 -0.606140 1441912611 -0.446960 -0.581299 0.308289 -0.606140 1441912611 -0.446960 -0.581299 0.308289 -0.606140 1441912611 -0.446960 -0.581299 0.308289 -0.606140 1441912611 -0.446960 -0.581299 0.308289 -0.606140 1441912611 -0.446960 -0.581299 0.308289 -0.606140 1441912611 -0.436401 -0.576111 0.317322 -0.614014 1441912611 -0.436401 -0.576111 0.317322 -0.614014 1441912612 -0.436401 -0.576111 0.317322 -0.614014 1441912612 -0.436401 -0.576111 0.317322 -0.614014 1441912612 -0.436401 -0.576111 0.317322 -0.614014 1441912612 -0.436401 -0.576111 0.317322 -0.614014 1441912612 -0.435669 -0.568115 0.329529 -0.615540 1441912612 -0.435669 -0.568115 0.329529 -0.615540 1441912612 -0.435669 -0.568115 0.329529 -0.615540 1441912612 -0.435669 -0.568115 0.329529 -0.615540 1441912612 -0.435669 -0.568115 0.329529 -0.615540 1441912612 -0.435669 -0.568115 0.329529 -0.615540 1441912612 -0.435669 -0.568115 0.329529 -0.615540 1441912612 -0.442566 -0.564575 0.331543 -0.612793 1441912612 -0.442566 -0.564575 0.331543 -0.612793 1441912612 -0.442566 -0.564575 0.331543 -0.612793 1441912612 -0.442566 -0.564575 0.331543 -0.612793 1441912612 -0.442566 -0.564575 0.331543 -0.612793 1441912612 -0.442566 -0.564575 0.331543 -0.612793 1441912612 -0.456421 -0.564270 0.327271 -0.605225 1441912612 -0.456421 -0.564270 0.327271 -0.605225 1441912612 -0.456421 -0.564270 0.327271 -0.605225 1441912612 -0.456421 -0.564270 0.327271 -0.605225 1441912612 -0.456421 -0.564270 0.327271 -0.605225 1441912612 -0.456421 -0.564270 0.327271 -0.605225 1441912612 -0.475464 -0.563782 0.324585 -0.592285 1441912612 -0.475464 -0.563782 0.324585 -0.592285 1441912612 -0.475464 -0.563782 0.324585 -0.592285 1441912612 -0.475464 -0.563782 0.324585 -0.592285 1441912612 -0.475464 -0.563782 0.324585 -0.592285 1441912612 -0.475464 -0.563782 0.324585 -0.592285 1441912612 -0.475464 -0.563782 0.324585 -0.592285 1441912612 -0.498047 -0.560791 0.325317 -0.575989 1441912612 -0.498047 -0.560791 0.325317 -0.575989 1441912612 -0.498047 -0.560791 0.325317 -0.575989 1441912612 -0.498047 -0.560791 0.325317 -0.575989 1441912612 -0.498047 -0.560791 0.325317 -0.575989 1441912612 -0.498047 -0.560791 0.325317 -0.575989 1441912612 -0.522827 -0.552002 0.335388 -0.556335 1441912612 -0.522827 -0.552002 0.335388 -0.556335 1441912612 -0.522827 -0.552002 0.335388 -0.556335 1441912612 -0.522827 -0.552002 0.335388 -0.556335 1441912612 -0.522827 -0.552002 0.335388 -0.556335 1441912612 -0.549622 -0.536926 0.350220 -0.535767 1441912612 -0.549622 -0.536926 0.350220 -0.535767 1441912612 -0.549622 -0.536926 0.350220 -0.535767 1441912612 -0.549622 -0.536926 0.350220 -0.535767 1441912612 -0.549622 -0.536926 0.350220 -0.535767 1441912612 -0.549622 -0.536926 0.350220 -0.535767 1441912612 -0.549622 -0.536926 0.350220 -0.535767 1441912612 -0.580750 -0.517578 0.363220 -0.512817 1441912612 -0.580750 -0.517578 0.363220 -0.512817 1441912612 -0.580750 -0.517578 0.363220 -0.512817 1441912612 -0.580750 -0.517578 0.363220 -0.512817 1441912612 -0.580750 -0.517578 0.363220 -0.512817 1441912612 -0.580750 -0.517578 0.363220 -0.512817 1441912612 -0.612122 -0.495605 0.372986 -0.490601 1441912612 -0.612122 -0.495605 0.372986 -0.490601 1441912612 -0.612122 -0.495605 0.372986 -0.490601 1441912612 -0.612122 -0.495605 0.372986 -0.490601 1441912612 -0.612122 -0.495605 0.372986 -0.490601 1441912612 -0.612122 -0.495605 0.372986 -0.490601 1441912612 -0.635376 -0.473999 0.381775 -0.475342 1441912612 -0.635376 -0.473999 0.381775 -0.475342 1441912612 -0.635376 -0.473999 0.381775 -0.475342 1441912612 -0.635376 -0.473999 0.381775 -0.475342 1441912612 -0.635376 -0.473999 0.381775 -0.475342 1441912612 -0.635376 -0.473999 0.381775 -0.475342 1441912612 -0.645569 -0.462036 0.381042 -0.473938 1441912612 -0.645569 -0.462036 0.381042 -0.473938 1441912612 -0.645569 -0.462036 0.381042 -0.473938 1441912612 -0.645569 -0.462036 0.381042 -0.473938 1441912612 -0.645569 -0.462036 0.381042 -0.473938 1441912612 -0.645569 -0.462036 0.381042 -0.473938 1441912612 -0.642029 -0.470642 0.363342 -0.484131 1441912612 -0.642029 -0.470642 0.363342 -0.484131 1441912612 -0.642029 -0.470642 0.363342 -0.484131 1441912612 -0.642029 -0.470642 0.363342 -0.484131 1441912612 -0.642029 -0.470642 0.363342 -0.484131 1441912612 -0.642029 -0.470642 0.363342 -0.484131 1441912612 -0.633423 -0.488647 0.343262 -0.492188 1441912612 -0.633423 -0.488647 0.343262 -0.492188 1441912612 -0.633423 -0.488647 0.343262 -0.492188 1441912612 -0.633423 -0.488647 0.343262 -0.492188 1441912612 -0.633423 -0.488647 0.343262 -0.492188 1441912612 -0.633423 -0.488647 0.343262 -0.492188 1441912612 -0.629456 -0.496704 0.338135 -0.492737 1441912612 -0.629456 -0.496704 0.338135 -0.492737 1441912612 -0.629456 -0.496704 0.338135 -0.492737 1441912612 -0.629456 -0.496704 0.338135 -0.492737 1441912612 -0.629456 -0.496704 0.338135 -0.492737 1441912612 -0.629456 -0.496704 0.338135 -0.492737 1441912612 -0.629456 -0.496704 0.338135 -0.492737 1441912612 -0.626221 -0.494995 0.342957 -0.495239 1441912612 -0.626221 -0.494995 0.342957 -0.495239 1441912612 -0.626221 -0.494995 0.342957 -0.495239 1441912612 -0.626221 -0.494995 0.342957 -0.495239 1441912612 -0.626221 -0.494995 0.342957 -0.495239 1441912612 -0.626221 -0.494995 0.342957 -0.495239 1441912612 -0.611450 -0.501770 0.344116 -0.506042 1441912612 -0.611450 -0.501770 0.344116 -0.506042 1441912612 -0.611450 -0.501770 0.344116 -0.506042 1441912612 -0.611450 -0.501770 0.344116 -0.506042 1441912612 -0.611450 -0.501770 0.344116 -0.506042 1441912612 -0.611450 -0.501770 0.344116 -0.506042 1441912612 -0.585815 -0.514404 0.344299 -0.523254 1441912612 -0.585815 -0.514404 0.344299 -0.523254 1441912612 -0.585815 -0.514404 0.344299 -0.523254 1441912612 -0.585815 -0.514404 0.344299 -0.523254 1441912612 -0.585815 -0.514404 0.344299 -0.523254 1441912612 -0.585815 -0.514404 0.344299 -0.523254 1441912612 -0.552185 -0.523743 0.349548 -0.546448 1441912612 -0.552185 -0.523743 0.349548 -0.546448 1441912612 -0.552185 -0.523743 0.349548 -0.546448 1441912613 -0.552185 -0.523743 0.349548 -0.546448 1441912613 -0.552185 -0.523743 0.349548 -0.546448 1441912613 -0.552185 -0.523743 0.349548 -0.546448 1441912613 -0.510498 -0.535950 0.356018 -0.570557 1441912613 -0.510498 -0.535950 0.356018 -0.570557 1441912613 -0.510498 -0.535950 0.356018 -0.570557 1441912613 -0.510498 -0.535950 0.356018 -0.570557 1441912613 -0.510498 -0.535950 0.356018 -0.570557 1441912613 -0.510498 -0.535950 0.356018 -0.570557 1441912613 -0.510498 -0.535950 0.356018 -0.570557 1441912613 -0.473755 -0.550476 0.357727 -0.587097 1441912613 -0.473755 -0.550476 0.357727 -0.587097 1441912613 -0.473755 -0.550476 0.357727 -0.587097 1441912613 -0.473755 -0.550476 0.357727 -0.587097 1441912613 -0.473755 -0.550476 0.357727 -0.587097 1441912613 -0.473755 -0.550476 0.357727 -0.587097 1441912613 -0.451355 -0.567383 0.344788 -0.596252 1441912613 -0.451355 -0.567383 0.344788 -0.596252 1441912613 -0.451355 -0.567383 0.344788 -0.596252 1441912613 -0.451355 -0.567383 0.344788 -0.596252 1441912613 -0.451355 -0.567383 0.344788 -0.596252 1441912613 -0.451355 -0.567383 0.344788 -0.596252 1441912613 -0.451355 -0.567383 0.344788 -0.596252 1441912613 -0.431274 -0.590881 0.314392 -0.605103 1441912613 -0.431274 -0.590881 0.314392 -0.605103 1441912613 -0.431274 -0.590881 0.314392 -0.605103 1441912613 -0.431274 -0.590881 0.314392 -0.605103 1441912613 -0.431274 -0.590881 0.314392 -0.605103 1441912613 -0.431274 -0.590881 0.314392 -0.605103 1441912613 -0.412537 -0.606506 0.291565 -0.614075 1441912613 -0.412537 -0.606506 0.291565 -0.614075 1441912613 -0.412537 -0.606506 0.291565 -0.614075 1441912613 -0.412537 -0.606506 0.291565 -0.614075 1441912613 -0.412537 -0.606506 0.291565 -0.614075 1441912613 -0.412537 -0.606506 0.291565 -0.614075 1441912613 -0.405823 -0.607849 0.294189 -0.615906 1441912613 -0.405823 -0.607849 0.294189 -0.615906 1441912613 -0.405823 -0.607849 0.294189 -0.615906 1441912613 -0.405823 -0.607849 0.294189 -0.615906 1441912613 -0.405823 -0.607849 0.294189 -0.615906 1441912613 -0.405823 -0.607849 0.294189 -0.615906 1441912613 -0.413879 -0.601440 0.305664 -0.611267 1441912613 -0.413879 -0.601440 0.305664 -0.611267 1441912613 -0.413879 -0.601440 0.305664 -0.611267 1441912613 -0.413879 -0.601440 0.305664 -0.611267 1441912613 -0.413879 -0.601440 0.305664 -0.611267 1441912613 -0.413879 -0.601440 0.305664 -0.611267 1441912613 -0.431458 -0.593079 0.308472 -0.605835 1441912613 -0.431458 -0.593079 0.308472 -0.605835 1441912613 -0.431458 -0.593079 0.308472 -0.605835 1441912613 -0.431458 -0.593079 0.308472 -0.605835 1441912613 -0.431458 -0.593079 0.308472 -0.605835 1441912613 -0.431458 -0.593079 0.308472 -0.605835 1441912613 -0.431458 -0.593079 0.308472 -0.605835 1441912613 -0.451965 -0.586304 0.302185 -0.600586 1441912613 -0.451965 -0.586304 0.302185 -0.600586 1441912613 -0.451965 -0.586304 0.302185 -0.600586 1441912613 -0.451965 -0.586304 0.302185 -0.600586 1441912613 -0.451965 -0.586304 0.302185 -0.600586 1441912613 -0.451965 -0.586304 0.302185 -0.600586 1441912613 -0.474731 -0.578186 0.297607 -0.593140 1441912613 -0.474731 -0.578186 0.297607 -0.593140 1441912613 -0.474731 -0.578186 0.297607 -0.593140 1441912613 -0.474731 -0.578186 0.297607 -0.593140 1441912613 -0.474731 -0.578186 0.297607 -0.593140 1441912613 -0.474731 -0.578186 0.297607 -0.593140 1441912613 -0.474731 -0.578186 0.297607 -0.593140 1441912613 -0.499329 -0.565613 0.300537 -0.583496 1441912613 -0.499329 -0.565613 0.300537 -0.583496 1441912613 -0.499329 -0.565613 0.300537 -0.583496 1441912613 -0.499329 -0.565613 0.300537 -0.583496 1441912613 -0.499329 -0.565613 0.300537 -0.583496 1441912613 -0.499329 -0.565613 0.300537 -0.583496 1441912613 -0.521973 -0.551636 0.306152 -0.574097 1441912613 -0.521973 -0.551636 0.306152 -0.574097 1441912613 -0.521973 -0.551636 0.306152 -0.574097 1441912613 -0.521973 -0.551636 0.306152 -0.574097 1441912613 -0.521973 -0.551636 0.306152 -0.574097 1441912613 -0.521973 -0.551636 0.306152 -0.574097 1441912613 -0.521973 -0.551636 0.306152 -0.574097 1441912613 -0.539490 -0.542542 0.307434 -0.565857 1441912613 -0.539490 -0.542542 0.307434 -0.565857 1441912613 -0.539490 -0.542542 0.307434 -0.565857 1441912613 -0.539490 -0.542542 0.307434 -0.565857 1441912613 -0.539490 -0.542542 0.307434 -0.565857 1441912613 -0.539490 -0.542542 0.307434 -0.565857 1441912613 -0.539490 -0.542542 0.307434 -0.565857 1441912613 -0.553223 -0.536377 0.306824 -0.558777 1441912613 -0.553223 -0.536377 0.306824 -0.558777 1441912613 -0.553223 -0.536377 0.306824 -0.558777 1441912613 -0.553223 -0.536377 0.306824 -0.558777 1441912613 -0.553223 -0.536377 0.306824 -0.558777 1441912613 -0.553223 -0.536377 0.306824 -0.558777 1441912613 -0.563538 -0.536621 0.307007 -0.547974 1441912613 -0.563538 -0.536621 0.307007 -0.547974 1441912613 -0.563538 -0.536621 0.307007 -0.547974 1441912613 -0.563538 -0.536621 0.307007 -0.547974 1441912613 -0.563538 -0.536621 0.307007 -0.547974 1441912613 -0.563538 -0.536621 0.307007 -0.547974 1441912613 -0.574707 -0.532776 0.318665 -0.533264 1441912613 -0.574707 -0.532776 0.318665 -0.533264 1441912613 -0.574707 -0.532776 0.318665 -0.533264 1441912613 -0.574707 -0.532776 0.318665 -0.533264 1441912613 -0.574707 -0.532776 0.318665 -0.533264 1441912613 -0.574707 -0.532776 0.318665 -0.533264 1441912613 -0.583313 -0.519958 0.344116 -0.520630 1441912613 -0.583313 -0.519958 0.344116 -0.520630 1441912613 -0.583313 -0.519958 0.344116 -0.520630 1441912613 -0.583313 -0.519958 0.344116 -0.520630 1441912613 -0.583313 -0.519958 0.344116 -0.520630 1441912613 -0.583313 -0.519958 0.344116 -0.520630 1441912613 -0.583313 -0.519958 0.344116 -0.520630 1441912613 -0.589294 -0.501343 0.370361 -0.514099 1441912613 -0.589294 -0.501343 0.370361 -0.514099 1441912613 -0.589294 -0.501343 0.370361 -0.514099 1441912613 -0.589294 -0.501343 0.370361 -0.514099 1441912614 -0.589294 -0.501343 0.370361 -0.514099 1441912614 -0.589294 -0.501343 0.370361 -0.514099 1441912614 -0.589050 -0.494629 0.378662 -0.514771 1441912614 -0.589050 -0.494629 0.378662 -0.514771 1441912614 -0.589050 -0.494629 0.378662 -0.514771 1441912614 -0.589050 -0.494629 0.378662 -0.514771 1441912614 -0.589050 -0.494629 0.378662 -0.514771 1441912614 -0.589050 -0.494629 0.378662 -0.514771 1441912614 -0.584106 -0.503845 0.369751 -0.518066 1441912614 -0.584106 -0.503845 0.369751 -0.518066 1441912614 -0.584106 -0.503845 0.369751 -0.518066 1441912614 -0.584106 -0.503845 0.369751 -0.518066 1441912614 -0.584106 -0.503845 0.369751 -0.518066 1441912614 -0.584106 -0.503845 0.369751 -0.518066 1441912614 -0.584106 -0.503845 0.369751 -0.518066 1441912614 -0.579590 -0.512512 0.360046 -0.521362 1441912614 -0.579590 -0.512512 0.360046 -0.521362 1441912614 -0.579590 -0.512512 0.360046 -0.521362 1441912614 -0.579590 -0.512512 0.360046 -0.521362 1441912614 -0.579590 -0.512512 0.360046 -0.521362 1441912614 -0.579590 -0.512512 0.360046 -0.521362 1441912614 -0.572937 -0.520020 0.355591 -0.524353 1441912614 -0.572937 -0.520020 0.355591 -0.524353 1441912614 -0.572937 -0.520020 0.355591 -0.524353 1441912614 -0.572937 -0.520020 0.355591 -0.524353 1441912614 
-0.809143 -0.431702 -0.372925 0.141174 1441912616 -0.841919 -0.310669 -0.392212 0.202271 1441912616 -0.841919 -0.310669 -0.392212 0.202271 1441912616 -0.841919 -0.310669 -0.392212 0.202271 1441912616 -0.841919 -0.310669 -0.392212 0.202271 1441912616 -0.841919 -0.310669 -0.392212 0.202271 1441912616 -0.841919 -0.310669 -0.392212 0.202271 1441912616 -0.848694 -0.291504 -0.380310 0.224060 1441912616 -0.848694 -0.291504 -0.380310 0.224060 1441912616 -0.848694 -0.291504 -0.380310 0.224060 1441912616 -0.848694 -0.291504 -0.380310 0.224060 1441912616 -0.848694 -0.291504 -0.380310 0.224060 1441912616 -0.848694 -0.291504 -0.380310 0.224060 1441912616 -0.867493 -0.263733 -0.358887 0.221680 1441912616 -0.867493 -0.263733 -0.358887 0.221680 1441912616 -0.867493 -0.263733 -0.358887 0.221680 1441912616 -0.867493 -0.263733 -0.358887 0.221680 1441912616 -0.867493 -0.263733 -0.358887 0.221680 1441912616 -0.867493 -0.263733 -0.358887 0.221680 1441912616 -0.904602 -0.179688 -0.344238 0.176025 1441912616 -0.904602 -0.179688 -0.344238 0.176025 1441912616 -0.904602 -0.179688 -0.344238 0.176025 1441912616 -0.904602 -0.179688 -0.344238 0.176025 1441912616 -0.904602 -0.179688 -0.344238 0.176025 1441912616 -0.904602 -0.179688 -0.344238 0.176025 1441912616 -0.925476 -0.169678 -0.309509 0.137756 1441912616 -0.925476 -0.169678 -0.309509 0.137756 1441912616 -0.925476 -0.169678 -0.309509 0.137756 1441912616 -0.925476 -0.169678 -0.309509 0.137756 1441912616 -0.925476 -0.169678 -0.309509 0.137756 1441912616 -0.925476 -0.169678 -0.309509 0.137756 1441912616 -0.951233 -0.137390 -0.269775 0.060120 1441912616 -0.951233 -0.137390 -0.269775 0.060120 1441912616 -0.951233 -0.137390 -0.269775 0.060120 1441912616 -0.951233 -0.137390 -0.269775 0.060120 1441912616 -0.951233 -0.137390 -0.269775 0.060120 1441912616 -0.951233 -0.137390 -0.269775 0.060120 1441912616 -0.951233 -0.137390 -0.269775 0.060120 1441912616 -0.968262 -0.124207 -0.212097 -0.046326 1441912616 -0.968262 -0.124207 -0.212097 -0.046326 1441912616 -0.968262 -0.124207 -0.212097 -0.046326 1441912616 -0.968262 -0.124207 -0.212097 -0.046326 1441912616 -0.968262 -0.124207 -0.212097 -0.046326 1441912616 -0.968262 -0.124207 -0.212097 -0.046326 1441912616 -0.970520 -0.097290 -0.141174 -0.169739 1441912616 -0.970520 -0.097290 -0.141174 -0.169739 1441912616 -0.970520 -0.097290 -0.141174 -0.169739 1441912616 -0.970520 -0.097290 -0.141174 -0.169739 1441912616 -0.970520 -0.097290 -0.141174 -0.169739 1441912616 -0.970520 -0.097290 -0.141174 -0.169739 1441912616 -0.947876 -0.065186 -0.055847 -0.307068 1441912616 -0.947876 -0.065186 -0.055847 -0.307068 1441912616 -0.947876 -0.065186 -0.055847 -0.307068 1441912616 -0.947876 -0.065186 -0.055847 -0.307068 1441912616 -0.947876 -0.065186 -0.055847 -0.307068 1441912616 -0.947876 -0.065186 -0.055847 -0.307068 1441912616 -0.907410 -0.089539 -0.001831 -0.410767 1441912616 -0.907410 -0.089539 -0.001831 -0.410767 1441912616 -0.907410 -0.089539 -0.001831 -0.410767 1441912616 -0.907410 -0.089539 -0.001831 -0.410767 1441912616 -0.907410 -0.089539 -0.001831 -0.410767 1441912616 -0.907410 -0.089539 -0.001831 -0.410767 1441912616 -0.907410 -0.089539 -0.001831 -0.410767 1441912616 -0.894104 -0.141113 -0.015564 -0.424866 1441912616 -0.894104 -0.141113 -0.015564 -0.424866 1441912616 -0.894104 -0.141113 -0.015564 -0.424866 1441912616 -0.894104 -0.141113 -0.015564 -0.424866 1441912616 -0.894104 -0.141113 -0.015564 -0.424866 1441912616 -0.894104 -0.141113 -0.015564 -0.424866 1441912616 -0.902527 -0.131104 0.000671 -0.410278 1441912616 -0.902527 -0.131104 0.000671 -0.410278 1441912616 -0.902527 -0.131104 0.000671 -0.410278 1441912616 -0.902527 -0.131104 0.000671 -0.410278 1441912616 -0.902527 -0.131104 0.000671 -0.410278 1441912616 -0.902527 -0.131104 0.000671 -0.410278 1441912616 -0.902527 -0.131104 0.000671 -0.410278 1441912616 -0.903625 -0.141663 -0.000183 -0.404297 1441912616 -0.903625 -0.141663 -0.000183 -0.404297 1441912616 -0.903625 -0.141663 -0.000183 -0.404297 1441912616 -0.903625 -0.141663 -0.000183 -0.404297 1441912616 -0.903625 -0.141663 -0.000183 -0.404297 1441912616 -0.903625 -0.141663 -0.000183 -0.404297 1441912616 -0.906311 -0.189697 -0.028931 -0.376587 1441912617 -0.906311 -0.189697 -0.028931 -0.376587 1441912617 -0.906311 -0.189697 -0.028931 -0.376587 1441912617 -0.906311 -0.189697 -0.028931 -0.376587 1441912617 -0.906311 -0.189697 -0.028931 -0.376587 1441912617 -0.906311 -0.189697 -0.028931 -0.376587 1441912617 -0.904297 -0.274292 -0.090881 -0.314453 1441912617 -0.904297 -0.274292 -0.090881 -0.314453 1441912617 -0.904297 -0.274292 -0.090881 -0.314453 1441912617 -0.904297 -0.274292 -0.090881 -0.314453 1441912617 -0.904297 -0.274292 -0.090881 -0.314453 1441912617 -0.904297 -0.274292 -0.090881 -0.314453 1441912617 -0.890381 -0.365417 -0.151733 -0.225342 1441912617 -0.890381 -0.365417 -0.151733 -0.225342 1441912617 -0.890381 -0.365417 -0.151733 -0.225342 1441912617 -0.890381 -0.365417 -0.151733 -0.225342 1441912617 -0.890381 -0.365417 -0.151733 -0.225342 1441912617 -0.890381 -0.365417 -0.151733 -0.225342 1441912617 -0.890381 -0.365417 -0.151733 -0.225342 1441912617 -0.866882 -0.440125 -0.198730 -0.124146 1441912617 -0.866882 -0.440125 -0.198730 -0.124146 1441912617 -0.866882 -0.440125 -0.198730 -0.124146 1441912617 -0.866882 -0.440125 -0.198730 -0.124146 1441912617 -0.866882 -0.440125 -0.198730 -0.124146 1441912617 -0.866882 -0.440125 -0.198730 -0.124146 1441912617 -0.837036 -0.495422 -0.231384 -0.021423 1441912617 -0.837036 -0.495422 -0.231384 -0.021423 1441912617 -0.837036 -0.495422 -0.231384 -0.021423 1441912617 -0.837036 -0.495422 -0.231384 -0.021423 1441912617 -0.837036 -0.495422 -0.231384 -0.021423 1441912617 -0.837036 -0.495422 -0.231384 -0.021423 1441912617 -0.792297 -0.548096 -0.258057 0.073303 1441912617 -0.792297 -0.548096 -0.258057 0.073303 1441912617 -0.792297 -0.548096 -0.258057 0.073303 1441912617 -0.792297 -0.548096 -0.258057 0.073303 1441912617 -0.792297 -0.548096 -0.258057 0.073303 1441912617 -0.774109 -0.543762 -0.297729 0.128540 1441912617 -0.774109 -0.543762 -0.297729 0.128540 1441912617 -0.774109 -0.543762 -0.297729 0.128540 1441912617 -0.774109 -0.543762 -0.297729 0.128540 1441912617 -0.774109 -0.543762 -0.297729 0.128540 1441912617 -0.774109 -0.543762 -0.297729 0.128540 1441912617 -0.784546 -0.486267 -0.363892 0.125305 1441912617 -0.784546 -0.486267 -0.363892 0.125305 1441912617 -0.784546 -0.486267 -0.363892 0.125305 1441912617 -0.784546 -0.486267 -0.363892 0.125305 1441912617 -0.784546 -0.486267 -0.363892 0.125305 1441912617 -0.784546 -0.486267 -0.363892 0.125305 1441912617 -0.784546 -0.486267 -0.363892 0.125305 1441912617 -0.776794 -0.448242 -0.426880 0.116333 1441912617 -0.776794 -0.448242 -0.426880 0.116333 1441912617 -0.776794 -0.448242 -0.426880 0.116333 1441912617 -0.776794 -0.448242 -0.426880 0.116333 1441912617 -0.776794 -0.448242 -0.426880 0.116333 1441912617 -0.776794 -0.448242 -0.426880 0.116333 1441912617 -0.801086 -0.385437 -0.442444 0.118652 1441912617 -0.801086 -0.385437 -0.442444 0.118652 1441912617 -0.801086 -0.385437 -0.442444 0.118652 1441912617 -0.801086 -0.385437 -0.442444 0.118652 1441912617 -0.801086 -0.385437 -0.442444 0.118652 1441912617 -0.801086 -0.385437 -0.442444 0.118652 1441912617 -0.817932 -0.359192 -0.431519 0.126038 1441912617 -0.817932 -0.359192 -0.431519 0.126038 1441912617 -0.817932 -0.359192 -0.431519 0.126038 1441912617 -0.817932 -0.359192 -0.431519 0.126038 1441912617 -0.817932 -0.359192 -0.431519 0.126038 1441912617 -0.817932 -0.359192 -0.431519 0.126038 1441912617 -0.827271 -0.350647 -0.409363 0.158508 1441912617 -0.827271 -0.350647 -0.409363 0.158508 1441912617 -0.827271 -0.350647 -0.409363 0.158508 1441912617 -0.827271 -0.350647 -0.409363 0.158508 1441912617 -0.827271 -0.350647 -0.409363 0.158508 1441912617 -0.827271 -0.350647 -0.409363 0.158508 1441912617 -0.827271 -0.350647 -0.409363 0.158508 1441912617 -0.844421 -0.333984 -0.377197 0.182190 1441912617 -0.844421 -0.333984 -0.377197 0.182190 1441912617 -0.844421 -0.333984 -0.377197 0.182190 1441912617 -0.844421 -0.333984 -0.377197 0.182190 1441912617 -0.844421 -0.333984 -0.377197 0.182190 1441912617 -0.844421 -0.333984 -0.377197 0.182190 1441912617 -0.874023 -0.292847 -0.345215 0.176758 1441912617 -0.874023 -0.292847 -0.345215 0.176758 1441912617 -0.874023 -0.292847 -0.345215 0.176758 1441912617 -0.874023 -0.292847 -0.345215 0.176758 1441912617 -0.874023 -0.292847 -0.345215 0.176758 1441912617 -0.874023 -0.292847 -0.345215 0.176758 1441912617 -0.899109 -0.264160 -0.314575 0.151489 1441912617 -0.899109 -0.264160 -0.314575 0.151489 1441912617 -0.899109 -0.264160 -0.314575 0.151489 1441912617 -0.899109 -0.264160 -0.314575 0.151489 1441912617 -0.899109 -0.264160 -0.314575 0.151489 1441912617 -0.899109 -0.264160 -0.314575 0.151489 1441912617 -0.932068 -0.213379 -0.279297 0.088440 1441912617 -0.932068 -0.213379 -0.279297 0.088440 1441912617 -0.932068 -0.213379 -0.279297 0.088440 1441912617 -0.932068 -0.213379 -0.279297 0.088440 1441912617 -0.932068 -0.213379 -0.279297 0.088440 1441912617 -0.932068 -0.213379 -0.279297 0.088440 1441912617 -0.950623 -0.211548 -0.226318 0.022034 1441912617 -0.950623 -0.211548 -0.226318 0.022034 1441912617 -0.950623 -0.211548 -0.226318 0.022034 1441912617 -0.950623 -0.211548 -0.226318 0.022034 1441912617 -0.950623 -0.211548 -0.226318 0.022034 1441912617 -0.950623 -0.211548 -0.226318 0.022034 1441912617 -0.950623 -0.211548 -0.226318 0.022034 1441912617 -0.970825 -0.143921 -0.161560 -0.103821 1441912617 -0.970825 -0.143921 -0.161560 -0.103821 1441912617 -0.970825 -0.143921 -0.161560 -0.103821 1441912617 -0.970825 -0.143921 -0.161560 -0.103821 1441912617 -0.970825 -0.143921 -0.161560 -0.103821 1441912617 -0.970825 -0.143921 -0.161560 -0.103821 1441912617 -0.970825 -0.143921 -0.161560 -0.103821 1441912617 -0.966125 -0.056580 -0.068481 -0.242371 1441912617 -0.966125 -0.056580 -0.068481 -0.242371 1441912618 -0.966125 -0.056580 -0.068481 -0.242371 1441912618 -0.966125 -0.056580 -0.068481 -0.242371 1441912618 -0.966125 -0.056580 -0.068481 -0.242371 1441912618 -0.966125 -0.056580 -0.068481 -0.242371 1441912618 -0.936646 0.017944 0.027710 -0.348816 1441912618 -0.936646 0.017944 0.027710 -0.348816 1441912618 -0.936646 0.017944 0.027710 -0.348816 1441912618 -0.936646 0.017944 0.027710 -0.348816 1441912618 -0.936646 0.017944 0.027710 -0.348816 1441912618 -0.936646 0.017944 0.027710 -0.348816 1441912618 -0.911987 0.010376 0.074341 -0.403381 1441912618 -0.911987 0.010376 0.074341 -0.403381 1441912618 -0.911987 0.010376 0.074341 -0.403381 1441912618 -0.911987 0.010376 0.074341 -0.403381 1441912618 -0.911987 0.010376 0.074341 -0.403381 1441912618 -0.911987 0.010376 0.074341 -0.403381 1441912618 -0.904846 0.002319 0.098572 -0.414246 1441912618 -0.904846 0.002319 0.098572 -0.414246 1441912618 -0.904846 0.002319 0.098572 -0.414246 1441912618 -0.904846 0.002319 0.098572 -0.414246 1441912618 -0.904846 0.002319 0.098572 -0.414246 1441912618 -0.904846 0.002319 0.098572 -0.414246 1441912618 -0.904846 0.002319 0.098572 -0.414246 1441912618 -0.903442 -0.018738 0.098938 -0.416809 1441912618 -0.903442 -0.018738 0.098938 -0.416809 1441912618 -0.903442 -0.018738 0.098938 -0.416809 1441912618 -0.903442 -0.018738 0.098938 -0.416809 1441912618 -0.903442 -0.018738 0.098938 -0.416809 1441912618 -0.903442 -0.018738 0.098938 -0.416809 1441912618 -0.909424 -0.019592 0.096558 -0.404053 1441912618 -0.909424 -0.019592 0.096558 -0.404053 1441912618 -0.909424 -0.019592 0.096558 -0.404053 1441912618 -0.909424 -0.019592 0.096558 -0.404053 1441912618 -0.909424 -0.019592 0.096558 -0.404053 1441912618 -0.909424 -0.019592 0.096558 -0.404053 1441912618 -0.927002 -0.088684 0.033875 -0.362976 1441912618 -0.927002 -0.088684 0.033875 -0.362976 1441912618 -0.927002 -0.088684 0.033875 -0.362976 1441912618 -0.927002 -0.088684 0.033875 -0.362976 1441912618 -0.927002 -0.088684 0.033875 -0.362976 1441912618 -0.927002 -0.088684 0.033875 -0.362976 1441912618 -0.939026 -0.201477 -0.066162 -0.270752 1441912618 -0.939026 -0.201477 -0.066162 -0.270752 1441912618 -0.939026 -0.201477 -0.066162 -0.270752 1441912618 -0.939026 -0.201477 -0.066162 -0.270752 1441912618 -0.939026 -0.201477 -0.066162 -0.270752 1441912618 -0.939026 -0.201477 -0.066162 -0.270752 1441912618 -0.939026 -0.201477 -0.066162 -0.270752 1441912618 -0.933960 -0.287415 -0.127625 -0.169983 1441912618 -0.933960 -0.287415 -0.127625 -0.169983 1441912618 -0.933960 -0.287415 -0.127625 -0.169983 1441912618 -0.933960 -0.287415 -0.127625 -0.169983 1441912618 -0.933960 -0.287415 -0.127625 -0.169983 1441912618 -0.933960 -0.287415 -0.127625 -0.169983 1441912618 -0.910095 -0.376282 -0.163025 -0.060181 1441912618 -0.910095 -0.376282 -0.163025 -0.060181 1441912618 -0.910095 -0.376282 -0.163025 -0.060181 1441912618 -0.910095 -0.376282 -0.163025 -0.060181 1441912618 -0.910095 -0.376282 -0.163025 -0.060181 1441912618 -0.910095 -0.376282 -0.163025 -0.060181 1441912618 -0.861145 -0.468445 -0.190247 0.053711 1441912618 -0.861145 -0.468445 -0.190247 0.053711 1441912618 -0.861145 -0.468445 -0.190247 0.053711 1441912618 -0.861145 -0.468445 -0.190247 0.053711 1441912618 -0.861145 -0.468445 -0.190247 0.053711 1441912618 -0.861145 -0.468445 -0.190247 0.053711 1441912618 -0.826355 -0.500549 -0.225281 0.126282 1441912618 -0.826355 -0.500549 -0.225281 0.126282 1441912618 -0.826355 -0.500549 -0.225281 0.126282 1441912618 -0.826355 -0.500549 -0.225281 0.126282 1441912618 -0.826355 -0.500549 -0.225281 0.126282 1441912618 -0.826355 -0.500549 -0.225281 0.126282 1441912618 -0.826355 -0.500549 -0.225281 0.126282 1441912618 -0.811951 -0.488892 -0.271912 0.166870 1441912618 -0.811951 -0.488892 -0.271912 0.166870 1441912618 -0.811951 -0.488892 -0.271912 0.166870 1441912618 -0.811951 -0.488892 -0.271912 0.166870 1441912618 -0.811951 -0.488892 -0.271912 0.166870 1441912618 -0.811951 -0.488892 -0.271912 0.166870 1441912618 -0.845032 -0.385010 -0.335327 0.159119 1441912618 -0.845032 -0.385010 -0.335327 0.159119 1441912618 -0.845032 -0.385010 -0.335327 0.159119 1441912618 -0.845032 -0.385010 -0.335327 0.159119 1441912618 -0.845032 -0.385010 -0.335327 0.159119 1441912618 -0.845032 -0.385010 -0.335327 0.159119 1441912618 -0.871887 -0.296570 -0.360718 0.147644 1441912618 -0.871887 -0.296570 -0.360718 0.147644 1441912618 -0.871887 -0.296570 -0.360718 0.147644 1441912618 -0.871887 -0.296570 -0.360718 0.147644 1441912618 -0.871887 -0.296570 -0.360718 0.147644 1441912618 -0.871887 -0.296570 -0.360718 0.147644 1441912618 -0.869446 -0.301392 -0.358398 0.157410 1441912618 -0.869446 -0.301392 -0.358398 0.157410 1441912618 -0.869446 -0.301392 -0.358398 0.157410 1441912618 -0.869446 -0.301392 -0.358398 0.157410 1441912618 -0.869446 -0.301392 -0.358398 0.157410 1441912618 -0.869446 -0.301392 -0.358398 0.157410 1441912618 -0.881836 -0.294250 -0.333374 0.157166 1441912618 -0.881836 -0.294250 -0.333374 0.157166 1441912618 -0.881836 -0.294250 -0.333374 0.157166 1441912618 -0.881836 -0.294250 -0.333374 0.157166 1441912618 -0.881836 -0.294250 -0.333374 0.157166 1441912618 -0.881836 -0.294250 -0.333374 0.157166 1441912618 -0.881836 -0.294250 -0.333374 0.157166 1441912618 -0.907288 -0.254822 -0.304626 0.138611 1441912618 -0.907288 -0.254822 -0.304626 0.138611 1441912618 -0.907288 -0.254822 -0.304626 0.138611 1441912618 -0.907288 -0.254822 -0.304626 0.138611 1441912618 -0.931885 -0.208435 -0.275146 0.111877 1441912618 -0.931885 -0.208435 -0.275146 0.111877 1441912618 -0.931885 -0.208435 -0.275146 0.111877 1441912618 -0.931885 -0.208435 -0.275146 0.111877 1441912619 -0.931885 -0.208435 -0.275146 0.111877 1441912619 -0.931885 -0.208435 -0.275146 0.111877 1441912619 -0.931885 -0.208435 -0.275146 0.111877 1441912619 -0.953857 -0.147217 -0.253052 0.067383 1441912619 -0.953857 -0.147217 -0.253052 0.067383 1441912619 -0.953857 -0.147217 -0.253052 0.067383 1441912619 -0.953857 -0.147217 -0.253052 0.067383 1441912619 -0.953857 -0.147217 -0.253052 0.067383 1441912619 -0.953857 -0.147217 -0.253052 0.067383 1441912619 -0.974976 -0.056396 -0.214905 -0.010376 1441912619 -0.974976 -0.056396 -0.214905 -0.010376 1441912619 -0.974976 -0.056396 -0.214905 -0.010376 1441912619 -0.974976 -0.056396 -0.214905 -0.010376 1441912619 -0.974976 -0.056396 -0.214905 -0.010376 1441912619 -0.974976 -0.056396 -0.214905 -0.010376 1441912619 -0.981567 -0.021301 -0.158630 -0.105042 1441912619 -0.981567 -0.021301 -0.158630 -0.105042 1441912619 -0.981567 -0.021301 -0.158630 -0.105042 1441912619 -0.981567 -0.021301 -0.158630 -0.105042 1441912619 -0.981567 -0.021301 -0.158630 -0.105042 1441912619 -0.981567 -0.021301 -0.158630 -0.105042 1441912619 -0.981567 -0.021301 -0.158630 -0.105042 1441912619 -0.969971 -0.060303 -0.087341 -0.219177 1441912619 -0.969971 -0.060303 -0.087341 -0.219177 1441912619 -0.969971 -0.060303 -0.087341 -0.219177 1441912619 -0.969971 -0.060303 -0.087341 -0.219177 1441912619 -0.969971 -0.060303 -0.087341 -0.219177 1441912619 -0.939209 -0.009155 0.002075 -0.343384 1441912619 -0.939209 -0.009155 0.002075 -0.343384 1441912619 -0.939209 -0.009155 0.002075 -0.343384 1441912619 -0.939209 -0.009155 0.002075 -0.343384 1441912619 -0.939209 -0.009155 0.002075 -0.343384 1441912619 -0.939209 -0.009155 0.002075 -0.343384 1441912619 -0.939209 -0.009155 0.002075 -0.343384 1441912619 -0.900635 -0.021179 0.052551 -0.430908 1441912619 -0.900635 -0.021179 0.052551 -0.430908 1441912619 -0.900635 -0.021179 0.052551 -0.430908 1441912619 -0.900635 -0.021179 0.052551 -0.430908 1441912619 -0.900635 -0.021179 0.052551 -0.430908 1441912619 -0.900635 -0.021179 0.052551 -0.430908 1441912619 -0.908020 -0.083008 0.018677 -0.410278 1441912619 -0.908020 -0.083008 0.018677 -0.410278 1441912619 -0.908020 -0.083008 0.018677 -0.410278 1441912619 -0.908020 -0.083008 0.018677 -0.410278 1441912619 -0.908020 -0.083008 0.018677 -0.410278 1441912619 -0.908020 -0.083008 0.018677 -0.410278 1441912619 -0.922668 -0.082336 0.026611 -0.375854 1441912619 -0.922668 -0.082336 0.026611 -0.375854 1441912619 -0.922668 -0.082336 0.026611 -0.375854 1441912619 -0.922668 -0.082336 0.026611 -0.375854 1441912619 -0.922668 -0.082336 0.026611 -0.375854 1441912619 -0.922668 -0.082336 0.026611 -0.375854 1441912619 -0.927917 -0.105408 0.013489 -0.357422 1441912619 -0.927917 -0.105408 0.013489 -0.357422 1441912619 -0.927917 -0.105408 0.013489 -0.357422 1441912619 -0.927917 -0.105408 0.013489 -0.357422 1441912619 -0.927917 -0.105408 0.013489 -0.357422 1441912619 -0.927917 -0.105408 0.013489 -0.357422 1441912619 -0.934692 -0.173828 -0.020935 -0.309570 1441912619 -0.934692 -0.173828 -0.020935 -0.309570 1441912619 -0.934692 -0.173828 -0.020935 -0.309570 1441912619 -0.934692 -0.173828 -0.020935 -0.309570 1441912619 -0.934692 -0.173828 -0.020935 -0.309570 1441912619 -0.934692 -0.173828 -0.020935 -0.309570 1441912619 -0.932861 -0.269287 -0.079895 -0.225830 1441912619 -0.932861 -0.269287 -0.079895 -0.225830 1441912619 -0.932861 -0.269287 -0.079895 -0.225830 1441912619 -0.932861 -0.269287 -0.079895 -0.225830 1441912619 -0.932861 -0.269287 -0.079895 -0.225830 1441912619 -0.932861 -0.269287 -0.079895 -0.225830 1441912619 -0.914001 -0.365967 -0.132202 -0.115417 1441912619 -0.914001 -0.365967 -0.132202 -0.115417 1441912619 -0.914001 -0.365967 -0.132202 -0.115417 1441912619 -0.914001 -0.365967 -0.132202 -0.115417 1441912619 -0.914001 -0.365967 -0.132202 -0.115417 1441912619 -0.914001 -0.365967 -0.132202 -0.115417 1441912619 -0.902039 -0.401794 -0.157471 -0.014648 1441912619 -0.902039 -0.401794 -0.157471 -0.014648 1441912619 -0.902039 -0.401794 -0.157471 -0.014648 1441912619 -0.902039 -0.401794 -0.157471 -0.014648 1441912619 -0.902039 -0.401794 -0.157471 -0.014648 1441912619 -0.902039 -0.401794 -0.157471 -0.014648 1441912619 -0.884766 -0.422302 -0.183838 0.071838 1441912619 -0.884766 -0.422302 -0.183838 0.071838 1441912619 -0.884766 -0.422302 -0.183838 0.071838 1441912619 -0.884766 -0.422302 -0.183838 0.071838 1441912619 -0.884766 -0.422302 -0.183838 0.071838 1441912619 -0.884766 -0.422302 -0.183838 0.071838 1441912619 -0.862000 -0.435669 -0.222229 0.133545 1441912619 -0.862000 -0.435669 -0.222229 0.133545 1441912619 -0.862000 -0.435669 -0.222229 0.133545 1441912619 -0.862000 -0.435669 -0.222229 0.133545 1441912619 -0.862000 -0.435669 -0.222229 0.133545 1441912619 -0.862000 -0.435669 -0.222229 0.133545 1441912619 -0.862000 -0.435669 -0.222229 0.133545 1441912619 -0.850830 -0.417847 -0.273987 0.162781 1441912619 -0.850830 -0.417847 -0.273987 0.162781 1441912619 -0.850830 -0.417847 -0.273987 0.162781 1441912619 -0.850830 -0.417847 -0.273987 0.162781 1441912619 -0.850830 -0.417847 -0.273987 0.162781 1441912619 -0.850830 -0.417847 -0.273987 0.162781 1441912619 -0.858215 -0.359192 -0.317566 0.183594 1441912619 -0.858215 -0.359192 -0.317566 0.183594 1441912619 -0.858215 -0.359192 -0.317566 0.183594 1441912619 -0.858215 -0.359192 -0.317566 0.183594 1441912619 -0.858215 -0.359192 -0.317566 0.183594 1441912619 -0.858215 -0.359192 -0.317566 0.183594 1441912619 -0.888794 -0.231018 -0.350708 0.183594 1441912619 -0.888794 -0.231018 -0.350708 0.183594 1441912619 -0.888794 -0.231018 -0.350708 0.183594 1441912619 -0.888794 -0.231018 -0.350708 0.183594 1441912619 -0.888794 -0.231018 -0.350708 0.183594 1441912620 -0.888794 -0.231018 -0.350708 0.183594 1441912620 -0.888794 -0.231018 -0.350708 0.183594 1441912620 -0.889282 -0.234314 -0.345703 0.186829 1441912620 -0.889282 -0.234314 -0.345703 0.186829 1441912620 -0.889282 -0.234314 -0.345703 0.186829 1441912620 -0.889282 -0.234314 -0.345703 0.186829 1441912620 -0.889282 -0.234314 -0.345703 0.186829 1441912620 -0.889282 -0.234314 -0.345703 0.186829 1441912620 -0.874634 -0.293640 -0.340576 0.181335 1441912620 -0.874634 -0.293640 -0.340576 0.181335 1441912620 -0.874634 -0.293640 -0.340576 0.181335 1441912620 -0.874634 -0.293640 -0.340576 0.181335 1441912620 -0.874634 -0.293640 -0.340576 0.181335 1441912620 -0.874634 -0.293640 -0.340576 0.181335 1441912620 -0.880249 -0.281494 -0.335266 0.183472 1441912620 -0.880249 -0.281494 -0.335266 0.183472 1441912620 -0.880249 -0.281494 -0.335266 0.183472 1441912620 -0.880249 -0.281494 -0.335266 0.183472 1441912620 -0.880249 -0.281494 -0.335266 0.183472 1441912620 -0.880249 -0.281494 -0.335266 0.183472 1441912620 -0.901672 -0.221130 -0.333557 0.164124 1441912620 -0.901672 -0.221130 -0.333557 0.164124 1441912620 -0.901672 -0.221130 -0.333557 0.164124 1441912620 -0.901672 -0.221130 -0.333557 0.164124 1441912620 -0.901672 -0.221130 -0.333557 0.164124 1441912620 -0.901672 -0.221130 -0.333557 0.164124 1441912620 -0.920349 -0.174622 -0.319336 0.143250 1441912620 -0.920349 -0.174622 -0.319336 0.143250 1441912620 -0.920349 -0.174622 -0.319336 0.143250 1441912620 -0.920349 -0.174622 -0.319336 0.143250 1441912620 -0.920349 -0.174622 -0.319336 0.143250 1441912620 -0.920349 -0.174622 -0.319336 0.143250 1441912620 -0.935852 -0.146790 -0.297791 0.118530 1441912620 -0.935852 -0.146790 -0.297791 0.118530 1441912620 -0.935852 -0.146790 -0.297791 0.118530 1441912620 -0.935852 -0.146790 -0.297791 0.118530 1441912620 -0.935852 -0.146790 -0.297791 0.118530 1441912620 -0.935852 -0.146790 -0.297791 0.118530 1441912620 -0.953247 -0.135376 -0.259705 0.075134 1441912620 -0.953247 -0.135376 -0.259705 0.075134 1441912620 -0.953247 -0.135376 -0.259705 0.075134 1441912620 -0.953247 -0.135376 -0.259705 0.075134 1441912620 -0.953247 -0.135376 -0.259705 0.075134 1441912620 -0.953247 -0.135376 -0.259705 0.075134 1441912620 -0.971985 -0.104065 -0.210876 -0.007324 1441912620 -0.971985 -0.104065 -0.210876 -0.007324 1441912620 -0.971985 -0.104065 -0.210876 -0.007324 1441912620 -0.971985 -0.104065 -0.210876 -0.007324 1441912620 -0.971985 -0.104065 -0.210876 -0.007324 1441912620 -0.971985 -0.104065 -0.210876 -0.007324 1441912620 -0.982300 0.017639 -0.123108 -0.140259 1441912620 -0.982300 0.017639 -0.123108 -0.140259 1441912620 -0.982300 0.017639 -0.123108 -0.140259 1441912620 -0.982300 0.017639 -0.123108 -0.140259 1441912620 -0.982300 0.017639 -0.123108 -0.140259 1441912620 -0.982300 0.017639 -0.123108 -0.140259 1441912620 -0.982300 0.017639 -0.123108 -0.140259 1441912620 -0.952393 0.140259 0.006531 -0.270813 1441912620 -0.952393 0.140259 0.006531 -0.270813 1441912620 -0.952393 0.140259 0.006531 -0.270813 1441912620 -0.952393 0.140259 0.006531 -0.270813 1441912620 -0.952393 0.140259 0.006531 -0.270813 1441912620 -0.952393 0.140259 0.006531 -0.270813 1441912620 -0.904907 0.163940 0.124695 -0.372498 1441912620 -0.904907 0.163940 0.124695 -0.372498 1441912620 -0.904907 0.163940 0.124695 -0.372498 1441912620 -0.904907 0.163940 0.124695 -0.372498 1441912620 -0.904907 0.163940 0.124695 -0.372498 1441912620 -0.904907 0.163940 0.124695 -0.372498 1441912620 -0.894470 0.106873 0.126892 -0.415283 1441912620 -0.894470 0.106873 0.126892 -0.415283 1441912620 -0.894470 0.106873 0.126892 -0.415283 1441912620 -0.894470 0.106873 0.126892 -0.415283 1441912620 -0.894470 0.106873 0.126892 -0.415283 1441912620 -0.894470 0.106873 0.126892 -0.415283 1441912620 -0.894470 0.106873 0.126892 -0.415283 1441912620 -0.911377 0.082520 0.117004 -0.385925 1441912620 -0.911377 0.082520 0.117004 -0.385925 1441912620 -0.911377 0.082520 0.117004 -0.385925 1441912620 -0.911377 0.082520 0.117004 -0.385925 1441912620 -0.911377 0.082520 0.117004 -0.385925 1441912620 -0.911377 0.082520 0.117004 -0.385925 1441912620 -0.922791 0.054810 0.101990 -0.367554 1441912620 -0.922791 0.054810 0.101990 -0.367554 1441912620 -0.922791 0.054810 0.101990 -0.367554 1441912620 -0.922791 0.054810 0.101990 -0.367554 1441912620 -0.922791 0.054810 0.101990 -0.367554 1441912620 -0.922791 0.054810 0.101990 -0.367554 1441912620 -0.935852 0.022766 0.081177 -0.342285 1441912620 -0.935852 0.022766 0.081177 -0.342285 1441912620 -0.935852 0.022766 0.081177 -0.342285 1441912620 -0.935852 0.022766 0.081177 -0.342285 1441912620 -0.935852 0.022766 0.081177 -0.342285 1441912620 -0.935852 0.022766 0.081177 -0.342285 1441912620 -0.935852 0.022766 0.081177 -0.342285 1441912620 -0.953552 -0.083801 0.031921 -0.287842 1441912620 -0.953552 -0.083801 0.031921 -0.287842 1441912620 -0.953552 -0.083801 0.031921 -0.287842 1441912620 -0.953552 -0.083801 0.031921 -0.287842 1441912620 -0.953552 -0.083801 0.031921 -0.287842 1441912620 -0.953552 -0.083801 0.031921 -0.287842 1441912620 -0.962952 -0.183655 -0.013550 -0.197205 1441912620 -0.962952 -0.183655 -0.013550 -0.197205 1441912620 -0.962952 -0.183655 -0.013550 -0.197205 1441912620 -0.962952 -0.183655 -0.013550 -0.197205 1441912620 -0.962952 -0.183655 -0.013550 -0.197205 1441912620 -0.962952 -0.183655 -0.013550 -0.197205 1441912620 -0.962952 -0.183655 -0.013550 -0.197205 1441912620 -0.970337 -0.217651 -0.041260 -0.097046 1441912620 -0.970337 -0.217651 -0.041260 -0.097046 1441912620 -0.970337 -0.217651 -0.041260 -0.097046 1441912620 -0.970337 -0.217651 -0.041260 -0.097046 1441912620 -0.970337 -0.217651 -0.041260 -0.097046 1441912620 -0.977539 -0.197205 -0.074707 -0.007751 1441912621 -0.977539 -0.197205 -0.074707 -0.007751 1441912621 -0.977539 -0.197205 -0.074707 -0.007751 1441912621 -0.977539 -0.197205 -0.074707 -0.007751 1441912621 -0.977539 -0.197205 -0.074707 -0.007751 1441912621 -0.977539 -0.197205 -0.074707 -0.007751 1441912621 -0.961304 -0.224915 -0.130066 0.091858 1441912621 -0.961304 -0.224915 -0.130066 0.091858 1441912621 -0.961304 -0.224915 -0.130066 0.091858 1441912621 -0.961304 -0.224915 -0.130066 0.091858 1441912621 -0.961304 -0.224915 -0.130066 0.091858 1441912621 -0.961304 -0.224915 -0.130066 0.091858 1441912621 -0.926147 -0.285461 -0.175842 0.172974 1441912621 -0.926147 -0.285461 -0.175842 0.172974 1441912621 -0.926147 -0.285461 -0.175842 0.172974 1441912621 -0.926147 -0.285461 -0.175842 0.172974 1441912621 -0.926147 -0.285461 -0.175842 0.172974 1441912621 -0.926147 -0.285461 -0.175842 0.172974 1441912621 -0.926147 -0.285461 -0.175842 0.172974 1441912621 -0.884216 -0.342346 -0.216553 0.232727 1441912621 -0.884216 -0.342346 -0.216553 0.232727 1441912621 -0.884216 -0.342346 -0.216553 0.232727 1441912621 -0.884216 -0.342346 -0.216553 0.232727 1441912621 -0.884216 -0.342346 -0.216553 0.232727 1441912621 -0.884216 -0.342346 -0.216553 0.232727 1441912621 -0.861633 -0.333069 -0.286194 0.254700 1441912621 -0.861633 -0.333069 -0.286194 0.254700 1441912621 -0.861633 -0.333069 -0.286194 0.254700 1441912621 -0.861633 -0.333069 -0.286194 0.254700 1441912621 -0.861633 -0.333069 -0.286194 0.254700 1441912621 -0.861633 -0.333069 -0.286194 0.254700 1441912621 -0.854736 -0.315063 -0.324707 0.254578 1441912621 -0.854736 -0.315063 -0.324707 0.254578 1441912621 -0.854736 -0.315063 -0.324707 0.254578 1441912621 -0.854736 -0.315063 -0.324707 0.254578 1441912621 -0.854736 -0.315063 -0.324707 0.254578 1441912621 -0.854736 -0.315063 -0.324707 0.254578 1441912621 -0.854736 -0.315063 -0.324707 0.254578 1441912621 -0.834351 -0.334351 -0.354431 0.257996 1441912621 -0.834351 -0.334351 -0.354431 0.257996 1441912621 -0.834351 -0.334351 -0.354431 0.257996 1441912621 -0.834351 -0.334351 -0.354431 0.257996 1441912621 -0.834351 -0.334351 -0.354431 0.257996 1441912621 -0.834351 -0.334351 -0.354431 0.257996 1441912621 -0.828369 -0.348206 -0.349548 0.265381 1441912621 -0.828369 -0.348206 -0.349548 0.265381 1441912621 -0.828369 -0.348206 -0.349548 0.265381 1441912621 -0.828369 -0.348206 -0.349548 0.265381 1441912621 -0.828369 -0.348206 -0.349548 0.265381 1441912621 -0.828369 -0.348206 -0.349548 0.265381 1441912621 -0.849304 -0.302551 -0.342590 0.264282 1441912621 -0.849304 -0.302551 -0.342590 0.264282 1441912621 -0.849304 -0.302551 -0.342590 0.264282 1441912621 -0.849304 -0.302551 -0.342590 0.264282 1441912621 -0.849304 -0.302551 -0.342590 0.264282 1441912621 -0.849304 -0.302551 -0.342590 0.264282 1441912621 -0.878967 -0.235840 -0.333435 0.246338 1441912621 -0.878967 -0.235840 -0.333435 0.246338 1441912621 -0.878967 -0.235840 -0.333435 0.246338 1441912621 -0.878967 -0.235840 -0.333435 0.246338 1441912621 -0.878967 -0.235840 -0.333435 0.246338 1441912621 
-0.630981 -0.476318 0.464539 -0.399048 1441912638 -0.630981 -0.476318 0.464539 -0.399048 1441912638 -0.630981 -0.476318 0.464539 -0.399048 1441912638 -0.630981 -0.476318 0.464539 -0.399048 1441912638 -0.630981 -0.476318 0.464539 -0.399048 1441912638 -0.632813 -0.477905 0.459595 -0.400024 1441912638 -0.632813 -0.477905 0.459595 -0.400024 1441912638 -0.632813 -0.477905 0.459595 -0.400024 1441912638 -0.632813 -0.477905 0.459595 -0.400024 1441912638 -0.632813 -0.477905 0.459595 -0.400024 1441912638 -0.632813 -0.477905 0.459595 -0.400024 1441912638 -0.633057 -0.481812 0.451172 -0.404541 1441912638 -0.633057 -0.481812 0.451172 -0.404541 1441912638 -0.633057 -0.481812 0.451172 -0.404541 1441912638 -0.633057 -0.481812 0.451172 -0.404541 1441912638 -0.633057 -0.481812 0.451172 -0.404541 1441912638 -0.633057 -0.481812 0.451172 -0.404541 1441912638 -0.633057 -0.481812 0.451172 -0.404541 1441912638 -0.632874 -0.485901 0.441406 -0.410645 1441912638 -0.632874 -0.485901 0.441406 -0.410645 1441912638 -0.632874 -0.485901 0.441406 -0.410645 1441912638 -0.632874 -0.485901 0.441406 -0.410645 1441912638 -0.632874 -0.485901 0.441406 -0.410645 1441912638 -0.632874 -0.485901 0.441406 -0.410645 1441912638 -0.631165 -0.489807 0.430969 -0.419617 1441912638 -0.631165 -0.489807 0.430969 -0.419617 1441912638 -0.631165 -0.489807 0.430969 -0.419617 1441912638 -0.631165 -0.489807 0.430969 -0.419617 1441912638 -0.631165 -0.489807 0.430969 -0.419617 1441912638 -0.631165 -0.489807 0.430969 -0.419617 1441912638 -0.626282 -0.494507 0.421204 -0.431213 1441912638 -0.626282 -0.494507 0.421204 -0.431213 1441912638 -0.626282 -0.494507 0.421204 -0.431213 1441912638 -0.626282 -0.494507 0.421204 -0.431213 1441912638 -0.626282 -0.494507 0.421204 -0.431213 1441912638 -0.626282 -0.494507 0.421204 -0.431213 1441912638 -0.615906 -0.502563 0.411133 -0.446228 1441912638 -0.615906 -0.502563 0.411133 -0.446228 1441912638 -0.615906 -0.502563 0.411133 -0.446228 1441912638 -0.615906 -0.502563 0.411133 -0.446228 1441912638 -0.615906 -0.502563 0.411133 -0.446228 1441912638 -0.615906 -0.502563 0.411133 -0.446228 1441912638 -0.601440 -0.513184 0.402466 -0.461548 1441912638 -0.601440 -0.513184 0.402466 -0.461548 1441912638 -0.601440 -0.513184 0.402466 -0.461548 1441912638 -0.601440 -0.513184 0.402466 -0.461548 1441912638 -0.601440 -0.513184 0.402466 -0.461548 1441912638 -0.601440 -0.513184 0.402466 -0.461548 1441912638 -0.587891 -0.522217 0.398926 -0.471863 1441912638 -0.587891 -0.522217 0.398926 -0.471863 1441912638 -0.587891 -0.522217 0.398926 -0.471863 1441912638 -0.587891 -0.522217 0.398926 -0.471863 1441912638 -0.587891 -0.522217 0.398926 -0.471863 1441912638 -0.587891 -0.522217 0.398926 -0.471863 1441912638 -0.587891 -0.522217 0.398926 -0.471863 1441912638 -0.578064 -0.526489 0.400330 -0.477966 1441912638 -0.578064 -0.526489 0.400330 -0.477966 1441912638 -0.578064 -0.526489 0.400330 -0.477966 1441912638 -0.578064 -0.526489 0.400330 -0.477966 1441912638 -0.578064 -0.526489 0.400330 -0.477966 1441912638 -0.578064 -0.526489 0.400330 -0.477966 1441912639 -0.565186 -0.538147 0.394165 -0.485413 1441912639 -0.565186 -0.538147 0.394165 -0.485413 1441912639 -0.565186 -0.538147 0.394165 -0.485413 1441912639 -0.565186 -0.538147 0.394165 -0.485413 1441912639 -0.565186 -0.538147 0.394165 -0.485413 1441912639 -0.543762 -0.558289 0.378601 -0.499329 1441912639 -0.543762 -0.558289 0.378601 -0.499329 1441912639 -0.543762 -0.558289 0.378601 -0.499329 1441912639 -0.543762 -0.558289 0.378601 -0.499329 1441912639 -0.543762 -0.558289 0.378601 -0.499329 1441912639 -0.543762 -0.558289 0.378601 -0.499329 1441912639 -0.522339 -0.575684 0.360107 -0.515869 1441912639 -0.522339 -0.575684 0.360107 -0.515869 1441912639 -0.522339 -0.575684 0.360107 -0.515869 1441912639 -0.522339 -0.575684 0.360107 -0.515869 1441912639 -0.522339 -0.575684 0.360107 -0.515869 1441912639 -0.522339 -0.575684 0.360107 -0.515869 1441912639 -0.524536 -0.568359 0.367676 -0.516418 1441912639 -0.524536 -0.568359 0.367676 -0.516418 1441912639 -0.524536 -0.568359 0.367676 -0.516418 1441912639 -0.524536 -0.568359 0.367676 -0.516418 1441912639 -0.524536 -0.568359 0.367676 -0.516418 1441912639 -0.524536 -0.568359 0.367676 -0.516418 1441912639 -0.538513 -0.549011 0.386719 -0.509033 1441912639 -0.538513 -0.549011 0.386719 -0.509033 1441912639 -0.538513 -0.549011 0.386719 -0.509033 1441912639 -0.538513 -0.549011 0.386719 -0.509033 1441912639 -0.538513 -0.549011 0.386719 -0.509033 1441912639 -0.538513 -0.549011 0.386719 -0.509033 1441912639 -0.538513 -0.549011 0.386719 -0.509033 1441912639 -0.550720 -0.534668 0.400085 -0.500854 1441912639 -0.550720 -0.534668 0.400085 -0.500854 1441912639 -0.550720 -0.534668 0.400085 -0.500854 1441912639 -0.550720 -0.534668 0.400085 -0.500854 1441912639 -0.550720 -0.534668 0.400085 -0.500854 1441912639 -0.550720 -0.534668 0.400085 -0.500854 1441912639 -0.559265 -0.527710 0.406250 -0.493713 1441912639 -0.559265 -0.527710 0.406250 -0.493713 1441912639 -0.559265 -0.527710 0.406250 -0.493713 1441912639 -0.559265 -0.527710 0.406250 -0.493713 1441912639 -0.559265 -0.527710 0.406250 -0.493713 1441912639 -0.569885 -0.519958 0.411804 -0.485107 1441912639 -0.569885 -0.519958 0.411804 -0.485107 1441912639 -0.569885 -0.519958 0.411804 -0.485107 1441912639 -0.569885 -0.519958 0.411804 -0.485107 1441912639 -0.569885 -0.519958 0.411804 -0.485107 1441912639 -0.569885 -0.519958 0.411804 -0.485107 1441912639 -0.569885 -0.519958 0.411804 -0.485107 1441912639 -0.581665 -0.511841 0.417847 -0.474487 1441912639 -0.581665 -0.511841 0.417847 -0.474487 1441912639 -0.581665 -0.511841 0.417847 -0.474487 1441912639 -0.581665 -0.511841 0.417847 -0.474487 1441912639 -0.581665 -0.511841 0.417847 -0.474487 1441912639 -0.581665 -0.511841 0.417847 -0.474487 1441912639 -0.594116 -0.504456 0.422913 -0.462402 1441912639 -0.594116 -0.504456 0.422913 -0.462402 1441912639 -0.594116 -0.504456 0.422913 -0.462402 1441912639 -0.594116 -0.504456 0.422913 -0.462402 1441912639 -0.594116 -0.504456 0.422913 -0.462402 1441912639 -0.594116 -0.504456 0.422913 -0.462402 1441912639 -0.594116 -0.504456 0.422913 -0.462402 1441912639 -0.607971 -0.498840 0.426941 -0.446472 1441912639 -0.607971 -0.498840 0.426941 -0.446472 1441912639 -0.607971 -0.498840 0.426941 -0.446472 1441912639 -0.607971 -0.498840 0.426941 -0.446472 1441912639 -0.607971 -0.498840 0.426941 -0.446472 1441912639 -0.607971 -0.498840 0.426941 -0.446472 1441912639 -0.622742 -0.490662 0.433228 -0.428772 1441912639 -0.622742 -0.490662 0.433228 -0.428772 1441912639 -0.622742 -0.490662 0.433228 -0.428772 1441912639 -0.622742 -0.490662 0.433228 -0.428772 1441912639 -0.622742 -0.490662 0.433228 -0.428772 1441912639 -0.622742 -0.490662 0.433228 -0.428772 1441912639 -0.636292 -0.478394 0.440186 -0.415405 1441912639 -0.636292 -0.478394 0.440186 -0.415405 1441912639 -0.636292 -0.478394 0.440186 -0.415405 1441912639 -0.636292 -0.478394 0.440186 -0.415405 1441912639 -0.636292 -0.478394 0.440186 -0.415405 1441912639 -0.636292 -0.478394 0.440186 -0.415405 1441912639 -0.636292 -0.478394 0.440186 -0.415405 1441912639 -0.642700 -0.476013 0.434814 -0.413940 1441912639 -0.642700 -0.476013 0.434814 -0.413940 1441912639 -0.642700 -0.476013 0.434814 -0.413940 1441912639 -0.642700 -0.476013 0.434814 -0.413940 1441912639 -0.642700 -0.476013 0.434814 -0.413940 1441912639 -0.642700 -0.476013 0.434814 -0.413940 1441912639 -0.639893 -0.489990 0.418640 -0.418640 1441912639 -0.639893 -0.489990 0.418640 -0.418640 1441912639 -0.639893 -0.489990 0.418640 -0.418640 1441912639 -0.639893 -0.489990 0.418640 -0.418640 1441912639 -0.639893 -0.489990 0.418640 -0.418640 1441912639 -0.639893 -0.489990 0.418640 -0.418640 1441912639 -0.638794 -0.500000 0.408081 -0.418884 1441912639 -0.638794 -0.500000 0.408081 -0.418884 1441912639 -0.638794 -0.500000 0.408081 -0.418884 1441912639 -0.638794 -0.500000 0.408081 -0.418884 1441912639 -0.638794 -0.500000 0.408081 -0.418884 1441912639 -0.638794 -0.500000 0.408081 -0.418884 1441912639 -0.638794 -0.500000 0.408081 -0.418884 1441912639 -0.640747 -0.498840 0.406494 -0.418884 1441912639 -0.640747 -0.498840 0.406494 -0.418884 1441912639 -0.640747 -0.498840 0.406494 -0.418884 1441912639 -0.640747 -0.498840 0.406494 -0.418884 1441912639 -0.640747 -0.498840 0.406494 -0.418884 1441912639 -0.640747 -0.498840 0.406494 -0.418884 1441912639 -0.635620 -0.500061 0.404358 -0.427185 1441912639 -0.635620 -0.500061 0.404358 -0.427185 1441912639 -0.635620 -0.500061 0.404358 -0.427185 1441912639 -0.635620 -0.500061 0.404358 -0.427185 1441912639 -0.635620 -0.500061 0.404358 -0.427185 1441912639 -0.635620 -0.500061 0.404358 -0.427185 1441912639 -0.635620 -0.500061 0.404358 -0.427185 1441912640 -0.620117 -0.510925 0.396667 -0.444031 1441912640 -0.620117 -0.510925 0.396667 -0.444031 1441912640 -0.620117 -0.510925 0.396667 -0.444031 1441912640 -0.620117 -0.510925 0.396667 -0.444031 1441912640 -0.620117 -0.510925 0.396667 -0.444031 1441912640 -0.620117 -0.510925 0.396667 -0.444031 1441912640 -0.599243 -0.521179 0.393494 -0.463135 1441912640 -0.599243 -0.521179 0.393494 -0.463135 1441912640 -0.599243 -0.521179 0.393494 -0.463135 1441912640 -0.599243 -0.521179 0.393494 -0.463135 1441912640 -0.599243 -0.521179 0.393494 -0.463135 1441912640 -0.599243 -0.521179 0.393494 -0.463135 1441912640 -0.577759 -0.524658 0.399658 -0.480957 1441912640 -0.577759 -0.524658 0.399658 -0.480957 1441912640 -0.577759 -0.524658 0.399658 -0.480957 1441912640 -0.577759 -0.524658 0.399658 -0.480957 1441912640 -0.577759 -0.524658 0.399658 -0.480957 1441912640 -0.577759 -0.524658 0.399658 -0.480957 1441912640 -0.577759 -0.524658 0.399658 -0.480957 1441912640 -0.558228 -0.528687 0.402954 -0.496582 1441912640 -0.558228 -0.528687 0.402954 -0.496582 1441912640 -0.558228 -0.528687 0.402954 -0.496582 1441912640 -0.558228 -0.528687 0.402954 -0.496582 1441912640 -0.558228 -0.528687 0.402954 -0.496582 1441912640 -0.558228 -0.528687 0.402954 -0.496582 1441912640 -0.539978 -0.542297 0.394775 -0.508484 1441912640 -0.539978 -0.542297 0.394775 -0.508484 1441912640 -0.539978 -0.542297 0.394775 -0.508484 1441912640 -0.539978 -0.542297 0.394775 -0.508484 1441912640 -0.539978 -0.542297 0.394775 -0.508484 1441912640 -0.539978 -0.542297 0.394775 -0.508484 1441912640 -0.524231 -0.554504 0.389282 -0.515991 1441912640 -0.524231 -0.554504 0.389282 -0.515991 1441912640 -0.524231 -0.554504 0.389282 -0.515991 1441912640 -0.524231 -0.554504 0.389282 -0.515991 1441912640 -0.524231 -0.554504 0.389282 -0.515991 1441912640 -0.524231 -0.554504 0.389282 -0.515991 1441912640 -0.524231 -0.554504 0.389282 -0.515991 1441912640 -0.517395 -0.550659 0.401184 -0.517883 1441912640 -0.517395 -0.550659 0.401184 -0.517883 1441912640 -0.517395 -0.550659 0.401184 -0.517883 1441912640 -0.517395 -0.550659 0.401184 -0.517883 1441912640 -0.517395 -0.550659 0.401184 -0.517883 1441912640 -0.517395 -0.550659 0.401184 -0.517883 1441912640 -0.517395 -0.550659 0.401184 -0.517883 1441912640 -0.516174 -0.540588 0.417236 -0.517029 1441912640 -0.516174 -0.540588 0.417236 -0.517029 1441912640 -0.516174 -0.540588 0.417236 -0.517029 1441912640 -0.516174 -0.540588 0.417236 -0.517029 1441912640 -0.516174 -0.540588 0.417236 -0.517029 1441912640 -0.516174 -0.540588 0.417236 -0.517029 1441912640 -0.517517 -0.536926 0.421387 -0.516174 1441912640 -0.517517 -0.536926 0.421387 -0.516174 1441912640 -0.517517 -0.536926 0.421387 -0.516174 1441912640 -0.517517 -0.536926 0.421387 -0.516174 1441912640 -0.517517 -0.536926 0.421387 -0.516174 1441912640 -0.517517 -0.536926 0.421387 -0.516174 1441912640 -0.517517 -0.536926 0.421387 -0.516174 1441912640 -0.525208 -0.537170 0.416504 -0.512024 1441912640 -0.525208 -0.537170 0.416504 -0.512024 1441912640 -0.525208 -0.537170 0.416504 -0.512024 1441912640 -0.525208 -0.537170 0.416504 -0.512024 1441912640 -0.525208 -0.537170 0.416504 -0.512024 1441912640 -0.525208 -0.537170 0.416504 -0.512024 1441912640 -0.541687 -0.532349 0.414551 -0.501404 1441912640 -0.541687 -0.532349 0.414551 -0.501404 1441912640 -0.541687 -0.532349 0.414551 -0.501404 1441912640 -0.541687 -0.532349 0.414551 -0.501404 1441912640 -0.541687 -0.532349 0.414551 -0.501404 1441912640 -0.541687 -0.532349 0.414551 -0.501404 1441912640 -0.541687 -0.532349 0.414551 -0.501404 1441912640 -0.561462 -0.524719 0.412231 -0.489441 1441912640 -0.561462 -0.524719 0.412231 -0.489441 1441912640 -0.561462 -0.524719 0.412231 -0.489441 1441912640 -0.561462 -0.524719 0.412231 -0.489441 1441912640 -0.561462 -0.524719 0.412231 -0.489441 1441912640 -0.561462 -0.524719 0.412231 -0.489441 1441912640 -0.561462 -0.524719 0.412231 -0.489441 1441912640 -0.578979 -0.519897 0.406921 -0.478577 1441912640 -0.578979 -0.519897 0.406921 -0.478577 1441912640 -0.578979 -0.519897 0.406921 -0.478577 1441912640 -0.578979 -0.519897 0.406921 -0.478577 1441912640 -0.578979 -0.519897 0.406921 -0.478577 1441912640 -0.578979 -0.519897 0.406921 -0.478577 1441912640 -0.593506 -0.517578 0.401184 -0.467957 1441912640 -0.593506 -0.517578 0.401184 -0.467957 1441912640 -0.593506 -0.517578 0.401184 -0.467957 1441912640 -0.593506 -0.517578 0.401184 -0.467957 1441912640 -0.593506 -0.517578 0.401184 -0.467957 1441912640 -0.593506 -0.517578 0.401184 -0.467957 1441912640 -0.593506 -0.517578 0.401184 -0.467957 1441912640 -0.607666 -0.515564 0.399536 -0.453186 1441912640 -0.607666 -0.515564 0.399536 -0.453186 1441912640 -0.607666 -0.515564 0.399536 -0.453186 1441912640 -0.607666 -0.515564 0.399536 -0.453186 1441912640 -0.607666 -0.515564 0.399536 -0.453186 1441912640 -0.607666 -0.515564 0.399536 -0.453186 1441912640 -0.622375 -0.510315 0.406372 -0.432617 1441912640 -0.622375 -0.510315 0.406372 -0.432617 1441912640 -0.622375 -0.510315 0.406372 -0.432617 1441912640 -0.622375 -0.510315 0.406372 -0.432617 1441912640 -0.622375 -0.510315 0.406372 -0.432617 1441912640 -0.622375 -0.510315 0.406372 -0.432617 1441912640 -0.639771 -0.495117 0.423279 -0.408020 1441912640 -0.639771 -0.495117 0.423279 -0.408020 1441912640 -0.639771 -0.495117 0.423279 -0.408020 1441912640 -0.639771 -0.495117 0.423279 -0.408020 1441912640 -0.639771 -0.495117 0.423279 -0.408020 1441912640 -0.639771 -0.495117 0.423279 -0.408020 1441912640 -0.655273 -0.474121 0.439209 -0.391052 1441912640 -0.655273 -0.474121 0.439209 -0.391052 1441912640 -0.655273 -0.474121 0.439209 -0.391052 1441912640 -0.655273 -0.474121 0.439209 -0.391052 1441912640 -0.655273 -0.474121 0.439209 -0.391052 1441912640 -0.655273 -0.474121 0.439209 -0.391052 1441912640 -0.655273 -0.474121 0.439209 -0.391052 1441912640 -0.657715 -0.469910 0.438049 -0.393433 1441912641 -0.657715 -0.469910 0.438049 -0.393433 1441912641 -0.657715 -0.469910 0.438049 -0.393433 1441912641 -0.657715 -0.469910 0.438049 -0.393433 1441912641 -0.657715 -0.469910 0.438049 -0.393433 1441912641 -0.657715 -0.469910 0.438049 -0.393433 1441912641 -0.647766 -0.488098 0.421814 -0.405334 1441912641 -0.647766 -0.488098 0.421814 -0.405334 1441912641 -0.647766 -0.488098 0.421814 -0.405334 1441912641 -0.647766 -0.488098 0.421814 -0.405334 1441912641 -0.647766 -0.488098 0.421814 -0.405334 1441912641 -0.647766 -0.488098 0.421814 -0.405334 1441912641 -0.640320 -0.499756 0.411377 -0.413513 1441912641 -0.640320 -0.499756 0.411377 -0.413513 1441912641 -0.640320 -0.499756 0.411377 -0.413513 1441912641 -0.640320 -0.499756 0.411377 -0.413513 1441912641 -0.640320 -0.499756 0.411377 -0.413513 1441912641 -0.640320 -0.499756 0.411377 -0.413513 1441912641 -0.640320 -0.499756 0.411377 -0.413513 1441912641 -0.636047 -0.498413 0.412537 -0.420532 1441912641 -0.636047 -0.498413 0.412537 -0.420532 1441912641 -0.636047 -0.498413 0.412537 -0.420532 1441912641 -0.636047 -0.498413 0.412537 -0.420532 1441912641 -0.636047 -0.498413 0.412537 -0.420532 1441912641 -0.636047 -0.498413 0.412537 -0.420532 1441912641 -0.624878 -0.500610 0.413696 -0.433411 1441912641 -0.624878 -0.500610 0.413696 -0.433411 1441912641 -0.624878 -0.500610 0.413696 -0.433411 1441912641 -0.624878 -0.500610 0.413696 -0.433411 1441912641 -0.624878 -0.500610 0.413696 -0.433411 1441912641 -0.624878 -0.500610 0.413696 -0.433411 1441912641 -0.605652 -0.510193 0.408630 -0.453857 1441912641 -0.605652 -0.510193 0.408630 -0.453857 1441912641 -0.605652 -0.510193 0.408630 -0.453857 1441912641 -0.605652 -0.510193 0.408630 -0.453857 1441912641 -0.605652 -0.510193 0.408630 -0.453857 1441912641 -0.605652 -0.510193 0.408630 -0.453857 1441912641 -0.567200 -0.538269 0.385925 -0.489563 1441912641 -0.567200 -0.538269 0.385925 -0.489563 1441912641 -0.567200 -0.538269 0.385925 -0.489563 1441912641 -0.567200 -0.538269 0.385925 -0.489563 1441912641 -0.567200 -0.538269 0.385925 -0.489563 1441912641 -0.567200 -0.538269 0.385925 -0.489563 1441912641 -0.567200 -0.538269 0.385925 -0.489563 1441912641 -0.512329 -0.582153 0.339233 -0.532593 1441912641 -0.512329 -0.582153 0.339233 -0.532593 1441912641 -0.512329 -0.582153 0.339233 -0.532593 1441912641 -0.512329 -0.582153 0.339233 -0.532593 1441912641 -0.512329 -0.582153 0.339233 -0.532593 1441912641 -0.474426 -0.603821 0.311768 -0.559692 1441912641 -0.474426 -0.603821 0.311768 -0.559692 1441912641 -0.474426 -0.603821 0.311768 -0.559692 1441912641 -0.474426 -0.603821 0.311768 -0.559692 1441912641 -0.474426 -0.603821 0.311768 -0.559692 1441912641 -0.474426 -0.603821 0.311768 -0.559692 1441912641 -0.474426 -0.603821 0.311768 -0.559692 1441912641 -0.455688 -0.609131 0.301697 -0.574768 1441912641 -0.455688 -0.609131 0.301697 -0.574768 1441912641 -0.455688 -0.609131 0.301697 -0.574768 1441912641 -0.455688 -0.609131 0.301697 -0.574768 1441912641 -0.455688 -0.609131 0.301697 -0.574768 1441912641 -0.455688 -0.609131 0.301697 -0.574768 1441912641 -0.442139 -0.616150 0.291199 -0.583252 1441912641 -0.442139 -0.616150 0.291199 -0.583252 1441912641 -0.442139 -0.616150 0.291199 -0.583252 1441912641 -0.442139 -0.616150 0.291199 -0.583252 1441912641 -0.442139 -0.616150 0.291199 -0.583252 1441912641 -0.442139 -0.616150 0.291199 -0.583252 1441912641 -0.442139 -0.616150 0.291199 -0.583252 1441912641 -0.433533 -0.619507 0.290283 -0.586548 1441912641 -0.433533 -0.619507 0.290283 -0.586548 1441912641 -0.433533 -0.619507 0.290283 -0.586548 1441912641 -0.433533 -0.619507 0.290283 -0.586548 1441912641 -0.433533 -0.619507 0.290283 -0.586548 1441912641 -0.433533 -0.619507 0.290283 -0.586548 1441912641 -0.433289 -0.616028 0.301453 -0.584778 1441912641 -0.433289 -0.616028 0.301453 -0.584778 1441912641 -0.433289 -0.616028 0.301453 -0.584778 1441912641 -0.433289 -0.616028 0.301453 -0.584778 1441912641 -0.433289 -0.616028 0.301453 -0.584778 1441912641 -0.433289 -0.616028 0.301453 -0.584778 1441912641 -0.433289 -0.616028 0.301453 -0.584778 1441912641 -0.446045 -0.605286 0.322632 -0.574951 1441912641 -0.446045 -0.605286 0.322632 -0.574951 1441912641 -0.446045 -0.605286 0.322632 -0.574951 1441912641 -0.446045 -0.605286 0.322632 -0.574951 1441912641 -0.446045 -0.605286 0.322632 -0.574951 1441912641 -0.466736 -0.591431 0.342712 -0.561279 1441912641 -0.466736 -0.591431 0.342712 -0.561279 1441912641 -0.466736 -0.591431 0.342712 -0.561279 1441912641 -0.466736 -0.591431 0.342712 -0.561279 1441912641 -0.466736 -0.591431 0.342712 -0.561279 1441912641 -0.466736 -0.591431 0.342712 -0.561279 1441912641 -0.492859 -0.577209 0.358948 -0.543274 1441912641 -0.492859 -0.577209 0.358948 -0.543274 1441912641 -0.492859 -0.577209 0.358948 -0.543274 1441912641 -0.492859 -0.577209 0.358948 -0.543274 1441912641 -0.492859 -0.577209 0.358948 -0.543274 1441912641 -0.492859 -0.577209 0.358948 -0.543274 1441912641 -0.522766 -0.561584 0.372375 -0.522217 1441912641 -0.522766 -0.561584 0.372375 -0.522217 1441912641 -0.522766 -0.561584 0.372375 -0.522217 1441912641 -0.522766 -0.561584 0.372375 -0.522217 1441912641 -0.522766 -0.561584 0.372375 -0.522217 1441912641 -0.522766 -0.561584 0.372375 -0.522217 1441912641 -0.522766 -0.561584 0.372375 -0.522217 1441912641 -0.552002 -0.547668 0.381104 -0.500183 1441912641 -0.552002 -0.547668 0.381104 -0.500183 1441912641 -0.552002 -0.547668 0.381104 -0.500183 1441912641 -0.552002 -0.547668 0.381104 -0.500183 1441912641 -0.552002 -0.547668 0.381104 -0.500183 1441912641 -0.552002 -0.547668 0.381104 -0.500183 1441912641 -0.576294 -0.536194 0.385132 -0.481812 1441912641 -0.576294 -0.536194 0.385132 -0.481812 1441912641 -0.576294 -0.536194 0.385132 -0.481812 1441912642 -0.576294 -0.536194 0.385132 -0.481812 1441912642 -0.576294 -0.536194 0.385132 -0.481812 1441912642 -0.576294 -0.536194 0.385132 -0.481812 1441912642 -0.576294 -0.536194 0.385132 -0.481812 1441912642 -0.591370 -0.533875 0.381165 -0.469055 1441912642 -0.591370 -0.533875 0.381165 -0.469055 1441912642 -0.591370 -0.533875 0.381165 -0.469055 1441912642 -0.591370 -0.533875 0.381165 -0.469055 1441912642 -0.591370 -0.533875 0.381165 -0.469055 1441912642 -0.591370 -0.533875 0.381165 -0.469055 1441912642 -0.591370 -0.533875 0.381165 -0.469055 1441912642 -0.600281 -0.536682 0.375244 -0.459229 1441912642 -0.600281 -0.536682 0.375244 -0.459229 1441912642 -0.600281 -0.536682 0.375244 -0.459229 1441912642 -0.600281 -0.536682 0.375244 -0.459229 1441912642 -0.600281 -0.536682 0.375244 -0.459229 1441912642 -0.600281 -0.536682 0.375244 -0.459229 1441912642 -0.607422 -0.536194 0.373535 -0.451782 1441912642 -0.607422 -0.536194 0.373535 -0.451782 1441912642 -0.607422 -0.536194 0.373535 -0.451782 1441912642 -0.607422 -0.536194 0.373535 -0.451782 1441912642 -0.607422 -0.536194 0.373535 -0.451782 1441912642 -0.607422 -0.536194 0.373535 -0.451782 1441912642 -0.614136 -0.527710 0.386780 -0.441345 1441912642 -0.614136 -0.527710 0.386780 -0.441345 1441912642 -0.614136 -0.527710 0.386780 -0.441345 1441912642 -0.614136 -0.527710 0.386780 -0.441345 1441912642 -0.614136 -0.527710 0.386780 -0.441345 1441912642 -0.614136 -0.527710 0.386780 -0.441345 1441912642 -0.614136 -0.527710 0.386780 -0.441345 1441912642 -0.619690 -0.512146 0.409790 -0.431152 1441912642 -0.619690 -0.512146 0.409790 -0.431152 1441912642 -0.619690 -0.512146 0.409790 -0.431152 1441912642 -0.619690 -0.512146 0.409790 -0.431152 1441912642 -0.619690 -0.512146 0.409790 -0.431152 1441912642 -0.619690 -0.512146 0.409790 -0.431152 1441912642 -0.620117 -0.503357 0.419312 -0.431702 1441912642 -0.620117 -0.503357 0.419312 -0.431702 1441912642 -0.620117 -0.503357 0.419312 -0.431702 1441912642 -0.620117 -0.503357 0.419312 -0.431702 1441912642 -0.620117 -0.503357 0.419312 -0.431702 1441912642 -0.620117 -0.503357 0.419312 -0.431702 1441912642 -0.613220 -0.508606 0.414368 -0.440063 1441912642 -0.613220 -0.508606 0.414368 -0.440063 1441912642 -0.613220 -0.508606 0.414368 -0.440063 1441912642 -0.613220 -0.508606 0.414368 -0.440063 1441912642 -0.613220 -0.508606 0.414368 -0.440063 1441912642 -0.613220 -0.508606 0.414368 -0.440063 1441912642 -0.606995 -0.512390 0.410278 -0.448059 1441912642 -0.606995 -0.512390 0.410278 -0.448059 1441912642 -0.606995 -0.512390 0.410278 -0.448059 1441912642 -0.606995 -0.512390 0.410278 -0.448059 1441912642 -0.606995 -0.512390 0.410278 -0.448059 1441912642 -0.606995 -0.512390 0.410278 -0.448059 1441912642 -0.606995 -0.512390 0.410278 -0.448059 1441912642 -0.598389 -0.515808 0.404724 -0.460571 1441912642 -0.598389 -0.515808 0.404724 -0.460571 1441912642 -0.598389 -0.515808 0.404724 -0.460571 1441912642 -0.598389 -0.515808 0.404724 -0.460571 1441912642 -0.598389 -0.515808 0.404724 -0.460571 1441912642 -0.598389 -0.515808 0.404724 -0.460571 1441912642 -0.586060 -0.521912 0.398926 -0.474426 1441912642 -0.586060 -0.521912 0.398926 -0.474426 1441912642 -0.586060 -0.521912 0.398926 -0.474426 1441912642 -0.586060 -0.521912 0.398926 -0.474426 1441912642 -0.586060 -0.521912 0.398926 -0.474426 1441912642 -0.586060 -0.521912 0.398926 -0.474426 1441912642 -0.573242 -0.526794 0.399719 -0.484009 1441912642 -0.573242 -0.526794 0.399719 -0.484009 1441912642 -0.573242 -0.526794 0.399719 -0.484009 1441912642 -0.573242 -0.526794 0.399719 -0.484009 1441912642 -0.573242 -0.526794 0.399719 -0.484009 1441912642 -0.573242 -0.526794 0.399719 -0.484009 1441912642 -0.567261 -0.522400 0.412964 -0.484619 1441912642 -0.567261 -0.522400 0.412964 -0.484619 1441912642 -0.567261 -0.522400 0.412964 -0.484619 1441912642 -0.567261 -0.522400 0.412964 -0.484619 1441912642 -0.567261 -0.522400 0.412964 -0.484619 1441912642 -0.567261 -0.522400 0.412964 -0.484619 1441912642 -0.567261 -0.522400 0.412964 -0.484619 1441912642 -0.565857 -0.517944 0.426147 -0.479553 1441912642 -0.565857 -0.517944 0.426147 -0.479553 1441912642 -0.565857 -0.517944 0.426147 -0.479553 1441912642 -0.565857 -0.517944 0.426147 -0.479553 1441912642 -0.565857 -0.517944 0.426147 -0.479553 1441912642 -0.565857 -0.517944 0.426147 -0.479553 1441912642 -0.562927 -0.525208 0.424988 -0.476135 1441912642 -0.562927 -0.525208 0.424988 -0.476135 1441912642 -0.562927 -0.525208 0.424988 -0.476135 1441912642 -0.562927 -0.525208 0.424988 -0.476135 1441912642 -0.562927 -0.525208 0.424988 -0.476135 1441912642 -0.562744 -0.535156 0.417725 -0.471741 1441912642 -0.562744 -0.535156 0.417725 -0.471741 1441912642 -0.562744 -0.535156 0.417725 -0.471741 1441912642 -0.562744 -0.535156 0.417725 -0.471741 1441912642 -0.562744 -0.535156 0.417725 -0.471741 1441912642 -0.562744 -0.535156 0.417725 -0.471741 1441912642 -0.560059 -0.536560 0.400452 -0.488037 1441912642 -0.560059 -0.536560 0.400452 -0.488037 1441912642 -0.560059 -0.536560 0.400452 -0.488037 1441912642 -0.560059 -0.536560 0.400452 -0.488037 1441912642 -0.560059 -0.536560 0.400452 -0.488037 1441912642 -0.560059 -0.536560 0.400452 -0.488037 1441912642 -0.560059 -0.536560 0.400452 -0.488037 1441912642 -0.535400 -0.559265 0.374756 -0.510071 1441912642 -0.535400 -0.559265 0.374756 -0.510071 1441912642 -0.535400 -0.559265 0.374756 -0.510071 1441912642 -0.535400 -0.559265 0.374756 -0.510071 1441912642 -0.535400 -0.559265 0.374756 -0.510071 1441912642 -0.535400 -0.559265 0.374756 -0.510071 1441912642 -0.520630 -0.567444 0.375366 -0.515869 1441912642 -0.520630 -0.567444 0.375366 -0.515869 1441912642 -0.520630 -0.567444 0.375366 -0.515869 1441912643 -0.520630 -0.567444 0.375366 -0.515869 1441912643 -0.520630 -0.567444 0.375366 -0.515869 1441912643 -0.520630 -0.567444 0.375366 -0.515869 1441912643 -0.527100 -0.548767 0.398499 -0.512146 1441912643 -0.527100 -0.548767 0.398499 -0.512146 1441912643 -0.527100 -0.548767 0.398499 -0.512146 1441912643 -0.527100 -0.548767 0.398499 -0.512146 1441912643 -0.527100 -0.548767 0.398499 -0.512146 1441912643 -0.527100 -0.548767 0.398499 -0.512146 1441912643 -0.527100 -0.548767 0.398499 -0.512146 1441912643 -0.537354 -0.530579 0.420349 -0.503113 1441912643 -0.537354 -0.530579 0.420349 -0.503113 1441912643 -0.537354 -0.530579 0.420349 -0.503113 1441912643 -0.537354 -0.530579 0.420349 -0.503113 1441912643 -0.537354 -0.530579 0.420349 -0.503113 1441912643 -0.537354 -0.530579 0.420349 -0.503113 1441912643 -0.543396 -0.529663 0.424194 -0.494324 1441912643 -0.543396 -0.529663 0.424194 -0.494324 1441912643 -0.543396 -0.529663 0.424194 -0.494324 1441912643 -0.543396 -0.529663 0.424194 -0.494324 1441912643 -0.543396 -0.529663 0.424194 -0.494324 1441912643 -0.543396 -0.529663 0.424194 -0.494324 1441912643 -0.555054 -0.529236 0.419739 -0.485535 1441912643 -0.555054 -0.529236 0.419739 -0.485535 1441912643 -0.555054 -0.529236 0.419739 -0.485535 1441912643 -0.555054 -0.529236 0.419739 -0.485535 1441912643 -0.555054 -0.529236 0.419739 -0.485535 1441912643 -0.555054 -0.529236 0.419739 -0.485535 1441912643 -0.569946 -0.521790 0.419983 -0.476013 1441912643 -0.569946 -0.521790 0.419983 -0.476013 1441912643 -0.569946 -0.521790 0.419983 -0.476013 1441912643 -0.569946 -0.521790 0.419983 -0.476013 1441912643 -0.569946 -0.521790 0.419983 -0.476013 1441912643 -0.569946 -0.521790 0.419983 -0.476013 1441912643 -0.569946 -0.521790 0.419983 -0.476013 1441912643 -0.581665 -0.517090 0.419983 -0.466858 1441912643 -0.581665 -0.517090 0.419983 -0.466858 1441912643 -0.581665 -0.517090 0.419983 -0.466858 1441912643 -0.581665 -0.517090 0.419983 -0.466858 1441912643 -0.581665 -0.517090 0.419983 -0.466858 1441912643 -0.581665 -0.517090 0.419983 -0.466858 1441912643 -0.594238 -0.513367 0.419312 -0.455566 1441912643 -0.594238 -0.513367 0.419312 -0.455566 1441912643 -0.594238 -0.513367 0.419312 -0.455566 1441912643 -0.594238 -0.513367 0.419312 -0.455566 1441912643 -0.594238 -0.513367 0.419312 -0.455566 1441912643 -0.594238 -0.513367 0.419312 -0.455566 1441912643 -0.613586 -0.504456 0.422546 -0.436523 1441912643 -0.613586 -0.504456 0.422546 -0.436523 1441912643 -0.613586 -0.504456 0.422546 -0.436523 1441912643 -0.613586 -0.504456 0.422546 -0.436523 1441912643 -0.613586 -0.504456 0.422546 -0.436523 1441912643 -0.613586 -0.504456 0.422546 -0.436523 1441912643 -0.627441 -0.502502 0.420166 -0.421143 1441912643 -0.627441 -0.502502 0.420166 -0.421143 1441912643 -0.627441 -0.502502 0.420166 -0.421143 1441912643 -0.627441 -0.502502 0.420166 -0.421143 1441912643 -0.627441 -0.502502 0.420166 -0.421143 1441912643 -0.627441 -0.502502 0.420166 -0.421143 1441912643 -0.627441 -0.502502 0.420166 -0.421143 1441912643 -0.627808 -0.506775 0.423462 -0.411987 1441912643 -0.627808 -0.506775 0.423462 -0.411987 1441912643 -0.627808 -0.506775 0.423462 -0.411987 1441912643 -0.627808 -0.506775 0.423462 -0.411987 1441912643 -0.627808 -0.506775 0.423462 -0.411987 1441912643 -0.627808 -0.506775 0.423462 -0.411987 1441912643 -0.625793 -0.501587 0.435974 -0.408447 1441912643 -0.625793 -0.501587 0.435974 -0.408447 1441912643 -0.625793 -0.501587 0.435974 -0.408447 1441912643 -0.625793 -0.501587 0.435974 -0.408447 1441912643 -0.625793 -0.501587 0.435974 -0.408447 1441912643 -0.625793 -0.501587 0.435974 -0.408447 1441912643 -0.625061 -0.495544 0.440430 -0.412109 1441912643 -0.625061 -0.495544 0.440430 -0.412109 1441912643 -0.625061 -0.495544 0.440430 -0.412109 1441912643 -0.625061 -0.495544 0.440430 -0.412109 1441912643 -0.625061 -0.495544 0.440430 -0.412109 1441912643 -0.625061 -0.495544 0.440430 -0.412109 1441912643 -0.625061 -0.495544 0.440430 -0.412109 1441912643 -0.628296 -0.486816 0.446777 -0.410767 1441912643 -0.628296 -0.486816 0.446777 -0.410767 1441912643 -0.628296 -0.486816 0.446777 -0.410767 1441912643 -0.628296 -0.486816 0.446777 -0.410767 1441912643 -0.628296 -0.486816 0.446777 -0.410767 1441912643 -0.628296 -0.486816 0.446777 -0.410767 1441912643 -0.632813 -0.475098 0.454224 -0.409363 1441912643 -0.632813 -0.475098 0.454224 -0.409363 1441912643 -0.632813 -0.475098 0.454224 -0.409363 1441912643 -0.632813 -0.475098 0.454224 -0.409363 1441912643 -0.632813 -0.475098 0.454224 -0.409363 1441912643 -0.632813 -0.475098 0.454224 -0.409363 1441912643 -0.628235 -0.478821 0.448120 -0.418762 1441912643 -0.628235 -0.478821 0.448120 -0.418762 1441912643 -0.628235 -0.478821 0.448120 -0.418762 1441912643 -0.628235 -0.478821 0.448120 -0.418762 1441912643 -0.628235 -0.478821 0.448120 -0.418762 1441912643 -0.628235 -0.478821 0.448120 -0.418762 1441912643 -0.628235 -0.478821 0.448120 -0.418762 1441912643 
-0.875244 -0.117676 -0.359924 0.301025 1441912646 -0.875244 -0.117676 -0.359924 0.301025 1441912646 -0.903870 -0.059814 -0.341797 0.250305 1441912646 -0.903870 -0.059814 -0.341797 0.250305 1441912646 -0.903870 -0.059814 -0.341797 0.250305 1441912646 -0.903870 -0.059814 -0.341797 0.250305 1441912646 -0.903870 -0.059814 -0.341797 0.250305 1441912646 -0.934204 -0.038879 -0.303162 0.184082 1441912646 -0.934204 -0.038879 -0.303162 0.184082 1441912646 -0.934204 -0.038879 -0.303162 0.184082 1441912646 -0.934204 -0.038879 -0.303162 0.184082 1441912646 -0.934204 -0.038879 -0.303162 0.184082 1441912646 -0.934204 -0.038879 -0.303162 0.184082 1441912646 -0.965393 -0.015869 -0.247742 0.080139 1441912646 -0.965393 -0.015869 -0.247742 0.080139 1441912646 -0.965393 -0.015869 -0.247742 0.080139 1441912646 -0.965393 -0.015869 -0.247742 0.080139 1441912646 -0.965393 -0.015869 -0.247742 0.080139 1441912646 -0.965393 -0.015869 -0.247742 0.080139 1441912646 -0.985046 0.006287 -0.168945 -0.033691 1441912646 -0.985046 0.006287 -0.168945 -0.033691 1441912646 -0.985046 0.006287 -0.168945 -0.033691 1441912646 -0.985046 0.006287 -0.168945 -0.033691 1441912646 -0.985046 0.006287 -0.168945 -0.033691 1441912646 -0.985046 0.006287 -0.168945 -0.033691 1441912646 -0.985046 0.006287 -0.168945 -0.033691 1441912646 -0.984192 0.012024 -0.059509 -0.166748 1441912646 -0.984192 0.012024 -0.059509 -0.166748 1441912646 -0.984192 0.012024 -0.059509 -0.166748 1441912646 -0.984192 0.012024 -0.059509 -0.166748 1441912646 -0.984192 0.012024 -0.059509 -0.166748 1441912646 -0.984192 0.012024 -0.059509 -0.166748 1441912646 -0.958252 0.007690 0.035950 -0.283691 1441912646 -0.958252 0.007690 0.035950 -0.283691 1441912646 -0.958252 0.007690 0.035950 -0.283691 1441912646 -0.958252 0.007690 0.035950 -0.283691 1441912646 -0.958252 0.007690 0.035950 -0.283691 1441912646 -0.958252 0.007690 0.035950 -0.283691 1441912646 -0.929749 -0.009827 0.076721 -0.360107 1441912646 -0.929749 -0.009827 0.076721 -0.360107 1441912646 -0.929749 -0.009827 0.076721 -0.360107 1441912646 -0.929749 -0.009827 0.076721 -0.360107 1441912646 -0.929749 -0.009827 0.076721 -0.360107 1441912646 -0.929749 -0.009827 0.076721 -0.360107 1441912646 -0.929749 -0.009827 0.076721 -0.360107 1441912646 -0.934509 -0.033875 0.074646 -0.346436 1441912646 -0.934509 -0.033875 0.074646 -0.346436 1441912646 -0.934509 -0.033875 0.074646 -0.346436 1441912646 -0.934509 -0.033875 0.074646 -0.346436 1441912646 -0.934509 -0.033875 0.074646 -0.346436 1441912646 -0.934509 -0.033875 0.074646 -0.346436 1441912646 -0.934509 -0.033875 0.074646 -0.346436 1441912646 -0.937317 -0.034180 0.080261 -0.337524 1441912646 -0.937317 -0.034180 0.080261 -0.337524 1441912646 -0.937317 -0.034180 0.080261 -0.337524 1441912646 -0.937317 -0.034180 0.080261 -0.337524 1441912646 -0.937317 -0.034180 0.080261 -0.337524 1441912646 -0.937317 -0.034180 0.080261 -0.337524 1441912646 -0.945740 -0.091248 0.054871 -0.307068 1441912646 -0.945740 -0.091248 0.054871 -0.307068 1441912646 -0.945740 -0.091248 0.054871 -0.307068 1441912646 -0.945740 -0.091248 0.054871 -0.307068 1441912646 -0.945740 -0.091248 0.054871 -0.307068 1441912646 -0.945740 -0.091248 0.054871 -0.307068 1441912646 -0.958008 -0.164673 0.009583 -0.234680 1441912646 -0.958008 -0.164673 0.009583 -0.234680 1441912646 -0.958008 -0.164673 0.009583 -0.234680 1441912646 -0.958008 -0.164673 0.009583 -0.234680 1441912646 -0.958008 -0.164673 0.009583 -0.234680 1441912646 -0.958008 -0.164673 0.009583 -0.234680 1441912646 -0.958008 -0.164673 0.009583 -0.234680 1441912646 -0.958069 -0.253235 -0.046387 -0.126038 1441912646 -0.958069 -0.253235 -0.046387 -0.126038 1441912646 -0.958069 -0.253235 -0.046387 -0.126038 1441912646 -0.958069 -0.253235 -0.046387 -0.126038 1441912646 -0.958069 -0.253235 -0.046387 -0.126038 1441912646 -0.958069 -0.253235 -0.046387 -0.126038 1441912646 -0.929138 -0.354004 -0.106934 -0.006042 1441912646 -0.929138 -0.354004 -0.106934 -0.006042 1441912646 -0.929138 -0.354004 -0.106934 -0.006042 1441912646 -0.929138 -0.354004 -0.106934 -0.006042 1441912646 -0.929138 -0.354004 -0.106934 -0.006042 1441912646 -0.929138 -0.354004 -0.106934 -0.006042 1441912646 -0.929138 -0.354004 -0.106934 -0.006042 1441912646 -0.852844 -0.483948 -0.142883 0.134583 1441912646 -0.852844 -0.483948 -0.142883 0.134583 1441912646 -0.852844 -0.483948 -0.142883 0.134583 1441912646 -0.852844 -0.483948 -0.142883 0.134583 1441912646 -0.852844 -0.483948 -0.142883 0.134583 1441912646 -0.852844 -0.483948 -0.142883 0.134583 1441912646 -0.774353 -0.556091 -0.174438 0.246460 1441912647 -0.774353 -0.556091 -0.174438 0.246460 1441912647 -0.774353 -0.556091 -0.174438 0.246460 1441912647 -0.774353 -0.556091 -0.174438 0.246460 1441912647 -0.774353 -0.556091 -0.174438 0.246460 1441912647 -0.774353 -0.556091 -0.174438 0.246460 1441912647 -0.774353 -0.556091 -0.174438 0.246460 1441912647 -0.745605 -0.552856 -0.202148 0.312439 1441912647 -0.745605 -0.552856 -0.202148 0.312439 1441912647 -0.745605 -0.552856 -0.202148 0.312439 1441912647 -0.745605 -0.552856 -0.202148 0.312439 1441912647 -0.745605 -0.552856 -0.202148 0.312439 1441912647 -0.745605 -0.552856 -0.202148 0.312439 1441912647 -0.747986 -0.516174 -0.232727 0.346436 1441912647 -0.747986 -0.516174 -0.232727 0.346436 1441912647 -0.747986 -0.516174 -0.232727 0.346436 1441912647 -0.747986 -0.516174 -0.232727 0.346436 1441912647 -0.747986 -0.516174 -0.232727 0.346436 1441912647 -0.747986 -0.516174 -0.232727 0.346436 1441912647 -0.757202 -0.484436 -0.249878 0.359985 1441912647 -0.757202 -0.484436 -0.249878 0.359985 1441912647 -0.757202 -0.484436 -0.249878 0.359985 1441912647 -0.757202 -0.484436 -0.249878 0.359985 1441912647 -0.757202 -0.484436 -0.249878 0.359985 1441912647 -0.757202 -0.484436 -0.249878 0.359985 1441912647 -0.769958 -0.472351 -0.250061 0.348694 1441912647 -0.769958 -0.472351 -0.250061 0.348694 1441912647 -0.769958 -0.472351 -0.250061 0.348694 1441912647 -0.769958 -0.472351 -0.250061 0.348694 1441912647 -0.769958 -0.472351 -0.250061 0.348694 1441912647 -0.769958 -0.472351 -0.250061 0.348694 1441912647 -0.800842 -0.416260 -0.247131 0.352661 1441912647 -0.800842 -0.416260 -0.247131 0.352661 1441912647 -0.800842 -0.416260 -0.247131 0.352661 1441912647 -0.800842 -0.416260 -0.247131 0.352661 1441912647 -0.800842 -0.416260 -0.247131 0.352661 1441912647 -0.800842 -0.416260 -0.247131 0.352661 1441912647 -0.800842 -0.416260 -0.247131 0.352661 1441912647 -0.849365 -0.305237 -0.265564 0.339050 1441912647 -0.849365 -0.305237 -0.265564 0.339050 1441912647 -0.849365 -0.305237 -0.265564 0.339050 1441912647 -0.849365 -0.305237 -0.265564 0.339050 1441912647 -0.849365 -0.305237 -0.265564 0.339050 1441912647 -0.849365 -0.305237 -0.265564 0.339050 1441912647 -0.886536 -0.198914 -0.278870 0.311035 1441912647 -0.886536 -0.198914 -0.278870 0.311035 1441912647 -0.886536 -0.198914 -0.278870 0.311035 1441912647 -0.886536 -0.198914 -0.278870 0.311035 1441912647 -0.886536 -0.198914 -0.278870 0.311035 1441912647 -0.886536 -0.198914 -0.278870 0.311035 1441912647 -0.886536 -0.198914 -0.278870 0.311035 1441912647 -0.917053 -0.136780 -0.264771 0.265076 1441912647 -0.917053 -0.136780 -0.264771 0.265076 1441912647 -0.917053 -0.136780 -0.264771 0.265076 1441912647 -0.917053 -0.136780 -0.264771 0.265076 1441912647 -0.917053 -0.136780 -0.264771 0.265076 1441912647 -0.940247 -0.151978 -0.222229 0.208557 1441912647 -0.940247 -0.151978 -0.222229 0.208557 1441912647 -0.940247 -0.151978 -0.222229 0.208557 1441912647 -0.940247 -0.151978 -0.222229 0.208557 1441912647 -0.940247 -0.151978 -0.222229 0.208557 1441912647 -0.940247 -0.151978 -0.222229 0.208557 1441912647 -0.940247 -0.151978 -0.222229 0.208557 1441912647 -0.968140 -0.156860 -0.164124 0.106201 1441912647 -0.968140 -0.156860 -0.164124 0.106201 1441912647 -0.968140 -0.156860 -0.164124 0.106201 1441912647 -0.968140 -0.156860 -0.164124 0.106201 1441912647 -0.968140 -0.156860 -0.164124 0.106201 1441912647 -0.968140 -0.156860 -0.164124 0.106201 1441912647 -0.968140 -0.156860 -0.164124 0.106201 1441912647 -0.985474 -0.140869 -0.092590 -0.023621 1441912647 -0.985474 -0.140869 -0.092590 -0.023621 1441912647 -0.985474 -0.140869 -0.092590 -0.023621 1441912647 -0.985474 -0.140869 -0.092590 -0.023621 1441912647 -0.985474 -0.140869 -0.092590 -0.023621 1441912647 -0.985474 -0.140869 -0.092590 -0.023621 1441912647 -0.977417 -0.153259 -0.020752 -0.144104 1441912647 -0.977417 -0.153259 -0.020752 -0.144104 1441912647 -0.977417 -0.153259 -0.020752 -0.144104 1441912647 -0.977417 -0.153259 -0.020752 -0.144104 1441912647 -0.977417 -0.153259 -0.020752 -0.144104 1441912647 -0.977417 -0.153259 -0.020752 -0.144104 1441912647 -0.946106 -0.111694 0.061890 -0.297791 1441912647 -0.946106 -0.111694 0.061890 -0.297791 1441912647 -0.946106 -0.111694 0.061890 -0.297791 1441912647 -0.946106 -0.111694 0.061890 -0.297791 1441912647 -0.946106 -0.111694 0.061890 -0.297791 1441912647 -0.946106 -0.111694 0.061890 -0.297791 1441912647 -0.918579 -0.137085 0.063538 -0.365356 1441912647 -0.918579 -0.137085 0.063538 -0.365356 1441912647 -0.918579 -0.137085 0.063538 -0.365356 1441912647 -0.918579 -0.137085 0.063538 -0.365356 1441912647 -0.918579 -0.137085 0.063538 -0.365356 1441912647 -0.918579 -0.137085 0.063538 -0.365356 1441912647 -0.935181 -0.097656 0.078735 -0.331360 1441912647 -0.935181 -0.097656 0.078735 -0.331360 1441912647 -0.935181 -0.097656 0.078735 -0.331360 1441912647 -0.935181 -0.097656 0.078735 -0.331360 1441912647 -0.935181 -0.097656 0.078735 -0.331360 1441912647 -0.935181 -0.097656 0.078735 -0.331360 1441912647 -0.935181 -0.097656 0.078735 -0.331360 1441912647 -0.936340 -0.046631 0.105042 -0.331970 1441912647 -0.936340 -0.046631 0.105042 -0.331970 1441912647 -0.936340 -0.046631 0.105042 -0.331970 1441912647 -0.936340 -0.046631 0.105042 -0.331970 1441912647 -0.936340 -0.046631 0.105042 -0.331970 1441912647 -0.936340 -0.046631 0.105042 -0.331970 1441912647 -0.936340 -0.046631 0.105042 -0.331970 1441912647 -0.940491 -0.100952 0.081604 -0.314209 1441912647 -0.940491 -0.100952 0.081604 -0.314209 1441912647 -0.940491 -0.100952 0.081604 -0.314209 1441912647 -0.940491 -0.100952 0.081604 -0.314209 1441912647 -0.940491 -0.100952 0.081604 -0.314209 1441912647 -0.940491 -0.100952 0.081604 -0.314209 1441912647 -0.948792 -0.174316 0.038574 -0.260864 1441912647 -0.948792 -0.174316 0.038574 -0.260864 1441912647 -0.948792 -0.174316 0.038574 -0.260864 1441912648 -0.948792 -0.174316 0.038574 -0.260864 1441912648 -0.948792 -0.174316 0.038574 -0.260864 1441912648 -0.948792 -0.174316 0.038574 -0.260864 1441912648 -0.940491 -0.292053 -0.021973 -0.172668 1441912648 -0.940491 -0.292053 -0.021973 -0.172668 1441912648 -0.940491 -0.292053 -0.021973 -0.172668 1441912648 -0.940491 -0.292053 -0.021973 -0.172668 1441912648 -0.940491 -0.292053 -0.021973 -0.172668 1441912648 -0.940491 -0.292053 -0.021973 -0.172668 1441912648 -0.914246 -0.395752 -0.064087 -0.058838 1441912648 -0.914246 -0.395752 -0.064087 -0.058838 1441912648 -0.914246 -0.395752 -0.064087 -0.058838 1441912648 -0.914246 -0.395752 -0.064087 -0.058838 1441912648 -0.914246 -0.395752 -0.064087 -0.058838 1441912648 -0.914246 -0.395752 -0.064087 -0.058838 1441912648 -0.870911 -0.479309 -0.089783 0.061646 1441912648 -0.870911 -0.479309 -0.089783 0.061646 1441912648 -0.870911 -0.479309 -0.089783 0.061646 1441912648 -0.870911 -0.479309 -0.089783 0.061646 1441912648 -0.870911 -0.479309 -0.089783 0.061646 1441912648 -0.870911 -0.479309 -0.089783 0.061646 1441912648 -0.870911 -0.479309 -0.089783 0.061646 1441912648 -0.803772 -0.554565 -0.103943 0.188782 1441912648 -0.803772 -0.554565 -0.103943 0.188782 1441912648 -0.803772 -0.554565 -0.103943 0.188782 1441912648 -0.803772 -0.554565 -0.103943 0.188782 1441912648 -0.803772 -0.554565 -0.103943 0.188782 1441912648 -0.803772 -0.554565 -0.103943 0.188782 1441912648 -0.708618 -0.631104 -0.086792 0.303467 1441912648 -0.708618 -0.631104 -0.086792 0.303467 1441912648 -0.708618 -0.631104 -0.086792 0.303467 1441912648 -0.708618 -0.631104 -0.086792 0.303467 1441912648 -0.708618 -0.631104 -0.086792 0.303467 1441912648 -0.708618 -0.631104 -0.086792 0.303467 1441912648 -0.737000 -0.550415 -0.102051 0.378906 1441912648 -0.737000 -0.550415 -0.102051 0.378906 1441912648 -0.737000 -0.550415 -0.102051 0.378906 1441912648 -0.737000 -0.550415 -0.102051 0.378906 1441912648 -0.737000 -0.550415 -0.102051 0.378906 1441912648 -0.737000 -0.550415 -0.102051 0.378906 1441912648 -0.737000 -0.550415 -0.102051 0.378906 1441912648 -0.782959 -0.449585 -0.143066 0.405518 1441912648 -0.782959 -0.449585 -0.143066 0.405518 1441912648 -0.782959 -0.449585 -0.143066 0.405518 1441912648 -0.782959 -0.449585 -0.143066 0.405518 1441912648 -0.782959 -0.449585 -0.143066 0.405518 1441912648 -0.782959 -0.449585 -0.143066 0.405518 1441912648 -0.767334 -0.484253 -0.128235 0.400391 1441912648 -0.767334 -0.484253 -0.128235 0.400391 1441912648 -0.767334 -0.484253 -0.128235 0.400391 1441912648 -0.767334 -0.484253 -0.128235 0.400391 1441912648 -0.767334 -0.484253 -0.128235 0.400391 1441912648 -0.767334 -0.484253 -0.128235 0.400391 1441912648 -0.754089 -0.519836 -0.105774 0.387268 1441912648 -0.754089 -0.519836 -0.105774 0.387268 1441912648 -0.754089 -0.519836 -0.105774 0.387268 1441912648 -0.754089 -0.519836 -0.105774 0.387268 1441912648 -0.754089 -0.519836 -0.105774 0.387268 1441912648 -0.754089 -0.519836 -0.105774 0.387268 1441912648 -0.754089 -0.519836 -0.105774 0.387268 1441912648 -0.772888 -0.484253 -0.130066 0.388916 1441912648 -0.772888 -0.484253 -0.130066 0.388916 1441912648 -0.772888 -0.484253 -0.130066 0.388916 1441912648 -0.772888 -0.484253 -0.130066 0.388916 1441912648 -0.772888 -0.484253 -0.130066 0.388916 1441912648 -0.772888 -0.484253 -0.130066 0.388916 1441912648 -0.791992 -0.448364 -0.153076 0.385132 1441912648 -0.791992 -0.448364 -0.153076 0.385132 1441912648 -0.791992 -0.448364 -0.153076 0.385132 1441912648 -0.791992 -0.448364 -0.153076 0.385132 1441912648 -0.791992 -0.448364 -0.153076 0.385132 1441912648 -0.791992 -0.448364 -0.153076 0.385132 1441912648 -0.823608 -0.399597 -0.177246 0.361450 1441912648 -0.823608 -0.399597 -0.177246 0.361450 1441912648 -0.823608 -0.399597 -0.177246 0.361450 1441912648 -0.823608 -0.399597 -0.177246 0.361450 1441912648 -0.823608 -0.399597 -0.177246 0.361450 1441912648 -0.823608 -0.399597 -0.177246 0.361450 1441912648 -0.823608 -0.399597 -0.177246 0.361450 1441912648 -0.870117 -0.331726 -0.181091 0.316406 1441912648 -0.870117 -0.331726 -0.181091 0.316406 1441912648 -0.870117 -0.331726 -0.181091 0.316406 1441912648 -0.870117 -0.331726 -0.181091 0.316406 1441912648 -0.870117 -0.331726 -0.181091 0.316406 1441912648 -0.870117 -0.331726 -0.181091 0.316406 1441912648 -0.907715 -0.284851 -0.159790 0.263489 1441912648 -0.907715 -0.284851 -0.159790 0.263489 1441912648 -0.907715 -0.284851 -0.159790 0.263489 1441912648 -0.907715 -0.284851 -0.159790 0.263489 1441912648 -0.907715 -0.284851 -0.159790 0.263489 1441912648 -0.907715 -0.284851 -0.159790 0.263489 1441912648 -0.949829 -0.224548 -0.127502 0.176636 1441912648 -0.949829 -0.224548 -0.127502 0.176636 1441912648 -0.949829 -0.224548 -0.127502 0.176636 1441912648 -0.949829 -0.224548 -0.127502 0.176636 1441912648 -0.949829 -0.224548 -0.127502 0.176636 1441912648 -0.949829 -0.224548 -0.127502 0.176636 1441912648 -0.981384 -0.151367 -0.091553 0.075195 1441912648 -0.981384 -0.151367 -0.091553 0.075195 1441912648 -0.981384 -0.151367 -0.091553 0.075195 1441912648 -0.981384 -0.151367 -0.091553 0.075195 1441912648 -0.981384 -0.151367 -0.091553 0.075195 1441912648 -0.981384 -0.151367 -0.091553 0.075195 1441912648 -0.981384 -0.151367 -0.091553 0.075195 1441912648 -0.996338 -0.049500 -0.017578 -0.067627 1441912648 -0.996338 -0.049500 -0.017578 -0.067627 1441912648 -0.996338 -0.049500 -0.017578 -0.067627 1441912648 -0.996338 -0.049500 -0.017578 -0.067627 1441912648 -0.996338 -0.049500 -0.017578 -0.067627 1441912648 -0.996338 -0.049500 -0.017578 -0.067627 1441912648 -0.973511 0.074402 0.079712 -0.200989 1441912648 -0.973511 0.074402 0.079712 -0.200989 1441912648 -0.973511 0.074402 0.079712 -0.200989 1441912649 -0.973511 0.074402 0.079712 -0.200989 1441912649 -0.973511 0.074402 0.079712 -0.200989 1441912649 -0.973511 0.074402 0.079712 -0.200989 1441912649 -0.936340 0.111084 0.130920 -0.306335 1441912649 -0.936340 0.111084 0.130920 -0.306335 1441912649 -0.936340 0.111084 0.130920 -0.306335 1441912649 -0.936340 0.111084 0.130920 -0.306335 1441912649 -0.936340 0.111084 0.130920 -0.306335 1441912649 -0.936340 0.111084 0.130920 -0.306335 1441912649 -0.926270 0.086426 0.123169 -0.345703 1441912649 -0.926270 0.086426 0.123169 -0.345703 1441912649 -0.926270 0.086426 0.123169 -0.345703 1441912649 -0.926270 0.086426 0.123169 -0.345703 1441912649 -0.926270 0.086426 0.123169 -0.345703 1441912649 -0.926270 0.086426 0.123169 -0.345703 1441912649 -0.934692 0.082214 0.127441 -0.321655 1441912649 -0.934692 0.082214 0.127441 -0.321655 1441912649 -0.934692 0.082214 0.127441 -0.321655 1441912649 -0.934692 0.082214 0.127441 -0.321655 1441912649 -0.934692 0.082214 0.127441 -0.321655 1441912649 -0.934692 0.082214 0.127441 -0.321655 1441912649 -0.935852 0.070129 0.122986 -0.322876 1441912649 -0.935852 0.070129 0.122986 -0.322876 1441912649 -0.935852 0.070129 0.122986 -0.322876 1441912649 -0.935852 0.070129 0.122986 -0.322876 1441912649 -0.935852 0.070129 0.122986 -0.322876 1441912649 -0.935852 0.070129 0.122986 -0.322876 1441912649 -0.951965 -0.013916 0.089294 -0.292786 1441912649 -0.951965 -0.013916 0.089294 -0.292786 1441912649 -0.951965 -0.013916 0.089294 -0.292786 1441912649 -0.951965 -0.013916 0.089294 -0.292786 1441912649 -0.951965 -0.013916 0.089294 -0.292786 1441912649 -0.951965 -0.013916 0.089294 -0.292786 1441912649 -0.966370 -0.148682 0.020874 -0.208862 1441912649 -0.966370 -0.148682 0.020874 -0.208862 1441912649 -0.966370 -0.148682 0.020874 -0.208862 1441912649 -0.966370 -0.148682 0.020874 -0.208862 1441912649 -0.966370 -0.148682 0.020874 -0.208862 1441912649 -0.966370 -0.148682 0.020874 -0.208862 1441912649 -0.966370 -0.148682 0.020874 -0.208862 1441912649 -0.959106 -0.271606 -0.024353 -0.076416 1441912649 -0.959106 -0.271606 -0.024353 -0.076416 1441912649 -0.959106 -0.271606 -0.024353 -0.076416 1441912649 -0.959106 -0.271606 -0.024353 -0.076416 1441912649 -0.959106 -0.271606 -0.024353 -0.076416 1441912649 -0.959106 -0.271606 -0.024353 -0.076416 1441912649 -0.951599 -0.295166 -0.048218 0.071350 1441912649 -0.951599 -0.295166 -0.048218 0.071350 1441912649 -0.951599 -0.295166 -0.048218 0.071350 1441912649 -0.951599 -0.295166 -0.048218 0.071350 1441912649 -0.951599 -0.295166 -0.048218 0.071350 1441912649 -0.951599 -0.295166 -0.048218 0.071350 1441912649 -0.935608 -0.284363 -0.086487 0.190613 1441912649 -0.935608 -0.284363 -0.086487 0.190613 1441912649 -0.935608 -0.284363 -0.086487 0.190613 1441912649 -0.935608 -0.284363 -0.086487 0.190613 1441912649 -0.935608 -0.284363 -0.086487 0.190613 1441912649 -0.935608 -0.284363 -0.086487 0.190613 1441912649 -0.935608 -0.284363 -0.086487 0.190613 1441912649 -0.896057 -0.316589 -0.129761 0.283020 1441912649 -0.896057 -0.316589 -0.129761 0.283020 1441912649 -0.896057 -0.316589 -0.129761 0.283020 1441912649 -0.896057 -0.316589 -0.129761 0.283020 1441912649 -0.896057 -0.316589 -0.129761 0.283020 1441912649 -0.896057 -0.316589 -0.129761 0.283020 1441912649 -0.838135 -0.389099 -0.168091 0.343384 1441912649 -0.838135 -0.389099 -0.168091 0.343384 1441912649 -0.838135 -0.389099 -0.168091 0.343384 1441912649 -0.838135 -0.389099 -0.168091 0.343384 1441912649 -0.838135 -0.389099 -0.168091 0.343384 1441912649 -0.838135 -0.389099 -0.168091 0.343384 1441912649 -0.743896 -0.509460 -0.171448 0.397156 1441912649 -0.743896 -0.509460 -0.171448 0.397156 1441912649 -0.743896 -0.509460 -0.171448 0.397156 1441912649 -0.743896 -0.509460 -0.171448 0.397156 1441912649 -0.743896 -0.509460 -0.171448 0.397156 1441912649 -0.743896 -0.509460 -0.171448 0.397156 1441912649 -0.758606 -0.473083 -0.221497 0.389465 1441912649 -0.758606 -0.473083 -0.221497 0.389465 1441912649 -0.758606 -0.473083 -0.221497 0.389465 1441912649 -0.758606 -0.473083 -0.221497 0.389465 1441912649 -0.758606 -0.473083 -0.221497 0.389465 1441912649 -0.758606 -0.473083 -0.221497 0.389465 1441912649 -0.769226 -0.454529 -0.271790 0.357605 1441912649 -0.769226 -0.454529 -0.271790 0.357605 1441912649 -0.769226 -0.454529 -0.271790 0.357605 1441912649 -0.769226 -0.454529 -0.271790 0.357605 1441912649 -0.769226 -0.454529 -0.271790 0.357605 1441912649 -0.769226 -0.454529 -0.271790 0.357605 1441912649 -0.748291 -0.495789 -0.239563 0.369995 1441912649 -0.748291 -0.495789 -0.239563 0.369995 1441912649 -0.748291 -0.495789 -0.239563 0.369995 1441912649 -0.748291 -0.495789 -0.239563 0.369995 1441912649 -0.748291 -0.495789 -0.239563 0.369995 1441912649 -0.748291 -0.495789 -0.239563 0.369995 1441912649 -0.780029 -0.451904 -0.240540 0.359985 1441912649 -0.780029 -0.451904 -0.240540 0.359985 1441912649 -0.780029 -0.451904 -0.240540 0.359985 1441912649 -0.780029 -0.451904 -0.240540 0.359985 1441912649 -0.780029 -0.451904 -0.240540 0.359985 1441912649 -0.780029 -0.451904 -0.240540 0.359985 1441912649 -0.780029 -0.451904 -0.240540 0.359985 1441912649 -0.814392 -0.383545 -0.267517 0.343872 1441912649 -0.814392 -0.383545 -0.267517 0.343872 1441912649 -0.814392 -0.383545 -0.267517 0.343872 1441912649 -0.814392 -0.383545 -0.267517 0.343872 1441912649 -0.814392 -0.383545 -0.267517 0.343872 1441912649 -0.814392 -0.383545 -0.267517 0.343872 1441912649 -0.837585 -0.341248 -0.270569 0.329895 1441912649 -0.837585 -0.341248 -0.270569 0.329895 1441912649 -0.837585 -0.341248 -0.270569 0.329895 1441912650 -0.837585 -0.341248 -0.270569 0.329895 1441912650 -0.837585 -0.341248 -0.270569 0.329895 1441912650 -0.837585 -0.341248 -0.270569 0.329895 1441912650 -0.862732 -0.318787 -0.244080 0.307495 1441912650 -0.862732 -0.318787 -0.244080 0.307495 1441912650 -0.862732 -0.318787 -0.244080 0.307495 1441912650 -0.862732 -0.318787 -0.244080 0.307495 1441912650 -0.862732 -0.318787 -0.244080 0.307495 1441912650 -0.862732 -0.318787 -0.244080 0.307495 1441912650 -0.862732 -0.318787 -0.244080 0.307495 1441912650 -0.901001 -0.271179 -0.218140 0.259216 1441912650 -0.901001 -0.271179 -0.218140 0.259216 1441912650 -0.901001 -0.271179 -0.218140 0.259216 1441912650 -0.901001 -0.271179 -0.218140 0.259216 1441912650 -0.901001 -0.271179 -0.218140 0.259216 1441912650 -0.901001 -0.271179 -0.218140 0.259216 1441912650 -0.926331 -0.267578 -0.179260 0.195435 1441912650 -0.926331 -0.267578 -0.179260 0.195435 1441912650 -0.926331 -0.267578 -0.179260 0.195435 1441912650 -0.926331 -0.267578 -0.179260 0.195435 1441912650 -0.926331 -0.267578 -0.179260 0.195435 1441912650 -0.926331 -0.267578 -0.179260 0.195435 1441912650 -0.957153 -0.240601 -0.136963 0.085754 1441912650 -0.957153 -0.240601 -0.136963 0.085754 1441912650 -0.957153 -0.240601 -0.136963 0.085754 1441912650 -0.957153 -0.240601 -0.136963 0.085754 1441912650 -0.957153 -0.240601 -0.136963 0.085754 1441912650 -0.957153 -0.240601 -0.136963 0.085754 1441912650 -0.983765 -0.153625 -0.068237 -0.063843 1441912650 -0.983765 -0.153625 -0.068237 -0.063843 1441912650 -0.983765 -0.153625 -0.068237 -0.063843 1441912650 -0.983765 -0.153625 -0.068237 -0.063843 1441912650 -0.983765 -0.153625 -0.068237 -0.063843 1441912650 -0.983765 -0.153625 -0.068237 -0.063843 1441912650 -0.983765 -0.153625 -0.068237 -0.063843 1441912650 -0.972290 -0.077454 0.031372 -0.218567 1441912650 -0.972290 -0.077454 0.031372 -0.218567 1441912650 -0.972290 -0.077454 0.031372 -0.218567 1441912650 -0.972290 -0.077454 0.031372 -0.218567 1441912650 -0.972290 -0.077454 0.031372 -0.218567 1441912650 -0.972290 -0.077454 0.031372 -0.218567 1441912650 -0.941833 -0.072144 0.088989 -0.316101 1441912650 -0.941833 -0.072144 0.088989 -0.316101 1441912650 -0.941833 -0.072144 0.088989 -0.316101 1441912650 -0.941833 -0.072144 0.088989 -0.316101 1441912650 -0.941833 -0.072144 0.088989 -0.316101 1441912650 -0.941833 -0.072144 0.088989 -0.316101 1441912650 -0.944946 -0.099121 0.089172 -0.298950 1441912650 -0.944946 -0.099121 0.089172 -0.298950 1441912650 -0.944946 -0.099121 0.089172 -0.298950 1441912650 -0.944946 -0.099121 0.089172 -0.298950 1441912650 -0.944946 -0.099121 0.089172 -0.298950 1441912650 -0.944946 -0.099121 0.089172 -0.298950 1441912650 -0.949219 -0.072449 0.096680 -0.290649 1441912650 -0.949219 -0.072449 0.096680 -0.290649 1441912650 -0.949219 -0.072449 0.096680 -0.290649 1441912650 -0.949219 -0.072449 0.096680 -0.290649 1441912650 -0.949219 -0.072449 0.096680 -0.290649 1441912650 -0.949219 -0.072449 0.096680 -0.290649 1441912650 -0.951172 -0.104065 0.087341 -0.277283 1441912650 -0.951172 -0.104065 0.087341 -0.277283 1441912650 -0.951172 -0.104065 0.087341 -0.277283 1441912650 -0.951172 -0.104065 0.087341 -0.277283 1441912650 -0.951172 -0.104065 0.087341 -0.277283 1441912650 -0.951172 -0.104065 0.087341 -0.277283 1441912650 -0.955383 -0.162842 0.046753 -0.242126 1441912650 -0.955383 -0.162842 0.046753 -0.242126 1441912650 -0.955383 -0.162842 0.046753 -0.242126 1441912650 -0.955383 -0.162842 0.046753 -0.242126 1441912650 -0.955383 -0.162842 0.046753 -0.242126 1441912650 -0.955383 -0.162842 0.046753 -0.242126 1441912650 -0.955383 -0.162842 0.046753 -0.242126 1441912650 -0.947571 -0.275024 -0.018372 -0.161743 1441912650 -0.947571 -0.275024 -0.018372 -0.161743 1441912650 -0.947571 -0.275024 -0.018372 -0.161743 1441912650 -0.947571 -0.275024 -0.018372 -0.161743 1441912650 -0.947571 -0.275024 -0.018372 -0.161743 1441912650 -0.947571 -0.275024 -0.018372 -0.161743 1441912650 -0.922791 -0.376587 -0.065430 -0.049744 1441912650 -0.922791 -0.376587 -0.065430 -0.049744 1441912650 -0.922791 -0.376587 -0.065430 -0.049744 1441912650 -0.922791 -0.376587 -0.065430 -0.049744 1441912650 -0.922791 -0.376587 -0.065430 -0.049744 1441912650 -0.922791 -0.376587 -0.065430 -0.049744 1441912650 -0.922791 -0.376587 -0.065430 -0.049744 1441912650 -0.889771 -0.441162 -0.096252 0.067078 1441912650 -0.889771 -0.441162 -0.096252 0.067078 1441912650 -0.889771 -0.441162 -0.096252 0.067078 1441912650 -0.889771 -0.441162 -0.096252 0.067078 1441912650 -0.889771 -0.441162 -0.096252 0.067078 1441912650 -0.889771 -0.441162 -0.096252 0.067078 1441912650 -0.817200 -0.528748 -0.116760 0.197510 1441912650 -0.817200 -0.528748 -0.116760 0.197510 1441912650 -0.817200 -0.528748 -0.116760 0.197510 1441912650 -0.817200 -0.528748 -0.116760 0.197510 1441912650 -0.817200 -0.528748 -0.116760 0.197510 1441912650 -0.817200 -0.528748 -0.116760 0.197510 1441912650 -0.754028 -0.566162 -0.139709 0.302429 1441912650 -0.754028 -0.566162 -0.139709 0.302429 1441912650 -0.754028 -0.566162 -0.139709 0.302429 1441912650 -0.754028 -0.566162 -0.139709 0.302429 1441912650 -0.754028 -0.566162 -0.139709 0.302429 1441912650 -0.754028 -0.566162 -0.139709 0.302429 1441912650 -0.754028 -0.566162 -0.139709 0.302429 1441912650 -0.744141 -0.539917 -0.175598 0.352112 1441912650 -0.744141 -0.539917 -0.175598 0.352112 1441912650 -0.744141 -0.539917 -0.175598 0.352112 1441912650 -0.744141 -0.539917 -0.175598 0.352112 1441912650 -0.744141 -0.539917 -0.175598 0.352112 1441912650 -0.744141 -0.539917 -0.175598 0.352112 1441912650 -0.734314 -0.525208 -0.210022 0.375427 1441912650 -0.734314 -0.525208 -0.210022 0.375427 1441912650 -0.734314 -0.525208 -0.210022 0.375427 1441912650 -0.734314 -0.525208 -0.210022 0.375427 1441912650 -0.734314 -0.525208 -0.210022 0.375427 1441912651 -0.734314 -0.525208 -0.210022 0.375427 1441912651 -0.711121 -0.540161 -0.226685 0.388855 1441912651 -0.711121 -0.540161 -0.226685 0.388855 1441912651 -0.711121 -0.540161 -0.226685 0.388855 1441912651 -0.711121 -0.540161 -0.226685 0.388855 1441912651 -0.711121 -0.540161 -0.226685 0.388855 1441912651 -0.711121 -0.540161 -0.226685 0.388855 1441912651 -0.736084 -0.513977 -0.262817 0.353516 1441912651 -0.736084 -0.513977 -0.262817 0.353516 1441912651 -0.736084 -0.513977 -0.262817 0.353516 1441912651 -0.736084 -0.513977 -0.262817 0.353516 1441912651 -0.736084 -0.513977 -0.262817 0.353516 1441912651 -0.736084 -0.513977 -0.262817 0.353516 1441912651 -0.736084 -0.513977 -0.262817 0.353516 1441912651 -0.754578 -0.494934 -0.268433 0.337219 1441912651 -0.754578 -0.494934 -0.268433 0.337219 1441912651 -0.754578 -0.494934 -0.268433 0.337219 1441912651 -0.754578 -0.494934 -0.268433 0.337219 1441912651 -0.754578 -0.494934 -0.268433 0.337219 1441912651 -0.754578 -0.494934 -0.268433 0.337219 1441912651 -0.777405 -0.458191 -0.268372 0.337280 1441912651 -0.777405 -0.458191 -0.268372 0.337280 1441912651 -0.777405 -0.458191 -0.268372 0.337280 1441912651 -0.777405 -0.458191 -0.268372 0.337280 1441912651 -0.777405 -0.458191 -0.268372 0.337280 1441912651 -0.777405 -0.458191 -0.268372 0.337280 1441912651 -0.777405 -0.458191 -0.268372 0.337280 1441912651 -0.812256 -0.396545 -0.273315 0.329102 1441912651 -0.812256 -0.396545 -0.273315 0.329102 1441912651 -0.812256 -0.396545 -0.273315 0.329102 1441912651 -0.812256 -0.396545 -0.273315 0.329102 1441912651 -0.812256 -0.396545 -0.273315 0.329102 1441912651 -0.812256 -0.396545 -0.273315 0.329102 1441912651 -0.842712 -0.349915 -0.266235 0.310791 1441912651 -0.842712 -0.349915 -0.266235 0.310791 1441912651 -0.842712 -0.349915 -0.266235 0.310791 1441912651 -0.842712 -0.349915 -0.266235 0.310791 1441912651 -0.842712 -0.349915 -0.266235 0.310791 1441912651 -0.842712 -0.349915 -0.266235 0.310791 1441912651 -0.884094 -0.279907 -0.263916 0.265442 1441912651 -0.884094 -0.279907 -0.263916 0.265442 1441912651 -0.884094 -0.279907 -0.263916 0.265442 1441912651 
-0.527771 -0.590515 0.274536 -0.545410 1441912653 -0.527771 -0.590515 0.274536 -0.545410 1441912653 -0.527771 -0.590515 0.274536 -0.545410 1441912653 -0.527771 -0.590515 0.274536 -0.545410 1441912653 -0.527771 -0.590515 0.274536 -0.545410 1441912653 -0.527771 -0.590515 0.274536 -0.545410 1441912653 -0.512390 -0.596130 0.268372 -0.556885 1441912653 -0.512390 -0.596130 0.268372 -0.556885 1441912654 -0.512390 -0.596130 0.268372 -0.556885 1441912654 -0.512390 -0.596130 0.268372 -0.556885 1441912654 -0.512390 -0.596130 0.268372 -0.556885 1441912654 -0.512390 -0.596130 0.268372 -0.556885 1441912654 -0.512390 -0.596130 0.268372 -0.556885 1441912654 -0.495422 -0.601440 0.263000 -0.568970 1441912654 -0.495422 -0.601440 0.263000 -0.568970 1441912654 -0.495422 -0.601440 0.263000 -0.568970 1441912654 -0.495422 -0.601440 0.263000 -0.568970 1441912654 -0.495422 -0.601440 0.263000 -0.568970 1441912654 -0.495422 -0.601440 0.263000 -0.568970 1441912654 -0.477722 -0.607117 0.259827 -0.579468 1441912654 -0.477722 -0.607117 0.259827 -0.579468 1441912654 -0.477722 -0.607117 0.259827 -0.579468 1441912654 -0.477722 -0.607117 0.259827 -0.579468 1441912654 -0.477722 -0.607117 0.259827 -0.579468 1441912654 -0.477722 -0.607117 0.259827 -0.579468 1441912654 -0.477722 -0.607117 0.259827 -0.579468 1441912654 -0.458862 -0.614807 0.255798 -0.588257 1441912654 -0.458862 -0.614807 0.255798 -0.588257 1441912654 -0.458862 -0.614807 0.255798 -0.588257 1441912654 -0.458862 -0.614807 0.255798 -0.588257 1441912654 -0.458862 -0.614807 0.255798 -0.588257 1441912654 -0.458862 -0.614807 0.255798 -0.588257 1441912654 -0.440002 -0.626282 0.243042 -0.595947 1441912654 -0.440002 -0.626282 0.243042 -0.595947 1441912654 -0.440002 -0.626282 0.243042 -0.595947 1441912654 -0.440002 -0.626282 0.243042 -0.595947 1441912654 -0.440002 -0.626282 0.243042 -0.595947 1441912654 -0.440002 -0.626282 0.243042 -0.595947 1441912654 -0.424500 -0.637634 0.234985 -0.598389 1441912654 -0.424500 -0.637634 0.234985 -0.598389 1441912654 -0.424500 -0.637634 0.234985 -0.598389 1441912654 -0.424500 -0.637634 0.234985 -0.598389 1441912654 -0.424500 -0.637634 0.234985 -0.598389 1441912654 -0.424500 -0.637634 0.234985 -0.598389 1441912654 -0.422424 -0.633484 0.246887 -0.599487 1441912654 -0.422424 -0.633484 0.246887 -0.599487 1441912654 -0.422424 -0.633484 0.246887 -0.599487 1441912654 -0.422424 -0.633484 0.246887 -0.599487 1441912654 -0.422424 -0.633484 0.246887 -0.599487 1441912654 -0.422424 -0.633484 0.246887 -0.599487 1441912654 -0.429932 -0.619507 0.264404 -0.601318 1441912654 -0.429932 -0.619507 0.264404 -0.601318 1441912654 -0.429932 -0.619507 0.264404 -0.601318 1441912654 -0.429932 -0.619507 0.264404 -0.601318 1441912654 -0.429932 -0.619507 0.264404 -0.601318 1441912654 -0.429932 -0.619507 0.264404 -0.601318 1441912654 -0.429932 -0.619507 0.264404 -0.601318 1441912654 -0.438232 -0.610352 0.276001 -0.599487 1441912654 -0.438232 -0.610352 0.276001 -0.599487 1441912654 -0.438232 -0.610352 0.276001 -0.599487 1441912654 -0.438232 -0.610352 0.276001 -0.599487 1441912654 -0.438232 -0.610352 0.276001 -0.599487 1441912654 -0.438232 -0.610352 0.276001 -0.599487 1441912654 -0.447388 -0.608704 0.277893 -0.593445 1441912654 -0.447388 -0.608704 0.277893 -0.593445 1441912654 -0.447388 -0.608704 0.277893 -0.593445 1441912654 -0.447388 -0.608704 0.277893 -0.593445 1441912654 -0.447388 -0.608704 0.277893 -0.593445 1441912654 -0.447388 -0.608704 0.277893 -0.593445 1441912654 -0.447388 -0.608704 0.277893 -0.593445 1441912654 -0.460876 -0.604797 0.281067 -0.585571 1441912654 -0.460876 -0.604797 0.281067 -0.585571 1441912654 -0.460876 -0.604797 0.281067 -0.585571 1441912654 -0.460876 -0.604797 0.281067 -0.585571 1441912654 -0.460876 -0.604797 0.281067 -0.585571 1441912654 -0.460876 -0.604797 0.281067 -0.585571 1441912654 -0.480408 -0.595459 0.291565 -0.574219 1441912654 -0.480408 -0.595459 0.291565 -0.574219 1441912654 -0.480408 -0.595459 0.291565 -0.574219 1441912654 -0.480408 -0.595459 0.291565 -0.574219 1441912654 -0.480408 -0.595459 0.291565 -0.574219 1441912654 -0.480408 -0.595459 0.291565 -0.574219 1441912654 -0.501038 -0.582703 0.303223 -0.563477 1441912654 -0.501038 -0.582703 0.303223 -0.563477 1441912654 -0.501038 -0.582703 0.303223 -0.563477 1441912654 -0.501038 -0.582703 0.303223 -0.563477 1441912654 -0.501038 -0.582703 0.303223 -0.563477 1441912654 -0.501038 -0.582703 0.303223 -0.563477 1441912654 -0.501038 -0.582703 0.303223 -0.563477 1441912654 -0.517883 -0.573547 0.304626 -0.556885 1441912654 -0.517883 -0.573547 0.304626 -0.556885 1441912654 -0.517883 -0.573547 0.304626 -0.556885 1441912654 -0.517883 -0.573547 0.304626 -0.556885 1441912654 -0.517883 -0.573547 0.304626 -0.556885 1441912654 -0.517883 -0.573547 0.304626 -0.556885 1441912654 -0.530334 -0.571838 0.296570 -0.551331 1441912654 -0.530334 -0.571838 0.296570 -0.551331 1441912654 -0.530334 -0.571838 0.296570 -0.551331 1441912654 -0.530334 -0.571838 0.296570 -0.551331 1441912654 -0.530334 -0.571838 0.296570 -0.551331 1441912654 -0.530334 -0.571838 0.296570 -0.551331 1441912654 -0.541138 -0.575867 0.289612 -0.540161 1441912654 -0.541138 -0.575867 0.289612 -0.540161 1441912654 -0.541138 -0.575867 0.289612 -0.540161 1441912654 -0.541138 -0.575867 0.289612 -0.540161 1441912654 -0.541138 -0.575867 0.289612 -0.540161 1441912654 -0.541138 -0.575867 0.289612 -0.540161 1441912654 -0.554504 -0.577332 0.293213 -0.522766 1441912654 -0.554504 -0.577332 0.293213 -0.522766 1441912654 -0.554504 -0.577332 0.293213 -0.522766 1441912654 -0.554504 -0.577332 0.293213 -0.522766 1441912654 -0.554504 -0.577332 0.293213 -0.522766 1441912654 -0.554504 -0.577332 0.293213 -0.522766 1441912654 -0.568359 -0.571472 0.309143 -0.504822 1441912654 -0.568359 -0.571472 0.309143 -0.504822 1441912654 -0.568359 -0.571472 0.309143 -0.504822 1441912654 -0.568359 -0.571472 0.309143 -0.504822 1441912654 -0.568359 -0.571472 0.309143 -0.504822 1441912654 -0.568359 -0.571472 0.309143 -0.504822 1441912654 -0.577576 -0.561523 0.328918 -0.492981 1441912654 -0.577576 -0.561523 0.328918 -0.492981 1441912654 -0.577576 -0.561523 0.328918 -0.492981 1441912654 -0.577576 -0.561523 0.328918 -0.492981 1441912655 -0.577576 -0.561523 0.328918 -0.492981 1441912655 -0.577576 -0.561523 0.328918 -0.492981 1441912655 -0.577576 -0.561523 0.328918 -0.492981 1441912655 -0.576721 -0.559021 0.336365 -0.491760 1441912655 -0.576721 -0.559021 0.336365 -0.491760 1441912655 -0.576721 -0.559021 0.336365 -0.491760 1441912655 -0.576721 -0.559021 0.336365 -0.491760 1441912655 -0.576721 -0.559021 0.336365 -0.491760 1441912655 -0.576721 -0.559021 0.336365 -0.491760 1441912655 -0.576721 -0.559021 0.336365 -0.491760 1441912655 -0.571533 -0.565430 0.334167 -0.492004 1441912655 -0.571533 -0.565430 0.334167 -0.492004 1441912655 -0.571533 -0.565430 0.334167 -0.492004 1441912655 -0.571533 -0.565430 0.334167 -0.492004 1441912655 -0.571533 -0.565430 0.334167 -0.492004 1441912655 -0.571533 -0.565430 0.334167 -0.492004 1441912655 -0.569092 -0.567139 0.334717 -0.492432 1441912655 -0.569092 -0.567139 0.334717 -0.492432 1441912655 -0.569092 -0.567139 0.334717 -0.492432 1441912655 -0.569092 -0.567139 0.334717 -0.492432 1441912655 -0.569092 -0.567139 0.334717 -0.492432 1441912655 -0.569092 -0.567139 0.334717 -0.492432 1441912655 -0.562866 -0.567993 0.333984 -0.499023 1441912655 -0.562866 -0.567993 0.333984 -0.499023 1441912655 -0.562866 -0.567993 0.333984 -0.499023 1441912655 -0.562866 -0.567993 0.333984 -0.499023 1441912655 -0.562866 -0.567993 0.333984 -0.499023 1441912655 -0.562866 -0.567993 0.333984 -0.499023 1441912655 -0.562866 -0.567993 0.333984 -0.499023 1441912655 -0.549377 -0.573486 0.328003 -0.511658 1441912655 -0.549377 -0.573486 0.328003 -0.511658 1441912655 -0.549377 -0.573486 0.328003 -0.511658 1441912655 -0.549377 -0.573486 0.328003 -0.511658 1441912655 -0.549377 -0.573486 0.328003 -0.511658 1441912655 -0.549377 -0.573486 0.328003 -0.511658 1441912655 -0.549377 -0.573486 0.328003 -0.511658 1441912655 -0.533142 -0.579163 0.324036 -0.524841 1441912655 -0.533142 -0.579163 0.324036 -0.524841 1441912655 -0.533142 -0.579163 0.324036 -0.524841 1441912655 -0.533142 -0.579163 0.324036 -0.524841 1441912655 -0.533142 -0.579163 0.324036 -0.524841 1441912655 -0.533142 -0.579163 0.324036 -0.524841 1441912655 -0.517883 -0.580200 0.327637 -0.536560 1441912655 -0.517883 -0.580200 0.327637 -0.536560 1441912655 -0.517883 -0.580200 0.327637 -0.536560 1441912655 -0.517883 -0.580200 0.327637 -0.536560 1441912655 -0.517883 -0.580200 0.327637 -0.536560 1441912655 -0.517883 -0.580200 0.327637 -0.536560 1441912655 -0.502625 -0.578552 0.334961 -0.548157 1441912655 -0.502625 -0.578552 0.334961 -0.548157 1441912655 -0.502625 -0.578552 0.334961 -0.548157 1441912655 -0.502625 -0.578552 0.334961 -0.548157 1441912655 -0.502625 -0.578552 0.334961 -0.548157 1441912655 -0.502625 -0.578552 0.334961 -0.548157 1441912655 -0.485046 -0.581055 0.335510 -0.560852 1441912655 -0.485046 -0.581055 0.335510 -0.560852 1441912655 -0.485046 -0.581055 0.335510 -0.560852 1441912655 -0.485046 -0.581055 0.335510 -0.560852 1441912655 -0.485046 -0.581055 0.335510 -0.560852 1441912655 -0.485046 -0.581055 0.335510 -0.560852 1441912655 -0.485046 -0.581055 0.335510 -0.560852 1441912655 -0.468262 -0.590454 0.325134 -0.571350 1441912655 -0.468262 -0.590454 0.325134 -0.571350 1441912655 -0.468262 -0.590454 0.325134 -0.571350 1441912655 -0.468262 -0.590454 0.325134 -0.571350 1441912655 -0.468262 -0.590454 0.325134 -0.571350 1441912655 -0.468262 -0.590454 0.325134 -0.571350 1441912655 -0.468262 -0.590454 0.325134 -0.571350 1441912655 -0.458862 -0.601318 0.316040 -0.572754 1441912655 -0.458862 -0.601318 0.316040 -0.572754 1441912655 -0.458862 -0.601318 0.316040 -0.572754 1441912655 -0.458862 -0.601318 0.316040 -0.572754 1441912655 -0.458862 -0.601318 0.316040 -0.572754 1441912655 -0.458862 -0.601318 0.316040 -0.572754 1441912655 -0.466248 -0.595093 0.336182 -0.561646 1441912655 -0.466248 -0.595093 0.336182 -0.561646 1441912655 -0.466248 -0.595093 0.336182 -0.561646 1441912655 -0.466248 -0.595093 0.336182 -0.561646 1441912655 -0.466248 -0.595093 0.336182 -0.561646 1441912655 -0.466248 -0.595093 0.336182 -0.561646 1441912655 -0.466248 -0.595093 0.336182 -0.561646 1441912655 -0.480591 -0.573730 0.368652 -0.551392 1441912655 -0.480591 -0.573730 0.368652 -0.551392 1441912655 -0.480591 -0.573730 0.368652 -0.551392 1441912655 -0.480591 -0.573730 0.368652 -0.551392 1441912655 -0.480591 -0.573730 0.368652 -0.551392 1441912655 -0.480591 -0.573730 0.368652 -0.551392 1441912655 -0.492065 -0.560059 0.384399 -0.544556 1441912655 -0.492065 -0.560059 0.384399 -0.544556 1441912655 -0.492065 -0.560059 0.384399 -0.544556 1441912655 -0.492065 -0.560059 0.384399 -0.544556 1441912655 -0.492065 -0.560059 0.384399 -0.544556 1441912655 -0.492065 -0.560059 0.384399 -0.544556 1441912655 -0.506470 -0.557922 0.377380 -0.538452 1441912655 -0.506470 -0.557922 0.377380 -0.538452 1441912655 -0.506470 -0.557922 0.377380 -0.538452 1441912655 -0.506470 -0.557922 0.377380 -0.538452 1441912655 -0.506470 -0.557922 0.377380 -0.538452 1441912655 -0.506470 -0.557922 0.377380 -0.538452 1441912655 -0.526550 -0.557739 0.362427 -0.529541 1441912655 -0.526550 -0.557739 0.362427 -0.529541 1441912655 -0.526550 -0.557739 0.362427 -0.529541 1441912655 -0.526550 -0.557739 0.362427 -0.529541 1441912655 -0.526550 -0.557739 0.362427 -0.529541 1441912655 -0.526550 -0.557739 0.362427 -0.529541 1441912655 -0.526550 -0.557739 0.362427 -0.529541 1441912655 -0.547119 -0.557434 0.346741 -0.519348 1441912655 -0.547119 -0.557434 0.346741 -0.519348 1441912655 -0.547119 -0.557434 0.346741 -0.519348 1441912655 -0.547119 -0.557434 0.346741 -0.519348 1441912655 -0.547119 -0.557434 0.346741 -0.519348 1441912655 -0.547119 -0.557434 0.346741 -0.519348 1441912655 -0.561218 -0.559570 0.332581 -0.511230 1441912655 -0.561218 -0.559570 0.332581 -0.511230 1441912655 -0.561218 -0.559570 0.332581 -0.511230 1441912655 -0.561218 -0.559570 0.332581 -0.511230 1441912656 -0.561218 -0.559570 0.332581 -0.511230 1441912656 -0.561218 -0.559570 0.332581 -0.511230 1441912656 -0.566895 -0.565247 0.321899 -0.505554 1441912656 -0.566895 -0.565247 0.321899 -0.505554 1441912656 -0.566895 -0.565247 0.321899 -0.505554 1441912656 -0.566895 -0.565247 0.321899 -0.505554 1441912656 -0.566895 -0.565247 0.321899 -0.505554 1441912656 -0.566895 -0.565247 0.321899 -0.505554 1441912656 -0.570557 -0.568726 0.320862 -0.498108 1441912656 -0.570557 -0.568726 0.320862 -0.498108 1441912656 -0.570557 -0.568726 0.320862 -0.498108 1441912656 -0.570557 -0.568726 0.320862 -0.498108 1441912656 -0.570557 -0.568726 0.320862 -0.498108 1441912656 -0.570557 -0.568726 0.320862 -0.498108 1441912656 -0.570557 -0.568726 0.320862 -0.498108 1441912656 -0.576233 -0.565552 0.333801 -0.486511 1441912656 -0.576233 -0.565552 0.333801 -0.486511 1441912656 -0.576233 -0.565552 0.333801 -0.486511 1441912656 -0.576233 -0.565552 0.333801 -0.486511 1441912656 -0.576233 -0.565552 0.333801 -0.486511 1441912656 -0.576233 -0.565552 0.333801 -0.486511 1441912656 -0.576233 -0.565552 0.333801 -0.486511 1441912656 -0.585205 -0.554382 0.357910 -0.471313 1441912656 -0.585205 -0.554382 0.357910 -0.471313 1441912656 -0.585205 -0.554382 0.357910 -0.471313 1441912656 -0.585205 -0.554382 0.357910 -0.471313 1441912656 -0.585205 -0.554382 0.357910 -0.471313 1441912656 -0.585205 -0.554382 0.357910 -0.471313 1441912656 -0.594788 -0.536377 0.384338 -0.459290 1441912656 -0.594788 -0.536377 0.384338 -0.459290 1441912656 -0.594788 -0.536377 0.384338 -0.459290 1441912656 -0.594788 -0.536377 0.384338 -0.459290 1441912656 -0.594788 -0.536377 0.384338 -0.459290 1441912656 -0.594788 -0.536377 0.384338 -0.459290 1441912656 -0.595520 -0.528076 0.394043 -0.459656 1441912656 -0.595520 -0.528076 0.394043 -0.459656 1441912656 -0.595520 -0.528076 0.394043 -0.459656 1441912656 -0.595520 -0.528076 0.394043 -0.459656 1441912656 -0.595520 -0.528076 0.394043 -0.459656 1441912656 -0.595520 -0.528076 0.394043 -0.459656 1441912656 -0.587891 -0.536438 0.384583 -0.467712 1441912656 -0.587891 -0.536438 0.384583 -0.467712 1441912656 -0.587891 -0.536438 0.384583 -0.467712 1441912656 -0.587891 -0.536438 0.384583 -0.467712 1441912656 -0.587891 -0.536438 0.384583 -0.467712 1441912656 -0.587891 -0.536438 0.384583 -0.467712 1441912656 -0.580200 -0.546631 0.372375 -0.475403 1441912656 -0.580200 -0.546631 0.372375 -0.475403 1441912656 -0.580200 -0.546631 0.372375 -0.475403 1441912656 -0.580200 -0.546631 0.372375 -0.475403 1441912656 -0.580200 -0.546631 0.372375 -0.475403 1441912656 -0.580200 -0.546631 0.372375 -0.475403 1441912656 -0.580200 -0.546631 0.372375 -0.475403 1441912656 -0.574280 -0.550903 0.364197 -0.483887 1441912656 -0.574280 -0.550903 0.364197 -0.483887 1441912656 -0.574280 -0.550903 0.364197 -0.483887 1441912656 -0.574280 -0.550903 0.364197 -0.483887 1441912656 -0.574280 -0.550903 0.364197 -0.483887 1441912656 -0.574280 -0.550903 0.364197 -0.483887 1441912656 -0.563354 -0.556213 0.357483 -0.495483 1441912656 -0.563354 -0.556213 0.357483 -0.495483 1441912656 -0.563354 -0.556213 0.357483 -0.495483 1441912656 -0.563354 -0.556213 0.357483 -0.495483 1441912656 -0.563354 -0.556213 0.357483 -0.495483 1441912656 -0.563354 -0.556213 0.357483 -0.495483 1441912656 -0.563354 -0.556213 0.357483 -0.495483 1441912656 -0.545898 -0.562683 0.353638 -0.510315 1441912656 -0.545898 -0.562683 0.353638 -0.510315 1441912656 -0.545898 -0.562683 0.353638 -0.510315 1441912656 -0.545898 -0.562683 0.353638 -0.510315 1441912656 -0.545898 -0.562683 0.353638 -0.510315 1441912656 -0.545898 -0.562683 0.353638 -0.510315 1441912656 -0.527832 -0.565613 0.354919 -0.524963 1441912656 -0.527832 -0.565613 0.354919 -0.524963 1441912656 -0.527832 -0.565613 0.354919 -0.524963 1441912656 -0.527832 -0.565613 0.354919 -0.524963 1441912656 -0.527832 -0.565613 0.354919 -0.524963 1441912656 -0.527832 -0.565613 0.354919 -0.524963 1441912656 -0.527832 -0.565613 0.354919 -0.524963 1441912656 -0.510742 -0.567810 0.358154 -0.537170 1441912656 -0.510742 -0.567810 0.358154 -0.537170 1441912656 -0.510742 -0.567810 0.358154 -0.537170 1441912656 -0.510742 -0.567810 0.358154 -0.537170 1441912656 -0.510742 -0.567810 0.358154 -0.537170 1441912656 -0.496582 -0.574402 0.355652 -0.545044 1441912656 -0.496582 -0.574402 0.355652 -0.545044 1441912656 -0.496582 -0.574402 0.355652 -0.545044 1441912656 -0.496582 -0.574402 0.355652 -0.545044 1441912656 -0.496582 -0.574402 0.355652 -0.545044 1441912656 -0.496582 -0.574402 0.355652 -0.545044 1441912656 -0.487122 -0.585938 0.346436 -0.547241 1441912656 -0.487122 -0.585938 0.346436 -0.547241 1441912656 -0.487122 -0.585938 0.346436 -0.547241 1441912656 -0.487122 -0.585938 0.346436 -0.547241 1441912656 -0.487122 -0.585938 0.346436 -0.547241 1441912656 -0.487122 -0.585938 0.346436 -0.547241 1441912656 -0.485107 -0.591736 0.341003 -0.546143 1441912656 -0.485107 -0.591736 0.341003 -0.546143 1441912656 -0.485107 -0.591736 0.341003 -0.546143 1441912656 -0.485107 -0.591736 0.341003 -0.546143 1441912656 -0.485107 -0.591736 0.341003 -0.546143 1441912656 -0.485107 -0.591736 0.341003 -0.546143 1441912656 -0.486511 -0.589722 0.343018 -0.545837 1441912656 -0.486511 -0.589722 0.343018 -0.545837 1441912656 -0.486511 -0.589722 0.343018 -0.545837 1441912656 -0.486511 -0.589722 0.343018 -0.545837 1441912656 -0.486511 -0.589722 0.343018 -0.545837 1441912656 -0.486511 -0.589722 0.343018 -0.545837 1441912656 -0.489014 -0.585266 0.349365 -0.544434 1441912656 -0.489014 -0.585266 0.349365 -0.544434 1441912656 -0.489014 -0.585266 0.349365 -0.544434 1441912656 -0.489014 -0.585266 0.349365 -0.544434 1441912656 -0.489014 -0.585266 0.349365 -0.544434 1441912657 -0.489014 -0.585266 0.349365 -0.544434 1441912657 -0.496094 -0.578979 0.355225 -0.540894 1441912657 -0.496094 -0.578979 0.355225 -0.540894 1441912657 -0.496094 -0.578979 0.355225 -0.540894 1441912657 -0.496094 -0.578979 0.355225 -0.540894 1441912657 -0.496094 -0.578979 0.355225 -0.540894 1441912657 -0.496094 -0.578979 0.355225 -0.540894 1441912657 -0.496094 -0.578979 0.355225 -0.540894 1441912657 -0.506653 -0.574951 0.355774 -0.535034 1441912657 -0.506653 -0.574951 0.355774 -0.535034 1441912657 -0.506653 -0.574951 0.355774 -0.535034 1441912657 -0.506653 -0.574951 0.355774 -0.535034 1441912657 -0.506653 -0.574951 0.355774 -0.535034 1441912657 -0.506653 -0.574951 0.355774 -0.535034 1441912657 -0.519226 -0.571350 0.354736 -0.527466 1441912657 -0.519226 -0.571350 0.354736 -0.527466 1441912657 -0.519226 -0.571350 0.354736 -0.527466 1441912657 -0.519226 -0.571350 0.354736 -0.527466 1441912657 -0.519226 -0.571350 0.354736 -0.527466 1441912657 -0.519226 -0.571350 0.354736 -0.527466 1441912657 -0.532959 -0.567383 0.352539 -0.519470 1441912657 -0.532959 -0.567383 0.352539 -0.519470 1441912657 -0.532959 -0.567383 0.352539 -0.519470 1441912657 -0.532959 -0.567383 0.352539 -0.519470 1441912657 -0.532959 -0.567383 0.352539 -0.519470 1441912657 -0.532959 -0.567383 0.352539 -0.519470 1441912657 -0.532959 -0.567383 0.352539 -0.519470 1441912657 -0.544373 -0.564209 0.351563 -0.511658 1441912657 -0.544373 -0.564209 0.351563 -0.511658 1441912657 -0.544373 -0.564209 0.351563 -0.511658 1441912657 -0.544373 -0.564209 0.351563 -0.511658 1441912657 -0.544373 -0.564209 0.351563 -0.511658 1441912657 -0.544373 -0.564209 0.351563 -0.511658 1441912657 -0.555298 -0.562073 0.351868 -0.502014 1441912657 -0.555298 -0.562073 0.351868 -0.502014 1441912657 -0.555298 -0.562073 0.351868 -0.502014 1441912657 -0.555298 -0.562073 0.351868 -0.502014 1441912657 -0.555298 -0.562073 0.351868 -0.502014 1441912657 -0.555298 -0.562073 0.351868 -0.502014 1441912657 -0.567078 -0.558472 0.354553 -0.490845 1441912657 -0.567078 -0.558472 0.354553 -0.490845 1441912657 -0.567078 -0.558472 0.354553 -0.490845 1441912657 -0.567078 -0.558472 0.354553 -0.490845 1441912657 -0.567078 -0.558472 0.354553 -0.490845 1441912657 -0.567078 -0.558472 0.354553 -0.490845 1441912657 -0.578247 -0.553223 0.361633 -0.478394 1441912657 -0.578247 -0.553223 0.361633 -0.478394 1441912657 -0.578247 -0.553223 0.361633 -0.478394 1441912657 -0.578247 -0.553223 0.361633 -0.478394 1441912657 -0.578247 -0.553223 0.361633 -0.478394 1441912657 -0.578247 -0.553223 0.361633 -0.478394 1441912657 -0.578247 -0.553223 0.361633 -0.478394 1441912657 -0.587830 -0.546265 0.374329 -0.464783 1441912657 -0.587830 -0.546265 0.374329 -0.464783 1441912657 -0.587830 -0.546265 0.374329 -0.464783 1441912657 -0.587830 -0.546265 0.374329 -0.464783 1441912657 -0.587830 -0.546265 0.374329 -0.464783 1441912657 -0.587830 -0.546265 0.374329 -0.464783 1441912657 -0.595398 -0.536926 0.387878 -0.454712 1441912657 -0.595398 -0.536926 0.387878 -0.454712 1441912657 -0.595398 -0.536926 0.387878 -0.454712 1441912657 -0.595398 -0.536926 0.387878 -0.454712 1441912657 -0.595398 -0.536926 0.387878 -0.454712 1441912657 -0.595398 -0.536926 0.387878 -0.454712 1441912657 -0.600342 -0.531555 0.393188 -0.449951 1441912657 -0.600342 -0.531555 0.393188 -0.449951 1441912657 -0.600342 -0.531555 0.393188 -0.449951 1441912657 -0.600342 -0.531555 0.393188 -0.449951 1441912657 -0.600342 -0.531555 0.393188 -0.449951 1441912657 -0.600342 -0.531555 0.393188 -0.449951 1441912657 -0.600342 -0.531555 0.393188 -0.449951 1441912657 -0.601624 -0.535339 0.386963 -0.449158 1441912657 -0.601624 -0.535339 0.386963 -0.449158 1441912657 -0.601624 -0.535339 0.386963 -0.449158 1441912657 -0.601624 -0.535339 0.386963 -0.449158 1441912657 -0.601624 -0.535339 0.386963 -0.449158 1441912657 -0.601624 -0.535339 0.386963 -0.449158 1441912657 -0.603760 -0.536194 0.384827 -0.447144 1441912657 -0.603760 -0.536194 0.384827 -0.447144 1441912657 -0.603760 -0.536194 0.384827 -0.447144 1441912657 -0.603760 -0.536194 0.384827 -0.447144 1441912657 -0.603760 -0.536194 0.384827 -0.447144 1441912657 -0.603760 -0.536194 0.384827 -0.447144 1441912657 -0.603760 -0.536194 0.384827 -0.447144 1441912657 -0.599609 -0.538330 0.383423 -0.451355 1441912657 -0.599609 -0.538330 0.383423 -0.451355 1441912657 -0.599609 -0.538330 0.383423 -0.451355 1441912657 -0.599609 -0.538330 0.383423 -0.451355 1441912657 -0.599609 -0.538330 0.383423 -0.451355 1441912657 -0.599609 -0.538330 0.383423 -0.451355 1441912657 -0.586731 -0.543884 0.381226 -0.463379 1441912657 -0.586731 -0.543884 0.381226 -0.463379 1441912657 -0.586731 -0.543884 0.381226 -0.463379 1441912657 -0.586731 -0.543884 0.381226 -0.463379 1441912657 -0.586731 -0.543884 0.381226 -0.463379 1441912657 -0.586731 -0.543884 0.381226 -0.463379 1441912657 -0.586731 -0.543884 0.381226 -0.463379 1441912657 -0.570618 -0.547546 0.384338 -0.476318 1441912657 -0.570618 -0.547546 0.384338 -0.476318 1441912657 -0.570618 -0.547546 0.384338 -0.476318 1441912657 -0.570618 -0.547546 0.384338 -0.476318 1441912657 -0.570618 -0.547546 0.384338 -0.476318 1441912657 -0.570618 -0.547546 0.384338 -0.476318 1441912657 -0.558655 -0.547363 0.389709 -0.486328 1441912657 -0.558655 -0.547363 0.389709 -0.486328 1441912657 -0.558655 -0.547363 0.389709 -0.486328 1441912657 -0.558655 -0.547363 0.389709 -0.486328 1441912657 -0.558655 -0.547363 0.389709 -0.486328 1441912657 -0.558655 -0.547363 0.389709 -0.486328 1441912657 -0.547180 -0.551270 0.386353 -0.497437 1441912657 -0.547180 -0.551270 0.386353 -0.497437 1441912657 -0.547180 -0.551270 0.386353 -0.497437 1441912657 -0.547180 -0.551270 0.386353 -0.497437 1441912657 -0.547180 -0.551270 0.386353 -0.497437 1441912657 -0.547180 -0.551270 0.386353 -0.497437 1441912657 -0.547180 -0.551270 0.386353 -0.497437 1441912658 -0.533813 -0.560242 0.377197 -0.508911 1441912658 -0.533813 -0.560242 0.377197 -0.508911 1441912658 -0.533813 -0.560242 0.377197 -0.508911 1441912658 -0.533813 -0.560242 0.377197 -0.508911 1441912658 -0.533813 -0.560242 0.377197 -0.508911 1441912658 -0.533813 -0.560242 0.377197 -0.508911 1441912658 -0.521240 -0.569214 0.368225 -0.518433 1441912658 -0.521240 -0.569214 0.368225 -0.518433 1441912658 -0.521240 -0.569214 0.368225 -0.518433 1441912658 -0.521240 -0.569214 0.368225 -0.518433 1441912658 -0.521240 -0.569214 0.368225 -0.518433 1441912658 -0.521240 -0.569214 0.368225 -0.518433 1441912658 -0.521240 -0.569214 0.368225 -0.518433 1441912658 -0.509888 -0.578064 0.360291 -0.525452 1441912658 -0.509888 -0.578064 0.360291 -0.525452 1441912658 -0.509888 -0.578064 0.360291 -0.525452 1441912658 -0.509888 -0.578064 0.360291 -0.525452 1441912658 -0.509888 -0.578064 0.360291 -0.525452 1441912658 -0.509888 -0.578064 0.360291 -0.525452 1441912658 -0.500122 -0.586426 0.354675 -0.529419 1441912658 -0.500122 -0.586426 0.354675 -0.529419 1441912658 -0.500122 -0.586426 0.354675 -0.529419 1441912658 -0.500122 -0.586426 0.354675 -0.529419 1441912658 -0.500122 -0.586426 0.354675 -0.529419 1441912658 -0.500122 -0.586426 0.354675 -0.529419 1441912658 -0.494141 -0.589600 0.354065 -0.531921 1441912658 -0.494141 -0.589600 0.354065 -0.531921 1441912658 -0.494141 -0.589600 0.354065 -0.531921 1441912658 -0.494141 -0.589600 0.354065 -0.531921 1441912658 -0.494141 -0.589600 0.354065 -0.531921 1441912658 -0.494141 -0.589600 0.354065 -0.531921 1441912658 -0.494141 -0.589600 0.354065 -0.531921 1441912658 -0.495178 -0.586670 0.358582 -0.531128 1441912658 -0.495178 -0.586670 0.358582 -0.531128 1441912658 -0.495178 -0.586670 0.358582 -0.531128 1441912658 -0.495178 -0.586670 0.358582 -0.531128 1441912658 -0.495178 -0.586670 0.358582 -0.531128 1441912658 -0.495178 -0.586670 0.358582 -0.531128 1441912658 -0.504150 -0.578247 0.365906 -0.526917 1441912658 -0.504150 -0.578247 0.365906 -0.526917 1441912658 -0.504150 -0.578247 0.365906 -0.526917 1441912658 -0.504150 -0.578247 0.365906 -0.526917 1441912658 -0.504150 -0.578247 0.365906 -0.526917 1441912658 -0.504150 -0.578247 0.365906 -0.526917 1441912658 -0.514282 -0.570923 0.370789 -0.521667 1441912658 -0.514282 -0.570923 0.370789 -0.521667 1441912658 -0.514282 -0.570923 0.370789 -0.521667 1441912658 -0.514282 -0.570923 0.370789 -0.521667 1441912658 -0.514282 -0.570923 0.370789 -0.521667 1441912658 -0.514282 -0.570923 0.370789 -0.521667 1441912658 -0.526855 -0.564636 0.372314 -0.514832 1441912658 -0.526855 -0.564636 0.372314 -0.514832 1441912658 -0.526855 -0.564636 0.372314 -0.514832 1441912658 -0.526855 -0.564636 0.372314 -0.514832 1441912658 -0.526855 -0.564636 0.372314 -0.514832 1441912658 -0.543091 -0.554138 0.377686 -0.505432 1441912658 -0.543091 -0.554138 0.377686 -0.505432 1441912658 -0.543091 -0.554138 0.377686 -0.505432 1441912658 -0.543091 -0.554138 0.377686 -0.505432 1441912658 -0.543091 -0.554138 0.377686 -0.505432 1441912658 -0.543091 -0.554138 0.377686 -0.505432 1441912658 -0.543091 -0.554138 0.377686 -0.505432 1441912658 -0.543091 -0.554138 0.377686 -0.505432 1441912658 -0.557129 -0.544678 0.381714 -0.497253 1441912658 -0.557129 -0.544678 0.381714 -0.497253 1441912658 -0.557129 -0.544678 0.381714 -0.497253 1441912658 -0.557129 -0.544678 0.381714 -0.497253 1441912658 -0.557129 -0.544678 0.381714 -0.497253 1441912658 -0.557129 -0.544678 0.381714 -0.497253 1441912658 -0.569214 -0.536804 0.385437 -0.489197 1441912658 -0.569214 -0.536804 0.385437 -0.489197 1441912658 -0.569214 -0.536804 0.385437 -0.489197 1441912658 -0.569214 -0.536804 0.385437 -0.489197 1441912658 -0.569214 -0.536804 0.385437 -0.489197 1441912658 -0.569214 -0.536804 0.385437 -0.489197 1441912658 -0.581604 -0.527771 0.391602 -0.479431 1441912658 -0.581604 -0.527771 0.391602 -0.479431 1441912658 -0.581604 -0.527771 0.391602 -0.479431 1441912658 -0.581604 -0.527771 0.391602 -0.479431 1441912658 -0.581604 -0.527771 0.391602 -0.479431 1441912658 -0.581604 -0.527771 0.391602 -0.479431 1441912658 -0.581604 -0.527771 0.391602 -0.479431 1441912658 -0.592712 -0.521851 0.395386 -0.469116 1441912658 -0.592712 -0.521851 0.395386 -0.469116 1441912658 -0.592712 -0.521851 0.395386 -0.469116 1441912658 -0.592712 -0.521851 0.395386 -0.469116 1441912658 -0.592712 -0.521851 0.395386 -0.469116 1441912658 -0.592712 -0.521851 0.395386 -0.469116 1441912658 -0.603149 -0.518982 0.396851 -0.457642 1441912658 -0.603149 -0.518982 0.396851 -0.457642 1441912658 -0.603149 -0.518982 0.396851 -0.457642 1441912658 -0.603149 -0.518982 0.396851 -0.457642 1441912658 -0.603149 -0.518982 0.396851 -0.457642 1441912658 -0.603149 -0.518982 0.396851 -0.457642 1441912658 -0.603149 -0.518982 0.396851 -0.457642 1441912658 -0.613281 -0.517090 0.397400 -0.445679 1441912658 -0.613281 -0.517090 0.397400 -0.445679 1441912658 -0.613281 -0.517090 0.397400 -0.445679 1441912658 -0.613281 -0.517090 0.397400 -0.445679 1441912658 -0.613281 -0.517090 0.397400 -0.445679 1441912658 -0.613281 -0.517090 0.397400 -0.445679 1441912658 -0.624207 -0.511658 0.401978 -0.432556 1441912658 -0.624207 -0.511658 0.401978 -0.432556 1441912658 -0.624207 -0.511658 0.401978 -0.432556 1441912658 -0.624207 -0.511658 0.401978 -0.432556 1441912658 -0.624207 -0.511658 0.401978 -0.432556 1441912658 -0.624207 -0.511658 0.401978 -0.432556 1441912658 -0.633118 -0.504272 0.408325 -0.422180 1441912658 -0.633118 -0.504272 0.408325 -0.422180 1441912658 -0.633118 -0.504272 0.408325 -0.422180 1441912658 -0.633118 -0.504272 0.408325 -0.422180 1441912658 -0.633118 -0.504272 0.408325 -0.422180 1441912658 -0.633118 -0.504272 0.408325 -0.422180 1441912658 -0.636963 -0.499451 0.411194 -0.419312 1441912659 -0.636963 -0.499451 0.411194 -0.419312 1441912659 -0.636963 -0.499451 0.411194 -0.419312 1441912659 -0.636963 -0.499451 0.411194 -0.419312 1441912659 -0.636963 -0.499451 0.411194 -0.419312 1441912659 -0.636963 -0.499451 0.411194 -0.419312 1441912659 -0.636963 -0.499451 0.411194 -0.419312 1441912659 -0.634644 -0.502136 0.408630 -0.422058 1441912659 -0.634644 -0.502136 0.408630 -0.422058 1441912659 -0.634644 -0.502136 0.408630 -0.422058 1441912659 -0.634644 -0.502136 0.408630 -0.422058 1441912659 -0.634644 -0.502136 0.408630 -0.422058 1441912659 
-0.889343 -0.196899 -0.300049 0.283508 1441912661 -0.889343 -0.196899 -0.300049 0.283508 1441912661 -0.889343 -0.196899 -0.300049 0.283508 1441912661 -0.919739 -0.178955 -0.259521 0.234070 1441912661 -0.919739 -0.178955 -0.259521 0.234070 1441912661 -0.919739 -0.178955 -0.259521 0.234070 1441912661 -0.919739 -0.178955 -0.259521 0.234070 1441912661 -0.919739 -0.178955 -0.259521 0.234070 1441912661 -0.919739 -0.178955 -0.259521 0.234070 1441912661 -0.950134 -0.155273 -0.216980 0.161499 1441912661 -0.950134 -0.155273 -0.216980 0.161499 1441912661 -0.950134 -0.155273 -0.216980 0.161499 1441912661 -0.950134 -0.155273 -0.216980 0.161499 1441912661 -0.950134 -0.155273 -0.216980 0.161499 1441912661 -0.950134 -0.155273 -0.216980 0.161499 1441912661 -0.950134 -0.155273 -0.216980 0.161499 1441912661 -0.972961 -0.152100 -0.157959 0.073242 1441912661 -0.972961 -0.152100 -0.157959 0.073242 1441912661 -0.972961 -0.152100 -0.157959 0.073242 1441912661 -0.972961 -0.152100 -0.157959 0.073242 1441912661 -0.972961 -0.152100 -0.157959 0.073242 1441912661 -0.972961 -0.152100 -0.157959 0.073242 1441912661 -0.988037 -0.122986 -0.081543 -0.045593 1441912661 -0.988037 -0.122986 -0.081543 -0.045593 1441912661 -0.988037 -0.122986 -0.081543 -0.045593 1441912661 -0.988037 -0.122986 -0.081543 -0.045593 1441912661 -0.988037 -0.122986 -0.081543 -0.045593 1441912661 -0.988037 -0.122986 -0.081543 -0.045593 1441912661 -0.981201 -0.057617 0.011353 -0.184204 1441912661 -0.981201 -0.057617 0.011353 -0.184204 1441912661 -0.981201 -0.057617 0.011353 -0.184204 1441912661 -0.981201 -0.057617 0.011353 -0.184204 1441912661 -0.981201 -0.057617 0.011353 -0.184204 1441912661 -0.981201 -0.057617 0.011353 -0.184204 1441912661 -0.954529 -0.052917 0.072693 -0.284424 1441912661 -0.954529 -0.052917 0.072693 -0.284424 1441912661 -0.954529 -0.052917 0.072693 -0.284424 1441912661 -0.954529 -0.052917 0.072693 -0.284424 1441912661 -0.954529 -0.052917 0.072693 -0.284424 1441912661 -0.954529 -0.052917 0.072693 -0.284424 1441912661 -0.954529 -0.052917 0.072693 -0.284424 1441912661 -0.943298 -0.091736 0.058044 -0.313782 1441912661 -0.943298 -0.091736 0.058044 -0.313782 1441912662 -0.943298 -0.091736 0.058044 -0.313782 1441912662 -0.943298 -0.091736 0.058044 -0.313782 1441912662 -0.943298 -0.091736 0.058044 -0.313782 1441912662 -0.943298 -0.091736 0.058044 -0.313782 1441912662 -0.950378 -0.094238 0.069519 -0.288391 1441912662 -0.950378 -0.094238 0.069519 -0.288391 1441912662 -0.950378 -0.094238 0.069519 -0.288391 1441912662 -0.950378 -0.094238 0.069519 -0.288391 1441912662 -0.950378 -0.094238 0.069519 -0.288391 1441912662 -0.950378 -0.094238 0.069519 -0.288391 1441912662 -0.951050 -0.097961 0.070374 -0.284668 1441912662 -0.951050 -0.097961 0.070374 -0.284668 1441912662 -0.951050 -0.097961 0.070374 -0.284668 1441912662 -0.951050 -0.097961 0.070374 -0.284668 1441912662 -0.951050 -0.097961 0.070374 -0.284668 1441912662 -0.951050 -0.097961 0.070374 -0.284668 1441912662 -0.952209 -0.157471 0.040588 -0.258789 1441912662 -0.952209 -0.157471 0.040588 -0.258789 1441912662 -0.952209 -0.157471 0.040588 -0.258789 1441912662 -0.952209 -0.157471 0.040588 -0.258789 1441912662 -0.952209 -0.157471 0.040588 -0.258789 1441912662 -0.952209 -0.157471 0.040588 -0.258789 1441912662 -0.952209 -0.157471 0.040588 -0.258789 1441912662 -0.948364 -0.249939 -0.015686 -0.194946 1441912662 -0.948364 -0.249939 -0.015686 -0.194946 1441912662 -0.948364 -0.249939 -0.015686 -0.194946 1441912662 -0.948364 -0.249939 -0.015686 -0.194946 1441912662 -0.948364 -0.249939 -0.015686 -0.194946 1441912662 -0.948364 -0.249939 -0.015686 -0.194946 1441912662 -0.937561 -0.323730 -0.073669 -0.104004 1441912662 -0.937561 -0.323730 -0.073669 -0.104004 1441912662 -0.937561 -0.323730 -0.073669 -0.104004 1441912662 -0.937561 -0.323730 -0.073669 -0.104004 1441912662 -0.937561 -0.323730 -0.073669 -0.104004 1441912662 -0.937561 -0.323730 -0.073669 -0.104004 1441912662 -0.937561 -0.323730 -0.073669 -0.104004 1441912662 -0.917358 -0.379150 -0.120117 -0.017334 1441912662 -0.917358 -0.379150 -0.120117 -0.017334 1441912662 -0.917358 -0.379150 -0.120117 -0.017334 1441912662 -0.917358 -0.379150 -0.120117 -0.017334 1441912662 -0.917358 -0.379150 -0.120117 -0.017334 1441912662 -0.917358 -0.379150 -0.120117 -0.017334 1441912662 -0.841736 -0.509216 -0.148987 0.100586 1441912662 -0.841736 -0.509216 -0.148987 0.100586 1441912662 -0.841736 -0.509216 -0.148987 0.100586 1441912662 -0.841736 -0.509216 -0.148987 0.100586 1441912662 -0.841736 -0.509216 -0.148987 0.100586 1441912662 -0.841736 -0.509216 -0.148987 0.100586 1441912662 -0.755005 -0.599487 -0.170532 0.203979 1441912662 -0.755005 -0.599487 -0.170532 0.203979 1441912662 -0.755005 -0.599487 -0.170532 0.203979 1441912662 -0.755005 -0.599487 -0.170532 0.203979 1441912662 -0.755005 -0.599487 -0.170532 0.203979 1441912662 -0.755005 -0.599487 -0.170532 0.203979 1441912662 -0.755005 -0.599487 -0.170532 0.203979 1441912662 -0.718262 -0.604675 -0.198181 0.281494 1441912662 -0.718262 -0.604675 -0.198181 0.281494 1441912662 -0.718262 -0.604675 -0.198181 0.281494 1441912662 -0.718262 -0.604675 -0.198181 0.281494 1441912662 -0.718262 -0.604675 -0.198181 0.281494 1441912662 -0.718262 -0.604675 -0.198181 0.281494 1441912662 -0.735291 -0.543640 -0.245117 0.322083 1441912662 -0.735291 -0.543640 -0.245117 0.322083 1441912662 -0.735291 -0.543640 -0.245117 0.322083 1441912662 -0.735291 -0.543640 -0.245117 0.322083 1441912662 -0.735291 -0.543640 -0.245117 0.322083 1441912662 -0.735291 -0.543640 -0.245117 0.322083 1441912662 -0.765991 -0.460205 -0.299072 0.334778 1441912662 -0.765991 -0.460205 -0.299072 0.334778 1441912662 -0.765991 -0.460205 -0.299072 0.334778 1441912662 -0.765991 -0.460205 -0.299072 0.334778 1441912662 -0.765991 -0.460205 -0.299072 0.334778 1441912662 -0.765991 -0.460205 -0.299072 0.334778 1441912662 -0.798523 -0.369812 -0.349915 0.321289 1441912662 -0.798523 -0.369812 -0.349915 0.321289 1441912662 -0.798523 -0.369812 -0.349915 0.321289 1441912662 -0.798523 -0.369812 -0.349915 0.321289 1441912662 -0.798523 -0.369812 -0.349915 0.321289 1441912662 -0.798523 -0.369812 -0.349915 0.321289 1441912662 -0.798523 -0.369812 -0.349915 0.321289 1441912662 -0.799133 -0.358643 -0.369629 0.310242 1441912662 -0.799133 -0.358643 -0.369629 0.310242 1441912662 -0.799133 -0.358643 -0.369629 0.310242 1441912662 -0.799133 -0.358643 -0.369629 0.310242 1441912662 -0.799133 -0.358643 -0.369629 0.310242 1441912662 -0.799133 -0.358643 -0.369629 0.310242 1441912662 -0.812561 -0.342834 -0.365601 0.297668 1441912662 -0.812561 -0.342834 -0.365601 0.297668 1441912662 -0.812561 -0.342834 -0.365601 0.297668 1441912662 -0.812561 -0.342834 -0.365601 0.297668 1441912662 -0.812561 -0.342834 -0.365601 0.297668 1441912662 -0.832947 -0.317871 -0.354492 0.282104 1441912662 -0.832947 -0.317871 -0.354492 0.282104 1441912662 -0.832947 -0.317871 -0.354492 0.282104 1441912662 -0.832947 -0.317871 -0.354492 0.282104 1441912662 -0.832947 -0.317871 -0.354492 0.282104 1441912662 -0.832947 -0.317871 -0.354492 0.282104 1441912662 -0.832947 -0.317871 -0.354492 0.282104 1441912662 -0.862976 -0.285034 -0.330505 0.254761 1441912662 -0.862976 -0.285034 -0.330505 0.254761 1441912662 -0.862976 -0.285034 -0.330505 0.254761 1441912662 -0.862976 -0.285034 -0.330505 0.254761 1441912662 -0.862976 -0.285034 -0.330505 0.254761 1441912662 -0.862976 -0.285034 -0.330505 0.254761 1441912662 -0.892944 -0.261475 -0.292053 0.221436 1441912662 -0.892944 -0.261475 -0.292053 0.221436 1441912662 -0.892944 -0.261475 -0.292053 0.221436 1441912662 -0.892944 -0.261475 -0.292053 0.221436 1441912662 -0.892944 -0.261475 -0.292053 0.221436 1441912662 -0.892944 -0.261475 -0.292053 0.221436 1441912662 -0.923462 -0.244751 -0.245667 0.164612 1441912662 -0.923462 -0.244751 -0.245667 0.164612 1441912662 -0.923462 -0.244751 -0.245667 0.164612 1441912662 -0.923462 -0.244751 -0.245667 0.164612 1441912663 -0.923462 -0.244751 -0.245667 0.164612 1441912663 -0.923462 -0.244751 -0.245667 0.164612 1441912663 -0.946106 -0.246460 -0.187988 0.094238 1441912663 -0.946106 -0.246460 -0.187988 0.094238 1441912663 -0.946106 -0.246460 -0.187988 0.094238 1441912663 -0.946106 -0.246460 -0.187988 0.094238 1441912663 -0.946106 -0.246460 -0.187988 0.094238 1441912663 -0.946106 -0.246460 -0.187988 0.094238 1441912663 -0.946106 -0.246460 -0.187988 0.094238 1441912663 -0.961365 -0.247070 -0.121399 -0.006104 1441912663 -0.961365 -0.247070 -0.121399 -0.006104 1441912663 -0.961365 -0.247070 -0.121399 -0.006104 1441912663 -0.961365 -0.247070 -0.121399 -0.006104 1441912663 -0.961365 -0.247070 -0.121399 -0.006104 1441912663 -0.961365 -0.247070 -0.121399 -0.006104 1441912663 -0.974548 -0.176453 -0.047607 -0.130066 1441912663 -0.974548 -0.176453 -0.047607 -0.130066 1441912663 -0.974548 -0.176453 -0.047607 -0.130066 1441912663 -0.974548 -0.176453 -0.047607 -0.130066 1441912663 -0.974548 -0.176453 -0.047607 -0.130066 1441912663 -0.974548 -0.176453 -0.047607 -0.130066 1441912663 -0.957214 -0.158081 0.007324 -0.242554 1441912663 -0.957214 -0.158081 0.007324 -0.242554 1441912663 -0.957214 -0.158081 0.007324 -0.242554 1441912663 -0.957214 -0.158081 0.007324 -0.242554 1441912663 -0.957214 -0.158081 0.007324 -0.242554 1441912663 -0.957214 -0.158081 0.007324 -0.242554 1441912663 -0.934509 -0.180603 0.020874 -0.306152 1441912663 -0.934509 -0.180603 0.020874 -0.306152 1441912663 -0.934509 -0.180603 0.020874 -0.306152 1441912663 -0.934509 -0.180603 0.020874 -0.306152 1441912663 -0.934509 -0.180603 0.020874 -0.306152 1441912663 -0.934509 -0.180603 0.020874 -0.306152 1441912663 -0.934509 -0.180603 0.020874 -0.306152 1441912663 -0.939880 -0.182190 0.013916 -0.288757 1441912663 -0.939880 -0.182190 0.013916 -0.288757 1441912663 -0.939880 -0.182190 0.013916 -0.288757 1441912663 -0.939880 -0.182190 0.013916 -0.288757 1441912663 -0.939880 -0.182190 0.013916 -0.288757 1441912663 -0.939880 -0.182190 0.013916 -0.288757 1441912663 -0.951843 -0.132507 0.033569 -0.274475 1441912663 -0.951843 -0.132507 0.033569 -0.274475 1441912663 -0.951843 -0.132507 0.033569 -0.274475 1441912663 -0.951843 -0.132507 0.033569 -0.274475 1441912663 -0.951843 -0.132507 0.033569 -0.274475 1441912663 -0.951843 -0.132507 0.033569 -0.274475 1441912663 -0.954834 -0.144958 0.026245 -0.258240 1441912663 -0.954834 -0.144958 0.026245 -0.258240 1441912663 -0.954834 -0.144958 0.026245 -0.258240 1441912663 -0.954834 -0.144958 0.026245 -0.258240 1441912663 -0.954834 -0.144958 0.026245 -0.258240 1441912663 -0.954834 -0.144958 0.026245 -0.258240 1441912663 -0.954834 -0.144958 0.026245 -0.258240 1441912663 -0.954407 -0.201538 -0.006165 -0.220215 1441912663 -0.954407 -0.201538 -0.006165 -0.220215 1441912663 -0.954407 -0.201538 -0.006165 -0.220215 1441912663 -0.954407 -0.201538 -0.006165 -0.220215 1441912663 -0.954407 -0.201538 -0.006165 -0.220215 1441912663 -0.954407 -0.201538 -0.006165 -0.220215 1441912663 -0.954407 -0.201538 -0.006165 -0.220215 1441912663 -0.945557 -0.288208 -0.051697 -0.142395 1441912663 -0.945557 -0.288208 -0.051697 -0.142395 1441912663 -0.945557 -0.288208 -0.051697 -0.142395 1441912663 -0.945557 -0.288208 -0.051697 -0.142395 1441912663 -0.945557 -0.288208 -0.051697 -0.142395 1441912663 -0.945557 -0.288208 -0.051697 -0.142395 1441912663 -0.918640 -0.382690 -0.089844 -0.041443 1441912663 -0.918640 -0.382690 -0.089844 -0.041443 1441912663 -0.918640 -0.382690 -0.089844 -0.041443 1441912663 -0.918640 -0.382690 -0.089844 -0.041443 1441912663 -0.918640 -0.382690 -0.089844 -0.041443 1441912663 -0.918640 -0.382690 -0.089844 -0.041443 1441912663 -0.865173 -0.479858 -0.123291 0.078003 1441912663 -0.865173 -0.479858 -0.123291 0.078003 1441912663 -0.865173 -0.479858 -0.123291 0.078003 1441912663 -0.865173 -0.479858 -0.123291 0.078003 1441912663 -0.865173 -0.479858 -0.123291 0.078003 1441912663 -0.865173 -0.479858 -0.123291 0.078003 1441912663 -0.865173 -0.479858 -0.123291 0.078003 1441912663 -0.815125 -0.526062 -0.146912 0.193237 1441912663 -0.815125 -0.526062 -0.146912 0.193237 1441912663 -0.815125 -0.526062 -0.146912 0.193237 1441912663 -0.815125 -0.526062 -0.146912 0.193237 1441912663 -0.815125 -0.526062 -0.146912 0.193237 1441912663 -0.815125 -0.526062 -0.146912 0.193237 1441912663 -0.789978 -0.521057 -0.186340 0.264221 1441912663 -0.789978 -0.521057 -0.186340 0.264221 1441912663 -0.789978 -0.521057 -0.186340 0.264221 1441912663 -0.789978 -0.521057 -0.186340 0.264221 1441912663 -0.789978 -0.521057 -0.186340 0.264221 1441912663 -0.789978 -0.521057 -0.186340 0.264221 1441912663 -0.780884 -0.506470 -0.215332 0.295715 1441912663 -0.780884 -0.506470 -0.215332 0.295715 1441912663 -0.780884 -0.506470 -0.215332 0.295715 1441912663 -0.780884 -0.506470 -0.215332 0.295715 1441912663 -0.780884 -0.506470 -0.215332 0.295715 1441912663 -0.780884 -0.506470 -0.215332 0.295715 1441912663 -0.783569 -0.477722 -0.251892 0.307312 1441912663 -0.783569 -0.477722 -0.251892 0.307312 1441912663 -0.783569 -0.477722 -0.251892 0.307312 1441912663 -0.783569 -0.477722 -0.251892 0.307312 1441912663 -0.783569 -0.477722 -0.251892 0.307312 1441912663 -0.783569 -0.477722 -0.251892 0.307312 1441912663 -0.775513 -0.474121 -0.271912 0.316101 1441912663 -0.775513 -0.474121 -0.271912 0.316101 1441912663 -0.775513 -0.474121 -0.271912 0.316101 1441912663 -0.775513 -0.474121 -0.271912 0.316101 1441912663 -0.775513 -0.474121 -0.271912 0.316101 1441912663 -0.775513 -0.474121 -0.271912 0.316101 1441912663 -0.775513 -0.474121 -0.271912 0.316101 1441912663 -0.766907 -0.483398 -0.275024 0.320313 1441912663 -0.766907 -0.483398 -0.275024 0.320313 1441912663 -0.766907 -0.483398 -0.275024 0.320313 1441912663 -0.766907 -0.483398 -0.275024 0.320313 1441912664 -0.766907 -0.483398 -0.275024 0.320313 1441912664 -0.782166 -0.462952 -0.280151 0.309021 1441912664 -0.782166 -0.462952 -0.280151 0.309021 1441912664 -0.782166 -0.462952 -0.280151 0.309021 1441912664 -0.782166 -0.462952 -0.280151 0.309021 1441912664 -0.782166 -0.462952 -0.280151 0.309021 1441912664 -0.782166 -0.462952 -0.280151 0.309021 1441912664 -0.798645 -0.430603 -0.287903 0.306458 1441912664 -0.798645 -0.430603 -0.287903 0.306458 1441912664 -0.798645 -0.430603 -0.287903 0.306458 1441912664 -0.798645 -0.430603 -0.287903 0.306458 1441912664 -0.798645 -0.430603 -0.287903 0.306458 1441912664 -0.798645 -0.430603 -0.287903 0.306458 1441912664 -0.823303 -0.389465 -0.287598 0.296326 1441912664 -0.823303 -0.389465 -0.287598 0.296326 1441912664 -0.823303 -0.389465 -0.287598 0.296326 1441912664 -0.823303 -0.389465 -0.287598 0.296326 1441912664 -0.823303 -0.389465 -0.287598 0.296326 1441912664 -0.823303 -0.389465 -0.287598 0.296326 1441912664 -0.823303 -0.389465 -0.287598 0.296326 1441912664 -0.852783 -0.363098 -0.264099 0.266907 1441912664 -0.852783 -0.363098 -0.264099 0.266907 1441912664 -0.852783 -0.363098 -0.264099 0.266907 1441912664 -0.852783 -0.363098 -0.264099 0.266907 1441912664 -0.852783 -0.363098 -0.264099 0.266907 1441912664 -0.852783 -0.363098 -0.264099 0.266907 1441912664 -0.887878 -0.342163 -0.227173 0.207520 1441912664 -0.887878 -0.342163 -0.227173 0.207520 1441912664 -0.887878 -0.342163 -0.227173 0.207520 1441912664 -0.887878 -0.342163 -0.227173 0.207520 1441912664 -0.887878 -0.342163 -0.227173 0.207520 1441912664 -0.887878 -0.342163 -0.227173 0.207520 1441912664 -0.887878 -0.342163 -0.227173 0.207520 1441912664 -0.929443 -0.294312 -0.190308 0.115723 1441912664 -0.929443 -0.294312 -0.190308 0.115723 1441912664 -0.929443 -0.294312 -0.190308 0.115723 1441912664 -0.929443 -0.294312 -0.190308 0.115723 1441912664 -0.929443 -0.294312 -0.190308 0.115723 1441912664 -0.929443 -0.294312 -0.190308 0.115723 1441912664 -0.955200 -0.260132 -0.139343 0.023254 1441912664 -0.955200 -0.260132 -0.139343 0.023254 1441912664 -0.955200 -0.260132 -0.139343 0.023254 1441912664 -0.955200 -0.260132 -0.139343 0.023254 1441912664 -0.955200 -0.260132 -0.139343 0.023254 1441912664 -0.955200 -0.260132 -0.139343 0.023254 1441912664 -0.955200 -0.260132 -0.139343 0.023254 1441912664 -0.971069 -0.203369 -0.076477 -0.099304 1441912664 -0.971069 -0.203369 -0.076477 -0.099304 1441912664 -0.971069 -0.203369 -0.076477 -0.099304 1441912664 -0.971069 -0.203369 -0.076477 -0.099304 1441912664 -0.971069 -0.203369 -0.076477 -0.099304 1441912664 -0.971069 -0.203369 -0.076477 -0.099304 1441912664 -0.966736 -0.140137 -0.002686 -0.214233 1441912664 -0.966736 -0.140137 -0.002686 -0.214233 1441912664 -0.966736 -0.140137 -0.002686 -0.214233 1441912664 -0.966736 -0.140137 -0.002686 -0.214233 1441912664 -0.966736 -0.140137 -0.002686 -0.214233 1441912664 -0.966736 -0.140137 -0.002686 -0.214233 1441912664 -0.966736 -0.140137 -0.002686 -0.214233 1441912664 -0.941772 -0.099670 0.049255 -0.317444 1441912664 -0.941772 -0.099670 0.049255 -0.317444 1441912664 -0.941772 -0.099670 0.049255 -0.317444 1441912664 -0.941772 -0.099670 0.049255 -0.317444 1441912664 -0.941772 -0.099670 0.049255 -0.317444 1441912664 -0.941772 -0.099670 0.049255 -0.317444 1441912664 -0.936707 -0.136169 0.041870 -0.320068 1441912664 -0.936707 -0.136169 0.041870 -0.320068 1441912664 -0.936707 -0.136169 0.041870 -0.320068 1441912664 -0.936707 -0.136169 0.041870 -0.320068 1441912664 -0.936707 -0.136169 0.041870 -0.320068 1441912664 -0.936707 -0.136169 0.041870 -0.320068 1441912664 -0.941223 -0.137878 0.052979 -0.303833 1441912664 -0.941223 -0.137878 0.052979 -0.303833 1441912664 -0.941223 -0.137878 0.052979 -0.303833 1441912664 -0.941223 -0.137878 0.052979 -0.303833 1441912664 -0.941223 -0.137878 0.052979 -0.303833 1441912664 -0.941223 -0.137878 0.052979 -0.303833 1441912664 -0.941223 -0.137878 0.052979 -0.303833 1441912664 -0.942810 -0.129028 0.057434 -0.302002 1441912664 -0.942810 -0.129028 0.057434 -0.302002 1441912664 -0.942810 -0.129028 0.057434 -0.302002 1441912664 -0.942810 -0.129028 0.057434 -0.302002 1441912664 -0.942810 -0.129028 0.057434 -0.302002 1441912664 -0.942810 -0.129028 0.057434 -0.302002 1441912664 -0.943665 -0.172485 0.041443 -0.279602 1441912664 -0.943665 -0.172485 0.041443 -0.279602 1441912664 -0.943665 -0.172485 0.041443 -0.279602 1441912664 -0.943665 -0.172485 0.041443 -0.279602 1441912664 -0.943665 -0.172485 0.041443 -0.279602 1441912664 -0.943665 -0.172485 0.041443 -0.279602 1441912664 -0.943665 -0.172485 0.041443 -0.279602 1441912664 -0.940491 -0.247375 -0.003052 -0.233032 1441912664 -0.940491 -0.247375 -0.003052 -0.233032 1441912664 -0.940491 -0.247375 -0.003052 -0.233032 1441912664 -0.940491 -0.247375 -0.003052 -0.233032 1441912664 -0.940491 -0.247375 -0.003052 -0.233032 1441912664 -0.940491 -0.247375 -0.003052 -0.233032 1441912664 -0.916199 -0.366760 -0.062683 -0.149048 1441912664 -0.916199 -0.366760 -0.062683 -0.149048 1441912664 -0.916199 -0.366760 -0.062683 -0.149048 1441912664 -0.916199 -0.366760 -0.062683 -0.149048 1441912664 -0.916199 -0.366760 -0.062683 -0.149048 1441912664 -0.916199 -0.366760 -0.062683 -0.149048 1441912664 -0.916199 -0.366760 -0.062683 -0.149048 1441912664 -0.874512 -0.469971 -0.106445 -0.055542 1441912664 -0.874512 -0.469971 -0.106445 -0.055542 1441912664 -0.874512 -0.469971 -0.106445 -0.055542 1441912664 -0.874512 -0.469971 -0.106445 -0.055542 1441912664 -0.874512 -0.469971 -0.106445 -0.055542 1441912664 -0.874512 -0.469971 -0.106445 -0.055542 1441912664 -0.874512 -0.469971 -0.106445 -0.055542 1441912664 -0.824463 -0.545654 -0.147034 0.031250 1441912664 -0.824463 -0.545654 -0.147034 0.031250 1441912664 -0.824463 -0.545654 -0.147034 0.031250 1441912664 -0.824463 -0.545654 -0.147034 0.031250 1441912664 -0.824463 -0.545654 -0.147034 0.031250 1441912664 -0.824463 -0.545654 -0.147034 0.031250 1441912664 -0.767212 -0.606018 -0.173401 0.118835 1441912665 -0.767212 -0.606018 -0.173401 0.118835 1441912665 -0.767212 -0.606018 -0.173401 0.118835 1441912665 -0.767212 -0.606018 -0.173401 0.118835 1441912665 -0.767212 -0.606018 -0.173401 0.118835 1441912665 -0.767212 -0.606018 -0.173401 0.118835 1441912665 -0.700867 -0.649719 -0.216980 0.199219 1441912665 -0.700867 -0.649719 -0.216980 0.199219 1441912665 -0.700867 -0.649719 -0.216980 0.199219 1441912665 -0.700867 -0.649719 -0.216980 0.199219 1441912665 -0.700867 -0.649719 -0.216980 0.199219 1441912665 -0.663391 -0.661499 -0.250000 0.244751 1441912665 -0.663391 -0.661499 -0.250000 0.244751 1441912665 -0.663391 -0.661499 -0.250000 0.244751 1441912665 -0.663391 -0.661499 -0.250000 0.244751 1441912665 -0.663391 -0.661499 -0.250000 0.244751 1441912665 -0.663391 -0.661499 -0.250000 0.244751 1441912665 -0.687805 -0.611816 -0.314453 0.231812 1441912665 -0.687805 -0.611816 -0.314453 0.231812 1441912665 -0.687805 -0.611816 -0.314453 0.231812 1441912665 -0.687805 -0.611816 -0.314453 0.231812 1441912665 -0.687805 -0.611816 -0.314453 0.231812 1441912665 -0.687805 -0.611816 -0.314453 0.231812 1441912665 -0.687805 -0.611816 -0.314453 0.231812 1441912665 -0.727905 -0.544983 -0.354797 0.217651 1441912665 -0.727905 -0.544983 -0.354797 0.217651 1441912665 -0.727905 -0.544983 -0.354797 0.217651 1441912665 -0.727905 -0.544983 -0.354797 0.217651 1441912665 -0.727905 -0.544983 -0.354797 0.217651 1441912665 -0.727905 -0.544983 -0.354797 0.217651 1441912665 -0.753601 -0.510620 -0.356628 0.210388 1441912665 -0.753601 -0.510620 -0.356628 0.210388 1441912665 -0.753601 -0.510620 -0.356628 0.210388 1441912665 -0.753601 -0.510620 -0.356628 0.210388 1441912665 -0.753601 -0.510620 -0.356628 0.210388 1441912665 -0.753601 -0.510620 -0.356628 0.210388 1441912665 -0.758545 -0.513977 -0.336670 0.217102 1441912665 -0.758545 -0.513977 -0.336670 0.217102 1441912665 -0.758545 -0.513977 -0.336670 0.217102 1441912665 -0.758545 -0.513977 -0.336670 0.217102 1441912665 -0.758545 -0.513977 -0.336670 0.217102 1441912665 -0.758545 -0.513977 -0.336670 0.217102 1441912665 -0.758545 -0.513977 -0.336670 0.217102 1441912665 -0.780334 -0.492798 -0.317383 0.218201 1441912665 -0.780334 -0.492798 -0.317383 0.218201 1441912665 -0.780334 -0.492798 -0.317383 0.218201 1441912665 -0.780334 -0.492798 -0.317383 0.218201 1441912665 -0.780334 -0.492798 -0.317383 0.218201 1441912665 -0.780334 -0.492798 -0.317383 0.218201 1441912665 -0.827087 -0.427002 -0.305359 0.201111 1441912665 -0.827087 -0.427002 -0.305359 0.201111 1441912665 -0.827087 -0.427002 -0.305359 0.201111 1441912665 -0.827087 -0.427002 -0.305359 0.201111 1441912665 -0.827087 -0.427002 -0.305359 0.201111 1441912665 -0.827087 -0.427002 -0.305359 0.201111 1441912665 -0.860535 -0.377075 -0.299072 0.167236 1441912665 -0.860535 -0.377075 -0.299072 0.167236 1441912665 -0.860535 -0.377075 -0.299072 0.167236 1441912665 -0.860535 -0.377075 -0.299072 0.167236 1441912665 -0.860535 -0.377075 -0.299072 0.167236 1441912665 -0.860535 -0.377075 -0.299072 0.167236 1441912665 -0.892273 -0.322632 -0.290649 0.124023 1441912665 -0.892273 -0.322632 -0.290649 0.124023 1441912665 -0.892273 -0.322632 -0.290649 0.124023 1441912665 -0.892273 -0.322632 -0.290649 0.124023 1441912665 -0.892273 -0.322632 -0.290649 0.124023 1441912665 -0.892273 -0.322632 -0.290649 0.124023 1441912665 -0.930054 -0.248596 -0.260010 0.075439 1441912665 -0.930054 -0.248596 -0.260010 0.075439 1441912665 -0.930054 -0.248596 -0.260010 0.075439 1441912665 -0.930054 -0.248596 -0.260010 0.075439 1441912665 -0.930054 -0.248596 -0.260010 0.075439 1441912665 -0.930054 -0.248596 -0.260010 0.075439 1441912665 -0.950806 -0.244507 -0.190491 -0.000977 1441912665 -0.950806 -0.244507 -0.190491 -0.000977 1441912665 -0.950806 -0.244507 -0.190491 -0.000977 1441912665 -0.950806 -0.244507 -0.190491 -0.000977 1441912665 -0.950806 -0.244507 -0.190491 -0.000977 1441912665 -0.950806 -0.244507 -0.190491 -0.000977 1441912665 -0.950806 -0.244507 -0.190491 -0.000977 1441912665 -0.964966 -0.216370 -0.111084 -0.098938 1441912665 -0.964966 -0.216370 -0.111084 -0.098938 1441912665 -0.964966 -0.216370 -0.111084 -0.098938 1441912665 -0.964966 -0.216370 -0.111084 -0.098938 1441912665 -0.964966 -0.216370 -0.111084 -0.098938 1441912665 -0.964966 -0.216370 -0.111084 -0.098938 1441912665 -0.964966 -0.216370 -0.111084 -0.098938 1441912665 -0.964905 -0.139832 -0.024353 -0.221069 1441912665 -0.964905 -0.139832 -0.024353 -0.221069 1441912665 -0.964905 -0.139832 -0.024353 -0.221069 1441912665 -0.964905 -0.139832 -0.024353 -0.221069 1441912665 -0.964905 -0.139832 -0.024353 -0.221069 1441912665 -0.964905 -0.139832 -0.024353 -0.221069 1441912665 -0.940552 -0.109070 0.045105 -0.318604 1441912665 -0.940552 -0.109070 0.045105 -0.318604 1441912665 -0.940552 -0.109070 0.045105 -0.318604 1441912665 -0.940552 -0.109070 0.045105 -0.318604 1441912665 -0.940552 -0.109070 0.045105 -0.318604 1441912665 -0.940552 -0.109070 0.045105 -0.318604 1441912665 -0.928467 -0.137573 0.048279 -0.341736 1441912665 -0.928467 -0.137573 0.048279 -0.341736 1441912665 -0.928467 -0.137573 0.048279 -0.341736 1441912665 -0.928467 -0.137573 0.048279 -0.341736 1441912665 -0.928467 -0.137573 0.048279 -0.341736 1441912665 -0.928467 -0.137573 0.048279 -0.341736 1441912665 -0.928467 -0.137573 0.048279 -0.341736 1441912665 -0.937134 -0.139465 0.048218 -0.316345 1441912665 -0.937134 -0.139465 0.048218 -0.316345 1441912665 -0.937134 -0.139465 0.048218 -0.316345 1441912665 -0.937134 -0.139465 0.048218 -0.316345 1441912665 -0.937134 -0.139465 0.048218 -0.316345 1441912665 -0.937134 -0.139465 0.048218 -0.316345 1441912665 -0.940125 -0.161926 0.038330 -0.297607 1441912665 -0.940125 -0.161926 0.038330 -0.297607 1441912666 -0.940125 -0.161926 0.038330 -0.297607 1441912666 -0.940125 -0.161926 0.038330 -0.297607 1441912666 -0.940125 -0.161926 0.038330 -0.297607 1441912666 -0.940125 -0.161926 0.038330 -0.297607 1441912666 -0.941589 -0.215332 0.013611 -0.258667 1441912666 -0.941589 -0.215332 0.013611 -0.258667 1441912666 -0.941589 -0.215332 0.013611 -0.258667 1441912666 -0.941589 -0.215332 0.013611 -0.258667 1441912666 -0.941589 -0.215332 0.013611 -0.258667 1441912666 -0.941589 -0.215332 0.013611 -0.258667 1441912666 -0.937256 -0.292114 -0.034912 -0.187378 1441912666 -0.937256 -0.292114 -0.034912 -0.187378 1441912666 -0.937256 -0.292114 -0.034912 -0.187378 1441912666 -0.937256 -0.292114 -0.034912 -0.187378 1441912666 -0.937256 -0.292114 -0.034912 -0.187378 1441912666 -0.937256 -0.292114 -0.034912 -0.187378 1441912666 -0.937256 -0.292114 -0.034912 -0.187378 1441912666 -0.910522 -0.393066 -0.097412 -0.084167 1441912666 -0.910522 -0.393066 -0.097412 -0.084167 1441912666 -0.910522 -0.393066 -0.097412 -0.084167 1441912666 -0.910522 -0.393066 -0.097412 -0.084167 1441912666 -0.910522 -0.393066 -0.097412 -0.084167 1441912666 -0.910522 -0.393066 -0.097412 -0.084167 1441912666 -0.879211 -0.452698 -0.146667 0.025574 1441912666 -0.879211 -0.452698 -0.146667 0.025574 1441912666 -0.879211 -0.452698 -0.146667 0.025574 1441912666 -0.879211 -0.452698 -0.146667 0.025574 1441912666 -0.879211 -0.452698 -0.146667 0.025574 1441912666 -0.879211 -0.452698 -0.146667 0.025574 1441912666 -0.836609 -0.496826 -0.190552 0.130371 1441912666 -0.836609 -0.496826 -0.190552 0.130371 1441912666 -0.836609 -0.496826 -0.190552 0.130371 1441912666 -0.836609 -0.496826 -0.190552 0.130371 1441912666 -0.836609 -0.496826 -0.190552 0.130371 1441912666 -0.836609 -0.496826 -0.190552 0.130371 1441912666 -0.836609 -0.496826 -0.190552 0.130371 1441912666 -0.788147 -0.534729 -0.215271 0.215881 1441912666 -0.788147 -0.534729 -0.215271 0.215881 1441912666 -0.788147 -0.534729 -0.215271 0.215881 1441912666 -0.788147 -0.534729 -0.215271 0.215881 1441912666 -0.788147 -0.534729 -0.215271 0.215881 1441912666 -0.788147 -0.534729 -0.215271 0.215881 1441912666 -0.758484 -0.541382 -0.240295 0.271851 1441912666 -0.758484 -0.541382 -0.240295 0.271851 1441912666 -0.758484 -0.541382 -0.240295 0.271851 1441912666 -0.758484 -0.541382 -0.240295 0.271851 1441912666 -0.758484 -0.541382 -0.240295 0.271851 1441912666 -0.758484 -0.541382 -0.240295 0.271851 1441912666 -0.740906 -0.535583 -0.280701 0.292358 1441912666 -0.740906 -0.535583 -0.280701 0.292358 1441912666 -0.740906 -0.535583 -0.280701 0.292358 1441912666 -0.740906 -0.535583 -0.280701 0.292358 1441912666 -0.740906 -0.535583 -0.280701 0.292358 1441912666 -0.740906 -0.535583 -0.280701 0.292358 1441912666 -0.757568 -0.474182 -0.331177 0.302734 1441912666 -0.757568 -0.474182 -0.331177 0.302734 1441912666 -0.757568 -0.474182 -0.331177 0.302734 1441912666 -0.757568 -0.474182 -0.331177 0.302734 1441912666 -0.757568 -0.474182 -0.331177 0.302734 1441912666 -0.757568 -0.474182 -0.331177 0.302734 1441912666 -0.762268 -0.444885 -0.346802 0.317566 1441912666 -0.762268 -0.444885 -0.346802 0.317566 1441912666 -0.762268 -0.444885 -0.346802 0.317566 1441912666 -0.762268 -0.444885 -0.346802 0.317566 1441912666 -0.762268 -0.444885 -0.346802 0.317566 1441912666 -0.762268 -0.444885 -0.346802 0.317566 1441912666 -0.767822 -0.449280 -0.341553 0.303284 1441912666 -0.767822 -0.449280 -0.341553 0.303284 1441912666 -0.767822 -0.449280 -0.341553 0.303284 1441912666 -0.767822 -0.449280 -0.341553 0.303284 1441912666 -0.767822 -0.449280 -0.341553 0.303284 1441912666 -0.767822 -0.449280 -0.341553 0.303284 1441912666 -0.771912 -0.459778 -0.321899 0.298645 1441912666 -0.771912 -0.459778 -0.321899 0.298645 1441912666 -0.771912 -0.459778 -0.321899 0.298645 1441912666 -0.771912 -0.459778 -0.321899 0.298645 1441912666 -0.771912 -0.459778 -0.321899 0.298645 1441912666 -0.771912 -0.459778 -0.321899 0.298645 1441912666 -0.771912 -0.459778 -0.321899 0.298645 1441912666 -0.796753 -0.426697 -0.307251 0.297974 1441912666 -0.796753 -0.426697 -0.307251 0.297974 1441912666 -0.796753 -0.426697 -0.307251 0.297974 1441912666 -0.796753 -0.426697 -0.307251 0.297974 1441912666 -0.796753 -0.426697 -0.307251 0.297974 1441912666 -0.796753 -0.426697 -0.307251 0.297974 1441912666 -0.835144 -0.374512 -0.290222 0.279419 1441912666 -0.835144 -0.374512 -0.290222 0.279419 1441912666 -0.835144 -0.374512 -0.290222 0.279419 1441912666 -0.835144 -0.374512 -0.290222 0.279419 1441912666 -0.835144 -0.374512 -0.290222 0.279419 1441912666 -0.835144 -0.374512 -0.290222 0.279419 1441912666 -0.872009 -0.330811 -0.262939 0.247131 1441912666 -0.872009 -0.330811 -0.262939 0.247131 1441912666 -0.872009 -0.330811 -0.262939 0.247131 1441912666 -0.872009 -0.330811 -0.262939 0.247131 1441912666 -0.872009 -0.330811 -0.262939 0.247131 1441912666 -0.872009 -0.330811 -0.262939 0.247131 1441912666 -0.911316 -0.293518 -0.224121 0.182434 1441912666 -0.911316 -0.293518 -0.224121 0.182434 1441912666 -0.911316 -0.293518 -0.224121 0.182434 1441912666 -0.911316 -0.293518 -0.224121 0.182434 1441912666 -0.911316 -0.293518 -0.224121 0.182434 1441912666 -0.911316 -0.293518 -0.224121 0.182434 1441912666 -0.911316 -0.293518 -0.224121 0.182434 1441912666 
-0.596924 -0.513672 0.401306 -0.467834 1441912669 -0.596924 -0.513672 0.401306 -0.467834 1441912669 -0.596924 -0.513672 0.401306 -0.467834 1441912669 -0.596924 -0.513672 0.401306 -0.467834 1441912669 -0.596924 -0.513672 0.401306 -0.467834 1441912669 -0.596008 -0.521179 0.385132 -0.474243 1441912669 -0.596008 -0.521179 0.385132 -0.474243 1441912669 -0.596008 -0.521179 0.385132 -0.474243 1441912669 -0.596008 -0.521179 0.385132 -0.474243 1441912669 -0.596008 -0.521179 0.385132 -0.474243 1441912669 -0.596008 -0.521179 0.385132 -0.474243 1441912669 -0.596008 -0.521179 0.385132 -0.474243 1441912669 -0.590881 -0.530823 0.369507 -0.482300 1441912669 -0.590881 -0.530823 0.369507 -0.482300 1441912669 -0.590881 -0.530823 0.369507 -0.482300 1441912669 -0.590881 -0.530823 0.369507 -0.482300 1441912669 -0.590881 -0.530823 0.369507 -0.482300 1441912669 -0.590881 -0.530823 0.369507 -0.482300 1441912669 -0.582703 -0.540100 0.358337 -0.490295 1441912669 -0.582703 -0.540100 0.358337 -0.490295 1441912669 -0.582703 -0.540100 0.358337 -0.490295 1441912669 -0.582703 -0.540100 0.358337 -0.490295 1441912669 -0.582703 -0.540100 0.358337 -0.490295 1441912669 -0.582703 -0.540100 0.358337 -0.490295 1441912669 -0.573669 -0.547607 0.354492 -0.495422 1441912669 -0.573669 -0.547607 0.354492 -0.495422 1441912669 -0.573669 -0.547607 0.354492 -0.495422 1441912669 -0.573669 -0.547607 0.354492 -0.495422 1441912669 -0.573669 -0.547607 0.354492 -0.495422 1441912669 -0.573669 -0.547607 0.354492 -0.495422 1441912669 -0.564636 -0.553223 0.355225 -0.498962 1441912669 -0.564636 -0.553223 0.355225 -0.498962 1441912669 -0.564636 -0.553223 0.355225 -0.498962 1441912669 -0.564636 -0.553223 0.355225 -0.498962 1441912669 -0.564636 -0.553223 0.355225 -0.498962 1441912669 -0.564636 -0.553223 0.355225 -0.498962 1441912669 -0.554260 -0.559570 0.354309 -0.504211 1441912669 -0.554260 -0.559570 0.354309 -0.504211 1441912669 -0.554260 -0.559570 0.354309 -0.504211 1441912669 -0.554260 -0.559570 0.354309 -0.504211 1441912669 -0.554260 -0.559570 0.354309 -0.504211 1441912669 -0.554260 -0.559570 0.354309 -0.504211 1441912669 -0.554260 -0.559570 0.354309 -0.504211 1441912669 -0.539612 -0.571838 0.346191 -0.511963 1441912669 -0.539612 -0.571838 0.346191 -0.511963 1441912669 -0.539612 -0.571838 0.346191 -0.511963 1441912669 -0.539612 -0.571838 0.346191 -0.511963 1441912669 -0.539612 -0.571838 0.346191 -0.511963 1441912669 -0.539612 -0.571838 0.346191 -0.511963 1441912669 -0.539612 -0.571838 0.346191 -0.511963 1441912669 -0.523987 -0.583923 0.341492 -0.517639 1441912669 -0.523987 -0.583923 0.341492 -0.517639 1441912669 -0.523987 -0.583923 0.341492 -0.517639 1441912669 -0.523987 -0.583923 0.341492 -0.517639 1441912669 -0.523987 -0.583923 0.341492 -0.517639 1441912669 -0.523987 -0.583923 0.341492 -0.517639 1441912669 -0.512878 -0.583862 0.350708 -0.522644 1441912669 -0.512878 -0.583862 0.350708 -0.522644 1441912669 -0.512878 -0.583862 0.350708 -0.522644 1441912669 -0.512878 -0.583862 0.350708 -0.522644 1441912669 -0.512878 -0.583862 0.350708 -0.522644 1441912669 -0.512878 -0.583862 0.350708 -0.522644 1441912669 -0.512878 -0.583862 0.350708 -0.522644 1441912669 -0.502441 -0.584290 0.352539 -0.531006 1441912669 -0.502441 -0.584290 0.352539 -0.531006 1441912669 -0.502441 -0.584290 0.352539 -0.531006 1441912669 -0.502441 -0.584290 0.352539 -0.531006 1441912669 -0.502441 -0.584290 0.352539 -0.531006 1441912669 -0.502441 -0.584290 0.352539 -0.531006 1441912669 -0.513184 -0.569153 0.369324 -0.525757 1441912669 -0.513184 -0.569153 0.369324 -0.525757 1441912669 -0.513184 -0.569153 0.369324 -0.525757 1441912669 -0.513184 -0.569153 0.369324 -0.525757 1441912669 -0.513184 -0.569153 0.369324 -0.525757 1441912669 -0.513184 -0.569153 0.369324 -0.525757 1441912669 -0.534058 -0.544373 0.392273 -0.514465 1441912669 -0.534058 -0.544373 0.392273 -0.514465 1441912669 -0.534058 -0.544373 0.392273 -0.514465 1441912669 -0.534058 -0.544373 0.392273 -0.514465 1441912669 -0.534058 -0.544373 0.392273 -0.514465 1441912669 -0.534058 -0.544373 0.392273 -0.514465 1441912669 -0.534058 -0.544373 0.392273 -0.514465 1441912669 -0.548401 -0.531616 0.396790 -0.509216 1441912669 -0.548401 -0.531616 0.396790 -0.509216 1441912669 -0.548401 -0.531616 0.396790 -0.509216 1441912669 -0.548401 -0.531616 0.396790 -0.509216 1441912669 -0.548401 -0.531616 0.396790 -0.509216 1441912669 -0.548401 -0.531616 0.396790 -0.509216 1441912669 -0.558350 -0.528015 0.392456 -0.505432 1441912669 -0.558350 -0.528015 0.392456 -0.505432 1441912669 -0.558350 -0.528015 0.392456 -0.505432 1441912669 -0.558350 -0.528015 0.392456 -0.505432 1441912669 -0.558350 -0.528015 0.392456 -0.505432 1441912669 -0.558350 -0.528015 0.392456 -0.505432 1441912669 -0.558350 -0.528015 0.392456 -0.505432 1441912669 -0.570007 -0.523010 0.389771 -0.499695 1441912669 -0.570007 -0.523010 0.389771 -0.499695 1441912669 -0.570007 -0.523010 0.389771 -0.499695 1441912669 -0.570007 -0.523010 0.389771 -0.499695 1441912669 -0.570007 -0.523010 0.389771 -0.499695 1441912669 -0.580383 -0.519531 0.386780 -0.493713 1441912669 -0.580383 -0.519531 0.386780 -0.493713 1441912669 -0.580383 -0.519531 0.386780 -0.493713 1441912669 -0.580383 -0.519531 0.386780 -0.493713 1441912669 -0.580383 -0.519531 0.386780 -0.493713 1441912669 -0.580383 -0.519531 0.386780 -0.493713 1441912670 -0.580383 -0.519531 0.386780 -0.493713 1441912670 -0.588379 -0.521545 0.382568 -0.485291 1441912670 -0.588379 -0.521545 0.382568 -0.485291 1441912670 -0.588379 -0.521545 0.382568 -0.485291 1441912670 -0.588379 -0.521545 0.382568 -0.485291 1441912670 -0.588379 -0.521545 0.382568 -0.485291 1441912670 -0.588379 -0.521545 0.382568 -0.485291 1441912670 -0.599121 -0.522827 0.384338 -0.469116 1441912670 -0.599121 -0.522827 0.384338 -0.469116 1441912670 -0.599121 -0.522827 0.384338 -0.469116 1441912670 -0.599121 -0.522827 0.384338 -0.469116 1441912670 -0.599121 -0.522827 0.384338 -0.469116 1441912670 -0.599121 -0.522827 0.384338 -0.469116 1441912670 -0.612976 -0.517822 0.394165 -0.448059 1441912670 -0.612976 -0.517822 0.394165 -0.448059 1441912670 -0.612976 -0.517822 0.394165 -0.448059 1441912670 -0.612976 -0.517822 0.394165 -0.448059 1441912670 -0.612976 -0.517822 0.394165 -0.448059 1441912670 -0.612976 -0.517822 0.394165 -0.448059 1441912670 -0.612976 -0.517822 0.394165 -0.448059 1441912670 -0.628479 -0.501587 0.413208 -0.427490 1441912670 -0.628479 -0.501587 0.413208 -0.427490 1441912670 -0.628479 -0.501587 0.413208 -0.427490 1441912670 -0.628479 -0.501587 0.413208 -0.427490 1441912670 -0.628479 -0.501587 0.413208 -0.427490 1441912670 -0.628479 -0.501587 0.413208 -0.427490 1441912670 -0.639404 -0.483765 0.427246 -0.417908 1441912670 -0.639404 -0.483765 0.427246 -0.417908 1441912670 -0.639404 -0.483765 0.427246 -0.417908 1441912670 -0.639404 -0.483765 0.427246 -0.417908 1441912670 -0.639404 -0.483765 0.427246 -0.417908 1441912670 -0.639404 -0.483765 0.427246 -0.417908 1441912670 -0.640686 -0.482544 0.425720 -0.418945 1441912670 -0.640686 -0.482544 0.425720 -0.418945 1441912670 -0.640686 -0.482544 0.425720 -0.418945 1441912670 -0.640686 -0.482544 0.425720 -0.418945 1441912670 -0.640686 -0.482544 0.425720 -0.418945 1441912670 -0.640686 -0.482544 0.425720 -0.418945 1441912670 -0.640320 -0.487732 0.419495 -0.419739 1441912670 -0.640320 -0.487732 0.419495 -0.419739 1441912670 -0.640320 -0.487732 0.419495 -0.419739 1441912670 -0.640320 -0.487732 0.419495 -0.419739 1441912670 -0.640320 -0.487732 0.419495 -0.419739 1441912670 -0.640320 -0.487732 0.419495 -0.419739 1441912670 -0.642334 -0.488770 0.414917 -0.420105 1441912670 -0.642334 -0.488770 0.414917 -0.420105 1441912670 -0.642334 -0.488770 0.414917 -0.420105 1441912670 -0.642334 -0.488770 0.414917 -0.420105 1441912670 -0.642334 -0.488770 0.414917 -0.420105 1441912670 -0.642334 -0.488770 0.414917 -0.420105 1441912670 -0.642334 -0.488770 0.414917 -0.420105 1441912670 -0.638306 -0.493469 0.408813 -0.426636 1441912670 -0.638306 -0.493469 0.408813 -0.426636 1441912670 -0.638306 -0.493469 0.408813 -0.426636 1441912670 -0.638306 -0.493469 0.408813 -0.426636 1441912670 -0.638306 -0.493469 0.408813 -0.426636 1441912670 -0.638306 -0.493469 0.408813 -0.426636 1441912670 -0.638306 -0.493469 0.408813 -0.426636 1441912670 -0.627258 -0.501404 0.404358 -0.437805 1441912670 -0.627258 -0.501404 0.404358 -0.437805 1441912670 -0.627258 -0.501404 0.404358 -0.437805 1441912670 -0.627258 -0.501404 0.404358 -0.437805 1441912670 -0.627258 -0.501404 0.404358 -0.437805 1441912670 -0.627258 -0.501404 0.404358 -0.437805 1441912670 -0.612183 -0.509460 0.402466 -0.451416 1441912670 -0.612183 -0.509460 0.402466 -0.451416 1441912670 -0.612183 -0.509460 0.402466 -0.451416 1441912670 -0.612183 -0.509460 0.402466 -0.451416 1441912670 -0.612183 -0.509460 0.402466 -0.451416 1441912670 -0.612183 -0.509460 0.402466 -0.451416 1441912670 -0.594421 -0.517822 0.401123 -0.466614 1441912670 -0.594421 -0.517822 0.401123 -0.466614 1441912670 -0.594421 -0.517822 0.401123 -0.466614 1441912670 -0.594421 -0.517822 0.401123 -0.466614 1441912670 -0.594421 -0.517822 0.401123 -0.466614 1441912670 -0.594421 -0.517822 0.401123 -0.466614 1441912670 -0.574219 -0.527344 0.400146 -0.481812 1441912670 -0.574219 -0.527344 0.400146 -0.481812 1441912670 -0.574219 -0.527344 0.400146 -0.481812 1441912670 -0.574219 -0.527344 0.400146 -0.481812 1441912670 -0.574219 -0.527344 0.400146 -0.481812 1441912670 -0.574219 -0.527344 0.400146 -0.481812 1441912670 -0.574219 -0.527344 0.400146 -0.481812 1441912670 -0.555847 -0.535156 0.402161 -0.492981 1441912670 -0.555847 -0.535156 0.402161 -0.492981 1441912670 -0.555847 -0.535156 0.402161 -0.492981 1441912670 -0.555847 -0.535156 0.402161 -0.492981 1441912670 -0.555847 -0.535156 0.402161 -0.492981 1441912670 -0.555847 -0.535156 0.402161 -0.492981 1441912670 -0.544739 -0.538147 0.407654 -0.497559 1441912670 -0.544739 -0.538147 0.407654 -0.497559 1441912670 -0.544739 -0.538147 0.407654 -0.497559 1441912670 -0.544739 -0.538147 0.407654 -0.497559 1441912670 -0.544739 -0.538147 0.407654 -0.497559 1441912670 -0.544739 -0.538147 0.407654 -0.497559 1441912670 -0.538269 -0.539368 0.409912 -0.501343 1441912670 -0.538269 -0.539368 0.409912 -0.501343 1441912670 -0.538269 -0.539368 0.409912 -0.501343 1441912670 -0.538269 -0.539368 0.409912 -0.501343 1441912670 -0.538269 -0.539368 0.409912 -0.501343 1441912670 -0.538269 -0.539368 0.409912 -0.501343 1441912670 -0.537659 -0.535156 0.414124 -0.503113 1441912670 -0.537659 -0.535156 0.414124 -0.503113 1441912670 -0.537659 -0.535156 0.414124 -0.503113 1441912670 -0.537659 -0.535156 0.414124 -0.503113 1441912670 -0.537659 -0.535156 0.414124 -0.503113 1441912670 -0.537659 -0.535156 0.414124 -0.503113 1441912670 -0.542297 -0.528076 0.419678 -0.500977 1441912670 -0.542297 -0.528076 0.419678 -0.500977 1441912670 -0.542297 -0.528076 0.419678 -0.500977 1441912670 -0.542297 -0.528076 0.419678 -0.500977 1441912670 -0.542297 -0.528076 0.419678 -0.500977 1441912670 -0.542297 -0.528076 0.419678 -0.500977 1441912670 -0.542297 -0.528076 0.419678 -0.500977 1441912671 -0.551147 -0.522278 0.418884 -0.498047 1441912671 -0.551147 -0.522278 0.418884 -0.498047 1441912671 -0.551147 -0.522278 0.418884 -0.498047 1441912671 -0.551147 -0.522278 0.418884 -0.498047 1441912671 -0.551147 -0.522278 0.418884 -0.498047 1441912671 -0.551147 -0.522278 0.418884 -0.498047 1441912671 -0.562622 -0.519470 0.412781 -0.493225 1441912671 -0.562622 -0.519470 0.412781 -0.493225 1441912671 -0.562622 -0.519470 0.412781 -0.493225 1441912671 -0.562622 -0.519470 0.412781 -0.493225 1441912671 -0.562622 -0.519470 0.412781 -0.493225 1441912671 -0.562622 -0.519470 0.412781 -0.493225 1441912671 -0.576355 -0.516663 0.406982 -0.485046 1441912671 -0.576355 -0.516663 0.406982 -0.485046 1441912671 -0.576355 -0.516663 0.406982 -0.485046 1441912671 -0.576355 -0.516663 0.406982 -0.485046 1441912671 -0.576355 -0.516663 0.406982 -0.485046 1441912671 -0.576355 -0.516663 0.406982 -0.485046 1441912671 -0.591370 -0.512634 0.402893 -0.474609 1441912671 -0.591370 -0.512634 0.402893 -0.474609 1441912671 -0.591370 -0.512634 0.402893 -0.474609 1441912671 -0.591370 -0.512634 0.402893 -0.474609 1441912671 -0.591370 -0.512634 0.402893 -0.474609 1441912671 -0.591370 -0.512634 0.402893 -0.474609 1441912671 -0.591370 -0.512634 0.402893 -0.474609 1441912671 -0.604187 -0.511536 0.395996 -0.465271 1441912671 -0.604187 -0.511536 0.395996 -0.465271 1441912671 -0.604187 -0.511536 0.395996 -0.465271 1441912671 -0.604187 -0.511536 0.395996 -0.465271 1441912671 -0.604187 -0.511536 0.395996 -0.465271 1441912671 -0.604187 -0.511536 0.395996 -0.465271 1441912671 -0.612854 -0.512756 0.389771 -0.457886 1441912671 -0.612854 -0.512756 0.389771 -0.457886 1441912671 -0.612854 -0.512756 0.389771 -0.457886 1441912671 -0.612854 -0.512756 0.389771 -0.457886 1441912671 -0.612854 -0.512756 0.389771 -0.457886 1441912671 -0.612854 -0.512756 0.389771 -0.457886 1441912671 -0.614014 -0.518616 0.380737 -0.457336 1441912671 -0.614014 -0.518616 0.380737 -0.457336 1441912671 -0.614014 -0.518616 0.380737 -0.457336 1441912671 -0.614014 -0.518616 0.380737 -0.457336 1441912671 -0.614014 -0.518616 0.380737 -0.457336 1441912671 -0.614014 -0.518616 0.380737 -0.457336 1441912671 -0.608704 -0.529175 0.370667 -0.460632 1441912671 -0.608704 -0.529175 0.370667 -0.460632 1441912671 -0.608704 -0.529175 0.370667 -0.460632 1441912671 -0.608704 -0.529175 0.370667 -0.460632 1441912671 -0.608704 -0.529175 0.370667 -0.460632 1441912671 -0.608704 -0.529175 0.370667 -0.460632 1441912671 -0.608704 -0.529175 0.370667 -0.460632 1441912671 -0.607727 -0.526672 0.381714 -0.455688 1441912671 -0.607727 -0.526672 0.381714 -0.455688 1441912671 -0.607727 -0.526672 0.381714 -0.455688 1441912671 -0.607727 -0.526672 0.381714 -0.455688 1441912671 -0.607727 -0.526672 0.381714 -0.455688 1441912671 -0.607727 -0.526672 0.381714 -0.455688 1441912671 -0.618286 -0.500061 0.415405 -0.441772 1441912671 -0.618286 -0.500061 0.415405 -0.441772 1441912671 -0.618286 -0.500061 0.415405 -0.441772 1441912671 -0.618286 -0.500061 0.415405 -0.441772 1441912671 -0.618286 -0.500061 0.415405 -0.441772 1441912671 -0.618286 -0.500061 0.415405 -0.441772 1441912671 -0.627014 -0.473633 0.440430 -0.434265 1441912671 -0.627014 -0.473633 0.440430 -0.434265 1441912671 -0.627014 -0.473633 0.440430 -0.434265 1441912671 -0.627014 -0.473633 0.440430 -0.434265 1441912671 -0.627014 -0.473633 0.440430 -0.434265 1441912671 -0.627014 -0.473633 0.440430 -0.434265 1441912671 -0.627014 -0.473633 0.440430 -0.434265 1441912671 -0.629272 -0.470154 0.438904 -0.436340 1441912671 -0.629272 -0.470154 0.438904 -0.436340 1441912671 -0.629272 -0.470154 0.438904 -0.436340 1441912671 -0.629272 -0.470154 0.438904 -0.436340 1441912671 -0.629272 -0.470154 0.438904 -0.436340 1441912671 -0.629272 -0.470154 0.438904 -0.436340 1441912671 -0.630127 -0.480469 0.423889 -0.438721 1441912671 -0.630127 -0.480469 0.423889 -0.438721 1441912671 -0.630127 -0.480469 0.423889 -0.438721 1441912671 -0.630127 -0.480469 0.423889 -0.438721 1441912671 -0.630127 -0.480469 0.423889 -0.438721 1441912671 -0.630127 -0.480469 0.423889 -0.438721 1441912671 -0.630127 -0.480469 0.423889 -0.438721 1441912671 -0.631958 -0.490601 0.408081 -0.439819 1441912671 -0.631958 -0.490601 0.408081 -0.439819 1441912671 -0.631958 -0.490601 0.408081 -0.439819 1441912671 -0.631958 -0.490601 0.408081 -0.439819 1441912671 -0.631958 -0.490601 0.408081 -0.439819 1441912671 -0.631958 -0.490601 0.408081 -0.439819 1441912671 -0.632080 -0.498169 0.396790 -0.441467 1441912671 -0.632080 -0.498169 0.396790 -0.441467 1441912671 -0.632080 -0.498169 0.396790 -0.441467 1441912671 -0.632080 -0.498169 0.396790 -0.441467 1441912671 -0.632080 -0.498169 0.396790 -0.441467 1441912671 -0.632080 -0.498169 0.396790 -0.441467 1441912671 -0.624756 -0.507751 0.390930 -0.446228 1441912671 -0.624756 -0.507751 0.390930 -0.446228 1441912671 -0.624756 -0.507751 0.390930 -0.446228 1441912671 -0.624756 -0.507751 0.390930 -0.446228 1441912671 -0.624756 -0.507751 0.390930 -0.446228 1441912671 -0.624756 -0.507751 0.390930 -0.446228 1441912671 -0.624756 -0.507751 0.390930 -0.446228 1441912671 -0.614746 -0.514832 0.394409 -0.448975 1441912671 -0.614746 -0.514832 0.394409 -0.448975 1441912671 -0.614746 -0.514832 0.394409 -0.448975 1441912671 -0.614746 -0.514832 0.394409 -0.448975 1441912671 -0.614746 -0.514832 0.394409 -0.448975 1441912671 -0.614746 -0.514832 0.394409 -0.448975 1441912671 -0.614746 -0.514832 0.394409 -0.448975 1441912671 -0.607971 -0.513367 0.408020 -0.447632 1441912671 -0.607971 -0.513367 0.408020 -0.447632 1441912671 -0.607971 -0.513367 0.408020 -0.447632 1441912671 -0.607971 -0.513367 0.408020 -0.447632 1441912671 -0.607971 -0.513367 0.408020 -0.447632 1441912671 -0.607971 -0.513367 0.408020 -0.447632 1441912671 -0.605957 -0.502991 0.428284 -0.443298 1441912672 -0.605957 -0.502991 0.428284 -0.443298 1441912672 -0.605957 -0.502991 0.428284 -0.443298 1441912672 -0.605957 -0.502991 0.428284 -0.443298 1441912672 -0.605957 -0.502991 0.428284 -0.443298 1441912672 -0.605957 -0.502991 0.428284 -0.443298 1441912672 -0.605225 -0.489929 0.446167 -0.441284 1441912672 -0.605225 -0.489929 0.446167 -0.441284 1441912672 -0.605225 -0.489929 0.446167 -0.441284 1441912672 -0.605225 -0.489929 0.446167 -0.441284 1441912672 -0.605225 -0.489929 0.446167 -0.441284 1441912672 -0.605225 -0.489929 0.446167 -0.441284 1441912672 -0.598572 -0.492004 0.443054 -0.450928 1441912672 -0.598572 -0.492004 0.443054 -0.450928 1441912672 -0.598572 -0.492004 0.443054 -0.450928 1441912672 -0.598572 -0.492004 0.443054 -0.450928 1441912672 -0.598572 -0.492004 0.443054 -0.450928 1441912672 -0.598572 -0.492004 0.443054 -0.450928 1441912672 -0.598572 -0.492004 0.443054 -0.450928 1441912672 -0.583252 -0.510254 0.423828 -0.468933 1441912672 -0.583252 -0.510254 0.423828 -0.468933 1441912672 -0.583252 -0.510254 0.423828 -0.468933 1441912672 -0.583252 -0.510254 0.423828 -0.468933 1441912672 -0.583252 -0.510254 0.423828 -0.468933 1441912672 -0.583252 -0.510254 0.423828 -0.468933 1441912672 -0.567444 -0.523254 0.411316 -0.484863 1441912672 -0.567444 -0.523254 0.411316 -0.484863 1441912672 -0.567444 -0.523254 0.411316 -0.484863 1441912672 -0.567444 -0.523254 0.411316 -0.484863 1441912672 -0.567444 -0.523254 0.411316 -0.484863 1441912672 -0.567444 -0.523254 0.411316 -0.484863 1441912672 -0.561829 -0.518250 0.417847 -0.491211 1441912672 -0.561829 -0.518250 0.417847 -0.491211 1441912672 -0.561829 -0.518250 0.417847 -0.491211 1441912672 -0.561829 -0.518250 0.417847 -0.491211 1441912672 -0.561829 -0.518250 0.417847 -0.491211 1441912672 -0.561829 -0.518250 0.417847 -0.491211 1441912672 -0.560974 -0.507813 0.430969 -0.491699 1441912672 -0.560974 -0.507813 0.430969 -0.491699 1441912672 -0.560974 -0.507813 0.430969 -0.491699 1441912672 -0.560974 -0.507813 0.430969 -0.491699 1441912672 -0.560974 -0.507813 0.430969 -0.491699 1441912672 -0.560974 -0.507813 0.430969 -0.491699 1441912672 -0.560974 -0.507813 0.430969 -0.491699 1441912672 -0.563843 -0.500916 0.440735 -0.486816 1441912672 -0.563843 -0.500916 0.440735 -0.486816 1441912672 -0.563843 -0.500916 0.440735 -0.486816 1441912672 -0.563843 -0.500916 0.440735 -0.486816 1441912672 -0.563843 -0.500916 0.440735 -0.486816 1441912672 -0.563843 -0.500916 0.440735 -0.486816 1441912672 -0.563843 -0.500916 0.440735 -0.486816 1441912672 -0.572205 -0.496643 0.446106 -0.476440 1441912672 -0.572205 -0.496643 0.446106 -0.476440 1441912672 -0.572205 -0.496643 0.446106 -0.476440 1441912672 -0.572205 -0.496643 0.446106 -0.476440 1441912672 -0.572205 -0.496643 0.446106 -0.476440 1441912672 -0.572205 -0.496643 0.446106 -0.476440 1441912672 -0.586609 -0.492859 0.446228 -0.462463 1441912672 -0.586609 -0.492859 0.446228 -0.462463 1441912672 -0.586609 -0.492859 0.446228 -0.462463 1441912672 -0.586609 -0.492859 0.446228 -0.462463 1441912672 -0.586609 -0.492859 0.446228 -0.462463 1441912672 -0.586609 -0.492859 0.446228 -0.462463 1441912672 -0.586609 -0.492859 0.446228 -0.462463 1441912672 -0.602356 -0.491760 0.442749 -0.446472 1441912672 -0.602356 -0.491760 0.442749 -0.446472 1441912672 -0.602356 -0.491760 0.442749 -0.446472 1441912672 -0.602356 -0.491760 0.442749 -0.446472 1441912672 -0.602356 -0.491760 0.442749 -0.446472 1441912672 -0.602356 -0.491760 0.442749 -0.446472 1441912672 -0.616089 -0.492371 0.436218 -0.433350 1441912672 -0.616089 -0.492371 0.436218 -0.433350 1441912672 -0.616089 -0.492371 0.436218 -0.433350 1441912672 -0.616089 -0.492371 0.436218 -0.433350 1441912672 -0.616089 -0.492371 0.436218 -0.433350 1441912672 -0.616089 -0.492371 0.436218 -0.433350 1441912672 -0.616089 -0.492371 0.436218 -0.433350 1441912672 -0.625122 -0.495117 0.430786 -0.422668 1441912672 -0.625122 -0.495117 0.430786 -0.422668 1441912672 -0.625122 -0.495117 0.430786 -0.422668 1441912672 -0.625122 -0.495117 0.430786 -0.422668 1441912672 -0.625122 -0.495117 0.430786 -0.422668 1441912672 -0.625122 -0.495117 0.430786 -0.422668 1441912672 -0.630615 -0.499512 0.427246 -0.412781 1441912672 -0.630615 -0.499512 0.427246 -0.412781 1441912672 -0.630615 -0.499512 0.427246 -0.412781 1441912672 -0.630615 -0.499512 0.427246 -0.412781 1441912672 -0.630615 -0.499512 0.427246 -0.412781 1441912672 -0.630615 -0.499512 0.427246 -0.412781 1441912672 -0.636719 -0.499023 0.431519 -0.399231 1441912672 -0.636719 -0.499023 0.431519 -0.399231 1441912672 -0.636719 -0.499023 0.431519 -0.399231 1441912672 -0.636719 -0.499023 0.431519 -0.399231 1441912672 -0.636719 -0.499023 0.431519 -0.399231 1441912672 -0.636719 -0.499023 0.431519 -0.399231 1441912672 -0.636719 -0.499023 0.431519 -0.399231 1441912672 -0.648132 -0.482971 0.450806 -0.378845 1441912672 -0.648132 -0.482971 0.450806 -0.378845 1441912672 -0.648132 -0.482971 0.450806 -0.378845 1441912672 -0.648132 -0.482971 0.450806 -0.378845 1441912672 -0.648132 -0.482971 0.450806 -0.378845 1441912672 -0.648132 -0.482971 0.450806 -0.378845 1441912672 -0.661194 -0.455750 0.471375 -0.364624 1441912672 -0.661194 -0.455750 0.471375 -0.364624 1441912672 -0.661194 -0.455750 0.471375 -0.364624 1441912672 -0.661194 -0.455750 0.471375 -0.364624 1441912672 -0.661194 -0.455750 0.471375 -0.364624 1441912672 -0.664612 -0.447327 0.470581 -0.369873 1441912672 -0.664612 -0.447327 0.470581 -0.369873 1441912672 -0.664612 -0.447327 0.470581 -0.369873 1441912672 -0.664612 -0.447327 0.470581 -0.369873 1441912672 -0.664612 -0.447327 0.470581 -0.369873 1441912672 -0.664612 -0.447327 0.470581 -0.369873 1441912672 -0.664612 -0.447327 0.470581 -0.369873 1441912672 -0.655273 -0.464722 0.454529 -0.384949 1441912672 -0.655273 -0.464722 0.454529 -0.384949 1441912673 -0.655273 -0.464722 0.454529 -0.384949 1441912673 -0.655273 -0.464722 0.454529 -0.384949 1441912673 -0.655273 -0.464722 0.454529 -0.384949 1441912673 -0.655273 -0.464722 0.454529 -0.384949 1441912673 -0.648499 -0.477234 0.441833 -0.395630 1441912673 -0.648499 -0.477234 0.441833 -0.395630 1441912673 -0.648499 -0.477234 0.441833 -0.395630 1441912673 -0.648499 -0.477234 0.441833 -0.395630 1441912673 -0.648499 -0.477234 0.441833 -0.395630 1441912673 -0.648499 -0.477234 0.441833 -0.395630 1441912673 -0.644653 -0.478577 0.437195 -0.405334 1441912673 -0.644653 -0.478577 0.437195 -0.405334 1441912673 -0.644653 -0.478577 0.437195 -0.405334 1441912673 -0.644653 -0.478577 0.437195 -0.405334 1441912673 -0.644653 -0.478577 0.437195 -0.405334 1441912673 -0.644653 -0.478577 0.437195 -0.405334 1441912673 -0.644653 -0.478577 0.437195 -0.405334 1441912673 -0.632751 -0.483826 0.431396 -0.423706 1441912673 -0.632751 -0.483826 0.431396 -0.423706 1441912673 -0.632751 -0.483826 0.431396 -0.423706 1441912673 -0.632751 -0.483826 0.431396 -0.423706 1441912673 -0.632751 -0.483826 0.431396 -0.423706 1441912673 -0.632751 -0.483826 0.431396 -0.423706 1441912673 -0.632751 -0.483826 0.431396 -0.423706 1441912673 -0.612671 -0.492798 0.421814 -0.451538 1441912673 -0.612671 -0.492798 0.421814 -0.451538 1441912673 -0.612671 -0.492798 0.421814 -0.451538 1441912673 -0.612671 -0.492798 0.421814 -0.451538 1441912673 -0.612671 -0.492798 0.421814 -0.451538 1441912673 -0.612671 -0.492798 0.421814 -0.451538 1441912673 -0.584167 -0.512451 0.401245 -0.484924 1441912673 -0.584167 -0.512451 0.401245 -0.484924 1441912673 -0.584167 -0.512451 0.401245 -0.484924 1441912673 -0.584167 -0.512451 0.401245 -0.484924 1441912673 -0.584167 -0.512451 0.401245 -0.484924 1441912673 -0.584167 -0.512451 0.401245 -0.484924 1441912673 -0.553467 -0.541626 0.370972 -0.512634 1441912673 -0.553467 -0.541626 0.370972 -0.512634 1441912673 -0.553467 -0.541626 0.370972 -0.512634 1441912673 -0.553467 -0.541626 0.370972 -0.512634 1441912673 -0.553467 -0.541626 0.370972 -0.512634 1441912673 -0.553467 -0.541626 0.370972 -0.512634 1441912673 -0.553467 -0.541626 0.370972 -0.512634 1441912673 -0.531372 -0.567261 0.345520 -0.525940 1441912673 -0.531372 -0.567261 0.345520 -0.525940 1441912673 -0.531372 -0.567261 0.345520 -0.525940 1441912673 -0.531372 -0.567261 0.345520 -0.525940 1441912673 -0.531372 -0.567261 0.345520 -0.525940 1441912673 -0.531372 -0.567261 0.345520 -0.525940 1441912673 -0.531372 -0.567261 0.345520 -0.525940 1441912673 -0.526917 -0.575928 0.343018 -0.522644 1441912673 -0.526917 -0.575928 0.343018 -0.522644 1441912673 -0.526917 -0.575928 0.343018 -0.522644 1441912673 -0.526917 -0.575928 0.343018 -0.522644 1441912673 -0.526917 -0.575928 0.343018 -0.522644 1441912673 -0.526917 -0.575928 0.343018 -0.522644 1441912673 -0.531555 -0.567932 0.367615 -0.509766 1441912673 -0.531555 -0.567932 0.367615 -0.509766 1441912673 -0.531555 -0.567932 0.367615 -0.509766 1441912673 -0.531555 -0.567932 0.367615 -0.509766 1441912673 -0.531555 -0.567932 0.367615 -0.509766 1441912673 -0.531555 -0.567932 0.367615 -0.509766 1441912673 -0.531555 -0.567932 0.367615 -0.509766 1441912673 -0.527222 -0.563721 0.381287 -0.508911 1441912673 -0.527222 -0.563721 0.381287 -0.508911 1441912673 -0.527222 -0.563721 0.381287 -0.508911 1441912673 -0.527222 -0.563721 0.381287 -0.508911 1441912673 -0.527222 -0.563721 0.381287 -0.508911 1441912673 -0.527222 -0.563721 0.381287 -0.508911 1441912673 -0.526550 -0.567505 0.372070 -0.512146 1441912673 -0.526550 -0.567505 0.372070 -0.512146 1441912673 -0.526550 -0.567505 0.372070 -0.512146 1441912673 -0.526550 -0.567505 0.372070 -0.512146 1441912673 -0.526550 -0.567505 0.372070 -0.512146 1441912673 -0.526550 -0.567505 0.372070 -0.512146 1441912673 -0.526550 -0.567505 0.372070 -0.512146 1441912673 -0.539246 -0.560974 0.373840 -0.504761 1441912673 -0.539246 -0.560974 0.373840 -0.504761 1441912673 -0.539246 -0.560974 0.373840 -0.504761 1441912673 -0.539246 -0.560974 0.373840 -0.504761 1441912673 -0.539246 -0.560974 0.373840 -0.504761 1441912673 -0.539246 -0.560974 0.373840 -0.504761 1441912673 -0.555603 -0.549133 0.380981 -0.494629 1441912673 -0.555603 -0.549133 0.380981 -0.494629 1441912673 -0.555603 -0.549133 0.380981 -0.494629 1441912673 -0.555603 -0.549133 0.380981 -0.494629 1441912673 -0.555603 -0.549133 0.380981 -0.494629 1441912673 -0.555603 -0.549133 0.380981 -0.494629 1441912673 -0.573730 -0.533997 0.387512 -0.485352 1441912673 -0.573730 -0.533997 0.387512 -0.485352 1441912673 -0.573730 -0.533997 0.387512 -0.485352 1441912673 -0.573730 -0.533997 0.387512 -0.485352 1441912673 -0.573730 -0.533997 0.387512 -0.485352 1441912673 -0.573730 -0.533997 0.387512 -0.485352 1441912673 -0.585693 -0.526489 0.384521 -0.481689 1441912673 -0.585693 -0.526489 0.384521 -0.481689 1441912673 -0.585693 -0.526489 0.384521 -0.481689 1441912673 -0.585693 -0.526489 0.384521 -0.481689 1441912673 -0.585693 -0.526489 0.384521 -0.481689 1441912673 -0.585693 -0.526489 0.384521 -0.481689 1441912673 -0.593262 -0.524231 0.377502 -0.480408 1441912673 -0.593262 -0.524231 0.377502 -0.480408 1441912673 -0.593262 -0.524231 0.377502 -0.480408 1441912673 -0.593262 -0.524231 0.377502 -0.480408 1441912673 -0.593262 -0.524231 0.377502 -0.480408 1441912673 -0.593262 -0.524231 0.377502 -0.480408 1441912673 -0.593262 -0.524231 0.377502 -0.480408 1441912673 -0.598572 -0.525757 0.372009 -0.476440 1441912673 -0.598572 -0.525757 0.372009 -0.476440 1441912673 -0.598572 -0.525757 0.372009 -0.476440 1441912673 -0.598572 -0.525757 0.372009 -0.476440 1441912673 -0.598572 -0.525757 0.372009 -0.476440 1441912673 -0.598572 -0.525757 0.372009 -0.476440 1441912673 -0.607727 -0.522400 0.375427 -0.465698 1441912673 -0.607727 -0.522400 0.375427 -0.465698 1441912673 -0.607727 -0.522400 0.375427 -0.465698 1441912673 -0.607727 -0.522400 0.375427 -0.465698 1441912674 -0.607727 -0.522400 0.375427 -0.465698 1441912674 -0.607727 -0.522400 0.375427 -0.465698 1441912674 -0.607727 -0.522400 0.375427 -0.465698 1441912674 -0.618591 -0.514282 0.385254 -0.452209 1441912674 -0.618591 -0.514282 0.385254 -0.452209 1441912674 -0.618591 -0.514282 0.385254 -0.452209 1441912674 -0.618591 -0.514282 0.385254 -0.452209 1441912674 -0.618591 -0.514282 0.385254 -0.452209 1441912674 -0.618591 -0.514282 0.385254 -0.452209 1441912674 -0.623169 -0.509644 0.393799 -0.443726 1441912674 -0.623169 -0.509644 0.393799 -0.443726 1441912674 -0.623169 -0.509644 0.393799 -0.443726 1441912674 -0.623169 -0.509644 0.393799 -0.443726 1441912674 -0.623169 -0.509644 0.393799 -0.443726 1441912674 -0.623169 -0.509644 0.393799 -0.443726 1441912674 -0.622009 -0.507141 0.406250 -0.437012 1441912674 -0.622009 -0.507141 0.406250 -0.437012 1441912674 -0.622009 -0.507141 0.406250 -0.437012 1441912674 -0.622009 -0.507141 0.406250 -0.437012 1441912674 -0.622009 -0.507141 0.406250 -0.437012 1441912674 -0.622009 -0.507141 0.406250 -0.437012 1441912674 -0.628296 -0.491943 0.429382 -0.422974 1441912674 -0.628296 -0.491943 0.429382 -0.422974 1441912674 -0.628296 -0.491943 0.429382 -0.422974 1441912674 -0.628296 -0.491943 0.429382 -0.422974 1441912674 -0.628296 -0.491943 0.429382 -0.422974 1441912674 -0.628296 -0.491943 0.429382 -0.422974 1441912674 -0.642151 -0.464355 0.456177 -0.404907 1441912674 -0.642151 -0.464355 0.456177 -0.404907 1441912674 -0.642151 -0.464355 0.456177 -0.404907 1441912674 -0.642151 -0.464355 0.456177 -0.404907 1441912674 -0.642151 -0.464355 0.456177 -0.404907 1441912674 -0.641235 -0.463501 0.456421 -0.407104 1441912674 -0.641235 -0.463501 0.456421 -0.407104 1441912674 -0.641235 -0.463501 0.456421 -0.407104 1441912674 -0.641235 -0.463501 0.456421 -0.407104 1441912674 -0.641235 -0.463501 0.456421 -0.407104 1441912674 -0.641235 -0.463501 0.456421 -0.407104 1441912674 -0.633301 -0.479553 0.441833 -0.416931 1441912674 -0.633301 -0.479553 0.441833 -0.416931 1441912674 -0.633301 -0.479553 0.441833 -0.416931 1441912674 -0.633301 -0.479553 0.441833 -0.416931 1441912674 -0.633301 -0.479553 0.441833 -0.416931 1441912674
[truncated: 212,815 more chars]
