# Supplementary material for: Quaternion-Based Gesture Recognition Using Wireless Wearable Motion Capture Sensors
Source: Sensors (Basel). 2016 Apr 28;16(5):605. doi: 10.3390/s16050605 (PMC4883296; doi:10.3390/s16050605)
Supplement: Supplementary file 1 [file sensors-16-00605-s001.zip › MultiSensorGestureData/P4/1. Jab/Training19.txt]

0.467407 0.541443 0.497192 -0.490967 1441912498 0.467407 0.541443 0.497192 -0.490967 1441912498 0.467407 0.541443 0.497192 -0.490967 1441912498 0.467407 0.541443 0.497192 -0.490967 1441912498 0.467407 0.541443 0.497192 -0.490967 1441912498 0.466980 0.541870 0.497253 -0.490967 1441912498 0.466980 0.541870 0.497253 -0.490967 1441912498 0.466980 0.541870 0.497253 -0.490967 1441912498 0.466980 0.541870 0.497253 -0.490967 1441912498 0.466980 0.541870 0.497253 -0.490967 1441912498 0.466980 0.541870 0.497253 -0.490967 1441912498 0.466614 0.542114 0.497070 -0.491211 1441912498 0.466614 0.542114 0.497070 -0.491211 1441912498 0.466614 0.542114 0.497070 -0.491211 1441912498 0.466614 0.542114 0.497070 -0.491211 1441912498 0.466614 0.542114 0.497070 -0.491211 1441912498 0.466614 0.542114 0.497070 -0.491211 1441912498 0.465942 0.542603 0.496887 -0.491516 1441912498 0.465942 0.542603 0.496887 -0.491516 1441912498 0.465942 0.542603 0.496887 -0.491516 1441912498 0.465942 0.542603 0.496887 -0.491516 1441912498 0.465942 0.542603 0.496887 -0.491516 1441912498 0.465942 0.542603 0.496887 -0.491516 1441912498 0.465942 0.542603 0.496887 -0.491516 1441912498 0.465942 0.542603 0.496887 -0.491516 1441912498 0.465454 0.543030 0.496582 -0.491760 1441912498 0.465454 0.543030 0.496582 -0.491760 1441912498 0.465454 0.543030 0.496582 -0.491760 1441912498 0.465454 0.543030 0.496582 -0.491760 1441912498 0.465454 0.543030 0.496582 -0.491760 1441912498 0.465454 0.543030 0.496582 -0.491760 1441912498 0.464722 0.543335 0.496765 -0.491943 1441912498 0.464722 0.543335 0.496765 -0.491943 1441912498 0.464722 0.543335 0.496765 -0.491943 1441912498 0.464722 0.543335 0.496765 -0.491943 1441912498 0.464722 0.543335 0.496765 -0.491943 1441912498 0.464722 0.543335 0.496765 -0.491943 1441912498 0.464172 0.542847 0.497925 -0.491821 1441912498 0.464172 0.542847 0.497925 -0.491821 1441912498 0.464172 0.542847 0.497925 -0.491821 1441912498 0.464172 0.542847 0.497925 -0.491821 1441912498 0.464172 0.542847 0.497925 -0.491821 1441912498 0.464172 0.542847 0.497925 -0.491821 1441912498 0.463806 0.541748 0.498352 -0.492981 1441912498 0.463806 0.541748 0.498352 -0.492981 1441912498 0.463806 0.541748 0.498352 -0.492981 1441912498 0.463806 0.541748 0.498352 -0.492981 1441912498 0.463806 0.541748 0.498352 -0.492981 1441912498 0.463806 0.541748 0.498352 -0.492981 1441912498 0.463928 0.540527 0.498901 -0.493591 1441912498 0.463928 0.540527 0.498901 -0.493591 1441912498 0.463928 0.540527 0.498901 -0.493591 1441912499 0.463928 0.540527 0.498901 -0.493591 1441912499 0.463928 0.540527 0.498901 -0.493591 1441912499 0.463928 0.540527 0.498901 -0.493591 1441912499 0.465576 0.537964 0.500916 -0.492798 1441912499 0.465576 0.537964 0.500916 -0.492798 1441912499 0.465576 0.537964 0.500916 -0.492798 1441912499 0.465576 0.537964 0.500916 -0.492798 1441912499 0.465576 0.537964 0.500916 -0.492798 1441912499 0.465576 0.537964 0.500916 -0.492798 1441912499 0.468445 0.534851 0.502869 -0.491455 1441912499 0.468445 0.534851 0.502869 -0.491455 1441912499 0.468445 0.534851 0.502869 -0.491455 1441912499 0.468445 0.534851 0.502869 -0.491455 1441912499 0.468445 0.534851 0.502869 -0.491455 1441912499 0.468445 0.534851 0.502869 -0.491455 1441912499 0.468445 0.534851 0.502869 -0.491455 1441912499 0.472229 0.530945 0.504456 -0.490479 1441912499 0.472229 0.530945 0.504456 -0.490479 1441912499 0.472229 0.530945 0.504456 -0.490479 1441912499 0.472229 0.530945 0.504456 -0.490479 1441912499 0.472229 0.530945 0.504456 -0.490479 1441912499 0.472229 0.530945 0.504456 -0.490479 1441912499 0.476990 0.526794 0.505493 -0.489258 1441912499 0.476990 0.526794 0.505493 -0.489258 1441912499 0.476990 0.526794 0.505493 -0.489258 1441912499 0.476990 0.526794 0.505493 -0.489258 1441912499 0.476990 0.526794 0.505493 -0.489258 1441912499 0.476990 0.526794 0.505493 -0.489258 1441912499 0.480957 0.523132 0.507263 -0.487549 1441912499 0.480957 0.523132 0.507263 -0.487549 1441912499 0.480957 0.523132 0.507263 -0.487549 1441912499 0.480957 0.523132 0.507263 -0.487549 1441912499 0.480957 0.523132 0.507263 -0.487549 1441912499 0.480957 0.523132 0.507263 -0.487549 1441912499 0.480957 0.523132 0.507263 -0.487549 1441912499 0.486694 0.517639 0.510986 -0.483704 1441912499 0.486694 0.517639 0.510986 -0.483704 1441912499 0.486694 0.517639 0.510986 -0.483704 1441912499 0.486694 0.517639 0.510986 -0.483704 1441912499 0.486694 0.517639 0.510986 -0.483704 1441912499 0.486694 0.517639 0.510986 -0.483704 1441912499 0.492432 0.510864 0.517029 -0.478699 1441912499 0.492432 0.510864 0.517029 -0.478699 1441912499 0.492432 0.510864 0.517029 -0.478699 1441912499 0.492432 0.510864 0.517029 -0.478699 1441912499 0.492432 0.510864 0.517029 -0.478699 1441912499 0.492432 0.510864 0.517029 -0.478699 1441912499 0.492432 0.510864 0.517029 -0.478699 1441912499 0.495605 0.504578 0.522644 -0.475952 1441912499 0.495605 0.504578 0.522644 -0.475952 1441912499 0.495605 0.504578 0.522644 -0.475952 1441912499 0.495605 0.504578 0.522644 -0.475952 1441912499 0.495605 0.504578 0.522644 -0.475952 1441912499 0.495605 0.504578 0.522644 -0.475952 1441912499 0.497131 0.501953 0.526001 -0.473511 1441912499 0.497131 0.501953 0.526001 -0.473511 1441912499 0.497131 0.501953 0.526001 -0.473511 1441912499 0.497131 0.501953 0.526001 -0.473511 1441912499 0.497131 0.501953 0.526001 -0.473511 1441912499 0.497131 0.501953 0.526001 -0.473511 1441912499 0.497131 0.501953 0.526001 -0.473511 1441912499 0.498474 0.500183 0.527161 -0.472656 1441912499 0.498474 0.500183 0.527161 -0.472656 1441912499 0.498474 0.500183 0.527161 -0.472656 1441912499 0.498474 0.500183 0.527161 -0.472656 1441912499 0.498474 0.500183 0.527161 -0.472656 1441912499 0.498474 0.500183 0.527161 -0.472656 1441912499 0.496521 0.500366 0.527161 -0.474487 1441912499 0.496521 0.500366 0.527161 -0.474487 1441912499 0.496521 0.500366 0.527161 -0.474487 1441912499 0.496521 0.500366 0.527161 -0.474487 1441912499 0.496521 0.500366 0.527161 -0.474487 1441912499 0.496521 0.500366 0.527161 -0.474487 1441912499 0.496521 0.500366 0.527161 -0.474487 1441912499 0.493469 0.503418 0.526184 -0.475586 1441912499 0.493469 0.503418 0.526184 -0.475586 1441912499 0.493469 0.503418 0.526184 -0.475586 1441912499 0.493469 0.503418 0.526184 -0.475586 1441912499 0.493469 0.503418 0.526184 -0.475586 1441912499 0.493469 0.503418 0.526184 -0.475586 1441912499 0.490967 0.506897 0.524780 -0.475952 1441912499 0.490967 0.506897 0.524780 -0.475952 1441912499 0.490967 0.506897 0.524780 -0.475952 1441912499 0.490967 0.506897 0.524780 -0.475952 1441912499 0.490967 0.506897 0.524780 -0.475952 1441912499 0.490967 0.506897 0.524780 -0.475952 1441912499 0.487976 0.510742 0.523315 -0.476563 1441912499 0.487976 0.510742 0.523315 -0.476563 1441912499 0.487976 0.510742 0.523315 -0.476563 1441912499 0.487976 0.510742 0.523315 -0.476563 1441912499 0.487976 0.510742 0.523315 -0.476563 1441912499 0.487976 0.510742 0.523315 -0.476563 1441912499 0.487976 0.510742 0.523315 -0.476563 1441912499 0.485291 0.514648 0.521545 -0.476990 1441912499 0.485291 0.514648 0.521545 -0.476990 1441912499 0.485291 0.514648 0.521545 -0.476990 1441912499 0.485291 0.514648 0.521545 -0.476990 1441912499 0.485291 0.514648 0.521545 -0.476990 1441912499 0.485291 0.514648 0.521545 -0.476990 1441912499 0.482483 0.517822 0.520386 -0.477783 1441912499 0.482483 0.517822 0.520386 -0.477783 1441912499 0.482483 0.517822 0.520386 -0.477783 1441912499 0.482483 0.517822 0.520386 -0.477783 1441912499 0.482483 0.517822 0.520386 -0.477783 1441912499 0.479492 0.520630 0.518555 -0.479675 1441912499 0.479492 0.520630 0.518555 -0.479675 1441912499 0.479492 0.520630 0.518555 -0.479675 1441912499 0.479492 0.520630 0.518555 -0.479675 1441912499 0.479492 0.520630 0.518555 -0.479675 1441912499 0.479492 0.520630 0.518555 -0.479675 1441912499 0.476196 0.524475 0.514404 -0.483276 1441912499 0.476196 0.524475 0.514404 -0.483276 1441912499 0.476196 0.524475 0.514404 -0.483276 1441912499 0.476196 0.524475 0.514404 -0.483276 1441912500 0.476196 0.524475 0.514404 -0.483276 1441912500 0.476196 0.524475 0.514404 -0.483276 1441912500 0.472900 0.528687 0.507629 -0.488953 1441912500 0.472900 0.528687 0.507629 -0.488953 1441912500 0.472900 0.528687 0.507629 -0.488953 1441912500 0.472900 0.528687 0.507629 -0.488953 1441912500 0.472900 0.528687 0.507629 -0.488953 1441912500 0.472900 0.528687 0.507629 -0.488953 1441912500 0.472229 0.531067 0.503174 -0.491577 1441912500 0.472229 0.531067 0.503174 -0.491577 1441912500 0.472229 0.531067 0.503174 -0.491577 1441912500 0.472229 0.531067 0.503174 -0.491577 1441912500 0.472229 0.531067 0.503174 -0.491577 1441912500 0.472229 0.531067 0.503174 -0.491577 1441912500 0.472229 0.531067 0.503174 -0.491577 1441912500 0.473267 0.531616 0.501404 -0.491882 1441912500 0.473267 0.531616 0.501404 -0.491882 1441912500 0.473267 0.531616 0.501404 -0.491882 1441912500 0.473267 0.531616 0.501404 -0.491882 1441912500 0.473267 0.531616 0.501404 -0.491882 1441912500 0.473267 0.531616 0.501404 -0.491882 1441912500 0.475769 0.528259 0.503113 -0.491333 1441912500 0.475769 0.528259 0.503113 -0.491333 1441912500 0.475769 0.528259 0.503113 -0.491333 1441912500 0.475769 0.528259 0.503113 -0.491333 1441912500 0.475769 0.528259 0.503113 -0.491333 1441912500 0.475769 0.528259 0.503113 -0.491333 1441912500 0.479431 0.523499 0.506836 -0.489014 1441912500 0.479431 0.523499 0.506836 -0.489014 1441912500 0.479431 0.523499 0.506836 -0.489014 1441912500 0.479431 0.523499 0.506836 -0.489014 1441912500 0.479431 0.523499 0.506836 -0.489014 1441912500 0.479431 0.523499 0.506836 -0.489014 1441912500 0.482605 0.518921 0.510803 -0.486633 1441912500 0.482605 0.518921 0.510803 -0.486633 1441912500 0.482605 0.518921 0.510803 -0.486633 1441912500 0.482605 0.518921 0.510803 -0.486633 1441912500 0.482605 0.518921 0.510803 -0.486633 1441912500 0.482605 0.518921 0.510803 -0.486633 1441912500 0.482605 0.518921 0.510803 -0.486633 1441912500 0.484802 0.515015 0.513000 -0.486328 1441912500 0.484802 0.515015 0.513000 -0.486328 1441912500 0.484802 0.515015 0.513000 -0.486328 1441912500 0.484802 0.515015 0.513000 -0.486328 1441912500 0.484802 0.515015 0.513000 -0.486328 1441912500 0.484802 0.515015 0.513000 -0.486328 1441912500 0.486389 0.512878 0.513245 -0.486694 1441912500 0.486389 0.512878 0.513245 -0.486694 1441912500 0.486389 0.512878 0.513245 -0.486694 1441912500 0.486389 0.512878 0.513245 -0.486694 1441912500 0.486389 0.512878 0.513245 -0.486694 1441912500 0.486389 0.512878 0.513245 -0.486694 1441912500 0.488159 0.510864 0.513672 -0.486572 1441912500 0.488159 0.510864 0.513672 -0.486572 1441912500 0.488159 0.510864 0.513672 -0.486572 1441912500 0.488159 0.510864 0.513672 -0.486572 1441912500 0.488159 0.510864 0.513672 -0.486572 1441912500 0.488159 0.510864 0.513672 -0.486572 1441912500 0.488159 0.510864 0.513672 -0.486572 1441912500 0.489197 0.509094 0.515320 -0.485657 1441912500 0.489197 0.509094 0.515320 -0.485657 1441912500 0.489197 0.509094 0.515320 -0.485657 1441912500 0.489197 0.509094 0.515320 -0.485657 1441912500 0.489197 0.509094 0.515320 -0.485657 1441912500 0.489197 0.509094 0.515320 -0.485657 1441912500 0.491333 0.506653 0.518738 -0.482483 1441912500 0.491333 0.506653 0.518738 -0.482483 1441912500 0.491333 0.506653 0.518738 -0.482483 1441912500 0.491333 0.506653 0.518738 -0.482483 1441912500 0.491333 0.506653 0.518738 -0.482483 1441912500 0.491333 0.506653 0.518738 -0.482483 1441912500 0.491333 0.506653 0.518738 -0.482483 1441912500 0.491028 0.504578 0.522705 -0.480652 1441912500 0.491028 0.504578 0.522705 -0.480652 1441912500 0.491028 0.504578 0.522705 -0.480652 1441912500 0.491028 0.504578 0.522705 -0.480652 1441912500 0.491028 0.504578 0.522705 -0.480652 1441912500 0.491028 0.504578 0.522705 -0.480652 1441912500 0.491577 0.504883 0.522644 -0.479858 1441912500 0.491577 0.504883 0.522644 -0.479858 1441912500 0.491577 0.504883 0.522644 -0.479858 1441912500 0.491577 0.504883 0.522644 -0.479858 1441912500 0.491577 0.504883 0.522644 -0.479858 1441912500 0.491577 0.504883 0.522644 -0.479858 1441912500 0.490479 0.505737 0.521423 -0.481384 1441912500 0.490479 0.505737 0.521423 -0.481384 1441912500 0.490479 0.505737 0.521423 -0.481384 1441912500 0.490479 0.505737 0.521423 -0.481384 1441912500 0.490479 0.505737 0.521423 -0.481384 1441912500 0.490479 0.505737 0.521423 -0.481384 1441912500 0.490479 0.505737 0.521423 -0.481384 1441912500 0.487305 0.508606 0.519592 -0.483521 1441912500 0.487305 0.508606 0.519592 -0.483521 1441912500 0.487305 0.508606 0.519592 -0.483521 1441912500 0.487305 0.508606 0.519592 -0.483521 1441912500 0.487305 0.508606 0.519592 -0.483521 1441912500 0.487305 0.508606 0.519592 -0.483521 1441912500 0.484497 0.512573 0.516968 -0.484985 1441912500 0.484497 0.512573 0.516968 -0.484985 1441912500 0.484497 0.512573 0.516968 -0.484985 1441912500 0.484497 0.512573 0.516968 -0.484985 1441912500 0.484497 0.512573 0.516968 -0.484985 1441912500 0.484497 0.512573 0.516968 -0.484985 1441912500 0.481201 0.516418 0.515381 -0.485840 1441912500 0.481201 0.516418 0.515381 -0.485840 1441912500 0.481201 0.516418 0.515381 -0.485840 1441912500 0.481201 0.516418 0.515381 -0.485840 1441912500 0.481201 0.516418 0.515381 -0.485840 1441912500 0.481201 0.516418 0.515381 -0.485840 1441912500 0.481201 0.516418 0.515381 -0.485840 1441912500 0.478149 0.520447 0.513855 -0.486206 1441912500 0.478149 0.520447 0.513855 -0.486206 1441912500 0.478149 0.520447 0.513855 -0.486206 1441912500 0.478149 0.520447 0.513855 -0.486206 1441912500 0.478149 0.520447 0.513855 -0.486206 1441912500 0.478149 0.520447 0.513855 -0.486206 1441912501 0.475037 0.524475 0.512756 -0.486084 1441912501 0.475037 0.524475 0.512756 -0.486084 1441912501 0.475037 0.524475 0.512756 -0.486084 1441912501 0.475037 0.524475 0.512756 -0.486084 1441912501 0.475037 0.524475 0.512756 -0.486084 1441912501 0.475037 0.524475 0.512756 -0.486084 1441912501 0.475037 0.524475 0.512756 -0.486084 1441912501 0.471802 0.528381 0.511902 -0.485962 1441912501 0.471802 0.528381 0.511902 -0.485962 1441912501 0.471802 0.528381 0.511902 -0.485962 1441912501 0.471802 0.528381 0.511902 -0.485962 1441912501 0.471802 0.528381 0.511902 -0.485962 1441912501 0.471802 0.528381 0.511902 -0.485962 1441912501 0.468872 0.531799 0.511841 -0.485107 1441912501 0.468872 0.531799 0.511841 -0.485107 1441912501 0.468872 0.531799 0.511841 -0.485107 1441912501 0.468872 0.531799 0.511841 -0.485107 1441912501 0.468872 0.531799 0.511841 -0.485107 1441912501 0.466003 0.535095 0.512024 -0.484070 1441912501 0.466003 0.535095 0.512024 -0.484070 1441912501 0.466003 0.535095 0.512024 -0.484070 1441912501 0.466003 0.535095 0.512024 -0.484070 1441912501 0.466003 0.535095 0.512024 -0.484070 1441912501 0.466003 0.535095 0.512024 -0.484070 1441912501 0.462341 0.538635 0.510620 -0.485046 1441912501 0.462341 0.538635 0.510620 -0.485046 1441912501 0.462341 0.538635 0.510620 -0.485046 1441912501 0.462341 0.538635 0.510620 -0.485046 1441912501 0.462341 0.538635 0.510620 -0.485046 1441912501 0.462341 0.538635 0.510620 -0.485046 1441912501 0.459595 0.541138 0.506714 -0.489014 1441912501 0.459595 0.541138 0.506714 -0.489014 1441912501 0.459595 0.541138 0.506714 -0.489014 1441912501 0.459595 0.541138 0.506714 -0.489014 1441912501 0.459595 0.541138 0.506714 -0.489014 1441912501 0.459595 0.541138 0.506714 -0.489014 1441912501 0.458313 0.542969 0.503723 -0.491272 1441912501 0.458313 0.542969 0.503723 -0.491272 1441912501 0.458313 0.542969 0.503723 -0.491272 1441912501 0.458313 0.542969 0.503723 -0.491272 1441912501 0.458313 0.542969 0.503723 -0.491272 1441912501 0.458313 0.542969 0.503723 -0.491272 1441912501 0.458313 0.542969 0.503723 -0.491272 1441912501 0.458313 0.543945 0.502319 -0.491638 1441912501 0.458313 0.543945 0.502319 -0.491638 1441912501 0.458313 0.543945 0.502319 -0.491638 1441912501 0.458313 0.543945 0.502319 -0.491638 1441912501 0.458313 0.543945 0.502319 -0.491638 1441912501 0.458313 0.543945 0.502319 -0.491638 1441912501 0.459778 0.542480 0.502197 -0.492065 1441912501 0.459778 0.542480 0.502197 -0.492065 1441912501 0.459778 0.542480 0.502197 -0.492065 1441912501 0.459778 0.542480 0.502197 -0.492065 1441912501 0.459778 0.542480 0.502197 -0.492065 1441912501 0.459778 0.542480 0.502197 -0.492065 1441912501 0.459778 0.542480 0.502197 -0.492065 1441912501 0.461548 0.540710 0.503052 -0.491394 1441912501 0.461548 0.540710 0.503052 -0.491394 1441912501 0.461548 0.540710 0.503052 -0.491394 1441912501 0.461548 0.540710 0.503052 -0.491394 1441912501 0.461548 0.540710 0.503052 -0.491394 1441912501 0.461548 0.540710 0.503052 -0.491394 1441912501 0.464233 0.538086 0.503784 -0.491028 1441912501 0.464233 0.538086 0.503784 -0.491028 1441912501 0.464233 0.538086 0.503784 -0.491028 1441912501 0.464233 0.538086 0.503784 -0.491028 1441912501 0.464233 0.538086 0.503784 -0.491028 1441912501 0.464233 0.538086 0.503784 -0.491028 1441912501 0.464233 0.538086 0.503784 -0.491028 1441912501 0.467468 0.535461 0.504395 -0.490173 1441912501 0.467468 0.535461 0.504395 -0.490173 1441912501 0.467468 0.535461 0.504395 -0.490173 1441912501 0.467468 0.535461 0.504395 -0.490173 1441912501 0.467468 0.535461 0.504395 -0.490173 1441912501 0.467468 0.535461 0.504395 -0.490173 1441912501 0.471130 0.531860 0.506226 -0.488708 1441912501 0.471130 0.531860 0.506226 -0.488708 1441912501 0.471130 0.531860 0.506226 -0.488708 1441912501 0.471130 0.531860 0.506226 -0.488708 1441912501 0.471130 0.531860 0.506226 -0.488708 1441912501 0.471130 0.531860 0.506226 -0.488708 1441912501 0.474915 0.527588 0.509460 -0.486328 1441912501 0.474915 0.527588 0.509460 -0.486328 1441912501 0.474915 0.527588 0.509460 -0.486328 1441912501 0.474915 0.527588 0.509460 -0.486328 1441912501 0.474915 0.527588 0.509460 -0.486328 1441912501 0.474915 0.527588 0.509460 -0.486328 1441912501 0.474915 0.527588 0.509460 -0.486328 1441912501 0.479797 0.522888 0.514832 -0.480896 1441912501 0.479797 0.522888 0.514832 -0.480896 1441912501 0.479797 0.522888 0.514832 -0.480896 1441912501 0.479797 0.522888 0.514832 -0.480896 1441912501 0.479797 0.522888 0.514832 -0.480896 1441912501 0.479797 0.522888 0.514832 -0.480896 1441912501 0.479797 0.522888 0.514832 -0.480896 1441912501 0.482971 0.518494 0.521545 -0.475281 1441912501 0.482971 0.518494 0.521545 -0.475281 1441912501 0.482971 0.518494 0.521545 -0.475281 1441912501 0.482971 0.518494 0.521545 -0.475281 1441912501 0.482971 0.518494 0.521545 -0.475281 1441912501 0.482971 0.518494 0.521545 -0.475281 1441912501 0.483154 0.515259 0.526611 -0.472961 1441912501 0.483154 0.515259 0.526611 -0.472961 1441912501 0.483154 0.515259 0.526611 -0.472961 1441912501 0.483154 0.515259 0.526611 -0.472961 1441912501 0.483154 0.515259 0.526611 -0.472961 1441912501 0.483154 0.515259 0.526611 -0.472961 1441912501 0.484375 0.514282 0.526489 -0.472900 1441912501 0.484375 0.514282 0.526489 -0.472900 1441912501 0.484375 0.514282 0.526489 -0.472900 1441912501 0.484375 0.514282 0.526489 -0.472900 1441912501 0.484375 0.514282 0.526489 -0.472900 1441912501 0.484375 0.514282 0.526489 -0.472900 1441912501 0.484314 0.514526 0.525940 -0.473328 1441912502 0.484314 0.514526 0.525940 -0.473328 1441912502 0.484314 0.514526 0.525940 -0.473328 1441912502 0.484314 0.514526 0.525940 -0.473328 1441912502 0.484314 0.514526 0.525940 -0.473328 1441912502 0.484314 0.514526 0.525940 -0.473328 1441912502 0.484314 0.514526 0.525940 -0.473328 1441912502 0.482300 0.515259 0.523865 -0.476929 1441912502 0.482300 0.515259 0.523865 -0.476929 1441912502 0.482300 0.515259 0.523865 -0.476929 1441912502 0.482300 0.515259 0.523865 -0.476929 1441912502 0.482300 0.515259 0.523865 -0.476929 1441912502 0.482300 0.515259 0.523865 -0.476929 1441912502 0.480469 0.517639 0.521790 -0.478394 1441912502 0.480469 0.517639 0.521790 -0.478394 1441912502 0.480469 0.517639 0.521790 -0.478394 1441912502 0.480469 0.517639 0.521790 -0.478394 1441912502 0.480469 0.517639 0.521790 -0.478394 1441912502 0.480469 0.517639 0.521790 -0.478394 1441912502 0.480469 0.517639 0.521790 -0.478394 1441912502 0.479187 0.519592 0.521240 -0.478149 1441912502 0.479187 0.519592 0.521240 -0.478149 1441912502 0.479187 0.519592 0.521240 -0.478149 1441912502 0.479187 0.519592 0.521240 -0.478149 1441912502 0.479187 0.519592 0.521240 -0.478149 1441912502 0.479187 0.519592 0.521240 -0.478149 1441912502 0.478027 0.520874 0.521729 -0.477417 1441912502 0.478027 0.520874 0.521729 -0.477417 1441912502 0.478027 0.520874 0.521729 -0.477417 1441912502 0.478027 0.520874 0.521729 -0.477417 1441912502 0.478027 0.520874 0.521729 -0.477417 1441912502 0.478027 0.520874 0.521729 -0.477417 1441912502 0.477356 0.522034 0.521606 -0.476990 1441912502 0.477356 0.522034 0.521606 -0.476990 1441912502 0.477356 0.522034 0.521606 -0.476990 1441912502 0.477356 0.522034 0.521606 -0.476990 1441912502 0.477356 0.522034 0.521606 -0.476990 1441912502 0.477356 0.522034 0.521606 -0.476990 1441912502 0.477356 0.522034 0.521606 -0.476990 1441912502 0.475220 0.523865 0.521484 -0.477112 1441912502 0.475220 0.523865 0.521484 -0.477112 1441912502 0.475220 0.523865 0.521484 -0.477112 1441912502 0.475220 0.523865 0.521484 -0.477112 1441912502 0.475220 0.523865 0.521484 -0.477112 1441912502 0.475220 0.523865 0.521484 -0.477112 1441912502 0.473022 0.526123 0.520508 -0.477966 1441912502 0.473022 0.526123 0.520508 -0.477966 1441912502 0.473022 0.526123 0.520508 -0.477966 1441912502 0.473022 0.526123 0.520508 -0.477966 1441912502 0.473022 0.526123 0.520508 -0.477966 1441912502 0.473022 0.526123 0.520508 -0.477966 1441912502 0.470276 0.528809 0.519836 -0.478455 1441912502 0.470276 0.528809 0.519836 -0.478455 1441912502 0.470276 0.528809 0.519836 -0.478455 1441912502 0.470276 0.528809 0.519836 -0.478455 1441912502 0.470276 0.528809 0.519836 -0.478455 1441912502 0.470276 0.528809 0.519836 -0.478455 1441912502 0.470276 0.528809 0.519836 -0.478455 1441912502 0.467590 0.531921 0.518311 -0.479309 1441912502 0.467590 0.531921 0.518311 -0.479309 1441912502 0.467590 0.531921 0.518311 -0.479309 1441912502 0.467590 0.531921 0.518311 -0.479309 1441912502 0.467590 0.531921 0.518311 -0.479309 1441912502 0.467590 0.531921 0.518311 -0.479309 1441912502 0.467590 0.531921 0.518311 -0.479309 1441912502 0.463867 0.535095 0.513733 -0.484253 1441912502 0.463867 0.535095 0.513733 -0.484253 1441912502 0.463867 0.535095 0.513733 -0.484253 1441912502 0.463867 0.535095 0.513733 -0.484253 1441912502 0.463867 0.535095 0.513733 -0.484253 1441912502 0.463867 0.535095 0.513733 -0.484253 1441912502 0.462280 0.537476 0.508850 -0.488342 1441912502 0.462280 0.537476 0.508850 -0.488342 1441912502 0.462280 0.537476 0.508850 -0.488342 1441912502 0.462280 0.537476 0.508850 -0.488342 1441912502 0.462280 0.537476 0.508850 -0.488342 1441912502 0.462280 0.537476 0.508850 -0.488342 1441912502 0.461365 0.539490 0.506165 -0.489746 1441912502 0.461365 0.539490 0.506165 -0.489746 1441912502 0.461365 0.539490 0.506165 -0.489746 1441912502 0.461365 0.539490 0.506165 -0.489746 1441912502 0.461365 0.539490 0.506165 -0.489746 1441912502 0.461365 0.539490 0.506165 -0.489746 1441912502 0.461487 0.539368 0.504028 -0.491882 1441912502 0.461487 0.539368 0.504028 -0.491882 1441912502 0.461487 0.539368 0.504028 -0.491882 1441912502 0.461487 0.539368 0.504028 -0.491882 1441912502 0.461487 0.539368 0.504028 -0.491882 1441912502 0.461487 0.539368 0.504028 -0.491882 1441912502 0.462402 0.538269 0.503967 -0.492371 1441912502 0.462402 0.538269 0.503967 -0.492371 1441912502 0.462402 0.538269 0.503967 -0.492371 1441912502 0.462402 0.538269 0.503967 -0.492371 1441912502 0.462402 0.538269 0.503967 -0.492371 1441912502 0.462402 0.538269 0.503967 -0.492371 1441912502 0.465088 0.535828 0.504639 -0.491760 1441912502 0.465088 0.535828 0.504639 -0.491760 1441912502 0.465088 0.535828 0.504639 -0.491760 1441912502 0.465088 0.535828 0.504639 -0.491760 1441912502 0.465088 0.535828 0.504639 -0.491760 1441912502 0.465088 0.535828 0.504639 -0.491760 1441912502 0.467407 0.532959 0.506226 -0.491089 1441912502 0.467407 0.532959 0.506226 -0.491089 1441912502 0.467407 0.532959 0.506226 -0.491089 1441912502 0.467407 0.532959 0.506226 -0.491089 1441912502 0.467407 0.532959 0.506226 -0.491089 1441912502 0.467407 0.532959 0.506226 -0.491089 1441912502 0.467407 0.532959 0.506226 -0.491089 1441912502 0.470276 0.530090 0.507874 -0.489746 1441912502 0.470276 0.530090 0.507874 -0.489746 1441912502 0.470276 0.530090 0.507874 -0.489746 1441912502 0.470276 0.530090 0.507874 -0.489746 1441912502 0.470276 0.530090 0.507874 -0.489746 1441912502 0.470276 0.530090 0.507874 -0.489746 1441912503 0.472168 0.528625 0.509705 -0.487610 1441912503 0.472168 0.528625 0.509705 -0.487610 1441912503 0.472168 0.528625 0.509705 -0.487610 1441912503 0.472168 0.528625 0.509705 -0.487610 1441912503 0.472168 0.528625 0.509705 -0.487610 1441912503 0.472168 0.528625 0.509705 -0.487610 1441912503 0.474182 0.527710 0.511658 -0.484619 1441912503 0.474182 0.527710 0.511658 -0.484619 1441912503 0.474182 0.527710 0.511658 -0.484619 1441912503 0.474182 0.527710 0.511658 -0.484619 1441912503 0.474182 0.527710 0.511658 -0.484619 1441912503 0.474182 0.527710 0.511658 -0.484619 1441912503 0.474670 0.525818 0.515686 -0.481873 1441912503 0.474670 0.525818 0.515686 -0.481873 1441912503 0.474670 0.525818 0.515686 -0.481873 1441912503 0.474670 0.525818 0.515686 -0.481873 1441912503 0.474670 0.525818 0.515686 -0.481873 1441912503 0.474670 0.525818 0.515686 -0.481873 1441912503 0.475952 0.522827 0.520874 -0.478271 1441912503 0.475952 0.522827 0.520874 -0.478271 1441912503 0.475952 0.522827 0.520874 -0.478271 1441912503 0.475952 0.522827 0.520874 -0.478271 1441912503 0.475952 0.522827 0.520874 -0.478271 1441912503 0.475952 0.522827 0.520874 -0.478271 1441912503 0.475952 0.522827 0.520874 -0.478271 1441912503 0.476501 0.519958 0.523438 -0.478027 1441912503 0.476501 0.519958 0.523438 -0.478027 1441912503 0.476501 0.519958 0.523438 -0.478027 1441912503 0.476501 0.519958 0.523438 -0.478027 1441912503 0.476501 0.519958 0.523438 -0.478027 1441912503 0.476501 0.519958 0.523438 -0.478027 1441912503 0.475769 0.520508 0.522949 -0.478760 1441912503 0.475769 0.520508 0.522949 -0.478760 1441912503 0.475769 0.520508 0.522949 -0.478760 1441912503 0.475769 0.520508 0.522949 -0.478760 1441912503 0.475769 0.520508 0.522949 -0.478760 1441912503 0.475769 0.520508 0.522949 -0.478760 1441912503 0.475769 0.520508 0.522949 -0.478760 1441912503 0.474976 0.521423 0.520874 -0.480774 1441912503 0.474976 0.521423 0.520874 -0.480774 1441912503 0.474976 0.521423 0.520874 -0.480774 1441912503 0.474976 0.521423 0.520874 -0.480774 1441912503 0.474976 0.521423 0.520874 -0.480774 1441912503 0.474426 0.522583 0.519409 -0.481628 1441912503 0.474426 0.522583 0.519409 -0.481628 1441912503 0.474426 0.522583 0.519409 -0.481628 1441912503 0.474426 0.522583 0.519409 -0.481628 1441912503 0.474426 0.522583 0.519409 -0.481628 1441912503 0.474426 0.522583 0.519409 -0.481628 1441912503 0.473694 0.523438 0.520508 -0.480225 1441912503 0.473694 0.523438 0.520508 -0.480225 1441912503 0.473694 0.523438 0.520508 -0.480225 1441912503 0.473694 0.523438 0.520508 -0.480225 1441912503 0.473694 0.523438 0.520508 -0.480225 1441912503 0.473694 0.523438 0.520508 -0.480225 1441912503 0.473694 0.523438 0.520508 -0.480225 1441912503 0.473083 0.523254 0.523315 -0.478088 1441912503 0.473083 0.523254 0.523315 -0.478088 1441912503 0.473083 0.523254 0.523315 -0.478088 1441912503 0.473083 0.523254 0.523315 -0.478088 1441912503 0.473083 0.523254 0.523315 -0.478088 1441912503 0.473083 0.523254 0.523315 -0.478088 1441912503 0.473083 0.523071 0.525391 -0.475891 1441912503 0.473083 0.523071 0.525391 -0.475891 1441912503 0.473083 0.523071 0.525391 -0.475891 1441912503 0.473083 0.523071 0.525391 -0.475891 1441912503 0.473083 0.523071 0.525391 -0.475891 1441912503 0.473083 0.523071 0.525391 -0.475891 1441912503 0.473206 0.523682 0.527283 -0.473022 1441912503 0.473206 0.523682 0.527283 -0.473022 1441912503 0.473206 0.523682 0.527283 -0.473022 1441912503 0.473206 0.523682 0.527283 -0.473022 1441912503 0.473206 0.523682 0.527283 -0.473022 1441912503 0.473206 0.523682 0.527283 -0.473022 1441912503 0.473206 0.523682 0.527283 -0.473022 1441912503 0.472046 0.524902 0.527649 -0.472351 1441912503 0.472046 0.524902 0.527649 -0.472351 1441912503 0.472046 0.524902 0.527649 -0.472351 1441912503 0.472046 0.524902 0.527649 -0.472351 1441912503 0.472046 0.524902 0.527649 -0.472351 1441912503 0.472046 0.524902 0.527649 -0.472351 1441912503 0.470215 0.526428 0.527588 -0.472595 1441912503 0.470215 0.526428 0.527588 -0.472595 1441912503 0.470215 0.526428 0.527588 -0.472595 1441912503 0.470215 0.526428 0.527588 -0.472595 1441912503 0.470215 0.526428 0.527588 -0.472595 1441912503 0.470215 0.526428 0.527588 -0.472595 1441912503 0.466858 0.529541 0.525269 -0.475037 1441912503 0.466858 0.529541 0.525269 -0.475037 1441912503 0.466858 0.529541 0.525269 -0.475037 1441912503 0.466858 0.529541 0.525269 -0.475037 1441912503 0.466858 0.529541 0.525269 -0.475037 1441912503 0.466858 0.529541 0.525269 -0.475037 1441912503 0.462585 0.533752 0.520020 -0.480225 1441912503 0.462585 0.533752 0.520020 -0.480225 1441912503 0.462585 0.533752 0.520020 -0.480225 1441912503 0.462585 0.533752 0.520020 -0.480225 1441912503 0.462585 0.533752 0.520020 -0.480225 1441912503 0.462585 0.533752 0.520020 -0.480225 1441912503 0.462585 0.533752 0.520020 -0.480225 1441912503 0.459534 0.537720 0.514343 -0.484863 1441912503 0.459534 0.537720 0.514343 -0.484863 1441912503 0.459534 0.537720 0.514343 -0.484863 1441912503 0.459534 0.537720 0.514343 -0.484863 1441912503 0.459534 0.537720 0.514343 -0.484863 1441912503 0.459534 0.537720 0.514343 -0.484863 1441912503 0.458862 0.540283 0.510315 -0.486877 1441912503 0.458862 0.540283 0.510315 -0.486877 1441912503 0.458862 0.540283 0.510315 -0.486877 1441912503 0.458862 0.540283 0.510315 -0.486877 1441912503 0.458862 0.540283 0.510315 -0.486877 1441912503 0.458862 0.540283 0.510315 -0.486877 1441912503 0.459045 0.541199 0.508667 -0.487488 1441912503 0.459045 0.541199 0.508667 -0.487488 1441912503 0.459045 0.541199 0.508667 -0.487488 1441912504 0.459045 0.541199 0.508667 -0.487488 1441912504 0.459045 0.541199 0.508667 -0.487488 1441912504 0.459045 0.541199 0.508667 -0.487488 1441912504 0.459045 0.541199 0.508667 -0.487488 1441912504 0.460327 0.540161 0.508972 -0.487061 1441912504 0.460327 0.540161 0.508972 -0.487061 1441912504 
0.468384 0.532349 0.515320 -0.481262 1441912509 0.468384 0.532349 0.515320 -0.481262 1441912509 0.468384 0.532349 0.515320 -0.481262 1441912509 0.468384 0.532349 0.515320 -0.481262 1441912509 0.469727 0.530396 0.513672 -0.483826 1441912509 0.469727 0.530396 0.513672 -0.483826 1441912509 0.469727 0.530396 0.513672 -0.483826 1441912509 0.469727 0.530396 0.513672 -0.483826 1441912509 0.469727 0.530396 0.513672 -0.483826 1441912509 0.469727 0.530396 0.513672 -0.483826 1441912509 0.467957 0.532349 0.509521 -0.487793 1441912509 0.467957 0.532349 0.509521 -0.487793 1441912509 0.467957 0.532349 0.509521 -0.487793 1441912509 0.467957 0.532349 0.509521 -0.487793 1441912509 0.467957 0.532349 0.509521 -0.487793 1441912509 0.467957 0.532349 0.509521 -0.487793 1441912509 0.467957 0.532349 0.509521 -0.487793 1441912509 0.464355 0.535400 0.502991 -0.494629 1441912509 0.464355 0.535400 0.502991 -0.494629 1441912509 0.464355 0.535400 0.502991 -0.494629 1441912509 0.464355 0.535400 0.502991 -0.494629 1441912509 0.464355 0.535400 0.502991 -0.494629 1441912509 0.464355 0.535400 0.502991 -0.494629 1441912509 0.460999 0.539124 0.496033 -0.500732 1441912509 0.460999 0.539124 0.496033 -0.500732 1441912509 0.460999 0.539124 0.496033 -0.500732 1441912509 0.460999 0.539124 0.496033 -0.500732 1441912509 0.460999 0.539124 0.496033 -0.500732 1441912509 0.460999 0.539124 0.496033 -0.500732 1441912509 0.456909 0.544067 0.488892 -0.506104 1441912509 0.456909 0.544067 0.488892 -0.506104 1441912509 0.456909 0.544067 0.488892 -0.506104 1441912509 0.456909 0.544067 0.488892 -0.506104 1441912509 0.456909 0.544067 0.488892 -0.506104 1441912509 0.456909 0.544067 0.488892 -0.506104 1441912509 0.456909 0.544067 0.488892 -0.506104 1441912509 0.452881 0.549255 0.484619 -0.508240 1441912509 0.452881 0.549255 0.484619 -0.508240 1441912509 0.452881 0.549255 0.484619 -0.508240 1441912509 0.452881 0.549255 0.484619 -0.508240 1441912509 0.452881 0.549255 0.484619 -0.508240 1441912509 0.452881 0.549255 0.484619 -0.508240 1441912509 0.451111 0.552063 0.481506 -0.509705 1441912509 0.451111 0.552063 0.481506 -0.509705 1441912509 0.451111 0.552063 0.481506 -0.509705 1441912509 0.451111 0.552063 0.481506 -0.509705 1441912509 0.451111 0.552063 0.481506 -0.509705 1441912509 0.451111 0.552063 0.481506 -0.509705 1441912509 0.451111 0.552063 0.481506 -0.509705 1441912509 0.450256 0.552185 0.480835 -0.510986 1441912509 0.450256 0.552185 0.480835 -0.510986 1441912509 0.450256 0.552185 0.480835 -0.510986 1441912509 0.450256 0.552185 0.480835 -0.510986 1441912509 0.450256 0.552185 0.480835 -0.510986 1441912509 0.450256 0.552185 0.480835 -0.510986 1441912509 0.452515 0.550598 0.481567 -0.510010 1441912509 0.452515 0.550598 0.481567 -0.510010 1441912509 0.452515 0.550598 0.481567 -0.510010 1441912509 0.452515 0.550598 0.481567 -0.510010 1441912509 0.452515 0.550598 0.481567 -0.510010 1441912509 0.452515 0.550598 0.481567 -0.510010 1441912509 0.455078 0.548157 0.484070 -0.507996 1441912509 0.455078 0.548157 0.484070 -0.507996 1441912509 0.455078 0.548157 0.484070 -0.507996 1441912509 0.455078 0.548157 0.484070 -0.507996 1441912509 0.455078 0.548157 0.484070 -0.507996 1441912509 0.455078 0.548157 0.484070 -0.507996 1441912509 0.455078 0.548157 0.484070 -0.507996 1441912509 0.458191 0.545532 0.486389 -0.505798 1441912509 0.458191 0.545532 0.486389 -0.505798 1441912509 0.458191 0.545532 0.486389 -0.505798 1441912509 0.458191 0.545532 0.486389 -0.505798 1441912509 0.458191 0.545532 0.486389 -0.505798 1441912509 0.458191 0.545532 0.486389 -0.505798 1441912509 0.461060 0.543030 0.488647 -0.503723 1441912509 0.461060 0.543030 0.488647 -0.503723 1441912509 0.461060 0.543030 0.488647 -0.503723 1441912509 0.461060 0.543030 0.488647 -0.503723 1441912509 0.461060 0.543030 0.488647 -0.503723 1441912509 0.461060 0.543030 0.488647 -0.503723 1441912509 0.463257 0.541687 0.491333 -0.500488 1441912509 0.463257 0.541687 0.491333 -0.500488 1441912509 0.463257 0.541687 0.491333 -0.500488 1441912509 0.463257 0.541687 0.491333 -0.500488 1441912509 0.463257 0.541687 0.491333 -0.500488 1441912509 0.463257 0.541687 0.491333 -0.500488 1441912509 0.463257 0.541687 0.491333 -0.500488 1441912509 0.463440 0.541504 0.492920 -0.498962 1441912509 0.463440 0.541504 0.492920 -0.498962 1441912509 0.463440 0.541504 0.492920 -0.498962 1441912509 0.463440 0.541504 0.492920 -0.498962 1441912509 0.463440 0.541504 0.492920 -0.498962 1441912509 0.463440 0.541504 0.492920 -0.498962 1441912509 0.462341 0.542358 0.493347 -0.498657 1441912509 0.462341 0.542358 0.493347 -0.498657 1441912509 0.462341 0.542358 0.493347 -0.498657 1441912509 0.462341 0.542358 0.493347 -0.498657 1441912509 0.462341 0.542358 0.493347 -0.498657 1441912509 0.462341 0.542358 0.493347 -0.498657 1441912509 0.461365 0.544189 0.493530 -0.497314 1441912509 0.461365 0.544189 0.493530 -0.497314 1441912509 0.461365 0.544189 0.493530 -0.497314 1441912510 0.461365 0.544189 0.493530 -0.497314 1441912510 0.461365 0.544189 0.493530 -0.497314 1441912510 0.461365 0.544189 0.493530 -0.497314 1441912510 0.461365 0.544189 0.493530 -0.497314 1441912510 0.461121 0.545349 0.494080 -0.495728 1441912510 0.461121 0.545349 0.494080 -0.495728 1441912510 0.461121 0.545349 0.494080 -0.495728 1441912510 0.461121 0.545349 0.494080 -0.495728 1441912510 0.461121 0.545349 0.494080 -0.495728 1441912510 0.461121 0.545349 0.494080 -0.495728 1441912510 0.460571 0.546204 0.495972 -0.493469 1441912510 0.460571 0.546204 0.495972 -0.493469 1441912510 0.460571 0.546204 0.495972 -0.493469 1441912510 0.460571 0.546204 0.495972 -0.493469 1441912510 0.460571 0.546204 0.495972 -0.493469 1441912510 0.460571 0.546204 0.495972 -0.493469 1441912510 0.460571 0.546204 0.495972 -0.493469 1441912510 0.460449 0.546753 0.497498 -0.491394 1441912510 0.460449 0.546753 0.497498 -0.491394 1441912510 0.460449 0.546753 0.497498 -0.491394 1441912510 0.460449 0.546753 0.497498 -0.491394 1441912510 0.460449 0.546753 0.497498 -0.491394 1441912510 0.461914 0.546509 0.499268 -0.488525 1441912510 0.461914 0.546509 0.499268 -0.488525 1441912510 0.461914 0.546509 0.499268 -0.488525 1441912510 0.461914 0.546509 0.499268 -0.488525 1441912510 0.461914 0.546509 0.499268 -0.488525 1441912510 0.461914 0.546509 0.499268 -0.488525 1441912510 0.461914 0.546509 0.499268 -0.488525 1441912510 0.465820 0.543640 0.502991 -0.484192 1441912510 0.465820 0.543640 0.502991 -0.484192 1441912510 0.465820 0.543640 0.502991 -0.484192 1441912510 0.465820 0.543640 0.502991 -0.484192 1441912510 0.465820 0.543640 0.502991 -0.484192 1441912510 0.465820 0.543640 0.502991 -0.484192 1441912510 0.469055 0.539856 0.506592 -0.481506 1441912510 0.469055 0.539856 0.506592 -0.481506 1441912510 0.469055 0.539856 0.506592 -0.481506 1441912510 0.469055 0.539856 0.506592 -0.481506 1441912510 0.469055 0.539856 0.506592 -0.481506 1441912510 0.469055 0.539856 0.506592 -0.481506 1441912510 0.470581 0.536133 0.507935 -0.482727 1441912510 0.470581 0.536133 0.507935 -0.482727 1441912510 0.470581 0.536133 0.507935 -0.482727 1441912510 0.470581 0.536133 0.507935 -0.482727 1441912510 0.470581 0.536133 0.507935 -0.482727 1441912510 0.470581 0.536133 0.507935 -0.482727 1441912510 0.470581 0.536133 0.507935 -0.482727 1441912510 0.471008 0.533386 0.508911 -0.484375 1441912510 0.471008 0.533386 0.508911 -0.484375 1441912510 0.471008 0.533386 0.508911 -0.484375 1441912510 0.471008 0.533386 0.508911 -0.484375 1441912510 0.471008 0.533386 0.508911 -0.484375 1441912510 0.471008 0.533386 0.508911 -0.484375 1441912510 0.471558 0.532043 0.508057 -0.486206 1441912510 0.471558 0.532043 0.508057 -0.486206 1441912510 0.471558 0.532043 0.508057 -0.486206 1441912510 0.471558 0.532043 0.508057 -0.486206 1441912510 0.471558 0.532043 0.508057 -0.486206 1441912510 0.471558 0.532043 0.508057 -0.486206 1441912510 0.470764 0.531433 0.506592 -0.489136 1441912510 0.470764 0.531433 0.506592 -0.489136 1441912510 0.470764 0.531433 0.506592 -0.489136 1441912510 0.470764 0.531433 0.506592 -0.489136 1441912510 0.470764 0.531433 0.506592 -0.489136 1441912510 0.470764 0.531433 0.506592 -0.489136 1441912510 0.470764 0.531433 0.506592 -0.489136 1441912510 0.468262 0.532288 0.503174 -0.494080 1441912510 0.468262 0.532288 0.503174 -0.494080 1441912510 0.468262 0.532288 0.503174 -0.494080 1441912510 0.468262 0.532288 0.503174 -0.494080 1441912510 0.468262 0.532288 0.503174 -0.494080 1441912510 0.468262 0.532288 0.503174 -0.494080 1441912510 0.468262 0.532288 0.503174 -0.494080 1441912510 0.465393 0.534668 0.498474 -0.499023 1441912510 0.465393 0.534668 0.498474 -0.499023 1441912510 0.465393 0.534668 0.498474 -0.499023 1441912510 0.465393 0.534668 0.498474 -0.499023 1441912510 0.465393 0.534668 0.498474 -0.499023 1441912510 0.465393 0.534668 0.498474 -0.499023 1441912510 0.462646 0.537292 0.493469 -0.503723 1441912510 0.462646 0.537292 0.493469 -0.503723 1441912510 0.462646 0.537292 0.493469 -0.503723 1441912510 0.462646 0.537292 0.493469 -0.503723 1441912510 0.462646 0.537292 0.493469 -0.503723 1441912510 0.462646 0.537292 0.493469 -0.503723 1441912510 0.458496 0.541077 0.489014 -0.507813 1441912510 0.458496 0.541077 0.489014 -0.507813 1441912510 0.458496 0.541077 0.489014 -0.507813 1441912510 0.458496 0.541077 0.489014 -0.507813 1441912510 0.458496 0.541077 0.489014 -0.507813 1441912510 0.458496 0.541077 0.489014 -0.507813 1441912510 0.458496 0.541077 0.489014 -0.507813 1441912510 0.454041 0.545532 0.484375 -0.511475 1441912510 0.454041 0.545532 0.484375 -0.511475 1441912510 0.454041 0.545532 0.484375 -0.511475 1441912510 0.454041 0.545532 0.484375 -0.511475 1441912510 0.454041 0.545532 0.484375 -0.511475 1441912510 0.454041 0.545532 0.484375 -0.511475 1441912510 0.448364 0.550964 0.479065 -0.515625 1441912510 0.448364 0.550964 0.479065 -0.515625 1441912510 0.448364 0.550964 0.479065 -0.515625 1441912510 0.448364 0.550964 0.479065 -0.515625 1441912510 0.448364 0.550964 0.479065 -0.515625 1441912510 0.448364 0.550964 0.479065 -0.515625 1441912510 0.448364 0.550964 0.479065 -0.515625 1441912510 0.442810 0.556396 0.473022 -0.520142 1441912510 0.442810 0.556396 0.473022 -0.520142 1441912510 0.442810 0.556396 0.473022 -0.520142 1441912510 0.442810 0.556396 0.473022 -0.520142 1441912510 0.442810 0.556396 0.473022 -0.520142 1441912510 0.442810 0.556396 0.473022 -0.520142 1441912510 0.439636 0.560547 0.467163 -0.523682 1441912510 0.439636 0.560547 0.467163 -0.523682 1441912510 0.439636 0.560547 0.467163 -0.523682 1441912510 0.439636 0.560547 0.467163 -0.523682 1441912511 0.439636 0.560547 0.467163 -0.523682 1441912511 0.439636 0.560547 0.467163 -0.523682 1441912511 0.437439 0.562256 0.464355 -0.526123 1441912511 0.437439 0.562256 0.464355 -0.526123 1441912511 0.437439 0.562256 0.464355 -0.526123 1441912511 0.437439 0.562256 0.464355 -0.526123 1441912511 0.437439 0.562256 0.464355 -0.526123 1441912511 0.437439 0.562256 0.464355 -0.526123 1441912511 0.437561 0.563049 0.463562 -0.525879 1441912511 0.437561 0.563049 0.463562 -0.525879 1441912511 0.437561 0.563049 0.463562 -0.525879 1441912511 0.437561 0.563049 0.463562 -0.525879 1441912511 0.437561 0.563049 0.463562 -0.525879 1441912511 0.437561 0.563049 0.463562 -0.525879 1441912511 0.438477 0.563354 0.462830 -0.525452 1441912511 0.438477 0.563354 0.462830 -0.525452 1441912511 0.438477 0.563354 0.462830 -0.525452 1441912511 0.438477 0.563354 0.462830 -0.525452 1441912511 0.438477 0.563354 0.462830 -0.525452 1441912511 0.438477 0.563354 0.462830 -0.525452 1441912511 0.438782 0.563354 0.462646 -0.525391 1441912511 0.438782 0.563354 0.462646 -0.525391 1441912511 0.438782 0.563354 0.462646 -0.525391 1441912511 0.438782 0.563354 0.462646 -0.525391 1441912511 0.438782 0.563354 0.462646 -0.525391 1441912511 0.438782 0.563354 0.462646 -0.525391 1441912511 0.440002 0.563171 0.463928 -0.523438 1441912511 0.440002 0.563171 0.463928 -0.523438 1441912511 0.440002 0.563171 0.463928 -0.523438 1441912511 0.440002 0.563171 0.463928 -0.523438 1441912511 0.440002 0.563171 0.463928 -0.523438 1441912511 0.440002 0.563171 0.463928 -0.523438 1441912511 0.440735 0.563171 0.465759 -0.521179 1441912511 0.440735 0.563171 0.465759 -0.521179 1441912511 0.440735 0.563171 0.465759 -0.521179 1441912511 0.440735 0.563171 0.465759 -0.521179 1441912511 0.440735 0.563171 0.465759 -0.521179 1441912511 0.440735 0.563171 0.465759 -0.521179 1441912511 0.441284 0.562744 0.470154 -0.517151 1441912511 0.441284 0.562744 0.470154 -0.517151 1441912511 0.441284 0.562744 0.470154 -0.517151 1441912511 0.441284 0.562744 0.470154 -0.517151 1441912511 0.441284 0.562744 0.470154 -0.517151 1441912511 0.441284 0.562744 0.470154 -0.517151 1441912511 0.441284 0.562744 0.470154 -0.517151 1441912511 0.444336 0.560425 0.474182 -0.513367 1441912511 0.444336 0.560425 0.474182 -0.513367 1441912511 0.444336 0.560425 0.474182 -0.513367 1441912511 0.444336 0.560425 0.474182 -0.513367 1441912511 0.444336 0.560425 0.474182 -0.513367 1441912511 0.444336 0.560425 0.474182 -0.513367 1441912511 0.446045 0.559021 0.477783 -0.510132 1441912511 0.446045 0.559021 0.477783 -0.510132 1441912511 0.446045 0.559021 0.477783 -0.510132 1441912511 0.446045 0.559021 0.477783 -0.510132 1441912511 0.446045 0.559021 0.477783 -0.510132 1441912511 0.446045 0.559021 0.477783 -0.510132 1441912511 0.446045 0.559021 0.477783 -0.510132 1441912511 0.446655 0.558105 0.480469 -0.508057 1441912511 0.446655 0.558105 0.480469 -0.508057 1441912511 0.446655 0.558105 0.480469 -0.508057 1441912511 0.446655 0.558105 0.480469 -0.508057 1441912511 0.446655 0.558105 0.480469 -0.508057 1441912511 0.446655 0.558105 0.480469 -0.508057 1441912511 0.445679 0.557922 0.481812 -0.507874 1441912511 0.445679 0.557922 0.481812 -0.507874 1441912511 0.445679 0.557922 0.481812 -0.507874 1441912511 0.445679 0.557922 0.481812 -0.507874 1441912511 0.445679 0.557922 0.481812 -0.507874 1441912511 0.449341 0.554871 0.484436 -0.505493 1441912511 0.449341 0.554871 0.484436 -0.505493 1441912511 0.449341 0.554871 0.484436 -0.505493 1441912511 0.449341 0.554871 0.484436 -0.505493 1441912511 0.449341 0.554871 0.484436 -0.505493 1441912511 0.449341 0.554871 0.484436 -0.505493 1441912511 0.449341 0.554871 0.484436 -0.505493 1441912511 0.452698 0.551331 0.487732 -0.503174 1441912511 0.452698 0.551331 0.487732 -0.503174 1441912511 0.452698 0.551331 0.487732 -0.503174 1441912511 0.452698 0.551331 0.487732 -0.503174 1441912511 0.452698 0.551331 0.487732 -0.503174 1441912511 0.452698 0.551331 0.487732 -0.503174 1441912511 0.454773 0.547668 0.490234 -0.502808 1441912511 0.454773 0.547668 0.490234 -0.502808 1441912511 0.454773 0.547668 0.490234 -0.502808 1441912511 0.454773 0.547668 0.490234 -0.502808 1441912511 0.454773 0.547668 0.490234 -0.502808 1441912511 0.454773 0.547668 0.490234 -0.502808 1441912511 0.454773 0.547668 0.490234 -0.502808 1441912511 0.456726 0.544556 0.491577 -0.503052 1441912511 0.456726 0.544556 0.491577 -0.503052 1441912511 0.456726 0.544556 0.491577 -0.503052 1441912511 0.456726 0.544556 0.491577 -0.503052 1441912511 0.456726 0.544556 0.491577 -0.503052 1441912511 0.456726 0.544556 0.491577 -0.503052 1441912511 0.457031 0.543396 0.491272 -0.504395 1441912511 0.457031 0.543396 0.491272 -0.504395 1441912511 0.457031 0.543396 0.491272 -0.504395 1441912511 0.457031 0.543396 0.491272 -0.504395 1441912511 0.457031 0.543396 0.491272 -0.504395 1441912511 0.457031 0.543396 0.491272 -0.504395 1441912511 0.457031 0.543396 0.491272 -0.504395 1441912511 0.456299 0.543030 0.489197 -0.507507 1441912511 0.456299 0.543030 0.489197 -0.507507 1441912511 0.456299 0.543030 0.489197 -0.507507 1441912511 0.456299 0.543030 0.489197 -0.507507 1441912511 0.456299 0.543030 0.489197 -0.507507 1441912511 0.456299 0.543030 0.489197 -0.507507 1441912511 0.455444 0.543457 0.486450 -0.510437 1441912511 0.455444 0.543457 0.486450 -0.510437 1441912511 0.455444 0.543457 0.486450 -0.510437 1441912511 0.455444 0.543457 0.486450 -0.510437 1441912511 0.455444 0.543457 0.486450 -0.510437 1441912511 0.455444 0.543457 0.486450 -0.510437 1441912512 0.455200 0.543213 0.483826 -0.513367 1441912512 0.455200 0.543213 0.483826 -0.513367 1441912512 0.455200 0.543213 0.483826 -0.513367 1441912512 0.455200 0.543213 0.483826 -0.513367 1441912512 0.455200 0.543213 0.483826 -0.513367 1441912512 0.455200 0.543213 0.483826 -0.513367 1441912512 0.455200 0.543213 0.483826 -0.513367 1441912512 0.455017 0.542969 0.481873 -0.515625 1441912512 0.455017 0.542969 0.481873 -0.515625 1441912512 0.455017 0.542969 0.481873 -0.515625 1441912512 0.455017 0.542969 0.481873 -0.515625 1441912512 0.455017 0.542969 0.481873 -0.515625 1441912512 0.455017 0.542969 0.481873 -0.515625 1441912512 0.454224 0.542664 0.480164 -0.518250 1441912512 0.454224 0.542664 0.480164 -0.518250 1441912512 0.454224 0.542664 0.480164 -0.518250 1441912512 0.454224 0.542664 0.480164 -0.518250 1441912512 0.454224 0.542664 0.480164 -0.518250 1441912512 0.454224 0.542664 0.480164 -0.518250 1441912512 0.452515 0.543762 0.477417 -0.521057 1441912512 0.452515 0.543762 0.477417 -0.521057 1441912512 0.452515 0.543762 0.477417 -0.521057 1441912512 0.452515 0.543762 0.477417 -0.521057 1441912512 0.452515 0.543762 0.477417 -0.521057 1441912512 0.452515 0.543762 0.477417 -0.521057 1441912512 0.449036 0.546936 0.473450 -0.524353 1441912512 0.449036 0.546936 0.473450 -0.524353 1441912512 0.449036 0.546936 0.473450 -0.524353 1441912512 0.449036 0.546936 0.473450 -0.524353 1441912512 0.449036 0.546936 0.473450 -0.524353 1441912512 0.449036 0.546936 0.473450 -0.524353 1441912512 0.446899 0.550049 0.469116 -0.526917 1441912512 0.446899 0.550049 0.469116 -0.526917 1441912512 0.446899 0.550049 0.469116 -0.526917 1441912512 0.446899 0.550049 0.469116 -0.526917 1441912512 0.446899 0.550049 0.469116 -0.526917 1441912512 0.446899 0.550049 0.469116 -0.526917 1441912512 0.444702 0.552002 0.466553 -0.528931 1441912512 0.444702 0.552002 0.466553 -0.528931 1441912512 0.444702 0.552002 0.466553 -0.528931 1441912512 0.444702 0.552002 0.466553 -0.528931 1441912512 0.444702 0.552002 0.466553 -0.528931 1441912512 0.444702 0.552002 0.466553 -0.528931 1441912512 0.444214 0.552490 0.465393 -0.529846 1441912512 0.444214 0.552490 0.465393 -0.529846 1441912512 0.444214 0.552490 0.465393 -0.529846 1441912512 0.444214 0.552490 0.465393 -0.529846 1441912512 0.444214 0.552490 0.465393 -0.529846 1441912512 0.444214 0.552490 0.465393 -0.529846 1441912512 0.444214 0.552490 0.465393 -0.529846 1441912512 0.445129 0.552795 0.465393 -0.528809 1441912512 0.445129 0.552795 0.465393 -0.528809 1441912512 0.445129 0.552795 0.465393 -0.528809 1441912512 0.445129 0.552795 0.465393 -0.528809 1441912512 0.445129 0.552795 0.465393 -0.528809 1441912512 0.445129 0.552795 0.465393 -0.528809 1441912512 0.445984 0.552734 0.466370 -0.527283 1441912512 0.445984 0.552734 0.466370 -0.527283 1441912512 0.445984 0.552734 0.466370 -0.527283 1441912512 0.445984 0.552734 0.466370 -0.527283 1441912512 0.445984 0.552734 0.466370 -0.527283 1441912512 0.445984 0.552734 0.466370 -0.527283 1441912512 0.447876 0.552368 0.467712 -0.524841 1441912512 0.447876 0.552368 0.467712 -0.524841 1441912512 0.447876 0.552368 0.467712 -0.524841 1441912512 0.447876 0.552368 0.467712 -0.524841 1441912512 0.447876 0.552368 0.467712 -0.524841 1441912512 0.447876 0.552368 0.467712 -0.524841 1441912512 0.449524 0.551453 0.470093 -0.522339 1441912512 0.449524 0.551453 0.470093 -0.522339 1441912512 0.449524 0.551453 0.470093 -0.522339 1441912512 0.449524 0.551453 0.470093 -0.522339 1441912512 0.449524 0.551453 0.470093 -0.522339 1441912512 0.449524 0.551453 0.470093 -0.522339 1441912512 0.451172 0.550537 0.472961 -0.519165 1441912512 0.451172 0.550537 0.472961 -0.519165 1441912512 0.451172 0.550537 0.472961 -0.519165 1441912512 0.451172 0.550537 0.472961 -0.519165 1441912512 0.451172 0.550537 0.472961 -0.519165 1441912512 0.451172 0.550537 0.472961 -0.519165 1441912512 0.451477 0.550232 0.475647 -0.516846 1441912512 0.451477 0.550232 0.475647 -0.516846 1441912512 0.451477 0.550232 0.475647 -0.516846 1441912512 0.451477 0.550232 0.475647 -0.516846 1441912512 0.451477 0.550232 0.475647 -0.516846 1441912512 0.451477 0.550232 0.475647 -0.516846 1441912512 0.451965 0.550720 0.478577 -0.513123 1441912512 0.451965 0.550720 0.478577 -0.513123 1441912512 0.451965 0.550720 0.478577 -0.513123 1441912512 0.451965 0.550720 0.478577 -0.513123 1441912512 0.451965 0.550720 0.478577 -0.513123 1441912512 0.451965 0.550720 0.478577 -0.513123 1441912512 0.450867 0.553955 0.482117 -0.507324 1441912512 0.450867 0.553955 0.482117 -0.507324 1441912512 0.450867 0.553955 0.482117 -0.507324 1441912512 0.450867 0.553955 0.482117 -0.507324 1441912512 0.450867 0.553955 0.482117 -0.507324 1441912512 0.450867 0.553955 0.482117 -0.507324 1441912512 0.450012 0.556213 0.484680 -0.503113 1441912512 0.450012 0.556213 0.484680 -0.503113 1441912512 0.450012 0.556213 0.484680 -0.503113 1441912512 0.450012 0.556213 0.484680 -0.503113 1441912512 0.450012 0.556213 0.484680 -0.503113 1441912512 0.450012 0.556213 0.484680 -0.503113 1441912512 0.450684 0.556274 0.487427 -0.499817 1441912512 0.450684 0.556274 0.487427 -0.499817 1441912512 0.450684 0.556274 0.487427 -0.499817 1441912512 0.450684 0.556274 0.487427 -0.499817 1441912512 0.450684 0.556274 0.487427 -0.499817 1441912512 0.450684 0.556274 0.487427 -0.499817 1441912512 0.452148 0.554199 0.491760 -0.496582 1441912513 0.452148 0.554199 0.491760 -0.496582 1441912513 0.452148 0.554199 0.491760 -0.496582 1441912513 0.452148 0.554199 0.491760 -0.496582 1441912513 0.452148 0.554199 0.491760 -0.496582 1441912513 0.452148 0.554199 0.491760 -0.496582 1441912513 0.452148 0.554199 0.491760 -0.496582 1441912513 0.453735 0.551025 0.494873 -0.495483 1441912513 0.453735 0.551025 0.494873 -0.495483 1441912513 0.453735 0.551025 0.494873 -0.495483 1441912513 0.453735 0.551025 0.494873 -0.495483 1441912513 0.453735 0.551025 0.494873 -0.495483 1441912513 0.453735 0.551025 0.494873 -0.495483 1441912513 0.454712 0.548462 0.497192 -0.495117 1441912513 0.454712 0.548462 0.497192 -0.495117 1441912513 0.454712 0.548462 0.497192 -0.495117 1441912513 0.454712 0.548462 0.497192 -0.495117 1441912513 0.454712 0.548462 0.497192 -0.495117 1441912513 0.454712 0.548462 0.497192 -0.495117 1441912513 0.454712 0.548462 0.497192 -0.495117 1441912513 0.456360 0.545959 0.498291 -0.495300 1441912513 0.456360 0.545959 0.498291 -0.495300 1441912513 0.456360 0.545959 0.498291 -0.495300 1441912513 0.456360 0.545959 0.498291 -0.495300 1441912513 0.456360 0.545959 0.498291 -0.495300 1441912513 0.456360 0.545959 0.498291 -0.495300 1441912513 0.457336 0.544128 0.498535 -0.496216 1441912513 0.457336 0.544128 0.498535 -0.496216 1441912513 0.457336 0.544128 0.498535 -0.496216 1441912513 0.457336 0.544128 0.498535 -0.496216 1441912513 0.457336 0.544128 0.498535 -0.496216 1441912513 0.457336 0.544128 0.498535 -0.496216 1441912513 0.457214 0.543030 0.497681 -0.498291 1441912513 0.457214 0.543030 0.497681 -0.498291 1441912513 0.457214 0.543030 0.497681 -0.498291 1441912513 0.457214 0.543030 0.497681 -0.498291 1441912513 0.457214 0.543030 0.497681 -0.498291 1441912513 0.457214 0.543030 0.497681 -0.498291 1441912513 0.456482 0.542786 0.495972 -0.500977 1441912513 0.456482 0.542786 0.495972 -0.500977 1441912513 0.456482 0.542786 0.495972 -0.500977 1441912513 0.456482 0.542786 0.495972 -0.500977 1441912513 0.456482 0.542786 0.495972 -0.500977 1441912513 0.456482 0.542786 0.495972 -0.500977 1441912513 0.456482 0.542786 0.495972 -0.500977 1441912513 0.454773 0.543762 0.494202 -0.503235 1441912513 0.454773 0.543762 0.494202 -0.503235 1441912513 0.454773 0.543762 0.494202 -0.503235 1441912513 0.454773 0.543762 0.494202 -0.503235 1441912513 0.454773 0.543762 0.494202 -0.503235 1441912513 0.453979 0.544495 0.492371 -0.504883 1441912513 0.453979 0.544495 0.492371 -0.504883 1441912513 0.453979 0.544495 0.492371 -0.504883 1441912513 0.453979 0.544495 0.492371 -0.504883 1441912513 0.453979 0.544495 0.492371 -0.504883 1441912513 0.453979 0.544495 0.492371 -0.504883 1441912513 0.453979 0.544495 0.492371 -0.504883 1441912513 0.453369 0.544373 0.490784 -0.507141 1441912513 0.453369 0.544373 0.490784 -0.507141 1441912513 0.453369 0.544373 0.490784 -0.507141 1441912513 0.453369 0.544373 0.490784 -0.507141 1441912513 0.453369 0.544373 0.490784 -0.507141 1441912513 0.453369 0.544373 0.490784 -0.507141 1441912513 0.454346 0.542969 0.489990 -0.508545 1441912513 0.454346 0.542969 0.489990 -0.508545 1441912513 0.454346 0.542969 0.489990 -0.508545 1441912513 0.454346 0.542969 0.489990 -0.508545 1441912513 0.454346 0.542969 0.489990 -0.508545 1441912513 0.454346 0.542969 0.489990 -0.508545 1441912513 0.453796 0.543274 0.488831 -0.509766 1441912513 0.453796 0.543274 0.488831 -0.509766 1441912513 0.453796 0.543274 0.488831 -0.509766 1441912513 0.453796 0.543274 0.488831 -0.509766 1441912513 0.453796 0.543274 0.488831 -0.509766 1441912513 0.453796 0.543274 0.488831 -0.509766 1441912513 0.453796 0.543274 0.488831 -0.509766 1441912513 0.450623 0.547058 0.486511 -0.510803 1441912513 0.450623 0.547058 0.486511 -0.510803 1441912513 0.450623 0.547058 0.486511 -0.510803 1441912513 0.450623 0.547058 0.486511 -0.510803 1441912513 0.450623 0.547058 0.486511 -0.510803 1441912513 0.450623 0.547058 0.486511 -0.510803 1441912513 0.447693 0.550720 0.483215 -0.512512 1441912513 0.447693 0.550720 0.483215 -0.512512 1441912513 0.447693 0.550720 0.483215 -0.512512 1441912513 0.447693 0.550720 0.483215 -0.512512 1441912513 0.447693 0.550720 0.483215 -0.512512 1441912513 0.447693 0.550720 0.483215 -0.512512 1441912513 0.446228 0.552917 0.480530 -0.514038 1441912513 0.446228 0.552917 0.480530 -0.514038 1441912513 0.446228 0.552917 0.480530 -0.514038 1441912513 0.446228 0.552917 0.480530 -0.514038 1441912513 0.446228 0.552917 0.480530 -0.514038 1441912513 0.446228 0.552917 0.480530 -0.514038 1441912513 0.445801 0.553223 0.479248 -0.515198 1441912513 0.445801 0.553223 0.479248 -0.515198 1441912513 0.445801 0.553223 0.479248 -0.515198 1441912513 0.445801 0.553223 0.479248 -0.515198 1441912513 0.445801 0.553223 0.479248 -0.515198 1441912513 0.445801 0.553223 0.479248 -0.515198 1441912513 0.446350 0.553162 0.479553 -0.514526 1441912513 0.446350 0.553162 0.479553 -0.514526 1441912513 0.446350 0.553162 0.479553 -0.514526 1441912513 0.446350 0.553162 0.479553 -0.514526 1441912513 0.446350 0.553162 0.479553 -0.514526 1441912513 0.446350 0.553162 0.479553 -0.514526 1441912513 0.446350 0.553162 0.479553 -0.514526 1441912513 0.447693 0.553101 0.480652 -0.512390 1441912513 0.447693 0.553101 0.480652 -0.512390 1441912513 0.447693 0.553101 0.480652 -0.512390 1441912513 0.447693 0.553101 0.480652 -0.512390 1441912513 0.447693 0.553101 0.480652 -0.512390 1441912513 0.447693 0.553101 0.480652 -0.512390 1441912513 0.448486 0.553406 0.481812 -0.510315 1441912514 0.448486 0.553406 0.481812 -0.510315 1441912514 0.448486 0.553406 0.481812 -0.510315 1441912514 0.448486 0.553406 0.481812 -0.510315 1441912514 0.448486 0.553406 0.481812 -0.510315 1441912514 0.448486 0.553406 0.481812 -0.510315 1441912514 0.446838 0.555664 0.481934 -0.509216 1441912514 0.446838 0.555664 0.481934 -0.509216 1441912514 0.446838 0.555664 0.481934 -0.509216 1441912514 0.446838 0.555664 0.481934 -0.509216 1441912514 0.446838 0.555664 0.481934 -0.509216 1441912514 0.446838 0.555664 0.481934 -0.509216 1441912514 0.446838 0.555664 0.481934 -0.509216 1441912514 0.444946 0.558167 0.482361 -0.507690 1441912514 0.444946 0.558167 0.482361 -0.507690 1441912514 0.444946 0.558167 0.482361 -0.507690 1441912514 0.444946 0.558167 0.482361 -0.507690 1441912514 0.444946 0.558167 0.482361 -0.507690 1441912514 0.444946 0.558167 0.482361 -0.507690 1441912514 0.444702 0.558960 0.482788 -0.506592 1441912514 0.444702 0.558960 0.482788 -0.506592 1441912514 0.444702 0.558960 0.482788 -0.506592 1441912514 0.444702 0.558960 0.482788 -0.506592 1441912514 0.444702 0.558960 0.482788 -0.506592 1441912514 0.444702 0.558960 0.482788 -0.506592 1441912514 0.448242 0.557068 0.484070 -0.504333 1441912514 0.448242 0.557068 0.484070 -0.504333 1441912514 0.448242 0.557068 0.484070 -0.504333 1441912514 0.448242 0.557068 0.484070 -0.504333 1441912514 0.448242 0.557068 0.484070 -0.504333 1441912514 0.448242 0.557068 0.484070 -0.504333 1441912514 0.451477 0.555725 0.487732 -0.499390 1441912514 0.451477 0.555725 0.487732 -0.499390 1441912514 0.451477 0.555725 0.487732 -0.499390 1441912514 0.451477 0.555725 0.487732 -0.499390 1441912514 0.451477 0.555725 0.487732 -0.499390 1441912514 0.451477 0.555725 0.487732 -0.499390 1441912514 0.453613 0.554504 0.492310 -0.494263 1441912514 0.453613 0.554504 0.492310 -0.494263 1441912514 0.453613 0.554504 0.492310 -0.494263 1441912514 0.453613 0.554504 0.492310 -0.494263 1441912514 0.453613 0.554504 0.492310 -0.494263 1441912514 0.453613 0.554504 0.492310 -0.494263 1441912514 0.457092 0.550049 0.496338 -0.492065 1441912514 0.457092 0.550049 0.496338 -0.492065 1441912514 0.457092 0.550049 0.496338 -0.492065 1441912514 0.457092 0.550049 0.496338 -0.492065 1441912514 0.457092 0.550049 0.496338 -0.492065 1441912514 0.457092 0.550049 0.496338 -0.492065 1441912514 0.457092 0.550049 0.496338 -0.492065 1441912514 0.460693 0.546143 0.499329 -0.489990 1441912514 0.460693 0.546143 0.499329 -0.489990 1441912514 0.460693 0.546143 0.499329 -0.489990 1441912514 0.460693 0.546143 0.499329 -0.489990 1441912514 0.460693 0.546143 0.499329 -0.489990 1441912514 0.460693 0.546143 0.499329 -0.489990 1441912514 0.460571 0.544434 0.501648 -0.489563 1441912514 0.460571 0.544434 0.501648 -0.489563 1441912514 0.460571 0.544434 0.501648 -0.489563 1441912514 0.460571 0.544434 0.501648 -0.489563 1441912514 
0.477112 0.529175 0.499695 -0.492493 1441912522 0.477112 0.529175 0.499695 -0.492493 1441912522 0.477112 0.529175 0.499695 -0.492493 1441912522 0.477112 0.529175 0.499695 -0.492493 1441912522 0.477112 0.529175 0.499695 -0.492493 1441912522 0.479858 0.525269 0.502869 -0.490845 1441912522 0.479858 0.525269 0.502869 -0.490845 1441912522 0.479858 0.525269 0.502869 -0.490845 1441912522 0.479858 0.525269 0.502869 -0.490845 1441912522 0.479858 0.525269 0.502869 -0.490845 1441912522 0.479858 0.525269 0.502869 -0.490845 1441912522 0.484985 0.520386 0.506042 -0.487732 1441912522 0.484985 0.520386 0.506042 -0.487732 1441912522 0.484985 0.520386 0.506042 -0.487732 1441912522 0.484985 0.520386 0.506042 -0.487732 1441912522 0.484985 0.520386 0.506042 -0.487732 1441912522 0.484985 0.520386 0.506042 -0.487732 1441912522 0.490662 0.514160 0.509949 -0.484497 1441912522 0.490662 0.514160 0.509949 -0.484497 1441912522 0.490662 0.514160 0.509949 -0.484497 1441912522 0.490662 0.514160 0.509949 -0.484497 1441912522 0.490662 0.514160 0.509949 -0.484497 1441912522 0.490662 0.514160 0.509949 -0.484497 1441912522 0.490662 0.514160 0.509949 -0.484497 1441912522 0.498047 0.506836 0.514404 -0.479980 1441912522 0.498047 0.506836 0.514404 -0.479980 1441912522 0.498047 0.506836 0.514404 -0.479980 1441912522 0.498047 0.506836 0.514404 -0.479980 1441912522 0.498047 0.506836 0.514404 -0.479980 1441912522 0.498047 0.506836 0.514404 -0.479980 1441912522 0.504395 0.499634 0.518799 -0.476135 1441912522 0.504395 0.499634 0.518799 -0.476135 1441912522 0.504395 0.499634 0.518799 -0.476135 1441912522 0.504395 0.499634 0.518799 -0.476135 1441912522 0.504395 0.499634 0.518799 -0.476135 1441912522 0.504395 0.499634 0.518799 -0.476135 1441912522 0.508972 0.493591 0.524536 -0.471313 1441912522 0.508972 0.493591 0.524536 -0.471313 1441912522 0.508972 0.493591 0.524536 -0.471313 1441912522 0.508972 0.493591 0.524536 -0.471313 1441912522 0.508972 0.493591 0.524536 -0.471313 1441912522 0.508972 0.493591 0.524536 -0.471313 1441912522 0.512817 0.488464 0.529724 -0.466614 1441912522 0.512817 0.488464 0.529724 -0.466614 1441912522 0.512817 0.488464 0.529724 -0.466614 1441912522 0.512817 0.488464 0.529724 -0.466614 1441912522 0.512817 0.488464 0.529724 -0.466614 1441912522 0.512817 0.488464 0.529724 -0.466614 1441912522 0.516846 0.483643 0.534241 -0.462097 1441912522 0.516846 0.483643 0.534241 -0.462097 1441912522 0.516846 0.483643 0.534241 -0.462097 1441912522 0.516846 0.483643 0.534241 -0.462097 1441912522 0.516846 0.483643 0.534241 -0.462097 1441912522 0.516846 0.483643 0.534241 -0.462097 1441912522 0.519531 0.480164 0.538147 -0.458130 1441912522 0.519531 0.480164 0.538147 -0.458130 1441912522 0.519531 0.480164 0.538147 -0.458130 1441912522 0.519531 0.480164 0.538147 -0.458130 1441912522 0.519531 0.480164 0.538147 -0.458130 1441912522 0.519531 0.480164 0.538147 -0.458130 1441912522 0.519531 0.480164 0.538147 -0.458130 1441912522 0.521423 0.477478 0.541382 -0.454895 1441912522 0.521423 0.477478 0.541382 -0.454895 1441912522 0.521423 0.477478 0.541382 -0.454895 1441912522 0.521423 0.477478 0.541382 -0.454895 1441912522 0.521423 0.477478 0.541382 -0.454895 1441912522 0.521423 0.477478 0.541382 -0.454895 1441912522 0.522339 0.476074 0.543518 -0.452820 1441912522 0.522339 0.476074 0.543518 -0.452820 1441912522 0.522339 0.476074 0.543518 -0.452820 1441912522 0.522339 0.476074 0.543518 -0.452820 1441912522 0.522339 0.476074 0.543518 -0.452820 1441912522 0.522339 0.476074 0.543518 -0.452820 1441912522 0.521240 0.476990 0.542908 -0.453857 1441912522 0.521240 0.476990 0.542908 -0.453857 1441912522 0.521240 0.476990 0.542908 -0.453857 1441912522 0.521240 0.476990 0.542908 -0.453857 1441912522 0.521240 0.476990 0.542908 -0.453857 1441912522 0.521240 0.476990 0.542908 -0.453857 1441912523 0.521240 0.476990 0.542908 -0.453857 1441912523 0.519165 0.479126 0.540161 -0.457214 1441912523 0.519165 0.479126 0.540161 -0.457214 1441912523 0.519165 0.479126 0.540161 -0.457214 1441912523 0.519165 0.479126 0.540161 -0.457214 1441912523 0.519165 0.479126 0.540161 -0.457214 1441912523 0.519165 0.479126 0.540161 -0.457214 1441912523 0.515747 0.482849 0.536438 -0.461548 1441912523 0.515747 0.482849 0.536438 -0.461548 1441912523 0.515747 0.482849 0.536438 -0.461548 1441912523 0.515747 0.482849 0.536438 -0.461548 1441912523 0.515747 0.482849 0.536438 -0.461548 1441912523 0.515747 0.482849 0.536438 -0.461548 1441912523 0.515747 0.482849 0.536438 -0.461548 1441912523 0.511475 0.488342 0.532043 -0.465637 1441912523 0.511475 0.488342 0.532043 -0.465637 1441912523 0.511475 0.488342 0.532043 -0.465637 1441912523 0.511475 0.488342 0.532043 -0.465637 1441912523 0.511475 0.488342 0.532043 -0.465637 1441912523 0.511475 0.488342 0.532043 -0.465637 1441912523 0.506287 0.494995 0.527161 -0.469727 1441912523 0.506287 0.494995 0.527161 -0.469727 1441912523 0.506287 0.494995 0.527161 -0.469727 1441912523 0.506287 0.494995 0.527161 -0.469727 1441912523 0.506287 0.494995 0.527161 -0.469727 1441912523 0.501282 0.501282 0.522217 -0.473938 1441912523 0.501282 0.501282 0.522217 -0.473938 1441912523 0.501282 0.501282 0.522217 -0.473938 1441912523 0.501282 0.501282 0.522217 -0.473938 1441912523 0.501282 0.501282 0.522217 -0.473938 1441912523 0.501282 0.501282 0.522217 -0.473938 1441912523 0.496704 0.507507 0.517822 -0.476990 1441912523 0.496704 0.507507 0.517822 -0.476990 1441912523 0.496704 0.507507 0.517822 -0.476990 1441912523 0.496704 0.507507 0.517822 -0.476990 1441912523 0.496704 0.507507 0.517822 -0.476990 1441912523 0.496704 0.507507 0.517822 -0.476990 1441912523 0.496704 0.507507 0.517822 -0.476990 1441912523 0.491577 0.513550 0.513611 -0.480347 1441912523 0.491577 0.513550 0.513611 -0.480347 1441912523 0.491577 0.513550 0.513611 -0.480347 1441912523 0.491577 0.513550 0.513611 -0.480347 1441912523 0.491577 0.513550 0.513611 -0.480347 1441912523 0.491577 0.513550 0.513611 -0.480347 1441912523 0.491577 0.513550 0.513611 -0.480347 1441912523 0.486755 0.518921 0.509277 -0.484131 1441912523 0.486755 0.518921 0.509277 -0.484131 1441912523 0.486755 0.518921 0.509277 -0.484131 1441912523 0.486755 0.518921 0.509277 -0.484131 1441912523 0.486755 0.518921 0.509277 -0.484131 1441912523 0.486755 0.518921 0.509277 -0.484131 1441912523 0.481201 0.524292 0.502563 -0.490906 1441912523 0.481201 0.524292 0.502563 -0.490906 1441912523 0.481201 0.524292 0.502563 -0.490906 1441912523 0.481201 0.524292 0.502563 -0.490906 1441912523 0.481201 0.524292 0.502563 -0.490906 1441912523 0.481201 0.524292 0.502563 -0.490906 1441912523 0.476013 0.530029 0.494385 -0.497986 1441912523 0.476013 0.530029 0.494385 -0.497986 1441912523 0.476013 0.530029 0.494385 -0.497986 1441912523 0.476013 0.530029 0.494385 -0.497986 1441912523 0.476013 0.530029 0.494385 -0.497986 1441912523 0.476013 0.530029 0.494385 -0.497986 1441912523 0.474060 0.533936 0.487305 -0.502686 1441912523 0.474060 0.533936 0.487305 -0.502686 1441912523 0.474060 0.533936 0.487305 -0.502686 1441912523 0.474060 0.533936 0.487305 -0.502686 1441912523 0.474060 0.533936 0.487305 -0.502686 1441912523 0.474060 0.533936 0.487305 -0.502686 1441912523 0.474060 0.533936 0.487305 -0.502686 1441912523 0.474365 0.535889 0.484192 -0.503296 1441912523 0.474365 0.535889 0.484192 -0.503296 1441912523 0.474365 0.535889 0.484192 -0.503296 1441912523 0.474365 0.535889 0.484192 -0.503296 1441912523 0.474365 0.535889 0.484192 -0.503296 1441912523 0.474365 0.535889 0.484192 -0.503296 1441912523 0.476074 0.534302 0.484863 -0.502747 1441912523 0.476074 0.534302 0.484863 -0.502747 1441912523 0.476074 0.534302 0.484863 -0.502747 1441912523 0.476074 0.534302 0.484863 -0.502747 1441912523 0.476074 0.534302 0.484863 -0.502747 1441912523 0.476074 0.534302 0.484863 -0.502747 1441912523 0.479736 0.530579 0.488586 -0.499573 1441912523 0.479736 0.530579 0.488586 -0.499573 1441912523 0.479736 0.530579 0.488586 -0.499573 1441912523 0.479736 0.530579 0.488586 -0.499573 1441912523 0.479736 0.530579 0.488586 -0.499573 1441912523 0.479736 0.530579 0.488586 -0.499573 1441912523 0.479736 0.530579 0.488586 -0.499573 1441912523 0.485046 0.524231 0.494202 -0.495605 1441912523 0.485046 0.524231 0.494202 -0.495605 1441912523 0.485046 0.524231 0.494202 -0.495605 1441912523 0.485046 0.524231 0.494202 -0.495605 1441912523 0.485046 0.524231 0.494202 -0.495605 1441912523 0.485046 0.524231 0.494202 -0.495605 1441912523 0.491150 0.517029 0.501465 -0.489807 1441912523 0.491150 0.517029 0.501465 -0.489807 1441912523 0.491150 0.517029 0.501465 -0.489807 1441912523 0.491150 0.517029 0.501465 -0.489807 1441912523 0.491150 0.517029 0.501465 -0.489807 1441912523 0.491150 0.517029 0.501465 -0.489807 1441912523 0.499146 0.508728 0.508484 -0.483154 1441912523 0.499146 0.508728 0.508484 -0.483154 1441912523 0.499146 0.508728 0.508484 -0.483154 1441912523 0.499146 0.508728 0.508484 -0.483154 1441912523 0.499146 0.508728 0.508484 -0.483154 1441912523 0.499146 0.508728 0.508484 -0.483154 1441912523 0.499146 0.508728 0.508484 -0.483154 1441912523 0.506897 0.500488 0.515625 -0.476074 1441912523 0.506897 0.500488 0.515625 -0.476074 1441912523 0.506897 0.500488 0.515625 -0.476074 1441912523 0.506897 0.500488 0.515625 -0.476074 1441912523 0.506897 0.500488 0.515625 -0.476074 1441912523 0.506897 0.500488 0.515625 -0.476074 1441912524 0.513306 0.492310 0.524536 -0.467896 1441912524 0.513306 0.492310 0.524536 -0.467896 1441912524 0.513306 0.492310 0.524536 -0.467896 1441912524 0.513306 0.492310 0.524536 -0.467896 1441912524 0.513306 0.492310 0.524536 -0.467896 1441912524 0.513306 0.492310 0.524536 -0.467896 1441912524 0.513306 0.492310 0.524536 -0.467896 1441912524 0.520752 0.483276 0.533081 -0.459351 1441912524 0.520752 0.483276 0.533081 -0.459351 1441912524 0.520752 0.483276 0.533081 -0.459351 1441912524 0.520752 0.483276 0.533081 -0.459351 1441912524 0.520752 0.483276 0.533081 -0.459351 1441912524 0.520752 0.483276 0.533081 -0.459351 1441912524 0.525818 0.474976 0.540649 -0.453369 1441912524 0.525818 0.474976 0.540649 -0.453369 1441912524 0.525818 0.474976 0.540649 -0.453369 1441912524 0.525818 0.474976 0.540649 -0.453369 1441912524 0.525818 0.474976 0.540649 -0.453369 1441912524 0.525818 0.474976 0.540649 -0.453369 1441912524 0.526733 0.472961 0.543518 -0.450989 1441912524 0.526733 0.472961 0.543518 -0.450989 1441912524 0.526733 0.472961 0.543518 -0.450989 1441912524 0.526733 0.472961 0.543518 -0.450989 1441912524 0.526733 0.472961 0.543518 -0.450989 1441912524 0.526733 0.472961 0.543518 -0.450989 1441912524 0.526733 0.472961 0.543518 -0.450989 1441912524 0.526001 0.474243 0.541260 -0.453186 1441912524 0.526001 0.474243 0.541260 -0.453186 1441912524 0.526001 0.474243 0.541260 -0.453186 1441912524 0.526001 0.474243 0.541260 -0.453186 1441912524 0.526001 0.474243 0.541260 -0.453186 1441912524 0.526001 0.474243 0.541260 -0.453186 1441912524 0.521362 0.479309 0.536926 -0.458374 1441912524 0.521362 0.479309 0.536926 -0.458374 1441912524 0.521362 0.479309 0.536926 -0.458374 1441912524 0.521362 0.479309 0.536926 -0.458374 1441912524 0.521362 0.479309 0.536926 -0.458374 1441912524 0.521362 0.479309 0.536926 -0.458374 1441912524 0.515442 0.486145 0.531616 -0.464050 1441912524 0.515442 0.486145 0.531616 -0.464050 1441912524 0.515442 0.486145 0.531616 -0.464050 1441912524 0.515442 0.486145 0.531616 -0.464050 1441912524 0.515442 0.486145 0.531616 -0.464050 1441912524 0.515442 0.486145 0.531616 -0.464050 1441912524 0.509216 0.493164 0.526978 -0.468811 1441912524 0.509216 0.493164 0.526978 -0.468811 1441912524 0.509216 0.493164 0.526978 -0.468811 1441912524 0.509216 0.493164 0.526978 -0.468811 1441912524 0.509216 0.493164 0.526978 -0.468811 1441912524 0.509216 0.493164 0.526978 -0.468811 1441912524 0.509216 0.493164 0.526978 -0.468811 1441912524 0.503906 0.499390 0.523071 -0.472290 1441912524 0.503906 0.499390 0.523071 -0.472290 1441912524 0.503906 0.499390 0.523071 -0.472290 1441912524 0.503906 0.499390 0.523071 -0.472290 1441912524 0.503906 0.499390 0.523071 -0.472290 1441912524 0.503906 0.499390 0.523071 -0.472290 1441912524 0.499390 0.504333 0.520569 -0.474548 1441912524 0.499390 0.504333 0.520569 -0.474548 1441912524 0.499390 0.504333 0.520569 -0.474548 1441912524 0.499390 0.504333 0.520569 -0.474548 1441912524 0.499390 0.504333 0.520569 -0.474548 1441912524 0.499390 0.504333 0.520569 -0.474548 1441912524 0.495117 0.509094 0.519348 -0.475342 1441912524 0.495117 0.509094 0.519348 -0.475342 1441912524 0.495117 0.509094 0.519348 -0.475342 1441912524 0.495117 0.509094 0.519348 -0.475342 1441912524 0.495117 0.509094 0.519348 -0.475342 1441912524 0.495117 0.509094 0.519348 -0.475342 1441912524 0.490723 0.513794 0.517883 -0.476318 1441912524 0.490723 0.513794 0.517883 -0.476318 1441912524 0.490723 0.513794 0.517883 -0.476318 1441912524 0.490723 0.513794 0.517883 -0.476318 1441912524 0.490723 0.513794 0.517883 -0.476318 1441912524 0.490723 0.513794 0.517883 -0.476318 1441912524 0.485962 0.518616 0.516235 -0.477783 1441912524 0.485962 0.518616 0.516235 -0.477783 1441912524 0.485962 0.518616 0.516235 -0.477783 1441912524 0.485962 0.518616 0.516235 -0.477783 1441912524 0.485962 0.518616 0.516235 -0.477783 1441912524 0.485962 0.518616 0.516235 -0.477783 1441912524 0.481384 0.523071 0.512695 -0.481384 1441912524 0.481384 0.523071 0.512695 -0.481384 1441912524 0.481384 0.523071 0.512695 -0.481384 1441912524 0.481384 0.523071 0.512695 -0.481384 1441912524 0.481384 0.523071 0.512695 -0.481384 1441912524 0.481384 0.523071 0.512695 -0.481384 1441912524 0.481384 0.523071 0.512695 -0.481384 1441912524 0.476013 0.528137 0.507263 -0.486938 1441912524 0.476013 0.528137 0.507263 -0.486938 1441912524 0.476013 0.528137 0.507263 -0.486938 1441912524 0.476013 0.528137 0.507263 -0.486938 1441912524 0.476013 0.528137 0.507263 -0.486938 1441912524 0.476013 0.528137 0.507263 -0.486938 1441912524 0.473938 0.531555 0.501343 -0.491333 1441912524 0.473938 0.531555 0.501343 -0.491333 1441912524 0.473938 0.531555 0.501343 -0.491333 1441912524 0.473938 0.531555 0.501343 -0.491333 1441912524 0.473938 0.531555 0.501343 -0.491333 1441912524 0.473938 0.531555 0.501343 -0.491333 1441912524 0.473145 0.533875 0.499207 -0.491821 1441912524 0.473145 0.533875 0.499207 -0.491821 1441912524 0.473145 0.533875 0.499207 -0.491821 1441912524 0.473145 0.533875 0.499207 -0.491821 1441912524 0.473145 0.533875 0.499207 -0.491821 1441912524 0.473145 0.533875 0.499207 -0.491821 1441912524 0.473755 0.533813 0.498291 -0.492188 1441912524 0.473755 0.533813 0.498291 -0.492188 1441912524 0.473755 0.533813 0.498291 -0.492188 1441912524 0.473755 0.533813 0.498291 -0.492188 1441912524 0.473755 0.533813 0.498291 -0.492188 1441912524 0.473755 0.533813 0.498291 -0.492188 1441912524 0.473755 0.533813 0.498291 -0.492188 1441912524 0.476074 0.531372 0.499756 -0.491089 1441912525 0.476074 0.531372 0.499756 -0.491089 1441912525 0.476074 0.531372 0.499756 -0.491089 1441912525 0.476074 0.531372 0.499756 -0.491089 1441912525 0.476074 0.531372 0.499756 -0.491089 1441912525 0.476074 0.531372 0.499756 -0.491089 1441912525 0.480286 0.526917 0.502380 -0.489075 1441912525 0.480286 0.526917 0.502380 -0.489075 1441912525 0.480286 0.526917 0.502380 -0.489075 1441912525 0.480286 0.526917 0.502380 -0.489075 1441912525 0.480286 0.526917 0.502380 -0.489075 1441912525 0.480286 0.526917 0.502380 -0.489075 1441912525 0.485168 0.521057 0.505981 -0.486877 1441912525 0.485168 0.521057 0.505981 -0.486877 1441912525 0.485168 0.521057 0.505981 -0.486877 1441912525 0.485168 0.521057 0.505981 -0.486877 1441912525 0.485168 0.521057 0.505981 -0.486877 1441912525 0.485168 0.521057 0.505981 -0.486877 1441912525 0.485168 0.521057 0.505981 -0.486877 1441912525 0.490051 0.515503 0.510071 -0.483582 1441912525 0.490051 0.515503 0.510071 -0.483582 1441912525 0.490051 0.515503 0.510071 -0.483582 1441912525 0.490051 0.515503 0.510071 -0.483582 1441912525 0.490051 0.515503 0.510071 -0.483582 1441912525 0.490051 0.515503 0.510071 -0.483582 1441912525 0.494690 0.509949 0.513733 -0.480896 1441912525 0.494690 0.509949 0.513733 -0.480896 1441912525 0.494690 0.509949 0.513733 -0.480896 1441912525 0.494690 0.509949 0.513733 -0.480896 1441912525 0.494690 0.509949 0.513733 -0.480896 1441912525 0.494690 0.509949 0.513733 -0.480896 1441912525 0.494690 0.509949 0.513733 -0.480896 1441912525 0.499939 0.504272 0.516785 -0.478149 1441912525 0.499939 0.504272 0.516785 -0.478149 1441912525 0.499939 0.504272 0.516785 -0.478149 1441912525 0.499939 0.504272 0.516785 -0.478149 1441912525 0.499939 0.504272 0.516785 -0.478149 1441912525 0.499939 0.504272 0.516785 -0.478149 1441912525 0.503174 0.499634 0.520020 -0.476135 1441912525 0.503174 0.499634 0.520020 -0.476135 1441912525 0.503174 0.499634 0.520020 -0.476135 1441912525 0.503174 0.499634 0.520020 -0.476135 1441912525 0.503174 0.499634 0.520020 -0.476135 1441912525 0.507263 0.494324 0.525085 -0.471741 1441912525 0.507263 0.494324 0.525085 -0.471741 1441912525 0.507263 0.494324 0.525085 -0.471741 1441912525 0.507263 0.494324 0.525085 -0.471741 1441912525 0.507263 0.494324 0.525085 -0.471741 1441912525 0.507263 0.494324 0.525085 -0.471741 1441912525 0.510681 0.489075 0.530945 -0.466919 1441912525 0.510681 0.489075 0.530945 -0.466919 1441912525 0.510681 0.489075 0.530945 -0.466919 1441912525 0.510681 0.489075 0.530945 -0.466919 1441912525 0.510681 0.489075 0.530945 -0.466919 1441912525 0.510681 0.489075 0.530945 -0.466919 1441912525 0.510681 0.489075 0.530945 -0.466919 1441912525 0.511047 0.487793 0.532349 -0.466309 1441912525 0.511047 0.487793 0.532349 -0.466309 1441912525 0.511047 0.487793 0.532349 -0.466309 1441912525 0.511047 0.487793 0.532349 -0.466309 1441912525 0.511047 0.487793 0.532349 -0.466309 1441912525 0.511047 0.487793 0.532349 -0.466309 1441912525 0.509705 0.489563 0.530334 -0.468201 1441912525 0.509705 0.489563 0.530334 -0.468201 1441912525 0.509705 0.489563 0.530334 -0.468201 1441912525 0.509705 0.489563 0.530334 -0.468201 1441912525 0.509705 0.489563 0.530334 -0.468201 1441912525 0.509705 0.489563 0.530334 -0.468201 1441912525 0.509705 0.489563 0.530334 -0.468201 1441912525 0.506897 0.491455 0.528198 -0.471619 1441912525 0.506897 0.491455 0.528198 -0.471619 1441912525 0.506897 0.491455 0.528198 -0.471619 1441912525 0.506897 0.491455 0.528198 -0.471619 1441912525 0.506897 0.491455 0.528198 -0.471619 1441912525 0.506897 0.491455 0.528198 -0.471619 1441912525 0.504822 0.494629 0.526611 -0.472351 1441912525 0.504822 0.494629 0.526611 -0.472351 1441912525 0.504822 0.494629 0.526611 -0.472351 1441912525 0.504822 0.494629 0.526611 -0.472351 1441912525 0.504822 0.494629 0.526611 -0.472351 1441912525 0.504822 0.494629 0.526611 -0.472351 1441912525 0.504822 0.494629 0.526611 -0.472351 1441912525 0.504700 0.495361 0.526245 -0.472168 1441912525 0.504700 0.495361 0.526245 -0.472168 1441912525 0.504700 0.495361 0.526245 -0.472168 1441912525 0.504700 0.495361 0.526245 -0.472168 1441912525 0.504700 0.495361 0.526245 -0.472168 1441912525 0.504700 0.495361 0.526245 -0.472168 1441912525 0.503174 0.496521 0.525330 -0.473572 1441912525 0.503174 0.496521 0.525330 -0.473572 1441912525 0.503174 0.496521 0.525330 -0.473572 1441912525 0.503174 0.496521 0.525330 -0.473572 1441912525 0.503174 0.496521 0.525330 -0.473572 1441912525 0.503174 0.496521 0.525330 -0.473572 1441912525 0.501770 0.499817 0.522766 -0.474365 1441912525 0.501770 0.499817 0.522766 -0.474365 1441912525 0.501770 0.499817 0.522766 -0.474365 1441912525 0.501770 0.499817 0.522766 -0.474365 1441912525 0.501770 0.499817 0.522766 -0.474365 1441912525 0.501770 0.499817 0.522766 -0.474365 1441912525 0.499451 0.502625 0.520996 -0.475830 1441912525 0.499451 0.502625 0.520996 -0.475830 1441912525 0.499451 0.502625 0.520996 -0.475830 1441912525 0.499451 0.502625 0.520996 -0.475830 1441912525 0.499451 0.502625 0.520996 -0.475830 1441912525 0.499451 0.502625 0.520996 -0.475830 1441912525 0.499451 0.502625 0.520996 -0.475830 1441912525 0.496704 0.506042 0.517944 -0.478394 1441912525 0.496704 0.506042 0.517944 -0.478394 1441912525 0.496704 0.506042 0.517944 -0.478394 1441912525 0.496704 0.506042 0.517944 -0.478394 1441912525 0.496704 0.506042 0.517944 -0.478394 1441912525 0.496704 0.506042 0.517944 -0.478394 1441912525 0.491333 0.511047 0.514709 -0.482178 1441912525 0.491333 0.511047 0.514709 -0.482178 1441912526 0.491333 0.511047 0.514709 -0.482178 1441912526 0.491333 0.511047 0.514709 -0.482178 1441912526 0.491333 0.511047 0.514709 -0.482178 1441912526 0.491333 0.511047 0.514709 -0.482178 1441912526 0.491333 0.511047 0.514709 -0.482178 1441912526 0.487122 0.515930 0.510986 -0.485168 1441912526 0.487122 0.515930 0.510986 -0.485168 1441912526 0.487122 0.515930 0.510986 -0.485168 1441912526 0.487122 0.515930 0.510986 -0.485168 1441912526 0.487122 0.515930 0.510986 -0.485168 1441912526 0.487122 0.515930 0.510986 -0.485168 1441912526 0.484070 0.519775 0.507813 -0.487427 1441912526 0.484070 0.519775 0.507813 -0.487427 1441912526 0.484070 0.519775 0.507813 -0.487427 1441912526 0.484070 0.519775 0.507813 -0.487427 1441912526 0.484070 0.519775 0.507813 -0.487427 1441912526 0.484070 0.519775 0.507813 -0.487427 1441912526 0.480774 0.523865 0.502380 -0.491943 1441912526 0.480774 0.523865 0.502380 -0.491943 1441912526 0.480774 0.523865 0.502380 -0.491943 1441912526 0.480774 0.523865 0.502380 -0.491943 1441912526 0.480774 0.523865 0.502380 -0.491943 1441912526 0.480774 0.523865 0.502380 -0.491943 1441912526 0.479797 0.525940 0.498840 -0.494202 1441912526 0.479797 0.525940 0.498840 -0.494202 1441912526 0.479797 0.525940 0.498840 -0.494202 1441912526 0.479797 0.525940 0.498840 -0.494202 1441912526 0.479797 0.525940 0.498840 -0.494202 1441912526 0.479797 0.525940 0.498840 -0.494202 1441912526 0.481262 0.526428 0.499268 -0.491821 1441912526 0.481262 0.526428 0.499268 -0.491821 1441912526 0.481262 0.526428 0.499268 -0.491821 1441912526 0.481262 0.526428 0.499268 -0.491821 1441912526 0.481262 0.526428 0.499268 -0.491821 1441912526 0.481262 0.526428 0.499268 -0.491821 1441912526 0.483582 0.524231 0.501038 -0.490173 1441912526 0.483582 0.524231 0.501038 -0.490173 1441912526 0.483582 0.524231 0.501038 -0.490173 1441912526 0.483582 0.524231 0.501038 -0.490173 1441912526 0.483582 0.524231 0.501038 -0.490173 1441912526 0.483582 0.524231 0.501038 -0.490173 1441912526 0.485474 0.521851 0.504089 -0.487732 1441912526 0.485474 0.521851 0.504089 -0.487732 1441912526 0.485474 0.521851 0.504089 -0.487732 1441912526 0.485474 0.521851 0.504089 -0.487732 1441912526 0.485474 0.521851 0.504089 -0.487732 1441912526 0.485474 0.521851 0.504089 -0.487732 1441912526 0.485474 0.521851 0.504089 -0.487732 1441912526 0.486877 0.519653 0.507019 -0.485596 1441912526 0.486877 0.519653 0.507019 -0.485596 1441912526 0.486877 0.519653 0.507019 -0.485596 1441912526 0.486877 0.519653 0.507019 -0.485596 1441912526 0.486877 0.519653 0.507019 -0.485596 1441912526 0.486877 0.519653 0.507019 -0.485596 1441912526 0.487488 0.517273 0.509521 -0.484924 1441912526 0.487488 0.517273 0.509521 -0.484924 1441912526 0.487488 0.517273 0.509521 -0.484924 1441912526 0.487488 0.517273 0.509521 -0.484924 1441912526 0.487488 0.517273 0.509521 -0.484924 1441912526 0.487488 0.517273 0.509521 -0.484924 1441912526 0.488281 0.515686 0.510803 -0.484375 1441912526 0.488281 0.515686 0.510803 -0.484375 1441912526 0.488281 0.515686 0.510803 -0.484375 1441912526 0.488281 0.515686 0.510803 -0.484375 1441912526 0.488281 0.515686 0.510803 -0.484375 1441912526 0.488281 0.515686 0.510803 -0.484375 1441912526 0.489563 0.514404 0.512390 -0.482849 1441912526 0.489563 0.514404 0.512390 -0.482849 1441912526 0.489563 0.514404 0.512390 -0.482849 1441912526 0.489563 0.514404 0.512390 -0.482849 1441912526 0.489563 0.514404 0.512390 -0.482849 1441912526 0.489563 0.514404 0.512390 -0.482849 1441912526 0.491394 0.513062 0.514832 -0.479797 1441912526 0.491394 0.513062 0.514832 -0.479797 1441912526 0.491394 0.513062 0.514832 -0.479797 1441912526 0.491394 0.513062 0.514832 -0.479797 1441912526 0.491394 0.513062 0.514832 -0.479797 1441912526 0.491394 0.513062 0.514832 -0.479797 1441912526 0.493774 0.510559 0.517517 -0.477112 1441912526 0.493774 0.510559 0.517517 -0.477112 1441912526 0.493774 0.510559 0.517517 -0.477112 1441912526 0.493774 0.510559 0.517517 -0.477112 1441912526 0.493774 0.510559 0.517517 -0.477112 1441912526 0.493774 0.510559 0.517517 -0.477112 1441912526 0.495667 0.507751 0.522278 -0.473022 1441912526 0.495667 0.507751 0.522278 -0.473022 1441912526 0.495667 0.507751 0.522278 -0.473022 1441912526 0.495667 0.507751 0.522278 -0.473022 1441912526 0.495667 0.507751 0.522278 -0.473022 1441912526 0.495667 0.507751 0.522278 -0.473022 1441912526 0.498901 0.503662 0.528259 -0.467224 1441912526 0.498901 0.503662 0.528259 -0.467224 1441912526 0.498901 0.503662 0.528259 -0.467224 1441912526 0.498901 0.503662 0.528259 -0.467224 1441912526 0.498901 0.503662 0.528259 -0.467224 1441912526 0.498901 0.503662 0.528259 -0.467224 1441912526 0.501221 0.499023 0.533081 -0.464233 1441912526 0.501221 0.499023 0.533081 -0.464233 1441912526 0.501221 0.499023 0.533081 -0.464233 1441912526 0.501221 0.499023 0.533081 -0.464233 1441912526 0.501221 0.499023 0.533081 -0.464233 1441912526 0.501221 0.499023 0.533081 -0.464233 1441912526 0.502563 0.498047 0.533691 -0.463196 1441912526 0.502563 0.498047 0.533691 -0.463196 1441912526 0.502563 0.498047 0.533691 -0.463196 1441912526 0.502563 0.498047 0.533691 -0.463196 1441912526 0.502563 0.498047 0.533691 -0.463196 1441912526 0.502563 0.498047 0.533691 -0.463196 1441912526 0.502197 0.499451 0.531128 -0.465027 1441912526 0.502197 0.499451 0.531128 -0.465027 1441912526 0.502197 0.499451 0.531128 -0.465027 1441912527 0.502197 0.499451 0.531128 -0.465027 1441912527 0.502197 0.499451 0.531128 -0.465027 1441912527 0.502197 0.499451 0.531128 -0.465027 1441912527 0.500000 0.501770 0.526917 -0.469543 1441912527 0.500000 0.501770 0.526917 -0.469543 1441912527 0.500000 0.501770 0.526917 -0.469543 1441912527 0.500000 0.501770 0.526917 -0.469543 1441912527 0.500000 0.501770 0.526917 -0.469543 1441912527 0.500000 0.501770 0.526917 -0.469543 1441912527 0.498779 0.504395 0.522766 -0.472717 1441912527 0.498779 0.504395 0.522766 -0.472717 1441912527 0.498779 0.504395 0.522766 -0.472717 1441912527 0.498779 0.504395 0.522766 -0.472717 1441912527 0.498779 0.504395 0.522766 -0.472717 1441912527 0.498779 0.504395 0.522766 -0.472717 1441912527 0.496277 0.507874 0.519104 -0.475647 1441912527 0.496277 0.507874 0.519104 -0.475647 1441912527 0.496277 0.507874 0.519104 -0.475647 1441912527 0.496277 0.507874 0.519104 -0.475647 1441912527 0.496277 0.507874 0.519104 -0.475647 1441912527 0.496277 0.507874 0.519104 -0.475647 1441912527 0.496277 0.507874 0.519104 -0.475647 1441912527 0.493835 0.511108 0.516174 -0.477844 1441912527 0.493835 0.511108 0.516174 -0.477844 1441912527 0.493835 0.511108 0.516174 -0.477844 1441912527 0.493835 0.511108 0.516174 -0.477844 1441912527 0.493835 0.511108 0.516174 -0.477844 1441912527 0.493835 0.511108 0.516174 -0.477844 1441912527 0.491699 0.514648 0.513550 -0.479126 1441912527 0.491699 0.514648 0.513550 -0.479126 1441912527 0.491699 0.514648 0.513550 -0.479126 1441912527 0.491699 0.514648 0.513550 -0.479126 1441912527 0.491699 0.514648 0.513550 -0.479126 1441912527 0.491699 0.514648 0.513550 -0.479126 1441912527 0.491699 0.514648 0.513550 -0.479126 1441912527 0.488953 0.518311 0.511230 -0.480469 1441912527 0.488953 0.518311 0.511230 -0.480469 1441912527 0.488953 0.518311 0.511230 -0.480469 1441912527 0.488953 0.518311 0.511230 -0.480469 1441912527 0.488953 0.518311 0.511230 -0.480469 1441912527 0.488953 0.518311 0.511230 -0.480469 1441912527 0.487427 0.520996 0.508789 -0.481750 1441912527 0.487427 0.520996 0.508789 -0.481750 1441912527 0.487427 0.520996 0.508789 -0.481750 1441912527 0.487427 0.520996 0.508789 -0.481750 1441912527 0.487427 0.520996 0.508789 -0.481750 1441912527 0.487427 0.520996 0.508789 -0.481750 1441912527 0.487427 0.520996 0.508789 -0.481750 1441912527 0.484436 0.523743 0.506897 -0.483765 1441912527 0.484436 0.523743 0.506897 -0.483765 1441912527 0.484436 0.523743 0.506897 -0.483765 1441912527 0.484436 0.523743 0.506897 -0.483765 1441912527 0.484436 0.523743 0.506897 -0.483765 1441912527 0.482178 0.526123 0.505127 -0.485291 1441912527 0.482178 0.526123 0.505127 -0.485291 1441912527 0.482178 0.526123 0.505127 -0.485291 1441912527 0.482178 0.526123 0.505127 -0.485291 1441912527 0.482178 0.526123 0.505127 -0.485291 1441912527 0.482178 0.526123 0.505127 -0.485291 1441912527 0.482178 0.526123 0.505127 -0.485291 1441912527 0.479492 0.528503 0.503662 -0.486877 1441912527 0.479492 0.528503 0.503662 -0.486877 1441912527 0.479492 0.528503 0.503662 -0.486877 1441912527 0.479492 0.528503 0.503662 -0.486877 1441912527 0.479492 0.528503 0.503662 -0.486877 1441912527 0.479492 0.528503 0.503662 -0.486877 1441912527 0.475647 0.531555 0.500366 -0.490662 1441912527 0.475647 0.531555 0.500366 -0.490662 1441912527 0.475647 0.531555 0.500366 -0.490662 1441912527 0.475647 0.531555 0.500366 -0.490662 1441912527 0.475647 0.531555 0.500366 -0.490662 1441912527 0.475647 0.531555 0.500366 -0.490662 1441912527 0.475647 0.531555 0.500366 -0.490662 1441912527 0.473389 0.534973 0.495972 -0.493652 1441912527 0.473389 0.534973 0.495972 -0.493652 1441912527 0.473389 0.534973 0.495972 -0.493652 1441912527 0.473389 0.534973 0.495972 -0.493652 1441912527 0.473389 0.534973 0.495972 -0.493652 1441912527 0.473389 0.534973 0.495972 -0.493652 1441912527 0.473694 0.536011 0.493347 -0.494812 1441912527 0.473694 0.536011 0.493347 -0.494812 1441912527 0.473694 0.536011 0.493347 -0.494812 1441912527 0.473694 0.536011 0.493347 -0.494812 1441912527 0.473694 0.536011 0.493347 -0.494812 1441912527 0.473694 0.536011 0.493347 -0.494812 1441912527 0.473694 0.536011 0.493347 -0.494812 1441912527 0.474182 0.536316 0.492615 -0.494751 1441912527 0.474182 0.536316 0.492615 -0.494751 1441912527 0.474182 0.536316 0.492615 -0.494751 1441912527 0.474182 0.536316 0.492615 -0.494751 1441912527 0.474182 0.536316 0.492615 -0.494751 1441912527 0.474182 0.536316 0.492615 -0.494751 1441912527 0.475708 0.534607 0.493164 -0.494629 1441912527 
0.473755 0.526062 0.494568 -0.504089 1441912530 0.473755 0.526062 0.494568 -0.504089 1441912530 0.473755 0.526062 0.494568 -0.504089 1441912530 0.473755 0.526062 0.494568 -0.504089 1441912530 0.473755 0.526062 0.494568 -0.504089 1441912530 0.470215 0.530212 0.488708 -0.508789 1441912530 0.470215 0.530212 0.488708 -0.508789 1441912530 0.470215 0.530212 0.488708 -0.508789 1441912530 0.470215 0.530212 0.488708 -0.508789 1441912530 0.470215 0.530212 0.488708 -0.508789 1441912530 0.470215 0.530212 0.488708 -0.508789 1441912530 0.465637 0.535889 0.482361 -0.513123 1441912530 0.465637 0.535889 0.482361 -0.513123 1441912530 0.465637 0.535889 0.482361 -0.513123 1441912530 0.465637 0.535889 0.482361 -0.513123 1441912530 0.465637 0.535889 0.482361 -0.513123 1441912530 0.465637 0.535889 0.482361 -0.513123 1441912530 0.465637 0.535889 0.482361 -0.513123 1441912530 0.461243 0.541077 0.476318 -0.517212 1441912530 0.461243 0.541077 0.476318 -0.517212 1441912530 0.461243 0.541077 0.476318 -0.517212 1441912530 0.461243 0.541077 0.476318 -0.517212 1441912530 0.461243 0.541077 0.476318 -0.517212 1441912530 0.461243 0.541077 0.476318 -0.517212 1441912530 0.458557 0.544983 0.472595 -0.518982 1441912530 0.458557 0.544983 0.472595 -0.518982 1441912530 0.458557 0.544983 0.472595 -0.518982 1441912530 0.458557 0.544983 0.472595 -0.518982 1441912530 0.458557 0.544983 0.472595 -0.518982 1441912530 0.458557 0.544983 0.472595 -0.518982 1441912530 0.457275 0.547485 0.471497 -0.518433 1441912530 0.457275 0.547485 0.471497 -0.518433 1441912531 0.457275 0.547485 0.471497 -0.518433 1441912531 0.457275 0.547485 0.471497 -0.518433 1441912531 0.457275 0.547485 0.471497 -0.518433 1441912531 0.457275 0.547485 0.471497 -0.518433 1441912531 0.456482 0.547668 0.470947 -0.519409 1441912531 0.456482 0.547668 0.470947 -0.519409 1441912531 0.456482 0.547668 0.470947 -0.519409 1441912531 0.456482 0.547668 0.470947 -0.519409 1441912531 0.456482 0.547668 0.470947 -0.519409 1441912531 0.456482 0.547668 0.470947 -0.519409 1441912531 0.455688 0.547607 0.470459 -0.520691 1441912531 0.455688 0.547607 0.470459 -0.520691 1441912531 0.455688 0.547607 0.470459 -0.520691 1441912531 0.455688 0.547607 0.470459 -0.520691 1441912531 0.455688 0.547607 0.470459 -0.520691 1441912531 0.455688 0.547607 0.470459 -0.520691 1441912531 0.455688 0.547607 0.470459 -0.520691 1441912531 0.455444 0.547058 0.468933 -0.522827 1441912531 0.455444 0.547058 0.468933 -0.522827 1441912531 0.455444 0.547058 0.468933 -0.522827 1441912531 0.455444 0.547058 0.468933 -0.522827 1441912531 0.455444 0.547058 0.468933 -0.522827 1441912531 0.455444 0.547058 0.468933 -0.522827 1441912531 0.454224 0.546997 0.466553 -0.526062 1441912531 0.454224 0.546997 0.466553 -0.526062 1441912531 0.454224 0.546997 0.466553 -0.526062 1441912531 0.454224 0.546997 0.466553 -0.526062 1441912531 0.454224 0.546997 0.466553 -0.526062 1441912531 0.454224 0.546997 0.466553 -0.526062 1441912531 0.452393 0.547485 0.463501 -0.529846 1441912531 0.452393 0.547485 0.463501 -0.529846 1441912531 0.452393 0.547485 0.463501 -0.529846 1441912531 0.452393 0.547485 0.463501 -0.529846 1441912531 0.452393 0.547485 0.463501 -0.529846 1441912531 0.452393 0.547485 0.463501 -0.529846 1441912531 0.452026 0.547607 0.460144 -0.532898 1441912531 0.452026 0.547607 0.460144 -0.532898 1441912531 0.452026 0.547607 0.460144 -0.532898 1441912531 0.452026 0.547607 0.460144 -0.532898 1441912531 0.452026 0.547607 0.460144 -0.532898 1441912531 0.452026 0.547607 0.460144 -0.532898 1441912531 0.452820 0.546814 0.457458 -0.535339 1441912531 0.452820 0.546814 0.457458 -0.535339 1441912531 0.452820 0.546814 0.457458 -0.535339 1441912531 0.452820 0.546814 0.457458 -0.535339 1441912531 0.452820 0.546814 0.457458 -0.535339 1441912531 0.452820 0.546814 0.457458 -0.535339 1441912531 0.453735 0.545837 0.456299 -0.536621 1441912531 0.453735 0.545837 0.456299 -0.536621 1441912531 0.453735 0.545837 0.456299 -0.536621 1441912531 0.453735 0.545837 0.456299 -0.536621 1441912531 0.453735 0.545837 0.456299 -0.536621 1441912531 0.453735 0.545837 0.456299 -0.536621 1441912531 0.453918 0.545349 0.456055 -0.537109 1441912531 0.453918 0.545349 0.456055 -0.537109 1441912531 0.453918 0.545349 0.456055 -0.537109 1441912531 0.453918 0.545349 0.456055 -0.537109 1441912531 0.453918 0.545349 0.456055 -0.537109 1441912531 0.453918 0.545349 0.456055 -0.537109 1441912531 0.453918 0.545349 0.456055 -0.537109 1441912531 0.453186 0.545349 0.455872 -0.537903 1441912531 0.453186 0.545349 0.455872 -0.537903 1441912531 0.453186 0.545349 0.455872 -0.537903 1441912531 0.453186 0.545349 0.455872 -0.537903 1441912531 0.453186 0.545349 0.455872 -0.537903 1441912531 0.453186 0.545349 0.455872 -0.537903 1441912531 0.451294 0.546265 0.455017 -0.539307 1441912531 0.451294 0.546265 0.455017 -0.539307 1441912531 0.451294 0.546265 0.455017 -0.539307 1441912531 0.451294 0.546265 0.455017 -0.539307 1441912531 0.451294 0.546265 0.455017 -0.539307 1441912531 0.451294 0.546265 0.455017 -0.539307 1441912531 0.450806 0.548035 0.454224 -0.538574 1441912531 0.450806 0.548035 0.454224 -0.538574 1441912531 0.450806 0.548035 0.454224 -0.538574 1441912531 0.450806 0.548035 0.454224 -0.538574 1441912531 0.450806 0.548035 0.454224 -0.538574 1441912531 0.449585 0.547607 0.455688 -0.538818 1441912531 0.449585 0.547607 0.455688 -0.538818 1441912531 0.449585 0.547607 0.455688 -0.538818 1441912531 0.449585 0.547607 0.455688 -0.538818 1441912531 0.449585 0.547607 0.455688 -0.538818 1441912531 0.449585 0.547607 0.455688 -0.538818 1441912531 0.451538 0.545776 0.457947 -0.537170 1441912531 0.451538 0.545776 0.457947 -0.537170 1441912531 0.451538 0.545776 0.457947 -0.537170 1441912531 0.451538 0.545776 0.457947 -0.537170 1441912531 0.451538 0.545776 0.457947 -0.537170 1441912531 0.451538 0.545776 0.457947 -0.537170 1441912531 0.454163 0.544067 0.461060 -0.533936 1441912531 0.454163 0.544067 0.461060 -0.533936 1441912531 0.454163 0.544067 0.461060 -0.533936 1441912531 0.454163 0.544067 0.461060 -0.533936 1441912531 0.454163 0.544067 0.461060 -0.533936 1441912531 0.454163 0.544067 0.461060 -0.533936 1441912531 0.454163 0.544067 0.461060 -0.533936 1441912531 0.455566 0.542664 0.465637 -0.530273 1441912531 0.455566 0.542664 0.465637 -0.530273 1441912531 0.455566 0.542664 0.465637 -0.530273 1441912531 0.455566 0.542664 0.465637 -0.530273 1441912531 0.455566 0.542664 0.465637 -0.530273 1441912531 0.455566 0.542664 0.465637 -0.530273 1441912531 0.458130 0.540894 0.469360 -0.526489 1441912531 0.458130 0.540894 0.469360 -0.526489 1441912531 0.458130 0.540894 0.469360 -0.526489 1441912531 0.458130 0.540894 0.469360 -0.526489 1441912531 0.458130 0.540894 0.469360 -0.526489 1441912531 0.458130 0.540894 0.469360 -0.526489 1441912531 0.458435 0.540955 0.473267 -0.522644 1441912531 0.458435 0.540955 0.473267 -0.522644 1441912531 0.458435 0.540955 0.473267 -0.522644 1441912532 0.458435 0.540955 0.473267 -0.522644 1441912532 0.458435 0.540955 0.473267 -0.522644 1441912532 0.458435 0.540955 0.473267 -0.522644 1441912532 0.458435 0.540955 0.473267 -0.522644 1441912532 0.455627 0.544434 0.476318 -0.518738 1441912532 0.455627 0.544434 0.476318 -0.518738 1441912532 0.455627 0.544434 0.476318 -0.518738 1441912532 0.455627 0.544434 0.476318 -0.518738 1441912532 0.455627 0.544434 0.476318 -0.518738 1441912532 0.455627 0.544434 0.476318 -0.518738 1441912532 0.452759 0.547791 0.478394 -0.515808 1441912532 0.452759 0.547791 0.478394 -0.515808 1441912532 0.452759 0.547791 0.478394 -0.515808 1441912532 0.452759 0.547791 0.478394 -0.515808 1441912532 0.452759 0.547791 0.478394 -0.515808 1441912532 0.452759 0.547791 0.478394 -0.515808 1441912532 0.449524 0.552307 0.479614 -0.512695 1441912532 0.449524 0.552307 0.479614 -0.512695 1441912532 0.449524 0.552307 0.479614 -0.512695 1441912532 0.449524 0.552307 0.479614 -0.512695 1441912532 0.449524 0.552307 0.479614 -0.512695 1441912532 0.449524 0.552307 0.479614 -0.512695 1441912532 0.449524 0.552307 0.479614 -0.512695 1441912532 0.448120 0.554504 0.479797 -0.511353 1441912532 0.448120 0.554504 0.479797 -0.511353 1441912532 0.448120 0.554504 0.479797 -0.511353 1441912532 0.448120 0.554504 0.479797 -0.511353 1441912532 0.448120 0.554504 0.479797 -0.511353 1441912532 0.448120 0.554504 0.479797 -0.511353 1441912532 0.449524 0.554077 0.481262 -0.509155 1441912532 0.449524 0.554077 0.481262 -0.509155 1441912532 0.449524 0.554077 0.481262 -0.509155 1441912532 0.449524 0.554077 0.481262 -0.509155 1441912532 0.449524 0.554077 0.481262 -0.509155 1441912532 0.449524 0.554077 0.481262 -0.509155 1441912532 0.449524 0.554077 0.481262 -0.509155 1441912532 0.452026 0.551941 0.483887 -0.506775 1441912532 0.452026 0.551941 0.483887 -0.506775 1441912532 0.452026 0.551941 0.483887 -0.506775 1441912532 0.452026 0.551941 0.483887 -0.506775 1441912532 0.452026 0.551941 0.483887 -0.506775 1441912532 0.452026 0.551941 0.483887 -0.506775 1441912532 0.453491 0.549988 0.486023 -0.505554 1441912532 0.453491 0.549988 0.486023 -0.505554 1441912532 0.453491 0.549988 0.486023 -0.505554 1441912532 0.453491 0.549988 0.486023 -0.505554 1441912532 0.453491 0.549988 0.486023 -0.505554 1441912532 0.453491 0.549988 0.486023 -0.505554 1441912532 0.454163 0.548340 0.487122 -0.505676 1441912532 0.454163 0.548340 0.487122 -0.505676 1441912532 0.454163 0.548340 0.487122 -0.505676 1441912532 0.454163 0.548340 0.487122 -0.505676 1441912532 0.454163 0.548340 0.487122 -0.505676 1441912532 0.454163 0.548340 0.487122 -0.505676 1441912532 0.454163 0.548340 0.487122 -0.505676 1441912532 0.454468 0.547852 0.486328 -0.506714 1441912532 0.454468 0.547852 0.486328 -0.506714 1441912532 0.454468 0.547852 0.486328 -0.506714 1441912532 0.454468 0.547852 0.486328 -0.506714 1441912532 0.454468 0.547852 0.486328 -0.506714 1441912532 0.454468 0.547852 0.486328 -0.506714 1441912532 0.454224 0.547668 0.484558 -0.508850 1441912532 0.454224 0.547668 0.484558 -0.508850 1441912532 0.454224 0.547668 0.484558 -0.508850 1441912532 0.454224 0.547668 0.484558 -0.508850 1441912532 0.454224 0.547668 0.484558 -0.508850 1441912532 0.454224 0.547668 0.484558 -0.508850 1441912532 0.454041 0.547424 0.482666 -0.511047 1441912532 0.454041 0.547424 0.482666 -0.511047 1441912532 0.454041 0.547424 0.482666 -0.511047 1441912532 0.454041 0.547424 0.482666 -0.511047 1441912532 0.454041 0.547424 0.482666 -0.511047 1441912532 0.454041 0.547424 0.482666 -0.511047 1441912532 0.455139 0.546753 0.480957 -0.512390 1441912532 0.455139 0.546753 0.480957 -0.512390 1441912532 0.455139 0.546753 0.480957 -0.512390 1441912532 0.455139 0.546753 0.480957 -0.512390 1441912532 0.455139 0.546753 0.480957 -0.512390 1441912532 0.455139 0.546753 0.480957 -0.512390 1441912532 0.456604 0.545715 0.478943 -0.514099 1441912532 0.456604 0.545715 0.478943 -0.514099 1441912532 0.456604 0.545715 0.478943 -0.514099 1441912532 0.456604 0.545715 0.478943 -0.514099 1441912532 0.456604 0.545715 0.478943 -0.514099 1441912532 0.456604 0.545715 0.478943 -0.514099 1441912532 0.456604 0.545715 0.478943 -0.514099 1441912532 0.458557 0.544434 0.477966 -0.514648 1441912532 0.458557 0.544434 0.477966 -0.514648 1441912532 0.458557 0.544434 0.477966 -0.514648 1441912532 0.458557 0.544434 0.477966 -0.514648 1441912532 0.458557 0.544434 0.477966 -0.514648 1441912532 0.458557 0.544434 0.477966 -0.514648 1441912532 0.459839 0.543335 0.477539 -0.515015 1441912532 0.459839 0.543335 0.477539 -0.515015 1441912532 0.459839 0.543335 0.477539 -0.515015 1441912532 0.459839 0.543335 0.477539 -0.515015 1441912532 0.459839 0.543335 0.477539 -0.515015 1441912532 0.459839 0.543335 0.477539 -0.515015 1441912532 0.459839 0.543335 0.477539 -0.515015 1441912532 0.458740 0.544189 0.476379 -0.516235 1441912532 0.458740 0.544189 0.476379 -0.516235 1441912532 0.458740 0.544189 0.476379 -0.516235 1441912532 0.458740 0.544189 0.476379 -0.516235 1441912532 0.458740 0.544189 0.476379 -0.516235 1441912532 0.458740 0.544189 0.476379 -0.516235 1441912532 0.457092 0.545837 0.474060 -0.518005 1441912532 0.457092 0.545837 0.474060 -0.518005 1441912532 0.457092 0.545837 0.474060 -0.518005 1441912532 0.457092 0.545837 0.474060 -0.518005 1441912532 0.457092 0.545837 0.474060 -0.518005 1441912532 0.457092 0.545837 0.474060 -0.518005 1441912532 0.456909 0.547058 0.472229 -0.518555 1441912532 0.456909 0.547058 0.472229 -0.518555 1441912532 0.456909 0.547058 0.472229 -0.518555 1441912532 0.456909 0.547058 0.472229 -0.518555 1441912533 0.456909 0.547058 0.472229 -0.518555 1441912533 0.456909 0.547058 0.472229 -0.518555 1441912533 0.456909 0.547058 0.472229 -0.518555 1441912533 0.456116 0.547119 0.472168 -0.519226 1441912533 0.456116 0.547119 0.472168 -0.519226 1441912533 0.456116 0.547119 0.472168 -0.519226 1441912533 0.456116 0.547119 0.472168 -0.519226 1441912533 0.456116 0.547119 0.472168 -0.519226 1441912533 0.456116 0.547119 0.472168 -0.519226 1441912533 0.457336 0.546692 0.472168 -0.518616 1441912533 0.457336 0.546692 0.472168 -0.518616 1441912533 0.457336 0.546692 0.472168 -0.518616 1441912533 0.457336 0.546692 0.472168 -0.518616 1441912533 0.457336 0.546692 0.472168 -0.518616 1441912533 0.457336 0.546692 0.472168 -0.518616 1441912533 0.457336 0.546692 0.472168 -0.518616 1441912533 0.458191 0.546631 0.472534 -0.517639 1441912533 0.458191 0.546631 0.472534 -0.517639 1441912533 0.458191 0.546631 0.472534 -0.517639 1441912533 0.458191 0.546631 0.472534 -0.517639 1441912533 0.458191 0.546631 0.472534 -0.517639 1441912533 0.458191 0.546631 0.472534 -0.517639 1441912533 0.457397 0.546997 0.471985 -0.518372 1441912533 0.457397 0.546997 0.471985 -0.518372 1441912533 0.457397 0.546997 0.471985 -0.518372 1441912533 0.457397 0.546997 0.471985 -0.518372 1441912533 0.457397 0.546997 0.471985 -0.518372 1441912533 0.457397 0.546997 0.471985 -0.518372 1441912533 0.457397 0.546997 0.471985 -0.518372 1441912533 0.457031 0.547668 0.471558 -0.518433 1441912533 0.457031 0.547668 0.471558 -0.518433 1441912533 0.457031 0.547668 0.471558 -0.518433 1441912533 0.457031 0.547668 0.471558 -0.518433 1441912533 0.457031 0.547668 0.471558 -0.518433 1441912533 0.457031 0.547668 0.471558 -0.518433 1441912533 0.457397 0.548096 0.471802 -0.517456 1441912533 0.457397 0.548096 0.471802 -0.517456 1441912533 0.457397 0.548096 0.471802 -0.517456 1441912533 0.457397 0.548096 0.471802 -0.517456 1441912533 0.457397 0.548096 0.471802 -0.517456 1441912533 0.457397 0.548096 0.471802 -0.517456 1441912533 0.457397 0.548096 0.471802 -0.517456 1441912533 0.457825 0.547791 0.472717 -0.516602 1441912533 0.457825 0.547791 0.472717 -0.516602 1441912533 0.457825 0.547791 0.472717 -0.516602 1441912533 0.457825 0.547791 0.472717 -0.516602 1441912533 0.457825 0.547791 0.472717 -0.516602 1441912533 0.457825 0.547791 0.472717 -0.516602 1441912533 0.458130 0.548218 0.473694 -0.514893 1441912533 0.458130 0.548218 0.473694 -0.514893 1441912533 0.458130 0.548218 0.473694 -0.514893 1441912533 0.458130 0.548218 0.473694 -0.514893 1441912533 0.458130 0.548218 0.473694 -0.514893 1441912533 0.458130 0.548218 0.473694 -0.514893 1441912533 0.456787 0.549866 0.475403 -0.512817 1441912533 0.456787 0.549866 0.475403 -0.512817 1441912533 0.456787 0.549866 0.475403 -0.512817 1441912533 0.456787 0.549866 0.475403 -0.512817 1441912533 0.456787 0.549866 0.475403 -0.512817 1441912533 0.456787 0.549866 0.475403 -0.512817 1441912533 0.456787 0.549866 0.475403 -0.512817 1441912533 0.455872 0.551086 0.477234 -0.510620 1441912533 0.455872 0.551086 0.477234 -0.510620 1441912533 0.455872 0.551086 0.477234 -0.510620 1441912533 0.455872 0.551086 0.477234 -0.510620 1441912533 0.455872 0.551086 0.477234 -0.510620 1441912533 0.455872 0.551086 0.477234 -0.510620 1441912533 0.456421 0.550842 0.480286 -0.507446 1441912533 0.456421 0.550842 0.480286 -0.507446 1441912533 0.456421 0.550842 0.480286 -0.507446 1441912533 0.456421 0.550842 0.480286 -0.507446 1441912533 0.456421 0.550842 0.480286 -0.507446 1441912533 0.456421 0.550842 0.480286 -0.507446 1441912533 0.461121 0.545532 0.483643 -0.505737 1441912533 0.461121 0.545532 0.483643 -0.505737 1441912533 0.461121 0.545532 0.483643 -0.505737 1441912533 0.461121 0.545532 0.483643 -0.505737 1441912533 0.461121 0.545532 0.483643 -0.505737 1441912533 0.461121 0.545532 0.483643 -0.505737 1441912533 0.461121 0.545532 0.483643 -0.505737 1441912533 0.465698 0.539551 0.485168 -0.506531 1441912533 0.465698 0.539551 0.485168 -0.506531 1441912533 0.465698 0.539551 0.485168 -0.506531 1441912533 0.465698 0.539551 0.485168 -0.506531 1441912533 0.465698 0.539551 0.485168 -0.506531 1441912533 0.465698 0.539551 0.485168 -0.506531 1441912533 0.465698 0.539551 0.485168 -0.506531 1441912533 0.469727 0.534790 0.486511 -0.506592 1441912533 0.469727 0.534790 0.486511 -0.506592 1441912533 0.469727 0.534790 0.486511 -0.506592 1441912533 0.469727 0.534790 0.486511 -0.506592 1441912533 0.469727 0.534790 0.486511 -0.506592 1441912533 0.469727 0.534790 0.486511 -0.506592 1441912533 0.473877 0.530029 0.486755 -0.507507 1441912533 0.473877 0.530029 0.486755 -0.507507 1441912533 0.473877 0.530029 0.486755 -0.507507 1441912533 0.473877 0.530029 0.486755 -0.507507 1441912533 0.473877 0.530029 0.486755 -0.507507 1441912533 0.473877 0.530029 0.486755 -0.507507 1441912533 0.473877 0.530029 0.486755 -0.507507 1441912533 0.477356 0.525757 0.486206 -0.509155 1441912533 0.477356 0.525757 0.486206 -0.509155 1441912533 0.477356 0.525757 0.486206 -0.509155 1441912533 0.477356 0.525757 0.486206 -0.509155 1441912533 0.477356 0.525757 0.486206 -0.509155 1441912533 0.477356 0.525757 0.486206 -0.509155 1441912533 0.479675 0.523010 0.485596 -0.510437 1441912533 0.479675 0.523010 0.485596 -0.510437 1441912533 0.479675 0.523010 0.485596 -0.510437 1441912533 0.479675 0.523010 0.485596 -0.510437 1441912533 0.479675 0.523010 0.485596 -0.510437 1441912533 0.479675 0.523010 0.485596 -0.510437 1441912533 0.480774 0.521790 0.484253 -0.511902 1441912533 0.480774 0.521790 0.484253 -0.511902 1441912533 0.480774 0.521790 0.484253 -0.511902 1441912533 0.480774 0.521790 0.484253 -0.511902 1441912533 0.480774 0.521790 0.484253 -0.511902 1441912534 0.480774 0.521790 0.484253 -0.511902 1441912534 0.480896 0.521606 0.482483 -0.513550 1441912534 0.480896 0.521606 0.482483 -0.513550 1441912534 0.480896 0.521606 0.482483 -0.513550 1441912534 0.480896 0.521606 0.482483 -0.513550 1441912534 0.480896 0.521606 0.482483 -0.513550 1441912534 0.480896 0.521606 0.482483 -0.513550 1441912534 0.481140 0.522156 0.480957 -0.514221 1441912534 0.481140 0.522156 0.480957 -0.514221 1441912534 0.481140 0.522156 0.480957 -0.514221 1441912534 0.481140 0.522156 0.480957 -0.514221 1441912534 0.481140 0.522156 0.480957 -0.514221 1441912534 0.481140 0.522156 0.480957 -0.514221 1441912534 0.481140 0.522156 0.480957 -0.514221 1441912534 0.481201 0.521484 0.480103 -0.515625 1441912534 0.481201 0.521484 0.480103 -0.515625 1441912534 0.481201 0.521484 0.480103 -0.515625 1441912534 0.481201 0.521484 0.480103 -0.515625 1441912534 0.481201 0.521484 0.480103 -0.515625 1441912534 0.481201 0.521484 0.480103 -0.515625 1441912534 0.478516 0.523254 0.478027 -0.518372 1441912534 0.478516 0.523254 0.478027 -0.518372 1441912534 0.478516 0.523254 0.478027 -0.518372 1441912534 0.478516 0.523254 0.478027 -0.518372 1441912534 0.478516 0.523254 0.478027 -0.518372 1441912534 0.478516 0.523254 0.478027 -0.518372 1441912534 0.472290 0.529419 0.473450 -0.521973 1441912534 0.472290 0.529419 0.473450 -0.521973 1441912534 0.472290 0.529419 0.473450 -0.521973 1441912534 0.472290 0.529419 0.473450 -0.521973 1441912534 0.472290 0.529419 0.473450 -0.521973 1441912534 0.472290 0.529419 0.473450 -0.521973 1441912534 0.467773 0.535461 0.468384 -0.524353 1441912534 0.467773 0.535461 0.468384 -0.524353 1441912534 0.467773 0.535461 0.468384 -0.524353 1441912534 0.467773 0.535461 0.468384 -0.524353 1441912534 0.467773 0.535461 0.468384 -0.524353 1441912534 0.467773 0.535461 0.468384 -0.524353 1441912534 0.463989 0.538879 0.466797 -0.525696 1441912534 0.463989 0.538879 0.466797 -0.525696 1441912534 0.463989 0.538879 0.466797 -0.525696 1441912534 0.463989 0.538879 0.466797 -0.525696 1441912534 0.463989 0.538879 0.466797 -0.525696 1441912534 0.463989 0.538879 0.466797 -0.525696 1441912534 0.463989 0.538879 0.466797 -0.525696 1441912534 0.460876 0.541809 0.466614 -0.525635 1441912534 0.460876 0.541809 0.466614 -0.525635 1441912534 0.460876 0.541809 0.466614 -0.525635 1441912534 0.460876 0.541809 0.466614 -0.525635 1441912534 0.460876 0.541809 0.466614 -0.525635 1441912534 0.460876 0.541809 0.466614 -0.525635 1441912534 0.458435 0.544678 0.464600 -0.526550 1441912534 0.458435 0.544678 0.464600 -0.526550 1441912534 0.458435 0.544678 0.464600 -0.526550 1441912534 0.458435 0.544678 0.464600 -0.526550 1441912534 0.458435 0.544678 0.464600 -0.526550 1441912534 0.458435 0.544678 0.464600 -0.526550 1441912534 0.454895 0.547729 0.463196 -0.527649 1441912534 0.454895 0.547729 0.463196 -0.527649 1441912534 0.454895 0.547729 0.463196 -0.527649 1441912534 0.454895 0.547729 0.463196 -0.527649 1441912534 0.454895 0.547729 0.463196 -0.527649 1441912534 0.454895 0.547729 0.463196 -0.527649 1441912534 0.451660 0.551270 0.461182 -0.528564 1441912534 0.451660 0.551270 0.461182 -0.528564 1441912534 0.451660 0.551270 0.461182 -0.528564 1441912534 0.451660 0.551270 0.461182 -0.528564 1441912534 0.451660 0.551270 0.461182 -0.528564 1441912534 0.451660 0.551270 0.461182 -0.528564 1441912534 0.449646 0.553772 0.461609 -0.527283 1441912534 0.449646 0.553772 0.461609 -0.527283 1441912534 0.449646 0.553772 0.461609 -0.527283 1441912534 0.449646 0.553772 0.461609 -0.527283 1441912534 0.449646 0.553772 0.461609 -0.527283 1441912534 0.449646 0.553772 0.461609 -0.527283 1441912534 0.449646 0.553772 0.461609 -0.527283 1441912534 0.447327 0.555054 0.462036 -0.527527 1441912534 0.447327 0.555054 0.462036 -0.527527 1441912534 0.447327 0.555054 0.462036 -0.527527 1441912534 0.447327 0.555054 0.462036 -0.527527 1441912534 0.447327 0.555054 0.462036 -0.527527 1441912534 0.447327 0.555054 0.462036 -0.527527 1441912534 0.446472 0.556396 0.462158 -0.526733 1441912534 0.446472 0.556396 0.462158 -0.526733 1441912534 0.446472 0.556396 0.462158 -0.526733 1441912534 0.446472 0.556396 0.462158 -0.526733 1441912534 0.446472 0.556396 0.462158 -0.526733 1441912534 0.446472 0.556396 0.462158 -0.526733 1441912534 0.443481 0.558716 0.461792 -0.527039 1441912534 0.443481 0.558716 0.461792 -0.527039 1441912534 0.443481 0.558716 0.461792 -0.527039 1441912534 0.443481 0.558716 0.461792 -0.527039 1441912534 0.443481 0.558716 0.461792 -0.527039 1441912534 0.443481 0.558716 0.461792 -0.527039 1441912534 0.443481 0.558716 0.461792 -0.527039 1441912534 0.439880 0.562195 0.460510 -0.527588 1441912534 0.439880 0.562195 0.460510 -0.527588 1441912534 0.439880 0.562195 0.460510 -0.527588 1441912534 0.439880 0.562195 0.460510 -0.527588 1441912534 0.439880 0.562195 0.460510 -0.527588 1441912534 0.434387 0.567017 0.459839 -0.527527 1441912534 0.434387 0.567017 0.459839 -0.527527 1441912534 0.434387 0.567017 0.459839 -0.527527 1441912534 0.434387 0.567017 0.459839 -0.527527 1441912534 0.434387 0.567017 0.459839 -0.527527 1441912534 0.434387 0.567017 0.459839 -0.527527 1441912534 0.432617 0.569214 0.460754 -0.525879 1441912534 0.432617 0.569214 0.460754 -0.525879 1441912534 0.432617 0.569214 0.460754 -0.525879 1441912534 0.432617 0.569214 0.460754 -0.525879 1441912534 0.432617 0.569214 0.460754 -0.525879 1441912534 0.432617 0.569214 0.460754 -0.525879 1441912535 0.432617 0.569214 0.460754 -0.525879 1441912535 0.436523 0.566650 0.463379 -0.523010 1441912535 0.436523 0.566650 0.463379 -0.523010 1441912535 0.436523 0.566650 0.463379 -0.523010 1441912535 0.436523 0.566650 0.463379 -0.523010 1441912535 0.436523 0.566650 0.463379 -0.523010 1441912535 0.436523 0.566650 0.463379 -0.523010 1441912535 0.442932 0.560669 0.467102 -0.520752 1441912535 0.442932 0.560669 0.467102 -0.520752 1441912535 0.442932 0.560669 0.467102 -0.520752 1441912535 0.442932 0.560669 0.467102 -0.520752 1441912535 0.442932 0.560669 0.467102 -0.520752 1441912535 0.442932 0.560669 0.467102 -0.520752 1441912535 0.448242 0.554382 0.471313 -0.519165 1441912535 0.448242 0.554382 0.471313 -0.519165 1441912535 0.448242 0.554382 0.471313 -0.519165 1441912535 0.448242 0.554382 0.471313 -0.519165 1441912535 0.448242 0.554382 0.471313 -0.519165 1441912535 0.448242 0.554382 0.471313 -0.519165 1441912535 0.454163 0.547791 0.474670 -0.518005 1441912535 0.454163 0.547791 0.474670 -0.518005 1441912535 0.454163 0.547791 0.474670 -0.518005 1441912535 0.454163 0.547791 0.474670 -0.518005 1441912535 0.454163 0.547791 0.474670 -0.518005 1441912535 0.454163 0.547791 0.474670 -0.518005 1441912535 0.459290 0.542297 0.476746 -0.517334 1441912535 0.459290 0.542297 0.476746 -0.517334 1441912535 0.459290 0.542297 0.476746 -0.517334 1441912535 0.459290 0.542297 0.476746 -0.517334 1441912535 0.459290 0.542297 0.476746 -0.517334 1441912535 0.459290 0.542297 0.476746 -0.517334 1441912535 0.464417 0.536804 0.477844 -0.517456 1441912535 0.464417 0.536804 0.477844 -0.517456 1441912535 0.464417 0.536804 0.477844 -0.517456 1441912535 0.464417 0.536804 0.477844 -0.517456 1441912535 0.464417 0.536804 0.477844 -0.517456 1441912535 0.464417 0.536804 0.477844 -0.517456 1441912535 0.464417 0.536804 0.477844 -0.517456 1441912535 0.469360 0.531494 0.478821 -0.517578 1441912535 0.469360 0.531494 0.478821 -0.517578 1441912535 0.469360 0.531494 0.478821 -0.517578 1441912535 0.469360 0.531494 0.478821 -0.517578 1441912535 0.469360 0.531494 0.478821 -0.517578 1441912535 0.477234 0.523071 0.477417 -0.520203 1441912535 0.477234 0.523071 0.477417 -0.520203 1441912535 0.477234 0.523071 0.477417 -0.520203 1441912535 0.477234 0.523071 0.477417 -0.520203 1441912535 0.477234 0.523071 0.477417 -0.520203 1441912535 0.477234 0.523071 0.477417 -0.520203 1441912535 0.477234 0.523071 0.477417 -0.520203 1441912535 0.485535 0.514771 0.474915 -0.523132 1441912535 0.485535 0.514771 0.474915 -0.523132 1441912535 0.485535 0.514771 0.474915 -0.523132 1441912535 0.485535 0.514771 0.474915 -0.523132 1441912535 0.485535 0.514771 0.474915 -0.523132 1441912535 0.485535 0.514771 0.474915 -0.523132 1441912535 0.485535 0.514771 0.474915 -0.523132 1441912535 0.489014 0.510864 0.476135 -0.522644 1441912535 0.489014 0.510864 0.476135 -0.522644 1441912535 0.489014 0.510864 0.476135 -0.522644 1441912535 0.489014 0.510864 0.476135 -0.522644 1441912535 0.489014 0.510864 0.476135 -0.522644 1441912535 0.489014 0.510864 0.476135 -0.522644 1441912535 0.489441 0.509521 0.475769 -0.523865 1441912535 0.489441 0.509521 0.475769 -0.523865 1441912535 0.489441 0.509521 0.475769 -0.523865 1441912535 0.489441 0.509521 0.475769 -0.523865 1441912535 0.489441 0.509521 0.475769 -0.523865 1441912535 0.489441 0.509521 0.475769 -0.523865 1441912535 0.486389 0.511902 0.473328 -0.526550 1441912535 0.486389 0.511902 0.473328 -0.526550 1441912535 0.486389 0.511902 0.473328 -0.526550 1441912535 0.486389 0.511902 0.473328 -0.526550 1441912535 0.486389 0.511902 0.473328 -0.526550 1441912535 0.486389 0.511902 0.473328 -0.526550 1441912535 0.486389 0.511902 0.473328 -0.526550 1441912535 0.481995 0.516296 0.468445 -0.530640 1441912535 0.481995 0.516296 0.468445 -0.530640 1441912535 0.481995 0.516296 0.468445 -0.530640 1441912535 0.481995 0.516296 0.468445 -0.530640 1441912535 0.481995 0.516296 0.468445 -0.530640 1441912535 0.481995 0.516296 0.468445 -0.530640 1441912535 0.480225 0.518188 0.463562 -0.534729 1441912535 0.480225 0.518188 0.463562 -0.534729 1441912535 0.480225 0.518188 0.463562 -0.534729 1441912535 0.480225 0.518188 0.463562 -0.534729 1441912535 0.480225 0.518188 0.463562 -0.534729 1441912535 0.480225 0.518188 0.463562 -0.534729 1441912535 0.480225 0.518188 0.463562 -0.534729 1441912535 0.479736 0.518250 0.464050 -0.534668 1441912535 0.479736 0.518250 0.464050 -0.534668 1441912535 0.479736 0.518250 0.464050 -0.534668 1441912535 0.479736 0.518250 0.464050 -0.534668 1441912535 0.479736 0.518250 0.464050 -0.534668 1441912535 0.481384 0.516418 0.464600 -0.534485 1441912535 0.481384 0.516418 0.464600 -0.534485 1441912535 0.481384 0.516418 0.464600 -0.534485 1441912535 0.481384 0.516418 0.464600 -0.534485 1441912535 0.481384 0.516418 0.464600 -0.534485 1441912535 0.481384 0.516418 0.464600 -0.534485 1441912535 0.481384 0.516418 0.464600 -0.534485 1441912535 0.481384 0.516479 0.466003 -0.533203 1441912535 0.481384 0.516479 0.466003 -0.533203 1441912535 0.481384 0.516479 0.466003 -0.533203 1441912535 0.481384 0.516479 0.466003 -0.533203 1441912535 0.481384 0.516479 0.466003 -0.533203 1441912535 0.481384 0.516479 0.466003 -0.533203 1441912535 0.476440 0.520264 0.464783 -0.535034 1441912535 0.476440 0.520264 0.464783 -0.535034 1441912535 0.476440 0.520264 0.464783 -0.535034 1441912535 0.476440 0.520264 0.464783 -0.535034 1441912535 0.476440 0.520264 0.464783 -0.535034 1441912535 0.476440 0.520264 0.464783 -0.535034 1441912535 0.468079 0.528687 0.459961 -0.538330 1441912536 0.468079 0.528687 0.459961 -0.538330 1441912536 0.468079 0.528687 0.459961 -0.538330 1441912536 0.468079 0.528687 0.459961 -0.538330 1441912536 0.468079 0.528687 0.459961 -0.538330 1441912536 0.468079 0.528687 0.459961 -0.538330 1441912536 0.460327 0.536011 0.453857 -0.542847 1441912536 0.460327 0.536011 0.453857 -0.542847 1441912536 0.460327 0.536011 0.453857 -0.542847 1441912536 0.460327 0.536011 0.453857 -0.542847 1441912536 0.460327 0.536011 0.453857 -0.542847 1441912536 0.460327 0.536011 0.453857 -0.542847 1441912536 0.454346 0.542175 0.448914 -0.545898 1441912536 0.454346 0.542175 0.448914 -0.545898 1441912536 0.454346 0.542175 0.448914 -0.545898 1441912536 0.454346 0.542175 0.448914 -0.545898 1441912536 0.454346 0.542175 0.448914 -0.545898 1441912536 0.454346 0.542175 0.448914 -0.545898 1441912536 0.454346 0.542175 0.448914 -0.545898 1441912536 0.447266 0.548645 0.444458 -0.548950 1441912536 0.447266 0.548645 0.444458 -0.548950 1441912536 0.447266 0.548645 0.444458 -0.548950 1441912536 0.447266 0.548645 0.444458 -0.548950 1441912536 0.447266 0.548645 0.444458 -0.548950 1441912536 0.447266 0.548645 0.444458 -0.548950 1441912536 0.441345 0.554565 0.442383 -0.549500 1441912536 0.441345 0.554565 0.442383 -0.549500 1441912536 0.441345 0.554565 0.442383 -0.549500 1441912536 0.441345 0.554565 0.442383 -0.549500 1441912536 0.441345 0.554565 0.442383 -0.549500 1441912536 0.441345 0.554565 0.442383 -0.549500 1441912536 0.436890 0.558167 0.441284 -0.550232 1441912536 0.436890 0.558167 0.441284 -0.550232 1441912536 0.436890 0.558167 0.441284 -0.550232 1441912536 0.436890 0.558167 0.441284 -0.550232 1441912536 0.436890 0.558167 0.441284 -0.550232 1441912536 0.436890 0.558167 0.441284 -0.550232 1441912536 0.436340 0.558838 0.441650 -0.549744 1441912536 0.436340 0.558838 0.441650 -0.549744 1441912536 0.436340 0.558838 0.441650 -0.549744 1441912536 0.436340 0.558838 0.441650 -0.549744 1441912536 0.436340 0.558838 0.441650 -0.549744 1441912536 0.436340 0.558838 0.441650 -0.549744 1441912536 0.438171 0.557251 0.442871 -0.548950 1441912536 0.438171 0.557251 0.442871 -0.548950 1441912536 0.438171 0.557251 0.442871 -0.548950 1441912536 0.438171 0.557251 0.442871 -0.548950 1441912536 
0.438416 0.563599 0.480408 -0.509155 1441912580 0.438416 0.563599 0.480408 -0.509155 1441912580 0.438416 0.563599 0.480408 -0.509155 1441912580 0.438416 0.563599 0.480408 -0.509155 1441912580 0.438416 0.563599 0.480408 -0.509155 1441912580 0.438416 0.563599 0.480408 -0.509155 1441912580 0.437561 0.563049 0.483032 -0.508057 1441912580 0.437561 0.563049 0.483032 -0.508057 1441912580 0.437561 0.563049 0.483032 -0.508057 1441912580 0.437561 0.563049 0.483032 -0.508057 1441912580 0.437561 0.563049 0.483032 -0.508057 1441912580 0.437561 0.563049 0.483032 -0.508057 1441912580 0.438049 0.561951 0.484497 -0.507446 1441912580 0.438049 0.561951 0.484497 -0.507446 1441912580 0.438049 0.561951 0.484497 -0.507446 1441912580 0.438049 0.561951 0.484497 -0.507446 1441912580 0.438049 0.561951 0.484497 -0.507446 1441912580 0.438049 0.561951 0.484497 -0.507446 1441912580 0.439575 0.559509 0.487671 -0.505859 1441912580 0.439575 0.559509 0.487671 -0.505859 1441912580 0.439575 0.559509 0.487671 -0.505859 1441912580 0.439575 0.559509 0.487671 -0.505859 1441912580 0.439575 0.559509 0.487671 -0.505859 1441912580 0.439575 0.559509 0.487671 -0.505859 1441912580 0.439575 0.559509 0.487671 -0.505859 1441912580 0.443176 0.555664 0.491760 -0.502991 1441912580 0.443176 0.555664 0.491760 -0.502991 1441912580 0.443176 0.555664 0.491760 -0.502991 1441912580 0.443176 0.555664 0.491760 -0.502991 1441912580 0.443176 0.555664 0.491760 -0.502991 1441912580 0.448059 0.551147 0.496460 -0.498962 1441912580 0.448059 0.551147 0.496460 -0.498962 1441912580 0.448059 0.551147 0.496460 -0.498962 1441912580 0.448059 0.551147 0.496460 -0.498962 1441912580 0.448059 0.551147 0.496460 -0.498962 1441912580 0.448059 0.551147 0.496460 -0.498962 1441912580 0.448059 0.551147 0.496460 -0.498962 1441912580 0.455139 0.544617 0.502441 -0.493713 1441912580 0.455139 0.544617 0.502441 -0.493713 1441912580 0.455139 0.544617 0.502441 -0.493713 1441912580 0.455139 0.544617 0.502441 -0.493713 1441912580 0.455139 0.544617 0.502441 -0.493713 1441912580 0.455139 0.544617 0.502441 -0.493713 1441912580 0.461060 0.537170 0.509888 -0.488708 1441912580 0.461060 0.537170 0.509888 -0.488708 1441912580 0.461060 0.537170 0.509888 -0.488708 1441912580 0.461060 0.537170 0.509888 -0.488708 1441912580 0.461060 0.537170 0.509888 -0.488708 1441912580 0.461060 0.537170 0.509888 -0.488708 1441912580 0.467346 0.530640 0.515564 -0.483826 1441912580 0.467346 0.530640 0.515564 -0.483826 1441912580 0.467346 0.530640 0.515564 -0.483826 1441912580 0.467346 0.530640 0.515564 -0.483826 1441912580 0.467346 0.530640 0.515564 -0.483826 1441912580 0.467346 0.530640 0.515564 -0.483826 1441912580 0.467346 0.530640 0.515564 -0.483826 1441912580 0.473083 0.524170 0.520874 -0.479614 1441912580 0.473083 0.524170 0.520874 -0.479614 1441912580 0.473083 0.524170 0.520874 -0.479614 1441912580 0.473083 0.524170 0.520874 -0.479614 1441912580 0.473083 0.524170 0.520874 -0.479614 1441912580 0.473083 0.524170 0.520874 -0.479614 1441912580 0.479492 0.517151 0.526794 -0.474487 1441912580 0.479492 0.517151 0.526794 -0.474487 1441912580 0.479492 0.517151 0.526794 -0.474487 1441912580 0.479492 0.517151 0.526794 -0.474487 1441912580 0.479492 0.517151 0.526794 -0.474487 1441912580 0.479492 0.517151 0.526794 -0.474487 1441912580 0.482788 0.511597 0.532227 -0.471008 1441912580 0.482788 0.511597 0.532227 -0.471008 1441912580 0.482788 0.511597 0.532227 -0.471008 1441912580 0.482788 0.511597 0.532227 -0.471008 1441912580 0.482788 0.511597 0.532227 -0.471008 1441912580 0.482361 0.509644 0.534851 -0.470581 1441912580 0.482361 0.509644 0.534851 -0.470581 1441912580 0.482361 0.509644 0.534851 -0.470581 1441912580 0.482361 0.509644 0.534851 -0.470581 1441912580 0.482361 0.509644 0.534851 -0.470581 1441912580 0.482361 0.509644 0.534851 -0.470581 1441912580 0.480103 0.511902 0.533203 -0.472351 1441912580 0.480103 0.511902 0.533203 -0.472351 1441912580 0.480103 0.511902 0.533203 -0.472351 1441912580 0.480103 0.511902 0.533203 -0.472351 1441912580 0.480103 0.511902 0.533203 -0.472351 1441912580 0.480103 0.511902 0.533203 -0.472351 1441912580 0.475098 0.517517 0.528015 -0.476990 1441912580 0.475098 0.517517 0.528015 -0.476990 1441912580 0.475098 0.517517 0.528015 -0.476990 1441912580 0.475098 0.517517 0.528015 -0.476990 1441912580 0.475098 0.517517 0.528015 -0.476990 1441912580 0.475098 0.517517 0.528015 -0.476990 1441912580 0.475098 0.517517 0.528015 -0.476990 1441912580 0.468872 0.525208 0.520874 -0.482605 1441912580 0.468872 0.525208 0.520874 -0.482605 1441912580 0.468872 0.525208 0.520874 -0.482605 1441912580 0.468872 0.525208 0.520874 -0.482605 1441912580 0.468872 0.525208 0.520874 -0.482605 1441912580 0.468872 0.525208 0.520874 -0.482605 1441912580 0.462219 0.533752 0.513855 -0.487183 1441912580 0.462219 0.533752 0.513855 -0.487183 1441912580 0.462219 0.533752 0.513855 -0.487183 1441912580 0.462219 0.533752 0.513855 -0.487183 1441912580 0.462219 0.533752 0.513855 -0.487183 1441912580 0.462219 0.533752 0.513855 -0.487183 1441912580 0.462219 0.533752 0.513855 -0.487183 1441912580 0.453979 0.543091 0.506775 -0.492004 1441912580 0.453979 0.543091 0.506775 -0.492004 1441912580 0.453979 0.543091 0.506775 -0.492004 1441912580 0.453979 0.543091 0.506775 -0.492004 1441912580 0.453979 0.543091 0.506775 -0.492004 1441912580 0.453979 0.543091 0.506775 -0.492004 1441912580 0.446838 0.551575 0.498840 -0.497192 1441912581 0.446838 0.551575 0.498840 -0.497192 1441912581 0.446838 0.551575 0.498840 -0.497192 1441912581 0.446838 0.551575 0.498840 -0.497192 1441912581 0.446838 0.551575 0.498840 -0.497192 1441912581 0.446838 0.551575 0.498840 -0.497192 1441912581 0.438965 0.559814 0.491028 -0.502747 1441912581 0.438965 0.559814 0.491028 -0.502747 1441912581 0.438965 0.559814 0.491028 -0.502747 1441912581 0.438965 0.559814 0.491028 -0.502747 1441912581 0.438965 0.559814 0.491028 -0.502747 1441912581 0.438965 0.559814 0.491028 -0.502747 1441912581 0.432678 0.566589 0.481995 -0.509338 1441912581 0.432678 0.566589 0.481995 -0.509338 1441912581 0.432678 0.566589 0.481995 -0.509338 1441912581 0.432678 0.566589 0.481995 -0.509338 1441912581 0.432678 0.566589 0.481995 -0.509338 1441912581 0.432678 0.566589 0.481995 -0.509338 1441912581 0.432678 0.566589 0.481995 -0.509338 1441912581 0.427429 0.572632 0.473083 -0.515259 1441912581 0.427429 0.572632 0.473083 -0.515259 1441912581 0.427429 0.572632 0.473083 -0.515259 1441912581 0.427429 0.572632 0.473083 -0.515259 1441912581 0.427429 0.572632 0.473083 -0.515259 1441912581 0.427429 0.572632 0.473083 -0.515259 1441912581 0.427246 0.575134 0.468384 -0.516968 1441912581 0.427246 0.575134 0.468384 -0.516968 1441912581 0.427246 0.575134 0.468384 -0.516968 1441912581 0.427246 0.575134 0.468384 -0.516968 1441912581 0.427246 0.575134 0.468384 -0.516968 1441912581 0.427246 0.575134 0.468384 -0.516968 1441912581 0.427246 0.575134 0.468384 -0.516968 1441912581 0.431580 0.573303 0.469055 -0.514771 1441912581 0.431580 0.573303 0.469055 -0.514771 1441912581 0.431580 0.573303 0.469055 -0.514771 1441912581 0.431580 0.573303 0.469055 -0.514771 1441912581 0.431580 0.573303 0.469055 -0.514771 1441912581 0.431580 0.573303 0.469055 -0.514771 1441912581 0.437866 0.567017 0.474487 -0.511475 1441912581 0.437866 0.567017 0.474487 -0.511475 1441912581 0.437866 0.567017 0.474487 -0.511475 1441912581 0.437866 0.567017 0.474487 -0.511475 1441912581 0.437866 0.567017 0.474487 -0.511475 1441912581 0.437866 0.567017 0.474487 -0.511475 1441912581 0.445190 0.558533 0.481750 -0.507629 1441912581 0.445190 0.558533 0.481750 -0.507629 1441912581 0.445190 0.558533 0.481750 -0.507629 1441912581 0.445190 0.558533 0.481750 -0.507629 1441912581 0.445190 0.558533 0.481750 -0.507629 1441912581 0.445190 0.558533 0.481750 -0.507629 1441912581 0.445190 0.558533 0.481750 -0.507629 1441912581 0.452454 0.550293 0.488708 -0.503479 1441912581 0.452454 0.550293 0.488708 -0.503479 1441912581 0.452454 0.550293 0.488708 -0.503479 1441912581 0.452454 0.550293 0.488708 -0.503479 1441912581 0.452454 0.550293 0.488708 -0.503479 1441912581 0.452454 0.550293 0.488708 -0.503479 1441912581 0.459290 0.542236 0.495483 -0.499451 1441912581 0.459290 0.542236 0.495483 -0.499451 1441912581 0.459290 0.542236 0.495483 -0.499451 1441912581 0.459290 0.542236 0.495483 -0.499451 1441912581 0.459290 0.542236 0.495483 -0.499451 1441912581 0.459290 0.542236 0.495483 -0.499451 1441912581 0.465088 0.535217 0.500732 -0.496460 1441912581 0.465088 0.535217 0.500732 -0.496460 1441912581 0.465088 0.535217 0.500732 -0.496460 1441912581 0.465088 0.535217 0.500732 -0.496460 1441912581 0.465088 0.535217 0.500732 -0.496460 1441912581 0.465088 0.535217 0.500732 -0.496460 1441912581 0.465088 0.535217 0.500732 -0.496460 1441912581 0.469177 0.529907 0.504272 -0.494690 1441912581 0.469177 0.529907 0.504272 -0.494690 1441912581 0.469177 0.529907 0.504272 -0.494690 1441912581 0.469177 0.529907 0.504272 -0.494690 1441912581 0.469177 0.529907 0.504272 -0.494690 1441912581 0.469177 0.529907 0.504272 -0.494690 1441912581 0.472229 0.526733 0.506470 -0.492920 1441912581 0.472229 0.526733 0.506470 -0.492920 1441912581 0.472229 0.526733 0.506470 -0.492920 1441912581 0.472229 0.526733 0.506470 -0.492920 1441912581 0.472229 0.526733 0.506470 -0.492920 1441912581 0.472229 0.526733 0.506470 -0.492920 1441912581 0.476013 0.523193 0.509094 -0.490295 1441912581 0.476013 0.523193 0.509094 -0.490295 1441912581 0.476013 0.523193 0.509094 -0.490295 1441912581 0.476013 0.523193 0.509094 -0.490295 1441912581 0.476013 0.523193 0.509094 -0.490295 1441912581 0.476013 0.523193 0.509094 -0.490295 1441912581 0.476013 0.523193 0.509094 -0.490295 1441912581 0.479980 0.518799 0.513672 -0.486389 1441912581 0.479980 0.518799 0.513672 -0.486389 1441912581 0.479980 0.518799 0.513672 -0.486389 1441912581 0.479980 0.518799 0.513672 -0.486389 1441912581 0.479980 0.518799 0.513672 -0.486389 1441912581 0.479980 0.518799 0.513672 -0.486389 1441912581 0.483948 0.512573 0.515259 -0.487305 1441912581 0.483948 0.512573 0.515259 -0.487305 1441912581 0.483948 0.512573 0.515259 -0.487305 1441912581 0.483948 0.512573 0.515259 -0.487305 1441912581 0.483948 0.512573 0.515259 -0.487305 1441912581 0.483948 0.512573 0.515259 -0.487305 1441912581 0.487122 0.510498 0.512878 -0.488892 1441912581 0.487122 0.510498 0.512878 -0.488892 1441912581 0.487122 0.510498 0.512878 -0.488892 1441912581 0.487122 0.510498 0.512878 -0.488892 1441912581 0.487122 0.510498 0.512878 -0.488892 1441912581 0.487122 0.510498 0.512878 -0.488892 1441912581 0.487061 0.510132 0.509094 -0.493225 1441912581 0.487061 0.510132 0.509094 -0.493225 1441912581 0.487061 0.510132 0.509094 -0.493225 1441912581 0.487061 0.510132 0.509094 -0.493225 1441912581 0.487061 0.510132 0.509094 -0.493225 1441912581 0.487061 0.510132 0.509094 -0.493225 1441912581 0.487061 0.510132 0.509094 -0.493225 1441912581 0.483398 0.513489 0.503723 -0.498779 1441912582 0.483398 0.513489 0.503723 -0.498779 1441912582 0.483398 0.513489 0.503723 -0.498779 1441912582 0.483398 0.513489 0.503723 -0.498779 1441912582 0.483398 0.513489 0.503723 -0.498779 1441912582 0.483398 0.513489 0.503723 -0.498779 1441912582 0.480225 0.518555 0.496887 -0.503540 1441912582 0.480225 0.518555 0.496887 -0.503540 1441912582 0.480225 0.518555 0.496887 -0.503540 1441912582 0.480225 0.518555 0.496887 -0.503540 1441912582 0.480225 0.518555 0.496887 -0.503540 1441912582 0.480225 0.518555 0.496887 -0.503540 1441912582 0.474609 0.524414 0.490601 -0.508911 1441912582 0.474609 0.524414 0.490601 -0.508911 1441912582 0.474609 0.524414 0.490601 -0.508911 1441912582 0.474609 0.524414 0.490601 -0.508911 1441912582 0.474609 0.524414 0.490601 -0.508911 1441912582 0.474609 0.524414 0.490601 -0.508911 1441912582 0.474609 0.524414 0.490601 -0.508911 1441912582 0.467651 0.531494 0.483276 -0.515015 1441912582 0.467651 0.531494 0.483276 -0.515015 1441912582 0.467651 0.531494 0.483276 -0.515015 1441912582 0.467651 0.531494 0.483276 -0.515015 1441912582 0.467651 0.531494 0.483276 -0.515015 1441912582 0.467651 0.531494 0.483276 -0.515015 1441912582 0.460510 0.538940 0.474548 -0.521667 1441912582 0.460510 0.538940 0.474548 -0.521667 1441912582 0.460510 0.538940 0.474548 -0.521667 1441912582 0.460510 0.538940 0.474548 -0.521667 1441912582 0.460510 0.538940 0.474548 -0.521667 1441912582 0.460510 0.538940 0.474548 -0.521667 1441912582 0.460510 0.538940 0.474548 -0.521667 1441912582 0.452637 0.547180 0.465149 -0.528503 1441912582 0.452637 0.547180 0.465149 -0.528503 1441912582 0.452637 0.547180 0.465149 -0.528503 1441912582 0.452637 0.547180 0.465149 -0.528503 1441912582 0.452637 0.547180 0.465149 -0.528503 1441912582 0.452637 0.547180 0.465149 -0.528503 1441912582 0.446655 0.554138 0.458740 -0.531921 1441912582 0.446655 0.554138 0.458740 -0.531921 1441912582 0.446655 0.554138 0.458740 -0.531921 1441912582 0.446655 0.554138 0.458740 -0.531921 1441912582 0.446655 0.554138 0.458740 -0.531921 1441912582 0.446655 0.554138 0.458740 -0.531921 1441912582 0.442688 0.557678 0.454834 -0.534912 1441912582 0.442688 0.557678 0.454834 -0.534912 1441912582 0.442688 0.557678 0.454834 -0.534912 1441912582 0.442688 0.557678 0.454834 -0.534912 1441912582 0.442688 0.557678 0.454834 -0.534912 1441912582 0.442688 0.557678 0.454834 -0.534912 1441912582 0.439392 0.560730 0.451050 -0.537598 1441912582 0.439392 0.560730 0.451050 -0.537598 1441912582 0.439392 0.560730 0.451050 -0.537598 1441912582 0.439392 0.560730 0.451050 -0.537598 1441912582 0.439392 0.560730 0.451050 -0.537598 1441912582 0.439392 0.560730 0.451050 -0.537598 1441912582 0.439392 0.560730 0.451050 -0.537598 1441912582 0.440186 0.560730 0.451355 -0.536743 1441912582 0.440186 0.560730 0.451355 -0.536743 1441912582 0.440186 0.560730 0.451355 -0.536743 1441912582 0.440186 0.560730 0.451355 -0.536743 1441912582 0.440186 0.560730 0.451355 -0.536743 1441912582 0.440186 0.560730 0.451355 -0.536743 1441912582 0.442566 0.559509 0.455261 -0.532654 1441912582 0.442566 0.559509 0.455261 -0.532654 1441912582 0.442566 0.559509 0.455261 -0.532654 1441912582 0.442566 0.559509 0.455261 -0.532654 1441912582 0.442566 0.559509 0.455261 -0.532654 1441912582 0.442566 0.559509 0.455261 -0.532654 1441912582 0.445251 0.556763 0.461121 -0.528198 1441912582 0.445251 0.556763 0.461121 -0.528198 1441912582 0.445251 0.556763 0.461121 -0.528198 1441912582 0.445251 0.556763 0.461121 -0.528198 1441912582 0.445251 0.556763 0.461121 -0.528198 1441912582 0.445251 0.556763 0.461121 -0.528198 1441912582 0.445251 0.556763 0.461121 -0.528198 1441912582 0.449097 0.552979 0.467896 -0.523010 1441912582 0.449097 0.552979 0.467896 -0.523010 1441912582 0.449097 0.552979 0.467896 -0.523010 1441912582 0.449097 0.552979 0.467896 -0.523010 1441912582 0.449097 0.552979 0.467896 -0.523010 1441912582 0.449097 0.552979 0.467896 -0.523010 1441912582 0.455078 0.548035 0.474060 -0.517517 1441912582 0.455078 0.548035 0.474060 -0.517517 1441912582 0.455078 0.548035 0.474060 -0.517517 1441912582 0.455078 0.548035 0.474060 -0.517517 1441912582 0.455078 0.548035 0.474060 -0.517517 1441912582 0.455078 0.548035 0.474060 -0.517517 1441912582 0.460876 0.542603 0.479553 -0.512939 1441912582 0.460876 0.542603 0.479553 -0.512939 1441912582 0.460876 0.542603 0.479553 -0.512939 1441912582 0.460876 0.542603 0.479553 -0.512939 1441912582 0.460876 0.542603 0.479553 -0.512939 1441912582 0.460876 0.542603 0.479553 -0.512939 1441912582 0.464172 0.538147 0.483398 -0.511047 1441912582 0.464172 0.538147 0.483398 -0.511047 1441912582 0.464172 0.538147 0.483398 -0.511047 1441912582 0.464172 0.538147 0.483398 -0.511047 1441912582 0.464172 0.538147 0.483398 -0.511047 1441912582 0.464172 0.538147 0.483398 -0.511047 1441912582 0.466003 0.536377 0.484558 -0.510193 1441912582 0.466003 0.536377 0.484558 -0.510193 1441912582 0.466003 0.536377 0.484558 -0.510193 1441912582 0.466003 0.536377 0.484558 -0.510193 1441912582 0.466003 0.536377 0.484558 -0.510193 1441912582 0.466003 0.536377 0.484558 -0.510193 1441912582 0.465942 0.536499 0.487366 -0.507385 1441912582 0.465942 0.536499 0.487366 -0.507385 1441912582 0.465942 0.536499 0.487366 -0.507385 1441912582 0.465942 0.536499 0.487366 -0.507385 1441912582 0.465942 0.536499 0.487366 -0.507385 1441912582 0.465942 0.536499 0.487366 -0.507385 1441912582 0.470093 0.531921 0.493774 -0.502197 1441912582 0.470093 0.531921 0.493774 -0.502197 1441912582 0.470093 0.531921 0.493774 -0.502197 1441912583 0.470093 0.531921 0.493774 -0.502197 1441912583 0.470093 0.531921 0.493774 -0.502197 1441912583 0.470093 0.531921 0.493774 -0.502197 1441912583 0.470093 0.531921 0.493774 -0.502197 1441912583 0.473633 0.526367 0.501404 -0.497131 1441912583 0.473633 0.526367 0.501404 -0.497131 1441912583 0.473633 0.526367 0.501404 -0.497131 1441912583 0.473633 0.526367 0.501404 -0.497131 1441912583 0.473633 0.526367 0.501404 -0.497131 1441912583 0.473633 0.526367 0.501404 -0.497131 1441912583 0.473694 0.524048 0.505432 -0.495422 1441912583 0.473694 0.524048 0.505432 -0.495422 1441912583 0.473694 0.524048 0.505432 -0.495422 1441912583 0.473694 0.524048 0.505432 -0.495422 1441912583 0.473694 0.524048 0.505432 -0.495422 1441912583 0.473694 0.524048 0.505432 -0.495422 1441912583 0.473694 0.524048 0.505432 -0.495422 1441912583 0.472900 0.525696 0.504395 -0.495483 1441912583 0.472900 0.525696 0.504395 -0.495483 1441912583 0.472900 0.525696 0.504395 -0.495483 1441912583 0.472900 0.525696 0.504395 -0.495483 1441912583 0.472900 0.525696 0.504395 -0.495483 1441912583 0.472900 0.525696 0.504395 -0.495483 1441912583 0.470642 0.528015 0.501038 -0.498535 1441912583 0.470642 0.528015 0.501038 -0.498535 1441912583 0.470642 0.528015 0.501038 -0.498535 1441912583 0.470642 0.528015 0.501038 -0.498535 1441912583 0.470642 0.528015 0.501038 -0.498535 1441912583 0.470642 0.528015 0.501038 -0.498535 1441912583 0.470642 0.528015 0.501038 -0.498535 1441912583 0.467407 0.531799 0.497314 -0.501404 1441912583 0.467407 0.531799 0.497314 -0.501404 1441912583 0.467407 0.531799 0.497314 -0.501404 1441912583 0.467407 0.531799 0.497314 -0.501404 1441912583 0.467407 0.531799 0.497314 -0.501404 1441912583 0.467407 0.531799 0.497314 -0.501404 1441912583 0.464233 0.536072 0.493774 -0.503235 1441912583 0.464233 0.536072 0.493774 -0.503235 1441912583 0.464233 0.536072 0.493774 -0.503235 1441912583 0.464233 0.536072 0.493774 -0.503235 1441912583 0.464233 0.536072 0.493774 -0.503235 1441912583 0.464233 0.536072 0.493774 -0.503235 1441912583 0.460999 0.539795 0.491577 -0.504395 1441912583 0.460999 0.539795 0.491577 -0.504395 1441912583 0.460999 0.539795 0.491577 -0.504395 1441912583 0.460999 0.539795 0.491577 -0.504395 1441912583 0.460999 0.539795 0.491577 -0.504395 1441912583 0.460999 0.539795 0.491577 -0.504395 1441912583 0.457886 0.543030 0.489990 -0.505249 1441912583 0.457886 0.543030 0.489990 -0.505249 1441912583 0.457886 0.543030 0.489990 -0.505249 1441912583 0.457886 0.543030 0.489990 -0.505249 1441912583 0.457886 0.543030 0.489990 -0.505249 1441912583 0.457886 0.543030 0.489990 -0.505249 1441912583 0.454895 0.545898 0.488037 -0.506775 1441912583 0.454895 0.545898 0.488037 -0.506775 1441912583 0.454895 0.545898 0.488037 -0.506775 1441912583 0.454895 0.545898 0.488037 -0.506775 1441912583 0.454895 0.545898 0.488037 -0.506775 1441912583 0.454895 0.545898 0.488037 -0.506775 1441912583 0.454895 0.545898 0.488037 -0.506775 1441912583 0.451416 0.548523 0.485840 -0.509094 1441912583 0.451416 0.548523 0.485840 -0.509094 1441912583 0.451416 0.548523 0.485840 -0.509094 1441912583 0.451416 0.548523 0.485840 -0.509094 1441912583 0.451416 0.548523 0.485840 -0.509094 1441912583 0.451416 0.548523 0.485840 -0.509094 1441912583 0.448303 0.551270 0.482910 -0.511719 1441912583 0.448303 0.551270 0.482910 -0.511719 1441912583 0.448303 0.551270 0.482910 -0.511719 1441912583 0.448303 0.551270 0.482910 -0.511719 1441912583 0.448303 0.551270 0.482910 -0.511719 1441912583 0.448303 0.551270 0.482910 -0.511719 1441912583 0.444153 0.554382 0.477600 -0.516907 1441912583 0.444153 0.554382 0.477600 -0.516907 1441912583 0.444153 0.554382 0.477600 -0.516907 1441912583 0.444153 0.554382 0.477600 -0.516907 1441912583 0.444153 0.554382 0.477600 -0.516907 1441912583 0.444153 0.554382 0.477600 -0.516907 1441912583 0.440125 0.558350 0.471008 -0.522095 1441912583 0.440125 0.558350 0.471008 -0.522095 1441912583 0.440125 0.558350 0.471008 -0.522095 1441912583 0.440125 0.558350 0.471008 -0.522095 1441912583 0.440125 0.558350 0.471008 -0.522095 1441912583 0.440125 0.558350 0.471008 -0.522095 1441912583 0.440125 0.558350 0.471008 -0.522095 1441912583 0.439636 0.560059 0.466553 -0.524719 1441912583 0.439636 0.560059 0.466553 -0.524719 1441912583 0.439636 0.560059 0.466553 -0.524719 1441912583 0.439636 0.560059 0.466553 -0.524719 1441912583 0.439636 0.560059 0.466553 -0.524719 1441912583 0.439636 0.560059 0.466553 -0.524719 1441912583 0.440186 0.560730 0.465393 -0.524597 1441912583 0.440186 0.560730 0.465393 -0.524597 1441912583 0.440186 0.560730 0.465393 -0.524597 1441912583 0.440186 0.560730 0.465393 -0.524597 1441912583 0.440186 0.560730 0.465393 -0.524597 1441912583 0.440186 0.560730 0.465393 -0.524597 1441912583 0.440186 0.560730 0.465393 -0.524597 1441912583 0.441467 0.559448 0.466370 -0.523987 1441912583 0.441467 0.559448 0.466370 -0.523987 1441912583 0.441467 0.559448 0.466370 -0.523987 1441912583 0.441467 0.559448 0.466370 -0.523987 1441912583 0.441467 0.559448 0.466370 -0.523987 1441912583 0.441467 0.559448 0.466370 -0.523987 1441912583 0.444092 0.556763 0.469116 -0.522217 1441912583 0.444092 0.556763 0.469116 -0.522217 1441912583 0.444092 0.556763 0.469116 -0.522217 1441912583 0.444092 0.556763 0.469116 -0.522217 1441912583 0.444092 0.556763 0.469116 -0.522217 1441912583 0.444092 0.556763 0.469116 -0.522217 1441912583 0.444092 0.556763 0.469116 -0.522217 1441912583 0.447388 0.553040 0.472778 -0.520020 1441912583 0.447388 0.553040 0.472778 -0.520020 1441912583 0.447388 0.553040 0.472778 -0.520020 1441912583 0.447388 0.553040 0.472778 -0.520020 1441912584 0.447388 0.553040 0.472778 -0.520020 1441912584 0.447388 0.553040 0.472778 -0.520020 1441912584 0.451538 0.548645 0.476501 -0.517639 1441912584 0.451538 0.548645 0.476501 -0.517639 1441912584 0.451538 0.548645 0.476501 -0.517639 1441912584 0.451538 0.548645 0.476501 -0.517639 1441912584 0.451538 0.548645 0.476501 -0.517639 1441912584 0.451538 0.548645 0.476501 -0.517639 1441912584 0.456970 0.543457 0.479553 -0.515564 1441912584 0.456970 0.543457 0.479553 -0.515564 1441912584 0.456970 0.543457 0.479553 -0.515564 1441912584 0.456970 0.543457 0.479553 -0.515564 1441912584 0.456970 0.543457 0.479553 -0.515564 1441912584 0.456970 0.543457 0.479553 -0.515564 1441912584 0.461914 0.538452 0.481384 -0.514648 1441912584 0.461914 0.538452 0.481384 -0.514648 1441912584 0.461914 0.538452 0.481384 -0.514648 1441912584 0.461914 0.538452 0.481384 -0.514648 1441912584 0.461914 0.538452 0.481384 -0.514648 1441912584 0.461914 0.538452 0.481384 -0.514648 1441912584 0.461914 0.538452 0.481384 -0.514648 1441912584 0.465820 0.534180 0.483521 -0.513672 1441912584 0.465820 0.534180 0.483521 -0.513672 1441912584 0.465820 0.534180 0.483521 -0.513672 1441912584 0.465820 0.534180 0.483521 -0.513672 1441912584 0.465820 0.534180 0.483521 -0.513672 1441912584 0.465820 0.534180 0.483521 -0.513672 1441912584 0.470703 0.529846 0.487122 -0.510254 1441912584 0.470703 0.529846 0.487122 -0.510254 1441912584 0.470703 0.529846 0.487122 -0.510254 1441912584 0.470703 0.529846 0.487122 -0.510254 1441912584 0.470703 0.529846 0.487122 -0.510254 1441912584 0.470703 0.529846 0.487122 -0.510254 1441912584 0.476379 0.523193 0.492249 -0.506958 1441912584 0.476379 0.523193 0.492249 -0.506958 1441912584 0.476379 0.523193 0.492249 -0.506958 1441912584 0.476379 0.523193 0.492249 -0.506958 1441912584 0.476379 0.523193 0.492249 -0.506958 1441912584 0.476379 0.523193 0.492249 -0.506958 1441912584 0.476379 0.523193 0.492249 -0.506958 1441912584 0.479187 0.517639 0.496765 -0.505554 1441912584 0.479187 0.517639 0.496765 -0.505554 1441912584 0.479187 0.517639 0.496765 -0.505554 1441912584 0.479187 0.517639 0.496765 -0.505554 1441912584 0.479187 0.517639 0.496765 -0.505554 1441912584 0.479187 0.517639 0.496765 -0.505554 1441912584 0.479797 0.517761 0.496826 -0.504822 1441912584 0.479797 0.517761 0.496826 -0.504822 1441912584 0.479797 0.517761 0.496826 -0.504822 1441912584 0.479797 0.517761 0.496826 -0.504822 1441912584 0.479797 0.517761 0.496826 -0.504822 1441912584 0.479797 0.517761 0.496826 -0.504822 1441912584 0.478760 0.519287 0.494812 -0.506226 1441912584 0.478760 0.519287 0.494812 -0.506226 1441912584 0.478760 0.519287 0.494812 -0.506226 1441912584 0.478760 0.519287 0.494812 -0.506226 1441912584 0.478760 0.519287 0.494812 -0.506226 1441912584 0.478760 0.519287 0.494812 -0.506226 1441912584 0.478760 0.519287 0.494812 -0.506226 1441912584 0.476929 0.520691 0.492310 -0.508911 1441912584 0.476929 0.520691 0.492310 -0.508911 1441912584 0.476929 0.520691 0.492310 -0.508911 1441912584 0.476929 0.520691 0.492310 -0.508911 1441912584 0.476929 0.520691 0.492310 -0.508911 1441912584 0.476929 0.520691 0.492310 -0.508911 1441912584 0.474487 0.524292 0.490112 -0.509644 1441912584 0.474487 0.524292 0.490112 -0.509644 1441912584 0.474487 0.524292 0.490112 -0.509644 1441912584 0.474487 0.524292 0.490112 -0.509644 1441912584 0.474487 0.524292 0.490112 -0.509644 1441912584 0.474487 0.524292 0.490112 -0.509644 1441912584 0.470642 0.528442 0.488098 -0.510803 1441912584 0.470642 0.528442 0.488098 -0.510803 1441912584 0.470642 0.528442 0.488098 -0.510803 1441912584 0.470642 0.528442 0.488098 -0.510803 1441912584 0.470642 0.528442 0.488098 -0.510803 1441912584 0.470642 0.528442 0.488098 -0.510803 1441912584 0.467346 0.533447 0.485352 -0.511230 1441912584 0.467346 0.533447 0.485352 -0.511230 1441912584 0.467346 0.533447 0.485352 -0.511230 1441912584 0.467346 0.533447 0.485352 -0.511230 1441912584 0.467346 0.533447 0.485352 -0.511230 1441912584 0.467346 0.533447 0.485352 -0.511230 1441912584 0.463318 0.538086 0.482605 -0.512695 1441912584 0.463318 0.538086 0.482605 -0.512695 1441912584 0.463318 0.538086 0.482605 -0.512695 1441912584 0.463318 0.538086 0.482605 -0.512695 1441912584 0.463318 0.538086 0.482605 -0.512695 1441912584 0.463318 0.538086 0.482605 -0.512695 1441912584 0.459778 0.542542 0.479919 -0.513733 1441912584 0.459778 0.542542 0.479919 -0.513733 1441912584 0.459778 0.542542 0.479919 -0.513733 1441912584 0.459778 0.542542 0.479919 -0.513733 1441912584 0.459778 0.542542 0.479919 -0.513733 1441912584 0.459778 0.542542 0.479919 -0.513733 1441912584 0.456421 0.546326 0.479004 -0.513489 1441912584 0.456421 0.546326 0.479004 -0.513489 1441912584 0.456421 0.546326 0.479004 -0.513489 1441912584 0.456421 0.546326 0.479004 -0.513489 1441912584 0.456421 0.546326 0.479004 -0.513489 1441912584 0.456421 0.546326 0.479004 -0.513489 1441912584 0.452637 0.548767 0.479370 -0.513977 1441912584 0.452637 0.548767 0.479370 -0.513977 1441912584 0.452637 0.548767 0.479370 -0.513977 1441912584 0.452637 0.548767 0.479370 -0.513977 1441912584 0.452637 0.548767 0.479370 -0.513977 1441912584 0.452637 0.548767 0.479370 -0.513977 1441912584 0.452637 0.548767 0.479370 -0.513977 1441912584 0.447754 0.552551 0.478577 -0.514893 1441912584 0.447754 0.552551 0.478577 -0.514893 1441912584 0.447754 0.552551 0.478577 -0.514893 1441912584 0.447754 0.552551 0.478577 -0.514893 1441912584 0.447754 0.552551 0.478577 -0.514893 1441912584 0.447754 0.552551 0.478577 -0.514893 1441912585 0.447754 0.552551 0.478577 -0.514893 1441912585 0.442505 0.556580 0.474182 -0.519104 1441912585 0.442505 0.556580 0.474182 -0.519104 1441912585 0.442505 0.556580 0.474182 -0.519104 1441912585 0.442505 0.556580 0.474182 -0.519104 1441912585 0.442505 0.556580 0.474182 -0.519104 1441912585 0.442505 0.556580 0.474182 -0.519104 1441912585 0.440491 0.559326 0.470886 -0.520874 1441912585 0.440491 0.559326 0.470886 -0.520874 1441912585 0.440491 0.559326 0.470886 -0.520874 1441912585 0.440491 0.559326 0.470886 -0.520874 1441912585 0.440491 0.559326 0.470886 -0.520874 1441912585 0.440491 0.559326 0.470886 -0.520874 1441912585 0.440125 0.560486 0.470581 -0.520264 1441912585 0.440125 0.560486 0.470581 -0.520264 1441912585 0.440125 0.560486 0.470581 -0.520264 1441912585 0.440125 0.560486 0.470581 -0.520264 1441912585 0.440125 0.560486 0.470581 -0.520264 1441912585 0.440125 0.560486 0.470581 -0.520264 1441912585 0.440430 0.559875 0.471436 -0.519836 1441912585 0.440430 0.559875 0.471436 -0.519836 1441912585 0.440430 0.559875 0.471436 -0.519836 1441912585 0.440430 0.559875 0.471436 -0.519836 1441912585 0.440430 0.559875 0.471436 -0.519836 1441912585 0.440430 0.559875 0.471436 -0.519836 1441912585 0.441467 0.559082 0.473145 -0.518250 1441912585 0.441467 0.559082 0.473145 -0.518250 1441912585 0.441467 0.559082 0.473145 -0.518250 1441912585 0.441467 0.559082 0.473145 -0.518250 1441912585 
0.428589 0.570618 0.472168 -0.517395 1441912600 0.428589 0.570618 0.472168 -0.517395 1441912600 0.428589 0.570618 0.472168 -0.517395 1441912600 0.428589 0.570618 0.472168 -0.517395 1441912600 0.428589 0.570618 0.472168 -0.517395 1441912600 0.427307 0.572144 0.472107 -0.516846 1441912600 0.427307 0.572144 0.472107 -0.516846 1441912600 0.427307 0.572144 0.472107 -0.516846 1441912600 0.427307 0.572144 0.472107 -0.516846 1441912600 0.427307 0.572144 0.472107 -0.516846 1441912600 0.427307 0.572144 0.472107 -0.516846 1441912600 0.426025 0.574158 0.469788 -0.517761 1441912600 0.426025 0.574158 0.469788 -0.517761 1441912600 0.426025 0.574158 0.469788 -0.517761 1441912600 0.426025 0.574158 0.469788 -0.517761 1441912600 0.426025 0.574158 0.469788 -0.517761 1441912600 0.426025 0.574158 0.469788 -0.517761 1441912600 0.423645 0.576904 0.465759 -0.520325 1441912600 0.423645 0.576904 0.465759 -0.520325 1441912600 0.423645 0.576904 0.465759 -0.520325 1441912600 0.423645 0.576904 0.465759 -0.520325 1441912600 0.423645 0.576904 0.465759 -0.520325 1441912600 0.423645 0.576904 0.465759 -0.520325 1441912600 0.423645 0.576904 0.465759 -0.520325 1441912600 0.421753 0.580139 0.461487 -0.522095 1441912600 0.421753 0.580139 0.461487 -0.522095 1441912600 0.421753 0.580139 0.461487 -0.522095 1441912600 0.421753 0.580139 0.461487 -0.522095 1441912600 0.421753 0.580139 0.461487 -0.522095 1441912600 0.421753 0.580139 0.461487 -0.522095 1441912600 0.421265 0.581482 0.458923 -0.523193 1441912600 0.421265 0.581482 0.458923 -0.523193 1441912600 0.421265 0.581482 0.458923 -0.523193 1441912600 0.421265 0.581482 0.458923 -0.523193 1441912600 0.421265 0.581482 0.458923 -0.523193 1441912600 0.421265 0.581482 0.458923 -0.523193 1441912600 0.421448 0.581116 0.456604 -0.525513 1441912600 0.421448 0.581116 0.456604 -0.525513 1441912600 0.421448 0.581116 0.456604 -0.525513 1441912600 0.421448 0.581116 0.456604 -0.525513 1441912600 0.421448 0.581116 0.456604 -0.525513 1441912601 0.421448 0.581116 0.456604 -0.525513 1441912601 0.420044 0.580505 0.453308 -0.530090 1441912601 0.420044 0.580505 0.453308 -0.530090 1441912601 0.420044 0.580505 0.453308 -0.530090 1441912601 0.420044 0.580505 0.453308 -0.530090 1441912601 0.420044 0.580505 0.453308 -0.530090 1441912601 0.420044 0.580505 0.453308 -0.530090 1441912601 0.417419 0.581726 0.448303 -0.535095 1441912601 0.417419 0.581726 0.448303 -0.535095 1441912601 0.417419 0.581726 0.448303 -0.535095 1441912601 0.417419 0.581726 0.448303 -0.535095 1441912601 0.417419 0.581726 0.448303 -0.535095 1441912601 0.417419 0.581726 0.448303 -0.535095 1441912601 0.413269 0.584656 0.443359 -0.539185 1441912601 0.413269 0.584656 0.443359 -0.539185 1441912601 0.413269 0.584656 0.443359 -0.539185 1441912601 0.413269 0.584656 0.443359 -0.539185 1441912601 0.413269 0.584656 0.443359 -0.539185 1441912601 0.413269 0.584656 0.443359 -0.539185 1441912601 0.408264 0.588379 0.437744 -0.543579 1441912601 0.408264 0.588379 0.437744 -0.543579 1441912601 0.408264 0.588379 0.437744 -0.543579 1441912601 0.408264 0.588379 0.437744 -0.543579 1441912601 0.408264 0.588379 0.437744 -0.543579 1441912601 0.408264 0.588379 0.437744 -0.543579 1441912601 0.408264 0.588379 0.437744 -0.543579 1441912601 0.402405 0.592224 0.430298 -0.549683 1441912601 0.402405 0.592224 0.430298 -0.549683 1441912601 0.402405 0.592224 0.430298 -0.549683 1441912601 0.402405 0.592224 0.430298 -0.549683 1441912601 0.402405 0.592224 0.430298 -0.549683 1441912601 0.402405 0.592224 0.430298 -0.549683 1441912601 0.396057 0.596924 0.423645 -0.554260 1441912601 0.396057 0.596924 0.423645 -0.554260 1441912601 0.396057 0.596924 0.423645 -0.554260 1441912601 0.396057 0.596924 0.423645 -0.554260 1441912601 0.396057 0.596924 0.423645 -0.554260 1441912601 0.396057 0.596924 0.423645 -0.554260 1441912601 0.393677 0.601013 0.418274 -0.555725 1441912601 0.393677 0.601013 0.418274 -0.555725 1441912601 0.393677 0.601013 0.418274 -0.555725 1441912601 0.393677 0.601013 0.418274 -0.555725 1441912601 0.393677 0.601013 0.418274 -0.555725 1441912601 0.393677 0.601013 0.418274 -0.555725 1441912601 0.393677 0.601013 0.418274 -0.555725 1441912601 0.394226 0.601807 0.417053 -0.555359 1441912601 0.394226 0.601807 0.417053 -0.555359 1441912601 0.394226 0.601807 0.417053 -0.555359 1441912601 0.394226 0.601807 0.417053 -0.555359 1441912601 0.394226 0.601807 0.417053 -0.555359 1441912601 0.394226 0.601807 0.417053 -0.555359 1441912601 0.396423 0.600647 0.419861 -0.552917 1441912601 0.396423 0.600647 0.419861 -0.552917 1441912601 0.396423 0.600647 0.419861 -0.552917 1441912601 0.396423 0.600647 0.419861 -0.552917 1441912601 0.396423 0.600647 0.419861 -0.552917 1441912601 0.396423 0.600647 0.419861 -0.552917 1441912601 0.401794 0.598511 0.424744 -0.547607 1441912601 0.401794 0.598511 0.424744 -0.547607 1441912601 0.401794 0.598511 0.424744 -0.547607 1441912601 0.401794 0.598511 0.424744 -0.547607 1441912601 0.401794 0.598511 0.424744 -0.547607 1441912601 0.401794 0.598511 0.424744 -0.547607 1441912601 0.401794 0.598511 0.424744 -0.547607 1441912601 0.405334 0.596436 0.431091 -0.542297 1441912601 0.405334 0.596436 0.431091 -0.542297 1441912601 0.405334 0.596436 0.431091 -0.542297 1441912601 0.405334 0.596436 0.431091 -0.542297 1441912601 0.405334 0.596436 0.431091 -0.542297 1441912601 0.405334 0.596436 0.431091 -0.542297 1441912601 0.408325 0.594360 0.436462 -0.538025 1441912601 0.408325 0.594360 0.436462 -0.538025 1441912601 0.408325 0.594360 0.436462 -0.538025 1441912601 0.408325 0.594360 0.436462 -0.538025 1441912601 0.408325 0.594360 0.436462 -0.538025 1441912601 0.408325 0.594360 0.436462 -0.538025 1441912601 0.408325 0.594360 0.436462 -0.538025 1441912601 0.412415 0.591797 0.442322 -0.532898 1441912601 0.412415 0.591797 0.442322 -0.532898 1441912601 0.412415 0.591797 0.442322 -0.532898 1441912601 0.412415 0.591797 0.442322 -0.532898 1441912601 0.412415 0.591797 0.442322 -0.532898 1441912601 0.414429 0.590454 0.449463 -0.526855 1441912601 0.414429 0.590454 0.449463 -0.526855 1441912601 0.414429 0.590454 0.449463 -0.526855 1441912601 0.414429 0.590454 0.449463 -0.526855 1441912601 0.414429 0.590454 0.449463 -0.526855 1441912601 0.414429 0.590454 0.449463 -0.526855 1441912601 0.418457 0.587830 0.457275 -0.519897 1441912601 0.418457 0.587830 0.457275 -0.519897 1441912601 0.418457 0.587830 0.457275 -0.519897 1441912601 0.418457 0.587830 0.457275 -0.519897 1441912601 0.418457 0.587830 0.457275 -0.519897 1441912601 0.418457 0.587830 0.457275 -0.519897 1441912601 0.418457 0.587830 0.457275 -0.519897 1441912601 0.422546 0.584167 0.466309 -0.512573 1441912601 0.422546 0.584167 0.466309 -0.512573 1441912601 0.422546 0.584167 0.466309 -0.512573 1441912601 0.422546 0.584167 0.466309 -0.512573 1441912601 0.422546 0.584167 0.466309 -0.512573 1441912601 0.422546 0.584167 0.466309 -0.512573 1441912601 0.422546 0.584167 0.466309 -0.512573 1441912601 0.429443 0.578918 0.474060 -0.505615 1441912601 0.429443 0.578918 0.474060 -0.505615 1441912601 0.429443 0.578918 0.474060 -0.505615 1441912601 0.429443 0.578918 0.474060 -0.505615 1441912601 0.429443 0.578918 0.474060 -0.505615 1441912601 0.429443 0.578918 0.474060 -0.505615 1441912601 0.437927 0.571899 0.480896 -0.499878 1441912601 0.437927 0.571899 0.480896 -0.499878 1441912601 0.437927 0.571899 0.480896 -0.499878 1441912601 0.437927 0.571899 0.480896 -0.499878 1441912601 0.437927 0.571899 0.480896 -0.499878 1441912602 0.437927 0.571899 0.480896 -0.499878 1441912602 0.440491 0.567627 0.484863 -0.498596 1441912602 0.440491 0.567627 0.484863 -0.498596 1441912602 0.440491 0.567627 0.484863 -0.498596 1441912602 0.440491 0.567627 0.484863 -0.498596 1441912602 0.440491 0.567627 0.484863 -0.498596 1441912602 0.440491 0.567627 0.484863 -0.498596 1441912602 0.439758 0.566650 0.484009 -0.501160 1441912602 0.439758 0.566650 0.484009 -0.501160 1441912602 0.439758 0.566650 0.484009 -0.501160 1441912602 0.439758 0.566650 0.484009 -0.501160 1441912602 0.439758 0.566650 0.484009 -0.501160 1441912602 0.439758 0.566650 0.484009 -0.501160 1441912602 0.437805 0.567566 0.479126 -0.506592 1441912602 0.437805 0.567566 0.479126 -0.506592 1441912602 0.437805 0.567566 0.479126 -0.506592 1441912602 0.437805 0.567566 0.479126 -0.506592 1441912602 0.437805 0.567566 0.479126 -0.506592 1441912602 0.437805 0.567566 0.479126 -0.506592 1441912602 0.437805 0.567566 0.479126 -0.506592 1441912602 0.434021 0.570313 0.471924 -0.513428 1441912602 0.434021 0.570313 0.471924 -0.513428 1441912602 0.434021 0.570313 0.471924 -0.513428 1441912602 0.434021 0.570313 0.471924 -0.513428 1441912602 0.434021 0.570313 0.471924 -0.513428 1441912602 0.434021 0.570313 0.471924 -0.513428 1441912602 0.428772 0.573425 0.463501 -0.521973 1441912602 0.428772 0.573425 0.463501 -0.521973 1441912602 0.428772 0.573425 0.463501 -0.521973 1441912602 0.428772 0.573425 0.463501 -0.521973 1441912602 0.428772 0.573425 0.463501 -0.521973 1441912602 0.428772 0.573425 0.463501 -0.521973 1441912602 0.422058 0.577881 0.454773 -0.530151 1441912602 0.422058 0.577881 0.454773 -0.530151 1441912602 0.422058 0.577881 0.454773 -0.530151 1441912602 0.422058 0.577881 0.454773 -0.530151 1441912602 0.422058 0.577881 0.454773 -0.530151 1441912602 0.422058 0.577881 0.454773 -0.530151 1441912602 0.422058 0.577881 0.454773 -0.530151 1441912602 0.415710 0.582764 0.447144 -0.536316 1441912602 0.415710 0.582764 0.447144 -0.536316 1441912602 0.415710 0.582764 0.447144 -0.536316 1441912602 0.415710 0.582764 0.447144 -0.536316 1441912602 0.415710 0.582764 0.447144 -0.536316 1441912602 0.415710 0.582764 0.447144 -0.536316 1441912602 0.411499 0.586060 0.439331 -0.542297 1441912602 0.411499 0.586060 0.439331 -0.542297 1441912602 0.411499 0.586060 0.439331 -0.542297 1441912602 0.411499 0.586060 0.439331 -0.542297 1441912602 0.411499 0.586060 0.439331 -0.542297 1441912602 0.411499 0.586060 0.439331 -0.542297 1441912602 0.408813 0.588501 0.433044 -0.546692 1441912602 0.408813 0.588501 0.433044 -0.546692 1441912602 0.408813 0.588501 0.433044 -0.546692 1441912602 0.408813 0.588501 0.433044 -0.546692 1441912602 0.408813 0.588501 0.433044 -0.546692 1441912602 0.408813 0.588501 0.433044 -0.546692 1441912602 0.408813 0.588501 0.433044 -0.546692 1441912602 0.407288 0.589233 0.429993 -0.549500 1441912602 0.407288 0.589233 0.429993 -0.549500 1441912602 0.407288 0.589233 0.429993 -0.549500 1441912602 0.407288 0.589233 0.429993 -0.549500 1441912602 0.407288 0.589233 0.429993 -0.549500 1441912602 0.407288 0.589233 0.429993 -0.549500 1441912602 0.403381 0.590820 0.427673 -0.552551 1441912602 0.403381 0.590820 0.427673 -0.552551 1441912602 0.403381 0.590820 0.427673 -0.552551 1441912602 0.403381 0.590820 0.427673 -0.552551 1441912602 0.403381 0.590820 0.427673 -0.552551 1441912602 0.403381 0.590820 0.427673 -0.552551 1441912602 0.400818 0.594116 0.424133 -0.553528 1441912602 0.400818 0.594116 0.424133 -0.553528 1441912602 0.400818 0.594116 0.424133 -0.553528 1441912602 0.400818 0.594116 0.424133 -0.553528 1441912602 0.400818 0.594116 0.424133 -0.553528 1441912602 0.400818 0.594116 0.424133 -0.553528 1441912602 0.399353 0.595520 0.422180 -0.554565 1441912602 0.399353 0.595520 0.422180 -0.554565 1441912602 0.399353 0.595520 0.422180 -0.554565 1441912602 0.399353 0.595520 0.422180 -0.554565 1441912602 0.399353 0.595520 0.422180 -0.554565 1441912602 0.399353 0.595520 0.422180 -0.554565 1441912602 0.399353 0.595520 0.422180 -0.554565 1441912602 0.399353 0.594971 0.422424 -0.554993 1441912602 0.399353 0.594971 0.422424 -0.554993 1441912602 0.399353 0.594971 0.422424 -0.554993 1441912602 0.399353 0.594971 0.422424 -0.554993 1441912602 0.399353 0.594971 0.422424 -0.554993 1441912602 0.399353 0.594971 0.422424 -0.554993 1441912602 0.402405 0.593933 0.423523 -0.553040 1441912602 0.402405 0.593933 0.423523 -0.553040 1441912602 0.402405 0.593933 0.423523 -0.553040 1441912602 0.402405 0.593933 0.423523 -0.553040 1441912602 0.402405 0.593933 0.423523 -0.553040 1441912602 0.402405 0.593933 0.423523 -0.553040 1441912602 0.406738 0.591614 0.426819 -0.549866 1441912602 0.406738 0.591614 0.426819 -0.549866 1441912602 0.406738 0.591614 0.426819 -0.549866 1441912602 0.406738 0.591614 0.426819 -0.549866 1441912602 0.406738 0.591614 0.426819 -0.549866 1441912602 0.406738 0.591614 0.426819 -0.549866 1441912602 0.411621 0.588928 0.431946 -0.545044 1441912602 0.411621 0.588928 0.431946 -0.545044 1441912602 0.411621 0.588928 0.431946 -0.545044 1441912602 0.411621 0.588928 0.431946 -0.545044 1441912602 0.411621 0.588928 0.431946 -0.545044 1441912602 0.411621 0.588928 0.431946 -0.545044 1441912602 0.414673 0.587158 0.437439 -0.540283 1441912602 0.414673 0.587158 0.437439 -0.540283 1441912602 0.414673 0.587158 0.437439 -0.540283 1441912602 0.414673 0.587158 0.437439 -0.540283 1441912602 0.414673 0.587158 0.437439 -0.540283 1441912602 0.414673 0.587158 0.437439 -0.540283 1441912602 0.414673 0.587158 0.437439 -0.540283 1441912602 0.416443 0.586487 0.442627 -0.535339 1441912603 0.416443 0.586487 0.442627 -0.535339 1441912603 0.416443 0.586487 0.442627 -0.535339 1441912603 0.416443 0.586487 0.442627 -0.535339 1441912603 0.416443 0.586487 0.442627 -0.535339 1441912603 0.416443 0.586487 0.442627 -0.535339 1441912603 0.417236 0.586548 0.447754 -0.530396 1441912603 0.417236 0.586548 0.447754 -0.530396 1441912603 0.417236 0.586548 0.447754 -0.530396 1441912603 0.417236 0.586548 0.447754 -0.530396 1441912603 0.417236 0.586548 0.447754 -0.530396 1441912603 0.417236 0.586548 0.447754 -0.530396 1441912603 0.417236 0.586548 0.447754 -0.530396 1441912603 0.418823 0.586121 0.453796 -0.524475 1441912603 0.418823 0.586121 0.453796 -0.524475 1441912603 0.418823 0.586121 0.453796 -0.524475 1441912603 0.418823 0.586121 0.453796 -0.524475 1441912603 0.418823 0.586121 0.453796 -0.524475 1441912603 0.418823 0.586121 0.453796 -0.524475 1441912603 0.422974 0.584351 0.461609 -0.516235 1441912603 0.422974 0.584351 0.461609 -0.516235 1441912603 0.422974 0.584351 0.461609 -0.516235 1441912603 0.422974 0.584351 0.461609 -0.516235 1441912603 0.422974 0.584351 0.461609 -0.516235 1441912603 0.422974 0.584351 0.461609 -0.516235 1441912603 0.422974 0.584351 0.461609 -0.516235 1441912603 0.428894 0.580994 0.469604 -0.507813 1441912603 0.428894 0.580994 0.469604 -0.507813 1441912603 0.428894 0.580994 0.469604 -0.507813 1441912603 0.428894 0.580994 0.469604 -0.507813 1441912603 0.428894 0.580994 0.469604 -0.507813 1441912603 0.428894 0.580994 0.469604 -0.507813 1441912603 0.433899 0.577087 0.475281 -0.502747 1441912603 0.433899 0.577087 0.475281 -0.502747 1441912603 0.433899 0.577087 0.475281 -0.502747 1441912603 0.433899 0.577087 0.475281 -0.502747 1441912603 0.433899 0.577087 0.475281 -0.502747 1441912603 0.433899 0.577087 0.475281 -0.502747 1441912603 0.437195 0.574341 0.478638 -0.499817 1441912603 0.437195 0.574341 0.478638 -0.499817 1441912603 0.437195 0.574341 0.478638 -0.499817 1441912603 0.437195 0.574341 0.478638 -0.499817 1441912603 0.437195 0.574341 0.478638 -0.499817 1441912603 0.437195 0.574341 0.478638 -0.499817 1441912603 0.438843 0.571655 0.480591 -0.499573 1441912603 0.438843 0.571655 0.480591 -0.499573 1441912603 0.438843 0.571655 0.480591 -0.499573 1441912603 0.438843 0.571655 0.480591 -0.499573 1441912603 0.438843 0.571655 0.480591 -0.499573 1441912603 0.438843 0.571655 0.480591 -0.499573 1441912603 0.437500 0.571655 0.479919 -0.501343 1441912603 0.437500 0.571655 0.479919 -0.501343 1441912603 0.437500 0.571655 0.479919 -0.501343 1441912603 0.437500 0.571655 0.479919 -0.501343 1441912603 0.437500 0.571655 0.479919 -0.501343 1441912603 0.437500 0.571655 0.479919 -0.501343 1441912603 0.433777 0.574463 0.475708 -0.505371 1441912603 0.433777 0.574463 0.475708 -0.505371 1441912603 0.433777 0.574463 0.475708 -0.505371 1441912603 0.433777 0.574463 0.475708 -0.505371 1441912603 0.433777 0.574463 0.475708 -0.505371 1441912603 0.433777 0.574463 0.475708 -0.505371 1441912603 0.433777 0.574463 0.475708 -0.505371 1441912603 0.428589 0.578369 0.469360 -0.511292 1441912603 0.428589 0.578369 0.469360 -0.511292 1441912603 0.428589 0.578369 0.469360 -0.511292 1441912603 0.428589 0.578369 0.469360 -0.511292 1441912603 0.428589 0.578369 0.469360 -0.511292 1441912603 0.423645 0.582336 0.461853 -0.517761 1441912603 0.423645 0.582336 0.461853 -0.517761 1441912603 0.423645 0.582336 0.461853 -0.517761 1441912603 0.423645 0.582336 0.461853 -0.517761 1441912603 0.423645 0.582336 0.461853 -0.517761 1441912603 0.423645 0.582336 0.461853 -0.517761 1441912603 0.423645 0.582336 0.461853 -0.517761 1441912603 0.417542 0.586792 0.454285 -0.524353 1441912603 0.417542 0.586792 0.454285 -0.524353 1441912603 0.417542 0.586792 0.454285 -0.524353 1441912603 0.417542 0.586792 0.454285 -0.524353 1441912603 0.417542 0.586792 0.454285 -0.524353 1441912603 0.417542 0.586792 0.454285 -0.524353 1441912603 0.413879 0.590454 0.447815 -0.528625 1441912603 0.413879 0.590454 0.447815 -0.528625 1441912603 0.413879 0.590454 0.447815 -0.528625 1441912603 0.413879 0.590454 0.447815 -0.528625 1441912603 0.413879 0.590454 0.447815 -0.528625 1441912603 0.413879 0.590454 0.447815 -0.528625 1441912603 0.412048 0.592041 0.443787 -0.531677 1441912603 0.412048 0.592041 0.443787 -0.531677 1441912603 0.412048 0.592041 0.443787 -0.531677 1441912603 0.412048 0.592041 0.443787 -0.531677 1441912603 0.412048 0.592041 0.443787 -0.531677 1441912603 0.412048 0.592041 0.443787 -0.531677 1441912603 0.412048 0.592041 0.443787 -0.531677 1441912603 0.410217 0.593811 0.442566 -0.532166 1441912603 0.410217 0.593811 0.442566 -0.532166 1441912603 0.410217 0.593811 0.442566 -0.532166 1441912603 0.410217 0.593811 0.442566 -0.532166 1441912603 0.410217 0.593811 0.442566 -0.532166 1441912603 0.410217 0.593811 0.442566 -0.532166 1441912603 0.406555 0.596680 0.440918 -0.533142 1441912603 0.406555 0.596680 0.440918 -0.533142 1441912603 0.406555 0.596680 0.440918 -0.533142 1441912603 0.406555 0.596680 0.440918 -0.533142 1441912603 0.406555 0.596680 0.440918 -0.533142 1441912603 0.406555 0.596680 0.440918 -0.533142 1441912603 0.402710 0.600525 0.436523 -0.535339 1441912603 0.402710 0.600525 0.436523 -0.535339 1441912603 0.402710 0.600525 0.436523 -0.535339 1441912603 0.402710 0.600525 0.436523 -0.535339 1441912603 0.402710 0.600525 0.436523 -0.535339 1441912603 0.402710 0.600525 0.436523 -0.535339 1441912603 0.400940 0.602600 0.433533 -0.536743 1441912603 0.400940 0.602600 0.433533 -0.536743 1441912604 0.400940 0.602600 0.433533 -0.536743 1441912604 0.400940 0.602600 0.433533 -0.536743 1441912604 0.400940 0.602600 0.433533 -0.536743 1441912604 0.400940 0.602600 0.433533 -0.536743 1441912604 0.400940 0.602600 0.433533 -0.536743 1441912604 0.401306 0.601807 0.433289 -0.537537 1441912604 0.401306 0.601807 0.433289 -0.537537 1441912604 0.401306 0.601807 0.433289 -0.537537 1441912604 0.401306 0.601807 0.433289 -0.537537 1441912604 0.401306 0.601807 0.433289 -0.537537 1441912604 0.401306 0.601807 0.433289 -0.537537 1441912604 0.403931 0.600159 0.434814 -0.536255 1441912604 0.403931 0.600159 0.434814 -0.536255 1441912604 0.403931 0.600159 0.434814 -0.536255 1441912604 0.403931 0.600159 0.434814 -0.536255 1441912604 0.403931 0.600159 0.434814 -0.536255 1441912604 0.403931 0.600159 0.434814 -0.536255 1441912604 0.403931 0.600159 0.434814 -0.536255 1441912604 0.406799 0.597839 0.437866 -0.534119 1441912604 0.406799 0.597839 0.437866 -0.534119 1441912604 0.406799 0.597839 0.437866 -0.534119 1441912604 0.406799 0.597839 0.437866 -0.534119 1441912604 0.406799 0.597839 0.437866 -0.534119 1441912604 0.409180 0.595947 0.442139 -0.530884 1441912604 0.409180 0.595947 0.442139 -0.530884 1441912604 0.409180 0.595947 0.442139 -0.530884 1441912604 0.409180 0.595947 0.442139 -0.530884 1441912604 0.409180 0.595947 0.442139 -0.530884 1441912604 0.409180 0.595947 0.442139 -0.530884 1441912604 0.409180 0.595947 0.442139 -0.530884 1441912604 0.409607 0.595947 0.445496 -0.527832 1441912604 0.409607 0.595947 0.445496 -0.527832 1441912604 0.409607 0.595947 0.445496 -0.527832 1441912604 0.409607 0.595947 0.445496 -0.527832 1441912604 0.409607 0.595947 0.445496 -0.527832 1441912604 0.409607 0.595947 0.445496 -0.527832 1441912604 0.409973 0.595886 0.447815 -0.525635 1441912604 0.409973 0.595886 0.447815 -0.525635 1441912604 0.409973 0.595886 0.447815 -0.525635 1441912604 0.409973 0.595886 0.447815 -0.525635 1441912604 0.409973 0.595886 0.447815 -0.525635 1441912604 0.409973 0.595886 0.447815 -0.525635 1441912604 0.409973 0.595886 0.447815 -0.525635 1441912604 0.411926 0.595276 0.450684 -0.522278 1441912604 0.411926 0.595276 0.450684 -0.522278 1441912604 0.411926 0.595276 0.450684 -0.522278 1441912604 0.411926 0.595276 0.450684 -0.522278 1441912604 0.411926 0.595276 0.450684 -0.522278 1441912604 0.411926 0.595276 0.450684 -0.522278 1441912604 0.413635 0.594543 0.456299 -0.516907 1441912604 0.413635 0.594543 0.456299 -0.516907 1441912604 0.413635 0.594543 0.456299 -0.516907 1441912604 0.413635 0.594543 0.456299 -0.516907 1441912604 0.413635 0.594543 0.456299 -0.516907 1441912604 0.413635 0.594543 0.456299 -0.516907 1441912604 0.415466 0.592834 0.462769 -0.511597 1441912604 0.415466 0.592834 0.462769 -0.511597 1441912604 0.415466 0.592834 0.462769 -0.511597 1441912604 0.415466 0.592834 0.462769 -0.511597 1441912604 0.415466 0.592834 0.462769 -0.511597 1441912604 0.415466 0.592834 0.462769 -0.511597 1441912604 0.415466 0.592834 0.462769 -0.511597 1441912604 0.420410 0.588501 0.469116 -0.506775 1441912604 0.420410 0.588501 0.469116 -0.506775 1441912604 0.420410 0.588501 0.469116 -0.506775 1441912604 0.420410 0.588501 0.469116 -0.506775 1441912604 0.420410 0.588501 0.469116 -0.506775 1441912604 0.420410 0.588501 0.469116 -0.506775 1441912604 0.426941 0.582642 0.476440 -0.501221 1441912604 0.426941 0.582642 0.476440 -0.501221 1441912604 0.426941 0.582642 0.476440 -0.501221 1441912604 0.426941 0.582642 0.476440 -0.501221 1441912604 0.426941 0.582642 0.476440 -0.501221 1441912604 0.426941 0.582642 0.476440 -0.501221 1441912604 0.432434 0.576111 0.481262 -0.499451 1441912604 0.432434 0.576111 0.481262 -0.499451 1441912604 0.432434 0.576111 0.481262 -0.499451 1441912604 0.432434 0.576111 0.481262 -0.499451 1441912604 0.432434 0.576111 0.481262 -0.499451 1441912604 0.432434 0.576111 0.481262 -0.499451 1441912604 0.434875 0.571655 0.482727 -0.501038 1441912604 0.434875 0.571655 0.482727 -0.501038 1441912604 0.434875 0.571655 0.482727 -0.501038 1441912604 0.434875 0.571655 0.482727 -0.501038 1441912604 0.434875 0.571655 0.482727 -0.501038 1441912604 0.434875 0.571655 0.482727 -0.501038 1441912604 0.434326 0.570251 0.480774 -0.504944 1441912604 0.434326 0.570251 0.480774 -0.504944 1441912604 0.434326 0.570251 0.480774 -0.504944 1441912604 0.434326 0.570251 0.480774 -0.504944 1441912604 0.434326 0.570251 0.480774 -0.504944 1441912604 0.434326 0.570251 0.480774 -0.504944 1441912604 0.433228 0.570313 0.475891 -0.510376 1441912604 0.433228 0.570313 0.475891 -0.510376 1441912604 0.433228 0.570313 0.475891 -0.510376 1441912604 0.433228 0.570313 0.475891 -0.510376 1441912604 0.433228 0.570313 0.475891 -0.510376 1441912604 0.433228 0.570313 0.475891 -0.510376 1441912604 0.433228 0.570313 0.475891 -0.510376 1441912604 0.430725 0.571533 0.469116 -0.517395 1441912604 0.430725 0.571533 0.469116 -0.517395 1441912604 0.430725 0.571533 0.469116 -0.517395 1441912604 0.430725 0.571533 0.469116 -0.517395 1441912604 0.430725 0.571533 0.469116 -0.517395 1441912604 0.430725 0.571533 0.469116 -0.517395 1441912604 0.427063 0.573547 0.460815 -0.525574 1441912604 0.427063 0.573547 0.460815 -0.525574 1441912604 0.427063 0.573547 0.460815 -0.525574 1441912604 0.427063 0.573547 0.460815 -0.525574 1441912604 0.427063 0.573547 0.460815 -0.525574 1441912604 0.427063 0.573547 0.460815 -0.525574 1441912604 0.423706 0.576477 0.452454 -0.532349 1441912604 0.423706 0.576477 0.452454 -0.532349 1441912604 0.423706 0.576477 0.452454 -0.532349 1441912605 0.423706 0.576477 0.452454 -0.532349 1441912605 0.423706 0.576477 0.452454 -0.532349 1441912605 0.423706 0.576477 0.452454 -0.532349 1441912605 0.423706 0.576477 0.452454 -0.532349 1441912605 0.422302 0.577576 0.445618 -0.537964 1441912605 0.422302 0.577576 0.445618 -0.537964 1441912605 0.422302 0.577576 0.445618 -0.537964 1441912605 0.422302 0.577576 0.445618 -0.537964 1441912605 0.422302 0.577576 0.445618 -0.537964 1441912605 0.422302 0.577576 0.445618 -0.537964 1441912605 0.421570 0.577576 0.440857 -0.542419 1441912605 0.421570 0.577576 0.440857 -0.542419 1441912605 0.421570 0.577576 0.440857 -0.542419 1441912605 0.421570 0.577576 0.440857 -0.542419 1441912605 0.421570 0.577576 0.440857 -0.542419 1441912605 0.421570 0.577576 0.440857 -0.542419 1441912605 0.418274 0.579712 0.436523 -0.546265 1441912605 0.418274 0.579712 0.436523 -0.546265 1441912605 0.418274 0.579712 0.436523 -0.546265 1441912605 0.418274 0.579712 0.436523 -0.546265 1441912605 0.418274 0.579712 0.436523 -0.546265 1441912605 0.418274 0.579712 0.436523 -0.546265 1441912605 0.418274 0.579712 0.436523 -0.546265 1441912605 0.412659 0.584534 0.431091 -0.549683 1441912605 0.412659 0.584534 0.431091 -0.549683 1441912605 0.412659 0.584534 0.431091 -0.549683 1441912605 0.412659 0.584534 0.431091 -0.549683 1441912605 0.412659 0.584534 0.431091 -0.549683 1441912605 0.412659 0.584534 0.431091 -0.549683 1441912605 0.408508 0.588684 0.425293 -0.552856 1441912605 0.408508 0.588684 0.425293 -0.552856 1441912605 0.408508 0.588684 0.425293 -0.552856 1441912605 0.408508 0.588684 0.425293 -0.552856 1441912605 0.408508 0.588684 0.425293 -0.552856 1441912605 0.408508 0.588684 0.425293 -0.552856 1441912605 0.408508 0.588684 0.425293 -0.552856 1441912605 0.406372 0.590576 0.422241 -0.554749 1441912605 0.406372 0.590576 0.422241 -0.554749 1441912605 0.406372 0.590576 0.422241 -0.554749 1441912605 0.406372 0.590576 0.422241 -0.554749 1441912605 0.406372 0.590576 0.422241 -0.554749 1441912605 0.406372 0.590576 0.422241 -0.554749 1441912605 0.406860 0.590332 0.422485 -0.554443 1441912605 0.406860 0.590332 0.422485 -0.554443 1441912605 0.406860 0.590332 0.422485 -0.554443 1441912605 0.406860 0.590332 0.422485 -0.554443 1441912605 0.406860 0.590332 0.422485 -0.554443 1441912605 0.406860 0.590332 0.422485 -0.554443 1441912605 0.410217 0.588745 0.424561 -0.552063 1441912605 0.410217 0.588745 0.424561 -0.552063 1441912605 0.410217 0.588745 0.424561 -0.552063 1441912605 0.410217 0.588745 0.424561 -0.552063 1441912605 0.410217 0.588745 0.424561 -0.552063 1441912605 0.410217 0.588745 0.424561 -0.552063 1441912605 0.413330 0.586853 0.428162 -0.548950 1441912605 0.413330 0.586853 0.428162 -0.548950 1441912605 0.413330 0.586853 0.428162 -0.548950 1441912605 0.413330 0.586853 0.428162 -0.548950 1441912605 0.413330 0.586853 0.428162 -0.548950 1441912605 0.413330 0.586853 0.428162 -0.548950 1441912605 0.413330 0.586853 0.428162 -0.548950 1441912605 0.415894 0.586121 0.432068 -0.544739 1441912605 0.415894 0.586121 0.432068 -0.544739 1441912605 0.415894 0.586121 0.432068 -0.544739 1441912605 0.415894 0.586121 0.432068 -0.544739 1441912605 0.415894 0.586121 0.432068 -0.544739 1441912605 0.415894 0.586121 0.432068 -0.544739 1441912605 0.415466 0.588989 0.435364 -0.539307 1441912605 0.415466 0.588989 0.435364 -0.539307 1441912605 0.415466 0.588989 0.435364 -0.539307 1441912605 0.415466 0.588989 0.435364 -0.539307 1441912605 0.415466 0.588989 0.435364 -0.539307 1441912605 0.415466 0.588989 0.435364 -0.539307 1441912605 0.415466 0.588989 0.435364 -0.539307 1441912605 0.416504 0.590515 0.438354 -0.534424 1441912605 0.416504 0.590515 0.438354 -0.534424 1441912605 0.416504 0.590515 0.438354 -0.534424 1441912605 0.416504 0.590515 0.438354 -0.534424 1441912605 0.416504 0.590515 0.438354 -0.534424 1441912605 0.416504 0.590515 0.438354 -0.534424 1441912605 0.417053 0.592285 0.441895 -0.529053 1441912605 0.417053 0.592285 0.441895 -0.529053 1441912605 0.417053 0.592285 0.441895 -0.529053 1441912605 0.417053 0.592285 0.441895 -0.529053 1441912605 0.417053 0.592285 0.441895 -0.529053 1441912605 0.417053 0.592285 0.441895 -0.529053 1441912605 0.419067 0.592773 0.446411 -0.523132 1441912605 0.419067 0.592773 0.446411 -0.523132 1441912605 0.419067 0.592773 0.446411 -0.523132 1441912605 0.419067 0.592773 0.446411 -0.523132 1441912605 0.419067 0.592773 0.446411 -0.523132 1441912605 0.419067 0.592773 0.446411 -0.523132 1441912605 0.419067 0.592773 0.446411 -0.523132 1441912605 0.420471 0.592651 0.452759 -0.516602 1441912605 0.420471 0.592651 0.452759 -0.516602 1441912605 0.420471 0.592651 0.452759 -0.516602 1441912605 0.420471 0.592651 0.452759 -0.516602 1441912605 0.420471 0.592651 0.452759 -0.516602 1441912605 0.420471 0.592651 0.452759 -0.516602 1441912605 0.423584 0.591003 0.461121 -0.508484 1441912605 0.423584 0.591003 0.461121 -0.508484 1441912605 0.423584 0.591003 0.461121 -0.508484 1441912605 0.423584 0.591003 0.461121 -0.508484 1441912605 0.423584 0.591003 0.461121 -0.508484 1441912605 0.423584 0.591003 0.461121 -0.508484 1441912605 0.423584 0.591003 0.461121 -0.508484 1441912605 0.429688 0.587341 0.471252 -0.498230 1441912605 0.429688 0.587341 0.471252 -0.498230 1441912605 0.429688 0.587341 0.471252 -0.498230 1441912605 0.429688 0.587341 0.471252 -0.498230 1441912605 0.429688 0.587341 0.471252 -0.498230 1441912605 0.429688 0.587341 0.471252 -0.498230 1441912605 0.437866 0.579468 0.479980 -0.491943 1441912605 0.437866 0.579468 0.479980 -0.491943 1441912605 0.437866 0.579468 0.479980 -0.491943 1441912605 0.437866 0.579468 0.479980 -0.491943 1441912605 0.437866 0.579468 0.479980 -0.491943 1441912606 0.437866 0.579468 0.479980 -0.491943 1441912606 0.437866 0.579468 0.479980 -0.491943 1441912606 0.442871 0.572449 0.486511 -0.489258 1441912606 0.442871 0.572449 0.486511 -0.489258 1441912606 0.442871 0.572449 0.486511 -0.489258 1441912606 0.442871 0.572449 0.486511 -0.489258 1441912606 0.442871 0.572449 0.486511 -0.489258 1441912606 0.442871 0.572449 0.486511 -0.489258 1441912606 0.444641 0.568115 0.489624 -0.489685 1441912606 0.444641 0.568115 0.489624 -0.489685 1441912606 0.444641 0.568115 0.489624 -0.489685 1441912606 0.444641 0.568115 0.489624 -0.489685 1441912606 0.444641 0.568115 0.489624 -0.489685 1441912606 0.444641 0.568115 0.489624 -0.489685 1441912606 0.444641 0.568115 0.489624 -0.489685 1441912606 0.444946 0.565308 0.489380 -0.492859 1441912606 0.444946 0.565308 0.489380 -0.492859 1441912606 0.444946 0.565308 0.489380 -0.492859 1441912606 0.444946 0.565308 0.489380 -0.492859 1441912606 0.444946 0.565308 0.489380 -0.492859 1441912606 
0.435547 0.568176 0.467896 -0.518127 1441912608 0.442993 0.561340 0.473755 -0.513916 1441912608 0.442993 0.561340 0.473755 -0.513916 1441912608 0.442993 0.561340 0.473755 -0.513916 1441912608 0.442993 0.561340 0.473755 -0.513916 1441912608 0.442993 0.561340 0.473755 -0.513916 1441912608 0.442993 0.561340 0.473755 -0.513916 1441912608 0.442993 0.561340 0.473755 -0.513916 1441912608 0.453186 0.551941 0.480957 -0.508545 1441912608 0.453186 0.551941 0.480957 -0.508545 1441912608 0.453186 0.551941 0.480957 -0.508545 1441912608 0.453186 0.551941 0.480957 -0.508545 1441912608 0.453186 0.551941 0.480957 -0.508545 1441912608 0.453186 0.551941 0.480957 -0.508545 1441912608 0.462952 0.542908 0.488403 -0.502319 1441912609 0.462952 0.542908 0.488403 -0.502319 1441912609 0.462952 0.542908 0.488403 -0.502319 1441912609 0.462952 0.542908 0.488403 -0.502319 1441912609 0.462952 0.542908 0.488403 -0.502319 1441912609 0.462952 0.542908 0.488403 -0.502319 1441912609 0.469788 0.534851 0.495911 -0.497192 1441912609 0.469788 0.534851 0.495911 -0.497192 1441912609 0.469788 0.534851 0.495911 -0.497192 1441912609 0.469788 0.534851 0.495911 -0.497192 1441912609 0.469788 0.534851 0.495911 -0.497192 1441912609 0.469788 0.534851 0.495911 -0.497192 1441912609 0.469788 0.534851 0.495911 -0.497192 1441912609 0.473572 0.530029 0.501038 -0.493713 1441912609 0.473572 0.530029 0.501038 -0.493713 1441912609 0.473572 0.530029 0.501038 -0.493713 1441912609 0.473572 0.530029 0.501038 -0.493713 1441912609 0.473572 0.530029 0.501038 -0.493713 1441912609 0.473572 0.530029 0.501038 -0.493713 1441912609 0.478027 0.526062 0.502563 -0.492065 1441912609 0.478027 0.526062 0.502563 -0.492065 1441912609 0.478027 0.526062 0.502563 -0.492065 1441912609 0.478027 0.526062 0.502563 -0.492065 1441912609 0.478027 0.526062 0.502563 -0.492065 1441912609 0.478027 0.526062 0.502563 -0.492065 1441912609 0.478027 0.526062 0.502563 -0.492065 1441912609 0.481628 0.522156 0.503418 -0.491821 1441912609 0.481628 0.522156 0.503418 -0.491821 1441912609 0.481628 0.522156 0.503418 -0.491821 1441912609 0.481628 0.522156 0.503418 -0.491821 1441912609 0.481628 0.522156 0.503418 -0.491821 1441912609 0.481628 0.522156 0.503418 -0.491821 1441912609 0.484680 0.519470 0.505859 -0.489136 1441912609 0.484680 0.519470 0.505859 -0.489136 1441912609 0.484680 0.519470 0.505859 -0.489136 1441912609 0.484680 0.519470 0.505859 -0.489136 1441912609 0.484680 0.519470 0.505859 -0.489136 1441912609 0.484680 0.519470 0.505859 -0.489136 1441912609 0.484436 0.517944 0.507690 -0.489136 1441912609 0.484436 0.517944 0.507690 -0.489136 1441912609 0.484436 0.517944 0.507690 -0.489136 1441912609 0.484436 0.517944 0.507690 -0.489136 1441912609 0.484436 0.517944 0.507690 -0.489136 1441912609 0.484436 0.517944 0.507690 -0.489136 1441912609 0.483032 0.520996 0.505249 -0.489746 1441912609 0.483032 0.520996 0.505249 -0.489746 1441912609 0.483032 0.520996 0.505249 -0.489746 1441912609 0.483032 0.520996 0.505249 -0.489746 1441912609 0.483032 0.520996 0.505249 -0.489746 1441912609 0.483032 0.520996 0.505249 -0.489746 1441912609 0.483032 0.520996 0.505249 -0.489746 1441912609 0.480286 0.524170 0.500305 -0.494141 1441912609 0.480286 0.524170 0.500305 -0.494141 1441912609 0.480286 0.524170 0.500305 -0.494141 1441912609 0.480286 0.524170 0.500305 -0.494141 1441912609 0.480286 0.524170 0.500305 -0.494141 1441912609 0.480286 0.524170 0.500305 -0.494141 1441912609 0.475159 0.528931 0.493835 -0.500488 1441912609 0.475159 0.528931 0.493835 -0.500488 1441912609 0.475159 0.528931 0.493835 -0.500488 1441912609 0.475159 0.528931 0.493835 -0.500488 1441912609 0.475159 0.528931 0.493835 -0.500488 1441912609 0.475159 0.528931 0.493835 -0.500488 1441912609 0.470093 0.535095 0.485779 -0.506653 1441912609 0.470093 0.535095 0.485779 -0.506653 1441912609 0.470093 0.535095 0.485779 -0.506653 1441912609 0.470093 0.535095 0.485779 -0.506653 1441912609 0.470093 0.535095 0.485779 -0.506653 1441912609 0.470093 0.535095 0.485779 -0.506653 1441912609 0.470093 0.535095 0.485779 -0.506653 1441912609 0.464294 0.540710 0.479736 -0.511719 1441912609 0.464294 0.540710 0.479736 -0.511719 1441912609 0.464294 0.540710 0.479736 -0.511719 1441912609 0.464294 0.540710 0.479736 -0.511719 1441912609 0.464294 0.540710 0.479736 -0.511719 1441912609 0.464294 0.540710 0.479736 -0.511719 1441912609 0.460815 0.544922 0.476013 -0.513855 1441912609 0.460815 0.544922 0.476013 -0.513855 1441912609 0.460815 0.544922 0.476013 -0.513855 1441912609 0.460815 0.544922 0.476013 -0.513855 1441912609 0.460815 0.544922 0.476013 -0.513855 1441912609 0.460815 0.544922 0.476013 -0.513855 1441912609 0.459045 0.547913 0.475525 -0.512756 1441912609 0.459045 0.547913 0.475525 -0.512756 1441912609 0.459045 0.547913 0.475525 -0.512756 1441912609 0.459045 0.547913 0.475525 -0.512756 1441912609 0.459045 0.547913 0.475525 -0.512756 1441912609 0.459045 0.547913 0.475525 -0.512756 1441912609 0.459045 0.547913 0.475525 -0.512756 1441912609 0.457764 0.549927 0.478271 -0.509094 1441912609 0.457764 0.549927 0.478271 -0.509094 1441912609 0.457764 0.549927 0.478271 -0.509094 1441912609 0.457764 0.549927 0.478271 -0.509094 1441912609 0.457764 0.549927 0.478271 -0.509094 1441912609 0.457764 0.549927 0.478271 -0.509094 1441912609 0.455688 0.552368 0.481873 -0.504944 1441912609 0.455688 0.552368 0.481873 -0.504944 1441912609 0.455688 0.552368 0.481873 -0.504944 1441912609 0.455688 0.552368 0.481873 -0.504944 1441912609 0.455688 0.552368 0.481873 -0.504944 1441912609 0.455688 0.552368 0.481873 -0.504944 1441912609 0.455688 0.552368 0.481873 -0.504944 1441912609 0.449341 0.555115 0.483826 -0.505737 1441912609 0.449341 0.555115 0.483826 -0.505737 1441912609 0.449341 0.555115 0.483826 -0.505737 1441912609 0.449341 0.555115 0.483826 -0.505737 1441912609 0.449341 0.555115 0.483826 -0.505737 1441912609 0.449341 0.555115 0.483826 -0.505737 1441912609 0.437683 0.562744 0.478149 -0.512939 1441912609 0.437683 0.562744 0.478149 -0.512939 1441912609 0.437683 0.562744 0.478149 -0.512939 1441912609 0.437683 0.562744 0.478149 -0.512939 1441912609 0.437683 0.562744 0.478149 -0.512939 1441912609 0.437683 0.562744 0.478149 -0.512939 1441912609 0.437683 0.562744 0.478149 -0.512939 1441912609 0.429077 0.569397 0.466675 -0.523315 1441912609 0.429077 0.569397 0.466675 -0.523315 1441912610 0.429077 0.569397 0.466675 -0.523315 1441912610 0.429077 0.569397 0.466675 -0.523315 1441912610 0.429077 0.569397 0.466675 -0.523315 1441912610 0.429077 0.569397 0.466675 -0.523315 1441912610 0.425415 0.574890 0.457886 -0.528015 1441912610 0.425415 0.574890 0.457886 -0.528015 1441912610 0.425415 0.574890 0.457886 -0.528015 1441912610 0.425415 0.574890 0.457886 -0.528015 1441912610 0.425415 0.574890 0.457886 -0.528015 1441912610 0.425415 0.574890 0.457886 -0.528015 1441912610 0.425415 0.574890 0.457886 -0.528015 1441912610 0.425110 0.576233 0.454590 -0.529663 1441912610 0.425110 0.576233 0.454590 -0.529663 1441912610 0.425110 0.576233 0.454590 -0.529663 1441912610 0.425110 0.576233 0.454590 -0.529663 1441912610 0.425110 0.576233 0.454590 -0.529663 1441912610 0.425110 0.576233 0.454590 -0.529663 1441912610 0.428467 0.573547 0.456238 -0.528442 1441912610 0.428467 0.573547 0.456238 -0.528442 1441912610 0.428467 0.573547 0.456238 -0.528442 1441912610 0.428467 0.573547 0.456238 -0.528442 1441912610 0.428467 0.573547 0.456238 -0.528442 1441912610 0.428467 0.573547 0.456238 -0.528442 1441912610 0.436279 0.568176 0.461914 -0.522888 1441912610 0.436279 0.568176 0.461914 -0.522888 1441912610 0.436279 0.568176 0.461914 -0.522888 1441912610 0.436279 0.568176 0.461914 -0.522888 1441912610 0.436279 0.568176 0.461914 -0.522888 1441912610 0.436279 0.568176 0.461914 -0.522888 1441912610 0.436279 0.568176 0.461914 -0.522888 1441912610 0.445862 0.559814 0.469910 -0.516663 1441912610 0.445862 0.559814 0.469910 -0.516663 1441912610 0.445862 0.559814 0.469910 -0.516663 1441912610 0.445862 0.559814 0.469910 -0.516663 1441912610 0.445862 0.559814 0.469910 -0.516663 1441912610 0.445862 0.559814 0.469910 -0.516663 1441912610 0.455261 0.551270 0.478271 -0.509949 1441912610 0.455261 0.551270 0.478271 -0.509949 1441912610 0.455261 0.551270 0.478271 -0.509949 1441912610 0.455261 0.551270 0.478271 -0.509949 1441912610 0.455261 0.551270 0.478271 -0.509949 1441912610 0.455261 0.551270 0.478271 -0.509949 1441912610 0.460327 0.545776 0.486328 -0.503662 1441912610 0.460327 0.545776 0.486328 -0.503662 1441912610 0.460327 0.545776 0.486328 -0.503662 1441912610 0.460327 0.545776 0.486328 -0.503662 1441912610 0.460327 0.545776 0.486328 -0.503662 1441912610 0.460327 0.545776 0.486328 -0.503662 1441912610 0.460327 0.545776 0.486328 -0.503662 1441912610 0.465393 0.540161 0.494568 -0.497009 1441912610 0.465393 0.540161 0.494568 -0.497009 1441912610 0.465393 0.540161 0.494568 -0.497009 1441912610 0.465393 0.540161 0.494568 -0.497009 1441912610 0.465393 0.540161 0.494568 -0.497009 1441912610 0.465393 0.540161 0.494568 -0.497009 1441912610 0.471924 0.533386 0.503296 -0.489258 1441912610 0.471924 0.533386 0.503296 -0.489258 1441912610 0.471924 0.533386 0.503296 -0.489258 1441912610 0.471924 0.533386 0.503296 -0.489258 1441912610 0.471924 0.533386 0.503296 -0.489258 1441912610 0.471924 0.533386 0.503296 -0.489258 1441912610 0.471924 0.533386 0.503296 -0.489258 1441912610 0.477295 0.526306 0.511658 -0.483093 1441912610 0.477295 0.526306 0.511658 -0.483093 1441912610 0.477295 0.526306 0.511658 -0.483093 1441912610 0.477295 0.526306 0.511658 -0.483093 1441912610 0.477295 0.526306 0.511658 -0.483093 1441912610 0.477295 0.526306 0.511658 -0.483093 1441912610 0.479736 0.520813 0.516968 -0.480957 1441912610 0.479736 0.520813 0.516968 -0.480957 1441912610 0.479736 0.520813 0.516968 -0.480957 1441912610 0.479736 0.520813 0.516968 -0.480957 1441912610 0.479736 0.520813 0.516968 -0.480957 1441912610 0.479736 0.520813 0.516968 -0.480957 1441912610 0.479736 0.520813 0.516968 -0.480957 1441912610 0.479126 0.522522 0.516418 -0.480286 1441912610 0.479126 0.522522 0.516418 -0.480286 1441912610 0.479126 0.522522 0.516418 -0.480286 1441912610 0.479126 0.522522 0.516418 -0.480286 1441912610 0.479126 0.522522 0.516418 -0.480286 1441912610 0.479126 0.522522 0.516418 -0.480286 1441912610 0.475098 0.525879 0.512390 -0.484924 1441912610 0.475098 0.525879 0.512390 -0.484924 1441912610 0.475098 0.525879 0.512390 -0.484924 1441912610 0.475098 0.525879 0.512390 -0.484924 1441912610 0.475098 0.525879 0.512390 -0.484924 1441912610 0.475098 0.525879 0.512390 -0.484924 1441912610 0.469971 0.531433 0.506775 -0.489746 1441912610 0.469971 0.531433 0.506775 -0.489746 1441912610 0.469971 0.531433 0.506775 -0.489746 1441912610 0.469971 0.531433 0.506775 -0.489746 1441912610 0.469971 0.531433 0.506775 -0.489746 1441912610 0.469971 0.531433 0.506775 -0.489746 1441912610 0.469971 0.531433 0.506775 -0.489746 1441912610 0.465149 0.537842 0.500488 -0.493774 1441912610 0.465149 0.537842 0.500488 -0.493774 1441912610 0.465149 0.537842 0.500488 -0.493774 1441912610 0.465149 0.537842 0.500488 -0.493774 1441912610 0.465149 0.537842 0.500488 -0.493774 1441912610 0.465149 0.537842 0.500488 -0.493774 1441912610 0.458679 0.544067 0.494934 -0.498596 1441912610 0.458679 0.544067 0.494934 -0.498596 1441912610 0.458679 0.544067 0.494934 -0.498596 1441912610 0.458679 0.544067 0.494934 -0.498596 1441912610 0.458679 0.544067 0.494934 -0.498596 1441912610 0.458679 0.544067 0.494934 -0.498596 1441912610 0.455139 0.549255 0.491028 -0.500000 1441912610 0.455139 0.549255 0.491028 -0.500000 1441912610 0.455139 0.549255 0.491028 -0.500000 1441912610 0.455139 0.549255 0.491028 -0.500000 1441912610 0.455139 0.549255 0.491028 -0.500000 1441912610 0.455139 0.549255 0.491028 -0.500000 1441912610 0.455139 0.549255 0.491028 -0.500000 1441912610 0.451904 0.553833 0.487732 -0.501099 1441912610 0.451904 0.553833 0.487732 -0.501099 1441912610 0.451904 0.553833 0.487732 -0.501099 1441912610 0.451904 0.553833 0.487732 -0.501099 1441912611 0.451904 0.553833 0.487732 -0.501099 1441912611 0.451904 0.553833 0.487732 -0.501099 1441912611 0.447388 0.558472 0.485718 -0.501953 1441912611 0.447388 0.558472 0.485718 -0.501953 1441912611 0.447388 0.558472 0.485718 -0.501953 1441912611 0.447388 0.558472 0.485718 -0.501953 1441912611 0.447388 0.558472 0.485718 -0.501953 1441912611 0.447388 0.558472 0.485718 -0.501953 1441912611 0.447388 0.558472 0.485718 -0.501953 1441912611 0.442017 0.563049 0.483093 -0.504150 1441912611 0.442017 0.563049 0.483093 -0.504150 1441912611 0.442017 0.563049 0.483093 -0.504150 1441912611 0.442017 0.563049 0.483093 -0.504150 1441912611 0.442017 0.563049 0.483093 -0.504150 1441912611 0.442017 0.563049 0.483093 -0.504150 1441912611 0.433411 0.569397 0.479492 -0.507874 1441912611 0.433411 0.569397 0.479492 -0.507874 1441912611 0.433411 0.569397 0.479492 -0.507874 1441912611 0.433411 0.569397 0.479492 -0.507874 1441912611 0.433411 0.569397 0.479492 -0.507874 1441912611 0.433411 0.569397 0.479492 -0.507874 1441912611 0.423401 0.575073 0.471130 -0.517700 1441912611 0.423401 0.575073 0.471130 -0.517700 1441912611 0.423401 0.575073 0.471130 -0.517700 1441912611 0.423401 0.575073 0.471130 -0.517700 1441912611 0.423401 0.575073 0.471130 -0.517700 1441912611 0.423401 0.575073 0.471130 -0.517700 1441912611 0.423401 0.575073 0.471130 -0.517700 1441912611 0.418030 0.580566 0.461182 -0.524780 1441912611 0.418030 0.580566 0.461182 -0.524780 1441912611 0.418030 0.580566 0.461182 -0.524780 1441912611 0.418030 0.580566 0.461182 -0.524780 1441912611 0.418030 0.580566 0.461182 -0.524780 1441912611 0.418030 0.580566 0.461182 -0.524780 1441912611 0.416687 0.584961 0.455688 -0.525879 1441912611 0.416687 0.584961 0.455688 -0.525879 1441912611 0.416687 0.584961 0.455688 -0.525879 1441912611 0.416687 0.584961 0.455688 -0.525879 1441912611 0.416687 0.584961 0.455688 -0.525879 1441912611 0.416687 0.584961 0.455688 -0.525879 1441912611 0.418030 0.584656 0.453796 -0.526733 1441912611 0.418030 0.584656 0.453796 -0.526733 1441912611 0.418030 0.584656 0.453796 -0.526733 1441912611 0.418030 0.584656 0.453796 -0.526733 1441912611 0.418030 0.584656 0.453796 -0.526733 1441912611 0.418030 0.584656 0.453796 -0.526733 1441912611 0.419678 0.582031 0.455811 -0.526489 1441912611 0.419678 0.582031 0.455811 -0.526489 1441912611 0.419678 0.582031 0.455811 -0.526489 1441912611 0.419678 0.582031 0.455811 -0.526489 1441912611 0.419678 0.582031 0.455811 -0.526489 1441912611 0.419678 0.582031 0.455811 -0.526489 1441912611 0.419678 0.582031 0.455811 -0.526489 1441912611 0.425232 0.577271 0.458923 -0.524597 1441912611 0.425232 0.577271 0.458923 -0.524597 1441912611 0.425232 0.577271 0.458923 -0.524597 1441912611 0.425232 0.577271 0.458923 -0.524597 1441912611 0.425232 0.577271 0.458923 -0.524597 1441912611 0.425232 0.577271 0.458923 -0.524597 1441912611 0.432190 0.571045 0.463196 -0.522034 1441912611 0.432190 0.571045 0.463196 -0.522034 1441912611 0.432190 0.571045 0.463196 -0.522034 1441912611 0.432190 0.571045 0.463196 -0.522034 1441912611 0.432190 0.571045 0.463196 -0.522034 1441912611 0.432190 0.571045 0.463196 -0.522034 1441912611 0.432190 0.571045 0.463196 -0.522034 1441912611 0.439453 0.563782 0.469421 -0.518250 1441912611 0.439453 0.563782 0.469421 -0.518250 1441912611 0.439453 0.563782 0.469421 -0.518250 1441912611 0.439453 0.563782 0.469421 -0.518250 1441912611 0.439453 0.563782 0.469421 -0.518250 1441912611 0.439453 0.563782 0.469421 -0.518250 1441912611 0.447510 0.556274 0.476379 -0.513123 1441912611 0.447510 0.556274 0.476379 -0.513123 1441912611 0.447510 0.556274 0.476379 -0.513123 1441912611 0.447510 0.556274 0.476379 -0.513123 1441912611 0.447510 0.556274 0.476379 -0.513123 1441912611 0.447510 0.556274 0.476379 -0.513123 1441912611 0.447510 0.556274 0.476379 -0.513123 1441912611 0.454895 0.549377 0.483154 -0.507690 1441912611 0.454895 0.549377 0.483154 -0.507690 1441912611 0.454895 0.549377 0.483154 -0.507690 1441912611 0.454895 0.549377 0.483154 -0.507690 1441912611 0.454895 0.549377 0.483154 -0.507690 1441912611 0.454895 0.549377 0.483154 -0.507690 1441912611 0.461792 0.542908 0.488892 -0.502930 1441912611 0.461792 0.542908 0.488892 -0.502930 1441912611 0.461792 0.542908 0.488892 -0.502930 1441912611 0.461792 0.542908 0.488892 -0.502930 1441912611 0.461792 0.542908 0.488892 -0.502930 1441912611 0.461792 0.542908 0.488892 -0.502930 1441912611 0.467285 0.536682 0.495728 -0.497803 1441912611 0.467285 0.536682 0.495728 -0.497803 1441912611 0.467285 0.536682 0.495728 -0.497803 1441912611 0.467285 0.536682 0.495728 -0.497803 1441912611 0.467285 0.536682 0.495728 -0.497803 1441912611 0.467285 0.536682 0.495728 -0.497803 1441912611 0.469482 0.531128 0.502075 -0.495300 1441912611 0.469482 0.531128 0.502075 -0.495300 1441912611 0.469482 0.531128 0.502075 -0.495300 1441912611 0.469482 0.531128 0.502075 -0.495300 1441912611 0.469482 0.531128 0.502075 -0.495300 1441912611 0.469482 0.531128 0.502075 -0.495300 1441912611 0.469482 0.531128 0.502075 -0.495300 1441912611 0.471558 0.528503 0.504333 -0.493835 1441912611 0.471558 0.528503 0.504333 -0.493835 1441912611 0.471558 0.528503 0.504333 -0.493835 1441912611 0.471558 0.528503 0.504333 -0.493835 1441912611 0.471558 0.528503 0.504333 -0.493835 1441912611 0.471558 0.528503 0.504333 -0.493835 1441912611 0.472412 0.528381 0.501831 -0.495728 1441912611 0.472412 0.528381 0.501831 -0.495728 1441912611 0.472412 0.528381 0.501831 -0.495728 1441912611 0.472412 0.528381 0.501831 -0.495728 1441912612 0.472412 0.528381 0.501831 -0.495728 1441912612 0.472412 0.528381 0.501831 -0.495728 1441912612 0.469971 0.530762 0.497192 -0.500183 1441912612 0.469971 0.530762 0.497192 -0.500183 1441912612 0.469971 0.530762 0.497192 -0.500183 1441912612 0.469971 0.530762 0.497192 -0.500183 1441912612 0.469971 0.530762 0.497192 -0.500183 1441912612 0.469971 0.530762 0.497192 -0.500183 1441912612 0.469971 0.530762 0.497192 -0.500183 1441912612 0.464905 0.536072 0.493286 -0.503113 1441912612 0.464905 0.536072 0.493286 -0.503113 1441912612 0.464905 0.536072 0.493286 -0.503113 1441912612 0.464905 0.536072 0.493286 -0.503113 1441912612 0.464905 0.536072 0.493286 -0.503113 1441912612 0.464905 0.536072 0.493286 -0.503113 1441912612 0.458740 0.542358 0.489746 -0.505493 1441912612 0.458740 0.542358 0.489746 -0.505493 1441912612 0.458740 0.542358 0.489746 -0.505493 1441912612 0.458740 0.542358 0.489746 -0.505493 1441912612 0.458740 0.542358 0.489746 -0.505493 1441912612 0.450806 0.549805 0.485229 -0.508911 1441912612 0.450806 0.549805 0.485229 -0.508911 1441912612 0.450806 0.549805 0.485229 -0.508911 1441912612 0.450806 0.549805 0.485229 -0.508911 1441912612 0.450806 0.549805 0.485229 -0.508911 1441912612 0.450806 0.549805 0.485229 -0.508911 1441912612 0.450806 0.549805 0.485229 -0.508911 1441912612 0.444275 0.557617 0.481079 -0.510132 1441912612 0.444275 0.557617 0.481079 -0.510132 1441912612 0.444275 0.557617 0.481079 -0.510132 1441912612 0.444275 0.557617 0.481079 -0.510132 1441912612 0.444275 0.557617 0.481079 -0.510132 1441912612 0.444275 0.557617 0.481079 -0.510132 1441912612 0.436951 0.565247 0.477356 -0.511475 1441912612 0.436951 0.565247 0.477356 -0.511475 1441912612 0.436951 0.565247 0.477356 -0.511475 1441912612 0.436951 0.565247 0.477356 -0.511475 1441912612 0.436951 0.565247 0.477356 -0.511475 1441912612 0.436951 0.565247 0.477356 -0.511475 1441912612 0.429871 0.573059 0.474243 -0.511719 1441912612 0.429871 0.573059 0.474243 -0.511719 1441912612 0.429871 0.573059 0.474243 -0.511719 1441912612 0.429871 0.573059 0.474243 -0.511719 1441912612 0.429871 0.573059 0.474243 -0.511719 1441912612 0.429871 0.573059 0.474243 -0.511719 1441912612 0.429871 0.573059 0.474243 -0.511719 1441912612 0.422424 0.580322 0.471497 -0.512329 1441912612 0.422424 0.580322 0.471497 -0.512329 1441912612 0.422424 0.580322 0.471497 -0.512329 1441912612 0.422424 0.580322 0.471497 -0.512329 1441912612 0.422424 0.580322 0.471497 -0.512329 1441912612 0.422424 0.580322 0.471497 -0.512329 1441912612 0.422424 0.580322 0.471497 -0.512329 1441912612 0.414917 0.586731 0.467468 -0.514771 1441912612 0.414917 0.586731 0.467468 -0.514771 1441912612 0.414917 0.586731 0.467468 -0.514771 1441912612 0.414917 0.586731 0.467468 -0.514771 1441912612 0.414917 0.586731 0.467468 -0.514771 1441912612 0.414917 0.586731 0.467468 -0.514771 1441912612 0.407104 0.592773 0.462830 -0.518250 1441912612 0.407104 0.592773 0.462830 -0.518250 1441912612 0.407104 0.592773 0.462830 -0.518250 1441912612 0.407104 0.592773 0.462830 -0.518250 1441912612 0.407104 0.592773 0.462830 -0.518250 1441912612 0.403015 0.597351 0.457031 -0.521362 1441912612 0.403015 0.597351 0.457031 -0.521362 1441912612 0.403015 0.597351 0.457031 -0.521362 1441912612 0.403015 0.597351 0.457031 -0.521362 1441912612 0.403015 0.597351 0.457031 -0.521362 1441912612 0.403015 0.597351 0.457031 -0.521362 1441912612 0.403015 0.597351 0.457031 -0.521362 1441912612 0.403625 0.598572 0.455811 -0.520508 1441912612 0.403625 0.598572 0.455811 -0.520508 1441912612 0.403625 0.598572 0.455811 -0.520508 1441912612 0.403625 0.598572 0.455811 -0.520508 1441912612 0.403625 0.598572 0.455811 -0.520508 1441912612 0.403625 0.598572 0.455811 -0.520508 1441912612 0.403625 0.598572 0.455811 -0.520508 1441912612 0.407166 0.596191 0.459290 -0.517456 1441912612 0.407166 0.596191 0.459290 -0.517456 1441912612 0.407166 0.596191 0.459290 -0.517456 1441912612 0.407166 0.596191 0.459290 -0.517456 1441912612 0.407166 0.596191 0.459290 -0.517456 1441912612 0.407166 0.596191 0.459290 -0.517456 1441912612 0.413147 0.590210 0.465515 -0.514038 1441912612 0.413147 0.590210 0.465515 -0.514038 1441912612 0.413147 0.590210 0.465515 -0.514038 1441912612 0.413147 0.590210 0.465515 -0.514038 1441912612 0.413147 0.590210 0.465515 -0.514038 1441912612 0.413147 0.590210 0.465515 -0.514038 1441912612 0.413147 0.590210 0.465515 -0.514038 1441912612 0.419983 0.584045 0.473145 -0.508545 1441912612 0.419983 0.584045 0.473145 -0.508545 1441912612 0.419983 0.584045 0.473145 -0.508545 1441912612 0.419983 0.584045 0.473145 -0.508545 1441912612 0.419983 0.584045 0.473145 -0.508545 1441912612 0.419983 0.584045 0.473145 -0.508545 1441912612 0.429321 0.575500 0.480591 -0.503479 1441912612 0.429321 0.575500 0.480591 -0.503479 1441912612 0.429321 0.575500 0.480591 -0.503479 1441912612 0.429321 0.575500 0.480591 -0.503479 1441912612 0.429321 0.575500 0.480591 -0.503479 1441912612 0.429321 0.575500 0.480591 -0.503479 1441912612 0.429321 0.575500 0.480591 -0.503479 1441912612 0.439575 0.566284 0.487427 -0.498413 1441912612 0.439575 0.566284 0.487427 -0.498413 1441912612 0.439575 0.566284 0.487427 -0.498413 1441912612 0.439575 0.566284 0.487427 -0.498413 1441912612 0.439575 0.566284 0.487427 -0.498413 1441912612 0.451294 0.556763 0.493347 -0.492798 1441912612 0.451294 0.556763 0.493347 -0.492798 1441912612 0.451294 0.556763 0.493347 -0.492798 1441912612 0.451294 0.556763 0.493347 -0.492798 1441912612 0.451294 0.556763 0.493347 -0.492798 1441912612 0.451294 0.556763 0.493347 -0.492798 1441912613 0.459290 0.550232 0.497559 -0.488525 1441912613 0.459290 0.550232 0.497559 -0.488525 1441912613 0.459290 0.550232 0.497559 -0.488525 1441912613 0.459290 0.550232 0.497559 -0.488525 1441912613 0.459290 0.550232 0.497559 -0.488525 1441912613 0.459290 0.550232 0.497559 -0.488525 1441912613 0.459290 0.550232 0.497559 -0.488525 1441912613 0.463928 0.545715 0.501526 -0.485229 1441912613 0.463928 0.545715 0.501526 -0.485229 1441912613 0.463928 0.545715 0.501526 -0.485229 1441912613 0.463928 0.545715 0.501526 -0.485229 1441912613 0.463928 0.545715 0.501526 -0.485229 1441912613 0.463928 0.545715 0.501526 -0.485229 1441912613 0.467834 0.540222 0.509399 -0.479248 1441912613 0.467834 0.540222 0.509399 -0.479248 1441912613 0.467834 0.540222 0.509399 -0.479248 1441912613 0.467834 0.540222 0.509399 -0.479248 1441912613 0.467834 0.540222 0.509399 -0.479248 1441912613 0.467834 0.540222 0.509399 -0.479248 1441912613 0.472046 0.533447 0.519409 -0.471985 1441912613 0.472046 0.533447 0.519409 -0.471985 1441912613 0.472046 0.533447 0.519409 -0.471985 1441912613 0.472046 0.533447 0.519409 -0.471985 1441912613 0.472046 0.533447 0.519409 -0.471985 1441912613 0.472046 0.533447 0.519409 -0.471985 1441912613 0.472961 0.528748 0.525208 -0.469849 1441912613 0.472961 0.528748 0.525208 -0.469849 1441912613 0.472961 0.528748 0.525208 -0.469849 1441912613 0.472961 0.528748 0.525208 -0.469849 1441912613 0.472961 0.528748 0.525208 -0.469849 1441912613 0.472961 0.528748 0.525208 -0.469849 1441912613 0.472961 0.528748 0.525208 -0.469849 1441912613 0.471619 0.530396 0.523499 -0.471313 1441912613 0.471619 0.530396 0.523499 -0.471313 1441912613 0.471619 0.530396 0.523499 -0.471313 1441912613 0.471619 0.530396 0.523499 -0.471313 1441912613 0.471619 0.530396 0.523499 -0.471313 1441912613 0.471619 0.530396 0.523499 -0.471313 1441912613 0.468628 0.534180 0.518188 -0.475891 1441912613 0.468628 0.534180 0.518188 -0.475891 1441912613 0.468628 0.534180 0.518188 -0.475891 1441912613 0.468628 0.534180 0.518188 -0.475891 1441912613 0.468628 0.534180 0.518188 -0.475891 1441912613 0.468628 0.534180 0.518188 -0.475891 1441912613 0.463867 0.539124 0.511597 -0.482056 1441912613 0.463867 0.539124 0.511597 -0.482056 1441912613 0.463867 0.539124 0.511597 -0.482056 1441912613 0.463867 0.539124 0.511597 -0.482056 1441912613 0.463867 0.539124 0.511597 -0.482056 1441912613 0.463867 0.539124 0.511597 -0.482056 1441912613 0.463867 0.539124 0.511597 -0.482056 1441912613 0.458801 0.545288 0.506287 -0.485596 1441912613 0.458801 0.545288 0.506287 -0.485596 1441912613 0.458801 0.545288 0.506287 -0.485596 1441912613 0.458801 0.545288 0.506287 -0.485596 1441912613 0.458801 0.545288 0.506287 -0.485596 1441912613 0.458801 0.545288 0.506287 -0.485596 1441912613 0.453491 0.550598 0.502258 -0.488770 1441912613 0.453491 0.550598 0.502258 -0.488770 1441912613 0.453491 0.550598 0.502258 -0.488770 1441912613 0.453491 0.550598 0.502258 -0.488770 1441912613 0.453491 0.550598 0.502258 -0.488770 1441912613 0.453491 0.550598 0.502258 -0.488770 1441912613 0.449280 0.555908 0.498413 -0.490540 1441912613 0.449280 0.555908 0.498413 -0.490540 1441912613 0.449280 0.555908 0.498413 -0.490540 1441912613 0.449280 0.555908 0.498413 -0.490540 1441912613 0.449280 0.555908 0.498413 -0.490540 1441912613 0.449280 0.555908 0.498413 -0.490540 1441912613 0.446045 0.560730 0.495361 -0.491089 1441912613 0.446045 0.560730 0.495361 -0.491089 1441912613 0.446045 0.560730 0.495361 -0.491089 1441912613 0.446045 0.560730 0.495361 -0.491089 1441912613 0.446045 0.560730 0.495361 -0.491089 1441912613 0.446045 0.560730 0.495361 -0.491089 1441912613 0.444031 0.564331 0.493164 -0.491028 1441912613 0.444031 0.564331 0.493164 -0.491028 1441912613 0.444031 0.564331 0.493164 -0.491028 1441912613 0.444031 0.564331 0.493164 -0.491028 1441912613 0.444031 0.564331 0.493164 -0.491028 1441912613 0.444031 0.564331 0.493164 -0.491028 1441912613 0.441467 0.567505 0.490967 -0.491882 1441912613 0.441467 0.567505 0.490967 -0.491882 1441912613 0.441467 0.567505 0.490967 -0.491882 1441912613 0.441467 0.567505 0.490967 -0.491882 1441912613 0.441467 0.567505 0.490967 -0.491882 1441912613 0.441467 0.567505 0.490967 -0.491882 1441912613 0.438171 0.569214 0.488098 -0.495789 1441912613 0.438171 0.569214 0.488098 -0.495789 1441912613 0.438171 0.569214 0.488098 -0.495789 1441912613 0.438171 0.569214 0.488098 -0.495789 1441912613 0.438171 0.569214 0.488098 -0.495789 1441912613 0.431946 0.572205 0.484375 -0.501404 1441912613 0.431946 0.572205 0.484375 -0.501404 1441912613 0.431946 0.572205 0.484375 -0.501404 1441912613 0.431946 0.572205 0.484375 -0.501404 1441912613 0.431946 0.572205 0.484375 -0.501404 1441912613 0.431946 0.572205 0.484375 -0.501404 1441912613 0.431946 0.572205 0.484375 -0.501404 1441912613 0.424255 0.577881 0.476563 -0.508850 1441912613 0.424255 0.577881 0.476563 -0.508850 1441912613 0.424255 0.577881 0.476563 -0.508850 1441912613 0.424255 0.577881 0.476563 -0.508850 1441912613 0.424255 0.577881 0.476563 -0.508850 1441912613 0.424255 0.577881 0.476563 -0.508850 1441912613 0.419678 0.582886 0.466919 -0.515808 1441912613 0.419678 0.582886 0.466919 -0.515808 1441912613 0.419678 0.582886 0.466919 -0.515808 1441912613 0.419678 0.582886 0.466919 -0.515808 1441912613 0.419678 0.582886 0.466919 -0.515808 1441912613 0.419678 0.582886 0.466919 -0.515808 1441912613 0.419678 0.582886 0.466919 -0.515808 1441912614 0.417236 0.586060 0.460999 -0.519470 1441912614 0.417236 0.586060 0.460999 -0.519470 1441912614 0.417236 0.586060 0.460999 -0.519470 1441912614 0.417236 0.586060 0.460999 -0.519470 1441912614 0.417236 0.586060 0.460999 -0.519470 1441912614 0.417236 0.586060 0.460999 -0.519470 1441912614 0.418823 0.586243 0.459534 -0.519287 1441912614 0.418823 0.586243 0.459534 -0.519287 1441912614 0.418823 0.586243 0.459534 -0.519287 1441912614 0.418823 0.586243 0.459534 -0.519287 1441912614 0.418823 0.586243 0.459534 -0.519287 1441912614 0.422424 0.582458 0.462402 -0.518066 1441912614 0.422424 0.582458 0.462402 -0.518066 1441912614 0.422424 0.582458 0.462402 -0.518066 1441912614 0.422424 0.582458 0.462402 -0.518066 1441912614 0.422424 0.582458 0.462402 -0.518066 1441912614 0.422424 0.582458 0.462402 -0.518066 1441912614 0.422424 0.582458 0.462402 -0.518066 1441912614 0.429077 0.576355 0.466125 -0.516174 1441912614 0.429077 0.576355 0.466125 -0.516174 1441912614 0.429077 0.576355 0.466125 -0.516174 1441912614 0.429077 0.576355 0.466125 -0.516174 1441912614 0.429077 0.576355 0.466125 -0.516174 1441912614 0.429077 0.576355 0.466125 -0.516174 1441912614 
0.418884 0.586670 0.474976 -0.504639 1441912616 0.418884 0.586670 0.474976 -0.504639 1441912616 0.418884 0.586670 0.474976 -0.504639 1441912616 0.418884 0.586670 0.474976 -0.504639 1441912616 0.418884 0.586670 0.474976 -0.504639 1441912616 0.419067 0.586548 0.474060 -0.505554 1441912616 0.419067 0.586548 0.474060 -0.505554 1441912616 0.419067 0.586548 0.474060 -0.505554 1441912616 0.419067 0.586548 0.474060 -0.505554 1441912616 0.419067 0.586548 0.474060 -0.505554 1441912616 0.419067 0.586548 0.474060 -0.505554 1441912616 0.419067 0.586548 0.474060 -0.505554 1441912616 0.420593 0.583862 0.473206 -0.508118 1441912616 0.420593 0.583862 0.473206 -0.508118 1441912616 0.420593 0.583862 0.473206 -0.508118 1441912616 0.420593 0.583862 0.473206 -0.508118 1441912616 0.420593 0.583862 0.473206 -0.508118 1441912616 0.423157 0.580811 0.472778 -0.509949 1441912616 0.423157 0.580811 0.472778 -0.509949 1441912616 0.423157 0.580811 0.472778 -0.509949 1441912616 0.423157 0.580811 0.472778 -0.509949 1441912616 0.423157 0.580811 0.472778 -0.509949 1441912616 0.423157 0.580811 0.472778 -0.509949 1441912616 0.424255 0.578613 0.471863 -0.512329 1441912616 0.424255 0.578613 0.471863 -0.512329 1441912616 0.424255 0.578613 0.471863 -0.512329 1441912616 0.424255 0.578613 0.471863 -0.512329 1441912616 0.424255 0.578613 0.471863 -0.512329 1441912616 0.424255 0.578613 0.471863 -0.512329 1441912616 0.424255 0.578613 0.471863 -0.512329 1441912616 0.424500 0.577454 0.468628 -0.516418 1441912616 0.424500 0.577454 0.468628 -0.516418 1441912616 0.424500 0.577454 0.468628 -0.516418 1441912616 0.424500 0.577454 0.468628 -0.516418 1441912616 0.424500 0.577454 0.468628 -0.516418 1441912616 0.424500 0.577454 0.468628 -0.516418 1441912616 0.425232 0.576721 0.463562 -0.521240 1441912616 0.425232 0.576721 0.463562 -0.521240 1441912616 0.425232 0.576721 0.463562 -0.521240 1441912616 0.425232 0.576721 0.463562 -0.521240 1441912616 0.425232 0.576721 0.463562 -0.521240 1441912616 0.424561 0.577332 0.459167 -0.524902 1441912616 0.424561 0.577332 0.459167 -0.524902 1441912616 0.424561 0.577332 0.459167 -0.524902 1441912616 0.424561 0.577332 0.459167 -0.524902 1441912616 0.424561 0.577332 0.459167 -0.524902 1441912616 0.424561 0.577332 0.459167 -0.524902 1441912616 0.423035 0.579224 0.454712 -0.527954 1441912616 0.423035 0.579224 0.454712 -0.527954 1441912616 0.423035 0.579224 0.454712 -0.527954 1441912616 0.423035 0.579224 0.454712 -0.527954 1441912616 0.423035 0.579224 0.454712 -0.527954 1441912616 0.423035 0.579224 0.454712 -0.527954 1441912616 0.418945 0.582886 0.450195 -0.531006 1441912616 0.418945 0.582886 0.450195 -0.531006 1441912616 0.418945 0.582886 0.450195 -0.531006 1441912616 0.418945 0.582886 0.450195 -0.531006 1441912616 0.418945 0.582886 0.450195 -0.531006 1441912616 0.418945 0.582886 0.450195 -0.531006 1441912616 0.418945 0.582886 0.450195 -0.531006 1441912616 0.410950 0.590027 0.444275 -0.534424 1441912616 0.410950 0.590027 0.444275 -0.534424 1441912616 0.410950 0.590027 0.444275 -0.534424 1441912616 0.410950 0.590027 0.444275 -0.534424 1441912616 0.410950 0.590027 0.444275 -0.534424 1441912616 0.403442 0.599182 0.436340 -0.536438 1441912616 0.403442 0.599182 0.436340 -0.536438 1441912616 0.403442 0.599182 0.436340 -0.536438 1441912616 0.403442 0.599182 0.436340 -0.536438 1441912616 0.403442 0.599182 0.436340 -0.536438 1441912616 0.403442 0.599182 0.436340 -0.536438 1441912616 0.403442 0.599182 0.436340 -0.536438 1441912616 0.398865 0.604553 0.430115 -0.538818 1441912616 0.398865 0.604553 0.430115 -0.538818 1441912616 0.398865 0.604553 0.430115 -0.538818 1441912616 0.398865 0.604553 0.430115 -0.538818 1441912616 0.398865 0.604553 0.430115 -0.538818 1441912616 0.398865 0.604553 0.430115 -0.538818 1441912616 0.396118 0.606140 0.428955 -0.540039 1441912616 0.396118 0.606140 0.428955 -0.540039 1441912616 0.396118 0.606140 0.428955 -0.540039 1441912617 0.396118 0.606140 0.428955 -0.540039 1441912617 0.396118 0.606140 0.428955 -0.540039 1441912617 0.396118 0.606140 0.428955 -0.540039 1441912617 0.398071 0.605225 0.429138 -0.539429 1441912617 0.398071 0.605225 0.429138 -0.539429 1441912617 0.398071 0.605225 0.429138 -0.539429 1441912617 0.398071 0.605225 0.429138 -0.539429 1441912617 0.398071 0.605225 0.429138 -0.539429 1441912617 0.398071 0.605225 0.429138 -0.539429 1441912617 0.400635 0.603638 0.431519 -0.537415 1441912617 0.400635 0.603638 0.431519 -0.537415 1441912617 0.400635 0.603638 0.431519 -0.537415 1441912617 0.400635 0.603638 0.431519 -0.537415 1441912617 0.400635 0.603638 0.431519 -0.537415 1441912617 0.400635 0.603638 0.431519 -0.537415 1441912617 0.400635 0.603638 0.431519 -0.537415 1441912617 0.404175 0.601196 0.435181 -0.534546 1441912617 0.404175 0.601196 0.435181 -0.534546 1441912617 0.404175 0.601196 0.435181 -0.534546 1441912617 0.404175 0.601196 0.435181 -0.534546 1441912617 0.404175 0.601196 0.435181 -0.534546 1441912617 0.404175 0.601196 0.435181 -0.534546 1441912617 0.407776 0.598389 0.439636 -0.531372 1441912617 0.407776 0.598389 0.439636 -0.531372 1441912617 0.407776 0.598389 0.439636 -0.531372 1441912617 0.407776 0.598389 0.439636 -0.531372 1441912617 0.407776 0.598389 0.439636 -0.531372 1441912617 0.410950 0.596130 0.444702 -0.527222 1441912617 0.410950 0.596130 0.444702 -0.527222 1441912617 0.410950 0.596130 0.444702 -0.527222 1441912617 0.410950 0.596130 0.444702 -0.527222 1441912617 0.410950 0.596130 0.444702 -0.527222 1441912617 0.410950 0.596130 0.444702 -0.527222 1441912617 0.413086 0.594177 0.449707 -0.523438 1441912617 0.413086 0.594177 0.449707 -0.523438 1441912617 0.413086 0.594177 0.449707 -0.523438 1441912617 0.413086 0.594177 0.449707 -0.523438 1441912617 0.413086 0.594177 0.449707 -0.523438 1441912617 0.413086 0.594177 0.449707 -0.523438 1441912617 0.414307 0.593079 0.453613 -0.520325 1441912617 0.414307 0.593079 0.453613 -0.520325 1441912617 0.414307 0.593079 0.453613 -0.520325 1441912617 0.414307 0.593079 0.453613 -0.520325 1441912617 0.414307 0.593079 0.453613 -0.520325 1441912617 0.414307 0.593079 0.453613 -0.520325 1441912617 0.414307 0.593079 0.453613 -0.520325 1441912617 0.415161 0.592346 0.456055 -0.518372 1441912617 0.415161 0.592346 0.456055 -0.518372 1441912617 0.415161 0.592346 0.456055 -0.518372 1441912617 0.415161 0.592346 0.456055 -0.518372 1441912617 0.415161 0.592346 0.456055 -0.518372 1441912617 0.415161 0.592346 0.456055 -0.518372 1441912617 0.415955 0.591492 0.459412 -0.515747 1441912617 0.415955 0.591492 0.459412 -0.515747 1441912617 0.415955 0.591492 0.459412 -0.515747 1441912617 0.415955 0.591492 0.459412 -0.515747 1441912617 0.415955 0.591492 0.459412 -0.515747 1441912617 0.415955 0.591492 0.459412 -0.515747 1441912617 0.420715 0.589539 0.462158 -0.511719 1441912617 0.420715 0.589539 0.462158 -0.511719 1441912617 0.420715 0.589539 0.462158 -0.511719 1441912617 0.420715 0.589539 0.462158 -0.511719 1441912617 0.420715 0.589539 0.462158 -0.511719 1441912617 0.420715 0.589539 0.462158 -0.511719 1441912617 0.427551 0.583374 0.463440 -0.511902 1441912617 0.427551 0.583374 0.463440 -0.511902 1441912617 0.427551 0.583374 0.463440 -0.511902 1441912617 0.427551 0.583374 0.463440 -0.511902 1441912617 0.427551 0.583374 0.463440 -0.511902 1441912617 0.427551 0.583374 0.463440 -0.511902 1441912617 0.427551 0.583374 0.463440 -0.511902 1441912617 0.430969 0.578186 0.465759 -0.512817 1441912617 0.430969 0.578186 0.465759 -0.512817 1441912617 0.430969 0.578186 0.465759 -0.512817 1441912617 0.430969 0.578186 0.465759 -0.512817 1441912617 0.430969 0.578186 0.465759 -0.512817 1441912617 0.430969 0.578186 0.465759 -0.512817 1441912617 0.433533 0.574463 0.466003 -0.514587 1441912617 0.433533 0.574463 0.466003 -0.514587 1441912617 0.433533 0.574463 0.466003 -0.514587 1441912617 0.433533 0.574463 0.466003 -0.514587 1441912617 0.433533 0.574463 0.466003 -0.514587 1441912617 0.433533 0.574463 0.466003 -0.514587 1441912617 0.433533 0.574463 0.466003 -0.514587 1441912617 0.433472 0.573181 0.463318 -0.518494 1441912617 0.433472 0.573181 0.463318 -0.518494 1441912617 0.433472 0.573181 0.463318 -0.518494 1441912617 0.433472 0.573181 0.463318 -0.518494 1441912617 0.433472 0.573181 0.463318 -0.518494 1441912617 0.433472 0.573181 0.463318 -0.518494 1441912617 0.431580 0.573608 0.458496 -0.523865 1441912617 0.431580 0.573608 0.458496 -0.523865 1441912617 0.431580 0.573608 0.458496 -0.523865 1441912617 0.431580 0.573608 0.458496 -0.523865 1441912617 0.431580 0.573608 0.458496 -0.523865 1441912617 0.431580 0.573608 0.458496 -0.523865 1441912617 0.429138 0.575134 0.452148 -0.529724 1441912617 0.429138 0.575134 0.452148 -0.529724 1441912617 0.429138 0.575134 0.452148 -0.529724 1441912617 0.429138 0.575134 0.452148 -0.529724 1441912617 0.429138 0.575134 0.452148 -0.529724 1441912617 0.429138 0.575134 0.452148 -0.529724 1441912617 0.425415 0.577820 0.445313 -0.535461 1441912617 0.425415 0.577820 0.445313 -0.535461 1441912617 0.425415 0.577820 0.445313 -0.535461 1441912617 0.425415 0.577820 0.445313 -0.535461 1441912617 0.425415 0.577820 0.445313 -0.535461 1441912617 0.425415 0.577820 0.445313 -0.535461 1441912617 0.419922 0.581848 0.439087 -0.540649 1441912617 0.419922 0.581848 0.439087 -0.540649 1441912617 0.419922 0.581848 0.439087 -0.540649 1441912617 0.419922 0.581848 0.439087 -0.540649 1441912617 0.419922 0.581848 0.439087 -0.540649 1441912618 0.419922 0.581848 0.439087 -0.540649 1441912618 0.413696 0.587036 0.431030 -0.546204 1441912618 0.413696 0.587036 0.431030 -0.546204 1441912618 0.413696 0.587036 0.431030 -0.546204 1441912618 0.413696 0.587036 0.431030 -0.546204 1441912618 0.413696 0.587036 0.431030 -0.546204 1441912618 0.413696 0.587036 0.431030 -0.546204 1441912618 0.405029 0.593628 0.423096 -0.551819 1441912618 0.405029 0.593628 0.423096 -0.551819 1441912618 0.405029 0.593628 0.423096 -0.551819 1441912618 0.405029 0.593628 0.423096 -0.551819 1441912618 0.405029 0.593628 0.423096 -0.551819 1441912618 0.405029 0.593628 0.423096 -0.551819 1441912618 0.395386 0.600708 0.414612 -0.557495 1441912618 0.395386 0.600708 0.414612 -0.557495 1441912618 0.395386 0.600708 0.414612 -0.557495 1441912618 0.395386 0.600708 0.414612 -0.557495 1441912618 0.395386 0.600708 0.414612 -0.557495 1441912618 0.395386 0.600708 0.414612 -0.557495 1441912618 0.395386 0.600708 0.414612 -0.557495 1441912618 0.389465 0.606995 0.406250 -0.561035 1441912618 0.389465 0.606995 0.406250 -0.561035 1441912618 0.389465 0.606995 0.406250 -0.561035 1441912618 0.389465 0.606995 0.406250 -0.561035 1441912618 0.389465 0.606995 0.406250 -0.561035 1441912618 0.389465 0.606995 0.406250 -0.561035 1441912618 0.387573 0.609375 0.401733 -0.562988 1441912618 0.387573 0.609375 0.401733 -0.562988 1441912618 0.387573 0.609375 0.401733 -0.562988 1441912618 0.387573 0.609375 0.401733 -0.562988 1441912618 0.387573 0.609375 0.401733 -0.562988 1441912618 0.387573 0.609375 0.401733 -0.562988 1441912618 0.389587 0.608826 0.402893 -0.561401 1441912618 0.389587 0.608826 0.402893 -0.561401 1441912618 0.389587 0.608826 0.402893 -0.561401 1441912618 0.389587 0.608826 0.402893 -0.561401 1441912618 0.389587 0.608826 0.402893 -0.561401 1441912618 0.389587 0.608826 0.402893 -0.561401 1441912618 0.395081 0.606567 0.407410 -0.556763 1441912618 0.395081 0.606567 0.407410 -0.556763 1441912618 0.395081 0.606567 0.407410 -0.556763 1441912618 0.395081 0.606567 0.407410 -0.556763 1441912618 0.395081 0.606567 0.407410 -0.556763 1441912618 0.395081 0.606567 0.407410 -0.556763 1441912618 0.400635 0.602966 0.413940 -0.551819 1441912618 0.400635 0.602966 0.413940 -0.551819 1441912618 0.400635 0.602966 0.413940 -0.551819 1441912618 0.400635 0.602966 0.413940 -0.551819 1441912618 0.400635 0.602966 0.413940 -0.551819 1441912618 0.400635 0.602966 0.413940 -0.551819 1441912618 0.406799 0.598877 0.421936 -0.545715 1441912618 0.406799 0.598877 0.421936 -0.545715 1441912618 0.406799 0.598877 0.421936 -0.545715 1441912618 0.406799 0.598877 0.421936 -0.545715 1441912618 0.406799 0.598877 0.421936 -0.545715 1441912618 0.406799 0.598877 0.421936 -0.545715 1441912618 0.406799 0.598877 0.421936 -0.545715 1441912618 0.412292 0.595154 0.431091 -0.538452 1441912618 0.412292 0.595154 0.431091 -0.538452 1441912618 0.412292 0.595154 0.431091 -0.538452 1441912618 0.412292 0.595154 0.431091 -0.538452 1441912618 0.412292 0.595154 0.431091 -0.538452 1441912618 0.412292 0.595154 0.431091 -0.538452 1441912618 0.416931 0.591980 0.440491 -0.530701 1441912618 0.416931 0.591980 0.440491 -0.530701 1441912618 0.416931 0.591980 0.440491 -0.530701 1441912618 0.416931 0.591980 0.440491 -0.530701 1441912618 0.416931 0.591980 0.440491 -0.530701 1441912618 0.416931 0.591980 0.440491 -0.530701 1441912618 0.419617 0.589844 0.448730 -0.524048 1441912618 0.419617 0.589844 0.448730 -0.524048 1441912618 0.419617 0.589844 0.448730 -0.524048 1441912618 0.419617 0.589844 0.448730 -0.524048 1441912618 0.419617 0.589844 0.448730 -0.524048 1441912618 0.419617 0.589844 0.448730 -0.524048 1441912618 0.419617 0.589844 0.448730 -0.524048 1441912618 0.418762 0.589966 0.455383 -0.518738 1441912618 0.418762 0.589966 0.455383 -0.518738 1441912618 0.418762 0.589966 0.455383 -0.518738 1441912618 0.418762 0.589966 0.455383 -0.518738 1441912618 0.418762 0.589966 0.455383 -0.518738 1441912618 0.418762 0.589966 0.455383 -0.518738 1441912618 0.418701 0.590210 0.460754 -0.513794 1441912618 0.418701 0.590210 0.460754 -0.513794 1441912618 0.418701 0.590210 0.460754 -0.513794 1441912618 0.418701 0.590210 0.460754 -0.513794 1441912618 0.418701 0.590210 0.460754 -0.513794 1441912618 0.418701 0.590210 0.460754 -0.513794 1441912618 0.423706 0.586548 0.467468 -0.507751 1441912618 0.423706 0.586548 0.467468 -0.507751 1441912618 0.423706 0.586548 0.467468 -0.507751 1441912618 0.423706 0.586548 0.467468 -0.507751 1441912618 0.423706 0.586548 0.467468 -0.507751 1441912618 0.423706 0.586548 0.467468 -0.507751 1441912618 0.429626 0.579834 0.474182 -0.504272 1441912618 0.429626 0.579834 0.474182 -0.504272 1441912618 0.429626 0.579834 0.474182 -0.504272 1441912618 0.429626 0.579834 0.474182 -0.504272 1441912618 0.429626 0.579834 0.474182 -0.504272 1441912618 0.429626 0.579834 0.474182 -0.504272 1441912618 0.433105 0.574585 0.478577 -0.503174 1441912618 0.433105 0.574585 0.478577 -0.503174 1441912618 0.433105 0.574585 0.478577 -0.503174 1441912618 0.433105 0.574585 0.478577 -0.503174 1441912618 0.433105 0.574585 0.478577 -0.503174 1441912618 0.433105 0.574585 0.478577 -0.503174 1441912618 0.434448 0.572083 0.479309 -0.504211 1441912618 0.434448 0.572083 0.479309 -0.504211 1441912618 0.434448 0.572083 0.479309 -0.504211 1441912618 0.434448 0.572083 0.479309 -0.504211 1441912618 0.434448 0.572083 0.479309 -0.504211 1441912618 0.434448 0.572083 0.479309 -0.504211 1441912619 0.434448 0.572083 0.479309 -0.504211 1441912619 0.432556 0.572876 0.476074 -0.507935 1441912619 0.432556 0.572876 0.476074 -0.507935 1441912619 0.432556 0.572876 0.476074 -0.507935 1441912619 0.432556 0.572876 0.476074 -0.507935 1441912619 0.432556 0.572876 0.476074 -0.507935 1441912619 0.432556 0.572876 0.476074 -0.507935 1441912619 0.428223 0.576111 0.470032 -0.513489 1441912619 0.428223 0.576111 0.470032 -0.513489 1441912619 0.428223 0.576111 0.470032 -0.513489 1441912619 0.428223 0.576111 0.470032 -0.513489 1441912619 0.428223 0.576111 0.470032 -0.513489 1441912619 0.428223 0.576111 0.470032 -0.513489 1441912619 0.422363 0.580566 0.461975 -0.520630 1441912619 0.422363 0.580566 0.461975 -0.520630 1441912619 0.422363 0.580566 0.461975 -0.520630 1441912619 0.422363 0.580566 0.461975 -0.520630 1441912619 0.422363 0.580566 0.461975 -0.520630 1441912619 0.422363 0.580566 0.461975 -0.520630 1441912619 0.414490 0.588013 0.453125 -0.526367 1441912619 0.414490 0.588013 0.453125 -0.526367 1441912619 0.414490 0.588013 0.453125 -0.526367 1441912619 0.414490 0.588013 0.453125 -0.526367 1441912619 0.414490 0.588013 0.453125 -0.526367 1441912619 0.414490 0.588013 0.453125 -0.526367 1441912619 0.407410 0.595215 0.444031 -0.531494 1441912619 0.407410 0.595215 0.444031 -0.531494 1441912619 0.407410 0.595215 0.444031 -0.531494 1441912619 0.407410 0.595215 0.444031 -0.531494 1441912619 0.407410 0.595215 0.444031 -0.531494 1441912619 0.407410 0.595215 0.444031 -0.531494 1441912619 0.400757 0.602417 0.436401 -0.534729 1441912619 0.400757 0.602417 0.436401 -0.534729 1441912619 0.400757 0.602417 0.436401 -0.534729 1441912619 0.400757 0.602417 0.436401 -0.534729 1441912619 0.400757 0.602417 0.436401 -0.534729 1441912619 0.400757 0.602417 0.436401 -0.534729 1441912619 0.400757 0.602417 0.436401 -0.534729 1441912619 0.392273 0.609863 0.428650 -0.538940 1441912619 0.392273 0.609863 0.428650 -0.538940 1441912619 0.392273 0.609863 0.428650 -0.538940 1441912619 0.392273 0.609863 0.428650 -0.538940 1441912619 0.392273 0.609863 0.428650 -0.538940 1441912619 0.392273 0.609863 0.428650 -0.538940 1441912619 0.386902 0.616394 0.422058 -0.540527 1441912619 0.386902 0.616394 0.422058 -0.540527 1441912619 0.386902 0.616394 0.422058 -0.540527 1441912619 0.386902 0.616394 0.422058 -0.540527 1441912619 0.386902 0.616394 0.422058 -0.540527 1441912619 0.386902 0.616394 0.422058 -0.540527 1441912619 0.386902 0.616394 0.422058 -0.540527 1441912619 0.387512 0.618347 0.418823 -0.540405 1441912619 0.387512 0.618347 0.418823 -0.540405 1441912619 0.387512 0.618347 0.418823 -0.540405 1441912619 0.387512 0.618347 0.418823 -0.540405 1441912619 0.387512 0.618347 0.418823 -0.540405 1441912619 0.387512 0.618347 0.418823 -0.540405 1441912619 0.388916 0.615906 0.421936 -0.539734 1441912619 0.388916 0.615906 0.421936 -0.539734 1441912619 0.388916 0.615906 0.421936 -0.539734 1441912619 0.388916 0.615906 0.421936 -0.539734 1441912619 0.388916 0.615906 0.421936 -0.539734 1441912619 0.388916 0.615906 0.421936 -0.539734 1441912619 0.393005 0.612854 0.426270 -0.536865 1441912619 0.393005 0.612854 0.426270 -0.536865 1441912619 0.393005 0.612854 0.426270 -0.536865 1441912619 0.393005 0.612854 0.426270 -0.536865 1441912619 0.393005 0.612854 0.426270 -0.536865 1441912619 0.393005 0.612854 0.426270 -0.536865 1441912619 0.395996 0.611084 0.430115 -0.533630 1441912619 0.395996 0.611084 0.430115 -0.533630 1441912619 0.395996 0.611084 0.430115 -0.533630 1441912619 0.395996 0.611084 0.430115 -0.533630 1441912619 0.395996 0.611084 0.430115 -0.533630 1441912619 0.395996 0.611084 0.430115 -0.533630 1441912619 0.395691 0.610413 0.432922 -0.532349 1441912619 0.395691 0.610413 0.432922 -0.532349 1441912619 0.395691 0.610413 0.432922 -0.532349 1441912619 0.395691 0.610413 0.432922 -0.532349 1441912619 0.395691 0.610413 0.432922 -0.532349 1441912619 0.395691 0.610413 0.432922 -0.532349 1441912619 0.395874 0.610107 0.434875 -0.530945 1441912619 0.395874 0.610107 0.434875 -0.530945 1441912619 0.395874 0.610107 0.434875 -0.530945 1441912619 0.395874 0.610107 0.434875 -0.530945 1441912619 0.395874 0.610107 0.434875 -0.530945 1441912619 0.395874 0.610107 0.434875 -0.530945 1441912619 0.395874 0.610107 0.434875 -0.530945 1441912619 0.400269 0.608093 0.438904 -0.526611 1441912619 0.400269 0.608093 0.438904 -0.526611 1441912619 0.400269 0.608093 0.438904 -0.526611 1441912619 0.400269 0.608093 0.438904 -0.526611 1441912619 0.400269 0.608093 0.438904 -0.526611 1441912619 0.400269 0.608093 0.438904 -0.526611 1441912619 0.405396 0.604797 0.445923 -0.520569 1441912619 0.405396 0.604797 0.445923 -0.520569 1441912619 0.405396 0.604797 0.445923 -0.520569 1441912619 0.405396 0.604797 0.445923 -0.520569 1441912619 0.405396 0.604797 0.445923 -0.520569 1441912619 0.405396 0.604797 0.445923 -0.520569 1441912619 0.410583 0.601074 0.454224 -0.513550 1441912619 0.410583 0.601074 0.454224 -0.513550 1441912619 0.410583 0.601074 0.454224 -0.513550 1441912619 0.410583 0.601074 0.454224 -0.513550 1441912619 0.410583 0.601074 0.454224 -0.513550 1441912619 0.410583 0.601074 0.454224 -0.513550 1441912619 0.413879 0.597778 0.463379 -0.506592 1441912619 0.413879 0.597778 0.463379 -0.506592 1441912619 0.413879 0.597778 0.463379 -0.506592 1441912619 0.413879 0.597778 0.463379 -0.506592 1441912619 0.413879 0.597778 0.463379 -0.506592 1441912619 0.413879 0.597778 0.463379 -0.506592 1441912619 0.418274 0.593079 0.471313 -0.501099 1441912620 0.418274 0.593079 0.471313 -0.501099 1441912620 0.418274 0.593079 0.471313 -0.501099 1441912620 0.418274 0.593079 0.471313 -0.501099 1441912620 0.418274 0.593079 0.471313 -0.501099 1441912620 0.418274 0.593079 0.471313 -0.501099 1441912620 0.424438 0.587280 0.477966 -0.496399 1441912620 0.424438 0.587280 0.477966 -0.496399 1441912620 0.424438 0.587280 0.477966 -0.496399 1441912620 0.424438 0.587280 0.477966 -0.496399 1441912620 0.424438 0.587280 0.477966 -0.496399 1441912620 0.424438 0.587280 0.477966 -0.496399 1441912620 0.428711 0.581421 0.482239 -0.495544 1441912620 0.428711 0.581421 0.482239 -0.495544 1441912620 0.428711 0.581421 0.482239 -0.495544 1441912620 0.428711 0.581421 0.482239 -0.495544 1441912620 0.428711 0.581421 0.482239 -0.495544 1441912620 0.428711 0.581421 0.482239 -0.495544 1441912620 0.428711 0.581421 0.482239 -0.495544 1441912620 0.429565 0.579041 0.482605 -0.497192 1441912620 0.429565 0.579041 0.482605 -0.497192 1441912620 0.429565 0.579041 0.482605 -0.497192 1441912620 0.429565 0.579041 0.482605 -0.497192 1441912620 0.429565 0.579041 0.482605 -0.497192 1441912620 0.429565 0.579041 0.482605 -0.497192 1441912620 0.428467 0.579163 0.479370 -0.501099 1441912620 0.428467 0.579163 0.479370 -0.501099 1441912620 0.428467 0.579163 0.479370 -0.501099 1441912620 0.428467 0.579163 0.479370 -0.501099 1441912620 0.428467 0.579163 0.479370 -0.501099 1441912620 0.428467 0.579163 0.479370 -0.501099 1441912620 0.426025 0.580811 0.473450 -0.506958 1441912620 0.426025 0.580811 0.473450 -0.506958 1441912620 0.426025 0.580811 0.473450 -0.506958 1441912620 0.426025 0.580811 0.473450 -0.506958 1441912620 0.426025 0.580811 0.473450 -0.506958 1441912620 0.426025 0.580811 0.473450 -0.506958 1441912620 0.421997 0.583679 0.465820 -0.514038 1441912620 0.421997 0.583679 0.465820 -0.514038 1441912620 0.421997 0.583679 0.465820 -0.514038 1441912620 0.421997 0.583679 0.465820 -0.514038 1441912620 0.421997 0.583679 0.465820 -0.514038 1441912620 0.421997 0.583679 0.465820 -0.514038 1441912620 0.417236 0.586975 0.457642 -0.521362 1441912620 0.417236 0.586975 0.457642 -0.521362 1441912620 0.417236 0.586975 0.457642 -0.521362 1441912620 0.417236 0.586975 0.457642 -0.521362 1441912620 0.417236 0.586975 0.457642 -0.521362 1441912620 0.417236 0.586975 0.457642 -0.521362 1441912620 0.417236 0.586975 0.457642 -0.521362 1441912620 0.412842 0.590820 0.449280 -0.527771 1441912620 0.412842 0.590820 0.449280 -0.527771 1441912620 0.412842 0.590820 0.449280 -0.527771 1441912620 0.412842 0.590820 0.449280 -0.527771 1441912620 0.412842 0.590820 0.449280 -0.527771 1441912620 0.412842 0.590820 0.449280 -0.527771 1441912620 0.412842 0.590820 0.449280 -0.527771 1441912620 0.407532 0.595642 0.441284 -0.533203 1441912620 0.407532 0.595642 0.441284 -0.533203 1441912620 0.407532 0.595642 0.441284 -0.533203 1441912620 0.407532 0.595642 0.441284 -0.533203 1441912620 0.407532 0.595642 0.441284 -0.533203 1441912620 0.407532 0.595642 0.441284 -0.533203 1441912620 0.400208 0.601746 0.433167 -0.538513 1441912620 0.400208 0.601746 0.433167 -0.538513 1441912620 0.400208 0.601746 0.433167 -0.538513 1441912620 0.400208 0.601746 0.433167 -0.538513 1441912620 0.400208 0.601746 0.433167 -0.538513 1441912620 0.400208 0.601746 0.433167 -0.538513 1441912620 0.389465 0.610229 0.424683 -0.543640 1441912620 0.389465 0.610229 0.424683 -0.543640 1441912620 0.389465 0.610229 0.424683 -0.543640 1441912620 0.389465 0.610229 0.424683 -0.543640 1441912620 0.389465 0.610229 0.424683 -0.543640 1441912620 0.389465 0.610229 0.424683 -0.543640 1441912620 0.379272 0.619263 0.415405 -0.547791 1441912620 0.379272 0.619263 0.415405 -0.547791 1441912620 0.379272 0.619263 0.415405 -0.547791 1441912620 0.379272 0.619263 0.415405 -0.547791 1441912620 0.379272 0.619263 0.415405 -0.547791 1441912620 0.379272 0.619263 0.415405 -0.547791 1441912620 0.375549 0.625366 0.407593 -0.549255 1441912620 0.375549 0.625366 0.407593 -0.549255 1441912620 0.375549 0.625366 0.407593 -0.549255 1441912620 0.375549 0.625366 0.407593 -0.549255 1441912620 0.375549 0.625366 0.407593 -0.549255 1441912620 0.375549 0.625366 0.407593 -0.549255 1441912620 0.375549 0.625366 0.407593 -0.549255 1441912620 0.375244 0.626099 0.406494 -0.549500 1441912620 0.375244 0.626099 0.406494 -0.549500 1441912620 0.375244 0.626099 0.406494 -0.549500 1441912620 0.375244 0.626099 0.406494 -0.549500 1441912620 0.375244 0.626099 0.406494 -0.549500 1441912620 0.375244 0.626099 0.406494 -0.549500 1441912620 0.380005 0.622986 0.410034 -0.547058 1441912620 0.380005 0.622986 0.410034 -0.547058 1441912620 0.380005 0.622986 0.410034 -0.547058 1441912620 0.380005 0.622986 0.410034 -0.547058 1441912620 0.380005 0.622986 0.410034 -0.547058 1441912620 0.380005 0.622986 0.410034 -0.547058 1441912620 0.380005 0.622986 0.410034 -0.547058 1441912620 0.387939 0.618225 0.416321 -0.542175 1441912620 0.387939 0.618225 0.416321 -0.542175 1441912620 0.387939 0.618225 0.416321 -0.542175 1441912620 0.387939 0.618225 0.416321 -0.542175 1441912620 0.387939 0.618225 0.416321 -0.542175 1441912620 0.387939 0.618225 0.416321 -0.542175 1441912620 0.395813 0.612000 0.424622 -0.537048 1441912620 0.395813 0.612000 0.424622 -0.537048 1441912620 0.395813 0.612000 0.424622 -0.537048 1441912620 0.395813 0.612000 0.424622 -0.537048 1441912620 0.395813 0.612000 0.424622 -0.537048 1441912620 0.395813 0.612000 0.424622 -0.537048 1441912620 0.403625 0.605957 0.433777 -0.530762 1441912620 0.403625 0.605957 0.433777 -0.530762 1441912620 0.403625 0.605957 0.433777 -0.530762 1441912620 0.403625 0.605957 0.433777 -0.530762 1441912621 0.403625 0.605957 0.433777 -0.530762 1441912621 0.403625 0.605957 0.433777 -0.530762 1441912621 0.403625 0.605957 0.433777 -0.530762 1441912621 0.412354 0.598572 0.442627 -0.525085 1441912621 0.412354 0.598572 0.442627 -0.525085 1441912621 0.412354 0.598572 0.442627 -0.525085 1441912621 0.412354 0.598572 0.442627 -0.525085 1441912621 0.412354 0.598572 0.442627 -0.525085 1441912621 0.412354 0.598572 0.442627 -0.525085 1441912621 0.419800 0.591980 0.453430 -0.517334 1441912621 0.419800 0.591980 0.453430 -0.517334 1441912621 0.419800 0.591980 0.453430 -0.517334 1441912621 0.419800 0.591980 0.453430 -0.517334 1441912621 0.419800 0.591980 0.453430 -0.517334 1441912621 0.419800 0.591980 0.453430 -0.517334 1441912621 0.428345 0.584900 0.464661 -0.508362 1441912621 0.428345 0.584900 0.464661 -0.508362 1441912621 0.428345 0.584900 0.464661 -0.508362 1441912621 0.428345 0.584900 0.464661 -0.508362 1441912621 0.428345 0.584900 0.464661 -0.508362 1441912621 0.428345 0.584900 0.464661 -0.508362 1441912621 0.428345 0.584900 0.464661 -0.508362 1441912621 0.433838 0.578491 0.474548 -0.501892 1441912621 0.433838 0.578491 0.474548 -0.501892 1441912621 0.433838 0.578491 0.474548 -0.501892 1441912621 0.433838 0.578491 0.474548 -0.501892 1441912621 0.433838 0.578491 0.474548 -0.501892 1441912621 0.433838 0.578491 0.474548 -0.501892 1441912621 0.440125 0.571045 0.484558 -0.495300 1441912621 0.440125 0.571045 0.484558 -0.495300 1441912621 0.440125 0.571045 0.484558 -0.495300 1441912621 0.440125 0.571045 0.484558 -0.495300 1441912621 0.440125 0.571045 0.484558 -0.495300 1441912621 0.440125 0.571045 0.484558 -0.495300 1441912621 0.440125 0.571045 0.484558 -0.495300 1441912621 0.445251 0.564209 0.494080 -0.489136 1441912621 0.445251 0.564209 0.494080 -0.489136 1441912621 0.445251 0.564209 0.494080 -0.489136 1441912621 0.445251 0.564209 0.494080 -0.489136 1441912621 0.445251 0.564209 0.494080 -0.489136 1441912621 0.445251 0.564209 0.494080 -0.489136 1441912621 0.445251 0.564209 0.494080 -0.489136 1441912621 0.448914 0.558411 0.499573 -0.486816 1441912621 0.448914 0.558411 0.499573 -0.486816 1441912621 0.448914 0.558411 0.499573 -0.486816 1441912621 0.448914 0.558411 0.499573 -0.486816 1441912621 0.448914 0.558411 0.499573 -0.486816 1441912621 0.448914 0.558411 0.499573 -0.486816 1441912621 0.449890 0.555115 0.501038 -0.488220 1441912621 0.449890 0.555115 0.501038 -0.488220 1441912621 0.449890 0.555115 0.501038 -0.488220 1441912621 0.449890 0.555115 0.501038 -0.488220 1441912621 0.449890 0.555115 0.501038 -0.488220 1441912621 0.449890 0.555115 0.501038 -0.488220 1441912621 0.447510 0.556702 0.499329 -0.490356 1441912621 0.447510 0.556702 0.499329 -0.490356 1441912621 0.447510 0.556702 0.499329 -0.490356 1441912621 0.447510 0.556702 0.499329 -0.490356 1441912621 0.447510 0.556702 0.499329 -0.490356 1441912621 0.447510 0.556702 0.499329 -0.490356 1441912621 0.441650 0.561462 0.494690 -0.494934 1441912621 0.441650 0.561462 0.494690 -0.494934 1441912621 
0.408569 0.602173 0.448547 -0.518860 1441912638 0.408569 0.602173 0.448547 -0.518860 1441912638 0.408569 0.602173 0.448547 -0.518860 1441912638 0.408569 0.602173 0.448547 -0.518860 1441912638 0.408569 0.602173 0.448547 -0.518860 1441912638 0.408569 0.602173 0.448547 -0.518860 1441912638 0.409668 0.600281 0.453186 -0.516174 1441912638 0.409668 0.600281 0.453186 -0.516174 1441912638 0.409668 0.600281 0.453186 -0.516174 1441912638 0.409668 0.600281 0.453186 -0.516174 1441912638 0.409668 0.600281 0.453186 -0.516174 1441912638 0.410706 0.599060 0.457336 -0.513123 1441912638 0.410706 0.599060 0.457336 -0.513123 1441912638 0.410706 0.599060 0.457336 -0.513123 1441912638 0.410706 0.599060 0.457336 -0.513123 1441912638 0.410706 0.599060 0.457336 -0.513123 1441912638 0.410706 0.599060 0.457336 -0.513123 1441912638 0.410706 0.599060 0.457336 -0.513123 1441912638 0.411072 0.597961 0.461609 -0.510254 1441912638 0.411072 0.597961 0.461609 -0.510254 1441912638 0.411072 0.597961 0.461609 -0.510254 1441912638 0.411072 0.597961 0.461609 -0.510254 1441912638 0.411072 0.597961 0.461609 -0.510254 1441912638 0.411072 0.597961 0.461609 -0.510254 1441912638 0.412842 0.596252 0.463867 -0.508728 1441912638 0.412842 0.596252 0.463867 -0.508728 1441912638 0.412842 0.596252 0.463867 -0.508728 1441912638 0.412842 0.596252 0.463867 -0.508728 1441912638 0.412842 0.596252 0.463867 -0.508728 1441912638 0.412842 0.596252 0.463867 -0.508728 1441912638 0.415466 0.593689 0.465271 -0.508301 1441912638 0.415466 0.593689 0.465271 -0.508301 1441912638 0.415466 0.593689 0.465271 -0.508301 1441912638 0.415466 0.593689 0.465271 -0.508301 1441912638 0.415466 0.593689 0.465271 -0.508301 1441912638 0.415466 0.593689 0.465271 -0.508301 1441912638 0.420288 0.589539 0.466797 -0.507751 1441912638 0.420288 0.589539 0.466797 -0.507751 1441912638 0.420288 0.589539 0.466797 -0.507751 1441912638 0.420288 0.589539 0.466797 -0.507751 1441912638 0.420288 0.589539 0.466797 -0.507751 1441912638 0.420288 0.589539 0.466797 -0.507751 1441912638 0.425842 0.585022 0.468994 -0.506348 1441912638 0.425842 0.585022 0.468994 -0.506348 1441912638 0.425842 0.585022 0.468994 -0.506348 1441912638 0.425842 0.585022 0.468994 -0.506348 1441912638 0.425842 0.585022 0.468994 -0.506348 1441912638 0.425842 0.585022 0.468994 -0.506348 1441912638 0.430725 0.579834 0.471985 -0.505432 1441912638 0.430725 0.579834 0.471985 -0.505432 1441912638 0.430725 0.579834 0.471985 -0.505432 1441912638 0.430725 0.579834 0.471985 -0.505432 1441912638 0.430725 0.579834 0.471985 -0.505432 1441912638 0.430725 0.579834 0.471985 -0.505432 1441912638 0.436096 0.574768 0.476379 -0.502441 1441912638 0.436096 0.574768 0.476379 -0.502441 1441912638 0.436096 0.574768 0.476379 -0.502441 1441912638 0.436096 0.574768 0.476379 -0.502441 1441912638 0.436096 0.574768 0.476379 -0.502441 1441912639 0.436096 0.574768 0.476379 -0.502441 1441912639 0.436096 0.574768 0.476379 -0.502441 1441912639 0.440674 0.569092 0.482239 -0.499390 1441912639 0.440674 0.569092 0.482239 -0.499390 1441912639 0.440674 0.569092 0.482239 -0.499390 1441912639 0.440674 0.569092 0.482239 -0.499390 1441912639 0.440674 0.569092 0.482239 -0.499390 1441912639 0.440674 0.569092 0.482239 -0.499390 1441912639 0.442139 0.565613 0.487000 -0.497375 1441912639 0.442139 0.565613 0.487000 -0.497375 1441912639 0.442139 0.565613 0.487000 -0.497375 1441912639 0.442139 0.565613 0.487000 -0.497375 1441912639 0.442139 0.565613 0.487000 -0.497375 1441912639 0.442139 0.565613 0.487000 -0.497375 1441912639 0.442932 0.565125 0.488342 -0.495972 1441912639 0.442932 0.565125 0.488342 -0.495972 1441912639 0.442932 0.565125 0.488342 -0.495972 1441912639 0.442932 0.565125 0.488342 -0.495972 1441912639 0.442932 0.565125 0.488342 -0.495972 1441912639 0.442932 0.565125 0.488342 -0.495972 1441912639 0.441528 0.565369 0.487366 -0.497803 1441912639 0.441528 0.565369 0.487366 -0.497803 1441912639 0.441528 0.565369 0.487366 -0.497803 1441912639 0.441528 0.565369 0.487366 -0.497803 1441912639 0.441528 0.565369 0.487366 -0.497803 1441912639 0.441528 0.565369 0.487366 -0.497803 1441912639 0.441528 0.565369 0.487366 -0.497803 1441912639 0.438293 0.567505 0.484375 -0.501160 1441912639 0.438293 0.567505 0.484375 -0.501160 1441912639 0.438293 0.567505 0.484375 -0.501160 1441912639 0.438293 0.567505 0.484375 -0.501160 1441912639 0.438293 0.567505 0.484375 -0.501160 1441912639 0.438293 0.567505 0.484375 -0.501160 1441912639 0.435913 0.571106 0.481689 -0.501770 1441912639 0.435913 0.571106 0.481689 -0.501770 1441912639 0.435913 0.571106 0.481689 -0.501770 1441912639 0.435913 0.571106 0.481689 -0.501770 1441912639 0.435913 0.571106 0.481689 -0.501770 1441912639 0.435913 0.571106 0.481689 -0.501770 1441912639 0.435913 0.571106 0.481689 -0.501770 1441912639 0.432800 0.575073 0.479614 -0.501831 1441912639 0.432800 0.575073 0.479614 -0.501831 1441912639 0.432800 0.575073 0.479614 -0.501831 1441912639 0.432800 0.575073 0.479614 -0.501831 1441912639 0.432800 0.575073 0.479614 -0.501831 1441912639 0.432800 0.575073 0.479614 -0.501831 1441912639 0.429016 0.578979 0.477539 -0.502686 1441912639 0.429016 0.578979 0.477539 -0.502686 1441912639 0.429016 0.578979 0.477539 -0.502686 1441912639 0.429016 0.578979 0.477539 -0.502686 1441912639 0.429016 0.578979 0.477539 -0.502686 1441912639 0.429016 0.578979 0.477539 -0.502686 1441912639 0.429016 0.578979 0.477539 -0.502686 1441912639 0.424805 0.583008 0.475830 -0.503235 1441912639 0.424805 0.583008 0.475830 -0.503235 1441912639 0.424805 0.583008 0.475830 -0.503235 1441912639 0.424805 0.583008 0.475830 -0.503235 1441912639 0.424805 0.583008 0.475830 -0.503235 1441912639 0.424805 0.583008 0.475830 -0.503235 1441912639 0.421753 0.586731 0.473145 -0.503845 1441912639 0.421753 0.586731 0.473145 -0.503845 1441912639 0.421753 0.586731 0.473145 -0.503845 1441912639 0.421753 0.586731 0.473145 -0.503845 1441912639 0.421753 0.586731 0.473145 -0.503845 1441912639 0.418213 0.590637 0.468323 -0.506836 1441912639 0.418213 0.590637 0.468323 -0.506836 1441912639 0.418213 0.590637 0.468323 -0.506836 1441912639 0.418213 0.590637 0.468323 -0.506836 1441912639 0.418213 0.590637 0.468323 -0.506836 1441912639 0.418213 0.590637 0.468323 -0.506836 1441912639 0.414734 0.593811 0.462158 -0.511658 1441912639 0.414734 0.593811 0.462158 -0.511658 1441912639 0.414734 0.593811 0.462158 -0.511658 1441912639 0.414734 0.593811 0.462158 -0.511658 1441912639 0.414734 0.593811 0.462158 -0.511658 1441912639 0.414734 0.593811 0.462158 -0.511658 1441912639 0.414734 0.593811 0.462158 -0.511658 1441912639 0.413330 0.595581 0.454834 -0.517151 1441912639 0.413330 0.595581 0.454834 -0.517151 1441912639 0.413330 0.595581 0.454834 -0.517151 1441912639 0.413330 0.595581 0.454834 -0.517151 1441912639 0.413330 0.595581 0.454834 -0.517151 1441912639 0.413330 0.595581 0.454834 -0.517151 1441912639 0.413513 0.596436 0.451843 -0.518616 1441912639 0.413513 0.596436 0.451843 -0.518616 1441912639 0.413513 0.596436 0.451843 -0.518616 1441912639 0.413513 0.596436 0.451843 -0.518616 1441912639 0.413513 0.596436 0.451843 -0.518616 1441912639 0.413513 0.596436 0.451843 -0.518616 1441912639 0.413513 0.596436 0.451843 -0.518616 1441912639 0.416016 0.595215 0.452026 -0.517944 1441912639 0.416016 0.595215 0.452026 -0.517944 1441912639 0.416016 0.595215 0.452026 -0.517944 1441912639 0.416016 0.595215 0.452026 -0.517944 1441912639 0.416016 0.595215 0.452026 -0.517944 1441912639 0.416016 0.595215 0.452026 -0.517944 1441912639 0.419495 0.591125 0.453918 -0.518188 1441912639 0.419495 0.591125 0.453918 -0.518188 1441912639 0.419495 0.591125 0.453918 -0.518188 1441912639 0.419495 0.591125 0.453918 -0.518188 1441912639 0.419495 0.591125 0.453918 -0.518188 1441912639 0.419495 0.591125 0.453918 -0.518188 1441912639 0.425476 0.584045 0.456543 -0.518982 1441912639 0.425476 0.584045 0.456543 -0.518982 1441912639 0.425476 0.584045 0.456543 -0.518982 1441912639 0.425476 0.584045 0.456543 -0.518982 1441912639 0.425476 0.584045 0.456543 -0.518982 1441912639 0.425476 0.584045 0.456543 -0.518982 1441912639 0.431946 0.577271 0.459229 -0.518921 1441912639 0.431946 0.577271 0.459229 -0.518921 1441912639 0.431946 0.577271 0.459229 -0.518921 1441912639 0.431946 0.577271 0.459229 -0.518921 1441912639 0.431946 0.577271 0.459229 -0.518921 1441912639 0.431946 0.577271 0.459229 -0.518921 1441912640 0.431946 0.577271 0.459229 -0.518921 1441912640 0.436462 0.571838 0.461548 -0.518982 1441912640 0.436462 0.571838 0.461548 -0.518982 1441912640 0.436462 0.571838 0.461548 -0.518982 1441912640 0.436462 0.571838 0.461548 -0.518982 1441912640 0.436462 0.571838 0.461548 -0.518982 1441912640 0.436462 0.571838 0.461548 -0.518982 1441912640 0.439758 0.568359 0.465515 -0.516541 1441912640 0.439758 0.568359 0.465515 -0.516541 1441912640 0.439758 0.568359 0.465515 -0.516541 1441912640 0.439758 0.568359 0.465515 -0.516541 1441912640 0.439758 0.568359 0.465515 -0.516541 1441912640 0.439758 0.568359 0.465515 -0.516541 1441912640 0.445251 0.563660 0.470825 -0.512207 1441912640 0.445251 0.563660 0.470825 -0.512207 1441912640 0.445251 0.563660 0.470825 -0.512207 1441912640 0.445251 0.563660 0.470825 -0.512207 1441912640 0.445251 0.563660 0.470825 -0.512207 1441912640 0.445251 0.563660 0.470825 -0.512207 1441912640 0.450745 0.558167 0.479980 -0.504822 1441912640 0.450745 0.558167 0.479980 -0.504822 1441912640 0.450745 0.558167 0.479980 -0.504822 1441912640 0.450745 0.558167 0.479980 -0.504822 1441912640 0.450745 0.558167 0.479980 -0.504822 1441912640 0.450745 0.558167 0.479980 -0.504822 1441912640 0.450745 0.558167 0.479980 -0.504822 1441912640 0.457458 0.550232 0.489441 -0.498291 1441912640 0.457458 0.550232 0.489441 -0.498291 1441912640 0.457458 0.550232 0.489441 -0.498291 1441912640 0.457458 0.550232 0.489441 -0.498291 1441912640 0.457458 0.550232 0.489441 -0.498291 1441912640 0.457458 0.550232 0.489441 -0.498291 1441912640 0.460144 0.545349 0.495422 -0.495300 1441912640 0.460144 0.545349 0.495422 -0.495300 1441912640 0.460144 0.545349 0.495422 -0.495300 1441912640 0.460144 0.545349 0.495422 -0.495300 1441912640 0.460144 0.545349 0.495422 -0.495300 1441912640 0.460144 0.545349 0.495422 -0.495300 1441912640 0.460144 0.545349 0.495422 -0.495300 1441912640 0.459839 0.544678 0.495789 -0.496033 1441912640 0.459839 0.544678 0.495789 -0.496033 1441912640 0.459839 0.544678 0.495789 -0.496033 1441912640 0.459839 0.544678 0.495789 -0.496033 1441912640 0.459839 0.544678 0.495789 -0.496033 1441912640 0.459839 0.544678 0.495789 -0.496033 1441912640 0.456482 0.546692 0.492737 -0.499939 1441912640 0.456482 0.546692 0.492737 -0.499939 1441912640 0.456482 0.546692 0.492737 -0.499939 1441912640 0.456482 0.546692 0.492737 -0.499939 1441912640 0.456482 0.546692 0.492737 -0.499939 1441912640 0.456482 0.546692 0.492737 -0.499939 1441912640 0.456482 0.546692 0.492737 -0.499939 1441912640 0.451904 0.551147 0.488098 -0.503723 1441912640 0.451904 0.551147 0.488098 -0.503723 1441912640 0.451904 0.551147 0.488098 -0.503723 1441912640 0.451904 0.551147 0.488098 -0.503723 1441912640 0.451904 0.551147 0.488098 -0.503723 1441912640 0.451904 0.551147 0.488098 -0.503723 1441912640 0.447205 0.557251 0.484009 -0.505127 1441912640 0.447205 0.557251 0.484009 -0.505127 1441912640 0.447205 0.557251 0.484009 -0.505127 1441912640 0.447205 0.557251 0.484009 -0.505127 1441912640 0.447205 0.557251 0.484009 -0.505127 1441912640 0.447205 0.557251 0.484009 -0.505127 1441912640 0.442993 0.562317 0.479431 -0.507568 1441912640 0.442993 0.562317 0.479431 -0.507568 1441912640 0.442993 0.562317 0.479431 -0.507568 1441912640 0.442993 0.562317 0.479431 -0.507568 1441912640 0.442993 0.562317 0.479431 -0.507568 1441912640 0.442993 0.562317 0.479431 -0.507568 1441912640 0.442993 0.562317 0.479431 -0.507568 1441912640 0.438843 0.566956 0.475586 -0.509644 1441912640 0.438843 0.566956 0.475586 -0.509644 1441912640 0.438843 0.566956 0.475586 -0.509644 1441912640 0.438843 0.566956 0.475586 -0.509644 1441912640 0.438843 0.566956 0.475586 -0.509644 1441912640 0.438843 0.566956 0.475586 -0.509644 1441912640 0.434570 0.571777 0.472595 -0.510681 1441912640 0.434570 0.571777 0.472595 -0.510681 1441912640 0.434570 0.571777 0.472595 -0.510681 1441912640 0.434570 0.571777 0.472595 -0.510681 1441912640 0.434570 0.571777 0.472595 -0.510681 1441912640 0.434570 0.571777 0.472595 -0.510681 1441912640 0.429810 0.577393 0.471069 -0.509766 1441912640 0.429810 0.577393 0.471069 -0.509766 1441912640 0.429810 0.577393 0.471069 -0.509766 1441912640 0.429810 0.577393 0.471069 -0.509766 1441912640 0.429810 0.577393 0.471069 -0.509766 1441912640 0.429810 0.577393 0.471069 -0.509766 1441912640 0.429810 0.577393 0.471069 -0.509766 1441912640 0.424927 0.582275 0.469360 -0.509888 1441912640 0.424927 0.582275 0.469360 -0.509888 1441912640 0.424927 0.582275 0.469360 -0.509888 1441912640 0.424927 0.582275 0.469360 -0.509888 1441912640 0.424927 0.582275 0.469360 -0.509888 1441912640 0.424927 0.582275 0.469360 -0.509888 1441912640 0.417419 0.588867 0.465698 -0.511963 1441912640 0.417419 0.588867 0.465698 -0.511963 1441912640 0.417419 0.588867 0.465698 -0.511963 1441912640 0.417419 0.588867 0.465698 -0.511963 1441912640 0.417419 0.588867 0.465698 -0.511963 1441912640 0.417419 0.588867 0.465698 -0.511963 1441912640 0.409119 0.595337 0.459412 -0.516785 1441912640 0.409119 0.595337 0.459412 -0.516785 1441912640 0.409119 0.595337 0.459412 -0.516785 1441912640 0.409119 0.595337 0.459412 -0.516785 1441912640 0.409119 0.595337 0.459412 -0.516785 1441912640 0.409119 0.595337 0.459412 -0.516785 1441912640 0.409119 0.595337 0.459412 -0.516785 1441912640 0.404358 0.600342 0.452209 -0.521118 1441912640 0.404358 0.600342 0.452209 -0.521118 1441912640 0.404358 0.600342 0.452209 -0.521118 1441912640 0.404358 0.600342 0.452209 -0.521118 1441912640 0.404358 0.600342 0.452209 -0.521118 1441912640 0.404358 0.600342 0.452209 -0.521118 1441912640 0.403198 0.603333 0.448120 -0.522034 1441912641 0.403198 0.603333 0.448120 -0.522034 1441912641 0.403198 0.603333 0.448120 -0.522034 1441912641 0.403198 0.603333 0.448120 -0.522034 1441912641 0.403198 0.603333 0.448120 -0.522034 1441912641 0.403198 0.603333 0.448120 -0.522034 1441912641 0.403870 0.603821 0.447632 -0.521423 1441912641 0.403870 0.603821 0.447632 -0.521423 1441912641 0.403870 0.603821 0.447632 -0.521423 1441912641 0.403870 0.603821 0.447632 -0.521423 1441912641 0.403870 0.603821 0.447632 -0.521423 1441912641 0.403870 0.603821 0.447632 -0.521423 1441912641 0.407288 0.601257 0.450684 -0.519043 1441912641 0.407288 0.601257 0.450684 -0.519043 1441912641 0.407288 0.601257 0.450684 -0.519043 1441912641 0.407288 0.601257 0.450684 -0.519043 1441912641 0.407288 0.601257 0.450684 -0.519043 1441912641 0.407288 0.601257 0.450684 -0.519043 1441912641 0.413025 0.597046 0.455078 -0.515564 1441912641 0.413025 0.597046 0.455078 -0.515564 1441912641 0.413025 0.597046 0.455078 -0.515564 1441912641 0.413025 0.597046 0.455078 -0.515564 1441912641 0.413025 0.597046 0.455078 -0.515564 1441912641 0.413025 0.597046 0.455078 -0.515564 1441912641 0.413025 0.597046 0.455078 -0.515564 1441912641 0.419006 0.590942 0.460083 -0.513306 1441912641 0.419006 0.590942 0.460083 -0.513306 1441912641 0.419006 0.590942 0.460083 -0.513306 1441912641 0.419006 0.590942 0.460083 -0.513306 1441912641 0.419006 0.590942 0.460083 -0.513306 1441912641 0.419006 0.590942 0.460083 -0.513306 1441912641 0.422424 0.585510 0.465271 -0.512024 1441912641 0.422424 0.585510 0.465271 -0.512024 1441912641 0.422424 0.585510 0.465271 -0.512024 1441912641 0.422424 0.585510 0.465271 -0.512024 1441912641 0.422424 0.585510 0.465271 -0.512024 1441912641 0.422424 0.585510 0.465271 -0.512024 1441912641 0.422424 0.585510 0.465271 -0.512024 1441912641 0.425415 0.581238 0.468872 -0.511169 1441912641 0.425415 0.581238 0.468872 -0.511169 1441912641 0.425415 0.581238 0.468872 -0.511169 1441912641 0.425415 0.581238 0.468872 -0.511169 1441912641 0.425415 0.581238 0.468872 -0.511169 1441912641 0.425415 0.581238 0.468872 -0.511169 1441912641 0.426819 0.577576 0.473022 -0.510254 1441912641 0.426819 0.577576 0.473022 -0.510254 1441912641 0.426819 0.577576 0.473022 -0.510254 1441912641 0.426819 0.577576 0.473022 -0.510254 1441912641 0.426819 0.577576 0.473022 -0.510254 1441912641 0.426819 0.577576 0.473022 -0.510254 1441912641 0.429871 0.573730 0.479126 -0.506348 1441912641 0.429871 0.573730 0.479126 -0.506348 1441912641 0.429871 0.573730 0.479126 -0.506348 1441912641 0.429871 0.573730 0.479126 -0.506348 1441912641 0.429871 0.573730 0.479126 -0.506348 1441912641 0.429871 0.573730 0.479126 -0.506348 1441912641 0.436401 0.567505 0.486267 -0.501038 1441912641 0.436401 0.567505 0.486267 -0.501038 1441912641 0.436401 0.567505 0.486267 -0.501038 1441912641 0.436401 0.567505 0.486267 -0.501038 1441912641 0.436401 0.567505 0.486267 -0.501038 1441912641 0.436401 0.567505 0.486267 -0.501038 1441912641 0.440979 0.561890 0.492615 -0.497070 1441912641 0.440979 0.561890 0.492615 -0.497070 1441912641 0.440979 0.561890 0.492615 -0.497070 1441912641 0.440979 0.561890 0.492615 -0.497070 1441912641 0.440979 0.561890 0.492615 -0.497070 1441912641 0.440979 0.561890 0.492615 -0.497070 1441912641 0.440979 0.561890 0.492615 -0.497070 1441912641 0.442993 0.559326 0.493530 -0.497253 1441912641 0.442993 0.559326 0.493530 -0.497253 1441912641 0.442993 0.559326 0.493530 -0.497253 1441912641 0.442993 0.559326 0.493530 -0.497253 1441912641 0.442993 0.559326 0.493530 -0.497253 1441912641 0.442993 0.559326 0.493530 -0.497253 1441912641 0.443420 0.559204 0.490234 -0.500244 1441912641 0.443420 0.559204 0.490234 -0.500244 1441912641 0.443420 0.559204 0.490234 -0.500244 1441912641 0.443420 0.559204 0.490234 -0.500244 1441912641 0.443420 0.559204 0.490234 -0.500244 1441912641 0.443420 0.559204 0.490234 -0.500244 1441912641 0.441162 0.561646 0.484741 -0.504883 1441912641 0.441162 0.561646 0.484741 -0.504883 1441912641 0.441162 0.561646 0.484741 -0.504883 1441912641 0.441162 0.561646 0.484741 -0.504883 1441912641 0.441162 0.561646 0.484741 -0.504883 1441912641 0.441162 0.561646 0.484741 -0.504883 1441912641 0.438904 0.565308 0.479492 -0.507813 1441912641 0.438904 0.565308 0.479492 -0.507813 1441912641 0.438904 0.565308 0.479492 -0.507813 1441912641 0.438904 0.565308 0.479492 -0.507813 1441912641 0.438904 0.565308 0.479492 -0.507813 1441912641 0.438904 0.565308 0.479492 -0.507813 1441912641 0.435669 0.569397 0.475098 -0.510071 1441912641 0.435669 0.569397 0.475098 -0.510071 1441912641 0.435669 0.569397 0.475098 -0.510071 1441912641 0.435669 0.569397 0.475098 -0.510071 1441912641 0.435669 0.569397 0.475098 -0.510071 1441912641 0.435669 0.569397 0.475098 -0.510071 1441912641 0.435669 0.569397 0.475098 -0.510071 1441912641 0.432312 0.573730 0.471680 -0.511353 1441912641 0.432312 0.573730 0.471680 -0.511353 1441912641 0.432312 0.573730 0.471680 -0.511353 1441912641 0.432312 0.573730 0.471680 -0.511353 1441912641 0.432312 0.573730 0.471680 -0.511353 1441912641 0.432312 0.573730 0.471680 -0.511353 1441912641 0.428894 0.578003 0.468201 -0.512512 1441912641 0.428894 0.578003 0.468201 -0.512512 1441912641 0.428894 0.578003 0.468201 -0.512512 1441912641 0.428894 0.578003 0.468201 -0.512512 1441912641 0.428894 0.578003 0.468201 -0.512512 1441912641 0.428894 0.578003 0.468201 -0.512512 1441912641 0.428894 0.578003 0.468201 -0.512512 1441912641 0.424927 0.582336 0.465027 -0.513855 1441912642 0.424927 0.582336 0.465027 -0.513855 1441912642 0.424927 0.582336 0.465027 -0.513855 1441912642 0.424927 0.582336 0.465027 -0.513855 1441912642 0.424927 0.582336 0.465027 -0.513855 1441912642 0.424927 0.582336 0.465027 -0.513855 1441912642 0.421021 0.585754 0.463684 -0.514404 1441912642 0.421021 0.585754 0.463684 -0.514404 1441912642 0.421021 0.585754 0.463684 -0.514404 1441912642 0.421021 0.585754 0.463684 -0.514404 1441912642 0.421021 0.585754 0.463684 -0.514404 1441912642 0.421021 0.585754 0.463684 -0.514404 1441912642 0.421021 0.585754 0.463684 -0.514404 1441912642 0.418213 0.588989 0.463257 -0.513367 1441912642 0.418213 0.588989 0.463257 -0.513367 1441912642 0.418213 0.588989 0.463257 -0.513367 1441912642 0.418213 0.588989 0.463257 -0.513367 1441912642 0.418213 0.588989 0.463257 -0.513367 1441912642 0.418213 0.588989 0.463257 -0.513367 1441912642 0.415649 0.592346 0.461914 -0.512756 1441912642 0.415649 0.592346 0.461914 -0.512756 1441912642 0.415649 0.592346 0.461914 -0.512756 1441912642 0.415649 0.592346 0.461914 -0.512756 1441912642 0.415649 0.592346 0.461914 -0.512756 1441912642 0.415649 0.592346 0.461914 -0.512756 1441912642 0.410156 0.595459 0.457153 -0.517822 1441912642 0.410156 0.595459 0.457153 -0.517822 1441912642 0.410156 0.595459 0.457153 -0.517822 1441912642 0.410156 0.595459 0.457153 -0.517822 1441912642 0.410156 0.595459 0.457153 -0.517822 1441912642 0.410156 0.595459 0.457153 -0.517822 1441912642 0.406738 0.597717 0.449280 -0.524780 1441912642 0.406738 0.597717 0.449280 -0.524780 1441912642 0.406738 0.597717 0.449280 -0.524780 1441912642 0.406738 0.597717 0.449280 -0.524780 1441912642 0.406738 0.597717 0.449280 -0.524780 1441912642 0.406738 0.597717 0.449280 -0.524780 1441912642 0.404175 0.601440 0.444824 -0.526306 1441912642 0.404175 0.601440 0.444824 -0.526306 1441912642 0.404175 0.601440 0.444824 -0.526306 1441912642 0.404175 0.601440 0.444824 -0.526306 1441912642 0.404175 0.601440 0.444824 -0.526306 1441912642 0.404175 0.601440 0.444824 -0.526306 1441912642 0.404175 0.601440 0.444824 -0.526306 1441912642 0.405212 0.601685 0.441589 -0.527893 1441912642 0.405212 0.601685 0.441589 -0.527893 1441912642 0.405212 0.601685 0.441589 -0.527893 1441912642 0.405212 0.601685 0.441589 -0.527893 1441912642 0.405212 0.601685 0.441589 -0.527893 1441912642 0.405212 0.601685 0.441589 -0.527893 1441912642 0.406982 0.600281 0.441650 -0.528137 1441912642 0.406982 0.600281 0.441650 -0.528137 1441912642 0.406982 0.600281 0.441650 -0.528137 1441912642 0.406982 0.600281 0.441650 -0.528137 1441912642 0.406982 0.600281 0.441650 -0.528137 1441912642 0.406982 0.600281 0.441650 -0.528137 1441912642 0.406982 0.600281 0.441650 -0.528137 1441912642 0.411621 0.597107 0.443176 -0.526794 1441912642 0.411621 0.597107 0.443176 -0.526794 1441912642 0.411621 0.597107 0.443176 -0.526794 1441912642 0.411621 0.597107 0.443176 -0.526794 1441912642 0.411621 0.597107 0.443176 -0.526794 1441912642 0.411621 0.597107 0.443176 -0.526794 1441912642 0.417969 0.592346 0.445557 -0.525146 1441912642 0.417969 0.592346 0.445557 -0.525146 1441912642 0.417969 0.592346 0.445557 -0.525146 1441912642 0.417969 0.592346 0.445557 -0.525146 1441912642 0.417969 0.592346 0.445557 -0.525146 1441912642 0.417969 0.592346 0.445557 -0.525146 1441912642 0.424438 0.587158 0.449280 -0.522705 1441912642 0.424438 0.587158 0.449280 -0.522705 1441912642 0.424438 0.587158 0.449280 -0.522705 1441912642 0.424438 0.587158 0.449280 -0.522705 1441912642 0.424438 0.587158 0.449280 -0.522705 1441912642 0.424438 0.587158 0.449280 -0.522705 1441912642 0.431213 0.581238 0.454651 -0.519104 1441912642 0.431213 0.581238 0.454651 -0.519104 1441912642 0.431213 0.581238 0.454651 -0.519104 1441912642 0.431213 0.581238 0.454651 -0.519104 1441912642 0.431213 0.581238 0.454651 -0.519104 1441912642 0.431213 0.581238 0.454651 -0.519104 1441912642 0.431213 0.581238 0.454651 -0.519104 1441912642 0.438599 0.573364 0.462646 -0.514587 1441912642 0.438599 0.573364 0.462646 -0.514587 1441912642 0.438599 0.573364 0.462646 -0.514587 1441912642 0.438599 0.573364 0.462646 -0.514587 1441912642 0.438599 0.573364 0.462646 -0.514587 1441912642 0.438599 0.573364 0.462646 -0.514587 1441912642 0.447205 0.563538 0.471985 -0.509460 1441912642 0.447205 0.563538 0.471985 -0.509460 1441912642 0.447205 0.563538 0.471985 -0.509460 1441912642 0.447205 0.563538 0.471985 -0.509460 1441912642 0.447205 0.563538 0.471985 -0.509460 1441912642 0.447205 0.563538 0.471985 -0.509460 1441912642 0.453308 0.555725 0.481995 -0.503235 1441912642 0.453308 0.555725 0.481995 -0.503235 1441912642 0.453308 0.555725 0.481995 -0.503235 1441912642 0.453308 0.555725 0.481995 -0.503235 1441912642 0.453308 0.555725 0.481995 -0.503235 1441912642 0.453308 0.555725 0.481995 -0.503235 1441912642 0.453308 0.555725 0.481995 -0.503235 1441912642 0.456299 0.550293 0.489380 -0.499329 1441912642 0.456299 0.550293 0.489380 -0.499329 1441912642 0.456299 0.550293 0.489380 -0.499329 1441912642 0.456299 0.550293 0.489380 -0.499329 1441912642 0.456299 0.550293 0.489380 -0.499329 1441912642 0.456299 0.550293 0.489380 -0.499329 1441912642 0.458435 0.548096 0.491516 -0.497742 1441912642 0.458435 0.548096 0.491516 -0.497742 1441912642 0.458435 0.548096 0.491516 -0.497742 1441912642 0.458435 0.548096 0.491516 -0.497742 1441912642 0.458435 0.548096 0.491516 -0.497742 1441912642 0.458435 0.548096 0.491516 -0.497742 1441912642 0.457947 0.547729 0.489563 -0.500610 1441912642 0.457947 0.547729 0.489563 -0.500610 1441912643 0.457947 0.547729 0.489563 -0.500610 1441912643 0.457947 0.547729 0.489563 -0.500610 1441912643 0.457947 0.547729 0.489563 -0.500610 1441912643 0.457947 0.547729 0.489563 -0.500610 1441912643 0.457947 0.547729 0.489563 -0.500610 1441912643 0.454712 0.549927 0.486877 -0.503662 1441912643 0.454712 0.549927 0.486877 -0.503662 1441912643 0.454712 0.549927 0.486877 -0.503662 1441912643 0.454712 0.549927 0.486877 -0.503662 1441912643 0.454712 0.549927 0.486877 -0.503662 1441912643 0.454712 0.549927 0.486877 -0.503662 1441912643 0.452637 0.552429 0.483887 -0.505737 1441912643 0.452637 0.552429 0.483887 -0.505737 1441912643 0.452637 0.552429 0.483887 -0.505737 1441912643 0.452637 0.552429 0.483887 -0.505737 1441912643 0.452637 0.552429 0.483887 -0.505737 1441912643 0.452637 0.552429 0.483887 -0.505737 1441912643 0.449768 0.554749 0.482056 -0.507446 1441912643 0.449768 0.554749 0.482056 -0.507446 1441912643 0.449768 0.554749 0.482056 -0.507446 1441912643 0.449768 0.554749 0.482056 -0.507446 1441912643 0.449768 0.554749 0.482056 -0.507446 1441912643 0.449768 0.554749 0.482056 -0.507446 1441912643 0.445984 0.558594 0.480408 -0.508179 1441912643 0.445984 0.558594 0.480408 -0.508179 1441912643 0.445984 0.558594 0.480408 -0.508179 1441912643 0.445984 0.558594 0.480408 -0.508179 1441912643 0.445984 0.558594 0.480408 -0.508179 1441912643 0.445984 0.558594 0.480408 -0.508179 1441912643 0.442383 0.562988 0.478577 -0.508179 1441912643 0.442383 0.562988 0.478577 -0.508179 1441912643 0.442383 0.562988 0.478577 -0.508179 1441912643 0.442383 0.562988 0.478577 -0.508179 1441912643 0.442383 0.562988 0.478577 -0.508179 1441912643 0.442383 0.562988 0.478577 -0.508179 1441912643 0.442383 0.562988 0.478577 -0.508179 1441912643 0.437012 0.568115 0.477722 -0.507874 1441912643 0.437012 0.568115 0.477722 -0.507874 1441912643 0.437012 0.568115 0.477722 -0.507874 1441912643 0.437012 0.568115 0.477722 -0.507874 1441912643 0.437012 0.568115 0.477722 -0.507874 1441912643 0.437012 0.568115 0.477722 -0.507874 1441912643 0.430969 0.572571 0.476440 -0.509277 1441912643 0.430969 0.572571 0.476440 -0.509277 1441912643 0.430969 0.572571 0.476440 -0.509277 1441912643 0.430969 0.572571 0.476440 -0.509277 1441912643 0.430969 0.572571 0.476440 -0.509277 1441912643 0.430969 0.572571 0.476440 -0.509277 1441912643 0.430969 0.572571 0.476440 -0.509277 1441912643 0.424072 0.577576 0.471252 -0.514160 1441912643 0.424072 0.577576 0.471252 -0.514160 1441912643 0.424072 0.577576 0.471252 -0.514160 1441912643 0.424072 0.577576 0.471252 -0.514160 1441912643 0.424072 0.577576 0.471252 -0.514160 1441912643 0.424072 0.577576 0.471252 -0.514160 1441912643 0.415222 0.586060 0.463379 -0.518982 1441912643 0.415222 0.586060 0.463379 -0.518982 1441912643 0.415222 0.586060 0.463379 -0.518982 1441912643 0.415222 0.586060 0.463379 -0.518982 1441912643 0.415222 0.586060 0.463379 -0.518982 1441912643 0.415222 0.586060 0.463379 -0.518982 1441912643 0.411133 0.592590 0.454407 -0.522766 1441912643 0.411133 0.592590 0.454407 -0.522766 1441912643 0.411133 0.592590 0.454407 -0.522766 1441912643 0.411133 0.592590 0.454407 -0.522766 1441912643 0.411133 0.592590 0.454407 -0.522766 1441912643 0.411133 0.592590 0.454407 -0.522766 1441912643 0.407532 0.596863 0.448975 -0.525391 1441912643 0.407532 0.596863 0.448975 -0.525391 1441912643 0.407532 0.596863 0.448975 -0.525391 1441912643 0.407532 0.596863 0.448975 -0.525391 1441912643 0.407532 0.596863 0.448975 -0.525391 1441912643 0.407532 0.596863 0.448975 -0.525391 1441912643 0.405396 0.599609 0.446777 -0.525818 1441912643 0.405396 0.599609 0.446777 -0.525818 1441912643 0.405396 0.599609 0.446777 -0.525818 1441912643 0.405396 0.599609 0.446777 -0.525818 1441912643 0.405396 0.599609 0.446777 -0.525818 1441912643 0.405396 0.599609 0.446777 -0.525818 1441912643 0.406372 0.600037 0.446838 -0.524475 1441912643 0.406372 0.600037 0.446838 -0.524475 1441912643 0.406372 0.600037 0.446838 -0.524475 1441912643 0.406372 0.600037 0.446838 -0.524475 1441912643 0.406372 0.600037 0.446838 -0.524475 1441912643 0.406372 0.600037 0.446838 -0.524475 1441912643 0.408997 0.598389 0.448364 -0.523010 1441912643 0.408997 0.598389 0.448364 -0.523010 1441912643 0.408997 0.598389 0.448364 -0.523010 1441912643 0.408997 0.598389 0.448364 -0.523010 1441912643 0.408997 0.598389 0.448364 -0.523010 1441912643 0.408997 0.598389 0.448364 -0.523010 1441912643 0.412781 0.595520 0.450623 -0.521362 1441912643 0.412781 0.595520 0.450623 -0.521362 1441912643 0.412781 0.595520 0.450623 -0.521362 1441912643 0.412781 0.595520 0.450623 -0.521362 1441912643 0.412781 0.595520 0.450623 -0.521362 1441912643 0.412781 0.595520 0.450623 -0.521362 1441912643 
0.408569 0.599060 0.452576 -0.518921 1441912646 0.409058 0.598389 0.451355 -0.520447 1441912646 0.409058 0.598389 0.451355 -0.520447 1441912646 0.409058 0.598389 0.451355 -0.520447 1441912646 0.409058 0.598389 0.451355 -0.520447 1441912646 0.409058 0.598389 0.451355 -0.520447 1441912646 0.409058 0.598389 0.451355 -0.520447 1441912646 0.409058 0.598389 0.451355 -0.520447 1441912646 0.409485 0.596619 0.450317 -0.522949 1441912646 0.409485 0.596619 0.450317 -0.522949 1441912646 0.409485 0.596619 0.450317 -0.522949 1441912646 0.409485 0.596619 0.450317 -0.522949 1441912646 0.409485 0.596619 0.450317 -0.522949 1441912646 0.409485 0.596619 0.450317 -0.522949 1441912646 0.409119 0.595520 0.448425 -0.526123 1441912646 0.409119 0.595520 0.448425 -0.526123 1441912646 0.409119 0.595520 0.448425 -0.526123 1441912646 0.409119 0.595520 0.448425 -0.526123 1441912646 0.409119 0.595520 0.448425 -0.526123 1441912646 0.409119 0.595520 0.448425 -0.526123 1441912646 0.409119 0.595520 0.448425 -0.526123 1441912646 0.407715 0.595337 0.445007 -0.530396 1441912646 0.407715 0.595337 0.445007 -0.530396 1441912646 0.407715 0.595337 0.445007 -0.530396 1441912646 0.407715 0.595337 0.445007 -0.530396 1441912646 0.407715 0.595337 0.445007 -0.530396 1441912646 0.407715 0.595337 0.445007 -0.530396 1441912646 0.405762 0.595947 0.441650 -0.533936 1441912646 0.405762 0.595947 0.441650 -0.533936 1441912646 0.405762 0.595947 0.441650 -0.533936 1441912646 0.405762 0.595947 0.441650 -0.533936 1441912646 0.405762 0.595947 0.441650 -0.533936 1441912646 0.405762 0.595947 0.441650 -0.533936 1441912646 0.405762 0.595947 0.441650 -0.533936 1441912646 0.402954 0.597839 0.437744 -0.537170 1441912646 0.402954 0.597839 0.437744 -0.537170 1441912646 0.402954 0.597839 0.437744 -0.537170 1441912646 0.402954 0.597839 0.437744 -0.537170 1441912646 0.402954 0.597839 0.437744 -0.537170 1441912646 0.402954 0.597839 0.437744 -0.537170 1441912646 0.398315 0.601929 0.433594 -0.539429 1441912646 0.398315 0.601929 0.433594 -0.539429 1441912646 0.398315 0.601929 0.433594 -0.539429 1441912646 0.398315 0.601929 0.433594 -0.539429 1441912646 0.398315 0.601929 0.433594 -0.539429 1441912646 0.398315 0.601929 0.433594 -0.539429 1441912646 0.398315 0.601929 0.433594 -0.539429 1441912646 0.392822 0.606750 0.428406 -0.542175 1441912646 0.392822 0.606750 0.428406 -0.542175 1441912646 0.392822 0.606750 0.428406 -0.542175 1441912646 0.392822 0.606750 0.428406 -0.542175 1441912646 0.392822 0.606750 0.428406 -0.542175 1441912646 0.392822 0.606750 0.428406 -0.542175 1441912646 0.391663 0.609436 0.424072 -0.543396 1441912646 0.391663 0.609436 0.424072 -0.543396 1441912646 0.391663 0.609436 0.424072 -0.543396 1441912646 0.391663 0.609436 0.424072 -0.543396 1441912646 0.391663 0.609436 0.424072 -0.543396 1441912646 0.391663 0.609436 0.424072 -0.543396 1441912646 0.391663 0.609436 0.424072 -0.543396 1441912646 0.392456 0.609253 0.422791 -0.544006 1441912646 0.392456 0.609253 0.422791 -0.544006 1441912646 0.392456 0.609253 0.422791 -0.544006 1441912646 0.392456 0.609253 0.422791 -0.544006 1441912646 0.392456 0.609253 0.422791 -0.544006 1441912646 0.392456 0.609253 0.422791 -0.544006 1441912646 0.394836 0.608215 0.423645 -0.542786 1441912646 0.394836 0.608215 0.423645 -0.542786 1441912646 0.394836 0.608215 0.423645 -0.542786 1441912646 0.394836 0.608215 0.423645 -0.542786 1441912646 0.394836 0.608215 0.423645 -0.542786 1441912646 0.394836 0.608215 0.423645 -0.542786 1441912646 0.398254 0.606995 0.425903 -0.539917 1441912646 0.398254 0.606995 0.425903 -0.539917 1441912646 0.398254 0.606995 0.425903 -0.539917 1441912646 0.398254 0.606995 0.425903 -0.539917 1441912646 0.398254 0.606995 0.425903 -0.539917 1441912646 0.398254 0.606995 0.425903 -0.539917 1441912646 0.400024 0.606445 0.430115 -0.535889 1441912646 0.400024 0.606445 0.430115 -0.535889 1441912646 0.400024 0.606445 0.430115 -0.535889 1441912646 0.400024 0.606445 0.430115 -0.535889 1441912646 0.400024 0.606445 0.430115 -0.535889 1441912646 0.400024 0.606445 0.430115 -0.535889 1441912646 0.400024 0.606445 0.430115 -0.535889 1441912646 0.400818 0.605957 0.435547 -0.531372 1441912646 0.400818 0.605957 0.435547 -0.531372 1441912646 0.400818 0.605957 0.435547 -0.531372 1441912646 0.400818 0.605957 0.435547 -0.531372 1441912646 0.400818 0.605957 0.435547 -0.531372 1441912646 0.400818 0.605957 0.435547 -0.531372 1441912646 0.401855 0.605896 0.439697 -0.527283 1441912647 0.401855 0.605896 0.439697 -0.527283 1441912647 0.401855 0.605896 0.439697 -0.527283 1441912647 0.401855 0.605896 0.439697 -0.527283 1441912647 0.401855 0.605896 0.439697 -0.527283 1441912647 0.401855 0.605896 0.439697 -0.527283 1441912647 0.403503 0.605713 0.443787 -0.522705 1441912647 0.403503 0.605713 0.443787 -0.522705 1441912647 0.403503 0.605713 0.443787 -0.522705 1441912647 0.403503 0.605713 0.443787 -0.522705 1441912647 0.403503 0.605713 0.443787 -0.522705 1441912647 0.403503 0.605713 0.443787 -0.522705 1441912647 0.405029 0.604736 0.448364 -0.518860 1441912647 0.405029 0.604736 0.448364 -0.518860 1441912647 0.405029 0.604736 0.448364 -0.518860 1441912647 0.405029 0.604736 0.448364 -0.518860 1441912647 0.405029 0.604736 0.448364 -0.518860 1441912647 0.405029 0.604736 0.448364 -0.518860 1441912647 0.405029 0.604736 0.448364 -0.518860 1441912647 0.408813 0.602905 0.453674 -0.513367 1441912647 0.408813 0.602905 0.453674 -0.513367 1441912647 0.408813 0.602905 0.453674 -0.513367 1441912647 0.408813 0.602905 0.453674 -0.513367 1441912647 0.408813 0.602905 0.453674 -0.513367 1441912647 0.408813 0.602905 0.453674 -0.513367 1441912647 0.414368 0.598450 0.459290 -0.509033 1441912647 0.414368 0.598450 0.459290 -0.509033 1441912647 0.414368 0.598450 0.459290 -0.509033 1441912647 0.414368 0.598450 0.459290 -0.509033 1441912647 0.414368 0.598450 0.459290 -0.509033 1441912647 0.414368 0.598450 0.459290 -0.509033 1441912647 0.420410 0.591553 0.463623 -0.508179 1441912647 0.420410 0.591553 0.463623 -0.508179 1441912647 0.420410 0.591553 0.463623 -0.508179 1441912647 0.420410 0.591553 0.463623 -0.508179 1441912647 0.420410 0.591553 0.463623 -0.508179 1441912647 0.420410 0.591553 0.463623 -0.508179 1441912647 0.420410 0.591553 0.463623 -0.508179 1441912647 0.422852 0.587524 0.465515 -0.509155 1441912647 0.422852 0.587524 0.465515 -0.509155 1441912647 0.422852 0.587524 0.465515 -0.509155 1441912647 0.422852 0.587524 0.465515 -0.509155 1441912647 0.422852 0.587524 0.465515 -0.509155 1441912647 0.422852 0.587524 0.465515 -0.509155 1441912647 0.421326 0.585999 0.464417 -0.513184 1441912647 0.421326 0.585999 0.464417 -0.513184 1441912647 0.421326 0.585999 0.464417 -0.513184 1441912647 0.421326 0.585999 0.464417 -0.513184 1441912647 0.421326 0.585999 0.464417 -0.513184 1441912647 0.421326 0.585999 0.464417 -0.513184 1441912647 0.418091 0.586975 0.459412 -0.519165 1441912647 0.418091 0.586975 0.459412 -0.519165 1441912647 0.418091 0.586975 0.459412 -0.519165 1441912647 0.418091 0.586975 0.459412 -0.519165 1441912647 0.418091 0.586975 0.459412 -0.519165 1441912647 0.418091 0.586975 0.459412 -0.519165 1441912647 0.418091 0.586975 0.459412 -0.519165 1441912647 0.415894 0.588318 0.452148 -0.525757 1441912647 0.415894 0.588318 0.452148 -0.525757 1441912647 0.415894 0.588318 0.452148 -0.525757 1441912647 0.415894 0.588318 0.452148 -0.525757 1441912647 0.415894 0.588318 0.452148 -0.525757 1441912647 0.415894 0.588318 0.452148 -0.525757 1441912647 0.414063 0.588989 0.444397 -0.533020 1441912647 0.414063 0.588989 0.444397 -0.533020 1441912647 0.414063 0.588989 0.444397 -0.533020 1441912647 0.414063 0.588989 0.444397 -0.533020 1441912647 0.414063 0.588989 0.444397 -0.533020 1441912647 0.414063 0.588989 0.444397 -0.533020 1441912647 0.412109 0.589600 0.437927 -0.539124 1441912647 0.412109 0.589600 0.437927 -0.539124 1441912647 0.412109 0.589600 0.437927 -0.539124 1441912647 0.412109 0.589600 0.437927 -0.539124 1441912647 0.412109 0.589600 0.437927 -0.539124 1441912647 0.410217 0.590820 0.433167 -0.543091 1441912647 0.410217 0.590820 0.433167 -0.543091 1441912647 0.410217 0.590820 0.433167 -0.543091 1441912647 0.410217 0.590820 0.433167 -0.543091 1441912647 0.410217 0.590820 0.433167 -0.543091 1441912647 0.410217 0.590820 0.433167 -0.543091 1441912647 0.410217 0.590820 0.433167 -0.543091 1441912647 0.409241 0.591309 0.429626 -0.546082 1441912647 0.409241 0.591309 0.429626 -0.546082 1441912647 0.409241 0.591309 0.429626 -0.546082 1441912647 0.409241 0.591309 0.429626 -0.546082 1441912647 0.409241 0.591309 0.429626 -0.546082 1441912647 0.409241 0.591309 0.429626 -0.546082 1441912647 0.408447 0.591858 0.427490 -0.547791 1441912647 0.408447 0.591858 0.427490 -0.547791 1441912647 0.408447 0.591858 0.427490 -0.547791 1441912647 0.408447 0.591858 0.427490 -0.547791 1441912647 0.408447 0.591858 0.427490 -0.547791 1441912647 0.408447 0.591858 0.427490 -0.547791 1441912647 0.408447 0.591858 0.427490 -0.547791 1441912647 0.406372 0.594055 0.426819 -0.547485 1441912647 0.406372 0.594055 0.426819 -0.547485 1441912647 0.406372 0.594055 0.426819 -0.547485 1441912647 0.406372 0.594055 0.426819 -0.547485 1441912647 0.406372 0.594055 0.426819 -0.547485 1441912647 0.406372 0.594055 0.426819 -0.547485 1441912647 0.407288 0.595886 0.426331 -0.545166 1441912647 0.407288 0.595886 0.426331 -0.545166 1441912647 0.407288 0.595886 0.426331 -0.545166 1441912647 0.407288 0.595886 0.426331 -0.545166 1441912647 0.407288 0.595886 0.426331 -0.545166 1441912647 0.407288 0.595886 0.426331 -0.545166 1441912647 0.408081 0.595093 0.428162 -0.543945 1441912647 0.408081 0.595093 0.428162 -0.543945 1441912647 0.408081 0.595093 0.428162 -0.543945 1441912647 0.408081 0.595093 0.428162 -0.543945 1441912647 0.408081 0.595093 0.428162 -0.543945 1441912647 0.408081 0.595093 0.428162 -0.543945 1441912647 0.410522 0.593506 0.430603 -0.541992 1441912647 0.410522 0.593506 0.430603 -0.541992 1441912648 0.410522 0.593506 0.430603 -0.541992 1441912648 0.410522 0.593506 0.430603 -0.541992 1441912648 0.410522 0.593506 0.430603 -0.541992 1441912648 0.410522 0.593506 0.430603 -0.541992 1441912648 0.410522 0.593506 0.430603 -0.541992 1441912648 0.414063 0.591858 0.433716 -0.538635 1441912648 0.414063 0.591858 0.433716 -0.538635 1441912648 0.414063 0.591858 0.433716 -0.538635 1441912648 0.414063 0.591858 0.433716 -0.538635 1441912648 0.414063 0.591858 0.433716 -0.538635 1441912648 0.414063 0.591858 0.433716 -0.538635 1441912648 0.415527 0.591064 0.437744 -0.535095 1441912648 0.415527 0.591064 0.437744 -0.535095 1441912648 0.415527 0.591064 0.437744 -0.535095 1441912648 0.415527 0.591064 0.437744 -0.535095 1441912648 0.415527 0.591064 0.437744 -0.535095 1441912648 0.415527 0.591064 0.437744 -0.535095 1441912648 0.415527 0.591064 0.437744 -0.535095 1441912648 0.417297 0.591125 0.441956 -0.530151 1441912648 0.417297 0.591125 0.441956 -0.530151 1441912648 0.417297 0.591125 0.441956 -0.530151 1441912648 0.417297 0.591125 0.441956 -0.530151 1441912648 0.417297 0.591125 0.441956 -0.530151 1441912648 0.417297 0.591125 0.441956 -0.530151 1441912648 0.417236 0.592407 0.445618 -0.525696 1441912648 0.417236 0.592407 0.445618 -0.525696 1441912648 0.417236 0.592407 0.445618 -0.525696 1441912648 0.417236 0.592407 0.445618 -0.525696 1441912648 0.417236 0.592407 0.445618 -0.525696 1441912648 0.417236 0.592407 0.445618 -0.525696 1441912648 0.417236 0.592407 0.445618 -0.525696 1441912648 0.415833 0.593872 0.448547 -0.522644 1441912648 0.415833 0.593872 0.448547 -0.522644 1441912648 0.415833 0.593872 0.448547 -0.522644 1441912648 0.415833 0.593872 0.448547 -0.522644 1441912648 0.415833 0.593872 0.448547 -0.522644 1441912648 0.415833 0.593872 0.448547 -0.522644 1441912648 0.414612 0.596008 0.452637 -0.517578 1441912648 0.414612 0.596008 0.452637 -0.517578 1441912648 0.414612 0.596008 0.452637 -0.517578 1441912648 0.414612 0.596008 0.452637 -0.517578 1441912648 0.414612 0.596008 0.452637 -0.517578 1441912648 0.414612 0.596008 0.452637 -0.517578 1441912648 0.414978 0.596741 0.457336 -0.512329 1441912648 0.414978 0.596741 0.457336 -0.512329 1441912648 0.414978 0.596741 0.457336 -0.512329 1441912648 0.414978 0.596741 0.457336 -0.512329 1441912648 0.414978 0.596741 0.457336 -0.512329 1441912648 0.414978 0.596741 0.457336 -0.512329 1441912648 0.419006 0.593018 0.461914 -0.509277 1441912648 0.419006 0.593018 0.461914 -0.509277 1441912648 0.419006 0.593018 0.461914 -0.509277 1441912648 0.419006 0.593018 0.461914 -0.509277 1441912648 0.419006 0.593018 0.461914 -0.509277 1441912648 0.419006 0.593018 0.461914 -0.509277 1441912648 0.419006 0.593018 0.461914 -0.509277 1441912648 0.422668 0.589050 0.466125 -0.507019 1441912648 0.422668 0.589050 0.466125 -0.507019 1441912648 0.422668 0.589050 0.466125 -0.507019 1441912648 0.422668 0.589050 0.466125 -0.507019 1441912648 0.422668 0.589050 0.466125 -0.507019 1441912648 0.422668 0.589050 0.466125 -0.507019 1441912648 0.424316 0.586182 0.468567 -0.506653 1441912648 0.424316 0.586182 0.468567 -0.506653 1441912648 0.424316 0.586182 0.468567 -0.506653 1441912648 0.424316 0.586182 0.468567 -0.506653 1441912648 0.424316 0.586182 0.468567 -0.506653 1441912648 0.424316 0.586182 0.468567 -0.506653 1441912648 0.423462 0.585510 0.469604 -0.507202 1441912648 0.423462 0.585510 0.469604 -0.507202 1441912648 0.423462 0.585510 0.469604 -0.507202 1441912648 0.423462 0.585510 0.469604 -0.507202 1441912648 0.423462 0.585510 0.469604 -0.507202 1441912648 0.423462 0.585510 0.469604 -0.507202 1441912648 0.423462 0.585510 0.469604 -0.507202 1441912648 0.421509 0.585632 0.468323 -0.509827 1441912648 0.421509 0.585632 0.468323 -0.509827 1441912648 0.421509 0.585632 0.468323 -0.509827 1441912648 0.421509 0.585632 0.468323 -0.509827 1441912648 0.421509 0.585632 0.468323 -0.509827 1441912648 0.421509 0.585632 0.468323 -0.509827 1441912648 0.419495 0.587097 0.465210 -0.512695 1441912648 0.419495 0.587097 0.465210 -0.512695 1441912648 0.419495 0.587097 0.465210 -0.512695 1441912648 0.419495 0.587097 0.465210 -0.512695 1441912648 0.419495 0.587097 0.465210 -0.512695 1441912648 0.419495 0.587097 0.465210 -0.512695 1441912648 0.417114 0.588684 0.461731 -0.515930 1441912648 0.417114 0.588684 0.461731 -0.515930 1441912648 0.417114 0.588684 0.461731 -0.515930 1441912648 0.417114 0.588684 0.461731 -0.515930 1441912648 0.417114 0.588684 0.461731 -0.515930 1441912648 0.417114 0.588684 0.461731 -0.515930 1441912648 0.417114 0.588684 0.461731 -0.515930 1441912648 0.414978 0.589417 0.457397 -0.520630 1441912648 0.414978 0.589417 0.457397 -0.520630 1441912648 0.414978 0.589417 0.457397 -0.520630 1441912648 0.414978 0.589417 0.457397 -0.520630 1441912648 0.414978 0.589417 0.457397 -0.520630 1441912648 0.414978 0.589417 0.457397 -0.520630 1441912648 0.414612 0.587708 0.454834 -0.525146 1441912648 0.414612 0.587708 0.454834 -0.525146 1441912648 0.414612 0.587708 0.454834 -0.525146 1441912648 0.414612 0.587708 0.454834 -0.525146 1441912648 0.414612 0.587708 0.454834 -0.525146 1441912648 0.414612 0.587708 0.454834 -0.525146 1441912648 0.418091 0.583374 0.454407 -0.527588 1441912648 0.418091 0.583374 0.454407 -0.527588 1441912648 0.418091 0.583374 0.454407 -0.527588 1441912648 0.418091 0.583374 0.454407 -0.527588 1441912648 0.418091 0.583374 0.454407 -0.527588 1441912648 0.418091 0.583374 0.454407 -0.527588 1441912648 0.418091 0.583374 0.454407 -0.527588 1441912648 0.422546 0.577576 0.457458 -0.527771 1441912648 0.422546 0.577576 0.457458 -0.527771 1441912648 0.422546 0.577576 0.457458 -0.527771 1441912649 0.422546 0.577576 0.457458 -0.527771 1441912649 0.422546 0.577576 0.457458 -0.527771 1441912649 0.422546 0.577576 0.457458 -0.527771 1441912649 0.423462 0.574280 0.459412 -0.528931 1441912649 0.423462 0.574280 0.459412 -0.528931 1441912649 0.423462 0.574280 0.459412 -0.528931 1441912649 0.423462 0.574280 0.459412 -0.528931 1441912649 0.423462 0.574280 0.459412 -0.528931 1441912649 0.423462 0.574280 0.459412 -0.528931 1441912649 0.421814 0.574219 0.457581 -0.531860 1441912649 0.421814 0.574219 0.457581 -0.531860 1441912649 0.421814 0.574219 0.457581 -0.531860 1441912649 0.421814 0.574219 0.457581 -0.531860 1441912649 0.421814 0.574219 0.457581 -0.531860 1441912649 0.421814 0.574219 0.457581 -0.531860 1441912649 0.421814 0.574219 0.457581 -0.531860 1441912649 0.418884 0.578918 0.455444 -0.530945 1441912649 0.418884 0.578918 0.455444 -0.530945 1441912649 0.418884 0.578918 0.455444 -0.530945 1441912649 0.418884 0.578918 0.455444 -0.530945 1441912649 0.418884 0.578918 0.455444 -0.530945 1441912649 0.418884 0.578918 0.455444 -0.530945 1441912649 0.417236 0.582153 0.451904 -0.531738 1441912649 0.417236 0.582153 0.451904 -0.531738 1441912649 0.417236 0.582153 0.451904 -0.531738 1441912649 0.417236 0.582153 0.451904 -0.531738 1441912649 0.417236 0.582153 0.451904 -0.531738 1441912649 0.417236 0.582153 0.451904 -0.531738 1441912649 0.414795 0.583618 0.449524 -0.533997 1441912649 0.414795 0.583618 0.449524 -0.533997 1441912649 0.414795 0.583618 0.449524 -0.533997 1441912649 0.414795 0.583618 0.449524 -0.533997 1441912649 0.414795 0.583618 0.449524 -0.533997 1441912649 0.414795 0.583618 0.449524 -0.533997 1441912649 0.413940 0.585571 0.448181 -0.533752 1441912649 0.413940 0.585571 0.448181 -0.533752 1441912649 0.413940 0.585571 0.448181 -0.533752 1441912649 0.413940 0.585571 0.448181 -0.533752 1441912649 0.413940 0.585571 0.448181 -0.533752 1441912649 0.413940 0.585571 0.448181 -0.533752 1441912649 0.417419 0.582764 0.448792 -0.533508 1441912649 0.417419 0.582764 0.448792 -0.533508 1441912649 0.417419 0.582764 0.448792 -0.533508 1441912649 0.417419 0.582764 0.448792 -0.533508 1441912649 0.417419 0.582764 0.448792 -0.533508 1441912649 0.417419 0.582764 0.448792 -0.533508 1441912649 0.417419 0.582764 0.448792 -0.533508 1441912649 0.416687 0.582153 0.453491 -0.530762 1441912649 0.416687 0.582153 0.453491 -0.530762 1441912649 0.416687 0.582153 0.453491 -0.530762 1441912649 0.416687 0.582153 0.453491 -0.530762 1441912649 0.416687 0.582153 0.453491 -0.530762 1441912649 0.416687 0.582153 0.453491 -0.530762 1441912649 0.416199 0.580383 0.459167 -0.528259 1441912649 0.416199 0.580383 0.459167 -0.528259 1441912649 0.416199 0.580383 0.459167 -0.528259 1441912649 0.416199 0.580383 0.459167 -0.528259 1441912649 0.416199 0.580383 0.459167 -0.528259 1441912649 0.416199 0.580383 0.459167 -0.528259 1441912649 0.418579 0.577698 0.462769 -0.526184 1441912649 0.418579 0.577698 0.462769 -0.526184 1441912649 0.418579 0.577698 0.462769 -0.526184 1441912649 0.418579 0.577698 0.462769 -0.526184 1441912649 0.418579 0.577698 0.462769 -0.526184 1441912649 0.418579 0.577698 0.462769 -0.526184 1441912649 0.422058 0.575867 0.466675 -0.521912 1441912649 0.422058 0.575867 0.466675 -0.521912 1441912649 0.422058 0.575867 0.466675 -0.521912 1441912649 0.422058 0.575867 0.466675 -0.521912 1441912649 0.422058 0.575867 0.466675 -0.521912 1441912649 0.422058 0.575867 0.466675 -0.521912 1441912649 0.426636 0.572632 0.470337 -0.518433 1441912649 0.426636 0.572632 0.470337 -0.518433 1441912649 0.426636 0.572632 0.470337 -0.518433 1441912649 0.426636 0.572632 0.470337 -0.518433 1441912649 0.426636 0.572632 0.470337 -0.518433 1441912649 0.426636 0.572632 0.470337 -0.518433 1441912649 0.426636 0.572632 0.470337 -0.518433 1441912649 0.431519 0.568298 0.476013 -0.513977 1441912649 0.431519 0.568298 0.476013 -0.513977 1441912649 0.431519 0.568298 0.476013 -0.513977 1441912649 0.431519 0.568298 0.476013 -0.513977 1441912649 0.431519 0.568298 0.476013 -0.513977 1441912649 0.431519 0.568298 0.476013 -0.513977 1441912649 0.437927 0.563171 0.483276 -0.507385 1441912649 0.437927 0.563171 0.483276 -0.507385 1441912649 0.437927 0.563171 0.483276 -0.507385 1441912649 0.437927 0.563171 0.483276 -0.507385 1441912649 0.437927 0.563171 0.483276 -0.507385 1441912649 0.437927 0.563171 0.483276 -0.507385 1441912649 0.443176 0.557312 0.489075 -0.503784 1441912649 0.443176 0.557312 0.489075 -0.503784 1441912649 0.443176 0.557312 0.489075 -0.503784 1441912649 0.443176 0.557312 0.489075 -0.503784 1441912649 0.443176 0.557312 0.489075 -0.503784 1441912649 0.443176 0.557312 0.489075 -0.503784 1441912649 0.445313 0.553650 0.491394 -0.503662 1441912649 0.445313 0.553650 0.491394 -0.503662 1441912649 0.445313 0.553650 0.491394 -0.503662 1441912649 0.445313 0.553650 0.491394 -0.503662 1441912649 0.445313 0.553650 0.491394 -0.503662 1441912649 0.445313 0.553650 0.491394 -0.503662 1441912649 0.444763 0.553589 0.489990 -0.505615 1441912649 0.444763 0.553589 0.489990 -0.505615 1441912649 0.444763 0.553589 0.489990 -0.505615 1441912649 0.444763 0.553589 0.489990 -0.505615 1441912649 0.444763 0.553589 0.489990 -0.505615 1441912649 0.444763 0.553589 0.489990 -0.505615 1441912649 0.442932 0.555237 0.485168 -0.509949 1441912649 0.442932 0.555237 0.485168 -0.509949 1441912649 0.442932 0.555237 0.485168 -0.509949 1441912650 0.442932 0.555237 0.485168 -0.509949 1441912650 0.442932 0.555237 0.485168 -0.509949 1441912650 0.442932 0.555237 0.485168 -0.509949 1441912650 0.440735 0.558167 0.478882 -0.514587 1441912650 0.440735 0.558167 0.478882 -0.514587 1441912650 0.440735 0.558167 0.478882 -0.514587 1441912650 0.440735 0.558167 0.478882 -0.514587 1441912650 0.440735 0.558167 0.478882 -0.514587 1441912650 0.440735 0.558167 0.478882 -0.514587 1441912650 0.440735 0.558167 0.478882 -0.514587 1441912650 0.437683 0.561768 0.472839 -0.518860 1441912650 0.437683 0.561768 0.472839 -0.518860 1441912650 0.437683 0.561768 0.472839 -0.518860 1441912650 0.437683 0.561768 0.472839 -0.518860 1441912650 0.437683 0.561768 0.472839 -0.518860 1441912650 0.435181 0.564331 0.466797 -0.523621 1441912650 0.435181 0.564331 0.466797 -0.523621 1441912650 0.435181 0.564331 0.466797 -0.523621 1441912650 0.435181 0.564331 0.466797 -0.523621 1441912650 0.435181 0.564331 0.466797 -0.523621 1441912650 0.435181 0.564331 0.466797 -0.523621 1441912650 0.435181 0.564331 0.466797 -0.523621 1441912650 0.433838 0.567688 0.463623 -0.523987 1441912650 0.433838 0.567688 0.463623 -0.523987 1441912650 0.433838 0.567688 0.463623 -0.523987 1441912650 0.433838 0.567688 0.463623 -0.523987 1441912650 0.433838 0.567688 0.463623 -0.523987 1441912650 0.433716 0.567627 0.460632 -0.526672 1441912650 0.433716 0.567627 0.460632 -0.526672 1441912650 0.433716 0.567627 0.460632 -0.526672 1441912650 0.433716 0.567627 0.460632 -0.526672 1441912650 0.433716 0.567627 0.460632 -0.526672 1441912650 0.433716 0.567627 0.460632 -0.526672 1441912650 0.434387 0.567383 0.457886 -0.528809 1441912650 0.434387 0.567383 0.457886 -0.528809 1441912650 0.434387 0.567383 0.457886 -0.528809 1441912650 0.434387 0.567383 0.457886 -0.528809 1441912650 0.434387 0.567383 0.457886 -0.528809 1441912650 0.434387 0.567383 0.457886 -0.528809 1441912650 0.432678 0.567810 0.454712 -0.532532 1441912650 0.432678 0.567810 0.454712 -0.532532 1441912650 0.432678 0.567810 0.454712 -0.532532 1441912650 0.432678 0.567810 0.454712 -0.532532 1441912650 0.432678 0.567810 0.454712 -0.532532 1441912650 0.432678 0.567810 0.454712 -0.532532 1441912650 0.428589 0.571960 0.450256 -0.535095 1441912650 0.428589 0.571960 0.450256 -0.535095 1441912650 0.428589 0.571960 0.450256 -0.535095 1441912650 0.428589 0.571960 0.450256 -0.535095 1441912650 0.428589 0.571960 0.450256 -0.535095 1441912650 0.428589 0.571960 0.450256 -0.535095 1441912650 0.425476 0.578308 0.445740 -0.534546 1441912650 0.425476 0.578308 0.445740 -0.534546 1441912650 0.425476 0.578308 0.445740 -0.534546 1441912650 0.425476 0.578308 0.445740 -0.534546 1441912650 0.425476 0.578308 0.445740 -0.534546 1441912650 0.425476 0.578308 0.445740 -0.534546 1441912650 0.425476 0.578308 0.445740 -0.534546 1441912650 0.424377 0.580444 0.445557 -0.533325 1441912650 0.424377 0.580444 0.445557 -0.533325 1441912650 0.424377 0.580444 0.445557 -0.533325 1441912650 0.424377 0.580444 0.445557 -0.533325 1441912650 0.424377 0.580444 0.445557 -0.533325 1441912650 0.424377 0.580444 0.445557 -0.533325 1441912650 0.425537 0.579346 0.447815 -0.531677 1441912650 0.425537 0.579346 0.447815 -0.531677 1441912650 0.425537 0.579346 0.447815 -0.531677 1441912650 0.425537 0.579346 0.447815 -0.531677 1441912650 0.425537 0.579346 0.447815 -0.531677 1441912650 0.425537 0.579346 0.447815 -0.531677 1441912650 0.425537 0.579346 0.447815 -0.531677 1441912650 0.429016 0.577698 0.451355 -0.527649 1441912650 0.429016 0.577698 0.451355 -0.527649 1441912650 0.429016 0.577698 0.451355 -0.527649 1441912650 0.429016 0.577698 0.451355 -0.527649 1441912650 0.429016 0.577698 0.451355 -0.527649 1441912650 0.429016 0.577698 0.451355 -0.527649 1441912650 0.429016 0.577698 0.451355 -0.527649 1441912650 0.431641 0.576477 0.456055 -0.522827 1441912650 0.431641 0.576477 0.456055 -0.522827 1441912650 0.431641 0.576477 0.456055 -0.522827 1441912650 0.431641 0.576477 0.456055 -0.522827 1441912650 0.431641 0.576477 0.456055 -0.522827 1441912650 0.431641 0.576477 0.456055 -0.522827 1441912650 0.432983 0.576660 0.461060 -0.517029 1441912650 0.432983 0.576660 0.461060 -0.517029 1441912650 0.432983 0.576660 0.461060 -0.517029 1441912650 0.432983 0.576660 0.461060 -0.517029 1441912650 0.432983 0.576660 0.461060 -0.517029 1441912650 0.432983 0.576660 0.461060 -0.517029 1441912650 0.433105 0.578369 0.465271 -0.511292 1441912650 0.433105 0.578369 0.465271 -0.511292 1441912650 0.433105 0.578369 0.465271 -0.511292 1441912650 0.433105 0.578369 0.465271 -0.511292 1441912650 0.433105 0.578369 0.465271 -0.511292 1441912650 0.433105 0.578369 0.465271 -0.511292 1441912650 0.433105 0.578369 0.465271 -0.511292 1441912650 0.432068 0.580322 0.469177 -0.506287 1441912650 0.432068 0.580322 0.469177 -0.506287 1441912650 0.432068 0.580322 0.469177 -0.506287 1441912650 0.432068 0.580322 0.469177 -0.506287 1441912650 0.432068 0.580322 0.469177 -0.506287 1441912650 0.432068 0.580322 0.469177 -0.506287 1441912650 0.432312 0.580872 0.472900 -0.502014 1441912650 0.432312 0.580872 0.472900 -0.502014 1441912650 0.432312 0.580872 0.472900 -0.502014 1441912650 0.432312 0.580872 0.472900 -0.502014 1441912650 0.432312 0.580872 0.472900 -0.502014 1441912650 0.432312 0.580872 0.472900 -0.502014 1441912650 0.432312 0.580872 0.472900 -0.502014 1441912650 0.432861 0.581604 0.476501 -0.497253 1441912650 0.432861 0.581604 0.476501 -0.497253 1441912650 0.432861 0.581604 0.476501 -0.497253 1441912650 0.432861 0.581604 0.476501 -0.497253 1441912650 0.432861 0.581604 0.476501 -0.497253 1441912651 0.432861 0.581604 0.476501 -0.497253 1441912651 0.433228 0.582214 0.479187 -0.493591 1441912651 0.433228 0.582214 0.479187 -0.493591 1441912651 0.433228 0.582214 0.479187 -0.493591 1441912651 0.433228 0.582214 0.479187 -0.493591 1441912651 0.433228 0.582214 0.479187 -0.493591 1441912651 0.433228 0.582214 0.479187 -0.493591 1441912651 0.434875 0.580811 0.481628 -0.491455 1441912651 0.434875 0.580811 0.481628 -0.491455 1441912651 0.434875 0.580811 0.481628 -0.491455 1441912651 0.434875 0.580811 0.481628 -0.491455 1441912651 0.434875 0.580811 0.481628 -0.491455 1441912651 0.434875 0.580811 0.481628 -0.491455 1441912651 0.434875 0.580811 0.481628 -0.491455 1441912651 0.435486 0.578003 0.485046 -0.490784 1441912651 0.435486 0.578003 0.485046 -0.490784 1441912651 0.435486 0.578003 0.485046 -0.490784 1441912651 0.435486 0.578003 0.485046 -0.490784 1441912651 0.435486 0.578003 0.485046 -0.490784 1441912651 0.435486 0.578003 0.485046 -0.490784 1441912651 0.434631 0.576294 0.487488 -0.491211 1441912651 0.434631 0.576294 0.487488 -0.491211 1441912651 0.434631 0.576294 0.487488 -0.491211 1441912651 0.434631 0.576294 0.487488 -0.491211 1441912651 0.434631 0.576294 0.487488 -0.491211 1441912651 0.434631 0.576294 0.487488 -0.491211 1441912651 0.432434 0.577087 0.486633 -0.493103 1441912651 0.432434 0.577087 0.486633 -0.493103 1441912651 0.432434 0.577087 0.486633 -0.493103 1441912651 0.432434 0.577087 0.486633 -0.493103 1441912651 0.432434 0.577087 0.486633 -0.493103 1441912651 0.432434 0.577087 0.486633 -0.493103 1441912651 0.429321 0.578796 0.483093 -0.497253 1441912651 0.429321 0.578796 0.483093 -0.497253 1441912651 0.429321 0.578796 0.483093 -0.497253 1441912651 0.429321 0.578796 0.483093 -0.497253 1441912651 0.429321 0.578796 0.483093 -0.497253 1441912651 0.429321 0.578796 0.483093 -0.497253 1441912651 0.426270 0.581482 0.477173 -0.502380 1441912651 0.426270 0.581482 0.477173 -0.502380 1441912651 0.426270 0.581482 0.477173 -0.502380 1441912651 0.426270 0.581482 0.477173 -0.502380 1441912651 
0.424194 0.578247 0.456543 -0.526489 1441912653 0.424194 0.578247 0.456543 -0.526489 1441912653 0.424194 0.578247 0.456543 -0.526489 1441912653 0.424194 0.578247 0.456543 -0.526489 1441912653 0.424194 0.578247 0.456543 -0.526489 1441912653 0.424194 0.578247 0.456543 -0.526489 1441912653 0.426758 0.576355 0.455750 -0.527161 1441912653 0.426758 0.576355 0.455750 -0.527161 1441912653 0.426758 0.576355 0.455750 -0.527161 1441912654 0.426758 0.576355 0.455750 -0.527161 1441912654 0.426758 0.576355 0.455750 -0.527161 1441912654 0.426758 0.576355 0.455750 -0.527161 1441912654 0.426758 0.576355 0.455750 -0.527161 1441912654 0.429504 0.575500 0.457214 -0.524597 1441912654 0.429504 0.575500 0.457214 -0.524597 1441912654 0.429504 0.575500 0.457214 -0.524597 1441912654 0.429504 0.575500 0.457214 -0.524597 1441912654 0.429504 0.575500 0.457214 -0.524597 1441912654 0.429504 0.575500 0.457214 -0.524597 1441912654 0.432373 0.573486 0.457397 -0.524353 1441912654 0.432373 0.573486 0.457397 -0.524353 1441912654 0.432373 0.573486 0.457397 -0.524353 1441912654 0.432373 0.573486 0.457397 -0.524353 1441912654 0.432373 0.573486 0.457397 -0.524353 1441912654 0.432373 0.573486 0.457397 -0.524353 1441912654 0.435303 0.570984 0.459839 -0.522522 1441912654 0.435303 0.570984 0.459839 -0.522522 1441912654 0.435303 0.570984 0.459839 -0.522522 1441912654 0.435303 0.570984 0.459839 -0.522522 1441912654 0.435303 0.570984 0.459839 -0.522522 1441912654 0.435303 0.570984 0.459839 -0.522522 1441912654 0.435303 0.570984 0.459839 -0.522522 1441912654 0.440735 0.567017 0.464722 -0.517883 1441912654 0.440735 0.567017 0.464722 -0.517883 1441912654 0.440735 0.567017 0.464722 -0.517883 1441912654 0.440735 0.567017 0.464722 -0.517883 1441912654 0.440735 0.567017 0.464722 -0.517883 1441912654 0.440735 0.567017 0.464722 -0.517883 1441912654 0.444946 0.561951 0.470520 -0.514587 1441912654 0.444946 0.561951 0.470520 -0.514587 1441912654 0.444946 0.561951 0.470520 -0.514587 1441912654 0.444946 0.561951 0.470520 -0.514587 1441912654 0.444946 0.561951 0.470520 -0.514587 1441912654 0.444946 0.561951 0.470520 -0.514587 1441912654 0.446350 0.559204 0.473450 -0.513611 1441912654 0.446350 0.559204 0.473450 -0.513611 1441912654 0.446350 0.559204 0.473450 -0.513611 1441912654 0.446350 0.559204 0.473450 -0.513611 1441912654 0.446350 0.559204 0.473450 -0.513611 1441912654 0.446350 0.559204 0.473450 -0.513611 1441912654 0.446350 0.559204 0.473450 -0.513611 1441912654 0.445801 0.560425 0.472717 -0.513489 1441912654 0.445801 0.560425 0.472717 -0.513489 1441912654 0.445801 0.560425 0.472717 -0.513489 1441912654 0.445801 0.560425 0.472717 -0.513489 1441912654 0.445801 0.560425 0.472717 -0.513489 1441912654 0.445801 0.560425 0.472717 -0.513489 1441912654 0.444702 0.560852 0.469482 -0.516907 1441912654 0.444702 0.560852 0.469482 -0.516907 1441912654 0.444702 0.560852 0.469482 -0.516907 1441912654 0.444702 0.560852 0.469482 -0.516907 1441912654 0.444702 0.560852 0.469482 -0.516907 1441912654 0.444702 0.560852 0.469482 -0.516907 1441912654 0.442871 0.562805 0.467041 -0.518616 1441912654 0.442871 0.562805 0.467041 -0.518616 1441912654 0.442871 0.562805 0.467041 -0.518616 1441912654 0.442871 0.562805 0.467041 -0.518616 1441912654 0.442871 0.562805 0.467041 -0.518616 1441912654 0.442871 0.562805 0.467041 -0.518616 1441912654 0.440918 0.564514 0.465576 -0.519714 1441912654 0.440918 0.564514 0.465576 -0.519714 1441912654 0.440918 0.564514 0.465576 -0.519714 1441912654 0.440918 0.564514 0.465576 -0.519714 1441912654 0.440918 0.564514 0.465576 -0.519714 1441912654 0.440918 0.564514 0.465576 -0.519714 1441912654 0.439209 0.564880 0.465820 -0.520508 1441912654 0.439209 0.564880 0.465820 -0.520508 1441912654 0.439209 0.564880 0.465820 -0.520508 1441912654 0.439209 0.564880 0.465820 -0.520508 1441912654 0.439209 0.564880 0.465820 -0.520508 1441912654 0.439209 0.564880 0.465820 -0.520508 1441912654 0.438110 0.566467 0.467224 -0.518494 1441912654 0.438110 0.566467 0.467224 -0.518494 1441912654 0.438110 0.566467 0.467224 -0.518494 1441912654 0.438110 0.566467 0.467224 -0.518494 1441912654 0.438110 0.566467 0.467224 -0.518494 1441912654 0.438110 0.566467 0.467224 -0.518494 1441912654 0.438110 0.566467 0.467224 -0.518494 1441912654 0.436829 0.568665 0.468079 -0.516357 1441912654 0.436829 0.568665 0.468079 -0.516357 1441912654 0.436829 0.568665 0.468079 -0.516357 1441912654 0.436829 0.568665 0.468079 -0.516357 1441912654 0.436829 0.568665 0.468079 -0.516357 1441912654 0.436829 0.568665 0.468079 -0.516357 1441912654 0.434692 0.570251 0.469727 -0.514893 1441912654 0.434692 0.570251 0.469727 -0.514893 1441912654 0.434692 0.570251 0.469727 -0.514893 1441912654 0.434692 0.570251 0.469727 -0.514893 1441912654 0.434692 0.570251 0.469727 -0.514893 1441912654 0.434692 0.570251 0.469727 -0.514893 1441912654 0.434692 0.570251 0.469727 -0.514893 1441912654 0.433777 0.570313 0.471191 -0.514343 1441912654 0.433777 0.570313 0.471191 -0.514343 1441912654 0.433777 0.570313 0.471191 -0.514343 1441912654 0.433777 0.570313 0.471191 -0.514343 1441912654 0.433777 0.570313 0.471191 -0.514343 1441912654 0.433777 0.570313 0.471191 -0.514343 1441912654 0.427917 0.572998 0.470642 -0.516724 1441912654 0.427917 0.572998 0.470642 -0.516724 1441912654 0.427917 0.572998 0.470642 -0.516724 1441912654 0.427917 0.572998 0.470642 -0.516724 1441912654 0.427917 0.572998 0.470642 -0.516724 1441912654 0.427917 0.572998 0.470642 -0.516724 1441912654 0.422241 0.577332 0.465271 -0.521423 1441912654 0.422241 0.577332 0.465271 -0.521423 1441912654 0.422241 0.577332 0.465271 -0.521423 1441912654 0.422241 0.577332 0.465271 -0.521423 1441912654 0.422241 0.577332 0.465271 -0.521423 1441912654 0.422241 0.577332 0.465271 -0.521423 1441912654 0.418091 0.581055 0.457092 -0.527771 1441912654 0.418091 0.581055 0.457092 -0.527771 1441912654 0.418091 0.581055 0.457092 -0.527771 1441912654 0.418091 0.581055 0.457092 -0.527771 1441912655 0.418091 0.581055 0.457092 -0.527771 1441912655 0.418091 0.581055 0.457092 -0.527771 1441912655 0.416565 0.582886 0.451599 -0.531677 1441912655 0.416565 0.582886 0.451599 -0.531677 1441912655 0.416565 0.582886 0.451599 -0.531677 1441912655 0.416565 0.582886 0.451599 -0.531677 1441912655 0.416565 0.582886 0.451599 -0.531677 1441912655 0.416565 0.582886 0.451599 -0.531677 1441912655 0.418152 0.582397 0.448792 -0.533386 1441912655 0.418152 0.582397 0.448792 -0.533386 1441912655 0.418152 0.582397 0.448792 -0.533386 1441912655 0.418152 0.582397 0.448792 -0.533386 1441912655 0.418152 0.582397 0.448792 -0.533386 1441912655 0.418152 0.582397 0.448792 -0.533386 1441912655 0.421814 0.579712 0.449890 -0.532532 1441912655 0.421814 0.579712 0.449890 -0.532532 1441912655 0.421814 0.579712 0.449890 -0.532532 1441912655 0.421814 0.579712 0.449890 -0.532532 1441912655 0.421814 0.579712 0.449890 -0.532532 1441912655 0.421814 0.579712 0.449890 -0.532532 1441912655 0.421814 0.579712 0.449890 -0.532532 1441912655 0.427551 0.574829 0.453918 -0.529785 1441912655 0.427551 0.574829 0.453918 -0.529785 1441912655 0.427551 0.574829 0.453918 -0.529785 1441912655 0.427551 0.574829 0.453918 -0.529785 1441912655 0.427551 0.574829 0.453918 -0.529785 1441912655 0.427551 0.574829 0.453918 -0.529785 1441912655 0.435486 0.568298 0.458496 -0.526428 1441912655 0.435486 0.568298 0.458496 -0.526428 1441912655 0.435486 0.568298 0.458496 -0.526428 1441912655 0.435486 0.568298 0.458496 -0.526428 1441912655 0.435486 0.568298 0.458496 -0.526428 1441912655 0.435486 0.568298 0.458496 -0.526428 1441912655 0.443420 0.560730 0.463806 -0.523193 1441912655 0.443420 0.560730 0.463806 -0.523193 1441912655 0.443420 0.560730 0.463806 -0.523193 1441912655 0.443420 0.560730 0.463806 -0.523193 1441912655 0.443420 0.560730 0.463806 -0.523193 1441912655 0.443420 0.560730 0.463806 -0.523193 1441912655 0.447510 0.556519 0.469238 -0.519470 1441912655 0.447510 0.556519 0.469238 -0.519470 1441912655 0.447510 0.556519 0.469238 -0.519470 1441912655 0.447510 0.556519 0.469238 -0.519470 1441912655 0.447510 0.556519 0.469238 -0.519470 1441912655 0.447510 0.556519 0.469238 -0.519470 1441912655 0.450439 0.553894 0.471802 -0.517334 1441912655 0.450439 0.553894 0.471802 -0.517334 1441912655 0.450439 0.553894 0.471802 -0.517334 1441912655 0.450439 0.553894 0.471802 -0.517334 1441912655 0.450439 0.553894 0.471802 -0.517334 1441912655 0.450439 0.553894 0.471802 -0.517334 1441912655 0.452637 0.551758 0.473938 -0.515747 1441912655 0.452637 0.551758 0.473938 -0.515747 1441912655 0.452637 0.551758 0.473938 -0.515747 1441912655 0.452637 0.551758 0.473938 -0.515747 1441912655 0.452637 0.551758 0.473938 -0.515747 1441912655 0.452637 0.551758 0.473938 -0.515747 1441912655 0.452637 0.551758 0.473938 -0.515747 1441912655 0.455261 0.549316 0.476868 -0.513367 1441912655 0.455261 0.549316 0.476868 -0.513367 1441912655 0.455261 0.549316 0.476868 -0.513367 1441912655 0.455261 0.549316 0.476868 -0.513367 1441912655 0.455261 0.549316 0.476868 -0.513367 1441912655 0.455261 0.549316 0.476868 -0.513367 1441912655 0.455383 0.547363 0.479309 -0.513062 1441912655 0.455383 0.547363 0.479309 -0.513062 1441912655 0.455383 0.547363 0.479309 -0.513062 1441912655 0.455383 0.547363 0.479309 -0.513062 1441912655 0.455383 0.547363 0.479309 -0.513062 1441912655 0.455383 0.547363 0.479309 -0.513062 1441912655 0.453369 0.548462 0.478943 -0.513977 1441912655 0.453369 0.548462 0.478943 -0.513977 1441912655 0.453369 0.548462 0.478943 -0.513977 1441912655 0.453369 0.548462 0.478943 -0.513977 1441912655 0.453369 0.548462 0.478943 -0.513977 1441912655 0.453369 0.548462 0.478943 -0.513977 1441912655 0.451172 0.553040 0.476685 -0.513184 1441912655 0.451172 0.553040 0.476685 -0.513184 1441912655 0.451172 0.553040 0.476685 -0.513184 1441912655 0.451172 0.553040 0.476685 -0.513184 1441912655 0.451172 0.553040 0.476685 -0.513184 1441912655 0.451172 0.553040 0.476685 -0.513184 1441912655 0.451172 0.553040 0.476685 -0.513184 1441912655 0.448730 0.556335 0.473145 -0.515015 1441912655 0.448730 0.556335 0.473145 -0.515015 1441912655 0.448730 0.556335 0.473145 -0.515015 1441912655 0.448730 0.556335 0.473145 -0.515015 1441912655 0.448730 0.556335 0.473145 -0.515015 1441912655 0.448730 0.556335 0.473145 -0.515015 1441912655 0.445251 0.559631 0.470337 -0.517029 1441912655 0.445251 0.559631 0.470337 -0.517029 1441912655 0.445251 0.559631 0.470337 -0.517029 1441912655 0.445251 0.559631 0.470337 -0.517029 1441912655 0.445251 0.559631 0.470337 -0.517029 1441912655 0.445251 0.559631 0.470337 -0.517029 1441912655 0.445251 0.559631 0.470337 -0.517029 1441912655 0.442200 0.563354 0.468323 -0.517395 1441912655 0.442200 0.563354 0.468323 -0.517395 1441912655 0.442200 0.563354 0.468323 -0.517395 1441912655 0.442200 0.563354 0.468323 -0.517395 1441912655 0.442200 0.563354 0.468323 -0.517395 1441912655 0.442200 0.563354 0.468323 -0.517395 1441912655 0.438843 0.566345 0.467529 -0.517700 1441912655 0.438843 0.566345 0.467529 -0.517700 1441912655 0.438843 0.566345 0.467529 -0.517700 1441912655 0.438843 0.566345 0.467529 -0.517700 1441912655 0.438843 0.566345 0.467529 -0.517700 1441912655 0.438843 0.566345 0.467529 -0.517700 1441912655 0.435791 0.569824 0.467041 -0.516907 1441912655 0.435791 0.569824 0.467041 -0.516907 1441912655 0.435791 0.569824 0.467041 -0.516907 1441912655 0.435791 0.569824 0.467041 -0.516907 1441912655 0.435791 0.569824 0.467041 -0.516907 1441912656 0.435791 0.569824 0.467041 -0.516907 1441912656 0.435791 0.569824 0.467041 -0.516907 1441912656 0.433533 0.572937 0.467407 -0.515015 1441912656 0.433533 0.572937 0.467407 -0.515015 1441912656 0.433533 0.572937 0.467407 -0.515015 1441912656 0.433533 0.572937 0.467407 -0.515015 1441912656 0.433533 0.572937 0.467407 -0.515015 1441912656 0.433533 0.572937 0.467407 -0.515015 1441912656 0.429871 0.576172 0.467346 -0.514526 1441912656 0.429871 0.576172 0.467346 -0.514526 1441912656 0.429871 0.576172 0.467346 -0.514526 1441912656 0.429871 0.576172 0.467346 -0.514526 1441912656 0.429871 0.576172 0.467346 -0.514526 1441912656 0.429871 0.576172 0.467346 -0.514526 1441912656 0.429871 0.576172 0.467346 -0.514526 1441912656 0.425659 0.580200 0.464661 -0.515930 1441912656 0.425659 0.580200 0.464661 -0.515930 1441912656 0.425659 0.580200 0.464661 -0.515930 1441912656 0.425659 0.580200 0.464661 -0.515930 1441912656 0.425659 0.580200 0.464661 -0.515930 1441912656 0.425659 0.580200 0.464661 -0.515930 1441912656 0.420776 0.584351 0.460388 -0.519104 1441912656 0.420776 0.584351 0.460388 -0.519104 1441912656 0.420776 0.584351 0.460388 -0.519104 1441912656 0.420776 0.584351 0.460388 -0.519104 1441912656 0.420776 0.584351 0.460388 -0.519104 1441912656 0.420776 0.584351 0.460388 -0.519104 1441912656 0.420776 0.584351 0.460388 -0.519104 1441912656 0.417480 0.587646 0.454468 -0.523254 1441912656 0.417480 0.587646 0.454468 -0.523254 1441912656 0.417480 0.587646 0.454468 -0.523254 1441912656 0.417480 0.587646 0.454468 -0.523254 1441912656 0.417480 0.587646 0.454468 -0.523254 1441912656 0.417480 0.587646 0.454468 -0.523254 1441912656 0.416321 0.589600 0.451538 -0.524536 1441912656 0.416321 0.589600 0.451538 -0.524536 1441912656 0.416321 0.589600 0.451538 -0.524536 1441912656 0.416321 0.589600 0.451538 -0.524536 1441912656 0.416321 0.589600 0.451538 -0.524536 1441912656 0.416321 0.589600 0.451538 -0.524536 1441912656 0.416321 0.589600 0.451538 -0.524536 1441912656 0.417542 0.589355 0.451111 -0.524170 1441912656 0.417542 0.589355 0.451111 -0.524170 1441912656 0.417542 0.589355 0.451111 -0.524170 1441912656 0.417542 0.589355 0.451111 -0.524170 1441912656 0.417542 0.589355 0.451111 -0.524170 1441912656 0.417542 0.589355 0.451111 -0.524170 1441912656 0.420349 0.586853 0.453247 -0.522888 1441912656 0.420349 0.586853 0.453247 -0.522888 1441912656 0.420349 0.586853 0.453247 -0.522888 1441912656 0.420349 0.586853 0.453247 -0.522888 1441912656 0.420349 0.586853 0.453247 -0.522888 1441912656 0.420349 0.586853 0.453247 -0.522888 1441912656 0.420349 0.586853 0.453247 -0.522888 1441912656 0.425232 0.583008 0.456909 -0.520020 1441912656 0.425232 0.583008 0.456909 -0.520020 1441912656 0.425232 0.583008 0.456909 -0.520020 1441912656 0.425232 0.583008 0.456909 -0.520020 1441912656 0.425232 0.583008 0.456909 -0.520020 1441912656 0.425232 0.583008 0.456909 -0.520020 1441912656 0.430298 0.577820 0.461426 -0.517700 1441912656 0.430298 0.577820 0.461426 -0.517700 1441912656 0.430298 0.577820 0.461426 -0.517700 1441912656 0.430298 0.577820 0.461426 -0.517700 1441912656 0.430298 0.577820 0.461426 -0.517700 1441912656 0.430298 0.577820 0.461426 -0.517700 1441912656 0.434570 0.572998 0.465820 -0.515503 1441912656 0.434570 0.572998 0.465820 -0.515503 1441912656 0.434570 0.572998 0.465820 -0.515503 1441912656 0.434570 0.572998 0.465820 -0.515503 1441912656 0.434570 0.572998 0.465820 -0.515503 1441912656 0.437561 0.570007 0.468872 -0.513550 1441912656 0.437561 0.570007 0.468872 -0.513550 1441912656 0.437561 0.570007 0.468872 -0.513550 1441912656 0.437561 0.570007 0.468872 -0.513550 1441912656 0.437561 0.570007 0.468872 -0.513550 1441912656 0.437561 0.570007 0.468872 -0.513550 1441912656 0.437561 0.570007 0.468872 -0.513550 1441912656 0.440308 0.567322 0.471802 -0.511475 1441912656 0.440308 0.567322 0.471802 -0.511475 1441912656 0.440308 0.567322 0.471802 -0.511475 1441912656 0.440308 0.567322 0.471802 -0.511475 1441912656 0.440308 0.567322 0.471802 -0.511475 1441912656 0.440308 0.567322 0.471802 -0.511475 1441912656 0.441833 0.564575 0.475098 -0.510132 1441912656 0.441833 0.564575 0.475098 -0.510132 1441912656 0.441833 0.564575 0.475098 -0.510132 1441912656 0.441833 0.564575 0.475098 -0.510132 1441912656 0.441833 0.564575 0.475098 -0.510132 1441912656 0.441833 0.564575 0.475098 -0.510132 1441912656 0.441833 0.564575 0.475098 -0.510132 1441912656 0.441223 0.562256 0.479065 -0.509521 1441912656 0.441223 0.562256 0.479065 -0.509521 1441912656 0.441223 0.562256 0.479065 -0.509521 1441912656 0.441223 0.562256 0.479065 -0.509521 1441912656 0.441223 0.562256 0.479065 -0.509521 1441912656 0.441223 0.560486 0.481567 -0.509155 1441912656 0.441223 0.560486 0.481567 -0.509155 1441912656 0.441223 0.560486 0.481567 -0.509155 1441912656 0.441223 0.560486 0.481567 -0.509155 1441912656 0.441223 0.560486 0.481567 -0.509155 1441912656 0.441223 0.560486 0.481567 -0.509155 1441912656 0.441223 0.560486 0.481567 -0.509155 1441912656 0.441772 0.560791 0.480835 -0.509033 1441912656 0.441772 0.560791 0.480835 -0.509033 1441912656 0.441772 0.560791 0.480835 -0.509033 1441912656 0.441772 0.560791 0.480835 -0.509033 1441912656 0.441772 0.560791 0.480835 -0.509033 1441912656 0.441772 0.560791 0.480835 -0.509033 1441912656 0.441528 0.561523 0.477905 -0.511230 1441912656 0.441528 0.561523 0.477905 -0.511230 1441912656 0.441528 0.561523 0.477905 -0.511230 1441912656 0.441528 0.561523 0.477905 -0.511230 1441912656 0.441528 0.561523 0.477905 -0.511230 1441912656 0.441528 0.561523 0.477905 -0.511230 1441912657 0.440247 0.563477 0.474304 -0.513489 1441912657 0.440247 0.563477 0.474304 -0.513489 1441912657 0.440247 0.563477 0.474304 -0.513489 1441912657 0.440247 0.563477 0.474304 -0.513489 1441912657 0.440247 0.563477 0.474304 -0.513489 1441912657 0.440247 0.563477 0.474304 -0.513489 1441912657 0.439087 0.564941 0.471436 -0.515503 1441912657 0.439087 0.564941 0.471436 -0.515503 1441912657 0.439087 0.564941 0.471436 -0.515503 1441912657 0.439087 0.564941 0.471436 -0.515503 1441912657 0.439087 0.564941 0.471436 -0.515503 1441912657 0.439087 0.564941 0.471436 -0.515503 1441912657 0.439087 0.564941 0.471436 -0.515503 1441912657 0.436829 0.567505 0.469177 -0.516663 1441912657 0.436829 0.567505 0.469177 -0.516663 1441912657 0.436829 0.567505 0.469177 -0.516663 1441912657 0.436829 0.567505 0.469177 -0.516663 1441912657 0.436829 0.567505 0.469177 -0.516663 1441912657 0.436829 0.567505 0.469177 -0.516663 1441912657 0.434265 0.570374 0.467285 -0.517334 1441912657 0.434265 0.570374 0.467285 -0.517334 1441912657 0.434265 0.570374 0.467285 -0.517334 1441912657 0.434265 0.570374 0.467285 -0.517334 1441912657 0.434265 0.570374 0.467285 -0.517334 1441912657 0.434265 0.570374 0.467285 -0.517334 1441912657 0.431519 0.572754 0.465515 -0.518616 1441912657 0.431519 0.572754 0.465515 -0.518616 1441912657 0.431519 0.572754 0.465515 -0.518616 1441912657 0.431519 0.572754 0.465515 -0.518616 1441912657 0.431519 0.572754 0.465515 -0.518616 1441912657 0.431519 0.572754 0.465515 -0.518616 1441912657 0.427673 0.575439 0.463074 -0.520996 1441912657 0.427673 0.575439 0.463074 -0.520996 1441912657 0.427673 0.575439 0.463074 -0.520996 1441912657 0.427673 0.575439 0.463074 -0.520996 1441912657 0.427673 0.575439 0.463074 -0.520996 1441912657 0.427673 0.575439 0.463074 -0.520996 1441912657 0.427673 0.575439 0.463074 -0.520996 1441912657 0.423767 0.578247 0.461243 -0.522705 1441912657 0.423767 0.578247 0.461243 -0.522705 1441912657 0.423767 0.578247 0.461243 -0.522705 1441912657 0.423767 0.578247 0.461243 -0.522705 1441912657 0.423767 0.578247 0.461243 -0.522705 1441912657 0.423767 0.578247 0.461243 -0.522705 1441912657 0.419983 0.581970 0.458435 -0.524048 1441912657 0.419983 0.581970 0.458435 -0.524048 1441912657 0.419983 0.581970 0.458435 -0.524048 1441912657 0.419983 0.581970 0.458435 -0.524048 1441912657 0.419983 0.581970 0.458435 -0.524048 1441912657 0.419983 0.581970 0.458435 -0.524048 1441912657 0.419983 0.581970 0.458435 -0.524048 1441912657 0.415527 0.585938 0.452942 -0.528015 1441912657 0.415527 0.585938 0.452942 -0.528015 1441912657 0.415527 0.585938 0.452942 -0.528015 1441912657 0.415527 0.585938 0.452942 -0.528015 1441912657 0.411987 0.589050 0.447388 -0.532104 1441912657 0.411987 0.589050 0.447388 -0.532104 1441912657 0.411987 0.589050 0.447388 -0.532104 1441912657 0.411987 0.589050 0.447388 -0.532104 1441912657 0.411987 0.589050 0.447388 -0.532104 1441912657 0.411987 0.589050 0.447388 -0.532104 1441912657 0.412292 0.589355 0.442871 -0.535217 1441912657 0.412292 0.589355 0.442871 -0.535217 1441912657 0.412292 0.589355 0.442871 -0.535217 1441912657 0.412292 0.589355 0.442871 -0.535217 1441912657 0.412292 0.589355 0.442871 -0.535217 1441912657 0.412292 0.589355 0.442871 -0.535217 1441912657 0.414368 0.588440 0.442932 -0.534668 1441912657 0.414368 0.588440 0.442932 -0.534668 1441912657 0.414368 0.588440 0.442932 -0.534668 1441912657 0.414368 0.588440 0.442932 -0.534668 1441912657 0.414368 0.588440 0.442932 -0.534668 1441912657 0.414368 0.588440 0.442932 -0.534668 1441912657 0.418274 0.585205 0.444946 -0.533447 1441912657 0.418274 0.585205 0.444946 -0.533447 1441912657 0.418274 0.585205 0.444946 -0.533447 1441912657 0.418274 0.585205 0.444946 -0.533447 1441912657 0.418274 0.585205 0.444946 -0.533447 1441912657 0.418274 0.585205 0.444946 -0.533447 1441912657 0.422913 0.580750 0.449524 -0.530762 1441912657 0.422913 0.580750 0.449524 -0.530762 1441912657 0.422913 0.580750 0.449524 -0.530762 1441912657 0.422913 0.580750 0.449524 -0.530762 1441912657 0.422913 0.580750 0.449524 -0.530762 1441912657 0.422913 0.580750 0.449524 -0.530762 1441912657 0.429321 0.575562 0.454102 -0.527466 1441912657 0.429321 0.575562 0.454102 -0.527466 1441912657 0.429321 0.575562 0.454102 -0.527466 1441912657 0.429321 0.575562 0.454102 -0.527466 1441912657 0.429321 0.575562 0.454102 -0.527466 1441912657 0.429321 0.575562 0.454102 -0.527466 1441912657 0.429321 0.575562 0.454102 -0.527466 1441912657 0.434692 0.570557 0.456848 -0.526123 1441912657 0.434692 0.570557 0.456848 -0.526123 1441912657 0.434692 0.570557 0.456848 -0.526123 1441912657 0.434692 0.570557 0.456848 -0.526123 1441912657 0.434692 0.570557 0.456848 -0.526123 1441912657 0.434692 0.570557 0.456848 -0.526123 1441912657 0.438110 0.566589 0.457703 -0.526733 1441912657 0.438110 0.566589 0.457703 -0.526733 1441912657 0.438110 0.566589 0.457703 -0.526733 1441912657 0.438110 0.566589 0.457703 -0.526733 1441912657 0.438110 0.566589 0.457703 -0.526733 1441912657 0.438110 0.566589 0.457703 -0.526733 1441912657 0.439392 0.563843 0.457947 -0.528503 1441912657 0.439392 0.563843 0.457947 -0.528503 1441912657 0.439392 0.563843 0.457947 -0.528503 1441912657 0.439392 0.563843 0.457947 -0.528503 1441912657 0.439392 0.563843 0.457947 -0.528503 1441912657 0.439392 0.563843 0.457947 -0.528503 1441912657 0.440735 0.561096 0.458252 -0.529968 1441912658 0.440735 0.561096 0.458252 -0.529968 1441912658 0.440735 0.561096 0.458252 -0.529968 1441912658 0.440735 0.561096 0.458252 -0.529968 1441912658 0.440735 0.561096 0.458252 -0.529968 1441912658 0.440735 0.561096 0.458252 -0.529968 1441912658 0.443176 0.558899 0.460571 -0.528198 1441912658 0.443176 0.558899 0.460571 -0.528198 1441912658 0.443176 0.558899 0.460571 -0.528198 1441912658 0.443176 0.558899 0.460571 -0.528198 1441912658 0.443176 0.558899 0.460571 -0.528198 1441912658 0.443176 0.558899 0.460571 -0.528198 1441912658 0.443176 0.558899 0.460571 -0.528198 1441912658 0.445129 0.556885 0.466797 -0.523193 1441912658 0.445129 0.556885 0.466797 -0.523193 1441912658 0.445129 0.556885 0.466797 -0.523193 1441912658 0.445129 0.556885 0.466797 -0.523193 1441912658 0.445129 0.556885 0.466797 -0.523193 1441912658 0.445129 0.556885 0.466797 -0.523193 1441912658 0.446716 0.553833 0.473572 -0.518982 1441912658 0.446716 0.553833 0.473572 -0.518982 1441912658 0.446716 0.553833 0.473572 -0.518982 1441912658 0.446716 0.553833 0.473572 -0.518982 1441912658 0.446716 0.553833 0.473572 -0.518982 1441912658 0.446716 0.553833 0.473572 -0.518982 1441912658 0.447083 0.553406 0.477417 -0.515625 1441912658 0.447083 0.553406 0.477417 -0.515625 1441912658 0.447083 0.553406 0.477417 -0.515625 1441912658 0.447083 0.553406 0.477417 -0.515625 1441912658 0.447083 0.553406 0.477417 -0.515625 1441912658 0.447083 0.553406 0.477417 -0.515625 1441912658 0.446350 0.554749 0.476929 -0.515198 1441912658 0.446350 0.554749 0.476929 -0.515198 1441912658 0.446350 0.554749 0.476929 -0.515198 1441912658 0.446350 0.554749 0.476929 -0.515198 1441912658 0.446350 0.554749 0.476929 -0.515198 1441912658 0.446350 0.554749 0.476929 -0.515198 1441912658 0.446350 0.554749 0.476929 -0.515198 1441912658 0.443176 0.557312 0.473694 -0.518188 1441912658 0.443176 0.557312 0.473694 -0.518188 1441912658 0.443176 0.557312 0.473694 -0.518188 1441912658 0.443176 0.557312 0.473694 -0.518188 1441912658 0.443176 0.557312 0.473694 -0.518188 1441912658 0.443176 0.557312 0.473694 -0.518188 1441912658 0.439148 0.561462 0.470093 -0.520447 1441912658 0.439148 0.561462 0.470093 -0.520447 1441912658 0.439148 0.561462 0.470093 -0.520447 1441912658 0.439148 0.561462 0.470093 -0.520447 1441912658 0.439148 0.561462 0.470093 -0.520447 1441912658 0.434204 0.566101 0.466125 -0.523132 1441912658 0.434204 0.566101 0.466125 -0.523132 1441912658 0.434204 0.566101 0.466125 -0.523132 1441912658 0.434204 0.566101 0.466125 -0.523132 1441912658 0.434204 0.566101 0.466125 -0.523132 1441912658 0.434204 0.566101 0.466125 -0.523132 1441912658 0.429199 0.570618 0.460999 -0.526855 1441912658 0.429199 0.570618 0.460999 -0.526855 1441912658 0.429199 0.570618 0.460999 -0.526855 1441912658 0.429199 0.570618 0.460999 -0.526855 1441912658 0.429199 0.570618 0.460999 -0.526855 1441912658 0.429199 0.570618 0.460999 -0.526855 1441912658 0.429199 0.570618 0.460999 -0.526855 1441912658 0.424500 0.575745 0.456848 -0.528748 1441912658 0.424500 0.575745 0.456848 -0.528748 1441912658 0.424500 0.575745 0.456848 -0.528748 1441912658 0.424500 0.575745 0.456848 -0.528748 1441912658 0.424500 0.575745 0.456848 -0.528748 1441912658 0.424500 0.575745 0.456848 -0.528748 1441912658 0.419922 0.580688 0.453247 -0.530090 1441912658 0.419922 0.580688 0.453247 -0.530090 1441912658 0.419922 0.580688 0.453247 -0.530090 1441912658 0.419922 0.580688 0.453247 -0.530090 1441912658 0.419922 0.580688 0.453247 -0.530090 1441912658 0.419922 0.580688 0.453247 -0.530090 1441912658 0.419922 0.580688 0.453247 -0.530090 1441912658 0.416382 0.584900 0.450867 -0.530273 1441912658 0.416382 0.584900 0.450867 -0.530273 1441912658 0.416382 0.584900 0.450867 -0.530273 1441912658 0.416382 0.584900 0.450867 -0.530273 1441912658 0.416382 0.584900 0.450867 -0.530273 1441912658 0.416382 0.584900 0.450867 -0.530273 1441912658 0.414673 0.587524 0.450012 -0.529419 1441912658 0.414673 0.587524 0.450012 -0.529419 1441912658 0.414673 0.587524 0.450012 -0.529419 1441912658 0.414673 0.587524 0.450012 -0.529419 1441912658 0.414673 0.587524 0.450012 -0.529419 1441912658 0.414673 0.587524 0.450012 -0.529419 1441912658 0.412598 0.589417 0.449402 -0.529480 1441912658 0.412598 0.589417 0.449402 -0.529480 1441912658 0.412598 0.589417 0.449402 -0.529480 1441912658 0.412598 0.589417 0.449402 -0.529480 1441912658 0.412598 0.589417 0.449402 -0.529480 1441912658 0.412598 0.589417 0.449402 -0.529480 1441912658 0.410889 0.590454 0.447693 -0.531067 1441912658 0.410889 0.590454 0.447693 -0.531067 1441912658 0.410889 0.590454 0.447693 -0.531067 1441912658 0.410889 0.590454 0.447693 -0.531067 1441912658 0.410889 0.590454 0.447693 -0.531067 1441912658 0.410889 0.590454 0.447693 -0.531067 1441912658 0.407837 0.591736 0.444458 -0.534729 1441912658 0.407837 0.591736 0.444458 -0.534729 1441912658 0.407837 0.591736 0.444458 -0.534729 1441912658 0.407837 0.591736 0.444458 -0.534729 1441912658 0.407837 0.591736 0.444458 -0.534729 1441912658 0.404785 0.593872 0.440002 -0.538330 1441912658 0.404785 0.593872 0.440002 -0.538330 1441912658 0.404785 0.593872 0.440002 -0.538330 1441912658 0.404785 0.593872 0.440002 -0.538330 1441912658 0.404785 0.593872 0.440002 -0.538330 1441912658 0.404785 0.593872 0.440002 -0.538330 1441912658 0.403931 0.595093 0.436279 -0.540649 1441912658 0.403931 0.595093 0.436279 -0.540649 1441912659 0.403931 0.595093 0.436279 -0.540649 1441912659 0.403931 0.595093 0.436279 -0.540649 1441912659 0.403931 0.595093 0.436279 -0.540649 1441912659 0.403931 0.595093 0.436279 -0.540649 1441912659 0.404602 0.594971 0.435181 -0.541199 1441912659 0.404602 0.594971 0.435181 -0.541199 1441912659 0.404602 0.594971 0.435181 -0.541199 1441912659 0.404602 0.594971 0.435181 -0.541199 1441912659 0.404602 0.594971 0.435181 -0.541199 1441912659 0.404602 0.594971 0.435181 -0.541199 1441912659 0.406799 0.593201 0.435364 -0.541321 1441912659 
0.407471 0.591125 0.422241 -0.553345 1441912661 0.407471 0.591125 0.422241 -0.553345 1441912661 0.410767 0.588684 0.422058 -0.553650 1441912661 0.410767 0.588684 0.422058 -0.553650 1441912661 0.410767 0.588684 0.422058 -0.553650 1441912661 0.410767 0.588684 0.422058 -0.553650 1441912661 0.410767 0.588684 0.422058 -0.553650 1441912661 0.410767 0.588684 0.422058 -0.553650 1441912661 0.410767 0.588684 0.422058 -0.553650 1441912661 0.412598 0.586914 0.422974 -0.553467 1441912661 0.412598 0.586914 0.422974 -0.553467 1441912661 0.412598 0.586914 0.422974 -0.553467 1441912661 0.412598 0.586914 0.422974 -0.553467 1441912661 0.412598 0.586914 0.422974 -0.553467 1441912661 0.412598 0.586914 0.422974 -0.553467 1441912661 0.413757 0.585083 0.422546 -0.554932 1441912661 0.413757 0.585083 0.422546 -0.554932 1441912661 0.413757 0.585083 0.422546 -0.554932 1441912661 0.413757 0.585083 0.422546 -0.554932 1441912661 0.413757 0.585083 0.422546 -0.554932 1441912661 0.413757 0.585083 0.422546 -0.554932 1441912661 0.414368 0.583496 0.421265 -0.557068 1441912661 0.414368 0.583496 0.421265 -0.557068 1441912661 0.414368 0.583496 0.421265 -0.557068 1441912661 0.414368 0.583496 0.421265 -0.557068 1441912661 0.414368 0.583496 0.421265 -0.557068 1441912661 0.414368 0.583496 0.421265 -0.557068 1441912661 0.414368 0.583496 0.421265 -0.557068 1441912661 0.414307 0.582703 0.419495 -0.559265 1441912661 0.414307 0.582703 0.419495 -0.559265 1441912661 0.414307 0.582703 0.419495 -0.559265 1441912661 0.414307 0.582703 0.419495 -0.559265 1441912661 0.414307 0.582703 0.419495 -0.559265 1441912661 0.414307 0.582703 0.419495 -0.559265 1441912661 0.413086 0.582397 0.417725 -0.561768 1441912661 0.413086 0.582397 0.417725 -0.561768 1441912661 0.413086 0.582397 0.417725 -0.561768 1441912661 0.413086 0.582397 0.417725 -0.561768 1441912661 0.413086 0.582397 0.417725 -0.561768 1441912661 0.413086 0.582397 0.417725 -0.561768 1441912661 0.407654 0.585205 0.414246 -0.565430 1441912661 0.407654 0.585205 0.414246 -0.565430 1441912661 0.407654 0.585205 0.414246 -0.565430 1441912661 0.407654 0.585205 0.414246 -0.565430 1441912662 0.407654 0.585205 0.414246 -0.565430 1441912662 0.407654 0.585205 0.414246 -0.565430 1441912662 0.401611 0.590515 0.409973 -0.567322 1441912662 0.401611 0.590515 0.409973 -0.567322 1441912662 0.401611 0.590515 0.409973 -0.567322 1441912662 0.401611 0.590515 0.409973 -0.567322 1441912662 0.401611 0.590515 0.409973 -0.567322 1441912662 0.401611 0.590515 0.409973 -0.567322 1441912662 0.398804 0.593750 0.406067 -0.568726 1441912662 0.398804 0.593750 0.406067 -0.568726 1441912662 0.398804 0.593750 0.406067 -0.568726 1441912662 0.398804 0.593750 0.406067 -0.568726 1441912662 0.398804 0.593750 0.406067 -0.568726 1441912662 0.398804 0.593750 0.406067 -0.568726 1441912662 0.398804 0.593750 0.406067 -0.568726 1441912662 0.398071 0.593750 0.405762 -0.569519 1441912662 0.398071 0.593750 0.405762 -0.569519 1441912662 0.398071 0.593750 0.405762 -0.569519 1441912662 0.398071 0.593750 0.405762 -0.569519 1441912662 0.398071 0.593750 0.405762 -0.569519 1441912662 0.398071 0.593750 0.405762 -0.569519 1441912662 0.400269 0.593262 0.406372 -0.567993 1441912662 0.400269 0.593262 0.406372 -0.567993 1441912662 0.400269 0.593262 0.406372 -0.567993 1441912662 0.400269 0.593262 0.406372 -0.567993 1441912662 0.400269 0.593262 0.406372 -0.567993 1441912662 0.400269 0.593262 0.406372 -0.567993 1441912662 0.402344 0.592896 0.408264 -0.565552 1441912662 0.402344 0.592896 0.408264 -0.565552 1441912662 0.402344 0.592896 0.408264 -0.565552 1441912662 0.402344 0.592896 0.408264 -0.565552 1441912662 0.402344 0.592896 0.408264 -0.565552 1441912662 0.402344 0.592896 0.408264 -0.565552 1441912662 0.402344 0.592896 0.408264 -0.565552 1441912662 0.401611 0.593201 0.409729 -0.564636 1441912662 0.401611 0.593201 0.409729 -0.564636 1441912662 0.401611 0.593201 0.409729 -0.564636 1441912662 0.401611 0.593201 0.409729 -0.564636 1441912662 0.401611 0.593201 0.409729 -0.564636 1441912662 0.401611 0.593201 0.409729 -0.564636 1441912662 0.400696 0.594727 0.410339 -0.563354 1441912662 0.400696 0.594727 0.410339 -0.563354 1441912662 0.400696 0.594727 0.410339 -0.563354 1441912662 0.400696 0.594727 0.410339 -0.563354 1441912662 0.400696 0.594727 0.410339 -0.563354 1441912662 0.400696 0.594727 0.410339 -0.563354 1441912662 0.400696 0.594727 0.410339 -0.563354 1441912662 0.398987 0.595642 0.409668 -0.564026 1441912662 0.398987 0.595642 0.409668 -0.564026 1441912662 0.398987 0.595642 0.409668 -0.564026 1441912662 0.398987 0.595642 0.409668 -0.564026 1441912662 0.398987 0.595642 0.409668 -0.564026 1441912662 0.398987 0.595642 0.409668 -0.564026 1441912662 0.399658 0.596619 0.410095 -0.562195 1441912662 0.399658 0.596619 0.410095 -0.562195 1441912662 0.399658 0.596619 0.410095 -0.562195 1441912662 0.399658 0.596619 0.410095 -0.562195 1441912662 0.399658 0.596619 0.410095 -0.562195 1441912662 0.399658 0.596619 0.410095 -0.562195 1441912662 0.400574 0.596802 0.411987 -0.559998 1441912662 0.400574 0.596802 0.411987 -0.559998 1441912662 0.400574 0.596802 0.411987 -0.559998 1441912662 0.400574 0.596802 0.411987 -0.559998 1441912662 0.400574 0.596802 0.411987 -0.559998 1441912662 0.400574 0.596802 0.411987 -0.559998 1441912662 0.401733 0.596985 0.415894 -0.556030 1441912662 0.401733 0.596985 0.415894 -0.556030 1441912662 0.401733 0.596985 0.415894 -0.556030 1441912662 0.401733 0.596985 0.415894 -0.556030 1441912662 0.401733 0.596985 0.415894 -0.556030 1441912662 0.401733 0.596985 0.415894 -0.556030 1441912662 0.404053 0.596252 0.420654 -0.551575 1441912662 0.404053 0.596252 0.420654 -0.551575 1441912662 0.404053 0.596252 0.420654 -0.551575 1441912662 0.404053 0.596252 0.420654 -0.551575 1441912662 0.404053 0.596252 0.420654 -0.551575 1441912662 0.404053 0.596252 0.420654 -0.551575 1441912662 0.404053 0.596252 0.420654 -0.551575 1441912662 0.409668 0.593323 0.425842 -0.546570 1441912662 0.409668 0.593323 0.425842 -0.546570 1441912662 0.409668 0.593323 0.425842 -0.546570 1441912662 0.409668 0.593323 0.425842 -0.546570 1441912662 0.409668 0.593323 0.425842 -0.546570 1441912662 0.409668 0.593323 0.425842 -0.546570 1441912662 0.415710 0.588074 0.430054 -0.544373 1441912662 0.415710 0.588074 0.430054 -0.544373 1441912662 0.415710 0.588074 0.430054 -0.544373 1441912662 0.415710 0.588074 0.430054 -0.544373 1441912662 0.415710 0.588074 0.430054 -0.544373 1441912662 0.415710 0.588074 0.430054 -0.544373 1441912662 0.418823 0.584839 0.432861 -0.543274 1441912662 0.418823 0.584839 0.432861 -0.543274 1441912662 0.418823 0.584839 0.432861 -0.543274 1441912662 0.418823 0.584839 0.432861 -0.543274 1441912662 0.418823 0.584839 0.432861 -0.543274 1441912662 0.418823 0.584839 0.432861 -0.543274 1441912662 0.418945 0.583069 0.433411 -0.544678 1441912662 0.418945 0.583069 0.433411 -0.544678 1441912662 0.418945 0.583069 0.433411 -0.544678 1441912662 0.418945 0.583069 0.433411 -0.544678 1441912662 0.418945 0.583069 0.433411 -0.544678 1441912662 0.418945 0.583069 0.433411 -0.544678 1441912662 0.417358 0.582825 0.431763 -0.547424 1441912662 0.417358 0.582825 0.431763 -0.547424 1441912662 0.417358 0.582825 0.431763 -0.547424 1441912662 0.417358 0.582825 0.431763 -0.547424 1441912662 0.417358 0.582825 0.431763 -0.547424 1441912662 0.417358 0.582825 0.431763 -0.547424 1441912662 0.414063 0.584106 0.428406 -0.551208 1441912662 0.414063 0.584106 0.428406 -0.551208 1441912662 0.414063 0.584106 0.428406 -0.551208 1441912662 0.414063 0.584106 0.428406 -0.551208 1441912662 0.414063 0.584106 0.428406 -0.551208 1441912663 0.414063 0.584106 0.428406 -0.551208 1441912663 0.408264 0.587219 0.424194 -0.555420 1441912663 0.408264 0.587219 0.424194 -0.555420 1441912663 0.408264 0.587219 0.424194 -0.555420 1441912663 0.408264 0.587219 0.424194 -0.555420 1441912663 0.408264 0.587219 0.424194 -0.555420 1441912663 0.408264 0.587219 0.424194 -0.555420 1441912663 0.408264 0.587219 0.424194 -0.555420 1441912663 0.403748 0.589844 0.420349 -0.558899 1441912663 0.403748 0.589844 0.420349 -0.558899 1441912663 0.403748 0.589844 0.420349 -0.558899 1441912663 0.403748 0.589844 0.420349 -0.558899 1441912663 0.403748 0.589844 0.420349 -0.558899 1441912663 0.403748 0.589844 0.420349 -0.558899 1441912663 0.400146 0.592529 0.417175 -0.560974 1441912663 0.400146 0.592529 0.417175 -0.560974 1441912663 0.400146 0.592529 0.417175 -0.560974 1441912663 0.400146 0.592529 0.417175 -0.560974 1441912663 0.400146 0.592529 0.417175 -0.560974 1441912663 0.400146 0.592529 0.417175 -0.560974 1441912663 0.395447 0.596619 0.414734 -0.561768 1441912663 0.395447 0.596619 0.414734 -0.561768 1441912663 0.395447 0.596619 0.414734 -0.561768 1441912663 0.395447 0.596619 0.414734 -0.561768 1441912663 0.395447 0.596619 0.414734 -0.561768 1441912663 0.395447 0.596619 0.414734 -0.561768 1441912663 0.388611 0.603088 0.410339 -0.562866 1441912663 0.388611 0.603088 0.410339 -0.562866 1441912663 0.388611 0.603088 0.410339 -0.562866 1441912663 0.388611 0.603088 0.410339 -0.562866 1441912663 0.388611 0.603088 0.410339 -0.562866 1441912663 0.388611 0.603088 0.410339 -0.562866 1441912663 0.388611 0.603088 0.410339 -0.562866 1441912663 0.379761 0.611511 0.403931 -0.564392 1441912663 0.379761 0.611511 0.403931 -0.564392 1441912663 0.379761 0.611511 0.403931 -0.564392 1441912663 0.379761 0.611511 0.403931 -0.564392 1441912663 0.379761 0.611511 0.403931 -0.564392 1441912663 0.379761 0.611511 0.403931 -0.564392 1441912663 0.376343 0.616150 0.397949 -0.565979 1441912663 0.376343 0.616150 0.397949 -0.565979 1441912663 0.376343 0.616150 0.397949 -0.565979 1441912663 0.376343 0.616150 0.397949 -0.565979 1441912663 0.376343 0.616150 0.397949 -0.565979 1441912663 0.376343 0.616150 0.397949 -0.565979 1441912663 0.376343 0.616150 0.397949 -0.565979 1441912663 0.375549 0.617554 0.395935 -0.566345 1441912663 0.375549 0.617554 0.395935 -0.566345 1441912663 0.375549 0.617554 0.395935 -0.566345 1441912663 0.375549 0.617554 0.395935 -0.566345 1441912663 0.375549 0.617554 0.395935 -0.566345 1441912663 0.375549 0.617554 0.395935 -0.566345 1441912663 0.376831 0.615845 0.397949 -0.565979 1441912663 0.376831 0.615845 0.397949 -0.565979 1441912663 0.376831 0.615845 0.397949 -0.565979 1441912663 0.376831 0.615845 0.397949 -0.565979 1441912663 0.376831 0.615845 0.397949 -0.565979 1441912663 0.376831 0.615845 0.397949 -0.565979 1441912663 0.381714 0.613098 0.401611 -0.563049 1441912663 0.381714 0.613098 0.401611 -0.563049 1441912663 0.381714 0.613098 0.401611 -0.563049 1441912663 0.381714 0.613098 0.401611 -0.563049 1441912663 0.381714 0.613098 0.401611 -0.563049 1441912663 0.381714 0.613098 0.401611 -0.563049 1441912663 0.381714 0.613098 0.401611 -0.563049 1441912663 0.386475 0.609619 0.406616 -0.559998 1441912663 0.386475 0.609619 0.406616 -0.559998 1441912663 0.386475 0.609619 0.406616 -0.559998 1441912663 0.386475 0.609619 0.406616 -0.559998 1441912663 0.386475 0.609619 0.406616 -0.559998 1441912663 0.386475 0.609619 0.406616 -0.559998 1441912663 0.389038 0.607544 0.411621 -0.556824 1441912663 0.389038 0.607544 0.411621 -0.556824 1441912663 0.389038 0.607544 0.411621 -0.556824 1441912663 0.389038 0.607544 0.411621 -0.556824 1441912663 0.389038 0.607544 0.411621 -0.556824 1441912663 0.389038 0.607544 0.411621 -0.556824 1441912663 0.386597 0.608215 0.413940 -0.556091 1441912663 0.386597 0.608215 0.413940 -0.556091 1441912663 0.386597 0.608215 0.413940 -0.556091 1441912663 0.386597 0.608215 0.413940 -0.556091 1441912663 0.386597 0.608215 0.413940 -0.556091 1441912663 0.386597 0.608215 0.413940 -0.556091 1441912663 0.383484 0.609314 0.413208 -0.557556 1441912663 0.383484 0.609314 0.413208 -0.557556 1441912663 0.383484 0.609314 0.413208 -0.557556 1441912663 0.383484 0.609314 0.413208 -0.557556 1441912663 0.383484 0.609314 0.413208 -0.557556 1441912663 0.383484 0.609314 0.413208 -0.557556 1441912663 0.383484 0.609314 0.413208 -0.557556 1441912663 0.383606 0.611572 0.413452 -0.554810 1441912663 0.383606 0.611572 0.413452 -0.554810 1441912663 0.383606 0.611572 0.413452 -0.554810 1441912663 0.383606 0.611572 0.413452 -0.554810 1441912663 0.383606 0.611572 0.413452 -0.554810 1441912663 0.383606 0.611572 0.413452 -0.554810 1441912663 0.387451 0.610107 0.416138 -0.551758 1441912663 0.387451 0.610107 0.416138 -0.551758 1441912663 0.387451 0.610107 0.416138 -0.551758 1441912663 0.387451 0.610107 0.416138 -0.551758 1441912663 0.387451 0.610107 0.416138 -0.551758 1441912663 0.387451 0.610107 0.416138 -0.551758 1441912663 0.387451 0.610107 0.416138 -0.551758 1441912663 0.392639 0.608032 0.422607 -0.545410 1441912663 0.392639 0.608032 0.422607 -0.545410 1441912663 0.392639 0.608032 0.422607 -0.545410 1441912663 0.392639 0.608032 0.422607 -0.545410 1441912663 0.392639 0.608032 0.422607 -0.545410 1441912663 0.392639 0.608032 0.422607 -0.545410 1441912663 0.400024 0.603394 0.431458 -0.538269 1441912663 0.400024 0.603394 0.431458 -0.538269 1441912663 0.400024 0.603394 0.431458 -0.538269 1441912663 0.400024 0.603394 0.431458 -0.538269 1441912663 0.400024 0.603394 0.431458 -0.538269 1441912663 0.400024 0.603394 0.431458 -0.538269 1441912664 0.408203 0.596680 0.440002 -0.532593 1441912664 0.408203 0.596680 0.440002 -0.532593 1441912664 0.408203 0.596680 0.440002 -0.532593 1441912664 0.408203 0.596680 0.440002 -0.532593 1441912664 0.408203 0.596680 0.440002 -0.532593 1441912664 0.408203 0.596680 0.440002 -0.532593 1441912664 0.414185 0.590393 0.446350 -0.529724 1441912664 0.414185 0.590393 0.446350 -0.529724 1441912664 0.414185 0.590393 0.446350 -0.529724 1441912664 0.414185 0.590393 0.446350 -0.529724 1441912664 0.414185 0.590393 0.446350 -0.529724 1441912664 0.414185 0.590393 0.446350 -0.529724 1441912664 0.414185 0.590393 0.446350 -0.529724 1441912664 0.417175 0.585876 0.450195 -0.529114 1441912664 0.417175 0.585876 0.450195 -0.529114 1441912664 0.417175 0.585876 0.450195 -0.529114 1441912664 0.417175 0.585876 0.450195 -0.529114 1441912664 0.417175 0.585876 0.450195 -0.529114 1441912664 0.417175 0.585876 0.450195 -0.529114 1441912664 0.417908 0.583801 0.450256 -0.530823 1441912664 0.417908 0.583801 0.450256 -0.530823 1441912664 0.417908 0.583801 0.450256 -0.530823 1441912664 0.417908 0.583801 0.450256 -0.530823 1441912664 0.417908 0.583801 0.450256 -0.530823 1441912664 0.417908 0.583801 0.450256 -0.530823 1441912664 0.415894 0.583801 0.447021 -0.535095 1441912664 0.415894 0.583801 0.447021 -0.535095 1441912664 0.415894 0.583801 0.447021 -0.535095 1441912664 0.415894 0.583801 0.447021 -0.535095 1441912664 0.415894 0.583801 0.447021 -0.535095 1441912664 0.415894 0.583801 0.447021 -0.535095 1441912664 0.413757 0.584534 0.440369 -0.541443 1441912664 0.413757 0.584534 0.440369 -0.541443 1441912664 0.413757 0.584534 0.440369 -0.541443 1441912664 0.413757 0.584534 0.440369 -0.541443 1441912664 0.413757 0.584534 0.440369 -0.541443 1441912664 0.413757 0.584534 0.440369 -0.541443 1441912664 0.413757 0.584534 0.440369 -0.541443 1441912664 0.412842 0.584167 0.433594 -0.547974 1441912664 0.412842 0.584167 0.433594 -0.547974 1441912664 0.412842 0.584167 0.433594 -0.547974 1441912664 0.412842 0.584167 0.433594 -0.547974 1441912664 0.412842 0.584167 0.433594 -0.547974 1441912664 0.414246 0.582336 0.429138 -0.552307 1441912664 0.414246 0.582336 0.429138 -0.552307 1441912664 0.414246 0.582336 0.429138 -0.552307 1441912664 0.414246 0.582336 0.429138 -0.552307 1441912664 0.414246 0.582336 0.429138 -0.552307 1441912664 0.414246 0.582336 0.429138 -0.552307 1441912664 0.415955 0.580078 0.427185 -0.554932 1441912664 0.415955 0.580078 0.427185 -0.554932 1441912664 0.415955 0.580078 0.427185 -0.554932 1441912664 0.415955 0.580078 0.427185 -0.554932 1441912664 0.415955 0.580078 0.427185 -0.554932 1441912664 0.415955 0.580078 0.427185 -0.554932 1441912664 0.415955 0.580078 0.427185 -0.554932 1441912664 0.413940 0.581238 0.424438 -0.557312 1441912664 0.413940 0.581238 0.424438 -0.557312 1441912664 0.413940 0.581238 0.424438 -0.557312 1441912664 0.413940 0.581238 0.424438 -0.557312 1441912664 0.413940 0.581238 0.424438 -0.557312 1441912664 0.407288 0.586121 0.418945 -0.561279 1441912664 0.407288 0.586121 0.418945 -0.561279 1441912664 0.407288 0.586121 0.418945 -0.561279 1441912664 0.407288 0.586121 0.418945 -0.561279 1441912664 0.407288 0.586121 0.418945 -0.561279 1441912664 0.407288 0.586121 0.418945 -0.561279 1441912664 0.407288 0.586121 0.418945 -0.561279 1441912664 0.401733 0.591064 0.412231 -0.565063 1441912664 0.401733 0.591064 0.412231 -0.565063 1441912664 0.401733 0.591064 0.412231 -0.565063 1441912664 0.401733 0.591064 0.412231 -0.565063 1441912664 0.401733 0.591064 0.412231 -0.565063 1441912664 0.401733 0.591064 0.412231 -0.565063 1441912664 0.399475 0.594482 0.408264 -0.565918 1441912664 0.399475 0.594482 0.408264 -0.565918 1441912664 0.399475 0.594482 0.408264 -0.565918 1441912664 0.399475 0.594482 0.408264 -0.565918 1441912664 0.399475 0.594482 0.408264 -0.565918 1441912664 0.399475 0.594482 0.408264 -0.565918 1441912664 0.399475 0.594482 0.408264 -0.565918 1441912664 0.399841 0.593933 0.408264 -0.566284 1441912664 0.399841 0.593933 0.408264 -0.566284 1441912664 0.399841 0.593933 0.408264 -0.566284 1441912664 0.399841 0.593933 0.408264 -0.566284 1441912664 0.399841 0.593933 0.408264 -0.566284 1441912664 0.399841 0.593933 0.408264 -0.566284 1441912664 0.402405 0.592346 0.411255 -0.563904 1441912664 0.402405 0.592346 0.411255 -0.563904 1441912664 0.402405 0.592346 0.411255 -0.563904 1441912664 0.402405 0.592346 0.411255 -0.563904 1441912664 0.402405 0.592346 0.411255 -0.563904 1441912664 0.405029 0.590698 0.415894 -0.560364 1441912664 0.405029 0.590698 0.415894 -0.560364 1441912664 0.405029 0.590698 0.415894 -0.560364 1441912664 0.405029 0.590698 0.415894 -0.560364 1441912664 0.405029 0.590698 0.415894 -0.560364 1441912664 0.405029 0.590698 0.415894 -0.560364 1441912664 0.405029 0.590698 0.415894 -0.560364 1441912664 0.406738 0.588989 0.420593 -0.557434 1441912664 0.406738 0.588989 0.420593 -0.557434 1441912664 0.406738 0.588989 0.420593 -0.557434 1441912664 0.406738 0.588989 0.420593 -0.557434 1441912664 0.406738 0.588989 0.420593 -0.557434 1441912664 0.406738 0.588989 0.420593 -0.557434 1441912664 0.407654 0.588623 0.424316 -0.554321 1441912664 0.407654 0.588623 0.424316 -0.554321 1441912664 0.407654 0.588623 0.424316 -0.554321 1441912664 0.407654 0.588623 0.424316 -0.554321 1441912664 0.407654 0.588623 0.424316 -0.554321 1441912664 0.407654 0.588623 0.424316 -0.554321 1441912664 0.405640 0.590271 0.428101 -0.551086 1441912664 0.405640 0.590271 0.428101 -0.551086 1441912665 0.405640 0.590271 0.428101 -0.551086 1441912665 0.405640 0.590271 0.428101 -0.551086 1441912665 0.405640 0.590271 0.428101 -0.551086 1441912665 0.405640 0.590271 0.428101 -0.551086 1441912665 0.403442 0.593750 0.430603 -0.547058 1441912665 0.403442 0.593750 0.430603 -0.547058 1441912665 0.403442 0.593750 0.430603 -0.547058 1441912665 0.403442 0.593750 0.430603 -0.547058 1441912665 0.403442 0.593750 0.430603 -0.547058 1441912665 0.403442 0.593750 0.430603 -0.547058 1441912665 0.400269 0.597717 0.431702 -0.544128 1441912665 0.400269 0.597717 0.431702 -0.544128 1441912665 0.400269 0.597717 0.431702 -0.544128 1441912665 0.400269 0.597717 0.431702 -0.544128 1441912665 0.400269 0.597717 0.431702 -0.544128 1441912665 0.400269 0.597717 0.431702 -0.544128 1441912665 0.397217 0.602905 0.431824 -0.540527 1441912665 0.397217 0.602905 0.431824 -0.540527 1441912665 0.397217 0.602905 0.431824 -0.540527 1441912665 0.397217 0.602905 0.431824 -0.540527 1441912665 0.397217 0.602905 0.431824 -0.540527 1441912665 0.397217 0.602905 0.431824 -0.540527 1441912665 0.397217 0.602905 0.431824 -0.540527 1441912665 0.395752 0.606506 0.431335 -0.537964 1441912665 0.395752 0.606506 0.431335 -0.537964 1441912665 0.395752 0.606506 0.431335 -0.537964 1441912665 0.395752 0.606506 0.431335 -0.537964 1441912665 0.395752 0.606506 0.431335 -0.537964 1441912665 0.395752 0.606506 0.431335 -0.537964 1441912665 0.396118 0.607178 0.431763 -0.536621 1441912665 0.396118 0.607178 0.431763 -0.536621 1441912665 0.396118 0.607178 0.431763 -0.536621 1441912665 0.396118 0.607178 0.431763 -0.536621 1441912665 0.396118 0.607178 0.431763 -0.536621 1441912665 0.396118 0.607178 0.431763 -0.536621 1441912665 0.398010 0.605469 0.433533 -0.535767 1441912665 0.398010 0.605469 0.433533 -0.535767 1441912665 0.398010 0.605469 0.433533 -0.535767 1441912665 0.398010 0.605469 0.433533 -0.535767 1441912665 0.398010 0.605469 0.433533 -0.535767 1441912665 0.398010 0.605469 0.433533 -0.535767 1441912665 0.399536 0.603882 0.434631 -0.535461 1441912665 0.399536 0.603882 0.434631 -0.535461 1441912665 0.399536 0.603882 0.434631 -0.535461 1441912665 0.399536 0.603882 0.434631 -0.535461 1441912665 0.399536 0.603882 0.434631 -0.535461 1441912665 0.399536 0.603882 0.434631 -0.535461 1441912665 0.398743 0.603210 0.434570 -0.536865 1441912665 0.398743 0.603210 0.434570 -0.536865 1441912665 0.398743 0.603210 0.434570 -0.536865 1441912665 0.398743 0.603210 0.434570 -0.536865 1441912665 0.398743 0.603210 0.434570 -0.536865 1441912665 0.398743 0.603210 0.434570 -0.536865 1441912665 0.396973 0.603149 0.432800 -0.539734 1441912665 0.396973 0.603149 0.432800 -0.539734 1441912665 0.396973 0.603149 0.432800 -0.539734 1441912665 0.396973 0.603149 0.432800 -0.539734 1441912665 0.396973 0.603149 0.432800 -0.539734 1441912665 0.396973 0.603149 0.432800 -0.539734 1441912665 0.394104 0.603943 0.429565 -0.543518 1441912665 0.394104 0.603943 0.429565 -0.543518 1441912665 0.394104 0.603943 0.429565 -0.543518 1441912665 0.394104 0.603943 0.429565 -0.543518 1441912665 0.394104 0.603943 0.429565 -0.543518 1441912665 0.394104 0.603943 0.429565 -0.543518 1441912665 0.391724 0.605103 0.425720 -0.546936 1441912665 0.391724 0.605103 0.425720 -0.546936 1441912665 0.391724 0.605103 0.425720 -0.546936 1441912665 0.391724 0.605103 0.425720 -0.546936 1441912665 0.391724 0.605103 0.425720 -0.546936 1441912665 0.391724 0.605103 0.425720 -0.546936 1441912665 0.391418 0.604797 0.422974 -0.549622 1441912665 0.391418 0.604797 0.422974 -0.549622 1441912665 0.391418 0.604797 0.422974 -0.549622 1441912665 0.391418 0.604797 0.422974 -0.549622 1441912665 0.391418 0.604797 0.422974 -0.549622 1441912665 0.391418 0.604797 0.422974 -0.549622 1441912665 0.393982 0.601868 0.422180 -0.551636 1441912665 0.393982 0.601868 0.422180 -0.551636 1441912665 0.393982 0.601868 0.422180 -0.551636 1441912665 0.393982 0.601868 0.422180 -0.551636 1441912665 0.393982 0.601868 0.422180 -0.551636 1441912665 0.393982 0.601868 0.422180 -0.551636 1441912665 0.396851 0.598450 0.423950 -0.551880 1441912665 0.396851 0.598450 0.423950 -0.551880 1441912665 0.396851 0.598450 0.423950 -0.551880 1441912665 0.396851 0.598450 0.423950 -0.551880 1441912665 0.396851 0.598450 0.423950 -0.551880 1441912665 0.396851 0.598450 0.423950 -0.551880 1441912665 0.397949 0.596436 0.426208 -0.551575 1441912665 0.397949 0.596436 0.426208 -0.551575 1441912665 0.397949 0.596436 0.426208 -0.551575 1441912665 0.397949 0.596436 0.426208 -0.551575 1441912665 0.397949 0.596436 0.426208 -0.551575 1441912665 0.397949 0.596436 0.426208 -0.551575 1441912665 0.397949 0.596436 0.426208 -0.551575 1441912665 0.397949 0.596436 0.426208 -0.551575 1441912665 0.396790 0.597107 0.426453 -0.551514 1441912665 0.396790 0.597107 0.426453 -0.551514 1441912665 0.396790 0.597107 0.426453 -0.551514 1441912665 0.396790 0.597107 0.426453 -0.551514 1441912665 0.396790 0.597107 0.426453 -0.551514 1441912665 0.396790 0.597107 0.426453 -0.551514 1441912665 0.393860 0.599854 0.424622 -0.552002 1441912665 0.393860 0.599854 0.424622 -0.552002 1441912665 0.393860 0.599854 0.424622 -0.552002 1441912665 0.393860 0.599854 0.424622 -0.552002 1441912665 0.393860 0.599854 0.424622 -0.552002 1441912665 0.393860 0.599854 0.424622 -0.552002 1441912665 0.393433 0.600891 0.422180 -0.553040 1441912665 0.393433 0.600891 0.422180 -0.553040 1441912665 0.393433 0.600891 0.422180 -0.553040 1441912665 0.393433 0.600891 0.422180 -0.553040 1441912666 0.393433 0.600891 0.422180 -0.553040 1441912666 0.393433 0.600891 0.422180 -0.553040 1441912666 0.393433 0.600891 0.422180 -0.553040 1441912666 0.393738 0.600403 0.422241 -0.553284 1441912666 0.393738 0.600403 0.422241 -0.553284 1441912666 0.393738 0.600403 0.422241 -0.553284 1441912666 0.393738 0.600403 0.422241 -0.553284 1441912666 0.393738 0.600403 0.422241 -0.553284 1441912666 0.393738 0.600403 0.422241 -0.553284 1441912666 0.395081 0.599243 0.422546 -0.553345 1441912666 0.395081 0.599243 0.422546 -0.553345 1441912666 0.395081 0.599243 0.422546 -0.553345 1441912666 0.395081 0.599243 0.422546 -0.553345 1441912666 0.395081 0.599243 0.422546 -0.553345 1441912666 0.395081 0.599243 0.422546 -0.553345 1441912666 0.395752 0.599365 0.423401 -0.552124 1441912666 0.395752 0.599365 0.423401 -0.552124 1441912666 0.395752 0.599365 0.423401 -0.552124 1441912666 0.395752 0.599365 0.423401 -0.552124 1441912666 0.395752 0.599365 0.423401 -0.552124 1441912666 0.395752 0.599365 0.423401 -0.552124 1441912666 0.393738 0.600769 0.424133 -0.551453 1441912666 0.393738 0.600769 0.424133 -0.551453 1441912666 0.393738 0.600769 0.424133 -0.551453 1441912666 0.393738 0.600769 0.424133 -0.551453 1441912666 0.393738 0.600769 0.424133 -0.551453 1441912666 0.393738 0.600769 0.424133 -0.551453 1441912666 0.393738 0.600769 0.424133 -0.551453 1441912666 0.391174 0.602417 0.424561 -0.551147 1441912666 0.391174 0.602417 0.424561 -0.551147 1441912666 0.391174 0.602417 0.424561 -0.551147 1441912666 0.391174 0.602417 0.424561 -0.551147 1441912666 0.391174 0.602417 0.424561 -0.551147 1441912666 0.391174 0.602417 0.424561 -0.551147 1441912666 0.389771 0.603882 0.424805 -0.550415 1441912666 0.389771 0.603882 0.424805 -0.550415 1441912666 0.389771 0.603882 0.424805 -0.550415 1441912666 0.389771 0.603882 0.424805 -0.550415 1441912666 0.389771 0.603882 0.424805 -0.550415 1441912666 0.389771 0.603882 0.424805 -0.550415 1441912666 0.389771 0.603882 0.424805 -0.550415 1441912666 0.388245 0.605835 0.426331 -0.548096 1441912666 0.388245 0.605835 0.426331 -0.548096 1441912666 0.388245 0.605835 0.426331 -0.548096 1441912666 0.388245 0.605835 0.426331 -0.548096 1441912666 0.388245 0.605835 0.426331 -0.548096 1441912666 0.388245 0.605835 0.426331 -0.548096 1441912666 0.386902 0.607178 0.427979 -0.546265 1441912666 0.386902 0.607178 0.427979 -0.546265 1441912666 0.386902 0.607178 0.427979 -0.546265 1441912666 0.386902 0.607178 0.427979 -0.546265 1441912666 0.386902 0.607178 0.427979 -0.546265 1441912666 0.386902 0.607178 0.427979 -0.546265 1441912666 0.386292 0.608337 0.429993 -0.543823 1441912666 0.386292 0.608337 0.429993 -0.543823 1441912666 0.386292 0.608337 0.429993 -0.543823 1441912666 0.386292 0.608337 0.429993 -0.543823 1441912666 0.386292 0.608337 0.429993 -0.543823 1441912666 0.386292 0.608337 0.429993 -0.543823 1441912666 0.388123 0.607239 0.432007 -0.542114 1441912666 0.388123 0.607239 0.432007 -0.542114 1441912666 0.388123 0.607239 0.432007 -0.542114 1441912666 0.388123 0.607239 0.432007 -0.542114 1441912666 0.388123 0.607239 0.432007 -0.542114 1441912666 0.388123 0.607239 0.432007 -0.542114 1441912666 0.388123 0.607239 0.432007 -0.542114 1441912666 0.392700 0.603882 0.435059 -0.540222 1441912666 0.392700 0.603882 0.435059 -0.540222 1441912666 0.392700 0.603882 0.435059 -0.540222 1441912666 0.392700 0.603882 0.435059 -0.540222 1441912666 0.392700 0.603882 0.435059 -0.540222 1441912666 0.392700 0.603882 0.435059 -0.540222 1441912666 0.399170 0.598145 0.438965 -0.538635 1441912666 0.399170 0.598145 0.438965 -0.538635 1441912666 0.399170 0.598145 0.438965 -0.538635 1441912666 0.399170 0.598145 0.438965 -0.538635 1441912666 0.399170 0.598145 0.438965 -0.538635 1441912666 0.402710 0.594116 0.442078 -0.537964 1441912666 0.402710 0.594116 0.442078 -0.537964 1441912666 0.402710 0.594116 0.442078 -0.537964 1441912666 0.402710 0.594116 0.442078 -0.537964 1441912666 0.402710 0.594116 0.442078 -0.537964 1441912666 0.402710 0.594116 0.442078 -0.537964 1441912666 0.402710 0.594116 0.442078 -0.537964 1441912666 0.403992 0.591431 0.442932 -0.539185 1441912666 0.403992 0.591431 0.442932 -0.539185 1441912666 0.403992 0.591431 0.442932 -0.539185 1441912666 0.403992 0.591431 0.442932 -0.539185 1441912666 0.403992 0.591431 0.442932 -0.539185 1441912666 0.403992 0.591431 0.442932 -0.539185 1441912666 0.404236 0.589844 0.441650 -0.541748 1441912666 0.404236 0.589844 0.441650 -0.541748 1441912666 0.404236 0.589844 0.441650 -0.541748 1441912666 0.404236 0.589844 0.441650 -0.541748 1441912666 0.404236 0.589844 0.441650 -0.541748 1441912666 0.404236 0.589844 0.441650 -0.541748 1441912666 0.405396 0.588135 0.439087 -0.544922 1441912666 0.405396 0.588135 0.439087 -0.544922 1441912666 0.405396 0.588135 0.439087 -0.544922 1441912666 0.405396 0.588135 0.439087 -0.544922 1441912666 0.405396 0.588135 0.439087 -0.544922 1441912666 0.405396 0.588135 0.439087 -0.544922 1441912666 0.405396 0.588135 0.439087 -0.544922 1441912666 0.406860 0.585388 0.436462 -0.548828 1441912666 0.406860 0.585388 0.436462 -0.548828 1441912666 
0.414795 0.578918 0.449890 -0.538879 1441912669 0.414795 0.578918 0.449890 -0.538879 1441912669 0.414795 0.578918 0.449890 -0.538879 1441912669 0.417542 0.576538 0.448730 -0.540283 1441912669 0.417542 0.576538 0.448730 -0.540283 1441912669 0.417542 0.576538 0.448730 -0.540283 1441912669 0.417542 0.576538 0.448730 -0.540283 1441912669 0.417542 0.576538 0.448730 -0.540283 1441912669 0.417542 0.576538 0.448730 -0.540283 1441912669 0.421936 0.573975 0.450012 -0.538452 1441912669 0.421936 0.573975 0.450012 -0.538452 1441912669 0.421936 0.573975 0.450012 -0.538452 1441912669 0.421936 0.573975 0.450012 -0.538452 1441912669 0.421936 0.573975 0.450012 -0.538452 1441912669 0.421936 0.573975 0.450012 -0.538452 1441912669 0.421936 0.573975 0.450012 -0.538452 1441912669 0.426453 0.570435 0.452026 -0.536987 1441912669 0.426453 0.570435 0.452026 -0.536987 1441912669 0.426453 0.570435 0.452026 -0.536987 1441912669 0.426453 0.570435 0.452026 -0.536987 1441912669 0.426453 0.570435 0.452026 -0.536987 1441912669 0.430542 0.567383 0.453125 -0.536011 1441912669 0.430542 0.567383 0.453125 -0.536011 1441912669 0.430542 0.567383 0.453125 -0.536011 1441912669 0.430542 0.567383 0.453125 -0.536011 1441912669 0.430542 0.567383 0.453125 -0.536011 1441912669 0.430542 0.567383 0.453125 -0.536011 1441912669 0.430542 0.567383 0.453125 -0.536011 1441912669 0.434204 0.565308 0.454651 -0.533997 1441912669 0.434204 0.565308 0.454651 -0.533997 1441912669 0.434204 0.565308 0.454651 -0.533997 1441912669 0.434204 0.565308 0.454651 -0.533997 1441912669 0.434204 0.565308 0.454651 -0.533997 1441912669 0.434204 0.565308 0.454651 -0.533997 1441912669 0.438721 0.561646 0.457642 -0.531616 1441912669 0.438721 0.561646 0.457642 -0.531616 1441912669 0.438721 0.561646 0.457642 -0.531616 1441912669 0.438721 0.561646 0.457642 -0.531616 1441912669 0.438721 0.561646 0.457642 -0.531616 1441912669 0.438721 0.561646 0.457642 -0.531616 1441912669 0.444214 0.557129 0.462341 -0.527771 1441912669 0.444214 0.557129 0.462341 -0.527771 1441912669 0.444214 0.557129 0.462341 -0.527771 1441912669 0.444214 0.557129 0.462341 -0.527771 1441912669 0.444214 0.557129 0.462341 -0.527771 1441912669 0.444214 0.557129 0.462341 -0.527771 1441912669 0.444214 0.557129 0.462341 -0.527771 1441912669 0.447021 0.553223 0.467163 -0.525208 1441912669 0.447021 0.553223 0.467163 -0.525208 1441912669 0.447021 0.553223 0.467163 -0.525208 1441912669 0.447021 0.553223 0.467163 -0.525208 1441912669 0.447021 0.553223 0.467163 -0.525208 1441912669 0.447021 0.553223 0.467163 -0.525208 1441912669 0.447449 0.551453 0.469299 -0.524780 1441912669 0.447449 0.551453 0.469299 -0.524780 1441912669 0.447449 0.551453 0.469299 -0.524780 1441912669 0.447449 0.551453 0.469299 -0.524780 1441912669 0.447449 0.551453 0.469299 -0.524780 1441912669 0.447449 0.551453 0.469299 -0.524780 1441912669 0.446289 0.552856 0.467224 -0.526123 1441912669 0.446289 0.552856 0.467224 -0.526123 1441912669 0.446289 0.552856 0.467224 -0.526123 1441912669 0.446289 0.552856 0.467224 -0.526123 1441912669 0.446289 0.552856 0.467224 -0.526123 1441912669 0.446289 0.552856 0.467224 -0.526123 1441912669 0.443359 0.554932 0.462341 -0.530762 1441912669 0.443359 0.554932 0.462341 -0.530762 1441912669 0.443359 0.554932 0.462341 -0.530762 1441912669 0.443359 0.554932 0.462341 -0.530762 1441912669 0.443359 0.554932 0.462341 -0.530762 1441912669 0.443359 0.554932 0.462341 -0.530762 1441912669 0.443359 0.554932 0.462341 -0.530762 1441912669 0.438660 0.558838 0.457397 -0.534851 1441912669 0.438660 0.558838 0.457397 -0.534851 1441912669 0.438660 0.558838 0.457397 -0.534851 1441912669 0.438660 0.558838 0.457397 -0.534851 1441912669 0.438660 0.558838 0.457397 -0.534851 1441912669 0.438660 0.558838 0.457397 -0.534851 1441912669 0.434509 0.563721 0.452759 -0.537048 1441912669 0.434509 0.563721 0.452759 -0.537048 1441912669 0.434509 0.563721 0.452759 -0.537048 1441912669 0.434509 0.563721 0.452759 -0.537048 1441912669 0.434509 0.563721 0.452759 -0.537048 1441912669 0.434509 0.563721 0.452759 -0.537048 1441912669 0.430420 0.567993 0.449768 -0.538330 1441912669 0.430420 0.567993 0.449768 -0.538330 1441912669 0.430420 0.567993 0.449768 -0.538330 1441912669 0.430420 0.567993 0.449768 -0.538330 1441912669 0.430420 0.567993 0.449768 -0.538330 1441912669 0.430420 0.567993 0.449768 -0.538330 1441912669 0.430420 0.567993 0.449768 -0.538330 1441912669 0.427917 0.571533 0.447998 -0.538086 1441912669 0.427917 0.571533 0.447998 -0.538086 1441912669 0.427917 0.571533 0.447998 -0.538086 1441912669 0.427917 0.571533 0.447998 -0.538086 1441912669 0.427917 0.571533 0.447998 -0.538086 1441912669 0.427917 0.571533 0.447998 -0.538086 1441912669 0.426025 0.574158 0.447998 -0.536743 1441912669 0.426025 0.574158 0.447998 -0.536743 1441912669 0.426025 0.574158 0.447998 -0.536743 1441912669 0.426025 0.574158 0.447998 -0.536743 1441912669 0.426025 0.574158 0.447998 -0.536743 1441912669 0.426025 0.574158 0.447998 -0.536743 1441912669 0.423401 0.576538 0.450012 -0.534607 1441912670 0.423401 0.576538 0.450012 -0.534607 1441912670 0.423401 0.576538 0.450012 -0.534607 1441912670 0.423401 0.576538 0.450012 -0.534607 1441912670 0.423401 0.576538 0.450012 -0.534607 1441912670 0.423401 0.576538 0.450012 -0.534607 1441912670 0.420166 0.578186 0.451233 -0.534302 1441912670 0.420166 0.578186 0.451233 -0.534302 1441912670 0.420166 0.578186 0.451233 -0.534302 1441912670 0.420166 0.578186 0.451233 -0.534302 1441912670 0.420166 0.578186 0.451233 -0.534302 1441912670 0.420166 0.578186 0.451233 -0.534302 1441912670 0.414307 0.581482 0.448730 -0.537415 1441912670 0.414307 0.581482 0.448730 -0.537415 1441912670 0.414307 0.581482 0.448730 -0.537415 1441912670 0.414307 0.581482 0.448730 -0.537415 1441912670 0.414307 0.581482 0.448730 -0.537415 1441912670 0.414307 0.581482 0.448730 -0.537415 1441912670 0.414307 0.581482 0.448730 -0.537415 1441912670 0.408142 0.585815 0.441406 -0.543457 1441912670 0.408142 0.585815 0.441406 -0.543457 1441912670 0.408142 0.585815 0.441406 -0.543457 1441912670 0.408142 0.585815 0.441406 -0.543457 1441912670 0.408142 0.585815 0.441406 -0.543457 1441912670 0.408142 0.585815 0.441406 -0.543457 1441912670 0.403748 0.589722 0.432007 -0.549988 1441912670 0.403748 0.589722 0.432007 -0.549988 1441912670 0.403748 0.589722 0.432007 -0.549988 1441912670 0.403748 0.589722 0.432007 -0.549988 1441912670 0.403748 0.589722 0.432007 -0.549988 1441912670 0.403748 0.589722 0.432007 -0.549988 1441912670 0.403748 0.589722 0.432007 -0.549988 1441912670 0.401550 0.592224 0.425049 -0.554382 1441912670 0.401550 0.592224 0.425049 -0.554382 1441912670 0.401550 0.592224 0.425049 -0.554382 1441912670 0.401550 0.592224 0.425049 -0.554382 1441912670 0.401550 0.592224 0.425049 -0.554382 1441912670 0.401550 0.592224 0.425049 -0.554382 1441912670 0.401672 0.592957 0.422424 -0.555481 1441912670 0.401672 0.592957 0.422424 -0.555481 1441912670 0.401672 0.592957 0.422424 -0.555481 1441912670 0.404480 0.591492 0.423767 -0.554016 1441912670 0.404480 0.591492 0.423767 -0.554016 1441912670 0.404480 0.591492 0.423767 -0.554016 1441912670 0.404480 0.591492 0.423767 -0.554016 1441912670 0.404480 0.591492 0.423767 -0.554016 1441912670 0.404480 0.591492 0.423767 -0.554016 1441912670 0.404480 0.591492 0.423767 -0.554016 1441912670 0.409363 0.588135 0.428040 -0.550659 1441912670 0.409363 0.588135 0.428040 -0.550659 1441912670 0.409363 0.588135 0.428040 -0.550659 1441912670 0.409363 0.588135 0.428040 -0.550659 1441912670 0.409363 0.588135 0.428040 -0.550659 1441912670 0.409363 0.588135 0.428040 -0.550659 1441912670 0.414978 0.583496 0.434143 -0.546631 1441912670 0.414978 0.583496 0.434143 -0.546631 1441912670 0.414978 0.583496 0.434143 -0.546631 1441912670 0.414978 0.583496 0.434143 -0.546631 1441912670 0.414978 0.583496 0.434143 -0.546631 1441912670 0.414978 0.583496 0.434143 -0.546631 1441912670 0.420044 0.579102 0.440796 -0.542114 1441912670 0.420044 0.579102 0.440796 -0.542114 1441912670 0.420044 0.579102 0.440796 -0.542114 1441912670 0.420044 0.579102 0.440796 -0.542114 1441912670 0.420044 0.579102 0.440796 -0.542114 1441912670 0.420044 0.579102 0.440796 -0.542114 1441912670 0.424500 0.575073 0.447449 -0.537415 1441912670 0.424500 0.575073 0.447449 -0.537415 1441912670 0.424500 0.575073 0.447449 -0.537415 1441912670 0.424500 0.575073 0.447449 -0.537415 1441912670 0.424500 0.575073 0.447449 -0.537415 1441912670 0.424500 0.575073 0.447449 -0.537415 1441912670 0.424500 0.575073 0.447449 -0.537415 1441912670 0.429688 0.570557 0.454041 -0.532593 1441912670 0.429688 0.570557 0.454041 -0.532593 1441912670 0.429688 0.570557 0.454041 -0.532593 1441912670 0.429688 0.570557 0.454041 -0.532593 1441912670 0.429688 0.570557 0.454041 -0.532593 1441912670 0.429688 0.570557 0.454041 -0.532593 1441912670 0.433289 0.566650 0.460327 -0.528442 1441912670 0.433289 0.566650 0.460327 -0.528442 1441912670 0.433289 0.566650 0.460327 -0.528442 1441912670 0.433289 0.566650 0.460327 -0.528442 1441912670 0.433289 0.566650 0.460327 -0.528442 1441912670 0.433289 0.566650 0.460327 -0.528442 1441912670 0.435791 0.562988 0.465027 -0.526123 1441912670 0.435791 0.562988 0.465027 -0.526123 1441912670 0.435791 0.562988 0.465027 -0.526123 1441912670 0.435791 0.562988 0.465027 -0.526123 1441912670 0.435791 0.562988 0.465027 -0.526123 1441912670 0.435791 0.562988 0.465027 -0.526123 1441912670 0.436462 0.561218 0.467407 -0.525391 1441912670 0.436462 0.561218 0.467407 -0.525391 1441912670 0.436462 0.561218 0.467407 -0.525391 1441912670 0.436462 0.561218 0.467407 -0.525391 1441912670 0.436462 0.561218 0.467407 -0.525391 1441912670 0.436462 0.561218 0.467407 -0.525391 1441912670 0.436279 0.561646 0.466553 -0.525818 1441912670 0.436279 0.561646 0.466553 -0.525818 1441912670 0.436279 0.561646 0.466553 -0.525818 1441912670 0.436279 0.561646 0.466553 -0.525818 1441912670 0.436279 0.561646 0.466553 -0.525818 1441912670 0.436279 0.561646 0.466553 -0.525818 1441912670 0.434387 0.564270 0.463135 -0.527588 1441912670 0.434387 0.564270 0.463135 -0.527588 1441912670 0.434387 0.564270 0.463135 -0.527588 1441912670 0.434387 0.564270 0.463135 -0.527588 1441912670 0.434387 0.564270 0.463135 -0.527588 1441912670 0.434387 0.564270 0.463135 -0.527588 1441912670 0.434387 0.564270 0.463135 -0.527588 1441912670 0.431396 0.566589 0.459045 -0.531128 1441912670 0.431396 0.566589 0.459045 -0.531128 1441912671 0.431396 0.566589 0.459045 -0.531128 1441912671 0.431396 0.566589 0.459045 -0.531128 1441912671 0.431396 0.566589 0.459045 -0.531128 1441912671 0.431396 0.566589 0.459045 -0.531128 1441912671 0.428467 0.570007 0.455139 -0.533203 1441912671 0.428467 0.570007 0.455139 -0.533203 1441912671 0.428467 0.570007 0.455139 -0.533203 1441912671 0.428467 0.570007 0.455139 -0.533203 1441912671 0.428467 0.570007 0.455139 -0.533203 1441912671 0.428467 0.570007 0.455139 -0.533203 1441912671 0.428467 0.570007 0.455139 -0.533203 1441912671 0.425659 0.572876 0.451965 -0.535034 1441912671 0.425659 0.572876 0.451965 -0.535034 1441912671 0.425659 0.572876 0.451965 -0.535034 1441912671 0.425659 0.572876 0.451965 -0.535034 1441912671 0.425659 0.572876 0.451965 -0.535034 1441912671 0.425659 0.572876 0.451965 -0.535034 1441912671 0.422607 0.575439 0.449463 -0.536865 1441912671 0.422607 0.575439 0.449463 -0.536865 1441912671 0.422607 0.575439 0.449463 -0.536865 1441912671 0.422607 0.575439 0.449463 -0.536865 1441912671 0.422607 0.575439 0.449463 -0.536865 1441912671 0.422607 0.575439 0.449463 -0.536865 1441912671 0.420715 0.577881 0.448059 -0.536926 1441912671 0.420715 0.577881 0.448059 -0.536926 1441912671 0.420715 0.577881 0.448059 -0.536926 1441912671 0.420715 0.577881 0.448059 -0.536926 1441912671 0.420715 0.577881 0.448059 -0.536926 1441912671 0.420715 0.577881 0.448059 -0.536926 1441912671 0.419189 0.579529 0.448120 -0.536255 1441912671 0.419189 0.579529 0.448120 -0.536255 1441912671 0.419189 0.579529 0.448120 -0.536255 1441912671 0.419189 0.579529 0.448120 -0.536255 1441912671 0.419189 0.579529 0.448120 -0.536255 1441912671 0.419189 0.579529 0.448120 -0.536255 1441912671 0.419189 0.579529 0.448120 -0.536255 1441912671 0.419739 0.579895 0.450073 -0.533813 1441912671 0.419739 0.579895 0.450073 -0.533813 1441912671 0.419739 0.579895 0.450073 -0.533813 1441912671 0.419739 0.579895 0.450073 -0.533813 1441912671 0.419739 0.579895 0.450073 -0.533813 1441912671 0.419739 0.579895 0.450073 -0.533813 1441912671 0.419861 0.579773 0.452698 -0.531555 1441912671 0.419861 0.579773 0.452698 -0.531555 1441912671 0.419861 0.579773 0.452698 -0.531555 1441912671 0.419861 0.579773 0.452698 -0.531555 1441912671 0.419861 0.579773 0.452698 -0.531555 1441912671 0.419861 0.579773 0.452698 -0.531555 1441912671 0.416931 0.582031 0.453552 -0.530701 1441912671 0.416931 0.582031 0.453552 -0.530701 1441912671 0.416931 0.582031 0.453552 -0.530701 1441912671 0.416931 0.582031 0.453552 -0.530701 1441912671 0.416931 0.582031 0.453552 -0.530701 1441912671 0.416931 0.582031 0.453552 -0.530701 1441912671 0.416931 0.582031 0.453552 -0.530701 1441912671 0.412781 0.584290 0.448853 -0.535400 1441912671 0.412781 0.584290 0.448853 -0.535400 1441912671 0.412781 0.584290 0.448853 -0.535400 1441912671 0.412781 0.584290 0.448853 -0.535400 1441912671 0.412781 0.584290 0.448853 -0.535400 1441912671 0.412781 0.584290 0.448853 -0.535400 1441912671 0.406860 0.587769 0.440063 -0.543396 1441912671 0.406860 0.587769 0.440063 -0.543396 1441912671 0.406860 0.587769 0.440063 -0.543396 1441912671 0.406860 0.587769 0.440063 -0.543396 1441912671 0.406860 0.587769 0.440063 -0.543396 1441912671 0.406860 0.587769 0.440063 -0.543396 1441912671 0.402405 0.591248 0.431580 -0.549744 1441912671 0.402405 0.591248 0.431580 -0.549744 1441912671 0.402405 0.591248 0.431580 -0.549744 1441912671 0.402405 0.591248 0.431580 -0.549744 1441912671 0.402405 0.591248 0.431580 -0.549744 1441912671 0.402405 0.591248 0.431580 -0.549744 1441912671 0.400391 0.593323 0.424988 -0.554077 1441912671 0.400391 0.593323 0.424988 -0.554077 1441912671 0.400391 0.593323 0.424988 -0.554077 1441912671 0.400391 0.593323 0.424988 -0.554077 1441912671 0.400391 0.593323 0.424988 -0.554077 1441912671 0.400391 0.593323 0.424988 -0.554077 1441912671 0.400391 0.593323 0.424988 -0.554077 1441912671 0.401123 0.592896 0.422913 -0.555542 1441912671 0.401123 0.592896 0.422913 -0.555542 1441912671 0.401123 0.592896 0.422913 -0.555542 1441912671 0.401123 0.592896 0.422913 -0.555542 1441912671 0.401123 0.592896 0.422913 -0.555542 1441912671 0.401123 0.592896 0.422913 -0.555542 1441912671 0.404114 0.590759 0.423767 -0.554993 1441912671 0.404114 0.590759 0.423767 -0.554993 1441912671 0.404114 0.590759 0.423767 -0.554993 1441912671 0.404114 0.590759 0.423767 -0.554993 1441912671 0.404114 0.590759 0.423767 -0.554993 1441912671 0.404114 0.590759 0.423767 -0.554993 1441912671 0.408997 0.587524 0.427551 -0.552002 1441912671 0.408997 0.587524 0.427551 -0.552002 1441912671 0.408997 0.587524 0.427551 -0.552002 1441912671 0.408997 0.587524 0.427551 -0.552002 1441912671 0.408997 0.587524 0.427551 -0.552002 1441912671 0.408997 0.587524 0.427551 -0.552002 1441912671 0.408997 0.587524 0.427551 -0.552002 1441912671 0.414429 0.582642 0.433716 -0.548279 1441912671 0.414429 0.582642 0.433716 -0.548279 1441912671 0.414429 0.582642 0.433716 -0.548279 1441912671 0.414429 0.582642 0.433716 -0.548279 1441912671 0.414429 0.582642 0.433716 -0.548279 1441912671 0.414429 0.582642 0.433716 -0.548279 1441912671 0.420227 0.577393 0.440491 -0.544006 1441912671 0.420227 0.577393 0.440491 -0.544006 1441912671 0.420227 0.577393 0.440491 -0.544006 1441912671 0.420227 0.577393 0.440491 -0.544006 1441912671 0.420227 0.577393 0.440491 -0.544006 1441912671 0.420227 0.577393 0.440491 -0.544006 1441912671 0.424500 0.572327 0.446472 -0.541199 1441912671 0.424500 0.572327 0.446472 -0.541199 1441912671 0.424500 0.572327 0.446472 -0.541199 1441912671 0.424500 0.572327 0.446472 -0.541199 1441912672 0.424500 0.572327 0.446472 -0.541199 1441912672 0.424500 0.572327 0.446472 -0.541199 1441912672 0.424500 0.572327 0.446472 -0.541199 1441912672 0.427551 0.568237 0.451538 -0.538818 1441912672 0.427551 0.568237 0.451538 -0.538818 1441912672 0.427551 0.568237 0.451538 -0.538818 1441912672 0.427551 0.568237 0.451538 -0.538818 1441912672 0.427551 0.568237 0.451538 -0.538818 1441912672 0.427551 0.568237 0.451538 -0.538818 1441912672 0.432007 0.563965 0.456238 -0.535828 1441912672 0.432007 0.563965 0.456238 -0.535828 1441912672 0.432007 0.563965 0.456238 -0.535828 1441912672 0.432007 0.563965 0.456238 -0.535828 1441912672 0.432007 0.563965 0.456238 -0.535828 1441912672 0.432007 0.563965 0.456238 -0.535828 1441912672 0.436951 0.557068 0.459412 -0.536316 1441912672 0.436951 0.557068 0.459412 -0.536316 1441912672 0.436951 0.557068 0.459412 -0.536316 1441912672 0.436951 0.557068 0.459412 -0.536316 1441912672 0.436951 0.557068 0.459412 -0.536316 1441912672 0.436951 0.557068 0.459412 -0.536316 1441912672 0.436951 0.557068 0.459412 -0.536316 1441912672 0.437866 0.553711 0.462219 -0.536621 1441912672 0.437866 0.553711 0.462219 -0.536621 1441912672 0.437866 0.553711 0.462219 -0.536621 1441912672 0.437866 0.553711 0.462219 -0.536621 1441912672 0.437866 0.553711 0.462219 -0.536621 1441912672 0.437866 0.553711 0.462219 -0.536621 1441912672 0.437561 0.555298 0.461243 -0.536133 1441912672 0.437561 0.555298 0.461243 -0.536133 1441912672 0.437561 0.555298 0.461243 -0.536133 1441912672 0.437561 0.555298 0.461243 -0.536133 1441912672 0.437561 0.555298 0.461243 -0.536133 1441912672 0.437561 0.555298 0.461243 -0.536133 1441912672 0.434448 0.558350 0.459167 -0.537292 1441912672 0.434448 0.558350 0.459167 -0.537292 1441912672 0.434448 0.558350 0.459167 -0.537292 1441912672 0.434448 0.558350 0.459167 -0.537292 1441912672 0.434448 0.558350 0.459167 -0.537292 1441912672 0.434448 0.558350 0.459167 -0.537292 1441912672 0.430237 0.562561 0.457275 -0.537781 1441912672 0.430237 0.562561 0.457275 -0.537781 1441912672 0.430237 0.562561 0.457275 -0.537781 1441912672 0.430237 0.562561 0.457275 -0.537781 1441912672 0.430237 0.562561 0.457275 -0.537781 1441912672 0.430237 0.562561 0.457275 -0.537781 1441912672 0.430237 0.562561 0.457275 -0.537781 1441912672 0.426880 0.567078 0.454712 -0.537964 1441912672 0.426880 0.567078 0.454712 -0.537964 1441912672 0.426880 0.567078 0.454712 -0.537964 1441912672 0.426880 0.567078 0.454712 -0.537964 1441912672 0.426880 0.567078 0.454712 -0.537964 1441912672 0.426880 0.567078 0.454712 -0.537964 1441912672 0.424377 0.570618 0.452454 -0.538086 1441912672 0.424377 0.570618 0.452454 -0.538086 1441912672 0.424377 0.570618 0.452454 -0.538086 1441912672 0.424377 0.570618 0.452454 -0.538086 1441912672 0.424377 0.570618 0.452454 -0.538086 1441912672 0.424377 0.570618 0.452454 -0.538086 1441912672 0.422729 0.572998 0.452026 -0.537170 1441912672 0.422729 0.572998 0.452026 -0.537170 1441912672 0.422729 0.572998 0.452026 -0.537170 1441912672 0.422729 0.572998 0.452026 -0.537170 1441912672 0.422729 0.572998 0.452026 -0.537170 1441912672 0.422729 0.572998 0.452026 -0.537170 1441912672 0.422119 0.575134 0.453003 -0.534607 1441912672 0.422119 0.575134 0.453003 -0.534607 1441912672 0.422119 0.575134 0.453003 -0.534607 1441912672 0.422119 0.575134 0.453003 -0.534607 1441912672 0.422119 0.575134 0.453003 -0.534607 1441912672 0.422119 0.575134 0.453003 -0.534607 1441912672 0.421570 0.576904 0.455139 -0.531250 1441912672 0.421570 0.576904 0.455139 -0.531250 1441912672 0.421570 0.576904 0.455139 -0.531250 1441912672 0.421570 0.576904 0.455139 -0.531250 1441912672 0.421570 0.576904 0.455139 -0.531250 1441912672 0.421570 0.576904 0.455139 -0.531250 1441912672 0.420471 0.578308 0.457214 -0.528809 1441912672 0.420471 0.578308 0.457214 -0.528809 1441912672 0.420471 0.578308 0.457214 -0.528809 1441912672 0.420471 0.578308 0.457214 -0.528809 1441912672 0.420471 0.578308 0.457214 -0.528809 1441912672 0.420471 0.578308 0.457214 -0.528809 1441912672 0.420471 0.578308 0.457214 -0.528809 1441912672 0.416748 0.581909 0.456543 -0.528381 1441912672 0.416748 0.581909 0.456543 -0.528381 1441912672 0.416748 0.581909 0.456543 -0.528381 1441912672 0.416748 0.581909 0.456543 -0.528381 1441912672 0.416748 0.581909 0.456543 -0.528381 1441912672 0.416748 0.581909 0.456543 -0.528381 1441912672 0.410156 0.587036 0.450867 -0.532776 1441912672 0.410156 0.587036 0.450867 -0.532776 1441912672 0.410156 0.587036 0.450867 -0.532776 1441912672 0.410156 0.587036 0.450867 -0.532776 1441912672 0.410156 0.587036 0.450867 -0.532776 1441912672 0.410156 0.587036 0.450867 -0.532776 1441912672 0.410156 0.587036 0.450867 -0.532776 1441912672 0.405762 0.591431 0.442505 -0.538269 1441912672 0.405762 0.591431 0.442505 -0.538269 1441912672 0.405762 0.591431 0.442505 -0.538269 1441912672 0.405762 0.591431 0.442505 -0.538269 1441912672 0.405762 0.591431 0.442505 -0.538269 1441912672 0.405762 0.591431 0.442505 -0.538269 1441912672 0.406860 0.593018 0.437683 -0.539612 1441912672 0.406860 0.593018 0.437683 -0.539612 1441912672 0.406860 0.593018 0.437683 -0.539612 1441912672 0.406860 0.593018 0.437683 -0.539612 1441912672 0.406860 0.593018 0.437683 -0.539612 1441912672 0.406860 0.593018 0.437683 -0.539612 1441912672 0.409302 0.591675 0.437439 -0.539429 1441912672 0.409302 0.591675 0.437439 -0.539429 1441912672 0.409302 0.591675 0.437439 -0.539429 1441912672 0.409302 0.591675 0.437439 -0.539429 1441912673 0.409302 0.591675 0.437439 -0.539429 1441912673 0.409302 0.591675 0.437439 -0.539429 1441912673 0.412292 0.588562 0.440796 -0.537842 1441912673 0.412292 0.588562 0.440796 -0.537842 1441912673 0.412292 0.588562 0.440796 -0.537842 1441912673 0.412292 0.588562 0.440796 -0.537842 1441912673 0.412292 0.588562 0.440796 -0.537842 1441912673 0.412292 0.588562 0.440796 -0.537842 1441912673 0.416809 0.583984 0.446228 -0.534851 1441912673 0.416809 0.583984 0.446228 -0.534851 1441912673 0.416809 0.583984 0.446228 -0.534851 1441912673 0.416809 0.583984 0.446228 -0.534851 1441912673 0.416809 0.583984 0.446228 -0.534851 1441912673 0.416809 0.583984 0.446228 -0.534851 1441912673 0.416809 0.583984 0.446228 -0.534851 1441912673 0.421875 0.578857 0.452209 -0.531433 1441912673 0.421875 0.578857 0.452209 -0.531433 1441912673 0.421875 0.578857 0.452209 -0.531433 1441912673 0.421875 0.578857 0.452209 -0.531433 1441912673 0.421875 0.578857 0.452209 -0.531433 1441912673 0.421875 0.578857 0.452209 -0.531433 1441912673 0.425476 0.574890 0.457825 -0.528076 1441912673 0.425476 0.574890 0.457825 -0.528076 1441912673 0.425476 0.574890 0.457825 -0.528076 1441912673 0.425476 0.574890 0.457825 -0.528076 1441912673 0.425476 0.574890 0.457825 -0.528076 1441912673 0.425476 0.574890 0.457825 -0.528076 1441912673 0.427734 0.572632 0.461731 -0.525208 1441912673 0.427734 0.572632 0.461731 -0.525208 1441912673 0.427734 0.572632 0.461731 -0.525208 1441912673 0.427734 0.572632 0.461731 -0.525208 1441912673 0.427734 0.572632 0.461731 -0.525208 1441912673 0.427734 0.572632 0.461731 -0.525208 1441912673 0.430664 0.570313 0.465393 -0.522156 1441912673 0.430664 0.570313 0.465393 -0.522156 1441912673 0.430664 0.570313 0.465393 -0.522156 1441912673 0.430664 0.570313 0.465393 -0.522156 1441912673 0.430664 0.570313 0.465393 -0.522156 1441912673 0.430664 0.570313 0.465393 -0.522156 1441912673 0.430664 0.570313 0.465393 -0.522156 1441912673 0.436035 0.566101 0.470581 -0.517578 1441912673 0.436035 0.566101 0.470581 -0.517578 1441912673 0.436035 0.566101 0.470581 -0.517578 1441912673 0.436035 0.566101 0.470581 -0.517578 1441912673 0.436035 0.566101 0.470581 -0.517578 1441912673 0.436035 0.566101 0.470581 -0.517578 1441912673 0.439453 0.561646 0.476685 -0.513977 1441912673 0.439453 0.561646 0.476685 -0.513977 1441912673 0.439453 0.561646 0.476685 -0.513977 1441912673 0.439453 0.561646 0.476685 -0.513977 1441912673 0.439453 0.561646 0.476685 -0.513977 1441912673 0.439453 0.561646 0.476685 -0.513977 1441912673 0.440369 0.558105 0.480408 -0.513550 1441912673 0.440369 0.558105 0.480408 -0.513550 1441912673 0.440369 0.558105 0.480408 -0.513550 1441912673 0.440369 0.558105 0.480408 -0.513550 1441912673 0.440369 0.558105 0.480408 -0.513550 1441912673 0.440369 0.558105 0.480408 -0.513550 1441912673 0.440613 0.558411 0.479980 -0.513367 1441912673 0.440613 0.558411 0.479980 -0.513367 1441912673 0.440613 0.558411 0.479980 -0.513367 1441912673 0.440613 0.558411 0.479980 -0.513367 1441912673 0.440613 0.558411 0.479980 -0.513367 1441912673 0.440613 0.558411 0.479980 -0.513367 1441912673 0.439697 0.560364 0.476807 -0.514954 1441912673 0.439697 0.560364 0.476807 -0.514954 1441912673 0.439697 0.560364 0.476807 -0.514954 1441912673 0.439697 0.560364 0.476807 -0.514954 1441912673 0.439697 0.560364 0.476807 -0.514954 1441912673 0.439697 0.560364 0.476807 -0.514954 1441912673 0.436523 0.562866 0.472229 -0.519165 1441912673 0.436523 0.562866 0.472229 -0.519165 1441912673 0.436523 0.562866 0.472229 -0.519165 1441912673 0.436523 0.562866 0.472229 -0.519165 1441912673 0.436523 0.562866 0.472229 -0.519165 1441912673 0.436523 0.562866 0.472229 -0.519165 1441912673 0.436523 0.562866 0.472229 -0.519165 1441912673 0.433105 0.566956 0.467285 -0.522034 1441912673 0.433105 0.566956 0.467285 -0.522034 1441912673 0.433105 0.566956 0.467285 -0.522034 1441912673 0.433105 0.566956 0.467285 -0.522034 1441912673 0.433105 0.566956 0.467285 -0.522034 1441912673 0.433105 0.566956 0.467285 -0.522034 1441912673 0.428406 0.570862 0.462341 -0.526062 1441912673 0.428406 0.570862 0.462341 -0.526062 1441912673 0.428406 0.570862 0.462341 -0.526062 1441912673 0.428406 0.570862 0.462341 -0.526062 1441912673 0.428406 0.570862 0.462341 -0.526062 1441912673 0.428406 0.570862 0.462341 -0.526062 1441912673 0.422180 0.575989 0.459045 -0.528442 1441912673 0.422180 0.575989 0.459045 -0.528442 1441912673 0.422180 0.575989 0.459045 -0.528442 1441912673 0.422180 0.575989 0.459045 -0.528442 1441912673 0.422180 0.575989 0.459045 -0.528442 1441912673 0.422180 0.575989 0.459045 -0.528442 1441912673 0.416809 0.580200 0.454651 -0.531860 1441912673 0.416809 0.580200 0.454651 -0.531860 1441912673 0.416809 0.580200 0.454651 -0.531860 1441912673 0.416809 0.580200 0.454651 -0.531860 1441912673 0.416809 0.580200 0.454651 -0.531860 1441912673 0.416809 0.580200 0.454651 -0.531860 1441912673 0.411438 0.583557 0.450195 -0.536133 1441912673 0.411438 0.583557 0.450195 -0.536133 1441912673 0.411438 0.583557 0.450195 -0.536133 1441912673 0.411438 0.583557 0.450195 -0.536133 1441912673 0.411438 0.583557 0.450195 -0.536133 1441912673 0.411438 0.583557 0.450195 -0.536133 1441912673 0.404663 0.587158 0.445801 -0.541077 1441912673 0.404663 0.587158 0.445801 -0.541077 1441912673 0.404663 0.587158 0.445801 -0.541077 1441912673 0.404663 0.587158 0.445801 -0.541077 1441912673 0.404663 0.587158 0.445801 -0.541077 1441912673 0.404663 0.587158 0.445801 -0.541077 1441912674 0.398987 0.591248 0.441345 -0.544434 1441912674 0.398987 0.591248 0.441345 -0.544434 1441912674 0.398987 0.591248 0.441345 -0.544434 1441912674 0.398987 0.591248 0.441345 -0.544434 1441912674 0.398987 0.591248 0.441345 -0.544434 1441912674 0.398987 0.591248 0.441345 -0.544434 1441912674 0.398987 0.591248 0.441345 -0.544434 1441912674 0.394836 0.595032 0.437317 -0.546570 1441912674 0.394836 0.595032 0.437317 -0.546570 1441912674 0.394836 0.595032 0.437317 -0.546570 1441912674 0.394836 0.595032 0.437317 -0.546570 1441912674 0.394836 0.595032 0.437317 -0.546570 1441912674 0.394836 0.595032 0.437317 -0.546570 1441912674 0.389526 0.599976 0.432007 -0.549194 1441912674 0.389526 0.599976 0.432007 -0.549194 1441912674 0.389526 0.599976 0.432007 -0.549194 1441912674 0.389526 0.599976 0.432007 -0.549194 1441912674 0.389526 0.599976 0.432007 -0.549194 1441912674 0.389526 0.599976 0.432007 -0.549194 1441912674 0.389526 0.599976 0.432007 -0.549194 1441912674 0.386536 0.603027 0.425232 -0.553223 1441912674 0.386536 0.603027 0.425232 -0.553223 1441912674 0.386536 0.603027 0.425232 -0.553223 1441912674 0.386536 0.603027 0.425232 -0.553223 1441912674 0.386536 0.603027 0.425232 -0.553223 1441912674 0.386536 0.603027 0.425232 -0.553223 1441912674 0.386353 0.603638 0.421448 -0.555603 1441912674 0.386353 0.603638 0.421448 -0.555603 1441912674 0.386353 0.603638 0.421448 -0.555603 1441912674 0.386353 0.603638 0.421448 -0.555603 1441912674 0.386353 0.603638 0.421448 -0.555603 1441912674 0.386353 0.603638 0.421448 -0.555603 1441912674 0.389709 0.602356 0.421814 -0.554382 1441912674 0.389709 0.602356 0.421814 -0.554382 1441912674 0.389709 0.602356 0.421814 -0.554382 1441912674 0.389709 0.602356 0.421814 -0.554382 1441912674 0.389709 0.602356 0.421814 -0.554382 1441912674 0.389709 0.602356 0.421814 -0.554382 1441912674 0.389709 0.602356 0.421814 -0.554382 1441912674 0.394287 0.598816 0.424561 -0.552917 1441912674 0.394287 0.598816 0.424561 -0.552917 1441912674 0.394287 0.598816 0.424561 -0.552917 1441912674 0.394287 0.598816 0.424561 -0.552917 1441912674 0.394287 0.598816 0.424561 -0.552917 1441912674 0.394287 0.598816 0.424561 -0.552917 1441912674 0.399841 0.593689 0.428650 -0.551270 1441912674
[truncated: 203,480 more chars]
