# Supplementary material for: Quaternion-Based Gesture Recognition Using Wireless Wearable Motion Capture Sensors
Source: Sensors (Basel). 2016 Apr 28;16(5):605. doi: 10.3390/s16050605 (PMC4883296; doi:10.3390/s16050605)
Supplement: Supplementary file 1 [file sensors-16-00605-s001.zip › MultiSensorGestureData/P4/2. Uppercut/Training15.txt]

0.573303 -0.478027 -0.647339 0.154175 1441912925 0.573303 -0.478027 -0.647339 0.154175 1441912925 0.573303 -0.478027 -0.647339 0.154175 1441912925 0.573303 -0.478027 -0.647339 0.154175 1441912925 0.573303 -0.478027 -0.647339 0.154175 1441912925 0.607666 -0.451843 -0.642822 0.115601 1441912925 0.607666 -0.451843 -0.642822 0.115601 1441912925 0.607666 -0.451843 -0.642822 0.115601 1441912925 0.607666 -0.451843 -0.642822 0.115601 1441912925 0.607666 -0.451843 -0.642822 0.115601 1441912925 0.607666 -0.451843 -0.642822 0.115601 1441912925 0.634399 -0.431213 -0.637207 0.074280 1441912925 0.634399 -0.431213 -0.637207 0.074280 1441912925 0.634399 -0.431213 -0.637207 0.074280 1441912925 0.634399 -0.431213 -0.637207 0.074280 1441912925 0.634399 -0.431213 -0.637207 0.074280 1441912925 0.634399 -0.431213 -0.637207 0.074280 1441912925 0.651794 -0.413391 -0.634949 0.033325 1441912926 0.651794 -0.413391 -0.634949 0.033325 1441912926 0.651794 -0.413391 -0.634949 0.033325 1441912926 0.651794 -0.413391 -0.634949 0.033325 1441912926 0.658325 -0.402832 -0.635864 -0.003052 1441912926 0.658325 -0.402832 -0.635864 -0.003052 1441912926 0.658325 -0.402832 -0.635864 -0.003052 1441912926 0.658325 -0.402832 -0.635864 -0.003052 1441912926 0.658325 -0.402832 -0.635864 -0.003052 1441912926 0.658325 -0.402832 -0.635864 -0.003052 1441912926 0.643616 -0.421936 -0.638184 -0.020569 1441912926 0.643616 -0.421936 -0.638184 -0.020569 1441912926 0.643616 -0.421936 -0.638184 -0.020569 1441912926 0.643616 -0.421936 -0.638184 -0.020569 1441912926 0.643616 -0.421936 -0.638184 -0.020569 1441912926 0.643616 -0.421936 -0.638184 -0.020569 1441912926 0.643616 -0.421936 -0.638184 -0.020569 1441912926 0.643616 -0.421936 -0.638184 -0.020569 1441912926 0.604492 -0.472229 -0.641113 0.022827 1441912926 0.604492 -0.472229 -0.641113 0.022827 1441912926 0.604492 -0.472229 -0.641113 0.022827 1441912926 0.604492 -0.472229 -0.641113 0.022827 1441912926 0.604492 -0.472229 -0.641113 0.022827 1441912926 0.604492 -0.472229 -0.641113 0.022827 1441912926 0.537415 -0.538147 -0.641174 0.102356 1441912926 0.537415 -0.538147 -0.641174 0.102356 1441912926 0.537415 -0.538147 -0.641174 0.102356 1441912926 0.537415 -0.538147 -0.641174 0.102356 1441912926 0.537415 -0.538147 -0.641174 0.102356 1441912926 0.537415 -0.538147 -0.641174 0.102356 1441912926 0.443787 -0.596313 -0.637512 0.202576 1441912926 0.443787 -0.596313 -0.637512 0.202576 1441912926 0.443787 -0.596313 -0.637512 0.202576 1441912926 0.443787 -0.596313 -0.637512 0.202576 1441912926 0.443787 -0.596313 -0.637512 0.202576 1441912926 0.443787 -0.596313 -0.637512 0.202576 1441912926 0.330078 -0.636292 -0.627319 0.304443 1441912926 0.330078 -0.636292 -0.627319 0.304443 1441912926 0.330078 -0.636292 -0.627319 0.304443 1441912926 0.330078 -0.636292 -0.627319 0.304443 1441912926 0.330078 -0.636292 -0.627319 0.304443 1441912926 0.330078 -0.636292 -0.627319 0.304443 1441912926 0.207947 -0.658630 -0.600830 0.402527 1441912926 0.207947 -0.658630 -0.600830 0.402527 1441912926 0.207947 -0.658630 -0.600830 0.402527 1441912926 0.207947 -0.658630 -0.600830 0.402527 1441912926 0.207947 -0.658630 -0.600830 0.402527 1441912926 0.207947 -0.658630 -0.600830 0.402527 1441912926 0.092041 -0.662903 -0.558167 0.490417 1441912926 0.092041 -0.662903 -0.558167 0.490417 1441912926 0.092041 -0.662903 -0.558167 0.490417 1441912926 0.092041 -0.662903 -0.558167 0.490417 1441912926 0.092041 -0.662903 -0.558167 0.490417 1441912926 0.092041 -0.662903 -0.558167 0.490417 1441912926 -0.003967 -0.656372 -0.505310 0.560303 1441912926 -0.003967 -0.656372 -0.505310 0.560303 1441912926 -0.003967 -0.656372 -0.505310 0.560303 1441912926 -0.003967 -0.656372 -0.505310 0.560303 1441912926 -0.003967 -0.656372 -0.505310 0.560303 1441912926 -0.003967 -0.656372 -0.505310 0.560303 1441912926 -0.081421 -0.648682 -0.453369 0.605835 1441912926 -0.081421 -0.648682 -0.453369 0.605835 1441912926 -0.081421 -0.648682 -0.453369 0.605835 1441912926 -0.081421 -0.648682 -0.453369 0.605835 1441912926 -0.134460 -0.638306 -0.402283 0.642395 1441912926 -0.134460 -0.638306 -0.402283 0.642395 1441912926 -0.134460 -0.638306 -0.402283 0.642395 1441912926 -0.134460 -0.638306 -0.402283 0.642395 1441912926 -0.134460 -0.638306 -0.402283 0.642395 1441912926 -0.134460 -0.638306 -0.402283 0.642395 1441912926 -0.152710 -0.624512 -0.341736 0.685486 1441912926 -0.152710 -0.624512 -0.341736 0.685486 1441912926 -0.152710 -0.624512 -0.341736 0.685486 1441912926 -0.152710 -0.624512 -0.341736 0.685486 1441912926 -0.152710 -0.624512 -0.341736 0.685486 1441912926 -0.152710 -0.624512 -0.341736 0.685486 1441912926 -0.155090 -0.608948 -0.319824 0.709167 1441912926 -0.155090 -0.608948 -0.319824 0.709167 1441912926 -0.155090 -0.608948 -0.319824 0.709167 1441912926 -0.155090 -0.608948 -0.319824 0.709167 1441912926 -0.155090 -0.608948 -0.319824 0.709167 1441912926 -0.155090 -0.608948 -0.319824 0.709167 1441912926 -0.129944 -0.602844 -0.328796 0.715271 1441912926 -0.129944 -0.602844 -0.328796 0.715271 1441912926 -0.129944 -0.602844 -0.328796 0.715271 1441912926 -0.129944 -0.602844 -0.328796 0.715271 1441912926 -0.129944 -0.602844 -0.328796 0.715271 1441912926 -0.129944 -0.602844 -0.328796 0.715271 1441912926 -0.066467 -0.602783 -0.358459 0.709778 1441912926 -0.066467 -0.602783 -0.358459 0.709778 1441912926 -0.066467 -0.602783 -0.358459 0.709778 1441912926 -0.066467 -0.602783 -0.358459 0.709778 1441912926 -0.066467 -0.602783 -0.358459 0.709778 1441912926 -0.066467 -0.602783 -0.358459 0.709778 1441912926 0.014648 -0.597534 -0.434631 0.673645 1441912926 0.014648 -0.597534 -0.434631 0.673645 1441912926 0.014648 -0.597534 -0.434631 0.673645 1441912926 0.014648 -0.597534 -0.434631 0.673645 1441912926 0.014648 -0.597534 -0.434631 0.673645 1441912926 0.014648 -0.597534 -0.434631 0.673645 1441912926 0.146851 -0.575073 -0.523132 0.611633 1441912926 0.146851 -0.575073 -0.523132 0.611633 1441912926 0.146851 -0.575073 -0.523132 0.611633 1441912926 0.146851 -0.575073 -0.523132 0.611633 1441912926 0.146851 -0.575073 -0.523132 0.611633 1441912926 0.146851 -0.575073 -0.523132 0.611633 1441912926 0.295410 -0.537048 -0.624146 0.484497 1441912926 0.295410 -0.537048 -0.624146 0.484497 1441912926 0.295410 -0.537048 -0.624146 0.484497 1441912927 0.295410 -0.537048 -0.624146 0.484497 1441912927 0.435791 -0.483459 -0.690308 0.315979 1441912927 0.435791 -0.483459 -0.690308 0.315979 1441912927 0.435791 -0.483459 -0.690308 0.315979 1441912927 0.435791 -0.483459 -0.690308 0.315979 1441912927 0.435791 -0.483459 -0.690308 0.315979 1441912927 0.435791 -0.483459 -0.690308 0.315979 1441912927 0.528503 -0.440308 -0.710022 0.150574 1441912927 0.528503 -0.440308 -0.710022 0.150574 1441912927 0.528503 -0.440308 -0.710022 0.150574 1441912927 0.528503 -0.440308 -0.710022 0.150574 1441912927 0.528503 -0.440308 -0.710022 0.150574 1441912927 0.528503 -0.440308 -0.710022 0.150574 1441912927 0.576660 -0.436890 -0.689636 0.032654 1441912927 0.576660 -0.436890 -0.689636 0.032654 1441912927 0.576660 -0.436890 -0.689636 0.032654 1441912927 0.576660 -0.436890 -0.689636 0.032654 1441912927 0.576660 -0.436890 -0.689636 0.032654 1441912927 0.576660 -0.436890 -0.689636 0.032654 1441912927 0.576660 -0.436890 -0.689636 0.032654 1441912927 0.576660 -0.436890 -0.689636 0.032654 1441912927 0.601196 -0.451599 -0.658630 -0.029358 1441912927 0.601196 -0.451599 -0.658630 -0.029358 1441912927 0.601196 -0.451599 -0.658630 -0.029358 1441912927 0.601196 -0.451599 -0.658630 -0.029358 1441912927 0.608398 -0.472961 -0.636414 -0.034424 1441912927 0.608398 -0.472961 -0.636414 -0.034424 1441912927 0.608398 -0.472961 -0.636414 -0.034424 1441912927 0.608398 -0.472961 -0.636414 -0.034424 1441912927 0.608398 -0.472961 -0.636414 -0.034424 1441912927 0.608398 -0.472961 -0.636414 -0.034424 1441912927 0.586304 -0.508423 -0.630676 0.005615 1441912927 0.586304 -0.508423 -0.630676 0.005615 1441912927 0.586304 -0.508423 -0.630676 0.005615 1441912927 0.586304 -0.508423 -0.630676 0.005615 1441912927 0.586304 -0.508423 -0.630676 0.005615 1441912927 0.586304 -0.508423 -0.630676 0.005615 1441912927 0.528320 -0.538757 -0.651245 0.080872 1441912927 0.528320 -0.538757 -0.651245 0.080872 1441912927 0.528320 -0.538757 -0.651245 0.080872 1441912927 0.528320 -0.538757 -0.651245 0.080872 1441912927 0.528320 -0.538757 -0.651245 0.080872 1441912927 0.528320 -0.538757 -0.651245 0.080872 1441912927 0.441467 -0.555176 -0.680115 0.185303 1441912927 0.441467 -0.555176 -0.680115 0.185303 1441912927 0.441467 -0.555176 -0.680115 0.185303 1441912927 0.441467 -0.555176 -0.680115 0.185303 1441912927 0.441467 -0.555176 -0.680115 0.185303 1441912927 0.441467 -0.555176 -0.680115 0.185303 1441912927 0.346497 -0.574463 -0.676392 0.304016 1441912927 0.346497 -0.574463 -0.676392 0.304016 1441912927 0.346497 -0.574463 -0.676392 0.304016 1441912927 0.346497 -0.574463 -0.676392 0.304016 1441912927 0.346497 -0.574463 -0.676392 0.304016 1441912927 0.346497 -0.574463 -0.676392 0.304016 1441912927 0.233154 -0.588928 -0.648743 0.421936 1441912927 0.233154 -0.588928 -0.648743 0.421936 1441912927 0.233154 -0.588928 -0.648743 0.421936 1441912927 0.233154 -0.588928 -0.648743 0.421936 1441912927 0.233154 -0.588928 -0.648743 0.421936 1441912927 0.233154 -0.588928 -0.648743 0.421936 1441912927 0.121704 -0.598267 -0.597839 0.519531 1441912927 0.121704 -0.598267 -0.597839 0.519531 1441912927 0.121704 -0.598267 -0.597839 0.519531 1441912927 0.121704 -0.598267 -0.597839 0.519531 1441912927 0.121704 -0.598267 -0.597839 0.519531 1441912927 0.121704 -0.598267 -0.597839 0.519531 1441912927 0.016418 -0.608582 -0.529297 0.590942 1441912927 0.016418 -0.608582 -0.529297 0.590942 1441912927 0.016418 -0.608582 -0.529297 0.590942 1441912927 0.016418 -0.608582 -0.529297 0.590942 1441912927 0.016418 -0.608582 -0.529297 0.590942 1441912927 0.016418 -0.608582 -0.529297 0.590942 1441912927 -0.071960 -0.615234 -0.451172 0.642456 1441912927 -0.071960 -0.615234 -0.451172 0.642456 1441912927 -0.071960 -0.615234 -0.451172 0.642456 1441912927 -0.071960 -0.615234 -0.451172 0.642456 1441912927 -0.071960 -0.615234 -0.451172 0.642456 1441912927 -0.071960 -0.615234 -0.451172 0.642456 1441912927 -0.133118 -0.613403 -0.385193 0.676514 1441912927 -0.133118 -0.613403 -0.385193 0.676514 1441912927 -0.133118 -0.613403 -0.385193 0.676514 1441912927 -0.133118 -0.613403 -0.385193 0.676514 1441912927 -0.133118 -0.613403 -0.385193 0.676514 1441912927 -0.133118 -0.613403 -0.385193 0.676514 1441912927 -0.154053 -0.604370 -0.345520 0.701172 1441912927 -0.154053 -0.604370 -0.345520 0.701172 1441912927 -0.154053 -0.604370 -0.345520 0.701172 1441912927 -0.154053 -0.604370 -0.345520 0.701172 1441912927 -0.154053 -0.604370 -0.345520 0.701172 1441912927 -0.154053 -0.604370 -0.345520 0.701172 1441912927 -0.160522 -0.589294 -0.326111 0.721558 1441912927 -0.160522 -0.589294 -0.326111 0.721558 1441912927 -0.160522 -0.589294 -0.326111 0.721558 1441912927 -0.160522 -0.589294 -0.326111 0.721558 1441912927 -0.160522 -0.589294 -0.326111 0.721558 1441912927 -0.160522 -0.589294 -0.326111 0.721558 1441912927 -0.135986 -0.580566 -0.333618 0.730225 1441912927 -0.135986 -0.580566 -0.333618 0.730225 1441912927 -0.135986 -0.580566 -0.333618 0.730225 1441912927 -0.135986 -0.580566 -0.333618 0.730225 1441912927 -0.135986 -0.580566 -0.333618 0.730225 1441912927 -0.135986 -0.580566 -0.333618 0.730225 1441912927 -0.076355 -0.583191 -0.363586 0.722412 1441912927 -0.076355 -0.583191 -0.363586 0.722412 1441912927 -0.076355 -0.583191 -0.363586 0.722412 1441912928 -0.076355 -0.583191 -0.363586 0.722412 1441912928 -0.076355 -0.583191 -0.363586 0.722412 1441912928 -0.076355 -0.583191 -0.363586 0.722412 1441912928 -0.003357 -0.576599 -0.435059 0.691589 1441912928 -0.003357 -0.576599 -0.435059 0.691589 1441912928 -0.003357 -0.576599 -0.435059 0.691589 1441912928 -0.003357 -0.576599 -0.435059 0.691589 1441912928 -0.003357 -0.576599 -0.435059 0.691589 1441912928 -0.003357 -0.576599 -0.435059 0.691589 1441912928 0.119019 -0.557983 -0.526672 0.630188 1441912928 0.119019 -0.557983 -0.526672 0.630188 1441912928 0.119019 -0.557983 -0.526672 0.630188 1441912928 0.119019 -0.557983 -0.526672 0.630188 1441912928 0.119019 -0.557983 -0.526672 0.630188 1441912928 0.119019 -0.557983 -0.526672 0.630188 1441912928 0.262207 -0.518311 -0.624695 0.521912 1441912928 0.262207 -0.518311 -0.624695 0.521912 1441912928 0.262207 -0.518311 -0.624695 0.521912 1441912928 0.262207 -0.518311 -0.624695 0.521912 1441912928 0.262207 -0.518311 -0.624695 0.521912 1441912928 0.262207 -0.518311 -0.624695 0.521912 1441912928 0.402344 -0.466370 -0.693542 0.373718 1441912928 0.402344 -0.466370 -0.693542 0.373718 1441912928 0.402344 -0.466370 -0.693542 0.373718 1441912928 0.402344 -0.466370 -0.693542 0.373718 1441912928 0.402344 -0.466370 -0.693542 0.373718 1441912928 0.402344 -0.466370 -0.693542 0.373718 1441912928 0.508850 -0.423706 -0.714966 0.224426 1441912928 0.508850 -0.423706 -0.714966 0.224426 1441912928 0.508850 -0.423706 -0.714966 0.224426 1441912928 0.508850 -0.423706 -0.714966 0.224426 1441912928 0.584290 -0.391296 -0.703979 0.099670 1441912928 0.584290 -0.391296 -0.703979 0.099670 1441912928 0.584290 -0.391296 -0.703979 0.099670 1441912928 0.584290 -0.391296 -0.703979 0.099670 1441912928 0.584290 -0.391296 -0.703979 0.099670 1441912928 0.584290 -0.391296 -0.703979 0.099670 1441912928 0.584290 -0.391296 -0.703979 0.099670 1441912928 0.584290 -0.391296 -0.703979 0.099670 1441912928 0.636963 -0.362549 -0.680176 0.012817 1441912928 0.636963 -0.362549 -0.680176 0.012817 1441912928 0.636963 -0.362549 -0.680176 0.012817 1441912928 0.636963 -0.362549 -0.680176 0.012817 1441912928 0.636963 -0.362549 -0.680176 0.012817 1441912928 0.636963 -0.362549 -0.680176 0.012817 1441912928 0.675964 -0.331543 -0.656433 -0.047668 1441912928 0.675964 -0.331543 -0.656433 -0.047668 1441912928 0.675964 -0.331543 -0.656433 -0.047668 1441912928 0.675964 -0.331543 -0.656433 -0.047668 1441912928 0.675964 -0.331543 -0.656433 -0.047668 1441912928 0.675964 -0.331543 -0.656433 -0.047668 1441912928 0.702209 -0.285522 -0.647949 -0.074219 1441912928 0.702209 -0.285522 -0.647949 -0.074219 1441912928 0.702209 -0.285522 -0.647949 -0.074219 1441912928 0.702209 -0.285522 -0.647949 -0.074219 1441912928 0.702209 -0.285522 -0.647949 -0.074219 1441912928 0.702209 -0.285522 -0.647949 -0.074219 1441912928 0.699524 -0.276855 -0.655273 -0.068115 1441912928 0.699524 -0.276855 -0.655273 -0.068115 1441912928 0.699524 -0.276855 -0.655273 -0.068115 1441912928 0.699524 -0.276855 -0.655273 -0.068115 1441912928 0.699524 -0.276855 -0.655273 -0.068115 1441912928 0.699524 -0.276855 -0.655273 -0.068115 1441912928 0.668762 -0.313354 -0.674194 -0.006226 1441912928 0.668762 -0.313354 -0.674194 -0.006226 1441912928 0.668762 -0.313354 -0.674194 -0.006226 1441912928 0.668762 -0.313354 -0.674194 -0.006226 1441912928 0.668762 -0.313354 -0.674194 -0.006226 1441912928 0.668762 -0.313354 -0.674194 -0.006226 1441912928 0.608215 -0.376343 -0.692017 0.098022 1441912928 0.608215 -0.376343 -0.692017 0.098022 1441912928 0.608215 -0.376343 -0.692017 0.098022 1441912928 0.608215 -0.376343 -0.692017 0.098022 1441912928 0.608215 -0.376343 -0.692017 0.098022 1441912928 0.608215 -0.376343 -0.692017 0.098022 1441912928 0.510132 -0.448608 -0.698425 0.225281 1441912928 0.510132 -0.448608 -0.698425 0.225281 1441912928 0.510132 -0.448608 -0.698425 0.225281 1441912928 0.510132 -0.448608 -0.698425 0.225281 1441912928 0.510132 -0.448608 -0.698425 0.225281 1441912928 0.510132 -0.448608 -0.698425 0.225281 1441912928 0.510132 -0.448608 -0.698425 0.225281 1441912928 0.510132 -0.448608 -0.698425 0.225281 1441912928 0.379272 -0.512329 -0.686340 0.350281 1441912928 0.379272 -0.512329 -0.686340 0.350281 1441912928 0.379272 -0.512329 -0.686340 0.350281 1441912928 0.379272 -0.512329 -0.686340 0.350281 1441912928 0.379272 -0.512329 -0.686340 0.350281 1441912928 0.379272 -0.512329 -0.686340 0.350281 1441912928 0.245300 -0.544556 -0.647583 0.473267 1441912928 0.245300 -0.544556 -0.647583 0.473267 1441912928 0.245300 -0.544556 -0.647583 0.473267 1441912928 0.245300 -0.544556 -0.647583 0.473267 1441912928 0.121399 -0.559875 -0.587280 0.571777 1441912928 0.121399 -0.559875 -0.587280 0.571777 1441912928 0.121399 -0.559875 -0.587280 0.571777 1441912928 0.121399 -0.559875 -0.587280 0.571777 1441912928 0.121399 -0.559875 -0.587280 0.571777 1441912928 0.121399 -0.559875 -0.587280 0.571777 1441912928 0.121399 -0.559875 -0.587280 0.571777 1441912928 0.121399 -0.559875 -0.587280 0.571777 1441912928 0.015564 -0.568420 -0.512817 0.643188 1441912928 0.015564 -0.568420 -0.512817 0.643188 1441912928 0.015564 -0.568420 -0.512817 0.643188 1441912928 0.015564 -0.568420 -0.512817 0.643188 1441912928 0.015564 -0.568420 -0.512817 0.643188 1441912928 0.015564 -0.568420 -0.512817 0.643188 1441912928 -0.067993 -0.571594 -0.441711 0.688110 1441912928 -0.067993 -0.571594 -0.441711 0.688110 1441912928 -0.067993 -0.571594 -0.441711 0.688110 1441912929 -0.067993 -0.571594 -0.441711 0.688110 1441912929 -0.067993 -0.571594 -0.441711 0.688110 1441912929 -0.067993 -0.571594 -0.441711 0.688110 1441912929 -0.125488 -0.572876 -0.387817 0.711121 1441912929 -0.125488 -0.572876 -0.387817 0.711121 1441912929 -0.125488 -0.572876 -0.387817 0.711121 1441912929 -0.125488 -0.572876 -0.387817 0.711121 1441912929 -0.125488 -0.572876 -0.387817 0.711121 1441912929 -0.125488 -0.572876 -0.387817 0.711121 1441912929 -0.162231 -0.567322 -0.333862 0.735168 1441912929 -0.162231 -0.567322 -0.333862 0.735168 1441912929 -0.162231 -0.567322 -0.333862 0.735168 1441912929 -0.162231 -0.567322 -0.333862 0.735168 1441912929 -0.162231 -0.567322 -0.333862 0.735168 1441912929 -0.162231 -0.567322 -0.333862 0.735168 1441912929 -0.170532 -0.553894 -0.296143 0.759216 1441912929 -0.170532 -0.553894 -0.296143 0.759216 1441912929 -0.170532 -0.553894 -0.296143 0.759216 1441912929 -0.170532 -0.553894 -0.296143 0.759216 1441912929 -0.170532 -0.553894 -0.296143 0.759216 1441912929 -0.170532 -0.553894 -0.296143 0.759216 1441912929 -0.161438 -0.540283 -0.276184 0.778320 1441912929 -0.161438 -0.540283 -0.276184 0.778320 1441912929 -0.161438 -0.540283 -0.276184 0.778320 1441912929 -0.161438 -0.540283 -0.276184 0.778320 1441912929 -0.161438 -0.540283 -0.276184 0.778320 1441912929 -0.161438 -0.540283 -0.276184 0.778320 1441912929 -0.128662 -0.535583 -0.300903 0.778503 1441912929 -0.128662 -0.535583 -0.300903 0.778503 1441912929 -0.128662 -0.535583 -0.300903 0.778503 1441912929 -0.128662 -0.535583 -0.300903 0.778503 1441912929 -0.128662 -0.535583 -0.300903 0.778503 1441912929 -0.128662 -0.535583 -0.300903 0.778503 1441912929 -0.071411 -0.535217 -0.327698 0.775269 1441912929 -0.071411 -0.535217 -0.327698 0.775269 1441912929 -0.071411 -0.535217 -0.327698 0.775269 1441912929 -0.071411 -0.535217 -0.327698 0.775269 1441912929 -0.071411 -0.535217 -0.327698 0.775269 1441912929 -0.071411 -0.535217 -0.327698 0.775269 1441912929 0.009277 -0.521423 -0.391174 0.758301 1441912929 0.009277 -0.521423 -0.391174 0.758301 1441912929 0.009277 -0.521423 -0.391174 0.758301 1441912929 0.009277 -0.521423 -0.391174 0.758301 1441912929 0.009277 -0.521423 -0.391174 0.758301 1441912929 0.009277 -0.521423 -0.391174 0.758301 1441912929 0.094727 -0.507324 -0.496887 0.697693 1441912929 0.094727 -0.507324 -0.496887 0.697693 1441912929 0.094727 -0.507324 -0.496887 0.697693 1441912929 0.094727 -0.507324 -0.496887 0.697693 1441912929 0.094727 -0.507324 -0.496887 0.697693 1441912929 0.094727 -0.507324 -0.496887 0.697693 1441912929 0.223694 -0.484131 -0.590576 0.605652 1441912929 0.223694 -0.484131 -0.590576 0.605652 1441912929 0.223694 -0.484131 -0.590576 0.605652 1441912929 0.223694 -0.484131 -0.590576 0.605652 1441912929 0.223694 -0.484131 -0.590576 0.605652 1441912929 0.223694 -0.484131 -0.590576 0.605652 1441912929 0.365906 -0.461487 -0.670471 0.451294 1441912929 0.365906 -0.461487 -0.670471 0.451294 1441912929 0.365906 -0.461487 -0.670471 0.451294 1441912929 0.365906 -0.461487 -0.670471 0.451294 1441912929 0.365906 -0.461487 -0.670471 0.451294 1441912929 0.365906 -0.461487 -0.670471 0.451294 1441912929 0.481934 -0.424805 -0.712708 0.281738 1441912929 0.481934 -0.424805 -0.712708 0.281738 1441912929 0.481934 -0.424805 -0.712708 0.281738 1441912929 0.481934 -0.424805 -0.712708 0.281738 1441912929 0.481934 -0.424805 -0.712708 0.281738 1441912929 0.481934 -0.424805 -0.712708 0.281738 1441912929 0.556091 -0.374512 -0.727051 0.148254 1441912929 0.556091 -0.374512 -0.727051 0.148254 1441912929 0.556091 -0.374512 -0.727051 0.148254 1441912929 0.556091 -0.374512 -0.727051 0.148254 1441912929 0.556091 -0.374512 -0.727051 0.148254 1441912929 0.556091 -0.374512 -0.727051 0.148254 1441912929 0.593140 -0.369385 -0.713989 0.044922 1441912929 0.593140 -0.369385 -0.713989 0.044922 1441912929 0.593140 -0.369385 -0.713989 0.044922 1441912929 0.593140 -0.369385 -0.713989 0.044922 1441912929 0.593140 -0.369385 -0.713989 0.044922 1441912929 0.593140 -0.369385 -0.713989 0.044922 1441912929 0.619568 -0.366516 -0.694153 0.001160 1441912929 0.619568 -0.366516 -0.694153 0.001160 1441912929 0.619568 -0.366516 -0.694153 0.001160 1441912929 0.619568 -0.366516 -0.694153 0.001160 1441912929 0.619568 -0.366516 -0.694153 0.001160 1441912929 0.619568 -0.366516 -0.694153 0.001160 1441912929 0.636719 -0.356689 -0.683594 -0.009094 1441912929 0.636719 -0.356689 -0.683594 -0.009094 1441912929 0.636719 -0.356689 -0.683594 -0.009094 1441912929 0.636719 -0.356689 -0.683594 -0.009094 1441912929 0.639160 -0.354065 -0.682678 0.009766 1441912929 0.639160 -0.354065 -0.682678 0.009766 1441912929 0.639160 -0.354065 -0.682678 0.009766 1441912929 0.639160 -0.354065 -0.682678 0.009766 1441912929 0.639160 -0.354065 -0.682678 0.009766 1441912929 0.639160 -0.354065 -0.682678 0.009766 1441912929 0.619568 -0.372559 -0.688354 0.059143 1441912929 0.619568 -0.372559 -0.688354 0.059143 1441912929 0.619568 -0.372559 -0.688354 0.059143 1441912929 0.619568 -0.372559 -0.688354 0.059143 1441912929 0.619568 -0.372559 -0.688354 0.059143 1441912929 0.619568 -0.372559 -0.688354 0.059143 1441912929 0.575256 -0.414612 -0.692322 0.133606 1441912929 0.575256 -0.414612 -0.692322 0.133606 1441912929 0.575256 -0.414612 -0.692322 0.133606 1441912929 0.575256 -0.414612 -0.692322 0.133606 1441912929 0.575256 -0.414612 -0.692322 0.133606 1441912929 0.575256 -0.414612 -0.692322 0.133606 1441912929 0.498474 -0.469910 -0.690430 0.232361 1441912930 0.498474 -0.469910 -0.690430 0.232361 1441912930 0.498474 -0.469910 -0.690430 0.232361 1441912930 0.498474 -0.469910 -0.690430 0.232361 1441912930 0.498474 -0.469910 -0.690430 0.232361 1441912930 0.498474 -0.469910 -0.690430 0.232361 1441912930 0.498474 -0.469910 -0.690430 0.232361 1441912930 0.498474 -0.469910 -0.690430 0.232361 1441912930 0.403809 -0.507385 -0.677063 0.348022 1441912930 0.403809 -0.507385 -0.677063 0.348022 1441912930 0.403809 -0.507385 -0.677063 0.348022 1441912930 0.403809 -0.507385 -0.677063 0.348022 1441912930 0.302979 -0.524597 -0.642639 0.469116 1441912930 0.302979 -0.524597 -0.642639 0.469116 1441912930 0.302979 -0.524597 -0.642639 0.469116 1441912930 0.302979 -0.524597 -0.642639 0.469116 1441912930 0.302979 -0.524597 -0.642639 0.469116 1441912930 0.302979 -0.524597 -0.642639 0.469116 1441912930 0.203735 -0.543518 -0.585876 0.565613 1441912930 0.203735 -0.543518 -0.585876 0.565613 1441912930 0.203735 -0.543518 -0.585876 0.565613 1441912930 0.203735 -0.543518 -0.585876 0.565613 1441912930 0.203735 -0.543518 -0.585876 0.565613 1441912930 0.203735 -0.543518 -0.585876 0.565613 1441912930 0.100464 -0.566772 -0.518677 0.632141 1441912930 0.100464 -0.566772 -0.518677 0.632141 1441912930 0.100464 -0.566772 -0.518677 0.632141 1441912930 0.100464 -0.566772 -0.518677 0.632141 1441912930 0.100464 -0.566772 -0.518677 0.632141 1441912930 0.100464 -0.566772 -0.518677 0.632141 1441912930 -0.002930 -0.585510 -0.455017 0.670959 1441912930 -0.002930 -0.585510 -0.455017 0.670959 1441912930 -0.002930 -0.585510 -0.455017 0.670959 1441912930 -0.002930 -0.585510 -0.455017 0.670959 1441912930 -0.002930 -0.585510 -0.455017 0.670959 1441912930 -0.002930 -0.585510 -0.455017 0.670959 1441912930 -0.078979 -0.589844 -0.384277 0.705811 1441912930 -0.078979 -0.589844 -0.384277 0.705811 1441912930 -0.078979 -0.589844 -0.384277 0.705811 1441912930 -0.078979 -0.589844 -0.384277 0.705811 1441912930 -0.078979 -0.589844 -0.384277 0.705811 1441912930 -0.078979 -0.589844 -0.384277 0.705811 1441912930 -0.078979 -0.589844 -0.384277 0.705811 1441912930 -0.130188 -0.592102 -0.318359 0.728760 1441912930 -0.130188 -0.592102 -0.318359 0.728760 1441912930 -0.130188 -0.592102 -0.318359 0.728760 1441912930 -0.130188 -0.592102 -0.318359 0.728760 1441912930 -0.130188 -0.592102 -0.318359 0.728760 1441912930 -0.130188 -0.592102 -0.318359 0.728760 1441912930 -0.157654 -0.580627 -0.284729 0.746338 1441912930 -0.157654 -0.580627 -0.284729 0.746338 1441912930 -0.157654 -0.580627 -0.284729 0.746338 1441912930 -0.157654 -0.580627 -0.284729 0.746338 1441912930 -0.157654 -0.580627 -0.284729 0.746338 1441912930 -0.157654 -0.580627 -0.284729 0.746338 1441912930 -0.157654 -0.580627 -0.284729 0.746338 1441912930 -0.158142 -0.566528 -0.279785 0.758789 1441912930 -0.158142 -0.566528 -0.279785 0.758789 1441912930 -0.158142 -0.566528 -0.279785 0.758789 1441912930 -0.158142 -0.566528 -0.279785 0.758789 1441912930 -0.158142 -0.566528 -0.279785 0.758789 1441912930 -0.158142 -0.566528 -0.279785 0.758789 1441912930 -0.128601 -0.558289 -0.291382 0.766113 1441912930 -0.128601 -0.558289 -0.291382 0.766113 1441912930 -0.128601 -0.558289 -0.291382 0.766113 1441912930 -0.128601 -0.558289 -0.291382 0.766113 1441912930 -0.128601 -0.558289 -0.291382 0.766113 1441912930 -0.128601 -0.558289 -0.291382 0.766113 1441912930 -0.128601 -0.558289 -0.291382 0.766113 1441912930 -0.077454 -0.555603 -0.321899 0.762695 1441912930 -0.077454 -0.555603 -0.321899 0.762695 1441912930 -0.077454 -0.555603 -0.321899 0.762695 1441912930 -0.077454 -0.555603 -0.321899 0.762695 1441912930 -0.077454 -0.555603 -0.321899 0.762695 1441912930 -0.077454 -0.555603 -0.321899 0.762695 1441912930 -0.011414 -0.552734 -0.373108 0.745117 1441912930 -0.011414 -0.552734 -0.373108 0.745117 1441912930 -0.011414 -0.552734 -0.373108 0.745117 1441912930 -0.011414 -0.552734 -0.373108 0.745117 1441912930 -0.011414 -0.552734 -0.373108 0.745117 1441912930 -0.011414 -0.552734 -0.373108 0.745117 1441912930 -0.011414 -0.552734 -0.373108 0.745117 1441912930 0.064514 -0.552002 -0.432007 0.710327 1441912930 0.064514 -0.552002 -0.432007 0.710327 1441912930 0.064514 -0.552002 -0.432007 0.710327 1441912930 0.064514 -0.552002 -0.432007 0.710327 1441912930 0.064514 -0.552002 -0.432007 0.710327 1441912930 0.064514 -0.552002 -0.432007 0.710327 1441912930 0.146423 -0.557129 -0.507324 0.640930 1441912930 0.146423 -0.557129 -0.507324 0.640930 1441912930 0.146423 -0.557129 -0.507324 0.640930 1441912930 0.146423 -0.557129 -0.507324 0.640930 1441912930 0.146423 -0.557129 -0.507324 0.640930 1441912930 0.146423 -0.557129 -0.507324 0.640930 1441912930 0.268677 -0.537354 -0.587097 0.542542 1441912930 0.268677 -0.537354 -0.587097 0.542542 1441912930 0.268677 -0.537354 -0.587097 0.542542 1441912930 0.268677 -0.537354 -0.587097 0.542542 1441912930 0.268677 -0.537354 -0.587097 0.542542 1441912930 0.400024 -0.499268 -0.661255 0.391724 1441912930 0.400024 -0.499268 -0.661255 0.391724 1441912930 0.400024 -0.499268 -0.661255 0.391724 1441912930 0.400024 -0.499268 -0.661255 0.391724 1441912930 0.400024 -0.499268 -0.661255 0.391724 1441912930 0.400024 -0.499268 -0.661255 0.391724 1441912930 0.497192 -0.460144 -0.694031 0.243713 1441912930 0.497192 -0.460144 -0.694031 0.243713 1441912930 0.497192 -0.460144 -0.694031 0.243713 1441912930 0.497192 -0.460144 -0.694031 0.243713 1441912930 0.497192 -0.460144 -0.694031 0.243713 1441912930 0.497192 -0.460144 -0.694031 0.243713 1441912930 0.497192 -0.460144 -0.694031 0.243713 1441912931 0.553467 -0.426941 -0.704468 0.123352 1441912931 0.553467 -0.426941 -0.704468 0.123352 1441912931 0.553467 -0.426941 -0.704468 0.123352 1441912931 0.553467 -0.426941 -0.704468 0.123352 1441912931 0.553467 -0.426941 -0.704468 0.123352 1441912931 0.588379 -0.402588 -0.699097 0.055054 1441912931 0.588379 -0.402588 -0.699097 0.055054 1441912931 0.588379 -0.402588 -0.699097 0.055054 1441912931 0.588379 -0.402588 -0.699097 0.055054 1441912931 0.588379 -0.402588 -0.699097 0.055054 1441912931 0.588379 -0.402588 -0.699097 0.055054 1441912931 0.588379 -0.402588 -0.699097 0.055054 1441912931 0.599731 -0.400269 -0.692627 0.021667 1441912931 0.599731 -0.400269 -0.692627 0.021667 1441912931 0.599731 -0.400269 -0.692627 0.021667 1441912931 0.599731 -0.400269 -0.692627 0.021667 1441912931 0.599731 -0.400269 -0.692627 0.021667 1441912931 0.599731 -0.400269 -0.692627 0.021667 1441912931 0.595398 -0.407227 -0.691467 0.039917 1441912931 0.595398 -0.407227 -0.691467 0.039917 1441912931 0.595398 -0.407227 -0.691467 0.039917 1441912931 0.595398 -0.407227 -0.691467 0.039917 1441912931 0.595398 -0.407227 -0.691467 0.039917 1441912931 0.595398 -0.407227 -0.691467 0.039917 1441912931 0.578186 -0.431274 -0.687805 0.081543 1441912931 0.578186 -0.431274 -0.687805 0.081543 1441912931 0.578186 -0.431274 -0.687805 0.081543 1441912931 0.578186 -0.431274 -0.687805 0.081543 1441912931 0.542114 -0.473450 -0.678040 0.149353 1441912931 0.542114 -0.473450 -0.678040 0.149353 1441912931 0.542114 -0.473450 -0.678040 0.149353 1441912931 0.542114 -0.473450 -0.678040 0.149353 1441912931 0.542114 -0.473450 -0.678040 0.149353 1441912931 0.542114 -0.473450 -0.678040 0.149353 1441912931 0.484131 -0.510437 -0.668701 0.240723 1441912931 0.484131 -0.510437 -0.668701 0.240723 1441912931 0.484131 -0.510437 -0.668701 0.240723 1441912931 0.484131 -0.510437 -0.668701 0.240723 1441912931 0.484131 -0.510437 -0.668701 0.240723 1441912931 0.484131 -0.510437 -0.668701 0.240723 1441912931 0.412048 -0.528381 -0.656738 0.346008 1441912931 0.412048 -0.528381 -0.656738 0.346008 1441912931 0.412048 -0.528381 -0.656738 0.346008 1441912931 0.412048 -0.528381 -0.656738 0.346008 1441912931 0.412048 -0.528381 -0.656738 0.346008 1441912931 0.412048 -0.528381 -0.656738 0.346008 1441912931 0.412048 -0.528381 -0.656738 0.346008 1441912931 0.333252 -0.523682 -0.639465 0.453674 1441912931 0.333252 -0.523682 -0.639465 0.453674 1441912931 0.333252 -0.523682 -0.639465 0.453674 1441912931 0.333252 -0.523682 -0.639465 0.453674 1441912931 
0.621948 0.202881 -0.612000 0.444336 1441912934 0.621948 0.202881 -0.612000 0.444336 1441912934 0.621948 0.202881 -0.612000 0.444336 1441912934 0.621948 0.202881 -0.612000 0.444336 1441912934 0.621948 0.202881 -0.612000 0.444336 1441912934 0.621948 0.202881 -0.612000 0.444336 1441912934 0.613220 0.210938 -0.610901 0.454163 1441912934 0.613220 0.210938 -0.610901 0.454163 1441912934 0.613220 0.210938 -0.610901 0.454163 1441912934 0.613220 0.210938 -0.610901 0.454163 1441912934 0.613220 0.210938 -0.610901 0.454163 1441912934 0.613220 0.210938 -0.610901 0.454163 1441912934 0.610718 0.219116 -0.605286 0.461060 1441912934 0.610718 0.219116 -0.605286 0.461060 1441912934 0.610718 0.219116 -0.605286 0.461060 1441912934 0.610718 0.219116 -0.605286 0.461060 1441912934 0.610718 0.219116 -0.605286 0.461060 1441912934 0.610718 0.219116 -0.605286 0.461060 1441912934 0.617371 0.211365 -0.602722 0.459167 1441912934 0.617371 0.211365 -0.602722 0.459167 1441912934 0.617371 0.211365 -0.602722 0.459167 1441912934 0.617371 0.211365 -0.602722 0.459167 1441912934 0.617371 0.211365 -0.602722 0.459167 1441912934 0.617371 0.211365 -0.602722 0.459167 1441912934 0.617371 0.211365 -0.602722 0.459167 1441912934 0.626831 0.200745 -0.601868 0.452209 1441912934 0.626831 0.200745 -0.601868 0.452209 1441912934 0.626831 0.200745 -0.601868 0.452209 1441912934 0.626831 0.200745 -0.601868 0.452209 1441912934 0.626831 0.200745 -0.601868 0.452209 1441912934 0.626831 0.200745 -0.601868 0.452209 1441912934 0.639038 0.185425 -0.602173 0.441101 1441912934 0.639038 0.185425 -0.602173 0.441101 1441912934 0.639038 0.185425 -0.602173 0.441101 1441912934 0.654236 0.162109 -0.606873 0.421143 1441912934 0.654236 0.162109 -0.606873 0.421143 1441912934 0.654236 0.162109 -0.606873 0.421143 1441912934 0.654236 0.162109 -0.606873 0.421143 1441912934 0.654236 0.162109 -0.606873 0.421143 1441912934 0.654236 0.162109 -0.606873 0.421143 1441912934 0.654236 0.162109 -0.606873 0.421143 1441912934 0.667175 0.135742 -0.614197 0.398926 1441912934 0.667175 0.135742 -0.614197 0.398926 1441912934 0.667175 0.135742 -0.614197 0.398926 1441912934 0.667175 0.135742 -0.614197 0.398926 1441912934 0.667175 0.135742 -0.614197 0.398926 1441912934 0.667175 0.135742 -0.614197 0.398926 1441912934 0.672852 0.120361 -0.620972 0.383606 1441912934 0.672852 0.120361 -0.620972 0.383606 1441912934 0.672852 0.120361 -0.620972 0.383606 1441912934 0.672852 0.120361 -0.620972 0.383606 1441912934 0.672852 0.120361 -0.620972 0.383606 1441912934 0.672852 0.120361 -0.620972 0.383606 1441912934 0.679626 0.112915 -0.624023 0.368652 1441912934 0.679626 0.112915 -0.624023 0.368652 1441912934 0.679626 0.112915 -0.624023 0.368652 1441912934 0.679626 0.112915 -0.624023 0.368652 1441912934 0.679626 0.112915 -0.624023 0.368652 1441912934 0.692444 0.079163 -0.632568 0.337708 1441912934 0.692444 0.079163 -0.632568 0.337708 1441912934 0.692444 0.079163 -0.632568 0.337708 1441912934 0.692444 0.079163 -0.632568 0.337708 1441912934 0.692444 0.079163 -0.632568 0.337708 1441912934 0.692444 0.079163 -0.632568 0.337708 1441912934 0.691956 0.075684 -0.637878 0.329590 1441912934 0.691956 0.075684 -0.637878 0.329590 1441912934 0.691956 0.075684 -0.637878 0.329590 1441912934 0.691956 0.075684 -0.637878 0.329590 1441912934 0.683044 0.103943 -0.635376 0.344910 1441912934 0.683044 0.103943 -0.635376 0.344910 1441912934 0.683044 0.103943 -0.635376 0.344910 1441912934 0.683044 0.103943 -0.635376 0.344910 1441912934 0.683044 0.103943 -0.635376 0.344910 1441912934 0.683044 0.103943 -0.635376 0.344910 1441912934 0.670410 0.133484 -0.629639 0.369080 1441912934 0.670410 0.133484 -0.629639 0.369080 1441912934 0.670410 0.133484 -0.629639 0.369080 1441912934 0.670410 0.133484 -0.629639 0.369080 1441912934 0.670410 0.133484 -0.629639 0.369080 1441912934 0.670410 0.133484 -0.629639 0.369080 1441912934 0.670410 0.133484 -0.629639 0.369080 1441912934 0.655762 0.163269 -0.621826 0.395691 1441912934 0.655762 0.163269 -0.621826 0.395691 1441912934 0.655762 0.163269 -0.621826 0.395691 1441912934 0.655762 0.163269 -0.621826 0.395691 1441912934 0.655762 0.163269 -0.621826 0.395691 1441912934 0.655762 0.163269 -0.621826 0.395691 1441912934 0.638550 0.202881 -0.602051 0.434326 1441912934 0.638550 0.202881 -0.602051 0.434326 1441912934 0.638550 0.202881 -0.602051 0.434326 1441912934 0.638550 0.202881 -0.602051 0.434326 1441912934 0.638550 0.202881 -0.602051 0.434326 1441912935 0.635254 0.223755 -0.580933 0.457031 1441912935 0.635254 0.223755 -0.580933 0.457031 1441912935 0.635254 0.223755 -0.580933 0.457031 1441912935 0.635254 0.223755 -0.580933 0.457031 1441912935 0.635254 0.223755 -0.580933 0.457031 1441912935 0.635254 0.223755 -0.580933 0.457031 1441912935 0.635254 0.223755 -0.580933 0.457031 1441912935 0.644714 0.212708 -0.570251 0.462402 1441912935 0.644714 0.212708 -0.570251 0.462402 1441912935 0.644714 0.212708 -0.570251 0.462402 1441912935 0.657410 0.193054 -0.564697 0.460083 1441912935 0.657410 0.193054 -0.564697 0.460083 1441912935 0.657410 0.193054 -0.564697 0.460083 1441912935 0.657410 0.193054 -0.564697 0.460083 1441912935 0.657410 0.193054 -0.564697 0.460083 1441912935 0.657410 0.193054 -0.564697 0.460083 1441912935 0.657410 0.193054 -0.564697 0.460083 1441912935 0.669128 0.170349 -0.564026 0.452881 1441912935 0.669128 0.170349 -0.564026 0.452881 1441912935 0.669128 0.170349 -0.564026 0.452881 1441912935 0.669128 0.170349 -0.564026 0.452881 1441912935 0.669128 0.170349 -0.564026 0.452881 1441912935 0.672668 0.153564 -0.567505 0.449280 1441912935 0.672668 0.153564 -0.567505 0.449280 1441912935 0.672668 0.153564 -0.567505 0.449280 1441912935 0.672668 0.153564 -0.567505 0.449280 1441912935 0.672668 0.153564 -0.567505 0.449280 1441912935 0.672668 0.153564 -0.567505 0.449280 1441912935 0.672668 0.153564 -0.567505 0.449280 1441912935 0.664612 0.153809 -0.573181 0.453918 1441912935 0.664612 0.153809 -0.573181 0.453918 1441912935 0.664612 0.153809 -0.573181 0.453918 1441912935 0.664612 0.153809 -0.573181 0.453918 1441912935 0.664612 0.153809 -0.573181 0.453918 1441912935 0.664612 0.153809 -0.573181 0.453918 1441912935 0.647644 0.173218 -0.576843 0.466614 1441912935 0.647644 0.173218 -0.576843 0.466614 1441912935 0.647644 0.173218 -0.576843 0.466614 1441912935 0.647644 0.173218 -0.576843 0.466614 1441912935 0.647644 0.173218 -0.576843 0.466614 1441912935 0.647644 0.173218 -0.576843 0.466614 1441912935 0.647644 0.173218 -0.576843 0.466614 1441912935 0.633179 0.191833 -0.580627 0.474487 1441912935 0.633179 0.191833 -0.580627 0.474487 1441912935 0.633179 0.191833 -0.580627 0.474487 1441912935 0.633179 0.191833 -0.580627 0.474487 1441912935 0.633179 0.191833 -0.580627 0.474487 1441912935 0.633179 0.191833 -0.580627 0.474487 1441912935 0.633179 0.191833 -0.580627 0.474487 1441912935 0.623901 0.202148 -0.587097 0.474548 1441912935 0.623901 0.202148 -0.587097 0.474548 1441912935 0.623901 0.202148 -0.587097 0.474548 1441912935 0.623901 0.202148 -0.587097 0.474548 1441912935 0.623901 0.202148 -0.587097 0.474548 1441912935 0.623901 0.202148 -0.587097 0.474548 1441912935 0.614014 0.217529 -0.591248 0.475464 1441912935 0.614014 0.217529 -0.591248 0.475464 1441912935 0.614014 0.217529 -0.591248 0.475464 1441912935 0.614014 0.217529 -0.591248 0.475464 1441912935 0.614014 0.217529 -0.591248 0.475464 1441912935 0.614014 0.217529 -0.591248 0.475464 1441912935 0.614014 0.217529 -0.591248 0.475464 1441912935 0.604187 0.242615 -0.588013 0.479797 1441912935 0.604187 0.242615 -0.588013 0.479797 1441912935 0.604187 0.242615 -0.588013 0.479797 1441912935 0.604187 0.242615 -0.588013 0.479797 1441912935 0.604187 0.242615 -0.588013 0.479797 1441912935 0.604187 0.242615 -0.588013 0.479797 1441912935 0.603394 0.262024 -0.581482 0.478638 1441912935 0.603394 0.262024 -0.581482 0.478638 1441912935 0.603394 0.262024 -0.581482 0.478638 1441912935 0.603394 0.262024 -0.581482 0.478638 1441912935 0.603394 0.262024 -0.581482 0.478638 1441912935 0.603394 0.262024 -0.581482 0.478638 1441912935 0.615173 0.259155 -0.580994 0.465637 1441912935 0.615173 0.259155 -0.580994 0.465637 1441912935 0.615173 0.259155 -0.580994 0.465637 1441912935 0.615173 0.259155 -0.580994 0.465637 1441912935 0.615173 0.259155 -0.580994 0.465637 1441912935 0.615173 0.259155 -0.580994 0.465637 1441912935 0.631042 0.242249 -0.587280 0.445129 1441912935 0.631042 0.242249 -0.587280 0.445129 1441912935 0.631042 0.242249 -0.587280 0.445129 1441912935 0.631042 0.242249 -0.587280 0.445129 1441912935 0.631042 0.242249 -0.587280 0.445129 1441912935 0.631042 0.242249 -0.587280 0.445129 1441912935 0.643188 0.227661 -0.591370 0.429749 1441912935 0.643188 0.227661 -0.591370 0.429749 1441912935 0.643188 0.227661 -0.591370 0.429749 1441912935 0.643188 0.227661 -0.591370 0.429749 1441912935 0.643188 0.227661 -0.591370 0.429749 1441912935 0.643188 0.227661 -0.591370 0.429749 1441912935 0.650940 0.215637 -0.594421 0.420044 1441912935 0.650940 0.215637 -0.594421 0.420044 1441912935 0.650940 0.215637 -0.594421 0.420044 1441912935 0.650940 0.215637 -0.594421 0.420044 1441912935 0.650940 0.215637 -0.594421 0.420044 1441912935 0.650940 0.215637 -0.594421 0.420044 1441912935 0.654480 0.208008 -0.599365 0.411255 1441912935 0.654480 0.208008 -0.599365 0.411255 1441912935 0.654480 0.208008 -0.599365 0.411255 1441912935 0.654480 0.208008 -0.599365 0.411255 1441912935 0.654480 0.208008 -0.599365 0.411255 1441912935 0.654480 0.208008 -0.599365 0.411255 1441912935 0.653748 0.208923 -0.604248 0.404785 1441912935 0.653748 0.208923 -0.604248 0.404785 1441912935 0.653748 0.208923 -0.604248 0.404785 1441912935 0.653748 0.208923 -0.604248 0.404785 1441912935 0.653748 0.208923 -0.604248 0.404785 1441912935 0.653748 0.208923 -0.604248 0.404785 1441912935 0.646545 0.225952 -0.604431 0.406860 1441912936 0.646545 0.225952 -0.604431 0.406860 1441912936 0.646545 0.225952 -0.604431 0.406860 1441912936 0.646545 0.225952 -0.604431 0.406860 1441912936 0.646545 0.225952 -0.604431 0.406860 1441912936 0.646545 0.225952 -0.604431 0.406860 1441912936 0.646545 0.225952 -0.604431 0.406860 1441912936 0.636841 0.250793 -0.598511 0.416321 1441912936 0.636841 0.250793 -0.598511 0.416321 1441912936 0.636841 0.250793 -0.598511 0.416321 1441912936 0.636841 0.250793 -0.598511 0.416321 1441912936 0.636841 0.250793 -0.598511 0.416321 1441912936 0.632629 0.259094 -0.591919 0.426819 1441912936 0.632629 0.259094 -0.591919 0.426819 1441912936 0.632629 0.259094 -0.591919 0.426819 1441912936 0.632629 0.259094 -0.591919 0.426819 1441912936 0.632629 0.259094 -0.591919 0.426819 1441912936 0.632629 0.259094 -0.591919 0.426819 1441912936 0.632629 0.259094 -0.591919 0.426819 1441912936 0.630005 0.252319 -0.589478 0.437988 1441912936 0.630005 0.252319 -0.589478 0.437988 1441912936 0.630005 0.252319 -0.589478 0.437988 1441912936 0.630005 0.252319 -0.589478 0.437988 1441912936 0.630005 0.252319 -0.589478 0.437988 1441912936 0.630005 0.252319 -0.589478 0.437988 1441912936 0.627136 0.244263 -0.583801 0.454102 1441912936 0.627136 0.244263 -0.583801 0.454102 1441912936 0.627136 0.244263 -0.583801 0.454102 1441912936 0.627136 0.244263 -0.583801 0.454102 1441912936 0.624512 0.237488 -0.574585 0.472656 1441912936 0.624512 0.237488 -0.574585 0.472656 1441912936 0.624512 0.237488 -0.574585 0.472656 1441912936 0.624512 0.237488 -0.574585 0.472656 1441912936 0.624512 0.237488 -0.574585 0.472656 1441912936 0.623901 0.224976 -0.568970 0.486145 1441912936 0.623901 0.224976 -0.568970 0.486145 1441912936 0.623901 0.224976 -0.568970 0.486145 1441912936 0.622742 0.215576 -0.564697 0.496765 1441912936 0.622742 0.215576 -0.564697 0.496765 1441912936 0.622742 0.215576 -0.564697 0.496765 1441912936 0.622742 0.215576 -0.564697 0.496765 1441912936 0.622742 0.215576 -0.564697 0.496765 1441912936 0.622742 0.215576 -0.564697 0.496765 1441912936 0.619080 0.213440 -0.561768 0.505493 1441912936 0.619080 0.213440 -0.561768 0.505493 1441912936 0.619080 0.213440 -0.561768 0.505493 1441912936 0.614563 0.214111 -0.562988 0.509338 1441912936 0.614563 0.214111 -0.562988 0.509338 1441912936 0.614563 0.214111 -0.562988 0.509338 1441912936 0.614563 0.214111 -0.562988 0.509338 1441912936 0.614563 0.214111 -0.562988 0.509338 1441912936 0.614563 0.214111 -0.562988 0.509338 1441912936 0.608582 0.217529 -0.567078 0.510559 1441912936 0.608582 0.217529 -0.567078 0.510559 1441912936 0.608582 0.217529 -0.567078 0.510559 1441912936 0.608582 0.217529 -0.567078 0.510559 1441912936 0.608582 0.217529 -0.567078 0.510559 1441912936 0.602173 0.224609 -0.570313 0.511475 1441912936 0.602173 0.224609 -0.570313 0.511475 1441912936 0.602173 0.224609 -0.570313 0.511475 1441912936 0.602173 0.224609 -0.570313 0.511475 1441912936 0.602173 0.224609 -0.570313 0.511475 1441912936 0.602173 0.224609 -0.570313 0.511475 1441912936 0.597717 0.233032 -0.571777 0.511292 1441912936 0.597717 0.233032 -0.571777 0.511292 1441912936 0.597717 0.233032 -0.571777 0.511292 1441912936 0.597717 0.233032 -0.571777 0.511292 1441912936 0.597717 0.233032 -0.571777 0.511292 1441912936 0.597717 0.233032 -0.571777 0.511292 1441912936 0.597717 0.233032 -0.571777 0.511292 1441912936 0.595520 0.239502 -0.573669 0.508789 1441912936 0.595520 0.239502 -0.573669 0.508789 1441912936 0.595520 0.239502 -0.573669 0.508789 1441912936 0.595520 0.239502 -0.573669 0.508789 1441912936 0.595520 0.239502 -0.573669 0.508789 1441912936 0.595520 0.239502 -0.573669 0.508789 1441912936 0.593323 0.248352 -0.574341 0.506348 1441912936 0.593323 0.248352 -0.574341 0.506348 1441912936 0.593323 0.248352 -0.574341 0.506348 1441912936 0.593323 0.248352 -0.574341 0.506348 1441912936 0.593323 0.248352 -0.574341 0.506348 1441912936 0.593323 0.248352 -0.574341 0.506348 1441912936 0.595703 0.256836 -0.572144 0.501709 1441912936 0.595703 0.256836 -0.572144 0.501709 1441912936 0.595703 0.256836 -0.572144 0.501709 1441912936 0.595703 0.256836 -0.572144 0.501709 1441912936 0.595703 0.256836 -0.572144 0.501709 1441912936 0.595703 0.256836 -0.572144 0.501709 1441912936 0.595703 0.256836 -0.572144 0.501709 1441912936 0.602600 0.254272 -0.572510 0.494385 1441912936 0.602600 0.254272 -0.572510 0.494385 1441912936 0.602600 0.254272 -0.572510 0.494385 1441912936 0.602600 0.254272 -0.572510 0.494385 1441912936 0.602600 0.254272 -0.572510 0.494385 1441912936 0.602600 0.254272 -0.572510 0.494385 1441912936 0.609619 0.246643 -0.575867 0.485718 1441912936 0.609619 0.246643 -0.575867 0.485718 1441912936 0.609619 0.246643 -0.575867 0.485718 1441912936 0.609619 0.246643 -0.575867 0.485718 1441912936 0.609619 0.246643 -0.575867 0.485718 1441912936 0.609619 0.246643 -0.575867 0.485718 1441912936 0.613953 0.247314 -0.574768 0.481140 1441912937 0.613953 0.247314 -0.574768 0.481140 1441912937 0.613953 0.247314 -0.574768 0.481140 1441912937 0.613953 0.247314 -0.574768 0.481140 1441912937 0.613953 0.247314 -0.574768 0.481140 1441912937 0.613953 0.247314 -0.574768 0.481140 1441912937 0.619812 0.241882 -0.573486 0.477966 1441912937 0.619812 0.241882 -0.573486 0.477966 1441912937 0.619812 0.241882 -0.573486 0.477966 1441912937 0.619812 0.241882 -0.573486 0.477966 1441912937 0.619812 0.241882 -0.573486 0.477966 1441912937 0.619812 0.241882 -0.573486 0.477966 1441912937 0.624695 0.229919 -0.576050 0.474304 1441912937 0.624695 0.229919 -0.576050 0.474304 1441912937 0.624695 0.229919 -0.576050 0.474304 1441912937 0.624695 0.229919 -0.576050 0.474304 1441912937 0.624695 0.229919 -0.576050 0.474304 1441912937 0.627197 0.224792 -0.576782 0.472595 1441912937 0.627197 0.224792 -0.576782 0.472595 1441912937 0.627197 0.224792 -0.576782 0.472595 1441912937 0.627197 0.224792 -0.576782 0.472595 1441912937 0.627197 0.224792 -0.576782 0.472595 1441912937 0.627197 0.224792 -0.576782 0.472595 1441912937 0.627197 0.224792 -0.576782 0.472595 1441912937 0.632996 0.213989 -0.581665 0.463806 1441912937 0.632996 0.213989 -0.581665 0.463806 1441912937 0.632996 0.213989 -0.581665 0.463806 1441912937 0.632996 0.213989 -0.581665 0.463806 1441912937 0.632996 0.213989 -0.581665 0.463806 1441912937 0.632996 0.213989 -0.581665 0.463806 1441912937 0.638672 0.190796 -0.595642 0.448242 1441912937 0.638672 0.190796 -0.595642 0.448242 1441912937 0.638672 0.190796 -0.595642 0.448242 1441912937 0.638672 0.190796 -0.595642 0.448242 1441912937 0.638672 0.190796 -0.595642 0.448242 1441912937 0.638672 0.190796 -0.595642 0.448242 1441912937 0.635803 0.182556 -0.598083 0.452393 1441912937 0.635803 0.182556 -0.598083 0.452393 1441912937 0.635803 0.182556 -0.598083 0.452393 1441912937 0.635803 0.182556 -0.598083 0.452393 1441912937 0.626831 0.179871 -0.591064 0.474670 1441912937 0.626831 0.179871 -0.591064 0.474670 1441912937 0.626831 0.179871 -0.591064 0.474670 1441912937 0.626831 0.179871 -0.591064 0.474670 1441912937 0.626831 0.179871 -0.591064 0.474670 1441912937 0.616333 0.144836 -0.588928 0.502258 1441912937 0.616333 0.144836 -0.588928 0.502258 1441912937 0.616333 0.144836 -0.588928 0.502258 1441912937 0.616333 0.144836 -0.588928 0.502258 1441912937 0.616333 0.144836 -0.588928 0.502258 1441912937 0.616333 0.144836 -0.588928 0.502258 1441912937 0.604187 0.072876 -0.583008 0.538208 1441912937 0.604187 0.072876 -0.583008 0.538208 1441912937 0.604187 0.072876 -0.583008 0.538208 1441912937 0.604187 0.072876 -0.583008 0.538208 1441912937 0.604187 0.072876 -0.583008 0.538208 1441912937 0.565857 -0.018494 -0.568115 0.597229 1441912937 0.565857 -0.018494 -0.568115 0.597229 1441912937 0.565857 -0.018494 -0.568115 0.597229 1441912937 0.565857 -0.018494 -0.568115 0.597229 1441912937 0.565857 -0.018494 -0.568115 0.597229 1441912937 0.565857 -0.018494 -0.568115 0.597229 1441912937 0.488159 -0.111084 -0.528992 0.685242 1441912937 0.488159 -0.111084 -0.528992 0.685242 1441912937 0.488159 -0.111084 -0.528992 0.685242 1441912937 0.488159 -0.111084 -0.528992 0.685242 1441912937 0.488159 -0.111084 -0.528992 0.685242 1441912937 0.488159 -0.111084 -0.528992 0.685242 1441912937 0.366760 -0.198853 -0.476135 0.774109 1441912937 0.366760 -0.198853 -0.476135 0.774109 1441912937 0.366760 -0.198853 -0.476135 0.774109 1441912937 0.366760 -0.198853 -0.476135 0.774109 1441912937 0.366760 -0.198853 -0.476135 0.774109 1441912937 0.366760 -0.198853 -0.476135 0.774109 1441912937 0.205811 -0.259338 -0.403320 0.853027 1441912937 0.205811 -0.259338 -0.403320 0.853027 1441912937 0.205811 -0.259338 -0.403320 0.853027 1441912937 0.205811 -0.259338 -0.403320 0.853027 1441912937 0.205811 -0.259338 -0.403320 0.853027 1441912937 0.205811 -0.259338 -0.403320 0.853027 1441912937 0.205811 -0.259338 -0.403320 0.853027 1441912937 0.024292 -0.276367 -0.335999 0.900024 1441912937 0.024292 -0.276367 -0.335999 0.900024 1441912937 0.024292 -0.276367 -0.335999 0.900024 1441912937 0.024292 -0.276367 -0.335999 0.900024 1441912937 0.024292 -0.276367 -0.335999 0.900024 1441912937 0.024292 -0.276367 -0.335999 0.900024 1441912937 -0.132568 -0.252075 -0.275513 0.918091 1441912937 -0.132568 -0.252075 -0.275513 0.918091 1441912937 -0.132568 -0.252075 -0.275513 0.918091 1441912937 -0.132568 -0.252075 -0.275513 0.918091 1441912937 -0.132568 -0.252075 -0.275513 0.918091 1441912937 -0.132568 -0.252075 -0.275513 0.918091 1441912937 -0.132568 -0.252075 -0.275513 0.918091 1441912937 -0.229431 -0.208557 -0.228027 0.922974 1441912937 -0.229431 -0.208557 -0.228027 0.922974 1441912937 -0.229431 -0.208557 -0.228027 0.922974 1441912937 -0.229431 -0.208557 -0.228027 0.922974 1441912937 -0.229431 -0.208557 -0.228027 0.922974 1441912937 -0.229431 -0.208557 -0.228027 0.922974 1441912937 -0.272339 -0.174072 -0.172424 0.930481 1441912937 -0.272339 -0.174072 -0.172424 0.930481 1441912937 -0.272339 -0.174072 -0.172424 0.930481 1441912937 -0.272339 -0.174072 -0.172424 0.930481 1441912937 -0.272339 -0.174072 -0.172424 0.930481 1441912937 -0.272339 -0.174072 -0.172424 0.930481 1441912937 -0.286987 -0.159790 -0.160400 0.930786 1441912937 -0.286987 -0.159790 -0.160400 0.930786 1441912938 -0.286987 -0.159790 -0.160400 0.930786 1441912938 -0.286987 -0.159790 -0.160400 0.930786 1441912938 -0.286987 -0.159790 -0.160400 0.930786 1441912938 -0.286987 -0.159790 -0.160400 0.930786 1441912938 -0.287354 -0.154053 -0.143372 0.934387 1441912938 -0.287354 -0.154053 -0.143372 0.934387 1441912938 -0.287354 -0.154053 -0.143372 0.934387 1441912938 -0.287354 -0.154053 -0.143372 0.934387 1441912938 -0.287354 -0.154053 -0.143372 0.934387 1441912938 -0.287354 -0.154053 -0.143372 0.934387 1441912938 -0.292175 -0.153870 -0.162231 0.929871 1441912938 -0.292175 -0.153870 -0.162231 0.929871 1441912938 -0.292175 -0.153870 -0.162231 0.929871 1441912938 -0.292175 -0.153870 -0.162231 0.929871 1441912938 -0.292175 -0.153870 -0.162231 0.929871 1441912938 -0.292175 -0.153870 -0.162231 0.929871 1441912938 -0.284424 -0.167297 -0.107788 0.937805 1441912938 -0.284424 -0.167297 -0.107788 0.937805 1441912938 -0.284424 -0.167297 -0.107788 0.937805 1441912938 -0.284424 -0.167297 -0.107788 0.937805 1441912938 -0.284424 -0.167297 -0.107788 0.937805 1441912938 -0.284424 -0.167297 -0.107788 0.937805 1441912938 -0.258545 -0.180481 0.029968 0.948486 1441912938 -0.258545 -0.180481 0.029968 0.948486 1441912938 -0.258545 -0.180481 0.029968 0.948486 1441912938 -0.258545 -0.180481 0.029968 0.948486 1441912938 -0.258545 -0.180481 0.029968 0.948486 1441912938 -0.258545 -0.180481 0.029968 0.948486 1441912938 -0.258545 -0.180481 0.029968 0.948486 1441912938 -0.228455 -0.182129 0.107788 0.950256 1441912938 -0.228455 -0.182129 0.107788 0.950256 1441912938 -0.228455 -0.182129 0.107788 0.950256 1441912938 -0.228455 -0.182129 0.107788 0.950256 1441912938 -0.228455 -0.182129 0.107788 0.950256 1441912938 -0.228455 -0.182129 0.107788 0.950256 1441912938 -0.222778 -0.189026 0.117004 0.949158 1441912938 -0.222778 -0.189026 0.117004 0.949158 1441912938 -0.222778 -0.189026 0.117004 0.949158 1441912938 -0.222778 -0.189026 0.117004 0.949158 1441912938 -0.222778 -0.189026 0.117004 0.949158 1441912938 -0.222778 -0.189026 0.117004 0.949158 1441912938 -0.217407 -0.199341 0.090454 0.951233 1441912938 -0.217407 -0.199341 0.090454 0.951233 1441912938 -0.217407 -0.199341 0.090454 0.951233 1441912938 -0.217407 -0.199341 0.090454 0.951233 1441912938 -0.217407 -0.199341 0.090454 0.951233 1441912938 -0.217407 -0.199341 0.090454 0.951233 1441912938 -0.208313 -0.213867 0.077393 0.951233 1441912938 -0.208313 -0.213867 0.077393 0.951233 1441912938 -0.208313 -0.213867 0.077393 0.951233 1441912938 -0.208313 -0.213867 0.077393 0.951233 1441912938 -0.208313 -0.213867 0.077393 0.951233 1441912938 -0.208313 -0.213867 0.077393 0.951233 1441912938 -0.208313 -0.213867 0.077393 0.951233 1441912938 -0.200928 -0.224487 0.080505 0.950134 1441912938 -0.200928 -0.224487 0.080505 0.950134 1441912938 -0.200928 -0.224487 0.080505 0.950134 1441912938 -0.200928 -0.224487 0.080505 0.950134 1441912938 -0.200928 -0.224487 0.080505 0.950134 1441912938 -0.200928 -0.224487 0.080505 0.950134 1441912938 -0.196838 -0.226929 0.048279 0.952576 1441912938 -0.196838 -0.226929 0.048279 0.952576 1441912938 -0.196838 -0.226929 0.048279 0.952576 1441912938 -0.196838 -0.226929 0.048279 0.952576 1441912938 -0.196838 -0.226929 0.048279 0.952576 1441912938 -0.196838 -0.226929 0.048279 0.952576 1441912938 -0.196838 -0.226929 0.048279 0.952576 1441912938 -0.167358 -0.219666 0.000854 0.961121 1441912938 -0.167358 -0.219666 0.000854 0.961121 1441912938 -0.167358 -0.219666 0.000854 0.961121 1441912938 -0.167358 -0.219666 0.000854 0.961121 1441912938 -0.167358 -0.219666 0.000854 0.961121 1441912938 -0.167358 -0.219666 0.000854 0.961121 1441912938 -0.114563 -0.199707 -0.099182 0.968079 1441912938 -0.114563 -0.199707 -0.099182 0.968079 1441912938 -0.114563 -0.199707 -0.099182 0.968079 1441912938 -0.114563 -0.199707 -0.099182 0.968079 1441912938 -0.114563 -0.199707 -0.099182 0.968079 1441912938 -0.114563 -0.199707 -0.099182 0.968079 1441912938 -0.114563 -0.199707 -0.099182 0.968079 1441912938 -0.064453 -0.178650 -0.286926 0.938904 1441912938 -0.064453 -0.178650 -0.286926 0.938904 1441912938 -0.064453 -0.178650 -0.286926 0.938904 1441912938 -0.064453 -0.178650 -0.286926 0.938904 1441912938 -0.064453 -0.178650 -0.286926 0.938904 1441912938 -0.064453 -0.178650 -0.286926 0.938904 1441912938 0.022461 -0.186646 -0.460022 0.867798 1441912938 0.022461 -0.186646 -0.460022 0.867798 1441912938 0.022461 -0.186646 -0.460022 0.867798 1441912938 0.022461 -0.186646 -0.460022 0.867798 1441912938 0.022461 -0.186646 -0.460022 0.867798 1441912938 0.154297 -0.195740 -0.536621 0.806152 1441912938 0.154297 -0.195740 -0.536621 0.806152 1441912938 0.154297 -0.195740 -0.536621 0.806152 1441912938 0.154297 -0.195740 -0.536621 0.806152 1441912938 0.154297 -0.195740 -0.536621 0.806152 1441912938 0.154297 -0.195740 -0.536621 0.806152 1441912938 0.283386 -0.208252 -0.628723 0.693542 1441912938 0.283386 -0.208252 -0.628723 0.693542 1441912938 0.283386 -0.208252 -0.628723 0.693542 1441912938 0.283386 -0.208252 -0.628723 0.693542 1441912938 0.283386 -0.208252 -0.628723 0.693542 1441912938 0.408691 -0.195007 -0.666199 0.592590 1441912938 0.408691 -0.195007 -0.666199 0.592590 1441912938 0.408691 -0.195007 -0.666199 0.592590 1441912938 0.408691 -0.195007 -0.666199 0.592590 1441912938 0.408691 -0.195007 -0.666199 0.592590 1441912938 0.408691 -0.195007 -0.666199 0.592590 1441912938 0.511963 -0.156494 -0.674194 0.508789 1441912938 0.511963 -0.156494 -0.674194 0.508789 1441912938 0.511963 -0.156494 -0.674194 0.508789 1441912938 0.511963 -0.156494 -0.674194 0.508789 1441912939 0.511963 -0.156494 -0.674194 0.508789 1441912939 0.511963 -0.156494 -0.674194 0.508789 1441912939 0.511963 -0.156494 -0.674194 0.508789 1441912939 0.584290 -0.131470 -0.690125 0.406311 1441912939 0.584290 -0.131470 -0.690125 0.406311 1441912939 0.584290 -0.131470 -0.690125 0.406311 1441912939 0.584290 -0.131470 -0.690125 0.406311 1441912939 0.584290 -0.131470 -0.690125 0.406311 1441912939 0.584290 -0.131470 -0.690125 0.406311 1441912939 0.630432 -0.101013 -0.691040 0.338806 1441912939 0.630432 -0.101013 -0.691040 0.338806 1441912939 0.630432 -0.101013 -0.691040 0.338806 1441912939 0.630432 -0.101013 -0.691040 0.338806 1441912939 0.655151 -0.052002 -0.689697 0.303955 1441912939 0.655151 -0.052002 -0.689697 0.303955 1441912939 0.655151 -0.052002 -0.689697 0.303955 1441912939 0.655151 -0.052002 -0.689697 0.303955 1441912939 0.655151 -0.052002 -0.689697 0.303955 1441912939 0.655151 -0.052002 -0.689697 0.303955 1441912939 0.666504 0.000854 -0.688843 0.284973 1441912939 0.666504 0.000854 -0.688843 0.284973 1441912939 0.666504 0.000854 -0.688843 0.284973 1441912939 0.666504 0.000854 -0.688843 0.284973 1441912939 0.666504 0.000854 -0.688843 0.284973 1441912939 0.666504 0.000854 -0.688843 0.284973 1441912939 0.674072 0.042236 -0.682617 0.279053 1441912939 0.674072 0.042236 -0.682617 0.279053 1441912939 0.674072 0.042236 -0.682617 0.279053 1441912939 0.674072 0.042236 -0.682617 0.279053 1441912939 0.674072 0.042236 -0.682617 0.279053 1441912939 0.674072 0.042236 -0.682617 0.279053 1441912939 0.674072 0.042236 -0.682617 0.279053 1441912939 0.680786 0.065796 -0.673523 0.280273 1441912939 0.680786 0.065796 -0.673523 0.280273 1441912939 0.680786 0.065796 -0.673523 0.280273 1441912939 0.680786 0.065796 -0.673523 0.280273 1441912939 0.680786 0.065796 -0.673523 0.280273 1441912939 0.680786 0.065796 -0.673523 0.280273 1441912939 0.681641 0.061768 -0.670532 0.286255 1441912939 0.681641 0.061768 -0.670532 0.286255 1441912939 0.681641 0.061768 -0.670532 0.286255 1441912939 0.681641 0.061768 -0.670532 0.286255 1441912939 0.681641 0.061768 -0.670532 0.286255 1441912939 0.681641 0.061768 -0.670532 0.286255 1441912939 0.675110 0.050415 -0.671509 0.301270 1441912939 0.675110 0.050415 -0.671509 0.301270 1441912939 0.675110 0.050415 -0.671509 0.301270 1441912939 0.675110 0.050415 -0.671509 0.301270 1441912939 0.675110 0.050415 -0.671509 0.301270 1441912939 0.675110 0.050415 -0.671509 0.301270 1441912939 0.665649 0.041748 -0.671265 0.323303 1441912939 0.665649 0.041748 -0.671265 0.323303 1441912939 0.665649 0.041748 -0.671265 0.323303 1441912939 0.665649 0.041748 -0.671265 0.323303 1441912939 0.665649 0.041748 -0.671265 0.323303 1441912939 0.665649 0.041748 -0.671265 0.323303 1441912939 0.665649 0.041748 -0.671265 0.323303 1441912939 0.658020 0.036743 -0.671875 0.337891 1441912939 0.658020 0.036743 -0.671875 0.337891 1441912939 0.658020 0.036743 -0.671875 0.337891 1441912939 0.658020 0.036743 -0.671875 0.337891 1441912939 0.658020 0.036743 -0.671875 0.337891 1441912939 0.658020 0.036743 -0.671875 0.337891 1441912939 0.656799 0.042847 -0.670654 0.342041 1441912939 0.656799 0.042847 -0.670654 0.342041 1441912939 0.656799 0.042847 -0.670654 0.342041 1441912939 0.656799 0.042847 -0.670654 0.342041 1441912939 
0.421448 -0.518372 -0.694397 0.267456 1441912979 0.421448 -0.518372 -0.694397 0.267456 1441912979 0.421448 -0.518372 -0.694397 0.267456 1441912979 0.421448 -0.518372 -0.694397 0.267456 1441912979 0.421448 -0.518372 -0.694397 0.267456 1441912979 0.433472 -0.517456 -0.692017 0.255981 1441912979 0.433472 -0.517456 -0.692017 0.255981 1441912979 0.433472 -0.517456 -0.692017 0.255981 1441912979 0.433472 -0.517456 -0.692017 0.255981 1441912979 0.433472 -0.517456 -0.692017 0.255981 1441912979 0.433472 -0.517456 -0.692017 0.255981 1441912979 0.457764 -0.510132 -0.688538 0.236938 1441912979 0.457764 -0.510132 -0.688538 0.236938 1441912979 0.457764 -0.510132 -0.688538 0.236938 1441912979 0.457764 -0.510132 -0.688538 0.236938 1441912980 0.457764 -0.510132 -0.688538 0.236938 1441912980 0.457764 -0.510132 -0.688538 0.236938 1441912980 0.457764 -0.510132 -0.688538 0.236938 1441912980 0.487549 -0.488953 -0.695984 0.197144 1441912980 0.487549 -0.488953 -0.695984 0.197144 1441912980 0.487549 -0.488953 -0.695984 0.197144 1441912980 0.487549 -0.488953 -0.695984 0.197144 1441912980 0.487549 -0.488953 -0.695984 0.197144 1441912980 0.487549 -0.488953 -0.695984 0.197144 1441912980 0.513855 -0.457825 -0.711670 0.140930 1441912980 0.513855 -0.457825 -0.711670 0.140930 1441912980 0.513855 -0.457825 -0.711670 0.140930 1441912980 0.513855 -0.457825 -0.711670 0.140930 1441912980 0.513855 -0.457825 -0.711670 0.140930 1441912980 0.513855 -0.457825 -0.711670 0.140930 1441912980 0.519409 -0.446594 -0.721497 0.101074 1441912980 0.519409 -0.446594 -0.721497 0.101074 1441912980 0.519409 -0.446594 -0.721497 0.101074 1441912980 0.519409 -0.446594 -0.721497 0.101074 1441912980 0.519409 -0.446594 -0.721497 0.101074 1441912980 0.519409 -0.446594 -0.721497 0.101074 1441912980 0.511169 -0.453796 -0.720459 0.117065 1441912980 0.511169 -0.453796 -0.720459 0.117065 1441912980 0.511169 -0.453796 -0.720459 0.117065 1441912980 0.511169 -0.453796 -0.720459 0.117065 1441912980 0.511169 -0.453796 -0.720459 0.117065 1441912980 0.478638 -0.478455 -0.718506 0.160583 1441912980 0.478638 -0.478455 -0.718506 0.160583 1441912980 0.478638 -0.478455 -0.718506 0.160583 1441912980 0.478638 -0.478455 -0.718506 0.160583 1441912980 0.478638 -0.478455 -0.718506 0.160583 1441912980 0.478638 -0.478455 -0.718506 0.160583 1441912980 0.478638 -0.478455 -0.718506 0.160583 1441912980 0.416687 -0.509888 -0.719788 0.219788 1441912980 0.416687 -0.509888 -0.719788 0.219788 1441912980 0.416687 -0.509888 -0.719788 0.219788 1441912980 0.416687 -0.509888 -0.719788 0.219788 1441912980 0.416687 -0.509888 -0.719788 0.219788 1441912980 0.416687 -0.509888 -0.719788 0.219788 1441912980 0.328674 -0.541382 -0.715759 0.294312 1441912980 0.328674 -0.541382 -0.715759 0.294312 1441912980 0.328674 -0.541382 -0.715759 0.294312 1441912980 0.208496 -0.574951 -0.697266 0.374023 1441912980 0.208496 -0.574951 -0.697266 0.374023 1441912980 0.208496 -0.574951 -0.697266 0.374023 1441912980 0.208496 -0.574951 -0.697266 0.374023 1441912980 0.208496 -0.574951 -0.697266 0.374023 1441912980 0.208496 -0.574951 -0.697266 0.374023 1441912980 0.078613 -0.589294 -0.642700 0.483215 1441912980 0.078613 -0.589294 -0.642700 0.483215 1441912980 0.078613 -0.589294 -0.642700 0.483215 1441912980 0.078613 -0.589294 -0.642700 0.483215 1441912980 0.078613 -0.589294 -0.642700 0.483215 1441912980 0.078613 -0.589294 -0.642700 0.483215 1441912980 -0.040405 -0.602295 -0.562012 0.565552 1441912980 -0.040405 -0.602295 -0.562012 0.565552 1441912980 -0.040405 -0.602295 -0.562012 0.565552 1441912980 -0.040405 -0.602295 -0.562012 0.565552 1441912980 -0.040405 -0.602295 -0.562012 0.565552 1441912980 -0.040405 -0.602295 -0.562012 0.565552 1441912980 -0.132813 -0.614136 -0.489441 0.604736 1441912980 -0.132813 -0.614136 -0.489441 0.604736 1441912980 -0.132813 -0.614136 -0.489441 0.604736 1441912980 -0.132813 -0.614136 -0.489441 0.604736 1441912980 -0.132813 -0.614136 -0.489441 0.604736 1441912980 -0.132813 -0.614136 -0.489441 0.604736 1441912980 -0.180908 -0.614502 -0.433472 0.633850 1441912980 -0.180908 -0.614502 -0.433472 0.633850 1441912980 -0.180908 -0.614502 -0.433472 0.633850 1441912980 -0.180908 -0.614502 -0.433472 0.633850 1441912980 -0.180908 -0.614502 -0.433472 0.633850 1441912980 -0.197021 -0.609314 -0.393616 0.659546 1441912980 -0.197021 -0.609314 -0.393616 0.659546 1441912980 -0.197021 -0.609314 -0.393616 0.659546 1441912980 -0.197021 -0.609314 -0.393616 0.659546 1441912980 -0.197021 -0.609314 -0.393616 0.659546 1441912980 -0.197021 -0.609314 -0.393616 0.659546 1441912980 -0.197021 -0.609314 -0.393616 0.659546 1441912980 -0.187195 -0.607361 -0.360291 0.682861 1441912980 -0.187195 -0.607361 -0.360291 0.682861 1441912980 -0.187195 -0.607361 -0.360291 0.682861 1441912980 -0.187195 -0.607361 -0.360291 0.682861 1441912980 -0.187195 -0.607361 -0.360291 0.682861 1441912980 -0.187195 -0.607361 -0.360291 0.682861 1441912980 -0.163025 -0.597961 -0.354553 0.700134 1441912980 -0.163025 -0.597961 -0.354553 0.700134 1441912980 -0.163025 -0.597961 -0.354553 0.700134 1441912980 -0.163025 -0.597961 -0.354553 0.700134 1441912980 -0.163025 -0.597961 -0.354553 0.700134 1441912980 -0.163025 -0.597961 -0.354553 0.700134 1441912980 -0.109009 -0.594482 -0.383179 0.698547 1441912980 -0.109009 -0.594482 -0.383179 0.698547 1441912980 -0.109009 -0.594482 -0.383179 0.698547 1441912980 -0.109009 -0.594482 -0.383179 0.698547 1441912980 -0.109009 -0.594482 -0.383179 0.698547 1441912980 -0.030701 -0.583740 -0.456360 0.670837 1441912980 -0.030701 -0.583740 -0.456360 0.670837 1441912980 -0.030701 -0.583740 -0.456360 0.670837 1441912980 -0.030701 -0.583740 -0.456360 0.670837 1441912980 -0.030701 -0.583740 -0.456360 0.670837 1441912980 -0.030701 -0.583740 -0.456360 0.670837 1441912980 0.085999 -0.559021 -0.537415 0.625549 1441912980 0.085999 -0.559021 -0.537415 0.625549 1441912980 0.085999 -0.559021 -0.537415 0.625549 1441912980 0.085999 -0.559021 -0.537415 0.625549 1441912981 0.085999 -0.559021 -0.537415 0.625549 1441912981 0.218445 -0.514282 -0.634827 0.533691 1441912981 0.218445 -0.514282 -0.634827 0.533691 1441912981 0.218445 -0.514282 -0.634827 0.533691 1441912981 0.218445 -0.514282 -0.634827 0.533691 1441912981 0.218445 -0.514282 -0.634827 0.533691 1441912981 0.218445 -0.514282 -0.634827 0.533691 1441912981 0.340759 -0.471802 -0.721130 0.375916 1441912981 0.340759 -0.471802 -0.721130 0.375916 1441912981 0.435608 -0.442322 -0.749207 0.230835 1441912981 0.435608 -0.442322 -0.749207 0.230835 1441912981 0.435608 -0.442322 -0.749207 0.230835 1441912981 0.435608 -0.442322 -0.749207 0.230835 1441912981 0.435608 -0.442322 -0.749207 0.230835 1441912981 0.435608 -0.442322 -0.749207 0.230835 1441912981 0.494141 -0.436096 -0.742249 0.121399 1441912981 0.494141 -0.436096 -0.742249 0.121399 1441912981 0.494141 -0.436096 -0.742249 0.121399 1441912981 0.494141 -0.436096 -0.742249 0.121399 1441912981 0.494141 -0.436096 -0.742249 0.121399 1441912981 0.494141 -0.436096 -0.742249 0.121399 1441912981 0.494141 -0.436096 -0.742249 0.121399 1441912981 0.532166 -0.435364 -0.723511 0.062195 1441912981 0.532166 -0.435364 -0.723511 0.062195 1441912981 0.532166 -0.435364 -0.723511 0.062195 1441912981 0.532166 -0.435364 -0.723511 0.062195 1441912981 0.550354 -0.434692 -0.711853 0.037598 1441912981 0.550354 -0.434692 -0.711853 0.037598 1441912981 0.550354 -0.434692 -0.711853 0.037598 1441912981 0.550354 -0.434692 -0.711853 0.037598 1441912981 0.550354 -0.434692 -0.711853 0.037598 1441912981 0.550354 -0.434692 -0.711853 0.037598 1441912981 0.545105 -0.437256 -0.713989 0.044006 1441912981 0.545105 -0.437256 -0.713989 0.044006 1441912981 0.545105 -0.437256 -0.713989 0.044006 1441912981 0.545105 -0.437256 -0.713989 0.044006 1441912981 0.545105 -0.437256 -0.713989 0.044006 1441912981 0.525269 -0.442810 -0.721008 0.090393 1441912981 0.525269 -0.442810 -0.721008 0.090393 1441912981 0.525269 -0.442810 -0.721008 0.090393 1441912981 0.525269 -0.442810 -0.721008 0.090393 1441912981 0.525269 -0.442810 -0.721008 0.090393 1441912981 0.525269 -0.442810 -0.721008 0.090393 1441912981 0.491821 -0.469116 -0.718689 0.146973 1441912981 0.491821 -0.469116 -0.718689 0.146973 1441912981 0.491821 -0.469116 -0.718689 0.146973 1441912981 0.491821 -0.469116 -0.718689 0.146973 1441912981 0.491821 -0.469116 -0.718689 0.146973 1441912981 0.491821 -0.469116 -0.718689 0.146973 1441912981 0.421265 -0.517090 -0.709229 0.228577 1441912981 0.421265 -0.517090 -0.709229 0.228577 1441912981 0.421265 -0.517090 -0.709229 0.228577 1441912981 0.421265 -0.517090 -0.709229 0.228577 1441912981 0.421265 -0.517090 -0.709229 0.228577 1441912981 0.317444 -0.564453 -0.686829 0.330078 1441912981 0.317444 -0.564453 -0.686829 0.330078 1441912981 0.317444 -0.564453 -0.686829 0.330078 1441912981 0.317444 -0.564453 -0.686829 0.330078 1441912981 0.317444 -0.564453 -0.686829 0.330078 1441912981 0.317444 -0.564453 -0.686829 0.330078 1441912981 0.193054 -0.597839 -0.652527 0.423767 1441912981 0.193054 -0.597839 -0.652527 0.423767 1441912981 0.193054 -0.597839 -0.652527 0.423767 1441912981 0.193054 -0.597839 -0.652527 0.423767 1441912981 0.193054 -0.597839 -0.652527 0.423767 1441912981 0.078857 -0.610413 -0.602112 0.508606 1441912981 0.078857 -0.610413 -0.602112 0.508606 1441912981 0.078857 -0.610413 -0.602112 0.508606 1441912981 0.078857 -0.610413 -0.602112 0.508606 1441912981 0.078857 -0.610413 -0.602112 0.508606 1441912981 0.078857 -0.610413 -0.602112 0.508606 1441912981 0.078857 -0.610413 -0.602112 0.508606 1441912981 -0.026001 -0.618896 -0.543945 0.566101 1441912981 -0.026001 -0.618896 -0.543945 0.566101 1441912981 -0.026001 -0.618896 -0.543945 0.566101 1441912981 -0.026001 -0.618896 -0.543945 0.566101 1441912981 -0.089172 -0.616333 -0.471863 0.624146 1441912981 -0.089172 -0.616333 -0.471863 0.624146 1441912981 -0.089172 -0.616333 -0.471863 0.624146 1441912981 -0.089172 -0.616333 -0.471863 0.624146 1441912981 -0.089172 -0.616333 -0.471863 0.624146 1441912981 -0.089172 -0.616333 -0.471863 0.624146 1441912981 -0.110840 -0.615295 -0.413940 0.661621 1441912981 -0.110840 -0.615295 -0.413940 0.661621 1441912981 -0.110840 -0.615295 -0.413940 0.661621 1441912981 -0.110840 -0.615295 -0.413940 0.661621 1441912981 -0.110840 -0.615295 -0.413940 0.661621 1441912981 -0.110291 -0.608521 -0.383240 0.686035 1441912981 -0.110291 -0.608521 -0.383240 0.686035 1441912981 -0.110291 -0.608521 -0.383240 0.686035 1441912981 -0.110291 -0.608521 -0.383240 0.686035 1441912981 -0.110291 -0.608521 -0.383240 0.686035 1441912981 -0.110291 -0.608521 -0.383240 0.686035 1441912981 -0.095337 -0.599487 -0.377014 0.699585 1441912981 -0.095337 -0.599487 -0.377014 0.699585 1441912981 -0.095337 -0.599487 -0.377014 0.699585 1441912981 -0.095337 -0.599487 -0.377014 0.699585 1441912981 -0.095337 -0.599487 -0.377014 0.699585 1441912982 -0.095337 -0.599487 -0.377014 0.699585 1441912982 -0.066711 -0.595642 -0.391602 0.698120 1441912982 -0.066711 -0.595642 -0.391602 0.698120 1441912982 -0.066711 -0.595642 -0.391602 0.698120 1441912982 -0.066711 -0.595642 -0.391602 0.698120 1441912982 -0.066711 -0.595642 -0.391602 0.698120 1441912982 -0.066711 -0.595642 -0.391602 0.698120 1441912982 -0.066711 -0.595642 -0.391602 0.698120 1441912982 -0.040344 -0.586365 -0.433716 0.682983 1441912982 -0.040344 -0.586365 -0.433716 0.682983 1441912982 -0.040344 -0.586365 -0.433716 0.682983 1441912982 -0.040344 -0.586365 -0.433716 0.682983 1441912982 -0.040344 -0.586365 -0.433716 0.682983 1441912982 -0.040344 -0.586365 -0.433716 0.682983 1441912982 -0.004211 -0.574707 -0.503174 0.645386 1441912982 -0.004211 -0.574707 -0.503174 0.645386 1441912982 -0.004211 -0.574707 -0.503174 0.645386 1441912982 -0.004211 -0.574707 -0.503174 0.645386 1441912982 -0.004211 -0.574707 -0.503174 0.645386 1441912982 -0.004211 -0.574707 -0.503174 0.645386 1441912982 -0.004211 -0.574707 -0.503174 0.645386 1441912982 0.076843 -0.544006 -0.570251 0.610718 1441912982 0.076843 -0.544006 -0.570251 0.610718 1441912982 0.076843 -0.544006 -0.570251 0.610718 1441912982 0.076843 -0.544006 -0.570251 0.610718 1441912982 0.076843 -0.544006 -0.570251 0.610718 1441912982 0.076843 -0.544006 -0.570251 0.610718 1441912982 0.190125 -0.497375 -0.654907 0.536255 1441912982 0.190125 -0.497375 -0.654907 0.536255 1441912982 0.190125 -0.497375 -0.654907 0.536255 1441912982 0.190125 -0.497375 -0.654907 0.536255 1441912982 0.190125 -0.497375 -0.654907 0.536255 1441912982 0.190125 -0.497375 -0.654907 0.536255 1441912982 0.317078 -0.439026 -0.726074 0.423767 1441912982 0.317078 -0.439026 -0.726074 0.423767 1441912982 0.317078 -0.439026 -0.726074 0.423767 1441912982 0.317078 -0.439026 -0.726074 0.423767 1441912982 0.317078 -0.439026 -0.726074 0.423767 1441912982 0.425232 -0.392700 -0.759094 0.297852 1441912982 0.425232 -0.392700 -0.759094 0.297852 1441912982 0.425232 -0.392700 -0.759094 0.297852 1441912982 0.425232 -0.392700 -0.759094 0.297852 1441912982 0.425232 -0.392700 -0.759094 0.297852 1441912982 0.425232 -0.392700 -0.759094 0.297852 1441912982 0.495117 -0.375793 -0.761536 0.183594 1441912982 0.495117 -0.375793 -0.761536 0.183594 1441912982 0.495117 -0.375793 -0.761536 0.183594 1441912982 0.495117 -0.375793 -0.761536 0.183594 1441912982 0.495117 -0.375793 -0.761536 0.183594 1441912982 0.495117 -0.375793 -0.761536 0.183594 1441912982 0.495117 -0.375793 -0.761536 0.183594 1441912982 0.536865 -0.371399 -0.749817 0.108093 1441912982 0.536865 -0.371399 -0.749817 0.108093 1441912982 0.536865 -0.371399 -0.749817 0.108093 1441912982 0.536865 -0.371399 -0.749817 0.108093 1441912982 0.536865 -0.371399 -0.749817 0.108093 1441912982 0.536865 -0.371399 -0.749817 0.108093 1441912982 0.559631 -0.379517 -0.732422 0.079468 1441912982 0.559631 -0.379517 -0.732422 0.079468 1441912982 0.559631 -0.379517 -0.732422 0.079468 1441912982 0.559631 -0.379517 -0.732422 0.079468 1441912982 0.559631 -0.379517 -0.732422 0.079468 1441912982 0.563843 -0.388977 -0.723633 0.084534 1441912982 0.563843 -0.388977 -0.723633 0.084534 1441912982 0.563843 -0.388977 -0.723633 0.084534 1441912982 0.563843 -0.388977 -0.723633 0.084534 1441912982 0.563843 -0.388977 -0.723633 0.084534 1441912982 0.563843 -0.388977 -0.723633 0.084534 1441912982 0.563843 -0.388977 -0.723633 0.084534 1441912982 0.546570 -0.400085 -0.726624 0.115173 1441912982 0.546570 -0.400085 -0.726624 0.115173 1441912982 0.546570 -0.400085 -0.726624 0.115173 1441912982 0.546570 -0.400085 -0.726624 0.115173 1441912982 0.546570 -0.400085 -0.726624 0.115173 1441912982 0.546570 -0.400085 -0.726624 0.115173 1441912982 0.515259 -0.414734 -0.731506 0.165466 1441912982 0.515259 -0.414734 -0.731506 0.165466 1441912982 0.515259 -0.414734 -0.731506 0.165466 1441912982 0.515259 -0.414734 -0.731506 0.165466 1441912982 0.515259 -0.414734 -0.731506 0.165466 1441912982 0.515259 -0.414734 -0.731506 0.165466 1441912982 0.455872 -0.453064 -0.732422 0.224731 1441912982 0.455872 -0.453064 -0.732422 0.224731 1441912982 0.455872 -0.453064 -0.732422 0.224731 1441912982 0.455872 -0.453064 -0.732422 0.224731 1441912982 0.455872 -0.453064 -0.732422 0.224731 1441912982 0.455872 -0.453064 -0.732422 0.224731 1441912982 0.374268 -0.497681 -0.714966 0.317993 1441912982 0.374268 -0.497681 -0.714966 0.317993 1441912982 0.374268 -0.497681 -0.714966 0.317993 1441912982 0.374268 -0.497681 -0.714966 0.317993 1441912982 0.374268 -0.497681 -0.714966 0.317993 1441912982 0.374268 -0.497681 -0.714966 0.317993 1441912982 0.280090 -0.550110 -0.667297 0.416687 1441912982 0.280090 -0.550110 -0.667297 0.416687 1441912982 0.280090 -0.550110 -0.667297 0.416687 1441912982 0.280090 -0.550110 -0.667297 0.416687 1441912982 0.280090 -0.550110 -0.667297 0.416687 1441912982 0.280090 -0.550110 -0.667297 0.416687 1441912982 0.176270 -0.599365 -0.604736 0.493958 1441912982 0.176270 -0.599365 -0.604736 0.493958 1441912982 0.176270 -0.599365 -0.604736 0.493958 1441912982 0.176270 -0.599365 -0.604736 0.493958 1441912982 0.176270 -0.599365 -0.604736 0.493958 1441912982 0.176270 -0.599365 -0.604736 0.493958 1441912982 0.065430 -0.632935 -0.542847 0.548096 1441912982 0.065430 -0.632935 -0.542847 0.548096 1441912982 0.065430 -0.632935 -0.542847 0.548096 1441912982 0.065430 -0.632935 -0.542847 0.548096 1441912982 0.065430 -0.632935 -0.542847 0.548096 1441912983 0.065430 -0.632935 -0.542847 0.548096 1441912983 -0.038940 -0.643616 -0.476624 0.597534 1441912983 -0.038940 -0.643616 -0.476624 0.597534 1441912983 -0.038940 -0.643616 -0.476624 0.597534 1441912983 -0.038940 -0.643616 -0.476624 0.597534 1441912983 -0.110229 -0.650269 -0.388611 0.643494 1441912983 -0.110229 -0.650269 -0.388611 0.643494 1441912983 -0.110229 -0.650269 -0.388611 0.643494 1441912983 -0.110229 -0.650269 -0.388611 0.643494 1441912983 -0.110229 -0.650269 -0.388611 0.643494 1441912983 -0.110229 -0.650269 -0.388611 0.643494 1441912983 -0.147461 -0.652222 -0.324890 0.668823 1441912983 -0.147461 -0.652222 -0.324890 0.668823 1441912983 -0.147461 -0.652222 -0.324890 0.668823 1441912983 -0.147461 -0.652222 -0.324890 0.668823 1441912983 -0.147461 -0.652222 -0.324890 0.668823 1441912983 -0.147461 -0.652222 -0.324890 0.668823 1441912983 -0.171265 -0.643921 -0.288818 0.687500 1441912983 -0.171265 -0.643921 -0.288818 0.687500 1441912983 -0.171265 -0.643921 -0.288818 0.687500 1441912983 -0.171265 -0.643921 -0.288818 0.687500 1441912983 -0.171265 -0.643921 -0.288818 0.687500 1441912983 -0.171265 -0.643921 -0.288818 0.687500 1441912983 -0.163330 -0.631165 -0.274170 0.706970 1441912983 -0.163330 -0.631165 -0.274170 0.706970 1441912983 -0.163330 -0.631165 -0.274170 0.706970 1441912983 -0.163330 -0.631165 -0.274170 0.706970 1441912983 -0.163330 -0.631165 -0.274170 0.706970 1441912983 -0.163330 -0.631165 -0.274170 0.706970 1441912983 -0.141846 -0.621704 -0.290466 0.713440 1441912983 -0.141846 -0.621704 -0.290466 0.713440 1441912983 -0.141846 -0.621704 -0.290466 0.713440 1441912983 -0.141846 -0.621704 -0.290466 0.713440 1441912983 -0.141846 -0.621704 -0.290466 0.713440 1441912983 -0.141846 -0.621704 -0.290466 0.713440 1441912983 -0.099121 -0.612488 -0.329346 0.711731 1441912983 -0.099121 -0.612488 -0.329346 0.711731 1441912983 -0.099121 -0.612488 -0.329346 0.711731 1441912983 -0.099121 -0.612488 -0.329346 0.711731 1441912983 -0.099121 -0.612488 -0.329346 0.711731 1441912983 -0.099121 -0.612488 -0.329346 0.711731 1441912983 -0.039246 -0.600159 -0.383301 0.700989 1441912983 -0.039246 -0.600159 -0.383301 0.700989 1441912983 -0.039246 -0.600159 -0.383301 0.700989 1441912983 -0.039246 -0.600159 -0.383301 0.700989 1441912983 0.047668 -0.573181 -0.484009 0.659546 1441912983 0.047668 -0.573181 -0.484009 0.659546 1441912983 0.047668 -0.573181 -0.484009 0.659546 1441912983 0.047668 -0.573181 -0.484009 0.659546 1441912983 0.047668 -0.573181 -0.484009 0.659546 1441912983 0.047668 -0.573181 -0.484009 0.659546 1441912983 0.170959 -0.537048 -0.587097 0.581116 1441912983 0.170959 -0.537048 -0.587097 0.581116 1441912983 0.170959 -0.537048 -0.587097 0.581116 1441912983 0.170959 -0.537048 -0.587097 0.581116 1441912983 0.170959 -0.537048 -0.587097 0.581116 1441912983 0.170959 -0.537048 -0.587097 0.581116 1441912983 0.292969 -0.503540 -0.684387 0.438477 1441912983 0.292969 -0.503540 -0.684387 0.438477 1441912983 0.292969 -0.503540 -0.684387 0.438477 1441912983 0.292969 -0.503540 -0.684387 0.438477 1441912983 0.292969 -0.503540 -0.684387 0.438477 1441912983 0.292969 -0.503540 -0.684387 0.438477 1441912983 0.416382 -0.450684 -0.728333 0.305115 1441912983 0.416382 -0.450684 -0.728333 0.305115 1441912983 0.416382 -0.450684 -0.728333 0.305115 1441912983 0.416382 -0.450684 -0.728333 0.305115 1441912983 0.416382 -0.450684 -0.728333 0.305115 1441912983 0.485657 -0.418152 -0.747375 0.175415 1441912983 0.485657 -0.418152 -0.747375 0.175415 1441912983 0.485657 -0.418152 -0.747375 0.175415 1441912983 0.485657 -0.418152 -0.747375 0.175415 1441912983 0.528198 -0.415283 -0.733459 0.103088 1441912983 0.528198 -0.415283 -0.733459 0.103088 1441912983 0.528198 -0.415283 -0.733459 0.103088 1441912983 0.528198 -0.415283 -0.733459 0.103088 1441912983 0.528198 -0.415283 -0.733459 0.103088 1441912983 0.528198 -0.415283 -0.733459 0.103088 1441912983 0.546814 -0.425232 -0.715942 0.087524 1441912983 0.546814 -0.425232 -0.715942 0.087524 1441912983 0.546814 -0.425232 -0.715942 0.087524 1441912983 0.546814 -0.425232 -0.715942 0.087524 1441912983 0.546814 -0.425232 -0.715942 0.087524 1441912983 0.546814 -0.425232 -0.715942 0.087524 1441912983 0.551941 -0.421692 -0.709167 0.121094 1441912983 0.551941 -0.421692 -0.709167 0.121094 1441912983 0.551941 -0.421692 -0.709167 0.121094 1441912983 0.551941 -0.421692 -0.709167 0.121094 1441912983 0.551941 -0.421692 -0.709167 0.121094 1441912983 0.551941 -0.421692 -0.709167 0.121094 1441912983 0.551941 -0.421692 -0.709167 0.121094 1441912983 0.539001 -0.427490 -0.707703 0.161133 1441912983 0.539001 -0.427490 -0.707703 0.161133 1441912983 0.539001 -0.427490 -0.707703 0.161133 1441912983 0.539001 -0.427490 -0.707703 0.161133 1441912983 0.539001 -0.427490 -0.707703 0.161133 1441912983 0.539001 -0.427490 -0.707703 0.161133 1441912983 0.509644 -0.442627 -0.707642 0.208801 1441912983 0.509644 -0.442627 -0.707642 0.208801 1441912983 0.509644 -0.442627 -0.707642 0.208801 1441912983 0.509644 -0.442627 -0.707642 0.208801 1441912983 0.509644 -0.442627 -0.707642 0.208801 1441912983 0.509644 -0.442627 -0.707642 0.208801 1441912983 0.509644 -0.442627 -0.707642 0.208801 1441912984 0.463074 -0.465332 -0.707642 0.261353 1441912984 0.463074 -0.465332 -0.707642 0.261353 1441912984 0.463074 -0.465332 -0.707642 0.261353 1441912984 0.463074 -0.465332 -0.707642 0.261353 1441912984 0.463074 -0.465332 -0.707642 0.261353 1441912984 0.463074 -0.465332 -0.707642 0.261353 1441912984 0.395081 -0.490784 -0.704346 0.327026 1441912984 0.395081 -0.490784 -0.704346 0.327026 1441912984 0.395081 -0.490784 -0.704346 0.327026 1441912984 0.395081 -0.490784 -0.704346 0.327026 1441912984 0.395081 -0.490784 -0.704346 0.327026 1441912984 0.395081 -0.490784 -0.704346 0.327026 1441912984 0.325256 -0.507385 -0.682190 0.414001 1441912984 0.325256 -0.507385 -0.682190 0.414001 1441912984 0.325256 -0.507385 -0.682190 0.414001 1441912984 0.325256 -0.507385 -0.682190 0.414001 1441912984 0.325256 -0.507385 -0.682190 0.414001 1441912984 0.325256 -0.507385 -0.682190 0.414001 1441912984 0.325256 -0.507385 -0.682190 0.414001 1441912984 0.241211 -0.535889 -0.648193 0.484253 1441912984 0.241211 -0.535889 -0.648193 0.484253 1441912984 0.241211 -0.535889 -0.648193 0.484253 1441912984 0.241211 -0.535889 -0.648193 0.484253 1441912984 0.241211 -0.535889 -0.648193 0.484253 1441912984 0.157104 -0.569763 -0.597900 0.541565 1441912984 0.157104 -0.569763 -0.597900 0.541565 1441912984 0.157104 -0.569763 -0.597900 0.541565 1441912984 0.157104 -0.569763 -0.597900 0.541565 1441912984 0.157104 -0.569763 -0.597900 0.541565 1441912984 0.157104 -0.569763 -0.597900 0.541565 1441912984 0.157104 -0.569763 -0.597900 0.541565 1441912984 0.064758 -0.603760 -0.546143 0.577087 1441912984 0.064758 -0.603760 -0.546143 0.577087 1441912984 0.064758 -0.603760 -0.546143 0.577087 1441912984 0.064758 -0.603760 -0.546143 0.577087 1441912984 0.064758 -0.603760 -0.546143 0.577087 1441912984 -0.020569 -0.617676 -0.487305 0.617004 1441912984 -0.020569 -0.617676 -0.487305 0.617004 1441912984 -0.020569 -0.617676 -0.487305 0.617004 1441912984 -0.020569 -0.617676 -0.487305 0.617004 1441912984 -0.020569 -0.617676 -0.487305 0.617004 1441912984 -0.020569 -0.617676 -0.487305 0.617004 1441912984 -0.073669 -0.625427 -0.407776 0.661133 1441912984 -0.073669 -0.625427 -0.407776 0.661133 1441912984 -0.073669 -0.625427 -0.407776 0.661133 1441912984 -0.073669 -0.625427 -0.407776 0.661133 1441912984 -0.073669 -0.625427 -0.407776 0.661133 1441912984 -0.073669 -0.625427 -0.407776 0.661133 1441912984 -0.073669 -0.625427 -0.407776 0.661133 1441912984 -0.101868 -0.623962 -0.360596 0.685791 1441912984 -0.101868 -0.623962 -0.360596 0.685791 1441912984 -0.101868 -0.623962 -0.360596 0.685791 1441912984 -0.101868 -0.623962 -0.360596 0.685791 1441912984 -0.101868 -0.623962 -0.360596 0.685791 1441912984 -0.101868 -0.623962 -0.360596 0.685791 1441912984 -0.116577 -0.621582 -0.342224 0.694946 1441912984 -0.116577 -0.621582 -0.342224 0.694946 1441912984 -0.116577 -0.621582 -0.342224 0.694946 1441912984 -0.116577 -0.621582 -0.342224 0.694946 1441912984 -0.116577 -0.621582 -0.342224 0.694946 1441912984 -0.116577 -0.621582 -0.342224 0.694946 1441912984 -0.099487 -0.613586 -0.351990 0.699768 1441912984 -0.099487 -0.613586 -0.351990 0.699768 1441912984 -0.099487 -0.613586 -0.351990 0.699768 1441912984 -0.099487 -0.613586 -0.351990 0.699768 1441912984 -0.056641 -0.608276 -0.376648 0.696411 1441912984 -0.056641 -0.608276 -0.376648 0.696411 1441912984 -0.056641 -0.608276 -0.376648 0.696411 1441912984 -0.056641 -0.608276 -0.376648 0.696411 1441912984 -0.056641 -0.608276 -0.376648 0.696411 1441912984 -0.056641 -0.608276 -0.376648 0.696411 1441912984 -0.008179 -0.591614 -0.442993 0.673584 1441912984 -0.008179 -0.591614 -0.442993 0.673584 1441912984 -0.008179 -0.591614 -0.442993 0.673584 1441912984 -0.008179 -0.591614 -0.442993 0.673584 1441912984 -0.008179 -0.591614 -0.442993 0.673584 1441912984 -0.008179 -0.591614 -0.442993 0.673584 1441912984 0.073669 -0.569336 -0.513367 0.637878 1441912984 0.073669 -0.569336 -0.513367 0.637878 1441912984 0.073669 -0.569336 -0.513367 0.637878 1441912984 0.073669 -0.569336 -0.513367 0.637878 1441912984 0.073669 -0.569336 -0.513367 0.637878 1441912984 0.073669 -0.569336 -0.513367 0.637878 1441912984 0.176086 -0.537720 -0.600098 0.565491 1441912984 0.176086 -0.537720 -0.600098 0.565491 1441912984 0.176086 -0.537720 -0.600098 0.565491 1441912984 0.176086 -0.537720 -0.600098 0.565491 1441912984 0.176086 -0.537720 -0.600098 0.565491 1441912984 0.176086 -0.537720 -0.600098 0.565491 1441912984 0.289551 -0.507507 -0.679077 0.444458 1441912984 0.289551 -0.507507 -0.679077 0.444458 1441912984 0.289551 -0.507507 -0.679077 0.444458 1441912984 0.289551 -0.507507 -0.679077 0.444458 1441912984 0.289551 -0.507507 -0.679077 0.444458 1441912984 0.289551 -0.507507 -0.679077 0.444458 1441912984 0.396667 -0.480530 -0.724182 0.295532 1441912984 0.396667 -0.480530 -0.724182 0.295532 1441912984 0.396667 -0.480530 -0.724182 0.295532 1441912984 0.396667 -0.480530 -0.724182 0.295532 1441912984 0.396667 -0.480530 -0.724182 0.295532 1441912984 0.396667 -0.480530 -0.724182 0.295532 1441912984 0.479675 -0.449280 -0.733215 0.174683 1441912984 0.479675 -0.449280 -0.733215 0.174683 1441912984 0.479675 -0.449280 -0.733215 0.174683 1441912984 0.479675 -0.449280 -0.733215 0.174683 1441912984 0.479675 -0.449280 -0.733215 0.174683 1441912984 0.479675 -0.449280 -0.733215 0.174683 1441912984 0.527588 -0.424377 -0.730774 0.086548 1441912985 0.527588 -0.424377 -0.730774 0.086548 1441912985 0.527588 -0.424377 -0.730774 0.086548 1441912985 0.527588 -0.424377 -0.730774 0.086548 1441912985 0.527588 -0.424377 -0.730774 0.086548 1441912985 0.527588 -0.424377 -0.730774 0.086548 1441912985 0.549133 -0.409180 -0.727478 0.043091 1441912985 0.549133 -0.409180 -0.727478 0.043091 1441912985 0.549133 -0.409180 -0.727478 0.043091 1441912985 0.549133 -0.409180 -0.727478 0.043091 1441912985 0.549133 -0.409180 -0.727478 0.043091 1441912985 0.549133 -0.409180 -0.727478 0.043091 1441912985 0.549133 -0.409180 -0.727478 0.043091 1441912985 0.550903 -0.405090 -0.727722 0.052979 1441912985 0.550903 -0.405090 -0.727722 0.052979 1441912985 0.550903 -0.405090 -0.727722 0.052979 1441912985 0.550903 -0.405090 -0.727722 0.052979 1441912985 0.550903 -0.405090 -0.727722 0.052979 1441912985 0.550903 -0.405090 -0.727722 0.052979 1441912985 0.534729 -0.400085 -0.738586 0.092224 1441912985 0.534729 -0.400085 -0.738586 0.092224 1441912985 0.534729 -0.400085 -0.738586 0.092224 1441912985 0.534729 -0.400085 -0.738586 0.092224 1441912985 0.534729 -0.400085 -0.738586 0.092224 1441912985 0.534729 -0.400085 -0.738586 0.092224 1441912985 0.504272 -0.413574 -0.742310 0.153687 1441912985 0.504272 -0.413574 -0.742310 0.153687 1441912985 0.504272 -0.413574 -0.742310 0.153687 1441912985 0.504272 -0.413574 -0.742310 0.153687 1441912985 0.504272 -0.413574 -0.742310 0.153687 1441912985 0.504272 -0.413574 -0.742310 0.153687 1441912985 0.504272 -0.413574 -0.742310 0.153687 1441912985 0.452576 -0.438904 -0.740906 0.231506 1441912985 0.452576 -0.438904 -0.740906 0.231506 1441912985 0.452576 -0.438904 -0.740906 0.231506 1441912985 0.452576 -0.438904 -0.740906 0.231506 1441912985 0.452576 -0.438904 -0.740906 0.231506 1441912985 0.452576 -0.438904 -0.740906 0.231506 1441912985 0.389648 -0.454712 -0.731628 0.325928 1441912985 0.389648 -0.454712 -0.731628 0.325928 1441912985 0.389648 -0.454712 -0.731628 0.325928 1441912985 0.389648 -0.454712 -0.731628 0.325928 1441912985 0.389648 -0.454712 -0.731628 0.325928 1441912985 0.389648 -0.454712 -0.731628 0.325928 1441912985 0.321594 -0.473267 -0.701599 0.424683 1441912985 
0.651245 0.080078 -0.645264 0.391296 1441912987 0.651245 0.080078 -0.645264 0.391296 1441912987 0.651245 0.080078 -0.645264 0.391296 1441912987 0.651245 0.080078 -0.645264 0.391296 1441912987 0.653564 0.080688 -0.641479 0.393494 1441912987 0.653564 0.080688 -0.641479 0.393494 1441912987 0.653564 0.080688 -0.641479 0.393494 1441912987 0.653564 0.080688 -0.641479 0.393494 1441912987 0.653564 0.080688 -0.641479 0.393494 1441912987 0.653564 0.080688 -0.641479 0.393494 1441912987 0.657471 0.077576 -0.639221 0.391296 1441912987 0.657471 0.077576 -0.639221 0.391296 1441912987 0.657471 0.077576 -0.639221 0.391296 1441912987 0.657471 0.077576 -0.639221 0.391296 1441912987 0.657471 0.077576 -0.639221 0.391296 1441912987 0.657471 0.077576 -0.639221 0.391296 1441912987 0.661133 0.077759 -0.634949 0.391968 1441912987 0.661133 0.077759 -0.634949 0.391968 1441912987 0.661133 0.077759 -0.634949 0.391968 1441912987 0.661133 0.077759 -0.634949 0.391968 1441912987 0.661133 0.077759 -0.634949 0.391968 1441912987 0.661133 0.077759 -0.634949 0.391968 1441912987 0.665649 0.077087 -0.630432 0.391724 1441912987 0.665649 0.077087 -0.630432 0.391724 1441912987 0.665649 0.077087 -0.630432 0.391724 1441912987 0.665649 0.077087 -0.630432 0.391724 1441912987 0.665649 0.077087 -0.630432 0.391724 1441912987 0.665649 0.077087 -0.630432 0.391724 1441912987 0.665649 0.077087 -0.630432 0.391724 1441912987 0.669617 0.070984 -0.632263 0.383118 1441912987 0.669617 0.070984 -0.632263 0.383118 1441912987 0.669617 0.070984 -0.632263 0.383118 1441912987 0.669617 0.070984 -0.632263 0.383118 1441912987 0.669617 0.070984 -0.632263 0.383118 1441912987 0.669617 0.070984 -0.632263 0.383118 1441912987 0.669617 0.070984 -0.632263 0.383118 1441912987 0.672424 0.066772 -0.634094 0.375916 1441912987 0.672424 0.066772 -0.634094 0.375916 1441912987 0.672424 0.066772 -0.634094 0.375916 1441912987 0.672424 0.066772 -0.634094 0.375916 1441912987 0.672424 0.066772 -0.634094 0.375916 1441912987 0.672424 0.066772 -0.634094 0.375916 1441912987 0.675232 0.063538 -0.633850 0.371826 1441912987 0.675232 0.063538 -0.633850 0.371826 1441912987 0.675232 0.063538 -0.633850 0.371826 1441912987 0.675232 0.063538 -0.633850 0.371826 1441912987 0.675232 0.063538 -0.633850 0.371826 1441912987 0.675232 0.063538 -0.633850 0.371826 1441912987 0.673218 0.069885 -0.632935 0.375793 1441912987 0.673218 0.069885 -0.632935 0.375793 1441912987 0.673218 0.069885 -0.632935 0.375793 1441912987 0.673218 0.069885 -0.632935 0.375793 1441912987 0.673218 0.069885 -0.632935 0.375793 1441912987 0.673218 0.069885 -0.632935 0.375793 1441912987 0.673218 0.069885 -0.632935 0.375793 1441912987 0.668335 0.090027 -0.627319 0.389404 1441912987 0.668335 0.090027 -0.627319 0.389404 1441912987 0.668335 0.090027 -0.627319 0.389404 1441912987 0.668335 0.090027 -0.627319 0.389404 1441912988 0.668335 0.090027 -0.627319 0.389404 1441912988 0.668335 0.090027 -0.627319 0.389404 1441912988 0.663147 0.112122 -0.620605 0.403137 1441912988 0.663147 0.112122 -0.620605 0.403137 1441912988 0.663147 0.112122 -0.620605 0.403137 1441912988 0.663147 0.112122 -0.620605 0.403137 1441912988 0.663147 0.112122 -0.620605 0.403137 1441912988 0.663147 0.112122 -0.620605 0.403137 1441912988 0.663147 0.112122 -0.620605 0.403137 1441912988 0.661438 0.124268 -0.616333 0.408875 1441912988 0.661438 0.124268 -0.616333 0.408875 1441912988 0.661438 0.124268 -0.616333 0.408875 1441912988 0.661438 0.124268 -0.616333 0.408875 1441912988 0.661438 0.124268 -0.616333 0.408875 1441912988 0.661438 0.124268 -0.616333 0.408875 1441912988 0.663940 0.123596 -0.616211 0.405151 1441912988 0.663940 0.123596 -0.616211 0.405151 1441912988 0.663940 0.123596 -0.616211 0.405151 1441912988 0.663940 0.123596 -0.616211 0.405151 1441912988 0.663940 0.123596 -0.616211 0.405151 1441912988 0.663940 0.123596 -0.616211 0.405151 1441912988 0.663940 0.123596 -0.616211 0.405151 1441912988 0.663513 0.127747 -0.617493 0.402588 1441912988 0.663513 0.127747 -0.617493 0.402588 1441912988 0.663513 0.127747 -0.617493 0.402588 1441912988 0.663513 0.127747 -0.617493 0.402588 1441912988 0.663513 0.127747 -0.617493 0.402588 1441912988 0.659119 0.145569 -0.616333 0.405457 1441912988 0.659119 0.145569 -0.616333 0.405457 1441912988 0.659119 0.145569 -0.616333 0.405457 1441912988 0.659119 0.145569 -0.616333 0.405457 1441912988 0.659119 0.145569 -0.616333 0.405457 1441912988 0.659119 0.145569 -0.616333 0.405457 1441912988 0.650574 0.170044 -0.615295 0.411377 1441912988 0.650574 0.170044 -0.615295 0.411377 1441912988 0.650574 0.170044 -0.615295 0.411377 1441912988 0.650574 0.170044 -0.615295 0.411377 1441912988 0.650574 0.170044 -0.615295 0.411377 1441912988 0.650574 0.170044 -0.615295 0.411377 1441912988 0.641663 0.186523 -0.614929 0.418640 1441912988 0.641663 0.186523 -0.614929 0.418640 1441912988 0.641663 0.186523 -0.614929 0.418640 1441912988 0.641663 0.186523 -0.614929 0.418640 1441912988 0.641663 0.186523 -0.614929 0.418640 1441912988 0.641663 0.186523 -0.614929 0.418640 1441912988 0.634827 0.194214 -0.613342 0.427856 1441912988 0.634827 0.194214 -0.613342 0.427856 1441912988 0.634827 0.194214 -0.613342 0.427856 1441912988 0.634827 0.194214 -0.613342 0.427856 1441912988 0.634827 0.194214 -0.613342 0.427856 1441912988 0.634827 0.194214 -0.613342 0.427856 1441912988 0.634827 0.194214 -0.613342 0.427856 1441912988 0.633423 0.191101 -0.611328 0.434082 1441912988 0.633423 0.191101 -0.611328 0.434082 1441912988 0.633423 0.191101 -0.611328 0.434082 1441912988 0.633423 0.191101 -0.611328 0.434082 1441912988 0.634033 0.177795 -0.614197 0.434814 1441912988 0.634033 0.177795 -0.614197 0.434814 1441912988 0.634033 0.177795 -0.614197 0.434814 1441912988 0.634033 0.177795 -0.614197 0.434814 1441912988 0.634033 0.177795 -0.614197 0.434814 1441912988 0.634033 0.177795 -0.614197 0.434814 1441912988 0.634033 0.177795 -0.614197 0.434814 1441912988 0.629639 0.171021 -0.615417 0.442200 1441912988 0.629639 0.171021 -0.615417 0.442200 1441912988 0.629639 0.171021 -0.615417 0.442200 1441912988 0.629639 0.171021 -0.615417 0.442200 1441912988 0.629639 0.171021 -0.615417 0.442200 1441912988 0.629639 0.171021 -0.615417 0.442200 1441912988 0.625122 0.168030 -0.611694 0.454712 1441912988 0.625122 0.168030 -0.611694 0.454712 1441912988 0.625122 0.168030 -0.611694 0.454712 1441912988 0.625122 0.168030 -0.611694 0.454712 1441912988 0.625122 0.168030 -0.611694 0.454712 1441912988 0.625122 0.168030 -0.611694 0.454712 1441912988 0.628845 0.156860 -0.610474 0.455200 1441912988 0.628845 0.156860 -0.610474 0.455200 1441912988 0.628845 0.156860 -0.610474 0.455200 1441912988 0.628845 0.156860 -0.610474 0.455200 1441912988 0.628845 0.156860 -0.610474 0.455200 1441912988 0.628845 0.156860 -0.610474 0.455200 1441912988 0.634949 0.146423 -0.611816 0.448364 1441912988 0.634949 0.146423 -0.611816 0.448364 1441912988 0.634949 0.146423 -0.611816 0.448364 1441912988 0.634949 0.146423 -0.611816 0.448364 1441912988 0.634949 0.146423 -0.611816 0.448364 1441912988 0.634949 0.146423 -0.611816 0.448364 1441912988 0.634949 0.146423 -0.611816 0.448364 1441912988 0.639343 0.142090 -0.611206 0.444336 1441912988 0.639343 0.142090 -0.611206 0.444336 1441912988 0.639343 0.142090 -0.611206 0.444336 1441912988 0.639343 0.142090 -0.611206 0.444336 1441912988 0.639343 0.142090 -0.611206 0.444336 1441912988 0.639343 0.142090 -0.611206 0.444336 1441912988 0.644348 0.138428 -0.609192 0.441040 1441912988 0.644348 0.138428 -0.609192 0.441040 1441912988 0.644348 0.138428 -0.609192 0.441040 1441912988 0.644348 0.138428 -0.609192 0.441040 1441912988 0.644348 0.138428 -0.609192 0.441040 1441912988 0.644348 0.138428 -0.609192 0.441040 1441912988 0.650085 0.131775 -0.610107 0.433289 1441912988 0.650085 0.131775 -0.610107 0.433289 1441912988 0.650085 0.131775 -0.610107 0.433289 1441912988 0.650085 0.131775 -0.610107 0.433289 1441912988 0.650085 0.131775 -0.610107 0.433289 1441912988 0.650085 0.131775 -0.610107 0.433289 1441912988 0.650085 0.131775 -0.610107 0.433289 1441912988 0.655396 0.121765 -0.614441 0.421997 1441912988 0.655396 0.121765 -0.614441 0.421997 1441912988 0.655396 0.121765 -0.614441 0.421997 1441912988 0.655396 0.121765 -0.614441 0.421997 1441912988 0.655396 0.121765 -0.614441 0.421997 1441912988 0.655396 0.121765 -0.614441 0.421997 1441912989 0.659363 0.109680 -0.619934 0.410889 1441912989 0.659363 0.109680 -0.619934 0.410889 1441912989 0.659363 0.109680 -0.619934 0.410889 1441912989 0.659363 0.109680 -0.619934 0.410889 1441912989 0.659363 0.109680 -0.619934 0.410889 1441912989 0.659363 0.109680 -0.619934 0.410889 1441912989 0.662903 0.097290 -0.624756 0.400879 1441912989 0.662903 0.097290 -0.624756 0.400879 1441912989 0.662903 0.097290 -0.624756 0.400879 1441912989 0.662903 0.097290 -0.624756 0.400879 1441912989 0.662903 0.097290 -0.624756 0.400879 1441912989 0.662903 0.097290 -0.624756 0.400879 1441912989 0.662903 0.097290 -0.624756 0.400879 1441912989 0.662842 0.093140 -0.626709 0.399048 1441912989 0.662842 0.093140 -0.626709 0.399048 1441912989 0.662842 0.093140 -0.626709 0.399048 1441912989 0.662842 0.093140 -0.626709 0.399048 1441912989 0.662842 0.093140 -0.626709 0.399048 1441912989 0.662842 0.093140 -0.626709 0.399048 1441912989 0.659912 0.096741 -0.625427 0.405029 1441912989 0.659912 0.096741 -0.625427 0.405029 1441912989 0.659912 0.096741 -0.625427 0.405029 1441912989 0.659912 0.096741 -0.625427 0.405029 1441912989 0.659912 0.096741 -0.625427 0.405029 1441912989 0.659912 0.096741 -0.625427 0.405029 1441912989 0.659912 0.096741 -0.625427 0.405029 1441912989 0.656921 0.100098 -0.624268 0.410767 1441912989 0.656921 0.100098 -0.624268 0.410767 1441912989 0.656921 0.100098 -0.624268 0.410767 1441912989 0.656921 0.100098 -0.624268 0.410767 1441912989 0.656921 0.100098 -0.624268 0.410767 1441912989 0.656921 0.100098 -0.624268 0.410767 1441912989 0.654175 0.095886 -0.627991 0.410400 1441912989 0.654175 0.095886 -0.627991 0.410400 1441912989 0.654175 0.095886 -0.627991 0.410400 1441912989 0.654175 0.095886 -0.627991 0.410400 1441912989 0.654175 0.095886 -0.627991 0.410400 1441912989 0.654175 0.095886 -0.627991 0.410400 1441912989 0.654175 0.095886 -0.627991 0.410400 1441912989 0.651001 0.105652 -0.625854 0.416321 1441912989 0.651001 0.105652 -0.625854 0.416321 1441912989 0.651001 0.105652 -0.625854 0.416321 1441912989 0.651001 0.105652 -0.625854 0.416321 1441912989 0.651001 0.105652 -0.625854 0.416321 1441912989 0.649170 0.124146 -0.619812 0.423035 1441912989 0.649170 0.124146 -0.619812 0.423035 1441912989 0.649170 0.124146 -0.619812 0.423035 1441912989 0.649170 0.124146 -0.619812 0.423035 1441912989 0.649170 0.124146 -0.619812 0.423035 1441912989 0.649170 0.124146 -0.619812 0.423035 1441912989 0.649170 0.124146 -0.619812 0.423035 1441912989 0.648621 0.140991 -0.614136 0.426819 1441912989 0.648621 0.140991 -0.614136 0.426819 1441912989 0.648621 0.140991 -0.614136 0.426819 1441912989 0.646484 0.155029 -0.611816 0.428528 1441912989 0.646484 0.155029 -0.611816 0.428528 1441912989 0.646484 0.155029 -0.611816 0.428528 1441912989 0.646484 0.155029 -0.611816 0.428528 1441912989 0.646484 0.155029 -0.611816 0.428528 1441912989 0.646484 0.155029 -0.611816 0.428528 1441912989 0.646484 0.155029 -0.611816 0.428528 1441912989 0.640930 0.168152 -0.609863 0.434692 1441912989 0.640930 0.168152 -0.609863 0.434692 1441912989 0.640930 0.168152 -0.609863 0.434692 1441912989 0.640930 0.168152 -0.609863 0.434692 1441912989 0.640930 0.168152 -0.609863 0.434692 1441912989 0.640930 0.168152 -0.609863 0.434692 1441912989 0.630371 0.179138 -0.608887 0.446960 1441912989 0.630371 0.179138 -0.608887 0.446960 1441912989 0.630371 0.179138 -0.608887 0.446960 1441912989 0.630371 0.179138 -0.608887 0.446960 1441912989 0.630371 0.179138 -0.608887 0.446960 1441912989 0.630371 0.179138 -0.608887 0.446960 1441912989 0.630371 0.179138 -0.608887 0.446960 1441912989 0.619568 0.191772 -0.604919 0.461975 1441912989 0.619568 0.191772 -0.604919 0.461975 1441912989 0.619568 0.191772 -0.604919 0.461975 1441912989 0.619568 0.191772 -0.604919 0.461975 1441912989 0.619568 0.191772 -0.604919 0.461975 1441912989 0.614929 0.194824 -0.602844 0.469543 1441912989 0.614929 0.194824 -0.602844 0.469543 1441912989 0.614929 0.194824 -0.602844 0.469543 1441912989 0.614929 0.194824 -0.602844 0.469543 1441912989 0.614929 0.194824 -0.602844 0.469543 1441912989 0.614929 0.194824 -0.602844 0.469543 1441912989 0.614929 0.194824 -0.602844 0.469543 1441912989 0.614502 0.188293 -0.603577 0.471741 1441912989 0.614502 0.188293 -0.603577 0.471741 1441912989 0.614502 0.188293 -0.603577 0.471741 1441912989 0.614502 0.188293 -0.603577 0.471741 1441912989 0.609741 0.184082 -0.605896 0.476563 1441912989 0.609741 0.184082 -0.605896 0.476563 1441912989 0.609741 0.184082 -0.605896 0.476563 1441912989 0.609741 0.184082 -0.605896 0.476563 1441912989 0.609741 0.184082 -0.605896 0.476563 1441912989 0.603760 0.189880 -0.601685 0.487183 1441912989 0.603760 0.189880 -0.601685 0.487183 1441912989 0.603760 0.189880 -0.601685 0.487183 1441912989 0.603760 0.189880 -0.601685 0.487183 1441912989 0.603760 0.189880 -0.601685 0.487183 1441912989 0.603760 0.189880 -0.601685 0.487183 1441912989 0.605835 0.190002 -0.596008 0.491455 1441912989 0.605835 0.190002 -0.596008 0.491455 1441912989 0.605835 0.190002 -0.596008 0.491455 1441912989 0.605835 0.190002 -0.596008 0.491455 1441912989 0.605835 0.190002 -0.596008 0.491455 1441912989 0.605835 0.190002 -0.596008 0.491455 1441912989 0.605835 0.190002 -0.596008 0.491455 1441912990 0.613464 0.179504 -0.595215 0.486938 1441912990 0.613464 0.179504 -0.595215 0.486938 1441912990 0.613464 0.179504 -0.595215 0.486938 1441912990 0.613464 0.179504 -0.595215 0.486938 1441912990 0.613464 0.179504 -0.595215 0.486938 1441912990 0.613464 0.179504 -0.595215 0.486938 1441912990 0.622375 0.165344 -0.597534 0.477722 1441912990 0.622375 0.165344 -0.597534 0.477722 1441912990 0.622375 0.165344 -0.597534 0.477722 1441912990 0.622375 0.165344 -0.597534 0.477722 1441912990 0.622375 0.165344 -0.597534 0.477722 1441912990 0.622375 0.165344 -0.597534 0.477722 1441912990 0.622375 0.165344 -0.597534 0.477722 1441912990 0.631531 0.152771 -0.600342 0.466248 1441912990 0.631531 0.152771 -0.600342 0.466248 1441912990 0.631531 0.152771 -0.600342 0.466248 1441912990 0.631531 0.152771 -0.600342 0.466248 1441912990 0.631531 0.152771 -0.600342 0.466248 1441912990 0.631531 0.152771 -0.600342 0.466248 1441912990 0.640625 0.138916 -0.604675 0.452393 1441912990 0.640625 0.138916 -0.604675 0.452393 1441912990 0.640625 0.138916 -0.604675 0.452393 1441912990 0.640625 0.138916 -0.604675 0.452393 1441912990 0.652222 0.119812 -0.609558 0.434387 1441912990 0.652222 0.119812 -0.609558 0.434387 1441912990 0.652222 0.119812 -0.609558 0.434387 1441912990 0.652222 0.119812 -0.609558 0.434387 1441912990 0.652222 0.119812 -0.609558 0.434387 1441912990 0.652222 0.119812 -0.609558 0.434387 1441912990 0.662292 0.095337 -0.618896 0.411316 1441912990 0.662292 0.095337 -0.618896 0.411316 1441912990 0.662292 0.095337 -0.618896 0.411316 1441912990 0.662292 0.095337 -0.618896 0.411316 1441912990 0.662292 0.095337 -0.618896 0.411316 1441912990 0.662292 0.095337 -0.618896 0.411316 1441912990 0.662292 0.095337 -0.618896 0.411316 1441912990 0.667236 0.079041 -0.625427 0.396667 1441912990 0.667236 0.079041 -0.625427 0.396667 1441912990 0.667236 0.079041 -0.625427 0.396667 1441912990 0.667236 0.079041 -0.625427 0.396667 1441912990 0.667236 0.079041 -0.625427 0.396667 1441912990 0.667236 0.079041 -0.625427 0.396667 1441912990 0.667358 0.077576 -0.625427 0.396790 1441912990 0.667358 0.077576 -0.625427 0.396790 1441912990 0.667358 0.077576 -0.625427 0.396790 1441912990 0.667358 0.077576 -0.625427 0.396790 1441912990 0.667358 0.077576 -0.625427 0.396790 1441912990 0.667358 0.077576 -0.625427 0.396790 1441912990 0.664978 0.082275 -0.623901 0.402222 1441912990 0.664978 0.082275 -0.623901 0.402222 1441912990 0.664978 0.082275 -0.623901 0.402222 1441912990 0.664978 0.082275 -0.623901 0.402222 1441912990 0.664978 0.082275 -0.623901 0.402222 1441912990 0.664978 0.082275 -0.623901 0.402222 1441912990 0.664978 0.082275 -0.623901 0.402222 1441912990 0.660400 0.090942 -0.621521 0.411377 1441912990 0.660400 0.090942 -0.621521 0.411377 1441912990 0.660400 0.090942 -0.621521 0.411377 1441912990 0.660400 0.090942 -0.621521 0.411377 1441912990 0.660400 0.090942 -0.621521 0.411377 1441912990 0.660400 0.090942 -0.621521 0.411377 1441912990 0.653687 0.101074 -0.620972 0.420532 1441912990 0.653687 0.101074 -0.620972 0.420532 1441912990 0.653687 0.101074 -0.620972 0.420532 1441912990 0.653687 0.101074 -0.620972 0.420532 1441912990 0.653687 0.101074 -0.620972 0.420532 1441912990 0.653687 0.101074 -0.620972 0.420532 1441912990 0.645508 0.111145 -0.622925 0.427673 1441912990 0.645508 0.111145 -0.622925 0.427673 1441912990 0.645508 0.111145 -0.622925 0.427673 1441912990 0.645508 0.111145 -0.622925 0.427673 1441912990 0.645508 0.111145 -0.622925 0.427673 1441912990 0.645508 0.111145 -0.622925 0.427673 1441912990 0.637817 0.127380 -0.622375 0.435425 1441912990 0.637817 0.127380 -0.622375 0.435425 1441912990 0.637817 0.127380 -0.622375 0.435425 1441912990 0.637817 0.127380 -0.622375 0.435425 1441912990 0.637817 0.127380 -0.622375 0.435425 1441912990 0.637817 0.127380 -0.622375 0.435425 1441912990 0.637817 0.127380 -0.622375 0.435425 1441912990 0.633301 0.143799 -0.619995 0.440247 1441912990 0.633301 0.143799 -0.619995 0.440247 1441912990 0.633301 0.143799 -0.619995 0.440247 1441912990 0.633301 0.143799 -0.619995 0.440247 1441912990 0.633301 0.143799 -0.619995 0.440247 1441912990 0.633301 0.143799 -0.619995 0.440247 1441912990 0.630493 0.153870 -0.619568 0.441467 1441912990 0.630493 0.153870 -0.619568 0.441467 1441912990 0.630493 0.153870 -0.619568 0.441467 1441912990 0.630493 0.153870 -0.619568 0.441467 1441912990 0.630493 0.153870 -0.619568 0.441467 1441912990 0.630493 0.153870 -0.619568 0.441467 1441912990 0.630493 0.153870 -0.619568 0.441467 1441912990 0.628845 0.160645 -0.619568 0.441406 1441912990 0.628845 0.160645 -0.619568 0.441406 1441912990 0.628845 0.160645 -0.619568 0.441406 1441912990 0.628845 0.160645 -0.619568 0.441406 1441912990 0.628845 0.160645 -0.619568 0.441406 1441912990 0.628845 0.160645 -0.619568 0.441406 1441912990 0.626343 0.163635 -0.622742 0.439392 1441912990 0.626343 0.163635 -0.622742 0.439392 1441912990 0.626343 0.163635 -0.622742 0.439392 1441912990 0.626343 0.163635 -0.622742 0.439392 1441912990 0.626343 0.163635 -0.622742 0.439392 1441912990 0.626343 0.163635 -0.622742 0.439392 1441912990 0.619934 0.169861 -0.623901 0.444519 1441912990 0.619934 0.169861 -0.623901 0.444519 1441912990 0.619934 0.169861 -0.623901 0.444519 1441912990 0.619934 0.169861 -0.623901 0.444519 1441912990 0.619934 0.169861 -0.623901 0.444519 1441912990 0.619934 0.169861 -0.623901 0.444519 1441912990 0.619934 0.169861 -0.623901 0.444519 1441912990 0.612122 0.178467 -0.619141 0.458374 1441912991 0.612122 0.178467 -0.619141 0.458374 1441912991 0.612122 0.178467 -0.619141 0.458374 1441912991 0.612122 0.178467 -0.619141 0.458374 1441912991 0.612122 0.178467 -0.619141 0.458374 1441912991 0.612122 0.178467 -0.619141 0.458374 1441912991 0.607666 0.179565 -0.615234 0.468933 1441912991 0.607666 0.179565 -0.615234 0.468933 1441912991 0.607666 0.179565 -0.615234 0.468933 1441912991 0.607666 0.179565 -0.615234 0.468933 1441912991 0.607666 0.179565 -0.615234 0.468933 1441912991 0.607666 0.179565 -0.615234 0.468933 1441912991 0.605530 0.173706 -0.613892 0.475708 1441912991 0.605530 0.173706 -0.613892 0.475708 1441912991 0.605530 0.173706 -0.613892 0.475708 1441912991 0.605530 0.173706 -0.613892 0.475708 1441912991 0.603699 0.169128 -0.609497 0.485229 1441912991 0.603699 0.169128 -0.609497 0.485229 1441912991 0.603699 0.169128 -0.609497 0.485229 1441912991 0.603699 0.169128 -0.609497 0.485229 1441912991 0.603699 0.169128 -0.609497 0.485229 1441912991 0.603699 0.169128 -0.609497 0.485229 1441912991 0.603699 0.169128 -0.609497 0.485229 1441912991 0.604858 0.164551 -0.603577 0.492676 1441912991 0.604858 0.164551 -0.603577 0.492676 1441912991 0.604858 0.164551 -0.603577 0.492676 1441912991 0.604858 0.164551 -0.603577 0.492676 1441912991 0.604858 0.164551 -0.603577 0.492676 1441912991 0.604858 0.164551 -0.603577 0.492676 1441912991 0.609863 0.157837 -0.599731 0.493347 1441912991 0.609863 0.157837 -0.599731 0.493347 1441912991 0.609863 0.157837 -0.599731 0.493347 1441912991 0.609863 0.157837 -0.599731 0.493347 1441912991 0.609863 0.157837 -0.599731 0.493347 1441912991 0.609863 0.157837 -0.599731 0.493347 1441912991 0.617126 0.149902 -0.599854 0.486694 1441912991 0.617126 0.149902 -0.599854 0.486694 1441912991 0.617126 0.149902 -0.599854 0.486694 1441912991 0.617126 0.149902 -0.599854 0.486694 1441912991 0.617126 0.149902 -0.599854 0.486694 1441912991 0.617126 0.149902 -0.599854 0.486694 1441912991 0.623352 0.148010 -0.600403 0.478516 1441912991 0.623352 0.148010 -0.600403 0.478516 1441912991 0.623352 0.148010 -0.600403 0.478516 1441912991 0.623352 0.148010 -0.600403 0.478516 1441912991 0.623352 0.148010 -0.600403 0.478516 1441912991 0.623352 0.148010 -0.600403 0.478516 1441912991 0.623352 0.148010 -0.600403 0.478516 1441912991 0.629028 0.147339 -0.601868 0.469421 1441912991 0.629028 0.147339 -0.601868 0.469421 1441912991 0.629028 0.147339 -0.601868 0.469421 1441912991 0.629028 0.147339 -0.601868 0.469421 1441912991 0.629028 0.147339 -0.601868 0.469421 1441912991 0.629028 0.147339 -0.601868 0.469421 1441912991 0.639221 0.134033 -0.605408 0.454834 1441912991 0.639221 0.134033 -0.605408 0.454834 1441912991 0.639221 0.134033 -0.605408 0.454834 1441912991 0.639221 0.134033 -0.605408 0.454834 1441912991 0.639221 0.134033 -0.605408 0.454834 1441912991 0.652100 0.105103 -0.613403 0.432922 1441912991 0.652100 0.105103 -0.613403 0.432922 1441912991 0.652100 0.105103 -0.613403 0.432922 1441912991 0.652100 0.105103 -0.613403 0.432922 1441912991 0.652100 0.105103 -0.613403 0.432922 1441912991 0.656860 0.083252 -0.623230 0.416138 1441912991 0.656860 0.083252 -0.623230 0.416138 1441912991 0.656860 0.083252 -0.623230 0.416138 1441912991 0.656860 0.083252 -0.623230 0.416138 1441912991 0.654907 0.081238 -0.624939 0.416992 1441912991 0.654907 0.081238 -0.624939 0.416992 1441912991 0.654907 0.081238 -0.624939 0.416992 1441912991 0.654907 0.081238 -0.624939 0.416992 1441912991 0.654907 0.081238 -0.624939 0.416992 1441912991 0.654907 0.081238 -0.624939 0.416992 1441912991 0.654907 0.081238 -0.624939 0.416992 1441912991 0.651001 0.082764 -0.625366 0.422180 1441912991 0.651001 0.082764 -0.625366 0.422180 1441912991 0.651001 0.082764 -0.625366 0.422180 1441912991 0.651001 0.082764 -0.625366 0.422180 1441912991 0.651001 0.082764 -0.625366 0.422180 1441912991 0.651001 0.082764 -0.625366 0.422180 1441912991 0.645264 0.091248 -0.623657 0.431702 1441912991 0.645264 0.091248 -0.623657 0.431702 1441912991 0.645264 0.091248 -0.623657 0.431702 1441912991 0.645264 0.091248 -0.623657 0.431702 1441912991 0.645264 0.091248 -0.623657 0.431702 1441912991 0.645264 0.091248 -0.623657 0.431702 1441912991 0.638306 0.106750 -0.620850 0.442322 1441912991 0.638306 0.106750 -0.620850 0.442322 1441912991 0.638306 0.106750 -0.620850 0.442322 1441912991 0.638306 0.106750 -0.620850 0.442322 1441912991 0.638306 0.106750 -0.620850 0.442322 1441912991 0.638306 0.106750 -0.620850 0.442322 1441912991 0.638306 0.106750 -0.620850 0.442322 1441912991 0.631592 0.124878 -0.617310 0.452087 1441912991 0.631592 0.124878 -0.617310 0.452087 1441912991 0.631592 0.124878 -0.617310 0.452087 1441912991 0.631592 0.124878 -0.617310 0.452087 1441912991 0.631592 0.124878 -0.617310 0.452087 1441912991 0.631592 0.124878 -0.617310 0.452087 1441912991 0.631592 0.124878 -0.617310 0.452087 1441912991 0.626160 0.147949 -0.611511 0.460510 1441912991 0.626160 0.147949 -0.611511 0.460510 1441912991 0.626160 0.147949 -0.611511 0.460510 1441912991 0.626160 0.147949 -0.611511 0.460510 1441912991 0.626160 0.147949 -0.611511 0.460510 1441912991 0.626160 0.147949 -0.611511 0.460510 1441912991 0.624084 0.160278 -0.611084 0.459778 1441912991 0.624084 0.160278 -0.611084 0.459778 1441912992 0.624084 0.160278 -0.611084 0.459778 1441912992 0.624084 0.160278 -0.611084 0.459778 1441912992 0.624084 0.160278 -0.611084 0.459778 1441912992 0.624084 0.160278 -0.611084 0.459778 1441912992 0.620300 0.166443 -0.613953 0.458862 1441912992 0.620300 0.166443 -0.613953 0.458862 1441912992 0.620300 0.166443 -0.613953 0.458862 1441912992 0.620300 0.166443 -0.613953 0.458862 1441912992 0.620300 0.166443 -0.613953 0.458862 1441912992 0.620300 0.166443 -0.613953 0.458862 1441912992 0.612915 0.180969 -0.612732 0.464905 1441912992 0.612915 0.180969 -0.612732 0.464905 1441912992 0.612915 0.180969 -0.612732 0.464905 1441912992 0.612915 0.180969 -0.612732 0.464905 1441912992 0.612915 0.180969 -0.612732 0.464905 1441912992 0.612915 0.180969 -0.612732 0.464905 1441912992 0.607422 0.192444 -0.610596 0.470276 1441912992 0.607422 0.192444 -0.610596 0.470276 1441912992 0.607422 0.192444 -0.610596 0.470276 1441912992 0.607422 0.192444 -0.610596 0.470276 1441912992 0.607422 0.192444 -0.610596 0.470276 1441912992 0.607422 0.192444 -0.610596 0.470276 1441912992 0.605835 0.195068 -0.610779 0.471008 1441912992 0.605835 0.195068 -0.610779 0.471008 1441912992 0.605835 0.195068 -0.610779 0.471008 1441912992 0.605835 0.195068 -0.610779 0.471008 1441912992 0.605835 0.195068 -0.610779 0.471008 1441912992 0.605835 0.195068 -0.610779 0.471008 1441912992 0.605835 0.195068 -0.610779 0.471008 1441912992 0.606262 0.192322 -0.612671 0.469116 1441912992 0.606262 0.192322 -0.612671 0.469116 1441912992 0.606262 0.192322 -0.612671 0.469116 1441912992 0.606262 0.192322 -0.612671 0.469116 1441912992 0.606262 0.192322 -0.612671 0.469116 1441912992 0.606262 0.192322 -0.612671 0.469116 1441912992 0.605225 0.190857 -0.615051 0.467896 1441912992 0.605225 0.190857 -0.615051 0.467896 1441912992 0.605225 0.190857 -0.615051 0.467896 1441912992 0.605225 0.190857 -0.615051 0.467896 1441912992 0.603882 0.189636 -0.616211 0.468567 1441912992 0.603882 0.189636 -0.616211 0.468567 1441912992 0.603882 0.189636 -0.616211 0.468567 1441912992 0.603882 0.189636 -0.616211 0.468567 1441912992 0.603882 0.189636 -0.616211 0.468567 1441912992 0.603882 0.189636 -0.616211 0.468567 1441912992 0.601501 0.190613 -0.612610 0.475891 1441912992 0.601501 0.190613 -0.612610 0.475891 1441912992 0.601501 0.190613 -0.612610 0.475891 1441912992 0.601501 0.190613 -0.612610 0.475891 1441912992 0.601501 0.190613 -0.612610 0.475891 1441912992 0.601501 0.190613 -0.612610 0.475891 1441912992 0.601501 0.190613 -0.612610 0.475891 1441912992 0.601013 0.190674 -0.606628 0.484131 1441912992 0.601013 0.190674 -0.606628 0.484131 1441912992 0.601013 0.190674 -0.606628 0.484131 1441912992 0.601013 0.190674 -0.606628 0.484131 1441912992 0.601013 0.190674 -0.606628 0.484131 1441912992 0.601013 0.190674 -0.606628 0.484131 1441912992 0.605164 0.179688 -0.605530 0.484497 1441912992 0.605164 0.179688 -0.605530 0.484497 1441912992 0.605164 0.179688 -0.605530 0.484497 1441912992 0.605164 0.179688 -0.605530 0.484497 1441912992 0.605164 0.179688 -0.605530 0.484497 1441912992 
0.689880 -0.281738 -0.663391 0.067993 1441912994 0.689880 -0.281738 -0.663391 0.067993 1441912994 0.600403 -0.389832 -0.678955 0.162964 1441912995 0.600403 -0.389832 -0.678955 0.162964 1441912995 0.600403 -0.389832 -0.678955 0.162964 1441912995 0.600403 -0.389832 -0.678955 0.162964 1441912995 0.600403 -0.389832 -0.678955 0.162964 1441912995 0.600403 -0.389832 -0.678955 0.162964 1441912995 0.459351 -0.503967 -0.678345 0.273743 1441912995 0.459351 -0.503967 -0.678345 0.273743 1441912995 0.459351 -0.503967 -0.678345 0.273743 1441912995 0.459351 -0.503967 -0.678345 0.273743 1441912995 0.459351 -0.503967 -0.678345 0.273743 1441912995 0.285828 -0.592651 -0.655396 0.370850 1441912995 0.285828 -0.592651 -0.655396 0.370850 1441912995 0.285828 -0.592651 -0.655396 0.370850 1441912995 0.285828 -0.592651 -0.655396 0.370850 1441912995 0.285828 -0.592651 -0.655396 0.370850 1441912995 0.285828 -0.592651 -0.655396 0.370850 1441912995 0.144287 -0.624695 -0.593079 0.487000 1441912995 0.144287 -0.624695 -0.593079 0.487000 1441912995 0.144287 -0.624695 -0.593079 0.487000 1441912995 0.144287 -0.624695 -0.593079 0.487000 1441912995 0.144287 -0.624695 -0.593079 0.487000 1441912995 0.144287 -0.624695 -0.593079 0.487000 1441912995 0.019287 -0.634949 -0.526001 0.565552 1441912995 0.019287 -0.634949 -0.526001 0.565552 1441912995 0.019287 -0.634949 -0.526001 0.565552 1441912995 0.019287 -0.634949 -0.526001 0.565552 1441912995 0.019287 -0.634949 -0.526001 0.565552 1441912995 0.019287 -0.634949 -0.526001 0.565552 1441912995 -0.055847 -0.625671 -0.444458 0.638672 1441912995 -0.055847 -0.625671 -0.444458 0.638672 1441912995 -0.055847 -0.625671 -0.444458 0.638672 1441912995 -0.055847 -0.625671 -0.444458 0.638672 1441912995 -0.055847 -0.625671 -0.444458 0.638672 1441912995 -0.055847 -0.625671 -0.444458 0.638672 1441912995 -0.102783 -0.613037 -0.384338 0.682556 1441912995 -0.102783 -0.613037 -0.384338 0.682556 1441912995 -0.102783 -0.613037 -0.384338 0.682556 1441912995 -0.102783 -0.613037 -0.384338 0.682556 1441912995 -0.102783 -0.613037 -0.384338 0.682556 1441912995 -0.102783 -0.613037 -0.384338 0.682556 1441912995 -0.126282 -0.610352 -0.348999 0.699768 1441912995 -0.126282 -0.610352 -0.348999 0.699768 1441912995 -0.126282 -0.610352 -0.348999 0.699768 1441912995 -0.126282 -0.610352 -0.348999 0.699768 1441912995 -0.126282 -0.610352 -0.348999 0.699768 1441912995 -0.126282 -0.610352 -0.348999 0.699768 1441912995 -0.135315 -0.607117 -0.326843 0.711548 1441912995 -0.135315 -0.607117 -0.326843 0.711548 1441912995 -0.135315 -0.607117 -0.326843 0.711548 1441912995 -0.135315 -0.607117 -0.326843 0.711548 1441912995 -0.135315 -0.607117 -0.326843 0.711548 1441912995 -0.135315 -0.607117 -0.326843 0.711548 1441912995 -0.135315 -0.607117 -0.326843 0.711548 1441912995 -0.130676 -0.603638 -0.323547 0.716797 1441912995 -0.130676 -0.603638 -0.323547 0.716797 1441912995 -0.130676 -0.603638 -0.323547 0.716797 1441912995 -0.130676 -0.603638 -0.323547 0.716797 1441912995 -0.130676 -0.603638 -0.323547 0.716797 1441912995 -0.130676 -0.603638 -0.323547 0.716797 1441912995 -0.097900 -0.595398 -0.343994 0.719482 1441912995 -0.097900 -0.595398 -0.343994 0.719482 1441912995 -0.097900 -0.595398 -0.343994 0.719482 1441912995 -0.097900 -0.595398 -0.343994 0.719482 1441912995 -0.097900 -0.595398 -0.343994 0.719482 1441912995 -0.097900 -0.595398 -0.343994 0.719482 1441912995 -0.097900 -0.595398 -0.343994 0.719482 1441912995 -0.039246 -0.581665 -0.388428 0.713623 1441912995 -0.039246 -0.581665 -0.388428 0.713623 1441912995 -0.039246 -0.581665 -0.388428 0.713623 1441912995 -0.039246 -0.581665 -0.388428 0.713623 1441912995 -0.039246 -0.581665 -0.388428 0.713623 1441912995 -0.039246 -0.581665 -0.388428 0.713623 1441912995 0.051331 -0.553589 -0.488037 0.672913 1441912995 0.051331 -0.553589 -0.488037 0.672913 1441912995 0.051331 -0.553589 -0.488037 0.672913 1441912995 0.051331 -0.553589 -0.488037 0.672913 1441912995 0.051331 -0.553589 -0.488037 0.672913 1441912995 0.051331 -0.553589 -0.488037 0.672913 1441912995 0.185669 -0.514648 -0.608887 0.574402 1441912995 0.185669 -0.514648 -0.608887 0.574402 1441912995 0.185669 -0.514648 -0.608887 0.574402 1441912995 0.185669 -0.514648 -0.608887 0.574402 1441912995 0.185669 -0.514648 -0.608887 0.574402 1441912995 0.336304 -0.477234 -0.699402 0.412292 1441912995 0.336304 -0.477234 -0.699402 0.412292 1441912995 0.336304 -0.477234 -0.699402 0.412292 1441912995 0.336304 -0.477234 -0.699402 0.412292 1441912995 0.336304 -0.477234 -0.699402 0.412292 1441912995 0.469788 -0.437134 -0.724487 0.251709 1441912995 0.469788 -0.437134 -0.724487 0.251709 1441912995 0.469788 -0.437134 -0.724487 0.251709 1441912995 0.469788 -0.437134 -0.724487 0.251709 1441912995 0.469788 -0.437134 -0.724487 0.251709 1441912995 0.469788 -0.437134 -0.724487 0.251709 1441912995 0.469788 -0.437134 -0.724487 0.251709 1441912995 0.556030 -0.390381 -0.723877 0.120300 1441912995 0.556030 -0.390381 -0.723877 0.120300 1441912995 0.556030 -0.390381 -0.723877 0.120300 1441912995 0.556030 -0.390381 -0.723877 0.120300 1441912995 0.556030 -0.390381 -0.723877 0.120300 1441912995 0.608398 -0.348877 -0.712585 0.021423 1441912995 0.608398 -0.348877 -0.712585 0.021423 1441912995 0.608398 -0.348877 -0.712585 0.021423 1441912995 0.608398 -0.348877 -0.712585 0.021423 1441912995 0.608398 -0.348877 -0.712585 0.021423 1441912995 0.608398 -0.348877 -0.712585 0.021423 1441912995 0.638367 -0.326355 -0.696533 -0.028625 1441912996 0.638367 -0.326355 -0.696533 -0.028625 1441912996 0.638367 -0.326355 -0.696533 -0.028625 1441912996 0.638367 -0.326355 -0.696533 -0.028625 1441912996 0.638367 -0.326355 -0.696533 -0.028625 1441912996 0.638367 -0.326355 -0.696533 -0.028625 1441912996 0.638367 -0.326355 -0.696533 -0.028625 1441912996 0.647278 -0.344177 -0.677795 -0.055908 1441912996 0.647278 -0.344177 -0.677795 -0.055908 1441912996 0.647278 -0.344177 -0.677795 -0.055908 1441912996 0.647278 -0.344177 -0.677795 -0.055908 1441912996 0.647278 -0.344177 -0.677795 -0.055908 1441912996 0.647278 -0.344177 -0.677795 -0.055908 1441912996 0.636841 -0.386597 -0.666077 -0.037415 1441912996 0.636841 -0.386597 -0.666077 -0.037415 1441912996 0.636841 -0.386597 -0.666077 -0.037415 1441912996 0.636841 -0.386597 -0.666077 -0.037415 1441912996 0.636841 -0.386597 -0.666077 -0.037415 1441912996 0.636841 -0.386597 -0.666077 -0.037415 1441912996 0.599792 -0.444397 -0.665161 0.018066 1441912996 0.599792 -0.444397 -0.665161 0.018066 1441912996 0.599792 -0.444397 -0.665161 0.018066 1441912996 0.599792 -0.444397 -0.665161 0.018066 1441912996 0.599792 -0.444397 -0.665161 0.018066 1441912996 0.599792 -0.444397 -0.665161 0.018066 1441912996 0.599792 -0.444397 -0.665161 0.018066 1441912996 0.533691 -0.502747 -0.673035 0.097473 1441912996 0.533691 -0.502747 -0.673035 0.097473 1441912996 0.533691 -0.502747 -0.673035 0.097473 1441912996 0.533691 -0.502747 -0.673035 0.097473 1441912996 0.533691 -0.502747 -0.673035 0.097473 1441912996 0.533691 -0.502747 -0.673035 0.097473 1441912996 0.447205 -0.547363 -0.679993 0.195007 1441912996 0.447205 -0.547363 -0.679993 0.195007 1441912996 0.447205 -0.547363 -0.679993 0.195007 1441912996 0.447205 -0.547363 -0.679993 0.195007 1441912996 0.447205 -0.547363 -0.679993 0.195007 1441912996 0.447205 -0.547363 -0.679993 0.195007 1441912996 0.340698 -0.575928 -0.677063 0.306396 1441912996 0.340698 -0.575928 -0.677063 0.306396 1441912996 0.340698 -0.575928 -0.677063 0.306396 1441912996 0.340698 -0.575928 -0.677063 0.306396 1441912996 0.236938 -0.584534 -0.651672 0.421265 1441912996 0.236938 -0.584534 -0.651672 0.421265 1441912996 0.236938 -0.584534 -0.651672 0.421265 1441912996 0.236938 -0.584534 -0.651672 0.421265 1441912996 0.236938 -0.584534 -0.651672 0.421265 1441912996 0.236938 -0.584534 -0.651672 0.421265 1441912996 0.157898 -0.584595 -0.598022 0.525085 1441912996 0.157898 -0.584595 -0.598022 0.525085 1441912996 0.157898 -0.584595 -0.598022 0.525085 1441912996 0.157898 -0.584595 -0.598022 0.525085 1441912996 0.157898 -0.584595 -0.598022 0.525085 1441912996 0.157898 -0.584595 -0.598022 0.525085 1441912996 0.079590 -0.595215 -0.549744 0.580750 1441912996 0.079590 -0.595215 -0.549744 0.580750 1441912996 0.079590 -0.595215 -0.549744 0.580750 1441912996 0.079590 -0.595215 -0.549744 0.580750 1441912996 0.079590 -0.595215 -0.549744 0.580750 1441912996 0.079590 -0.595215 -0.549744 0.580750 1441912996 0.009766 -0.608276 -0.507263 0.610474 1441912996 0.009766 -0.608276 -0.507263 0.610474 1441912996 0.009766 -0.608276 -0.507263 0.610474 1441912996 0.009766 -0.608276 -0.507263 0.610474 1441912996 -0.038574 -0.615906 -0.456177 0.641174 1441912996 -0.038574 -0.615906 -0.456177 0.641174 1441912996 -0.038574 -0.615906 -0.456177 0.641174 1441912996 -0.038574 -0.615906 -0.456177 0.641174 1441912996 -0.038574 -0.615906 -0.456177 0.641174 1441912996 -0.038574 -0.615906 -0.456177 0.641174 1441912996 -0.062317 -0.622009 -0.397644 0.671631 1441912996 -0.062317 -0.622009 -0.397644 0.671631 1441912996 -0.062317 -0.622009 -0.397644 0.671631 1441912996 -0.062317 -0.622009 -0.397644 0.671631 1441912996 -0.062317 -0.622009 -0.397644 0.671631 1441912996 -0.077271 -0.619629 -0.366638 0.689697 1441912996 -0.077271 -0.619629 -0.366638 0.689697 1441912996 -0.077271 -0.619629 -0.366638 0.689697 1441912996 -0.077271 -0.619629 -0.366638 0.689697 1441912996 -0.077271 -0.619629 -0.366638 0.689697 1441912996 -0.077271 -0.619629 -0.366638 0.689697 1441912996 -0.065857 -0.605774 -0.368469 0.702148 1441912996 -0.065857 -0.605774 -0.368469 0.702148 1441912996 -0.065857 -0.605774 -0.368469 0.702148 1441912996 -0.065857 -0.605774 -0.368469 0.702148 1441912996 -0.032776 -0.595886 -0.385132 0.703979 1441912996 -0.032776 -0.595886 -0.385132 0.703979 1441912996 -0.032776 -0.595886 -0.385132 0.703979 1441912996 -0.032776 -0.595886 -0.385132 0.703979 1441912996 -0.032776 -0.595886 -0.385132 0.703979 1441912996 -0.032776 -0.595886 -0.385132 0.703979 1441912996 0.018066 -0.585388 -0.412720 0.697632 1441912996 0.018066 -0.585388 -0.412720 0.697632 1441912996 0.018066 -0.585388 -0.412720 0.697632 1441912996 0.018066 -0.585388 -0.412720 0.697632 1441912996 0.018066 -0.585388 -0.412720 0.697632 1441912996 0.018066 -0.585388 -0.412720 0.697632 1441912996 0.096619 -0.560059 -0.493408 0.658447 1441912996 0.096619 -0.560059 -0.493408 0.658447 1441912996 0.096619 -0.560059 -0.493408 0.658447 1441912996 0.096619 -0.560059 -0.493408 0.658447 1441912996 0.096619 -0.560059 -0.493408 0.658447 1441912996 0.096619 -0.560059 -0.493408 0.658447 1441912996 0.096619 -0.560059 -0.493408 0.658447 1441912996 0.218140 -0.516052 -0.589050 0.582397 1441912997 0.218140 -0.516052 -0.589050 0.582397 1441912997 0.218140 -0.516052 -0.589050 0.582397 1441912997 0.218140 -0.516052 -0.589050 0.582397 1441912997 0.218140 -0.516052 -0.589050 0.582397 1441912997 0.343689 -0.469543 -0.683044 0.441467 1441912997 0.343689 -0.469543 -0.683044 0.441467 1441912997 0.343689 -0.469543 -0.683044 0.441467 1441912997 0.343689 -0.469543 -0.683044 0.441467 1441912997 0.343689 -0.469543 -0.683044 0.441467 1441912997 0.343689 -0.469543 -0.683044 0.441467 1441912997 0.343689 -0.469543 -0.683044 0.441467 1441912997 0.458008 -0.411865 -0.730530 0.294861 1441912997 0.458008 -0.411865 -0.730530 0.294861 1441912997 0.458008 -0.411865 -0.730530 0.294861 1441912997 0.458008 -0.411865 -0.730530 0.294861 1441912997 0.458008 -0.411865 -0.730530 0.294861 1441912997 0.458008 -0.411865 -0.730530 0.294861 1441912997 0.536377 -0.370667 -0.742676 0.152954 1441912997 0.536377 -0.370667 -0.742676 0.152954 1441912997 0.536377 -0.370667 -0.742676 0.152954 1441912997 0.536377 -0.370667 -0.742676 0.152954 1441912997 0.536377 -0.370667 -0.742676 0.152954 1441912997 0.536377 -0.370667 -0.742676 0.152954 1441912997 0.536377 -0.370667 -0.742676 0.152954 1441912997 0.591492 -0.341675 -0.728149 0.056824 1441912997 0.591492 -0.341675 -0.728149 0.056824 1441912997 0.591492 -0.341675 -0.728149 0.056824 1441912997 0.591492 -0.341675 -0.728149 0.056824 1441912997 0.591492 -0.341675 -0.728149 0.056824 1441912997 0.591492 -0.341675 -0.728149 0.056824 1441912997 0.631836 -0.307800 -0.711365 -0.003540 1441912997 0.631836 -0.307800 -0.711365 -0.003540 1441912997 0.631836 -0.307800 -0.711365 -0.003540 1441912997 0.631836 -0.307800 -0.711365 -0.003540 1441912997 0.631836 -0.307800 -0.711365 -0.003540 1441912997 0.631836 -0.307800 -0.711365 -0.003540 1441912997 0.660706 -0.259277 -0.703857 -0.029785 1441912997 0.660706 -0.259277 -0.703857 -0.029785 1441912997 0.660706 -0.259277 -0.703857 -0.029785 1441912997 0.660706 -0.259277 -0.703857 -0.029785 1441912997 0.660706 -0.259277 -0.703857 -0.029785 1441912997 0.660706 -0.259277 -0.703857 -0.029785 1441912997 0.660706 -0.259277 -0.703857 -0.029785 1441912997 0.660461 -0.245605 -0.708618 -0.036194 1441912997 0.660461 -0.245605 -0.708618 -0.036194 1441912997 0.660461 -0.245605 -0.708618 -0.036194 1441912997 0.660461 -0.245605 -0.708618 -0.036194 1441912997 0.660461 -0.245605 -0.708618 -0.036194 1441912997 0.660461 -0.245605 -0.708618 -0.036194 1441912997 0.646118 -0.270813 -0.713562 -0.006042 1441912997 0.646118 -0.270813 -0.713562 -0.006042 1441912997 0.646118 -0.270813 -0.713562 -0.006042 1441912997 0.646118 -0.270813 -0.713562 -0.006042 1441912997 0.646118 -0.270813 -0.713562 -0.006042 1441912997 0.646118 -0.270813 -0.713562 -0.006042 1441912997 0.606201 -0.349731 -0.712158 0.055603 1441912997 0.606201 -0.349731 -0.712158 0.055603 1441912997 0.606201 -0.349731 -0.712158 0.055603 1441912997 0.606201 -0.349731 -0.712158 0.055603 1441912997 0.606201 -0.349731 -0.712158 0.055603 1441912997 0.606201 -0.349731 -0.712158 0.055603 1441912997 0.531677 -0.440674 -0.707275 0.151489 1441912997 0.531677 -0.440674 -0.707275 0.151489 1441912997 0.531677 -0.440674 -0.707275 0.151489 1441912997 0.531677 -0.440674 -0.707275 0.151489 1441912997 0.531677 -0.440674 -0.707275 0.151489 1441912997 0.531677 -0.440674 -0.707275 0.151489 1441912997 0.442139 -0.505432 -0.690735 0.268372 1441912997 0.442139 -0.505432 -0.690735 0.268372 1441912997 0.442139 -0.505432 -0.690735 0.268372 1441912997 0.442139 -0.505432 -0.690735 0.268372 1441912997 0.442139 -0.505432 -0.690735 0.268372 1441912997 0.442139 -0.505432 -0.690735 0.268372 1441912997 0.442139 -0.505432 -0.690735 0.268372 1441912997 0.366455 -0.527039 -0.658691 0.392517 1441912997 0.366455 -0.527039 -0.658691 0.392517 1441912997 0.366455 -0.527039 -0.658691 0.392517 1441912997 0.366455 -0.527039 -0.658691 0.392517 1441912997 0.366455 -0.527039 -0.658691 0.392517 1441912997 0.366455 -0.527039 -0.658691 0.392517 1441912997 0.285339 -0.545471 -0.617920 0.489075 1441912997 0.285339 -0.545471 -0.617920 0.489075 1441912997 0.285339 -0.545471 -0.617920 0.489075 1441912997 0.285339 -0.545471 -0.617920 0.489075 1441912997 0.285339 -0.545471 -0.617920 0.489075 1441912997 0.186707 -0.573914 -0.564575 0.563049 1441912997 0.186707 -0.573914 -0.564575 0.563049 1441912997 0.186707 -0.573914 -0.564575 0.563049 1441912997 0.186707 -0.573914 -0.564575 0.563049 1441912997 0.186707 -0.573914 -0.564575 0.563049 1441912997 0.186707 -0.573914 -0.564575 0.563049 1441912997 0.081604 -0.594788 -0.495117 0.628052 1441912997 0.081604 -0.594788 -0.495117 0.628052 1441912997 0.081604 -0.594788 -0.495117 0.628052 1441912997 0.081604 -0.594788 -0.495117 0.628052 1441912997 0.081604 -0.594788 -0.495117 0.628052 1441912997 0.081604 -0.594788 -0.495117 0.628052 1441912997 0.081604 -0.594788 -0.495117 0.628052 1441912997 -0.015930 -0.604919 -0.423523 0.674133 1441912997 -0.015930 -0.604919 -0.423523 0.674133 1441912997 -0.015930 -0.604919 -0.423523 0.674133 1441912997 -0.015930 -0.604919 -0.423523 0.674133 1441912997 -0.015930 -0.604919 -0.423523 0.674133 1441912997 -0.015930 -0.604919 -0.423523 0.674133 1441912997 -0.015930 -0.604919 -0.423523 0.674133 1441912997 -0.062500 -0.601746 -0.350037 0.715149 1441912997 -0.062500 -0.601746 -0.350037 0.715149 1441912997 -0.062500 -0.601746 -0.350037 0.715149 1441912997 -0.062500 -0.601746 -0.350037 0.715149 1441912997 -0.062500 -0.601746 -0.350037 0.715149 1441912997 -0.062500 -0.601746 -0.350037 0.715149 1441912997 -0.095154 -0.598145 -0.317017 0.729858 1441912997 -0.095154 -0.598145 -0.317017 0.729858 1441912997 -0.095154 -0.598145 -0.317017 0.729858 1441912998 -0.095154 -0.598145 -0.317017 0.729858 1441912998 -0.095154 -0.598145 -0.317017 0.729858 1441912998 -0.095154 -0.598145 -0.317017 0.729858 1441912998 -0.102661 -0.593689 -0.321411 0.730530 1441912998 -0.102661 -0.593689 -0.321411 0.730530 1441912998 -0.102661 -0.593689 -0.321411 0.730530 1441912998 -0.102661 -0.593689 -0.321411 0.730530 1441912998 -0.102661 -0.593689 -0.321411 0.730530 1441912998 -0.102661 -0.593689 -0.321411 0.730530 1441912998 -0.067017 -0.585999 -0.346680 0.729309 1441912998 -0.067017 -0.585999 -0.346680 0.729309 1441912998 -0.067017 -0.585999 -0.346680 0.729309 1441912998 -0.067017 -0.585999 -0.346680 0.729309 1441912998 -0.067017 -0.585999 -0.346680 0.729309 1441912998 -0.067017 -0.585999 -0.346680 0.729309 1441912998 0.006836 -0.574402 -0.376282 0.726929 1441912998 0.006836 -0.574402 -0.376282 0.726929 1441912998 0.006836 -0.574402 -0.376282 0.726929 1441912998 0.006836 -0.574402 -0.376282 0.726929 1441912998 0.006836 -0.574402 -0.376282 0.726929 1441912998 0.006836 -0.574402 -0.376282 0.726929 1441912998 0.006836 -0.574402 -0.376282 0.726929 1441912998 0.094543 -0.539795 -0.462097 0.697266 1441912998 0.094543 -0.539795 -0.462097 0.697266 1441912998 0.094543 -0.539795 -0.462097 0.697266 1441912998 0.094543 -0.539795 -0.462097 0.697266 1441912998 0.094543 -0.539795 -0.462097 0.697266 1441912998 0.094543 -0.539795 -0.462097 0.697266 1441912998 0.209290 -0.483154 -0.566956 0.633545 1441912998 0.209290 -0.483154 -0.566956 0.633545 1441912998 0.209290 -0.483154 -0.566956 0.633545 1441912998 0.209290 -0.483154 -0.566956 0.633545 1441912998 0.209290 -0.483154 -0.566956 0.633545 1441912998 0.209290 -0.483154 -0.566956 0.633545 1441912998 0.325439 -0.392578 -0.671448 0.537720 1441912998 0.325439 -0.392578 -0.671448 0.537720 1441912998 0.325439 -0.392578 -0.671448 0.537720 1441912998 0.325439 -0.392578 -0.671448 0.537720 1441912998 0.325439 -0.392578 -0.671448 0.537720 1441912998 0.325439 -0.392578 -0.671448 0.537720 1441912998 0.427063 -0.311340 -0.743896 0.409119 1441912998 0.427063 -0.311340 -0.743896 0.409119 1441912998 0.427063 -0.311340 -0.743896 0.409119 1441912998 0.427063 -0.311340 -0.743896 0.409119 1441912998 0.427063 -0.311340 -0.743896 0.409119 1441912998 0.427063 -0.311340 -0.743896 0.409119 1441912998 0.427063 -0.311340 -0.743896 0.409119 1441912998 0.513611 -0.278687 -0.763367 0.275330 1441912998 0.513611 -0.278687 -0.763367 0.275330 1441912998 0.513611 -0.278687 -0.763367 0.275330 1441912998 0.513611 -0.278687 -0.763367 0.275330 1441912998 0.513611 -0.278687 -0.763367 0.275330 1441912998 0.513611 -0.278687 -0.763367 0.275330 1441912998 0.575073 -0.283569 -0.753479 0.145447 1441912998 0.575073 -0.283569 -0.753479 0.145447 1441912998 0.575073 -0.283569 -0.753479 0.145447 1441912998 0.575073 -0.283569 -0.753479 0.145447 1441912998 0.575073 -0.283569 -0.753479 0.145447 1441912998 0.575073 -0.283569 -0.753479 0.145447 1441912998 0.616028 -0.294128 -0.729187 0.047852 1441912998 0.616028 -0.294128 -0.729187 0.047852 1441912998 0.616028 -0.294128 -0.729187 0.047852 1441912998 0.616028 -0.294128 -0.729187 0.047852 1441912998 0.616028 -0.294128 -0.729187 0.047852 1441912998 0.616028 -0.294128 -0.729187 0.047852 1441912998 0.625122 -0.318176 -0.712463 -0.018677 1441912998 0.625122 -0.318176 -0.712463 -0.018677 1441912998 0.625122 -0.318176 -0.712463 -0.018677 1441912998 0.625122 -0.318176 -0.712463 -0.018677 1441912998 0.625122 -0.318176 -0.712463 -0.018677 1441912998 0.625122 -0.318176 -0.712463 -0.018677 1441912998 0.625122 -0.318176 -0.712463 -0.018677 1441912998 0.625000 -0.323242 -0.710571 -0.008545 1441912998 0.625000 -0.323242 -0.710571 -0.008545 1441912998 0.625000 -0.323242 -0.710571 -0.008545 1441912998 0.625000 -0.323242 -0.710571 -0.008545 1441912998 0.625000 -0.323242 -0.710571 -0.008545 1441912998 0.625000 -0.323242 -0.710571 -0.008545 1441912998 0.606262 -0.348145 -0.714417 0.029785 1441912998 0.606262 -0.348145 -0.714417 0.029785 1441912998 0.606262 -0.348145 -0.714417 0.029785 1441912998 0.606262 -0.348145 -0.714417 0.029785 1441912998 0.606262 -0.348145 -0.714417 0.029785 1441912998 0.606262 -0.348145 -0.714417 0.029785 1441912998 0.567261 -0.392212 -0.718018 0.094299 1441912998 0.567261 -0.392212 -0.718018 0.094299 1441912998 0.567261 -0.392212 -0.718018 0.094299 1441912998 0.567261 -0.392212 -0.718018 0.094299 1441912998 0.567261 -0.392212 -0.718018 0.094299 1441912998 0.567261 -0.392212 -0.718018 0.094299 1441912998 0.567261 -0.392212 -0.718018 0.094299 1441912998 0.503601 -0.440674 -0.721863 0.176453 1441912998 0.503601 -0.440674 -0.721863 0.176453 1441912998 0.503601 -0.440674 -0.721863 0.176453 1441912998 0.503601 -0.440674 -0.721863 0.176453 1441912998 0.503601 -0.440674 -0.721863 0.176453 1441912998 0.503601 -0.440674 -0.721863 0.176453 1441912998 0.503601 -0.440674 -0.721863 0.176453 1441912998 0.411499 -0.484924 -0.719360 0.279480 1441912998 0.411499 -0.484924 -0.719360 0.279480 1441912998 0.411499 -0.484924 -0.719360 0.279480 1441912998 0.411499 -0.484924 -0.719360 0.279480 1441912998 0.411499 -0.484924 -0.719360 0.279480 1441912998 0.411499 -0.484924 -0.719360 0.279480 1441912998 0.299622 -0.515503 -0.700317 0.392517 1441912998 0.299622 -0.515503 -0.700317 0.392517 1441912998 0.299622 -0.515503 -0.700317 0.392517 1441912998 0.299622 -0.515503 -0.700317 0.392517 1441912998 0.299622 -0.515503 -0.700317 0.392517 1441912998 0.299622 -0.515503 -0.700317 0.392517 1441912998 0.183960 -0.529114 -0.657410 0.504028 1441912998 0.183960 -0.529114 -0.657410 0.504028 1441912998 0.183960 -0.529114 -0.657410 0.504028 1441912998 0.183960 -0.529114 -0.657410 0.504028 1441912999 0.183960 -0.529114 -0.657410 0.504028 1441912999 0.084106 -0.535095 -0.589294 0.599426 1441912999 0.084106 -0.535095 -0.589294 0.599426 1441912999 0.084106 -0.535095 -0.589294 0.599426 1441912999 0.084106 -0.535095 -0.589294 0.599426 1441912999 0.084106 -0.535095 -0.589294 0.599426 1441912999 0.084106 -0.535095 -0.589294 0.599426 1441912999 0.084106 -0.535095 -0.589294 0.599426 1441912999 0.003601 -0.539795 -0.508667 0.670776 1441912999 0.003601 -0.539795 -0.508667 0.670776 1441912999 0.003601 -0.539795 -0.508667 0.670776 1441912999 0.003601 -0.539795 -0.508667 0.670776 1441912999 -0.054688 -0.544861 -0.431946 0.716675 1441912999 -0.054688 -0.544861 -0.431946 0.716675 1441912999 -0.054688 -0.544861 -0.431946 0.716675 1441912999 -0.054688 -0.544861 -0.431946 0.716675 1441912999 -0.054688 -0.544861 -0.431946 0.716675 1441912999 -0.054688 -0.544861 -0.431946 0.716675 1441912999 -0.087158 -0.552734 -0.363647 0.744751 1441912999 -0.087158 -0.552734 -0.363647 0.744751 1441912999 -0.087158 -0.552734 -0.363647 0.744751 1441912999 -0.087158 -0.552734 -0.363647 0.744751 1441912999 -0.087158 -0.552734 -0.363647 0.744751 1441912999 -0.087158 -0.552734 -0.363647 0.744751 1441912999 -0.087158 -0.552734 -0.363647 0.744751 1441912999 -0.112610 -0.554077 -0.325073 0.758057 1441912999 -0.112610 -0.554077 -0.325073 0.758057 1441912999 -0.112610 -0.554077 -0.325073 0.758057 1441912999 -0.112610 -0.554077 -0.325073 0.758057 1441912999 -0.112610 -0.554077 -0.325073 0.758057 1441912999 -0.114075 -0.542297 -0.308350 0.773193 1441912999 -0.114075 -0.542297 -0.308350 0.773193 1441912999 -0.114075 -0.542297 -0.308350 0.773193 1441912999 -0.114075 -0.542297 -0.308350 0.773193 1441912999 -0.114075 -0.542297 -0.308350 0.773193 1441912999 -0.114075 -0.542297 -0.308350 0.773193 1441912999 -0.104675 -0.536316 -0.318237 0.774719 1441912999 -0.104675 -0.536316 -0.318237 0.774719 1441912999 -0.104675 -0.536316 -0.318237 0.774719 1441912999 -0.104675 -0.536316 -0.318237 0.774719 1441912999 -0.104675 -0.536316 -0.318237 0.774719 1441912999 -0.104675 -0.536316 -0.318237 0.774719 1441912999 -0.065857 -0.529236 -0.345825 0.772034 1441912999 -0.065857 -0.529236 -0.345825 0.772034 1441912999 -0.065857 -0.529236 -0.345825 0.772034 1441912999 -0.065857 -0.529236 -0.345825 0.772034 1441912999 -0.065857 -0.529236 -0.345825 0.772034 1441912999 -0.065857 -0.529236 -0.345825 0.772034 1441912999 -0.006775 -0.524170 -0.384644 0.759766 1441912999 -0.006775 -0.524170 -0.384644 0.759766 1441912999 -0.006775 -0.524170 -0.384644 0.759766 1441912999 0.076660 -0.505920 -0.474304 0.716431 1441912999 0.076660 -0.505920 -0.474304 0.716431 1441912999 0.076660 -0.505920 -0.474304 0.716431 1441912999 0.076660 -0.505920 -0.474304 0.716431 1441912999 0.076660 -0.505920 -0.474304 0.716431 1441912999 0.076660 -0.505920 -0.474304 0.716431 1441912999 0.192444 -0.480347 -0.579895 0.629272 1441912999 0.192444 -0.480347 -0.579895 0.629272 1441912999 0.192444 -0.480347 -0.579895 0.629272 1441912999 0.192444 -0.480347 -0.579895 0.629272 1441912999 0.192444 -0.480347 -0.579895 0.629272 1441912999 0.192444 -0.480347 -0.579895 0.629272 1441912999 0.318115 -0.439392 -0.676208 0.498474 1441912999 0.318115 -0.439392 -0.676208 0.498474 1441912999 0.318115 -0.439392 -0.676208 0.498474 1441912999 0.318115 -0.439392 -0.676208 0.498474 1441912999 0.318115 -0.439392 -0.676208 0.498474 1441912999 0.318115 -0.439392 -0.676208 0.498474 1441912999 0.429565 -0.393066 -0.737610 0.341980 1441912999 0.429565 -0.393066 -0.737610 0.341980 1441912999 0.429565 -0.393066 -0.737610 0.341980 1441912999 0.429565 -0.393066 -0.737610 0.341980 1441912999 0.429565 -0.393066 -0.737610 0.341980 1441912999 0.429565 -0.393066 -0.737610 0.341980 1441912999 0.429565 -0.393066 -0.737610 0.341980 1441912999 0.509399 -0.364441 -0.752930 0.201965 1441912999 0.509399 -0.364441 -0.752930 0.201965 1441912999 0.509399 -0.364441 -0.752930 0.201965 1441912999 0.509399 -0.364441 -0.752930 0.201965 1441912999 0.509399 -0.364441 -0.752930 0.201965 1441912999 0.509399 -0.364441 -0.752930 0.201965 1441912999 0.552490 -0.364868 -0.743286 0.095703 1441912999 0.552490 -0.364868 -0.743286 0.095703 1441912999 0.552490 -0.364868 -0.743286 0.095703 1441912999 0.552490 -0.364868 -0.743286 0.095703 1441912999 0.552490 -0.364868 -0.743286 0.095703 1441912999 0.552490 -0.364868 -0.743286 0.095703 1441912999 0.576050 -0.370422 -0.727966 0.031372 1441912999 0.576050 -0.370422 -0.727966 0.031372 1441912999 0.576050 -0.370422 -0.727966 0.031372 1441912999 0.576050 -0.370422 -0.727966 0.031372 1441912999 0.576050 -0.370422 -0.727966 0.031372 1441912999 0.576050 -0.370422 -0.727966 0.031372 1441912999 0.576050 -0.370422 -0.727966 0.031372 1441912999 0.587219 -0.375427 -0.717102 0.001221 1441912999 0.587219 -0.375427 -0.717102 0.001221 1441912999 0.587219 -0.375427 -0.717102 0.001221 1441912999 0.587219 -0.375427 -0.717102 0.001221 1441912999 0.587219 -0.375427 -0.717102 0.001221 1441912999 0.587219 -0.375427 -0.717102 0.001221 1441912999 0.591858 -0.367188 -0.717529 0.009277 1441912999 0.591858 -0.367188 -0.717529 0.009277 1441912999 0.591858 -0.367188 -0.717529 0.009277 1441912999 0.591858 -0.367188 -0.717529 0.009277 1441912999 0.591858 -0.367188 -0.717529 0.009277 1441912999 0.591858 -0.367188 -0.717529 0.009277 1441913000 0.591858 -0.367188 -0.717529 0.009277 1441913000 0.586670 -0.368774 -0.719971 0.038635 1441913000 0.586670 -0.368774 -0.719971 0.038635 1441913000 0.586670 -0.368774 -0.719971 0.038635 1441913000 0.586670 -0.368774 -0.719971 0.038635 1441913000 0.586670 -0.368774 -0.719971 0.038635 1441913000 0.586670 -0.368774 -0.719971 0.038635 1441913000 0.558044 -0.398743 -0.722168 0.089661 1441913000 0.558044 -0.398743 -0.722168 0.089661 1441913000 0.558044 -0.398743 -0.722168 0.089661 1441913000 0.558044 -0.398743 -0.722168 0.089661 1441913000 0.558044 -0.398743 -0.722168 0.089661 1441913000 0.558044 -0.398743 -0.722168 0.089661 1441913000 0.508728 -0.437683 -0.720886 0.173157 1441913000 0.508728 -0.437683 -0.720886 0.173157 1441913000 0.508728 -0.437683 -0.720886 0.173157 1441913000 0.508728 -0.437683 -0.720886 0.173157 1441913000 0.436646 -0.479797 -0.712036 0.268677 1441913000 0.436646 -0.479797 -0.712036 0.268677 1441913000 0.436646 -0.479797 -0.712036 0.268677 1441913000 0.436646 -0.479797 -0.712036 0.268677 1441913000 0.436646 -0.479797 -0.712036 0.268677 1441913000 0.343933 -0.520447 -0.687439 0.371887 1441913000 0.343933 -0.520447 -0.687439 0.371887 1441913000 0.343933 -0.520447 -0.687439 0.371887 1441913000 0.343933 -0.520447 -0.687439 0.371887 1441913000 0.343933 -0.520447 -0.687439 0.371887 1441913000 
0.633789 0.197083 -0.606934 0.437134 1441913002 0.633789 0.197083 -0.606934 0.437134 1441913002 0.641541 0.181946 -0.608643 0.429932 1441913002 0.641541 0.181946 -0.608643 0.429932 1441913002 0.641541 0.181946 -0.608643 0.429932 1441913002 0.641541 0.181946 -0.608643 0.429932 1441913002 0.641541 0.181946 -0.608643 0.429932 1441913002 0.641541 0.181946 -0.608643 0.429932 1441913002 0.643616 0.176025 -0.607178 0.431335 1441913002 0.643616 0.176025 -0.607178 0.431335 1441913002 0.643616 0.176025 -0.607178 0.431335 1441913002 0.643616 0.176025 -0.607178 0.431335 1441913002 0.643616 0.176025 -0.607178 0.431335 1441913002 0.643616 0.176025 -0.607178 0.431335 1441913002 0.645081 0.177490 -0.604248 0.432678 1441913002 0.645081 0.177490 -0.604248 0.432678 1441913002 0.645081 0.177490 -0.604248 0.432678 1441913002 0.645081 0.177490 -0.604248 0.432678 1441913002 0.645081 0.177490 -0.604248 0.432678 1441913002 0.645081 0.177490 -0.604248 0.432678 1441913002 0.645081 0.177490 -0.604248 0.432678 1441913002 0.648254 0.178711 -0.600891 0.432190 1441913002 0.648254 0.178711 -0.600891 0.432190 1441913002 0.648254 0.178711 -0.600891 0.432190 1441913002 0.648254 0.178711 -0.600891 0.432190 1441913002 0.648254 0.178711 -0.600891 0.432190 1441913002 0.648254 0.178711 -0.600891 0.432190 1441913002 0.648254 0.178711 -0.600891 0.432190 1441913002 0.656128 0.169250 -0.599915 0.425415 1441913002 0.656128 0.169250 -0.599915 0.425415 1441913002 0.656128 0.169250 -0.599915 0.425415 1441913002 0.656128 0.169250 -0.599915 0.425415 1441913002 0.656128 0.169250 -0.599915 0.425415 1441913002 0.656128 0.169250 -0.599915 0.425415 1441913002 0.665527 0.153687 -0.602295 0.413147 1441913002 0.665527 0.153687 -0.602295 0.413147 1441913002 0.665527 0.153687 -0.602295 0.413147 1441913002 0.665527 0.153687 -0.602295 0.413147 1441913002 0.665527 0.153687 -0.602295 0.413147 1441913002 0.665527 0.153687 -0.602295 0.413147 1441913002 0.674072 0.138000 -0.604065 0.402100 1441913002 0.674072 0.138000 -0.604065 0.402100 1441913002 0.674072 0.138000 -0.604065 0.402100 1441913002 0.674072 0.138000 -0.604065 0.402100 1441913002 0.674072 0.138000 -0.604065 0.402100 1441913002 0.674072 0.138000 -0.604065 0.402100 1441913002 0.678101 0.130188 -0.606750 0.393738 1441913002 0.678101 0.130188 -0.606750 0.393738 1441913002 0.678101 0.130188 -0.606750 0.393738 1441913002 0.678101 0.130188 -0.606750 0.393738 1441913002 0.678101 0.130188 -0.606750 0.393738 1441913002 0.678101 0.130188 -0.606750 0.393738 1441913002 0.676758 0.139709 -0.610596 0.386841 1441913002 0.676758 0.139709 -0.610596 0.386841 1441913002 0.676758 0.139709 -0.610596 0.386841 1441913002 0.676758 0.139709 -0.610596 0.386841 1441913002 0.676758 0.139709 -0.610596 0.386841 1441913002 0.676758 0.139709 -0.610596 0.386841 1441913002 0.676758 0.139709 -0.610596 0.386841 1441913002 0.670410 0.164307 -0.615051 0.381104 1441913002 0.670410 0.164307 -0.615051 0.381104 1441913002 0.670410 0.164307 -0.615051 0.381104 1441913002 0.670410 0.164307 -0.615051 0.381104 1441913002 0.670410 0.164307 -0.615051 0.381104 1441913002 0.670410 0.164307 -0.615051 0.381104 1441913002 0.661499 0.193359 -0.616089 0.381287 1441913002 0.661499 0.193359 -0.616089 0.381287 1441913002 0.661499 0.193359 -0.616089 0.381287 1441913002 0.661499 0.193359 -0.616089 0.381287 1441913002 0.661499 0.193359 -0.616089 0.381287 1441913002 0.661499 0.193359 -0.616089 0.381287 1441913002 0.650146 0.218262 -0.612488 0.393066 1441913002 0.650146 0.218262 -0.612488 0.393066 1441913002 0.650146 0.218262 -0.612488 0.393066 1441913002 0.650146 0.218262 -0.612488 0.393066 1441913002 0.650146 0.218262 -0.612488 0.393066 1441913002 0.650146 0.218262 -0.612488 0.393066 1441913002 0.650146 0.218262 -0.612488 0.393066 1441913002 0.645020 0.223816 -0.605408 0.409058 1441913002 0.645020 0.223816 -0.605408 0.409058 1441913002 0.645020 0.223816 -0.605408 0.409058 1441913003 0.645020 0.223816 -0.605408 0.409058 1441913003 0.645020 0.223816 -0.605408 0.409058 1441913003 0.645020 0.223816 -0.605408 0.409058 1441913003 0.643860 0.214966 -0.600037 0.423279 1441913003 0.643860 0.214966 -0.600037 0.423279 1441913003 0.643860 0.214966 -0.600037 0.423279 1441913003 0.643860 0.214966 -0.600037 0.423279 1441913003 0.643860 0.214966 -0.600037 0.423279 1441913003 0.643860 0.214966 -0.600037 0.423279 1441913003 0.643860 0.214966 -0.600037 0.423279 1441913003 0.645691 0.206116 -0.592285 0.435547 1441913003 0.645691 0.206116 -0.592285 0.435547 1441913003 0.645691 0.206116 -0.592285 0.435547 1441913003 0.645691 0.206116 -0.592285 0.435547 1441913003 0.645691 0.206116 -0.592285 0.435547 1441913003 0.645691 0.206116 -0.592285 0.435547 1441913003 0.650330 0.200378 -0.584229 0.442322 1441913003 0.650330 0.200378 -0.584229 0.442322 1441913003 0.650330 0.200378 -0.584229 0.442322 1441913003 0.650330 0.200378 -0.584229 0.442322 1441913003 0.650330 0.200378 -0.584229 0.442322 1441913003 0.650330 0.200378 -0.584229 0.442322 1441913003 0.655945 0.190613 -0.580994 0.442444 1441913003 0.655945 0.190613 -0.580994 0.442444 1441913003 0.655945 0.190613 -0.580994 0.442444 1441913003 0.655945 0.190613 -0.580994 0.442444 1441913003 0.655945 0.190613 -0.580994 0.442444 1441913003 0.655945 0.190613 -0.580994 0.442444 1441913003 0.653259 0.185547 -0.582214 0.446960 1441913003 0.653259 0.185547 -0.582214 0.446960 1441913003 0.653259 0.185547 -0.582214 0.446960 1441913003 0.653259 0.185547 -0.582214 0.446960 1441913003 0.653259 0.185547 -0.582214 0.446960 1441913003 0.653259 0.185547 -0.582214 0.446960 1441913003 0.653259 0.185547 -0.582214 0.446960 1441913003 0.642883 0.192322 -0.580811 0.460815 1441913003 0.642883 0.192322 -0.580811 0.460815 1441913003 0.642883 0.192322 -0.580811 0.460815 1441913003 0.642883 0.192322 -0.580811 0.460815 1441913003 0.642883 0.192322 -0.580811 0.460815 1441913003 0.642883 0.192322 -0.580811 0.460815 1441913003 0.633911 0.197693 -0.578918 0.473206 1441913003 0.633911 0.197693 -0.578918 0.473206 1441913003 0.633911 0.197693 -0.578918 0.473206 1441913003 0.633911 0.197693 -0.578918 0.473206 1441913003 0.633911 0.197693 -0.578918 0.473206 1441913003 0.633911 0.197693 -0.578918 0.473206 1441913003 0.628479 0.192322 -0.583313 0.477234 1441913003 0.628479 0.192322 -0.583313 0.477234 1441913003 0.628479 0.192322 -0.583313 0.477234 1441913003 0.628479 0.192322 -0.583313 0.477234 1441913003 0.628479 0.192322 -0.583313 0.477234 1441913003 0.628479 0.192322 -0.583313 0.477234 1441913003 0.623779 0.188538 -0.589478 0.477295 1441913003 0.623779 0.188538 -0.589478 0.477295 1441913003 0.623779 0.188538 -0.589478 0.477295 1441913003 0.623779 0.188538 -0.589478 0.477295 1441913003 0.623779 0.188538 -0.589478 0.477295 1441913003 0.623779 0.188538 -0.589478 0.477295 1441913003 0.617004 0.194885 -0.594604 0.477234 1441913003 0.617004 0.194885 -0.594604 0.477234 1441913003 0.617004 0.194885 -0.594604 0.477234 1441913003 0.617004 0.194885 -0.594604 0.477234 1441913003 0.617004 0.194885 -0.594604 0.477234 1441913003 0.617004 0.194885 -0.594604 0.477234 1441913003 0.608398 0.213196 -0.595032 0.479919 1441913003 0.608398 0.213196 -0.595032 0.479919 1441913003 0.608398 0.213196 -0.595032 0.479919 1441913003 0.608398 0.213196 -0.595032 0.479919 1441913003 0.612244 0.224182 -0.592773 0.472717 1441913003 0.612244 0.224182 -0.592773 0.472717 1441913003 0.612244 0.224182 -0.592773 0.472717 1441913003 0.612244 0.224182 -0.592773 0.472717 1441913003 0.612244 0.224182 -0.592773 0.472717 1441913003 0.612244 0.224182 -0.592773 0.472717 1441913003 0.627808 0.205750 -0.599365 0.451965 1441913003 0.627808 0.205750 -0.599365 0.451965 1441913003 0.627808 0.205750 -0.599365 0.451965 1441913003 0.627808 0.205750 -0.599365 0.451965 1441913003 0.627808 0.205750 -0.599365 0.451965 1441913003 0.627808 0.205750 -0.599365 0.451965 1441913003 0.639282 0.201843 -0.597412 0.440063 1441913003 0.639282 0.201843 -0.597412 0.440063 1441913003 0.639282 0.201843 -0.597412 0.440063 1441913003 0.639282 0.201843 -0.597412 0.440063 1441913003 0.639282 0.201843 -0.597412 0.440063 1441913003 0.639282 0.201843 -0.597412 0.440063 1441913003 0.639282 0.201843 -0.597412 0.440063 1441913003 0.648499 0.195190 -0.599426 0.426636 1441913003 0.648499 0.195190 -0.599426 0.426636 1441913003 0.648499 0.195190 -0.599426 0.426636 1441913003 0.648499 0.195190 -0.599426 0.426636 1441913003 0.648499 0.195190 -0.599426 0.426636 1441913003 0.648499 0.195190 -0.599426 0.426636 1441913003 0.652771 0.187988 -0.604126 0.416626 1441913003 0.652771 0.187988 -0.604126 0.416626 1441913003 0.652771 0.187988 -0.604126 0.416626 1441913003 0.652771 0.187988 -0.604126 0.416626 1441913003 0.652771 0.187988 -0.604126 0.416626 1441913003 0.652771 0.187988 -0.604126 0.416626 1441913003 0.652771 0.187988 -0.604126 0.416626 1441913003 0.649841 0.189453 -0.606873 0.416504 1441913003 0.649841 0.189453 -0.606873 0.416504 1441913003 0.649841 0.189453 -0.606873 0.416504 1441913003 0.649841 0.189453 -0.606873 0.416504 1441913003 0.649841 0.189453 -0.606873 0.416504 1441913003 0.649841 0.189453 -0.606873 0.416504 1441913003 0.647461 0.190735 -0.609497 0.415771 1441913003 0.647461 0.190735 -0.609497 0.415771 1441913003 0.647461 0.190735 -0.609497 0.415771 1441913004 0.647461 0.190735 -0.609497 0.415771 1441913004 0.647461 0.190735 -0.609497 0.415771 1441913004 0.647461 0.190735 -0.609497 0.415771 1441913004 0.654175 0.177612 -0.615784 0.401550 1441913004 0.654175 0.177612 -0.615784 0.401550 1441913004 0.654175 0.177612 -0.615784 0.401550 1441913004 0.654175 0.177612 -0.615784 0.401550 1441913004 0.654175 0.177612 -0.615784 0.401550 1441913004 0.654175 0.177612 -0.615784 0.401550 1441913004 0.654175 0.177612 -0.615784 0.401550 1441913004 0.661499 0.160767 -0.621582 0.387573 1441913004 0.661499 0.160767 -0.621582 0.387573 1441913004 0.661499 0.160767 -0.621582 0.387573 1441913004 0.661499 0.160767 -0.621582 0.387573 1441913004 0.658813 0.164124 -0.620300 0.392761 1441913004 0.658813 0.164124 -0.620300 0.392761 1441913004 0.658813 0.164124 -0.620300 0.392761 1441913004 0.658813 0.164124 -0.620300 0.392761 1441913004 0.658813 0.164124 -0.620300 0.392761 1441913004 0.658813 0.164124 -0.620300 0.392761 1441913004 0.650391 0.184631 -0.610291 0.412842 1441913004 0.650391 0.184631 -0.610291 0.412842 1441913004 0.650391 0.184631 -0.610291 0.412842 1441913004 0.650391 0.184631 -0.610291 0.412842 1441913004 0.650391 0.184631 -0.610291 0.412842 1441913004 0.650391 0.184631 -0.610291 0.412842 1441913004 0.643311 0.201660 -0.601013 0.429199 1441913004 0.643311 0.201660 -0.601013 0.429199 1441913004 0.643311 0.201660 -0.601013 0.429199 1441913004 0.643311 0.201660 -0.601013 0.429199 1441913004 0.643311 0.201660 -0.601013 0.429199 1441913004 0.643311 0.201660 -0.601013 0.429199 1441913004 0.643311 0.201660 -0.601013 0.429199 1441913004 0.641052 0.202820 -0.600220 0.433105 1441913004 0.641052 0.202820 -0.600220 0.433105 1441913004 0.641052 0.202820 -0.600220 0.433105 1441913004 0.641052 0.202820 -0.600220 0.433105 1441913004 0.641052 0.202820 -0.600220 0.433105 1441913004 0.641052 0.202820 -0.600220 0.433105 1441913004 0.638550 0.203430 -0.598206 0.439270 1441913004 0.638550 0.203430 -0.598206 0.439270 1441913004 0.638550 0.203430 -0.598206 0.439270 1441913004 0.638550 0.203430 -0.598206 0.439270 1441913004 0.638550 0.203430 -0.598206 0.439270 1441913004 0.638550 0.203430 -0.598206 0.439270 1441913004 0.638550 0.203430 -0.598206 0.439270 1441913004 0.634155 0.208252 -0.594910 0.447876 1441913004 0.634155 0.208252 -0.594910 0.447876 1441913004 0.634155 0.208252 -0.594910 0.447876 1441913004 0.634155 0.208252 -0.594910 0.447876 1441913004 0.634155 0.208252 -0.594910 0.447876 1441913004 0.634155 0.208252 -0.594910 0.447876 1441913004 0.627869 0.214905 -0.591492 0.457947 1441913004 0.627869 0.214905 -0.591492 0.457947 1441913004 0.627869 0.214905 -0.591492 0.457947 1441913004 0.627869 0.214905 -0.591492 0.457947 1441913004 0.627869 0.214905 -0.591492 0.457947 1441913004 0.627869 0.214905 -0.591492 0.457947 1441913004 0.619263 0.224182 -0.587585 0.470032 1441913004 0.619263 0.224182 -0.587585 0.470032 1441913004 0.619263 0.224182 -0.587585 0.470032 1441913004 0.619263 0.224182 -0.587585 0.470032 1441913004 0.619263 0.224182 -0.587585 0.470032 1441913004 0.619263 0.224182 -0.587585 0.470032 1441913004 0.619263 0.224182 -0.587585 0.470032 1441913004 0.612488 0.233582 -0.584656 0.477905 1441913004 0.612488 0.233582 -0.584656 0.477905 1441913004 0.612488 0.233582 -0.584656 0.477905 1441913004 0.612488 0.233582 -0.584656 0.477905 1441913004 0.612488 0.233582 -0.584656 0.477905 1441913004 0.608093 0.236816 -0.585144 0.481323 1441913004 0.608093 0.236816 -0.585144 0.481323 1441913004 0.608093 0.236816 -0.585144 0.481323 1441913004 0.608093 0.236816 -0.585144 0.481323 1441913004 0.608093 0.236816 -0.585144 0.481323 1441913004 0.608093 0.236816 -0.585144 0.481323 1441913004 0.608093 0.236816 -0.585144 0.481323 1441913004 0.604858 0.237000 -0.585449 0.484924 1441913004 0.604858 0.237000 -0.585449 0.484924 1441913004 0.604858 0.237000 -0.585449 0.484924 1441913004 0.604858 0.237000 -0.585449 0.484924 1441913004 0.604858 0.237000 -0.585449 0.484924 1441913004 0.603943 0.230469 -0.587830 0.486389 1441913004 0.603943 0.230469 -0.587830 0.486389 1441913004 0.603943 0.230469 -0.587830 0.486389 1441913004 0.603943 0.230469 -0.587830 0.486389 1441913004 0.603943 0.230469 -0.587830 0.486389 1441913004 0.603943 0.230469 -0.587830 0.486389 1441913004 0.603943 0.230469 -0.587830 0.486389 1441913004 0.597961 0.223389 -0.592163 0.491699 1441913004 0.597961 0.223389 -0.592163 0.491699 1441913004 0.597961 0.223389 -0.592163 0.491699 1441913004 0.597961 0.223389 -0.592163 0.491699 1441913004 0.597961 0.223389 -0.592163 0.491699 1441913004 0.597961 0.223389 -0.592163 0.491699 1441913004 0.580017 0.234192 -0.589233 0.511292 1441913004 0.580017 0.234192 -0.589233 0.511292 1441913004 0.580017 0.234192 -0.589233 0.511292 1441913004 0.580017 0.234192 -0.589233 0.511292 1441913004 0.580017 0.234192 -0.589233 0.511292 1441913004 0.580017 0.234192 -0.589233 0.511292 1441913004 0.571411 0.251587 -0.578064 0.525269 1441913004 0.571411 0.251587 -0.578064 0.525269 1441913004 0.571411 0.251587 -0.578064 0.525269 1441913004 0.571411 0.251587 -0.578064 0.525269 1441913004 0.571411 0.251587 -0.578064 0.525269 1441913004 0.571411 0.251587 -0.578064 0.525269 1441913004 0.571411 0.251587 -0.578064 0.525269 1441913004 0.582947 0.249207 -0.579102 0.512512 1441913004 0.582947 0.249207 -0.579102 0.512512 1441913004 0.582947 0.249207 -0.579102 0.512512 1441913004 0.582947 0.249207 -0.579102 0.512512 1441913005 0.582947 0.249207 -0.579102 0.512512 1441913005 0.582947 0.249207 -0.579102 0.512512 1441913005 0.601501 0.235046 -0.590576 0.483826 1441913005 0.601501 0.235046 -0.590576 0.483826 1441913005 0.601501 0.235046 -0.590576 0.483826 1441913005 0.601501 0.235046 -0.590576 0.483826 1441913005 0.601501 0.235046 -0.590576 0.483826 1441913005 0.601501 0.235046 -0.590576 0.483826 1441913005 0.601501 0.235046 -0.590576 0.483826 1441913005 0.619080 0.228943 -0.595642 0.457764 1441913005 0.619080 0.228943 -0.595642 0.457764 1441913005 0.619080 0.228943 -0.595642 0.457764 1441913005 0.619080 0.228943 -0.595642 0.457764 1441913005 0.619080 0.228943 -0.595642 0.457764 1441913005 0.619080 0.228943 -0.595642 0.457764 1441913005 0.636047 0.220032 -0.600220 0.432129 1441913005 0.636047 0.220032 -0.600220 0.432129 1441913005 0.636047 0.220032 -0.600220 0.432129 1441913005 0.636047 0.220032 -0.600220 0.432129 1441913005 0.636047 0.220032 -0.600220 0.432129 1441913005 0.636047 0.220032 -0.600220 0.432129 1441913005 0.649353 0.200500 -0.608032 0.410400 1441913005 0.649353 0.200500 -0.608032 0.410400 1441913005 0.649353 0.200500 -0.608032 0.410400 1441913005 0.649353 0.200500 -0.608032 0.410400 1441913005 0.649353 0.200500 -0.608032 0.410400 1441913005 0.649353 0.200500 -0.608032 0.410400 1441913005 0.649353 0.200500 -0.608032 0.410400 1441913005 0.655334 0.183777 -0.615417 0.397461 1441913005 0.655334 0.183777 -0.615417 0.397461 1441913005 0.655334 0.183777 -0.615417 0.397461 1441913005 0.655334 0.183777 -0.615417 0.397461 1441913005 0.655334 0.183777 -0.615417 0.397461 1441913005 0.653748 0.181030 -0.619751 0.394592 1441913005 0.653748 0.181030 -0.619751 0.394592 1441913005 0.653748 0.181030 -0.619751 0.394592 1441913005 0.653748 0.181030 -0.619751 0.394592 1441913005 0.653748 0.181030 -0.619751 0.394592 1441913005 0.653748 0.181030 -0.619751 0.394592 1441913005 0.650085 0.186646 -0.620056 0.397583 1441913005 0.650085 0.186646 -0.620056 0.397583 1441913005 0.650085 0.186646 -0.620056 0.397583 1441913005 0.650085 0.186646 -0.620056 0.397583 1441913005 0.650085 0.186646 -0.620056 0.397583 1441913005 0.650085 0.186646 -0.620056 0.397583 1441913005 0.650085 0.186646 -0.620056 0.397583 1441913005 0.652527 0.179810 -0.620056 0.396790 1441913005 0.652527 0.179810 -0.620056 0.396790 1441913005 0.652527 0.179810 -0.620056 0.396790 1441913005 0.652527 0.179810 -0.620056 0.396790 1441913005 0.652527 0.179810 -0.620056 0.396790 1441913005 0.652527 0.179810 -0.620056 0.396790 1441913005 0.652161 0.180298 -0.616089 0.403259 1441913005 0.652161 0.180298 -0.616089 0.403259 1441913005 0.652161 0.180298 -0.616089 0.403259 1441913005 0.652161 0.180298 -0.616089 0.403259 1441913005 0.652161 0.180298 -0.616089 0.403259 1441913005 0.652161 0.180298 -0.616089 0.403259 1441913005 0.648987 0.186646 -0.611267 0.412659 1441913005 0.648987 0.186646 -0.611267 0.412659 1441913005 0.648987 0.186646 -0.611267 0.412659 1441913005 0.648987 0.186646 -0.611267 0.412659 1441913005 0.648987 0.186646 -0.611267 0.412659 1441913005 0.648987 0.186646 -0.611267 0.412659 1441913005 0.648987 0.186646 -0.611267 0.412659 1441913005 0.646484 0.186646 -0.609985 0.418518 1441913005 0.646484 0.186646 -0.609985 0.418518 1441913005 0.646484 0.186646 -0.609985 0.418518 1441913005 0.646484 0.186646 -0.609985 0.418518 1441913005 0.646484 0.186646 -0.609985 0.418518 1441913005 0.646484 0.186646 -0.609985 0.418518 1441913005 0.641113 0.187195 -0.611145 0.424683 1441913005 0.641113 0.187195 -0.611145 0.424683 1441913005 0.641113 0.187195 -0.611145 0.424683 1441913005 0.641113 0.187195 -0.611145 0.424683 1441913005 0.641113 0.187195 -0.611145 0.424683 1441913005 0.641113 0.187195 -0.611145 0.424683 1441913005 0.641113 0.187195 -0.611145 0.424683 1441913005 0.631104 0.195068 -0.611206 0.435913 1441913005 0.631104 0.195068 -0.611206 0.435913 1441913005 0.631104 0.195068 -0.611206 0.435913 1441913005 0.631104 0.195068 -0.611206 0.435913 1441913005 0.631104 0.195068 -0.611206 0.435913 1441913005 0.631104 0.195068 -0.611206 0.435913 1441913005 0.622192 0.211243 -0.603027 0.452332 1441913005 0.622192 0.211243 -0.603027 0.452332 1441913005 0.622192 0.211243 -0.603027 0.452332 1441913005 0.622192 0.211243 -0.603027 0.452332 1441913005 0.622192 0.211243 -0.603027 0.452332 1441913005 0.622192 0.211243 -0.603027 0.452332 1441913005 0.617798 0.219666 -0.597107 0.462097 1441913005 0.617798 0.219666 -0.597107 0.462097 1441913005 0.617798 0.219666 -0.597107 0.462097 1441913005 0.617798 0.219666 -0.597107 0.462097 1441913005 0.617798 0.219666 -0.597107 0.462097 1441913005 0.617798 0.219666 -0.597107 0.462097 1441913005 0.615540 0.225464 -0.592346 0.468323 1441913005 0.615540 0.225464 -0.592346 0.468323 1441913005 0.615540 0.225464 -0.592346 0.468323 1441913005 0.615540 0.225464 -0.592346 0.468323 1441913005 0.615540 0.225464 -0.592346 0.468323 1441913005 0.615540 0.225464 -0.592346 0.468323 1441913005 0.613342 0.226624 -0.589905 0.473755 1441913005 0.613342 0.226624 -0.589905 0.473755 1441913005 0.613342 0.226624 -0.589905 0.473755 1441913005 0.613342 0.226624 -0.589905 0.473755 1441913005 0.613342 0.226624 -0.589905 0.473755 1441913005 0.613342 0.226624 -0.589905 0.473755 1441913005 0.613342 0.226624 -0.589905 0.473755 1441913005 0.607117 0.226746 -0.590393 0.480957 1441913005 0.607117 0.226746 -0.590393 0.480957 1441913005 0.607117 0.226746 -0.590393 0.480957 1441913005 0.607117 0.226746 -0.590393 0.480957 1441913005 0.607117 0.226746 -0.590393 0.480957 1441913005 0.607117 0.226746 -0.590393 0.480957 1441913006 0.596802 0.229370 -0.589905 0.493164 1441913006 0.596802 0.229370 -0.589905 0.493164 1441913006 0.596802 0.229370 -0.589905 0.493164 1441913006 0.596802 0.229370 -0.589905 0.493164 1441913006 0.596802 0.229370 -0.589905 0.493164 1441913006 0.596802 0.229370 -0.589905 0.493164 1441913006 0.596802 0.229370 -0.589905 0.493164 1441913006 0.585327 0.231812 -0.591492 0.503723 1441913006 0.585327 0.231812 -0.591492 0.503723 1441913006 0.585327 0.231812 -0.591492 0.503723 1441913006 0.585327 0.231812 -0.591492 0.503723 1441913006 0.585327 0.231812 -0.591492 0.503723 1441913006 0.585327 0.231812 -0.591492 0.503723 1441913006 0.568542 0.243530 -0.589783 0.519226 1441913006 0.568542 0.243530 -0.589783 0.519226 1441913006 0.568542 0.243530 -0.589783 0.519226 1441913006 0.568542 0.243530 -0.589783 0.519226 1441913006 0.568542 0.243530 -0.589783 0.519226 1441913006 0.568542 0.243530 -0.589783 0.519226 1441913006 0.546509 0.269897 -0.576477 0.544128 1441913006 0.546509 0.269897 -0.576477 0.544128 1441913006 0.546509 0.269897 -0.576477 0.544128 1441913006 0.546509 0.269897 -0.576477 0.544128 1441913006 0.546509 0.269897 -0.576477 0.544128 1441913006 0.546509 0.269897 -0.576477 0.544128 1441913006 0.537842 0.293945 -0.559570 0.557800 1441913006 0.537842 0.293945 -0.559570 0.557800 1441913006 0.537842 0.293945 -0.559570 0.557800 1441913006 0.537842 0.293945 -0.559570 0.557800 1441913006 0.537842 0.293945 -0.559570 0.557800 1441913006 0.537842 0.293945 -0.559570 0.557800 1441913006 0.537842 0.293945 -0.559570 0.557800 1441913006 0.551392 0.297424 -0.557556 0.544556 1441913006 0.551392 0.297424 -0.557556 0.544556 1441913006 0.551392 0.297424 -0.557556 0.544556 1441913006 0.551392 0.297424 -0.557556 0.544556 1441913006 0.551392 0.297424 -0.557556 0.544556 1441913006 0.551392 0.297424 -0.557556 0.544556 1441913006 0.573669 0.287231 -0.564697 0.519165 1441913006 0.573669 0.287231 -0.564697 0.519165 1441913006 0.573669 0.287231 -0.564697 0.519165 1441913006 0.573669 0.287231 -0.564697 0.519165 1441913006 0.573669 0.287231 -0.564697 0.519165 1441913006 0.573669 0.287231 -0.564697 0.519165 1441913006 0.593872 0.273926 -0.570313 0.496948 1441913006 0.593872 0.273926 -0.570313 0.496948 1441913006 0.593872 0.273926 -0.570313 0.496948 1441913006 0.593872 0.273926 -0.570313 0.496948 1441913006 0.593872 0.273926 -0.570313 0.496948 1441913006 0.593872 0.273926 -0.570313 0.496948 1441913006 0.593872 0.273926 -0.570313 0.496948 1441913006 0.606934 0.256897 -0.576721 0.482666 1441913006 0.606934 0.256897 -0.576721 0.482666 1441913006 0.613403 0.245300 -0.581604 0.474609 1441913006 0.613403 0.245300 -0.581604 0.474609 1441913006 0.613403 0.245300 -0.581604 0.474609 1441913006 0.613403 0.245300 -0.581604 0.474609 1441913006 0.613403 0.245300 -0.581604 0.474609 1441913006 0.613403 0.245300 -0.581604 0.474609 1441913006 0.619385 0.237793 -0.587524 0.463196 1441913006 0.619385 0.237793 -0.587524 0.463196 1441913006 0.619385 0.237793 -0.587524 0.463196 1441913006 0.619385 0.237793 -0.587524 0.463196 1441913006 0.619385 0.237793 -0.587524 0.463196 1441913006 0.619385 0.237793 -0.587524 0.463196 1441913006 0.626038 0.230042 -0.597107 0.445618 1441913006 0.626038 0.230042 -0.597107 0.445618 1441913006 0.626038 0.230042 -0.597107 0.445618 1441913006 0.626038 0.230042 -0.597107 0.445618 1441913006 0.626038 0.230042 -0.597107 0.445618 1441913006 0.626038 0.230042 -0.597107 0.445618 1441913006 0.626038 0.230042 -0.597107 0.445618 1441913006 0.627014 0.235352 -0.598572 0.439514 1441913006 0.627014 0.235352 -0.598572 0.439514 1441913006 0.627014 0.235352 -0.598572 0.439514 1441913006 0.627014 0.235352 -0.598572 0.439514 1441913006 0.627014 0.235352 -0.598572 0.439514 1441913006 0.627014 0.235352 -0.598572 0.439514 1441913006 0.621826 0.253906 -0.591125 0.446533 1441913006 0.621826 0.253906 -0.591125 0.446533 1441913006 0.621826 0.253906 -0.591125 0.446533 1441913006 0.621826 0.253906 -0.591125 0.446533 1441913006 0.621826 0.253906 -0.591125 0.446533 1441913006 0.621826 0.253906 -0.591125 0.446533 1441913006 0.621826 0.253906 -0.591125 0.446533 1441913006 0.615723 0.265259 -0.586060 0.454956 1441913006 0.615723 0.265259 -0.586060 0.454956 1441913006 0.615723 0.265259 -0.586060 0.454956 1441913006 0.615723 0.265259 -0.586060 0.454956 1441913006 0.615723 0.265259 -0.586060 0.454956 1441913006 0.615723 0.265259 -0.586060 0.454956 1441913006 0.616089 0.258911 -0.587280 0.456543 1441913006 0.616089 0.258911 -0.587280 0.456543 1441913006 0.616089 0.258911 -0.587280 0.456543 1441913006 0.616089 0.258911 -0.587280 0.456543 1441913006 0.619751 0.244873 -0.590149 0.455688 1441913006 0.619751 0.244873 -0.590149 0.455688 1441913006 0.619751 0.244873 -0.590149 0.455688 1441913006 0.619751 0.244873 -0.590149 0.455688 1441913006 0.619751 0.244873 -0.590149 0.455688 1441913006 0.619751 0.244873 -0.590149 0.455688 1441913006 0.623779 0.227966 -0.593811 0.454163 1441913006 0.623779 0.227966 -0.593811 0.454163 1441913006 0.623779 0.227966 -0.593811 0.454163 1441913006 0.623779 0.227966 -0.593811 0.454163 1441913006 0.623779 0.227966 -0.593811 0.454163 1441913006 0.623779 0.227966 -0.593811 0.454163 1441913006 0.625000 0.217712 -0.594421 0.456726 1441913007 0.625000 0.217712 -0.594421 0.456726 1441913007 0.625000 0.217712 -0.594421 0.456726 1441913007 0.625000 0.217712 -0.594421 0.456726 1441913007 0.625000 0.217712 -0.594421 0.456726 1441913007 0.625000 0.217712 -0.594421 0.456726 1441913007 0.625000 0.217712 -0.594421 0.456726 1441913007 0.618835 0.219116 -0.592041 0.467346 1441913007 0.618835 0.219116 -0.592041 0.467346 1441913007 0.618835 0.219116 -0.592041 0.467346 1441913007 0.618835 0.219116 -0.592041 0.467346 1441913007 0.618835 0.219116 -0.592041 0.467346 1441913007 0.618835 0.219116 -0.592041 0.467346 1441913007 0.606445 0.231934 -0.586060 0.484680 1441913007 0.606445 0.231934 -0.586060 0.484680 1441913007 0.606445 0.231934 -0.586060 0.484680 1441913007 0.606445 0.231934 -0.586060 0.484680 1441913007 0.606445 0.231934 -0.586060 0.484680 1441913007 0.606445 0.231934 -0.586060 0.484680 1441913007 0.606445 0.231934 -0.586060 0.484680 1441913007 0.600220 0.238464 -0.581848 0.494263 1441913007 0.600220 0.238464 -0.581848 0.494263 1441913007 0.600220 0.238464 -0.581848 0.494263 1441913007 0.600220 0.238464 -0.581848 0.494263 1441913007 0.600220 0.238464 -0.581848 0.494263 1441913007 0.600220 0.238464 -0.581848 0.494263 1441913007 0.601685 0.232178 -0.585938 0.490601 1441913007 0.601685 0.232178 -0.585938 0.490601 1441913007 0.601685 0.232178 -0.585938 0.490601 1441913007 0.601685 0.232178 -0.585938 0.490601 1441913007 0.601685 0.232178 -0.585938 0.490601 1441913007 0.601685 0.232178 -0.585938 0.490601 1441913007 0.601685 0.232178 -0.585938 0.490601 1441913007 0.603271 0.223572 -0.594604 0.482117 1441913007 0.603271 0.223572 -0.594604 0.482117 1441913007 0.603271 0.223572 -0.594604 0.482117 1441913007 0.603271 0.223572 -0.594604 0.482117 1441913007 0.603271 0.223572 -0.594604 0.482117 1441913007 0.597290 0.223999 -0.602295 0.479858 1441913007 0.597290 0.223999 -0.602295 0.479858 1441913007 0.597290 0.223999 -0.602295 0.479858 1441913007 0.597290 0.223999 -0.602295 0.479858 1441913007 0.597290 0.223999 -0.602295 0.479858 1441913007 0.597290 0.223999 -0.602295 0.479858 1441913007 0.597290 0.223999 -0.602295 0.479858 1441913007 0.587891 0.234375 -0.600220 0.489075 1441913007 0.587891 0.234375 -0.600220 0.489075 1441913007 0.587891 0.234375 -0.600220 0.489075 1441913007 0.587891 0.234375 -0.600220 0.489075 1441913007 0.587891 0.234375 -0.600220 0.489075 1441913007 0.587891 0.234375 -0.600220 0.489075 1441913007 
0.250061 -0.589478 -0.659241 0.394165 1441913009 0.250061 -0.589478 -0.659241 0.394165 1441913009 0.250061 -0.589478 -0.659241 0.394165 1441913009 0.250061 -0.589478 -0.659241 0.394165 1441913009 0.250061 -0.589478 -0.659241 0.394165 1441913009 0.250061 -0.589478 -0.659241 0.394165 1441913009 0.157898 -0.580383 -0.601501 0.525757 1441913009 0.157898 -0.580383 -0.601501 0.525757 1441913009 0.157898 -0.580383 -0.601501 0.525757 1441913009 0.157898 -0.580383 -0.601501 0.525757 1441913009 0.157898 -0.580383 -0.601501 0.525757 1441913009 0.157898 -0.580383 -0.601501 0.525757 1441913009 0.075562 -0.585266 -0.534668 0.604919 1441913009 0.075562 -0.585266 -0.534668 0.604919 1441913009 0.075562 -0.585266 -0.534668 0.604919 1441913009 0.075562 -0.585266 -0.534668 0.604919 1441913009 0.075562 -0.585266 -0.534668 0.604919 1441913009 0.075562 -0.585266 -0.534668 0.604919 1441913009 0.006531 -0.595520 -0.467896 0.653015 1441913009 0.006531 -0.595520 -0.467896 0.653015 1441913009 0.006531 -0.595520 -0.467896 0.653015 1441913009 0.006531 -0.595520 -0.467896 0.653015 1441913009 0.006531 -0.595520 -0.467896 0.653015 1441913009 0.006531 -0.595520 -0.467896 0.653015 1441913009 0.006531 -0.595520 -0.467896 0.653015 1441913009 -0.045776 -0.608521 -0.412903 0.676147 1441913009 -0.045776 -0.608521 -0.412903 0.676147 1441913009 -0.045776 -0.608521 -0.412903 0.676147 1441913009 -0.045776 -0.608521 -0.412903 0.676147 1441913009 -0.045776 -0.608521 -0.412903 0.676147 1441913009 -0.045776 -0.608521 -0.412903 0.676147 1441913009 -0.069458 -0.619446 -0.358887 0.694763 1441913009 -0.069458 -0.619446 -0.358887 0.694763 1441913009 -0.069458 -0.619446 -0.358887 0.694763 1441913009 -0.069458 -0.619446 -0.358887 0.694763 1441913009 -0.069458 -0.619446 -0.358887 0.694763 1441913009 -0.069458 -0.619446 -0.358887 0.694763 1441913009 -0.086487 -0.616516 -0.334167 0.707642 1441913009 -0.086487 -0.616516 -0.334167 0.707642 1441913009 -0.086487 -0.616516 -0.334167 0.707642 1441913009 -0.086487 -0.616516 -0.334167 0.707642 1441913009 -0.086487 -0.616516 -0.334167 0.707642 1441913009 -0.086487 -0.616516 -0.334167 0.707642 1441913009 -0.086487 -0.616516 -0.334167 0.707642 1441913009 -0.081055 -0.605164 -0.333801 0.718201 1441913009 -0.081055 -0.605164 -0.333801 0.718201 1441913009 -0.081055 -0.605164 -0.333801 0.718201 1441913009 -0.081055 -0.605164 -0.333801 0.718201 1441913009 -0.081055 -0.605164 -0.333801 0.718201 1441913009 -0.081055 -0.605164 -0.333801 0.718201 1441913009 -0.056885 -0.596497 -0.350525 0.719788 1441913009 -0.056885 -0.596497 -0.350525 0.719788 1441913009 -0.056885 -0.596497 -0.350525 0.719788 1441913009 -0.056885 -0.596497 -0.350525 0.719788 1441913009 -0.056885 -0.596497 -0.350525 0.719788 1441913009 -0.056885 -0.596497 -0.350525 0.719788 1441913009 -0.056885 -0.596497 -0.350525 0.719788 1441913009 -0.013184 -0.587891 -0.379944 0.714050 1441913009 -0.013184 -0.587891 -0.379944 0.714050 1441913009 -0.013184 -0.587891 -0.379944 0.714050 1441913010 -0.013184 -0.587891 -0.379944 0.714050 1441913010 -0.013184 -0.587891 -0.379944 0.714050 1441913010 -0.013184 -0.587891 -0.379944 0.714050 1441913010 0.045654 -0.568604 -0.460327 0.680176 1441913010 0.045654 -0.568604 -0.460327 0.680176 1441913010 0.045654 -0.568604 -0.460327 0.680176 1441913010 0.045654 -0.568604 -0.460327 0.680176 1441913010 0.045654 -0.568604 -0.460327 0.680176 1441913010 0.045654 -0.568604 -0.460327 0.680176 1441913010 0.045654 -0.568604 -0.460327 0.680176 1441913010 0.152710 -0.535950 -0.542847 0.628357 1441913010 0.152710 -0.535950 -0.542847 0.628357 1441913010 0.152710 -0.535950 -0.542847 0.628357 1441913010 0.152710 -0.535950 -0.542847 0.628357 1441913010 0.152710 -0.535950 -0.542847 0.628357 1441913010 0.152710 -0.535950 -0.542847 0.628357 1441913010 0.279907 -0.496948 -0.642395 0.511841 1441913010 0.279907 -0.496948 -0.642395 0.511841 1441913010 0.279907 -0.496948 -0.642395 0.511841 1441913010 0.279907 -0.496948 -0.642395 0.511841 1441913010 0.279907 -0.496948 -0.642395 0.511841 1441913010 0.279907 -0.496948 -0.642395 0.511841 1441913010 0.400940 -0.456238 -0.713379 0.349609 1441913010 0.400940 -0.456238 -0.713379 0.349609 1441913010 0.400940 -0.456238 -0.713379 0.349609 1441913010 0.400940 -0.456238 -0.713379 0.349609 1441913010 0.400940 -0.456238 -0.713379 0.349609 1441913010 0.400940 -0.456238 -0.713379 0.349609 1441913010 0.495239 -0.410034 -0.734680 0.216370 1441913010 0.495239 -0.410034 -0.734680 0.216370 1441913010 0.495239 -0.410034 -0.734680 0.216370 1441913010 0.495239 -0.410034 -0.734680 0.216370 1441913010 0.495239 -0.410034 -0.734680 0.216370 1441913010 0.495239 -0.410034 -0.734680 0.216370 1441913010 0.557190 -0.383972 -0.728394 0.107666 1441913010 0.557190 -0.383972 -0.728394 0.107666 1441913010 0.557190 -0.383972 -0.728394 0.107666 1441913010 0.557190 -0.383972 -0.728394 0.107666 1441913010 0.557190 -0.383972 -0.728394 0.107666 1441913010 0.557190 -0.383972 -0.728394 0.107666 1441913010 0.583252 -0.396423 -0.708496 0.026794 1441913010 0.583252 -0.396423 -0.708496 0.026794 1441913010 0.583252 -0.396423 -0.708496 0.026794 1441913010 0.583252 -0.396423 -0.708496 0.026794 1441913010 0.583252 -0.396423 -0.708496 0.026794 1441913010 0.583252 -0.396423 -0.708496 0.026794 1441913010 0.590881 -0.426880 -0.684570 0.005798 1441913010 0.590881 -0.426880 -0.684570 0.005798 1441913010 0.590881 -0.426880 -0.684570 0.005798 1441913010 0.590881 -0.426880 -0.684570 0.005798 1441913010 0.580200 -0.451355 -0.677246 0.032227 1441913010 0.580200 -0.451355 -0.677246 0.032227 1441913010 0.580200 -0.451355 -0.677246 0.032227 1441913010 0.580200 -0.451355 -0.677246 0.032227 1441913010 0.580200 -0.451355 -0.677246 0.032227 1441913010 0.580200 -0.451355 -0.677246 0.032227 1441913010 0.548767 -0.476501 -0.682434 0.078369 1441913010 0.548767 -0.476501 -0.682434 0.078369 1441913010 0.548767 -0.476501 -0.682434 0.078369 1441913010 0.548767 -0.476501 -0.682434 0.078369 1441913010 0.548767 -0.476501 -0.682434 0.078369 1441913010 0.548767 -0.476501 -0.682434 0.078369 1441913010 0.496216 -0.497314 -0.696228 0.147461 1441913010 0.496216 -0.497314 -0.696228 0.147461 1441913010 0.496216 -0.497314 -0.696228 0.147461 1441913010 0.496216 -0.497314 -0.696228 0.147461 1441913010 0.496216 -0.497314 -0.696228 0.147461 1441913010 0.496216 -0.497314 -0.696228 0.147461 1441913010 0.427307 -0.509888 -0.708069 0.236816 1441913010 0.427307 -0.509888 -0.708069 0.236816 1441913010 0.427307 -0.509888 -0.708069 0.236816 1441913010 0.427307 -0.509888 -0.708069 0.236816 1441913010 0.427307 -0.509888 -0.708069 0.236816 1441913010 0.427307 -0.509888 -0.708069 0.236816 1441913010 0.344238 -0.525208 -0.703186 0.333435 1441913010 0.344238 -0.525208 -0.703186 0.333435 1441913010 0.344238 -0.525208 -0.703186 0.333435 1441913010 0.344238 -0.525208 -0.703186 0.333435 1441913010 0.344238 -0.525208 -0.703186 0.333435 1441913010 0.344238 -0.525208 -0.703186 0.333435 1441913010 0.251221 -0.535706 -0.678833 0.434875 1441913010 0.251221 -0.535706 -0.678833 0.434875 1441913010 0.251221 -0.535706 -0.678833 0.434875 1441913010 0.251221 -0.535706 -0.678833 0.434875 1441913010 0.251221 -0.535706 -0.678833 0.434875 1441913010 0.161926 -0.541443 -0.632568 0.529602 1441913010 0.161926 -0.541443 -0.632568 0.529602 1441913010 0.161926 -0.541443 -0.632568 0.529602 1441913010 0.161926 -0.541443 -0.632568 0.529602 1441913010 0.161926 -0.541443 -0.632568 0.529602 1441913010 0.161926 -0.541443 -0.632568 0.529602 1441913010 0.086365 -0.548889 -0.568481 0.606750 1441913010 0.086365 -0.548889 -0.568481 0.606750 1441913010 0.086365 -0.548889 -0.568481 0.606750 1441913010 0.086365 -0.548889 -0.568481 0.606750 1441913010 0.086365 -0.548889 -0.568481 0.606750 1441913010 0.086365 -0.548889 -0.568481 0.606750 1441913010 0.086365 -0.548889 -0.568481 0.606750 1441913010 0.019897 -0.562073 -0.501160 0.657715 1441913010 0.019897 -0.562073 -0.501160 0.657715 1441913010 0.019897 -0.562073 -0.501160 0.657715 1441913010 0.019897 -0.562073 -0.501160 0.657715 1441913010 0.019897 -0.562073 -0.501160 0.657715 1441913010 0.019897 -0.562073 -0.501160 0.657715 1441913010 -0.017456 -0.578430 -0.425781 0.695557 1441913010 -0.017456 -0.578430 -0.425781 0.695557 1441913010 -0.017456 -0.578430 -0.425781 0.695557 1441913010 -0.017456 -0.578430 -0.425781 0.695557 1441913011 -0.017456 -0.578430 -0.425781 0.695557 1441913011 -0.017456 -0.578430 -0.425781 0.695557 1441913011 -0.057556 -0.596680 -0.388245 0.699951 1441913011 -0.057556 -0.596680 -0.388245 0.699951 1441913011 -0.057556 -0.596680 -0.388245 0.699951 1441913011 -0.057556 -0.596680 -0.388245 0.699951 1441913011 -0.057556 -0.596680 -0.388245 0.699951 1441913011 -0.057556 -0.596680 -0.388245 0.699951 1441913011 -0.057556 -0.596680 -0.388245 0.699951 1441913011 -0.068298 -0.609863 -0.349792 0.707886 1441913011 -0.068298 -0.609863 -0.349792 0.707886 1441913011 -0.068298 -0.609863 -0.349792 0.707886 1441913011 -0.068298 -0.609863 -0.349792 0.707886 1441913011 -0.068298 -0.609863 -0.349792 0.707886 1441913011 -0.068298 -0.609863 -0.349792 0.707886 1441913011 -0.070618 -0.602356 -0.337769 0.719849 1441913011 -0.070618 -0.602356 -0.337769 0.719849 1441913011 -0.070618 -0.602356 -0.337769 0.719849 1441913011 -0.070618 -0.602356 -0.337769 0.719849 1441913011 -0.070618 -0.602356 -0.337769 0.719849 1441913011 -0.070618 -0.602356 -0.337769 0.719849 1441913011 -0.070618 -0.602356 -0.337769 0.719849 1441913011 -0.055359 -0.591248 -0.338379 0.729980 1441913011 -0.055359 -0.591248 -0.338379 0.729980 1441913011 -0.055359 -0.591248 -0.338379 0.729980 1441913011 -0.055359 -0.591248 -0.338379 0.729980 1441913011 -0.055359 -0.591248 -0.338379 0.729980 1441913011 -0.055359 -0.591248 -0.338379 0.729980 1441913011 -0.019897 -0.580261 -0.359924 0.730286 1441913011 -0.019897 -0.580261 -0.359924 0.730286 1441913011 -0.019897 -0.580261 -0.359924 0.730286 1441913011 -0.019897 -0.580261 -0.359924 0.730286 1441913011 -0.019897 -0.580261 -0.359924 0.730286 1441913011 -0.019897 -0.580261 -0.359924 0.730286 1441913011 -0.019897 -0.580261 -0.359924 0.730286 1441913011 0.049927 -0.558411 -0.395020 0.727783 1441913011 0.049927 -0.558411 -0.395020 0.727783 1441913011 0.049927 -0.558411 -0.395020 0.727783 1441913011 0.049927 -0.558411 -0.395020 0.727783 1441913011 0.049927 -0.558411 -0.395020 0.727783 1441913011 0.137634 -0.528625 -0.489990 0.679382 1441913011 0.137634 -0.528625 -0.489990 0.679382 1441913011 0.137634 -0.528625 -0.489990 0.679382 1441913011 0.137634 -0.528625 -0.489990 0.679382 1441913011 0.137634 -0.528625 -0.489990 0.679382 1441913011 0.137634 -0.528625 -0.489990 0.679382 1441913011 0.137634 -0.528625 -0.489990 0.679382 1441913011 0.259338 -0.485840 -0.594788 0.585632 1441913011 0.259338 -0.485840 -0.594788 0.585632 1441913011 0.259338 -0.485840 -0.594788 0.585632 1441913011 0.259338 -0.485840 -0.594788 0.585632 1441913011 0.259338 -0.485840 -0.594788 0.585632 1441913011 0.387573 -0.439209 -0.673035 0.451538 1441913011 0.387573 -0.439209 -0.673035 0.451538 1441913011 0.387573 -0.439209 -0.673035 0.451538 1441913011 0.387573 -0.439209 -0.673035 0.451538 1441913011 0.483643 -0.413330 -0.715393 0.288940 1441913011 0.483643 -0.413330 -0.715393 0.288940 1441913011 0.483643 -0.413330 -0.715393 0.288940 1441913011 0.544678 -0.393372 -0.723206 0.159973 1441913011 0.544678 -0.393372 -0.723206 0.159973 1441913011 0.544678 -0.393372 -0.723206 0.159973 1441913011 0.544678 -0.393372 -0.723206 0.159973 1441913011 0.581726 -0.377747 -0.716675 0.072937 1441913011 0.581726 -0.377747 -0.716675 0.072937 1441913011 0.581726 -0.377747 -0.716675 0.072937 1441913011 0.581726 -0.377747 -0.716675 0.072937 1441913011 0.581726 -0.377747 -0.716675 0.072937 1441913011 0.581726 -0.377747 -0.716675 0.072937 1441913011 0.602356 -0.375732 -0.703918 0.022095 1441913011 0.602356 -0.375732 -0.703918 0.022095 1441913011 0.602356 -0.375732 -0.703918 0.022095 1441913011 0.602356 -0.375732 -0.703918 0.022095 1441913011 0.602356 -0.375732 -0.703918 0.022095 1441913011 0.602356 -0.375732 -0.703918 0.022095 1441913011 0.602356 -0.375732 -0.703918 0.022095 1441913011 0.612610 -0.378479 -0.693848 0.006897 1441913011 0.612610 -0.378479 -0.693848 0.006897 1441913011 0.612610 -0.378479 -0.693848 0.006897 1441913011 0.612610 -0.378479 -0.693848 0.006897 1441913011 0.612610 -0.378479 -0.693848 0.006897 1441913011 0.612610 -0.378479 -0.693848 0.006897 1441913011 0.605896 -0.377808 -0.699646 0.026245 1441913011 0.605896 -0.377808 -0.699646 0.026245 1441913011 0.605896 -0.377808 -0.699646 0.026245 1441913011 0.605896 -0.377808 -0.699646 0.026245 1441913011 0.605896 -0.377808 -0.699646 0.026245 1441913011 0.605896 -0.377808 -0.699646 0.026245 1441913011 0.605896 -0.377808 -0.699646 0.026245 1441913011 0.587891 -0.379883 -0.710083 0.076538 1441913011 0.587891 -0.379883 -0.710083 0.076538 1441913011 0.587891 -0.379883 -0.710083 0.076538 1441913011 0.587891 -0.379883 -0.710083 0.076538 1441913011 0.587891 -0.379883 -0.710083 0.076538 1441913011 0.587891 -0.379883 -0.710083 0.076538 1441913011 0.554993 -0.399048 -0.714355 0.150085 1441913011 0.554993 -0.399048 -0.714355 0.150085 1441913011 0.554993 -0.399048 -0.714355 0.150085 1441913011 0.554993 -0.399048 -0.714355 0.150085 1441913011 0.554993 -0.399048 -0.714355 0.150085 1441913011 0.554993 -0.399048 -0.714355 0.150085 1441913011 0.492554 -0.437195 -0.711792 0.244263 1441913011 0.492554 -0.437195 -0.711792 0.244263 1441913011 0.492554 -0.437195 -0.711792 0.244263 1441913011 0.492554 -0.437195 -0.711792 0.244263 1441913011 0.492554 -0.437195 -0.711792 0.244263 1441913012 0.492554 -0.437195 -0.711792 0.244263 1441913012 0.410706 -0.474548 -0.694763 0.351379 1441913012 0.410706 -0.474548 -0.694763 0.351379 1441913012 0.410706 -0.474548 -0.694763 0.351379 1441913012 0.410706 -0.474548 -0.694763 0.351379 1441913012 0.410706 -0.474548 -0.694763 0.351379 1441913012 0.410706 -0.474548 -0.694763 0.351379 1441913012 0.325623 -0.500854 -0.659424 0.456360 1441913012 0.325623 -0.500854 -0.659424 0.456360 1441913012 0.325623 -0.500854 -0.659424 0.456360 1441913012 0.325623 -0.500854 -0.659424 0.456360 1441913012 0.325623 -0.500854 -0.659424 0.456360 1441913012 0.246277 -0.519043 -0.611938 0.543579 1441913012 0.246277 -0.519043 -0.611938 0.543579 1441913012 0.246277 -0.519043 -0.611938 0.543579 1441913012 0.246277 -0.519043 -0.611938 0.543579 1441913012 0.246277 -0.519043 -0.611938 0.543579 1441913012 0.246277 -0.519043 -0.611938 0.543579 1441913012 0.162231 -0.544312 -0.567139 0.596497 1441913012 0.162231 -0.544312 -0.567139 0.596497 1441913012 0.162231 -0.544312 -0.567139 0.596497 1441913012 0.162231 -0.544312 -0.567139 0.596497 1441913012 0.162231 -0.544312 -0.567139 0.596497 1441913012 0.162231 -0.544312 -0.567139 0.596497 1441913012 0.162231 -0.544312 -0.567139 0.596497 1441913012 0.079102 -0.567505 -0.520447 0.633118 1441913012 0.079102 -0.567505 -0.520447 0.633118 1441913012 0.079102 -0.567505 -0.520447 0.633118 1441913012 0.079102 -0.567505 -0.520447 0.633118 1441913012 0.079102 -0.567505 -0.520447 0.633118 1441913012 0.079102 -0.567505 -0.520447 0.633118 1441913012 -0.003357 -0.579773 -0.468506 0.666565 1441913012 -0.003357 -0.579773 -0.468506 0.666565 1441913012 -0.003357 -0.579773 -0.468506 0.666565 1441913012 -0.003357 -0.579773 -0.468506 0.666565 1441913012 -0.003357 -0.579773 -0.468506 0.666565 1441913012 -0.003357 -0.579773 -0.468506 0.666565 1441913012 -0.050293 -0.584045 -0.378052 0.716553 1441913012 -0.050293 -0.584045 -0.378052 0.716553 1441913012 -0.050293 -0.584045 -0.378052 0.716553 1441913012 -0.050293 -0.584045 -0.378052 0.716553 1441913012 -0.050293 -0.584045 -0.378052 0.716553 1441913012 -0.050293 -0.584045 -0.378052 0.716553 1441913012 -0.050293 -0.584045 -0.378052 0.716553 1441913012 -0.078735 -0.579407 -0.332703 0.739868 1441913012 -0.078735 -0.579407 -0.332703 0.739868 1441913012 -0.078735 -0.579407 -0.332703 0.739868 1441913012 -0.078735 -0.579407 -0.332703 0.739868 1441913012 -0.078735 -0.579407 -0.332703 0.739868 1441913012 -0.078735 -0.579407 -0.332703 0.739868 1441913012 -0.088806 -0.573059 -0.318848 0.749695 1441913012 -0.088806 -0.573059 -0.318848 0.749695 1441913012 -0.088806 -0.573059 -0.318848 0.749695 1441913012 -0.088806 -0.573059 -0.318848 0.749695 1441913012 -0.088806 -0.573059 -0.318848 0.749695 1441913012 -0.088806 -0.573059 -0.318848 0.749695 1441913012 -0.068848 -0.561218 -0.326660 0.757385 1441913012 -0.068848 -0.561218 -0.326660 0.757385 1441913012 -0.068848 -0.561218 -0.326660 0.757385 1441913012 -0.068848 -0.561218 -0.326660 0.757385 1441913012 -0.068848 -0.561218 -0.326660 0.757385 1441913012 -0.068848 -0.561218 -0.326660 0.757385 1441913012 -0.028381 -0.550781 -0.355042 0.754883 1441913012 -0.028381 -0.550781 -0.355042 0.754883 1441913012 -0.028381 -0.550781 -0.355042 0.754883 1441913012 -0.028381 -0.550781 -0.355042 0.754883 1441913012 -0.028381 -0.550781 -0.355042 0.754883 1441913012 -0.028381 -0.550781 -0.355042 0.754883 1441913012 0.024902 -0.543945 -0.397217 0.738770 1441913012 0.024902 -0.543945 -0.397217 0.738770 1441913012 0.024902 -0.543945 -0.397217 0.738770 1441913012 0.024902 -0.543945 -0.397217 0.738770 1441913012 0.024902 -0.543945 -0.397217 0.738770 1441913012 0.108337 -0.524658 -0.488098 0.689087 1441913012 0.108337 -0.524658 -0.488098 0.689087 1441913012 0.108337 -0.524658 -0.488098 0.689087 1441913012 0.108337 -0.524658 -0.488098 0.689087 1441913012 0.108337 -0.524658 -0.488098 0.689087 1441913012 0.108337 -0.524658 -0.488098 0.689087 1441913012 0.223938 -0.499939 -0.601196 0.581787 1441913012 0.223938 -0.499939 -0.601196 0.581787 1441913012 0.223938 -0.499939 -0.601196 0.581787 1441913012 0.223938 -0.499939 -0.601196 0.581787 1441913012 0.223938 -0.499939 -0.601196 0.581787 1441913012 0.223938 -0.499939 -0.601196 0.581787 1441913012 0.361389 -0.451050 -0.688904 0.437561 1441913012 0.361389 -0.451050 -0.688904 0.437561 1441913012 0.361389 -0.451050 -0.688904 0.437561 1441913012 0.361389 -0.451050 -0.688904 0.437561 1441913012 0.361389 -0.451050 -0.688904 0.437561 1441913012 0.361389 -0.451050 -0.688904 0.437561 1441913012 0.490112 -0.387695 -0.727722 0.282654 1441913012 0.490112 -0.387695 -0.727722 0.282654 1441913012 0.490112 -0.387695 -0.727722 0.282654 1441913012 0.490112 -0.387695 -0.727722 0.282654 1441913012 0.490112 -0.387695 -0.727722 0.282654 1441913012 0.490112 -0.387695 -0.727722 0.282654 1441913012 0.566833 -0.353333 -0.731873 0.134888 1441913012 0.566833 -0.353333 -0.731873 0.134888 1441913012 0.566833 -0.353333 -0.731873 0.134888 1441913012 0.566833 -0.353333 -0.731873 0.134888 1441913012 0.566833 -0.353333 -0.731873 0.134888 1441913012 0.620972 -0.322937 -0.712830 0.045349 1441913012 0.620972 -0.322937 -0.712830 0.045349 1441913012 0.620972 -0.322937 -0.712830 0.045349 1441913012 0.620972 -0.322937 -0.712830 0.045349 1441913012 0.620972 -0.322937 -0.712830 0.045349 1441913012 0.620972 -0.322937 -0.712830 0.045349 1441913013 0.641357 -0.317871 -0.698242 -0.011841 1441913013 0.641357 -0.317871 -0.698242 -0.011841 1441913013 0.641357 -0.317871 -0.698242 -0.011841 1441913013 0.641357 -0.317871 -0.698242 -0.011841 1441913013 0.641357 -0.317871 -0.698242 -0.011841 1441913013 0.641357 -0.317871 -0.698242 -0.011841 1441913013 0.645203 -0.315186 -0.695374 -0.028320 1441913013 0.645203 -0.315186 -0.695374 -0.028320 1441913013 0.645203 -0.315186 -0.695374 -0.028320 1441913013 0.645203 -0.315186 -0.695374 -0.028320 1441913013 0.645203 -0.315186 -0.695374 -0.028320 1441913013 0.645203 -0.315186 -0.695374 -0.028320 1441913013 0.632324 -0.334229 -0.698792 -0.014954 1441913013 0.632324 -0.334229 -0.698792 -0.014954 1441913013 0.632324 -0.334229 -0.698792 -0.014954 1441913013 0.632324 -0.334229 -0.698792 -0.014954 1441913013 0.603821 -0.368164 -0.706543 0.026550 1441913013 0.603821 -0.368164 -0.706543 0.026550 1441913013 0.603821 -0.368164 -0.706543 0.026550 1441913013 0.603821 -0.368164 -0.706543 0.026550 1441913013 0.603821 -0.368164 -0.706543 0.026550 1441913013 0.603821 -0.368164 -0.706543 0.026550 1441913013 0.552795 -0.403687 -0.722168 0.099976 1441913013 0.552795 -0.403687 -0.722168 0.099976 1441913013 0.552795 -0.403687 -0.722168 0.099976 1441913013 0.552795 -0.403687 -0.722168 0.099976 1441913013 0.552795 -0.403687 -0.722168 0.099976 1441913013 0.552795 -0.403687 -0.722168 0.099976 1441913013 0.492004 -0.411072 -0.735901 0.217773 1441913013 0.492004 -0.411072 -0.735901 0.217773 1441913013 0.492004 -0.411072 -0.735901 0.217773 1441913013 0.492004 -0.411072 -0.735901 0.217773 1441913013 0.492004 -0.411072 -0.735901 0.217773 1441913013 0.492004 -0.411072 -0.735901 0.217773 1441913013 0.412231 -0.424561 -0.731567 0.338562 1441913013 0.412231 -0.424561 -0.731567 0.338562 1441913013 0.412231 -0.424561 -0.731567 0.338562 1441913013 0.412231 -0.424561 -0.731567 0.338562 1441913013 0.412231 -0.424561 -0.731567 0.338562 1441913013 0.412231 -0.424561 -0.731567 0.338562 1441913013 0.314514 -0.448425 -0.706787 0.447754 1441913013 0.314514 -0.448425 -0.706787 0.447754 1441913013 0.314514 -0.448425 -0.706787 0.447754 1441913013 0.314514 -0.448425 -0.706787 0.447754 1441913013 0.314514 -0.448425 -0.706787 0.447754 1441913013 0.314514 -0.448425 -0.706787 0.447754 1441913013 0.207458 -0.472229 -0.663147 0.542419 1441913013 0.207458 -0.472229 -0.663147 0.542419 1441913013 0.207458 -0.472229 -0.663147 0.542419 1441913013 0.207458 -0.472229 -0.663147 0.542419 1441913013 0.207458 -0.472229 -0.663147 0.542419 1441913013 0.097229 -0.499817 -0.603638 0.613525 1441913013 0.097229 -0.499817 -0.603638 0.613525 1441913013 0.097229 -0.499817 -0.603638 0.613525 1441913013 0.097229 -0.499817 -0.603638 0.613525 1441913013 0.097229 -0.499817 -0.603638 0.613525 1441913013 -0.017212 -0.526489 -0.540405 0.656128 1441913013 -0.017212 -0.526489 -0.540405 0.656128 1441913013 -0.017212 -0.526489 -0.540405 0.656128 1441913013 -0.017212 -0.526489 -0.540405 0.656128 1441913013 -0.017212 -0.526489 -0.540405 0.656128 1441913013 -0.017212 -0.526489 -0.540405 0.656128 1441913013 -0.097656 -0.538513 -0.451355 0.704834 1441913013 -0.097656 -0.538513 -0.451355 0.704834 1441913013 -0.097656 -0.538513 -0.451355 0.704834 1441913013 -0.097656 -0.538513 -0.451355 0.704834 1441913013 -0.097656 -0.538513 -0.451355 0.704834 1441913013 -0.141174 -0.546204 -0.372620 0.736816 1441913013 -0.141174 -0.546204 -0.372620 0.736816 1441913013 -0.141174 -0.546204 -0.372620 0.736816 1441913013 -0.141174 -0.546204 -0.372620 0.736816 1441913013 -0.141174 -0.546204 -0.372620 0.736816 1441913013 -0.141174 -0.546204 -0.372620 0.736816 1441913013 -0.141174 -0.546204 -0.372620 0.736816 1441913013 -0.172241 -0.541504 -0.346375 0.746460 1441913013 -0.172241 -0.541504 -0.346375 0.746460 1441913013 -0.172241 -0.541504 -0.346375 0.746460 1441913013 -0.172241 -0.541504 -0.346375 0.746460 1441913013 -0.172241 -0.541504 -0.346375 0.746460 1441913013 -0.172241 -0.541504 -0.346375 0.746460 1441913013 -0.174194 -0.531921 -0.322266 0.763489 1441913013 -0.174194 -0.531921 -0.322266 0.763489 1441913013 -0.174194 -0.531921 -0.322266 0.763489 1441913013 -0.174194 -0.531921 -0.322266 0.763489 1441913013 -0.174194 -0.531921 -0.322266 0.763489 1441913013 -0.174194 -0.531921 -0.322266 0.763489 1441913013 -0.174194 -0.531921 -0.322266 0.763489 1441913013 -0.154785 -0.525208 -0.321167 0.772705 1441913013 -0.154785 -0.525208 -0.321167 0.772705 1441913013 -0.154785 -0.525208 -0.321167 0.772705 1441913013 -0.154785 -0.525208 -0.321167 0.772705 1441913013 -0.154785 -0.525208 -0.321167 0.772705 1441913013 -0.154785 -0.525208 -0.321167 0.772705 1441913013 -0.110474 -0.517517 -0.347778 0.773987 1441913013 -0.110474 -0.517517 -0.347778 0.773987 1441913013 -0.110474 -0.517517 -0.347778 0.773987 1441913013 -0.110474 -0.517517 -0.347778 0.773987 1441913013 -0.110474 -0.517517 -0.347778 0.773987 1441913013 -0.110474 -0.517517 -0.347778 0.773987 1441913013 -0.042358 -0.513794 -0.391052 0.762451 1441913013 -0.042358 -0.513794 -0.391052 0.762451 1441913013 -0.042358 -0.513794 -0.391052 0.762451 1441913013 -0.042358 -0.513794 -0.391052 0.762451 1441913013 0.059326 -0.498169 -0.477051 0.721619 1441913014 0.059326 -0.498169 -0.477051 0.721619 1441913014 0.059326 -0.498169 -0.477051 0.721619 1441913014 0.059326 -0.498169 -0.477051 0.721619 1441913014 0.059326 -0.498169 -0.477051 0.721619 1441913014 0.181763 -0.480957 -0.596313 0.616455 1441913014 0.181763 -0.480957 -0.596313 0.616455 1441913014 0.181763 -0.480957 -0.596313 0.616455 1441913014 0.181763 -0.480957 -0.596313 0.616455 1441913014 0.181763 -0.480957 -0.596313 0.616455 1441913014 0.181763 -0.480957 -0.596313 0.616455 1441913014 0.319397 -0.446045 -0.684875 0.479553 1441913014 0.319397 -0.446045 -0.684875 0.479553 1441913014 0.319397 -0.446045 -0.684875 0.479553 1441913014 0.319397 -0.446045 -0.684875 0.479553 1441913014 0.319397 -0.446045 -0.684875 0.479553 1441913014 0.319397 -0.446045 -0.684875 0.479553 1441913014 0.453186 -0.403564 -0.725525 0.324707 1441913014 0.453186 -0.403564 -0.725525 0.324707 1441913014 0.453186 -0.403564 -0.725525 0.324707 1441913014 0.453186 -0.403564 -0.725525 0.324707 1441913014 0.453186 -0.403564 -0.725525 0.324707 1441913014 0.543030 -0.372803 -0.731628 0.175781 1441913014 0.543030 -0.372803 -0.731628 0.175781 1441913014 0.543030 -0.372803 -0.731628 0.175781 1441913014 0.543030 -0.372803 -0.731628 0.175781 1441913014 0.543030 -0.372803 -0.731628 0.175781 1441913014 0.543030 -0.372803 -0.731628 0.175781 1441913014 0.598999 -0.343933 -0.719177 0.075562 1441913014 0.598999 -0.343933 -0.719177 0.075562 1441913014 0.598999 -0.343933 -0.719177 0.075562 1441913014 0.598999 -0.343933 -0.719177 0.075562 1441913014 0.598999 -0.343933 -0.719177 0.075562 1441913014 0.598999 -0.343933 -0.719177 0.075562 1441913014 0.625305 -0.329407 -0.706970 0.026917 1441913014 0.625305 -0.329407 -0.706970 0.026917 1441913014 0.625305 -0.329407 -0.706970 0.026917 1441913014 0.625305 -0.329407 -0.706970 0.026917 1441913014 0.625305 -0.329407 -0.706970 0.026917 1441913014 0.625305 -0.329407 -0.706970 0.026917 1441913014 0.625305 -0.329407 -0.706970 0.026917 1441913014 0.629333 -0.357483 -0.690002 0.006287 1441913014 0.629333 -0.357483 -0.690002 0.006287 1441913014 0.629333 -0.357483 -0.690002 0.006287 1441913014 0.629333 -0.357483 -0.690002 0.006287 1441913014 0.629333 -0.357483 -0.690002 0.006287 1441913014 0.629333 -0.357483 -0.690002 0.006287 1441913014 0.624451 -0.387085 -0.678101 0.020630 1441913014 0.624451 -0.387085 -0.678101 0.020630 1441913014 0.624451 -0.387085 -0.678101 0.020630 1441913014 0.624451 -0.387085 -0.678101 0.020630 1441913014 0.624451 -0.387085 -0.678101 0.020630 1441913014 0.624451 -0.387085 -0.678101 0.020630 1441913014 0.600586 -0.428284 -0.672913 0.056030 1441913014 0.600586 -0.428284 -0.672913 0.056030 1441913014 0.600586 -0.428284 -0.672913 0.056030 1441913014 0.600586 -0.428284 -0.672913 0.056030 1441913014 0.600586 -0.428284 -0.672913 0.056030 1441913014 0.600586 -0.428284 -0.672913 0.056030 1441913014 0.544006 -0.486389 -0.674377 0.112976 1441913014 0.544006 -0.486389 -0.674377 0.112976 1441913014 0.544006 -0.486389 -0.674377 0.112976 1441913014 0.544006 -0.486389 -0.674377 0.112976 1441913014 0.471069 -0.521362 -0.677490 0.217468 1441913014 0.471069 -0.521362 -0.677490 0.217468 1441913014 0.471069 -0.521362 -0.677490 0.217468 1441913014 0.471069 -0.521362 -0.677490 0.217468 1441913014 0.471069 -0.521362 -0.677490 0.217468 1441913014 0.471069 -0.521362 -0.677490 0.217468 1441913014 0.381348 -0.543213 -0.669861 0.332886 1441913014 0.381348 -0.543213 -0.669861 0.332886 1441913014 0.381348 -0.543213 -0.669861 0.332886 1441913014 0.381348 -0.543213 -0.669861 0.332886 1441913014 0.381348 -0.543213 -0.669861 0.332886 1441913014 0.381348 -0.543213 -0.669861 0.332886 1441913014 0.381348 -0.543213 -0.669861 0.332886 1441913014 0.293884 -0.557556 -0.636108 0.445190 1441913014 0.293884 -0.557556 -0.636108 0.445190 1441913014 0.293884 -0.557556 -0.636108 0.445190 1441913014 0.293884 -0.557556 -0.636108 0.445190 1441913014 0.293884 -0.557556 -0.636108 0.445190 1441913014 
0.642822 0.112732 -0.646362 0.395325 1441913016 0.642822 0.112732 -0.646362 0.395325 1441913016 0.642822 0.112732 -0.646362 0.395325 1441913016 0.642822 0.112732 -0.646362 0.395325 1441913016 0.642822 0.112732 -0.646362 0.395325 1441913016 0.647278 0.124268 -0.645935 0.385071 1441913016 0.647278 0.124268 -0.645935 0.385071 1441913016 0.647278 0.124268 -0.645935 0.385071 1441913016 0.647278 0.124268 -0.645935 0.385071 1441913016 0.647278 0.124268 -0.645935 0.385071 1441913016 0.647278 0.124268 -0.645935 0.385071 1441913016 0.651184 0.124329 -0.649414 0.372437 1441913016 0.651184 0.124329 -0.649414 0.372437 1441913016 0.651184 0.124329 -0.649414 0.372437 1441913016 0.651184 0.124329 -0.649414 0.372437 1441913016 0.651184 0.124329 -0.649414 0.372437 1441913016 0.651184 0.124329 -0.649414 0.372437 1441913016 0.651428 0.123962 -0.653625 0.364807 1441913016 0.651428 0.123962 -0.653625 0.364807 1441913016 0.651428 0.123962 -0.653625 0.364807 1441913016 0.651428 0.123962 -0.653625 0.364807 1441913016 0.651428 0.123962 -0.653625 0.364807 1441913016 0.651428 0.123962 -0.653625 0.364807 1441913016 0.649475 0.129456 -0.652954 0.367493 1441913016 0.649475 0.129456 -0.652954 0.367493 1441913016 0.649475 0.129456 -0.652954 0.367493 1441913016 0.649475 0.129456 -0.652954 0.367493 1441913016 0.649475 0.129456 -0.652954 0.367493 1441913016 0.649475 0.129456 -0.652954 0.367493 1441913016 0.649475 0.129456 -0.652954 0.367493 1441913016 0.650085 0.125916 -0.650330 0.372253 1441913016 0.650085 0.125916 -0.650330 0.372253 1441913016 0.650085 0.125916 -0.650330 0.372253 1441913016 0.650085 0.125916 -0.650330 0.372253 1441913016 0.650085 0.125916 -0.650330 0.372253 1441913016 0.650085 0.125916 -0.650330 0.372253 1441913016 0.649109 0.123840 -0.645447 0.382935 1441913016 0.649109 0.123840 -0.645447 0.382935 1441913016 0.649109 0.123840 -0.645447 0.382935 1441913016 0.649109 0.123840 -0.645447 0.382935 1441913017 0.649109 0.123840 -0.645447 0.382935 1441913017 0.649109 0.123840 -0.645447 0.382935 1441913017 0.649048 0.121216 -0.640930 0.391479 1441913017 0.649048 0.121216 -0.640930 0.391479 1441913017 0.649048 0.121216 -0.640930 0.391479 1441913017 0.649048 0.121216 -0.640930 0.391479 1441913017 0.649048 0.121216 -0.640930 0.391479 1441913017 0.649048 0.121216 -0.640930 0.391479 1441913017 0.653137 0.108887 -0.640625 0.388672 1441913017 0.653137 0.108887 -0.640625 0.388672 1441913017 0.653137 0.108887 -0.640625 0.388672 1441913017 0.653137 0.108887 -0.640625 0.388672 1441913017 0.653137 0.108887 -0.640625 0.388672 1441913017 0.653137 0.108887 -0.640625 0.388672 1441913017 0.657959 0.096497 -0.641296 0.382751 1441913017 0.657959 0.096497 -0.641296 0.382751 1441913017 0.657959 0.096497 -0.641296 0.382751 1441913017 0.657959 0.096497 -0.641296 0.382751 1441913017 0.657959 0.096497 -0.641296 0.382751 1441913017 0.657959 0.096497 -0.641296 0.382751 1441913017 0.657959 0.096497 -0.641296 0.382751 1441913017 0.661499 0.091003 -0.639709 0.380676 1441913017 0.661499 0.091003 -0.639709 0.380676 1441913017 0.661499 0.091003 -0.639709 0.380676 1441913017 0.661499 0.091003 -0.639709 0.380676 1441913017 0.661499 0.091003 -0.639709 0.380676 1441913017 0.661499 0.091003 -0.639709 0.380676 1441913017 0.661499 0.091003 -0.639709 0.380676 1441913017 0.667847 0.089600 -0.636597 0.375061 1441913017 0.667847 0.089600 -0.636597 0.375061 1441913017 0.667847 0.089600 -0.636597 0.375061 1441913017 0.667847 0.089600 -0.636597 0.375061 1441913017 0.667847 0.089600 -0.636597 0.375061 1441913017 0.667847 0.089600 -0.636597 0.375061 1441913017 0.676270 0.072144 -0.642456 0.353149 1441913017 0.676270 0.072144 -0.642456 0.353149 1441913017 0.676270 0.072144 -0.642456 0.353149 1441913017 0.676270 0.072144 -0.642456 0.353149 1441913017 0.676270 0.072144 -0.642456 0.353149 1441913017 0.676270 0.072144 -0.642456 0.353149 1441913017 0.679321 0.051514 -0.651672 0.333435 1441913017 0.679321 0.051514 -0.651672 0.333435 1441913017 0.679321 0.051514 -0.651672 0.333435 1441913017 0.679321 0.051514 -0.651672 0.333435 1441913017 0.679321 0.051514 -0.651672 0.333435 1441913017 0.679321 0.051514 -0.651672 0.333435 1441913017 0.679321 0.051514 -0.651672 0.333435 1441913017 0.678223 0.044189 -0.655945 0.328308 1441913017 0.678223 0.044189 -0.655945 0.328308 1441913017 0.678223 0.044189 -0.655945 0.328308 1441913017 0.678223 0.044189 -0.655945 0.328308 1441913017 0.678223 0.044189 -0.655945 0.328308 1441913017 0.678223 0.044189 -0.655945 0.328308 1441913017 0.674072 0.053955 -0.654663 0.337891 1441913017 0.674072 0.053955 -0.654663 0.337891 1441913017 0.674072 0.053955 -0.654663 0.337891 1441913017 0.674072 0.053955 -0.654663 0.337891 1441913017 0.674072 0.053955 -0.654663 0.337891 1441913017 0.674072 0.053955 -0.654663 0.337891 1441913017 0.674072 0.053955 -0.654663 0.337891 1441913017 0.668945 0.065674 -0.654114 0.346924 1441913017 0.668945 0.065674 -0.654114 0.346924 1441913017 0.668945 0.065674 -0.654114 0.346924 1441913017 0.668945 0.065674 -0.654114 0.346924 1441913017 0.668945 0.065674 -0.654114 0.346924 1441913017 0.668945 0.065674 -0.654114 0.346924 1441913017 0.662476 0.083252 -0.653137 0.357178 1441913017 0.662476 0.083252 -0.653137 0.357178 1441913017 0.662476 0.083252 -0.653137 0.357178 1441913017 0.662476 0.083252 -0.653137 0.357178 1441913017 0.662476 0.083252 -0.653137 0.357178 1441913017 0.662476 0.083252 -0.653137 0.357178 1441913017 0.654480 0.106750 -0.648315 0.373962 1441913017 0.654480 0.106750 -0.648315 0.373962 1441913017 0.654480 0.106750 -0.648315 0.373962 1441913017 0.654480 0.106750 -0.648315 0.373962 1441913017 0.654480 0.106750 -0.648315 0.373962 1441913017 0.654480 0.106750 -0.648315 0.373962 1441913017 0.654480 0.106750 -0.648315 0.373962 1441913017 0.646729 0.129395 -0.639099 0.395630 1441913017 0.646729 0.129395 -0.639099 0.395630 1441913017 0.646729 0.129395 -0.639099 0.395630 1441913017 0.646729 0.129395 -0.639099 0.395630 1441913017 0.643738 0.137695 -0.633423 0.406677 1441913017 0.643738 0.137695 -0.633423 0.406677 1441913017 0.643738 0.137695 -0.633423 0.406677 1441913017 0.643738 0.137695 -0.633423 0.406677 1441913017 0.643738 0.137695 -0.633423 0.406677 1441913017 0.643738 0.137695 -0.633423 0.406677 1441913017 0.641541 0.135376 -0.634216 0.409668 1441913017 0.641541 0.135376 -0.634216 0.409668 1441913017 0.641541 0.135376 -0.634216 0.409668 1441913017 0.641541 0.135376 -0.634216 0.409668 1441913017 0.641541 0.135376 -0.634216 0.409668 1441913017 0.641541 0.135376 -0.634216 0.409668 1441913017 0.635254 0.137451 -0.635193 0.417175 1441913017 0.635254 0.137451 -0.635193 0.417175 1441913017 0.635254 0.137451 -0.635193 0.417175 1441913017 0.635254 0.137451 -0.635193 0.417175 1441913017 0.635254 0.137451 -0.635193 0.417175 1441913017 0.635254 0.137451 -0.635193 0.417175 1441913017 0.635254 0.137451 -0.635193 0.417175 1441913017 0.626038 0.142883 -0.636108 0.427734 1441913017 0.626038 0.142883 -0.636108 0.427734 1441913017 0.626038 0.142883 -0.636108 0.427734 1441913017 0.626038 0.142883 -0.636108 0.427734 1441913017 0.626038 0.142883 -0.636108 0.427734 1441913017 0.626038 0.142883 -0.636108 0.427734 1441913017 0.619812 0.149048 -0.633545 0.438416 1441913017 0.619812 0.149048 -0.633545 0.438416 1441913017 0.619812 0.149048 -0.633545 0.438416 1441913017 0.619812 0.149048 -0.633545 0.438416 1441913017 0.619812 0.149048 -0.633545 0.438416 1441913018 0.619812 0.149048 -0.633545 0.438416 1441913018 0.619812 0.149048 -0.633545 0.438416 1441913018 0.618408 0.145630 -0.636047 0.437927 1441913018 0.618408 0.145630 -0.636047 0.437927 1441913018 0.618408 0.145630 -0.636047 0.437927 1441913018 0.618408 0.145630 -0.636047 0.437927 1441913018 0.618408 0.145630 -0.636047 0.437927 1441913018 0.618408 0.145630 -0.636047 0.437927 1441913018 0.619202 0.137573 -0.641113 0.432007 1441913018 0.619202 0.137573 -0.641113 0.432007 1441913018 0.619202 0.137573 -0.641113 0.432007 1441913018 0.619202 0.137573 -0.641113 0.432007 1441913018 0.619202 0.137573 -0.641113 0.432007 1441913018 0.619202 0.137573 -0.641113 0.432007 1441913018 0.620605 0.133240 -0.642822 0.428772 1441913018 0.620605 0.133240 -0.642822 0.428772 1441913018 0.620605 0.133240 -0.642822 0.428772 1441913018 0.620605 0.133240 -0.642822 0.428772 1441913018 0.620605 0.133240 -0.642822 0.428772 1441913018 0.620605 0.133240 -0.642822 0.428772 1441913018 0.623718 0.133972 -0.639832 0.428467 1441913018 0.623718 0.133972 -0.639832 0.428467 1441913018 0.623718 0.133972 -0.639832 0.428467 1441913018 0.623718 0.133972 -0.639832 0.428467 1441913018 0.623718 0.133972 -0.639832 0.428467 1441913018 0.623718 0.133972 -0.639832 0.428467 1441913018 0.623718 0.133972 -0.639832 0.428467 1441913018 0.630188 0.128235 -0.638306 0.423035 1441913018 0.630188 0.128235 -0.638306 0.423035 1441913018 0.630188 0.128235 -0.638306 0.423035 1441913018 0.630188 0.128235 -0.638306 0.423035 1441913018 0.630188 0.128235 -0.638306 0.423035 1441913018 0.638367 0.119385 -0.636719 0.415649 1441913018 0.638367 0.119385 -0.636719 0.415649 1441913018 0.638367 0.119385 -0.636719 0.415649 1441913018 0.638367 0.119385 -0.636719 0.415649 1441913018 0.638367 0.119385 -0.636719 0.415649 1441913018 0.638367 0.119385 -0.636719 0.415649 1441913018 0.638367 0.119385 -0.636719 0.415649 1441913018 0.648926 0.108521 -0.635681 0.403748 1441913018 0.648926 0.108521 -0.635681 0.403748 1441913018 0.648926 0.108521 -0.635681 0.403748 1441913018 0.648926 0.108521 -0.635681 0.403748 1441913018 0.648926 0.108521 -0.635681 0.403748 1441913018 0.660706 0.091858 -0.639771 0.381714 1441913018 0.660706 0.091858 -0.639771 0.381714 1441913018 0.660706 0.091858 -0.639771 0.381714 1441913018 0.660706 0.091858 -0.639771 0.381714 1441913018 0.660706 0.091858 -0.639771 0.381714 1441913018 0.660706 0.091858 -0.639771 0.381714 1441913018 0.660706 0.091858 -0.639771 0.381714 1441913018 0.672363 0.072876 -0.645935 0.354065 1441913018 0.672363 0.072876 -0.645935 0.354065 1441913018 0.672363 0.072876 -0.645935 0.354065 1441913018 0.672363 0.072876 -0.645935 0.354065 1441913018 0.672363 0.072876 -0.645935 0.354065 1441913018 0.672363 0.072876 -0.645935 0.354065 1441913018 0.681152 0.050354 -0.653503 0.326172 1441913018 0.681152 0.050354 -0.653503 0.326172 1441913018 0.681152 0.050354 -0.653503 0.326172 1441913018 0.681152 0.050354 -0.653503 0.326172 1441913018 0.681152 0.050354 -0.653503 0.326172 1441913018 0.681152 0.050354 -0.653503 0.326172 1441913018 0.681152 0.050354 -0.653503 0.326172 1441913018 0.684998 0.035767 -0.656372 0.314087 1441913018 0.684998 0.035767 -0.656372 0.314087 1441913018 0.684998 0.035767 -0.656372 0.314087 1441913018 0.684998 0.035767 -0.656372 0.314087 1441913018 0.684998 0.035767 -0.656372 0.314087 1441913018 0.684998 0.035767 -0.656372 0.314087 1441913018 0.685120 0.035217 -0.654602 0.317566 1441913018 0.685120 0.035217 -0.654602 0.317566 1441913018 0.685120 0.035217 -0.654602 0.317566 1441913018 0.685120 0.035217 -0.654602 0.317566 1441913018 0.685120 0.035217 -0.654602 0.317566 1441913018 0.685120 0.035217 -0.654602 0.317566 1441913018 0.682190 0.039734 -0.653137 0.326172 1441913018 0.682190 0.039734 -0.653137 0.326172 1441913018 0.682190 0.039734 -0.653137 0.326172 1441913018 0.682190 0.039734 -0.653137 0.326172 1441913018 0.682190 0.039734 -0.653137 0.326172 1441913018 0.682190 0.039734 -0.653137 0.326172 1441913018 0.682190 0.039734 -0.653137 0.326172 1441913018 0.676453 0.051514 -0.650452 0.341492 1441913018 0.676453 0.051514 -0.650452 0.341492 1441913018 0.676453 0.051514 -0.650452 0.341492 1441913018 0.676453 0.051514 -0.650452 0.341492 1441913018 0.676453 0.051514 -0.650452 0.341492 1441913018 0.676453 0.051514 -0.650452 0.341492 1441913018 0.669128 0.069092 -0.647095 0.358765 1441913018 0.669128 0.069092 -0.647095 0.358765 1441913018 0.669128 0.069092 -0.647095 0.358765 1441913018 0.669128 0.069092 -0.647095 0.358765 1441913018 0.669128 0.069092 -0.647095 0.358765 1441913018 0.669128 0.069092 -0.647095 0.358765 1441913018 0.662720 0.085938 -0.645813 0.369263 1441913018 0.662720 0.085938 -0.645813 0.369263 1441913018 0.662720 0.085938 -0.645813 0.369263 1441913018 0.662720 0.085938 -0.645813 0.369263 1441913018 0.662720 0.085938 -0.645813 0.369263 1441913018 0.662720 0.085938 -0.645813 0.369263 1441913018 0.662720 0.085938 -0.645813 0.369263 1441913018 0.655945 0.102783 -0.645630 0.377197 1441913018 0.655945 0.102783 -0.645630 0.377197 1441913018 0.655945 0.102783 -0.645630 0.377197 1441913018 0.655945 0.102783 -0.645630 0.377197 1441913018 0.655945 0.102783 -0.645630 0.377197 1441913018 0.655945 0.102783 -0.645630 0.377197 1441913018 0.649109 0.121887 -0.643494 0.386902 1441913018 0.649109 0.121887 -0.643494 0.386902 1441913018 0.649109 0.121887 -0.643494 0.386902 1441913018 0.649109 0.121887 -0.643494 0.386902 1441913018 0.649109 0.121887 -0.643494 0.386902 1441913018 0.649109 0.121887 -0.643494 0.386902 1441913018 0.649109 0.121887 -0.643494 0.386902 1441913019 0.642029 0.141724 -0.640198 0.397278 1441913019 0.642029 0.141724 -0.640198 0.397278 1441913019 0.642029 0.141724 -0.640198 0.397278 1441913019 0.642029 0.141724 -0.640198 0.397278 1441913019 0.642029 0.141724 -0.640198 0.397278 1441913019 0.642029 0.141724 -0.640198 0.397278 1441913019 0.635071 0.160889 -0.636841 0.406494 1441913019 0.635071 0.160889 -0.636841 0.406494 1441913019 0.635071 0.160889 -0.636841 0.406494 1441913019 0.635071 0.160889 -0.636841 0.406494 1441913019 0.635071 0.160889 -0.636841 0.406494 1441913019 0.635071 0.160889 -0.636841 0.406494 1441913019 0.635071 0.160889 -0.636841 0.406494 1441913019 0.629883 0.172302 -0.634705 0.413147 1441913019 0.629883 0.172302 -0.634705 0.413147 1441913019 0.629883 0.172302 -0.634705 0.413147 1441913019 0.629883 0.172302 -0.634705 0.413147 1441913019 0.629883 0.172302 -0.634705 0.413147 1441913019 0.629883 0.172302 -0.634705 0.413147 1441913019 0.623413 0.174500 -0.635376 0.420959 1441913019 0.623413 0.174500 -0.635376 0.420959 1441913019 0.623413 0.174500 -0.635376 0.420959 1441913019 0.623413 0.174500 -0.635376 0.420959 1441913019 0.623413 0.174500 -0.635376 0.420959 1441913019 0.623413 0.174500 -0.635376 0.420959 1441913019 0.613342 0.175903 -0.636230 0.433594 1441913019 0.613342 0.175903 -0.636230 0.433594 1441913019 0.605164 0.175049 -0.634277 0.448059 1441913019 0.605164 0.175049 -0.634277 0.448059 1441913019 0.605164 0.175049 -0.634277 0.448059 1441913019 0.605164 0.175049 -0.634277 0.448059 1441913019 0.601074 0.165100 -0.634521 0.456909 1441913019 0.601074 0.165100 -0.634521 0.456909 1441913019 0.601074 0.165100 -0.634521 0.456909 1441913019 0.601074 0.165100 -0.634521 0.456909 1441913019 0.601074 0.165100 -0.634521 0.456909 1441913019 0.601074 0.165100 -0.634521 0.456909 1441913019 0.599792 0.155945 -0.634277 0.462097 1441913019 0.599792 0.155945 -0.634277 0.462097 1441913019 0.599792 0.155945 -0.634277 0.462097 1441913019 0.599792 0.155945 -0.634277 0.462097 1441913019 0.599792 0.155945 -0.634277 0.462097 1441913019 0.599792 0.155945 -0.634277 0.462097 1441913019 0.599792 0.155945 -0.634277 0.462097 1441913019 0.602966 0.153870 -0.630798 0.463440 1441913019 0.602966 0.153870 -0.630798 0.463440 1441913019 0.602966 0.153870 -0.630798 0.463440 1441913019 0.602966 0.153870 -0.630798 0.463440 1441913019 0.602966 0.153870 -0.630798 0.463440 1441913019 0.602966 0.153870 -0.630798 0.463440 1441913019 0.611755 0.147217 -0.628601 0.457092 1441913019 0.611755 0.147217 -0.628601 0.457092 1441913019 0.611755 0.147217 -0.628601 0.457092 1441913019 0.611755 0.147217 -0.628601 0.457092 1441913019 0.611755 0.147217 -0.628601 0.457092 1441913019 0.611755 0.147217 -0.628601 0.457092 1441913019 0.622986 0.136414 -0.629944 0.443237 1441913019 0.622986 0.136414 -0.629944 0.443237 1441913019 0.622986 0.136414 -0.629944 0.443237 1441913019 0.622986 0.136414 -0.629944 0.443237 1441913019 0.622986 0.136414 -0.629944 0.443237 1441913019 0.622986 0.136414 -0.629944 0.443237 1441913019 0.634949 0.120850 -0.633179 0.425720 1441913019 0.634949 0.120850 -0.633179 0.425720 1441913019 0.634949 0.120850 -0.633179 0.425720 1441913019 0.634949 0.120850 -0.633179 0.425720 1441913019 0.634949 0.120850 -0.633179 0.425720 1441913019 0.634949 0.120850 -0.633179 0.425720 1441913019 0.645691 0.100952 -0.636353 0.409790 1441913019 0.645691 0.100952 -0.636353 0.409790 1441913019 0.645691 0.100952 -0.636353 0.409790 1441913019 0.645691 0.100952 -0.636353 0.409790 1441913019 0.645691 0.100952 -0.636353 0.409790 1441913019 0.645691 0.100952 -0.636353 0.409790 1441913019 0.654236 0.082947 -0.637756 0.397888 1441913019 0.654236 0.082947 -0.637756 0.397888 1441913019 0.654236 0.082947 -0.637756 0.397888 1441913019 0.654236 0.082947 -0.637756 0.397888 1441913019 0.654236 0.082947 -0.637756 0.397888 1441913019 0.654236 0.082947 -0.637756 0.397888 1441913019 0.654236 0.082947 -0.637756 0.397888 1441913019 0.662354 0.064758 -0.639404 0.384949 1441913019 0.662354 0.064758 -0.639404 0.384949 1441913019 0.662354 0.064758 -0.639404 0.384949 1441913019 0.662354 0.064758 -0.639404 0.384949 1441913019 0.668640 0.044006 -0.644653 0.367920 1441913019 0.668640 0.044006 -0.644653 0.367920 1441913019 0.668640 0.044006 -0.644653 0.367920 1441913019 0.668640 0.044006 -0.644653 0.367920 1441913019 0.668640 0.044006 -0.644653 0.367920 1441913019 0.668640 0.044006 -0.644653 0.367920 1441913019 0.670654 0.032959 -0.648804 0.358032 1441913019 0.670654 0.032959 -0.648804 0.358032 1441913019 0.670654 0.032959 -0.648804 0.358032 1441913019 0.670654 0.032959 -0.648804 0.358032 1441913019 0.670654 0.032959 -0.648804 0.358032 1441913019 0.670654 0.032959 -0.648804 0.358032 1441913019 0.670654 0.032959 -0.648804 0.358032 1441913019 0.668945 0.038757 -0.648499 0.361206 1441913019 0.668945 0.038757 -0.648499 0.361206 1441913019 0.668945 0.038757 -0.648499 0.361206 1441913019 0.668945 0.038757 -0.648499 0.361206 1441913019 0.668945 0.038757 -0.648499 0.361206 1441913019 0.668945 0.038757 -0.648499 0.361206 1441913019 0.665344 0.049194 -0.647034 0.369080 1441913020 0.665344 0.049194 -0.647034 0.369080 1441913020 0.665344 0.049194 -0.647034 0.369080 1441913020 0.665344 0.049194 -0.647034 0.369080 1441913020 0.665344 0.049194 -0.647034 0.369080 1441913020 0.665344 0.049194 -0.647034 0.369080 1441913020 0.660034 0.062927 -0.645447 0.379211 1441913020 0.660034 0.062927 -0.645447 0.379211 1441913020 0.660034 0.062927 -0.645447 0.379211 1441913020 0.660034 0.062927 -0.645447 0.379211 1441913020 0.660034 0.062927 -0.645447 0.379211 1441913020 0.654053 0.081543 -0.643433 0.389221 1441913020 0.654053 0.081543 -0.643433 0.389221 1441913020 0.654053 0.081543 -0.643433 0.389221 1441913020 0.654053 0.081543 -0.643433 0.389221 1441913020 0.646973 0.103577 -0.638977 0.402893 1441913020 0.646973 0.103577 -0.638977 0.402893 1441913020 0.646973 0.103577 -0.638977 0.402893 1441913020 0.646973 0.103577 -0.638977 0.402893 1441913020 0.646973 0.103577 -0.638977 0.402893 1441913020 0.646973 0.103577 -0.638977 0.402893 1441913020 0.640381 0.128296 -0.630859 0.418823 1441913020 0.640381 0.128296 -0.630859 0.418823 1441913020 0.640381 0.128296 -0.630859 0.418823 1441913020 0.640381 0.128296 -0.630859 0.418823 1441913020 0.640381 0.128296 -0.630859 0.418823 1441913020 0.640381 0.128296 -0.630859 0.418823 1441913020 0.638123 0.143616 -0.624634 0.426575 1441913020 0.638123 0.143616 -0.624634 0.426575 1441913020 0.638123 0.143616 -0.624634 0.426575 1441913020 0.638123 0.143616 -0.624634 0.426575 1441913020 0.638123 0.143616 -0.624634 0.426575 1441913020 0.638123 0.143616 -0.624634 0.426575 1441913020 0.636719 0.148926 -0.622070 0.430542 1441913020 0.636719 0.148926 -0.622070 0.430542 1441913020 0.636719 0.148926 -0.622070 0.430542 1441913020 0.636719 0.148926 -0.622070 0.430542 1441913020 0.636719 0.148926 -0.622070 0.430542 1441913020 0.636719 0.148926 -0.622070 0.430542 1441913020 0.636719 0.148926 -0.622070 0.430542 1441913020 0.631775 0.157104 -0.620178 0.437561 1441913020 0.631775 0.157104 -0.620178 0.437561 1441913020 0.631775 0.157104 -0.620178 0.437561 1441913020 0.631775 0.157104 -0.620178 0.437561 1441913020 0.631775 0.157104 -0.620178 0.437561 1441913020 0.631775 0.157104 -0.620178 0.437561 1441913020 0.631775 0.157104 -0.620178 0.437561 1441913020 0.623047 0.171631 -0.617859 0.447876 1441913020 0.623047 0.171631 -0.617859 0.447876 1441913020 0.623047 0.171631 -0.617859 0.447876 1441913020 0.623047 0.171631 -0.617859 0.447876 1441913020 0.623047 0.171631 -0.617859 0.447876 1441913020 0.623047 0.171631 -0.617859 0.447876 1441913020 0.609741 0.186035 -0.617737 0.460449 1441913020 0.609741 0.186035 -0.617737 0.460449 1441913020 0.609741 0.186035 -0.617737 0.460449 1441913020 0.609741 0.186035 -0.617737 0.460449 1441913020 0.609741 0.186035 -0.617737 0.460449 1441913020 0.609741 0.186035 -0.617737 0.460449 1441913020 0.597595 0.200500 -0.610779 0.479187 1441913020 0.597595 0.200500 -0.610779 0.479187 1441913020 0.597595 0.200500 -0.610779 0.479187 1441913020 0.597595 0.200500 -0.610779 0.479187 1441913020 0.597595 0.200500 -0.610779 0.479187 1441913020 0.597595 0.200500 -0.610779 0.479187 1441913020 0.597595 0.200500 -0.610779 0.479187 1441913020 0.592224 0.203369 -0.605774 0.490784 1441913020 0.592224 0.203369 -0.605774 0.490784 1441913020 0.592224 0.203369 -0.605774 0.490784 1441913020 0.592224 0.203369 -0.605774 0.490784 1441913020 0.592224 0.203369 -0.605774 0.490784 1441913020 0.592224 0.203369 -0.605774 0.490784 1441913020 0.590637 0.194397 -0.609497 0.491821 1441913020 0.590637 0.194397 -0.609497 0.491821 1441913020 0.590637 0.194397 -0.609497 0.491821 1441913020 0.590637 0.194397 -0.609497 0.491821 1441913020 0.590637 0.194397 -0.609497 0.491821 1441913020 0.590637 0.194397 -0.609497 0.491821 1441913020 0.588623 0.194519 -0.607666 0.496338 1441913020 0.588623 0.194519 -0.607666 0.496338 1441913020 0.588623 0.194519 -0.607666 0.496338 1441913020 0.590820 0.191284 -0.604614 0.498779 1441913020 0.590820 0.191284 -0.604614 0.498779 1441913020 0.590820 0.191284 -0.604614 0.498779 1441913020 0.590820 0.191284 -0.604614 0.498779 1441913020 0.590820 0.191284 -0.604614 0.498779 1441913020 0.590820 0.191284 -0.604614 0.498779 1441913020 0.595581 0.185608 -0.603088 0.497070 1441913020 0.595581 0.185608 -0.603088 0.497070 1441913020 0.595581 0.185608 -0.603088 0.497070 1441913020 0.595581 0.185608 -0.603088 0.497070 1441913020 0.595581 0.185608 -0.603088 0.497070 1441913020 0.595581 0.185608 -0.603088 0.497070 1441913020 0.602661 0.179626 -0.603149 0.490601 1441913020 0.602661 0.179626 -0.603149 0.490601 1441913020 0.602661 0.179626 -0.603149 0.490601 1441913020 0.602661 0.179626 -0.603149 0.490601 1441913020 0.602661 0.179626 -0.603149 0.490601 1441913020 0.602661 0.179626 -0.603149 0.490601 1441913020 0.609131 0.173523 -0.603149 0.484802 1441913020 0.609131 0.173523 -0.603149 0.484802 1441913020 0.609131 0.173523 -0.603149 0.484802 1441913020 0.609131 0.173523 -0.603149 0.484802 1441913020 0.609131 0.173523 -0.603149 0.484802 1441913020 0.609131 0.173523 -0.603149 0.484802 1441913020 0.615967 0.167419 -0.601685 0.480103 1441913020 0.615967 0.167419 -0.601685 0.480103 1441913021 0.615967 0.167419 -0.601685 0.480103 1441913021 0.615967 0.167419 -0.601685 0.480103 1441913021 0.615967 0.167419 -0.601685 0.480103 1441913021 0.615967 0.167419 -0.601685 0.480103 1441913021 0.625183 0.158752 -0.602722 0.469727 1441913021 0.625183 0.158752 -0.602722 0.469727 1441913021 0.625183 0.158752 -0.602722 0.469727 1441913021 0.625183 0.158752 -0.602722 0.469727 1441913021 0.625183 0.158752 -0.602722 0.469727 1441913021 0.625183 0.158752 -0.602722 0.469727 1441913021 0.625183 0.158752 -0.602722 0.469727 1441913021 0.636230 0.144104 -0.607117 0.453674 1441913021 0.636230 0.144104 -0.607117 0.453674 1441913021 0.636230 0.144104 -0.607117 0.453674 1441913021 0.636230 0.144104 -0.607117 0.453674 1441913021 0.636230 0.144104 -0.607117 0.453674 1441913021 0.636230 0.144104 -0.607117 0.453674 1441913021 0.645691 0.124207 -0.614197 0.436340 1441913021 0.645691 0.124207 -0.614197 0.436340 1441913021 0.645691 0.124207 -0.614197 0.436340 1441913021 0.645691 0.124207 -0.614197 0.436340 1441913021 0.645691 0.124207 -0.614197 0.436340 1441913021 0.645691 0.124207 -0.614197 0.436340 1441913021 0.651062 0.109497 -0.620300 0.423523 1441913021 0.651062 0.109497 -0.620300 0.423523 1441913021 0.651062 0.109497 -0.620300 0.423523 1441913021 0.651062 0.109497 -0.620300 0.423523 1441913021 0.651062 0.109497 -0.620300 0.423523 1441913021 0.651062 0.109497 -0.620300 0.423523 1441913021 0.651367 0.105042 -0.622009 0.421631 1441913021 0.651367 0.105042 -0.622009 0.421631 1441913021 0.651367 0.105042 -0.622009 0.421631 1441913021 0.651367 0.105042 -0.622009 0.421631 1441913021 0.651367 0.105042 -0.622009 0.421631 1441913021 0.651367 0.105042 -0.622009 0.421631 1441913021 0.651367 0.105042 -0.622009 0.421631 1441913021 0.647339 0.112915 -0.620178 0.428406 1441913021 0.647339 0.112915 -0.620178 0.428406 1441913021 0.647339 0.112915 -0.620178 0.428406 1441913021 0.647339 0.112915 -0.620178 0.428406 1441913021 0.647339 0.112915 -0.620178 0.428406 1441913021 0.647339 0.112915 -0.620178 0.428406 1441913021 0.644165 0.116577 -0.621155 0.430786 1441913021 0.644165 0.116577 -0.621155 0.430786 1441913021 0.644165 0.116577 -0.621155 0.430786 1441913021 0.644165 0.116577 -0.621155 0.430786 1441913021 0.644165 0.116577 -0.621155 0.430786 1441913021 0.644165 0.116577 -0.621155 0.430786 1441913021 0.639526 0.126160 -0.619446 0.437439 1441913021 0.639526 0.126160 -0.619446 0.437439 1441913021 0.639526 0.126160 -0.619446 0.437439 1441913021 0.639526 0.126160 -0.619446 0.437439 1441913021 0.639526 0.126160 -0.619446 0.437439 1441913021 0.639526 0.126160 -0.619446 0.437439 1441913021 0.639526 0.126160 -0.619446 0.437439 1441913021 0.633789 0.140320 -0.616394 0.445679 1441913021 0.633789 0.140320 -0.616394 0.445679 1441913021 0.633789 0.140320 -0.616394 0.445679 1441913021 0.633789 0.140320 -0.616394 0.445679 1441913021 0.633789 0.140320 -0.616394 0.445679 1441913021 0.633789 0.140320 -0.616394 0.445679 1441913021 0.628723 0.154175 -0.614685 0.450623 1441913021 0.628723 0.154175 -0.614685 0.450623 1441913021 0.628723 0.154175 -0.614685 0.450623 1441913021 0.628723 0.154175 -0.614685 0.450623 1441913021 0.628723 0.154175 -0.614685 0.450623 1441913021 0.628723 0.154175 -0.614685 0.450623 1441913021 0.628723 0.154175 -0.614685 0.450623 1441913021 0.624023 0.167114 -0.613281 0.454468 1441913021 0.624023 0.167114 -0.613281 0.454468 1441913021 0.624023 0.167114 -0.613281 0.454468 1441913021 0.624023 0.167114 -0.613281 0.454468 1441913021 0.624023 0.167114 -0.613281 0.454468 1441913021 0.624023 0.167114 -0.613281 0.454468 1441913021 0.617920 0.179810 -0.612549 0.458862 1441913021 0.617920 0.179810 -0.612549 0.458862 1441913021 0.617920 0.179810 -0.612549 0.458862 1441913021 0.612854 0.190308 -0.613403 0.460266 1441913021 0.612854 0.190308 -0.613403 0.460266 1441913021 0.612854 0.190308 -0.613403 0.460266 1441913021 0.612854 0.190308 -0.613403 0.460266 1441913021 0.612854 0.190308 -0.613403 0.460266 1441913021 0.612854 0.190308 -0.613403 0.460266 1441913021 0.608948 0.191101 -0.620178 0.456055 1441913021 0.608948 0.191101 -0.620178 0.456055 1441913021 0.608948 0.191101 -0.620178 0.456055 1441913021 0.608948 0.191101 -0.620178 0.456055 1441913021 0.608948 0.191101 -0.620178 0.456055 1441913021 0.608948 0.191101 -0.620178 0.456055 1441913021 0.608948 0.191101 -0.620178 0.456055 1441913021 0.600220 0.196899 -0.622314 0.462158 1441913021 0.600220 0.196899 -0.622314 0.462158 1441913021 0.600220 0.196899 -0.622314 0.462158 1441913021 0.600220 0.196899 -0.622314 0.462158 1441913021 0.600220 0.196899 -0.622314 0.462158 1441913021 0.600220 0.196899 -0.622314 0.462158 1441913021 0.589478 0.206482 -0.619202 0.475830 1441913021 0.589478 0.206482 -0.619202 0.475830 1441913021 0.589478 0.206482 -0.619202 0.475830 1441913021 0.589478 0.206482 -0.619202 0.475830 1441913021 0.589478 0.206482 -0.619202 0.475830 1441913021 0.589478 0.206482 -0.619202 0.475830 1441913021 0.579834 0.216248 -0.613525 0.490540 1441913021 0.579834 0.216248 -0.613525 0.490540 1441913021 0.579834 0.216248 -0.613525 0.490540 1441913021 0.579834 0.216248 -0.613525 0.490540 1441913021 0.579834 0.216248 -0.613525 0.490540 1441913021 0.579834 0.216248 -0.613525 0.490540 1441913021 0.579834 0.216248 -0.613525 0.490540 1441913021 0.573181 0.220215 -0.610107 0.500732 1441913021 0.573181 0.220215 -0.610107 0.500732 1441913021 0.573181 0.220215 -0.610107 0.500732 1441913022 0.573181 0.220215 -0.610107 0.500732 1441913022 0.568604 0.222839 -0.603821 0.512268 1441913022 0.568604 0.222839 -0.603821 0.512268 1441913022 0.568604 0.222839 -0.603821 0.512268 1441913022 
0.483887 -0.484741 -0.706055 0.179993 1441913024 0.483887 -0.484741 -0.706055 0.179993 1441913024 0.483887 -0.484741 -0.706055 0.179993 1441913024 0.483887 -0.484741 -0.706055 0.179993 1441913024 0.483887 -0.484741 -0.706055 0.179993 1441913024 0.483887 -0.484741 -0.706055 0.179993 1441913024 0.373535 -0.538086 -0.698975 0.286926 1441913024 0.373535 -0.538086 -0.698975 0.286926 1441913024 0.373535 -0.538086 -0.698975 0.286926 1441913024 0.373535 -0.538086 -0.698975 0.286926 1441913024 0.373535 -0.538086 -0.698975 0.286926 1441913024 0.373535 -0.538086 -0.698975 0.286926 1441913024 0.373535 -0.538086 -0.698975 0.286926 1441913024 0.236755 -0.573792 -0.662109 0.419922 1441913024 0.236755 -0.573792 -0.662109 0.419922 1441913024 0.236755 -0.573792 -0.662109 0.419922 1441913024 0.236755 -0.573792 -0.662109 0.419922 1441913024 0.236755 -0.573792 -0.662109 0.419922 1441913024 0.236755 -0.573792 -0.662109 0.419922 1441913024 0.093079 -0.586914 -0.599915 0.535767 1441913024 0.093079 -0.586914 -0.599915 0.535767 1441913024 0.093079 -0.586914 -0.599915 0.535767 1441913024 0.093079 -0.586914 -0.599915 0.535767 1441913024 0.093079 -0.586914 -0.599915 0.535767 1441913024 0.093079 -0.586914 -0.599915 0.535767 1441913024 -0.015930 -0.585144 -0.517700 0.624023 1441913024 -0.015930 -0.585144 -0.517700 0.624023 1441913024 -0.015930 -0.585144 -0.517700 0.624023 1441913024 -0.015930 -0.585144 -0.517700 0.624023 1441913024 -0.015930 -0.585144 -0.517700 0.624023 1441913024 -0.015930 -0.585144 -0.517700 0.624023 1441913024 -0.089478 -0.584900 -0.438110 0.676697 1441913024 -0.089478 -0.584900 -0.438110 0.676697 1441913024 -0.089478 -0.584900 -0.438110 0.676697 1441913024 -0.089478 -0.584900 -0.438110 0.676697 1441913024 -0.089478 -0.584900 -0.438110 0.676697 1441913024 -0.089478 -0.584900 -0.438110 0.676697 1441913024 -0.089478 -0.584900 -0.438110 0.676697 1441913024 -0.134094 -0.584717 -0.378052 0.705139 1441913024 -0.134094 -0.584717 -0.378052 0.705139 1441913024 -0.134094 -0.584717 -0.378052 0.705139 1441913024 -0.134094 -0.584717 -0.378052 0.705139 1441913024 -0.134094 -0.584717 -0.378052 0.705139 1441913024 -0.150635 -0.590332 -0.336609 0.718018 1441913024 -0.150635 -0.590332 -0.336609 0.718018 1441913024 -0.150635 -0.590332 -0.336609 0.718018 1441913024 -0.150635 -0.590332 -0.336609 0.718018 1441913024 -0.150635 -0.590332 -0.336609 0.718018 1441913024 -0.150635 -0.590332 -0.336609 0.718018 1441913024 -0.150635 -0.590332 -0.336609 0.718018 1441913024 -0.156372 -0.587341 -0.317078 0.728027 1441913024 -0.156372 -0.587341 -0.317078 0.728027 1441913024 -0.156372 -0.587341 -0.317078 0.728027 1441913024 -0.156372 -0.587341 -0.317078 0.728027 1441913024 -0.156372 -0.587341 -0.317078 0.728027 1441913024 -0.141357 -0.579102 -0.322571 0.735291 1441913024 -0.141357 -0.579102 -0.322571 0.735291 1441913024 -0.141357 -0.579102 -0.322571 0.735291 1441913024 -0.141357 -0.579102 -0.322571 0.735291 1441913024 -0.141357 -0.579102 -0.322571 0.735291 1441913024 -0.141357 -0.579102 -0.322571 0.735291 1441913024 -0.141357 -0.579102 -0.322571 0.735291 1441913025 -0.103149 -0.579163 -0.348572 0.729736 1441913025 -0.103149 -0.579163 -0.348572 0.729736 1441913025 -0.103149 -0.579163 -0.348572 0.729736 1441913025 -0.103149 -0.579163 -0.348572 0.729736 1441913025 -0.103149 -0.579163 -0.348572 0.729736 1441913025 -0.103149 -0.579163 -0.348572 0.729736 1441913025 -0.036682 -0.583191 -0.387817 0.712891 1441913025 -0.036682 -0.583191 -0.387817 0.712891 1441913025 -0.036682 -0.583191 -0.387817 0.712891 1441913025 0.050354 -0.577209 -0.473206 0.663635 1441913025 0.050354 -0.577209 -0.473206 0.663635 1441913025 0.187927 -0.559753 -0.538940 0.600830 1441913025 0.187927 -0.559753 -0.538940 0.600830 1441913025 0.187927 -0.559753 -0.538940 0.600830 1441913025 0.187927 -0.559753 -0.538940 0.600830 1441913025 0.187927 -0.559753 -0.538940 0.600830 1441913025 0.187927 -0.559753 -0.538940 0.600830 1441913025 0.304321 -0.547607 -0.617737 0.475342 1441913025 0.304321 -0.547607 -0.617737 0.475342 1441913025 0.304321 -0.547607 -0.617737 0.475342 1441913025 0.304321 -0.547607 -0.617737 0.475342 1441913025 0.426025 -0.513367 -0.657288 0.350647 1441913025 0.426025 -0.513367 -0.657288 0.350647 1441913025 0.426025 -0.513367 -0.657288 0.350647 1441913025 0.426025 -0.513367 -0.657288 0.350647 1441913025 0.426025 -0.513367 -0.657288 0.350647 1441913025 0.508118 -0.473328 -0.684692 0.221313 1441913025 0.508118 -0.473328 -0.684692 0.221313 1441913025 0.508118 -0.473328 -0.684692 0.221313 1441913025 0.508118 -0.473328 -0.684692 0.221313 1441913025 0.508118 -0.473328 -0.684692 0.221313 1441913025 0.508118 -0.473328 -0.684692 0.221313 1441913025 0.508118 -0.473328 -0.684692 0.221313 1441913025 0.553589 -0.451477 -0.690918 0.111389 1441913025 0.553589 -0.451477 -0.690918 0.111389 1441913025 0.553589 -0.451477 -0.690918 0.111389 1441913025 0.553589 -0.451477 -0.690918 0.111389 1441913025 0.553589 -0.451477 -0.690918 0.111389 1441913025 0.553589 -0.451477 -0.690918 0.111389 1441913025 0.578125 -0.442505 -0.684143 0.044373 1441913025 0.578125 -0.442505 -0.684143 0.044373 1441913025 0.578125 -0.442505 -0.684143 0.044373 1441913025 0.578125 -0.442505 -0.684143 0.044373 1441913025 0.578125 -0.442505 -0.684143 0.044373 1441913025 0.578125 -0.442505 -0.684143 0.044373 1441913025 0.578125 -0.442505 -0.684143 0.044373 1441913025 0.588013 -0.438782 -0.679260 0.019714 1441913025 0.588013 -0.438782 -0.679260 0.019714 1441913025 0.588013 -0.438782 -0.679260 0.019714 1441913025 0.588013 -0.438782 -0.679260 0.019714 1441913025 0.587463 -0.438049 -0.679871 0.028748 1441913025 0.587463 -0.438049 -0.679871 0.028748 1441913025 0.587463 -0.438049 -0.679871 0.028748 1441913025 0.587463 -0.438049 -0.679871 0.028748 1441913025 0.587463 -0.438049 -0.679871 0.028748 1441913025 0.587463 -0.438049 -0.679871 0.028748 1441913025 0.587463 -0.438049 -0.679871 0.028748 1441913025 0.573730 -0.444458 -0.684509 0.068359 1441913025 0.573730 -0.444458 -0.684509 0.068359 1441913025 0.573730 -0.444458 -0.684509 0.068359 1441913025 0.573730 -0.444458 -0.684509 0.068359 1441913025 0.573730 -0.444458 -0.684509 0.068359 1441913025 0.542175 -0.458679 -0.691895 0.130127 1441913025 0.542175 -0.458679 -0.691895 0.130127 1441913025 0.542175 -0.458679 -0.691895 0.130127 1441913025 0.542175 -0.458679 -0.691895 0.130127 1441913025 0.542175 -0.458679 -0.691895 0.130127 1441913025 0.542175 -0.458679 -0.691895 0.130127 1441913025 0.483765 -0.481567 -0.698242 0.215820 1441913025 0.483765 -0.481567 -0.698242 0.215820 1441913025 0.483765 -0.481567 -0.698242 0.215820 1441913025 0.483765 -0.481567 -0.698242 0.215820 1441913025 0.483765 -0.481567 -0.698242 0.215820 1441913025 0.483765 -0.481567 -0.698242 0.215820 1441913025 0.483765 -0.481567 -0.698242 0.215820 1441913025 0.405579 -0.506775 -0.692200 0.315613 1441913025 0.405579 -0.506775 -0.692200 0.315613 1441913025 0.405579 -0.506775 -0.692200 0.315613 1441913025 0.405579 -0.506775 -0.692200 0.315613 1441913025 0.405579 -0.506775 -0.692200 0.315613 1441913025 0.405579 -0.506775 -0.692200 0.315613 1441913025 0.314636 -0.530823 -0.670288 0.412292 1441913025 0.314636 -0.530823 -0.670288 0.412292 1441913025 0.314636 -0.530823 -0.670288 0.412292 1441913025 0.314636 -0.530823 -0.670288 0.412292 1441913025 0.314636 -0.530823 -0.670288 0.412292 1441913025 0.314636 -0.530823 -0.670288 0.412292 1441913025 0.314636 -0.530823 -0.670288 0.412292 1441913025 0.216553 -0.553894 -0.635193 0.492859 1441913025 0.216553 -0.553894 -0.635193 0.492859 1441913025 0.216553 -0.553894 -0.635193 0.492859 1441913025 0.216553 -0.553894 -0.635193 0.492859 1441913025 0.216553 -0.553894 -0.635193 0.492859 1441913025 0.121277 -0.574585 -0.583435 0.561096 1441913025 0.121277 -0.574585 -0.583435 0.561096 1441913025 0.121277 -0.574585 -0.583435 0.561096 1441913025 0.121277 -0.574585 -0.583435 0.561096 1441913025 0.121277 -0.574585 -0.583435 0.561096 1441913025 0.029480 -0.588989 -0.519958 0.617981 1441913026 0.029480 -0.588989 -0.519958 0.617981 1441913026 0.029480 -0.588989 -0.519958 0.617981 1441913026 0.029480 -0.588989 -0.519958 0.617981 1441913026 0.029480 -0.588989 -0.519958 0.617981 1441913026 0.029480 -0.588989 -0.519958 0.617981 1441913026 -0.051819 -0.600159 -0.452026 0.657898 1441913026 -0.051819 -0.600159 -0.452026 0.657898 1441913026 -0.051819 -0.600159 -0.452026 0.657898 1441913026 -0.051819 -0.600159 -0.452026 0.657898 1441913026 -0.051819 -0.600159 -0.452026 0.657898 1441913026 -0.051819 -0.600159 -0.452026 0.657898 1441913026 -0.103943 -0.608337 -0.374268 0.692139 1441913026 -0.103943 -0.608337 -0.374268 0.692139 1441913026 -0.103943 -0.608337 -0.374268 0.692139 1441913026 -0.103943 -0.608337 -0.374268 0.692139 1441913026 -0.103943 -0.608337 -0.374268 0.692139 1441913026 -0.103943 -0.608337 -0.374268 0.692139 1441913026 -0.139160 -0.605408 -0.340027 0.706055 1441913026 -0.139160 -0.605408 -0.340027 0.706055 1441913026 -0.139160 -0.605408 -0.340027 0.706055 1441913026 -0.139160 -0.605408 -0.340027 0.706055 1441913026 -0.139160 -0.605408 -0.340027 0.706055 1441913026 -0.139160 -0.605408 -0.340027 0.706055 1441913026 -0.150757 -0.593994 -0.320679 0.722290 1441913026 -0.150757 -0.593994 -0.320679 0.722290 1441913026 -0.150757 -0.593994 -0.320679 0.722290 1441913026 -0.150757 -0.593994 -0.320679 0.722290 1441913026 -0.150757 -0.593994 -0.320679 0.722290 1441913026 -0.150757 -0.593994 -0.320679 0.722290 1441913026 -0.132629 -0.581970 -0.320496 0.735535 1441913026 -0.132629 -0.581970 -0.320496 0.735535 1441913026 -0.132629 -0.581970 -0.320496 0.735535 1441913026 -0.132629 -0.581970 -0.320496 0.735535 1441913026 -0.132629 -0.581970 -0.320496 0.735535 1441913026 -0.132629 -0.581970 -0.320496 0.735535 1441913026 -0.087097 -0.571594 -0.347290 0.738281 1441913026 -0.087097 -0.571594 -0.347290 0.738281 1441913026 -0.087097 -0.571594 -0.347290 0.738281 1441913026 -0.087097 -0.571594 -0.347290 0.738281 1441913026 -0.087097 -0.571594 -0.347290 0.738281 1441913026 -0.087097 -0.571594 -0.347290 0.738281 1441913026 -0.087097 -0.571594 -0.347290 0.738281 1441913026 -0.012695 -0.561523 -0.385559 0.732056 1441913026 -0.012695 -0.561523 -0.385559 0.732056 1441913026 -0.012695 -0.561523 -0.385559 0.732056 1441913026 -0.012695 -0.561523 -0.385559 0.732056 1441913026 -0.012695 -0.561523 -0.385559 0.732056 1441913026 -0.012695 -0.561523 -0.385559 0.732056 1441913026 0.082031 -0.524475 -0.477661 0.700073 1441913026 0.082031 -0.524475 -0.477661 0.700073 1441913026 0.082031 -0.524475 -0.477661 0.700073 1441913026 0.082031 -0.524475 -0.477661 0.700073 1441913026 0.082031 -0.524475 -0.477661 0.700073 1441913026 0.082031 -0.524475 -0.477661 0.700073 1441913026 0.212769 -0.470276 -0.573914 0.635742 1441913026 0.212769 -0.470276 -0.573914 0.635742 1441913026 0.212769 -0.470276 -0.573914 0.635742 1441913026 0.212769 -0.470276 -0.573914 0.635742 1441913026 0.212769 -0.470276 -0.573914 0.635742 1441913026 0.212769 -0.470276 -0.573914 0.635742 1441913026 0.344971 -0.424438 -0.679382 0.489197 1441913026 0.344971 -0.424438 -0.679382 0.489197 1441913026 0.344971 -0.424438 -0.679382 0.489197 1441913026 0.344971 -0.424438 -0.679382 0.489197 1441913026 0.344971 -0.424438 -0.679382 0.489197 1441913026 0.344971 -0.424438 -0.679382 0.489197 1441913026 0.449280 -0.394775 -0.729797 0.331299 1441913026 0.449280 -0.394775 -0.729797 0.331299 1441913026 0.449280 -0.394775 -0.729797 0.331299 1441913026 0.449280 -0.394775 -0.729797 0.331299 1441913026 0.449280 -0.394775 -0.729797 0.331299 1441913026 0.449280 -0.394775 -0.729797 0.331299 1441913026 0.515076 -0.389282 -0.740967 0.184937 1441913026 0.515076 -0.389282 -0.740967 0.184937 1441913026 0.515076 -0.389282 -0.740967 0.184937 1441913026 0.515076 -0.389282 -0.740967 0.184937 1441913026 0.515076 -0.389282 -0.740967 0.184937 1441913026 0.515076 -0.389282 -0.740967 0.184937 1441913026 0.549561 -0.381226 -0.737610 0.093079 1441913026 0.549561 -0.381226 -0.737610 0.093079 1441913026 0.549561 -0.381226 -0.737610 0.093079 1441913026 0.549561 -0.381226 -0.737610 0.093079 1441913026 0.549561 -0.381226 -0.737610 0.093079 1441913026 0.549561 -0.381226 -0.737610 0.093079 1441913026 0.549561 -0.381226 -0.737610 0.093079 1441913026 0.562561 -0.383118 -0.730713 0.053162 1441913026 0.562561 -0.383118 -0.730713 0.053162 1441913026 0.562561 -0.383118 -0.730713 0.053162 1441913026 0.562561 -0.383118 -0.730713 0.053162 1441913026 0.562561 -0.383118 -0.730713 0.053162 1441913026 0.562561 -0.383118 -0.730713 0.053162 1441913026 0.571167 -0.399231 -0.714661 0.061096 1441913026 0.571167 -0.399231 -0.714661 0.061096 1441913026 0.571167 -0.399231 -0.714661 0.061096 1441913026 0.571167 -0.399231 -0.714661 0.061096 1441913026 0.563293 -0.405701 -0.712280 0.103638 1441913026 0.563293 -0.405701 -0.712280 0.103638 1441913026 0.563293 -0.405701 -0.712280 0.103638 1441913026 0.563293 -0.405701 -0.712280 0.103638 1441913026 0.563293 -0.405701 -0.712280 0.103638 1441913026 0.563293 -0.405701 -0.712280 0.103638 1441913026 0.540833 -0.419250 -0.712891 0.153442 1441913026 0.540833 -0.419250 -0.712891 0.153442 1441913026 0.540833 -0.419250 -0.712891 0.153442 1441913026 0.540833 -0.419250 -0.712891 0.153442 1441913026 0.540833 -0.419250 -0.712891 0.153442 1441913026 0.540833 -0.419250 -0.712891 0.153442 1441913026 0.499695 -0.447449 -0.712219 0.207153 1441913026 0.499695 -0.447449 -0.712219 0.207153 1441913026 0.499695 -0.447449 -0.712219 0.207153 1441913027 0.499695 -0.447449 -0.712219 0.207153 1441913027 0.499695 -0.447449 -0.712219 0.207153 1441913027 0.499695 -0.447449 -0.712219 0.207153 1441913027 0.499695 -0.447449 -0.712219 0.207153 1441913027 0.435608 -0.485291 -0.708252 0.270508 1441913027 0.435608 -0.485291 -0.708252 0.270508 1441913027 0.435608 -0.485291 -0.708252 0.270508 1441913027 0.435608 -0.485291 -0.708252 0.270508 1441913027 0.435608 -0.485291 -0.708252 0.270508 1441913027 0.435608 -0.485291 -0.708252 0.270508 1441913027 0.336914 -0.516418 -0.703979 0.352478 1441913027 0.336914 -0.516418 -0.703979 0.352478 1441913027 0.336914 -0.516418 -0.703979 0.352478 1441913027 0.336914 -0.516418 -0.703979 0.352478 1441913027 0.336914 -0.516418 -0.703979 0.352478 1441913027 0.336914 -0.516418 -0.703979 0.352478 1441913027 0.236206 -0.529419 -0.676758 0.453796 1441913027 0.236206 -0.529419 -0.676758 0.453796 1441913027 0.236206 -0.529419 -0.676758 0.453796 1441913027 0.236206 -0.529419 -0.676758 0.453796 1441913027 0.236206 -0.529419 -0.676758 0.453796 1441913027 0.236206 -0.529419 -0.676758 0.453796 1441913027 0.134033 -0.542480 -0.628540 0.541016 1441913027 0.134033 -0.542480 -0.628540 0.541016 1441913027 0.134033 -0.542480 -0.628540 0.541016 1441913027 0.134033 -0.542480 -0.628540 0.541016 1441913027 0.134033 -0.542480 -0.628540 0.541016 1441913027 0.134033 -0.542480 -0.628540 0.541016 1441913027 0.042419 -0.555481 -0.556458 0.616516 1441913027 0.042419 -0.555481 -0.556458 0.616516 1441913027 0.042419 -0.555481 -0.556458 0.616516 1441913027 0.042419 -0.555481 -0.556458 0.616516 1441913027 0.042419 -0.555481 -0.556458 0.616516 1441913027 0.042419 -0.555481 -0.556458 0.616516 1441913027 -0.043396 -0.563660 -0.481262 0.669983 1441913027 -0.043396 -0.563660 -0.481262 0.669983 1441913027 -0.043396 -0.563660 -0.481262 0.669983 1441913027 -0.043396 -0.563660 -0.481262 0.669983 1441913027 -0.043396 -0.563660 -0.481262 0.669983 1441913027 -0.043396 -0.563660 -0.481262 0.669983 1441913027 -0.111633 -0.559753 -0.394775 0.720032 1441913027 -0.111633 -0.559753 -0.394775 0.720032 1441913027 -0.111633 -0.559753 -0.394775 0.720032 1441913027 -0.111633 -0.559753 -0.394775 0.720032 1441913027 -0.111633 -0.559753 -0.394775 0.720032 1441913027 -0.111633 -0.559753 -0.394775 0.720032 1441913027 -0.157166 -0.551819 -0.328613 0.750244 1441913027 -0.157166 -0.551819 -0.328613 0.750244 1441913027 -0.157166 -0.551819 -0.328613 0.750244 1441913027 -0.157166 -0.551819 -0.328613 0.750244 1441913027 -0.157166 -0.551819 -0.328613 0.750244 1441913027 -0.157166 -0.551819 -0.328613 0.750244 1441913027 -0.157166 -0.551819 -0.328613 0.750244 1441913027 -0.194641 -0.545349 -0.298035 0.758911 1441913027 -0.194641 -0.545349 -0.298035 0.758911 1441913027 -0.194641 -0.545349 -0.298035 0.758911 1441913027 -0.194641 -0.545349 -0.298035 0.758911 1441913027 -0.194641 -0.545349 -0.298035 0.758911 1441913027 -0.194641 -0.545349 -0.298035 0.758911 1441913027 -0.201050 -0.542419 -0.286987 0.763550 1441913027 -0.201050 -0.542419 -0.286987 0.763550 1441913027 -0.201050 -0.542419 -0.286987 0.763550 1441913027 -0.201050 -0.542419 -0.286987 0.763550 1441913027 -0.201050 -0.542419 -0.286987 0.763550 1441913027 -0.201050 -0.542419 -0.286987 0.763550 1441913027 -0.201050 -0.542419 -0.286987 0.763550 1441913027 -0.181824 -0.541931 -0.302124 0.762878 1441913027 -0.181824 -0.541931 -0.302124 0.762878 1441913027 -0.181824 -0.541931 -0.302124 0.762878 1441913027 -0.181824 -0.541931 -0.302124 0.762878 1441913027 -0.181824 -0.541931 -0.302124 0.762878 1441913027 -0.181824 -0.541931 -0.302124 0.762878 1441913027 -0.139343 -0.544983 -0.337341 0.754883 1441913027 -0.139343 -0.544983 -0.337341 0.754883 1441913027 -0.139343 -0.544983 -0.337341 0.754883 1441913027 -0.139343 -0.544983 -0.337341 0.754883 1441913027 -0.139343 -0.544983 -0.337341 0.754883 1441913027 -0.139343 -0.544983 -0.337341 0.754883 1441913027 -0.070557 -0.550903 -0.367004 0.746216 1441913027 -0.070557 -0.550903 -0.367004 0.746216 1441913027 -0.070557 -0.550903 -0.367004 0.746216 1441913027 -0.070557 -0.550903 -0.367004 0.746216 1441913027 -0.070557 -0.550903 -0.367004 0.746216 1441913027 -0.070557 -0.550903 -0.367004 0.746216 1441913027 0.012878 -0.546326 -0.440186 0.712524 1441913027 0.012878 -0.546326 -0.440186 0.712524 1441913027 0.012878 -0.546326 -0.440186 0.712524 1441913027 0.012878 -0.546326 -0.440186 0.712524 1441913027 0.012878 -0.546326 -0.440186 0.712524 1441913027 0.012878 -0.546326 -0.440186 0.712524 1441913027 0.114502 -0.535889 -0.532410 0.645203 1441913027 0.114502 -0.535889 -0.532410 0.645203 1441913027 0.114502 -0.535889 -0.532410 0.645203 1441913027 0.114502 -0.535889 -0.532410 0.645203 1441913027 0.114502 -0.535889 -0.532410 0.645203 1441913027 0.114502 -0.535889 -0.532410 0.645203 1441913027 0.236023 -0.514526 -0.620850 0.542358 1441913027 0.236023 -0.514526 -0.620850 0.542358 1441913027 0.236023 -0.514526 -0.620850 0.542358 1441913027 0.236023 -0.514526 -0.620850 0.542358 1441913027 0.236023 -0.514526 -0.620850 0.542358 1441913027 0.236023 -0.514526 -0.620850 0.542358 1441913027 0.236023 -0.514526 -0.620850 0.542358 1441913027 0.354797 -0.484436 -0.685059 0.412537 1441913027 0.354797 -0.484436 -0.685059 0.412537 1441913027 0.354797 -0.484436 -0.685059 0.412537 1441913027 0.354797 -0.484436 -0.685059 0.412537 1441913027 0.354797 -0.484436 -0.685059 0.412537 1441913027 0.354797 -0.484436 -0.685059 0.412537 1441913027 0.457642 -0.457092 -0.711487 0.274658 1441913027 0.457642 -0.457092 -0.711487 0.274658 1441913027 0.457642 -0.457092 -0.711487 0.274658 1441913027 0.457642 -0.457092 -0.711487 0.274658 1441913028 0.457642 -0.457092 -0.711487 0.274658 1441913028 0.457642 -0.457092 -0.711487 0.274658 1441913028 0.539917 -0.425537 -0.708862 0.158142 1441913028 0.539917 -0.425537 -0.708862 0.158142 1441913028 0.539917 -0.425537 -0.708862 0.158142 1441913028 0.539917 -0.425537 -0.708862 0.158142 1441913028 0.539917 -0.425537 -0.708862 0.158142 1441913028 0.539917 -0.425537 -0.708862 0.158142 1441913028 0.539917 -0.425537 -0.708862 0.158142 1441913028 0.602478 -0.385864 -0.695129 0.070007 1441913028 0.602478 -0.385864 -0.695129 0.070007 1441913028 0.602478 -0.385864 -0.695129 0.070007 1441913028 0.602478 -0.385864 -0.695129 0.070007 1441913028 0.602478 -0.385864 -0.695129 0.070007 1441913028 0.602478 -0.385864 -0.695129 0.070007 1441913028 0.626526 -0.353821 -0.694458 0.008240 1441913028 0.626526 -0.353821 -0.694458 0.008240 1441913028 0.626526 -0.353821 -0.694458 0.008240 1441913028 0.626526 -0.353821 -0.694458 0.008240 1441913028 0.626343 -0.323059 -0.709290 0.016724 1441913028 0.626343 -0.323059 -0.709290 0.016724 1441913028 0.626343 -0.323059 -0.709290 0.016724 1441913028 0.626343 -0.323059 -0.709290 0.016724 1441913028 0.626343 -0.323059 -0.709290 0.016724 1441913028 0.626343 -0.323059 -0.709290 0.016724 1441913028 0.607483 -0.321411 -0.724609 0.050537 1441913028 0.607483 -0.321411 -0.724609 0.050537 1441913028 0.607483 -0.321411 -0.724609 0.050537 1441913028 0.607483 -0.321411 -0.724609 0.050537 1441913028 0.607483 -0.321411 -0.724609 0.050537 1441913028 0.607483 -0.321411 -0.724609 0.050537 1441913028 0.607483 -0.321411 -0.724609 0.050537 1441913028 0.576477 -0.342834 -0.733337 0.111450 1441913028 0.576477 -0.342834 -0.733337 0.111450 1441913028 0.576477 -0.342834 -0.733337 0.111450 1441913028 0.576477 -0.342834 -0.733337 0.111450 1441913028 0.576477 -0.342834 -0.733337 0.111450 1441913028 0.530212 -0.390808 -0.730774 0.179382 1441913028 0.530212 -0.390808 -0.730774 0.179382 1441913028 0.530212 -0.390808 -0.730774 0.179382 1441913028 0.530212 -0.390808 -0.730774 0.179382 1441913028 0.530212 -0.390808 -0.730774 0.179382 1441913028 0.530212 -0.390808 -0.730774 0.179382 1441913028 0.453918 -0.455872 -0.721191 0.256958 1441913028 0.453918 -0.455872 -0.721191 0.256958 1441913028 0.453918 -0.455872 -0.721191 0.256958 1441913028 0.453918 -0.455872 -0.721191 0.256958 1441913028 0.453918 -0.455872 -0.721191 0.256958 1441913028 0.453918 -0.455872 -0.721191 0.256958 1441913028 0.453918 -0.455872 -0.721191 0.256958 1441913028 0.348694 -0.516907 -0.703247 0.341553 1441913028 0.348694 -0.516907 -0.703247 0.341553 1441913028 0.348694 -0.516907 -0.703247 0.341553 1441913028 0.348694 -0.516907 -0.703247 0.341553 1441913028 0.348694 -0.516907 -0.703247 0.341553 1441913028 0.348694 -0.516907 -0.703247 0.341553 1441913028 0.233521 -0.556396 -0.665039 0.440002 1441913028 0.233521 -0.556396 -0.665039 0.440002 1441913028 0.233521 -0.556396 -0.665039 0.440002 1441913028 0.233521 -0.556396 -0.665039 0.440002 1441913028 0.233521 -0.556396 -0.665039 0.440002 1441913028 0.233521 -0.556396 -0.665039 0.440002 1441913028 0.116333 -0.581177 -0.609924 0.526001 1441913028 0.116333 -0.581177 -0.609924 0.526001 1441913028 0.116333 -0.581177 -0.609924 0.526001 1441913028 0.116333 -0.581177 -0.609924 0.526001 1441913028 0.116333 -0.581177 -0.609924 0.526001 1441913028 0.004089 -0.597351 -0.542114 0.591003 1441913028 0.004089 -0.597351 -0.542114 0.591003 1441913028 0.004089 -0.597351 -0.542114 0.591003 1441913028 0.004089 -0.597351 -0.542114 0.591003 1441913028 0.004089 -0.597351 -0.542114 0.591003 1441913028 0.004089 -0.597351 -0.542114 0.591003 1441913028 -0.088989 -0.601929 -0.466980 0.641663 1441913028 -0.088989 -0.601929 -0.466980 0.641663 1441913028 -0.088989 -0.601929 -0.466980 0.641663 1441913028 -0.088989 -0.601929 -0.466980 0.641663 1441913028 -0.088989 -0.601929 -0.466980 0.641663 1441913028 -0.088989 -0.601929 -0.466980 0.641663 1441913028 -0.152344 -0.597046 -0.401001 0.677917 1441913028 -0.152344 -0.597046 -0.401001 0.677917 1441913028 -0.152344 -0.597046 -0.401001 0.677917 1441913028 -0.152344 -0.597046 -0.401001 0.677917 1441913028 -0.152344 -0.597046 -0.401001 0.677917 1441913028 -0.152344 -0.597046 -0.401001 0.677917 1441913028 -0.152344 -0.597046 -0.401001 0.677917 1441913028 -0.178772 -0.596802 -0.351135 0.698975 1441913028 -0.178772 -0.596802 -0.351135 0.698975 1441913028 -0.178772 -0.596802 -0.351135 0.698975 1441913028 -0.178772 -0.596802 -0.351135 0.698975 1441913028 -0.178772 -0.596802 -0.351135 0.698975 1441913028 -0.178772 -0.596802 -0.351135 0.698975 1441913028 -0.191650 -0.587463 -0.327759 0.714661 1441913028 -0.191650 -0.587463 -0.327759 0.714661 1441913028 -0.191650 -0.587463 -0.327759 0.714661 1441913028 -0.191650 -0.587463 -0.327759 0.714661 1441913028 -0.191650 -0.587463 -0.327759 0.714661 1441913028 -0.191650 -0.587463 -0.327759 0.714661 1441913028 -0.179932 -0.575073 -0.324219 0.729309 1441913028 -0.179932 -0.575073 -0.324219 0.729309 1441913028 -0.179932 -0.575073 -0.324219 0.729309 1441913028 -0.179932 -0.575073 -0.324219 0.729309 1441913028 -0.179932 -0.575073 -0.324219 0.729309 1441913028 -0.179932 -0.575073 -0.324219 0.729309 1441913028 -0.142212 -0.569336 -0.347778 0.731262 1441913028 -0.142212 -0.569336 -0.347778 0.731262 1441913028 -0.142212 -0.569336 -0.347778 0.731262 1441913028 -0.142212 -0.569336 -0.347778 0.731262 1441913029 -0.077637 -0.572388 -0.394409 0.714722 1441913029 -0.077637 -0.572388 -0.394409 0.714722 1441913029 -0.077637 -0.572388 -0.394409 0.714722 1441913029 -0.077637 -0.572388 -0.394409 0.714722 1441913029 -0.077637 -0.572388 -0.394409 0.714722 1441913029 -0.077637 -0.572388 -0.394409 0.714722 1441913029 0.010132 -0.565674 -0.483032 0.668335 1441913029 0.010132 -0.565674 -0.483032 0.668335 1441913029 0.010132 -0.565674 -0.483032 0.668335 1441913029 0.010132 -0.565674 -0.483032 0.668335 1441913029 0.010132 -0.565674 -0.483032 0.668335 1441913029 0.010132 -0.565674 -0.483032 0.668335 1441913029 0.129517 -0.545898 -0.588989 0.581665 1441913029 0.129517 -0.545898 -0.588989 0.581665 1441913029 0.129517 -0.545898 -0.588989 0.581665 1441913029 0.129517 -0.545898 -0.588989 0.581665 1441913029 0.129517 -0.545898 -0.588989 0.581665 1441913029 0.270569 -0.504883 -0.685669 0.449158 1441913029 0.270569 -0.504883 -0.685669 0.449158 1441913029 0.270569 -0.504883 -0.685669 0.449158 1441913029 0.270569 -0.504883 -0.685669 0.449158 1441913029 0.270569 -0.504883 -0.685669 0.449158 1441913029 0.270569 -0.504883 -0.685669 0.449158 1441913029 0.270569 -0.504883 -0.685669 0.449158 1441913029 0.383972 -0.475586 -0.739136 0.282959 1441913029 0.383972 -0.475586 -0.739136 0.282959 1441913029 0.383972 -0.475586 -0.739136 0.282959 1441913029 0.383972 -0.475586 -0.739136 0.282959 1441913029 0.383972 -0.475586 -0.739136 0.282959 1441913029 0.383972 -0.475586 -0.739136 0.282959 1441913029 0.485657 -0.427124 -0.738159 0.191895 1441913029 0.485657 -0.427124 -0.738159 0.191895 1441913029 0.485657 -0.427124 -0.738159 0.191895 1441913029 0.485657 -0.427124 -0.738159 0.191895 1441913029 0.485657 -0.427124 -0.738159 0.191895 1441913029 0.485657 -0.427124 -0.738159 0.191895 1441913029 0.485657 -0.427124 -0.738159 0.191895 1441913029 0.537170 -0.412231 -0.729126 0.099548 1441913029 0.537170 -0.412231 -0.729126 0.099548 1441913029 0.537170 -0.412231 -0.729126 0.099548 1441913029 0.537170 -0.412231 -0.729126 0.099548 1441913029 0.562500 -0.395813 -0.724243 0.048462 1441913029 0.562500 -0.395813 -0.724243 0.048462 1441913029 0.562500 -0.395813 -0.724243 0.048462 1441913029 0.567017 -0.398071 -0.720093 0.039307 1441913029 0.567017 -0.398071 -0.720093 0.039307 1441913029 0.567017 -0.398071 -0.720093 0.039307 1441913029 0.567017 -0.398071 -0.720093 0.039307 1441913029 0.567017 -0.398071 -0.720093 0.039307 1441913029 0.567017 -0.398071 -0.720093 0.039307 1441913029 0.567017 -0.398071 -0.720093 0.039307 1441913029 0.558350 -0.406677 -0.719177 0.075378 1441913029 0.558350 -0.406677 -0.719177 0.075378 1441913029 0.558350 -0.406677 -0.719177 0.075378 1441913029 0.558350 -0.406677 -0.719177 0.075378 1441913029 0.558350 -0.406677 -0.719177 0.075378 1441913029 0.558350 -0.406677 -0.719177 0.075378 1441913029 0.540222 -0.419800 -0.719421 0.120056 1441913029 0.540222 -0.419800 -0.719421 0.120056 1441913029 0.540222 -0.419800 -0.719421 0.120056 1441913029 0.540222 -0.419800 -0.719421 0.120056 1441913029 0.540222 -0.419800 -0.719421 0.120056 1441913029 0.540222 -0.419800 -0.719421 0.120056 1441913029 0.495850 -0.450317 -0.720520 0.179565 1441913029 0.495850 -0.450317 -0.720520 0.179565 1441913029 0.495850 -0.450317 -0.720520 0.179565 1441913029 0.495850 -0.450317 -0.720520 0.179565 1441913029 0.495850 -0.450317 -0.720520 0.179565 1441913029 0.495850 -0.450317 -0.720520 0.179565 1441913029 0.495850 -0.450317 -0.720520 0.179565 1441913029 0.440002 -0.477478 -0.714722 0.259949 1441913029 0.440002 -0.477478 -0.714722 0.259949 1441913029 0.440002 -0.477478 -0.714722 0.259949 1441913029 0.440002 -0.477478 -0.714722 0.259949 1441913029 0.440002 -0.477478 -0.714722 0.259949 1441913029 0.440002 -0.477478 -0.714722 0.259949 1441913029 0.358704 -0.513733 -0.701660 0.339172 1441913029 0.358704 -0.513733 -0.701660 0.339172 1441913029 0.358704 -0.513733 -0.701660 0.339172 1441913029 0.358704 -0.513733 -0.701660 0.339172 1441913029 0.358704 -0.513733 -0.701660 0.339172 1441913029 0.358704 -0.513733 -0.701660 0.339172 1441913029 0.261169 -0.544922 -0.670166 0.430969 1441913029 0.261169 -0.544922 -0.670166 0.430969 1441913029 
0.601013 0.208679 -0.608826 0.473877 1441913032 0.601013 0.208679 -0.608826 0.473877 1441913032 0.601013 0.208679 -0.608826 0.473877 1441913032 0.601013 0.208679 -0.608826 0.473877 1441913032 0.601013 0.208679 -0.608826 0.473877 1441913032 0.601013 0.208679 -0.608826 0.473877 1441913032 0.604370 0.215332 -0.600708 0.476990 1441913032 0.604370 0.215332 -0.600708 0.476990 1441913032 0.604370 0.215332 -0.600708 0.476990 1441913032 0.604370 0.215332 -0.600708 0.476990 1441913032 0.604370 0.215332 -0.600708 0.476990 1441913032 0.604370 0.215332 -0.600708 0.476990 1441913032 0.612488 0.208557 -0.602173 0.467590 1441913032 0.612488 0.208557 -0.602173 0.467590 1441913032 0.612488 0.208557 -0.602173 0.467590 1441913032 0.612488 0.208557 -0.602173 0.467590 1441913032 0.612488 0.208557 -0.602173 0.467590 1441913032 0.612488 0.208557 -0.602173 0.467590 1441913032 0.616455 0.204834 -0.601990 0.464355 1441913032 0.616455 0.204834 -0.601990 0.464355 1441913032 0.616455 0.204834 -0.601990 0.464355 1441913032 0.616455 0.204834 -0.601990 0.464355 1441913032 0.616455 0.204834 -0.601990 0.464355 1441913032 0.616455 0.204834 -0.601990 0.464355 1441913032 0.620605 0.200684 -0.598755 0.464783 1441913032 0.620605 0.200684 -0.598755 0.464783 1441913032 0.620605 0.200684 -0.598755 0.464783 1441913032 0.620605 0.200684 -0.598755 0.464783 1441913032 0.620605 0.200684 -0.598755 0.464783 1441913032 0.620605 0.200684 -0.598755 0.464783 1441913032 0.620605 0.200684 -0.598755 0.464783 1441913032 0.628113 0.187256 -0.600525 0.457947 1441913032 0.628113 0.187256 -0.600525 0.457947 1441913032 0.628113 0.187256 -0.600525 0.457947 1441913032 0.628113 0.187256 -0.600525 0.457947 1441913032 0.628113 0.187256 -0.600525 0.457947 1441913032 0.628113 0.187256 -0.600525 0.457947 1441913032 0.636230 0.171509 -0.606873 0.444336 1441913032 0.636230 0.171509 -0.606873 0.444336 1441913032 0.636230 0.171509 -0.606873 0.444336 1441913032 0.636230 0.171509 -0.606873 0.444336 1441913032 0.636230 0.171509 -0.606873 0.444336 1441913032 0.636230 0.171509 -0.606873 0.444336 1441913032 0.639465 0.165466 -0.614136 0.431885 1441913032 0.639465 0.165466 -0.614136 0.431885 1441913032 0.639465 0.165466 -0.614136 0.431885 1441913032 0.639465 0.165466 -0.614136 0.431885 1441913032 0.639465 0.165466 -0.614136 0.431885 1441913032 0.642456 0.167847 -0.616699 0.422791 1441913032 0.642456 0.167847 -0.616699 0.422791 1441913032 0.642456 0.167847 -0.616699 0.422791 1441913032 0.642456 0.167847 -0.616699 0.422791 1441913032 0.642456 0.167847 -0.616699 0.422791 1441913032 0.642456 0.167847 -0.616699 0.422791 1441913032 0.651794 0.152710 -0.620361 0.408630 1441913032 0.651794 0.152710 -0.620361 0.408630 1441913032 0.651794 0.152710 -0.620361 0.408630 1441913032 0.651794 0.152710 -0.620361 0.408630 1441913032 0.651794 0.152710 -0.620361 0.408630 1441913032 0.651794 0.152710 -0.620361 0.408630 1441913032 0.648987 0.159058 -0.617249 0.415344 1441913032 0.648987 0.159058 -0.617249 0.415344 1441913032 0.648987 0.159058 -0.617249 0.415344 1441913032 0.648987 0.159058 -0.617249 0.415344 1441913032 0.642212 0.176697 -0.610962 0.427795 1441913032 0.642212 0.176697 -0.610962 0.427795 1441913032 0.642212 0.176697 -0.610962 0.427795 1441913032 0.642212 0.176697 -0.610962 0.427795 1441913032 0.642212 0.176697 -0.610962 0.427795 1441913032 0.642212 0.176697 -0.610962 0.427795 1441913032 0.642212 0.176697 -0.610962 0.427795 1441913032 0.635193 0.191223 -0.608948 0.434875 1441913032 0.635193 0.191223 -0.608948 0.434875 1441913032 0.635193 0.191223 -0.608948 0.434875 1441913032 0.635193 0.191223 -0.608948 0.434875 1441913032 0.622375 0.211670 -0.605652 0.448364 1441913032 0.622375 0.211670 -0.605652 0.448364 1441913032 0.622375 0.211670 -0.605652 0.448364 1441913032 0.622375 0.211670 -0.605652 0.448364 1441913032 0.622375 0.211670 -0.605652 0.448364 1441913032 0.610413 0.239075 -0.592285 0.468384 1441913032 0.610413 0.239075 -0.592285 0.468384 1441913032 0.610413 0.239075 -0.592285 0.468384 1441913032 0.610413 0.239075 -0.592285 0.468384 1441913032 0.610413 0.239075 -0.592285 0.468384 1441913032 0.610413 0.239075 -0.592285 0.468384 1441913032 0.610413 0.239075 -0.592285 0.468384 1441913032 0.611816 0.249512 -0.581116 0.475098 1441913032 0.611816 0.249512 -0.581116 0.475098 1441913032 0.611816 0.249512 -0.581116 0.475098 1441913032 0.611816 0.249512 -0.581116 0.475098 1441913032 0.611816 0.249512 -0.581116 0.475098 1441913032 0.611816 0.249512 -0.581116 0.475098 1441913032 0.620483 0.231567 -0.585632 0.467346 1441913032 0.620483 0.231567 -0.585632 0.467346 1441913032 0.620483 0.231567 -0.585632 0.467346 1441913032 0.620483 0.231567 -0.585632 0.467346 1441913032 0.620483 0.231567 -0.585632 0.467346 1441913032 0.620483 0.231567 -0.585632 0.467346 1441913032 0.621155 0.218079 -0.591736 0.465149 1441913032 0.621155 0.218079 -0.591736 0.465149 1441913032 0.621155 0.218079 -0.591736 0.465149 1441913032 0.621155 0.218079 -0.591736 0.465149 1441913032 0.621155 0.218079 -0.591736 0.465149 1441913032 0.621155 0.218079 -0.591736 0.465149 1441913032 0.612732 0.224243 -0.589355 0.476318 1441913032 0.612732 0.224243 -0.589355 0.476318 1441913032 0.612732 0.224243 -0.589355 0.476318 1441913033 0.612732 0.224243 -0.589355 0.476318 1441913033 0.612732 0.224243 -0.589355 0.476318 1441913033 0.612732 0.224243 -0.589355 0.476318 1441913033 0.600891 0.235779 -0.587646 0.487854 1441913033 0.600891 0.235779 -0.587646 0.487854 1441913033 0.600891 0.235779 -0.587646 0.487854 1441913033 0.600891 0.235779 -0.587646 0.487854 1441913033 0.600891 0.235779 -0.587646 0.487854 1441913033 0.600891 0.235779 -0.587646 0.487854 1441913033 0.600891 0.235779 -0.587646 0.487854 1441913033 0.590759 0.246033 -0.586975 0.495911 1441913033 0.590759 0.246033 -0.586975 0.495911 1441913033 0.590759 0.246033 -0.586975 0.495911 1441913033 0.585266 0.252869 -0.584167 0.502197 1441913033 0.585266 0.252869 -0.584167 0.502197 1441913033 0.585266 0.252869 -0.584167 0.502197 1441913033 0.585266 0.252869 -0.584167 0.502197 1441913033 0.585449 0.249756 -0.584778 0.502930 1441913033 0.585449 0.249756 -0.584778 0.502930 1441913033 0.585449 0.249756 -0.584778 0.502930 1441913033 0.585449 0.249756 -0.584778 0.502930 1441913033 0.585388 0.244873 -0.586853 0.502869 1441913033 0.585388 0.244873 -0.586853 0.502869 1441913033 0.585388 0.244873 -0.586853 0.502869 1441913033 0.585388 0.244873 -0.586853 0.502869 1441913033 0.585388 0.244873 -0.586853 0.502869 1441913033 0.585388 0.244873 -0.586853 0.502869 1441913033 0.585510 0.249023 -0.582214 0.506104 1441913033 0.585510 0.249023 -0.582214 0.506104 1441913033 0.585510 0.249023 -0.582214 0.506104 1441913033 0.585510 0.249023 -0.582214 0.506104 1441913033 0.585510 0.249023 -0.582214 0.506104 1441913033 0.585510 0.249023 -0.582214 0.506104 1441913033 0.594849 0.244385 -0.579529 0.500488 1441913033 0.594849 0.244385 -0.579529 0.500488 1441913033 0.594849 0.244385 -0.579529 0.500488 1441913033 0.594849 0.244385 -0.579529 0.500488 1441913033 0.594849 0.244385 -0.579529 0.500488 1441913033 0.594849 0.244385 -0.579529 0.500488 1441913033 0.594849 0.244385 -0.579529 0.500488 1441913033 0.606506 0.233704 -0.581909 0.488770 1441913033 0.606506 0.233704 -0.581909 0.488770 1441913033 0.606506 0.233704 -0.581909 0.488770 1441913033 0.606506 0.233704 -0.581909 0.488770 1441913033 0.606506 0.233704 -0.581909 0.488770 1441913033 0.606506 0.233704 -0.581909 0.488770 1441913033 0.617615 0.224182 -0.584351 0.476196 1441913033 0.617615 0.224182 -0.584351 0.476196 1441913033 0.617615 0.224182 -0.584351 0.476196 1441913033 0.617615 0.224182 -0.584351 0.476196 1441913033 0.627136 0.215881 -0.587280 0.463806 1441913033 0.627136 0.215881 -0.587280 0.463806 1441913033 0.627136 0.215881 -0.587280 0.463806 1441913033 0.627136 0.215881 -0.587280 0.463806 1441913033 0.627136 0.215881 -0.587280 0.463806 1441913033 0.627136 0.215881 -0.587280 0.463806 1441913033 0.635803 0.206848 -0.592468 0.449341 1441913033 0.635803 0.206848 -0.592468 0.449341 1441913033 0.635803 0.206848 -0.592468 0.449341 1441913033 0.635803 0.206848 -0.592468 0.449341 1441913033 0.635803 0.206848 -0.592468 0.449341 1441913033 0.635803 0.206848 -0.592468 0.449341 1441913033 0.642578 0.198792 -0.598694 0.434814 1441913033 0.642578 0.198792 -0.598694 0.434814 1441913033 0.642578 0.198792 -0.598694 0.434814 1441913033 0.642578 0.198792 -0.598694 0.434814 1441913033 0.642578 0.198792 -0.598694 0.434814 1441913033 0.642578 0.198792 -0.598694 0.434814 1441913033 0.648682 0.191711 -0.603882 0.421631 1441913033 0.648682 0.191711 -0.603882 0.421631 1441913033 0.648682 0.191711 -0.603882 0.421631 1441913033 0.648682 0.191711 -0.603882 0.421631 1441913033 0.648682 0.191711 -0.603882 0.421631 1441913033 0.657654 0.175049 -0.610352 0.405273 1441913033 0.657654 0.175049 -0.610352 0.405273 1441913033 0.657654 0.175049 -0.610352 0.405273 1441913033 0.657654 0.175049 -0.610352 0.405273 1441913033 0.657654 0.175049 -0.610352 0.405273 1441913033 0.657654 0.175049 -0.610352 0.405273 1441913033 0.658264 0.170227 -0.612244 0.403564 1441913033 0.658264 0.170227 -0.612244 0.403564 1441913033 0.658264 0.170227 -0.612244 0.403564 1441913033 0.658264 0.170227 -0.612244 0.403564 1441913033 0.658264 0.170227 -0.612244 0.403564 1441913033 0.658264 0.170227 -0.612244 0.403564 1441913033 0.653137 0.183655 -0.605042 0.416565 1441913033 0.653137 0.183655 -0.605042 0.416565 1441913033 0.653137 0.183655 -0.605042 0.416565 1441913033 0.653137 0.183655 -0.605042 0.416565 1441913033 0.653137 0.183655 -0.605042 0.416565 1441913033 0.653137 0.183655 -0.605042 0.416565 1441913033 0.653137 0.183655 -0.605042 0.416565 1441913033 0.650024 0.187256 -0.603394 0.422302 1441913033 0.650024 0.187256 -0.603394 0.422302 1441913033 0.650024 0.187256 -0.603394 0.422302 1441913033 0.650024 0.187256 -0.603394 0.422302 1441913033 0.650024 0.187256 -0.603394 0.422302 1441913033 0.650024 0.187256 -0.603394 0.422302 1441913033 0.651855 0.174438 -0.609863 0.415527 1441913033 0.651855 0.174438 -0.609863 0.415527 1441913033 0.651855 0.174438 -0.609863 0.415527 1441913034 0.651855 0.174438 -0.609863 0.415527 1441913034 0.648376 0.168762 -0.614685 0.416199 1441913034 0.648376 0.168762 -0.614685 0.416199 1441913034 0.648376 0.168762 -0.614685 0.416199 1441913034 0.648376 0.168762 -0.614685 0.416199 1441913034 0.648376 0.168762 -0.614685 0.416199 1441913034 0.648376 0.168762 -0.614685 0.416199 1441913034 0.641541 0.180969 -0.608459 0.430603 1441913034 0.641541 0.180969 -0.608459 0.430603 1441913034 0.641541 0.180969 -0.608459 0.430603 1441913034 0.641541 0.180969 -0.608459 0.430603 1441913034 0.641541 0.180969 -0.608459 0.430603 1441913034 0.641541 0.180969 -0.608459 0.430603 1441913034 0.633911 0.202393 -0.597595 0.447266 1441913034 0.633911 0.202393 -0.597595 0.447266 1441913034 0.633911 0.202393 -0.597595 0.447266 1441913034 0.633911 0.202393 -0.597595 0.447266 1441913034 0.633911 0.202393 -0.597595 0.447266 1441913034 0.633911 0.202393 -0.597595 0.447266 1441913034 0.630432 0.216614 -0.594543 0.449585 1441913034 0.630432 0.216614 -0.594543 0.449585 1441913034 0.630432 0.216614 -0.594543 0.449585 1441913034 0.630432 0.216614 -0.594543 0.449585 1441913034 0.630432 0.216614 -0.594543 0.449585 1441913034 0.630432 0.216614 -0.594543 0.449585 1441913034 0.630432 0.216614 -0.594543 0.449585 1441913034 0.629578 0.221130 -0.595947 0.446655 1441913034 0.629578 0.221130 -0.595947 0.446655 1441913034 0.629578 0.221130 -0.595947 0.446655 1441913034 0.629578 0.221130 -0.595947 0.446655 1441913034 0.629578 0.221130 -0.595947 0.446655 1441913034 0.629578 0.221130 -0.595947 0.446655 1441913034 0.625549 0.223694 -0.597839 0.448547 1441913034 0.625549 0.223694 -0.597839 0.448547 1441913034 0.625549 0.223694 -0.597839 0.448547 1441913034 0.625549 0.223694 -0.597839 0.448547 1441913034 0.625549 0.223694 -0.597839 0.448547 1441913034 0.625549 0.223694 -0.597839 0.448547 1441913034 0.614014 0.234192 -0.597046 0.460022 1441913034 0.614014 0.234192 -0.597046 0.460022 1441913034 0.614014 0.234192 -0.597046 0.460022 1441913034 0.614014 0.234192 -0.597046 0.460022 1441913034 0.614014 0.234192 -0.597046 0.460022 1441913034 0.602722 0.249817 -0.587708 0.478394 1441913034 0.602722 0.249817 -0.587708 0.478394 1441913034 0.602722 0.249817 -0.587708 0.478394 1441913034 0.602722 0.249817 -0.587708 0.478394 1441913034 0.602722 0.249817 -0.587708 0.478394 1441913034 0.602722 0.249817 -0.587708 0.478394 1441913034 0.602722 0.249817 -0.587708 0.478394 1441913034 0.602173 0.244995 -0.585632 0.484070 1441913034 0.602173 0.244995 -0.585632 0.484070 1441913034 0.602173 0.244995 -0.585632 0.484070 1441913034 0.602173 0.244995 -0.585632 0.484070 1441913034 0.602173 0.244995 -0.585632 0.484070 1441913034 0.602173 0.244995 -0.585632 0.484070 1441913034 0.602417 0.228088 -0.593384 0.482544 1441913034 0.602417 0.228088 -0.593384 0.482544 1441913034 0.602417 0.228088 -0.593384 0.482544 1441913034 0.602417 0.228088 -0.593384 0.482544 1441913034 0.602417 0.228088 -0.593384 0.482544 1441913034 0.602417 0.228088 -0.593384 0.482544 1441913034 0.592651 0.229858 -0.593994 0.492981 1441913034 0.592651 0.229858 -0.593994 0.492981 1441913034 0.592651 0.229858 -0.593994 0.492981 1441913034 0.592651 0.229858 -0.593994 0.492981 1441913034 0.592651 0.229858 -0.593994 0.492981 1441913034 0.582336 0.251892 -0.576965 0.514221 1441913034 0.582336 0.251892 -0.576965 0.514221 1441913034 0.582336 0.251892 -0.576965 0.514221 1441913034 0.582336 0.251892 -0.576965 0.514221 1441913034 0.582336 0.251892 -0.576965 0.514221 1441913034 0.582336 0.251892 -0.576965 0.514221 1441913034 0.582336 0.251892 -0.576965 0.514221 1441913034 0.586853 0.255310 -0.567322 0.518250 1441913034 0.586853 0.255310 -0.567322 0.518250 1441913034 0.586853 0.255310 -0.567322 0.518250 1441913034 0.586853 0.255310 -0.567322 0.518250 1441913034 0.586853 0.255310 -0.567322 0.518250 1441913034 0.586853 0.255310 -0.567322 0.518250 1441913034 0.599976 0.239624 -0.572632 0.504639 1441913034 0.599976 0.239624 -0.572632 0.504639 1441913034 0.599976 0.239624 -0.572632 0.504639 1441913034 0.599976 0.239624 -0.572632 0.504639 1441913034 0.599976 0.239624 -0.572632 0.504639 1441913034 0.599976 0.239624 -0.572632 0.504639 1441913034 0.612854 0.219666 -0.581177 0.488220 1441913034 0.612854 0.219666 -0.581177 0.488220 1441913034 0.612854 0.219666 -0.581177 0.488220 1441913034 0.618469 0.213440 -0.584229 0.480164 1441913034 0.618469 0.213440 -0.584229 0.480164 1441913034 0.618469 0.213440 -0.584229 0.480164 1441913034 0.618469 0.213440 -0.584229 0.480164 1441913034 0.618469 0.213440 -0.584229 0.480164 1441913034 0.618469 0.213440 -0.584229 0.480164 1441913034 0.620728 0.214905 -0.585449 0.475098 1441913034 0.620728 0.214905 -0.585449 0.475098 1441913034 0.620728 0.214905 -0.585449 0.475098 1441913034 0.620728 0.214905 -0.585449 0.475098 1441913034 0.620728 0.214905 -0.585449 0.475098 1441913034 0.620728 0.214905 -0.585449 0.475098 1441913034 0.628784 0.209595 -0.587463 0.464294 1441913034 0.628784 0.209595 -0.587463 0.464294 1441913034 0.628784 0.209595 -0.587463 0.464294 1441913034 0.628784 0.209595 -0.587463 0.464294 1441913035 0.628784 0.209595 -0.587463 0.464294 1441913035 0.628784 0.209595 -0.587463 0.464294 1441913035 0.641602 0.189209 -0.596191 0.443970 1441913035 0.641602 0.189209 -0.596191 0.443970 1441913035 0.641602 0.189209 -0.596191 0.443970 1441913035 0.641602 0.189209 -0.596191 0.443970 1441913035 0.641602 0.189209 -0.596191 0.443970 1441913035 0.641602 0.189209 -0.596191 0.443970 1441913035 0.648621 0.174255 -0.604431 0.428467 1441913035 0.648621 0.174255 -0.604431 0.428467 1441913035 0.648621 0.174255 -0.604431 0.428467 1441913035 0.648621 0.174255 -0.604431 0.428467 1441913035 0.648621 0.174255 -0.604431 0.428467 1441913035 0.648621 0.174255 -0.604431 0.428467 1441913035 0.648865 0.175293 -0.604553 0.427429 1441913035 0.648865 0.175293 -0.604553 0.427429 1441913035 0.648865 0.175293 -0.604553 0.427429 1441913035 0.648865 0.175293 -0.604553 0.427429 1441913035 0.648865 0.175293 -0.604553 0.427429 1441913035 0.648865 0.175293 -0.604553 0.427429 1441913035 0.648865 0.175293 -0.604553 0.427429 1441913035 0.646240 0.181091 -0.602417 0.432068 1441913035 0.646240 0.181091 -0.602417 0.432068 1441913035 0.646240 0.181091 -0.602417 0.432068 1441913035 0.646240 0.181091 -0.602417 0.432068 1441913035 0.646240 0.181091 -0.602417 0.432068 1441913035 0.646240 0.181091 -0.602417 0.432068 1441913035 0.643494 0.184753 -0.601929 0.435181 1441913035 0.643494 0.184753 -0.601929 0.435181 1441913035 0.643494 0.184753 -0.601929 0.435181 1441913035 0.643494 0.184753 -0.601929 0.435181 1441913035 0.643494 0.184753 -0.601929 0.435181 1441913035 0.643494 0.184753 -0.601929 0.435181 1441913035 0.641418 0.188110 -0.602173 0.436462 1441913035 0.641418 0.188110 -0.602173 0.436462 1441913035 0.641418 0.188110 -0.602173 0.436462 1441913035 0.641418 0.188110 -0.602173 0.436462 1441913035 0.641418 0.188110 -0.602173 0.436462 1441913035 0.641418 0.188110 -0.602173 0.436462 1441913035 0.641418 0.188110 -0.602173 0.436462 1441913035 0.639648 0.188965 -0.603394 0.437073 1441913035 0.639648 0.188965 -0.603394 0.437073 1441913035 0.639648 0.188965 -0.603394 0.437073 1441913035 0.639648 0.188965 -0.603394 0.437073 1441913035 0.639648 0.188965 -0.603394 0.437073 1441913035 0.639648 0.188965 -0.603394 0.437073 1441913035 0.636047 0.194458 -0.600708 0.443604 1441913035 0.636047 0.194458 -0.600708 0.443604 1441913035 0.636047 0.194458 -0.600708 0.443604 1441913035 0.636047 0.194458 -0.600708 0.443604 1441913035 0.636047 0.194458 -0.600708 0.443604 1441913035 0.636047 0.194458 -0.600708 0.443604 1441913035 0.636047 0.194458 -0.600708 0.443604 1441913035 0.632202 0.207092 -0.593506 0.452881 1441913035 0.632202 0.207092 -0.593506 0.452881 1441913035 0.632202 0.207092 -0.593506 0.452881 1441913035 0.632202 0.207092 -0.593506 0.452881 1441913035 0.632202 0.207092 -0.593506 0.452881 1441913035 0.632202 0.207092 -0.593506 0.452881 1441913035 0.629578 0.216064 -0.591125 0.455444 1441913035 0.629578 0.216064 -0.591125 0.455444 1441913035 0.629578 0.216064 -0.591125 0.455444 1441913035 0.629578 0.216064 -0.591125 0.455444 1441913035 0.629578 0.216064 -0.591125 0.455444 1441913035 0.629578 0.216064 -0.591125 0.455444 1441913035 0.625366 0.224609 -0.591614 0.456543 1441913035 0.625366 0.224609 -0.591614 0.456543 1441913035 0.625366 0.224609 -0.591614 0.456543 1441913035 0.625366 0.224609 -0.591614 0.456543 1441913035 0.625366 0.224609 -0.591614 0.456543 1441913035 0.625366 0.224609 -0.591614 0.456543 1441913035 0.625366 0.224609 -0.591614 0.456543 1441913035 0.617859 0.239563 -0.588135 0.463623 1441913035 0.617859 0.239563 -0.588135 0.463623 1441913035 0.617859 0.239563 -0.588135 0.463623 1441913035 0.617859 0.239563 -0.588135 0.463623 1441913035 0.617859 0.239563 -0.588135 0.463623 1441913035 0.617859 0.239563 -0.588135 0.463623 1441913035 0.609192 0.254272 -0.583252 0.473267 1441913035 0.609192 0.254272 -0.583252 0.473267 1441913035 0.609192 0.254272 -0.583252 0.473267 1441913035 0.609192 0.254272 -0.583252 0.473267 1441913035 0.609192 0.254272 -0.583252 0.473267 1441913035 0.609192 0.254272 -0.583252 0.473267 1441913035 0.604858 0.263062 -0.578308 0.480042 1441913035 0.604858 0.263062 -0.578308 0.480042 1441913035 0.604858 0.263062 -0.578308 0.480042 1441913035 0.604858 0.263062 -0.578308 0.480042 1441913035 0.604858 0.263062 -0.578308 0.480042 1441913035 0.604858 0.263062 -0.578308 0.480042 1441913035 0.608398 0.259155 -0.576843 0.479492 1441913035 0.608398 0.259155 -0.576843 0.479492 1441913035 0.608398 0.259155 -0.576843 0.479492 1441913035 0.608398 0.259155 -0.576843 0.479492 1441913035 0.608398 0.259155 -0.576843 0.479492 1441913035 0.608398 0.259155 -0.576843 0.479492 1441913035 0.608398 0.259155 -0.576843 0.479492 1441913035 0.612366 0.248169 -0.579468 0.477051 1441913035 0.612366 0.248169 -0.579468 0.477051 1441913035 0.612366 0.248169 -0.579468 0.477051 1441913035 0.612366 0.248169 -0.579468 0.477051 1441913035 0.612366 0.248169 -0.579468 0.477051 1441913035 0.612366 0.248169 -0.579468 0.477051 1441913035 0.609680 0.242981 -0.579651 0.482849 1441913035 0.609680 0.242981 -0.579651 0.482849 1441913035 0.609680 0.242981 -0.579651 0.482849 1441913035 0.609680 0.242981 -0.579651 0.482849 1441913035 0.609680 0.242981 -0.579651 0.482849 1441913035 0.609680 0.242981 -0.579651 0.482849 1441913035 0.609680 0.242981 -0.579651 0.482849 1441913035 0.597778 0.249084 -0.574829 0.500122 1441913035 0.597778 0.249084 -0.574829 0.500122 1441913035 0.597778 0.249084 -0.574829 0.500122 1441913035 0.597778 0.249084 -0.574829 0.500122 1441913035 0.597778 0.249084 -0.574829 0.500122 1441913036 0.597778 0.249084 -0.574829 0.500122 1441913036 0.586304 0.259399 -0.565796 0.518433 1441913036 0.586304 0.259399 -0.565796 0.518433 1441913036 0.586304 0.259399 -0.565796 0.518433 1441913036 0.586792 0.260498 -0.560364 0.523254 1441913036 0.586792 0.260498 -0.560364 0.523254 1441913036 0.586792 0.260498 -0.560364 0.523254 1441913036 0.586792 0.260498 -0.560364 0.523254 1441913036 0.586792 0.260498 -0.560364 0.523254 1441913036 0.586792 0.260498 -0.560364 0.523254 1441913036 0.586792 0.260498 -0.560364 0.523254 1441913036 0.594543 0.250305 -0.564331 0.515137 1441913036 0.594543 0.250305 -0.564331 0.515137 1441913036 0.594543 0.250305 -0.564331 0.515137 1441913036 0.594543 0.250305 -0.564331 0.515137 1441913036 0.594543 0.250305 -0.564331 0.515137 1441913036 0.594543 0.250305 -0.564331 0.515137 1441913036 0.600769 0.240295 -0.569031 0.507385 1441913036 0.600769 0.240295 -0.569031 0.507385 1441913036 0.600769 0.240295 -0.569031 0.507385 1441913036 0.600769 0.240295 -0.569031 0.507385 1441913036 0.600769 0.240295 -0.569031 0.507385 1441913036 0.600769 0.240295 -0.569031 0.507385 1441913036 0.605286 0.233826 -0.570496 0.503479 1441913036 0.605286 0.233826 -0.570496 0.503479 1441913036 0.605286 0.233826 -0.570496 0.503479 1441913036 0.605286 0.233826 -0.570496 0.503479 1441913036 0.605286 0.233826 -0.570496 0.503479 1441913036 0.605286 0.233826 -0.570496 0.503479 1441913036 0.618469 0.218933 -0.570740 0.493774 1441913036 0.618469 0.218933 -0.570740 0.493774 1441913036 0.618469 0.218933 -0.570740 0.493774 1441913036 0.618469 0.218933 -0.570740 0.493774 1441913036 0.618469 0.218933 -0.570740 0.493774 1441913036 0.618469 0.218933 -0.570740 0.493774 1441913036 0.633118 0.190063 -0.584229 0.470764 1441913036 0.633118 0.190063 -0.584229 0.470764 1441913036 0.633118 0.190063 -0.584229 0.470764 1441913036 0.633118 0.190063 -0.584229 0.470764 1441913036 0.633118 0.190063 -0.584229 0.470764 1441913036 0.633118 0.190063 -0.584229 0.470764 1441913036 0.642944 0.175232 -0.593445 0.451355 1441913036 0.642944 0.175232 -0.593445 0.451355 1441913036 0.642944 0.175232 -0.593445 0.451355 1441913036 0.642944 0.175232 -0.593445 0.451355 1441913036 0.642944 0.175232 -0.593445 0.451355 1441913036 0.642944 0.175232 -0.593445 0.451355 1441913036 0.647583 0.180359 -0.594238 0.441528 1441913036 0.647583 0.180359 -0.594238 0.441528 1441913036 0.647583 0.180359 -0.594238 0.441528 1441913036 0.647583 0.180359 -0.594238 0.441528 1441913036 0.647583 0.180359 -0.594238 0.441528 1441913036 0.647583 0.180359 -0.594238 0.441528 1441913036 0.647583 0.180359 -0.594238 0.441528 1441913036 0.649353 0.187622 -0.594421 0.435608 1441913036 0.649353 0.187622 -0.594421 0.435608 1441913036 0.649353 0.187622 -0.594421 0.435608 1441913036 0.649353 0.187622 -0.594421 0.435608 1441913036 0.648987 0.194336 -0.594604 0.432983 1441913036 0.648987 0.194336 -0.594604 0.432983 1441913036 0.648987 0.194336 -0.594604 0.432983 1441913036 0.648987 0.194336 -0.594604 0.432983 1441913036 0.648987 0.194336 -0.594604 0.432983 1441913036 0.648987 0.194336 -0.594604 0.432983 1441913036 0.648987 0.194336 -0.594604 0.432983 1441913036 0.648315 0.197388 -0.595703 0.431091 1441913036 0.648315 0.197388 -0.595703 0.431091 1441913036 0.648315 0.197388 -0.595703 0.431091 1441913036 0.648315 0.197388 -0.595703 0.431091 1441913036 0.648315 0.197388 -0.595703 0.431091 1441913036 0.648315 0.197388 -0.595703 0.431091 1441913036 0.645264 0.200623 -0.594788 0.435303 1441913036 0.645264 0.200623 -0.594788 0.435303 1441913036 0.645264 0.200623 -0.594788 0.435303 1441913036 0.645264 0.200623 -0.594788 0.435303 1441913036 0.645264 0.200623 -0.594788 0.435303 1441913036 0.645264 0.200623 -0.594788 0.435303 1441913036 0.645264 0.200623 -0.594788 0.435303 1441913036 0.638855 0.216125 -0.587402 0.447266 1441913036 0.638855 0.216125 -0.587402 0.447266 1441913036 0.638855 0.216125 -0.587402 0.447266 1441913036 0.638855 0.216125 -0.587402 0.447266 1441913036 0.638855 0.216125 -0.587402 0.447266 1441913036 0.638855 0.216125 -0.587402 0.447266 1441913036 0.634583 0.227173 -0.582520 0.454285 1441913036 0.634583 0.227173 -0.582520 0.454285 1441913036 0.634583 0.227173 -0.582520 0.454285 1441913036 0.634583 0.227173 -0.582520 0.454285 1441913036 0.634583 0.227173 -0.582520 0.454285 1441913036 0.634583 0.227173 -0.582520 0.454285 1441913036 0.631592 0.229919 -0.583435 0.455872 1441913036 0.631592 0.229919 -0.583435 0.455872 1441913036 0.631592 0.229919 -0.583435 0.455872 1441913036 0.631592 0.229919 -0.583435 0.455872 1441913036 0.631592 0.229919 -0.583435 0.455872 1441913036 0.631592 0.229919 -0.583435 0.455872 1441913036 0.624146 0.240173 -0.580750 0.464172 1441913036 0.624146 0.240173 -0.580750 0.464172 1441913036 0.624146 0.240173 -0.580750 0.464172 1441913036 0.624146 0.240173 -0.580750 0.464172 1441913036 0.624146 0.240173 -0.580750 0.464172 1441913036 0.624146 0.240173 -0.580750 0.464172 1441913036 0.614807 0.253662 -0.574036 0.477539 1441913036 0.614807 0.253662 -0.574036 0.477539 1441913036 0.614807 0.253662 -0.574036 0.477539 1441913036 0.614807 0.253662 -0.574036 0.477539 1441913036 0.614807 0.253662 -0.574036 0.477539 1441913036 0.614807 0.253662 -0.574036 0.477539 1441913036 0.614807 0.253662 -0.574036 0.477539 1441913037 0.608276 0.259216 -0.568726 0.489197 1441913037 0.608276 0.259216 -0.568726 0.489197 1441913037 0.608276 0.259216 -0.568726 0.489197 1441913037 0.608276 0.259216 -0.568726 0.489197 1441913037 0.608276 0.259216 -0.568726 0.489197 1441913037 0.608276 0.259216 -0.568726 0.489197 1441913037 0.603210 0.255615 -0.567078 0.499146 1441913037 0.603210 0.255615 -0.567078 0.499146 1441913037 0.603210 0.255615 -0.567078 0.499146 1441913037 0.603210 0.255615 -0.567078 0.499146 1441913037 0.603210 0.255615 -0.567078 0.499146 1441913037 0.603210 0.255615 -0.567078 0.499146 1441913037 0.596375 0.250427 -0.566162 0.510925 1441913037 0.596375 0.250427 -0.566162 0.510925 1441913037 0.596375 0.250427 -0.566162 0.510925 1441913037 0.596375 0.250427 -0.566162 0.510925 1441913037 0.596375 0.250427 -0.566162 0.510925 1441913037 0.596375 0.250427 -0.566162 0.510925 1441913037 0.588806 0.244446 -0.566772 0.521790 1441913037 0.588806 0.244446 -0.566772 0.521790 1441913037 0.588806 0.244446 -0.566772 0.521790 1441913037 0.588806 0.244446 -0.566772 0.521790 1441913037 
0.556824 -0.398071 -0.723816 0.087524 1441913065 0.556824 -0.398071 -0.723816 0.087524 1441913065 0.556824 -0.398071 -0.723816 0.087524 1441913065 0.526184 -0.433228 -0.724792 0.100647 1441913065 0.526184 -0.433228 -0.724792 0.100647 1441913065 0.526184 -0.433228 -0.724792 0.100647 1441913065 0.526184 -0.433228 -0.724792 0.100647 1441913065 0.526184 -0.433228 -0.724792 0.100647 1441913065 0.526184 -0.433228 -0.724792 0.100647 1441913065 0.450012 -0.480530 -0.729431 0.185974 1441913065 0.450012 -0.480530 -0.729431 0.185974 1441913065 0.450012 -0.480530 -0.729431 0.185974 1441913065 0.450012 -0.480530 -0.729431 0.185974 1441913065 0.450012 -0.480530 -0.729431 0.185974 1441913065 0.331177 -0.528748 -0.719299 0.305664 1441913065 0.331177 -0.528748 -0.719299 0.305664 1441913065 0.331177 -0.528748 -0.719299 0.305664 1441913065 0.331177 -0.528748 -0.719299 0.305664 1441913065 0.331177 -0.528748 -0.719299 0.305664 1441913065 0.331177 -0.528748 -0.719299 0.305664 1441913065 0.331177 -0.528748 -0.719299 0.305664 1441913065 0.217590 -0.553528 -0.681519 0.426453 1441913065 0.217590 -0.553528 -0.681519 0.426453 1441913065 0.217590 -0.553528 -0.681519 0.426453 1441913065 0.217590 -0.553528 -0.681519 0.426453 1441913065 0.217590 -0.553528 -0.681519 0.426453 1441913065 0.106628 -0.582825 -0.629456 0.502808 1441913065 0.106628 -0.582825 -0.629456 0.502808 1441913065 0.106628 -0.582825 -0.629456 0.502808 1441913065 0.106628 -0.582825 -0.629456 0.502808 1441913065 0.106628 -0.582825 -0.629456 0.502808 1441913065 0.106628 -0.582825 -0.629456 0.502808 1441913065 0.005615 -0.600098 -0.568298 0.562927 1441913065 0.005615 -0.600098 -0.568298 0.562927 1441913065 0.005615 -0.600098 -0.568298 0.562927 1441913065 0.005615 -0.600098 -0.568298 0.562927 1441913065 0.005615 -0.600098 -0.568298 0.562927 1441913065 0.005615 -0.600098 -0.568298 0.562927 1441913065 -0.076294 -0.601196 -0.502808 0.616394 1441913065 -0.076294 -0.601196 -0.502808 0.616394 1441913065 -0.076294 -0.601196 -0.502808 0.616394 1441913065 -0.076294 -0.601196 -0.502808 0.616394 1441913065 -0.076294 -0.601196 -0.502808 0.616394 1441913065 -0.076294 -0.601196 -0.502808 0.616394 1441913065 -0.076294 -0.601196 -0.502808 0.616394 1441913065 -0.134521 -0.592163 -0.439636 0.661804 1441913065 -0.134521 -0.592163 -0.439636 0.661804 1441913065 -0.134521 -0.592163 -0.439636 0.661804 1441913065 -0.134521 -0.592163 -0.439636 0.661804 1441913065 -0.134521 -0.592163 -0.439636 0.661804 1441913065 -0.134521 -0.592163 -0.439636 0.661804 1441913065 -0.154236 -0.585693 -0.370178 0.704407 1441913065 -0.154236 -0.585693 -0.370178 0.704407 1441913065 -0.154236 -0.585693 -0.370178 0.704407 1441913065 -0.154236 -0.585693 -0.370178 0.704407 1441913065 -0.157654 -0.569824 -0.353271 0.725037 1441913065 -0.157654 -0.569824 -0.353271 0.725037 1441913066 -0.157654 -0.569824 -0.353271 0.725037 1441913066 -0.157654 -0.569824 -0.353271 0.725037 1441913066 -0.157654 -0.569824 -0.353271 0.725037 1441913066 -0.157654 -0.569824 -0.353271 0.725037 1441913066 -0.157654 -0.569824 -0.353271 0.725037 1441913066 -0.134033 -0.567444 -0.359253 0.728699 1441913066 -0.134033 -0.567444 -0.359253 0.728699 1441913066 -0.134033 -0.567444 -0.359253 0.728699 1441913066 -0.134033 -0.567444 -0.359253 0.728699 1441913066 -0.134033 -0.567444 -0.359253 0.728699 1441913066 -0.134033 -0.567444 -0.359253 0.728699 1441913066 -0.075745 -0.568359 -0.399902 0.715088 1441913066 -0.075745 -0.568359 -0.399902 0.715088 1441913066 -0.075745 -0.568359 -0.399902 0.715088 1441913066 -0.075745 -0.568359 -0.399902 0.715088 1441913066 -0.075745 -0.568359 -0.399902 0.715088 1441913066 -0.075745 -0.568359 -0.399902 0.715088 1441913066 -0.003113 -0.555603 -0.479248 0.679443 1441913066 -0.003113 -0.555603 -0.479248 0.679443 1441913066 -0.003113 -0.555603 -0.479248 0.679443 1441913066 -0.003113 -0.555603 -0.479248 0.679443 1441913066 0.124451 -0.514709 -0.579346 0.619629 1441913066 0.124451 -0.514709 -0.579346 0.619629 1441913066 0.124451 -0.514709 -0.579346 0.619629 1441913066 0.124451 -0.514709 -0.579346 0.619629 1441913066 0.124451 -0.514709 -0.579346 0.619629 1441913066 0.272949 -0.455566 -0.681885 0.502991 1441913066 0.272949 -0.455566 -0.681885 0.502991 1441913066 0.272949 -0.455566 -0.681885 0.502991 1441913066 0.272949 -0.455566 -0.681885 0.502991 1441913066 0.272949 -0.455566 -0.681885 0.502991 1441913066 0.272949 -0.455566 -0.681885 0.502991 1441913066 0.387878 -0.409729 -0.748718 0.347961 1441913066 0.387878 -0.409729 -0.748718 0.347961 1441913066 0.387878 -0.409729 -0.748718 0.347961 1441913066 0.387878 -0.409729 -0.748718 0.347961 1441913066 0.387878 -0.409729 -0.748718 0.347961 1441913066 0.387878 -0.409729 -0.748718 0.347961 1441913066 0.387878 -0.409729 -0.748718 0.347961 1441913066 0.477295 -0.377869 -0.759521 0.229187 1441913066 0.477295 -0.377869 -0.759521 0.229187 1441913066 0.477295 -0.377869 -0.759521 0.229187 1441913066 0.477295 -0.377869 -0.759521 0.229187 1441913066 0.477295 -0.377869 -0.759521 0.229187 1441913066 0.477295 -0.377869 -0.759521 0.229187 1441913066 0.531860 -0.388062 -0.743469 0.117554 1441913066 0.531860 -0.388062 -0.743469 0.117554 1441913066 0.531860 -0.388062 -0.743469 0.117554 1441913066 0.531860 -0.388062 -0.743469 0.117554 1441913066 0.531860 -0.388062 -0.743469 0.117554 1441913066 0.531860 -0.388062 -0.743469 0.117554 1441913066 0.566528 -0.404236 -0.716492 0.048523 1441913066 0.566528 -0.404236 -0.716492 0.048523 1441913066 0.566528 -0.404236 -0.716492 0.048523 1441913066 0.566528 -0.404236 -0.716492 0.048523 1441913066 0.566528 -0.404236 -0.716492 0.048523 1441913066 0.566528 -0.404236 -0.716492 0.048523 1441913066 0.577759 -0.411316 -0.704590 0.024353 1441913066 0.577759 -0.411316 -0.704590 0.024353 1441913066 0.577759 -0.411316 -0.704590 0.024353 1441913066 0.577759 -0.411316 -0.704590 0.024353 1441913066 0.572021 -0.408752 -0.709595 0.046692 1441913066 0.572021 -0.408752 -0.709595 0.046692 1441913066 0.572021 -0.408752 -0.709595 0.046692 1441913066 0.572021 -0.408752 -0.709595 0.046692 1441913066 0.572021 -0.408752 -0.709595 0.046692 1441913066 0.572021 -0.408752 -0.709595 0.046692 1441913066 0.572021 -0.408752 -0.709595 0.046692 1441913066 0.545776 -0.423889 -0.716492 0.095337 1441913066 0.545776 -0.423889 -0.716492 0.095337 1441913066 0.545776 -0.423889 -0.716492 0.095337 1441913066 0.545776 -0.423889 -0.716492 0.095337 1441913066 0.545776 -0.423889 -0.716492 0.095337 1441913066 0.545776 -0.423889 -0.716492 0.095337 1441913066 0.493591 -0.459656 -0.719971 0.163757 1441913066 0.493591 -0.459656 -0.719971 0.163757 1441913066 0.493591 -0.459656 -0.719971 0.163757 1441913066 0.493591 -0.459656 -0.719971 0.163757 1441913066 0.493591 -0.459656 -0.719971 0.163757 1441913066 0.493591 -0.459656 -0.719971 0.163757 1441913066 0.410889 -0.516541 -0.707886 0.251648 1441913066 0.410889 -0.516541 -0.707886 0.251648 1441913066 0.410889 -0.516541 -0.707886 0.251648 1441913066 0.410889 -0.516541 -0.707886 0.251648 1441913066 0.410889 -0.516541 -0.707886 0.251648 1441913066 0.410889 -0.516541 -0.707886 0.251648 1441913066 0.410889 -0.516541 -0.707886 0.251648 1441913066 0.298401 -0.572449 -0.674316 0.358582 1441913066 0.298401 -0.572449 -0.674316 0.358582 1441913066 0.298401 -0.572449 -0.674316 0.358582 1441913066 0.298401 -0.572449 -0.674316 0.358582 1441913066 0.298401 -0.572449 -0.674316 0.358582 1441913066 0.168579 -0.601074 -0.638062 0.450806 1441913066 0.168579 -0.601074 -0.638062 0.450806 1441913066 0.168579 -0.601074 -0.638062 0.450806 1441913066 0.168579 -0.601074 -0.638062 0.450806 1441913066 0.168579 -0.601074 -0.638062 0.450806 1441913066 0.047791 -0.602600 -0.593201 0.531738 1441913066 0.047791 -0.602600 -0.593201 0.531738 1441913066 0.047791 -0.602600 -0.593201 0.531738 1441913066 0.047791 -0.602600 -0.593201 0.531738 1441913066 0.047791 -0.602600 -0.593201 0.531738 1441913066 0.047791 -0.602600 -0.593201 0.531738 1441913066 0.047791 -0.602600 -0.593201 0.531738 1441913066 -0.062622 -0.591309 -0.536560 0.598816 1441913066 -0.062622 -0.591309 -0.536560 0.598816 1441913067 -0.062622 -0.591309 -0.536560 0.598816 1441913067 -0.062622 -0.591309 -0.536560 0.598816 1441913067 -0.062622 -0.591309 -0.536560 0.598816 1441913067 -0.062622 -0.591309 -0.536560 0.598816 1441913067 -0.129517 -0.573059 -0.453918 0.669922 1441913067 -0.129517 -0.573059 -0.453918 0.669922 1441913067 -0.129517 -0.573059 -0.453918 0.669922 1441913067 -0.129517 -0.573059 -0.453918 0.669922 1441913067 -0.129517 -0.573059 -0.453918 0.669922 1441913067 -0.129517 -0.573059 -0.453918 0.669922 1441913067 -0.129517 -0.573059 -0.453918 0.669922 1441913067 -0.158691 -0.563904 -0.397583 0.706238 1441913067 -0.158691 -0.563904 -0.397583 0.706238 1441913067 -0.158691 -0.563904 -0.397583 0.706238 1441913067 -0.158691 -0.563904 -0.397583 0.706238 1441913067 -0.158691 -0.563904 -0.397583 0.706238 1441913067 -0.158691 -0.563904 -0.397583 0.706238 1441913067 -0.180115 -0.557678 -0.377502 0.716980 1441913067 -0.180115 -0.557678 -0.377502 0.716980 1441913067 -0.180115 -0.557678 -0.377502 0.716980 1441913067 -0.180115 -0.557678 -0.377502 0.716980 1441913067 -0.180115 -0.557678 -0.377502 0.716980 1441913067 -0.180115 -0.557678 -0.377502 0.716980 1441913067 -0.168030 -0.557617 -0.371033 0.723328 1441913067 -0.168030 -0.557617 -0.371033 0.723328 1441913067 -0.168030 -0.557617 -0.371033 0.723328 1441913067 -0.168030 -0.557617 -0.371033 0.723328 1441913067 -0.168030 -0.557617 -0.371033 0.723328 1441913067 -0.168030 -0.557617 -0.371033 0.723328 1441913067 -0.130981 -0.555115 -0.394775 0.720337 1441913067 -0.130981 -0.555115 -0.394775 0.720337 1441913067 -0.130981 -0.555115 -0.394775 0.720337 1441913067 -0.130981 -0.555115 -0.394775 0.720337 1441913067 -0.130981 -0.555115 -0.394775 0.720337 1441913067 -0.130981 -0.555115 -0.394775 0.720337 1441913067 -0.066956 -0.556274 -0.434509 0.705200 1441913067 -0.066956 -0.556274 -0.434509 0.705200 1441913067 -0.066956 -0.556274 -0.434509 0.705200 1441913067 -0.066956 -0.556274 -0.434509 0.705200 1441913067 -0.066956 -0.556274 -0.434509 0.705200 1441913067 -0.066956 -0.556274 -0.434509 0.705200 1441913067 0.024902 -0.547302 -0.523193 0.652771 1441913067 0.024902 -0.547302 -0.523193 0.652771 1441913067 0.024902 -0.547302 -0.523193 0.652771 1441913067 0.024902 -0.547302 -0.523193 0.652771 1441913067 0.024902 -0.547302 -0.523193 0.652771 1441913067 0.161499 -0.531860 -0.609375 0.565430 1441913067 0.161499 -0.531860 -0.609375 0.565430 1441913067 0.161499 -0.531860 -0.609375 0.565430 1441913067 0.161499 -0.531860 -0.609375 0.565430 1441913067 0.161499 -0.531860 -0.609375 0.565430 1441913067 0.161499 -0.531860 -0.609375 0.565430 1441913067 0.302307 -0.515015 -0.681580 0.422913 1441913067 0.302307 -0.515015 -0.681580 0.422913 1441913067 0.302307 -0.515015 -0.681580 0.422913 1441913067 0.302307 -0.515015 -0.681580 0.422913 1441913067 0.302307 -0.515015 -0.681580 0.422913 1441913067 0.425842 -0.496521 -0.705200 0.273743 1441913067 0.425842 -0.496521 -0.705200 0.273743 1441913067 0.425842 -0.496521 -0.705200 0.273743 1441913067 0.425842 -0.496521 -0.705200 0.273743 1441913067 0.425842 -0.496521 -0.705200 0.273743 1441913067 0.425842 -0.496521 -0.705200 0.273743 1441913067 0.425842 -0.496521 -0.705200 0.273743 1441913067 0.507446 -0.486450 -0.696228 0.145386 1441913067 0.507446 -0.486450 -0.696228 0.145386 1441913067 0.507446 -0.486450 -0.696228 0.145386 1441913067 0.507446 -0.486450 -0.696228 0.145386 1441913067 0.507446 -0.486450 -0.696228 0.145386 1441913067 0.557129 -0.483398 -0.672668 0.059143 1441913067 0.557129 -0.483398 -0.672668 0.059143 1441913067 0.557129 -0.483398 -0.672668 0.059143 1441913067 0.557129 -0.483398 -0.672668 0.059143 1441913067 0.557129 -0.483398 -0.672668 0.059143 1441913067 0.557129 -0.483398 -0.672668 0.059143 1441913067 0.584167 -0.473267 -0.658997 0.023560 1441913067 0.584167 -0.473267 -0.658997 0.023560 1441913067 0.584167 -0.473267 -0.658997 0.023560 1441913067 0.584167 -0.473267 -0.658997 0.023560 1441913067 0.584167 -0.473267 -0.658997 0.023560 1441913067 0.584167 -0.473267 -0.658997 0.023560 1441913067 0.584167 -0.473267 -0.658997 0.023560 1441913067 0.591492 -0.473022 -0.652771 0.016296 1441913067 0.591492 -0.473022 -0.652771 0.016296 1441913067 0.591492 -0.473022 -0.652771 0.016296 1441913067 0.591492 -0.473022 -0.652771 0.016296 1441913067 0.591492 -0.473022 -0.652771 0.016296 1441913067 0.591492 -0.473022 -0.652771 0.016296 1441913067 0.591492 -0.473022 -0.652771 0.016296 1441913067 0.580139 -0.495361 -0.646240 0.021606 1441913067 0.580139 -0.495361 -0.646240 0.021606 1441913067 0.580139 -0.495361 -0.646240 0.021606 1441913067 0.580139 -0.495361 -0.646240 0.021606 1441913067 0.580139 -0.495361 -0.646240 0.021606 1441913067 0.580139 -0.495361 -0.646240 0.021606 1441913067 0.546082 -0.515869 -0.657349 0.059692 1441913067 0.546082 -0.515869 -0.657349 0.059692 1441913067 0.546082 -0.515869 -0.657349 0.059692 1441913067 0.546082 -0.515869 -0.657349 0.059692 1441913067 0.546082 -0.515869 -0.657349 0.059692 1441913067 0.497131 -0.551331 -0.659180 0.119995 1441913067 0.497131 -0.551331 -0.659180 0.119995 1441913067 0.497131 -0.551331 -0.659180 0.119995 1441913067 0.497131 -0.551331 -0.659180 0.119995 1441913067 0.497131 -0.551331 -0.659180 0.119995 1441913067 0.497131 -0.551331 -0.659180 0.119995 1441913067 0.409607 -0.607788 -0.652283 0.193237 1441913068 0.409607 -0.607788 -0.652283 0.193237 1441913068 0.409607 -0.607788 -0.652283 0.193237 1441913068 0.409607 -0.607788 -0.652283 0.193237 1441913068 0.292603 -0.648010 -0.637695 0.296326 1441913068 0.292603 -0.648010 -0.637695 0.296326 1441913068 0.292603 -0.648010 -0.637695 0.296326 1441913068 0.292603 -0.648010 -0.637695 0.296326 1441913068 0.292603 -0.648010 -0.637695 0.296326 1441913068 0.292603 -0.648010 -0.637695 0.296326 1441913068 0.173645 -0.660583 -0.604736 0.409607 1441913068 0.173645 -0.660583 -0.604736 0.409607 1441913068 0.173645 -0.660583 -0.604736 0.409607 1441913068 0.173645 -0.660583 -0.604736 0.409607 1441913068 0.173645 -0.660583 -0.604736 0.409607 1441913068 0.173645 -0.660583 -0.604736 0.409607 1441913068 0.060059 -0.657593 -0.559265 0.501221 1441913068 0.060059 -0.657593 -0.559265 0.501221 1441913068 0.060059 -0.657593 -0.559265 0.501221 1441913068 0.060059 -0.657593 -0.559265 0.501221 1441913068 0.060059 -0.657593 -0.559265 0.501221 1441913068 0.060059 -0.657593 -0.559265 0.501221 1441913068 -0.040405 -0.652588 -0.501282 0.566772 1441913068 -0.040405 -0.652588 -0.501282 0.566772 1441913068 -0.040405 -0.652588 -0.501282 0.566772 1441913068 -0.040405 -0.652588 -0.501282 0.566772 1441913068 -0.040405 -0.652588 -0.501282 0.566772 1441913068 -0.040405 -0.652588 -0.501282 0.566772 1441913068 -0.115784 -0.640625 -0.431824 0.624329 1441913068 -0.115784 -0.640625 -0.431824 0.624329 1441913068 -0.115784 -0.640625 -0.431824 0.624329 1441913068 -0.115784 -0.640625 -0.431824 0.624329 1441913068 -0.115784 -0.640625 -0.431824 0.624329 1441913068 -0.115784 -0.640625 -0.431824 0.624329 1441913068 -0.115784 -0.640625 -0.431824 0.624329 1441913068 -0.153687 -0.630859 -0.365356 0.666992 1441913068 -0.153687 -0.630859 -0.365356 0.666992 1441913068 -0.153687 -0.630859 -0.365356 0.666992 1441913068 -0.153687 -0.630859 -0.365356 0.666992 1441913068 -0.153687 -0.630859 -0.365356 0.666992 1441913068 -0.153687 -0.630859 -0.365356 0.666992 1441913068 -0.178467 -0.617432 -0.336731 0.688171 1441913068 -0.178467 -0.617432 -0.336731 0.688171 1441913068 -0.178467 -0.617432 -0.336731 0.688171 1441913068 -0.178467 -0.617432 -0.336731 0.688171 1441913068 -0.178467 -0.617432 -0.336731 0.688171 1441913068 -0.178467 -0.617432 -0.336731 0.688171 1441913068 -0.181458 -0.607117 -0.320679 0.704041 1441913068 -0.181458 -0.607117 -0.320679 0.704041 1441913068 -0.181458 -0.607117 -0.320679 0.704041 1441913068 -0.181458 -0.607117 -0.320679 0.704041 1441913068 -0.181458 -0.607117 -0.320679 0.704041 1441913068 -0.181458 -0.607117 -0.320679 0.704041 1441913068 -0.181458 -0.607117 -0.320679 0.704041 1441913068 -0.162048 -0.602844 -0.329712 0.708252 1441913068 -0.162048 -0.602844 -0.329712 0.708252 1441913068 -0.162048 -0.602844 -0.329712 0.708252 1441913068 -0.162048 -0.602844 -0.329712 0.708252 1441913068 -0.162048 -0.602844 -0.329712 0.708252 1441913068 -0.162048 -0.602844 -0.329712 0.708252 1441913068 -0.107971 -0.605652 -0.364136 0.699280 1441913068 -0.107971 -0.605652 -0.364136 0.699280 1441913068 -0.107971 -0.605652 -0.364136 0.699280 1441913068 -0.107971 -0.605652 -0.364136 0.699280 1441913068 -0.107971 -0.605652 -0.364136 0.699280 1441913068 -0.107971 -0.605652 -0.364136 0.699280 1441913068 -0.107971 -0.605652 -0.364136 0.699280 1441913068 -0.021667 -0.611328 -0.414429 0.673889 1441913068 -0.021667 -0.611328 -0.414429 0.673889 1441913068 -0.021667 -0.611328 -0.414429 0.673889 1441913068 -0.021667 -0.611328 -0.414429 0.673889 1441913068 -0.021667 -0.611328 -0.414429 0.673889 1441913068 0.088745 -0.605164 -0.518127 0.597900 1441913068 0.088745 -0.605164 -0.518127 0.597900 1441913068 0.088745 -0.605164 -0.518127 0.597900 1441913068 0.088745 -0.605164 -0.518127 0.597900 1441913068 0.088745 -0.605164 -0.518127 0.597900 1441913068 0.088745 -0.605164 -0.518127 0.597900 1441913068 0.235046 -0.567932 -0.610962 0.498962 1441913068 0.235046 -0.567932 -0.610962 0.498962 1441913068 0.235046 -0.567932 -0.610962 0.498962 1441913068 0.235046 -0.567932 -0.610962 0.498962 1441913068 0.365784 -0.519165 -0.684448 0.358093 1441913068 0.365784 -0.519165 -0.684448 0.358093 1441913068 0.365784 -0.519165 -0.684448 0.358093 1441913068 0.365784 -0.519165 -0.684448 0.358093 1441913068 0.365784 -0.519165 -0.684448 0.358093 1441913068 0.365784 -0.519165 -0.684448 0.358093 1441913068 0.453613 -0.489624 -0.710876 0.221802 1441913068 0.453613 -0.489624 -0.710876 0.221802 1441913068 0.453613 -0.489624 -0.710876 0.221802 1441913068 0.453613 -0.489624 -0.710876 0.221802 1441913068 0.453613 -0.489624 -0.710876 0.221802 1441913068 0.453613 -0.489624 -0.710876 0.221802 1441913068 0.520508 -0.460327 -0.706909 0.132080 1441913068 0.520508 -0.460327 -0.706909 0.132080 1441913068 0.520508 -0.460327 -0.706909 0.132080 1441913068 0.520508 -0.460327 -0.706909 0.132080 1441913068 0.520508 -0.460327 -0.706909 0.132080 1441913068 0.520508 -0.460327 -0.706909 0.132080 1441913068 0.520508 -0.460327 -0.706909 0.132080 1441913068 0.568665 -0.451660 -0.684021 0.069336 1441913068 0.568665 -0.451660 -0.684021 0.069336 1441913068 0.568665 -0.451660 -0.684021 0.069336 1441913068 0.568665 -0.451660 -0.684021 0.069336 1441913068 0.568665 -0.451660 -0.684021 0.069336 1441913068 0.568665 -0.451660 -0.684021 0.069336 1441913068 0.605286 -0.435608 -0.663757 0.057800 1441913068 0.605286 -0.435608 -0.663757 0.057800 1441913068 0.605286 -0.435608 -0.663757 0.057800 1441913069 0.605286 -0.435608 -0.663757 0.057800 1441913069 0.605286 -0.435608 -0.663757 0.057800 1441913069 0.605286 -0.435608 -0.663757 0.057800 1441913069 0.605286 -0.435608 -0.663757 0.057800 1441913069 0.623352 -0.417419 -0.657166 0.073242 1441913069 0.623352 -0.417419 -0.657166 0.073242 1441913069 0.623352 -0.417419 -0.657166 0.073242 1441913069 0.623352 -0.417419 -0.657166 0.073242 1441913069 0.623352 -0.417419 -0.657166 0.073242 1441913069 0.621277 -0.424377 -0.653015 0.086609 1441913069 0.621277 -0.424377 -0.653015 0.086609 1441913069 0.621277 -0.424377 -0.653015 0.086609 1441913069 0.621277 -0.424377 -0.653015 0.086609 1441913069 0.621277 -0.424377 -0.653015 0.086609 1441913069 0.621277 -0.424377 -0.653015 0.086609 1441913069 0.621277 -0.424377 -0.653015 0.086609 1441913069 0.594177 -0.455505 -0.652588 0.116821 1441913069 0.594177 -0.455505 -0.652588 0.116821 1441913069 0.594177 -0.455505 -0.652588 0.116821 1441913069 0.594177 -0.455505 -0.652588 0.116821 1441913069 0.594177 -0.455505 -0.652588 0.116821 1441913069 0.594177 -0.455505 -0.652588 0.116821 1441913069 0.530579 -0.507996 -0.658203 0.165100 1441913069 0.530579 -0.507996 -0.658203 0.165100 1441913069 0.530579 -0.507996 -0.658203 0.165100 1441913069 0.530579 -0.507996 -0.658203 0.165100 1441913069 0.530579 -0.507996 -0.658203 0.165100 1441913069 0.530579 -0.507996 -0.658203 0.165100 1441913069 0.530579 -0.507996 -0.658203 0.165100 1441913069 0.432434 -0.552368 -0.664795 0.256775 1441913069 0.432434 -0.552368 -0.664795 0.256775 1441913069 0.432434 -0.552368 -0.664795 0.256775 1441913069 0.432434 -0.552368 -0.664795 0.256775 1441913069 0.432434 -0.552368 -0.664795 0.256775 1441913069 0.432434 -0.552368 -0.664795 0.256775 1441913069 0.317139 -0.584595 -0.652771 0.362793 1441913069 0.317139 -0.584595 -0.652771 0.362793 1441913069 0.317139 -0.584595 -0.652771 0.362793 1441913069 0.317139 -0.584595 -0.652771 0.362793 1441913069 0.317139 -0.584595 -0.652771 0.362793 1441913069 0.317139 -0.584595 -0.652771 0.362793 1441913069 0.197388 -0.612671 -0.612671 0.458618 1441913069 0.197388 -0.612671 -0.612671 0.458618 1441913069 0.197388 -0.612671 -0.612671 0.458618 1441913069 0.197388 -0.612671 -0.612671 0.458618 1441913069 0.197388 -0.612671 -0.612671 0.458618 1441913069 0.079407 -0.628906 -0.552979 0.540771 1441913069 0.079407 -0.628906 -0.552979 0.540771 1441913069 0.079407 -0.628906 -0.552979 0.540771 1441913069 0.079407 -0.628906 -0.552979 0.540771 1441913069 0.079407 -0.628906 -0.552979 0.540771 1441913069 0.079407 -0.628906 -0.552979 0.540771 1441913069 -0.021423 -0.625244 -0.478638 0.616089 1441913069 -0.021423 -0.625244 -0.478638 0.616089 1441913069 -0.021423 -0.625244 -0.478638 0.616089 1441913069 -0.021423 -0.625244 -0.478638 0.616089 1441913069 -0.021423 -0.625244 -0.478638 0.616089 1441913069 -0.021423 -0.625244 -0.478638 0.616089 1441913069 -0.104065 -0.621887 -0.392090 0.669861 1441913069 -0.104065 -0.621887 -0.392090 0.669861 1441913069 -0.104065 -0.621887 -0.392090 0.669861 1441913069 -0.104065 -0.621887 -0.392090 0.669861 1441913069 -0.104065 -0.621887 -0.392090 0.669861 1441913069 -0.104065 -0.621887 -0.392090 0.669861 1441913069 -0.104065 -0.621887 -0.392090 0.669861 1441913069 -0.174011 -0.621216 -0.322266 0.692810 1441913069 -0.174011 -0.621216 -0.322266 0.692810 1441913069 -0.174011 -0.621216 -0.322266 0.692810 1441913069 -0.174011 -0.621216 -0.322266 0.692810 1441913069 -0.174011 -0.621216 -0.322266 0.692810 1441913069 -0.174011 -0.621216 -0.322266 0.692810 1441913069 -0.210083 -0.625183 -0.263733 0.703857 1441913069 -0.210083 -0.625183 -0.263733 0.703857 1441913069 -0.210083 -0.625183 -0.263733 0.703857 1441913069 -0.210083 -0.625183 -0.263733 0.703857 1441913069 -0.210083 -0.625183 -0.263733 0.703857 1441913069 -0.210083 -0.625183 -0.263733 0.703857 1441913069 -0.233398 -0.614136 -0.243958 0.713318 1441913069 -0.233398 -0.614136 -0.243958 0.713318 1441913069 -0.233398 -0.614136 -0.243958 0.713318 1441913069 -0.233398 -0.614136 -0.243958 0.713318 1441913069 -0.233398 -0.614136 -0.243958 0.713318 1441913069 -0.233398 -0.614136 -0.243958 0.713318 1441913069 -0.233398 -0.614136 -0.243958 0.713318 1441913069 -0.229980 -0.604919 -0.230896 0.726563 1441913069 -0.229980 -0.604919 -0.230896 0.726563 1441913069 -0.229980 -0.604919 -0.230896 0.726563 1441913069 -0.229980 -0.604919 -0.230896 0.726563 1441913069 -0.229980 -0.604919 -0.230896 0.726563 1441913069 -0.194641 -0.598999 -0.242615 0.737854 1441913069 -0.194641 -0.598999 -0.242615 0.737854 1441913069 -0.194641 -0.598999 -0.242615 0.737854 1441913069 -0.194641 -0.598999 -0.242615 0.737854 1441913069 -0.194641 -0.598999 -0.242615 0.737854 1441913069 -0.194641 -0.598999 -0.242615 0.737854 1441913069 -0.194641 -0.598999 -0.242615 0.737854 1441913069 -0.137939 -0.601563 -0.283325 0.734070 1441913069 -0.137939 -0.601563 -0.283325 0.734070 1441913069 -0.137939 -0.601563 -0.283325 0.734070 1441913069 -0.137939 -0.601563 -0.283325 0.734070 1441913069 -0.137939 -0.601563 -0.283325 0.734070 1441913069 -0.137939 -0.601563 -0.283325 0.734070 1441913069 -0.137939 -0.601563 -0.283325 0.734070 1441913069 -0.057495 -0.602722 -0.343628 0.717896 1441913069 -0.057495 -0.602722 -0.343628 0.717896 1441913069 -0.057495 -0.602722 -0.343628 0.717896 1441913069 -0.057495 -0.602722 -0.343628 0.717896 1441913069 -0.057495 -0.602722 -0.343628 0.717896 1441913069 0.050659 -0.593567 -0.449280 0.665771 1441913069 0.050659 -0.593567 -0.449280 0.665771 1441913069 0.050659 -0.593567 -0.449280 0.665771 1441913069 0.050659 -0.593567 -0.449280 0.665771 1441913070 0.050659 -0.593567 -0.449280 0.665771 1441913070 0.050659 -0.593567 -0.449280 0.665771 1441913070 0.192017 -0.566040 -0.577454 0.556091 1441913070 0.192017 -0.566040 -0.577454 0.556091 1441913070 0.192017 -0.566040 -0.577454 0.556091 1441913070 0.192017 -0.566040 -0.577454 0.556091 1441913070 0.192017 -0.566040 -0.577454 0.556091 1441913070 0.192017 -0.566040 -0.577454 0.556091 1441913070 0.192017 -0.566040 -0.577454 0.556091 1441913070 0.338501 -0.505920 -0.685913 0.398865 1441913070 0.338501 -0.505920 -0.685913 0.398865 1441913070 0.338501 -0.505920 -0.685913 0.398865 1441913070 0.338501 -0.505920 -0.685913 0.398865 1441913070 0.338501 -0.505920 -0.685913 0.398865 1441913070 0.455933 -0.429077 -0.736572 0.256042 1441913070 0.455933 -0.429077 -0.736572 0.256042 1441913070 0.455933 -0.429077 -0.736572 0.256042 1441913070 0.455933 -0.429077 -0.736572 0.256042 1441913070 0.455933 -0.429077 -0.736572 0.256042 1441913070 0.455933 -0.429077 -0.736572 0.256042 1441913070 0.455933 -0.429077 -0.736572 0.256042 1441913070 0.518677 -0.403503 -0.745178 0.113403 1441913070 0.518677 -0.403503 -0.745178 0.113403 1441913070 0.518677 -0.403503 -0.745178 0.113403 1441913070 0.518677 -0.403503 -0.745178 0.113403 1441913070 0.518677 -0.403503 -0.745178 0.113403 1441913070 0.518677 -0.403503 -0.745178 0.113403 1441913070 0.562561 -0.396667 -0.724854 0.027954 1441913070 0.562561 -0.396667 -0.724854 0.027954 1441913070 0.562561 -0.396667 -0.724854 0.027954 1441913070 0.562561 -0.396667 -0.724854 0.027954 1441913070 0.587524 -0.398193 -0.703796 -0.030518 1441913070 0.587524 -0.398193 -0.703796 -0.030518 1441913070 0.605347 -0.390442 -0.692078 -0.046509 1441913070 0.605347 -0.390442 -0.692078 -0.046509 1441913070 0.605347 -0.390442 -0.692078 -0.046509 1441913070 0.605347 -0.390442 -0.692078 -0.046509 1441913070 0.605347 -0.390442 -0.692078 -0.046509 1441913070 0.610352 -0.393799 -0.686340 -0.035950 1441913070 0.610352 -0.393799 -0.686340 -0.035950 1441913070 0.610352 -0.393799 -0.686340 -0.035950 1441913070 0.610352 -0.393799 -0.686340 -0.035950 1441913070 0.610352 -0.393799 -0.686340 -0.035950 1441913070 0.610352 -0.393799 -0.686340 -0.035950 1441913070 0.599854 -0.406250 -0.689331 0.003174 1441913070 0.599854 -0.406250 -0.689331 0.003174 1441913070 0.599854 -0.406250 -0.689331 0.003174 1441913070 0.599854 -0.406250 -0.689331 0.003174 1441913070 0.599854 -0.406250 -0.689331 0.003174 1441913070 0.599854 -0.406250 -0.689331 0.003174 1441913070 0.599854 -0.406250 -0.689331 0.003174 1441913070 0.570618 -0.430176 -0.696106 0.069458 1441913070 0.570618 -0.430176 -0.696106 0.069458 1441913070 0.570618 -0.430176 -0.696106 0.069458 1441913070 0.570618 -0.430176 -0.696106 0.069458 1441913070 0.570618 -0.430176 -0.696106 0.069458 1441913070 0.570618 -0.430176 -0.696106 0.069458 1441913070 0.523926 -0.456360 -0.703003 0.151794 1441913070 0.523926 -0.456360 -0.703003 0.151794 1441913070 0.523926 -0.456360 -0.703003 0.151794 1441913070 0.523926 -0.456360 -0.703003 0.151794 1441913070 0.523926 -0.456360 -0.703003 0.151794 1441913070 0.523926 -0.456360 -0.703003 0.151794 1441913070 0.523926 -0.456360 -0.703003 0.151794 1441913070 0.456970 -0.491089 -0.702332 0.238220 1441913070 0.456970 -0.491089 -0.702332 0.238220 1441913070 0.456970 -0.491089 -0.702332 0.238220 1441913070 0.456970 -0.491089 -0.702332 0.238220 1441913070 0.456970 -0.491089 -0.702332 0.238220 1441913070 0.456970 -0.491089 -0.702332 0.238220 1441913070 0.456970 -0.491089 -0.702332 0.238220 1441913070 0.368469 -0.526794 -0.688782 0.335144 1441913070 0.368469 -0.526794 -0.688782 0.335144 1441913070 0.368469 -0.526794 -0.688782 0.335144 1441913070 0.368469 -0.526794 -0.688782 0.335144 1441913070 0.368469 -0.526794 -0.688782 0.335144 1441913070 0.263306 -0.554626 -0.654602 0.441162 1441913070 0.263306 -0.554626 -0.654602 0.441162 1441913070 0.263306 -0.554626 -0.654602 0.441162 1441913070 0.263306 -0.554626 -0.654602 0.441162 1441913070 0.263306 -0.554626 -0.654602 0.441162 1441913070 0.263306 -0.554626 -0.654602 0.441162 1441913070 0.156982 -0.572815 -0.598022 0.538147 1441913070 0.156982 -0.572815 -0.598022 0.538147 1441913070 0.156982 -0.572815 -0.598022 0.538147 1441913070 0.156982 -0.572815 -0.598022 0.538147 1441913070 
0.664795 0.136963 -0.643555 0.353699 1441913072 0.664795 0.136963 -0.643555 0.353699 1441913072 0.664795 0.136963 -0.643555 0.353699 1441913072 0.664795 0.136963 -0.643555 0.353699 1441913072 0.664795 0.136963 -0.643555 0.353699 1441913072 0.663635 0.129150 -0.645325 0.355530 1441913073 0.663635 0.129150 -0.645325 0.355530 1441913073 0.663635 0.129150 -0.645325 0.355530 1441913073 0.663635 0.129150 -0.645325 0.355530 1441913073 0.663635 0.129150 -0.645325 0.355530 1441913073 0.663635 0.129150 -0.645325 0.355530 1441913073 0.660217 0.135376 -0.641235 0.366821 1441913073 0.660217 0.135376 -0.641235 0.366821 1441913073 0.660217 0.135376 -0.641235 0.366821 1441913073 0.660217 0.135376 -0.641235 0.366821 1441913073 0.660217 0.135376 -0.641235 0.366821 1441913073 0.660217 0.135376 -0.641235 0.366821 1441913073 0.659424 0.145996 -0.632751 0.378723 1441913073 0.659424 0.145996 -0.632751 0.378723 1441913073 0.659424 0.145996 -0.632751 0.378723 1441913073 0.659424 0.145996 -0.632751 0.378723 1441913073 0.659424 0.145996 -0.632751 0.378723 1441913073 0.659424 0.145996 -0.632751 0.378723 1441913073 0.667236 0.133789 -0.627686 0.377869 1441913073 0.667236 0.133789 -0.627686 0.377869 1441913073 0.667236 0.133789 -0.627686 0.377869 1441913073 0.667236 0.133789 -0.627686 0.377869 1441913073 0.667236 0.133789 -0.627686 0.377869 1441913073 0.667236 0.133789 -0.627686 0.377869 1441913073 0.676392 0.098267 -0.633057 0.363342 1441913073 0.676392 0.098267 -0.633057 0.363342 1441913073 0.676392 0.098267 -0.633057 0.363342 1441913073 0.676392 0.098267 -0.633057 0.363342 1441913073 0.676392 0.098267 -0.633057 0.363342 1441913073 0.676392 0.098267 -0.633057 0.363342 1441913073 0.676392 0.098267 -0.633057 0.363342 1441913073 0.683960 0.075562 -0.637207 0.347107 1441913073 0.683960 0.075562 -0.637207 0.347107 1441913073 0.683960 0.075562 -0.637207 0.347107 1441913073 0.683960 0.075562 -0.637207 0.347107 1441913073 0.691162 0.051086 -0.644714 0.322510 1441913073 0.691162 0.051086 -0.644714 0.322510 1441913073 0.691162 0.051086 -0.644714 0.322510 1441913073 0.691162 0.051086 -0.644714 0.322510 1441913073 0.691162 0.051086 -0.644714 0.322510 1441913073 0.694946 0.030396 -0.650635 0.304626 1441913073 0.694946 0.030396 -0.650635 0.304626 1441913073 0.694946 0.030396 -0.650635 0.304626 1441913073 0.694946 0.030396 -0.650635 0.304626 1441913073 0.694946 0.030396 -0.650635 0.304626 1441913073 0.694946 0.030396 -0.650635 0.304626 1441913073 0.695984 0.024109 -0.651611 0.300659 1441913073 0.695984 0.024109 -0.651611 0.300659 1441913073 0.695984 0.024109 -0.651611 0.300659 1441913073 0.695984 0.024109 -0.651611 0.300659 1441913073 0.695984 0.024109 -0.651611 0.300659 1441913073 0.695984 0.024109 -0.651611 0.300659 1441913073 0.695984 0.024109 -0.651611 0.300659 1441913073 0.694092 0.023010 -0.652588 0.302979 1441913073 0.694092 0.023010 -0.652588 0.302979 1441913073 0.694092 0.023010 -0.652588 0.302979 1441913073 0.694092 0.023010 -0.652588 0.302979 1441913073 0.694092 0.023010 -0.652588 0.302979 1441913073 0.694092 0.023010 -0.652588 0.302979 1441913073 0.690491 0.025940 -0.653320 0.309326 1441913073 0.690491 0.025940 -0.653320 0.309326 1441913073 0.690491 0.025940 -0.653320 0.309326 1441913073 0.690491 0.025940 -0.653320 0.309326 1441913073 0.690491 0.025940 -0.653320 0.309326 1441913073 0.690491 0.025940 -0.653320 0.309326 1441913073 0.685425 0.033752 -0.653137 0.320007 1441913073 0.685425 0.033752 -0.653137 0.320007 1441913073 0.685425 0.033752 -0.653137 0.320007 1441913073 0.685425 0.033752 -0.653137 0.320007 1441913073 0.685425 0.033752 -0.653137 0.320007 1441913073 0.685425 0.033752 -0.653137 0.320007 1441913073 0.685425 0.033752 -0.653137 0.320007 1441913073 0.678345 0.055298 -0.648987 0.340088 1441913073 0.678345 0.055298 -0.648987 0.340088 1441913073 0.678345 0.055298 -0.648987 0.340088 1441913073 0.678345 0.055298 -0.648987 0.340088 1441913073 0.678345 0.055298 -0.648987 0.340088 1441913073 0.678345 0.055298 -0.648987 0.340088 1441913073 0.674011 0.077271 -0.642212 0.356689 1441913073 0.674011 0.077271 -0.642212 0.356689 1441913073 0.674011 0.077271 -0.642212 0.356689 1441913073 0.674011 0.077271 -0.642212 0.356689 1441913073 0.674011 0.077271 -0.642212 0.356689 1441913073 0.674011 0.077271 -0.642212 0.356689 1441913073 0.673279 0.087524 -0.639771 0.360168 1441913073 0.673279 0.087524 -0.639771 0.360168 1441913073 0.673279 0.087524 -0.639771 0.360168 1441913073 0.673279 0.087524 -0.639771 0.360168 1441913073 0.673279 0.087524 -0.639771 0.360168 1441913073 0.673279 0.087524 -0.639771 0.360168 1441913073 0.674622 0.086609 -0.643372 0.351379 1441913073 0.674622 0.086609 -0.643372 0.351379 1441913073 0.674622 0.086609 -0.643372 0.351379 1441913073 0.674622 0.086609 -0.643372 0.351379 1441913073 0.674622 0.086609 -0.643372 0.351379 1441913073 0.674622 0.086609 -0.643372 0.351379 1441913073 0.674500 0.073975 -0.651917 0.338440 1441913073 0.674500 0.073975 -0.651917 0.338440 1441913073 0.674500 0.073975 -0.651917 0.338440 1441913073 0.674500 0.073975 -0.651917 0.338440 1441913073 0.674500 0.073975 -0.651917 0.338440 1441913073 0.674500 0.073975 -0.651917 0.338440 1441913073 0.670288 0.068237 -0.657959 0.336426 1441913073 0.670288 0.068237 -0.657959 0.336426 1441913073 0.670288 0.068237 -0.657959 0.336426 1441913073 0.670288 0.068237 -0.657959 0.336426 1441913073 0.670288 0.068237 -0.657959 0.336426 1441913073 0.670288 0.068237 -0.657959 0.336426 1441913073 0.666382 0.066772 -0.659485 0.341370 1441913073 0.666382 0.066772 -0.659485 0.341370 1441913074 0.666382 0.066772 -0.659485 0.341370 1441913074 0.666382 0.066772 -0.659485 0.341370 1441913074 0.666382 0.066772 -0.659485 0.341370 1441913074 0.666382 0.066772 -0.659485 0.341370 1441913074 0.662781 0.068481 -0.659485 0.347900 1441913074 0.662781 0.068481 -0.659485 0.347900 1441913074 0.662781 0.068481 -0.659485 0.347900 1441913074 0.662781 0.068481 -0.659485 0.347900 1441913074 0.662781 0.068481 -0.659485 0.347900 1441913074 0.662781 0.068481 -0.659485 0.347900 1441913074 0.658081 0.073059 -0.660400 0.354248 1441913074 0.658081 0.073059 -0.660400 0.354248 1441913074 0.658081 0.073059 -0.660400 0.354248 1441913074 0.658081 0.073059 -0.660400 0.354248 1441913074 0.658081 0.073059 -0.660400 0.354248 1441913074 0.658081 0.073059 -0.660400 0.354248 1441913074 0.658081 0.073059 -0.660400 0.354248 1441913074 0.654785 0.078857 -0.658203 0.363098 1441913074 0.654785 0.078857 -0.658203 0.363098 1441913074 0.654785 0.078857 -0.658203 0.363098 1441913074 0.654785 0.078857 -0.658203 0.363098 1441913074 0.654785 0.078857 -0.658203 0.363098 1441913074 0.654785 0.078857 -0.658203 0.363098 1441913074 0.653687 0.079224 -0.656189 0.368530 1441913074 0.653687 0.079224 -0.656189 0.368530 1441913074 0.653687 0.079224 -0.656189 0.368530 1441913074 0.653687 0.079224 -0.656189 0.368530 1441913074 0.653687 0.079224 -0.656189 0.368530 1441913074 0.653687 0.079224 -0.656189 0.368530 1441913074 0.653687 0.079224 -0.656189 0.368530 1441913074 0.655029 0.079590 -0.655151 0.367920 1441913074 0.655029 0.079590 -0.655151 0.367920 1441913074 0.655029 0.079590 -0.655151 0.367920 1441913074 0.655029 0.079590 -0.655151 0.367920 1441913074 0.655029 0.079590 -0.655151 0.367920 1441913074 0.655029 0.079590 -0.655151 0.367920 1441913074 0.657898 0.078430 -0.654480 0.364136 1441913074 0.657898 0.078430 -0.654480 0.364136 1441913074 0.657898 0.078430 -0.654480 0.364136 1441913074 0.657898 0.078430 -0.654480 0.364136 1441913074 0.657898 0.078430 -0.654480 0.364136 1441913074 0.657898 0.078430 -0.654480 0.364136 1441913074 0.657898 0.078430 -0.654480 0.364136 1441913074 0.659241 0.081970 -0.652466 0.364624 1441913074 0.659241 0.081970 -0.652466 0.364624 1441913074 0.659241 0.081970 -0.652466 0.364624 1441913074 0.659241 0.081970 -0.652466 0.364624 1441913074 0.659241 0.081970 -0.652466 0.364624 1441913074 0.659241 0.081970 -0.652466 0.364624 1441913074 0.659241 0.081970 -0.652466 0.364624 1441913074 0.662170 0.085022 -0.647644 0.367188 1441913074 0.662170 0.085022 -0.647644 0.367188 1441913074 0.662170 0.085022 -0.647644 0.367188 1441913074 0.662170 0.085022 -0.647644 0.367188 1441913074 0.662170 0.085022 -0.647644 0.367188 1441913074 0.662170 0.085022 -0.647644 0.367188 1441913074 0.665527 0.073608 -0.647705 0.363525 1441913074 0.665527 0.073608 -0.647705 0.363525 1441913074 0.665527 0.073608 -0.647705 0.363525 1441913074 0.665527 0.073608 -0.647705 0.363525 1441913074 0.668030 0.058716 -0.650330 0.356873 1441913074 0.668030 0.058716 -0.650330 0.356873 1441913074 0.668030 0.058716 -0.650330 0.356873 1441913074 0.668030 0.058716 -0.650330 0.356873 1441913074 0.668030 0.058716 -0.650330 0.356873 1441913074 0.668030 0.058716 -0.650330 0.356873 1441913074 0.668213 0.050415 -0.653503 0.351929 1441913074 0.668213 0.050415 -0.653503 0.351929 1441913074 0.668213 0.050415 -0.653503 0.351929 1441913074 0.668213 0.050415 -0.653503 0.351929 1441913074 0.668213 0.050415 -0.653503 0.351929 1441913074 0.668213 0.050415 -0.653503 0.351929 1441913074 0.668335 0.045410 -0.656067 0.347595 1441913074 0.668335 0.045410 -0.656067 0.347595 1441913074 0.668335 0.045410 -0.656067 0.347595 1441913074 0.668335 0.045410 -0.656067 0.347595 1441913074 0.668335 0.045410 -0.656067 0.347595 1441913074 0.668335 0.045410 -0.656067 0.347595 1441913074 0.670776 0.042236 -0.655151 0.345032 1441913074 0.670776 0.042236 -0.655151 0.345032 1441913074 0.670776 0.042236 -0.655151 0.345032 1441913074 0.670776 0.042236 -0.655151 0.345032 1441913074 0.670776 0.042236 -0.655151 0.345032 1441913074 0.670776 0.042236 -0.655151 0.345032 1441913074 0.673706 0.049438 -0.651489 0.345215 1441913074 0.673706 0.049438 -0.651489 0.345215 1441913074 0.673706 0.049438 -0.651489 0.345215 1441913074 0.673706 0.049438 -0.651489 0.345215 1441913074 0.673706 0.049438 -0.651489 0.345215 1441913074 0.673706 0.049438 -0.651489 0.345215 1441913074 0.676880 0.057617 -0.648804 0.342773 1441913074 0.676880 0.057617 -0.648804 0.342773 1441913074 0.676880 0.057617 -0.648804 0.342773 1441913074 0.676880 0.057617 -0.648804 0.342773 1441913074 0.676880 0.057617 -0.648804 0.342773 1441913074 0.676880 0.057617 -0.648804 0.342773 1441913074 0.677612 0.070251 -0.645996 0.344238 1441913074 0.677612 0.070251 -0.645996 0.344238 1441913074 0.677612 0.070251 -0.645996 0.344238 1441913074 0.677612 0.070251 -0.645996 0.344238 1441913074 0.677612 0.070251 -0.645996 0.344238 1441913074 0.677612 0.070251 -0.645996 0.344238 1441913074 0.677612 0.070251 -0.645996 0.344238 1441913074 0.676514 0.086914 -0.642517 0.349243 1441913074 0.676514 0.086914 -0.642517 0.349243 1441913074 0.676514 0.086914 -0.642517 0.349243 1441913074 0.676514 0.086914 -0.642517 0.349243 1441913074 0.676514 0.086914 -0.642517 0.349243 1441913074 0.676514 0.086914 -0.642517 0.349243 1441913074 0.677246 0.096558 -0.639954 0.349854 1441913074 0.677246 0.096558 -0.639954 0.349854 1441913074 0.677246 0.096558 -0.639954 0.349854 1441913075 0.677246 0.096558 -0.639954 0.349854 1441913075 0.677246 0.096558 -0.639954 0.349854 1441913075 0.677246 0.096558 -0.639954 0.349854 1441913075 0.677246 0.096558 -0.639954 0.349854 1441913075 0.678711 0.092773 -0.641663 0.344971 1441913075 0.678711 0.092773 -0.641663 0.344971 1441913075 0.678711 0.092773 -0.641663 0.344971 1441913075 0.678711 0.092773 -0.641663 0.344971 1441913075 0.678711 0.092773 -0.641663 0.344971 1441913075 0.678711 0.092773 -0.641663 0.344971 1441913075 0.677063 0.094116 -0.643066 0.345215 1441913075 0.677063 0.094116 -0.643066 0.345215 1441913075 0.677063 0.094116 -0.643066 0.345215 1441913075 0.677063 0.094116 -0.643066 0.345215 1441913075 0.677063 0.094116 -0.643066 0.345215 1441913075 0.677063 0.094116 -0.643066 0.345215 1441913075 0.669861 0.101074 -0.645813 0.352112 1441913075 0.669861 0.101074 -0.645813 0.352112 1441913075 0.669861 0.101074 -0.645813 0.352112 1441913075 0.669861 0.101074 -0.645813 0.352112 1441913075 0.669861 0.101074 -0.645813 0.352112 1441913075 0.669861 0.101074 -0.645813 0.352112 1441913075 0.657959 0.112976 -0.648254 0.366211 1441913075 0.657959 0.112976 -0.648254 0.366211 1441913075 0.657959 0.112976 -0.648254 0.366211 1441913075 0.657959 0.112976 -0.648254 0.366211 1441913075 0.657959 0.112976 -0.648254 0.366211 1441913075 0.657959 0.112976 -0.648254 0.366211 1441913075 0.647400 0.124268 -0.648132 0.381226 1441913075 0.647400 0.124268 -0.648132 0.381226 1441913075 0.647400 0.124268 -0.648132 0.381226 1441913075 0.647400 0.124268 -0.648132 0.381226 1441913075 0.647400 0.124268 -0.648132 0.381226 1441913075 0.647400 0.124268 -0.648132 0.381226 1441913075 0.647400 0.124268 -0.648132 0.381226 1441913075 0.640686 0.125000 -0.649719 0.389465 1441913075 0.640686 0.125000 -0.649719 0.389465 1441913075 0.640686 0.125000 -0.649719 0.389465 1441913075 0.640686 0.125000 -0.649719 0.389465 1441913075 0.640686 0.125000 -0.649719 0.389465 1441913075 0.640686 0.125000 -0.649719 0.389465 1441913075 0.635437 0.119629 -0.653076 0.394165 1441913075 0.635437 0.119629 -0.653076 0.394165 1441913075 0.635437 0.119629 -0.653076 0.394165 1441913075 0.635437 0.119629 -0.653076 0.394165 1441913075 0.635437 0.119629 -0.653076 0.394165 1441913075 0.635437 0.119629 -0.653076 0.394165 1441913075 0.627930 0.120300 -0.655212 0.402344 1441913075 0.627930 0.120300 -0.655212 0.402344 1441913075 0.627930 0.120300 -0.655212 0.402344 1441913075 0.627930 0.120300 -0.655212 0.402344 1441913075 0.627930 0.120300 -0.655212 0.402344 1441913075 0.627930 0.120300 -0.655212 0.402344 1441913075 0.627930 0.120300 -0.655212 0.402344 1441913075 0.617798 0.134216 -0.652527 0.417725 1441913075 0.617798 0.134216 -0.652527 0.417725 1441913075 0.617798 0.134216 -0.652527 0.417725 1441913075 0.617798 0.134216 -0.652527 0.417725 1441913075 0.617798 0.134216 -0.652527 0.417725 1441913075 0.617798 0.134216 -0.652527 0.417725 1441913075 0.613098 0.147522 -0.645508 0.430908 1441913075 0.613098 0.147522 -0.645508 0.430908 1441913075 0.613098 0.147522 -0.645508 0.430908 1441913075 0.613098 0.147522 -0.645508 0.430908 1441913075 0.613098 0.147522 -0.645508 0.430908 1441913075 0.613098 0.147522 -0.645508 0.430908 1441913075 0.617004 0.146667 -0.638977 0.435303 1441913075 0.617004 0.146667 -0.638977 0.435303 1441913075 0.617004 0.146667 -0.638977 0.435303 1441913075 0.617004 0.146667 -0.638977 0.435303 1441913075 0.617004 0.146667 -0.638977 0.435303 1441913075 0.617004 0.146667 -0.638977 0.435303 1441913075 0.627502 0.132568 -0.636780 0.427979 1441913075 0.627502 0.132568 -0.636780 0.427979 1441913075 0.627502 0.132568 -0.636780 0.427979 1441913075 0.627502 0.132568 -0.636780 0.427979 1441913075 0.627502 0.132568 -0.636780 0.427979 1441913075 0.627502 0.132568 -0.636780 0.427979 1441913075 0.638489 0.114624 -0.635864 0.418091 1441913075 0.638489 0.114624 -0.635864 0.418091 1441913075 0.638489 0.114624 -0.635864 0.418091 1441913075 0.638489 0.114624 -0.635864 0.418091 1441913075 0.638489 0.114624 -0.635864 0.418091 1441913075 0.638489 0.114624 -0.635864 0.418091 1441913075 0.638489 0.114624 -0.635864 0.418091 1441913075 0.645874 0.101257 -0.636108 0.409790 1441913075 0.645874 0.101257 -0.636108 0.409790 1441913075 0.645874 0.101257 -0.636108 0.409790 1441913075 0.645874 0.101257 -0.636108 0.409790 1441913075 0.645874 0.101257 -0.636108 0.409790 1441913075 0.651062 0.091919 -0.637573 0.401367 1441913075 0.651062 0.091919 -0.637573 0.401367 1441913075 0.651062 0.091919 -0.637573 0.401367 1441913075 0.651062 0.091919 -0.637573 0.401367 1441913075 0.651062 0.091919 -0.637573 0.401367 1441913075 0.651062 0.091919 -0.637573 0.401367 1441913075 0.654175 0.087402 -0.640625 0.392456 1441913075 0.654175 0.087402 -0.640625 0.392456 1441913075 0.654175 0.087402 -0.640625 0.392456 1441913075 0.654175 0.087402 -0.640625 0.392456 1441913075 0.654175 0.087402 -0.640625 0.392456 1441913075 0.654175 0.087402 -0.640625 0.392456 1441913075 0.655823 0.087280 -0.645508 0.381592 1441913075 0.655823 0.087280 -0.645508 0.381592 1441913075 0.655823 0.087280 -0.645508 0.381592 1441913075 0.655823 0.087280 -0.645508 0.381592 1441913075 0.655823 0.087280 -0.645508 0.381592 1441913075 0.655823 0.087280 -0.645508 0.381592 1441913075 0.655823 0.087280 -0.645508 0.381592 1441913075 0.659363 0.076294 -0.653137 0.364380 1441913075 0.659363 0.076294 -0.653137 0.364380 1441913075 0.659363 0.076294 -0.653137 0.364380 1441913075 0.659363 0.076294 -0.653137 0.364380 1441913075 0.659363 0.076294 -0.653137 0.364380 1441913076 0.659363 0.076294 -0.653137 0.364380 1441913076 0.663879 0.063232 -0.655518 0.354370 1441913076 0.663879 0.063232 -0.655518 0.354370 1441913076 0.663879 0.063232 -0.655518 0.354370 1441913076 0.663879 0.063232 -0.655518 0.354370 1441913076 0.663879 0.063232 -0.655518 0.354370 1441913076 0.665527 0.066589 -0.652100 0.356873 1441913076 0.665527 0.066589 -0.652100 0.356873 1441913076 0.665527 0.066589 -0.652100 0.356873 1441913076 0.665527 0.066589 -0.652100 0.356873 1441913076 0.665527 0.066589 -0.652100 0.356873 1441913076 0.665527 0.066589 -0.652100 0.356873 1441913076 0.669189 0.072266 -0.647705 0.356995 1441913076 0.669189 0.072266 -0.647705 0.356995 1441913076 0.669189 0.072266 -0.647705 0.356995 1441913076 0.669189 0.072266 -0.647705 0.356995 1441913076 0.669189 0.072266 -0.647705 0.356995 1441913076 0.669189 0.072266 -0.647705 0.356995 1441913076 0.669189 0.072266 -0.647705 0.356995 1441913076 0.670471 0.073425 -0.647827 0.354065 1441913076 0.670471 0.073425 -0.647827 0.354065 1441913076 0.670471 0.073425 -0.647827 0.354065 1441913076 0.670471 0.073425 -0.647827 0.354065 1441913076 0.670471 0.073425 -0.647827 0.354065 1441913076 0.670471 0.073425 -0.647827 0.354065 1441913076 0.670471 0.073425 -0.647827 0.354065 1441913076 0.669250 0.078857 -0.649048 0.353027 1441913076 0.669250 0.078857 -0.649048 0.353027 1441913076 0.669250 0.078857 -0.649048 0.353027 1441913076 0.669250 0.078857 -0.649048 0.353027 1441913076 0.669250 0.078857 -0.649048 0.353027 1441913076 0.669250 0.078857 -0.649048 0.353027 1441913076 0.669800 0.085144 -0.647827 0.352722 1441913076 0.669800 0.085144 -0.647827 0.352722 1441913076 0.669800 0.085144 -0.647827 0.352722 1441913076 0.669800 0.085144 -0.647827 0.352722 1441913076 0.669800 0.085144 -0.647827 0.352722 1441913076 0.669800 0.085144 -0.647827 0.352722 1441913076 0.672363 0.080994 -0.648010 0.348389 1441913076 0.672363 0.080994 -0.648010 0.348389 1441913076 0.672363 0.080994 -0.648010 0.348389 1441913076 0.672363 0.080994 -0.648010 0.348389 1441913076 0.672363 0.080994 -0.648010 0.348389 1441913076 0.672363 0.080994 -0.648010 0.348389 1441913076 0.674500 0.071167 -0.648926 0.344727 1441913076 0.674500 0.071167 -0.648926 0.344727 1441913076 0.674500 0.071167 -0.648926 0.344727 1441913076 0.674500 0.071167 -0.648926 0.344727 1441913076 0.674500 0.071167 -0.648926 0.344727 1441913076 0.674500 0.071167 -0.648926 0.344727 1441913076 0.674500 0.071167 -0.648926 0.344727 1441913076 0.670288 0.067078 -0.652832 0.346375 1441913076 0.670288 0.067078 -0.652832 0.346375 1441913076 0.670288 0.067078 -0.652832 0.346375 1441913076 0.670288 0.067078 -0.652832 0.346375 1441913076 0.670288 0.067078 -0.652832 0.346375 1441913076 0.670288 0.067078 -0.652832 0.346375 1441913076 0.670288 0.067078 -0.652832 0.346375 1441913076 0.660828 0.081055 -0.654541 0.358154 1441913076 0.660828 0.081055 -0.654541 0.358154 1441913076 0.660828 0.081055 -0.654541 0.358154 1441913076 0.660828 0.081055 -0.654541 0.358154 1441913076 0.660828 0.081055 -0.654541 0.358154 1441913076 0.651794 0.101318 -0.652649 0.372742 1441913076 0.651794 0.101318 -0.652649 0.372742 1441913076 0.651794 0.101318 -0.652649 0.372742 1441913076 0.651794 0.101318 -0.652649 0.372742 1441913076 0.651794 0.101318 -0.652649 0.372742 1441913076 0.651794 0.101318 -0.652649 0.372742 1441913076 0.651794 0.101318 -0.652649 0.372742 1441913076 0.649719 0.110352 -0.648743 0.380554 1441913076 0.649719 0.110352 -0.648743 0.380554 1441913076 0.649719 0.110352 -0.648743 0.380554 1441913076 0.649719 0.110352 -0.648743 0.380554 1441913076 0.649719 0.110352 -0.648743 0.380554 1441913076 0.649719 0.110352 -0.648743 0.380554 1441913076 0.652527 0.098816 -0.648193 0.379822 1441913076 0.652527 0.098816 -0.648193 0.379822 1441913076 0.652527 0.098816 -0.648193 0.379822 1441913076 0.652527 0.098816 -0.648193 0.379822 1441913076 0.652527 0.098816 -0.648193 0.379822 1441913076 0.652527 0.098816 -0.648193 0.379822 1441913076 0.652405 0.085754 -0.650635 0.379028 1441913076 0.652405 0.085754 -0.650635 0.379028 1441913076 0.652405 0.085754 -0.650635 0.379028 1441913076 0.652405 0.085754 -0.650635 0.379028 1441913076 0.652405 0.085754 -0.650635 0.379028 1441913076 0.652405 0.085754 -0.650635 0.379028 1441913076 0.652405 0.085754 -0.650635 0.379028 1441913076 0.644775 0.095947 -0.649414 0.391479 1441913076 0.644775 0.095947 -0.649414 0.391479 1441913076 0.644775 0.095947 -0.649414 0.391479 1441913076 0.644775 0.095947 -0.649414 0.391479 1441913076 0.644775 0.095947 -0.649414 0.391479 1441913076 0.644775 0.095947 -0.649414 0.391479 1441913076 0.637390 0.120544 -0.641113 0.410095 1441913076 0.637390 0.120544 -0.641113 0.410095 1441913076 0.637390 0.120544 -0.641113 0.410095 1441913076 0.637390 0.120544 -0.641113 0.410095 1441913076 0.637390 0.120544 -0.641113 0.410095 1441913076 0.637390 0.120544 -0.641113 0.410095 1441913076 0.637390 0.120544 -0.641113 0.410095 1441913076 0.638977 0.126099 -0.635681 0.414368 1441913076 0.638977 0.126099 -0.635681 0.414368 1441913076 0.638977 0.126099 -0.635681 0.414368 1441913076 0.638977 0.126099 -0.635681 0.414368 1441913076 0.638977 0.126099 -0.635681 0.414368 1441913076 0.645386 0.114563 -0.634277 0.409912 1441913076 0.645386 0.114563 -0.634277 0.409912 1441913076 0.645386 0.114563 -0.634277 0.409912 1441913076 0.645386 0.114563 -0.634277 0.409912 1441913076 0.645386 0.114563 -0.634277 0.409912 1441913076 0.651428 0.100098 -0.634338 0.403992 1441913077 0.651428 0.100098 -0.634338 0.403992 1441913077 0.651428 0.100098 -0.634338 0.403992 1441913077 0.651428 0.100098 -0.634338 0.403992 1441913077 0.651428 0.100098 -0.634338 0.403992 1441913077 0.651428 0.100098 -0.634338 0.403992 1441913077 0.654541 0.088562 -0.636169 0.398743 1441913077 0.654541 0.088562 -0.636169 0.398743 1441913077 0.654541 0.088562 -0.636169 0.398743 1441913077 0.654541 0.088562 -0.636169 0.398743 1441913077 0.654541 0.088562 -0.636169 0.398743 1441913077 0.654541 0.088562 -0.636169 0.398743 1441913077 0.654541 0.088562 -0.636169 0.398743 1441913077 0.654541 0.083984 -0.639526 0.394226 1441913077 0.654541 0.083984 -0.639526 0.394226 1441913077 0.654541 0.083984 -0.639526 0.394226 1441913077 0.654541 0.083984 -0.639526 0.394226 1441913077 0.653870 0.085999 -0.643677 0.388245 1441913077 0.653870 0.085999 -0.643677 0.388245 1441913077 0.653870 0.085999 -0.643677 0.388245 1441913077 0.653870 0.085999 -0.643677 0.388245 1441913077 0.653870 0.085999 -0.643677 0.388245 1441913077 0.653870 0.085999 -0.643677 0.388245 1441913077 0.662354 0.066467 -0.647888 0.370300 1441913077 0.664856 0.053772 -0.651123 0.362061 1441913077 0.664856 0.053772 -0.651123 0.362061 1441913077 0.664856 0.053772 -0.651123 0.362061 1441913077 0.664856 0.053772 -0.651123 0.362061 1441913077 0.664856 0.053772 -0.651123 0.362061 1441913077 0.664856 0.053772 -0.651123 0.362061 1441913077 0.663818 0.059143 -0.648621 0.367615 1441913077 0.663818 0.059143 -0.648621 0.367615 1441913077 0.663818 0.059143 -0.648621 0.367615 1441913077 0.663818 0.059143 -0.648621 0.367615 1441913077 0.663818 0.059143 -0.648621 0.367615 1441913077 0.663818 0.059143 -0.648621 0.367615 1441913077 0.658813 0.062012 -0.649048 0.375183 1441913077 0.658813 0.062012 -0.649048 0.375183 1441913077 0.658813 0.062012 -0.649048 0.375183 1441913077 0.658813 0.062012 -0.649048 0.375183 1441913077 0.658813 0.062012 -0.649048 0.375183 1441913077 0.658813 0.062012 -0.649048 0.375183 1441913077 0.652344 0.068970 -0.648926 0.385498 1441913077 0.652344 0.068970 -0.648926 0.385498 1441913077 0.652344 0.068970 -0.648926 0.385498 1441913077 0.652344 0.068970 -0.648926 0.385498 1441913077 0.652344 0.068970 -0.648926 0.385498 1441913077 0.652344 0.068970 -0.648926 0.385498 1441913077 0.652344 0.068970 -0.648926 0.385498 1441913077 0.646606 0.079407 -0.648438 0.393860 1441913077 0.646606 0.079407 -0.648438 0.393860 1441913077 0.646606 0.079407 -0.648438 0.393860 1441913077 0.643799 0.087036 -0.647156 0.398865 1441913077 0.643799 0.087036 -0.647156 0.398865 1441913077 0.643799 0.087036 -0.647156 0.398865 1441913077 0.643799 0.087036 -0.647156 0.398865 1441913077 0.642944 0.089844 -0.646545 0.400635 1441913077 0.642944 0.089844 -0.646545 0.400635 1441913077 0.642944 0.089844 -0.646545 0.400635 1441913077 0.642944 0.089844 -0.646545 0.400635 1441913077 0.642944 0.089844 -0.646545 0.400635 1441913077 0.641846 0.090820 -0.647705 0.400269 1441913077 0.641846 0.090820 -0.647705 0.400269 1441913077 0.641846 0.090820 -0.647705 0.400269 1441913077 0.641846 0.090820 -0.647705 0.400269 1441913077 0.637390 0.095947 -0.650146 0.402283 1441913077 0.637390 0.095947 -0.650146 0.402283 1441913077 0.637390 0.095947 -0.650146 0.402283 1441913077 0.637390 0.095947 -0.650146 0.402283 1441913077 0.637390 0.095947 -0.650146 0.402283 1441913077 0.637390 0.095947 -0.650146 0.402283 1441913077 0.629395 0.108826 -0.652893 0.407104 1441913077 0.629395 0.108826 -0.652893 0.407104 1441913077 0.629395 0.108826 -0.652893 0.407104 1441913077 0.629395 0.108826 -0.652893 0.407104 1441913077 0.629395 0.108826 -0.652893 0.407104 1441913077 0.629395 0.108826 -0.652893 0.407104 1441913077 0.621887 0.123535 -0.652161 0.415527 1441913077 0.621887 0.123535 -0.652161 0.415527 1441913077 0.621887 0.123535 -0.652161 0.415527 1441913077 0.621887 0.123535 -0.652161 0.415527 1441913077 0.621887 0.123535 -0.652161 0.415527 1441913077 0.621887 0.123535 -0.652161 0.415527 1441913077 0.616516 0.132385 -0.649963 0.424194 1441913077 0.616516 0.132385 -0.649963 0.424194 1441913077 0.616516 0.132385 -0.649963 0.424194 1441913077 0.616516 0.132385 -0.649963 0.424194 1441913077 0.616516 0.132385 -0.649963 0.424194 1441913077 0.616516 0.132385 -0.649963 0.424194 1441913077 0.613831 0.132751 -0.650146 0.427612 1441913077 0.613831 0.132751 -0.650146 0.427612 1441913077 0.613831 0.132751 -0.650146 0.427612 1441913077 0.613831 0.132751 -0.650146 0.427612 1441913077 0.613831 0.132751 -0.650146 0.427612 1441913077 0.613831 0.132751 -0.650146 0.427612 1441913077 0.611023 0.120239 -0.658569 0.422424 1441913078 0.611023 0.120239 -0.658569 0.422424 1441913078 0.611023 0.120239 -0.658569 0.422424 1441913078 0.611023 0.120239 -0.658569 0.422424 1441913078 0.611023 0.120239 -0.658569 0.422424 1441913078 0.611023 0.120239 -0.658569 0.422424 1441913078 0.599487 0.104553 -0.673340 0.419922 1441913078 0.599487 0.104553 -0.673340 0.419922 1441913078 0.599487 0.104553 -0.673340 0.419922 1441913078 0.599487 0.104553 -0.673340 0.419922 1441913078 0.599487 0.104553 -0.673340 0.419922 1441913078 0.599487 0.104553 -0.673340 0.419922 1441913078 0.595520 0.101868 -0.671082 0.429626 1441913078 0.595520 0.101868 -0.671082 0.429626 1441913078 0.595520 0.101868 -0.671082 0.429626 1441913078 0.595520 0.101868 -0.671082 0.429626 1441913078 0.595520 0.101868 -0.671082 0.429626 1441913078 0.595520 0.101868 -0.671082 0.429626 1441913078 0.595520 0.101868 -0.671082 0.429626 1441913078 0.596130 0.088623 -0.670044 0.433289 1441913078 0.596130 0.088623 -0.670044 0.433289 1441913078 0.596130 0.088623 -0.670044 0.433289 1441913078 0.596130 0.088623 -0.670044 0.433289 1441913078 0.596130 0.088623 -0.670044 0.433289 1441913078 0.596130 0.088623 -0.670044 0.433289 1441913078 0.595276 0.072449 -0.670837 0.436340 1441913078 0.595276 0.072449 -0.670837 0.436340 1441913078 
0.397278 -0.562622 -0.684448 0.239197 1441913080 0.397278 -0.562622 -0.684448 0.239197 1441913080 0.397278 -0.562622 -0.684448 0.239197 1441913080 0.397278 -0.562622 -0.684448 0.239197 1441913080 0.397278 -0.562622 -0.684448 0.239197 1441913080 0.272827 -0.597351 -0.666138 0.353638 1441913080 0.272827 -0.597351 -0.666138 0.353638 1441913080 0.272827 -0.597351 -0.666138 0.353638 1441913080 0.272827 -0.597351 -0.666138 0.353638 1441913080 0.272827 -0.597351 -0.666138 0.353638 1441913080 0.163025 -0.605103 -0.629211 0.459778 1441913080 0.163025 -0.605103 -0.629211 0.459778 1441913080 0.076355 -0.602966 -0.578430 0.544128 1441913080 0.076355 -0.602966 -0.578430 0.544128 1441913080 0.076355 -0.602966 -0.578430 0.544128 1441913080 0.076355 -0.602966 -0.578430 0.544128 1441913080 0.076355 -0.602966 -0.578430 0.544128 1441913080 0.076355 -0.602966 -0.578430 0.544128 1441913080 0.017151 -0.596741 -0.519104 0.611694 1441913080 0.017151 -0.596741 -0.519104 0.611694 1441913080 0.017151 -0.596741 -0.519104 0.611694 1441913080 0.017151 -0.596741 -0.519104 0.611694 1441913080 0.017151 -0.596741 -0.519104 0.611694 1441913080 0.017151 -0.596741 -0.519104 0.611694 1441913080 -0.039307 -0.592651 -0.458191 0.661316 1441913080 -0.039307 -0.592651 -0.458191 0.661316 1441913080 -0.039307 -0.592651 -0.458191 0.661316 1441913080 -0.039307 -0.592651 -0.458191 0.661316 1441913080 -0.039307 -0.592651 -0.458191 0.661316 1441913080 -0.039307 -0.592651 -0.458191 0.661316 1441913080 -0.039307 -0.592651 -0.458191 0.661316 1441913080 -0.093018 -0.589966 -0.391602 0.700012 1441913080 -0.093018 -0.589966 -0.391602 0.700012 1441913080 -0.093018 -0.589966 -0.391602 0.700012 1441913080 -0.093018 -0.589966 -0.391602 0.700012 1441913080 -0.093018 -0.589966 -0.391602 0.700012 1441913080 -0.093018 -0.589966 -0.391602 0.700012 1441913080 -0.130859 -0.592224 -0.330994 0.722900 1441913080 -0.130859 -0.592224 -0.330994 0.722900 1441913080 -0.130859 -0.592224 -0.330994 0.722900 1441913080 -0.130859 -0.592224 -0.330994 0.722900 1441913080 -0.130859 -0.592224 -0.330994 0.722900 1441913080 -0.156372 -0.584045 -0.292908 0.740723 1441913080 -0.156372 -0.584045 -0.292908 0.740723 1441913080 -0.156372 -0.584045 -0.292908 0.740723 1441913080 -0.156372 -0.584045 -0.292908 0.740723 1441913080 -0.156372 -0.584045 -0.292908 0.740723 1441913080 -0.156372 -0.584045 -0.292908 0.740723 1441913080 -0.172180 -0.571411 -0.278870 0.752380 1441913080 -0.172180 -0.571411 -0.278870 0.752380 1441913080 -0.172180 -0.571411 -0.278870 0.752380 1441913080 -0.172180 -0.571411 -0.278870 0.752380 1441913080 -0.172180 -0.571411 -0.278870 0.752380 1441913080 -0.172180 -0.571411 -0.278870 0.752380 1441913080 -0.172180 -0.571411 -0.278870 0.752380 1441913080 -0.165405 -0.564697 -0.279724 0.758606 1441913080 -0.165405 -0.564697 -0.279724 0.758606 1441913080 -0.165405 -0.564697 -0.279724 0.758606 1441913080 -0.165405 -0.564697 -0.279724 0.758606 1441913080 -0.165405 -0.564697 -0.279724 0.758606 1441913080 -0.165405 -0.564697 -0.279724 0.758606 1441913080 -0.135803 -0.565186 -0.302551 0.755371 1441913080 -0.135803 -0.565186 -0.302551 0.755371 1441913080 -0.135803 -0.565186 -0.302551 0.755371 1441913080 -0.135803 -0.565186 -0.302551 0.755371 1441913080 -0.135803 -0.565186 -0.302551 0.755371 1441913080 -0.135803 -0.565186 -0.302551 0.755371 1441913080 -0.086853 -0.569153 -0.333008 0.746765 1441913080 -0.086853 -0.569153 -0.333008 0.746765 1441913080 -0.086853 -0.569153 -0.333008 0.746765 1441913080 -0.086853 -0.569153 -0.333008 0.746765 1441913080 -0.086853 -0.569153 -0.333008 0.746765 1441913080 -0.086853 -0.569153 -0.333008 0.746765 1441913080 -0.008789 -0.572754 -0.386780 0.722717 1441913080 -0.008789 -0.572754 -0.386780 0.722717 1441913080 -0.008789 -0.572754 -0.386780 0.722717 1441913080 -0.008789 -0.572754 -0.386780 0.722717 1441913080 -0.008789 -0.572754 -0.386780 0.722717 1441913080 -0.008789 -0.572754 -0.386780 0.722717 1441913080 0.091003 -0.569336 -0.482422 0.659424 1441913080 0.091003 -0.569336 -0.482422 0.659424 1441913080 0.091003 -0.569336 -0.482422 0.659424 1441913080 0.091003 -0.569336 -0.482422 0.659424 1441913080 0.091003 -0.569336 -0.482422 0.659424 1441913080 0.091003 -0.569336 -0.482422 0.659424 1441913080 0.232849 -0.542419 -0.580322 0.561096 1441913080 0.232849 -0.542419 -0.580322 0.561096 1441913080 0.232849 -0.542419 -0.580322 0.561096 1441913080 0.232849 -0.542419 -0.580322 0.561096 1441913081 0.232849 -0.542419 -0.580322 0.561096 1441913081 0.232849 -0.542419 -0.580322 0.561096 1441913081 0.372009 -0.493835 -0.661621 0.424316 1441913081 0.372009 -0.493835 -0.661621 0.424316 1441913081 0.372009 -0.493835 -0.661621 0.424316 1441913081 0.372009 -0.493835 -0.661621 0.424316 1441913081 0.372009 -0.493835 -0.661621 0.424316 1441913081 0.372009 -0.493835 -0.661621 0.424316 1441913081 0.500793 -0.430908 -0.696167 0.280945 1441913081 0.500793 -0.430908 -0.696167 0.280945 1441913081 0.500793 -0.430908 -0.696167 0.280945 1441913081 0.500793 -0.430908 -0.696167 0.280945 1441913081 0.500793 -0.430908 -0.696167 0.280945 1441913081 0.500793 -0.430908 -0.696167 0.280945 1441913081 0.500793 -0.430908 -0.696167 0.280945 1441913081 0.585754 -0.367737 -0.704956 0.157104 1441913081 0.585754 -0.367737 -0.704956 0.157104 1441913081 0.585754 -0.367737 -0.704956 0.157104 1441913081 0.585754 -0.367737 -0.704956 0.157104 1441913081 0.585754 -0.367737 -0.704956 0.157104 1441913081 0.585754 -0.367737 -0.704956 0.157104 1441913081 0.625854 -0.348389 -0.695374 0.058411 1441913081 0.625854 -0.348389 -0.695374 0.058411 1441913081 0.625854 -0.348389 -0.695374 0.058411 1441913081 0.625854 -0.348389 -0.695374 0.058411 1441913081 0.625854 -0.348389 -0.695374 0.058411 1441913081 0.625854 -0.348389 -0.695374 0.058411 1441913081 0.635864 -0.361938 -0.681702 0.002441 1441913081 0.635864 -0.361938 -0.681702 0.002441 1441913081 0.635864 -0.361938 -0.681702 0.002441 1441913081 0.635864 -0.361938 -0.681702 0.002441 1441913081 0.635864 -0.361938 -0.681702 0.002441 1441913081 0.635864 -0.361938 -0.681702 0.002441 1441913081 0.628723 -0.377930 -0.679504 -0.012268 1441913081 0.628723 -0.377930 -0.679504 -0.012268 1441913081 0.628723 -0.377930 -0.679504 -0.012268 1441913081 0.628723 -0.377930 -0.679504 -0.012268 1441913081 0.628723 -0.377930 -0.679504 -0.012268 1441913081 0.628723 -0.377930 -0.679504 -0.012268 1441913081 0.612671 -0.389160 -0.687866 0.007629 1441913081 0.612671 -0.389160 -0.687866 0.007629 1441913081 0.612671 -0.389160 -0.687866 0.007629 1441913081 0.612671 -0.389160 -0.687866 0.007629 1441913081 0.612671 -0.389160 -0.687866 0.007629 1441913081 0.612671 -0.389160 -0.687866 0.007629 1441913081 0.591675 -0.402649 -0.696411 0.053589 1441913081 0.591675 -0.402649 -0.696411 0.053589 1441913081 0.591675 -0.402649 -0.696411 0.053589 1441913081 0.591675 -0.402649 -0.696411 0.053589 1441913081 0.591675 -0.402649 -0.696411 0.053589 1441913081 0.591675 -0.402649 -0.696411 0.053589 1441913081 0.591675 -0.402649 -0.696411 0.053589 1441913081 0.561157 -0.430542 -0.698486 0.109131 1441913081 0.561157 -0.430542 -0.698486 0.109131 1441913081 0.561157 -0.430542 -0.698486 0.109131 1441913081 0.561157 -0.430542 -0.698486 0.109131 1441913081 0.561157 -0.430542 -0.698486 0.109131 1441913081 0.561157 -0.430542 -0.698486 0.109131 1441913081 0.505737 -0.478821 -0.697205 0.169861 1441913081 0.505737 -0.478821 -0.697205 0.169861 1441913081 0.505737 -0.478821 -0.697205 0.169861 1441913081 0.505737 -0.478821 -0.697205 0.169861 1441913081 0.505737 -0.478821 -0.697205 0.169861 1441913081 0.505737 -0.478821 -0.697205 0.169861 1441913081 0.423584 -0.515015 -0.696228 0.265747 1441913081 0.423584 -0.515015 -0.696228 0.265747 1441913081 0.423584 -0.515015 -0.696228 0.265747 1441913081 0.423584 -0.515015 -0.696228 0.265747 1441913081 0.423584 -0.515015 -0.696228 0.265747 1441913081 0.423584 -0.515015 -0.696228 0.265747 1441913081 0.334717 -0.527771 -0.682251 0.379456 1441913081 0.334717 -0.527771 -0.682251 0.379456 1441913081 0.334717 -0.527771 -0.682251 0.379456 1441913081 0.334717 -0.527771 -0.682251 0.379456 1441913081 0.334717 -0.527771 -0.682251 0.379456 1441913081 0.334717 -0.527771 -0.682251 0.379456 1441913081 0.246460 -0.540283 -0.648010 0.476868 1441913081 0.246460 -0.540283 -0.648010 0.476868 1441913081 0.246460 -0.540283 -0.648010 0.476868 1441913081 0.246460 -0.540283 -0.648010 0.476868 1441913081 0.246460 -0.540283 -0.648010 0.476868 1441913081 0.246460 -0.540283 -0.648010 0.476868 1441913081 0.164063 -0.556274 -0.595276 0.556213 1441913081 0.164063 -0.556274 -0.595276 0.556213 1441913081 0.164063 -0.556274 -0.595276 0.556213 1441913081 0.164063 -0.556274 -0.595276 0.556213 1441913081 0.164063 -0.556274 -0.595276 0.556213 1441913081 0.085815 -0.573914 -0.539368 0.610229 1441913081 0.085815 -0.573914 -0.539368 0.610229 1441913081 0.085815 -0.573914 -0.539368 0.610229 1441913081 0.085815 -0.573914 -0.539368 0.610229 1441913081 0.085815 -0.573914 -0.539368 0.610229 1441913081 0.085815 -0.573914 -0.539368 0.610229 1441913081 0.085815 -0.573914 -0.539368 0.610229 1441913081 0.026062 -0.589783 -0.477783 0.650513 1441913081 0.026062 -0.589783 -0.477783 0.650513 1441913081 0.026062 -0.589783 -0.477783 0.650513 1441913081 0.026062 -0.589783 -0.477783 0.650513 1441913081 0.026062 -0.589783 -0.477783 0.650513 1441913081 0.026062 -0.589783 -0.477783 0.650513 1441913081 -0.024292 -0.600159 -0.436462 0.669861 1441913081 -0.024292 -0.600159 -0.436462 0.669861 1441913081 -0.024292 -0.600159 -0.436462 0.669861 1441913081 -0.024292 -0.600159 -0.436462 0.669861 1441913081 -0.024292 -0.600159 -0.436462 0.669861 1441913081 -0.024292 -0.600159 -0.436462 0.669861 1441913081 -0.024292 -0.600159 -0.436462 0.669861 1441913081 -0.045410 -0.603271 -0.382202 0.698486 1441913081 -0.045410 -0.603271 -0.382202 0.698486 1441913081 -0.045410 -0.603271 -0.382202 0.698486 1441913081 -0.045410 -0.603271 -0.382202 0.698486 1441913081 -0.045410 -0.603271 -0.382202 0.698486 1441913081 -0.045410 -0.603271 -0.382202 0.698486 1441913082 -0.045410 -0.603271 -0.382202 0.698486 1441913082 -0.065247 -0.599182 -0.352234 0.716003 1441913082 -0.065247 -0.599182 -0.352234 0.716003 1441913082 -0.065247 -0.599182 -0.352234 0.716003 1441913082 -0.065247 -0.599182 -0.352234 0.716003 1441913082 -0.065247 -0.599182 -0.352234 0.716003 1441913082 -0.065247 -0.599182 -0.352234 0.716003 1441913082 -0.059021 -0.585022 -0.338501 0.734680 1441913082 -0.059021 -0.585022 -0.338501 0.734680 1441913082 -0.059021 -0.585022 -0.338501 0.734680 1441913082 -0.059021 -0.585022 -0.338501 0.734680 1441913082 -0.059021 -0.585022 -0.338501 0.734680 1441913082 -0.059021 -0.585022 -0.338501 0.734680 1441913082 -0.032837 -0.575928 -0.351379 0.737427 1441913082 -0.032837 -0.575928 -0.351379 0.737427 1441913082 -0.032837 -0.575928 -0.351379 0.737427 1441913082 -0.032837 -0.575928 -0.351379 0.737427 1441913082 -0.032837 -0.575928 -0.351379 0.737427 1441913082 -0.032837 -0.575928 -0.351379 0.737427 1441913082 0.018555 -0.558594 -0.374817 0.739685 1441913082 0.018555 -0.558594 -0.374817 0.739685 1441913082 0.018555 -0.558594 -0.374817 0.739685 1441913082 0.018555 -0.558594 -0.374817 0.739685 1441913082 0.072205 -0.536377 -0.445679 0.713074 1441913082 0.072205 -0.536377 -0.445679 0.713074 1441913082 0.072205 -0.536377 -0.445679 0.713074 1441913082 0.072205 -0.536377 -0.445679 0.713074 1441913082 0.072205 -0.536377 -0.445679 0.713074 1441913082 0.151184 -0.506165 -0.516907 0.673584 1441913082 0.151184 -0.506165 -0.516907 0.673584 1441913082 0.151184 -0.506165 -0.516907 0.673584 1441913082 0.151184 -0.506165 -0.516907 0.673584 1441913082 0.151184 -0.506165 -0.516907 0.673584 1441913082 0.151184 -0.506165 -0.516907 0.673584 1441913082 0.246216 -0.471008 -0.599243 0.598694 1441913082 0.246216 -0.471008 -0.599243 0.598694 1441913082 0.246216 -0.471008 -0.599243 0.598694 1441913082 0.246216 -0.471008 -0.599243 0.598694 1441913082 0.246216 -0.471008 -0.599243 0.598694 1441913082 0.246216 -0.471008 -0.599243 0.598694 1441913082 0.352783 -0.449219 -0.668945 0.475647 1441913082 0.352783 -0.449219 -0.668945 0.475647 1441913082 0.352783 -0.449219 -0.668945 0.475647 1441913082 0.352783 -0.449219 -0.668945 0.475647 1441913082 0.352783 -0.449219 -0.668945 0.475647 1441913082 0.352783 -0.449219 -0.668945 0.475647 1441913082 0.458130 -0.440308 -0.704407 0.316223 1441913082 0.458130 -0.440308 -0.704407 0.316223 1441913082 0.458130 -0.440308 -0.704407 0.316223 1441913082 0.458130 -0.440308 -0.704407 0.316223 1441913082 0.458130 -0.440308 -0.704407 0.316223 1441913082 0.458130 -0.440308 -0.704407 0.316223 1441913082 0.542175 -0.425049 -0.704956 0.168640 1441913082 0.542175 -0.425049 -0.704956 0.168640 1441913082 0.542175 -0.425049 -0.704956 0.168640 1441913082 0.542175 -0.425049 -0.704956 0.168640 1441913082 0.542175 -0.425049 -0.704956 0.168640 1441913082 0.542175 -0.425049 -0.704956 0.168640 1441913082 0.542175 -0.425049 -0.704956 0.168640 1441913082 0.595093 -0.394714 -0.697388 0.061279 1441913082 0.595093 -0.394714 -0.697388 0.061279 1441913082 0.595093 -0.394714 -0.697388 0.061279 1441913082 0.595093 -0.394714 -0.697388 0.061279 1441913082 0.595093 -0.394714 -0.697388 0.061279 1441913082 0.595093 -0.394714 -0.697388 0.061279 1441913082 0.617615 -0.353333 -0.702576 0.011047 1441913082 0.617615 -0.353333 -0.702576 0.011047 1441913082 0.617615 -0.353333 -0.702576 0.011047 1441913082 0.617615 -0.353333 -0.702576 0.011047 1441913082 0.617615 -0.353333 -0.702576 0.011047 1441913082 0.624451 -0.307007 -0.718201 0.003662 1441913082 0.624451 -0.307007 -0.718201 0.003662 1441913082 0.624451 -0.307007 -0.718201 0.003662 1441913082 0.624451 -0.307007 -0.718201 0.003662 1441913082 0.624451 -0.307007 -0.718201 0.003662 1441913082 0.624451 -0.307007 -0.718201 0.003662 1441913082 0.622253 -0.304932 -0.720947 0.006409 1441913082 0.622253 -0.304932 -0.720947 0.006409 1441913082 0.622253 -0.304932 -0.720947 0.006409 1441913082 0.622253 -0.304932 -0.720947 0.006409 1441913082 0.622253 -0.304932 -0.720947 0.006409 1441913082 0.622253 -0.304932 -0.720947 0.006409 1441913082 0.622253 -0.304932 -0.720947 0.006409 1441913082 0.606934 -0.337646 -0.718018 0.046204 1441913082 0.606934 -0.337646 -0.718018 0.046204 1441913082 0.606934 -0.337646 -0.718018 0.046204 1441913082 0.606934 -0.337646 -0.718018 0.046204 1441913082 0.606934 -0.337646 -0.718018 0.046204 1441913082 0.606934 -0.337646 -0.718018 0.046204 1441913082 0.567017 -0.385803 -0.718018 0.118835 1441913082 0.567017 -0.385803 -0.718018 0.118835 1441913082 0.567017 -0.385803 -0.718018 0.118835 1441913082 0.567017 -0.385803 -0.718018 0.118835 1441913082 0.567017 -0.385803 -0.718018 0.118835 1441913082 0.567017 -0.385803 -0.718018 0.118835 1441913082 0.567017 -0.385803 -0.718018 0.118835 1441913082 0.489258 -0.441589 -0.719299 0.219666 1441913082 0.489258 -0.441589 -0.719299 0.219666 1441913082 0.489258 -0.441589 -0.719299 0.219666 1441913082 0.489258 -0.441589 -0.719299 0.219666 1441913082 0.489258 -0.441589 -0.719299 0.219666 1441913082 0.489258 -0.441589 -0.719299 0.219666 1441913082 0.386475 -0.483459 -0.709290 0.337402 1441913082 0.386475 -0.483459 -0.709290 0.337402 1441913082 0.386475 -0.483459 -0.709290 0.337402 1441913082 0.386475 -0.483459 -0.709290 0.337402 1441913082 0.386475 -0.483459 -0.709290 0.337402 1441913082 0.271790 -0.524231 -0.673767 0.444275 1441913083 0.271790 -0.524231 -0.673767 0.444275 1441913083 0.271790 -0.524231 -0.673767 0.444275 1441913083 0.271790 -0.524231 -0.673767 0.444275 1441913083 0.271790 -0.524231 -0.673767 0.444275 1441913083 0.271790 -0.524231 -0.673767 0.444275 1441913083 0.150146 -0.563110 -0.614868 0.531372 1441913083 0.150146 -0.563110 -0.614868 0.531372 1441913083 0.150146 -0.563110 -0.614868 0.531372 1441913083 0.150146 -0.563110 -0.614868 0.531372 1441913083 0.150146 -0.563110 -0.614868 0.531372 1441913083 0.150146 -0.563110 -0.614868 0.531372 1441913083 0.033813 -0.592529 -0.545959 0.591431 1441913083 0.033813 -0.592529 -0.545959 0.591431 1441913083 0.033813 -0.592529 -0.545959 0.591431 1441913083 0.033813 -0.592529 -0.545959 0.591431 1441913083 0.033813 -0.592529 -0.545959 0.591431 1441913083 0.033813 -0.592529 -0.545959 0.591431 1441913083 -0.057739 -0.604553 -0.468750 0.641479 1441913083 -0.057739 -0.604553 -0.468750 0.641479 1441913083 -0.057739 -0.604553 -0.468750 0.641479 1441913083 -0.057739 -0.604553 -0.468750 0.641479 1441913083 -0.057739 -0.604553 -0.468750 0.641479 1441913083 -0.057739 -0.604553 -0.468750 0.641479 1441913083 -0.114563 -0.604614 -0.404541 0.676514 1441913083 -0.114563 -0.604614 -0.404541 0.676514 1441913083 -0.114563 -0.604614 -0.404541 0.676514 1441913083 -0.114563 -0.604614 -0.404541 0.676514 1441913083 -0.114563 -0.604614 -0.404541 0.676514 1441913083 -0.114563 -0.604614 -0.404541 0.676514 1441913083 -0.140686 -0.596802 -0.376953 0.694275 1441913083 -0.140686 -0.596802 -0.376953 0.694275 1441913083 -0.140686 -0.596802 -0.376953 0.694275 1441913083 -0.140686 -0.596802 -0.376953 0.694275 1441913083 -0.140686 -0.596802 -0.376953 0.694275 1441913083 -0.140686 -0.596802 -0.376953 0.694275 1441913083 -0.146606 -0.585205 -0.351196 0.716064 1441913083 -0.146606 -0.585205 -0.351196 0.716064 1441913083 -0.146606 -0.585205 -0.351196 0.716064 1441913083 -0.146606 -0.585205 -0.351196 0.716064 1441913083 -0.146606 -0.585205 -0.351196 0.716064 1441913083 -0.146606 -0.585205 -0.351196 0.716064 1441913083 -0.146606 -0.585205 -0.351196 0.716064 1441913083 -0.135071 -0.576599 -0.346619 0.727417 1441913083 -0.135071 -0.576599 -0.346619 0.727417 1441913083 -0.135071 -0.576599 -0.346619 0.727417 1441913083 -0.135071 -0.576599 -0.346619 0.727417 1441913083 -0.135071 -0.576599 -0.346619 0.727417 1441913083 -0.135071 -0.576599 -0.346619 0.727417 1441913083 -0.095459 -0.569397 -0.368591 0.728577 1441913083 -0.095459 -0.569397 -0.368591 0.728577 1441913083 -0.095459 -0.569397 -0.368591 0.728577 1441913083 -0.095459 -0.569397 -0.368591 0.728577 1441913083 -0.095459 -0.569397 -0.368591 0.728577 1441913083 -0.095459 -0.569397 -0.368591 0.728577 1441913083 -0.027954 -0.563416 -0.405701 0.719177 1441913083 -0.027954 -0.563416 -0.405701 0.719177 1441913083 -0.027954 -0.563416 -0.405701 0.719177 1441913083 -0.027954 -0.563416 -0.405701 0.719177 1441913083 -0.027954 -0.563416 -0.405701 0.719177 1441913083 -0.027954 -0.563416 -0.405701 0.719177 1441913083 0.065918 -0.550476 -0.488586 0.673706 1441913083 0.065918 -0.550476 -0.488586 0.673706 1441913083 0.065918 -0.550476 -0.488586 0.673706 1441913083 0.065918 -0.550476 -0.488586 0.673706 1441913083 0.065918 -0.550476 -0.488586 0.673706 1441913083 0.186584 -0.529297 -0.585632 0.584839 1441913083 0.186584 -0.529297 -0.585632 0.584839 1441913083 0.186584 -0.529297 -0.585632 0.584839 1441913083 0.186584 -0.529297 -0.585632 0.584839 1441913083 0.186584 -0.529297 -0.585632 0.584839 1441913083 0.322937 -0.488464 -0.669189 0.457520 1441913083 0.322937 -0.488464 -0.669189 0.457520 1441913083 0.322937 -0.488464 -0.669189 0.457520 1441913083 0.322937 -0.488464 -0.669189 0.457520 1441913083 0.322937 -0.488464 -0.669189 0.457520 1441913083 0.322937 -0.488464 -0.669189 0.457520 1441913083 0.448120 -0.434875 -0.715881 0.312439 1441913083 0.448120 -0.434875 -0.715881 0.312439 1441913083 0.448120 -0.434875 -0.715881 0.312439 1441913083 0.448120 -0.434875 -0.715881 0.312439 1441913083 0.448120 -0.434875 -0.715881 0.312439 1441913083 0.448120 -0.434875 -0.715881 0.312439 1441913083 0.535400 -0.397522 -0.723206 0.179749 1441913083 0.535400 -0.397522 -0.723206 0.179749 1441913083 0.535400 -0.397522 -0.723206 0.179749 1441913083 0.535400 -0.397522 -0.723206 0.179749 1441913083 0.535400 -0.397522 -0.723206 0.179749 1441913083 0.535400 -0.397522 -0.723206 0.179749 1441913083 0.581604 -0.386230 -0.711975 0.075317 1441913083 0.581604 -0.386230 -0.711975 0.075317 1441913083 0.581604 -0.386230 -0.711975 0.075317 1441913083 0.581604 -0.386230 -0.711975 0.075317 1441913083 0.581604 -0.386230 -0.711975 0.075317 1441913083 0.581604 -0.386230 -0.711975 0.075317 1441913083 0.581604 -0.386230 -0.711975 0.075317 1441913083 0.611145 -0.371216 -0.698547 0.026672 1441913083 0.611145 -0.371216 -0.698547 0.026672 1441913083 0.611145 -0.371216 -0.698547 0.026672 1441913083 0.611145 -0.371216 -0.698547 0.026672 1441913083 0.611145 -0.371216 -0.698547 0.026672 1441913083 0.611145 -0.371216 -0.698547 0.026672 1441913083 0.622803 -0.353210 -0.697510 0.029907 1441913083 0.622803 -0.353210 -0.697510 0.029907 1441913083 0.622803 -0.353210 -0.697510 0.029907 1441913083 0.622803 -0.353210 -0.697510 0.029907 1441913083 0.622803 -0.353210 -0.697510 0.029907 1441913083 0.622803 -0.353210 -0.697510 0.029907 1441913083 0.622803 -0.353210 -0.697510 0.029907 1441913083 0.623413 -0.347412 -0.698364 0.054321 1441913084 0.623413 -0.347412 -0.698364 0.054321 1441913084 0.623413 -0.347412 -0.698364 0.054321 1441913084 0.623413 -0.347412 -0.698364 0.054321 1441913084 0.623413 -0.347412 -0.698364 0.054321 1441913084 0.623413 -0.347412 -0.698364 0.054321 1441913084 0.623413 -0.347412 -0.698364 0.054321 1441913084 0.601868 -0.367371 -0.703918 0.085632 1441913084 0.601868 -0.367371 -0.703918 0.085632 1441913084 0.601868 -0.367371 -0.703918 0.085632 1441913084 0.601868 -0.367371 -0.703918 0.085632 1441913084 0.601868 -0.367371 -0.703918 0.085632 1441913084 0.562927 -0.384705 -0.718201 0.139221 1441913084 0.562927 -0.384705 -0.718201 0.139221 1441913084 0.562927 -0.384705 -0.718201 0.139221 1441913084 0.562927 -0.384705 -0.718201 0.139221 1441913084 0.562927 -0.384705 -0.718201 0.139221 1441913084 0.562927 -0.384705 -0.718201 0.139221 1441913084 0.502319 -0.411926 -0.734253 0.197327 1441913084 0.502319 -0.411926 -0.734253 0.197327 1441913084 0.502319 -0.411926 -0.734253 0.197327 1441913084 0.502319 -0.411926 -0.734253 0.197327 1441913084 0.502319 -0.411926 -0.734253 0.197327 1441913084 0.502319 -0.411926 -0.734253 0.197327 1441913084 0.432983 -0.442566 -0.735596 0.274902 1441913084 0.432983 -0.442566 -0.735596 0.274902 1441913084 0.432983 -0.442566 -0.735596 0.274902 1441913084 0.432983 -0.442566 -0.735596 0.274902 1441913084 0.432983 -0.442566 -0.735596 0.274902 1441913084 0.432983 -0.442566 -0.735596 0.274902 1441913084 0.347778 -0.473022 -0.722229 0.365662 1441913084 0.347778 -0.473022 -0.722229 0.365662 1441913084 0.347778 -0.473022 -0.722229 0.365662 1441913084 0.347778 -0.473022 -0.722229 0.365662 1441913084 0.347778 -0.473022 -0.722229 0.365662 1441913084 0.347778 -0.473022 -0.722229 0.365662 1441913084 0.247070 -0.504456 -0.696655 0.446228 1441913084 0.247070 -0.504456 -0.696655 0.446228 1441913084 0.247070 -0.504456 -0.696655 0.446228 1441913084 0.247070 -0.504456 -0.696655 0.446228 1441913084 0.247070 -0.504456 -0.696655 0.446228 1441913084 0.247070 -0.504456 -0.696655 0.446228 1441913084 0.151917 -0.526550 -0.643372 0.534546 1441913084 0.151917 -0.526550 -0.643372 0.534546 1441913084 0.151917 -0.526550 -0.643372 0.534546 1441913084 0.151917 -0.526550 -0.643372 0.534546 1441913084 0.151917 -0.526550 -0.643372 0.534546 1441913084 0.151917 -0.526550 -0.643372 0.534546 1441913084 0.057312 -0.543152 -0.579041 0.605347 1441913084 0.057312 -0.543152 -0.579041 0.605347 1441913084 0.057312 -0.543152 -0.579041 0.605347 1441913084 0.057312 -0.543152 -0.579041 0.605347 1441913084 0.057312 -0.543152 -0.579041 0.605347 1441913084 0.057312 -0.543152 -0.579041 0.605347 1441913084 0.057312 -0.543152 -0.579041 0.605347 1441913084 -0.027161 -0.553772 -0.505432 0.661194 1441913084 -0.027161 -0.553772 -0.505432 0.661194 1441913084 -0.027161 -0.553772 -0.505432 0.661194 1441913084 -0.027161 -0.553772 -0.505432 0.661194 1441913084 -0.027161 -0.553772 -0.505432 0.661194 1441913084 -0.027161 -0.553772 -0.505432 0.661194 1441913084 -0.087036 -0.558838 -0.427246 0.705444 1441913084 -0.087036 -0.558838 -0.427246 0.705444 1441913084 -0.087036 -0.558838 -0.427246 0.705444 1441913084 -0.087036 -0.558838 -0.427246 0.705444 1441913084 -0.087036 -0.558838 -0.427246 0.705444 1441913084 -0.124451 -0.559387 -0.380432 0.725891 1441913084 -0.124451 -0.559387 -0.380432 0.725891 1441913084 -0.124451 -0.559387 -0.380432 0.725891 1441913084 -0.124451 -0.559387 -0.380432 0.725891 1441913084 -0.146240 -0.560059 -0.337646 0.742249 1441913084 -0.146240 -0.560059 -0.337646 0.742249 1441913084 -0.146240 -0.560059 -0.337646 0.742249 1441913084 -0.146240 -0.560059 -0.337646 0.742249 1441913084 -0.146240 -0.560059 -0.337646 0.742249 1441913084 -0.146240 -0.560059 -0.337646 0.742249 1441913084 -0.143494 -0.553040 -0.319153 0.756165 1441913084 -0.143494 -0.553040 -0.319153 0.756165 1441913084 -0.143494 -0.553040 -0.319153 0.756165 1441913084 -0.143494 -0.553040 -0.319153 0.756165 1441913084 -0.143494 -0.553040 -0.319153 0.756165 1441913084 -0.143494 -0.553040 -0.319153 0.756165 1441913084 -0.143494 -0.553040 -0.319153 0.756165 1441913084 -0.110352 -0.548767 -0.328857 0.760620 1441913084 -0.110352 -0.548767 -0.328857 0.760620 1441913084 -0.110352 -0.548767 -0.328857 0.760620 1441913084 -0.110352 -0.548767 -0.328857 0.760620 1441913084 -0.110352 -0.548767 -0.328857 0.760620 1441913084 -0.043030 -0.546997 -0.372681 0.748413 1441913084 -0.043030 -0.546997 -0.372681 0.748413 1441913084 -0.043030 -0.546997 -0.372681 0.748413 1441913084 -0.043030 -0.546997 -0.372681 0.748413 1441913084 -0.043030 -0.546997 -0.372681 0.748413 1441913084 -0.043030 -0.546997 -0.372681 0.748413 1441913084 -0.043030 -0.546997 -0.372681 0.748413 1441913084 0.044312 -0.544373 -0.448914 0.707214 1441913084 0.044312 -0.544373 -0.448914 0.707214 1441913084 0.044312 -0.544373 -0.448914 0.707214 1441913084 0.044312 -0.544373 -0.448914 0.707214 1441913084 0.044312 -0.544373 -0.448914 0.707214 1441913084 0.044312 -0.544373 -0.448914 0.707214 1441913084 0.172058 -0.532471 -0.544067 0.625183 1441913084 0.172058 -0.532471 -0.544067 0.625183 1441913084 0.172058 -0.532471 -0.544067 0.625183 1441913084 0.172058 -0.532471 -0.544067 0.625183 1441913084 0.172058 -0.532471 -0.544067 0.625183 1441913084 0.306274 -0.501709 -0.645691 0.487427 1441913084 0.306274 -0.501709 -0.645691 0.487427 1441913085 0.306274 -0.501709 -0.645691 0.487427 1441913085 0.306274 -0.501709 -0.645691 0.487427 1441913085 0.306274 -0.501709 -0.645691 0.487427 1441913085 0.306274 -0.501709 -0.645691 0.487427 1441913085 0.434387 -0.456726 -0.705261 0.324585 1441913085 0.434387 -0.456726 -0.705261 0.324585 1441913085 0.434387 -0.456726 -0.705261 0.324585 1441913085 0.434387 -0.456726 -0.705261 0.324585 1441913085 0.434387 -0.456726 -0.705261 0.324585 1441913085 0.434387 -0.456726 -0.705261 0.324585 1441913085 0.434387 -0.456726 -0.705261 0.324585 1441913085 0.528320 -0.411011 -0.716431 0.196716 1441913085 0.528320 -0.411011 -0.716431 0.196716 1441913085 0.528320 -0.411011 -0.716431 0.196716 1441913085 0.528320 -0.411011 -0.716431 0.196716 1441913085 0.528320 -0.411011 -0.716431 0.196716 1441913085 0.528320 -0.411011 -0.716431 0.196716 1441913085 0.576233 -0.374695 -0.717957 0.109924 1441913085 0.576233 -0.374695 -0.717957 0.109924 1441913085 0.576233 -0.374695 -0.717957 0.109924 1441913085 0.576233 -0.374695 -0.717957 0.109924 1441913085 0.576233 -0.374695 -0.717957 0.109924 1441913085 0.576233 -0.374695 -0.717957 0.109924 1441913085 0.601807 -0.351807 -0.714966 0.054382 1441913085 0.601807 -0.351807 -0.714966 0.054382 1441913085 0.601807 -0.351807 -0.714966 0.054382 1441913085 0.601807 -0.351807 -0.714966 0.054382 1441913085 0.601807 -0.351807 -0.714966 0.054382 1441913085 0.601807 -0.351807 -0.714966 0.054382 1441913085 0.621643 -0.339783 -0.705200 0.029724 1441913085 0.621643 -0.339783 -0.705200 0.029724 1441913085 0.621643 -0.339783 -0.705200 0.029724 1441913085 0.621643 -0.339783 -0.705200 0.029724 1441913085 0.621643 -0.339783 -0.705200 0.029724 1441913085 0.621643 -0.339783 -0.705200 0.029724 1441913085 0.634766 -0.332458 -0.697144 0.023804 1441913085 0.634766 -0.332458 -0.697144 0.023804 1441913085 0.634766 -0.332458 -0.697144 0.023804 1441913085 0.634766 -0.332458 -0.697144 0.023804 1441913085 0.634766 -0.332458 -0.697144 0.023804 1441913085 0.634766 -0.332458 -0.697144 0.023804 1441913085 0.634766 -0.332458 -0.697144 0.023804 1441913085 0.632324 -0.336792 -0.696838 0.034607 1441913085 0.632324 -0.336792 -0.696838 0.034607 1441913085 0.632324 -0.336792 -0.696838 0.034607 1441913085 0.632324 -0.336792 -0.696838 0.034607 1441913085 0.632324 -0.336792 -0.696838 0.034607 1441913085 0.610718 -0.353394 -0.705994 0.061096 1441913085 0.610718 -0.353394 -0.705994 0.061096 1441913085 0.610718 -0.353394 -0.705994 0.061096 1441913085 0.610718 -0.353394 -0.705994 0.061096 1441913085 0.610718 -0.353394 -0.705994 0.061096 1441913085 0.610718 -0.353394 -0.705994 0.061096 1441913085 0.610718 -0.353394 -0.705994 0.061096 1441913085 0.570679 -0.376282 -0.719055 0.125122 1441913085 0.570679 -0.376282 -0.719055 0.125122 1441913085 0.570679 -0.376282 -0.719055 0.125122 1441913085 0.570679 -0.376282 -0.719055 0.125122 1441913085 0.570679 -0.376282 -0.719055 0.125122 1441913085 0.514771 -0.404480 -0.723206 0.220032 1441913085 0.514771 -0.404480 -0.723206 0.220032 1441913085 0.514771 -0.404480 -0.723206 0.220032 1441913085 0.514771 -0.404480 -0.723206 0.220032 1441913085 0.514771 -0.404480 -0.723206 0.220032 1441913085 0.514771 -0.404480 -0.723206 0.220032 1441913085 0.514771 -0.404480 -0.723206 0.220032 1441913085 0.430237 -0.448975 -0.713867 0.322144 1441913085 0.430237 -0.448975 -0.713867 0.322144 1441913085 
0.609741 0.213013 -0.619873 0.445557 1441913087 0.610840 0.207458 -0.615295 0.453003 1441913087 0.610840 0.207458 -0.615295 0.453003 1441913087 0.610840 0.207458 -0.615295 0.453003 1441913087 0.610840 0.207458 -0.615295 0.453003 1441913087 0.610840 0.207458 -0.615295 0.453003 1441913087 0.610840 0.207458 -0.615295 0.453003 1441913087 0.617798 0.195923 -0.612427 0.452637 1441913087 0.617798 0.195923 -0.612427 0.452637 1441913087 0.617798 0.195923 -0.612427 0.452637 1441913087 0.617798 0.195923 -0.612427 0.452637 1441913087 0.617798 0.195923 -0.612427 0.452637 1441913087 0.617798 0.195923 -0.612427 0.452637 1441913087 0.617798 0.195923 -0.612427 0.452637 1441913087 0.627014 0.180786 -0.614319 0.443542 1441913087 0.627014 0.180786 -0.614319 0.443542 1441913087 0.635803 0.170349 -0.615967 0.432739 1441913088 0.635803 0.170349 -0.615967 0.432739 1441913088 0.635803 0.170349 -0.615967 0.432739 1441913088 0.635803 0.170349 -0.615967 0.432739 1441913088 0.635803 0.170349 -0.615967 0.432739 1441913088 0.635803 0.170349 -0.615967 0.432739 1441913088 0.646545 0.156006 -0.616699 0.421082 1441913088 0.646545 0.156006 -0.616699 0.421082 1441913088 0.646545 0.156006 -0.616699 0.421082 1441913088 0.646545 0.156006 -0.616699 0.421082 1441913088 0.646545 0.156006 -0.616699 0.421082 1441913088 0.646545 0.156006 -0.616699 0.421082 1441913088 0.655945 0.140991 -0.620239 0.406311 1441913088 0.655945 0.140991 -0.620239 0.406311 1441913088 0.655945 0.140991 -0.620239 0.406311 1441913088 0.655945 0.140991 -0.620239 0.406311 1441913088 0.655945 0.140991 -0.620239 0.406311 1441913088 0.655945 0.140991 -0.620239 0.406311 1441913088 0.662964 0.128784 -0.624878 0.391663 1441913088 0.662964 0.128784 -0.624878 0.391663 1441913088 0.662964 0.128784 -0.624878 0.391663 1441913088 0.662964 0.128784 -0.624878 0.391663 1441913088 0.662964 0.128784 -0.624878 0.391663 1441913088 0.662964 0.128784 -0.624878 0.391663 1441913088 0.662964 0.128784 -0.624878 0.391663 1441913088 0.667297 0.120544 -0.628235 0.381409 1441913088 0.667297 0.120544 -0.628235 0.381409 1441913088 0.667297 0.120544 -0.628235 0.381409 1441913088 0.667297 0.120544 -0.628235 0.381409 1441913088 0.667297 0.120544 -0.628235 0.381409 1441913088 0.667297 0.120544 -0.628235 0.381409 1441913088 0.668335 0.118652 -0.628540 0.379700 1441913088 0.668335 0.118652 -0.628540 0.379700 1441913088 0.668335 0.118652 -0.628540 0.379700 1441913088 0.665100 0.127258 -0.625366 0.387756 1441913088 0.665100 0.127258 -0.625366 0.387756 1441913088 0.665100 0.127258 -0.625366 0.387756 1441913088 0.665100 0.127258 -0.625366 0.387756 1441913088 0.665100 0.127258 -0.625366 0.387756 1441913088 0.665100 0.127258 -0.625366 0.387756 1441913088 0.658508 0.141785 -0.621582 0.399841 1441913088 0.658508 0.141785 -0.621582 0.399841 1441913088 0.658508 0.141785 -0.621582 0.399841 1441913088 0.658508 0.141785 -0.621582 0.399841 1441913088 0.658508 0.141785 -0.621582 0.399841 1441913088 0.658508 0.141785 -0.621582 0.399841 1441913088 0.658508 0.141785 -0.621582 0.399841 1441913088 0.649048 0.159058 -0.616943 0.415649 1441913088 0.649048 0.159058 -0.616943 0.415649 1441913088 0.649048 0.159058 -0.616943 0.415649 1441913088 0.649048 0.159058 -0.616943 0.415649 1441913088 0.649048 0.159058 -0.616943 0.415649 1441913088 0.649048 0.159058 -0.616943 0.415649 1441913088 0.637878 0.176941 -0.611938 0.432800 1441913088 0.637878 0.176941 -0.611938 0.432800 1441913088 0.637878 0.176941 -0.611938 0.432800 1441913088 0.637878 0.176941 -0.611938 0.432800 1441913088 0.637878 0.176941 -0.611938 0.432800 1441913088 0.630554 0.191833 -0.607483 0.443298 1441913088 0.630554 0.191833 -0.607483 0.443298 1441913088 0.630554 0.191833 -0.607483 0.443298 1441913088 0.630554 0.191833 -0.607483 0.443298 1441913088 0.630554 0.191833 -0.607483 0.443298 1441913088 0.630554 0.191833 -0.607483 0.443298 1441913088 0.628479 0.199402 -0.608154 0.441956 1441913088 0.628479 0.199402 -0.608154 0.441956 1441913088 0.628479 0.199402 -0.608154 0.441956 1441913088 0.628479 0.199402 -0.608154 0.441956 1441913088 0.628479 0.199402 -0.608154 0.441956 1441913088 0.628479 0.199402 -0.608154 0.441956 1441913088 0.628479 0.199402 -0.608154 0.441956 1441913088 0.629211 0.203613 -0.608582 0.438477 1441913088 0.629211 0.203613 -0.608582 0.438477 1441913088 0.629211 0.203613 -0.608582 0.438477 1441913088 0.629211 0.203613 -0.608582 0.438477 1441913088 0.629211 0.203613 -0.608582 0.438477 1441913088 0.629211 0.203613 -0.608582 0.438477 1441913088 0.632141 0.201233 -0.609070 0.434570 1441913088 0.632141 0.201233 -0.609070 0.434570 1441913088 0.630371 0.200562 -0.610901 0.434937 1441913088 0.630371 0.200562 -0.610901 0.434937 1441913088 0.630371 0.200562 -0.610901 0.434937 1441913088 0.630371 0.200562 -0.610901 0.434937 1441913088 0.630371 0.200562 -0.610901 0.434937 1441913088 0.630371 0.200562 -0.610901 0.434937 1441913088 0.618652 0.213196 -0.610229 0.446594 1441913088 0.618652 0.213196 -0.610229 0.446594 1441913088 0.601990 0.239075 -0.602783 0.465881 1441913088 0.601990 0.239075 -0.602783 0.465881 1441913088 0.601990 0.239075 -0.602783 0.465881 1441913088 0.601990 0.239075 -0.602783 0.465881 1441913088 0.601990 0.239075 -0.602783 0.465881 1441913088 0.601990 0.239075 -0.602783 0.465881 1441913088 0.590210 0.258667 -0.594421 0.481079 1441913088 0.590210 0.258667 -0.594421 0.481079 1441913088 0.590210 0.258667 -0.594421 0.481079 1441913088 0.590210 0.258667 -0.594421 0.481079 1441913088 0.590210 0.258667 -0.594421 0.481079 1441913088 0.590210 0.258667 -0.594421 0.481079 1441913089 0.587952 0.259827 -0.590454 0.488037 1441913089 0.587952 0.259827 -0.590454 0.488037 1441913089 0.587952 0.259827 -0.590454 0.488037 1441913089 0.587952 0.259827 -0.590454 0.488037 1441913089 0.587952 0.259827 -0.590454 0.488037 1441913089 0.587952 0.259827 -0.590454 0.488037 1441913089 0.593506 0.241821 -0.594482 0.485596 1441913089 0.593506 0.241821 -0.594482 0.485596 1441913089 0.593506 0.241821 -0.594482 0.485596 1441913089 0.593506 0.241821 -0.594482 0.485596 1441913089 0.593506 0.241821 -0.594482 0.485596 1441913089 0.593506 0.241821 -0.594482 0.485596 1441913089 0.596313 0.223328 -0.601501 0.482361 1441913089 0.596313 0.223328 -0.601501 0.482361 1441913089 0.596313 0.223328 -0.601501 0.482361 1441913089 0.596313 0.223328 -0.601501 0.482361 1441913089 0.596313 0.223328 -0.601501 0.482361 1441913089 0.596313 0.223328 -0.601501 0.482361 1441913089 0.596313 0.223328 -0.601501 0.482361 1441913089 0.588440 0.225525 -0.601929 0.490479 1441913089 0.588440 0.225525 -0.601929 0.490479 1441913089 0.588440 0.225525 -0.601929 0.490479 1441913089 0.588440 0.225525 -0.601929 0.490479 1441913089 0.588440 0.225525 -0.601929 0.490479 1441913089 0.588440 0.225525 -0.601929 0.490479 1441913089 0.572632 0.249329 -0.593140 0.507996 1441913089 0.572632 0.249329 -0.593140 0.507996 1441913089 0.572632 0.249329 -0.593140 0.507996 1441913089 0.572632 0.249329 -0.593140 0.507996 1441913089 0.572632 0.249329 -0.593140 0.507996 1441913089 0.572632 0.249329 -0.593140 0.507996 1441913089 0.570557 0.268188 -0.579468 0.516418 1441913089 0.570557 0.268188 -0.579468 0.516418 1441913089 0.570557 0.268188 -0.579468 0.516418 1441913089 0.570557 0.268188 -0.579468 0.516418 1441913089 0.570557 0.268188 -0.579468 0.516418 1441913089 0.570557 0.268188 -0.579468 0.516418 1441913089 0.570557 0.268188 -0.579468 0.516418 1441913089 0.580750 0.261902 -0.580017 0.507629 1441913089 0.580750 0.261902 -0.580017 0.507629 1441913089 0.580750 0.261902 -0.580017 0.507629 1441913089 0.580750 0.261902 -0.580017 0.507629 1441913089 0.580750 0.261902 -0.580017 0.507629 1441913089 0.580750 0.261902 -0.580017 0.507629 1441913089 0.597595 0.238342 -0.589050 0.488892 1441913089 0.597595 0.238342 -0.589050 0.488892 1441913089 0.597595 0.238342 -0.589050 0.488892 1441913089 0.597595 0.238342 -0.589050 0.488892 1441913089 0.597595 0.238342 -0.589050 0.488892 1441913089 0.597595 0.238342 -0.589050 0.488892 1441913089 0.614441 0.210388 -0.599365 0.467896 1441913089 0.614441 0.210388 -0.599365 0.467896 1441913089 0.614441 0.210388 -0.599365 0.467896 1441913089 0.614441 0.210388 -0.599365 0.467896 1441913089 0.614441 0.210388 -0.599365 0.467896 1441913089 0.614441 0.210388 -0.599365 0.467896 1441913089 0.614441 0.210388 -0.599365 0.467896 1441913089 0.625977 0.190735 -0.609253 0.447876 1441913089 0.625977 0.190735 -0.609253 0.447876 1441913089 0.625977 0.190735 -0.609253 0.447876 1441913089 0.625977 0.190735 -0.609253 0.447876 1441913089 0.625977 0.190735 -0.609253 0.447876 1441913089 0.625977 0.190735 -0.609253 0.447876 1441913089 0.628540 0.189514 -0.613770 0.438416 1441913089 0.628540 0.189514 -0.613770 0.438416 1441913089 0.628540 0.189514 -0.613770 0.438416 1441913089 0.628540 0.189514 -0.613770 0.438416 1441913089 0.628540 0.189514 -0.613770 0.438416 1441913089 0.628540 0.189514 -0.613770 0.438416 1441913089 0.629517 0.195374 -0.614075 0.434082 1441913089 0.629517 0.195374 -0.614075 0.434082 1441913089 0.629517 0.195374 -0.614075 0.434082 1441913089 0.629517 0.195374 -0.614075 0.434082 1441913089 0.629517 0.195374 -0.614075 0.434082 1441913089 0.629517 0.195374 -0.614075 0.434082 1441913089 0.629517 0.195374 -0.614075 0.434082 1441913089 0.638733 0.185791 -0.614990 0.423401 1441913089 0.638733 0.185791 -0.614990 0.423401 1441913089 0.638733 0.185791 -0.614990 0.423401 1441913089 0.638733 0.185791 -0.614990 0.423401 1441913089 0.638733 0.185791 -0.614990 0.423401 1441913089 0.638733 0.185791 -0.614990 0.423401 1441913089 0.640259 0.182617 -0.617859 0.418274 1441913089 0.640259 0.182617 -0.617859 0.418274 1441913089 0.640259 0.182617 -0.617859 0.418274 1441913089 0.640259 0.182617 -0.617859 0.418274 1441913089 0.640259 0.182617 -0.617859 0.418274 1441913089 0.640259 0.182617 -0.617859 0.418274 1441913089 0.640259 0.182617 -0.617859 0.418274 1441913089 0.635742 0.195251 -0.615845 0.422302 1441913089 0.635742 0.195251 -0.615845 0.422302 1441913089 0.635742 0.195251 -0.615845 0.422302 1441913089 0.635742 0.195251 -0.615845 0.422302 1441913089 0.635742 0.195251 -0.615845 0.422302 1441913089 0.629883 0.209778 -0.611877 0.429810 1441913089 0.629883 0.209778 -0.611877 0.429810 1441913089 0.629883 0.209778 -0.611877 0.429810 1441913089 0.629883 0.209778 -0.611877 0.429810 1441913089 0.629883 0.209778 -0.611877 0.429810 1441913089 0.629883 0.209778 -0.611877 0.429810 1441913089 0.629883 0.209778 -0.611877 0.429810 1441913089 0.621948 0.223511 -0.607666 0.440308 1441913089 0.621948 0.223511 -0.607666 0.440308 1441913089 0.621948 0.223511 -0.607666 0.440308 1441913089 0.621948 0.223511 -0.607666 0.440308 1441913089 0.621948 0.223511 -0.607666 0.440308 1441913089 0.613159 0.240479 -0.599182 0.455139 1441913089 0.613159 0.240479 -0.599182 0.455139 1441913089 0.613159 0.240479 -0.599182 0.455139 1441913089 0.613159 0.240479 -0.599182 0.455139 1441913089 0.613159 0.240479 -0.599182 0.455139 1441913089 0.613159 0.240479 -0.599182 0.455139 1441913089 0.614746 0.242920 -0.589783 0.463867 1441913090 0.614746 0.242920 -0.589783 0.463867 1441913090 0.614746 0.242920 -0.589783 0.463867 1441913090 0.614746 0.242920 -0.589783 0.463867 1441913090 0.614746 0.242920 -0.589783 0.463867 1441913090 0.614746 0.242920 -0.589783 0.463867 1441913090 0.624756 0.226135 -0.588989 0.459961 1441913090 0.624756 0.226135 -0.588989 0.459961 1441913090 0.624756 0.226135 -0.588989 0.459961 1441913090 0.624756 0.226135 -0.588989 0.459961 1441913090 0.624756 0.226135 -0.588989 0.459961 1441913090 0.624756 0.226135 -0.588989 0.459961 1441913090 0.631958 0.212341 -0.592468 0.452271 1441913090 0.631958 0.212341 -0.592468 0.452271 1441913090 0.631958 0.212341 -0.592468 0.452271 1441913090 0.631958 0.212341 -0.592468 0.452271 1441913090 0.631958 0.212341 -0.592468 0.452271 1441913090 0.631958 0.212341 -0.592468 0.452271 1441913090 0.631958 0.212341 -0.592468 0.452271 1441913090 0.628540 0.217346 -0.592773 0.454163 1441913090 0.628540 0.217346 -0.592773 0.454163 1441913090 0.628540 0.217346 -0.592773 0.454163 1441913090 0.628540 0.217346 -0.592773 0.454163 1441913090 0.628540 0.217346 -0.592773 0.454163 1441913090 0.628540 0.217346 -0.592773 0.454163 1441913090 0.618042 0.235474 -0.587341 0.466370 1441913090 0.618042 0.235474 -0.587341 0.466370 1441913090 0.618042 0.235474 -0.587341 0.466370 1441913090 0.618042 0.235474 -0.587341 0.466370 1441913090 0.618042 0.235474 -0.587341 0.466370 1441913090 0.618042 0.235474 -0.587341 0.466370 1441913090 0.618042 0.235474 -0.587341 0.466370 1441913090 0.608948 0.250610 -0.580994 0.478333 1441913090 0.608948 0.250610 -0.580994 0.478333 1441913090 0.608948 0.250610 -0.580994 0.478333 1441913090 0.608948 0.250610 -0.580994 0.478333 1441913090 0.608948 0.250610 -0.580994 0.478333 1441913090 0.608948 0.250610 -0.580994 0.478333 1441913090 0.607910 0.248840 -0.579041 0.482910 1441913090 0.607910 0.248840 -0.579041 0.482910 1441913090 0.607910 0.248840 -0.579041 0.482910 1441913090 0.607910 0.248840 -0.579041 0.482910 1441913090 0.607910 0.248840 -0.579041 0.482910 1441913090 0.607910 0.248840 -0.579041 0.482910 1441913090 0.610535 0.230347 -0.586792 0.479431 1441913090 0.610535 0.230347 -0.586792 0.479431 1441913090 0.610535 0.230347 -0.586792 0.479431 1441913090 0.610535 0.230347 -0.586792 0.479431 1441913090 0.610535 0.230347 -0.586792 0.479431 1441913090 0.610535 0.230347 -0.586792 0.479431 1441913090 0.605957 0.219666 -0.593689 0.481750 1441913090 0.605957 0.219666 -0.593689 0.481750 1441913090 0.605957 0.219666 -0.593689 0.481750 1441913090 0.605957 0.219666 -0.593689 0.481750 1441913090 0.605957 0.219666 -0.593689 0.481750 1441913090 0.605957 0.219666 -0.593689 0.481750 1441913090 0.595337 0.230103 -0.590820 0.493408 1441913090 0.595337 0.230103 -0.590820 0.493408 1441913090 0.595337 0.230103 -0.590820 0.493408 1441913090 0.595337 0.230103 -0.590820 0.493408 1441913090 0.595337 0.230103 -0.590820 0.493408 1441913090 0.595337 0.230103 -0.590820 0.493408 1441913090 0.587952 0.247620 -0.583252 0.502747 1441913090 0.587952 0.247620 -0.583252 0.502747 1441913090 0.587952 0.247620 -0.583252 0.502747 1441913090 0.587952 0.247620 -0.583252 0.502747 1441913090 0.587952 0.247620 -0.583252 0.502747 1441913090 0.587952 0.247620 -0.583252 0.502747 1441913090 0.590088 0.253601 -0.578796 0.502380 1441913090 0.590088 0.253601 -0.578796 0.502380 1441913090 0.590088 0.253601 -0.578796 0.502380 1441913090 0.590088 0.253601 -0.578796 0.502380 1441913090 0.590088 0.253601 -0.578796 0.502380 1441913090 0.590088 0.253601 -0.578796 0.502380 1441913090 0.599487 0.243347 -0.582520 0.491943 1441913090 0.599487 0.243347 -0.582520 0.491943 1441913090 0.599487 0.243347 -0.582520 0.491943 1441913090 0.599487 0.243347 -0.582520 0.491943 1441913090 0.599487 0.243347 -0.582520 0.491943 1441913090 0.599487 0.243347 -0.582520 0.491943 1441913090 0.605286 0.236328 -0.587341 0.482422 1441913090 0.605286 0.236328 -0.587341 0.482422 1441913090 0.605286 0.236328 -0.587341 0.482422 1441913090 0.606628 0.239563 -0.586365 0.480347 1441913090 0.606628 0.239563 -0.586365 0.480347 1441913090 0.606628 0.239563 -0.586365 0.480347 1441913090 0.606628 0.239563 -0.586365 0.480347 1441913090 0.606628 0.239563 -0.586365 0.480347 1441913090 0.606628 0.239563 -0.586365 0.480347 1441913090 0.610779 0.233948 -0.585510 0.478882 1441913090 0.610779 0.233948 -0.585510 0.478882 1441913090 0.610779 0.233948 -0.585510 0.478882 1441913090 0.610779 0.233948 -0.585510 0.478882 1441913090 0.610779 0.233948 -0.585510 0.478882 1441913090 0.610779 0.233948 -0.585510 0.478882 1441913090 0.616638 0.227051 -0.582397 0.478516 1441913090 0.616638 0.227051 -0.582397 0.478516 1441913090 0.616638 0.227051 -0.582397 0.478516 1441913090 0.616638 0.227051 -0.582397 0.478516 1441913090 0.616638 0.227051 -0.582397 0.478516 1441913090 0.616638 0.227051 -0.582397 0.478516 1441913090 0.616638 0.227051 -0.582397 0.478516 1441913090 0.622559 0.218445 -0.584167 0.472595 1441913090 0.622559 0.218445 -0.584167 0.472595 1441913090 0.622559 0.218445 -0.584167 0.472595 1441913090 0.622559 0.218445 -0.584167 0.472595 1441913090 0.622559 0.218445 -0.584167 0.472595 1441913090 0.622559 0.218445 -0.584167 0.472595 1441913090 0.627014 0.209717 -0.588501 0.465271 1441913090 0.627014 0.209717 -0.588501 0.465271 1441913091 0.627014 0.209717 -0.588501 0.465271 1441913091 0.627014 0.209717 -0.588501 0.465271 1441913091 0.627014 0.209717 -0.588501 0.465271 1441913091 0.627014 0.209717 -0.588501 0.465271 1441913091 0.627014 0.209717 -0.588501 0.465271 1441913091 0.628784 0.204468 -0.592651 0.459961 1441913091 0.628784 0.204468 -0.592651 0.459961 1441913091 0.628784 0.204468 -0.592651 0.459961 1441913091 0.628784 0.204468 -0.592651 0.459961 1441913091 0.628784 0.204468 -0.592651 0.459961 1441913091 0.628784 0.204468 -0.592651 0.459961 1441913091 0.625854 0.208984 -0.592590 0.461975 1441913091 0.625854 0.208984 -0.592590 0.461975 1441913091 0.625854 0.208984 -0.592590 0.461975 1441913091 0.625854 0.208984 -0.592590 0.461975 1441913091 0.625854 0.208984 -0.592590 0.461975 1441913091 0.625854 0.208984 -0.592590 0.461975 1441913091 0.616333 0.227356 -0.585144 0.475342 1441913091 0.616333 0.227356 -0.585144 0.475342 1441913091 0.616333 0.227356 -0.585144 0.475342 1441913091 0.616333 0.227356 -0.585144 0.475342 1441913091 0.616333 0.227356 -0.585144 0.475342 1441913091 0.616333 0.227356 -0.585144 0.475342 1441913091 0.603577 0.249756 -0.573364 0.494507 1441913091 0.603577 0.249756 -0.573364 0.494507 1441913091 0.603577 0.249756 -0.573364 0.494507 1441913091 0.603577 0.249756 -0.573364 0.494507 1441913091 0.603577 0.249756 -0.573364 0.494507 1441913091 0.595642 0.263672 -0.565247 0.506104 1441913091 0.595642 0.263672 -0.565247 0.506104 1441913091 0.595642 0.263672 -0.565247 0.506104 1441913091 0.595642 0.263672 -0.565247 0.506104 1441913091 0.595642 0.263672 -0.565247 0.506104 1441913091 0.595642 0.263672 -0.565247 0.506104 1441913091 0.595642 0.263672 -0.565247 0.506104 1441913091 0.591492 0.270386 -0.563354 0.509521 1441913091 0.591492 0.270386 -0.563354 0.509521 1441913091 0.591492 0.270386 -0.563354 0.509521 1441913091 0.591492 0.270386 -0.563354 0.509521 1441913091 0.591492 0.270386 -0.563354 0.509521 1441913091 0.588989 0.275452 -0.561707 0.511536 1441913091 0.588989 0.275452 -0.561707 0.511536 1441913091 0.588989 0.275452 -0.561707 0.511536 1441913091 0.588989 0.275452 -0.561707 0.511536 1441913091 0.588989 0.275452 -0.561707 0.511536 1441913091 0.582886 0.290588 -0.553955 0.518555 1441913091 0.582886 0.290588 -0.553955 0.518555 1441913091 0.582886 0.290588 -0.553955 0.518555 1441913091 0.582886 0.290588 -0.553955 0.518555 1441913091 0.582886 0.290588 -0.553955 0.518555 1441913091 0.582886 0.290588 -0.553955 0.518555 1441913091 0.583435 0.301270 -0.545227 0.521057 1441913091 0.583435 0.301270 -0.545227 0.521057 1441913091 0.583435 0.301270 -0.545227 0.521057 1441913091 0.583435 0.301270 -0.545227 0.521057 1441913091 0.583435 0.301270 -0.545227 0.521057 1441913091 0.589172 0.297546 -0.545227 0.516724 1441913091 0.589172 0.297546 -0.545227 0.516724 1441913091 0.589172 0.297546 -0.545227 0.516724 1441913091 0.589172 0.297546 -0.545227 0.516724 1441913091 0.589172 0.297546 -0.545227 0.516724 1441913091 0.593323 0.286865 -0.550720 0.512146 1441913091 0.593323 0.286865 -0.550720 0.512146 1441913091 0.593323 0.286865 -0.550720 0.512146 1441913091 0.593323 0.286865 -0.550720 0.512146 1441913091 0.593323 0.286865 -0.550720 0.512146 1441913091 0.593323 0.286865 -0.550720 0.512146 1441913091 0.588867 0.284912 -0.552185 0.516785 1441913091 0.588867 0.284912 -0.552185 0.516785 1441913091 0.588867 0.284912 -0.552185 0.516785 1441913091 0.588867 0.284912 -0.552185 0.516785 1441913091 0.588867 0.284912 -0.552185 0.516785 1441913091 0.588867 0.284912 -0.552185 0.516785 1441913091 0.578369 0.293762 -0.546448 0.529663 1441913091 0.578369 0.293762 -0.546448 0.529663 1441913091 0.578369 0.293762 -0.546448 0.529663 1441913091 0.578369 0.293762 -0.546448 0.529663 1441913091 0.578369 0.293762 -0.546448 0.529663 1441913091 0.578369 0.293762 -0.546448 0.529663 1441913091 0.571472 0.296631 -0.540283 0.541748 1441913091 0.571472 0.296631 -0.540283 0.541748 1441913091 0.571472 0.296631 -0.540283 0.541748 1441913091 0.571472 0.296631 -0.540283 0.541748 1441913091 0.571472 0.296631 -0.540283 0.541748 1441913091 0.571472 0.296631 -0.540283 0.541748 1441913091 0.568665 0.288330 -0.541443 0.547913 1441913091 0.568665 0.288330 -0.541443 0.547913 1441913091 0.568665 0.288330 -0.541443 0.547913 1441913091 0.568665 0.288330 -0.541443 0.547913 1441913091 0.568665 0.288330 -0.541443 0.547913 1441913091 0.568665 0.288330 -0.541443 0.547913 1441913091 0.568665 0.288330 -0.541443 0.547913 1441913091 0.563904 0.281433 -0.543579 0.554260 1441913091 0.563904 0.281433 -0.543579 0.554260 1441913091 0.563904 0.281433 -0.543579 0.554260 1441913091 0.563904 0.281433 -0.543579 0.554260 1441913091 0.563904 0.281433 -0.543579 0.554260 1441913091 0.558228 0.283630 -0.542664 0.559753 1441913091 0.558228 0.283630 -0.542664 0.559753 1441913091 0.558228 0.283630 -0.542664 0.559753 1441913091 0.553345 0.292847 -0.539856 0.562622 1441913091 0.553345 0.292847 -0.539856 0.562622 1441913092 0.553345 0.292847 -0.539856 0.562622 1441913092 0.553345 0.292847 -0.539856 0.562622 1441913092 0.553040 0.298889 -0.537048 0.562500 1441913092 0.553040 0.298889 -0.537048 0.562500 1441913092 0.553040 0.298889 -0.537048 0.562500 1441913092 0.553040 0.298889 -0.537048 0.562500 1441913092 0.553040 0.298889 -0.537048 0.562500 1441913092 0.553040 0.298889 -0.537048 0.562500 1441913092 0.553040 0.298889 -0.537048 0.562500 1441913092 0.560181 0.293701 -0.540894 0.554382 1441913092 0.560181 0.293701 -0.540894 0.554382 1441913092 0.560181 0.293701 -0.540894 0.554382 1441913092 0.560181 0.293701 -0.540894 0.554382 1441913092 0.560181 0.293701 -0.540894 0.554382 1441913092 0.567993 0.285217 -0.549133 0.542664 1441913092 0.567993 0.285217 -0.549133 0.542664 1441913092 0.567993 0.285217 -0.549133 0.542664 1441913092 0.567993 0.285217 -0.549133 0.542664 1441913092 0.567993 0.285217 -0.549133 0.542664 1441913092 0.572754 0.281921 -0.555359 0.532898 1441913092 0.572754 0.281921 -0.555359 0.532898 1441913092 0.572754 0.281921 -0.555359 0.532898 1441913092 0.572754 0.281921 -0.555359 0.532898 1441913092 0.572754 0.281921 -0.555359 0.532898 1441913092 0.572754 0.281921 -0.555359 0.532898 1441913092 0.575684 0.281860 -0.561157 0.523621 1441913092 0.575684 0.281860 -0.561157 0.523621 1441913092 0.575684 0.281860 -0.561157 0.523621 1441913092 0.575684 0.281860 -0.561157 0.523621 1441913092 0.583801 0.274658 -0.569519 0.509277 1441913092 0.583801 0.274658 -0.569519 0.509277 1441913092 0.583801 0.274658 -0.569519 0.509277 1441913092 0.583801 0.274658 -0.569519 0.509277 1441913092 0.583801 0.274658 -0.569519 0.509277 1441913092 0.583801 0.274658 -0.569519 0.509277 1441913092 0.596863 0.248474 -0.582397 0.492737 1441913092 0.596863 0.248474 -0.582397 0.492737 1441913092 0.596863 0.248474 -0.582397 0.492737 1441913092 0.596863 0.248474 -0.582397 0.492737 1441913092 0.596863 0.248474 -0.582397 0.492737 1441913092 0.596863 0.248474 -0.582397 0.492737 1441913092 0.596863 0.248474 -0.582397 0.492737 1441913092 0.593384 0.252197 -0.581299 0.496399 1441913092 0.593384 0.252197 -0.581299 0.496399 1441913092 0.593384 0.252197 -0.581299 0.496399 1441913092 0.593384 0.252197 -0.581299 0.496399 1441913092 0.593384 0.252197 -0.581299 0.496399 1441913092 0.593384 0.252197 -0.581299 0.496399 1441913092 0.584839 0.268188 -0.573059 0.507568 1441913092 0.584839 0.268188 -0.573059 0.507568 1441913092 0.584839 0.268188 -0.573059 0.507568 1441913092 0.584839 0.268188 -0.573059 0.507568 1441913092 0.584839 0.268188 -0.573059 0.507568 1441913092 0.584839 0.268188 -0.573059 0.507568 1441913092 0.584839 0.268188 -0.573059 0.507568 1441913092 0.580139 0.278503 -0.566650 0.514465 1441913092 0.580139 0.278503 -0.566650 0.514465 1441913092 0.580139 0.278503 -0.566650 0.514465 1441913092 0.580139 0.278503 -0.566650 0.514465 1441913092 0.580139 0.278503 -0.566650 0.514465 1441913092 0.580139 0.278503 -0.566650 0.514465 1441913092 0.580688 0.279419 -0.565613 0.514587 1441913092 0.580688 0.279419 -0.565613 0.514587 1441913092 0.580688 0.279419 -0.565613 0.514587 1441913092 0.580688 0.279419 -0.565613 0.514587 1441913092 0.580688 0.279419 -0.565613 0.514587 1441913092 0.580688 0.279419 -0.565613 0.514587 1441913092 0.586792 0.271301 -0.567444 0.509949 1441913092 0.586792 0.271301 -0.567444 0.509949 1441913092 0.586792 0.271301 -0.567444 0.509949 1441913092 0.586792 0.271301 -0.567444 0.509949 1441913092 0.586792 0.271301 -0.567444 0.509949 1441913092 0.594116 0.261230 -0.571106 0.502563 1441913092 0.594116 0.261230 -0.571106 0.502563 1441913092 0.594116 0.261230 -0.571106 0.502563 1441913092 0.594116 0.261230 -0.571106 0.502563 1441913092 0.594116 0.261230 -0.571106 0.502563 1441913092 0.594116 0.261230 -0.571106 0.502563 1441913092 0.594116 0.261230 -0.571106 0.502563 1441913092 0.598877 0.258972 -0.573914 0.494873 1441913092 0.598877 0.258972 -0.573914 0.494873 1441913092 0.598877 0.258972 -0.573914 0.494873 1441913092 0.598877 0.258972 -0.573914 0.494873 1441913092 0.598877 0.258972 -0.573914 0.494873 1441913092 0.598877 0.258972 -0.573914 0.494873 1441913092 0.598755 0.267151 -0.572876 0.491760 1441913092 0.598755 0.267151 -0.572876 0.491760 1441913092 0.598755 0.267151 -0.572876 0.491760 1441913092 0.598755 0.267151 -0.572876 0.491760 1441913092 0.598755 0.267151 -0.572876 0.491760 1441913092 0.598755 0.267151 -0.572876 0.491760 1441913092 0.596497 0.272400 -0.573242 0.491211 1441913092 0.596497 0.272400 -0.573242 0.491211 1441913092 0.596497 0.272400 -0.573242 0.491211 1441913092 0.596497 0.272400 -0.573242 0.491211 1441913092 0.596497 0.272400 -0.573242 0.491211 1441913092 0.596497 0.272400 -0.573242 0.491211 1441913092 0.590881 0.279236 -0.572449 0.495117 1441913092 0.590881 0.279236 -0.572449 0.495117 1441913092 0.590881 0.279236 -0.572449 0.495117 1441913092 0.590881 0.279236 -0.572449 0.495117 1441913092 0.590881 0.279236 -0.572449 0.495117 1441913092 0.590881 0.279236 -0.572449 0.495117 1441913092 0.586487 0.282837 -0.571655 0.499268 1441913092 0.586487 0.282837 -0.571655 0.499268 1441913092 0.586487 0.282837 -0.571655 0.499268 1441913093 0.586487 0.282837 -0.571655 0.499268 1441913093 0.586487 0.282837 -0.571655 0.499268 1441913093 0.586487 0.282837 -0.571655 0.499268 1441913093 0.583984 0.279846 -0.573425 0.501770 1441913093 0.583984 0.279846 -0.573425 0.501770 1441913093 0.583984 0.279846 -0.573425 0.501770 1441913093 0.583984 0.279846 -0.573425 0.501770 1441913093 0.576904 0.280518 -0.574585 0.508240 1441913093 0.576904 0.280518 -0.574585 0.508240 1441913093 0.576904 0.280518 -0.574585 0.508240 1441913093 0.576904 0.280518 -0.574585 0.508240 1441913093 0.576904 0.280518 -0.574585 0.508240 1441913093 0.576904 0.280518 -0.574585 0.508240 1441913093 0.576904 0.280518 -0.574585 0.508240 1441913093
[truncated: 173,006 more chars]
