# Supplementary material for: Quaternion-Based Gesture Recognition Using Wireless Wearable Motion Capture Sensors
Source: Sensors (Basel). 2016 Apr 28;16(5):605. doi: 10.3390/s16050605 (PMC4883296; doi:10.3390/s16050605)
Supplement: Supplementary file 1 [file sensors-16-00605-s001.zip › MultiSensorGestureData/P4/2. Uppercut/Training16.txt]

0.584106 -0.542725 0.358704 0.485352 1441912925 0.584106 -0.542725 0.358704 0.485352 1441912925 0.584106 -0.542725 0.358704 0.485352 1441912925 0.584106 -0.542725 0.358704 0.485352 1441912925 0.584106 -0.542725 0.358704 0.485352 1441912925 0.593079 -0.543152 0.357239 0.474976 1441912925 0.593079 -0.543152 0.357239 0.474976 1441912925 0.593079 -0.543152 0.357239 0.474976 1441912925 0.593079 -0.543152 0.357239 0.474976 1441912925 0.593079 -0.543152 0.357239 0.474976 1441912925 0.593079 -0.543152 0.357239 0.474976 1441912925 0.593079 -0.543152 0.357239 0.474976 1441912925 0.593079 -0.543152 0.357239 0.474976 1441912925 0.605896 -0.544495 0.354004 0.459412 1441912925 0.605896 -0.544495 0.354004 0.459412 1441912925 0.605896 -0.544495 0.354004 0.459412 1441912925 0.605896 -0.544495 0.354004 0.459412 1441912925 0.623169 -0.546875 0.349792 0.436035 1441912925 0.623169 -0.546875 0.349792 0.436035 1441912925 0.623169 -0.546875 0.349792 0.436035 1441912926 0.623169 -0.546875 0.349792 0.436035 1441912926 0.623169 -0.546875 0.349792 0.436035 1441912926 0.623169 -0.546875 0.349792 0.436035 1441912926 0.641724 -0.546265 0.343994 0.414063 1441912926 0.641724 -0.546265 0.343994 0.414063 1441912926 0.641724 -0.546265 0.343994 0.414063 1441912926 0.641724 -0.546265 0.343994 0.414063 1441912926 0.644409 -0.557129 0.332520 0.404602 1441912926 0.644409 -0.557129 0.332520 0.404602 1441912926 0.644409 -0.557129 0.332520 0.404602 1441912926 0.644409 -0.557129 0.332520 0.404602 1441912926 0.644409 -0.557129 0.332520 0.404602 1441912926 0.644409 -0.557129 0.332520 0.404602 1441912926 0.644409 -0.557129 0.332520 0.404602 1441912926 0.644409 -0.557129 0.332520 0.404602 1441912926 0.631226 -0.572571 0.322266 0.412048 1441912926 0.631226 -0.572571 0.322266 0.412048 1441912926 0.631226 -0.572571 0.322266 0.412048 1441912926 0.631226 -0.572571 0.322266 0.412048 1441912926 0.631226 -0.572571 0.322266 0.412048 1441912926 0.631226 -0.572571 0.322266 0.412048 1441912926 0.606384 -0.563782 0.333008 0.451050 1441912926 0.606384 -0.563782 0.333008 0.451050 1441912926 0.606384 -0.563782 0.333008 0.451050 1441912926 0.606384 -0.563782 0.333008 0.451050 1441912926 0.558350 -0.534363 0.358154 0.523804 1441912926 0.558350 -0.534363 0.358154 0.523804 1441912926 0.558350 -0.534363 0.358154 0.523804 1441912926 0.558350 -0.534363 0.358154 0.523804 1441912926 0.558350 -0.534363 0.358154 0.523804 1441912926 0.558350 -0.534363 0.358154 0.523804 1441912926 0.477783 -0.490784 0.389954 0.615417 1441912926 0.477783 -0.490784 0.389954 0.615417 1441912926 0.477783 -0.490784 0.389954 0.615417 1441912926 0.477783 -0.490784 0.389954 0.615417 1441912926 0.477783 -0.490784 0.389954 0.615417 1441912926 0.477783 -0.490784 0.389954 0.615417 1441912926 0.381958 -0.425232 0.438477 0.693481 1441912926 0.381958 -0.425232 0.438477 0.693481 1441912926 0.381958 -0.425232 0.438477 0.693481 1441912926 0.381958 -0.425232 0.438477 0.693481 1441912926 0.381958 -0.425232 0.438477 0.693481 1441912926 0.381958 -0.425232 0.438477 0.693481 1441912926 0.283997 -0.334595 0.517151 0.734741 1441912926 0.283997 -0.334595 0.517151 0.734741 1441912926 0.283997 -0.334595 0.517151 0.734741 1441912926 0.283997 -0.334595 0.517151 0.734741 1441912926 0.283997 -0.334595 0.517151 0.734741 1441912926 0.283997 -0.334595 0.517151 0.734741 1441912926 0.169128 -0.257751 0.571533 0.760437 1441912926 0.169128 -0.257751 0.571533 0.760437 1441912926 0.169128 -0.257751 0.571533 0.760437 1441912926 0.169128 -0.257751 0.571533 0.760437 1441912926 0.169128 -0.257751 0.571533 0.760437 1441912926 0.169128 -0.257751 0.571533 0.760437 1441912926 0.060242 -0.209473 0.559265 0.799805 1441912926 0.060242 -0.209473 0.559265 0.799805 1441912926 0.060242 -0.209473 0.559265 0.799805 1441912926 0.060242 -0.209473 0.559265 0.799805 1441912926 0.060242 -0.209473 0.559265 0.799805 1441912926 0.060242 -0.209473 0.559265 0.799805 1441912926 -0.006165 -0.165894 0.527283 0.833252 1441912926 -0.006165 -0.165894 0.527283 0.833252 1441912926 -0.006165 -0.165894 0.527283 0.833252 1441912926 -0.006165 -0.165894 0.527283 0.833252 1441912926 -0.006165 -0.165894 0.527283 0.833252 1441912926 -0.006165 -0.165894 0.527283 0.833252 1441912926 -0.037720 -0.131165 0.511841 0.848083 1441912926 -0.037720 -0.131165 0.511841 0.848083 1441912926 -0.037720 -0.131165 0.511841 0.848083 1441912926 -0.037720 -0.131165 0.511841 0.848083 1441912926 -0.037720 -0.131165 0.511841 0.848083 1441912926 -0.037720 -0.131165 0.511841 0.848083 1441912926 -0.031677 -0.127930 0.521179 0.843140 1441912926 -0.031677 -0.127930 0.521179 0.843140 1441912926 -0.031677 -0.127930 0.521179 0.843140 1441912926 -0.031677 -0.127930 0.521179 0.843140 1441912926 -0.031677 -0.127930 0.521179 0.843140 1441912926 -0.031677 -0.127930 0.521179 0.843140 1441912926 -0.031677 -0.127930 0.521179 0.843140 1441912926 -0.031677 -0.127930 0.521179 0.843140 1441912926 0.011597 -0.148071 0.525940 0.837402 1441912926 0.011597 -0.148071 0.525940 0.837402 1441912926 0.011597 -0.148071 0.525940 0.837402 1441912926 0.011597 -0.148071 0.525940 0.837402 1441912926 0.011597 -0.148071 0.525940 0.837402 1441912926 0.011597 -0.148071 0.525940 0.837402 1441912926 0.078735 -0.186829 0.520752 0.829224 1441912926 0.078735 -0.186829 0.520752 0.829224 1441912926 0.078735 -0.186829 0.520752 0.829224 1441912926 0.078735 -0.186829 0.520752 0.829224 1441912926 0.078735 -0.186829 0.520752 0.829224 1441912926 0.078735 -0.186829 0.520752 0.829224 1441912926 0.178711 -0.240967 0.518799 0.800476 1441912926 0.178711 -0.240967 0.518799 0.800476 1441912926 0.178711 -0.240967 0.518799 0.800476 1441912926 0.178711 -0.240967 0.518799 0.800476 1441912926 0.178711 -0.240967 0.518799 0.800476 1441912926 0.178711 -0.240967 0.518799 0.800476 1441912926 0.311279 -0.296143 0.510925 0.744507 1441912926 0.311279 -0.296143 0.510925 0.744507 1441912926 0.311279 -0.296143 0.510925 0.744507 1441912926 0.311279 -0.296143 0.510925 0.744507 1441912926 0.311279 -0.296143 0.510925 0.744507 1441912926 0.311279 -0.296143 0.510925 0.744507 1441912926 0.447754 -0.362305 0.462097 0.674255 1441912926 0.447754 -0.362305 0.462097 0.674255 1441912926 0.447754 -0.362305 0.462097 0.674255 1441912927 0.447754 -0.362305 0.462097 0.674255 1441912927 0.447754 -0.362305 0.462097 0.674255 1441912927 0.447754 -0.362305 0.462097 0.674255 1441912927 0.562500 -0.434814 0.376770 0.593750 1441912927 0.562500 -0.434814 0.376770 0.593750 1441912927 0.562500 -0.434814 0.376770 0.593750 1441912927 0.562500 -0.434814 0.376770 0.593750 1441912927 0.562500 -0.434814 0.376770 0.593750 1441912927 0.562500 -0.434814 0.376770 0.593750 1441912927 0.644287 -0.501465 0.303711 0.491150 1441912927 0.644287 -0.501465 0.303711 0.491150 1441912927 0.644287 -0.501465 0.303711 0.491150 1441912927 0.644287 -0.501465 0.303711 0.491150 1441912927 0.709778 -0.532288 0.269531 0.374512 1441912927 0.709778 -0.532288 0.269531 0.374512 1441912927 0.709778 -0.532288 0.269531 0.374512 1441912927 0.709778 -0.532288 0.269531 0.374512 1441912927 0.709778 -0.532288 0.269531 0.374512 1441912927 0.709778 -0.532288 0.269531 0.374512 1441912927 0.773621 -0.500305 0.269287 0.280457 1441912927 0.773621 -0.500305 0.269287 0.280457 1441912927 0.773621 -0.500305 0.269287 0.280457 1441912927 0.773621 -0.500305 0.269287 0.280457 1441912927 0.773621 -0.500305 0.269287 0.280457 1441912927 0.773621 -0.500305 0.269287 0.280457 1441912927 0.773621 -0.500305 0.269287 0.280457 1441912927 0.773621 -0.500305 0.269287 0.280457 1441912927 0.801636 -0.471680 0.271423 0.247314 1441912927 0.801636 -0.471680 0.271423 0.247314 1441912927 0.801636 -0.471680 0.271423 0.247314 1441912927 0.801636 -0.471680 0.271423 0.247314 1441912927 0.801636 -0.471680 0.271423 0.247314 1441912927 0.785645 -0.478821 0.279541 0.274475 1441912927 0.785645 -0.478821 0.279541 0.274475 1441912927 0.785645 -0.478821 0.279541 0.274475 1441912927 0.785645 -0.478821 0.279541 0.274475 1441912927 0.785645 -0.478821 0.279541 0.274475 1441912927 0.785645 -0.478821 0.279541 0.274475 1441912927 0.744324 -0.487183 0.298035 0.346008 1441912927 0.744324 -0.487183 0.298035 0.346008 1441912927 0.744324 -0.487183 0.298035 0.346008 1441912927 0.744324 -0.487183 0.298035 0.346008 1441912927 0.744324 -0.487183 0.298035 0.346008 1441912927 0.650818 -0.507507 0.325195 0.461609 1441912927 0.650818 -0.507507 0.325195 0.461609 1441912927 0.650818 -0.507507 0.325195 0.461609 1441912927 0.650818 -0.507507 0.325195 0.461609 1441912927 0.650818 -0.507507 0.325195 0.461609 1441912927 0.650818 -0.507507 0.325195 0.461609 1441912927 0.521057 -0.503845 0.343140 0.597351 1441912927 0.521057 -0.503845 0.343140 0.597351 1441912927 0.521057 -0.503845 0.343140 0.597351 1441912927 0.521057 -0.503845 0.343140 0.597351 1441912927 0.521057 -0.503845 0.343140 0.597351 1441912927 0.413757 -0.431763 0.395996 0.696777 1441912927 0.413757 -0.431763 0.395996 0.696777 1441912927 0.413757 -0.431763 0.395996 0.696777 1441912927 0.413757 -0.431763 0.395996 0.696777 1441912927 0.413757 -0.431763 0.395996 0.696777 1441912927 0.413757 -0.431763 0.395996 0.696777 1441912927 0.413757 -0.431763 0.395996 0.696777 1441912927 0.294189 -0.332153 0.477234 0.758484 1441912927 0.294189 -0.332153 0.477234 0.758484 1441912927 0.294189 -0.332153 0.477234 0.758484 1441912927 0.294189 -0.332153 0.477234 0.758484 1441912927 0.294189 -0.332153 0.477234 0.758484 1441912927 0.294189 -0.332153 0.477234 0.758484 1441912927 0.157471 -0.251587 0.523376 0.798706 1441912927 0.157471 -0.251587 0.523376 0.798706 1441912927 0.157471 -0.251587 0.523376 0.798706 1441912927 0.157471 -0.251587 0.523376 0.798706 1441912927 0.157471 -0.251587 0.523376 0.798706 1441912927 0.157471 -0.251587 0.523376 0.798706 1441912927 0.042053 -0.197144 0.510437 0.835938 1441912927 0.042053 -0.197144 0.510437 0.835938 1441912927 0.042053 -0.197144 0.510437 0.835938 1441912927 0.042053 -0.197144 0.510437 0.835938 1441912927 0.042053 -0.197144 0.510437 0.835938 1441912927 0.042053 -0.197144 0.510437 0.835938 1441912927 -0.031738 -0.147400 0.481873 0.863159 1441912927 -0.031738 -0.147400 0.481873 0.863159 1441912927 -0.031738 -0.147400 0.481873 0.863159 1441912927 -0.031738 -0.147400 0.481873 0.863159 1441912927 -0.031738 -0.147400 0.481873 0.863159 1441912927 -0.031738 -0.147400 0.481873 0.863159 1441912927 -0.031738 -0.147400 0.481873 0.863159 1441912927 -0.062500 -0.121033 0.472534 0.870667 1441912927 -0.062500 -0.121033 0.472534 0.870667 1441912927 -0.062500 -0.121033 0.472534 0.870667 1441912927 -0.062500 -0.121033 0.472534 0.870667 1441912927 -0.062500 -0.121033 0.472534 0.870667 1441912927 -0.062500 -0.121033 0.472534 0.870667 1441912927 -0.059021 -0.120361 0.481201 0.866272 1441912927 -0.059021 -0.120361 0.481201 0.866272 1441912927 -0.059021 -0.120361 0.481201 0.866272 1441912927 -0.059021 -0.120361 0.481201 0.866272 1441912927 -0.059021 -0.120361 0.481201 0.866272 1441912927 -0.059021 -0.120361 0.481201 0.866272 1441912927 -0.017700 -0.144226 0.489990 0.859497 1441912927 -0.017700 -0.144226 0.489990 0.859497 1441912927 -0.017700 -0.144226 0.489990 0.859497 1441912927 -0.017700 -0.144226 0.489990 0.859497 1441912927 -0.017700 -0.144226 0.489990 0.859497 1441912927 -0.017700 -0.144226 0.489990 0.859497 1441912927 0.049988 -0.188354 0.498413 0.844727 1441912927 0.049988 -0.188354 0.498413 0.844727 1441912927 0.049988 -0.188354 0.498413 0.844727 1441912927 0.049988 -0.188354 0.498413 0.844727 1441912928 0.049988 -0.188354 0.498413 0.844727 1441912928 0.049988 -0.188354 0.498413 0.844727 1441912928 0.049988 -0.188354 0.498413 0.844727 1441912928 0.149597 -0.247192 0.508118 0.811340 1441912928 0.149597 -0.247192 0.508118 0.811340 1441912928 0.149597 -0.247192 0.508118 0.811340 1441912928 0.149597 -0.247192 0.508118 0.811340 1441912928 0.149597 -0.247192 0.508118 0.811340 1441912928 0.149597 -0.247192 0.508118 0.811340 1441912928 0.286743 -0.312012 0.500244 0.755066 1441912928 0.286743 -0.312012 0.500244 0.755066 1441912928 0.286743 -0.312012 0.500244 0.755066 1441912928 0.286743 -0.312012 0.500244 0.755066 1441912928 0.286743 -0.312012 0.500244 0.755066 1441912928 0.286743 -0.312012 0.500244 0.755066 1441912928 0.427734 -0.361877 0.463867 0.686157 1441912928 0.427734 -0.361877 0.463867 0.686157 1441912928 0.427734 -0.361877 0.463867 0.686157 1441912928 0.427734 -0.361877 0.463867 0.686157 1441912928 0.427734 -0.361877 0.463867 0.686157 1441912928 0.427734 -0.361877 0.463867 0.686157 1441912928 0.536987 -0.413208 0.396790 0.619141 1441912928 0.536987 -0.413208 0.396790 0.619141 1441912928 0.536987 -0.413208 0.396790 0.619141 1441912928 0.536987 -0.413208 0.396790 0.619141 1441912928 0.536987 -0.413208 0.396790 0.619141 1441912928 0.536987 -0.413208 0.396790 0.619141 1441912928 0.605652 -0.486755 0.331665 0.534912 1441912928 0.605652 -0.486755 0.331665 0.534912 1441912928 0.605652 -0.486755 0.331665 0.534912 1441912928 0.605652 -0.486755 0.331665 0.534912 1441912928 0.665466 -0.509888 0.298035 0.456360 1441912928 0.665466 -0.509888 0.298035 0.456360 1441912928 0.665466 -0.509888 0.298035 0.456360 1441912928 0.665466 -0.509888 0.298035 0.456360 1441912928 0.665466 -0.509888 0.298035 0.456360 1441912928 0.665466 -0.509888 0.298035 0.456360 1441912928 0.665466 -0.509888 0.298035 0.456360 1441912928 0.733826 -0.480103 0.302612 0.373352 1441912928 0.733826 -0.480103 0.302612 0.373352 1441912928 0.733826 -0.480103 0.302612 0.373352 1441912928 0.733826 -0.480103 0.302612 0.373352 1441912928 0.733826 -0.480103 0.302612 0.373352 1441912928 0.733826 -0.480103 0.302612 0.373352 1441912928 0.775208 -0.446899 0.304382 0.326599 1441912928 0.775208 -0.446899 0.304382 0.326599 1441912928 0.775208 -0.446899 0.304382 0.326599 1441912928 0.775208 -0.446899 0.304382 0.326599 1441912928 0.775208 -0.446899 0.304382 0.326599 1441912928 0.775208 -0.446899 0.304382 0.326599 1441912928 0.775269 -0.450317 0.295959 0.329468 1441912928 0.775269 -0.450317 0.295959 0.329468 1441912928 0.775269 -0.450317 0.295959 0.329468 1441912928 0.775269 -0.450317 0.295959 0.329468 1441912928 0.775269 -0.450317 0.295959 0.329468 1441912928 0.775269 -0.450317 0.295959 0.329468 1441912928 0.761658 -0.460083 0.292542 0.350098 1441912928 0.761658 -0.460083 0.292542 0.350098 1441912928 0.761658 -0.460083 0.292542 0.350098 1441912928 0.761658 -0.460083 0.292542 0.350098 1441912928 0.761658 -0.460083 0.292542 0.350098 1441912928 0.736328 -0.469482 0.300354 0.383606 1441912928 0.736328 -0.469482 0.300354 0.383606 1441912928 0.736328 -0.469482 0.300354 0.383606 1441912928 0.736328 -0.469482 0.300354 0.383606 1441912928 0.736328 -0.469482 0.300354 0.383606 1441912928 0.736328 -0.469482 0.300354 0.383606 1441912928 0.687744 -0.480164 0.319458 0.440857 1441912928 0.687744 -0.480164 0.319458 0.440857 1441912928 0.687744 -0.480164 0.319458 0.440857 1441912928 0.687744 -0.480164 0.319458 0.440857 1441912928 0.687744 -0.480164 0.319458 0.440857 1441912928 0.687744 -0.480164 0.319458 0.440857 1441912928 0.687744 -0.480164 0.319458 0.440857 1441912928 0.613037 -0.482666 0.346252 0.520874 1441912928 0.613037 -0.482666 0.346252 0.520874 1441912928 0.613037 -0.482666 0.346252 0.520874 1441912928 0.613037 -0.482666 0.346252 0.520874 1441912928 0.613037 -0.482666 0.346252 0.520874 1441912928 0.613037 -0.482666 0.346252 0.520874 1441912928 0.518250 -0.453918 0.382629 0.615601 1441912928 0.518250 -0.453918 0.382629 0.615601 1441912928 0.518250 -0.453918 0.382629 0.615601 1441912928 0.518250 -0.453918 0.382629 0.615601 1441912928 0.400024 -0.391052 0.431152 0.707886 1441912928 0.400024 -0.391052 0.431152 0.707886 1441912928 0.400024 -0.391052 0.431152 0.707886 1441912928 0.400024 -0.391052 0.431152 0.707886 1441912928 0.400024 -0.391052 0.431152 0.707886 1441912928 0.400024 -0.391052 0.431152 0.707886 1441912928 0.262878 -0.311768 0.474426 0.780090 1441912928 0.262878 -0.311768 0.474426 0.780090 1441912928 0.262878 -0.311768 0.474426 0.780090 1441912928 0.262878 -0.311768 0.474426 0.780090 1441912928 0.262878 -0.311768 0.474426 0.780090 1441912928 0.262878 -0.311768 0.474426 0.780090 1441912928 0.135437 -0.230713 0.508240 0.818542 1441912928 0.135437 -0.230713 0.508240 0.818542 1441912928 0.135437 -0.230713 0.508240 0.818542 1441912928 0.135437 -0.230713 0.508240 0.818542 1441912928 0.135437 -0.230713 0.508240 0.818542 1441912928 0.135437 -0.230713 0.508240 0.818542 1441912928 0.135437 -0.230713 0.508240 0.818542 1441912928 0.020508 -0.165833 0.516602 0.839722 1441912928 0.020508 -0.165833 0.516602 0.839722 1441912928 0.020508 -0.165833 0.516602 0.839722 1441912928 0.020508 -0.165833 0.516602 0.839722 1441912929 0.020508 -0.165833 0.516602 0.839722 1441912929 0.020508 -0.165833 0.516602 0.839722 1441912929 -0.059631 -0.116150 0.503174 0.854187 1441912929 -0.059631 -0.116150 0.503174 0.854187 1441912929 -0.059631 -0.116150 0.503174 0.854187 1441912929 -0.059631 -0.116150 0.503174 0.854187 1441912929 -0.059631 -0.116150 0.503174 0.854187 1441912929 -0.059631 -0.116150 0.503174 0.854187 1441912929 -0.103394 -0.080750 0.477600 0.868652 1441912929 -0.103394 -0.080750 0.477600 0.868652 1441912929 -0.103394 -0.080750 0.477600 0.868652 1441912929 -0.103394 -0.080750 0.477600 0.868652 1441912929 -0.103394 -0.080750 0.477600 0.868652 1441912929 -0.108704 -0.068481 0.471313 0.872498 1441912929 -0.108704 -0.068481 0.471313 0.872498 1441912929 -0.108704 -0.068481 0.471313 0.872498 1441912929 -0.079834 -0.080078 0.483887 0.867737 1441912929 -0.079834 -0.080078 0.483887 0.867737 1441912929 -0.079834 -0.080078 0.483887 0.867737 1441912929 -0.079834 -0.080078 0.483887 0.867737 1441912929 -0.079834 -0.080078 0.483887 0.867737 1441912929 -0.030396 -0.107910 0.496277 0.860840 1441912929 -0.030396 -0.107910 0.496277 0.860840 1441912929 -0.030396 -0.107910 0.496277 0.860840 1441912929 -0.030396 -0.107910 0.496277 0.860840 1441912929 -0.030396 -0.107910 0.496277 0.860840 1441912929 0.035767 -0.149536 0.502869 0.850525 1441912929 0.035767 -0.149536 0.502869 0.850525 1441912929 0.035767 -0.149536 0.502869 0.850525 1441912929 0.035767 -0.149536 0.502869 0.850525 1441912929 0.035767 -0.149536 0.502869 0.850525 1441912929 0.035767 -0.149536 0.502869 0.850525 1441912929 0.035767 -0.149536 0.502869 0.850525 1441912929 0.127380 -0.202087 0.498230 0.833435 1441912929 0.127380 -0.202087 0.498230 0.833435 1441912929 0.127380 -0.202087 0.498230 0.833435 1441912929 0.127380 -0.202087 0.498230 0.833435 1441912929 0.127380 -0.202087 0.498230 0.833435 1441912929 0.236145 -0.274231 0.473145 0.803162 1441912929 0.236145 -0.274231 0.473145 0.803162 1441912929 0.236145 -0.274231 0.473145 0.803162 1441912929 0.236145 -0.274231 0.473145 0.803162 1441912929 0.236145 -0.274231 0.473145 0.803162 1441912929 0.236145 -0.274231 0.473145 0.803162 1441912929 0.236145 -0.274231 0.473145 0.803162 1441912929 0.358093 -0.353210 0.431458 0.748840 1441912929 0.358093 -0.353210 0.431458 0.748840 1441912929 0.358093 -0.353210 0.431458 0.748840 1441912929 0.358093 -0.353210 0.431458 0.748840 1441912929 0.358093 -0.353210 0.431458 0.748840 1441912929 0.358093 -0.353210 0.431458 0.748840 1441912929 0.470093 -0.440063 0.381226 0.663269 1441912929 0.470093 -0.440063 0.381226 0.663269 1441912929 0.470093 -0.440063 0.381226 0.663269 1441912929 0.470093 -0.440063 0.381226 0.663269 1441912929 0.470093 -0.440063 0.381226 0.663269 1441912929 0.470093 -0.440063 0.381226 0.663269 1441912929 0.572021 -0.502075 0.349121 0.546570 1441912929 0.572021 -0.502075 0.349121 0.546570 1441912929 0.572021 -0.502075 0.349121 0.546570 1441912929 0.572021 -0.502075 0.349121 0.546570 1441912929 0.572021 -0.502075 0.349121 0.546570 1441912929 0.572021 -0.502075 0.349121 0.546570 1441912929 0.676575 -0.491211 0.334229 0.434937 1441912929 0.676575 -0.491211 0.334229 0.434937 1441912929 0.676575 -0.491211 0.334229 0.434937 1441912929 0.676575 -0.491211 0.334229 0.434937 1441912929 0.676575 -0.491211 0.334229 0.434937 1441912929 0.676575 -0.491211 0.334229 0.434937 1441912929 0.738403 -0.490479 0.300842 0.351563 1441912929 0.738403 -0.490479 0.300842 0.351563 1441912929 0.738403 -0.490479 0.300842 0.351563 1441912929 0.738403 -0.490479 0.300842 0.351563 1441912929 0.738403 -0.490479 0.300842 0.351563 1441912929 0.738403 -0.490479 0.300842 0.351563 1441912929 0.738403 -0.490479 0.300842 0.351563 1441912929 0.779297 -0.477478 0.276062 0.297485 1441912929 0.779297 -0.477478 0.276062 0.297485 1441912929 0.779297 -0.477478 0.276062 0.297485 1441912929 0.779297 -0.477478 0.276062 0.297485 1441912929 0.779297 -0.477478 0.276062 0.297485 1441912929 0.779297 -0.477478 0.276062 0.297485 1441912929 0.812012 -0.443420 0.260620 0.275757 1441912929 0.812012 -0.443420 0.260620 0.275757 1441912929 0.812012 -0.443420 0.260620 0.275757 1441912929 0.812012 -0.443420 0.260620 0.275757 1441912929 0.812012 -0.443420 0.260620 0.275757 1441912929 0.812012 -0.443420 0.260620 0.275757 1441912929 0.812378 -0.437012 0.247986 0.295837 1441912929 0.812378 -0.437012 0.247986 0.295837 1441912929 0.812378 -0.437012 0.247986 0.295837 1441912929 0.812378 -0.437012 0.247986 0.295837 1441912929 0.812378 -0.437012 0.247986 0.295837 1441912929 0.812378 -0.437012 0.247986 0.295837 1441912929 0.792480 -0.439941 0.253601 0.337769 1441912929 0.792480 -0.439941 0.253601 0.337769 1441912929 0.792480 -0.439941 0.253601 0.337769 1441912929 0.792480 -0.439941 0.253601 0.337769 1441912929 0.792480 -0.439941 0.253601 0.337769 1441912929 0.792480 -0.439941 0.253601 0.337769 1441912929 0.792480 -0.439941 0.253601 0.337769 1441912929 0.748230 -0.443970 0.287415 0.400452 1441912929 0.748230 -0.443970 0.287415 0.400452 1441912929 0.748230 -0.443970 0.287415 0.400452 1441912929 0.748230 -0.443970 0.287415 0.400452 1441912929 0.748230 -0.443970 0.287415 0.400452 1441912930 0.748230 -0.443970 0.287415 0.400452 1441912930 0.677795 -0.435303 0.342285 0.483582 1441912930 0.677795 -0.435303 0.342285 0.483582 1441912930 0.677795 -0.435303 0.342285 0.483582 1441912930 0.677795 -0.435303 0.342285 0.483582 1441912930 0.677795 -0.435303 0.342285 0.483582 1441912930 0.677795 -0.435303 0.342285 0.483582 1441912930 0.677795 -0.435303 0.342285 0.483582 1441912930 0.579102 -0.416321 0.387390 0.584106 1441912930 0.579102 -0.416321 0.387390 0.584106 1441912930 0.579102 -0.416321 0.387390 0.584106 1441912930 0.579102 -0.416321 0.387390 0.584106 1441912930 0.579102 -0.416321 0.387390 0.584106 1441912930 0.579102 -0.416321 0.387390 0.584106 1441912930 0.451477 -0.382935 0.403320 0.697693 1441912930 0.451477 -0.382935 0.403320 0.697693 1441912930 0.451477 -0.382935 0.403320 0.697693 1441912930 0.451477 -0.382935 0.403320 0.697693 1441912930 0.451477 -0.382935 0.403320 0.697693 1441912930 0.451477 -0.382935 0.403320 0.697693 1441912930 0.318909 -0.324524 0.408264 0.791321 1441912930 0.318909 -0.324524 0.408264 0.791321 1441912930 0.318909 -0.324524 0.408264 0.791321 1441912930 0.318909 -0.324524 0.408264 0.791321 1441912930 0.318909 -0.324524 0.408264 0.791321 1441912930 0.318909 -0.324524 0.408264 0.791321 1441912930 0.206360 -0.245789 0.454224 0.830994 1441912930 0.206360 -0.245789 0.454224 0.830994 1441912930 0.206360 -0.245789 0.454224 0.830994 1441912930 0.206360 -0.245789 0.454224 0.830994 1441912930 0.206360 -0.245789 0.454224 0.830994 1441912930 0.206360 -0.245789 0.454224 0.830994 1441912930 0.113342 -0.180603 0.518066 0.828308 1441912930 0.113342 -0.180603 0.518066 0.828308 1441912930 0.113342 -0.180603 0.518066 0.828308 1441912930 0.113342 -0.180603 0.518066 0.828308 1441912930 0.113342 -0.180603 0.518066 0.828308 1441912930 0.113342 -0.180603 0.518066 0.828308 1441912930 0.036743 -0.147522 0.510864 0.846069 1441912930 0.036743 -0.147522 0.510864 0.846069 1441912930 0.036743 -0.147522 0.510864 0.846069 1441912930 0.036743 -0.147522 0.510864 0.846069 1441912930 0.036743 -0.147522 0.510864 0.846069 1441912930 0.036743 -0.147522 0.510864 0.846069 1441912930 -0.013000 -0.120544 0.465820 0.876526 1441912930 -0.013000 -0.120544 0.465820 0.876526 1441912930 -0.013000 -0.120544 0.465820 0.876526 1441912930 -0.013000 -0.120544 0.465820 0.876526 1441912930 -0.013000 -0.120544 0.465820 0.876526 1441912930 -0.013000 -0.120544 0.465820 0.876526 1441912930 -0.028625 -0.105042 0.438049 0.892273 1441912930 -0.028625 -0.105042 0.438049 0.892273 1441912930 -0.028625 -0.105042 0.438049 0.892273 1441912930 -0.028625 -0.105042 0.438049 0.892273 1441912930 -0.028625 -0.105042 0.438049 0.892273 1441912930 -0.028625 -0.105042 0.438049 0.892273 1441912930 -0.028625 -0.105042 0.438049 0.892273 1441912930 -0.016113 -0.106812 0.453125 0.884827 1441912930 -0.016113 -0.106812 0.453125 0.884827 1441912930 -0.016113 -0.106812 0.453125 0.884827 1441912930 -0.016113 -0.106812 0.453125 0.884827 1441912930 -0.016113 -0.106812 0.453125 0.884827 1441912930 -0.016113 -0.106812 0.453125 0.884827 1441912930 0.019958 -0.116211 0.475342 0.871826 1441912930 0.019958 -0.116211 0.475342 0.871826 1441912930 0.019958 -0.116211 0.475342 0.871826 1441912930 0.070129 -0.147339 0.482483 0.860535 1441912930 0.070129 -0.147339 0.482483 0.860535 1441912930 0.070129 -0.147339 0.482483 0.860535 1441912930 0.070129 -0.147339 0.482483 0.860535 1441912930 0.070129 -0.147339 0.482483 0.860535 1441912930 0.070129 -0.147339 0.482483 0.860535 1441912930 0.070129 -0.147339 0.482483 0.860535 1441912930 0.134033 -0.194885 0.472595 0.848877 1441912930 0.134033 -0.194885 0.472595 0.848877 1441912930 0.134033 -0.194885 0.472595 0.848877 1441912930 0.134033 -0.194885 0.472595 0.848877 1441912930 0.134033 -0.194885 0.472595 0.848877 1441912930 0.209717 -0.259521 0.453674 0.826294 1441912930 0.209717 -0.259521 0.453674 0.826294 1441912930 0.209717 -0.259521 0.453674 0.826294 1441912930 0.209717 -0.259521 0.453674 0.826294 1441912930 0.209717 -0.259521 0.453674 0.826294 1441912930 0.209717 -0.259521 0.453674 0.826294 1441912930 0.332031 -0.325195 0.462585 0.754944 1441912930 0.332031 -0.325195 0.462585 0.754944 1441912930 0.332031 -0.325195 0.462585 0.754944 1441912930 0.332031 -0.325195 0.462585 0.754944 1441912930 0.332031 -0.325195 0.462585 0.754944 1441912930 0.332031 -0.325195 0.462585 0.754944 1441912930 0.475098 -0.360962 0.475342 0.646484 1441912930 0.475098 -0.360962 0.475342 0.646484 1441912930 0.475098 -0.360962 0.475342 0.646484 1441912930 0.475098 -0.360962 0.475342 0.646484 1441912930 0.475098 -0.360962 0.475342 0.646484 1441912930 0.475098 -0.360962 0.475342 0.646484 1441912930 0.475098 -0.360962 0.475342 0.646484 1441912930 0.580811 -0.400269 0.429077 0.564209 1441912930 0.580811 -0.400269 0.429077 0.564209 1441912930 0.580811 -0.400269 0.429077 0.564209 1441912930 0.580811 -0.400269 0.429077 0.564209 1441912930 0.580811 -0.400269 0.429077 0.564209 1441912930 0.580811 -0.400269 0.429077 0.564209 1441912930 0.643005 -0.460815 0.360291 0.494263 1441912930 0.643005 -0.460815 0.360291 0.494263 1441912930 0.643005 -0.460815 0.360291 0.494263 1441912930 0.643005 -0.460815 0.360291 0.494263 1441912930 0.643005 -0.460815 0.360291 0.494263 1441912930 0.643005 -0.460815 0.360291 0.494263 1441912931 0.686401 -0.490967 0.322327 0.428772 1441912931 0.686401 -0.490967 0.322327 0.428772 1441912931 0.686401 -0.490967 0.322327 0.428772 1441912931 0.686401 -0.490967 0.322327 0.428772 1441912931 0.686401 -0.490967 0.322327 0.428772 1441912931 0.686401 -0.490967 0.322327 0.428772 1441912931 0.686401 -0.490967 0.322327 0.428772 1441912931 0.720032 -0.483948 0.315002 0.384827 1441912931 0.720032 -0.483948 0.315002 0.384827 1441912931 0.720032 -0.483948 0.315002 0.384827 1441912931 0.720032 -0.483948 0.315002 0.384827 1441912931 0.720032 -0.483948 0.315002 0.384827 1441912931 0.720032 -0.483948 0.315002 0.384827 1441912931 0.755615 -0.447998 0.322205 0.352783 1441912931 0.755615 -0.447998 0.322205 0.352783 1441912931 0.755615 -0.447998 0.322205 0.352783 1441912931 0.755615 -0.447998 0.322205 0.352783 1441912931 0.755615 -0.447998 0.322205 0.352783 1441912931 0.755615 -0.447998 0.322205 0.352783 1441912931 0.756592 -0.438599 0.324829 0.360107 1441912931 0.756592 -0.438599 0.324829 0.360107 1441912931 0.756592 -0.438599 0.324829 0.360107 1441912931 0.756592 -0.438599 0.324829 0.360107 1441912931 0.756592 -0.438599 0.324829 0.360107 1441912931 0.728699 -0.454285 0.332703 0.389709 1441912931 0.728699 -0.454285 0.332703 0.389709 1441912931 0.728699 -0.454285 0.332703 0.389709 1441912931 0.728699 -0.454285 0.332703 0.389709 1441912931 0.728699 -0.454285 0.332703 0.389709 1441912931 0.683899 -0.462219 0.352905 0.440491 1441912931 0.683899 -0.462219 0.352905 0.440491 1441912931 0.683899 -0.462219 0.352905 0.440491 1441912931 0.683899 -0.462219 0.352905 0.440491 1441912931 0.683899 -0.462219 0.352905 0.440491 1441912931 0.683899 -0.462219 0.352905 0.440491 1441912931 0.683899 -0.462219 0.352905 0.440491 1441912931 0.621033 -0.452209 0.380676 0.514648 1441912931 0.621033 -0.452209 0.380676 0.514648 1441912931 0.621033 -0.452209 0.380676 0.514648 1441912931 0.621033 -0.452209 0.380676 0.514648 1441912931 0.621033 -0.452209 0.380676 0.514648 1441912931 0.621033 -0.452209 0.380676 0.514648 1441912931 0.529968 -0.432495 0.398865 0.610657 1441912931 0.529968 -0.432495 0.398865 0.610657 1441912931 0.529968 -0.432495 0.398865 0.610657 1441912931 0.529968 -0.432495 0.398865 0.610657 1441912931 0.529968 -0.432495 0.398865 0.610657 1441912931 0.529968 -0.432495 0.398865 0.610657 1441912931 0.529968 -0.432495 0.398865 0.610657 1441912931 0.423279 -0.390564 0.412964 0.705505 1441912931 0.423279 -0.390564 0.412964 0.705505 1441912931 0.423279 -0.390564 0.412964 0.705505 1441912931 0.423279 -0.390564 0.412964 0.705505 1441912931 
0.468384 -0.603699 0.247437 0.595764 1441912934 0.468384 -0.603699 0.247437 0.595764 1441912934 0.468384 -0.603699 0.247437 0.595764 1441912934 0.468384 -0.603699 0.247437 0.595764 1441912934 0.468384 -0.603699 0.247437 0.595764 1441912934 0.468384 -0.603699 0.247437 0.595764 1441912934 0.459778 -0.608582 0.238708 0.601013 1441912934 0.459778 -0.608582 0.238708 0.601013 1441912934 0.459778 -0.608582 0.238708 0.601013 1441912934 0.459778 -0.608582 0.238708 0.601013 1441912934 0.459778 -0.608582 0.238708 0.601013 1441912934 0.459778 -0.608582 0.238708 0.601013 1441912934 0.459778 -0.608582 0.238708 0.601013 1441912934 0.459534 -0.608276 0.237183 0.602173 1441912934 0.459534 -0.608276 0.237183 0.602173 1441912934 0.459534 -0.608276 0.237183 0.602173 1441912934 0.459534 -0.608276 0.237183 0.602173 1441912934 0.459534 -0.608276 0.237183 0.602173 1441912934 0.459534 -0.608276 0.237183 0.602173 1441912934 0.463318 -0.606201 0.240601 0.599976 1441912934 0.463318 -0.606201 0.240601 0.599976 1441912934 0.463318 -0.606201 0.240601 0.599976 1441912934 0.463318 -0.606201 0.240601 0.599976 1441912934 0.463318 -0.606201 0.240601 0.599976 1441912934 0.463318 -0.606201 0.240601 0.599976 1441912934 0.463318 -0.606201 0.240601 0.599976 1441912934 0.468689 -0.601257 0.247864 0.597717 1441912934 0.468689 -0.601257 0.247864 0.597717 1441912934 0.468689 -0.601257 0.247864 0.597717 1441912934 0.468689 -0.601257 0.247864 0.597717 1441912934 0.468689 -0.601257 0.247864 0.597717 1441912934 0.468689 -0.601257 0.247864 0.597717 1441912934 0.475708 -0.594116 0.263733 0.592529 1441912934 0.475708 -0.594116 0.263733 0.592529 1441912934 0.475708 -0.594116 0.263733 0.592529 1441912934 0.475708 -0.594116 0.263733 0.592529 1441912934 0.475708 -0.594116 0.263733 0.592529 1441912934 0.475708 -0.594116 0.263733 0.592529 1441912934 0.487122 -0.581421 0.291992 0.582520 1441912934 0.487122 -0.581421 0.291992 0.582520 1441912934 0.487122 -0.581421 0.291992 0.582520 1441912934 0.487122 -0.581421 0.291992 0.582520 1441912934 0.487122 -0.581421 0.291992 0.582520 1441912934 0.487122 -0.581421 0.291992 0.582520 1441912934 0.503662 -0.565308 0.322815 0.567871 1441912934 0.503662 -0.565308 0.322815 0.567871 1441912934 0.503662 -0.565308 0.322815 0.567871 1441912934 0.503662 -0.565308 0.322815 0.567871 1441912934 0.503662 -0.565308 0.322815 0.567871 1441912934 0.503662 -0.565308 0.322815 0.567871 1441912934 0.515747 -0.555481 0.341492 0.555664 1441912934 0.515747 -0.555481 0.341492 0.555664 1441912934 0.515747 -0.555481 0.341492 0.555664 1441912934 0.515747 -0.555481 0.341492 0.555664 1441912934 0.515747 -0.555481 0.341492 0.555664 1441912934 0.515747 -0.555481 0.341492 0.555664 1441912934 0.524475 -0.549438 0.352356 0.546631 1441912934 0.524475 -0.549438 0.352356 0.546631 1441912934 0.524475 -0.549438 0.352356 0.546631 1441912934 0.524475 -0.549438 0.352356 0.546631 1441912934 0.524475 -0.549438 0.352356 0.546631 1441912934 0.524475 -0.549438 0.352356 0.546631 1441912934 0.524475 -0.549438 0.352356 0.546631 1441912934 0.529602 -0.545166 0.362366 0.539368 1441912934 0.529602 -0.545166 0.362366 0.539368 1441912934 0.529602 -0.545166 0.362366 0.539368 1441912934 0.529602 -0.545166 0.362366 0.539368 1441912934 0.529602 -0.545166 0.362366 0.539368 1441912934 0.529602 -0.545166 0.362366 0.539368 1441912934 0.531921 -0.539246 0.369568 0.538208 1441912934 0.531921 -0.539246 0.369568 0.538208 1441912934 0.531921 -0.539246 0.369568 0.538208 1441912934 0.531921 -0.539246 0.369568 0.538208 1441912934 0.523499 -0.541748 0.360779 0.549744 1441912934 0.523499 -0.541748 0.360779 0.549744 1441912934 0.523499 -0.541748 0.360779 0.549744 1441912934 0.523499 -0.541748 0.360779 0.549744 1441912934 0.523499 -0.541748 0.360779 0.549744 1441912934 0.506409 -0.558472 0.335571 0.564819 1441912934 0.506409 -0.558472 0.335571 0.564819 1441912934 0.506409 -0.558472 0.335571 0.564819 1441912934 0.506409 -0.558472 0.335571 0.564819 1441912934 0.506409 -0.558472 0.335571 0.564819 1441912934 0.506409 -0.558472 0.335571 0.564819 1441912934 0.489685 -0.564941 0.323242 0.580078 1441912934 0.489685 -0.564941 0.323242 0.580078 1441912934 0.489685 -0.564941 0.323242 0.580078 1441912934 0.489685 -0.564941 0.323242 0.580078 1441912934 0.489685 -0.564941 0.323242 0.580078 1441912934 0.489685 -0.564941 0.323242 0.580078 1441912934 0.474243 -0.577576 0.301331 0.592163 1441912934 0.474243 -0.577576 0.301331 0.592163 1441912934 0.474243 -0.577576 0.301331 0.592163 1441912934 0.474243 -0.577576 0.301331 0.592163 1441912934 0.474243 -0.577576 0.301331 0.592163 1441912934 0.474243 -0.577576 0.301331 0.592163 1441912935 0.474243 -0.577576 0.301331 0.592163 1441912935 0.466858 -0.582886 0.279419 0.603455 1441912935 0.466858 -0.582886 0.279419 0.603455 1441912935 0.466858 -0.582886 0.279419 0.603455 1441912935 0.466858 -0.582886 0.279419 0.603455 1441912935 0.466858 -0.582886 0.279419 0.603455 1441912935 0.466858 -0.582886 0.279419 0.603455 1441912935 0.466858 -0.582886 0.279419 0.603455 1441912935 0.462280 -0.582703 0.260986 0.615295 1441912935 0.462280 -0.582703 0.260986 0.615295 1441912935 0.462280 -0.582703 0.260986 0.615295 1441912935 0.462280 -0.582703 0.260986 0.615295 1441912935 0.463623 -0.577820 0.253540 0.622009 1441912935 0.463623 -0.577820 0.253540 0.622009 1441912935 0.463623 -0.577820 0.253540 0.622009 1441912935 0.463623 -0.577820 0.253540 0.622009 1441912935 0.463623 -0.577820 0.253540 0.622009 1441912935 0.463623 -0.577820 0.253540 0.622009 1441912935 0.467468 -0.568787 0.257568 0.625732 1441912935 0.467468 -0.568787 0.257568 0.625732 1441912935 0.467468 -0.568787 0.257568 0.625732 1441912935 0.467468 -0.568787 0.257568 0.625732 1441912935 0.467468 -0.568787 0.257568 0.625732 1441912935 0.467468 -0.568787 0.257568 0.625732 1441912935 0.467468 -0.568787 0.257568 0.625732 1441912935 0.468079 -0.567017 0.257935 0.626709 1441912935 0.468079 -0.567017 0.257935 0.626709 1441912935 0.468079 -0.567017 0.257935 0.626709 1441912935 0.468079 -0.567017 0.257935 0.626709 1441912935 0.468079 -0.567017 0.257935 0.626709 1441912935 0.468079 -0.567017 0.257935 0.626709 1441912935 0.464783 -0.571899 0.249756 0.628052 1441912935 0.464783 -0.571899 0.249756 0.628052 1441912935 0.464783 -0.571899 0.249756 0.628052 1441912935 0.464783 -0.571899 0.249756 0.628052 1441912935 0.464783 -0.571899 0.249756 0.628052 1441912935 0.464783 -0.571899 0.249756 0.628052 1441912935 0.456543 -0.580811 0.238892 0.630127 1441912935 0.456543 -0.580811 0.238892 0.630127 1441912935 0.456543 -0.580811 0.238892 0.630127 1441912935 0.456543 -0.580811 0.238892 0.630127 1441912935 0.456543 -0.580811 0.238892 0.630127 1441912935 0.456543 -0.580811 0.238892 0.630127 1441912935 0.451660 -0.588135 0.237488 0.627441 1441912935 0.451660 -0.588135 0.237488 0.627441 1441912935 0.451660 -0.588135 0.237488 0.627441 1441912935 0.451660 -0.588135 0.237488 0.627441 1441912935 0.451660 -0.588135 0.237488 0.627441 1441912935 0.451660 -0.588135 0.237488 0.627441 1441912935 0.451660 -0.588135 0.237488 0.627441 1441912935 0.450623 -0.592590 0.242615 0.622009 1441912935 0.450623 -0.592590 0.242615 0.622009 1441912935 0.450623 -0.592590 0.242615 0.622009 1441912935 0.450623 -0.592590 0.242615 0.622009 1441912935 0.450623 -0.592590 0.242615 0.622009 1441912935 0.450623 -0.592590 0.242615 0.622009 1441912935 0.451843 -0.593750 0.247253 0.618164 1441912935 0.451843 -0.593750 0.247253 0.618164 1441912935 0.451843 -0.593750 0.247253 0.618164 1441912935 0.451843 -0.593750 0.247253 0.618164 1441912935 0.451843 -0.593750 0.247253 0.618164 1441912935 0.451843 -0.593750 0.247253 0.618164 1441912935 0.454346 -0.590515 0.250671 0.618042 1441912935 0.454346 -0.590515 0.250671 0.618042 1441912935 0.454346 -0.590515 0.250671 0.618042 1441912935 0.454346 -0.590515 0.250671 0.618042 1441912935 0.454346 -0.590515 0.250671 0.618042 1441912935 0.454346 -0.590515 0.250671 0.618042 1441912935 0.461182 -0.586060 0.256592 0.614807 1441912935 0.461182 -0.586060 0.256592 0.614807 1441912935 0.461182 -0.586060 0.256592 0.614807 1441912935 0.461182 -0.586060 0.256592 0.614807 1441912935 0.461182 -0.586060 0.256592 0.614807 1441912935 0.461182 -0.586060 0.256592 0.614807 1441912935 0.461182 -0.586060 0.256592 0.614807 1441912935 0.470276 -0.582520 0.263428 0.608276 1441912935 0.470276 -0.582520 0.263428 0.608276 1441912935 0.470276 -0.582520 0.263428 0.608276 1441912935 0.470276 -0.582520 0.263428 0.608276 1441912935 0.470276 -0.582520 0.263428 0.608276 1441912935 0.470276 -0.582520 0.263428 0.608276 1441912935 0.470276 -0.582520 0.263428 0.608276 1441912935 0.479553 -0.577454 0.273621 0.601379 1441912935 0.479553 -0.577454 0.273621 0.601379 1441912935 0.479553 -0.577454 0.273621 0.601379 1441912935 0.479553 -0.577454 0.273621 0.601379 1441912935 0.479553 -0.577454 0.273621 0.601379 1441912935 0.479553 -0.577454 0.273621 0.601379 1441912935 0.490417 -0.568726 0.286926 0.594727 1441912935 0.490417 -0.568726 0.286926 0.594727 1441912935 0.490417 -0.568726 0.286926 0.594727 1441912935 0.490417 -0.568726 0.286926 0.594727 1441912935 0.490417 -0.568726 0.286926 0.594727 1441912935 0.490417 -0.568726 0.286926 0.594727 1441912935 0.503296 -0.556885 0.303284 0.586914 1441912935 0.503296 -0.556885 0.303284 0.586914 1441912935 0.503296 -0.556885 0.303284 0.586914 1441912935 0.503296 -0.556885 0.303284 0.586914 1441912935 0.503296 -0.556885 0.303284 0.586914 1441912935 0.503296 -0.556885 0.303284 0.586914 1441912935 0.512573 -0.550964 0.313782 0.578979 1441912935 0.512573 -0.550964 0.313782 0.578979 1441912935 0.512573 -0.550964 0.313782 0.578979 1441912935 0.512573 -0.550964 0.313782 0.578979 1441912935 0.512024 -0.552979 0.315674 0.576477 1441912935 0.512024 -0.552979 0.315674 0.576477 1441912935 0.512024 -0.552979 0.315674 0.576477 1441912935 0.512024 -0.552979 0.315674 0.576477 1441912935 0.512024 -0.552979 0.315674 0.576477 1441912935 0.512024 -0.552979 0.315674 0.576477 1441912936 0.504395 -0.558044 0.310181 0.581299 1441912936 0.504395 -0.558044 0.310181 0.581299 1441912936 0.504395 -0.558044 0.310181 0.581299 1441912936 0.504395 -0.558044 0.310181 0.581299 1441912936 0.504395 -0.558044 0.310181 0.581299 1441912936 0.504395 -0.558044 0.310181 0.581299 1441912936 0.504395 -0.558044 0.310181 0.581299 1441912936 0.493347 -0.562866 0.303955 0.589355 1441912936 0.493347 -0.562866 0.303955 0.589355 1441912936 0.493347 -0.562866 0.303955 0.589355 1441912936 0.493347 -0.562866 0.303955 0.589355 1441912936 0.493347 -0.562866 0.303955 0.589355 1441912936 0.493347 -0.562866 0.303955 0.589355 1441912936 0.490356 -0.559753 0.308228 0.592590 1441912936 0.490356 -0.559753 0.308228 0.592590 1441912936 0.490356 -0.559753 0.308228 0.592590 1441912936 0.490356 -0.559753 0.308228 0.592590 1441912936 0.490356 -0.559753 0.308228 0.592590 1441912936 0.490356 -0.559753 0.308228 0.592590 1441912936 0.479614 -0.563416 0.301147 0.601501 1441912936 0.479614 -0.563416 0.301147 0.601501 1441912936 0.479614 -0.563416 0.301147 0.601501 1441912936 0.479614 -0.563416 0.301147 0.601501 1441912936 0.479614 -0.563416 0.301147 0.601501 1441912936 0.479614 -0.563416 0.301147 0.601501 1441912936 0.468567 -0.569031 0.289429 0.610596 1441912936 0.468567 -0.569031 0.289429 0.610596 1441912936 0.468567 -0.569031 0.289429 0.610596 1441912936 0.468567 -0.569031 0.289429 0.610596 1441912936 0.468567 -0.569031 0.289429 0.610596 1441912936 0.464417 -0.568787 0.281128 0.617859 1441912936 0.464417 -0.568787 0.281128 0.617859 1441912936 0.464417 -0.568787 0.281128 0.617859 1441912936 0.464417 -0.568787 0.281128 0.617859 1441912936 0.462341 -0.569275 0.271423 0.623291 1441912936 0.462341 -0.569275 0.271423 0.623291 1441912936 0.462341 -0.569275 0.271423 0.623291 1441912936 0.462341 -0.569275 0.271423 0.623291 1441912936 0.462341 -0.569275 0.271423 0.623291 1441912936 0.462341 -0.569275 0.271423 0.623291 1441912936 0.462341 -0.569275 0.271423 0.623291 1441912936 0.462646 -0.568298 0.264771 0.626770 1441912936 0.462646 -0.568298 0.264771 0.626770 1441912936 0.462646 -0.568298 0.264771 0.626770 1441912936 0.462646 -0.568298 0.264771 0.626770 1441912936 0.462646 -0.568298 0.264771 0.626770 1441912936 0.462646 -0.568298 0.264771 0.626770 1441912936 0.465698 -0.564941 0.265564 0.627258 1441912936 0.465698 -0.564941 0.265564 0.627258 1441912936 0.465698 -0.564941 0.265564 0.627258 1441912936 0.465698 -0.564941 0.265564 0.627258 1441912936 0.465698 -0.564941 0.265564 0.627258 1441912936 0.465698 -0.564941 0.265564 0.627258 1441912936 0.466003 -0.564941 0.267334 0.626282 1441912936 0.466003 -0.564941 0.267334 0.626282 1441912936 0.466003 -0.564941 0.267334 0.626282 1441912936 0.466003 -0.564941 0.267334 0.626282 1441912936 0.466003 -0.564941 0.267334 0.626282 1441912936 0.458862 -0.573059 0.261658 0.626526 1441912936 0.458862 -0.573059 0.261658 0.626526 1441912936 0.458862 -0.573059 0.261658 0.626526 1441912936 0.458862 -0.573059 0.261658 0.626526 1441912936 0.458862 -0.573059 0.261658 0.626526 1441912936 0.458862 -0.573059 0.261658 0.626526 1441912936 0.458862 -0.573059 0.261658 0.626526 1441912936 0.451660 -0.580444 0.256226 0.627197 1441912936 0.451660 -0.580444 0.256226 0.627197 1441912936 0.451660 -0.580444 0.256226 0.627197 1441912936 0.451660 -0.580444 0.256226 0.627197 1441912936 0.451660 -0.580444 0.256226 0.627197 1441912936 0.451660 -0.580444 0.256226 0.627197 1441912936 0.447998 -0.584351 0.257263 0.625793 1441912936 0.447998 -0.584351 0.257263 0.625793 1441912936 0.447998 -0.584351 0.257263 0.625793 1441912936 0.447998 -0.584351 0.257263 0.625793 1441912936 0.447998 -0.584351 0.257263 0.625793 1441912936 0.447998 -0.584351 0.257263 0.625793 1441912936 0.448181 -0.584473 0.261230 0.623840 1441912936 0.448181 -0.584473 0.261230 0.623840 1441912936 0.448181 -0.584473 0.261230 0.623840 1441912936 0.448181 -0.584473 0.261230 0.623840 1441912936 0.448181 -0.584473 0.261230 0.623840 1441912936 0.448181 -0.584473 0.261230 0.623840 1441912936 0.445740 -0.584839 0.263306 0.624390 1441912936 0.445740 -0.584839 0.263306 0.624390 1441912936 0.445740 -0.584839 0.263306 0.624390 1441912936 0.445740 -0.584839 0.263306 0.624390 1441912936 0.445740 -0.584839 0.263306 0.624390 1441912936 0.445740 -0.584839 0.263306 0.624390 1441912936 0.447571 -0.582275 0.266785 0.624023 1441912936 0.447571 -0.582275 0.266785 0.624023 1441912936 0.447571 -0.582275 0.266785 0.624023 1441912936 0.447571 -0.582275 0.266785 0.624023 1441912936 0.447571 -0.582275 0.266785 0.624023 1441912936 0.447571 -0.582275 0.266785 0.624023 1441912936 0.455933 -0.579651 0.268738 0.619629 1441912936 0.455933 -0.579651 0.268738 0.619629 1441912936 0.455933 -0.579651 0.268738 0.619629 1441912936 0.455933 -0.579651 0.268738 0.619629 1441912936 0.455933 -0.579651 0.268738 0.619629 1441912936 0.455933 -0.579651 0.268738 0.619629 1441912936 0.455933 -0.579651 0.268738 0.619629 1441912936 0.463806 -0.577698 0.268127 0.615784 1441912936 0.463806 -0.577698 0.268127 0.615784 1441912936 0.463806 -0.577698 0.268127 0.615784 1441912936 0.463806 -0.577698 0.268127 0.615784 1441912936 0.463806 -0.577698 0.268127 0.615784 1441912936 0.463806 -0.577698 0.268127 0.615784 1441912936 0.470276 -0.573914 0.270569 0.613403 1441912937 0.470276 -0.573914 0.270569 0.613403 1441912937 0.470276 -0.573914 0.270569 0.613403 1441912937 0.470276 -0.573914 0.270569 0.613403 1441912937 0.470276 -0.573914 0.270569 0.613403 1441912937 0.470276 -0.573914 0.270569 0.613403 1441912937 0.479614 -0.566162 0.280273 0.609009 1441912937 0.479614 -0.566162 0.280273 0.609009 1441912937 0.479614 -0.566162 0.280273 0.609009 1441912937 0.479614 -0.566162 0.280273 0.609009 1441912937 0.479614 -0.566162 0.280273 0.609009 1441912937 0.479614 -0.566162 0.280273 0.609009 1441912937 0.479614 -0.566162 0.280273 0.609009 1441912937 0.489136 -0.557129 0.290955 0.604675 1441912937 0.489136 -0.557129 0.290955 0.604675 1441912937 0.489136 -0.557129 0.290955 0.604675 1441912937 0.489136 -0.557129 0.290955 0.604675 1441912937 0.489136 -0.557129 0.290955 0.604675 1441912937 0.489136 -0.557129 0.290955 0.604675 1441912937 0.495117 -0.552063 0.296204 0.601929 1441912937 0.495117 -0.552063 0.296204 0.601929 1441912937 0.495117 -0.552063 0.296204 0.601929 1441912937 0.495117 -0.552063 0.296204 0.601929 1441912937 0.495117 -0.552063 0.296204 0.601929 1441912937 0.495117 -0.552063 0.296204 0.601929 1441912937 0.495117 -0.552063 0.296204 0.601929 1441912937 0.500000 -0.546875 0.304260 0.598572 1441912937 0.500000 -0.546875 0.304260 0.598572 1441912937 0.500000 -0.546875 0.304260 0.598572 1441912937 0.500000 -0.546875 0.304260 0.598572 1441912937 0.500000 -0.546875 0.304260 0.598572 1441912937 0.500000 -0.546875 0.304260 0.598572 1441912937 0.501038 -0.544556 0.310120 0.596863 1441912937 0.501038 -0.544556 0.310120 0.596863 1441912937 0.501038 -0.544556 0.310120 0.596863 1441912937 0.501038 -0.544556 0.310120 0.596863 1441912937 0.501038 -0.544556 0.310120 0.596863 1441912937 0.501038 -0.544556 0.310120 0.596863 1441912937 0.495544 -0.548157 0.307495 0.599487 1441912937 0.495544 -0.548157 0.307495 0.599487 1441912937 0.495544 -0.548157 0.307495 0.599487 1441912937 0.495544 -0.548157 0.307495 0.599487 1441912937 0.495544 -0.548157 0.307495 0.599487 1441912937 0.496704 -0.545044 0.308411 0.600891 1441912937 0.496704 -0.545044 0.308411 0.600891 1441912937 0.496704 -0.545044 0.308411 0.600891 1441912937 0.496704 -0.545044 0.308411 0.600891 1441912937 0.496704 -0.545044 0.308411 0.600891 1441912937 0.496704 -0.545044 0.308411 0.600891 1441912937 0.500000 -0.541992 0.306641 0.601807 1441912937 0.500000 -0.541992 0.306641 0.601807 1441912937 0.500000 -0.541992 0.306641 0.601807 1441912937 0.500000 -0.541992 0.306641 0.601807 1441912937 0.500000 -0.541992 0.306641 0.601807 1441912937 0.500000 -0.541992 0.306641 0.601807 1441912937 0.504944 -0.536865 0.300537 0.605347 1441912937 0.504944 -0.536865 0.300537 0.605347 1441912937 0.504944 -0.536865 0.300537 0.605347 1441912937 0.504944 -0.536865 0.300537 0.605347 1441912937 0.504944 -0.536865 0.300537 0.605347 1441912937 0.504944 -0.536865 0.300537 0.605347 1441912937 0.504944 -0.536865 0.300537 0.605347 1441912937 0.516357 -0.520325 0.296082 0.612366 1441912937 0.516357 -0.520325 0.296082 0.612366 1441912937 0.516357 -0.520325 0.296082 0.612366 1441912937 0.516357 -0.520325 0.296082 0.612366 1441912937 0.516357 -0.520325 0.296082 0.612366 1441912937 0.516357 -0.520325 0.296082 0.612366 1441912937 0.521606 -0.486877 0.292969 0.636353 1441912937 0.521606 -0.486877 0.292969 0.636353 1441912937 0.521606 -0.486877 0.292969 0.636353 1441912937 0.521606 -0.486877 0.292969 0.636353 1441912937 0.521606 -0.486877 0.292969 0.636353 1441912937 0.521606 -0.486877 0.292969 0.636353 1441912937 0.495056 -0.446777 0.285767 0.688171 1441912937 0.495056 -0.446777 0.285767 0.688171 1441912937 0.495056 -0.446777 0.285767 0.688171 1441912937 0.495056 -0.446777 0.285767 0.688171 1441912937 0.495056 -0.446777 0.285767 0.688171 1441912937 0.495056 -0.446777 0.285767 0.688171 1441912937 0.495056 -0.446777 0.285767 0.688171 1441912937 0.434937 -0.388672 0.299561 0.754944 1441912937 0.434937 -0.388672 0.299561 0.754944 1441912937 0.434937 -0.388672 0.299561 0.754944 1441912937 0.434937 -0.388672 0.299561 0.754944 1441912937 0.434937 -0.388672 0.299561 0.754944 1441912937 0.434937 -0.388672 0.299561 0.754944 1441912937 0.331665 -0.333069 0.308472 0.826965 1441912937 0.331665 -0.333069 0.308472 0.826965 1441912937 0.331665 -0.333069 0.308472 0.826965 1441912937 0.331665 -0.333069 0.308472 0.826965 1441912937 0.331665 -0.333069 0.308472 0.826965 1441912937 0.331665 -0.333069 0.308472 0.826965 1441912937 0.331665 -0.333069 0.308472 0.826965 1441912937 0.221924 -0.297607 0.268982 0.888672 1441912937 0.221924 -0.297607 0.268982 0.888672 1441912937 0.221924 -0.297607 0.268982 0.888672 1441912937 0.221924 -0.297607 0.268982 0.888672 1441912937 0.130127 -0.280945 0.201843 0.929138 1441912937 0.130127 -0.280945 0.201843 0.929138 1441912937 0.130127 -0.280945 0.201843 0.929138 1441912937 0.130127 -0.280945 0.201843 0.929138 1441912937 0.130127 -0.280945 0.201843 0.929138 1441912937 0.130127 -0.280945 0.201843 0.929138 1441912937 0.080505 -0.279663 0.169800 0.941528 1441912937 0.080505 -0.279663 0.169800 0.941528 1441912937 0.080505 -0.279663 0.169800 0.941528 1441912937 0.080505 -0.279663 0.169800 0.941528 1441912937 0.080505 -0.279663 0.169800 0.941528 1441912937 0.065369 -0.284180 0.181885 0.939087 1441912937 0.065369 -0.284180 0.181885 0.939087 1441912938 0.065369 -0.284180 0.181885 0.939087 1441912938 0.065369 -0.284180 0.181885 0.939087 1441912938 0.065369 -0.284180 0.181885 0.939087 1441912938 0.065369 -0.284180 0.181885 0.939087 1441912938 0.064392 -0.283630 0.207458 0.933960 1441912938 0.064392 -0.283630 0.207458 0.933960 1441912938 0.064392 -0.283630 0.207458 0.933960 1441912938 0.064392 -0.283630 0.207458 0.933960 1441912938 0.064392 -0.283630 0.207458 0.933960 1441912938 0.064392 -0.283630 0.207458 0.933960 1441912938 0.064392 -0.283630 0.207458 0.933960 1441912938 0.065918 -0.277832 0.216858 0.933472 1441912938 0.065918 -0.277832 0.216858 0.933472 1441912938 0.065918 -0.277832 0.216858 0.933472 1441912938 0.065918 -0.277832 0.216858 0.933472 1441912938 0.065918 -0.277832 0.216858 0.933472 1441912938 0.065918 -0.277832 0.216858 0.933472 1441912938 0.058350 -0.269043 0.214844 0.937012 1441912938 0.058350 -0.269043 0.214844 0.937012 1441912938 0.058350 -0.269043 0.214844 0.937012 1441912938 0.058350 -0.269043 0.214844 0.937012 1441912938 0.058350 -0.269043 0.214844 0.937012 1441912938 0.058350 -0.269043 0.214844 0.937012 1441912938 0.044922 -0.253296 0.203796 0.944580 1441912938 0.044922 -0.253296 0.203796 0.944580 1441912938 0.044922 -0.253296 0.203796 0.944580 1441912938 0.044922 -0.253296 0.203796 0.944580 1441912938 0.044922 -0.253296 0.203796 0.944580 1441912938 0.044922 -0.253296 0.203796 0.944580 1441912938 0.044922 -0.253296 0.203796 0.944580 1441912938 0.036072 -0.247253 0.177551 0.951843 1441912938 0.036072 -0.247253 0.177551 0.951843 1441912938 0.036072 -0.247253 0.177551 0.951843 1441912938 0.036072 -0.247253 0.177551 0.951843 1441912938 0.036072 -0.247253 0.177551 0.951843 1441912938 0.036072 -0.247253 0.177551 0.951843 1441912938 0.045593 -0.248596 0.171997 0.952087 1441912938 0.045593 -0.248596 0.171997 0.952087 1441912938 0.045593 -0.248596 0.171997 0.952087 1441912938 0.045593 -0.248596 0.171997 0.952087 1441912938 0.045593 -0.248596 0.171997 0.952087 1441912938 0.045593 -0.248596 0.171997 0.952087 1441912938 0.045593 -0.248596 0.171997 0.952087 1441912938 0.065063 -0.248901 0.195618 0.946289 1441912938 0.065063 -0.248901 0.195618 0.946289 1441912938 0.065063 -0.248901 0.195618 0.946289 1441912938 0.065063 -0.248901 0.195618 0.946289 1441912938 0.065063 -0.248901 0.195618 0.946289 1441912938 0.065063 -0.248901 0.195618 0.946289 1441912938 0.075623 -0.254761 0.207947 0.941345 1441912938 0.075623 -0.254761 0.207947 0.941345 1441912938 0.075623 -0.254761 0.207947 0.941345 1441912938 0.075623 -0.254761 0.207947 0.941345 1441912938 0.075623 -0.254761 0.207947 0.941345 1441912938 0.075623 -0.254761 0.207947 0.941345 1441912938 0.080627 -0.264160 0.204163 0.939148 1441912938 0.080627 -0.264160 0.204163 0.939148 1441912938 0.080627 -0.264160 0.204163 0.939148 1441912938 0.080627 -0.264160 0.204163 0.939148 1441912938 0.080627 -0.264160 0.204163 0.939148 1441912938 0.080627 -0.264160 0.204163 0.939148 1441912938 0.080627 -0.264160 0.204163 0.939148 1441912938 0.097961 -0.278381 0.211670 0.931702 1441912938 0.097961 -0.278381 0.211670 0.931702 1441912938 0.097961 -0.278381 0.211670 0.931702 1441912938 0.097961 -0.278381 0.211670 0.931702 1441912938 0.097961 -0.278381 0.211670 0.931702 1441912938 0.097961 -0.278381 0.211670 0.931702 1441912938 0.141052 -0.295288 0.233459 0.915588 1441912938 0.141052 -0.295288 0.233459 0.915588 1441912938 0.141052 -0.295288 0.233459 0.915588 1441912938 0.141052 -0.295288 0.233459 0.915588 1441912938 0.141052 -0.295288 0.233459 0.915588 1441912938 0.141052 -0.295288 0.233459 0.915588 1441912938 0.201294 -0.324585 0.246826 0.890564 1441912938 0.201294 -0.324585 0.246826 0.890564 1441912938 0.201294 -0.324585 0.246826 0.890564 1441912938 0.201294 -0.324585 0.246826 0.890564 1441912938 0.201294 -0.324585 0.246826 0.890564 1441912938 0.201294 -0.324585 0.246826 0.890564 1441912938 0.278076 -0.356201 0.271057 0.849854 1441912938 0.278076 -0.356201 0.271057 0.849854 1441912938 0.278076 -0.356201 0.271057 0.849854 1441912938 0.278076 -0.356201 0.271057 0.849854 1441912938 0.278076 -0.356201 0.271057 0.849854 1441912938 0.278076 -0.356201 0.271057 0.849854 1441912938 0.357056 -0.391418 0.284485 0.798889 1441912938 0.357056 -0.391418 0.284485 0.798889 1441912938 0.357056 -0.391418 0.284485 0.798889 1441912938 0.357056 -0.391418 0.284485 0.798889 1441912938 0.357056 -0.391418 0.284485 0.798889 1441912938 0.357056 -0.391418 0.284485 0.798889 1441912938 0.423828 -0.440186 0.275696 0.742004 1441912938 0.423828 -0.440186 0.275696 0.742004 1441912938 0.423828 -0.440186 0.275696 0.742004 1441912938 0.423828 -0.440186 0.275696 0.742004 1441912938 0.423828 -0.440186 0.275696 0.742004 1441912938 0.423828 -0.440186 0.275696 0.742004 1441912938 0.423828 -0.440186 0.275696 0.742004 1441912938 0.474915 -0.490417 0.270020 0.678955 1441912938 0.474915 -0.490417 0.270020 0.678955 1441912938 0.474915 -0.490417 0.270020 0.678955 1441912938 0.474915 -0.490417 0.270020 0.678955 1441912938 0.511414 -0.519714 0.288452 0.620605 1441912938 0.511414 -0.519714 0.288452 0.620605 1441912938 0.511414 -0.519714 0.288452 0.620605 1441912938 0.511414 -0.519714 0.288452 0.620605 1441912938 0.511414 -0.519714 0.288452 0.620605 1441912938 0.511414 -0.519714 0.288452 0.620605 1441912938 0.539063 -0.526367 0.320984 0.573792 1441912938 0.539063 -0.526367 0.320984 0.573792 1441912938 0.539063 -0.526367 0.320984 0.573792 1441912939 0.539063 -0.526367 0.320984 0.573792 1441912939 0.539063 -0.526367 0.320984 0.573792 1441912939 0.539063 -0.526367 0.320984 0.573792 1441912939 0.557983 -0.518066 0.343750 0.549561 1441912939 0.557983 -0.518066 0.343750 0.549561 1441912939 0.557983 -0.518066 0.343750 0.549561 1441912939 0.557983 -0.518066 0.343750 0.549561 1441912939 0.557983 -0.518066 0.343750 0.549561 1441912939 0.557983 -0.518066 0.343750 0.549561 1441912939 0.553894 -0.532043 0.336548 0.544739 1441912939 0.553894 -0.532043 0.336548 0.544739 1441912939 0.553894 -0.532043 0.336548 0.544739 1441912939 0.553894 -0.532043 0.336548 0.544739 1441912939 0.553894 -0.532043 0.336548 0.544739 1441912939 0.553894 -0.532043 0.336548 0.544739 1441912939 0.546021 -0.550293 0.312012 0.549194 1441912939 0.546021 -0.550293 0.312012 0.549194 1441912939 0.546021 -0.550293 0.312012 0.549194 1441912939 0.546021 -0.550293 0.312012 0.549194 1441912939 0.546021 -0.550293 0.312012 0.549194 1441912939 0.546021 -0.550293 0.312012 0.549194 1441912939 0.546021 -0.550293 0.312012 0.549194 1441912939 0.538635 -0.556213 0.297485 0.558533 1441912939 0.538635 -0.556213 0.297485 0.558533 1441912939 0.538635 -0.556213 0.297485 0.558533 1441912939 0.538635 -0.556213 0.297485 0.558533 1441912939 0.538635 -0.556213 0.297485 0.558533 1441912939 0.538635 -0.556213 0.297485 0.558533 1441912939 0.521667 -0.570496 0.279053 0.569641 1441912939 0.521667 -0.570496 0.279053 0.569641 1441912939 0.521667 -0.570496 0.279053 0.569641 1441912939 0.521667 -0.570496 0.279053 0.569641 1441912939 0.521667 -0.570496 0.279053 0.569641 1441912939 0.521667 -0.570496 0.279053 0.569641 1441912939 0.521667 -0.570496 0.279053 0.569641 1441912939 0.507874 -0.581055 0.266296 0.577454 1441912939 0.507874 -0.581055 0.266296 0.577454 1441912939 0.507874 -0.581055 0.266296 0.577454 1441912939 0.507874 -0.581055 0.266296 0.577454 1441912939 0.507874 -0.581055 0.266296 0.577454 1441912939 0.507874 -0.581055 0.266296 0.577454 1441912939 0.500732 -0.585205 0.262207 0.581421 1441912939 0.500732 -0.585205 0.262207 0.581421 1441912939 0.500732 -0.585205 0.262207 0.581421 1441912939 0.500732 -0.585205 0.262207 0.581421 1441912939 0.500732 -0.585205 0.262207 0.581421 1441912939 0.500732 -0.585205 0.262207 0.581421 1441912939 0.493469 -0.585083 0.261658 0.587952 1441912939 0.493469 -0.585083 0.261658 0.587952 1441912939 0.493469 -0.585083 0.261658 0.587952 1441912939 0.493469 -0.585083 0.261658 0.587952 1441912939 0.493469 -0.585083 0.261658 0.587952 1441912939 0.493469 -0.585083 0.261658 0.587952 1441912939 0.493469 -0.585083 0.261658 0.587952 1441912939 0.486389 -0.585205 0.260925 0.593994 1441912939 0.486389 -0.585205 0.260925 0.593994 1441912939 0.486389 -0.585205 0.260925 0.593994 1441912939 0.486389 -0.585205 0.260925 0.593994 1441912939 0.486389 -0.585205 0.260925 0.593994 1441912939 0.486389 -0.585205 0.260925 0.593994 1441912939 0.481506 -0.582336 0.261597 0.600403 1441912939 0.481506 -0.582336 0.261597 0.600403 1441912939 0.481506 -0.582336 0.261597 0.600403 1441912939 0.481506 -0.582336 0.261597 0.600403 1441912939 0.481506 -0.582336 0.261597 0.600403 1441912939 0.481506 -0.582336 0.261597 0.600403 1441912939 0.472412 -0.585449 0.264160 0.603516 1441912939 0.472412 -0.585449 0.264160 0.603516 1441912939 0.472412 -0.585449 0.264160 0.603516 1441912939 
0.627441 -0.522705 0.352234 0.457153 1441912979 0.627441 -0.522705 0.352234 0.457153 1441912979 0.627441 -0.522705 0.352234 0.457153 1441912979 0.627441 -0.522705 0.352234 0.457153 1441912979 0.627441 -0.522705 0.352234 0.457153 1441912979 0.627441 -0.522705 0.352234 0.457153 1441912979 0.635681 -0.524292 0.350586 0.445068 1441912979 0.635681 -0.524292 0.350586 0.445068 1441912979 0.635681 -0.524292 0.350586 0.445068 1441912979 0.635681 -0.524292 0.350586 0.445068 1441912979 0.635681 -0.524292 0.350586 0.445068 1441912979 0.635681 -0.524292 0.350586 0.445068 1441912979 0.650757 -0.531677 0.341980 0.420532 1441912979 0.650757 -0.531677 0.341980 0.420532 1441912979 0.650757 -0.531677 0.341980 0.420532 1441912980 0.650757 -0.531677 0.341980 0.420532 1441912980 0.650757 -0.531677 0.341980 0.420532 1441912980 0.650757 -0.531677 0.341980 0.420532 1441912980 0.679138 -0.534729 0.324280 0.384216 1441912980 0.679138 -0.534729 0.324280 0.384216 1441912980 0.679138 -0.534729 0.324280 0.384216 1441912980 0.679138 -0.534729 0.324280 0.384216 1441912980 0.679138 -0.534729 0.324280 0.384216 1441912980 0.710571 -0.528503 0.299133 0.355347 1441912980 0.710571 -0.528503 0.299133 0.355347 1441912980 0.710571 -0.528503 0.299133 0.355347 1441912980 0.710571 -0.528503 0.299133 0.355347 1441912980 0.710571 -0.528503 0.299133 0.355347 1441912980 0.725952 -0.527039 0.276672 0.344360 1441912980 0.725952 -0.527039 0.276672 0.344360 1441912980 0.725952 -0.527039 0.276672 0.344360 1441912980 0.725952 -0.527039 0.276672 0.344360 1441912980 0.725952 -0.527039 0.276672 0.344360 1441912980 0.725952 -0.527039 0.276672 0.344360 1441912980 0.714661 -0.532593 0.278259 0.357971 1441912980 0.714661 -0.532593 0.278259 0.357971 1441912980 0.714661 -0.532593 0.278259 0.357971 1441912980 0.714661 -0.532593 0.278259 0.357971 1441912980 0.714661 -0.532593 0.278259 0.357971 1441912980 0.714661 -0.532593 0.278259 0.357971 1441912980 0.714661 -0.532593 0.278259 0.357971 1441912980 0.684265 -0.532043 0.297241 0.400391 1441912980 0.684265 -0.532043 0.297241 0.400391 1441912980 0.684265 -0.532043 0.297241 0.400391 1441912980 0.684265 -0.532043 0.297241 0.400391 1441912980 0.684265 -0.532043 0.297241 0.400391 1441912980 0.625977 -0.525391 0.326233 0.475037 1441912980 0.625977 -0.525391 0.326233 0.475037 1441912980 0.625977 -0.525391 0.326233 0.475037 1441912980 0.625977 -0.525391 0.326233 0.475037 1441912980 0.625977 -0.525391 0.326233 0.475037 1441912980 0.625977 -0.525391 0.326233 0.475037 1441912980 0.531433 -0.507874 0.355225 0.577393 1441912980 0.531433 -0.507874 0.355225 0.577393 1441912980 0.531433 -0.507874 0.355225 0.577393 1441912980 0.531433 -0.507874 0.355225 0.577393 1441912980 0.531433 -0.507874 0.355225 0.577393 1441912980 0.531433 -0.507874 0.355225 0.577393 1441912980 0.444763 -0.451660 0.394470 0.665222 1441912980 0.444763 -0.451660 0.394470 0.665222 1441912980 0.444763 -0.451660 0.394470 0.665222 1441912980 0.444763 -0.451660 0.394470 0.665222 1441912980 0.444763 -0.451660 0.394470 0.665222 1441912980 0.444763 -0.451660 0.394470 0.665222 1441912980 0.444763 -0.451660 0.394470 0.665222 1441912980 0.365723 -0.367371 0.472534 0.712646 1441912980 0.365723 -0.367371 0.472534 0.712646 1441912980 0.365723 -0.367371 0.472534 0.712646 1441912980 0.365723 -0.367371 0.472534 0.712646 1441912980 0.365723 -0.367371 0.472534 0.712646 1441912980 0.365723 -0.367371 0.472534 0.712646 1441912980 0.246704 -0.292908 0.520325 0.763245 1441912980 0.246704 -0.292908 0.520325 0.763245 1441912980 0.246704 -0.292908 0.520325 0.763245 1441912980 0.246704 -0.292908 0.520325 0.763245 1441912980 0.246704 -0.292908 0.520325 0.763245 1441912980 0.246704 -0.292908 0.520325 0.763245 1441912980 0.138611 -0.226929 0.562317 0.782959 1441912980 0.138611 -0.226929 0.562317 0.782959 1441912980 0.138611 -0.226929 0.562317 0.782959 1441912980 0.138611 -0.226929 0.562317 0.782959 1441912980 0.059448 -0.180725 0.568542 0.800293 1441912980 0.059448 -0.180725 0.568542 0.800293 1441912980 0.059448 -0.180725 0.568542 0.800293 1441912980 0.059448 -0.180725 0.568542 0.800293 1441912980 0.010986 -0.154480 0.537659 0.828796 1441912980 0.010986 -0.154480 0.537659 0.828796 1441912980 0.010986 -0.154480 0.537659 0.828796 1441912980 0.010986 -0.154480 0.537659 0.828796 1441912980 0.010986 -0.154480 0.537659 0.828796 1441912980 0.010986 -0.154480 0.537659 0.828796 1441912980 0.001343 -0.141541 0.509155 0.848938 1441912980 0.001343 -0.141541 0.509155 0.848938 1441912980 0.001343 -0.141541 0.509155 0.848938 1441912980 0.001343 -0.141541 0.509155 0.848938 1441912980 0.001343 -0.141541 0.509155 0.848938 1441912980 0.001343 -0.141541 0.509155 0.848938 1441912980 0.001343 -0.141541 0.509155 0.848938 1441912980 0.027039 -0.155090 0.510559 0.845276 1441912980 0.027039 -0.155090 0.510559 0.845276 1441912980 0.027039 -0.155090 0.510559 0.845276 1441912980 0.027039 -0.155090 0.510559 0.845276 1441912980 0.027039 -0.155090 0.510559 0.845276 1441912980 0.095825 -0.187622 0.539612 0.815063 1441912980 0.095825 -0.187622 0.539612 0.815063 1441912980 0.095825 -0.187622 0.539612 0.815063 1441912980 0.095825 -0.187622 0.539612 0.815063 1441912980 0.095825 -0.187622 0.539612 0.815063 1441912980 0.095825 -0.187622 0.539612 0.815063 1441912980 0.095825 -0.187622 0.539612 0.815063 1441912980 0.200317 -0.231506 0.551575 0.775879 1441912980 0.200317 -0.231506 0.551575 0.775879 1441912980 0.200317 -0.231506 0.551575 0.775879 1441912980 0.200317 -0.231506 0.551575 0.775879 1441912980 0.200317 -0.231506 0.551575 0.775879 1441912980 0.200317 -0.231506 0.551575 0.775879 1441912980 0.334778 -0.285889 0.524414 0.728760 1441912980 0.334778 -0.285889 0.524414 0.728760 1441912980 0.334778 -0.285889 0.524414 0.728760 1441912980 0.334778 -0.285889 0.524414 0.728760 1441912981 0.334778 -0.285889 0.524414 0.728760 1441912981 0.334778 -0.285889 0.524414 0.728760 1441912981 0.456787 -0.352905 0.458862 0.675415 1441912981 0.456787 -0.352905 0.458862 0.675415 1441912981 0.456787 -0.352905 0.458862 0.675415 1441912981 0.456787 -0.352905 0.458862 0.675415 1441912981 0.456787 -0.352905 0.458862 0.675415 1441912981 0.547241 -0.440918 0.371948 0.606384 1441912981 0.547241 -0.440918 0.371948 0.606384 1441912981 0.547241 -0.440918 0.371948 0.606384 1441912981 0.547241 -0.440918 0.371948 0.606384 1441912981 0.617554 -0.524719 0.311401 0.496216 1441912981 0.617554 -0.524719 0.311401 0.496216 1441912981 0.617554 -0.524719 0.311401 0.496216 1441912981 0.617554 -0.524719 0.311401 0.496216 1441912981 0.617554 -0.524719 0.311401 0.496216 1441912981 0.617554 -0.524719 0.311401 0.496216 1441912981 0.701599 -0.520447 0.298584 0.384277 1441912981 0.701599 -0.520447 0.298584 0.384277 1441912981 0.701599 -0.520447 0.298584 0.384277 1441912981 0.701599 -0.520447 0.298584 0.384277 1441912981 0.701599 -0.520447 0.298584 0.384277 1441912981 0.701599 -0.520447 0.298584 0.384277 1441912981 0.701599 -0.520447 0.298584 0.384277 1441912981 0.774048 -0.467407 0.296204 0.307617 1441912981 0.774048 -0.467407 0.296204 0.307617 1441912981 0.774048 -0.467407 0.296204 0.307617 1441912981 0.774048 -0.467407 0.296204 0.307617 1441912981 0.774048 -0.467407 0.296204 0.307617 1441912981 0.774048 -0.467407 0.296204 0.307617 1441912981 0.767395 -0.495361 0.273193 0.301697 1441912981 0.767395 -0.495361 0.273193 0.301697 1441912981 0.767395 -0.495361 0.273193 0.301697 1441912981 0.767395 -0.495361 0.273193 0.301697 1441912981 0.767395 -0.495361 0.273193 0.301697 1441912981 0.770935 -0.485291 0.277161 0.305359 1441912981 0.770935 -0.485291 0.277161 0.305359 1441912981 0.770935 -0.485291 0.277161 0.305359 1441912981 0.770935 -0.485291 0.277161 0.305359 1441912981 0.770935 -0.485291 0.277161 0.305359 1441912981 0.770935 -0.485291 0.277161 0.305359 1441912981 0.770935 -0.485291 0.277161 0.305359 1441912981 0.762634 -0.457092 0.304443 0.341675 1441912981 0.762634 -0.457092 0.304443 0.341675 1441912981 0.762634 -0.457092 0.304443 0.341675 1441912981 0.762634 -0.457092 0.304443 0.341675 1441912981 0.762634 -0.457092 0.304443 0.341675 1441912981 0.762634 -0.457092 0.304443 0.341675 1441912981 0.715942 -0.461975 0.337402 0.400146 1441912981 0.715942 -0.461975 0.337402 0.400146 1441912981 0.715942 -0.461975 0.337402 0.400146 1441912981 0.715942 -0.461975 0.337402 0.400146 1441912981 0.621948 -0.485962 0.371155 0.489136 1441912981 0.621948 -0.485962 0.371155 0.489136 1441912981 0.621948 -0.485962 0.371155 0.489136 1441912981 0.621948 -0.485962 0.371155 0.489136 1441912981 0.494324 -0.481384 0.397095 0.605103 1441912981 0.494324 -0.481384 0.397095 0.605103 1441912981 0.494324 -0.481384 0.397095 0.605103 1441912981 0.494324 -0.481384 0.397095 0.605103 1441912981 0.494324 -0.481384 0.397095 0.605103 1441912981 0.494324 -0.481384 0.397095 0.605103 1441912981 0.379456 -0.409546 0.449585 0.697205 1441912981 0.379456 -0.409546 0.449585 0.697205 1441912981 0.379456 -0.409546 0.449585 0.697205 1441912981 0.379456 -0.409546 0.449585 0.697205 1441912981 0.379456 -0.409546 0.449585 0.697205 1441912981 0.256775 -0.324341 0.500366 0.760559 1441912981 0.256775 -0.324341 0.500366 0.760559 1441912981 0.256775 -0.324341 0.500366 0.760559 1441912981 0.256775 -0.324341 0.500366 0.760559 1441912981 0.256775 -0.324341 0.500366 0.760559 1441912981 0.256775 -0.324341 0.500366 0.760559 1441912981 0.256775 -0.324341 0.500366 0.760559 1441912981 0.142151 -0.259949 0.529907 0.794556 1441912981 0.142151 -0.259949 0.529907 0.794556 1441912981 0.142151 -0.259949 0.529907 0.794556 1441912981 0.142151 -0.259949 0.529907 0.794556 1441912981 0.142151 -0.259949 0.529907 0.794556 1441912981 0.142151 -0.259949 0.529907 0.794556 1441912981 0.064392 -0.203247 0.554199 0.804565 1441912981 0.064392 -0.203247 0.554199 0.804565 1441912981 0.064392 -0.203247 0.554199 0.804565 1441912981 0.064392 -0.203247 0.554199 0.804565 1441912981 0.064392 -0.203247 0.554199 0.804565 1441912981 0.064392 -0.203247 0.554199 0.804565 1441912981 0.013733 -0.162354 0.541199 0.824890 1441912981 0.013733 -0.162354 0.541199 0.824890 1441912981 0.013733 -0.162354 0.541199 0.824890 1441912981 0.013733 -0.162354 0.541199 0.824890 1441912981 0.013733 -0.162354 0.541199 0.824890 1441912981 0.013733 -0.162354 0.541199 0.824890 1441912981 0.003601 -0.140747 0.512085 0.847290 1441912981 0.003601 -0.140747 0.512085 0.847290 1441912981 0.003601 -0.140747 0.512085 0.847290 1441912981 0.003601 -0.140747 0.512085 0.847290 1441912981 0.003601 -0.140747 0.512085 0.847290 1441912981 0.003601 -0.140747 0.512085 0.847290 1441912981 0.017639 -0.141785 0.506409 0.850342 1441912981 0.017639 -0.141785 0.506409 0.850342 1441912981 0.017639 -0.141785 0.506409 0.850342 1441912982 0.017639 -0.141785 0.506409 0.850342 1441912982 0.017639 -0.141785 0.506409 0.850342 1441912982 0.017639 -0.141785 0.506409 0.850342 1441912982 0.053101 -0.167419 0.520691 0.835449 1441912982 0.053101 -0.167419 0.520691 0.835449 1441912982 0.053101 -0.167419 0.520691 0.835449 1441912982 0.053101 -0.167419 0.520691 0.835449 1441912982 0.053101 -0.167419 0.520691 0.835449 1441912982 0.053101 -0.167419 0.520691 0.835449 1441912982 0.053101 -0.167419 0.520691 0.835449 1441912982 0.114563 -0.210876 0.535522 0.809631 1441912982 0.114563 -0.210876 0.535522 0.809631 1441912982 0.114563 -0.210876 0.535522 0.809631 1441912982 0.114563 -0.210876 0.535522 0.809631 1441912982 0.114563 -0.210876 0.535522 0.809631 1441912982 0.217651 -0.274658 0.531982 0.770813 1441912982 0.217651 -0.274658 0.531982 0.770813 1441912982 0.217651 -0.274658 0.531982 0.770813 1441912982 0.217651 -0.274658 0.531982 0.770813 1441912982 0.217651 -0.274658 0.531982 0.770813 1441912982 0.217651 -0.274658 0.531982 0.770813 1441912982 0.341980 -0.339539 0.497925 0.720886 1441912982 0.341980 -0.339539 0.497925 0.720886 1441912982 0.341980 -0.339539 0.497925 0.720886 1441912982 0.341980 -0.339539 0.497925 0.720886 1441912982 0.341980 -0.339539 0.497925 0.720886 1441912982 0.341980 -0.339539 0.497925 0.720886 1441912982 0.448669 -0.402039 0.437012 0.667847 1441912982 0.448669 -0.402039 0.437012 0.667847 1441912982 0.448669 -0.402039 0.437012 0.667847 1441912982 0.448669 -0.402039 0.437012 0.667847 1441912982 0.448669 -0.402039 0.437012 0.667847 1441912982 0.537292 -0.446838 0.364258 0.615601 1441912982 0.537292 -0.446838 0.364258 0.615601 1441912982 0.537292 -0.446838 0.364258 0.615601 1441912982 0.537292 -0.446838 0.364258 0.615601 1441912982 0.537292 -0.446838 0.364258 0.615601 1441912982 0.537292 -0.446838 0.364258 0.615601 1441912982 0.605286 -0.499329 0.301636 0.541565 1441912982 0.605286 -0.499329 0.301636 0.541565 1441912982 0.605286 -0.499329 0.301636 0.541565 1441912982 0.605286 -0.499329 0.301636 0.541565 1441912982 0.605286 -0.499329 0.301636 0.541565 1441912982 0.605286 -0.499329 0.301636 0.541565 1441912982 0.683228 -0.507324 0.270996 0.449829 1441912982 0.683228 -0.507324 0.270996 0.449829 1441912982 0.683228 -0.507324 0.270996 0.449829 1441912982 0.683228 -0.507324 0.270996 0.449829 1441912982 0.683228 -0.507324 0.270996 0.449829 1441912982 0.683228 -0.507324 0.270996 0.449829 1441912982 0.683228 -0.507324 0.270996 0.449829 1441912982 0.754517 -0.474731 0.257141 0.372925 1441912982 0.754517 -0.474731 0.257141 0.372925 1441912982 0.754517 -0.474731 0.257141 0.372925 1441912982 0.754517 -0.474731 0.257141 0.372925 1441912982 0.754517 -0.474731 0.257141 0.372925 1441912982 0.754517 -0.474731 0.257141 0.372925 1441912982 0.787964 -0.458374 0.239197 0.334351 1441912982 0.787964 -0.458374 0.239197 0.334351 1441912982 0.787964 -0.458374 0.239197 0.334351 1441912982 0.787964 -0.458374 0.239197 0.334351 1441912982 0.787964 -0.458374 0.239197 0.334351 1441912982 0.787964 -0.458374 0.239197 0.334351 1441912982 0.795654 -0.452942 0.230896 0.329163 1441912982 0.795654 -0.452942 0.230896 0.329163 1441912982 0.795654 -0.452942 0.230896 0.329163 1441912982 0.795654 -0.452942 0.230896 0.329163 1441912982 0.787292 -0.443665 0.240662 0.354004 1441912982 0.787292 -0.443665 0.240662 0.354004 1441912982 0.787292 -0.443665 0.240662 0.354004 1441912982 0.787292 -0.443665 0.240662 0.354004 1441912982 0.787292 -0.443665 0.240662 0.354004 1441912982 0.749817 -0.456970 0.257080 0.403442 1441912982 0.749817 -0.456970 0.257080 0.403442 1441912982 0.749817 -0.456970 0.257080 0.403442 1441912982 0.749817 -0.456970 0.257080 0.403442 1441912982 0.684021 -0.472046 0.290649 0.474060 1441912982 0.684021 -0.472046 0.290649 0.474060 1441912982 0.684021 -0.472046 0.290649 0.474060 1441912982 0.684021 -0.472046 0.290649 0.474060 1441912982 0.684021 -0.472046 0.290649 0.474060 1441912982 0.684021 -0.472046 0.290649 0.474060 1441912982 0.603516 -0.449463 0.346497 0.559998 1441912982 0.603516 -0.449463 0.346497 0.559998 1441912982 0.603516 -0.449463 0.346497 0.559998 1441912982 0.603516 -0.449463 0.346497 0.559998 1441912982 0.504822 -0.380432 0.421509 0.650146 1441912982 0.504822 -0.380432 0.421509 0.650146 1441912982 0.504822 -0.380432 0.421509 0.650146 1441912982 0.504822 -0.380432 0.421509 0.650146 1441912982 0.504822 -0.380432 0.421509 0.650146 1441912982 0.504822 -0.380432 0.421509 0.650146 1441912982 0.504822 -0.380432 0.421509 0.650146 1441912982 0.388611 -0.287598 0.508545 0.712463 1441912982 0.388611 -0.287598 0.508545 0.712463 1441912982 0.388611 -0.287598 0.508545 0.712463 1441912982 0.388611 -0.287598 0.508545 0.712463 1441912982 0.388611 -0.287598 0.508545 0.712463 1441912982 0.388611 -0.287598 0.508545 0.712463 1441912982 0.388611 -0.287598 0.508545 0.712463 1441912982 0.257507 -0.209167 0.576416 0.746765 1441912982 0.257507 -0.209167 0.576416 0.746765 1441912982 0.257507 -0.209167 0.576416 0.746765 1441912982 0.257507 -0.209167 0.576416 0.746765 1441912983 0.257507 -0.209167 0.576416 0.746765 1441912983 0.257507 -0.209167 0.576416 0.746765 1441912983 0.138550 -0.162964 0.582397 0.784241 1441912983 0.138550 -0.162964 0.582397 0.784241 1441912983 0.138550 -0.162964 0.582397 0.784241 1441912983 0.138550 -0.162964 0.582397 0.784241 1441912983 0.138550 -0.162964 0.582397 0.784241 1441912983 0.138550 -0.162964 0.582397 0.784241 1441912983 0.057922 -0.125061 0.554260 0.820801 1441912983 0.057922 -0.125061 0.554260 0.820801 1441912983 0.057922 -0.125061 0.554260 0.820801 1441912983 0.057922 -0.125061 0.554260 0.820801 1441912983 0.057922 -0.125061 0.554260 0.820801 1441912983 0.016296 -0.090576 0.532715 0.841248 1441912983 0.016296 -0.090576 0.532715 0.841248 1441912983 0.016296 -0.090576 0.532715 0.841248 1441912983 0.016296 -0.090576 0.532715 0.841248 1441912983 0.016296 -0.090576 0.532715 0.841248 1441912983 0.016296 -0.090576 0.532715 0.841248 1441912983 0.006348 -0.067017 0.543701 0.836548 1441912983 0.006348 -0.067017 0.543701 0.836548 1441912983 0.006348 -0.067017 0.543701 0.836548 1441912983 0.006348 -0.067017 0.543701 0.836548 1441912983 0.006348 -0.067017 0.543701 0.836548 1441912983 0.006348 -0.067017 0.543701 0.836548 1441912983 0.053772 -0.087402 0.542419 0.833740 1441912983 0.053772 -0.087402 0.542419 0.833740 1441912983 0.053772 -0.087402 0.542419 0.833740 1441912983 0.053772 -0.087402 0.542419 0.833740 1441912983 0.053772 -0.087402 0.542419 0.833740 1441912983 0.111694 -0.126282 0.542175 0.823120 1441912983 0.111694 -0.126282 0.542175 0.823120 1441912983 0.111694 -0.126282 0.542175 0.823120 1441912983 0.111694 -0.126282 0.542175 0.823120 1441912983 0.111694 -0.126282 0.542175 0.823120 1441912983 0.111694 -0.126282 0.542175 0.823120 1441912983 0.200745 -0.189026 0.545898 0.791077 1441912983 0.200745 -0.189026 0.545898 0.791077 1441912983 0.200745 -0.189026 0.545898 0.791077 1441912983 0.200745 -0.189026 0.545898 0.791077 1441912983 0.315552 -0.257751 0.524780 0.747314 1441912983 0.315552 -0.257751 0.524780 0.747314 1441912983 0.315552 -0.257751 0.524780 0.747314 1441912983 0.315552 -0.257751 0.524780 0.747314 1441912983 0.315552 -0.257751 0.524780 0.747314 1441912983 0.315552 -0.257751 0.524780 0.747314 1441912983 0.426697 -0.321777 0.481262 0.694763 1441912983 0.426697 -0.321777 0.481262 0.694763 1441912983 0.426697 -0.321777 0.481262 0.694763 1441912983 0.426697 -0.321777 0.481262 0.694763 1441912983 0.426697 -0.321777 0.481262 0.694763 1441912983 0.426697 -0.321777 0.481262 0.694763 1441912983 0.523071 -0.413086 0.408508 0.623535 1441912983 0.523071 -0.413086 0.408508 0.623535 1441912983 0.523071 -0.413086 0.408508 0.623535 1441912983 0.523071 -0.413086 0.408508 0.623535 1441912983 0.523071 -0.413086 0.408508 0.623535 1441912983 0.523071 -0.413086 0.408508 0.623535 1441912983 0.599670 -0.504395 0.339722 0.520142 1441912983 0.599670 -0.504395 0.339722 0.520142 1441912983 0.599670 -0.504395 0.339722 0.520142 1441912983 0.599670 -0.504395 0.339722 0.520142 1441912983 0.599670 -0.504395 0.339722 0.520142 1441912983 0.676147 -0.534180 0.299011 0.409851 1441912983 0.676147 -0.534180 0.299011 0.409851 1441912983 0.676147 -0.534180 0.299011 0.409851 1441912983 0.676147 -0.534180 0.299011 0.409851 1441912983 0.676147 -0.534180 0.299011 0.409851 1441912983 0.676147 -0.534180 0.299011 0.409851 1441912983 0.746765 -0.514221 0.281250 0.314270 1441912983 0.746765 -0.514221 0.281250 0.314270 1441912983 0.746765 -0.514221 0.281250 0.314270 1441912983 0.746765 -0.514221 0.281250 0.314270 1441912983 0.746765 -0.514221 0.281250 0.314270 1441912983 0.746765 -0.514221 0.281250 0.314270 1441912983 0.793213 -0.470093 0.263489 0.283508 1441912983 0.793213 -0.470093 0.263489 0.283508 1441912983 0.793213 -0.470093 0.263489 0.283508 1441912983 0.793213 -0.470093 0.263489 0.283508 1441912983 0.793213 -0.470093 0.263489 0.283508 1441912983 0.793213 -0.470093 0.263489 0.283508 1441912983 0.807800 -0.442078 0.249573 0.299500 1441912983 0.807800 -0.442078 0.249573 0.299500 1441912983 0.807800 -0.442078 0.249573 0.299500 1441912983 0.807800 -0.442078 0.249573 0.299500 1441912983 0.807800 -0.442078 0.249573 0.299500 1441912983 0.807800 -0.442078 0.249573 0.299500 1441912983 0.807800 -0.442078 0.249573 0.299500 1441912983 0.791443 -0.441650 0.252441 0.338745 1441912983 0.791443 -0.441650 0.252441 0.338745 1441912983 0.791443 -0.441650 0.252441 0.338745 1441912983 0.791443 -0.441650 0.252441 0.338745 1441912983 0.791443 -0.441650 0.252441 0.338745 1441912983 0.791443 -0.441650 0.252441 0.338745 1441912983 0.746643 -0.456604 0.272461 0.399719 1441912983 0.746643 -0.456604 0.272461 0.399719 1441912983 0.746643 -0.456604 0.272461 0.399719 1441912983 0.746643 -0.456604 0.272461 0.399719 1441912983 0.746643 -0.456604 0.272461 0.399719 1441912984 0.746643 -0.456604 0.272461 0.399719 1441912984 0.670959 -0.474121 0.313110 0.476379 1441912984 0.670959 -0.474121 0.313110 0.476379 1441912984 0.670959 -0.474121 0.313110 0.476379 1441912984 0.670959 -0.474121 0.313110 0.476379 1441912984 0.670959 -0.474121 0.313110 0.476379 1441912984 0.670959 -0.474121 0.313110 0.476379 1441912984 0.575806 -0.462585 0.357971 0.571228 1441912984 0.575806 -0.462585 0.357971 0.571228 1441912984 0.575806 -0.462585 0.357971 0.571228 1441912984 0.575806 -0.462585 0.357971 0.571228 1441912984 0.575806 -0.462585 0.357971 0.571228 1441912984 0.575806 -0.462585 0.357971 0.571228 1441912984 0.575806 -0.462585 0.357971 0.571228 1441912984 0.455261 -0.419617 0.403870 0.673401 1441912984 0.455261 -0.419617 0.403870 0.673401 1441912984 0.455261 -0.419617 0.403870 0.673401 1441912984 0.455261 -0.419617 0.403870 0.673401 1441912984 0.455261 -0.419617 0.403870 0.673401 1441912984 0.455261 -0.419617 0.403870 0.673401 1441912984 0.339172 -0.355591 0.450134 0.745544 1441912984 0.339172 -0.355591 0.450134 0.745544 1441912984 0.339172 -0.355591 0.450134 0.745544 1441912984 0.339172 -0.355591 0.450134 0.745544 1441912984 0.339172 -0.355591 0.450134 0.745544 1441912984 0.339172 -0.355591 0.450134 0.745544 1441912984 0.235352 -0.275757 0.510681 0.779541 1441912984 0.235352 -0.275757 0.510681 0.779541 1441912984 0.235352 -0.275757 0.510681 0.779541 1441912984 0.235352 -0.275757 0.510681 0.779541 1441912984 0.235352 -0.275757 0.510681 0.779541 1441912984 0.235352 -0.275757 0.510681 0.779541 1441912984 0.143799 -0.212097 0.549805 0.794983 1441912984 0.143799 -0.212097 0.549805 0.794983 1441912984 0.143799 -0.212097 0.549805 0.794983 1441912984 0.143799 -0.212097 0.549805 0.794983 1441912984 0.143799 -0.212097 0.549805 0.794983 1441912984 0.143799 -0.212097 0.549805 0.794983 1441912984 0.074097 -0.159546 0.573975 0.799683 1441912984 0.074097 -0.159546 0.573975 0.799683 1441912984 0.074097 -0.159546 0.573975 0.799683 1441912984 0.074097 -0.159546 0.573975 0.799683 1441912984 0.074097 -0.159546 0.573975 0.799683 1441912984 0.074097 -0.159546 0.573975 0.799683 1441912984 0.074097 -0.159546 0.573975 0.799683 1441912984 0.017273 -0.123596 0.548035 0.827026 1441912984 0.017273 -0.123596 0.548035 0.827026 1441912984 0.017273 -0.123596 0.548035 0.827026 1441912984 0.017273 -0.123596 0.548035 0.827026 1441912984 0.017273 -0.123596 0.548035 0.827026 1441912984 0.017273 -0.123596 0.548035 0.827026 1441912984 -0.013245 -0.093384 0.505371 0.857727 1441912984 -0.013245 -0.093384 0.505371 0.857727 1441912984 -0.013245 -0.093384 0.505371 0.857727 1441912984 -0.013245 -0.093384 0.505371 0.857727 1441912984 -0.013245 -0.093384 0.505371 0.857727 1441912984 -0.013245 -0.093384 0.505371 0.857727 1441912984 -0.016357 -0.086853 0.492432 0.865784 1441912984 -0.016357 -0.086853 0.492432 0.865784 1441912984 -0.016357 -0.086853 0.492432 0.865784 1441912984 -0.016357 -0.086853 0.492432 0.865784 1441912984 -0.016357 -0.086853 0.492432 0.865784 1441912984 -0.016357 -0.086853 0.492432 0.865784 1441912984 0.012390 -0.102966 0.512451 0.852417 1441912984 0.012390 -0.102966 0.512451 0.852417 1441912984 0.012390 -0.102966 0.512451 0.852417 1441912984 0.012390 -0.102966 0.512451 0.852417 1441912984 0.012390 -0.102966 0.512451 0.852417 1441912984 0.012390 -0.102966 0.512451 0.852417 1441912984 0.070190 -0.141174 0.520752 0.838989 1441912984 0.070190 -0.141174 0.520752 0.838989 1441912984 0.070190 -0.141174 0.520752 0.838989 1441912984 0.070190 -0.141174 0.520752 0.838989 1441912984 0.070190 -0.141174 0.520752 0.838989 1441912984 0.070190 -0.141174 0.520752 0.838989 1441912984 0.070190 -0.141174 0.520752 0.838989 1441912984 0.160217 -0.199890 0.515869 0.817444 1441912984 0.160217 -0.199890 0.515869 0.817444 1441912984 0.160217 -0.199890 0.515869 0.817444 1441912984 0.160217 -0.199890 0.515869 0.817444 1441912984 0.160217 -0.199890 0.515869 0.817444 1441912984 0.160217 -0.199890 0.515869 0.817444 1441912984 0.283752 -0.274963 0.493530 0.774780 1441912984 0.283752 -0.274963 0.493530 0.774780 1441912984 0.283752 -0.274963 0.493530 0.774780 1441912984 0.283752 -0.274963 0.493530 0.774780 1441912984 0.283752 -0.274963 0.493530 0.774780 1441912984 0.283752 -0.274963 0.493530 0.774780 1441912984 0.283752 -0.274963 0.493530 0.774780 1441912984 0.409668 -0.346680 0.459839 0.707458 1441912984 0.409668 -0.346680 0.459839 0.707458 1441912984 0.409668 -0.346680 0.459839 0.707458 1441912984 0.409668 -0.346680 0.459839 0.707458 1441912984 0.409668 -0.346680 0.459839 0.707458 1441912984 0.409668 -0.346680 0.459839 0.707458 1441912984 0.511536 -0.419922 0.402039 0.632690 1441912984 0.511536 -0.419922 0.402039 0.632690 1441912984 0.511536 -0.419922 0.402039 0.632690 1441912984 0.511536 -0.419922 0.402039 0.632690 1441912984 0.511536 -0.419922 0.402039 0.632690 1441912984 0.511536 -0.419922 0.402039 0.632690 1441912984 0.511536 -0.419922 0.402039 0.632690 1441912984 0.590027 -0.489014 0.348206 0.539856 1441912984 0.590027 -0.489014 0.348206 0.539856 1441912984 0.590027 -0.489014 0.348206 0.539856 1441912984 0.590027 -0.489014 0.348206 0.539856 1441912984 0.590027 -0.489014 0.348206 0.539856 1441912984 0.590027 -0.489014 0.348206 0.539856 1441912984 0.665771 -0.511230 0.317688 0.440979 1441912984 0.665771 -0.511230 0.317688 0.440979 1441912984 0.665771 -0.511230 0.317688 0.440979 1441912984 0.665771 -0.511230 0.317688 0.440979 1441912984 0.665771 -0.511230 0.317688 0.440979 1441912984 0.665771 -0.511230 0.317688 0.440979 1441912984 0.665771 -0.511230 0.317688 0.440979 1441912985 0.741882 -0.477478 0.305847 0.357849 1441912985 0.741882 -0.477478 0.305847 0.357849 1441912985 0.741882 -0.477478 0.305847 0.357849 1441912985 0.741882 -0.477478 0.305847 0.357849 1441912985 0.741882 -0.477478 0.305847 0.357849 1441912985 0.741882 -0.477478 0.305847 0.357849 1441912985 0.778503 -0.465576 0.274231 0.319275 1441912985 0.778503 -0.465576 0.274231 0.319275 1441912985 0.778503 -0.465576 0.274231 0.319275 1441912985 0.778503 -0.465576 0.274231 0.319275 1441912985 0.778503 -0.465576 0.274231 0.319275 1441912985 0.778503 -0.465576 0.274231 0.319275 1441912985 0.778503 -0.465576 0.274231 0.319275 1441912985 0.782043 -0.471680 0.247681 0.323242 1441912985 0.782043 -0.471680 0.247681 0.323242 1441912985 0.782043 -0.471680 0.247681 0.323242 1441912985 0.782043 -0.471680 0.247681 0.323242 1441912985 0.782043 -0.471680 0.247681 0.323242 1441912985 0.782043 -0.471680 0.247681 0.323242 1441912985 0.778198 -0.458008 0.241150 0.355530 1441912985 0.778198 -0.458008 0.241150 0.355530 1441912985 0.778198 -0.458008 0.241150 0.355530 1441912985 0.778198 -0.458008 0.241150 0.355530 1441912985 0.778198 -0.458008 0.241150 0.355530 1441912985 0.778198 -0.458008 0.241150 0.355530 1441912985 0.743591 -0.465942 0.253113 0.407227 1441912985 0.743591 -0.465942 0.253113 0.407227 1441912985 0.743591 -0.465942 0.253113 0.407227 1441912985 0.743591 -0.465942 0.253113 0.407227 1441912985 0.743591 -0.465942 0.253113 0.407227 1441912985 0.743591 -0.465942 0.253113 0.407227 1441912985 0.677795 -0.477722 0.280334 0.483459 1441912985 0.677795 -0.477722 0.280334 0.483459 1441912985 0.677795 -0.477722 0.280334 0.483459 1441912985 0.677795 -0.477722 0.280334 0.483459 1441912985 0.677795 -0.477722 0.280334 0.483459 1441912985 0.677795 -0.477722 0.280334 0.483459 1441912985 0.589905 -0.452148 0.323608 0.585510 1441912985 0.589905 -0.452148 0.323608 0.585510 1441912985 0.589905 -0.452148 0.323608 0.585510 1441912985 0.589905 -0.452148 0.323608 0.585510 1441912985 0.589905 -0.452148 0.323608 0.585510 1441912985 0.589905 -0.452148 0.323608 0.585510 1441912985 
0.576172 -0.536133 0.335144 0.517883 1441912987 0.576172 -0.536133 0.335144 0.517883 1441912987 0.576172 -0.536133 0.335144 0.517883 1441912987 0.576172 -0.536133 0.335144 0.517883 1441912987 0.574097 -0.537048 0.335571 0.518982 1441912987 0.574097 -0.537048 0.335571 0.518982 1441912987 0.574097 -0.537048 0.335571 0.518982 1441912987 0.574097 -0.537048 0.335571 0.518982 1441912987 0.574097 -0.537048 0.335571 0.518982 1441912987 0.574097 -0.537048 0.335571 0.518982 1441912987 0.574097 -0.537048 0.335571 0.518982 1441912987 0.573547 -0.532776 0.344727 0.518005 1441912987 0.573547 -0.532776 0.344727 0.518005 1441912987 0.573547 -0.532776 0.344727 0.518005 1441912987 0.573547 -0.532776 0.344727 0.518005 1441912987 0.573547 -0.532776 0.344727 0.518005 1441912987 0.573547 -0.532776 0.344727 0.518005 1441912987 0.576050 -0.524414 0.357910 0.514771 1441912987 0.576050 -0.524414 0.357910 0.514771 1441912987 0.576050 -0.524414 0.357910 0.514771 1441912987 0.576050 -0.524414 0.357910 0.514771 1441912987 0.576050 -0.524414 0.357910 0.514771 1441912987 0.576050 -0.524414 0.357910 0.514771 1441912987 0.579590 -0.516541 0.371704 0.508911 1441912987 0.579590 -0.516541 0.371704 0.508911 1441912987 0.579590 -0.516541 0.371704 0.508911 1441912987 0.579590 -0.516541 0.371704 0.508911 1441912987 0.579590 -0.516541 0.371704 0.508911 1441912987 0.579590 -0.516541 0.371704 0.508911 1441912987 0.581299 -0.514343 0.379700 0.503296 1441912987 0.581299 -0.514343 0.379700 0.503296 1441912987 0.581299 -0.514343 0.379700 0.503296 1441912987 0.581299 -0.514343 0.379700 0.503296 1441912987 0.581299 -0.514343 0.379700 0.503296 1441912987 0.581299 -0.514343 0.379700 0.503296 1441912987 0.581543 -0.515076 0.382324 0.500305 1441912987 0.581543 -0.515076 0.382324 0.500305 1441912987 0.581543 -0.515076 0.382324 0.500305 1441912987 0.581543 -0.515076 0.382324 0.500305 1441912987 0.581543 -0.515076 0.382324 0.500305 1441912987 0.581543 -0.515076 0.382324 0.500305 1441912987 0.581543 -0.515076 0.382324 0.500305 1441912987 0.579651 -0.516785 0.378784 0.503418 1441912987 0.579651 -0.516785 0.378784 0.503418 1441912987 0.579651 -0.516785 0.378784 0.503418 1441912987 0.579651 -0.516785 0.378784 0.503418 1441912987 0.579651 -0.516785 0.378784 0.503418 1441912987 0.579651 -0.516785 0.378784 0.503418 1441912987 0.576660 -0.515808 0.377075 0.509033 1441912987 0.576660 -0.515808 0.377075 0.509033 1441912987 0.576660 -0.515808 0.377075 0.509033 1441912987 0.576660 -0.515808 0.377075 0.509033 1441912987 0.576660 -0.515808 0.377075 0.509033 1441912987 0.576660 -0.515808 0.377075 0.509033 1441912987 0.573853 -0.509399 0.383789 0.513672 1441912987 0.573853 -0.509399 0.383789 0.513672 1441912987 0.573853 -0.509399 0.383789 0.513672 1441912988 0.573853 -0.509399 0.383789 0.513672 1441912988 0.573853 -0.509399 0.383789 0.513672 1441912988 0.573853 -0.509399 0.383789 0.513672 1441912988 0.568909 -0.505310 0.390564 0.518066 1441912988 0.568909 -0.505310 0.390564 0.518066 1441912988 0.568909 -0.505310 0.390564 0.518066 1441912988 0.568909 -0.505310 0.390564 0.518066 1441912988 0.568909 -0.505310 0.390564 0.518066 1441912988 0.568909 -0.505310 0.390564 0.518066 1441912988 0.570068 -0.501282 0.394043 0.518005 1441912988 0.570068 -0.501282 0.394043 0.518005 1441912988 0.570068 -0.501282 0.394043 0.518005 1441912988 0.570068 -0.501282 0.394043 0.518005 1441912988 0.570068 -0.501282 0.394043 0.518005 1441912988 0.570068 -0.501282 0.394043 0.518005 1441912988 0.573303 -0.502319 0.390076 0.516541 1441912988 0.573303 -0.502319 0.390076 0.516541 1441912988 0.573303 -0.502319 0.390076 0.516541 1441912988 0.573303 -0.502319 0.390076 0.516541 1441912988 0.573303 -0.502319 0.390076 0.516541 1441912988 0.573303 -0.502319 0.390076 0.516541 1441912988 0.573303 -0.502319 0.390076 0.516541 1441912988 0.576111 -0.506714 0.376648 0.519043 1441912988 0.576111 -0.506714 0.376648 0.519043 1441912988 0.576111 -0.506714 0.376648 0.519043 1441912988 0.576111 -0.506714 0.376648 0.519043 1441912988 0.576111 -0.506714 0.376648 0.519043 1441912988 0.576111 -0.506714 0.376648 0.519043 1441912988 0.580261 -0.509338 0.364990 0.520203 1441912988 0.580261 -0.509338 0.364990 0.520203 1441912988 0.580261 -0.509338 0.364990 0.520203 1441912988 0.580261 -0.509338 0.364990 0.520203 1441912988 0.580261 -0.509338 0.364990 0.520203 1441912988 0.580261 -0.509338 0.364990 0.520203 1441912988 0.580322 -0.515381 0.349304 0.524963 1441912988 0.580322 -0.515381 0.349304 0.524963 1441912988 0.580322 -0.515381 0.349304 0.524963 1441912988 0.580322 -0.515381 0.349304 0.524963 1441912988 0.580322 -0.515381 0.349304 0.524963 1441912988 0.580322 -0.515381 0.349304 0.524963 1441912988 0.572449 -0.530212 0.326721 0.533264 1441912988 0.572449 -0.530212 0.326721 0.533264 1441912988 0.572449 -0.530212 0.326721 0.533264 1441912988 0.572449 -0.530212 0.326721 0.533264 1441912988 0.572449 -0.530212 0.326721 0.533264 1441912988 0.565308 -0.541626 0.311157 0.538696 1441912988 0.565308 -0.541626 0.311157 0.538696 1441912988 0.565308 -0.541626 0.311157 0.538696 1441912988 0.565308 -0.541626 0.311157 0.538696 1441912988 0.565308 -0.541626 0.311157 0.538696 1441912988 0.561218 -0.543335 0.314819 0.539124 1441912988 0.561218 -0.543335 0.314819 0.539124 1441912988 0.561218 -0.543335 0.314819 0.539124 1441912988 0.561218 -0.543335 0.314819 0.539124 1441912988 0.554382 -0.542236 0.324158 0.541748 1441912988 0.554382 -0.542236 0.324158 0.541748 1441912988 0.554382 -0.542236 0.324158 0.541748 1441912988 0.554382 -0.542236 0.324158 0.541748 1441912988 0.554382 -0.542236 0.324158 0.541748 1441912988 0.554382 -0.542236 0.324158 0.541748 1441912988 0.544922 -0.544434 0.326843 0.547424 1441912988 0.544922 -0.544434 0.326843 0.547424 1441912988 0.544922 -0.544434 0.326843 0.547424 1441912988 0.544922 -0.544434 0.326843 0.547424 1441912988 0.544922 -0.544434 0.326843 0.547424 1441912988 0.544922 -0.544434 0.326843 0.547424 1441912988 0.544922 -0.544434 0.326843 0.547424 1441912988 0.543152 -0.539612 0.337708 0.547485 1441912988 0.543152 -0.539612 0.337708 0.547485 1441912988 0.543152 -0.539612 0.337708 0.547485 1441912988 0.543152 -0.539612 0.337708 0.547485 1441912988 0.543152 -0.539612 0.337708 0.547485 1441912988 0.543152 -0.539612 0.337708 0.547485 1441912988 0.541565 -0.533508 0.351013 0.546631 1441912988 0.541565 -0.533508 0.351013 0.546631 1441912988 0.541565 -0.533508 0.351013 0.546631 1441912988 0.541565 -0.533508 0.351013 0.546631 1441912988 0.541565 -0.533508 0.351013 0.546631 1441912988 0.541565 -0.533508 0.351013 0.546631 1441912988 0.541565 -0.533508 0.351013 0.546631 1441912988 0.538208 -0.531067 0.359009 0.547119 1441912988 0.538208 -0.531067 0.359009 0.547119 1441912988 0.538208 -0.531067 0.359009 0.547119 1441912988 0.538208 -0.531067 0.359009 0.547119 1441912988 0.538208 -0.531067 0.359009 0.547119 1441912988 0.538208 -0.531067 0.359009 0.547119 1441912988 0.537903 -0.529114 0.361694 0.547546 1441912988 0.537903 -0.529114 0.361694 0.547546 1441912988 0.537903 -0.529114 0.361694 0.547546 1441912988 0.537903 -0.529114 0.361694 0.547546 1441912988 0.537903 -0.529114 0.361694 0.547546 1441912988 0.537903 -0.529114 0.361694 0.547546 1441912988 0.541504 -0.526001 0.364319 0.545288 1441912988 0.541504 -0.526001 0.364319 0.545288 1441912988 0.541504 -0.526001 0.364319 0.545288 1441912988 0.541504 -0.526001 0.364319 0.545288 1441912988 0.541504 -0.526001 0.364319 0.545288 1441912988 0.541504 -0.526001 0.364319 0.545288 1441912988 0.541504 -0.526001 0.364319 0.545288 1441912988 0.547607 -0.519409 0.371399 0.540649 1441912988 0.547607 -0.519409 0.371399 0.540649 1441912988 0.547607 -0.519409 0.371399 0.540649 1441912988 0.547607 -0.519409 0.371399 0.540649 1441912988 0.547607 -0.519409 0.371399 0.540649 1441912988 0.547607 -0.519409 0.371399 0.540649 1441912988 0.550720 -0.516296 0.377319 0.536438 1441912988 0.550720 -0.516296 0.377319 0.536438 1441912988 0.550720 -0.516296 0.377319 0.536438 1441912988 0.550720 -0.516296 0.377319 0.536438 1441912989 0.550720 -0.516296 0.377319 0.536438 1441912989 0.550720 -0.516296 0.377319 0.536438 1441912989 0.552490 -0.515381 0.381104 0.532837 1441912989 0.552490 -0.515381 0.381104 0.532837 1441912989 0.552490 -0.515381 0.381104 0.532837 1441912989 0.552490 -0.515381 0.381104 0.532837 1441912989 0.552490 -0.515381 0.381104 0.532837 1441912989 0.552490 -0.515381 0.381104 0.532837 1441912989 0.552979 -0.515869 0.383057 0.530396 1441912989 0.552979 -0.515869 0.383057 0.530396 1441912989 0.552979 -0.515869 0.383057 0.530396 1441912989 0.552979 -0.515869 0.383057 0.530396 1441912989 0.552979 -0.515869 0.383057 0.530396 1441912989 0.552979 -0.515869 0.383057 0.530396 1441912989 0.548279 -0.518494 0.380676 0.534363 1441912989 0.548279 -0.518494 0.380676 0.534363 1441912989 0.548279 -0.518494 0.380676 0.534363 1441912989 0.548279 -0.518494 0.380676 0.534363 1441912989 0.548279 -0.518494 0.380676 0.534363 1441912989 0.548279 -0.518494 0.380676 0.534363 1441912989 0.548279 -0.518494 0.380676 0.534363 1441912989 0.543213 -0.519104 0.378357 0.540588 1441912989 0.543213 -0.519104 0.378357 0.540588 1441912989 0.543213 -0.519104 0.378357 0.540588 1441912989 0.543213 -0.519104 0.378357 0.540588 1441912989 0.543213 -0.519104 0.378357 0.540588 1441912989 0.543213 -0.519104 0.378357 0.540588 1441912989 0.540283 -0.518250 0.379822 0.543335 1441912989 0.540283 -0.518250 0.379822 0.543335 1441912989 0.540283 -0.518250 0.379822 0.543335 1441912989 0.540283 -0.518250 0.379822 0.543335 1441912989 0.540283 -0.518250 0.379822 0.543335 1441912989 0.540283 -0.518250 0.379822 0.543335 1441912989 0.539124 -0.520081 0.379150 0.543152 1441912989 0.539124 -0.520081 0.379150 0.543152 1441912989 0.539124 -0.520081 0.379150 0.543152 1441912989 0.539124 -0.520081 0.379150 0.543152 1441912989 0.539124 -0.520081 0.379150 0.543152 1441912989 0.539124 -0.520081 0.379150 0.543152 1441912989 0.541931 -0.523804 0.370544 0.542786 1441912989 0.541931 -0.523804 0.370544 0.542786 1441912989 0.541931 -0.523804 0.370544 0.542786 1441912989 0.541931 -0.523804 0.370544 0.542786 1441912989 0.541931 -0.523804 0.370544 0.542786 1441912989 0.541931 -0.523804 0.370544 0.542786 1441912989 0.541931 -0.523804 0.370544 0.542786 1441912989 0.547791 -0.525818 0.359070 0.542664 1441912989 0.547791 -0.525818 0.359070 0.542664 1441912989 0.547791 -0.525818 0.359070 0.542664 1441912989 0.547791 -0.525818 0.359070 0.542664 1441912989 0.547791 -0.525818 0.359070 0.542664 1441912989 0.547791 -0.525818 0.359070 0.542664 1441912989 0.556030 -0.525574 0.349792 0.540527 1441912989 0.556030 -0.525574 0.349792 0.540527 1441912989 0.556030 -0.525574 0.349792 0.540527 1441912989 0.556030 -0.525574 0.349792 0.540527 1441912989 0.556030 -0.525574 0.349792 0.540527 1441912989 0.562500 -0.521118 0.343567 0.542175 1441912989 0.562500 -0.521118 0.343567 0.542175 1441912989 0.562500 -0.521118 0.343567 0.542175 1441912989 0.562500 -0.521118 0.343567 0.542175 1441912989 0.562500 -0.521118 0.343567 0.542175 1441912989 0.562500 -0.521118 0.343567 0.542175 1441912989 0.562500 -0.521118 0.343567 0.542175 1441912989 0.564026 -0.522400 0.335022 0.544678 1441912989 0.564026 -0.522400 0.335022 0.544678 1441912989 0.564026 -0.522400 0.335022 0.544678 1441912989 0.564026 -0.522400 0.335022 0.544678 1441912989 0.564026 -0.522400 0.335022 0.544678 1441912989 0.557312 -0.532288 0.316895 0.552795 1441912989 0.557312 -0.532288 0.316895 0.552795 1441912989 0.557312 -0.532288 0.316895 0.552795 1441912989 0.557312 -0.532288 0.316895 0.552795 1441912989 0.557312 -0.532288 0.316895 0.552795 1441912989 0.557312 -0.532288 0.316895 0.552795 1441912989 0.547058 -0.542053 0.303711 0.560852 1441912989 0.547058 -0.542053 0.303711 0.560852 1441912989 0.547058 -0.542053 0.303711 0.560852 1441912989 0.547058 -0.542053 0.303711 0.560852 1441912989 0.547058 -0.542053 0.303711 0.560852 1441912989 0.547058 -0.542053 0.303711 0.560852 1441912989 0.547058 -0.542053 0.303711 0.560852 1441912989 0.537354 -0.546875 0.302002 0.566528 1441912989 0.537354 -0.546875 0.302002 0.566528 1441912989 0.537354 -0.546875 0.302002 0.566528 1441912989 0.537354 -0.546875 0.302002 0.566528 1441912989 0.537354 -0.546875 0.302002 0.566528 1441912989 0.537354 -0.546875 0.302002 0.566528 1441912989 0.530579 -0.548584 0.307251 0.568420 1441912989 0.530579 -0.548584 0.307251 0.568420 1441912989 0.530579 -0.548584 0.307251 0.568420 1441912989 0.530579 -0.548584 0.307251 0.568420 1441912989 0.520569 -0.552795 0.306580 0.573914 1441912989 0.520569 -0.552795 0.306580 0.573914 1441912989 0.520569 -0.552795 0.306580 0.573914 1441912989 0.520569 -0.552795 0.306580 0.573914 1441912989 0.520569 -0.552795 0.306580 0.573914 1441912989 0.520569 -0.552795 0.306580 0.573914 1441912989 0.512573 -0.554688 0.306641 0.579285 1441912989 0.512573 -0.554688 0.306641 0.579285 1441912989 0.512573 -0.554688 0.306641 0.579285 1441912989 0.512573 -0.554688 0.306641 0.579285 1441912989 0.512573 -0.554688 0.306641 0.579285 1441912989 0.512573 -0.554688 0.306641 0.579285 1441912989 0.509094 -0.551880 0.313660 0.581177 1441912989 0.509094 -0.551880 0.313660 0.581177 1441912989 0.509094 -0.551880 0.313660 0.581177 1441912989 0.509094 -0.551880 0.313660 0.581177 1441912989 0.509094 -0.551880 0.313660 0.581177 1441912989 0.509094 -0.551880 0.313660 0.581177 1441912990 0.509094 -0.551880 0.313660 0.581177 1441912990 0.513977 -0.543701 0.326294 0.577698 1441912990 0.513977 -0.543701 0.326294 0.577698 1441912990 0.513977 -0.543701 0.326294 0.577698 1441912990 0.513977 -0.543701 0.326294 0.577698 1441912990 0.513977 -0.543701 0.326294 0.577698 1441912990 0.513977 -0.543701 0.326294 0.577698 1441912990 0.519897 -0.535950 0.338562 0.572510 1441912990 0.519897 -0.535950 0.338562 0.572510 1441912990 0.519897 -0.535950 0.338562 0.572510 1441912990 0.519897 -0.535950 0.338562 0.572510 1441912990 0.519897 -0.535950 0.338562 0.572510 1441912990 0.519897 -0.535950 0.338562 0.572510 1441912990 0.527405 -0.530457 0.348694 0.564575 1441912990 0.527405 -0.530457 0.348694 0.564575 1441912990 0.527405 -0.530457 0.348694 0.564575 1441912990 0.527405 -0.530457 0.348694 0.564575 1441912990 0.527405 -0.530457 0.348694 0.564575 1441912990 0.527405 -0.530457 0.348694 0.564575 1441912990 0.537720 -0.523499 0.361023 0.553589 1441912990 0.537720 -0.523499 0.361023 0.553589 1441912990 0.537720 -0.523499 0.361023 0.553589 1441912990 0.537720 -0.523499 0.361023 0.553589 1441912990 0.537720 -0.523499 0.361023 0.553589 1441912990 0.537720 -0.523499 0.361023 0.553589 1441912990 0.537720 -0.523499 0.361023 0.553589 1441912990 0.547424 -0.516907 0.373718 0.541626 1441912990 0.547424 -0.516907 0.373718 0.541626 1441912990 0.547424 -0.516907 0.373718 0.541626 1441912990 0.547424 -0.516907 0.373718 0.541626 1441912990 0.547424 -0.516907 0.373718 0.541626 1441912990 0.547424 -0.516907 0.373718 0.541626 1441912990 0.554749 -0.510010 0.386658 0.531616 1441912990 0.554749 -0.510010 0.386658 0.531616 1441912990 0.554749 -0.510010 0.386658 0.531616 1441912990 0.554749 -0.510010 0.386658 0.531616 1441912990 0.554749 -0.510010 0.386658 0.531616 1441912990 0.554749 -0.510010 0.386658 0.531616 1441912990 0.556946 -0.506836 0.392639 0.527893 1441912990 0.556946 -0.506836 0.392639 0.527893 1441912990 0.556946 -0.506836 0.392639 0.527893 1441912990 0.556946 -0.506836 0.392639 0.527893 1441912990 0.556946 -0.506836 0.392639 0.527893 1441912990 0.556946 -0.506836 0.392639 0.527893 1441912990 0.554871 -0.507935 0.391663 0.529785 1441912990 0.554871 -0.507935 0.391663 0.529785 1441912990 0.554871 -0.507935 0.391663 0.529785 1441912990 0.554871 -0.507935 0.391663 0.529785 1441912990 0.554871 -0.507935 0.391663 0.529785 1441912990 0.554871 -0.507935 0.391663 0.529785 1441912990 0.552002 -0.507935 0.391968 0.532532 1441912990 0.552002 -0.507935 0.391968 0.532532 1441912990 0.552002 -0.507935 0.391968 0.532532 1441912990 0.552002 -0.507935 0.391968 0.532532 1441912990 0.552002 -0.507935 0.391968 0.532532 1441912990 0.549866 -0.507141 0.394897 0.533325 1441912990 0.549866 -0.507141 0.394897 0.533325 1441912990 0.549866 -0.507141 0.394897 0.533325 1441912990 0.549866 -0.507141 0.394897 0.533325 1441912990 0.549866 -0.507141 0.394897 0.533325 1441912990 0.546021 -0.510925 0.394104 0.534302 1441912990 0.546021 -0.510925 0.394104 0.534302 1441912990 0.546021 -0.510925 0.394104 0.534302 1441912990 0.546021 -0.510925 0.394104 0.534302 1441912990 0.546021 -0.510925 0.394104 0.534302 1441912990 0.546021 -0.510925 0.394104 0.534302 1441912990 0.546021 -0.510925 0.394104 0.534302 1441912990 0.542053 -0.520081 0.387451 0.534363 1441912990 0.542053 -0.520081 0.387451 0.534363 1441912990 0.542053 -0.520081 0.387451 0.534363 1441912990 0.542053 -0.520081 0.387451 0.534363 1441912990 0.542053 -0.520081 0.387451 0.534363 1441912990 0.542053 -0.520081 0.387451 0.534363 1441912990 0.539612 -0.529846 0.376160 0.535278 1441912990 0.539612 -0.529846 0.376160 0.535278 1441912990 0.539612 -0.529846 0.376160 0.535278 1441912990 0.539612 -0.529846 0.376160 0.535278 1441912990 0.539612 -0.529846 0.376160 0.535278 1441912990 0.539612 -0.529846 0.376160 0.535278 1441912990 0.538330 -0.539795 0.361938 0.536438 1441912990 0.538330 -0.539795 0.361938 0.536438 1441912990 0.538330 -0.539795 0.361938 0.536438 1441912990 0.538330 -0.539795 0.361938 0.536438 1441912990 0.538330 -0.539795 0.361938 0.536438 1441912990 0.538330 -0.539795 0.361938 0.536438 1441912990 0.542847 -0.542542 0.352966 0.535095 1441912990 0.542847 -0.542542 0.352966 0.535095 1441912990 0.542847 -0.542542 0.352966 0.535095 1441912990 0.542847 -0.542542 0.352966 0.535095 1441912990 0.542847 -0.542542 0.352966 0.535095 1441912990 0.542847 -0.542542 0.352966 0.535095 1441912990 0.547180 -0.541870 0.349243 0.533813 1441912990 0.547180 -0.541870 0.349243 0.533813 1441912990 0.547180 -0.541870 0.349243 0.533813 1441912990 0.547180 -0.541870 0.349243 0.533813 1441912990 0.547180 -0.541870 0.349243 0.533813 1441912990 0.547180 -0.541870 0.349243 0.533813 1441912990 0.547180 -0.541870 0.349243 0.533813 1441912990 0.545166 -0.546265 0.341980 0.536072 1441912990 0.545166 -0.546265 0.341980 0.536072 1441912990 0.545166 -0.546265 0.341980 0.536072 1441912990 0.545166 -0.546265 0.341980 0.536072 1441912990 0.545166 -0.546265 0.341980 0.536072 1441912990 0.545166 -0.546265 0.341980 0.536072 1441912990 0.534668 -0.556824 0.325500 0.545959 1441912990 0.534668 -0.556824 0.325500 0.545959 1441912990 0.534668 -0.556824 0.325500 0.545959 1441912990 0.534668 -0.556824 0.325500 0.545959 1441912990 0.534668 -0.556824 0.325500 0.545959 1441912990 0.534668 -0.556824 0.325500 0.545959 1441912991 0.526001 -0.563293 0.314636 0.554016 1441912991 0.526001 -0.563293 0.314636 0.554016 1441912991 0.526001 -0.563293 0.314636 0.554016 1441912991 0.526001 -0.563293 0.314636 0.554016 1441912991 0.526001 -0.563293 0.314636 0.554016 1441912991 0.526001 -0.563293 0.314636 0.554016 1441912991 0.521912 -0.562500 0.315552 0.558228 1441912991 0.521912 -0.562500 0.315552 0.558228 1441912991 0.521912 -0.562500 0.315552 0.558228 1441912991 0.521912 -0.562500 0.315552 0.558228 1441912991 0.521912 -0.562500 0.315552 0.558228 1441912991 0.521912 -0.562500 0.315552 0.558228 1441912991 0.516296 -0.561951 0.316772 0.563232 1441912991 0.516296 -0.561951 0.316772 0.563232 1441912991 0.516296 -0.561951 0.316772 0.563232 1441912991 0.516296 -0.561951 0.316772 0.563232 1441912991 0.516296 -0.561951 0.316772 0.563232 1441912991 0.516296 -0.561951 0.316772 0.563232 1441912991 0.516296 -0.561951 0.316772 0.563232 1441912991 0.513367 -0.559631 0.317993 0.567505 1441912991 0.513367 -0.559631 0.317993 0.567505 1441912991 0.513367 -0.559631 0.317993 0.567505 1441912991 0.513367 -0.559631 0.317993 0.567505 1441912991 0.513367 -0.559631 0.317993 0.567505 1441912991 0.513367 -0.559631 0.317993 0.567505 1441912991 0.516724 -0.552246 0.324036 0.568298 1441912991 0.516724 -0.552246 0.324036 0.568298 1441912991 0.516724 -0.552246 0.324036 0.568298 1441912991 0.516724 -0.552246 0.324036 0.568298 1441912991 0.516724 -0.552246 0.324036 0.568298 1441912991 0.516724 -0.552246 0.324036 0.568298 1441912991 0.521729 -0.544006 0.331970 0.567078 1441912991 0.521729 -0.544006 0.331970 0.567078 1441912991 0.521729 -0.544006 0.331970 0.567078 1441912991 0.521729 -0.544006 0.331970 0.567078 1441912991 0.521729 -0.544006 0.331970 0.567078 1441912991 0.521729 -0.544006 0.331970 0.567078 1441912991 0.521729 -0.544006 0.331970 0.567078 1441912991 0.527283 -0.536621 0.341736 0.563232 1441912991 0.527283 -0.536621 0.341736 0.563232 1441912991 0.527283 -0.536621 0.341736 0.563232 1441912991 0.527283 -0.536621 0.341736 0.563232 1441912991 0.527283 -0.536621 0.341736 0.563232 1441912991 0.527283 -0.536621 0.341736 0.563232 1441912991 0.532715 -0.529053 0.351196 0.559387 1441912991 0.532715 -0.529053 0.351196 0.559387 1441912991 0.532715 -0.529053 0.351196 0.559387 1441912991 0.532715 -0.529053 0.351196 0.559387 1441912991 0.532715 -0.529053 0.351196 0.559387 1441912991 0.532715 -0.529053 0.351196 0.559387 1441912991 0.532715 -0.529053 0.351196 0.559387 1441912991 0.537903 -0.524841 0.357605 0.554321 1441912991 0.537903 -0.524841 0.357605 0.554321 1441912991 0.537903 -0.524841 0.357605 0.554321 1441912991 0.537903 -0.524841 0.357605 0.554321 1441912991 0.537903 -0.524841 0.357605 0.554321 1441912991 0.537903 -0.524841 0.357605 0.554321 1441912991 0.542114 -0.525696 0.362122 0.546387 1441912991 0.542114 -0.525696 0.362122 0.546387 1441912991 0.542114 -0.525696 0.362122 0.546387 1441912991 0.542114 -0.525696 0.362122 0.546387 1441912991 0.542114 -0.525696 0.362122 0.546387 1441912991 0.542114 -0.525696 0.362122 0.546387 1441912991 0.548462 -0.522583 0.370789 0.537231 1441912991 0.548462 -0.522583 0.370789 0.537231 1441912991 0.548462 -0.522583 0.370789 0.537231 1441912991 0.548462 -0.522583 0.370789 0.537231 1441912991 0.552734 -0.515076 0.378479 0.534729 1441912991 0.552734 -0.515076 0.378479 0.534729 1441912991 0.552734 -0.515076 0.378479 0.534729 1441912991 0.552734 -0.515076 0.378479 0.534729 1441912991 0.552734 -0.515076 0.378479 0.534729 1441912991 0.552734 -0.515076 0.378479 0.534729 1441912991 0.546997 -0.518188 0.373535 0.540955 1441912991 0.546997 -0.518188 0.373535 0.540955 1441912991 0.546997 -0.518188 0.373535 0.540955 1441912991 0.546997 -0.518188 0.373535 0.540955 1441912991 0.546997 -0.518188 0.373535 0.540955 1441912991 0.546997 -0.518188 0.373535 0.540955 1441912991 0.540710 -0.524109 0.364563 0.547668 1441912991 0.540710 -0.524109 0.364563 0.547668 1441912991 0.540710 -0.524109 0.364563 0.547668 1441912991 0.540710 -0.524109 0.364563 0.547668 1441912991 0.540710 -0.524109 0.364563 0.547668 1441912991 0.540710 -0.524109 0.364563 0.547668 1441912991 0.537659 -0.525879 0.360168 0.551880 1441912991 0.537659 -0.525879 0.360168 0.551880 1441912991 0.537659 -0.525879 0.360168 0.551880 1441912991 0.537659 -0.525879 0.360168 0.551880 1441912991 0.537659 -0.525879 0.360168 0.551880 1441912991 0.537659 -0.525879 0.360168 0.551880 1441912991 0.534302 -0.528137 0.352417 0.557922 1441912991 0.534302 -0.528137 0.352417 0.557922 1441912991 0.534302 -0.528137 0.352417 0.557922 1441912991 0.534302 -0.528137 0.352417 0.557922 1441912991 0.534302 -0.528137 0.352417 0.557922 1441912991 0.534302 -0.528137 0.352417 0.557922 1441912991 0.534302 -0.528137 0.352417 0.557922 1441912991 0.528564 -0.535583 0.340576 0.563660 1441912991 0.528564 -0.535583 0.340576 0.563660 1441912991 0.528564 -0.535583 0.340576 0.563660 1441912991 0.528564 -0.535583 0.340576 0.563660 1441912991 0.528564 -0.535583 0.340576 0.563660 1441912991 0.528564 -0.535583 0.340576 0.563660 1441912991 0.522827 -0.540466 0.333679 0.568481 1441912991 0.522827 -0.540466 0.333679 0.568481 1441912991 0.522827 -0.540466 0.333679 0.568481 1441912991 0.522827 -0.540466 0.333679 0.568481 1441912991 0.522827 -0.540466 0.333679 0.568481 1441912991 0.521484 -0.544495 0.328491 0.568848 1441912992 0.521484 -0.544495 0.328491 0.568848 1441912992 0.521484 -0.544495 0.328491 0.568848 1441912992 0.521484 -0.544495 0.328491 0.568848 1441912992 0.519226 -0.551392 0.317749 0.570374 1441912992 0.519226 -0.551392 0.317749 0.570374 1441912992 0.519226 -0.551392 0.317749 0.570374 1441912992 0.519226 -0.551392 0.317749 0.570374 1441912992 0.519226 -0.551392 0.317749 0.570374 1441912992 0.519226 -0.551392 0.317749 0.570374 1441912992 0.519287 -0.555359 0.309509 0.571106 1441912992 0.519287 -0.555359 0.309509 0.571106 1441912992 0.519287 -0.555359 0.309509 0.571106 1441912992 0.519287 -0.555359 0.309509 0.571106 1441912992 0.519287 -0.555359 0.309509 0.571106 1441912992 0.519287 -0.555359 0.309509 0.571106 1441912992 0.519287 -0.555359 0.309509 0.571106 1441912992 0.519470 -0.557861 0.303894 0.571472 1441912992 0.519470 -0.557861 0.303894 0.571472 1441912992 0.519470 -0.557861 0.303894 0.571472 1441912992 0.519470 -0.557861 0.303894 0.571472 1441912992 0.519470 -0.557861 0.303894 0.571472 1441912992 0.519470 -0.557861 0.303894 0.571472 1441912992 0.515137 -0.562988 0.298584 0.573120 1441912992 0.515137 -0.562988 0.298584 0.573120 1441912992 0.515137 -0.562988 0.298584 0.573120 1441912992 0.515137 -0.562988 0.298584 0.573120 1441912992 0.515137 -0.562988 0.298584 0.573120 1441912992 0.515137 -0.562988 0.298584 0.573120 1441912992 0.510864 -0.566650 0.297241 0.574097 1441912992 0.510864 -0.566650 0.297241 0.574097 1441912992 0.510864 -0.566650 0.297241 0.574097 1441912992 0.510864 -0.566650 0.297241 0.574097 1441912992 0.510864 -0.566650 0.297241 0.574097 1441912992 0.510864 -0.566650 0.297241 0.574097 1441912992 0.506226 -0.568787 0.295837 0.576782 1441912992 0.506226 -0.568787 0.295837 0.576782 1441912992 0.506226 -0.568787 0.295837 0.576782 1441912992 0.506226 -0.568787 0.295837 0.576782 1441912992 0.506226 -0.568787 0.295837 0.576782 1441912992 0.506226 -0.568787 0.295837 0.576782 1441912992 0.506226 -0.568787 0.295837 0.576782 1441912992 0.500122 -0.572266 0.292175 0.580505 1441912992 0.500122 -0.572266 0.292175 0.580505 1441912992 0.500122 -0.572266 0.292175 0.580505 1441912992 0.500122 -0.572266 0.292175 0.580505 1441912992 0.500122 -0.572266 0.292175 0.580505 1441912992 0.500122 -0.572266 0.292175 0.580505 1441912992 0.496826 -0.571472 0.290894 0.584778 1441912992 0.496826 -0.571472 0.290894 0.584778 1441912992 0.496826 -0.571472 0.290894 0.584778 1441912992 0.496826 -0.571472 0.290894 0.584778 1441912992 0.496826 -0.571472 0.290894 0.584778 1441912992 0.496826 -0.571472 0.290894 0.584778 1441912992 0.497009 -0.565002 0.296326 0.588135 1441912992 0.497009 -0.565002 0.296326 0.588135 1441912992 0.497009 -0.565002 0.296326 0.588135 1441912992 0.497009 -0.565002 0.296326 0.588135 1441912992 0.497009 -0.565002 0.296326 0.588135 1441912992 0.497009 -0.565002 0.296326 0.588135 1441912992 0.497009 -0.565002 0.296326 0.588135 1441912992 0.501160 -0.557678 0.305359 0.586975 1441912992 0.501160 -0.557678 0.305359 0.586975 1441912992 0.501160 -0.557678 0.305359 0.586975 1441912992 
0.497375 -0.538330 0.389221 0.557922 1441912994 0.497375 -0.538330 0.389221 0.557922 1441912995 0.497375 -0.538330 0.389221 0.557922 1441912995 0.497375 -0.538330 0.389221 0.557922 1441912995 0.428650 -0.527954 0.378479 0.627869 1441912995 0.428650 -0.527954 0.378479 0.627869 1441912995 0.428650 -0.527954 0.378479 0.627869 1441912995 0.428650 -0.527954 0.378479 0.627869 1441912995 0.428650 -0.527954 0.378479 0.627869 1441912995 0.428650 -0.527954 0.378479 0.627869 1441912995 0.375610 -0.479187 0.412537 0.677490 1441912995 0.375610 -0.479187 0.412537 0.677490 1441912995 0.375610 -0.479187 0.412537 0.677490 1441912995 0.375610 -0.479187 0.412537 0.677490 1441912995 0.375610 -0.479187 0.412537 0.677490 1441912995 0.375610 -0.479187 0.412537 0.677490 1441912995 0.334412 -0.376099 0.517639 0.691895 1441912995 0.334412 -0.376099 0.517639 0.691895 1441912995 0.334412 -0.376099 0.517639 0.691895 1441912995 0.334412 -0.376099 0.517639 0.691895 1441912995 0.334412 -0.376099 0.517639 0.691895 1441912995 0.334412 -0.376099 0.517639 0.691895 1441912995 0.334412 -0.376099 0.517639 0.691895 1441912995 0.234802 -0.295654 0.559448 0.737854 1441912995 0.234802 -0.295654 0.559448 0.737854 1441912995 0.234802 -0.295654 0.559448 0.737854 1441912995 0.234802 -0.295654 0.559448 0.737854 1441912995 0.234802 -0.295654 0.559448 0.737854 1441912995 0.234802 -0.295654 0.559448 0.737854 1441912995 0.136658 -0.233276 0.542725 0.795166 1441912995 0.136658 -0.233276 0.542725 0.795166 1441912995 0.136658 -0.233276 0.542725 0.795166 1441912995 0.136658 -0.233276 0.542725 0.795166 1441912995 0.136658 -0.233276 0.542725 0.795166 1441912995 0.069946 -0.163147 0.546387 0.818481 1441912995 0.069946 -0.163147 0.546387 0.818481 1441912995 0.069946 -0.163147 0.546387 0.818481 1441912995 0.069946 -0.163147 0.546387 0.818481 1441912995 0.069946 -0.163147 0.546387 0.818481 1441912995 0.069946 -0.163147 0.546387 0.818481 1441912995 0.020691 -0.110901 0.537903 0.835327 1441912995 0.020691 -0.110901 0.537903 0.835327 1441912995 0.020691 -0.110901 0.537903 0.835327 1441912995 0.020691 -0.110901 0.537903 0.835327 1441912995 0.020691 -0.110901 0.537903 0.835327 1441912995 0.020691 -0.110901 0.537903 0.835327 1441912995 -0.011230 -0.080933 0.515625 0.852844 1441912995 -0.011230 -0.080933 0.515625 0.852844 1441912995 -0.011230 -0.080933 0.515625 0.852844 1441912995 -0.011230 -0.080933 0.515625 0.852844 1441912995 -0.011230 -0.080933 0.515625 0.852844 1441912995 -0.018188 -0.074463 0.496399 0.864685 1441912995 -0.018188 -0.074463 0.496399 0.864685 1441912995 -0.018188 -0.074463 0.496399 0.864685 1441912995 -0.018188 -0.074463 0.496399 0.864685 1441912995 -0.018188 -0.074463 0.496399 0.864685 1441912995 -0.018188 -0.074463 0.496399 0.864685 1441912995 0.005310 -0.092529 0.506409 0.857239 1441912995 0.005310 -0.092529 0.506409 0.857239 1441912995 0.005310 -0.092529 0.506409 0.857239 1441912995 0.005310 -0.092529 0.506409 0.857239 1441912995 0.005310 -0.092529 0.506409 0.857239 1441912995 0.005310 -0.092529 0.506409 0.857239 1441912995 0.063171 -0.133667 0.528442 0.835938 1441912995 0.063171 -0.133667 0.528442 0.835938 1441912995 0.063171 -0.133667 0.528442 0.835938 1441912995 0.063171 -0.133667 0.528442 0.835938 1441912995 0.063171 -0.133667 0.528442 0.835938 1441912995 0.063171 -0.133667 0.528442 0.835938 1441912995 0.161194 -0.189941 0.538879 0.804626 1441912995 0.161194 -0.189941 0.538879 0.804626 1441912995 0.161194 -0.189941 0.538879 0.804626 1441912995 0.161194 -0.189941 0.538879 0.804626 1441912995 0.161194 -0.189941 0.538879 0.804626 1441912995 0.293884 -0.256836 0.515015 0.763123 1441912995 0.293884 -0.256836 0.515015 0.763123 1441912995 0.293884 -0.256836 0.515015 0.763123 1441912995 0.293884 -0.256836 0.515015 0.763123 1441912995 0.293884 -0.256836 0.515015 0.763123 1441912995 0.429199 -0.321289 0.458130 0.708923 1441912995 0.429199 -0.321289 0.458130 0.708923 1441912995 0.429199 -0.321289 0.458130 0.708923 1441912995 0.429199 -0.321289 0.458130 0.708923 1441912995 0.429199 -0.321289 0.458130 0.708923 1441912995 0.429199 -0.321289 0.458130 0.708923 1441912995 0.429199 -0.321289 0.458130 0.708923 1441912995 0.519958 -0.406311 0.384521 0.645447 1441912995 0.519958 -0.406311 0.384521 0.645447 1441912995 0.519958 -0.406311 0.384521 0.645447 1441912995 0.519958 -0.406311 0.384521 0.645447 1441912995 0.519958 -0.406311 0.384521 0.645447 1441912995 0.519958 -0.406311 0.384521 0.645447 1441912995 0.585632 -0.489990 0.330261 0.554749 1441912995 0.585632 -0.489990 0.330261 0.554749 1441912995 0.585632 -0.489990 0.330261 0.554749 1441912995 0.585632 -0.489990 0.330261 0.554749 1441912995 0.585632 -0.489990 0.330261 0.554749 1441912995 0.585632 -0.489990 0.330261 0.554749 1441912995 0.659729 -0.507751 0.314331 0.456116 1441912995 0.659729 -0.507751 0.314331 0.456116 1441912995 0.659729 -0.507751 0.314331 0.456116 1441912995 0.659729 -0.507751 0.314331 0.456116 1441912995 0.659729 -0.507751 0.314331 0.456116 1441912995 0.659729 -0.507751 0.314331 0.456116 1441912995 0.719482 -0.496399 0.307068 0.376221 1441912995 0.719482 -0.496399 0.307068 0.376221 1441912995 0.719482 -0.496399 0.307068 0.376221 1441912995 0.719482 -0.496399 0.307068 0.376221 1441912995 0.719482 -0.496399 0.307068 0.376221 1441912995 0.719482 -0.496399 0.307068 0.376221 1441912995 0.719482 -0.496399 0.307068 0.376221 1441912996 0.740295 -0.507935 0.289490 0.331909 1441912996 0.740295 -0.507935 0.289490 0.331909 1441912996 0.740295 -0.507935 0.289490 0.331909 1441912996 0.743896 -0.515503 0.291504 0.309570 1441912996 0.743896 -0.515503 0.291504 0.309570 1441912996 0.743896 -0.515503 0.291504 0.309570 1441912996 0.743896 -0.515503 0.291504 0.309570 1441912996 0.743896 -0.515503 0.291504 0.309570 1441912996 0.743896 -0.515503 0.291504 0.309570 1441912996 0.743896 -0.515503 0.291504 0.309570 1441912996 0.737183 -0.508911 0.315186 0.313416 1441912996 0.737183 -0.508911 0.315186 0.313416 1441912996 0.737183 -0.508911 0.315186 0.313416 1441912996 0.737183 -0.508911 0.315186 0.313416 1441912996 0.737183 -0.508911 0.315186 0.313416 1441912996 0.737183 -0.508911 0.315186 0.313416 1441912996 0.703125 -0.513855 0.342102 0.352905 1441912996 0.703125 -0.513855 0.342102 0.352905 1441912996 0.703125 -0.513855 0.342102 0.352905 1441912996 0.703125 -0.513855 0.342102 0.352905 1441912996 0.703125 -0.513855 0.342102 0.352905 1441912996 0.703125 -0.513855 0.342102 0.352905 1441912996 0.641907 -0.519165 0.368958 0.426880 1441912996 0.641907 -0.519165 0.368958 0.426880 1441912996 0.641907 -0.519165 0.368958 0.426880 1441912996 0.641907 -0.519165 0.368958 0.426880 1441912996 0.641907 -0.519165 0.368958 0.426880 1441912996 0.641907 -0.519165 0.368958 0.426880 1441912996 0.564697 -0.507629 0.389160 0.521423 1441912996 0.564697 -0.507629 0.389160 0.521423 1441912996 0.564697 -0.507629 0.389160 0.521423 1441912996 0.564697 -0.507629 0.389160 0.521423 1441912996 0.564697 -0.507629 0.389160 0.521423 1441912996 0.478027 -0.470032 0.404419 0.622070 1441912996 0.478027 -0.470032 0.404419 0.622070 1441912996 0.478027 -0.470032 0.404419 0.622070 1441912996 0.478027 -0.470032 0.404419 0.622070 1441912996 0.478027 -0.470032 0.404419 0.622070 1441912996 0.478027 -0.470032 0.404419 0.622070 1441912996 0.388184 -0.401184 0.435059 0.706421 1441912996 0.388184 -0.401184 0.435059 0.706421 1441912996 0.388184 -0.401184 0.435059 0.706421 1441912996 0.388184 -0.401184 0.435059 0.706421 1441912996 0.291199 -0.317139 0.485229 0.760986 1441912996 0.291199 -0.317139 0.485229 0.760986 1441912996 0.291199 -0.317139 0.485229 0.760986 1441912996 0.291199 -0.317139 0.485229 0.760986 1441912996 0.291199 -0.317139 0.485229 0.760986 1441912996 0.202820 -0.244446 0.525208 0.789429 1441912996 0.202820 -0.244446 0.525208 0.789429 1441912996 0.202820 -0.244446 0.525208 0.789429 1441912996 0.202820 -0.244446 0.525208 0.789429 1441912996 0.202820 -0.244446 0.525208 0.789429 1441912996 0.202820 -0.244446 0.525208 0.789429 1441912996 0.119080 -0.186584 0.558777 0.799194 1441912996 0.119080 -0.186584 0.558777 0.799194 1441912996 0.119080 -0.186584 0.558777 0.799194 1441912996 0.119080 -0.186584 0.558777 0.799194 1441912996 0.119080 -0.186584 0.558777 0.799194 1441912996 0.119080 -0.186584 0.558777 0.799194 1441912996 0.119080 -0.186584 0.558777 0.799194 1441912996 0.054382 -0.144592 0.560364 0.813660 1441912996 0.054382 -0.144592 0.560364 0.813660 1441912996 0.054382 -0.144592 0.560364 0.813660 1441912996 0.054382 -0.144592 0.560364 0.813660 1441912996 0.054382 -0.144592 0.560364 0.813660 1441912996 0.054382 -0.144592 0.560364 0.813660 1441912996 0.015991 -0.121521 0.535706 0.835449 1441912996 0.015991 -0.121521 0.535706 0.835449 1441912996 0.015991 -0.121521 0.535706 0.835449 1441912996 0.015991 -0.121521 0.535706 0.835449 1441912996 0.015991 -0.121521 0.535706 0.835449 1441912996 0.015991 -0.121521 0.535706 0.835449 1441912996 0.005676 -0.109070 0.513062 0.851318 1441912996 0.005676 -0.109070 0.513062 0.851318 1441912996 0.005676 -0.109070 0.513062 0.851318 1441912996 0.005676 -0.109070 0.513062 0.851318 1441912996 0.005676 -0.109070 0.513062 0.851318 1441912996 0.005676 -0.109070 0.513062 0.851318 1441912996 0.005676 -0.109070 0.513062 0.851318 1441912996 0.027466 -0.115845 0.511536 0.850952 1441912996 0.027466 -0.115845 0.511536 0.850952 1441912996 0.027466 -0.115845 0.511536 0.850952 1441912996 0.027466 -0.115845 0.511536 0.850952 1441912996 0.027466 -0.115845 0.511536 0.850952 1441912996 0.027466 -0.115845 0.511536 0.850952 1441912996 0.074341 -0.141968 0.515747 0.841553 1441912996 0.074341 -0.141968 0.515747 0.841553 1441912996 0.074341 -0.141968 0.515747 0.841553 1441912996 0.074341 -0.141968 0.515747 0.841553 1441912996 0.074341 -0.141968 0.515747 0.841553 1441912996 0.074341 -0.141968 0.515747 0.841553 1441912996 0.074341 -0.141968 0.515747 0.841553 1441912996 0.149902 -0.184814 0.522461 0.818726 1441912996 0.149902 -0.184814 0.522461 0.818726 1441912996 0.149902 -0.184814 0.522461 0.818726 1441912996 0.149902 -0.184814 0.522461 0.818726 1441912996 0.149902 -0.184814 0.522461 0.818726 1441912996 0.149902 -0.184814 0.522461 0.818726 1441912996 0.256104 -0.241699 0.513916 0.782227 1441912996 0.256104 -0.241699 0.513916 0.782227 1441912996 0.256104 -0.241699 0.513916 0.782227 1441912996 0.256104 -0.241699 0.513916 0.782227 1441912996 0.256104 -0.241699 0.513916 0.782227 1441912996 0.256104 -0.241699 0.513916 0.782227 1441912996 0.370605 -0.299316 0.486938 0.732056 1441912997 0.370605 -0.299316 0.486938 0.732056 1441912997 0.370605 -0.299316 0.486938 0.732056 1441912997 0.370605 -0.299316 0.486938 0.732056 1441912997 0.370605 -0.299316 0.486938 0.732056 1441912997 0.370605 -0.299316 0.486938 0.732056 1441912997 0.468140 -0.373962 0.425720 0.678040 1441912997 0.468140 -0.373962 0.425720 0.678040 1441912997 0.468140 -0.373962 0.425720 0.678040 1441912997 0.468140 -0.373962 0.425720 0.678040 1441912997 0.468140 -0.373962 0.425720 0.678040 1441912997 0.468140 -0.373962 0.425720 0.678040 1441912997 0.549377 -0.458740 0.367249 0.593933 1441912997 0.549377 -0.458740 0.367249 0.593933 1441912997 0.549377 -0.458740 0.367249 0.593933 1441912997 0.549377 -0.458740 0.367249 0.593933 1441912997 0.549377 -0.458740 0.367249 0.593933 1441912997 0.549377 -0.458740 0.367249 0.593933 1441912997 0.549377 -0.458740 0.367249 0.593933 1441912997 0.616394 -0.513733 0.342651 0.488586 1441912997 0.616394 -0.513733 0.342651 0.488586 1441912997 0.616394 -0.513733 0.342651 0.488586 1441912997 0.616394 -0.513733 0.342651 0.488586 1441912997 0.616394 -0.513733 0.342651 0.488586 1441912997 0.616394 -0.513733 0.342651 0.488586 1441912997 0.682251 -0.513123 0.332092 0.401184 1441912997 0.682251 -0.513123 0.332092 0.401184 1441912997 0.682251 -0.513123 0.332092 0.401184 1441912997 0.682251 -0.513123 0.332092 0.401184 1441912997 0.682251 -0.513123 0.332092 0.401184 1441912997 0.682251 -0.513123 0.332092 0.401184 1441912997 0.727722 -0.497986 0.319580 0.346802 1441912997 0.727722 -0.497986 0.319580 0.346802 1441912997 0.727722 -0.497986 0.319580 0.346802 1441912997 0.727722 -0.497986 0.319580 0.346802 1441912997 0.727722 -0.497986 0.319580 0.346802 1441912997 0.727722 -0.497986 0.319580 0.346802 1441912997 0.727722 -0.497986 0.319580 0.346802 1441912997 0.732910 -0.512512 0.287720 0.342590 1441912997 0.732910 -0.512512 0.287720 0.342590 1441912997 0.732910 -0.512512 0.287720 0.342590 1441912997 0.732910 -0.512512 0.287720 0.342590 1441912997 0.732910 -0.512512 0.287720 0.342590 1441912997 0.732910 -0.512512 0.287720 0.342590 1441912997 0.731018 -0.526917 0.265320 0.342896 1441912997 0.731018 -0.526917 0.265320 0.342896 1441912997 0.731018 -0.526917 0.265320 0.342896 1441912997 0.731018 -0.526917 0.265320 0.342896 1441912997 0.731018 -0.526917 0.265320 0.342896 1441912997 0.731018 -0.526917 0.265320 0.342896 1441912997 0.725098 -0.522461 0.274170 0.355042 1441912997 0.725098 -0.522461 0.274170 0.355042 1441912997 0.725098 -0.522461 0.274170 0.355042 1441912997 0.725098 -0.522461 0.274170 0.355042 1441912997 0.725098 -0.522461 0.274170 0.355042 1441912997 0.725098 -0.522461 0.274170 0.355042 1441912997 0.725098 -0.522461 0.274170 0.355042 1441912997 0.705811 -0.505798 0.305359 0.390686 1441912997 0.705811 -0.505798 0.305359 0.390686 1441912997 0.705811 -0.505798 0.305359 0.390686 1441912997 0.705811 -0.505798 0.305359 0.390686 1441912997 0.705811 -0.505798 0.305359 0.390686 1441912997 0.705811 -0.505798 0.305359 0.390686 1441912997 0.661499 -0.481567 0.352905 0.453735 1441912997 0.661499 -0.481567 0.352905 0.453735 1441912997 0.661499 -0.481567 0.352905 0.453735 1441912997 0.661499 -0.481567 0.352905 0.453735 1441912997 0.661499 -0.481567 0.352905 0.453735 1441912997 0.661499 -0.481567 0.352905 0.453735 1441912997 0.587036 -0.434814 0.411072 0.545227 1441912997 0.587036 -0.434814 0.411072 0.545227 1441912997 0.587036 -0.434814 0.411072 0.545227 1441912997 0.587036 -0.434814 0.411072 0.545227 1441912997 0.587036 -0.434814 0.411072 0.545227 1441912997 0.587036 -0.434814 0.411072 0.545227 1441912997 0.500427 -0.353210 0.461487 0.641724 1441912997 0.500427 -0.353210 0.461487 0.641724 1441912997 0.500427 -0.353210 0.461487 0.641724 1441912997 0.500427 -0.353210 0.461487 0.641724 1441912997 0.500427 -0.353210 0.461487 0.641724 1441912997 0.500427 -0.353210 0.461487 0.641724 1441912997 0.394409 -0.283203 0.492004 0.722534 1441912997 0.394409 -0.283203 0.492004 0.722534 1441912997 0.394409 -0.283203 0.492004 0.722534 1441912997 0.394409 -0.283203 0.492004 0.722534 1441912997 0.394409 -0.283203 0.492004 0.722534 1441912997 0.394409 -0.283203 0.492004 0.722534 1441912997 0.394409 -0.283203 0.492004 0.722534 1441912997 0.283752 -0.217651 0.517395 0.777405 1441912997 0.283752 -0.217651 0.517395 0.777405 1441912997 0.283752 -0.217651 0.517395 0.777405 1441912997 0.283752 -0.217651 0.517395 0.777405 1441912997 0.283752 -0.217651 0.517395 0.777405 1441912997 0.283752 -0.217651 0.517395 0.777405 1441912997 0.178711 -0.151855 0.548279 0.802734 1441912997 0.178711 -0.151855 0.548279 0.802734 1441912997 0.178711 -0.151855 0.548279 0.802734 1441912997 0.178711 -0.151855 0.548279 0.802734 1441912997 0.178711 -0.151855 0.548279 0.802734 1441912997 0.090210 -0.110596 0.562378 0.814392 1441912997 0.090210 -0.110596 0.562378 0.814392 1441912997 0.090210 -0.110596 0.562378 0.814392 1441912997 0.090210 -0.110596 0.562378 0.814392 1441912997 0.090210 -0.110596 0.562378 0.814392 1441912997 0.090210 -0.110596 0.562378 0.814392 1441912997 0.026672 -0.088623 0.537964 0.837830 1441912997 0.026672 -0.088623 0.537964 0.837830 1441912997 0.026672 -0.088623 0.537964 0.837830 1441912997 -0.000061 -0.086182 0.512207 0.854492 1441912997 -0.000061 -0.086182 0.512207 0.854492 1441912998 -0.000061 -0.086182 0.512207 0.854492 1441912998 -0.000061 -0.086182 0.512207 0.854492 1441912998 -0.000061 -0.086182 0.512207 0.854492 1441912998 -0.000061 -0.086182 0.512207 0.854492 1441912998 -0.000061 -0.086182 0.512207 0.854492 1441912998 0.013550 -0.104370 0.507690 0.855042 1441912998 0.013550 -0.104370 0.507690 0.855042 1441912998 0.013550 -0.104370 0.507690 0.855042 1441912998 0.013550 -0.104370 0.507690 0.855042 1441912998 0.013550 -0.104370 0.507690 0.855042 1441912998 0.013550 -0.104370 0.507690 0.855042 1441912998 0.063232 -0.133850 0.526978 0.836853 1441912998 0.063232 -0.133850 0.526978 0.836853 1441912998 0.063232 -0.133850 0.526978 0.836853 1441912998 0.063232 -0.133850 0.526978 0.836853 1441912998 0.063232 -0.133850 0.526978 0.836853 1441912998 0.063232 -0.133850 0.526978 0.836853 1441912998 0.136658 -0.177490 0.540771 0.810791 1441912998 0.136658 -0.177490 0.540771 0.810791 1441912998 0.136658 -0.177490 0.540771 0.810791 1441912998 0.136658 -0.177490 0.540771 0.810791 1441912998 0.136658 -0.177490 0.540771 0.810791 1441912998 0.136658 -0.177490 0.540771 0.810791 1441912998 0.234436 -0.230774 0.529541 0.781860 1441912998 0.234436 -0.230774 0.529541 0.781860 1441912998 0.234436 -0.230774 0.529541 0.781860 1441912998 0.234436 -0.230774 0.529541 0.781860 1441912998 0.234436 -0.230774 0.529541 0.781860 1441912998 0.234436 -0.230774 0.529541 0.781860 1441912998 0.341980 -0.283630 0.495789 0.746094 1441912998 0.341980 -0.283630 0.495789 0.746094 1441912998 0.341980 -0.283630 0.495789 0.746094 1441912998 0.341980 -0.283630 0.495789 0.746094 1441912998 0.341980 -0.283630 0.495789 0.746094 1441912998 0.341980 -0.283630 0.495789 0.746094 1441912998 0.341980 -0.283630 0.495789 0.746094 1441912998 0.442627 -0.334351 0.446045 0.702332 1441912998 0.442627 -0.334351 0.446045 0.702332 1441912998 0.442627 -0.334351 0.446045 0.702332 1441912998 0.442627 -0.334351 0.446045 0.702332 1441912998 0.442627 -0.334351 0.446045 0.702332 1441912998 0.442627 -0.334351 0.446045 0.702332 1441912998 0.507874 -0.421875 0.369751 0.653687 1441912998 0.507874 -0.421875 0.369751 0.653687 1441912998 0.507874 -0.421875 0.369751 0.653687 1441912998 0.507874 -0.421875 0.369751 0.653687 1441912998 0.507874 -0.421875 0.369751 0.653687 1441912998 0.507874 -0.421875 0.369751 0.653687 1441912998 0.558960 -0.512878 0.326965 0.563477 1441912998 0.558960 -0.512878 0.326965 0.563477 1441912998 0.558960 -0.512878 0.326965 0.563477 1441912998 0.558960 -0.512878 0.326965 0.563477 1441912998 0.558960 -0.512878 0.326965 0.563477 1441912998 0.558960 -0.512878 0.326965 0.563477 1441912998 0.628052 -0.534485 0.329407 0.459656 1441912998 0.628052 -0.534485 0.329407 0.459656 1441912998 0.628052 -0.534485 0.329407 0.459656 1441912998 0.628052 -0.534485 0.329407 0.459656 1441912998 0.628052 -0.534485 0.329407 0.459656 1441912998 0.628052 -0.534485 0.329407 0.459656 1441912998 0.708191 -0.495300 0.349182 0.362244 1441912998 0.708191 -0.495300 0.349182 0.362244 1441912998 0.708191 -0.495300 0.349182 0.362244 1441912998 0.708191 -0.495300 0.349182 0.362244 1441912998 0.708191 -0.495300 0.349182 0.362244 1441912998 0.720459 -0.518372 0.321045 0.330383 1441912998 0.720459 -0.518372 0.321045 0.330383 1441912998 0.720459 -0.518372 0.321045 0.330383 1441912998 0.720459 -0.518372 0.321045 0.330383 1441912998 0.720459 -0.518372 0.321045 0.330383 1441912998 0.720459 -0.518372 0.321045 0.330383 1441912998 0.716919 -0.542908 0.296265 0.321716 1441912998 0.716919 -0.542908 0.296265 0.321716 1441912998 0.716919 -0.542908 0.296265 0.321716 1441912998 0.716919 -0.542908 0.296265 0.321716 1441912998 0.716919 -0.542908 0.296265 0.321716 1441912998 0.716919 -0.542908 0.296265 0.321716 1441912998 0.718445 -0.524414 0.308105 0.337402 1441912998 0.718445 -0.524414 0.308105 0.337402 1441912998 0.718445 -0.524414 0.308105 0.337402 1441912998 0.718445 -0.524414 0.308105 0.337402 1441912998 0.718445 -0.524414 0.308105 0.337402 1441912998 0.718445 -0.524414 0.308105 0.337402 1441912998 0.718445 -0.524414 0.308105 0.337402 1441912998 0.688599 -0.515076 0.333801 0.386108 1441912998 0.688599 -0.515076 0.333801 0.386108 1441912998 0.688599 -0.515076 0.333801 0.386108 1441912998 0.688599 -0.515076 0.333801 0.386108 1441912998 0.688599 -0.515076 0.333801 0.386108 1441912998 0.615601 -0.519531 0.362061 0.468994 1441912998 0.615601 -0.519531 0.362061 0.468994 1441912998 0.615601 -0.519531 0.362061 0.468994 1441912998 0.615601 -0.519531 0.362061 0.468994 1441912998 0.615601 -0.519531 0.362061 0.468994 1441912998 0.615601 -0.519531 0.362061 0.468994 1441912998 0.521912 -0.502686 0.390137 0.567993 1441912998 0.521912 -0.502686 0.390137 0.567993 1441912998 0.521912 -0.502686 0.390137 0.567993 1441912998 0.521912 -0.502686 0.390137 0.567993 1441912998 0.521912 -0.502686 0.390137 0.567993 1441912998 0.521912 -0.502686 0.390137 0.567993 1441912998 0.521912 -0.502686 0.390137 0.567993 1441912998 0.432251 -0.443726 0.431396 0.655823 1441912998 0.432251 -0.443726 0.431396 0.655823 1441912998 0.432251 -0.443726 0.431396 0.655823 1441912998 0.432251 -0.443726 0.431396 0.655823 1441912998 0.432251 -0.443726 0.431396 0.655823 1441912998 0.432251 -0.443726 0.431396 0.655823 1441912998 0.333801 -0.371460 0.480713 0.720703 1441912998 0.333801 -0.371460 0.480713 0.720703 1441912998 0.333801 -0.371460 0.480713 0.720703 1441912999 0.333801 -0.371460 0.480713 0.720703 1441912999 0.333801 -0.371460 0.480713 0.720703 1441912999 0.225403 -0.294128 0.518738 0.770386 1441912999 0.225403 -0.294128 0.518738 0.770386 1441912999 0.225403 -0.294128 0.518738 0.770386 1441912999 0.225403 -0.294128 0.518738 0.770386 1441912999 0.225403 -0.294128 0.518738 0.770386 1441912999 0.225403 -0.294128 0.518738 0.770386 1441912999 0.129578 -0.228760 0.529297 0.806641 1441912999 0.129578 -0.228760 0.529297 0.806641 1441912999 0.129578 -0.228760 0.529297 0.806641 1441912999 0.129578 -0.228760 0.529297 0.806641 1441912999 0.056030 -0.169861 0.526062 0.831421 1441912999 0.056030 -0.169861 0.526062 0.831421 1441912999 0.056030 -0.169861 0.526062 0.831421 1441912999 0.056030 -0.169861 0.526062 0.831421 1441912999 0.002625 -0.121887 0.511108 0.850769 1441912999 0.002625 -0.121887 0.511108 0.850769 1441912999 0.002625 -0.121887 0.511108 0.850769 1441912999 0.002625 -0.121887 0.511108 0.850769 1441912999 0.002625 -0.121887 0.511108 0.850769 1441912999 0.002625 -0.121887 0.511108 0.850769 1441912999 -0.022095 -0.093567 0.503052 0.858826 1441912999 -0.022095 -0.093567 0.503052 0.858826 1441912999 -0.022095 -0.093567 0.503052 0.858826 1441912999 -0.022095 -0.093567 0.503052 0.858826 1441912999 -0.018921 -0.085266 0.497009 0.863281 1441912999 -0.018921 -0.085266 0.497009 0.863281 1441912999 -0.018921 -0.085266 0.497009 0.863281 1441912999 -0.018921 -0.085266 0.497009 0.863281 1441912999 -0.018921 -0.085266 0.497009 0.863281 1441912999 -0.018921 -0.085266 0.497009 0.863281 1441912999 0.007080 -0.100708 0.490845 0.865295 1441912999 0.007080 -0.100708 0.490845 0.865295 1441912999 0.007080 -0.100708 0.490845 0.865295 1441912999 0.007080 -0.100708 0.490845 0.865295 1441912999 0.007080 -0.100708 0.490845 0.865295 1441912999 0.007080 -0.100708 0.490845 0.865295 1441912999 0.007080 -0.100708 0.490845 0.865295 1441912999 0.058105 -0.135315 0.492859 0.857483 1441912999 0.058105 -0.135315 0.492859 0.857483 1441912999 0.058105 -0.135315 0.492859 0.857483 1441912999 0.058105 -0.135315 0.492859 0.857483 1441912999 0.058105 -0.135315 0.492859 0.857483 1441912999 0.135681 -0.186829 0.505127 0.831543 1441912999 0.135681 -0.186829 0.505127 0.831543 1441912999 0.135681 -0.186829 0.505127 0.831543 1441912999 0.135681 -0.186829 0.505127 0.831543 1441912999 0.135681 -0.186829 0.505127 0.831543 1441912999 0.232605 -0.250427 0.516357 0.785156 1441912999 0.232605 -0.250427 0.516357 0.785156 1441912999 0.232605 -0.250427 0.516357 0.785156 1441912999 0.232605 -0.250427 0.516357 0.785156 1441912999 0.232605 -0.250427 0.516357 0.785156 1441912999 0.232605 -0.250427 0.516357 0.785156 1441912999 0.339661 -0.312744 0.497742 0.734192 1441912999 0.339661 -0.312744 0.497742 0.734192 1441912999 0.339661 -0.312744 0.497742 0.734192 1441912999 0.339661 -0.312744 0.497742 0.734192 1441912999 0.339661 -0.312744 0.497742 0.734192 1441912999 0.339661 -0.312744 0.497742 0.734192 1441912999 0.440857 -0.375854 0.468018 0.667236 1441912999 0.440857 -0.375854 0.468018 0.667236 1441912999 0.440857 -0.375854 0.468018 0.667236 1441912999 0.440857 -0.375854 0.468018 0.667236 1441912999 0.440857 -0.375854 0.468018 0.667236 1441912999 0.440857 -0.375854 0.468018 0.667236 1441912999 0.514771 -0.456726 0.400024 0.605225 1441912999 0.514771 -0.456726 0.400024 0.605225 1441912999 0.514771 -0.456726 0.400024 0.605225 1441912999 0.514771 -0.456726 0.400024 0.605225 1441912999 0.514771 -0.456726 0.400024 0.605225 1441912999 0.514771 -0.456726 0.400024 0.605225 1441912999 0.514771 -0.456726 0.400024 0.605225 1441912999 0.559875 -0.543396 0.341858 0.523804 1441912999 0.559875 -0.543396 0.341858 0.523804 1441912999 0.559875 -0.543396 0.341858 0.523804 1441912999 0.559875 -0.543396 0.341858 0.523804 1441912999 0.559875 -0.543396 0.341858 0.523804 1441912999 0.559875 -0.543396 0.341858 0.523804 1441912999 0.624512 -0.560303 0.327698 0.434326 1441912999 0.624512 -0.560303 0.327698 0.434326 1441912999 0.624512 -0.560303 0.327698 0.434326 1441912999 0.624512 -0.560303 0.327698 0.434326 1441912999 0.624512 -0.560303 0.327698 0.434326 1441912999 0.624512 -0.560303 0.327698 0.434326 1441912999 0.683960 -0.540833 0.331909 0.359863 1441912999 0.683960 -0.540833 0.331909 0.359863 1441912999 0.683960 -0.540833 0.331909 0.359863 1441912999 0.683960 -0.540833 0.331909 0.359863 1441912999 0.683960 -0.540833 0.331909 0.359863 1441912999 0.683960 -0.540833 0.331909 0.359863 1441912999 0.710693 -0.532104 0.320190 0.330383 1441912999 0.710693 -0.532104 0.320190 0.330383 1441912999 0.710693 -0.532104 0.320190 0.330383 1441912999 0.710693 -0.532104 0.320190 0.330383 1441912999 0.710693 -0.532104 0.320190 0.330383 1441912999 0.710693 -0.532104 0.320190 0.330383 1441912999 0.711426 -0.533264 0.304688 0.341492 1441912999 0.711426 -0.533264 0.304688 0.341492 1441912999 0.711426 -0.533264 0.304688 0.341492 1441912999 0.711426 -0.533264 0.304688 0.341492 1441912999 0.711426 -0.533264 0.304688 0.341492 1441913000 0.711426 -0.533264 0.304688 0.341492 1441913000 0.691650 -0.536499 0.309387 0.371521 1441913000 0.691650 -0.536499 0.309387 0.371521 1441913000 0.691650 -0.536499 0.309387 0.371521 1441913000 0.691650 -0.536499 0.309387 0.371521 1441913000 0.691650 -0.536499 0.309387 0.371521 1441913000 0.691650 -0.536499 0.309387 0.371521 1441913000 0.651489 -0.536499 0.330750 0.422180 1441913000 0.651489 -0.536499 0.330750 0.422180 1441913000 0.651489 -0.536499 0.330750 0.422180 1441913000 0.651489 -0.536499 0.330750 0.422180 1441913000 0.651489 -0.536499 0.330750 0.422180 1441913000 0.651489 -0.536499 0.330750 0.422180 1441913000 0.651489 -0.536499 0.330750 0.422180 1441913000 0.597107 -0.518921 0.359619 0.494812 1441913000 0.597107 -0.518921 0.359619 0.494812 1441913000 0.597107 -0.518921 0.359619 0.494812 1441913000 0.597107 -0.518921 0.359619 0.494812 1441913000 0.535339 -0.475159 0.398560 0.573364 1441913000 0.535339 -0.475159 0.398560 0.573364 1441913000 0.535339 -0.475159 0.398560 0.573364 1441913000 0.535339 -0.475159 0.398560 0.573364 1441913000 0.535339 -0.475159 0.398560 0.573364 1441913000 0.535339 -0.475159 0.398560 0.573364 1441913000 0.462891 -0.413940 0.440735 0.648132 1441913000 0.462891 -0.413940 0.440735 0.648132 1441913000 0.462891 -0.413940 0.440735 0.648132 1441913000 0.462891 -0.413940 0.440735 0.648132 1441913000 
0.526123 -0.540710 0.335449 0.564148 1441913002 0.526123 -0.540710 0.335449 0.564148 1441913002 0.526123 -0.540710 0.335449 0.564148 1441913002 0.534241 -0.529541 0.347107 0.560059 1441913002 0.534241 -0.529541 0.347107 0.560059 1441913002 0.534241 -0.529541 0.347107 0.560059 1441913002 0.534241 -0.529541 0.347107 0.560059 1441913002 0.534241 -0.529541 0.347107 0.560059 1441913002 0.534241 -0.529541 0.347107 0.560059 1441913002 0.540100 -0.522095 0.352295 0.558167 1441913002 0.540100 -0.522095 0.352295 0.558167 1441913002 0.540100 -0.522095 0.352295 0.558167 1441913002 0.540100 -0.522095 0.352295 0.558167 1441913002 0.540100 -0.522095 0.352295 0.558167 1441913002 0.540100 -0.522095 0.352295 0.558167 1441913002 0.542297 -0.517334 0.354980 0.558777 1441913002 0.542297 -0.517334 0.354980 0.558777 1441913002 0.542297 -0.517334 0.354980 0.558777 1441913002 0.542297 -0.517334 0.354980 0.558777 1441913002 0.542297 -0.517334 0.354980 0.558777 1441913002 0.542297 -0.517334 0.354980 0.558777 1441913002 0.544983 -0.513000 0.359009 0.557556 1441913002 0.544983 -0.513000 0.359009 0.557556 1441913002 0.544983 -0.513000 0.359009 0.557556 1441913002 0.544983 -0.513000 0.359009 0.557556 1441913002 0.544983 -0.513000 0.359009 0.557556 1441913002 0.544983 -0.513000 0.359009 0.557556 1441913002 0.544983 -0.513000 0.359009 0.557556 1441913002 0.551880 -0.505554 0.369751 0.550537 1441913002 0.551880 -0.505554 0.369751 0.550537 1441913002 0.551880 -0.505554 0.369751 0.550537 1441913002 0.551880 -0.505554 0.369751 0.550537 1441913002 0.551880 -0.505554 0.369751 0.550537 1441913002 0.551880 -0.505554 0.369751 0.550537 1441913002 0.562988 -0.492188 0.387085 0.539307 1441913002 0.562988 -0.492188 0.387085 0.539307 1441913002 0.562988 -0.492188 0.387085 0.539307 1441913002 0.562988 -0.492188 0.387085 0.539307 1441913002 0.562988 -0.492188 0.387085 0.539307 1441913002 0.562988 -0.492188 0.387085 0.539307 1441913002 0.582581 -0.471069 0.408081 0.521667 1441913002 0.582581 -0.471069 0.408081 0.521667 1441913002 0.582581 -0.471069 0.408081 0.521667 1441913002 0.582581 -0.471069 0.408081 0.521667 1441913002 0.582581 -0.471069 0.408081 0.521667 1441913002 0.582581 -0.471069 0.408081 0.521667 1441913002 0.582581 -0.471069 0.408081 0.521667 1441913002 0.597900 -0.456360 0.419373 0.508240 1441913002 0.597900 -0.456360 0.419373 0.508240 1441913002 0.597900 -0.456360 0.419373 0.508240 1441913002 0.597900 -0.456360 0.419373 0.508240 1441913002 0.597900 -0.456360 0.419373 0.508240 1441913002 0.597900 -0.456360 0.419373 0.508240 1441913002 0.602173 -0.453857 0.420227 0.504761 1441913002 0.602173 -0.453857 0.420227 0.504761 1441913002 0.602173 -0.453857 0.420227 0.504761 1441913002 0.602173 -0.453857 0.420227 0.504761 1441913002 0.602173 -0.453857 0.420227 0.504761 1441913002 0.596069 -0.461792 0.415405 0.508789 1441913002 0.596069 -0.461792 0.415405 0.508789 1441913002 0.596069 -0.461792 0.415405 0.508789 1441913002 0.596069 -0.461792 0.415405 0.508789 1441913002 0.596069 -0.461792 0.415405 0.508789 1441913002 0.596069 -0.461792 0.415405 0.508789 1441913002 0.596069 -0.461792 0.415405 0.508789 1441913002 0.586853 -0.471741 0.409241 0.515320 1441913002 0.586853 -0.471741 0.409241 0.515320 1441913002 0.586853 -0.471741 0.409241 0.515320 1441913002 0.586853 -0.471741 0.409241 0.515320 1441913002 0.586853 -0.471741 0.409241 0.515320 1441913002 0.586853 -0.471741 0.409241 0.515320 1441913002 0.583679 -0.474915 0.406372 0.518250 1441913002 0.583679 -0.474915 0.406372 0.518250 1441913002 0.583679 -0.474915 0.406372 0.518250 1441913002 0.583679 -0.474915 0.406372 0.518250 1441913002 0.583679 -0.474915 0.406372 0.518250 1441913002 0.583679 -0.474915 0.406372 0.518250 1441913002 0.585876 -0.472961 0.404175 0.519287 1441913003 0.585876 -0.472961 0.404175 0.519287 1441913003 0.585876 -0.472961 0.404175 0.519287 1441913003 0.585876 -0.472961 0.404175 0.519287 1441913003 0.585876 -0.472961 0.404175 0.519287 1441913003 0.585876 -0.472961 0.404175 0.519287 1441913003 0.587341 -0.473267 0.397034 0.522888 1441913003 0.587341 -0.473267 0.397034 0.522888 1441913003 0.587341 -0.473267 0.397034 0.522888 1441913003 0.587341 -0.473267 0.397034 0.522888 1441913003 0.587280 -0.473328 0.389771 0.528320 1441913003 0.587280 -0.473328 0.389771 0.528320 1441913003 0.587280 -0.473328 0.389771 0.528320 1441913003 0.587280 -0.473328 0.389771 0.528320 1441913003 0.587280 -0.473328 0.389771 0.528320 1441913003 0.587280 -0.473328 0.389771 0.528320 1441913003 0.587280 -0.473328 0.389771 0.528320 1441913003 0.583557 -0.474304 0.383911 0.535828 1441913003 0.583557 -0.474304 0.383911 0.535828 1441913003 0.583557 -0.474304 0.383911 0.535828 1441913003 0.583557 -0.474304 0.383911 0.535828 1441913003 0.583557 -0.474304 0.383911 0.535828 1441913003 0.583557 -0.474304 0.383911 0.535828 1441913003 0.577942 -0.479309 0.375854 0.543030 1441913003 0.577942 -0.479309 0.375854 0.543030 1441913003 0.577942 -0.479309 0.375854 0.543030 1441913003 0.577942 -0.479309 0.375854 0.543030 1441913003 0.577942 -0.479309 0.375854 0.543030 1441913003 0.577942 -0.479309 0.375854 0.543030 1441913003 0.571533 -0.487915 0.361511 0.551819 1441913003 0.571533 -0.487915 0.361511 0.551819 1441913003 0.571533 -0.487915 0.361511 0.551819 1441913003 0.571533 -0.487915 0.361511 0.551819 1441913003 0.571533 -0.487915 0.361511 0.551819 1441913003 0.571533 -0.487915 0.361511 0.551819 1441913003 0.571533 -0.487915 0.361511 0.551819 1441913003 0.567017 -0.494873 0.350281 0.557495 1441913003 0.567017 -0.494873 0.350281 0.557495 1441913003 0.567017 -0.494873 0.350281 0.557495 1441913003 0.567017 -0.494873 0.350281 0.557495 1441913003 0.567017 -0.494873 0.350281 0.557495 1441913003 0.567017 -0.494873 0.350281 0.557495 1441913003 0.560913 -0.505615 0.339722 0.560608 1441913003 0.560913 -0.505615 0.339722 0.560608 1441913003 0.560913 -0.505615 0.339722 0.560608 1441913003 0.560913 -0.505615 0.339722 0.560608 1441913003 0.560913 -0.505615 0.339722 0.560608 1441913003 0.560913 -0.505615 0.339722 0.560608 1441913003 0.557922 -0.512756 0.337341 0.558533 1441913003 0.557922 -0.512756 0.337341 0.558533 1441913003 0.557922 -0.512756 0.337341 0.558533 1441913003 0.557922 -0.512756 0.337341 0.558533 1441913003 0.557922 -0.512756 0.337341 0.558533 1441913003 0.557922 -0.512756 0.337341 0.558533 1441913003 0.557922 -0.512756 0.337341 0.558533 1441913003 0.557617 -0.515564 0.341675 0.553589 1441913003 0.557617 -0.515564 0.341675 0.553589 1441913003 0.557617 -0.515564 0.341675 0.553589 1441913003 0.557007 -0.517883 0.343079 0.551147 1441913003 0.557007 -0.517883 0.343079 0.551147 1441913003 0.557007 -0.517883 0.343079 0.551147 1441913003 0.557007 -0.517883 0.343079 0.551147 1441913003 0.557007 -0.517883 0.343079 0.551147 1441913003 0.557007 -0.517883 0.343079 0.551147 1441913003 0.559326 -0.515930 0.344727 0.549561 1441913003 0.559326 -0.515930 0.344727 0.549561 1441913003 0.559326 -0.515930 0.344727 0.549561 1441913003 0.559326 -0.515930 0.344727 0.549561 1441913003 0.559326 -0.515930 0.344727 0.549561 1441913003 0.560547 -0.514221 0.348206 0.547791 1441913003 0.560547 -0.514221 0.348206 0.547791 1441913003 0.560547 -0.514221 0.348206 0.547791 1441913003 0.560547 -0.514221 0.348206 0.547791 1441913003 0.560547 -0.514221 0.348206 0.547791 1441913003 0.560547 -0.514221 0.348206 0.547791 1441913003 0.562744 -0.512634 0.354797 0.542786 1441913003 0.562744 -0.512634 0.354797 0.542786 1441913003 0.562744 -0.512634 0.354797 0.542786 1441913003 0.562744 -0.512634 0.354797 0.542786 1441913003 0.562744 -0.512634 0.354797 0.542786 1441913003 0.562744 -0.512634 0.354797 0.542786 1441913003 0.567566 -0.506104 0.365356 0.536865 1441913003 0.567566 -0.506104 0.365356 0.536865 1441913003 0.567566 -0.506104 0.365356 0.536865 1441913003 0.567566 -0.506104 0.365356 0.536865 1441913003 0.567566 -0.506104 0.365356 0.536865 1441913003 0.567566 -0.506104 0.365356 0.536865 1441913003 0.567566 -0.506104 0.365356 0.536865 1441913003 0.570618 -0.500183 0.373169 0.533813 1441913003 0.570618 -0.500183 0.373169 0.533813 1441913003 0.570618 -0.500183 0.373169 0.533813 1441913003 0.570618 -0.500183 0.373169 0.533813 1441913003 0.570618 -0.500183 0.373169 0.533813 1441913003 0.570618 -0.500183 0.373169 0.533813 1441913003 0.574524 -0.494751 0.377930 0.531311 1441913003 0.574524 -0.494751 0.377930 0.531311 1441913003 0.574524 -0.494751 0.377930 0.531311 1441913003 0.574524 -0.494751 0.377930 0.531311 1441913003 0.574524 -0.494751 0.377930 0.531311 1441913003 0.574524 -0.494751 0.377930 0.531311 1441913003 0.578186 -0.491882 0.381226 0.527588 1441913003 0.578186 -0.491882 0.381226 0.527588 1441913003 0.578186 -0.491882 0.381226 0.527588 1441913003 0.578186 -0.491882 0.381226 0.527588 1441913003 0.578186 -0.491882 0.381226 0.527588 1441913003 0.578186 -0.491882 0.381226 0.527588 1441913003 0.578186 -0.491882 0.381226 0.527588 1441913003 0.580872 -0.490845 0.386658 0.521606 1441913003 0.580872 -0.490845 0.386658 0.521606 1441913004 0.580872 -0.490845 0.386658 0.521606 1441913004 0.580872 -0.490845 0.386658 0.521606 1441913004 0.580872 -0.490845 0.386658 0.521606 1441913004 0.579407 -0.492188 0.393616 0.516785 1441913004 0.579407 -0.492188 0.393616 0.516785 1441913004 0.579407 -0.492188 0.393616 0.516785 1441913004 0.579407 -0.492188 0.393616 0.516785 1441913004 0.579407 -0.492188 0.393616 0.516785 1441913004 0.579407 -0.492188 0.393616 0.516785 1441913004 0.576172 -0.493713 0.396118 0.516968 1441913004 0.576172 -0.493713 0.396118 0.516968 1441913004 0.576172 -0.493713 0.396118 0.516968 1441913004 0.576172 -0.493713 0.396118 0.516968 1441913004 0.576172 -0.493713 0.396118 0.516968 1441913004 0.576172 -0.493713 0.396118 0.516968 1441913004 0.576172 -0.493713 0.396118 0.516968 1441913004 0.572754 -0.494141 0.393372 0.522461 1441913004 0.572754 -0.494141 0.393372 0.522461 1441913004 0.572754 -0.494141 0.393372 0.522461 1441913004 0.572754 -0.494141 0.393372 0.522461 1441913004 0.572754 -0.494141 0.393372 0.522461 1441913004 0.572754 -0.494141 0.393372 0.522461 1441913004 0.567627 -0.496338 0.387512 0.530334 1441913004 0.567627 -0.496338 0.387512 0.530334 1441913004 0.567627 -0.496338 0.387512 0.530334 1441913004 0.567627 -0.496338 0.387512 0.530334 1441913004 0.567627 -0.496338 0.387512 0.530334 1441913004 0.567627 -0.496338 0.387512 0.530334 1441913004 0.561707 -0.499878 0.382141 0.537170 1441913004 0.561707 -0.499878 0.382141 0.537170 1441913004 0.561707 -0.499878 0.382141 0.537170 1441913004 0.561707 -0.499878 0.382141 0.537170 1441913004 0.561707 -0.499878 0.382141 0.537170 1441913004 0.561707 -0.499878 0.382141 0.537170 1441913004 0.553833 -0.506958 0.374512 0.544006 1441913004 0.553833 -0.506958 0.374512 0.544006 1441913004 0.553833 -0.506958 0.374512 0.544006 1441913004 0.553833 -0.506958 0.374512 0.544006 1441913004 0.553833 -0.506958 0.374512 0.544006 1441913004 0.553833 -0.506958 0.374512 0.544006 1441913004 0.553833 -0.506958 0.374512 0.544006 1441913004 0.552002 -0.510010 0.368530 0.547058 1441913004 0.552002 -0.510010 0.368530 0.547058 1441913004 0.552002 -0.510010 0.368530 0.547058 1441913004 0.552002 -0.510010 0.368530 0.547058 1441913004 0.552002 -0.510010 0.368530 0.547058 1441913004 0.549927 -0.513306 0.360291 0.551575 1441913004 0.549927 -0.513306 0.360291 0.551575 1441913004 0.549927 -0.513306 0.360291 0.551575 1441913004 0.549927 -0.513306 0.360291 0.551575 1441913004 0.549927 -0.513306 0.360291 0.551575 1441913004 0.549927 -0.513306 0.360291 0.551575 1441913004 0.549011 -0.518127 0.347473 0.556213 1441913004 0.549011 -0.518127 0.347473 0.556213 1441913004 0.549011 -0.518127 0.347473 0.556213 1441913004 0.549011 -0.518127 0.347473 0.556213 1441913004 0.549011 -0.518127 0.347473 0.556213 1441913004 0.549011 -0.518127 0.347473 0.556213 1441913004 0.549011 -0.518127 0.347473 0.556213 1441913004 0.546997 -0.523804 0.334900 0.560547 1441913004 0.546997 -0.523804 0.334900 0.560547 1441913004 0.546997 -0.523804 0.334900 0.560547 1441913004 0.546997 -0.523804 0.334900 0.560547 1441913004 0.546997 -0.523804 0.334900 0.560547 1441913004 0.546997 -0.523804 0.334900 0.560547 1441913004 0.543762 -0.527649 0.329163 0.563477 1441913004 0.543762 -0.527649 0.329163 0.563477 1441913004 0.543762 -0.527649 0.329163 0.563477 1441913004 0.543762 -0.527649 0.329163 0.563477 1441913004 0.543762 -0.527649 0.329163 0.563477 1441913004 0.543762 -0.527649 0.329163 0.563477 1441913004 0.535950 -0.533875 0.324707 0.567688 1441913004 0.535950 -0.533875 0.324707 0.567688 1441913004 0.535950 -0.533875 0.324707 0.567688 1441913004 0.535950 -0.533875 0.324707 0.567688 1441913004 0.535950 -0.533875 0.324707 0.567688 1441913004 0.535950 -0.533875 0.324707 0.567688 1441913004 0.524170 -0.544189 0.317261 0.573059 1441913004 0.524170 -0.544189 0.317261 0.573059 1441913004 0.524170 -0.544189 0.317261 0.573059 1441913004 0.524170 -0.544189 0.317261 0.573059 1441913004 0.524170 -0.544189 0.317261 0.573059 1441913004 0.524170 -0.544189 0.317261 0.573059 1441913004 0.519470 -0.549255 0.316040 0.573181 1441913004 0.519470 -0.549255 0.316040 0.573181 1441913004 0.519470 -0.549255 0.316040 0.573181 1441913004 0.519470 -0.549255 0.316040 0.573181 1441913004 0.519470 -0.549255 0.316040 0.573181 1441913004 0.521057 -0.550415 0.315247 0.571045 1441913004 0.521057 -0.550415 0.315247 0.571045 1441913004 0.521057 -0.550415 0.315247 0.571045 1441913004 0.521057 -0.550415 0.315247 0.571045 1441913004 0.521057 -0.550415 0.315247 0.571045 1441913004 0.521057 -0.550415 0.315247 0.571045 1441913004 0.521057 -0.550415 0.315247 0.571045 1441913004 0.524597 -0.547058 0.308105 0.574890 1441913004 0.524597 -0.547058 0.308105 0.574890 1441913004 0.524597 -0.547058 0.308105 0.574890 1441913004 0.524597 -0.547058 0.308105 0.574890 1441913004 0.524597 -0.547058 0.308105 0.574890 1441913004 0.524597 -0.547058 0.308105 0.574890 1441913004 0.532349 -0.540039 0.316711 0.569763 1441913004 0.532349 -0.540039 0.316711 0.569763 1441913004 0.532349 -0.540039 0.316711 0.569763 1441913004 0.532349 -0.540039 0.316711 0.569763 1441913004 0.532349 -0.540039 0.316711 0.569763 1441913004 0.532349 -0.540039 0.316711 0.569763 1441913004 0.532349 -0.540039 0.316711 0.569763 1441913004 0.538574 -0.534424 0.330261 0.561401 1441913004 0.538574 -0.534424 0.330261 0.561401 1441913004 0.538574 -0.534424 0.330261 0.561401 1441913005 0.538574 -0.534424 0.330261 0.561401 1441913005 0.538574 -0.534424 0.330261 0.561401 1441913005 0.540649 -0.533936 0.339478 0.554321 1441913005 0.540649 -0.533936 0.339478 0.554321 1441913005 0.540649 -0.533936 0.339478 0.554321 1441913005 0.540649 -0.533936 0.339478 0.554321 1441913005 0.540649 -0.533936 0.339478 0.554321 1441913005 0.540649 -0.533936 0.339478 0.554321 1441913005 0.544312 -0.529968 0.350464 0.547729 1441913005 0.544312 -0.529968 0.350464 0.547729 1441913005 0.544312 -0.529968 0.350464 0.547729 1441913005 0.544312 -0.529968 0.350464 0.547729 1441913005 0.544312 -0.529968 0.350464 0.547729 1441913005 0.544312 -0.529968 0.350464 0.547729 1441913005 0.552185 -0.522217 0.364746 0.537842 1441913005 0.552185 -0.522217 0.364746 0.537842 1441913005 0.552185 -0.522217 0.364746 0.537842 1441913005 0.552185 -0.522217 0.364746 0.537842 1441913005 0.552185 -0.522217 0.364746 0.537842 1441913005 0.552185 -0.522217 0.364746 0.537842 1441913005 0.563721 -0.511963 0.378235 0.526306 1441913005 0.563721 -0.511963 0.378235 0.526306 1441913005 0.563721 -0.511963 0.378235 0.526306 1441913005 0.563721 -0.511963 0.378235 0.526306 1441913005 0.563721 -0.511963 0.378235 0.526306 1441913005 0.563721 -0.511963 0.378235 0.526306 1441913005 0.573059 -0.503235 0.389221 0.516479 1441913005 0.573059 -0.503235 0.389221 0.516479 1441913005 0.573059 -0.503235 0.389221 0.516479 1441913005 0.573059 -0.503235 0.389221 0.516479 1441913005 0.573059 -0.503235 0.389221 0.516479 1441913005 0.573059 -0.503235 0.389221 0.516479 1441913005 0.573059 -0.503235 0.389221 0.516479 1441913005 0.576111 -0.499268 0.395996 0.511841 1441913005 0.576111 -0.499268 0.395996 0.511841 1441913005 0.576111 -0.499268 0.395996 0.511841 1441913005 0.576111 -0.499268 0.395996 0.511841 1441913005 0.576111 -0.499268 0.395996 0.511841 1441913005 0.576111 -0.499268 0.395996 0.511841 1441913005 0.575256 -0.498291 0.398193 0.512085 1441913005 0.575256 -0.498291 0.398193 0.512085 1441913005 0.575256 -0.498291 0.398193 0.512085 1441913005 0.575256 -0.498291 0.398193 0.512085 1441913005 0.575256 -0.498291 0.398193 0.512085 1441913005 0.575256 -0.498291 0.398193 0.512085 1441913005 0.575256 -0.498291 0.398193 0.512085 1441913005 0.571533 -0.499573 0.398071 0.515076 1441913005 0.571533 -0.499573 0.398071 0.515076 1441913005 0.571533 -0.499573 0.398071 0.515076 1441913005 0.571533 -0.499573 0.398071 0.515076 1441913005 0.571533 -0.499573 0.398071 0.515076 1441913005 0.568787 -0.495850 0.401245 0.519165 1441913005 0.568787 -0.495850 0.401245 0.519165 1441913005 0.568787 -0.495850 0.401245 0.519165 1441913005 0.568787 -0.495850 0.401245 0.519165 1441913005 0.568787 -0.495850 0.401245 0.519165 1441913005 0.568787 -0.495850 0.401245 0.519165 1441913005 0.568787 -0.495850 0.401245 0.519165 1441913005 0.562561 -0.496826 0.399048 0.526672 1441913005 0.562561 -0.496826 0.399048 0.526672 1441913005 0.562561 -0.496826 0.399048 0.526672 1441913005 0.562561 -0.496826 0.399048 0.526672 1441913005 0.562561 -0.496826 0.399048 0.526672 1441913005 0.562561 -0.496826 0.399048 0.526672 1441913005 0.555664 -0.504272 0.388428 0.534729 1441913005 0.555664 -0.504272 0.388428 0.534729 1441913005 0.555664 -0.504272 0.388428 0.534729 1441913005 0.555664 -0.504272 0.388428 0.534729 1441913005 0.555664 -0.504272 0.388428 0.534729 1441913005 0.555664 -0.504272 0.388428 0.534729 1441913005 0.555664 -0.504272 0.388428 0.534729 1441913005 0.552490 -0.510132 0.377563 0.540283 1441913005 0.552490 -0.510132 0.377563 0.540283 1441913005 0.552490 -0.510132 0.377563 0.540283 1441913005 0.552490 -0.510132 0.377563 0.540283 1441913005 0.547546 -0.517151 0.362549 0.548889 1441913005 0.547546 -0.517151 0.362549 0.548889 1441913005 0.547546 -0.517151 0.362549 0.548889 1441913005 0.547546 -0.517151 0.362549 0.548889 1441913005 0.547546 -0.517151 0.362549 0.548889 1441913005 0.547546 -0.517151 0.362549 0.548889 1441913005 0.546143 -0.521606 0.348450 0.555176 1441913005 0.546143 -0.521606 0.348450 0.555176 1441913005 0.546143 -0.521606 0.348450 0.555176 1441913005 0.546143 -0.521606 0.348450 0.555176 1441913005 0.546143 -0.521606 0.348450 0.555176 1441913005 0.546143 -0.521606 0.348450 0.555176 1441913005 0.539978 -0.529968 0.332214 0.563171 1441913005 0.539978 -0.529968 0.332214 0.563171 1441913005 0.539978 -0.529968 0.332214 0.563171 1441913005 0.539978 -0.529968 0.332214 0.563171 1441913005 0.539978 -0.529968 0.332214 0.563171 1441913005 0.539978 -0.529968 0.332214 0.563171 1441913005 0.533081 -0.536011 0.321167 0.570374 1441913005 0.533081 -0.536011 0.321167 0.570374 1441913005 0.533081 -0.536011 0.321167 0.570374 1441913005 0.533081 -0.536011 0.321167 0.570374 1441913005 0.533081 -0.536011 0.321167 0.570374 1441913005 0.533081 -0.536011 0.321167 0.570374 1441913005 0.523743 -0.543396 0.313232 0.576416 1441913005 0.523743 -0.543396 0.313232 0.576416 1441913005 0.523743 -0.543396 0.313232 0.576416 1441913005 0.523743 -0.543396 0.313232 0.576416 1441913005 0.523743 -0.543396 0.313232 0.576416 1441913005 0.523743 -0.543396 0.313232 0.576416 1441913005 0.523743 -0.543396 0.313232 0.576416 1441913005 0.509277 -0.555176 0.299133 0.585571 1441913005 0.509277 -0.555176 0.299133 0.585571 1441913005 0.509277 -0.555176 0.299133 0.585571 1441913005 0.509277 -0.555176 0.299133 0.585571 1441913006 0.509277 -0.555176 0.299133 0.585571 1441913006 0.509277 -0.555176 0.299133 0.585571 1441913006 0.500671 -0.563049 0.290039 0.590027 1441913006 0.500671 -0.563049 0.290039 0.590027 1441913006 0.500671 -0.563049 0.290039 0.590027 1441913006 0.500671 -0.563049 0.290039 0.590027 1441913006 0.500671 -0.563049 0.290039 0.590027 1441913006 0.500671 -0.563049 0.290039 0.590027 1441913006 0.496521 -0.567139 0.285767 0.591675 1441913006 0.496521 -0.567139 0.285767 0.591675 1441913006 0.496521 -0.567139 0.285767 0.591675 1441913006 0.496521 -0.567139 0.285767 0.591675 1441913006 0.496521 -0.567139 0.285767 0.591675 1441913006 0.496521 -0.567139 0.285767 0.591675 1441913006 0.494629 -0.569824 0.275208 0.595642 1441913006 0.494629 -0.569824 0.275208 0.595642 1441913006 0.494629 -0.569824 0.275208 0.595642 1441913006 0.494629 -0.569824 0.275208 0.595642 1441913006 0.494629 -0.569824 0.275208 0.595642 1441913006 0.494629 -0.569824 0.275208 0.595642 1441913006 0.497437 -0.567017 0.265259 0.600525 1441913006 0.497437 -0.567017 0.265259 0.600525 1441913006 0.497437 -0.567017 0.265259 0.600525 1441913006 0.497437 -0.567017 0.265259 0.600525 1441913006 0.497437 -0.567017 0.265259 0.600525 1441913006 0.497437 -0.567017 0.265259 0.600525 1441913006 0.497437 -0.567017 0.265259 0.600525 1441913006 0.500793 -0.565125 0.262939 0.600525 1441913006 0.500793 -0.565125 0.262939 0.600525 1441913006 0.500793 -0.565125 0.262939 0.600525 1441913006 0.500793 -0.565125 0.262939 0.600525 1441913006 0.500793 -0.565125 0.262939 0.600525 1441913006 0.500793 -0.565125 0.262939 0.600525 1441913006 0.504578 -0.564026 0.268372 0.595947 1441913006 0.504578 -0.564026 0.268372 0.595947 1441913006 0.504578 -0.564026 0.268372 0.595947 1441913006 0.504578 -0.564026 0.268372 0.595947 1441913006 0.504578 -0.564026 0.268372 0.595947 1441913006 0.504578 -0.564026 0.268372 0.595947 1441913006 0.504578 -0.564026 0.268372 0.595947 1441913006 0.509705 -0.561096 0.279236 0.589355 1441913006 0.509705 -0.561096 0.279236 0.589355 1441913006 0.509705 -0.561096 0.279236 0.589355 1441913006 0.509705 -0.561096 0.279236 0.589355 1441913006 0.509705 -0.561096 0.279236 0.589355 1441913006 0.509705 -0.561096 0.279236 0.589355 1441913006 0.520630 -0.553833 0.292542 0.580139 1441913006 0.520630 -0.553833 0.292542 0.580139 1441913006 0.520630 -0.553833 0.292542 0.580139 1441913006 0.520630 -0.553833 0.292542 0.580139 1441913006 0.520630 -0.553833 0.292542 0.580139 1441913006 0.520630 -0.553833 0.292542 0.580139 1441913006 0.535522 -0.543884 0.303955 0.570068 1441913006 0.535522 -0.543884 0.303955 0.570068 1441913006 0.535522 -0.543884 0.303955 0.570068 1441913006 0.535522 -0.543884 0.303955 0.570068 1441913006 0.535522 -0.543884 0.303955 0.570068 1441913006 0.535522 -0.543884 0.303955 0.570068 1441913006 0.535522 -0.543884 0.303955 0.570068 1441913006 0.549866 -0.534424 0.314148 0.559753 1441913006 0.549866 -0.534424 0.314148 0.559753 1441913006 0.549866 -0.534424 0.314148 0.559753 1441913006 0.549866 -0.534424 0.314148 0.559753 1441913006 0.549866 -0.534424 0.314148 0.559753 1441913006 0.549866 -0.534424 0.314148 0.559753 1441913006 0.559814 -0.526978 0.324524 0.550964 1441913006 0.559814 -0.526978 0.324524 0.550964 1441913006 0.559814 -0.526978 0.324524 0.550964 1441913006 0.559814 -0.526978 0.324524 0.550964 1441913006 0.559814 -0.526978 0.324524 0.550964 1441913006 0.559814 -0.526978 0.324524 0.550964 1441913006 0.560852 -0.524170 0.331421 0.548462 1441913006 0.560852 -0.524170 0.331421 0.548462 1441913006 0.560852 -0.524170 0.331421 0.548462 1441913006 0.560852 -0.524170 0.331421 0.548462 1441913006 0.560852 -0.524170 0.331421 0.548462 1441913006 0.560852 -0.524170 0.331421 0.548462 1441913006 0.556519 -0.524597 0.334167 0.550781 1441913006 0.556519 -0.524597 0.334167 0.550781 1441913006 0.556519 -0.524597 0.334167 0.550781 1441913006 0.556519 -0.524597 0.334167 0.550781 1441913006 0.556519 -0.524597 0.334167 0.550781 1441913006 0.556519 -0.524597 0.334167 0.550781 1441913006 0.556519 -0.524597 0.334167 0.550781 1441913006 0.552490 -0.523315 0.337585 0.553955 1441913006 0.552490 -0.523315 0.337585 0.553955 1441913006 0.552490 -0.523315 0.337585 0.553955 1441913006 0.552490 -0.523315 0.337585 0.553955 1441913006 0.552490 -0.523315 0.337585 0.553955 1441913006 0.552490 -0.523315 0.337585 0.553955 1441913006 0.547729 -0.525879 0.335510 0.557556 1441913006 0.547729 -0.525879 0.335510 0.557556 1441913006 0.547729 -0.525879 0.335510 0.557556 1441913006 0.547729 -0.525879 0.335510 0.557556 1441913006 0.547729 -0.525879 0.335510 0.557556 1441913006 0.547729 -0.525879 0.335510 0.557556 1441913006 0.547729 -0.525879 0.335510 0.557556 1441913006 0.544128 -0.530151 0.333740 0.558044 1441913006 0.544128 -0.530151 0.333740 0.558044 1441913006 0.544128 -0.530151 0.333740 0.558044 1441913006 0.544128 -0.530151 0.333740 0.558044 1441913006 0.544128 -0.530151 0.333740 0.558044 1441913006 0.544128 -0.530151 0.333740 0.558044 1441913006 0.545227 -0.529968 0.335327 0.556213 1441913006 0.545227 -0.529968 0.335327 0.556213 1441913006 0.545227 -0.529968 0.335327 0.556213 1441913006 0.545227 -0.529968 0.335327 0.556213 1441913006 0.545227 -0.529968 0.335327 0.556213 1441913006 0.545227 -0.529968 0.335327 0.556213 1441913006 0.545898 -0.530701 0.334534 0.555298 1441913006 0.545898 -0.530701 0.334534 0.555298 1441913006 0.545898 -0.530701 0.334534 0.555298 1441913006 0.545898 -0.530701 0.334534 0.555298 1441913006 0.545898 -0.530701 0.334534 0.555298 1441913006 0.545898 -0.530701 0.334534 0.555298 1441913007 0.545898 -0.530701 0.334534 0.555298 1441913007 0.550110 -0.528137 0.333374 0.554260 1441913007 0.550110 -0.528137 0.333374 0.554260 1441913007 0.550110 -0.528137 0.333374 0.554260 1441913007 0.550110 -0.528137 0.333374 0.554260 1441913007 0.551819 -0.528809 0.324158 0.557434 1441913007 0.551819 -0.528809 0.324158 0.557434 1441913007 0.551819 -0.528809 0.324158 0.557434 1441913007 0.551819 -0.528809 0.324158 0.557434 1441913007 0.551819 -0.528809 0.324158 0.557434 1441913007 0.551819 -0.528809 0.324158 0.557434 1441913007 0.549805 -0.531860 0.311646 0.563599 1441913007 0.549805 -0.531860 0.311646 0.563599 1441913007 0.549805 -0.531860 0.311646 0.563599 1441913007 0.549805 -0.531860 0.311646 0.563599 1441913007 0.549805 -0.531860 0.311646 0.563599 1441913007 0.549805 -0.531860 0.311646 0.563599 1441913007 0.545654 -0.536499 0.306580 0.566040 1441913007 0.545654 -0.536499 0.306580 0.566040 1441913007 0.545654 -0.536499 0.306580 0.566040 1441913007 0.545654 -0.536499 0.306580 0.566040 1441913007 0.545654 -0.536499 0.306580 0.566040 1441913007 0.545654 -0.536499 0.306580 0.566040 1441913007 0.536743 -0.545044 0.304932 0.567261 1441913007 0.536743 -0.545044 0.304932 0.567261 1441913007 0.536743 -0.545044 0.304932 0.567261 1441913007 0.536743 -0.545044 0.304932 0.567261 1441913007 0.536743 -0.545044 0.304932 0.567261 1441913007 0.536743 -0.545044 0.304932 0.567261 1441913007 0.529419 -0.551453 0.305908 0.567444 1441913007 0.529419 -0.551453 0.305908 0.567444 1441913007 0.529419 -0.551453 0.305908 0.567444 1441913007 0.529419 -0.551453 0.305908 0.567444 1441913007 0.529419 -0.551453 0.305908 0.567444 1441913007 0.529419 -0.551453 0.305908 0.567444 1441913007 0.524292 -0.555237 0.304077 0.569519 1441913007 0.524292 -0.555237 0.304077 0.569519 1441913007 0.524292 -0.555237 0.304077 0.569519 1441913007 0.524292 -0.555237 0.304077 0.569519 1441913007 0.524292 -0.555237 0.304077 0.569519 1441913007 0.524292 -0.555237 0.304077 0.569519 1441913007 0.523865 -0.555054 0.302673 0.570801 1441913007 0.523865 -0.555054 0.302673 0.570801 1441913007 0.523865 -0.555054 0.302673 0.570801 1441913007 0.523865 -0.555054 0.302673 0.570801 1441913007 
0.533447 -0.469421 0.423889 0.561523 1441913009 0.426025 -0.384888 0.460205 0.677185 1441913009 0.426025 -0.384888 0.460205 0.677185 1441913009 0.426025 -0.384888 0.460205 0.677185 1441913009 0.426025 -0.384888 0.460205 0.677185 1441913009 0.426025 -0.384888 0.460205 0.677185 1441913009 0.426025 -0.384888 0.460205 0.677185 1441913009 0.426025 -0.384888 0.460205 0.677185 1441913009 0.331665 -0.276245 0.507935 0.745361 1441913009 0.331665 -0.276245 0.507935 0.745361 1441913009 0.331665 -0.276245 0.507935 0.745361 1441913009 0.331665 -0.276245 0.507935 0.745361 1441913009 0.331665 -0.276245 0.507935 0.745361 1441913009 0.331665 -0.276245 0.507935 0.745361 1441913009 0.222412 -0.194580 0.546326 0.783691 1441913009 0.222412 -0.194580 0.546326 0.783691 1441913009 0.222412 -0.194580 0.546326 0.783691 1441913009 0.222412 -0.194580 0.546326 0.783691 1441913009 0.222412 -0.194580 0.546326 0.783691 1441913009 0.222412 -0.194580 0.546326 0.783691 1441913009 0.131775 -0.139465 0.550171 0.812622 1441913009 0.131775 -0.139465 0.550171 0.812622 1441913009 0.131775 -0.139465 0.550171 0.812622 1441913009 0.131775 -0.139465 0.550171 0.812622 1441913009 0.131775 -0.139465 0.550171 0.812622 1441913009 0.131775 -0.139465 0.550171 0.812622 1441913009 0.065369 -0.103760 0.522339 0.843811 1441913009 0.065369 -0.103760 0.522339 0.843811 1441913009 0.065369 -0.103760 0.522339 0.843811 1441913009 0.065369 -0.103760 0.522339 0.843811 1441913009 0.065369 -0.103760 0.522339 0.843811 1441913009 0.065369 -0.103760 0.522339 0.843811 1441913009 0.065369 -0.103760 0.522339 0.843811 1441913009 0.028931 -0.079590 0.503418 0.859863 1441913009 0.028931 -0.079590 0.503418 0.859863 1441913009 0.028931 -0.079590 0.503418 0.859863 1441913009 0.028931 -0.079590 0.503418 0.859863 1441913009 0.028931 -0.079590 0.503418 0.859863 1441913009 0.028931 -0.079590 0.503418 0.859863 1441913009 0.025574 -0.070618 0.508240 0.857910 1441913009 0.025574 -0.070618 0.508240 0.857910 1441913009 0.025574 -0.070618 0.508240 0.857910 1441913009 0.025574 -0.070618 0.508240 0.857910 1441913009 0.025574 -0.070618 0.508240 0.857910 1441913009 0.025574 -0.070618 0.508240 0.857910 1441913009 0.047668 -0.079163 0.509460 0.855469 1441913009 0.047668 -0.079163 0.509460 0.855469 1441913009 0.047668 -0.079163 0.509460 0.855469 1441913009 0.047668 -0.079163 0.509460 0.855469 1441913009 0.047668 -0.079163 0.509460 0.855469 1441913009 0.047668 -0.079163 0.509460 0.855469 1441913009 0.047668 -0.079163 0.509460 0.855469 1441913009 0.090271 -0.105896 0.509033 0.849365 1441913009 0.090271 -0.105896 0.509033 0.849365 1441913009 0.090271 -0.105896 0.509033 0.849365 1441913009 0.090271 -0.105896 0.509033 0.849365 1441913009 0.090271 -0.105896 0.509033 0.849365 1441913009 0.090271 -0.105896 0.509033 0.849365 1441913009 0.160400 -0.151855 0.516724 0.827087 1441913010 0.160400 -0.151855 0.516724 0.827087 1441913010 0.160400 -0.151855 0.516724 0.827087 1441913010 0.160400 -0.151855 0.516724 0.827087 1441913010 0.160400 -0.151855 0.516724 0.827087 1441913010 0.160400 -0.151855 0.516724 0.827087 1441913010 0.264648 -0.209534 0.523071 0.782532 1441913010 0.264648 -0.209534 0.523071 0.782532 1441913010 0.264648 -0.209534 0.523071 0.782532 1441913010 0.264648 -0.209534 0.523071 0.782532 1441913010 0.264648 -0.209534 0.523071 0.782532 1441913010 0.388367 -0.268860 0.504150 0.722961 1441913010 0.388367 -0.268860 0.504150 0.722961 1441913010 0.388367 -0.268860 0.504150 0.722961 1441913010 0.388367 -0.268860 0.504150 0.722961 1441913010 0.388367 -0.268860 0.504150 0.722961 1441913010 0.497253 -0.337219 0.458557 0.654724 1441913010 0.497253 -0.337219 0.458557 0.654724 1441913010 0.497253 -0.337219 0.458557 0.654724 1441913010 0.497253 -0.337219 0.458557 0.654724 1441913010 0.497253 -0.337219 0.458557 0.654724 1441913010 0.497253 -0.337219 0.458557 0.654724 1441913010 0.582520 -0.413086 0.390930 0.580627 1441913010 0.582520 -0.413086 0.390930 0.580627 1441913010 0.582520 -0.413086 0.390930 0.580627 1441913010 0.582520 -0.413086 0.390930 0.580627 1441913010 0.582520 -0.413086 0.390930 0.580627 1441913010 0.582520 -0.413086 0.390930 0.580627 1441913010 0.582520 -0.413086 0.390930 0.580627 1441913010 0.647644 -0.483582 0.335876 0.483521 1441913010 0.647644 -0.483582 0.335876 0.483521 1441913010 0.647644 -0.483582 0.335876 0.483521 1441913010 0.647644 -0.483582 0.335876 0.483521 1441913010 0.647644 -0.483582 0.335876 0.483521 1441913010 0.647644 -0.483582 0.335876 0.483521 1441913010 0.691650 -0.523499 0.312012 0.387512 1441913010 0.691650 -0.523499 0.312012 0.387512 1441913010 0.691650 -0.523499 0.312012 0.387512 1441913010 0.691650 -0.523499 0.312012 0.387512 1441913010 0.691650 -0.523499 0.312012 0.387512 1441913010 0.691650 -0.523499 0.312012 0.387512 1441913010 0.691650 -0.523499 0.312012 0.387512 1441913010 0.723755 -0.537720 0.304138 0.307434 1441913010 0.723755 -0.537720 0.304138 0.307434 1441913010 0.723755 -0.537720 0.304138 0.307434 1441913010 0.723755 -0.537720 0.304138 0.307434 1441913010 0.723755 -0.537720 0.304138 0.307434 1441913010 0.723755 -0.537720 0.304138 0.307434 1441913010 0.746704 -0.518860 0.317017 0.269592 1441913010 0.746704 -0.518860 0.317017 0.269592 1441913010 0.746704 -0.518860 0.317017 0.269592 1441913010 0.746704 -0.518860 0.317017 0.269592 1441913010 0.745667 -0.501953 0.331726 0.286255 1441913010 0.745667 -0.501953 0.331726 0.286255 1441913010 0.745667 -0.501953 0.331726 0.286255 1441913010 0.745667 -0.501953 0.331726 0.286255 1441913010 0.745667 -0.501953 0.331726 0.286255 1441913010 0.745667 -0.501953 0.331726 0.286255 1441913010 0.745667 -0.501953 0.331726 0.286255 1441913010 0.709717 -0.508118 0.346436 0.343628 1441913010 0.709717 -0.508118 0.346436 0.343628 1441913010 0.709717 -0.508118 0.346436 0.343628 1441913010 0.709717 -0.508118 0.346436 0.343628 1441913010 0.709717 -0.508118 0.346436 0.343628 1441913010 0.647888 -0.519775 0.358032 0.426453 1441913010 0.647888 -0.519775 0.358032 0.426453 1441913010 0.562134 -0.516235 0.365295 0.532898 1441913010 0.562134 -0.516235 0.365295 0.532898 1441913010 0.562134 -0.516235 0.365295 0.532898 1441913010 0.562134 -0.516235 0.365295 0.532898 1441913010 0.562134 -0.516235 0.365295 0.532898 1441913010 0.562134 -0.516235 0.365295 0.532898 1441913010 0.478210 -0.476379 0.384277 0.629761 1441913010 0.478210 -0.476379 0.384277 0.629761 1441913010 0.478210 -0.476379 0.384277 0.629761 1441913010 0.478210 -0.476379 0.384277 0.629761 1441913010 0.478210 -0.476379 0.384277 0.629761 1441913010 0.478210 -0.476379 0.384277 0.629761 1441913010 0.478210 -0.476379 0.384277 0.629761 1441913010 0.398743 -0.401062 0.430664 0.703308 1441913010 0.398743 -0.401062 0.430664 0.703308 1441913010 0.398743 -0.401062 0.430664 0.703308 1441913010 0.398743 -0.401062 0.430664 0.703308 1441913010 0.398743 -0.401062 0.430664 0.703308 1441913010 0.398743 -0.401062 0.430664 0.703308 1441913010 0.310669 -0.316223 0.476807 0.759033 1441913010 0.310669 -0.316223 0.476807 0.759033 1441913010 0.310669 -0.316223 0.476807 0.759033 1441913010 0.310669 -0.316223 0.476807 0.759033 1441913010 0.310669 -0.316223 0.476807 0.759033 1441913010 0.310669 -0.316223 0.476807 0.759033 1441913010 0.232422 -0.237732 0.508911 0.793945 1441913010 0.232422 -0.237732 0.508911 0.793945 1441913010 0.232422 -0.237732 0.508911 0.793945 1441913010 0.232422 -0.237732 0.508911 0.793945 1441913010 0.232422 -0.237732 0.508911 0.793945 1441913010 0.232422 -0.237732 0.508911 0.793945 1441913010 0.157227 -0.175110 0.536377 0.810425 1441913010 0.157227 -0.175110 0.536377 0.810425 1441913010 0.157227 -0.175110 0.536377 0.810425 1441913010 0.157227 -0.175110 0.536377 0.810425 1441913010 0.157227 -0.175110 0.536377 0.810425 1441913010 0.157227 -0.175110 0.536377 0.810425 1441913010 0.157227 -0.175110 0.536377 0.810425 1441913010 0.089539 -0.126709 0.537781 0.828613 1441913011 0.089539 -0.126709 0.537781 0.828613 1441913011 0.089539 -0.126709 0.537781 0.828613 1441913011 0.089539 -0.126709 0.537781 0.828613 1441913011 0.089539 -0.126709 0.537781 0.828613 1441913011 0.039856 -0.099792 0.511841 0.852295 1441913011 0.039856 -0.099792 0.511841 0.852295 1441913011 0.039856 -0.099792 0.511841 0.852295 1441913011 0.039856 -0.099792 0.511841 0.852295 1441913011 0.039856 -0.099792 0.511841 0.852295 1441913011 0.024536 -0.084106 0.497498 0.862976 1441913011 0.024536 -0.084106 0.497498 0.862976 1441913011 0.024536 -0.084106 0.497498 0.862976 1441913011 0.024536 -0.084106 0.497498 0.862976 1441913011 0.024536 -0.084106 0.497498 0.862976 1441913011 0.024536 -0.084106 0.497498 0.862976 1441913011 0.039429 -0.084961 0.499023 0.861450 1441913011 0.039429 -0.084961 0.499023 0.861450 1441913011 0.039429 -0.084961 0.499023 0.861450 1441913011 0.039429 -0.084961 0.499023 0.861450 1441913011 0.079468 -0.104065 0.501099 0.855347 1441913011 0.079468 -0.104065 0.501099 0.855347 1441913011 0.079468 -0.104065 0.501099 0.855347 1441913011 0.079468 -0.104065 0.501099 0.855347 1441913011 0.079468 -0.104065 0.501099 0.855347 1441913011 0.079468 -0.104065 0.501099 0.855347 1441913011 0.140564 -0.139709 0.506287 0.839233 1441913011 0.140564 -0.139709 0.506287 0.839233 1441913011 0.140564 -0.139709 0.506287 0.839233 1441913011 0.140564 -0.139709 0.506287 0.839233 1441913011 0.140564 -0.139709 0.506287 0.839233 1441913011 0.224915 -0.185120 0.513245 0.807251 1441913011 0.224915 -0.185120 0.513245 0.807251 1441913011 0.224915 -0.185120 0.513245 0.807251 1441913011 0.224915 -0.185120 0.513245 0.807251 1441913011 0.224915 -0.185120 0.513245 0.807251 1441913011 0.224915 -0.185120 0.513245 0.807251 1441913011 0.323486 -0.247375 0.511841 0.756348 1441913011 0.323486 -0.247375 0.511841 0.756348 1441913011 0.323486 -0.247375 0.511841 0.756348 1441913011 0.323486 -0.247375 0.511841 0.756348 1441913011 0.323486 -0.247375 0.511841 0.756348 1441913011 0.323486 -0.247375 0.511841 0.756348 1441913011 0.429321 -0.303650 0.495972 0.690918 1441913011 0.429321 -0.303650 0.495972 0.690918 1441913011 0.429321 -0.303650 0.495972 0.690918 1441913011 0.429321 -0.303650 0.495972 0.690918 1441913011 0.429321 -0.303650 0.495972 0.690918 1441913011 0.429321 -0.303650 0.495972 0.690918 1441913011 0.429321 -0.303650 0.495972 0.690918 1441913011 0.520691 -0.371399 0.453552 0.620605 1441913011 0.520691 -0.371399 0.453552 0.620605 1441913011 0.520691 -0.371399 0.453552 0.620605 1441913011 0.520691 -0.371399 0.453552 0.620605 1441913011 0.520691 -0.371399 0.453552 0.620605 1441913011 0.591431 -0.445740 0.413025 0.529968 1441913011 0.591431 -0.445740 0.413025 0.529968 1441913011 0.591431 -0.445740 0.413025 0.529968 1441913011 0.591431 -0.445740 0.413025 0.529968 1441913011 0.655884 -0.481079 0.372375 0.446899 1441913011 0.655884 -0.481079 0.372375 0.446899 1441913011 0.655884 -0.481079 0.372375 0.446899 1441913011 0.655884 -0.481079 0.372375 0.446899 1441913011 0.708252 -0.495422 0.345764 0.365112 1441913011 0.708252 -0.495422 0.345764 0.365112 1441913011 0.708252 -0.495422 0.345764 0.365112 1441913011 0.708252 -0.495422 0.345764 0.365112 1441913011 0.708252 -0.495422 0.345764 0.365112 1441913011 0.708252 -0.495422 0.345764 0.365112 1441913011 0.708252 -0.495422 0.345764 0.365112 1441913011 0.745789 -0.488525 0.331726 0.308289 1441913011 0.745789 -0.488525 0.331726 0.308289 1441913011 0.745789 -0.488525 0.331726 0.308289 1441913011 0.745789 -0.488525 0.331726 0.308289 1441913011 0.745789 -0.488525 0.331726 0.308289 1441913011 0.745789 -0.488525 0.331726 0.308289 1441913011 0.765564 -0.472473 0.326416 0.289856 1441913011 0.765564 -0.472473 0.326416 0.289856 1441913011 0.765564 -0.472473 0.326416 0.289856 1441913011 0.765564 -0.472473 0.326416 0.289856 1441913011 0.765564 -0.472473 0.326416 0.289856 1441913011 0.765564 -0.472473 0.326416 0.289856 1441913011 0.765564 -0.472473 0.326416 0.289856 1441913011 0.760071 -0.465027 0.326111 0.315613 1441913011 0.760071 -0.465027 0.326111 0.315613 1441913011 0.760071 -0.465027 0.326111 0.315613 1441913011 0.760071 -0.465027 0.326111 0.315613 1441913011 0.760071 -0.465027 0.326111 0.315613 1441913011 0.760071 -0.465027 0.326111 0.315613 1441913011 0.721436 -0.477295 0.330627 0.377258 1441913011 0.721436 -0.477295 0.330627 0.377258 1441913011 0.721436 -0.477295 0.330627 0.377258 1441913011 0.721436 -0.477295 0.330627 0.377258 1441913011 0.661194 -0.487915 0.340881 0.456665 1441913011 0.661194 -0.487915 0.340881 0.456665 1441913011 0.661194 -0.487915 0.340881 0.456665 1441913011 0.661194 -0.487915 0.340881 0.456665 1441913011 0.661194 -0.487915 0.340881 0.456665 1441913011 0.661194 -0.487915 0.340881 0.456665 1441913011 0.592346 -0.473328 0.362488 0.541870 1441913011 0.592346 -0.473328 0.362488 0.541870 1441913011 0.592346 -0.473328 0.362488 0.541870 1441913011 0.592346 -0.473328 0.362488 0.541870 1441913012 0.592346 -0.473328 0.362488 0.541870 1441913012 0.592346 -0.473328 0.362488 0.541870 1441913012 0.513611 -0.423767 0.398010 0.630981 1441913012 0.513611 -0.423767 0.398010 0.630981 1441913012 0.513611 -0.423767 0.398010 0.630981 1441913012 0.513611 -0.423767 0.398010 0.630981 1441913012 0.513611 -0.423767 0.398010 0.630981 1441913012 0.513611 -0.423767 0.398010 0.630981 1441913012 0.424133 -0.349670 0.446167 0.706177 1441913012 0.424133 -0.349670 0.446167 0.706177 1441913012 0.424133 -0.349670 0.446167 0.706177 1441913012 0.424133 -0.349670 0.446167 0.706177 1441913012 0.424133 -0.349670 0.446167 0.706177 1441913012 0.424133 -0.349670 0.446167 0.706177 1441913012 0.424133 -0.349670 0.446167 0.706177 1441913012 0.322205 -0.277405 0.488892 0.761658 1441913012 0.322205 -0.277405 0.488892 0.761658 1441913012 0.322205 -0.277405 0.488892 0.761658 1441913012 0.322205 -0.277405 0.488892 0.761658 1441913012 0.322205 -0.277405 0.488892 0.761658 1441913012 0.322205 -0.277405 0.488892 0.761658 1441913012 0.217957 -0.216064 0.511841 0.802368 1441913012 0.217957 -0.216064 0.511841 0.802368 1441913012 0.217957 -0.216064 0.511841 0.802368 1441913012 0.217957 -0.216064 0.511841 0.802368 1441913012 0.217957 -0.216064 0.511841 0.802368 1441913012 0.217957 -0.216064 0.511841 0.802368 1441913012 0.217957 -0.216064 0.511841 0.802368 1441913012 0.136597 -0.164917 0.530457 0.820190 1441913012 0.136597 -0.164917 0.530457 0.820190 1441913012 0.136597 -0.164917 0.530457 0.820190 1441913012 0.136597 -0.164917 0.530457 0.820190 1441913012 0.136597 -0.164917 0.530457 0.820190 1441913012 0.136597 -0.164917 0.530457 0.820190 1441913012 0.136597 -0.164917 0.530457 0.820190 1441913012 0.078674 -0.123596 0.545898 0.824890 1441913012 0.078674 -0.123596 0.545898 0.824890 1441913012 0.078674 -0.123596 0.545898 0.824890 1441913012 0.078674 -0.123596 0.545898 0.824890 1441913012 0.078674 -0.123596 0.545898 0.824890 1441913012 0.078674 -0.123596 0.545898 0.824890 1441913012 0.039734 -0.087830 0.536377 0.838440 1441913012 0.039734 -0.087830 0.536377 0.838440 1441913012 0.039734 -0.087830 0.536377 0.838440 1441913012 0.039734 -0.087830 0.536377 0.838440 1441913012 0.039734 -0.087830 0.536377 0.838440 1441913012 0.024414 -0.071411 0.498901 0.863342 1441913012 0.024414 -0.071411 0.498901 0.863342 1441913012 0.024414 -0.071411 0.498901 0.863342 1441913012 0.024414 -0.071411 0.498901 0.863342 1441913012 0.024414 -0.071411 0.498901 0.863342 1441913012 0.024414 -0.071411 0.498901 0.863342 1441913012 0.024414 -0.071411 0.498901 0.863342 1441913012 0.037598 -0.065002 0.493591 0.866394 1441913012 0.037598 -0.065002 0.493591 0.866394 1441913012 0.037598 -0.065002 0.493591 0.866394 1441913012 0.037598 -0.065002 0.493591 0.866394 1441913012 0.037598 -0.065002 0.493591 0.866394 1441913012 0.075562 -0.081299 0.503113 0.856995 1441913012 0.075562 -0.081299 0.503113 0.856995 1441913012 0.075562 -0.081299 0.503113 0.856995 1441913012 0.075562 -0.081299 0.503113 0.856995 1441913012 0.075562 -0.081299 0.503113 0.856995 1441913012 0.128601 -0.117554 0.513123 0.840393 1441913012 0.128601 -0.117554 0.513123 0.840393 1441913012 0.128601 -0.117554 0.513123 0.840393 1441913012 0.128601 -0.117554 0.513123 0.840393 1441913012 0.128601 -0.117554 0.513123 0.840393 1441913012 0.128601 -0.117554 0.513123 0.840393 1441913012 0.202087 -0.174011 0.516602 0.813599 1441913012 0.202087 -0.174011 0.516602 0.813599 1441913012 0.202087 -0.174011 0.516602 0.813599 1441913012 0.202087 -0.174011 0.516602 0.813599 1441913012 0.202087 -0.174011 0.516602 0.813599 1441913012 0.202087 -0.174011 0.516602 0.813599 1441913012 0.297729 -0.242310 0.511780 0.768494 1441913012 0.297729 -0.242310 0.511780 0.768494 1441913012 0.297729 -0.242310 0.511780 0.768494 1441913012 0.297729 -0.242310 0.511780 0.768494 1441913012 0.400269 -0.312805 0.494141 0.705505 1441913012 0.400269 -0.312805 0.494141 0.705505 1441913012 0.400269 -0.312805 0.494141 0.705505 1441913012 0.400269 -0.312805 0.494141 0.705505 1441913012 0.400269 -0.312805 0.494141 0.705505 1441913012 0.400269 -0.312805 0.494141 0.705505 1441913012 0.493958 -0.376221 0.467407 0.629211 1441913012 0.493958 -0.376221 0.467407 0.629211 1441913012 0.493958 -0.376221 0.467407 0.629211 1441913012 0.493958 -0.376221 0.467407 0.629211 1441913012 0.493958 -0.376221 0.467407 0.629211 1441913012 0.493958 -0.376221 0.467407 0.629211 1441913012 0.558472 -0.454224 0.420410 0.552246 1441913012 0.558472 -0.454224 0.420410 0.552246 1441913012 0.558472 -0.454224 0.420410 0.552246 1441913012 0.558472 -0.454224 0.420410 0.552246 1441913012 0.558472 -0.454224 0.420410 0.552246 1441913012 0.558472 -0.454224 0.420410 0.552246 1441913012 0.609802 -0.501282 0.388611 0.475159 1441913012 0.609802 -0.501282 0.388611 0.475159 1441913012 0.609802 -0.501282 0.388611 0.475159 1441913012 0.609802 -0.501282 0.388611 0.475159 1441913012 0.609802 -0.501282 0.388611 0.475159 1441913012 0.609802 -0.501282 0.388611 0.475159 1441913012 0.609802 -0.501282 0.388611 0.475159 1441913012 0.656616 -0.515076 0.371521 0.406799 1441913012 0.656616 -0.515076 0.371521 0.406799 1441913012 0.656616 -0.515076 0.371521 0.406799 1441913012 0.656616 -0.515076 0.371521 0.406799 1441913013 0.656616 -0.515076 0.371521 0.406799 1441913013 0.656616 -0.515076 0.371521 0.406799 1441913013 0.718872 -0.479736 0.363342 0.347900 1441913013 0.718872 -0.479736 0.363342 0.347900 1441913013 0.718872 -0.479736 0.363342 0.347900 1441913013 0.718872 -0.479736 0.363342 0.347900 1441913013 0.718872 -0.479736 0.363342 0.347900 1441913013 0.755859 -0.451782 0.350769 0.318604 1441913013 0.755859 -0.451782 0.350769 0.318604 1441913013 0.755859 -0.451782 0.350769 0.318604 1441913013 0.755859 -0.451782 0.350769 0.318604 1441913013 0.751099 -0.468384 0.334900 0.322815 1441913013 0.751099 -0.468384 0.334900 0.322815 1441913013 0.751099 -0.468384 0.334900 0.322815 1441913013 0.751099 -0.468384 0.334900 0.322815 1441913013 0.751099 -0.468384 0.334900 0.322815 1441913013 0.736328 -0.472351 0.339355 0.345703 1441913013 0.736328 -0.472351 0.339355 0.345703 1441913013 0.736328 -0.472351 0.339355 0.345703 1441913013 0.736328 -0.472351 0.339355 0.345703 1441913013 0.736328 -0.472351 0.339355 0.345703 1441913013 0.704773 -0.461365 0.354126 0.406128 1441913013 0.704773 -0.461365 0.354126 0.406128 1441913013 0.704773 -0.461365 0.354126 0.406128 1441913013 0.704773 -0.461365 0.354126 0.406128 1441913013 0.704773 -0.461365 0.354126 0.406128 1441913013 0.704773 -0.461365 0.354126 0.406128 1441913013 0.629944 -0.457214 0.363892 0.511475 1441913013 0.629944 -0.457214 0.363892 0.511475 1441913013 0.629944 -0.457214 0.363892 0.511475 1441913013 0.629944 -0.457214 0.363892 0.511475 1441913013 0.524475 -0.447083 0.361267 0.628113 1441913013 0.524475 -0.447083 0.361267 0.628113 1441913013 0.524475 -0.447083 0.361267 0.628113 1441913013 0.524475 -0.447083 0.361267 0.628113 1441913013 0.524475 -0.447083 0.361267 0.628113 1441913013 0.524475 -0.447083 0.361267 0.628113 1441913013 0.424622 -0.390686 0.387085 0.719116 1441913013 0.424622 -0.390686 0.387085 0.719116 1441913013 0.424622 -0.390686 0.387085 0.719116 1441913013 0.424622 -0.390686 0.387085 0.719116 1441913013 0.424622 -0.390686 0.387085 0.719116 1441913013 0.330505 -0.302795 0.452698 0.770752 1441913013 0.330505 -0.302795 0.452698 0.770752 1441913013 0.330505 -0.302795 0.452698 0.770752 1441913013 0.330505 -0.302795 0.452698 0.770752 1441913013 0.330505 -0.302795 0.452698 0.770752 1441913013 0.225891 -0.228455 0.500610 0.803772 1441913013 0.225891 -0.228455 0.500610 0.803772 1441913013 0.225891 -0.228455 0.500610 0.803772 1441913013 0.225891 -0.228455 0.500610 0.803772 1441913013 0.118530 -0.177490 0.508362 0.834229 1441913013 0.118530 -0.177490 0.508362 0.834229 1441913013 0.118530 -0.177490 0.508362 0.834229 1441913013 0.118530 -0.177490 0.508362 0.834229 1441913013 0.118530 -0.177490 0.508362 0.834229 1441913013 0.118530 -0.177490 0.508362 0.834229 1441913013 0.036804 -0.135925 0.492554 0.858765 1441913013 0.036804 -0.135925 0.492554 0.858765 1441913013 0.036804 -0.135925 0.492554 0.858765 1441913013 0.036804 -0.135925 0.492554 0.858765 1441913013 0.036804 -0.135925 0.492554 0.858765 1441913013 -0.014038 -0.100708 0.482666 0.869873 1441913013 -0.014038 -0.100708 0.482666 0.869873 1441913013 -0.014038 -0.100708 0.482666 0.869873 1441913013 -0.014038 -0.100708 0.482666 0.869873 1441913013 -0.028259 -0.079834 0.480469 0.872864 1441913013 -0.028259 -0.079834 0.480469 0.872864 1441913013 -0.028259 -0.079834 0.480469 0.872864 1441913013 -0.028259 -0.079834 0.480469 0.872864 1441913013 -0.028259 -0.079834 0.480469 0.872864 1441913013 -0.028259 -0.079834 0.480469 0.872864 1441913013 -0.028259 -0.079834 0.480469 0.872864 1441913013 -0.013977 -0.074158 0.471375 0.878662 1441913013 -0.013977 -0.074158 0.471375 0.878662 1441913013 -0.013977 -0.074158 0.471375 0.878662 1441913013 -0.013977 -0.074158 0.471375 0.878662 1441913013 -0.013977 -0.074158 0.471375 0.878662 1441913013 -0.013977 -0.074158 0.471375 0.878662 1441913013 0.020264 -0.092468 0.464966 0.880249 1441913013 0.020264 -0.092468 0.464966 0.880249 1441913013 0.020264 -0.092468 0.464966 0.880249 1441913013 0.020264 -0.092468 0.464966 0.880249 1441913013 0.020264 -0.092468 0.464966 0.880249 1441913013 0.020264 -0.092468 0.464966 0.880249 1441913013 0.071594 -0.128967 0.473206 0.868469 1441913013 0.071594 -0.128967 0.473206 0.868469 1441913013 0.071594 -0.128967 0.473206 0.868469 1441913013 0.071594 -0.128967 0.473206 0.868469 1441913013 0.071594 -0.128967 0.473206 0.868469 1441913013 0.071594 -0.128967 0.473206 0.868469 1441913013 0.143555 -0.191223 0.482605 0.842529 1441913013 0.143555 -0.191223 0.482605 0.842529 1441913013 0.143555 -0.191223 0.482605 0.842529 1441913013 0.143555 -0.191223 0.482605 0.842529 1441913014 0.247681 -0.266052 0.490662 0.791870 1441913014 0.247681 -0.266052 0.490662 0.791870 1441913014 0.247681 -0.266052 0.490662 0.791870 1441913014 0.247681 -0.266052 0.490662 0.791870 1441913014 0.247681 -0.266052 0.490662 0.791870 1441913014 0.247681 -0.266052 0.490662 0.791870 1441913014 0.371155 -0.322388 0.513306 0.703430 1441913014 0.371155 -0.322388 0.513306 0.703430 1441913014 0.371155 -0.322388 0.513306 0.703430 1441913014 0.371155 -0.322388 0.513306 0.703430 1441913014 0.371155 -0.322388 0.513306 0.703430 1441913014 0.371155 -0.322388 0.513306 0.703430 1441913014 0.371155 -0.322388 0.513306 0.703430 1441913014 0.486267 -0.361389 0.486938 0.629089 1441913014 0.486267 -0.361389 0.486938 0.629089 1441913014 0.486267 -0.361389 0.486938 0.629089 1441913014 0.486267 -0.361389 0.486938 0.629089 1441913014 0.486267 -0.361389 0.486938 0.629089 1441913014 0.486267 -0.361389 0.486938 0.629089 1441913014 0.486267 -0.361389 0.486938 0.629089 1441913014 0.556946 -0.447510 0.418213 0.560852 1441913014 0.556946 -0.447510 0.418213 0.560852 1441913014 0.556946 -0.447510 0.418213 0.560852 1441913014 0.556946 -0.447510 0.418213 0.560852 1441913014 0.556946 -0.447510 0.418213 0.560852 1441913014 0.556946 -0.447510 0.418213 0.560852 1441913014 0.612549 -0.505310 0.365601 0.485535 1441913014 0.612549 -0.505310 0.365601 0.485535 1441913014 0.612549 -0.505310 0.365601 0.485535 1441913014 0.612549 -0.505310 0.365601 0.485535 1441913014 0.612549 -0.505310 0.365601 0.485535 1441913014 0.612549 -0.505310 0.365601 0.485535 1441913014 0.679321 -0.508301 0.348328 0.398499 1441913014 0.679321 -0.508301 0.348328 0.398499 1441913014 0.679321 -0.508301 0.348328 0.398499 1441913014 0.679321 -0.508301 0.348328 0.398499 1441913014 0.679321 -0.508301 0.348328 0.398499 1441913014 0.679321 -0.508301 0.348328 0.398499 1441913014 0.732788 -0.477295 0.347046 0.338745 1441913014 0.732788 -0.477295 0.347046 0.338745 1441913014 0.732788 -0.477295 0.347046 0.338745 1441913014 0.732788 -0.477295 0.347046 0.338745 1441913014 0.732788 -0.477295 0.347046 0.338745 1441913014 0.732788 -0.477295 0.347046 0.338745 1441913014 0.756531 -0.467407 0.340210 0.305603 1441913014 0.756531 -0.467407 0.340210 0.305603 1441913014 0.756531 -0.467407 0.340210 0.305603 1441913014 0.756531 -0.467407 0.340210 0.305603 1441913014 0.756531 -0.467407 0.340210 0.305603 1441913014 0.756531 -0.467407 0.340210 0.305603 1441913014 0.756531 -0.467407 0.340210 0.305603 1441913014 0.762573 -0.452332 0.350830 0.301208 1441913014 0.762573 -0.452332 0.350830 0.301208 1441913014 0.762573 -0.452332 0.350830 0.301208 1441913014 0.762573 -0.452332 0.350830 0.301208 1441913014 0.762573 -0.452332 0.350830 0.301208 1441913014 0.749207 -0.436646 0.374023 0.328735 1441913014 0.749207 -0.436646 0.374023 0.328735 1441913014 0.749207 -0.436646 0.374023 0.328735 1441913014 0.749207 -0.436646 0.374023 0.328735 1441913014 0.749207 -0.436646 0.374023 0.328735 1441913014 0.749207 -0.436646 0.374023 0.328735 1441913014 0.707703 -0.428345 0.403015 0.391418 1441913014 0.707703 -0.428345 0.403015 0.391418 1441913014 0.707703 -0.428345 0.403015 0.391418 1441913014 0.707703 -0.428345 0.403015 0.391418 1441913014 0.707703 -0.428345 0.403015 0.391418 1441913014 0.707703 -0.428345 0.403015 0.391418 1441913014 0.707703 -0.428345 0.403015 0.391418 1441913014 0.640503 -0.407043 0.431946 0.487244 1441913014 0.640503 -0.407043 0.431946 0.487244 1441913014 0.640503 -0.407043 0.431946 0.487244 1441913014 0.640503 -0.407043 0.431946 0.487244 1441913014 0.640503 -0.407043 0.431946 0.487244 1441913014 0.553284 -0.362366 0.457214 0.594543 1441913014 0.553284 -0.362366 0.457214 0.594543 1441913014 0.553284 -0.362366 0.457214 0.594543 1441913014 0.553284 -0.362366 0.457214 0.594543 1441913014 0.553284 -0.362366 0.457214 0.594543 1441913014 0.553284 -0.362366 0.457214 0.594543 1441913014 0.553284 -0.362366 0.457214 0.594543 1441913014 0.455322 -0.294128 0.489502 0.682983 1441913014 0.455322 -0.294128 0.489502 0.682983 1441913014 0.455322 -0.294128 0.489502 0.682983 1441913014 0.455322 -0.294128 0.489502 0.682983 1441913014 
0.558655 -0.570313 0.312622 0.514709 1441913016 0.558655 -0.570313 0.312622 0.514709 1441913016 0.558655 -0.570313 0.312622 0.514709 1441913016 0.558655 -0.570313 0.312622 0.514709 1441913016 0.558655 -0.570313 0.312622 0.514709 1441913016 0.558655 -0.570313 0.312622 0.514709 1441913016 0.563293 -0.565369 0.318970 0.511108 1441913016 0.563293 -0.565369 0.318970 0.511108 1441913016 0.563293 -0.565369 0.318970 0.511108 1441913016 0.563293 -0.565369 0.318970 0.511108 1441913016 0.563293 -0.565369 0.318970 0.511108 1441913016 0.563293 -0.565369 0.318970 0.511108 1441913016 0.563293 -0.565369 0.318970 0.511108 1441913016 0.564575 -0.565430 0.321106 0.508301 1441913016 0.564575 -0.565430 0.321106 0.508301 1441913016 0.564575 -0.565430 0.321106 0.508301 1441913016 0.564575 -0.565430 0.321106 0.508301 1441913016 0.564575 -0.565430 0.321106 0.508301 1441913016 0.564575 -0.565430 0.321106 0.508301 1441913016 0.563660 -0.565796 0.324585 0.506653 1441913016 0.563660 -0.565796 0.324585 0.506653 1441913016 0.563660 -0.565796 0.324585 0.506653 1441913016 0.563660 -0.565796 0.324585 0.506653 1441913016 0.563660 -0.565796 0.324585 0.506653 1441913016 0.563660 -0.565796 0.324585 0.506653 1441913016 0.563660 -0.565796 0.324585 0.506653 1441913016 0.563049 -0.563232 0.329651 0.506958 1441913016 0.563049 -0.563232 0.329651 0.506958 1441913016 0.563049 -0.563232 0.329651 0.506958 1441913016 0.563049 -0.563232 0.329651 0.506958 1441913016 0.563049 -0.563232 0.329651 0.506958 1441913016 0.563049 -0.563232 0.329651 0.506958 1441913016 0.561646 -0.559509 0.334778 0.509277 1441913016 0.561646 -0.559509 0.334778 0.509277 1441913016 0.561646 -0.559509 0.334778 0.509277 1441913016 0.561646 -0.559509 0.334778 0.509277 1441913016 0.561646 -0.559509 0.334778 0.509277 1441913016 0.561646 -0.559509 0.334778 0.509277 1441913016 0.560913 -0.553894 0.341187 0.511963 1441913016 0.560913 -0.553894 0.341187 0.511963 1441913016 0.560913 -0.553894 0.341187 0.511963 1441913017 0.560913 -0.553894 0.341187 0.511963 1441913017 0.560913 -0.553894 0.341187 0.511963 1441913017 0.560913 -0.553894 0.341187 0.511963 1441913017 0.560913 -0.553894 0.341187 0.511963 1441913017 0.560730 -0.548645 0.346313 0.514343 1441913017 0.560730 -0.548645 0.346313 0.514343 1441913017 0.560730 -0.548645 0.346313 0.514343 1441913017 0.560730 -0.548645 0.346313 0.514343 1441913017 0.560730 -0.548645 0.346313 0.514343 1441913017 0.560730 -0.548645 0.346313 0.514343 1441913017 0.559692 -0.548401 0.348816 0.514099 1441913017 0.559692 -0.548401 0.348816 0.514099 1441913017 0.559692 -0.548401 0.348816 0.514099 1441913017 0.559692 -0.548401 0.348816 0.514099 1441913017 0.559692 -0.548401 0.348816 0.514099 1441913017 0.559692 -0.548401 0.348816 0.514099 1441913017 0.560730 -0.547791 0.353394 0.510437 1441913017 0.560730 -0.547791 0.353394 0.510437 1441913017 0.560730 -0.547791 0.353394 0.510437 1441913017 0.560730 -0.547791 0.353394 0.510437 1441913017 0.560730 -0.547791 0.353394 0.510437 1441913017 0.560730 -0.547791 0.353394 0.510437 1441913017 0.560730 -0.547791 0.353394 0.510437 1441913017 0.567139 -0.542664 0.360779 0.503662 1441913017 0.567139 -0.542664 0.360779 0.503662 1441913017 0.567139 -0.542664 0.360779 0.503662 1441913017 0.567139 -0.542664 0.360779 0.503662 1441913017 0.567139 -0.542664 0.360779 0.503662 1441913017 0.567139 -0.542664 0.360779 0.503662 1441913017 0.567139 -0.542664 0.360779 0.503662 1441913017 0.570068 -0.540222 0.365906 0.499207 1441913017 0.570068 -0.540222 0.365906 0.499207 1441913017 0.570068 -0.540222 0.365906 0.499207 1441913017 0.570068 -0.540222 0.365906 0.499207 1441913017 0.570068 -0.540222 0.365906 0.499207 1441913017 0.570068 -0.540222 0.365906 0.499207 1441913017 0.571167 -0.537964 0.371155 0.496521 1441913017 0.571167 -0.537964 0.371155 0.496521 1441913017 0.571167 -0.537964 0.371155 0.496521 1441913017 0.571167 -0.537964 0.371155 0.496521 1441913017 0.571167 -0.537964 0.371155 0.496521 1441913017 0.571167 -0.537964 0.371155 0.496521 1441913017 0.569946 -0.535645 0.374146 0.498230 1441913017 0.569946 -0.535645 0.374146 0.498230 1441913017 0.569946 -0.535645 0.374146 0.498230 1441913017 0.569946 -0.535645 0.374146 0.498230 1441913017 0.569946 -0.535645 0.374146 0.498230 1441913017 0.569946 -0.535645 0.374146 0.498230 1441913017 0.569946 -0.535645 0.374146 0.498230 1441913017 0.568787 -0.533386 0.373901 0.502075 1441913017 0.568787 -0.533386 0.373901 0.502075 1441913017 0.568787 -0.533386 0.373901 0.502075 1441913017 0.568787 -0.533386 0.373901 0.502075 1441913017 0.568787 -0.533386 0.373901 0.502075 1441913017 0.568787 -0.533386 0.373901 0.502075 1441913017 0.564453 -0.534668 0.369690 0.508728 1441913017 0.564453 -0.534668 0.369690 0.508728 1441913017 0.564453 -0.534668 0.369690 0.508728 1441913017 0.564453 -0.534668 0.369690 0.508728 1441913017 0.564453 -0.534668 0.369690 0.508728 1441913017 0.564453 -0.534668 0.369690 0.508728 1441913017 0.564453 -0.534668 0.369690 0.508728 1441913017 0.559998 -0.538391 0.362427 0.514954 1441913017 0.559998 -0.538391 0.362427 0.514954 1441913017 0.559998 -0.538391 0.362427 0.514954 1441913017 0.559998 -0.538391 0.362427 0.514954 1441913017 0.559998 -0.538391 0.362427 0.514954 1441913017 0.559998 -0.538391 0.362427 0.514954 1441913017 0.553040 -0.546692 0.348022 0.523560 1441913017 0.553040 -0.546692 0.348022 0.523560 1441913017 0.553040 -0.546692 0.348022 0.523560 1441913017 0.553040 -0.546692 0.348022 0.523560 1441913017 0.553040 -0.546692 0.348022 0.523560 1441913017 0.546997 -0.554932 0.328186 0.533997 1441913017 0.546997 -0.554932 0.328186 0.533997 1441913017 0.546997 -0.554932 0.328186 0.533997 1441913017 0.546997 -0.554932 0.328186 0.533997 1441913017 0.546997 -0.554932 0.328186 0.533997 1441913017 0.546997 -0.554932 0.328186 0.533997 1441913017 0.549133 -0.556213 0.316345 0.537537 1441913017 0.549133 -0.556213 0.316345 0.537537 1441913017 0.549133 -0.556213 0.316345 0.537537 1441913017 0.549133 -0.556213 0.316345 0.537537 1441913017 0.549133 -0.556213 0.316345 0.537537 1441913017 0.549133 -0.556213 0.316345 0.537537 1441913017 0.550476 -0.555176 0.312073 0.539734 1441913017 0.550476 -0.555176 0.312073 0.539734 1441913017 0.550476 -0.555176 0.312073 0.539734 1441913017 0.550476 -0.555176 0.312073 0.539734 1441913017 0.550476 -0.555176 0.312073 0.539734 1441913017 0.550476 -0.555176 0.312073 0.539734 1441913017 0.550476 -0.555176 0.312073 0.539734 1441913017 0.548401 -0.556580 0.307739 0.542847 1441913017 0.548401 -0.556580 0.307739 0.542847 1441913017 0.548401 -0.556580 0.307739 0.542847 1441913017 0.548401 -0.556580 0.307739 0.542847 1441913017 0.548401 -0.556580 0.307739 0.542847 1441913017 0.548401 -0.556580 0.307739 0.542847 1441913017 0.541687 -0.563660 0.299011 0.547180 1441913017 0.541687 -0.563660 0.299011 0.547180 1441913017 0.541687 -0.563660 0.299011 0.547180 1441913017 0.541687 -0.563660 0.299011 0.547180 1441913017 0.541687 -0.563660 0.299011 0.547180 1441913017 0.536804 -0.568909 0.294556 0.548950 1441913017 0.536804 -0.568909 0.294556 0.548950 1441913017 0.536804 -0.568909 0.294556 0.548950 1441913017 0.536804 -0.568909 0.294556 0.548950 1441913017 0.536804 -0.568909 0.294556 0.548950 1441913017 0.536804 -0.568909 0.294556 0.548950 1441913017 0.532288 -0.573059 0.295837 0.548340 1441913017 0.532288 -0.573059 0.295837 0.548340 1441913017 0.532288 -0.573059 0.295837 0.548340 1441913017 0.532288 -0.573059 0.295837 0.548340 1441913018 0.532288 -0.573059 0.295837 0.548340 1441913018 0.532288 -0.573059 0.295837 0.548340 1441913018 0.532288 -0.573059 0.295837 0.548340 1441913018 0.527405 -0.576233 0.298828 0.548096 1441913018 0.527405 -0.576233 0.298828 0.548096 1441913018 0.527405 -0.576233 0.298828 0.548096 1441913018 0.527405 -0.576233 0.298828 0.548096 1441913018 0.527405 -0.576233 0.298828 0.548096 1441913018 0.527405 -0.576233 0.298828 0.548096 1441913018 0.521118 -0.581238 0.298401 0.549133 1441913018 0.521118 -0.581238 0.298401 0.549133 1441913018 0.521118 -0.581238 0.298401 0.549133 1441913018 0.521118 -0.581238 0.298401 0.549133 1441913018 0.521118 -0.581238 0.298401 0.549133 1441913018 0.521118 -0.581238 0.298401 0.549133 1441913018 0.518799 -0.580261 0.301941 0.550476 1441913018 0.518799 -0.580261 0.301941 0.550476 1441913018 0.518799 -0.580261 0.301941 0.550476 1441913018 0.518799 -0.580261 0.301941 0.550476 1441913018 0.518799 -0.580261 0.301941 0.550476 1441913018 0.518799 -0.580261 0.301941 0.550476 1441913018 0.522583 -0.573914 0.310669 0.548645 1441913018 0.522583 -0.573914 0.310669 0.548645 1441913018 0.522583 -0.573914 0.310669 0.548645 1441913018 0.522583 -0.573914 0.310669 0.548645 1441913018 0.522583 -0.573914 0.310669 0.548645 1441913018 0.522583 -0.573914 0.310669 0.548645 1441913018 0.530212 -0.566162 0.319458 0.544312 1441913018 0.530212 -0.566162 0.319458 0.544312 1441913018 0.530212 -0.566162 0.319458 0.544312 1441913018 0.530212 -0.566162 0.319458 0.544312 1441913018 0.530212 -0.566162 0.319458 0.544312 1441913018 0.530212 -0.566162 0.319458 0.544312 1441913018 0.530212 -0.566162 0.319458 0.544312 1441913018 0.539551 -0.558655 0.328369 0.537476 1441913018 0.539551 -0.558655 0.328369 0.537476 1441913018 0.539551 -0.558655 0.328369 0.537476 1441913018 0.539551 -0.558655 0.328369 0.537476 1441913018 0.539551 -0.558655 0.328369 0.537476 1441913018 0.539551 -0.558655 0.328369 0.537476 1441913018 0.551941 -0.548462 0.342896 0.526245 1441913018 0.551941 -0.548462 0.342896 0.526245 1441913018 0.551941 -0.548462 0.342896 0.526245 1441913018 0.551941 -0.548462 0.342896 0.526245 1441913018 0.551941 -0.548462 0.342896 0.526245 1441913018 0.551941 -0.548462 0.342896 0.526245 1441913018 0.551941 -0.548462 0.342896 0.526245 1441913018 0.565552 -0.536804 0.361084 0.511414 1441913018 0.565552 -0.536804 0.361084 0.511414 1441913018 0.565552 -0.536804 0.361084 0.511414 1441913018 0.565552 -0.536804 0.361084 0.511414 1441913018 0.572632 -0.531372 0.374634 0.499329 1441913018 0.572632 -0.531372 0.374634 0.499329 1441913018 0.572632 -0.531372 0.374634 0.499329 1441913018 0.572632 -0.531372 0.374634 0.499329 1441913018 0.572632 -0.531372 0.374634 0.499329 1441913018 0.572632 -0.531372 0.374634 0.499329 1441913018 0.575134 -0.529968 0.381653 0.492615 1441913018 0.575134 -0.529968 0.381653 0.492615 1441913018 0.575134 -0.529968 0.381653 0.492615 1441913018 0.575134 -0.529968 0.381653 0.492615 1441913018 0.575134 -0.529968 0.381653 0.492615 1441913018 0.579163 -0.524536 0.388672 0.488220 1441913018 0.579163 -0.524536 0.388672 0.488220 1441913018 0.579163 -0.524536 0.388672 0.488220 1441913018 0.579163 -0.524536 0.388672 0.488220 1441913018 0.579163 -0.524536 0.388672 0.488220 1441913018 0.579163 -0.524536 0.388672 0.488220 1441913018 0.579163 -0.524536 0.388672 0.488220 1441913018 0.579651 -0.519409 0.393066 0.489563 1441913018 0.579651 -0.519409 0.393066 0.489563 1441913018 0.579651 -0.519409 0.393066 0.489563 1441913018 0.579651 -0.519409 0.393066 0.489563 1441913018 0.579651 -0.519409 0.393066 0.489563 1441913018 0.579651 -0.519409 0.393066 0.489563 1441913018 0.575073 -0.519409 0.391602 0.496094 1441913018 0.575073 -0.519409 0.391602 0.496094 1441913018 0.575073 -0.519409 0.391602 0.496094 1441913018 0.575073 -0.519409 0.391602 0.496094 1441913018 0.575073 -0.519409 0.391602 0.496094 1441913018 0.575073 -0.519409 0.391602 0.496094 1441913018 0.568115 -0.523621 0.384216 0.505371 1441913018 0.568115 -0.523621 0.384216 0.505371 1441913018 0.568115 -0.523621 0.384216 0.505371 1441913018 0.568115 -0.523621 0.384216 0.505371 1441913018 0.568115 -0.523621 0.384216 0.505371 1441913018 0.568115 -0.523621 0.384216 0.505371 1441913018 0.568115 -0.523621 0.384216 0.505371 1441913018 0.561096 -0.529846 0.375427 0.513245 1441913018 0.561096 -0.529846 0.375427 0.513245 1441913018 0.561096 -0.529846 0.375427 0.513245 1441913018 0.561096 -0.529846 0.375427 0.513245 1441913018 0.561096 -0.529846 0.375427 0.513245 1441913018 0.561096 -0.529846 0.375427 0.513245 1441913018 0.553345 -0.538696 0.363647 0.520874 1441913018 0.553345 -0.538696 0.363647 0.520874 1441913018 0.553345 -0.538696 0.363647 0.520874 1441913018 0.553345 -0.538696 0.363647 0.520874 1441913018 0.553345 -0.538696 0.363647 0.520874 1441913018 0.553345 -0.538696 0.363647 0.520874 1441913018 0.547791 -0.548950 0.347229 0.527222 1441913018 0.547791 -0.548950 0.347229 0.527222 1441913018 0.547791 -0.548950 0.347229 0.527222 1441913018 0.547791 -0.548950 0.347229 0.527222 1441913018 0.547791 -0.548950 0.347229 0.527222 1441913018 0.547791 -0.548950 0.347229 0.527222 1441913018 0.547607 -0.556763 0.328796 0.531006 1441913018 0.547607 -0.556763 0.328796 0.531006 1441913018 0.547607 -0.556763 0.328796 0.531006 1441913018 0.547607 -0.556763 0.328796 0.531006 1441913018 0.547607 -0.556763 0.328796 0.531006 1441913019 0.547607 -0.556763 0.328796 0.531006 1441913019 0.547607 -0.556763 0.328796 0.531006 1441913019 0.546570 -0.565796 0.307373 0.535339 1441913019 0.546570 -0.565796 0.307373 0.535339 1441913019 0.546570 -0.565796 0.307373 0.535339 1441913019 0.546570 -0.565796 0.307373 0.535339 1441913019 0.546570 -0.565796 0.307373 0.535339 1441913019 0.546570 -0.565796 0.307373 0.535339 1441913019 0.541931 -0.572571 0.291138 0.541931 1441913019 0.541931 -0.572571 0.291138 0.541931 1441913019 0.541931 -0.572571 0.291138 0.541931 1441913019 0.541931 -0.572571 0.291138 0.541931 1441913019 0.541931 -0.572571 0.291138 0.541931 1441913019 0.541931 -0.572571 0.291138 0.541931 1441913019 0.537842 -0.575562 0.284912 0.546082 1441913019 0.537842 -0.575562 0.284912 0.546082 1441913019 0.537842 -0.575562 0.284912 0.546082 1441913019 0.537842 -0.575562 0.284912 0.546082 1441913019 0.537842 -0.575562 0.284912 0.546082 1441913019 0.537842 -0.575562 0.284912 0.546082 1441913019 0.530273 -0.580322 0.279846 0.551025 1441913019 0.530273 -0.580322 0.279846 0.551025 1441913019 0.530273 -0.580322 0.279846 0.551025 1441913019 0.530273 -0.580322 0.279846 0.551025 1441913019 0.530273 -0.580322 0.279846 0.551025 1441913019 0.530273 -0.580322 0.279846 0.551025 1441913019 0.530273 -0.580322 0.279846 0.551025 1441913019 0.515808 -0.589600 0.270813 0.559387 1441913019 0.515808 -0.589600 0.270813 0.559387 1441913019 0.515808 -0.589600 0.270813 0.559387 1441913019 0.515808 -0.589600 0.270813 0.559387 1441913019 0.515808 -0.589600 0.270813 0.559387 1441913019 0.507202 -0.594421 0.268250 0.563416 1441913019 0.507202 -0.594421 0.268250 0.563416 1441913019 0.507202 -0.594421 0.268250 0.563416 1441913019 0.507202 -0.594421 0.268250 0.563416 1441913019 0.507202 -0.594421 0.268250 0.563416 1441913019 0.507202 -0.594421 0.268250 0.563416 1441913019 0.507202 -0.594421 0.268250 0.563416 1441913019 0.506409 -0.591675 0.276917 0.562866 1441913019 0.506409 -0.591675 0.276917 0.562866 1441913019 0.506409 -0.591675 0.276917 0.562866 1441913019 0.506409 -0.591675 0.276917 0.562866 1441913019 0.506409 -0.591675 0.276917 0.562866 1441913019 0.506409 -0.591675 0.276917 0.562866 1441913019 0.505859 -0.587341 0.284912 0.563843 1441913019 0.505859 -0.587341 0.284912 0.563843 1441913019 0.505859 -0.587341 0.284912 0.563843 1441913019 0.505859 -0.587341 0.284912 0.563843 1441913019 0.505859 -0.587341 0.284912 0.563843 1441913019 0.505859 -0.587341 0.284912 0.563843 1441913019 0.505859 -0.587341 0.284912 0.563843 1441913019 0.505615 -0.581543 0.293396 0.565735 1441913019 0.505615 -0.581543 0.293396 0.565735 1441913019 0.505615 -0.581543 0.293396 0.565735 1441913019 0.505615 -0.581543 0.293396 0.565735 1441913019 0.505615 -0.581543 0.293396 0.565735 1441913019 0.505615 -0.581543 0.293396 0.565735 1441913019 0.508057 -0.575562 0.302917 0.564636 1441913019 0.508057 -0.575562 0.302917 0.564636 1441913019 0.508057 -0.575562 0.302917 0.564636 1441913019 0.508057 -0.575562 0.302917 0.564636 1441913019 0.508057 -0.575562 0.302917 0.564636 1441913019 0.508057 -0.575562 0.302917 0.564636 1441913019 0.511963 -0.569763 0.315613 0.559937 1441913019 0.511963 -0.569763 0.315613 0.559937 1441913019 0.511963 -0.569763 0.315613 0.559937 1441913019 0.511963 -0.569763 0.315613 0.559937 1441913019 0.511963 -0.569763 0.315613 0.559937 1441913019 0.511963 -0.569763 0.315613 0.559937 1441913019 0.523254 -0.558655 0.334900 0.549500 1441913019 0.523254 -0.558655 0.334900 0.549500 1441913019 0.523254 -0.558655 0.334900 0.549500 1441913019 0.523254 -0.558655 0.334900 0.549500 1441913019 0.523254 -0.558655 0.334900 0.549500 1441913019 0.523254 -0.558655 0.334900 0.549500 1441913019 0.534973 -0.547729 0.352844 0.537781 1441913019 0.534973 -0.547729 0.352844 0.537781 1441913019 0.534973 -0.547729 0.352844 0.537781 1441913019 0.534973 -0.547729 0.352844 0.537781 1441913019 0.534973 -0.547729 0.352844 0.537781 1441913019 0.534973 -0.547729 0.352844 0.537781 1441913019 0.543945 -0.540222 0.365112 0.528137 1441913019 0.543945 -0.540222 0.365112 0.528137 1441913019 0.543945 -0.540222 0.365112 0.528137 1441913019 0.543945 -0.540222 0.365112 0.528137 1441913019 0.543945 -0.540222 0.365112 0.528137 1441913019 0.543945 -0.540222 0.365112 0.528137 1441913019 0.543945 -0.540222 0.365112 0.528137 1441913019 0.552795 -0.532288 0.376709 0.518738 1441913019 0.552795 -0.532288 0.376709 0.518738 1441913019 0.552795 -0.532288 0.376709 0.518738 1441913019 0.552795 -0.532288 0.376709 0.518738 1441913019 0.552795 -0.532288 0.376709 0.518738 1441913019 0.552795 -0.532288 0.376709 0.518738 1441913019 0.558777 -0.525452 0.385925 0.512512 1441913019 0.558777 -0.525452 0.385925 0.512512 1441913019 0.558777 -0.525452 0.385925 0.512512 1441913019 0.558777 -0.525452 0.385925 0.512512 1441913019 0.558777 -0.525452 0.385925 0.512512 1441913019 0.558777 -0.525452 0.385925 0.512512 1441913019 0.559143 -0.522766 0.388794 0.512695 1441913019 0.559143 -0.522766 0.388794 0.512695 1441913019 0.559143 -0.522766 0.388794 0.512695 1441913019 0.559143 -0.522766 0.388794 0.512695 1441913019 0.559143 -0.522766 0.388794 0.512695 1441913019 0.559143 -0.522766 0.388794 0.512695 1441913019 0.559143 -0.522766 0.388794 0.512695 1441913019 0.554504 -0.526306 0.383118 0.518372 1441913019 0.554504 -0.526306 0.383118 0.518372 1441913019 0.554504 -0.526306 0.383118 0.518372 1441913019 0.554504 -0.526306 0.383118 0.518372 1441913019 0.554504 -0.526306 0.383118 0.518372 1441913020 0.554504 -0.526306 0.383118 0.518372 1441913020 0.548462 -0.531311 0.374817 0.525696 1441913020 0.548462 -0.531311 0.374817 0.525696 1441913020 0.548462 -0.531311 0.374817 0.525696 1441913020 0.548462 -0.531311 0.374817 0.525696 1441913020 0.548462 -0.531311 0.374817 0.525696 1441913020 0.548462 -0.531311 0.374817 0.525696 1441913020 0.545044 -0.533081 0.370850 0.530273 1441913020 0.545044 -0.533081 0.370850 0.530273 1441913020 0.545044 -0.533081 0.370850 0.530273 1441913020 0.545044 -0.533081 0.370850 0.530273 1441913020 0.545044 -0.533081 0.370850 0.530273 1441913020 0.545044 -0.533081 0.370850 0.530273 1441913020 0.539551 -0.538513 0.361389 0.536926 1441913020 0.539551 -0.538513 0.361389 0.536926 1441913020 0.539551 -0.538513 0.361389 0.536926 1441913020 0.539551 -0.538513 0.361389 0.536926 1441913020 0.535034 -0.546814 0.343811 0.544434 1441913020 0.535034 -0.546814 0.343811 0.544434 1441913020 0.535034 -0.546814 0.343811 0.544434 1441913020 0.535034 -0.546814 0.343811 0.544434 1441913020 0.535034 -0.546814 0.343811 0.544434 1441913020 0.535034 -0.546814 0.343811 0.544434 1441913020 0.535034 -0.546814 0.343811 0.544434 1441913020 0.534546 -0.551147 0.330627 0.548767 1441913020 0.534546 -0.551147 0.330627 0.548767 1441913020 0.534546 -0.551147 0.330627 0.548767 1441913020 0.534546 -0.551147 0.330627 0.548767 1441913020 0.534546 -0.551147 0.330627 0.548767 1441913020 0.534546 -0.551147 0.330627 0.548767 1441913020 0.539612 -0.548462 0.326721 0.548828 1441913020 0.539612 -0.548462 0.326721 0.548828 1441913020 0.539612 -0.548462 0.326721 0.548828 1441913020 0.539612 -0.548462 0.326721 0.548828 1441913020 0.539612 -0.548462 0.326721 0.548828 1441913020 0.539612 -0.548462 0.326721 0.548828 1441913020 0.541870 -0.547791 0.321289 0.550476 1441913020 0.541870 -0.547791 0.321289 0.550476 1441913020 0.541870 -0.547791 0.321289 0.550476 1441913020 0.541870 -0.547791 0.321289 0.550476 1441913020 0.541870 -0.547791 0.321289 0.550476 1441913020 0.541870 -0.547791 0.321289 0.550476 1441913020 0.541870 -0.547791 0.321289 0.550476 1441913020 0.538330 -0.551147 0.312744 0.555542 1441913020 0.538330 -0.551147 0.312744 0.555542 1441913020 0.538330 -0.551147 0.312744 0.555542 1441913020 0.538330 -0.551147 0.312744 0.555542 1441913020 0.538330 -0.551147 0.312744 0.555542 1441913020 0.538330 -0.551147 0.312744 0.555542 1441913020 0.531494 -0.557739 0.302734 0.560974 1441913020 0.531494 -0.557739 0.302734 0.560974 1441913020 0.531494 -0.557739 0.302734 0.560974 1441913020 0.531494 -0.557739 0.302734 0.560974 1441913020 0.531494 -0.557739 0.302734 0.560974 1441913020 0.531494 -0.557739 0.302734 0.560974 1441913020 0.520264 -0.567688 0.287598 0.569458 1441913020 0.520264 -0.567688 0.287598 0.569458 1441913020 0.520264 -0.567688 0.287598 0.569458 1441913020 0.520264 -0.567688 0.287598 0.569458 1441913020 0.520264 -0.567688 0.287598 0.569458 1441913020 0.520264 -0.567688 0.287598 0.569458 1441913020 0.509521 -0.576294 0.276245 0.576111 1441913020 0.509521 -0.576294 0.276245 0.576111 1441913020 0.509521 -0.576294 0.276245 0.576111 1441913020 0.509521 -0.576294 0.276245 0.576111 1441913020 0.509521 -0.576294 0.276245 0.576111 1441913020 0.509521 -0.576294 0.276245 0.576111 1441913020 0.509521 -0.576294 0.276245 0.576111 1441913020 0.504456 -0.578125 0.276062 0.578857 1441913020 0.504456 -0.578125 0.276062 0.578857 1441913020 0.504456 -0.578125 0.276062 0.578857 1441913020 0.504456 -0.578125 0.276062 0.578857 1441913020 0.504456 -0.578125 0.276062 0.578857 1441913020 0.504456 -0.578125 0.276062 0.578857 1441913020 0.499939 -0.578186 0.279175 0.581238 1441913020 0.499939 -0.578186 0.279175 0.581238 1441913020 0.499939 -0.578186 0.279175 0.581238 1441913020 0.499939 -0.578186 0.279175 0.581238 1441913020 0.499939 -0.578186 0.279175 0.581238 1441913020 0.499939 -0.578186 0.279175 0.581238 1441913020 0.499939 -0.578186 0.279175 0.581238 1441913020 0.493530 -0.579895 0.277893 0.585510 1441913020 0.493530 -0.579895 0.277893 0.585510 1441913020 0.493530 -0.579895 0.277893 0.585510 1441913020 0.493530 -0.579895 0.277893 0.585510 1441913020 0.493958 -0.577026 0.279358 0.587341 1441913020 0.493958 -0.577026 0.279358 0.587341 1441913020 0.493958 -0.577026 0.279358 0.587341 1441913020 0.493958 -0.577026 0.279358 0.587341 1441913020 0.493958 -0.577026 0.279358 0.587341 1441913020 0.493958 -0.577026 0.279358 0.587341 1441913020 0.499573 -0.569458 0.287292 0.586182 1441913020 0.499573 -0.569458 0.287292 0.586182 1441913020 0.499573 -0.569458 0.287292 0.586182 1441913020 0.499573 -0.569458 0.287292 0.586182 1441913020 0.499573 -0.569458 0.287292 0.586182 1441913020 0.499573 -0.569458 0.287292 0.586182 1441913020 0.502258 -0.564758 0.293640 0.585266 1441913020 0.502258 -0.564758 0.293640 0.585266 1441913020 0.502258 -0.564758 0.293640 0.585266 1441913020 0.502258 -0.564758 0.293640 0.585266 1441913020 0.502258 -0.564758 0.293640 0.585266 1441913020 0.502258 -0.564758 0.293640 0.585266 1441913020 0.502258 -0.564758 0.293640 0.585266 1441913020 0.503784 -0.562622 0.296387 0.584595 1441913020 0.503784 -0.562622 0.296387 0.584595 1441913020 0.503784 -0.562622 0.296387 0.584595 1441913020 0.503784 -0.562622 0.296387 0.584595 1441913020 0.503784 -0.562622 0.296387 0.584595 1441913020 0.503784 -0.562622 0.296387 0.584595 1441913021 0.510620 -0.554688 0.307800 0.580322 1441913021 0.510620 -0.554688 0.307800 0.580322 1441913021 0.510620 -0.554688 0.307800 0.580322 1441913021 0.510620 -0.554688 0.307800 0.580322 1441913021 0.510620 -0.554688 0.307800 0.580322 1441913021 0.510620 -0.554688 0.307800 0.580322 1441913021 0.518433 -0.541077 0.330811 0.573608 1441913021 0.518433 -0.541077 0.330811 0.573608 1441913021 0.518433 -0.541077 0.330811 0.573608 1441913021 0.518433 -0.541077 0.330811 0.573608 1441913021 0.518433 -0.541077 0.330811 0.573608 1441913021 0.518433 -0.541077 0.330811 0.573608 1441913021 0.520203 -0.535522 0.346802 0.567749 1441913021 0.520203 -0.535522 0.346802 0.567749 1441913021 0.520203 -0.535522 0.346802 0.567749 1441913021 0.520203 -0.535522 0.346802 0.567749 1441913021 0.520203 -0.535522 0.346802 0.567749 1441913021 0.520203 -0.535522 0.346802 0.567749 1441913021 0.521057 -0.534851 0.356018 0.561768 1441913021 0.521057 -0.534851 0.356018 0.561768 1441913021 0.521057 -0.534851 0.356018 0.561768 1441913021 0.521057 -0.534851 0.356018 0.561768 1441913021 0.521057 -0.534851 0.356018 0.561768 1441913021 0.521057 -0.534851 0.356018 0.561768 1441913021 0.524658 -0.531616 0.361450 0.558044 1441913021 0.524658 -0.531616 0.361450 0.558044 1441913021 0.524658 -0.531616 0.361450 0.558044 1441913021 0.524658 -0.531616 0.361450 0.558044 1441913021 0.524658 -0.531616 0.361450 0.558044 1441913021 0.524658 -0.531616 0.361450 0.558044 1441913021 0.524658 -0.531616 0.361450 0.558044 1441913021 0.527039 -0.529419 0.361938 0.557556 1441913021 0.527039 -0.529419 0.361938 0.557556 1441913021 0.527039 -0.529419 0.361938 0.557556 1441913021 0.527039 -0.529419 0.361938 0.557556 1441913021 0.527039 -0.529419 0.361938 0.557556 1441913021 0.527039 -0.529419 0.361938 0.557556 1441913021 0.525085 -0.532043 0.359497 0.558472 1441913021 0.525085 -0.532043 0.359497 0.558472 1441913021 0.525085 -0.532043 0.359497 0.558472 1441913021 0.525085 -0.532043 0.359497 0.558472 1441913021 0.525085 -0.532043 0.359497 0.558472 1441913021 0.525085 -0.532043 0.359497 0.558472 1441913021 0.525085 -0.532043 0.359497 0.558472 1441913021 0.522156 -0.536255 0.355408 0.559875 1441913021 0.522156 -0.536255 0.355408 0.559875 1441913021 0.522156 -0.536255 0.355408 0.559875 1441913021 0.522156 -0.536255 0.355408 0.559875 1441913021 0.522156 -0.536255 0.355408 0.559875 1441913021 0.522156 -0.536255 0.355408 0.559875 1441913021 0.518066 -0.540649 0.350952 0.562195 1441913021 0.518066 -0.540649 0.350952 0.562195 1441913021 0.518066 -0.540649 0.350952 0.562195 1441913021 0.518066 -0.540649 0.350952 0.562195 1441913021 0.518066 -0.540649 0.350952 0.562195 1441913021 0.518066 -0.540649 0.350952 0.562195 1441913021 0.518066 -0.540649 0.350952 0.562195 1441913021 0.512756 -0.547546 0.342041 0.565918 1441913021 0.512756 -0.547546 0.342041 0.565918 1441913021 0.512756 -0.547546 0.342041 0.565918 1441913021 0.512756 -0.547546 0.342041 0.565918 1441913021 0.512756 -0.547546 0.342041 0.565918 1441913021 0.512756 -0.547546 0.342041 0.565918 1441913021 0.508484 -0.555725 0.330444 0.568604 1441913021 0.508484 -0.555725 0.330444 0.568604 1441913021 0.508484 -0.555725 0.330444 0.568604 1441913021 0.508484 -0.555725 0.330444 0.568604 1441913021 0.508484 -0.555725 0.330444 0.568604 1441913021 0.508484 -0.555725 0.330444 0.568604 1441913021 0.508484 -0.555725 0.330444 0.568604 1441913021 0.511658 -0.559509 0.321106 0.567444 1441913021 0.511658 -0.559509 0.321106 0.567444 1441913021 0.511658 -0.559509 0.321106 0.567444 1441913021 0.511658 -0.559509 0.321106 0.567444 1441913021 0.519287 -0.559570 0.313599 0.564636 1441913021 0.519287 -0.559570 0.313599 0.564636 1441913021 0.519287 -0.559570 0.313599 0.564636 1441913021 0.519287 -0.559570 0.313599 0.564636 1441913021 0.520081 -0.565063 0.300537 0.565552 1441913021 0.520081 -0.565063 0.300537 0.565552 1441913021 0.520081 -0.565063 0.300537 0.565552 1441913021 0.520081 -0.565063 0.300537 0.565552 1441913021 0.520081 -0.565063 0.300537 0.565552 1441913021 0.520081 -0.565063 0.300537 0.565552 1441913021 0.511108 -0.578552 0.280945 0.570129 1441913021 0.511108 -0.578552 0.280945 0.570129 1441913021 0.511108 -0.578552 0.280945 0.570129 1441913021 0.511108 -0.578552 0.280945 0.570129 1441913021 0.511108 -0.578552 0.280945 0.570129 1441913021 0.511108 -0.578552 0.280945 0.570129 1441913021 0.500610 -0.588989 0.264648 0.576538 1441913021 0.500610 -0.588989 0.264648 0.576538 1441913021 0.500610 -0.588989 0.264648 0.576538 1441913021 0.500610 -0.588989 0.264648 0.576538 1441913021 0.500610 -0.588989 0.264648 0.576538 1441913021 0.500610 -0.588989 0.264648 0.576538 1441913021 0.490112 -0.595581 0.255615 0.582825 1441913021 0.490112 -0.595581 0.255615 0.582825 1441913021 0.490112 -0.595581 0.255615 0.582825 1441913021 0.490112 -0.595581 0.255615 0.582825 1441913021 0.490112 -0.595581 0.255615 0.582825 1441913021 0.490112 -0.595581 0.255615 0.582825 1441913021 0.479919 -0.600098 0.250854 0.588745 1441913021 0.479919 -0.600098 0.250854 0.588745 1441913021 0.479919 -0.600098 0.250854 0.588745 1441913021 0.479919 -0.600098 0.250854 0.588745 1441913021 0.479919 -0.600098 0.250854 0.588745 1441913021 0.479919 -0.600098 0.250854 0.588745 1441913021 0.472595 -0.601624 0.249451 0.593689 1441913021 0.472595 -0.601624 0.249451 0.593689 1441913022 0.472595 -0.601624 0.249451 0.593689 1441913022 0.472595 -0.601624 0.249451 0.593689 1441913022 0.472595 -0.601624 0.249451 0.593689 1441913022 0.472595 -0.601624 0.249451 0.593689 1441913022 0.472595 -0.601624 0.249451 0.593689 1441913022 0.468994 -0.600952 0.247986 0.597778 1441913022 0.468994 -0.600952 0.247986 0.597778 1441913022 
0.624207 -0.509094 0.393250 0.443176 1441913024 0.624207 -0.509094 0.393250 0.443176 1441913024 0.570923 -0.497864 0.403625 0.513062 1441913024 0.570923 -0.497864 0.403625 0.513062 1441913024 0.570923 -0.497864 0.403625 0.513062 1441913024 0.570923 -0.497864 0.403625 0.513062 1441913024 0.570923 -0.497864 0.403625 0.513062 1441913024 0.570923 -0.497864 0.403625 0.513062 1441913024 0.504089 -0.459045 0.434937 0.588135 1441913024 0.504089 -0.459045 0.434937 0.588135 1441913024 0.504089 -0.459045 0.434937 0.588135 1441913024 0.504089 -0.459045 0.434937 0.588135 1441913024 0.504089 -0.459045 0.434937 0.588135 1441913024 0.504089 -0.459045 0.434937 0.588135 1441913024 0.431396 -0.395081 0.464294 0.664917 1441913024 0.431396 -0.395081 0.464294 0.664917 1441913024 0.431396 -0.395081 0.464294 0.664917 1441913024 0.431396 -0.395081 0.464294 0.664917 1441913024 0.431396 -0.395081 0.464294 0.664917 1441913024 0.431396 -0.395081 0.464294 0.664917 1441913024 0.338318 -0.301270 0.500854 0.737427 1441913024 0.338318 -0.301270 0.500854 0.737427 1441913024 0.338318 -0.301270 0.500854 0.737427 1441913024 0.338318 -0.301270 0.500854 0.737427 1441913024 0.338318 -0.301270 0.500854 0.737427 1441913024 0.338318 -0.301270 0.500854 0.737427 1441913024 0.237244 -0.210571 0.530884 0.785767 1441913024 0.237244 -0.210571 0.530884 0.785767 1441913024 0.237244 -0.210571 0.530884 0.785767 1441913024 0.237244 -0.210571 0.530884 0.785767 1441913024 0.237244 -0.210571 0.530884 0.785767 1441913024 0.237244 -0.210571 0.530884 0.785767 1441913024 0.153809 -0.141602 0.548706 0.809387 1441913024 0.153809 -0.141602 0.548706 0.809387 1441913024 0.153809 -0.141602 0.548706 0.809387 1441913024 0.153809 -0.141602 0.548706 0.809387 1441913024 0.091919 -0.101074 0.520447 0.842834 1441913024 0.061462 -0.082031 0.489319 0.866028 1441913024 0.061462 -0.082031 0.489319 0.866028 1441913024 0.061462 -0.082031 0.489319 0.866028 1441913024 0.061462 -0.082031 0.489319 0.866028 1441913024 0.061462 -0.082031 0.489319 0.866028 1441913024 0.061462 -0.082031 0.489319 0.866028 1441913024 0.097168 -0.097900 0.506287 0.851196 1441913024 0.097168 -0.097900 0.506287 0.851196 1441913024 0.097168 -0.097900 0.506287 0.851196 1441913024 0.097168 -0.097900 0.506287 0.851196 1441913024 0.097168 -0.097900 0.506287 0.851196 1441913024 0.097168 -0.097900 0.506287 0.851196 1441913025 0.097168 -0.097900 0.506287 0.851196 1441913025 0.149536 -0.129150 0.522949 0.829102 1441913025 0.149536 -0.129150 0.522949 0.829102 1441913025 0.149536 -0.129150 0.522949 0.829102 1441913025 0.149536 -0.129150 0.522949 0.829102 1441913025 0.149536 -0.129150 0.522949 0.829102 1441913025 0.149536 -0.129150 0.522949 0.829102 1441913025 0.224060 -0.183044 0.531189 0.796265 1441913025 0.224060 -0.183044 0.531189 0.796265 1441913025 0.224060 -0.183044 0.531189 0.796265 1441913025 0.224060 -0.183044 0.531189 0.796265 1441913025 0.321411 -0.248840 0.520935 0.750549 1441913025 0.321411 -0.248840 0.520935 0.750549 1441913025 0.321411 -0.248840 0.520935 0.750549 1441913025 0.321411 -0.248840 0.520935 0.750549 1441913025 0.321411 -0.248840 0.520935 0.750549 1441913025 0.321411 -0.248840 0.520935 0.750549 1441913025 0.427307 -0.307861 0.508362 0.681274 1441913025 0.427307 -0.307861 0.508362 0.681274 1441913025 0.427307 -0.307861 0.508362 0.681274 1441913025 0.427307 -0.307861 0.508362 0.681274 1441913025 0.427307 -0.307861 0.508362 0.681274 1441913025 0.427307 -0.307861 0.508362 0.681274 1441913025 0.529358 -0.362549 0.482117 0.596558 1441913025 0.529358 -0.362549 0.482117 0.596558 1441913025 0.529358 -0.362549 0.482117 0.596558 1441913025 0.529358 -0.362549 0.482117 0.596558 1441913025 0.529358 -0.362549 0.482117 0.596558 1441913025 0.529358 -0.362549 0.482117 0.596558 1441913025 0.529358 -0.362549 0.482117 0.596558 1441913025 0.620850 -0.410645 0.439514 0.502686 1441913025 0.620850 -0.410645 0.439514 0.502686 1441913025 0.620850 -0.410645 0.439514 0.502686 1441913025 0.620850 -0.410645 0.439514 0.502686 1441913025 0.692505 -0.439209 0.394470 0.414551 1441913025 0.692505 -0.439209 0.394470 0.414551 1441913025 0.692505 -0.439209 0.394470 0.414551 1441913025 0.692505 -0.439209 0.394470 0.414551 1441913025 0.692505 -0.439209 0.394470 0.414551 1441913025 0.738098 -0.468323 0.353577 0.332825 1441913025 0.738098 -0.468323 0.353577 0.332825 1441913025 0.738098 -0.468323 0.353577 0.332825 1441913025 0.738098 -0.468323 0.353577 0.332825 1441913025 0.738098 -0.468323 0.353577 0.332825 1441913025 0.738098 -0.468323 0.353577 0.332825 1441913025 0.770386 -0.473633 0.335571 0.263794 1441913025 0.770386 -0.473633 0.335571 0.263794 1441913025 0.770386 -0.473633 0.335571 0.263794 1441913025 0.770386 -0.473633 0.335571 0.263794 1441913025 0.770386 -0.473633 0.335571 0.263794 1441913025 0.770386 -0.473633 0.335571 0.263794 1441913025 0.770386 -0.473633 0.335571 0.263794 1441913025 0.795410 -0.449768 0.333618 0.231750 1441913025 0.795410 -0.449768 0.333618 0.231750 1441913025 0.795410 -0.449768 0.333618 0.231750 1441913025 0.792664 -0.447266 0.333313 0.245911 1441913025 0.792664 -0.447266 0.333313 0.245911 1441913025 0.792664 -0.447266 0.333313 0.245911 1441913025 0.792664 -0.447266 0.333313 0.245911 1441913025 0.792664 -0.447266 0.333313 0.245911 1441913025 0.792664 -0.447266 0.333313 0.245911 1441913025 0.765930 -0.460266 0.338257 0.294983 1441913025 0.765930 -0.460266 0.338257 0.294983 1441913025 0.765930 -0.460266 0.338257 0.294983 1441913025 0.765930 -0.460266 0.338257 0.294983 1441913025 0.765930 -0.460266 0.338257 0.294983 1441913025 0.765930 -0.460266 0.338257 0.294983 1441913025 0.716553 -0.475464 0.352295 0.369202 1441913025 0.716553 -0.475464 0.352295 0.369202 1441913025 0.716553 -0.475464 0.352295 0.369202 1441913025 0.716553 -0.475464 0.352295 0.369202 1441913025 0.716553 -0.475464 0.352295 0.369202 1441913025 0.716553 -0.475464 0.352295 0.369202 1441913025 0.645386 -0.483521 0.370300 0.460938 1441913025 0.645386 -0.483521 0.370300 0.460938 1441913025 0.645386 -0.483521 0.370300 0.460938 1441913025 0.645386 -0.483521 0.370300 0.460938 1441913025 0.645386 -0.483521 0.370300 0.460938 1441913025 0.645386 -0.483521 0.370300 0.460938 1441913025 0.560608 -0.464478 0.394653 0.560547 1441913025 0.560608 -0.464478 0.394653 0.560547 1441913025 0.560608 -0.464478 0.394653 0.560547 1441913025 0.560608 -0.464478 0.394653 0.560547 1441913025 0.560608 -0.464478 0.394653 0.560547 1441913025 0.560608 -0.464478 0.394653 0.560547 1441913025 0.560608 -0.464478 0.394653 0.560547 1441913025 0.475220 -0.407410 0.431030 0.649841 1441913025 0.475220 -0.407410 0.431030 0.649841 1441913025 0.475220 -0.407410 0.431030 0.649841 1441913025 0.475220 -0.407410 0.431030 0.649841 1441913025 0.475220 -0.407410 0.431030 0.649841 1441913025 0.475220 -0.407410 0.431030 0.649841 1441913025 0.380920 -0.335205 0.475403 0.718628 1441913025 0.380920 -0.335205 0.475403 0.718628 1441913025 0.380920 -0.335205 0.475403 0.718628 1441913025 0.380920 -0.335205 0.475403 0.718628 1441913025 0.380920 -0.335205 0.475403 0.718628 1441913025 0.281189 -0.257813 0.508789 0.771729 1441913025 0.281189 -0.257813 0.508789 0.771729 1441913025 0.281189 -0.257813 0.508789 0.771729 1441913025 0.281189 -0.257813 0.508789 0.771729 1441913025 0.281189 -0.257813 0.508789 0.771729 1441913025 0.281189 -0.257813 0.508789 0.771729 1441913026 0.191467 -0.191284 0.536255 0.799438 1441913026 0.191467 -0.191284 0.536255 0.799438 1441913026 0.191467 -0.191284 0.536255 0.799438 1441913026 0.191467 -0.191284 0.536255 0.799438 1441913026 0.191467 -0.191284 0.536255 0.799438 1441913026 0.191467 -0.191284 0.536255 0.799438 1441913026 0.119751 -0.136353 0.546692 0.817383 1441913026 0.119751 -0.136353 0.546692 0.817383 1441913026 0.119751 -0.136353 0.546692 0.817383 1441913026 0.119751 -0.136353 0.546692 0.817383 1441913026 0.119751 -0.136353 0.546692 0.817383 1441913026 0.119751 -0.136353 0.546692 0.817383 1441913026 0.062866 -0.103577 0.523010 0.843628 1441913026 0.062866 -0.103577 0.523010 0.843628 1441913026 0.062866 -0.103577 0.523010 0.843628 1441913026 0.062866 -0.103577 0.523010 0.843628 1441913026 0.062866 -0.103577 0.523010 0.843628 1441913026 0.062866 -0.103577 0.523010 0.843628 1441913026 0.062866 -0.103577 0.523010 0.843628 1441913026 0.037292 -0.081116 0.494141 0.864746 1441913026 0.037292 -0.081116 0.494141 0.864746 1441913026 0.037292 -0.081116 0.494141 0.864746 1441913026 0.037292 -0.081116 0.494141 0.864746 1441913026 0.037292 -0.081116 0.494141 0.864746 1441913026 0.037292 -0.081116 0.494141 0.864746 1441913026 0.043396 -0.072754 0.486023 0.869751 1441913026 0.043396 -0.072754 0.486023 0.869751 1441913026 0.043396 -0.072754 0.486023 0.869751 1441913026 0.043396 -0.072754 0.486023 0.869751 1441913026 0.043396 -0.072754 0.486023 0.869751 1441913026 0.043396 -0.072754 0.486023 0.869751 1441913026 0.074463 -0.085693 0.490112 0.864197 1441913026 0.074463 -0.085693 0.490112 0.864197 1441913026 0.074463 -0.085693 0.490112 0.864197 1441913026 0.074463 -0.085693 0.490112 0.864197 1441913026 0.074463 -0.085693 0.490112 0.864197 1441913026 0.074463 -0.085693 0.490112 0.864197 1441913026 0.126465 -0.118042 0.499329 0.848938 1441913026 0.126465 -0.118042 0.499329 0.848938 1441913026 0.126465 -0.118042 0.499329 0.848938 1441913026 0.126465 -0.118042 0.499329 0.848938 1441913026 0.126465 -0.118042 0.499329 0.848938 1441913026 0.126465 -0.118042 0.499329 0.848938 1441913026 0.126465 -0.118042 0.499329 0.848938 1441913026 0.208130 -0.165283 0.503052 0.822327 1441913026 0.208130 -0.165283 0.503052 0.822327 1441913026 0.208130 -0.165283 0.503052 0.822327 1441913026 0.208130 -0.165283 0.503052 0.822327 1441913026 0.208130 -0.165283 0.503052 0.822327 1441913026 0.208130 -0.165283 0.503052 0.822327 1441913026 0.316406 -0.213989 0.494263 0.780823 1441913026 0.316406 -0.213989 0.494263 0.780823 1441913026 0.316406 -0.213989 0.494263 0.780823 1441913026 0.316406 -0.213989 0.494263 0.780823 1441913026 0.437256 -0.274841 0.462646 0.720459 1441913026 0.437256 -0.274841 0.462646 0.720459 1441913026 0.437256 -0.274841 0.462646 0.720459 1441913026 0.437256 -0.274841 0.462646 0.720459 1441913026 0.437256 -0.274841 0.462646 0.720459 1441913026 0.437256 -0.274841 0.462646 0.720459 1441913026 0.540649 -0.350159 0.400879 0.651367 1441913026 0.540649 -0.350159 0.400879 0.651367 1441913026 0.540649 -0.350159 0.400879 0.651367 1441913026 0.540649 -0.350159 0.400879 0.651367 1441913026 0.540649 -0.350159 0.400879 0.651367 1441913026 0.540649 -0.350159 0.400879 0.651367 1441913026 0.540649 -0.350159 0.400879 0.651367 1441913026 0.616882 -0.435486 0.344971 0.557434 1441913026 0.616882 -0.435486 0.344971 0.557434 1441913026 0.616882 -0.435486 0.344971 0.557434 1441913026 0.616882 -0.435486 0.344971 0.557434 1441913026 0.616882 -0.435486 0.344971 0.557434 1441913026 0.616882 -0.435486 0.344971 0.557434 1441913026 0.677673 -0.495422 0.308167 0.447571 1441913026 0.677673 -0.495422 0.308167 0.447571 1441913026 0.677673 -0.495422 0.308167 0.447571 1441913026 0.677673 -0.495422 0.308167 0.447571 1441913026 0.677673 -0.495422 0.308167 0.447571 1441913026 0.677673 -0.495422 0.308167 0.447571 1441913026 0.751099 -0.476257 0.294067 0.350037 1441913026 0.751099 -0.476257 0.294067 0.350037 1441913026 0.751099 -0.476257 0.294067 0.350037 1441913026 0.751099 -0.476257 0.294067 0.350037 1441913026 0.751099 -0.476257 0.294067 0.350037 1441913026 0.751099 -0.476257 0.294067 0.350037 1441913026 0.751099 -0.476257 0.294067 0.350037 1441913026 0.793640 -0.458130 0.272339 0.293274 1441913026 0.793640 -0.458130 0.272339 0.293274 1441913026 0.793640 -0.458130 0.272339 0.293274 1441913026 0.793640 -0.458130 0.272339 0.293274 1441913026 0.793640 -0.458130 0.272339 0.293274 1441913026 0.793640 -0.458130 0.272339 0.293274 1441913026 0.806702 -0.451416 0.260986 0.277893 1441913026 0.806702 -0.451416 0.260986 0.277893 1441913026 0.806702 -0.451416 0.260986 0.277893 1441913026 0.806702 -0.451416 0.260986 0.277893 1441913026 0.806702 -0.451416 0.260986 0.277893 1441913026 0.806702 -0.451416 0.260986 0.277893 1441913026 0.813416 -0.423523 0.265686 0.297180 1441913026 0.813416 -0.423523 0.265686 0.297180 1441913026 0.813416 -0.423523 0.265686 0.297180 1441913026 0.813416 -0.423523 0.265686 0.297180 1441913026 0.813416 -0.423523 0.265686 0.297180 1441913026 0.813416 -0.423523 0.265686 0.297180 1441913026 0.813416 -0.423523 0.265686 0.297180 1441913026 0.784851 -0.426270 0.285828 0.347107 1441913026 0.784851 -0.426270 0.285828 0.347107 1441913026 0.784851 -0.426270 0.285828 0.347107 1441913026 0.784851 -0.426270 0.285828 0.347107 1441913026 0.784851 -0.426270 0.285828 0.347107 1441913026 0.726074 -0.444641 0.319519 0.415955 1441913027 0.726074 -0.444641 0.319519 0.415955 1441913027 0.726074 -0.444641 0.319519 0.415955 1441913027 0.726074 -0.444641 0.319519 0.415955 1441913027 0.648987 -0.449280 0.358093 0.498657 1441913027 0.648987 -0.449280 0.358093 0.498657 1441913027 0.648987 -0.449280 0.358093 0.498657 1441913027 0.648987 -0.449280 0.358093 0.498657 1441913027 0.648987 -0.449280 0.358093 0.498657 1441913027 0.648987 -0.449280 0.358093 0.498657 1441913027 0.648987 -0.449280 0.358093 0.498657 1441913027 0.573914 -0.411438 0.399597 0.584473 1441913027 0.573914 -0.411438 0.399597 0.584473 1441913027 0.573914 -0.411438 0.399597 0.584473 1441913027 0.573914 -0.411438 0.399597 0.584473 1441913027 0.573914 -0.411438 0.399597 0.584473 1441913027 0.573914 -0.411438 0.399597 0.584473 1441913027 0.488037 -0.344543 0.449951 0.663757 1441913027 0.488037 -0.344543 0.449951 0.663757 1441913027 0.488037 -0.344543 0.449951 0.663757 1441913027 0.488037 -0.344543 0.449951 0.663757 1441913027 0.488037 -0.344543 0.449951 0.663757 1441913027 0.488037 -0.344543 0.449951 0.663757 1441913027 0.388977 -0.273071 0.495789 0.726807 1441913027 0.388977 -0.273071 0.495789 0.726807 1441913027 0.388977 -0.273071 0.495789 0.726807 1441913027 0.388977 -0.273071 0.495789 0.726807 1441913027 0.290100 -0.204773 0.532349 0.768433 1441913027 0.290100 -0.204773 0.532349 0.768433 1441913027 0.290100 -0.204773 0.532349 0.768433 1441913027 0.290100 -0.204773 0.532349 0.768433 1441913027 0.290100 -0.204773 0.532349 0.768433 1441913027 0.290100 -0.204773 0.532349 0.768433 1441913027 0.201294 -0.147583 0.544678 0.800598 1441913027 0.201294 -0.147583 0.544678 0.800598 1441913027 0.201294 -0.147583 0.544678 0.800598 1441913027 0.201294 -0.147583 0.544678 0.800598 1441913027 0.201294 -0.147583 0.544678 0.800598 1441913027 0.201294 -0.147583 0.544678 0.800598 1441913027 0.132629 -0.106445 0.523010 0.835144 1441913027 0.132629 -0.106445 0.523010 0.835144 1441913027 0.132629 -0.106445 0.523010 0.835144 1441913027 0.132629 -0.106445 0.523010 0.835144 1441913027 0.132629 -0.106445 0.523010 0.835144 1441913027 0.132629 -0.106445 0.523010 0.835144 1441913027 0.132629 -0.106445 0.523010 0.835144 1441913027 0.085999 -0.080933 0.484314 0.866821 1441913027 0.085999 -0.080933 0.484314 0.866821 1441913027 0.085999 -0.080933 0.484314 0.866821 1441913027 0.085999 -0.080933 0.484314 0.866821 1441913027 0.085999 -0.080933 0.484314 0.866821 1441913027 0.066650 -0.069946 0.473083 0.875671 1441913027 0.066650 -0.069946 0.473083 0.875671 1441913027 0.066650 -0.069946 0.473083 0.875671 1441913027 0.066650 -0.069946 0.473083 0.875671 1441913027 0.066650 -0.069946 0.473083 0.875671 1441913027 0.066650 -0.069946 0.473083 0.875671 1441913027 0.075684 -0.073181 0.487244 0.866821 1441913027 0.075684 -0.073181 0.487244 0.866821 1441913027 0.075684 -0.073181 0.487244 0.866821 1441913027 0.075684 -0.073181 0.487244 0.866821 1441913027 0.075684 -0.073181 0.487244 0.866821 1441913027 0.075684 -0.073181 0.487244 0.866821 1441913027 0.075684 -0.073181 0.487244 0.866821 1441913027 0.103821 -0.087402 0.496155 0.857483 1441913027 0.103821 -0.087402 0.496155 0.857483 1441913027 0.103821 -0.087402 0.496155 0.857483 1441913027 0.103821 -0.087402 0.496155 0.857483 1441913027 0.103821 -0.087402 0.496155 0.857483 1441913027 0.103821 -0.087402 0.496155 0.857483 1441913027 0.147034 -0.114929 0.504639 0.842834 1441913027 0.147034 -0.114929 0.504639 0.842834 1441913027 0.147034 -0.114929 0.504639 0.842834 1441913027 0.147034 -0.114929 0.504639 0.842834 1441913027 0.147034 -0.114929 0.504639 0.842834 1441913027 0.147034 -0.114929 0.504639 0.842834 1441913027 0.213318 -0.156128 0.514465 0.815674 1441913027 0.213318 -0.156128 0.514465 0.815674 1441913027 0.213318 -0.156128 0.514465 0.815674 1441913027 0.213318 -0.156128 0.514465 0.815674 1441913027 0.213318 -0.156128 0.514465 0.815674 1441913027 0.213318 -0.156128 0.514465 0.815674 1441913027 0.213318 -0.156128 0.514465 0.815674 1441913027 0.300293 -0.207886 0.518738 0.772949 1441913027 0.300293 -0.207886 0.518738 0.772949 1441913027 0.300293 -0.207886 0.518738 0.772949 1441913027 0.300293 -0.207886 0.518738 0.772949 1441913027 0.300293 -0.207886 0.518738 0.772949 1441913027 0.300293 -0.207886 0.518738 0.772949 1441913027 0.402893 -0.259827 0.508606 0.715149 1441913027 0.402893 -0.259827 0.508606 0.715149 1441913027 0.402893 -0.259827 0.508606 0.715149 1441913027 0.402893 -0.259827 0.508606 0.715149 1441913027 0.402893 -0.259827 0.508606 0.715149 1441913027 0.402893 -0.259827 0.508606 0.715149 1441913027 0.509338 -0.308960 0.478210 0.645325 1441913027 0.509338 -0.308960 0.478210 0.645325 1441913027 0.509338 -0.308960 0.478210 0.645325 1441913027 0.509338 -0.308960 0.478210 0.645325 1441913027 0.509338 -0.308960 0.478210 0.645325 1441913027 0.509338 -0.308960 0.478210 0.645325 1441913027 0.590393 -0.380066 0.428223 0.568787 1441913027 0.590393 -0.380066 0.428223 0.568787 1441913027 0.590393 -0.380066 0.428223 0.568787 1441913027 0.590393 -0.380066 0.428223 0.568787 1441913027 0.590393 -0.380066 0.428223 0.568787 1441913027 0.649902 -0.444519 0.382202 0.483643 1441913027 0.649902 -0.444519 0.382202 0.483643 1441913028 0.649902 -0.444519 0.382202 0.483643 1441913028 0.649902 -0.444519 0.382202 0.483643 1441913028 0.649902 -0.444519 0.382202 0.483643 1441913028 0.649902 -0.444519 0.382202 0.483643 1441913028 0.649902 -0.444519 0.382202 0.483643 1441913028 0.704529 -0.470093 0.356201 0.394653 1441913028 0.704529 -0.470093 0.356201 0.394653 1441913028 0.704529 -0.470093 0.356201 0.394653 1441913028 0.704529 -0.470093 0.356201 0.394653 1441913028 0.704529 -0.470093 0.356201 0.394653 1441913028 0.704529 -0.470093 0.356201 0.394653 1441913028 0.763550 -0.451355 0.334778 0.318054 1441913028 0.763550 -0.451355 0.334778 0.318054 1441913028 0.763550 -0.451355 0.334778 0.318054 1441913028 0.763550 -0.451355 0.334778 0.318054 1441913028 0.763550 -0.451355 0.334778 0.318054 1441913028 0.763550 -0.451355 0.334778 0.318054 1441913028 0.788086 -0.460266 0.284363 0.293457 1441913028 0.788086 -0.460266 0.284363 0.293457 1441913028 0.788086 -0.460266 0.284363 0.293457 1441913028 0.788086 -0.460266 0.284363 0.293457 1441913028 0.797363 -0.464722 0.249573 0.293091 1441913028 0.797363 -0.464722 0.249573 0.293091 1441913028 0.797363 -0.464722 0.249573 0.293091 1441913028 0.797363 -0.464722 0.249573 0.293091 1441913028 0.797363 -0.464722 0.249573 0.293091 1441913028 0.797363 -0.464722 0.249573 0.293091 1441913028 0.797363 -0.464722 0.249573 0.293091 1441913028 0.798157 -0.450012 0.244019 0.317627 1441913028 0.798157 -0.450012 0.244019 0.317627 1441913028 0.798157 -0.450012 0.244019 0.317627 1441913028 0.798157 -0.450012 0.244019 0.317627 1441913028 0.798157 -0.450012 0.244019 0.317627 1441913028 0.798157 -0.450012 0.244019 0.317627 1441913028 0.768555 -0.457031 0.257813 0.365967 1441913028 0.768555 -0.457031 0.257813 0.365967 1441913028 0.768555 -0.457031 0.257813 0.365967 1441913028 0.768555 -0.457031 0.257813 0.365967 1441913028 0.768555 -0.457031 0.257813 0.365967 1441913028 0.768555 -0.457031 0.257813 0.365967 1441913028 0.768555 -0.457031 0.257813 0.365967 1441913028 0.703918 -0.489441 0.284302 0.429016 1441913028 0.703918 -0.489441 0.284302 0.429016 1441913028 0.703918 -0.489441 0.284302 0.429016 1441913028 0.703918 -0.489441 0.284302 0.429016 1441913028 0.703918 -0.489441 0.284302 0.429016 1441913028 0.622559 -0.493225 0.331238 0.509277 1441913028 0.622559 -0.493225 0.331238 0.509277 1441913028 0.622559 -0.493225 0.331238 0.509277 1441913028 0.622559 -0.493225 0.331238 0.509277 1441913028 0.622559 -0.493225 0.331238 0.509277 1441913028 0.622559 -0.493225 0.331238 0.509277 1441913028 0.535889 -0.443909 0.391296 0.602173 1441913028 0.535889 -0.443909 0.391296 0.602173 1441913028 0.535889 -0.443909 0.391296 0.602173 1441913028 0.535889 -0.443909 0.391296 0.602173 1441913028 0.535889 -0.443909 0.391296 0.602173 1441913028 0.535889 -0.443909 0.391296 0.602173 1441913028 0.436584 -0.357239 0.458313 0.686707 1441913028 0.436584 -0.357239 0.458313 0.686707 1441913028 0.436584 -0.357239 0.458313 0.686707 1441913028 0.436584 -0.357239 0.458313 0.686707 1441913028 0.436584 -0.357239 0.458313 0.686707 1441913028 0.436584 -0.357239 0.458313 0.686707 1441913028 0.324280 -0.284424 0.505188 0.747437 1441913028 0.324280 -0.284424 0.505188 0.747437 1441913028 0.324280 -0.284424 0.505188 0.747437 1441913028 0.324280 -0.284424 0.505188 0.747437 1441913028 0.324280 -0.284424 0.505188 0.747437 1441913028 0.324280 -0.284424 0.505188 0.747437 1441913028 0.324280 -0.284424 0.505188 0.747437 1441913028 0.212402 -0.226379 0.518433 0.796692 1441913028 0.212402 -0.226379 0.518433 0.796692 1441913028 0.212402 -0.226379 0.518433 0.796692 1441913028 0.212402 -0.226379 0.518433 0.796692 1441913028 0.212402 -0.226379 0.518433 0.796692 1441913028 0.212402 -0.226379 0.518433 0.796692 1441913028 0.123962 -0.179993 0.517029 0.827576 1441913028 0.123962 -0.179993 0.517029 0.827576 1441913028 0.123962 -0.179993 0.517029 0.827576 1441913028 0.123962 -0.179993 0.517029 0.827576 1441913028 0.123962 -0.179993 0.517029 0.827576 1441913028 0.123962 -0.179993 0.517029 0.827576 1441913028 0.060486 -0.139221 0.517822 0.841858 1441913028 0.060486 -0.139221 0.517822 0.841858 1441913028 0.060486 -0.139221 0.517822 0.841858 1441913028 0.060486 -0.139221 0.517822 0.841858 1441913028 0.060486 -0.139221 0.517822 0.841858 1441913028 0.060486 -0.139221 0.517822 0.841858 1441913028 0.029663 -0.125671 0.502808 0.854614 1441913028 0.029663 -0.125671 0.502808 0.854614 1441913028 0.029663 -0.125671 0.502808 0.854614 1441913028 0.029663 -0.125671 0.502808 0.854614 1441913028 0.029663 -0.125671 0.502808 0.854614 1441913028 0.029663 -0.125671 0.502808 0.854614 1441913028 0.029663 -0.125671 0.502808 0.854614 1441913028 0.029358 -0.122742 0.480164 0.868042 1441913028 0.029358 -0.122742 0.480164 0.868042 1441913028 0.029358 -0.122742 0.480164 0.868042 1441913028 0.029358 -0.122742 0.480164 0.868042 1441913028 0.029358 -0.122742 0.480164 0.868042 1441913028 0.029358 -0.122742 0.480164 0.868042 1441913028 0.059021 -0.134888 0.479126 0.865234 1441913028 0.059021 -0.134888 0.479126 0.865234 1441913028 0.059021 -0.134888 0.479126 0.865234 1441913028 0.059021 -0.134888 0.479126 0.865234 1441913028 0.059021 -0.134888 0.479126 0.865234 1441913028 0.059021 -0.134888 0.479126 0.865234 1441913028 0.117432 -0.173523 0.503479 0.838196 1441913028 0.117432 -0.173523 0.503479 0.838196 1441913028 0.117432 -0.173523 0.503479 0.838196 1441913028 0.117432 -0.173523 0.503479 0.838196 1441913029 0.117432 -0.173523 0.503479 0.838196 1441913029 0.117432 -0.173523 0.503479 0.838196 1441913029 0.117432 -0.173523 0.503479 0.838196 1441913029 0.194275 -0.233948 0.524719 0.795044 1441913029 0.194275 -0.233948 0.524719 0.795044 1441913029 0.194275 -0.233948 0.524719 0.795044 1441913029 0.194275 -0.233948 0.524719 0.795044 1441913029 0.194275 -0.233948 0.524719 0.795044 1441913029 0.194275 -0.233948 0.524719 0.795044 1441913029 0.300049 -0.296631 0.522339 0.740967 1441913029 0.300049 -0.296631 0.522339 0.740967 1441913029 0.300049 -0.296631 0.522339 0.740967 1441913029 0.300049 -0.296631 0.522339 0.740967 1441913029 0.300049 -0.296631 0.522339 0.740967 1441913029 0.300049 -0.296631 0.522339 0.740967 1441913029 0.407593 -0.352722 0.518494 0.663757 1441913029 0.407593 -0.352722 0.518494 0.663757 1441913029 0.407593 -0.352722 0.518494 0.663757 1441913029 0.407593 -0.352722 0.518494 0.663757 1441913029 0.407593 -0.352722 0.518494 0.663757 1441913029 0.407593 -0.352722 0.518494 0.663757 1441913029 0.407593 -0.352722 0.518494 0.663757 1441913029 0.511169 -0.393433 0.473633 0.599548 1441913029 0.511169 -0.393433 0.473633 0.599548 1441913029 0.511169 -0.393433 0.473633 0.599548 1441913029 0.511169 -0.393433 0.473633 0.599548 1441913029 0.511169 -0.393433 0.473633 0.599548 1441913029 0.511169 -0.393433 0.473633 0.599548 1441913029 0.575745 -0.466675 0.404602 0.535645 1441913029 0.575745 -0.466675 0.404602 0.535645 1441913029 0.575745 -0.466675 0.404602 0.535645 1441913029 0.575745 -0.466675 0.404602 0.535645 1441913029 0.575745 -0.466675 0.404602 0.535645 1441913029 0.575745 -0.466675 0.404602 0.535645 1441913029 0.638062 -0.503662 0.352112 0.463867 1441913029 0.638062 -0.503662 0.352112 0.463867 1441913029 0.638062 -0.503662 0.352112 0.463867 1441913029 0.638062 -0.503662 0.352112 0.463867 1441913029 0.638062 -0.503662 0.352112 0.463867 1441913029 0.638062 -0.503662 0.352112 0.463867 1441913029 0.720032 -0.479919 0.338989 0.369141 1441913029 0.720032 -0.479919 0.338989 0.369141 1441913029 0.720032 -0.479919 0.338989 0.369141 1441913029 0.720032 -0.479919 0.338989 0.369141 1441913029 0.770935 -0.452087 0.313538 0.320862 1441913029 0.770935 -0.452087 0.313538 0.320862 1441913029 0.770935 -0.452087 0.313538 0.320862 1441913029 0.770935 -0.452087 0.313538 0.320862 1441913029 0.770935 -0.452087 0.313538 0.320862 1441913029 0.770752 -0.470032 0.288147 0.319214 1441913029 0.770752 -0.470032 0.288147 0.319214 1441913029 0.770752 -0.470032 0.288147 0.319214 1441913029 0.770752 -0.470032 0.288147 0.319214 1441913029 0.770752 -0.470032 0.288147 0.319214 1441913029 0.770752 -0.470032 0.288147 0.319214 1441913029 0.770752 -0.470032 0.288147 0.319214 1441913029 0.757874 -0.476318 0.291870 0.336853 1441913029 0.757874 -0.476318 0.291870 0.336853 1441913029 0.757874 -0.476318 0.291870 0.336853 1441913029 0.757874 -0.476318 0.291870 0.336853 1441913029 0.757874 -0.476318 0.291870 0.336853 1441913029 0.757874 -0.476318 0.291870 0.336853 1441913029 0.733276 -0.466064 0.319519 0.378052 1441913029 0.733276 -0.466064 0.319519 0.378052 1441913029 0.733276 -0.466064 0.319519 0.378052 1441913029 0.733276 -0.466064 0.319519 0.378052 1441913029 0.733276 -0.466064 0.319519 0.378052 1441913029 0.686584 -0.455200 0.360291 0.437561 1441913029 0.686584 -0.455200 0.360291 0.437561 1441913029 0.686584 -0.455200 0.360291 0.437561 1441913029 0.686584 -0.455200 0.360291 0.437561 1441913029 0.686584 -0.455200 0.360291 0.437561 1441913029 0.686584 -0.455200 0.360291 0.437561 1441913029 0.614075 -0.444946 0.398743 0.515686 1441913029 0.614075 -0.444946 0.398743 0.515686 1441913029 0.614075 -0.444946 0.398743 0.515686 1441913029 0.614075 -0.444946 0.398743 0.515686 1441913029 0.614075 -0.444946 0.398743 0.515686 1441913029 0.614075 -0.444946 0.398743 0.515686 1441913029 0.526978 -0.420166 0.431213 0.599792 1441913029 0.526978 -0.420166 0.431213 0.599792 1441913029 0.526978 -0.420166 0.431213 0.599792 1441913029 0.526978 -0.420166 0.431213 0.599792 1441913029 0.526978 -0.420166 0.431213 0.599792 1441913029 0.526978 -0.420166 0.431213 0.599792 1441913029 0.436523 -0.369568 0.466797 0.674438 1441913029 
0.515808 -0.565491 0.309265 0.564331 1441913031 0.515808 -0.565491 0.309265 0.564331 1441913032 0.515137 -0.562195 0.310608 0.567505 1441913032 0.515137 -0.562195 0.310608 0.567505 1441913032 0.515137 -0.562195 0.310608 0.567505 1441913032 0.515137 -0.562195 0.310608 0.567505 1441913032 0.515137 -0.562195 0.310608 0.567505 1441913032 0.515137 -0.562195 0.310608 0.567505 1441913032 0.515808 -0.557129 0.317810 0.567871 1441913032 0.515808 -0.557129 0.317810 0.567871 1441913032 0.515808 -0.557129 0.317810 0.567871 1441913032 0.515808 -0.557129 0.317810 0.567871 1441913032 0.515808 -0.557129 0.317810 0.567871 1441913032 0.515808 -0.557129 0.317810 0.567871 1441913032 0.514709 -0.554626 0.320679 0.569763 1441913032 0.514709 -0.554626 0.320679 0.569763 1441913032 0.514709 -0.554626 0.320679 0.569763 1441913032 0.514709 -0.554626 0.320679 0.569763 1441913032 0.514709 -0.554626 0.320679 0.569763 1441913032 0.514709 -0.554626 0.320679 0.569763 1441913032 0.516235 -0.553101 0.319763 0.570313 1441913032 0.516235 -0.553101 0.319763 0.570313 1441913032 0.516235 -0.553101 0.319763 0.570313 1441913032 0.516235 -0.553101 0.319763 0.570313 1441913032 0.516235 -0.553101 0.319763 0.570313 1441913032 0.516235 -0.553101 0.319763 0.570313 1441913032 0.524658 -0.546570 0.326538 0.565063 1441913032 0.524658 -0.546570 0.326538 0.565063 1441913032 0.524658 -0.546570 0.326538 0.565063 1441913032 0.524658 -0.546570 0.326538 0.565063 1441913032 0.524658 -0.546570 0.326538 0.565063 1441913032 0.524658 -0.546570 0.326538 0.565063 1441913032 0.524658 -0.546570 0.326538 0.565063 1441913032 0.534607 -0.536804 0.340881 0.556519 1441913032 0.534607 -0.536804 0.340881 0.556519 1441913032 0.534607 -0.536804 0.340881 0.556519 1441913032 0.534607 -0.536804 0.340881 0.556519 1441913032 0.534607 -0.536804 0.340881 0.556519 1441913032 0.534607 -0.536804 0.340881 0.556519 1441913032 0.541321 -0.529236 0.355957 0.547852 1441913032 0.541321 -0.529236 0.355957 0.547852 1441913032 0.541321 -0.529236 0.355957 0.547852 1441913032 0.541321 -0.529236 0.355957 0.547852 1441913032 0.541321 -0.529236 0.355957 0.547852 1441913032 0.541321 -0.529236 0.355957 0.547852 1441913032 0.543945 -0.525757 0.366272 0.541748 1441913032 0.543945 -0.525757 0.366272 0.541748 1441913032 0.543945 -0.525757 0.366272 0.541748 1441913032 0.543945 -0.525757 0.366272 0.541748 1441913032 0.542480 -0.526611 0.369507 0.540222 1441913032 0.542480 -0.526611 0.369507 0.540222 1441913032 0.542480 -0.526611 0.369507 0.540222 1441913032 0.542480 -0.526611 0.369507 0.540222 1441913032 0.542480 -0.526611 0.369507 0.540222 1441913032 0.542480 -0.526611 0.369507 0.540222 1441913032 0.541077 -0.527527 0.369568 0.540710 1441913032 0.541077 -0.527527 0.369568 0.540710 1441913032 0.541077 -0.527527 0.369568 0.540710 1441913032 0.541077 -0.527527 0.369568 0.540710 1441913032 0.541077 -0.527527 0.369568 0.540710 1441913032 0.541077 -0.527527 0.369568 0.540710 1441913032 0.545715 -0.518005 0.376648 0.540283 1441913032 0.545715 -0.518005 0.376648 0.540283 1441913032 0.545715 -0.518005 0.376648 0.540283 1441913032 0.543762 -0.514587 0.378235 0.544495 1441913032 0.543762 -0.514587 0.378235 0.544495 1441913032 0.543762 -0.514587 0.378235 0.544495 1441913032 0.543762 -0.514587 0.378235 0.544495 1441913032 0.543762 -0.514587 0.378235 0.544495 1441913032 0.543762 -0.514587 0.378235 0.544495 1441913032 0.535461 -0.524963 0.363342 0.552795 1441913032 0.535461 -0.524963 0.363342 0.552795 1441913032 0.535461 -0.524963 0.363342 0.552795 1441913032 0.535461 -0.524963 0.363342 0.552795 1441913032 0.535461 -0.524963 0.363342 0.552795 1441913032 0.535461 -0.524963 0.363342 0.552795 1441913032 0.535461 -0.524963 0.363342 0.552795 1441913032 0.526855 -0.537231 0.341797 0.562988 1441913032 0.526855 -0.537231 0.341797 0.562988 1441913032 0.526855 -0.537231 0.341797 0.562988 1441913032 0.526855 -0.537231 0.341797 0.562988 1441913032 0.526855 -0.537231 0.341797 0.562988 1441913032 0.526855 -0.537231 0.341797 0.562988 1441913032 0.524658 -0.542358 0.328918 0.567749 1441913032 0.524658 -0.542358 0.328918 0.567749 1441913032 0.524658 -0.542358 0.328918 0.567749 1441913032 0.524658 -0.542358 0.328918 0.567749 1441913032 0.524658 -0.542358 0.328918 0.567749 1441913032 0.524658 -0.542358 0.328918 0.567749 1441913032 0.527222 -0.542542 0.324829 0.567627 1441913032 0.527222 -0.542542 0.324829 0.567627 1441913032 0.527222 -0.542542 0.324829 0.567627 1441913032 0.527222 -0.542542 0.324829 0.567627 1441913032 0.527222 -0.542542 0.324829 0.567627 1441913032 0.527222 -0.542542 0.324829 0.567627 1441913032 0.529053 -0.544495 0.317932 0.567871 1441913032 0.529053 -0.544495 0.317932 0.567871 1441913032 0.529053 -0.544495 0.317932 0.567871 1441913032 0.529053 -0.544495 0.317932 0.567871 1441913032 0.529053 -0.544495 0.317932 0.567871 1441913032 0.529053 -0.544495 0.317932 0.567871 1441913032 0.527893 -0.550232 0.304443 0.570801 1441913032 0.527893 -0.550232 0.304443 0.570801 1441913032 0.527893 -0.550232 0.304443 0.570801 1441913032 0.527893 -0.550232 0.304443 0.570801 1441913032 0.527893 -0.550232 0.304443 0.570801 1441913032 0.527893 -0.550232 0.304443 0.570801 1441913032 0.527893 -0.550232 0.304443 0.570801 1441913032 0.530212 -0.552673 0.297058 0.570251 1441913033 0.530212 -0.552673 0.297058 0.570251 1441913033 0.530212 -0.552673 0.297058 0.570251 1441913033 0.530212 -0.552673 0.297058 0.570251 1441913033 0.530212 -0.552673 0.297058 0.570251 1441913033 0.530212 -0.552673 0.297058 0.570251 1441913033 0.525452 -0.559021 0.287598 0.573242 1441913033 0.525452 -0.559021 0.287598 0.573242 1441913033 0.525452 -0.559021 0.287598 0.573242 1441913033 0.525452 -0.559021 0.287598 0.573242 1441913033 0.525452 -0.559021 0.287598 0.573242 1441913033 0.525452 -0.559021 0.287598 0.573242 1441913033 0.516418 -0.567139 0.279968 0.577271 1441913033 0.516418 -0.567139 0.279968 0.577271 1441913033 0.516418 -0.567139 0.279968 0.577271 1441913033 0.516418 -0.567139 0.279968 0.577271 1441913033 0.516418 -0.567139 0.279968 0.577271 1441913033 0.516418 -0.567139 0.279968 0.577271 1441913033 0.511108 -0.570984 0.281311 0.577515 1441913033 0.511108 -0.570984 0.281311 0.577515 1441913033 0.511108 -0.570984 0.281311 0.577515 1441913033 0.511108 -0.570984 0.281311 0.577515 1441913033 0.511108 -0.570984 0.281311 0.577515 1441913033 0.511108 -0.570984 0.281311 0.577515 1441913033 0.511108 -0.570984 0.281311 0.577515 1441913033 0.511780 -0.568970 0.288269 0.575500 1441913033 0.511780 -0.568970 0.288269 0.575500 1441913033 0.511780 -0.568970 0.288269 0.575500 1441913033 0.511780 -0.568970 0.288269 0.575500 1441913033 0.511780 -0.568970 0.288269 0.575500 1441913033 0.511780 -0.568970 0.288269 0.575500 1441913033 0.513550 -0.565552 0.293152 0.574829 1441913033 0.513550 -0.565552 0.293152 0.574829 1441913033 0.513550 -0.565552 0.293152 0.574829 1441913033 0.513550 -0.565552 0.293152 0.574829 1441913033 0.513550 -0.565552 0.293152 0.574829 1441913033 0.513550 -0.565552 0.293152 0.574829 1441913033 0.515991 -0.559204 0.300110 0.575317 1441913033 0.515991 -0.559204 0.300110 0.575317 1441913033 0.515991 -0.559204 0.300110 0.575317 1441913033 0.515991 -0.559204 0.300110 0.575317 1441913033 0.515991 -0.559204 0.300110 0.575317 1441913033 0.515991 -0.559204 0.300110 0.575317 1441913033 0.515991 -0.559204 0.300110 0.575317 1441913033 0.518921 -0.551086 0.312927 0.573547 1441913033 0.518921 -0.551086 0.312927 0.573547 1441913033 0.518921 -0.551086 0.312927 0.573547 1441913033 0.518921 -0.551086 0.312927 0.573547 1441913033 0.518921 -0.551086 0.312927 0.573547 1441913033 0.518921 -0.551086 0.312927 0.573547 1441913033 0.522949 -0.542969 0.324097 0.571533 1441913033 0.522949 -0.542969 0.324097 0.571533 1441913033 0.522949 -0.542969 0.324097 0.571533 1441913033 0.522949 -0.542969 0.324097 0.571533 1441913033 0.522949 -0.542969 0.324097 0.571533 1441913033 0.522949 -0.542969 0.324097 0.571533 1441913033 0.527039 -0.538330 0.332581 0.567261 1441913033 0.527039 -0.538330 0.332581 0.567261 1441913033 0.527039 -0.538330 0.332581 0.567261 1441913033 0.527039 -0.538330 0.332581 0.567261 1441913033 0.527039 -0.538330 0.332581 0.567261 1441913033 0.527039 -0.538330 0.332581 0.567261 1441913033 0.535156 -0.530334 0.344482 0.560059 1441913033 0.535156 -0.530334 0.344482 0.560059 1441913033 0.535156 -0.530334 0.344482 0.560059 1441913033 0.535156 -0.530334 0.344482 0.560059 1441913033 0.535156 -0.530334 0.344482 0.560059 1441913033 0.535156 -0.530334 0.344482 0.560059 1441913033 0.544373 -0.521118 0.358765 0.550720 1441913033 0.544373 -0.521118 0.358765 0.550720 1441913033 0.544373 -0.521118 0.358765 0.550720 1441913033 0.544373 -0.521118 0.358765 0.550720 1441913033 0.544373 -0.521118 0.358765 0.550720 1441913033 0.544373 -0.521118 0.358765 0.550720 1441913033 0.551758 -0.514832 0.370178 0.541687 1441913033 0.551758 -0.514832 0.370178 0.541687 1441913033 0.551758 -0.514832 0.370178 0.541687 1441913033 0.551758 -0.514832 0.370178 0.541687 1441913033 0.551758 -0.514832 0.370178 0.541687 1441913033 0.551758 -0.514832 0.370178 0.541687 1441913033 0.558289 -0.509644 0.380005 0.533020 1441913033 0.558289 -0.509644 0.380005 0.533020 1441913033 0.558289 -0.509644 0.380005 0.533020 1441913033 0.558289 -0.509644 0.380005 0.533020 1441913033 0.558289 -0.509644 0.380005 0.533020 1441913033 0.558289 -0.509644 0.380005 0.533020 1441913033 0.559937 -0.507813 0.384766 0.529663 1441913033 0.559937 -0.507813 0.384766 0.529663 1441913033 0.559937 -0.507813 0.384766 0.529663 1441913033 0.559937 -0.507813 0.384766 0.529663 1441913033 0.559937 -0.507813 0.384766 0.529663 1441913033 0.559448 -0.505859 0.386536 0.530701 1441913033 0.559448 -0.505859 0.386536 0.530701 1441913033 0.559448 -0.505859 0.386536 0.530701 1441913033 0.559448 -0.505859 0.386536 0.530701 1441913033 0.559448 -0.505859 0.386536 0.530701 1441913033 0.559448 -0.505859 0.386536 0.530701 1441913033 0.558716 -0.501587 0.390747 0.532471 1441913033 0.558716 -0.501587 0.390747 0.532471 1441913033 0.558716 -0.501587 0.390747 0.532471 1441913033 0.558716 -0.501587 0.390747 0.532471 1441913033 0.558716 -0.501587 0.390747 0.532471 1441913033 0.558716 -0.501587 0.390747 0.532471 1441913033 0.552612 -0.503906 0.393433 0.534607 1441913033 0.552612 -0.503906 0.393433 0.534607 1441913033 0.552612 -0.503906 0.393433 0.534607 1441913033 0.552612 -0.503906 0.393433 0.534607 1441913033 0.552612 -0.503906 0.393433 0.534607 1441913033 0.552612 -0.503906 0.393433 0.534607 1441913033 0.552612 -0.503906 0.393433 0.534607 1441913033 0.547058 -0.508606 0.397095 0.533203 1441913033 0.547058 -0.508606 0.397095 0.533203 1441913034 0.546204 -0.511719 0.396912 0.531189 1441913034 0.546204 -0.511719 0.396912 0.531189 1441913034 0.546204 -0.511719 0.396912 0.531189 1441913034 0.546204 -0.511719 0.396912 0.531189 1441913034 0.546204 -0.511719 0.396912 0.531189 1441913034 0.546204 -0.511719 0.396912 0.531189 1441913034 0.551208 -0.515137 0.387390 0.529785 1441913034 0.551208 -0.515137 0.387390 0.529785 1441913034 0.551208 -0.515137 0.387390 0.529785 1441913034 0.551208 -0.515137 0.387390 0.529785 1441913034 0.551208 -0.515137 0.387390 0.529785 1441913034 0.551208 -0.515137 0.387390 0.529785 1441913034 0.551208 -0.515137 0.387390 0.529785 1441913034 0.553467 -0.521423 0.370361 0.533447 1441913034 0.553467 -0.521423 0.370361 0.533447 1441913034 0.553467 -0.521423 0.370361 0.533447 1441913034 0.553467 -0.521423 0.370361 0.533447 1441913034 0.553467 -0.521423 0.370361 0.533447 1441913034 0.553467 -0.521423 0.370361 0.533447 1441913034 0.552124 -0.525208 0.357849 0.539612 1441913034 0.552124 -0.525208 0.357849 0.539612 1441913034 0.552124 -0.525208 0.357849 0.539612 1441913034 0.552124 -0.525208 0.357849 0.539612 1441913034 0.552124 -0.525208 0.357849 0.539612 1441913034 0.552124 -0.525208 0.357849 0.539612 1441913034 0.556091 -0.521240 0.360596 0.537537 1441913034 0.556091 -0.521240 0.360596 0.537537 1441913034 0.556091 -0.521240 0.360596 0.537537 1441913034 0.556091 -0.521240 0.360596 0.537537 1441913034 0.556091 -0.521240 0.360596 0.537537 1441913034 0.556091 -0.521240 0.360596 0.537537 1441913034 0.550049 -0.527649 0.351196 0.543701 1441913034 0.550049 -0.527649 0.351196 0.543701 1441913034 0.550049 -0.527649 0.351196 0.543701 1441913034 0.550049 -0.527649 0.351196 0.543701 1441913034 0.550049 -0.527649 0.351196 0.543701 1441913034 0.550049 -0.527649 0.351196 0.543701 1441913034 0.535339 -0.543640 0.328003 0.556946 1441913034 0.535339 -0.543640 0.328003 0.556946 1441913034 0.535339 -0.543640 0.328003 0.556946 1441913034 0.535339 -0.543640 0.328003 0.556946 1441913034 0.535339 -0.543640 0.328003 0.556946 1441913034 0.535339 -0.543640 0.328003 0.556946 1441913034 0.526855 -0.551514 0.317566 0.563354 1441913034 0.526855 -0.551514 0.317566 0.563354 1441913034 0.526855 -0.551514 0.317566 0.563354 1441913034 0.526855 -0.551514 0.317566 0.563354 1441913034 0.526855 -0.551514 0.317566 0.563354 1441913034 0.526855 -0.551514 0.317566 0.563354 1441913034 0.524170 -0.550964 0.322266 0.563660 1441913034 0.524170 -0.550964 0.322266 0.563660 1441913034 0.524170 -0.550964 0.322266 0.563660 1441913034 0.524170 -0.550964 0.322266 0.563660 1441913034 0.524170 -0.550964 0.322266 0.563660 1441913034 0.524170 -0.550964 0.322266 0.563660 1441913034 0.519958 -0.551819 0.323547 0.566101 1441913034 0.519958 -0.551819 0.323547 0.566101 1441913034 0.519958 -0.551819 0.323547 0.566101 1441913034 0.519958 -0.551819 0.323547 0.566101 1441913034 0.519958 -0.551819 0.323547 0.566101 1441913034 0.519958 -0.551819 0.323547 0.566101 1441913034 0.514404 -0.554382 0.317566 0.571960 1441913034 0.514404 -0.554382 0.317566 0.571960 1441913034 0.514404 -0.554382 0.317566 0.571960 1441913034 0.514404 -0.554382 0.317566 0.571960 1441913034 0.514404 -0.554382 0.317566 0.571960 1441913034 0.514404 -0.554382 0.317566 0.571960 1441913034 0.514404 -0.554382 0.317566 0.571960 1441913034 0.508911 -0.552734 0.315613 0.579468 1441913034 0.508911 -0.552734 0.315613 0.579468 1441913034 0.508911 -0.552734 0.315613 0.579468 1441913034 0.508911 -0.552734 0.315613 0.579468 1441913034 0.508911 -0.552734 0.315613 0.579468 1441913034 0.508911 -0.552734 0.315613 0.579468 1441913034 0.506958 -0.548096 0.323608 0.581177 1441913034 0.506958 -0.548096 0.323608 0.581177 1441913034 0.506958 -0.548096 0.323608 0.581177 1441913034 0.506958 -0.548096 0.323608 0.581177 1441913034 0.506958 -0.548096 0.323608 0.581177 1441913034 0.506958 -0.548096 0.323608 0.581177 1441913034 0.506958 -0.548096 0.323608 0.581177 1441913034 0.510071 -0.538940 0.338074 0.578857 1441913034 0.510071 -0.538940 0.338074 0.578857 1441913034 0.510071 -0.538940 0.338074 0.578857 1441913034 0.510071 -0.538940 0.338074 0.578857 1441913034 0.510071 -0.538940 0.338074 0.578857 1441913034 0.510071 -0.538940 0.338074 0.578857 1441913034 0.510071 -0.538940 0.338074 0.578857 1441913034 0.512268 -0.533264 0.347778 0.576355 1441913034 0.512268 -0.533264 0.347778 0.576355 1441913034 0.512268 -0.533264 0.347778 0.576355 1441913034 0.512268 -0.533264 0.347778 0.576355 1441913034 0.512268 -0.533264 0.347778 0.576355 1441913034 0.512268 -0.533264 0.347778 0.576355 1441913034 0.516235 -0.530334 0.351685 0.573120 1441913034 0.516235 -0.530334 0.351685 0.573120 1441913034 0.516235 -0.530334 0.351685 0.573120 1441913034 0.516235 -0.530334 0.351685 0.573120 1441913034 0.516235 -0.530334 0.351685 0.573120 1441913034 0.516235 -0.530334 0.351685 0.573120 1441913034 0.523010 -0.524658 0.358887 0.567749 1441913034 0.523010 -0.524658 0.358887 0.567749 1441913034 0.523010 -0.524658 0.358887 0.567749 1441913034 0.531067 -0.517761 0.371094 0.558716 1441913034 0.531067 -0.517761 0.371094 0.558716 1441913034 0.531067 -0.517761 0.371094 0.558716 1441913035 0.531067 -0.517761 0.371094 0.558716 1441913035 0.531067 -0.517761 0.371094 0.558716 1441913035 0.531067 -0.517761 0.371094 0.558716 1441913035 0.537781 -0.511292 0.384399 0.549133 1441913035 0.537781 -0.511292 0.384399 0.549133 1441913035 0.537781 -0.511292 0.384399 0.549133 1441913035 0.537781 -0.511292 0.384399 0.549133 1441913035 0.537781 -0.511292 0.384399 0.549133 1441913035 0.537781 -0.511292 0.384399 0.549133 1441913035 0.541199 -0.505798 0.392639 0.545044 1441913035 0.541199 -0.505798 0.392639 0.545044 1441913035 0.541199 -0.505798 0.392639 0.545044 1441913035 0.541199 -0.505798 0.392639 0.545044 1441913035 0.541199 -0.505798 0.392639 0.545044 1441913035 0.541199 -0.505798 0.392639 0.545044 1441913035 0.541199 -0.505798 0.392639 0.545044 1441913035 0.540894 -0.505859 0.392456 0.545410 1441913035 0.540894 -0.505859 0.392456 0.545410 1441913035 0.540894 -0.505859 0.392456 0.545410 1441913035 0.540894 -0.505859 0.392456 0.545410 1441913035 0.540894 -0.505859 0.392456 0.545410 1441913035 0.540894 -0.505859 0.392456 0.545410 1441913035 0.539612 -0.507751 0.389709 0.546936 1441913035 0.539612 -0.507751 0.389709 0.546936 1441913035 0.539612 -0.507751 0.389709 0.546936 1441913035 0.539612 -0.507751 0.389709 0.546936 1441913035 0.539612 -0.507751 0.389709 0.546936 1441913035 0.539612 -0.507751 0.389709 0.546936 1441913035 0.539612 -0.507751 0.389709 0.546936 1441913035 0.537048 -0.509216 0.390442 0.547546 1441913035 0.537048 -0.509216 0.390442 0.547546 1441913035 0.537048 -0.509216 0.390442 0.547546 1441913035 0.537048 -0.509216 0.390442 0.547546 1441913035 0.537048 -0.509216 0.390442 0.547546 1441913035 0.537048 -0.509216 0.390442 0.547546 1441913035 0.535034 -0.510681 0.392639 0.546570 1441913035 0.535034 -0.510681 0.392639 0.546570 1441913035 0.535034 -0.510681 0.392639 0.546570 1441913035 0.535034 -0.510681 0.392639 0.546570 1441913035 0.535034 -0.510681 0.392639 0.546570 1441913035 0.535034 -0.510681 0.392639 0.546570 1441913035 0.535034 -0.510681 0.392639 0.546570 1441913035 0.537231 -0.512329 0.391541 0.543640 1441913035 0.537231 -0.512329 0.391541 0.543640 1441913035 0.537231 -0.512329 0.391541 0.543640 1441913035 0.537231 -0.512329 0.391541 0.543640 1441913035 0.537231 -0.512329 0.391541 0.543640 1441913035 0.537231 -0.512329 0.391541 0.543640 1441913035 0.543701 -0.515503 0.382019 0.540955 1441913035 0.543701 -0.515503 0.382019 0.540955 1441913035 0.543701 -0.515503 0.382019 0.540955 1441913035 0.543701 -0.515503 0.382019 0.540955 1441913035 0.543701 -0.515503 0.382019 0.540955 1441913035 0.543701 -0.515503 0.382019 0.540955 1441913035 0.543701 -0.515503 0.382019 0.540955 1441913035 0.551880 -0.518250 0.369751 0.538574 1441913035 0.551880 -0.518250 0.369751 0.538574 1441913035 0.551880 -0.518250 0.369751 0.538574 1441913035 0.551880 -0.518250 0.369751 0.538574 1441913035 0.551880 -0.518250 0.369751 0.538574 1441913035 0.551880 -0.518250 0.369751 0.538574 1441913035 0.551880 -0.518250 0.369751 0.538574 1441913035 0.558899 -0.518799 0.358765 0.538208 1441913035 0.558899 -0.518799 0.358765 0.538208 1441913035 0.558899 -0.518799 0.358765 0.538208 1441913035 0.558899 -0.518799 0.358765 0.538208 1441913035 0.558899 -0.518799 0.358765 0.538208 1441913035 0.558167 -0.525513 0.343140 0.542664 1441913035 0.558167 -0.525513 0.343140 0.542664 1441913035 0.558167 -0.525513 0.343140 0.542664 1441913035 0.558167 -0.525513 0.343140 0.542664 1441913035 0.558167 -0.525513 0.343140 0.542664 1441913035 0.558167 -0.525513 0.343140 0.542664 1441913035 0.554382 -0.533936 0.325195 0.549377 1441913035 0.554382 -0.533936 0.325195 0.549377 1441913035 0.554382 -0.533936 0.325195 0.549377 1441913035 0.554382 -0.533936 0.325195 0.549377 1441913035 0.554382 -0.533936 0.325195 0.549377 1441913035 0.554382 -0.533936 0.325195 0.549377 1441913035 0.548096 -0.542542 0.308105 0.557007 1441913035 0.548096 -0.542542 0.308105 0.557007 1441913035 0.548096 -0.542542 0.308105 0.557007 1441913035 0.548096 -0.542542 0.308105 0.557007 1441913035 0.548096 -0.542542 0.308105 0.557007 1441913035 0.548096 -0.542542 0.308105 0.557007 1441913035 0.548096 -0.542542 0.308105 0.557007 1441913035 0.537048 -0.550659 0.296875 0.565857 1441913035 0.537048 -0.550659 0.296875 0.565857 1441913035 0.537048 -0.550659 0.296875 0.565857 1441913035 0.537048 -0.550659 0.296875 0.565857 1441913035 0.537048 -0.550659 0.296875 0.565857 1441913035 0.537048 -0.550659 0.296875 0.565857 1441913035 0.537048 -0.550659 0.296875 0.565857 1441913035 0.526062 -0.556213 0.296326 0.571045 1441913035 0.526062 -0.556213 0.296326 0.571045 1441913035 0.526062 -0.556213 0.296326 0.571045 1441913035 0.526062 -0.556213 0.296326 0.571045 1441913035 0.526062 -0.556213 0.296326 0.571045 1441913035 0.526062 -0.556213 0.296326 0.571045 1441913035 0.517151 -0.556885 0.300964 0.576050 1441913035 0.517151 -0.556885 0.300964 0.576050 1441913035 0.517151 -0.556885 0.300964 0.576050 1441913035 0.517151 -0.556885 0.300964 0.576050 1441913035 0.517151 -0.556885 0.300964 0.576050 1441913035 0.517151 -0.556885 0.300964 0.576050 1441913035 0.513123 -0.553772 0.304749 0.580627 1441913035 0.513123 -0.553772 0.304749 0.580627 1441913035 0.513123 -0.553772 0.304749 0.580627 1441913035 0.513123 -0.553772 0.304749 0.580627 1441913035 0.513123 -0.553772 0.304749 0.580627 1441913035 0.513123 -0.553772 0.304749 0.580627 1441913035 0.509033 -0.553101 0.300415 0.587097 1441913035 0.509033 -0.553101 0.300415 0.587097 1441913035 0.509033 -0.553101 0.300415 0.587097 1441913035 0.509033 -0.553101 0.300415 0.587097 1441913036 0.509033 -0.553101 0.300415 0.587097 1441913036 0.509033 -0.553101 0.300415 0.587097 1441913036 0.502808 -0.554382 0.294373 0.594299 1441913036 0.502808 -0.554382 0.294373 0.594299 1441913036 0.502808 -0.554382 0.294373 0.594299 1441913036 0.502808 -0.554382 0.294373 0.594299 1441913036 0.502808 -0.554382 0.294373 0.594299 1441913036 0.502808 -0.554382 0.294373 0.594299 1441913036 0.498535 -0.555115 0.296692 0.596008 1441913036 0.498535 -0.555115 0.296692 0.596008 1441913036 0.498535 -0.555115 0.296692 0.596008 1441913036 0.498535 -0.555115 0.296692 0.596008 1441913036 0.498535 -0.555115 0.296692 0.596008 1441913036 0.498535 -0.555115 0.296692 0.596008 1441913036 0.498535 -0.555115 0.296692 0.596008 1441913036 0.497986 -0.551941 0.306152 0.594604 1441913036 0.497986 -0.551941 0.306152 0.594604 1441913036 0.497986 -0.551941 0.306152 0.594604 1441913036 0.497986 -0.551941 0.306152 0.594604 1441913036 0.497986 -0.551941 0.306152 0.594604 1441913036 0.497986 -0.551941 0.306152 0.594604 1441913036 0.501526 -0.547241 0.316406 0.590698 1441913036 0.501526 -0.547241 0.316406 0.590698 1441913036 0.501526 -0.547241 0.316406 0.590698 1441913036 0.501526 -0.547241 0.316406 0.590698 1441913036 0.501526 -0.547241 0.316406 0.590698 1441913036 0.501526 -0.547241 0.316406 0.590698 1441913036 0.506042 -0.545166 0.322266 0.585510 1441913036 0.506042 -0.545166 0.322266 0.585510 1441913036 0.506042 -0.545166 0.322266 0.585510 1441913036 0.506042 -0.545166 0.322266 0.585510 1441913036 0.506042 -0.545166 0.322266 0.585510 1441913036 0.506042 -0.545166 0.322266 0.585510 1441913036 0.506042 -0.545166 0.322266 0.585510 1441913036 0.514648 -0.540649 0.331848 0.576782 1441913036 0.514648 -0.540649 0.331848 0.576782 1441913036 0.514648 -0.540649 0.331848 0.576782 1441913036 0.514648 -0.540649 0.331848 0.576782 1441913036 0.514648 -0.540649 0.331848 0.576782 1441913036 0.514648 -0.540649 0.331848 0.576782 1441913036 0.525513 -0.529175 0.348755 0.567505 1441913036 0.525513 -0.529175 0.348755 0.567505 1441913036 0.525513 -0.529175 0.348755 0.567505 1441913036 0.525513 -0.529175 0.348755 0.567505 1441913036 0.525513 -0.529175 0.348755 0.567505 1441913036 0.525513 -0.529175 0.348755 0.567505 1441913036 0.529480 -0.520813 0.362122 0.563232 1441913036 0.529480 -0.520813 0.362122 0.563232 1441913036 0.529480 -0.520813 0.362122 0.563232 1441913036 0.529480 -0.520813 0.362122 0.563232 1441913036 0.529480 -0.520813 0.362122 0.563232 1441913036 0.529480 -0.520813 0.362122 0.563232 1441913036 0.529480 -0.520813 0.362122 0.563232 1441913036 0.528442 -0.520325 0.365173 0.562622 1441913036 0.528442 -0.520325 0.365173 0.562622 1441913036 0.528442 -0.520325 0.365173 0.562622 1441913036 0.528442 -0.520325 0.365173 0.562622 1441913036 0.528442 -0.520325 0.365173 0.562622 1441913036 0.529602 -0.519104 0.367676 0.561096 1441913036 0.529602 -0.519104 0.367676 0.561096 1441913036 0.529602 -0.519104 0.367676 0.561096 1441913036 0.529602 -0.519104 0.367676 0.561096 1441913036 0.534302 -0.513000 0.375793 0.556824 1441913036 0.534302 -0.513000 0.375793 0.556824 1441913036 0.534302 -0.513000 0.375793 0.556824 1441913036 0.534302 -0.513000 0.375793 0.556824 1441913036 0.534302 -0.513000 0.375793 0.556824 1441913036 0.534302 -0.513000 0.375793 0.556824 1441913036 0.536682 -0.511292 0.378418 0.554321 1441913036 0.536682 -0.511292 0.378418 0.554321 1441913036 0.536682 -0.511292 0.378418 0.554321 1441913036 0.536682 -0.511292 0.378418 0.554321 1441913036 0.536682 -0.511292 0.378418 0.554321 1441913036 0.536682 -0.511292 0.378418 0.554321 1441913036 0.537231 -0.516113 0.371155 0.554260 1441913036 0.537231 -0.516113 0.371155 0.554260 1441913036 0.537231 -0.516113 0.371155 0.554260 1441913036 0.537231 -0.516113 0.371155 0.554260 1441913036 0.537231 -0.516113 0.371155 0.554260 1441913036 0.537231 -0.516113 0.371155 0.554260 1441913036 0.540283 -0.518616 0.363159 0.554260 1441913036 0.540283 -0.518616 0.363159 0.554260 1441913036 0.540283 -0.518616 0.363159 0.554260 1441913036 0.540283 -0.518616 0.363159 0.554260 1441913036 0.540283 -0.518616 0.363159 0.554260 1441913036 0.540283 -0.518616 0.363159 0.554260 1441913036 0.540283 -0.518616 0.363159 0.554260 1441913036 0.545837 -0.518127 0.358398 0.552368 1441913036 0.545837 -0.518127 0.358398 0.552368 1441913036 0.545837 -0.518127 0.358398 0.552368 1441913036 0.545837 -0.518127 0.358398 0.552368 1441913036 0.545837 -0.518127 0.358398 0.552368 1441913036 0.545837 -0.518127 0.358398 0.552368 1441913036 0.548401 -0.519592 0.352234 0.552429 1441913036 0.548401 -0.519592 0.352234 0.552429 1441913036 0.548401 -0.519592 0.352234 0.552429 1441913036 0.548401 -0.519592 0.352234 0.552429 1441913036 0.548401 -0.519592 0.352234 0.552429 1441913036 0.548401 -0.519592 0.352234 0.552429 1441913036 0.548401 -0.519592 0.352234 0.552429 1441913036 0.543274 -0.526794 0.337830 0.559631 1441913036 0.543274 -0.526794 0.337830 0.559631 1441913036 0.543274 -0.526794 0.337830 0.559631 1441913036 0.543274 -0.526794 0.337830 0.559631 1441913036 0.543274 -0.526794 0.337830 0.559631 1441913036 0.543274 -0.526794 0.337830 0.559631 1441913036 0.536377 -0.532166 0.326111 0.568054 1441913036 0.536377 -0.532166 0.326111 0.568054 1441913036 0.536377 -0.532166 0.326111 0.568054 1441913036 0.536377 -0.532166 0.326111 0.568054 1441913036 0.536377 -0.532166 0.326111 0.568054 1441913037 0.536377 -0.532166 0.326111 0.568054 1441913037 0.531311 -0.533386 0.321472 0.574280 1441913037 0.531311 -0.533386 0.321472 0.574280 1441913037 0.531311 -0.533386 0.321472 0.574280 1441913037 0.531311 -0.533386 0.321472 0.574280 1441913037 0.531311 -0.533386 0.321472 0.574280 1441913037 0.531311 -0.533386 0.321472 0.574280 1441913037 0.531311 -0.533386 0.321472 0.574280 1441913037 0.519287 -0.542297 0.310059 0.583130 1441913037 0.519287 -0.542297 0.310059 0.583130 1441913037 0.519287 -0.542297 0.310059 0.583130 1441913037 0.519287 -0.542297 0.310059 0.583130 1441913037 0.519287 -0.542297 0.310059 0.583130 1441913037 0.519287 -0.542297 0.310059 0.583130 1441913037 0.507874 -0.550110 0.301880 0.590149 1441913037 0.507874 -0.550110 0.301880 0.590149 1441913037 0.507874 -0.550110 0.301880 0.590149 1441913037 0.507874 -0.550110 0.301880 0.590149 1441913037 0.507874 -0.550110 0.301880 0.590149 1441913037 0.507874 -0.550110 0.301880 0.590149 1441913037 0.497803 -0.555054 0.298645 0.595703 1441913037 0.497803 -0.555054 0.298645 0.595703 1441913037 0.497803 -0.555054 0.298645 0.595703 1441913037 
0.694336 -0.516357 0.347168 0.361511 1441913065 0.694336 -0.516357 0.347168 0.361511 1441913065 0.694336 -0.516357 0.347168 0.361511 1441913065 0.694336 -0.516357 0.347168 0.361511 1441913065 0.694336 -0.516357 0.347168 0.361511 1441913065 0.650818 -0.538147 0.341248 0.412781 1441913065 0.650818 -0.538147 0.341248 0.412781 1441913065 0.650818 -0.538147 0.341248 0.412781 1441913065 0.650818 -0.538147 0.341248 0.412781 1441913065 0.650818 -0.538147 0.341248 0.412781 1441913065 0.650818 -0.538147 0.341248 0.412781 1441913065 0.584351 -0.533997 0.348145 0.502136 1441913065 0.584351 -0.533997 0.348145 0.502136 1441913065 0.584351 -0.533997 0.348145 0.502136 1441913065 0.584351 -0.533997 0.348145 0.502136 1441913065 0.584351 -0.533997 0.348145 0.502136 1441913065 0.584351 -0.533997 0.348145 0.502136 1441913065 0.519653 -0.457275 0.401550 0.599670 1441913065 0.519653 -0.457275 0.401550 0.599670 1441913065 0.519653 -0.457275 0.401550 0.599670 1441913065 0.519653 -0.457275 0.401550 0.599670 1441913065 0.417908 -0.360718 0.466980 0.690735 1441913065 0.296570 -0.280762 0.517639 0.751770 1441913065 0.296570 -0.280762 0.517639 0.751770 1441913065 0.296570 -0.280762 0.517639 0.751770 1441913065 0.296570 -0.280762 0.517639 0.751770 1441913065 0.296570 -0.280762 0.517639 0.751770 1441913065 0.296570 -0.280762 0.517639 0.751770 1441913065 0.190308 -0.215942 0.527100 0.799561 1441913065 0.190308 -0.215942 0.527100 0.799561 1441913065 0.190308 -0.215942 0.527100 0.799561 1441913065 0.190308 -0.215942 0.527100 0.799561 1441913065 0.190308 -0.215942 0.527100 0.799561 1441913065 0.190308 -0.215942 0.527100 0.799561 1441913065 0.110779 -0.162109 0.520935 0.830627 1441913065 0.110779 -0.162109 0.520935 0.830627 1441913065 0.110779 -0.162109 0.520935 0.830627 1441913065 0.110779 -0.162109 0.520935 0.830627 1441913065 0.110779 -0.162109 0.520935 0.830627 1441913065 0.110779 -0.162109 0.520935 0.830627 1441913065 0.110779 -0.162109 0.520935 0.830627 1441913065 0.063416 -0.117065 0.505310 0.852539 1441913065 0.063416 -0.117065 0.505310 0.852539 1441913065 0.063416 -0.117065 0.505310 0.852539 1441913065 0.063416 -0.117065 0.505310 0.852539 1441913065 0.045898 -0.091309 0.484192 0.868958 1441913065 0.045898 -0.091309 0.484192 0.868958 1441913065 0.045898 -0.091309 0.484192 0.868958 1441913065 0.045898 -0.091309 0.484192 0.868958 1441913065 0.045898 -0.091309 0.484192 0.868958 1441913066 0.045898 -0.091309 0.484192 0.868958 1441913066 0.055664 -0.089966 0.469849 0.876343 1441913066 0.055664 -0.089966 0.469849 0.876343 1441913066 0.055664 -0.089966 0.469849 0.876343 1441913066 0.055664 -0.089966 0.469849 0.876343 1441913066 0.055664 -0.089966 0.469849 0.876343 1441913066 0.055664 -0.089966 0.469849 0.876343 1441913066 0.095886 -0.112610 0.481079 0.864075 1441913066 0.095886 -0.112610 0.481079 0.864075 1441913066 0.095886 -0.112610 0.481079 0.864075 1441913066 0.095886 -0.112610 0.481079 0.864075 1441913066 0.095886 -0.112610 0.481079 0.864075 1441913066 0.095886 -0.112610 0.481079 0.864075 1441913066 0.165405 -0.160522 0.499268 0.835205 1441913066 0.165405 -0.160522 0.499268 0.835205 1441913066 0.271790 -0.223022 0.515869 0.781128 1441913066 0.271790 -0.223022 0.515869 0.781128 1441913066 0.271790 -0.223022 0.515869 0.781128 1441913066 0.407959 -0.275635 0.503601 0.709900 1441913066 0.407959 -0.275635 0.503601 0.709900 1441913066 0.407959 -0.275635 0.503601 0.709900 1441913066 0.407959 -0.275635 0.503601 0.709900 1441913066 0.407959 -0.275635 0.503601 0.709900 1441913066 0.407959 -0.275635 0.503601 0.709900 1441913066 0.517883 -0.331177 0.452759 0.645813 1441913066 0.517883 -0.331177 0.452759 0.645813 1441913066 0.517883 -0.331177 0.452759 0.645813 1441913066 0.517883 -0.331177 0.452759 0.645813 1441913066 0.517883 -0.331177 0.452759 0.645813 1441913066 0.517883 -0.331177 0.452759 0.645813 1441913066 0.593750 -0.409790 0.378113 0.580078 1441913066 0.593750 -0.409790 0.378113 0.580078 1441913066 0.593750 -0.409790 0.378113 0.580078 1441913066 0.593750 -0.409790 0.378113 0.580078 1441913066 0.593750 -0.409790 0.378113 0.580078 1441913066 0.593750 -0.409790 0.378113 0.580078 1441913066 0.656372 -0.479553 0.323853 0.484009 1441913066 0.656372 -0.479553 0.323853 0.484009 1441913066 0.656372 -0.479553 0.323853 0.484009 1441913066 0.656372 -0.479553 0.323853 0.484009 1441913066 0.656372 -0.479553 0.323853 0.484009 1441913066 0.733337 -0.486267 0.312744 0.357605 1441913066 0.733337 -0.486267 0.312744 0.357605 1441913066 0.733337 -0.486267 0.312744 0.357605 1441913066 0.733337 -0.486267 0.312744 0.357605 1441913066 0.733337 -0.486267 0.312744 0.357605 1441913066 0.733337 -0.486267 0.312744 0.357605 1441913066 0.811768 -0.411804 0.315491 0.268066 1441913066 0.811768 -0.411804 0.315491 0.268066 1441913066 0.811768 -0.411804 0.315491 0.268066 1441913066 0.811768 -0.411804 0.315491 0.268066 1441913066 0.811768 -0.411804 0.315491 0.268066 1441913066 0.811768 -0.411804 0.315491 0.268066 1441913066 0.811768 -0.411804 0.315491 0.268066 1441913066 0.830688 -0.400696 0.291809 0.253479 1441913066 0.830688 -0.400696 0.291809 0.253479 1441913066 0.830688 -0.400696 0.291809 0.253479 1441913066 0.811340 -0.435730 0.276489 0.274536 1441913066 0.811340 -0.435730 0.276489 0.274536 1441913066 0.811340 -0.435730 0.276489 0.274536 1441913066 0.811340 -0.435730 0.276489 0.274536 1441913066 0.811340 -0.435730 0.276489 0.274536 1441913066 0.811340 -0.435730 0.276489 0.274536 1441913066 0.811340 -0.435730 0.276489 0.274536 1441913066 0.782043 -0.449158 0.289856 0.320251 1441913066 0.782043 -0.449158 0.289856 0.320251 1441913066 0.782043 -0.449158 0.289856 0.320251 1441913066 0.782043 -0.449158 0.289856 0.320251 1441913066 0.782043 -0.449158 0.289856 0.320251 1441913066 0.782043 -0.449158 0.289856 0.320251 1441913066 0.729980 -0.442627 0.333618 0.399780 1441913066 0.729980 -0.442627 0.333618 0.399780 1441913066 0.729980 -0.442627 0.333618 0.399780 1441913066 0.729980 -0.442627 0.333618 0.399780 1441913066 0.729980 -0.442627 0.333618 0.399780 1441913066 0.729980 -0.442627 0.333618 0.399780 1441913066 0.620972 -0.436584 0.393005 0.518921 1441913066 0.620972 -0.436584 0.393005 0.518921 1441913066 0.620972 -0.436584 0.393005 0.518921 1441913066 0.620972 -0.436584 0.393005 0.518921 1441913066 0.620972 -0.436584 0.393005 0.518921 1441913066 0.620972 -0.436584 0.393005 0.518921 1441913066 0.493530 -0.383240 0.457153 0.632874 1441913066 0.493530 -0.383240 0.457153 0.632874 1441913066 0.493530 -0.383240 0.457153 0.632874 1441913066 0.493530 -0.383240 0.457153 0.632874 1441913066 0.360352 -0.303528 0.501343 0.725647 1441913066 0.360352 -0.303528 0.501343 0.725647 1441913066 0.360352 -0.303528 0.501343 0.725647 1441913066 0.360352 -0.303528 0.501343 0.725647 1441913066 0.360352 -0.303528 0.501343 0.725647 1441913066 0.360352 -0.303528 0.501343 0.725647 1441913066 0.226257 -0.252319 0.456299 0.822693 1441913066 0.226257 -0.252319 0.456299 0.822693 1441913066 0.226257 -0.252319 0.456299 0.822693 1441913066 0.226257 -0.252319 0.456299 0.822693 1441913066 0.226257 -0.252319 0.456299 0.822693 1441913066 0.226257 -0.252319 0.456299 0.822693 1441913066 0.146240 -0.193604 0.455200 0.856628 1441913067 0.146240 -0.193604 0.455200 0.856628 1441913067 0.146240 -0.193604 0.455200 0.856628 1441913067 0.146240 -0.193604 0.455200 0.856628 1441913067 0.146240 -0.193604 0.455200 0.856628 1441913067 0.146240 -0.193604 0.455200 0.856628 1441913067 0.146240 -0.193604 0.455200 0.856628 1441913067 0.098083 -0.130615 0.516724 0.840393 1441913067 0.098083 -0.130615 0.516724 0.840393 1441913067 0.098083 -0.130615 0.516724 0.840393 1441913067 0.098083 -0.130615 0.516724 0.840393 1441913067 0.098083 -0.130615 0.516724 0.840393 1441913067 0.098083 -0.130615 0.516724 0.840393 1441913067 0.056824 -0.097351 0.528625 0.841309 1441913067 0.056824 -0.097351 0.528625 0.841309 1441913067 0.056824 -0.097351 0.528625 0.841309 1441913067 0.056824 -0.097351 0.528625 0.841309 1441913067 0.056824 -0.097351 0.528625 0.841309 1441913067 0.051697 -0.095520 0.479492 0.870789 1441913067 0.051697 -0.095520 0.479492 0.870789 1441913067 0.051697 -0.095520 0.479492 0.870789 1441913067 0.051697 -0.095520 0.479492 0.870789 1441913067 0.051697 -0.095520 0.479492 0.870789 1441913067 0.051697 -0.095520 0.479492 0.870789 1441913067 0.051697 -0.095520 0.479492 0.870789 1441913067 0.073853 -0.112183 0.453857 0.880859 1441913067 0.073853 -0.112183 0.453857 0.880859 1441913067 0.073853 -0.112183 0.453857 0.880859 1441913067 0.073853 -0.112183 0.453857 0.880859 1441913067 0.073853 -0.112183 0.453857 0.880859 1441913067 0.073853 -0.112183 0.453857 0.880859 1441913067 0.126587 -0.142700 0.486938 0.852295 1441913067 0.126587 -0.142700 0.486938 0.852295 1441913067 0.126587 -0.142700 0.486938 0.852295 1441913067 0.126587 -0.142700 0.486938 0.852295 1441913067 0.126587 -0.142700 0.486938 0.852295 1441913067 0.126587 -0.142700 0.486938 0.852295 1441913067 0.207764 -0.193787 0.524719 0.802429 1441913067 0.207764 -0.193787 0.524719 0.802429 1441913067 0.207764 -0.193787 0.524719 0.802429 1441913067 0.207764 -0.193787 0.524719 0.802429 1441913067 0.207764 -0.193787 0.524719 0.802429 1441913067 0.207764 -0.193787 0.524719 0.802429 1441913067 0.309570 -0.257141 0.531433 0.745361 1441913067 0.309570 -0.257141 0.531433 0.745361 1441913067 0.309570 -0.257141 0.531433 0.745361 1441913067 0.309570 -0.257141 0.531433 0.745361 1441913067 0.309570 -0.257141 0.531433 0.745361 1441913067 0.309570 -0.257141 0.531433 0.745361 1441913067 0.419189 -0.329834 0.509521 0.675110 1441913067 0.419189 -0.329834 0.509521 0.675110 1441913067 0.419189 -0.329834 0.509521 0.675110 1441913067 0.419189 -0.329834 0.509521 0.675110 1441913067 0.419189 -0.329834 0.509521 0.675110 1441913067 0.419189 -0.329834 0.509521 0.675110 1441913067 0.419189 -0.329834 0.509521 0.675110 1441913067 0.518066 -0.410889 0.463989 0.589417 1441913067 0.518066 -0.410889 0.463989 0.589417 1441913067 0.518066 -0.410889 0.463989 0.589417 1441913067 0.518066 -0.410889 0.463989 0.589417 1441913067 0.518066 -0.410889 0.463989 0.589417 1441913067 0.518066 -0.410889 0.463989 0.589417 1441913067 0.607971 -0.480286 0.421143 0.471375 1441913067 0.607971 -0.480286 0.421143 0.471375 1441913067 0.607971 -0.480286 0.421143 0.471375 1441913067 0.607971 -0.480286 0.421143 0.471375 1441913067 0.607971 -0.480286 0.421143 0.471375 1441913067 0.607971 -0.480286 0.421143 0.471375 1441913067 0.607971 -0.480286 0.421143 0.471375 1441913067 0.693298 -0.488403 0.390320 0.358337 1441913067 0.693298 -0.488403 0.390320 0.358337 1441913067 0.693298 -0.488403 0.390320 0.358337 1441913067 0.693298 -0.488403 0.390320 0.358337 1441913067 0.693298 -0.488403 0.390320 0.358337 1441913067 0.693298 -0.488403 0.390320 0.358337 1441913067 0.760010 -0.467102 0.360046 0.273010 1441913067 0.760010 -0.467102 0.360046 0.273010 1441913067 0.760010 -0.467102 0.360046 0.273010 1441913067 0.760010 -0.467102 0.360046 0.273010 1441913067 0.760010 -0.467102 0.360046 0.273010 1441913067 0.760010 -0.467102 0.360046 0.273010 1441913067 0.801270 -0.448181 0.320923 0.232422 1441913067 0.801270 -0.448181 0.320923 0.232422 1441913067 0.801270 -0.448181 0.320923 0.232422 1441913067 0.801270 -0.448181 0.320923 0.232422 1441913067 0.801270 -0.448181 0.320923 0.232422 1441913067 0.801270 -0.448181 0.320923 0.232422 1441913067 0.796570 -0.477417 0.298828 0.219482 1441913067 0.796570 -0.477417 0.298828 0.219482 1441913067 0.796570 -0.477417 0.298828 0.219482 1441913067 0.796570 -0.477417 0.298828 0.219482 1441913067 0.796570 -0.477417 0.298828 0.219482 1441913067 0.796570 -0.477417 0.298828 0.219482 1441913067 0.796570 -0.477417 0.298828 0.219482 1441913067 0.781921 -0.491272 0.316711 0.216492 1441913067 0.781921 -0.491272 0.316711 0.216492 1441913067 0.781921 -0.491272 0.316711 0.216492 1441913067 0.781921 -0.491272 0.316711 0.216492 1441913067 0.781921 -0.491272 0.316711 0.216492 1441913067 0.781921 -0.491272 0.316711 0.216492 1441913067 0.751648 -0.499634 0.339905 0.264282 1441913067 0.751648 -0.499634 0.339905 0.264282 1441913067 0.751648 -0.499634 0.339905 0.264282 1441913067 0.751648 -0.499634 0.339905 0.264282 1441913067 0.751648 -0.499634 0.339905 0.264282 1441913067 0.751648 -0.499634 0.339905 0.264282 1441913067 0.751648 -0.499634 0.339905 0.264282 1441913067 0.672485 -0.524597 0.372375 0.365845 1441913067 0.672485 -0.524597 0.372375 0.365845 1441913067 0.672485 -0.524597 0.372375 0.365845 1441913067 0.573730 -0.512390 0.405640 0.493652 1441913068 0.573730 -0.512390 0.405640 0.493652 1441913068 0.573730 -0.512390 0.405640 0.493652 1441913068 0.573730 -0.512390 0.405640 0.493652 1441913068 0.464172 -0.442444 0.445618 0.624634 1441913068 0.464172 -0.442444 0.445618 0.624634 1441913068 0.464172 -0.442444 0.445618 0.624634 1441913068 0.464172 -0.442444 0.445618 0.624634 1441913068 0.464172 -0.442444 0.445618 0.624634 1441913068 0.464172 -0.442444 0.445618 0.624634 1441913068 0.359436 -0.350586 0.480957 0.718689 1441913068 0.359436 -0.350586 0.480957 0.718689 1441913068 0.359436 -0.350586 0.480957 0.718689 1441913068 0.359436 -0.350586 0.480957 0.718689 1441913068 0.359436 -0.350586 0.480957 0.718689 1441913068 0.359436 -0.350586 0.480957 0.718689 1441913068 0.265198 -0.241821 0.541504 0.760193 1441913068 0.265198 -0.241821 0.541504 0.760193 1441913068 0.265198 -0.241821 0.541504 0.760193 1441913068 0.265198 -0.241821 0.541504 0.760193 1441913068 0.265198 -0.241821 0.541504 0.760193 1441913068 0.265198 -0.241821 0.541504 0.760193 1441913068 0.170715 -0.161255 0.583069 0.777710 1441913068 0.170715 -0.161255 0.583069 0.777710 1441913068 0.170715 -0.161255 0.583069 0.777710 1441913068 0.170715 -0.161255 0.583069 0.777710 1441913068 0.170715 -0.161255 0.583069 0.777710 1441913068 0.170715 -0.161255 0.583069 0.777710 1441913068 0.170715 -0.161255 0.583069 0.777710 1441913068 0.094116 -0.110840 0.554993 0.818970 1441913068 0.094116 -0.110840 0.554993 0.818970 1441913068 0.094116 -0.110840 0.554993 0.818970 1441913068 0.094116 -0.110840 0.554993 0.818970 1441913068 0.094116 -0.110840 0.554993 0.818970 1441913068 0.094116 -0.110840 0.554993 0.818970 1441913068 0.055115 -0.073853 0.506104 0.857483 1441913068 0.055115 -0.073853 0.506104 0.857483 1441913068 0.055115 -0.073853 0.506104 0.857483 1441913068 0.055115 -0.073853 0.506104 0.857483 1441913068 0.055115 -0.073853 0.506104 0.857483 1441913068 0.055115 -0.073853 0.506104 0.857483 1441913068 0.055115 -0.073853 0.506104 0.857483 1441913068 0.041992 -0.057129 0.491089 0.868164 1441913068 0.041992 -0.057129 0.491089 0.868164 1441913068 0.041992 -0.057129 0.491089 0.868164 1441913068 0.041992 -0.057129 0.491089 0.868164 1441913068 0.041992 -0.057129 0.491089 0.868164 1441913068 0.041992 -0.057129 0.491089 0.868164 1441913068 0.053345 -0.059082 0.511047 0.855835 1441913068 0.053345 -0.059082 0.511047 0.855835 1441913068 0.053345 -0.059082 0.511047 0.855835 1441913068 0.053345 -0.059082 0.511047 0.855835 1441913068 0.053345 -0.059082 0.511047 0.855835 1441913068 0.053345 -0.059082 0.511047 0.855835 1441913068 0.053345 -0.059082 0.511047 0.855835 1441913068 0.089539 -0.085938 0.525513 0.841675 1441913068 0.089539 -0.085938 0.525513 0.841675 1441913068 0.089539 -0.085938 0.525513 0.841675 1441913068 0.089539 -0.085938 0.525513 0.841675 1441913068 0.089539 -0.085938 0.525513 0.841675 1441913068 0.089539 -0.085938 0.525513 0.841675 1441913068 0.089539 -0.085938 0.525513 0.841675 1441913068 0.144958 -0.134705 0.528687 0.825378 1441913068 0.144958 -0.134705 0.528687 0.825378 1441913068 0.144958 -0.134705 0.528687 0.825378 1441913068 0.144958 -0.134705 0.528687 0.825378 1441913068 0.144958 -0.134705 0.528687 0.825378 1441913068 0.144958 -0.134705 0.528687 0.825378 1441913068 0.226257 -0.209656 0.531311 0.789001 1441913068 0.226257 -0.209656 0.531311 0.789001 1441913068 0.226257 -0.209656 0.531311 0.789001 1441913068 0.226257 -0.209656 0.531311 0.789001 1441913068 0.226257 -0.209656 0.531311 0.789001 1441913068 0.226257 -0.209656 0.531311 0.789001 1441913068 0.345093 -0.290039 0.537842 0.712341 1441913068 0.345093 -0.290039 0.537842 0.712341 1441913068 0.345093 -0.290039 0.537842 0.712341 1441913068 0.345093 -0.290039 0.537842 0.712341 1441913068 0.345093 -0.290039 0.537842 0.712341 1441913068 0.345093 -0.290039 0.537842 0.712341 1441913068 0.345093 -0.290039 0.537842 0.712341 1441913068 0.482605 -0.347656 0.522156 0.611145 1441913068 0.482605 -0.347656 0.522156 0.611145 1441913068 0.482605 -0.347656 0.522156 0.611145 1441913068 0.482605 -0.347656 0.522156 0.611145 1441913068 0.482605 -0.347656 0.522156 0.611145 1441913068 0.482605 -0.347656 0.522156 0.611145 1441913068 0.582947 -0.437988 0.453186 0.512695 1441913068 0.582947 -0.437988 0.453186 0.512695 1441913068 0.582947 -0.437988 0.453186 0.512695 1441913068 0.582947 -0.437988 0.453186 0.512695 1441913068 0.582947 -0.437988 0.453186 0.512695 1441913068 0.582947 -0.437988 0.453186 0.512695 1441913068 0.660950 -0.493164 0.386963 0.412415 1441913068 0.660950 -0.493164 0.386963 0.412415 1441913068 0.660950 -0.493164 0.386963 0.412415 1441913068 0.660950 -0.493164 0.386963 0.412415 1441913068 0.660950 -0.493164 0.386963 0.412415 1441913068 0.660950 -0.493164 0.386963 0.412415 1441913068 0.744080 -0.474243 0.359619 0.303345 1441913068 0.744080 -0.474243 0.359619 0.303345 1441913068 0.744080 -0.474243 0.359619 0.303345 1441913068 0.744080 -0.474243 0.359619 0.303345 1441913068 0.744080 -0.474243 0.359619 0.303345 1441913068 0.744080 -0.474243 0.359619 0.303345 1441913068 0.810608 -0.427917 0.331787 0.222839 1441913068 0.810608 -0.427917 0.331787 0.222839 1441913068 0.810608 -0.427917 0.331787 0.222839 1441913068 0.810608 -0.427917 0.331787 0.222839 1441913068 0.810608 -0.427917 0.331787 0.222839 1441913068 0.840454 -0.408630 0.292847 0.202209 1441913069 0.840454 -0.408630 0.292847 0.202209 1441913069 0.840454 -0.408630 0.292847 0.202209 1441913069 0.840454 -0.408630 0.292847 0.202209 1441913069 0.840454 -0.408630 0.292847 0.202209 1441913069 0.856323 -0.388550 0.269653 0.207458 1441913069 0.856323 -0.388550 0.269653 0.207458 1441913069 0.856323 -0.388550 0.269653 0.207458 1441913069 0.851135 -0.384460 0.276062 0.226929 1441913069 0.851135 -0.384460 0.276062 0.226929 1441913069 0.851135 -0.384460 0.276062 0.226929 1441913069 0.851135 -0.384460 0.276062 0.226929 1441913069 0.851135 -0.384460 0.276062 0.226929 1441913069 0.851135 -0.384460 0.276062 0.226929 1441913069 0.824280 -0.392578 0.310425 0.264526 1441913069 0.824280 -0.392578 0.310425 0.264526 1441913069 0.824280 -0.392578 0.310425 0.264526 1441913069 0.824280 -0.392578 0.310425 0.264526 1441913069 0.824280 -0.392578 0.310425 0.264526 1441913069 0.824280 -0.392578 0.310425 0.264526 1441913069 0.780396 -0.385437 0.369873 0.324829 1441913069 0.780396 -0.385437 0.369873 0.324829 1441913069 0.780396 -0.385437 0.369873 0.324829 1441913069 0.780396 -0.385437 0.369873 0.324829 1441913069 0.780396 -0.385437 0.369873 0.324829 1441913069 0.780396 -0.385437 0.369873 0.324829 1441913069 0.706360 -0.367615 0.435303 0.419922 1441913069 0.706360 -0.367615 0.435303 0.419922 1441913069 0.706360 -0.367615 0.435303 0.419922 1441913069 0.706360 -0.367615 0.435303 0.419922 1441913069 0.706360 -0.367615 0.435303 0.419922 1441913069 0.706360 -0.367615 0.435303 0.419922 1441913069 0.583862 -0.360535 0.475647 0.550293 1441913069 0.583862 -0.360535 0.475647 0.550293 1441913069 0.583862 -0.360535 0.475647 0.550293 1441913069 0.583862 -0.360535 0.475647 0.550293 1441913069 0.583862 -0.360535 0.475647 0.550293 1441913069 0.583862 -0.360535 0.475647 0.550293 1441913069 0.450073 -0.318237 0.490662 0.674744 1441913069 0.450073 -0.318237 0.490662 0.674744 1441913069 0.450073 -0.318237 0.490662 0.674744 1441913069 0.450073 -0.318237 0.490662 0.674744 1441913069 0.450073 -0.318237 0.490662 0.674744 1441913069 0.450073 -0.318237 0.490662 0.674744 1441913069 0.342651 -0.223938 0.519592 0.749939 1441913069 0.342651 -0.223938 0.519592 0.749939 1441913069 0.342651 -0.223938 0.519592 0.749939 1441913069 0.244629 -0.128418 0.557739 0.782654 1441913069 0.244629 -0.128418 0.557739 0.782654 1441913069 0.244629 -0.128418 0.557739 0.782654 1441913069 0.244629 -0.128418 0.557739 0.782654 1441913069 0.244629 -0.128418 0.557739 0.782654 1441913069 0.244629 -0.128418 0.557739 0.782654 1441913069 0.244629 -0.128418 0.557739 0.782654 1441913069 0.143494 -0.057617 0.568604 0.807922 1441913069 0.143494 -0.057617 0.568604 0.807922 1441913069 0.143494 -0.057617 0.568604 0.807922 1441913069 0.143494 -0.057617 0.568604 0.807922 1441913069 0.143494 -0.057617 0.568604 0.807922 1441913069 0.071411 -0.015625 0.534790 0.841736 1441913069 0.071411 -0.015625 0.534790 0.841736 1441913069 0.071411 -0.015625 0.534790 0.841736 1441913069 0.071411 -0.015625 0.534790 0.841736 1441913069 0.071411 -0.015625 0.534790 0.841736 1441913069 0.071411 -0.015625 0.534790 0.841736 1441913069 0.071411 -0.015625 0.534790 0.841736 1441913069 0.036987 0.004150 0.509460 0.859619 1441913069 0.036987 0.004150 0.509460 0.859619 1441913069 0.036987 0.004150 0.509460 0.859619 1441913069 0.036987 0.004150 0.509460 0.859619 1441913069 0.036987 0.004150 0.509460 0.859619 1441913069 0.036987 0.004150 0.509460 0.859619 1441913069 0.030884 0.009766 0.513245 0.857605 1441913069 0.030884 0.009766 0.513245 0.857605 1441913069 0.030884 0.009766 0.513245 0.857605 1441913069 0.030884 0.009766 0.513245 0.857605 1441913069 0.030884 0.009766 0.513245 0.857605 1441913069 0.059448 -0.001221 0.526062 0.848328 1441913069 0.059448 -0.001221 0.526062 0.848328 1441913069 0.059448 -0.001221 0.526062 0.848328 1441913069 0.059448 -0.001221 0.526062 0.848328 1441913069 0.059448 -0.001221 0.526062 0.848328 1441913069 0.059448 -0.001221 0.526062 0.848328 1441913069 0.120911 -0.032898 0.519104 0.845459 1441913069 0.120911 -0.032898 0.519104 0.845459 1441913069 0.120911 -0.032898 0.519104 0.845459 1441913069 0.120911 -0.032898 0.519104 0.845459 1441913069 0.120911 -0.032898 0.519104 0.845459 1441913069 0.120911 -0.032898 0.519104 0.845459 1441913069 0.193726 -0.082153 0.509399 0.834351 1441913069 0.193726 -0.082153 0.509399 0.834351 1441913069 0.193726 -0.082153 0.509399 0.834351 1441913069 0.193726 -0.082153 0.509399 0.834351 1441913069 0.193726 -0.082153 0.509399 0.834351 1441913069 0.193726 -0.082153 0.509399 0.834351 1441913069 0.286194 -0.140747 0.515381 0.795349 1441913069 0.286194 -0.140747 0.515381 0.795349 1441913069 0.286194 -0.140747 0.515381 0.795349 1441913069 0.286194 -0.140747 0.515381 0.795349 1441913069 0.396790 -0.218384 0.519043 0.724854 1441913069 0.396790 -0.218384 0.519043 0.724854 1441913070 0.396790 -0.218384 0.519043 0.724854 1441913070 0.396790 -0.218384 0.519043 0.724854 1441913070 0.396790 -0.218384 0.519043 0.724854 1441913070 0.396790 -0.218384 0.519043 0.724854 1441913070 0.503479 -0.302368 0.485046 0.647888 1441913070 0.503479 -0.302368 0.485046 0.647888 1441913070 0.503479 -0.302368 0.485046 0.647888 1441913070 0.503479 -0.302368 0.485046 0.647888 1441913070 0.503479 -0.302368 0.485046 0.647888 1441913070 0.503479 -0.302368 0.485046 0.647888 1441913070 0.503479 -0.302368 0.485046 0.647888 1441913070 0.573547 -0.387329 0.430420 0.579407 1441913070 0.573547 -0.387329 0.430420 0.579407 1441913070 0.573547 -0.387329 0.430420 0.579407 1441913070 0.573547 -0.387329 0.430420 0.579407 1441913070 0.573547 -0.387329 0.430420 0.579407 1441913070 0.573547 -0.387329 0.430420 0.579407 1441913070 0.628662 -0.454651 0.388916 0.496765 1441913070 0.628662 -0.454651 0.388916 0.496765 1441913070 0.628662 -0.454651 0.388916 0.496765 1441913070 0.628662 -0.454651 0.388916 0.496765 1441913070 0.628662 -0.454651 0.388916 0.496765 1441913070 0.628662 -0.454651 0.388916 0.496765 1441913070 0.692627 -0.475647 0.371826 0.394592 1441913070 0.692627 -0.475647 0.371826 0.394592 1441913070 0.692627 -0.475647 0.371826 0.394592 1441913070 0.692627 -0.475647 0.371826 0.394592 1441913070 0.692627 -0.475647 0.371826 0.394592 1441913070 0.692627 -0.475647 0.371826 0.394592 1441913070 0.692627 -0.475647 0.371826 0.394592 1441913070 0.761292 -0.447266 0.363892 0.296509 1441913070 0.761292 -0.447266 0.363892 0.296509 1441913070 0.761292 -0.447266 0.363892 0.296509 1441913070 0.761292 -0.447266 0.363892 0.296509 1441913070 0.808777 -0.418457 0.335999 0.240417 1441913070 0.808777 -0.418457 0.335999 0.240417 1441913070 0.808777 -0.418457 0.335999 0.240417 1441913070 0.831726 -0.408142 0.306519 0.218384 1441913070 0.831726 -0.408142 0.306519 0.218384 1441913070 0.831726 -0.408142 0.306519 0.218384 1441913070 0.831726 -0.408142 0.306519 0.218384 1441913070 0.831726 -0.408142 0.306519 0.218384 1441913070 0.831726 -0.408142 0.306519 0.218384 1441913070 0.831726 -0.408142 0.306519 0.218384 1441913070 0.840820 -0.393311 0.296875 0.223816 1441913070 0.840820 -0.393311 0.296875 0.223816 1441913070 0.840820 -0.393311 0.296875 0.223816 1441913070 0.840820 -0.393311 0.296875 0.223816 1441913070 0.840820 -0.393311 0.296875 0.223816 1441913070 0.840820 -0.393311 0.296875 0.223816 1441913070 0.825806 -0.392700 0.308350 0.262085 1441913070 0.825806 -0.392700 0.308350 0.262085 1441913070 0.825806 -0.392700 0.308350 0.262085 1441913070 0.825806 -0.392700 0.308350 0.262085 1441913070 0.825806 -0.392700 0.308350 0.262085 1441913070 0.825806 -0.392700 0.308350 0.262085 1441913070 0.779053 -0.414368 0.335266 0.330078 1441913070 0.779053 -0.414368 0.335266 0.330078 1441913070 0.779053 -0.414368 0.335266 0.330078 1441913070 0.779053 -0.414368 0.335266 0.330078 1441913070 0.779053 -0.414368 0.335266 0.330078 1441913070 0.779053 -0.414368 0.335266 0.330078 1441913070 0.779053 -0.414368 0.335266 0.330078 1441913070 0.714050 -0.419556 0.378052 0.413696 1441913070 0.714050 -0.419556 0.378052 0.413696 1441913070 0.714050 -0.419556 0.378052 0.413696 1441913070 0.714050 -0.419556 0.378052 0.413696 1441913070 0.714050 -0.419556 0.378052 0.413696 1441913070 0.714050 -0.419556 0.378052 0.413696 1441913070 0.714050 -0.419556 0.378052 0.413696 1441913070 0.619385 -0.425598 0.411255 0.515808 1441913070 0.619385 -0.425598 0.411255 0.515808 1441913070 0.619385 -0.425598 0.411255 0.515808 1441913070 0.619385 -0.425598 0.411255 0.515808 1441913070 0.619385 -0.425598 0.411255 0.515808 1441913070 0.619385 -0.425598 0.411255 0.515808 1441913070 0.522705 -0.404053 0.421265 0.621277 1441913070 0.522705 -0.404053 0.421265 0.621277 1441913070 0.522705 -0.404053 0.421265 0.621277 1441913070 0.522705 -0.404053 0.421265 0.621277 1441913070 0.522705 -0.404053 0.421265 0.621277 1441913070 0.522705 -0.404053 0.421265 0.621277 1441913070 0.522705 -0.404053 0.421265 0.621277 1441913070 0.442383 -0.338867 0.442505 0.702515 1441913070 0.442383 -0.338867 0.442505 0.702515 1441913070 0.442383 -0.338867 0.442505 0.702515 1441913070 0.442383 -0.338867 0.442505 0.702515 1441913070 0.442383 -0.338867 0.442505 0.702515 1441913070 0.360413 -0.249207 0.483948 0.757446 1441913070 0.360413 -0.249207 0.483948 0.757446 1441913070 
0.607117 -0.531067 0.351135 0.475464 1441913072 0.607117 -0.531067 0.351135 0.475464 1441913072 0.607117 -0.531067 0.351135 0.475464 1441913072 0.607117 -0.531067 0.351135 0.475464 1441913072 0.607117 -0.531067 0.351135 0.475464 1441913073 0.607117 -0.531067 0.351135 0.475464 1441913073 0.601685 -0.533813 0.346130 0.482849 1441913073 0.601685 -0.533813 0.346130 0.482849 1441913073 0.601685 -0.533813 0.346130 0.482849 1441913073 0.601685 -0.533813 0.346130 0.482849 1441913073 0.601685 -0.533813 0.346130 0.482849 1441913073 0.601685 -0.533813 0.346130 0.482849 1441913073 0.601685 -0.533813 0.346130 0.482849 1441913073 0.594177 -0.539368 0.338562 0.491333 1441913073 0.594177 -0.539368 0.338562 0.491333 1441913073 0.594177 -0.539368 0.338562 0.491333 1441913073 0.594177 -0.539368 0.338562 0.491333 1441913073 0.594177 -0.539368 0.338562 0.491333 1441913073 0.594177 -0.539368 0.338562 0.491333 1441913073 0.594177 -0.539368 0.338562 0.491333 1441913073 0.592102 -0.539429 0.338806 0.493530 1441913073 0.592102 -0.539429 0.338806 0.493530 1441913073 0.592102 -0.539429 0.338806 0.493530 1441913073 0.592102 -0.539429 0.338806 0.493530 1441913073 0.592102 -0.539429 0.338806 0.493530 1441913073 0.592102 -0.539429 0.338806 0.493530 1441913073 0.598206 -0.530334 0.352295 0.486511 1441913073 0.598206 -0.530334 0.352295 0.486511 1441913073 0.598206 -0.530334 0.352295 0.486511 1441913073 0.598206 -0.530334 0.352295 0.486511 1441913073 0.598206 -0.530334 0.352295 0.486511 1441913073 0.598206 -0.530334 0.352295 0.486511 1441913073 0.604919 -0.522217 0.364258 0.478149 1441913073 0.604919 -0.522217 0.364258 0.478149 1441913073 0.604919 -0.522217 0.364258 0.478149 1441913073 0.604919 -0.522217 0.364258 0.478149 1441913073 0.604919 -0.522217 0.364258 0.478149 1441913073 0.604919 -0.522217 0.364258 0.478149 1441913073 0.606262 -0.520203 0.369934 0.474243 1441913073 0.606262 -0.520203 0.369934 0.474243 1441913073 0.606262 -0.520203 0.369934 0.474243 1441913073 0.606262 -0.520203 0.369934 0.474243 1441913073 0.606873 -0.518066 0.375061 0.471802 1441913073 0.606873 -0.518066 0.375061 0.471802 1441913073 0.606873 -0.518066 0.375061 0.471802 1441913073 0.606873 -0.518066 0.375061 0.471802 1441913073 0.606873 -0.518066 0.375061 0.471802 1441913073 0.606873 -0.518066 0.375061 0.471802 1441913073 0.608643 -0.513062 0.379517 0.471313 1441913073 0.608643 -0.513062 0.379517 0.471313 1441913073 0.608643 -0.513062 0.379517 0.471313 1441913073 0.608643 -0.513062 0.379517 0.471313 1441913073 0.608643 -0.513062 0.379517 0.471313 1441913073 0.605652 -0.511963 0.379089 0.476746 1441913073 0.605652 -0.511963 0.379089 0.476746 1441913073 0.605652 -0.511963 0.379089 0.476746 1441913073 0.605652 -0.511963 0.379089 0.476746 1441913073 0.605652 -0.511963 0.379089 0.476746 1441913073 0.605652 -0.511963 0.379089 0.476746 1441913073 0.600952 -0.511963 0.378235 0.483337 1441913073 0.600952 -0.511963 0.378235 0.483337 1441913073 0.600952 -0.511963 0.378235 0.483337 1441913073 0.600952 -0.511963 0.378235 0.483337 1441913073 0.600952 -0.511963 0.378235 0.483337 1441913073 0.600952 -0.511963 0.378235 0.483337 1441913073 0.602234 -0.506775 0.380737 0.485229 1441913073 0.602234 -0.506775 0.380737 0.485229 1441913073 0.602234 -0.506775 0.380737 0.485229 1441913073 0.602234 -0.506775 0.380737 0.485229 1441913073 0.602234 -0.506775 0.380737 0.485229 1441913073 0.602234 -0.506775 0.380737 0.485229 1441913073 0.602234 -0.506775 0.380737 0.485229 1441913073 0.602478 -0.506226 0.378174 0.487488 1441913073 0.602478 -0.506226 0.378174 0.487488 1441913073 0.602478 -0.506226 0.378174 0.487488 1441913073 0.602478 -0.506226 0.378174 0.487488 1441913073 0.602478 -0.506226 0.378174 0.487488 1441913073 0.602478 -0.506226 0.378174 0.487488 1441913073 0.606445 -0.504211 0.372314 0.489197 1441913073 0.606445 -0.504211 0.372314 0.489197 1441913073 0.606445 -0.504211 0.372314 0.489197 1441913073 0.606445 -0.504211 0.372314 0.489197 1441913073 0.606445 -0.504211 0.372314 0.489197 1441913073 0.606445 -0.504211 0.372314 0.489197 1441913073 0.610352 -0.504944 0.364136 0.489807 1441913073 0.610352 -0.504944 0.364136 0.489807 1441913073 0.610352 -0.504944 0.364136 0.489807 1441913073 0.610352 -0.504944 0.364136 0.489807 1441913073 0.610352 -0.504944 0.364136 0.489807 1441913073 0.610352 -0.504944 0.364136 0.489807 1441913073 0.607544 -0.512085 0.351685 0.494873 1441913073 0.607544 -0.512085 0.351685 0.494873 1441913073 0.607544 -0.512085 0.351685 0.494873 1441913073 0.607544 -0.512085 0.351685 0.494873 1441913073 0.607544 -0.512085 0.351685 0.494873 1441913073 0.607544 -0.512085 0.351685 0.494873 1441913073 0.606934 -0.515015 0.348877 0.494568 1441913073 0.606934 -0.515015 0.348877 0.494568 1441913073 0.606934 -0.515015 0.348877 0.494568 1441913073 0.606934 -0.515015 0.348877 0.494568 1441913073 0.606934 -0.515015 0.348877 0.494568 1441913073 0.606934 -0.515015 0.348877 0.494568 1441913073 0.606934 -0.515015 0.348877 0.494568 1441913073 0.604614 -0.519653 0.345276 0.495117 1441913073 0.604614 -0.519653 0.345276 0.495117 1441913073 0.604614 -0.519653 0.345276 0.495117 1441913073 0.604614 -0.519653 0.345276 0.495117 1441913073 0.604614 -0.519653 0.345276 0.495117 1441913073 0.597717 -0.529480 0.335083 0.500000 1441913073 0.597717 -0.529480 0.335083 0.500000 1441913073 0.597717 -0.529480 0.335083 0.500000 1441913073 0.597717 -0.529480 0.335083 0.500000 1441913073 0.597717 -0.529480 0.335083 0.500000 1441913073 0.597717 -0.529480 0.335083 0.500000 1441913073 0.597717 -0.529480 0.335083 0.500000 1441913074 0.592102 -0.536377 0.328674 0.503601 1441913074 0.592102 -0.536377 0.328674 0.503601 1441913074 0.592102 -0.536377 0.328674 0.503601 1441913074 0.592102 -0.536377 0.328674 0.503601 1441913074 0.592102 -0.536377 0.328674 0.503601 1441913074 0.592102 -0.536377 0.328674 0.503601 1441913074 0.587646 -0.539856 0.326294 0.506653 1441913074 0.587646 -0.539856 0.326294 0.506653 1441913074 0.587646 -0.539856 0.326294 0.506653 1441913074 0.587646 -0.539856 0.326294 0.506653 1441913074 0.587646 -0.539856 0.326294 0.506653 1441913074 0.587646 -0.539856 0.326294 0.506653 1441913074 0.580139 -0.544556 0.320923 0.513611 1441913074 0.580139 -0.544556 0.320923 0.513611 1441913074 0.580139 -0.544556 0.320923 0.513611 1441913074 0.580139 -0.544556 0.320923 0.513611 1441913074 0.580139 -0.544556 0.320923 0.513611 1441913074 0.580139 -0.544556 0.320923 0.513611 1441913074 0.574524 -0.546814 0.316895 0.519958 1441913074 0.574524 -0.546814 0.316895 0.519958 1441913074 0.574524 -0.546814 0.316895 0.519958 1441913074 0.574524 -0.546814 0.316895 0.519958 1441913074 0.574524 -0.546814 0.316895 0.519958 1441913074 0.574524 -0.546814 0.316895 0.519958 1441913074 0.574524 -0.546814 0.316895 0.519958 1441913074 0.570068 -0.545654 0.318604 0.525085 1441913074 0.570068 -0.545654 0.318604 0.525085 1441913074 0.570068 -0.545654 0.318604 0.525085 1441913074 0.570068 -0.545654 0.318604 0.525085 1441913074 0.570068 -0.545654 0.318604 0.525085 1441913074 0.570068 -0.545654 0.318604 0.525085 1441913074 0.562805 -0.544922 0.322632 0.531250 1441913074 0.562805 -0.544922 0.322632 0.531250 1441913074 0.562805 -0.544922 0.322632 0.531250 1441913074 0.562805 -0.544922 0.322632 0.531250 1441913074 0.562805 -0.544922 0.322632 0.531250 1441913074 0.562805 -0.544922 0.322632 0.531250 1441913074 0.557739 -0.543945 0.326233 0.535339 1441913074 0.557739 -0.543945 0.326233 0.535339 1441913074 0.557739 -0.543945 0.326233 0.535339 1441913074 0.557739 -0.543945 0.326233 0.535339 1441913074 0.551086 -0.544434 0.328186 0.540527 1441913074 0.551086 -0.544434 0.328186 0.540527 1441913074 0.551086 -0.544434 0.328186 0.540527 1441913074 0.551086 -0.544434 0.328186 0.540527 1441913074 0.551086 -0.544434 0.328186 0.540527 1441913074 0.549988 -0.542419 0.333740 0.540222 1441913074 0.549988 -0.542419 0.333740 0.540222 1441913074 0.549988 -0.542419 0.333740 0.540222 1441913074 0.549988 -0.542419 0.333740 0.540222 1441913074 0.549988 -0.542419 0.333740 0.540222 1441913074 0.549988 -0.542419 0.333740 0.540222 1441913074 0.549988 -0.542419 0.333740 0.540222 1441913074 0.553589 -0.536194 0.345581 0.535278 1441913074 0.553589 -0.536194 0.345581 0.535278 1441913074 0.553589 -0.536194 0.345581 0.535278 1441913074 0.558411 -0.527649 0.361816 0.527954 1441913074 0.558411 -0.527649 0.361816 0.527954 1441913074 0.558411 -0.527649 0.361816 0.527954 1441913074 0.558411 -0.527649 0.361816 0.527954 1441913074 0.558411 -0.527649 0.361816 0.527954 1441913074 0.558411 -0.527649 0.361816 0.527954 1441913074 0.558411 -0.527649 0.361816 0.527954 1441913074 0.559875 -0.524780 0.369812 0.523743 1441913074 0.559875 -0.524780 0.369812 0.523743 1441913074 0.559875 -0.524780 0.369812 0.523743 1441913074 0.559875 -0.524780 0.369812 0.523743 1441913074 0.559875 -0.524780 0.369812 0.523743 1441913074 0.559875 -0.524780 0.369812 0.523743 1441913074 0.560791 -0.524048 0.372070 0.521912 1441913074 0.560791 -0.524048 0.372070 0.521912 1441913074 0.560791 -0.524048 0.372070 0.521912 1441913074 0.560791 -0.524048 0.372070 0.521912 1441913074 0.560791 -0.524048 0.372070 0.521912 1441913074 0.560791 -0.524048 0.372070 0.521912 1441913074 0.564087 -0.521118 0.372437 0.521057 1441913074 0.564087 -0.521118 0.372437 0.521057 1441913074 0.564087 -0.521118 0.372437 0.521057 1441913074 0.564087 -0.521118 0.372437 0.521057 1441913074 0.564087 -0.521118 0.372437 0.521057 1441913074 0.564087 -0.521118 0.372437 0.521057 1441913074 0.564087 -0.521118 0.372437 0.521057 1441913074 0.570068 -0.515076 0.371887 0.520874 1441913074 0.570068 -0.515076 0.371887 0.520874 1441913074 0.570068 -0.515076 0.371887 0.520874 1441913074 0.570068 -0.515076 0.371887 0.520874 1441913074 0.570068 -0.515076 0.371887 0.520874 1441913074 0.572815 -0.515076 0.365356 0.522522 1441913074 0.572815 -0.515076 0.365356 0.522522 1441913074 0.572815 -0.515076 0.365356 0.522522 1441913074 0.572815 -0.515076 0.365356 0.522522 1441913074 0.572815 -0.515076 0.365356 0.522522 1441913074 0.572815 -0.515076 0.365356 0.522522 1441913074 0.572815 -0.515076 0.365356 0.522522 1441913074 0.574707 -0.516418 0.356628 0.525146 1441913074 0.574707 -0.516418 0.356628 0.525146 1441913074 0.574707 -0.516418 0.356628 0.525146 1441913074 0.574707 -0.516418 0.356628 0.525146 1441913074 0.574707 -0.516418 0.356628 0.525146 1441913074 0.574707 -0.516418 0.356628 0.525146 1441913074 0.578613 -0.514648 0.353271 0.524902 1441913074 0.578613 -0.514648 0.353271 0.524902 1441913074 0.578613 -0.514648 0.353271 0.524902 1441913074 0.578613 -0.514648 0.353271 0.524902 1441913074 0.583130 -0.514038 0.350769 0.522156 1441913075 0.583130 -0.514038 0.350769 0.522156 1441913075 0.583130 -0.514038 0.350769 0.522156 1441913075 0.583130 -0.514038 0.350769 0.522156 1441913075 0.583130 -0.514038 0.350769 0.522156 1441913075 0.583130 -0.514038 0.350769 0.522156 1441913075 0.586609 -0.514526 0.348145 0.519470 1441913075 0.586609 -0.514526 0.348145 0.519470 1441913075 0.586609 -0.514526 0.348145 0.519470 1441913075 0.586609 -0.514526 0.348145 0.519470 1441913075 0.586609 -0.514526 0.348145 0.519470 1441913075 0.586609 -0.514526 0.348145 0.519470 1441913075 0.586609 -0.514526 0.348145 0.519470 1441913075 0.591003 -0.512817 0.347595 0.516602 1441913075 0.591003 -0.512817 0.347595 0.516602 1441913075 0.591003 -0.512817 0.347595 0.516602 1441913075 0.591003 -0.512817 0.347595 0.516602 1441913075 0.591003 -0.512817 0.347595 0.516602 1441913075 0.591003 -0.512817 0.347595 0.516602 1441913075 0.592285 -0.515015 0.340637 0.517578 1441913075 0.592285 -0.515015 0.340637 0.517578 1441913075 0.592285 -0.515015 0.340637 0.517578 1441913075 0.592285 -0.515015 0.340637 0.517578 1441913075 0.582275 -0.530640 0.321350 0.525452 1441913075 0.582275 -0.530640 0.321350 0.525452 1441913075 0.582275 -0.530640 0.321350 0.525452 1441913075 0.582275 -0.530640 0.321350 0.525452 1441913075 0.582275 -0.530640 0.321350 0.525452 1441913075 0.582275 -0.530640 0.321350 0.525452 1441913075 0.572632 -0.542664 0.308777 0.531250 1441913075 0.572632 -0.542664 0.308777 0.531250 1441913075 0.572632 -0.542664 0.308777 0.531250 1441913075 0.572632 -0.542664 0.308777 0.531250 1441913075 0.572632 -0.542664 0.308777 0.531250 1441913075 0.572632 -0.542664 0.308777 0.531250 1441913075 0.565369 -0.547485 0.307983 0.534546 1441913075 0.565369 -0.547485 0.307983 0.534546 1441913075 0.565369 -0.547485 0.307983 0.534546 1441913075 0.565369 -0.547485 0.307983 0.534546 1441913075 0.565369 -0.547485 0.307983 0.534546 1441913075 0.565369 -0.547485 0.307983 0.534546 1441913075 0.555908 -0.553162 0.306763 0.539307 1441913075 0.555908 -0.553162 0.306763 0.539307 1441913075 0.555908 -0.553162 0.306763 0.539307 1441913075 0.555908 -0.553162 0.306763 0.539307 1441913075 0.555908 -0.553162 0.306763 0.539307 1441913075 0.555908 -0.553162 0.306763 0.539307 1441913075 0.555908 -0.553162 0.306763 0.539307 1441913075 0.548157 -0.558838 0.300110 0.545166 1441913075 0.548157 -0.558838 0.300110 0.545166 1441913075 0.548157 -0.558838 0.300110 0.545166 1441913075 0.548157 -0.558838 0.300110 0.545166 1441913075 0.548157 -0.558838 0.300110 0.545166 1441913075 0.548157 -0.558838 0.300110 0.545166 1441913075 0.540527 -0.564331 0.286926 0.554077 1441913075 0.540527 -0.564331 0.286926 0.554077 1441913075 0.540527 -0.564331 0.286926 0.554077 1441913075 0.540527 -0.564331 0.286926 0.554077 1441913075 0.540527 -0.564331 0.286926 0.554077 1441913075 0.540527 -0.564331 0.286926 0.554077 1441913075 0.537659 -0.563599 0.280396 0.560913 1441913075 0.537659 -0.563599 0.280396 0.560913 1441913075 0.537659 -0.563599 0.280396 0.560913 1441913075 0.537659 -0.563599 0.280396 0.560913 1441913075 0.537659 -0.563599 0.280396 0.560913 1441913075 0.537659 -0.563599 0.280396 0.560913 1441913075 0.539734 -0.558228 0.284607 0.562195 1441913075 0.539734 -0.558228 0.284607 0.562195 1441913075 0.539734 -0.558228 0.284607 0.562195 1441913075 0.539734 -0.558228 0.284607 0.562195 1441913075 0.539734 -0.558228 0.284607 0.562195 1441913075 0.539734 -0.558228 0.284607 0.562195 1441913075 0.539734 -0.558228 0.284607 0.562195 1441913075 0.543030 -0.552063 0.293640 0.560425 1441913075 0.543030 -0.552063 0.293640 0.560425 1441913075 0.543030 -0.552063 0.293640 0.560425 1441913075 0.543030 -0.552063 0.293640 0.560425 1441913075 0.543030 -0.552063 0.293640 0.560425 1441913075 0.543030 -0.552063 0.293640 0.560425 1441913075 0.543030 -0.552063 0.293640 0.560425 1441913075 0.548767 -0.544983 0.303772 0.556396 1441913075 0.548767 -0.544983 0.303772 0.556396 1441913075 0.548767 -0.544983 0.303772 0.556396 1441913075 0.548767 -0.544983 0.303772 0.556396 1441913075 0.548767 -0.544983 0.303772 0.556396 1441913075 0.548767 -0.544983 0.303772 0.556396 1441913075 0.554321 -0.539246 0.311951 0.551880 1441913075 0.554321 -0.539246 0.311951 0.551880 1441913075 0.554321 -0.539246 0.311951 0.551880 1441913075 0.554321 -0.539246 0.311951 0.551880 1441913075 0.554321 -0.539246 0.311951 0.551880 1441913075 0.554321 -0.539246 0.311951 0.551880 1441913075 0.561157 -0.533203 0.322876 0.544495 1441913075 0.561157 -0.533203 0.322876 0.544495 1441913075 0.561157 -0.533203 0.322876 0.544495 1441913075 0.561157 -0.533203 0.322876 0.544495 1441913075 0.561157 -0.533203 0.322876 0.544495 1441913075 0.561157 -0.533203 0.322876 0.544495 1441913075 0.569580 -0.524841 0.338135 0.534485 1441913075 0.569580 -0.524841 0.338135 0.534485 1441913075 0.569580 -0.524841 0.338135 0.534485 1441913075 0.569580 -0.524841 0.338135 0.534485 1441913075 0.569580 -0.524841 0.338135 0.534485 1441913075 0.569580 -0.524841 0.338135 0.534485 1441913075 0.577026 -0.517273 0.351685 0.525146 1441913075 0.577026 -0.517273 0.351685 0.525146 1441913075 0.577026 -0.517273 0.351685 0.525146 1441913075 0.577026 -0.517273 0.351685 0.525146 1441913075 0.577026 -0.517273 0.351685 0.525146 1441913075 0.577026 -0.517273 0.351685 0.525146 1441913075 0.577271 -0.518433 0.354614 0.521729 1441913075 0.577271 -0.518433 0.354614 0.521729 1441913075 0.577271 -0.518433 0.354614 0.521729 1441913075 0.577271 -0.518433 0.354614 0.521729 1441913076 0.577271 -0.518433 0.354614 0.521729 1441913076 0.577271 -0.518433 0.354614 0.521729 1441913076 0.577271 -0.518433 0.354614 0.521729 1441913076 0.578735 -0.518555 0.354980 0.519714 1441913076 0.578735 -0.518555 0.354980 0.519714 1441913076 0.578735 -0.518555 0.354980 0.519714 1441913076 0.578735 -0.518555 0.354980 0.519714 1441913076 0.578735 -0.518555 0.354980 0.519714 1441913076 0.578735 -0.518555 0.354980 0.519714 1441913076 0.582214 -0.512390 0.360718 0.517944 1441913076 0.582214 -0.512390 0.360718 0.517944 1441913076 0.582214 -0.512390 0.360718 0.517944 1441913076 0.582214 -0.512390 0.360718 0.517944 1441913076 0.582214 -0.512390 0.360718 0.517944 1441913076 0.582214 -0.512390 0.360718 0.517944 1441913076 0.583557 -0.508179 0.367798 0.515686 1441913076 0.583557 -0.508179 0.367798 0.515686 1441913076 0.583557 -0.508179 0.367798 0.515686 1441913076 0.583557 -0.508179 0.367798 0.515686 1441913076 0.583557 -0.508179 0.367798 0.515686 1441913076 0.583557 -0.508179 0.367798 0.515686 1441913076 0.583252 -0.509949 0.367432 0.514526 1441913076 0.583252 -0.509949 0.367432 0.514526 1441913076 0.583252 -0.509949 0.367432 0.514526 1441913076 0.583252 -0.509949 0.367432 0.514526 1441913076 0.580383 -0.516052 0.362427 0.515198 1441913076 0.580383 -0.516052 0.362427 0.515198 1441913076 0.580383 -0.516052 0.362427 0.515198 1441913076 0.580383 -0.516052 0.362427 0.515198 1441913076 0.580383 -0.516052 0.362427 0.515198 1441913076 0.580383 -0.516052 0.362427 0.515198 1441913076 0.583496 -0.516907 0.362366 0.510803 1441913076 0.583496 -0.516907 0.362366 0.510803 1441913076 0.583496 -0.516907 0.362366 0.510803 1441913076 0.583496 -0.516907 0.362366 0.510803 1441913076 0.583496 -0.516907 0.362366 0.510803 1441913076 0.583496 -0.516907 0.362366 0.510803 1441913076 0.583496 -0.516907 0.362366 0.510803 1441913076 0.588623 -0.515137 0.364075 0.505493 1441913076 0.588623 -0.515137 0.364075 0.505493 1441913076 0.588623 -0.515137 0.364075 0.505493 1441913076 0.588623 -0.515137 0.364075 0.505493 1441913076 0.588623 -0.515137 0.364075 0.505493 1441913076 0.588623 -0.515137 0.364075 0.505493 1441913076 0.599243 -0.509460 0.367126 0.496582 1441913076 0.599243 -0.509460 0.367126 0.496582 1441913076 0.599243 -0.509460 0.367126 0.496582 1441913076 0.599243 -0.509460 0.367126 0.496582 1441913076 0.599243 -0.509460 0.367126 0.496582 1441913076 0.599243 -0.509460 0.367126 0.496582 1441913076 0.604187 -0.509766 0.363037 0.493225 1441913076 0.604187 -0.509766 0.363037 0.493225 1441913076 0.604187 -0.509766 0.363037 0.493225 1441913076 0.604187 -0.509766 0.363037 0.493225 1441913076 0.604187 -0.509766 0.363037 0.493225 1441913076 0.604187 -0.509766 0.363037 0.493225 1441913076 0.599548 -0.517151 0.352356 0.498901 1441913076 0.599548 -0.517151 0.352356 0.498901 1441913076 0.599548 -0.517151 0.352356 0.498901 1441913076 0.599548 -0.517151 0.352356 0.498901 1441913076 0.599548 -0.517151 0.352356 0.498901 1441913076 0.599548 -0.517151 0.352356 0.498901 1441913076 0.599548 -0.517151 0.352356 0.498901 1441913076 0.587646 -0.527832 0.342163 0.508911 1441913076 0.587646 -0.527832 0.342163 0.508911 1441913076 0.587646 -0.527832 0.342163 0.508911 1441913076 0.587646 -0.527832 0.342163 0.508911 1441913076 0.587646 -0.527832 0.342163 0.508911 1441913076 0.587646 -0.527832 0.342163 0.508911 1441913076 0.577148 -0.533142 0.341736 0.515564 1441913076 0.577148 -0.533142 0.341736 0.515564 1441913076 0.577148 -0.533142 0.341736 0.515564 1441913076 0.577148 -0.533142 0.341736 0.515564 1441913076 0.577148 -0.533142 0.341736 0.515564 1441913076 0.577148 -0.533142 0.341736 0.515564 1441913076 0.577148 -0.533142 0.341736 0.515564 1441913076 0.575928 -0.528503 0.351624 0.515137 1441913076 0.575928 -0.528503 0.351624 0.515137 1441913076 0.575928 -0.528503 0.351624 0.515137 1441913076 0.575928 -0.528503 0.351624 0.515137 1441913076 0.575928 -0.528503 0.351624 0.515137 1441913076 0.575928 -0.528503 0.351624 0.515137 1441913076 0.573486 -0.525635 0.355347 0.518250 1441913076 0.573486 -0.525635 0.355347 0.518250 1441913076 0.573486 -0.525635 0.355347 0.518250 1441913076 0.573486 -0.525635 0.355347 0.518250 1441913076 0.573486 -0.525635 0.355347 0.518250 1441913076 0.573486 -0.525635 0.355347 0.518250 1441913076 0.565063 -0.528625 0.346191 0.530396 1441913076 0.565063 -0.528625 0.346191 0.530396 1441913076 0.565063 -0.528625 0.346191 0.530396 1441913076 0.565063 -0.528625 0.346191 0.530396 1441913076 0.565063 -0.528625 0.346191 0.530396 1441913076 0.565063 -0.528625 0.346191 0.530396 1441913076 0.557617 -0.531677 0.337402 0.540833 1441913076 0.557617 -0.531677 0.337402 0.540833 1441913076 0.557617 -0.531677 0.337402 0.540833 1441913076 0.557617 -0.531677 0.337402 0.540833 1441913076 0.557617 -0.531677 0.337402 0.540833 1441913076 0.557617 -0.531677 0.337402 0.540833 1441913076 0.557617 -0.531677 0.337402 0.540833 1441913076 0.554077 -0.531921 0.336060 0.545044 1441913076 0.554077 -0.531921 0.336060 0.545044 1441913076 0.554077 -0.531921 0.336060 0.545044 1441913076 0.554077 -0.531921 0.336060 0.545044 1441913076 0.554077 -0.531921 0.336060 0.545044 1441913076 0.554077 -0.531921 0.336060 0.545044 1441913076 0.556335 -0.526428 0.343689 0.543274 1441913076 0.556335 -0.526428 0.343689 0.543274 1441913076 0.556335 -0.526428 0.343689 0.543274 1441913076 0.556335 -0.526428 0.343689 0.543274 1441913076 0.556335 -0.526428 0.343689 0.543274 1441913077 0.556335 -0.526428 0.343689 0.543274 1441913077 0.560974 -0.518799 0.353760 0.539368 1441913077 0.560974 -0.518799 0.353760 0.539368 1441913077 0.560974 -0.518799 0.353760 0.539368 1441913077 0.560974 -0.518799 0.353760 0.539368 1441913077 0.560974 -0.518799 0.353760 0.539368 1441913077 0.560974 -0.518799 0.353760 0.539368 1441913077 0.560974 -0.518799 0.353760 0.539368 1441913077 0.563599 -0.515686 0.358887 0.536255 1441913077 0.563599 -0.515686 0.358887 0.536255 1441913077 0.563599 -0.515686 0.358887 0.536255 1441913077 0.563599 -0.515686 0.358887 0.536255 1441913077 0.567017 -0.514282 0.363159 0.531128 1441913077 0.567017 -0.514282 0.363159 0.531128 1441913077 0.567017 -0.514282 0.363159 0.531128 1441913077 0.567017 -0.514282 0.363159 0.531128 1441913077 0.567017 -0.514282 0.363159 0.531128 1441913077 0.567017 -0.514282 0.363159 0.531128 1441913077 0.570129 -0.513184 0.368225 0.525269 1441913077 0.570129 -0.513184 0.368225 0.525269 1441913077 0.570129 -0.513184 0.368225 0.525269 1441913077 0.570129 -0.513184 0.368225 0.525269 1441913077 0.570129 -0.513184 0.368225 0.525269 1441913077 0.570129 -0.513184 0.368225 0.525269 1441913077 0.570374 -0.515198 0.371277 0.520874 1441913077 0.570374 -0.515198 0.371277 0.520874 1441913077 0.570374 -0.515198 0.371277 0.520874 1441913077 0.569763 -0.511597 0.375916 0.521790 1441913077 0.569763 -0.511597 0.375916 0.521790 1441913077 0.569763 -0.511597 0.375916 0.521790 1441913077 0.569763 -0.511597 0.375916 0.521790 1441913077 0.569763 -0.511597 0.375916 0.521790 1441913077 0.569763 -0.511597 0.375916 0.521790 1441913077 0.566528 -0.508301 0.376892 0.527832 1441913077 0.566528 -0.508301 0.376892 0.527832 1441913077 0.566528 -0.508301 0.376892 0.527832 1441913077 0.566528 -0.508301 0.376892 0.527832 1441913077 0.566528 -0.508301 0.376892 0.527832 1441913077 0.566528 -0.508301 0.376892 0.527832 1441913077 0.568481 -0.505371 0.372864 0.531311 1441913077 0.568481 -0.505371 0.372864 0.531311 1441913077 0.568481 -0.505371 0.372864 0.531311 1441913077 0.568481 -0.505371 0.372864 0.531311 1441913077 0.568481 -0.505371 0.372864 0.531311 1441913077 0.568481 -0.505371 0.372864 0.531311 1441913077 0.567383 -0.508423 0.364441 0.535461 1441913077 0.567383 -0.508423 0.364441 0.535461 1441913077 0.567383 -0.508423 0.364441 0.535461 1441913077 0.567383 -0.508423 0.364441 0.535461 1441913077 0.567383 -0.508423 0.364441 0.535461 1441913077 0.567383 -0.508423 0.364441 0.535461 1441913077 0.567383 -0.508423 0.364441 0.535461 1441913077 0.564880 -0.513184 0.355408 0.539551 1441913077 0.564880 -0.513184 0.355408 0.539551 1441913077 0.564880 -0.513184 0.355408 0.539551 1441913077 0.564880 -0.513184 0.355408 0.539551 1441913077 0.564880 -0.513184 0.355408 0.539551 1441913077 0.564880 -0.513184 0.355408 0.539551 1441913077 0.566711 -0.516357 0.349182 0.538757 1441913077 0.566711 -0.516357 0.349182 0.538757 1441913077 0.566711 -0.516357 0.349182 0.538757 1441913077 0.566711 -0.516357 0.349182 0.538757 1441913077 0.566711 -0.516357 0.349182 0.538757 1441913077 0.566956 -0.518921 0.346008 0.538086 1441913077 0.566956 -0.518921 0.346008 0.538086 1441913077 0.566956 -0.518921 0.346008 0.538086 1441913077 0.566956 -0.518921 0.346008 0.538086 1441913077 0.566956 -0.518921 0.346008 0.538086 1441913077 0.566956 -0.518921 0.346008 0.538086 1441913077 0.566956 -0.518921 0.346008 0.538086 1441913077 0.570435 -0.516235 0.349487 0.534668 1441913077 0.570435 -0.516235 0.349487 0.534668 1441913077 0.570435 -0.516235 0.349487 0.534668 1441913077 0.570435 -0.516235 0.349487 0.534668 1441913077 0.570435 -0.516235 0.349487 0.534668 1441913077 0.570435 -0.516235 0.349487 0.534668 1441913077 0.573730 -0.512939 0.352173 0.532593 1441913077 0.573730 -0.512939 0.352173 0.532593 1441913077 0.573730 -0.512939 0.352173 0.532593 1441913077 0.573730 -0.512939 0.352173 0.532593 1441913077 0.573730 -0.512939 0.352173 0.532593 1441913077 0.573730 -0.512939 0.352173 0.532593 1441913077 0.562744 -0.527771 0.335571 0.540466 1441913077 0.562744 -0.527771 0.335571 0.540466 1441913077 0.562744 -0.527771 0.335571 0.540466 1441913077 0.562744 -0.527771 0.335571 0.540466 1441913077 0.562744 -0.527771 0.335571 0.540466 1441913077 0.562744 -0.527771 0.335571 0.540466 1441913077 0.546875 -0.548096 0.310608 0.551331 1441913077 0.546875 -0.548096 0.310608 0.551331 1441913077 0.546875 -0.548096 0.310608 0.551331 1441913077 0.546875 -0.548096 0.310608 0.551331 1441913077 0.546875 -0.548096 0.310608 0.551331 1441913077 0.546875 -0.548096 0.310608 0.551331 1441913077 0.546875 -0.548096 0.310608 0.551331 1441913077 0.542358 -0.554260 0.303406 0.553650 1441913077 0.542358 -0.554260 0.303406 0.553650 1441913077 0.542358 -0.554260 0.303406 0.553650 1441913077 0.542358 -0.554260 0.303406 0.553650 1441913077 0.542358 -0.554260 0.303406 0.553650 1441913077 0.542358 -0.554260 0.303406 0.553650 1441913077 0.543762 -0.552002 0.307434 0.552368 1441913077 0.543762 -0.552002 0.307434 0.552368 1441913077 0.543762 -0.552002 0.307434 0.552368 1441913077 0.543762 -0.552002 0.307434 0.552368 1441913077 0.543762 -0.552002 0.307434 0.552368 1441913077 0.543762 -0.552002 0.307434 0.552368 1441913078 0.543762 -0.552002 0.307434 0.552368 1441913078 0.548340 -0.550659 0.304871 0.550537 1441913078 0.548340 -0.550659 0.304871 0.550537 1441913078 0.548340 -0.550659 0.304871 0.550537 1441913078 0.550964 -0.546265 0.298462 0.555847 1441913078 0.550964 -0.546265 0.298462 0.555847 1441913078 0.550964 -0.546265 0.298462 0.555847 1441913078 0.550964 -0.546265 0.298462 0.555847 1441913078 0.550964 -0.546265 0.298462 0.555847 1441913078 0.550964 -0.546265 0.298462 0.555847 1441913078 0.550964 -0.546265 0.298462 0.555847 1441913078 0.545532 -0.544189 0.303345 0.560547 1441913078 0.545532 -0.544189 0.303345 0.560547 1441913078 0.545532 -0.544189 0.303345 0.560547 1441913078 0.545532 -0.544189 0.303345 0.560547 1441913078 0.545532 -0.544189 0.303345 0.560547 1441913078 0.545532 -0.544189 0.303345 0.560547 1441913078 0.550476 -0.530334 0.324646 0.557068 1441913078 0.550476 -0.530334 0.324646 0.557068 1441913078 0.550476 -0.530334 0.324646 0.557068 1441913078 0.550476 -0.530334 0.324646 0.557068 1441913078 0.550476 -0.530334 0.324646 0.557068 1441913078 0.550476 -0.530334 0.324646 0.557068 1441913078 
0.593140 -0.473877 0.427063 0.491028 1441913080 0.593140 -0.473877 0.427063 0.491028 1441913080 0.593140 -0.473877 0.427063 0.491028 1441913080 0.593140 -0.473877 0.427063 0.491028 1441913080 0.593140 -0.473877 0.427063 0.491028 1441913080 0.593140 -0.473877 0.427063 0.491028 1441913080 0.541199 -0.406128 0.455750 0.578247 1441913080 0.541199 -0.406128 0.455750 0.578247 1441913080 0.541199 -0.406128 0.455750 0.578247 1441913080 0.541199 -0.406128 0.455750 0.578247 1441913080 0.541199 -0.406128 0.455750 0.578247 1441913080 0.541199 -0.406128 0.455750 0.578247 1441913080 0.457275 -0.316406 0.499390 0.664368 1441913080 0.457275 -0.316406 0.499390 0.664368 1441913080 0.457275 -0.316406 0.499390 0.664368 1441913080 0.457275 -0.316406 0.499390 0.664368 1441913080 0.457275 -0.316406 0.499390 0.664368 1441913080 0.457275 -0.316406 0.499390 0.664368 1441913080 0.457275 -0.316406 0.499390 0.664368 1441913080 0.359863 -0.219727 0.536438 0.730957 1441913080 0.359863 -0.219727 0.536438 0.730957 1441913080 0.359863 -0.219727 0.536438 0.730957 1441913080 0.359863 -0.219727 0.536438 0.730957 1441913080 0.359863 -0.219727 0.536438 0.730957 1441913080 0.359863 -0.219727 0.536438 0.730957 1441913080 0.259216 -0.134094 0.566406 0.770630 1441913080 0.259216 -0.134094 0.566406 0.770630 1441913080 0.259216 -0.134094 0.566406 0.770630 1441913080 0.259216 -0.134094 0.566406 0.770630 1441913080 0.259216 -0.134094 0.566406 0.770630 1441913080 0.259216 -0.134094 0.566406 0.770630 1441913080 0.259216 -0.134094 0.566406 0.770630 1441913080 0.168579 -0.083679 0.560547 0.806396 1441913080 0.168579 -0.083679 0.560547 0.806396 1441913080 0.168579 -0.083679 0.560547 0.806396 1441913080 0.168579 -0.083679 0.560547 0.806396 1441913080 0.168579 -0.083679 0.560547 0.806396 1441913080 0.168579 -0.083679 0.560547 0.806396 1441913080 0.097290 -0.044922 0.511047 0.852783 1441913080 0.097290 -0.044922 0.511047 0.852783 1441913080 0.097290 -0.044922 0.511047 0.852783 1441913080 0.097290 -0.044922 0.511047 0.852783 1441913080 0.097290 -0.044922 0.511047 0.852783 1441913080 0.097290 -0.044922 0.511047 0.852783 1441913080 0.097290 -0.044922 0.511047 0.852783 1441913080 0.053528 -0.012207 0.473633 0.878967 1441913080 0.053528 -0.012207 0.473633 0.878967 1441913080 0.053528 -0.012207 0.473633 0.878967 1441913080 0.034607 0.002625 0.485596 0.873413 1441913080 0.034607 0.002625 0.485596 0.873413 1441913080 0.034607 0.002625 0.485596 0.873413 1441913080 0.034607 0.002625 0.485596 0.873413 1441913080 0.034607 0.002625 0.485596 0.873413 1441913080 0.034607 0.002625 0.485596 0.873413 1441913080 0.034607 0.002625 0.485596 0.873413 1441913080 0.040466 -0.000122 0.498169 0.866089 1441913080 0.040466 -0.000122 0.498169 0.866089 1441913080 0.040466 -0.000122 0.498169 0.866089 1441913080 0.040466 -0.000122 0.498169 0.866089 1441913080 0.040466 -0.000122 0.498169 0.866089 1441913080 0.067078 -0.023010 0.495422 0.865723 1441913080 0.067078 -0.023010 0.495422 0.865723 1441913080 0.067078 -0.023010 0.495422 0.865723 1441913080 0.067078 -0.023010 0.495422 0.865723 1441913080 0.112488 -0.061584 0.500183 0.856323 1441913080 0.112488 -0.061584 0.500183 0.856323 1441913080 0.112488 -0.061584 0.500183 0.856323 1441913080 0.112488 -0.061584 0.500183 0.856323 1441913080 0.112488 -0.061584 0.500183 0.856323 1441913080 0.112488 -0.061584 0.500183 0.856323 1441913080 0.180542 -0.106079 0.523743 0.825684 1441913080 0.180542 -0.106079 0.523743 0.825684 1441913080 0.180542 -0.106079 0.523743 0.825684 1441913080 0.180542 -0.106079 0.523743 0.825684 1441913080 0.180542 -0.106079 0.523743 0.825684 1441913080 0.278809 -0.156677 0.558655 0.765198 1441913080 0.278809 -0.156677 0.558655 0.765198 1441913080 0.278809 -0.156677 0.558655 0.765198 1441913080 0.278809 -0.156677 0.558655 0.765198 1441913080 0.278809 -0.156677 0.558655 0.765198 1441913080 0.278809 -0.156677 0.558655 0.765198 1441913080 0.405029 -0.196594 0.566772 0.689880 1441913080 0.405029 -0.196594 0.566772 0.689880 1441913080 0.405029 -0.196594 0.566772 0.689880 1441913080 0.405029 -0.196594 0.566772 0.689880 1441913080 0.405029 -0.196594 0.566772 0.689880 1441913080 0.405029 -0.196594 0.566772 0.689880 1441913080 0.405029 -0.196594 0.566772 0.689880 1441913080 0.514465 -0.245667 0.517578 0.637939 1441913080 0.514465 -0.245667 0.517578 0.637939 1441913081 0.514465 -0.245667 0.517578 0.637939 1441913081 0.514465 -0.245667 0.517578 0.637939 1441913081 0.514465 -0.245667 0.517578 0.637939 1441913081 0.592468 -0.342285 0.437195 0.583618 1441913081 0.592468 -0.342285 0.437195 0.583618 1441913081 0.592468 -0.342285 0.437195 0.583618 1441913081 0.592468 -0.342285 0.437195 0.583618 1441913081 0.592468 -0.342285 0.437195 0.583618 1441913081 0.592468 -0.342285 0.437195 0.583618 1441913081 0.592468 -0.342285 0.437195 0.583618 1441913081 0.648254 -0.421448 0.373718 0.512268 1441913081 0.648254 -0.421448 0.373718 0.512268 1441913081 0.648254 -0.421448 0.373718 0.512268 1441913081 0.648254 -0.421448 0.373718 0.512268 1441913081 0.648254 -0.421448 0.373718 0.512268 1441913081 0.648254 -0.421448 0.373718 0.512268 1441913081 0.648254 -0.421448 0.373718 0.512268 1441913081 0.697449 -0.462036 0.344910 0.425476 1441913081 0.697449 -0.462036 0.344910 0.425476 1441913081 0.697449 -0.462036 0.344910 0.425476 1441913081 0.697449 -0.462036 0.344910 0.425476 1441913081 0.697449 -0.462036 0.344910 0.425476 1441913081 0.697449 -0.462036 0.344910 0.425476 1441913081 0.751038 -0.460754 0.340820 0.327759 1441913081 0.751038 -0.460754 0.340820 0.327759 1441913081 0.751038 -0.460754 0.340820 0.327759 1441913081 0.751038 -0.460754 0.340820 0.327759 1441913081 0.751038 -0.460754 0.340820 0.327759 1441913081 0.751038 -0.460754 0.340820 0.327759 1441913081 0.791687 -0.436340 0.339172 0.260254 1441913081 0.791687 -0.436340 0.339172 0.260254 1441913081 0.791687 -0.436340 0.339172 0.260254 1441913081 0.791687 -0.436340 0.339172 0.260254 1441913081 0.791687 -0.436340 0.339172 0.260254 1441913081 0.791687 -0.436340 0.339172 0.260254 1441913081 0.791687 -0.436340 0.339172 0.260254 1441913081 0.807922 -0.422913 0.334412 0.237549 1441913081 0.807922 -0.422913 0.334412 0.237549 1441913081 0.807922 -0.422913 0.334412 0.237549 1441913081 0.807922 -0.422913 0.334412 0.237549 1441913081 0.807922 -0.422913 0.334412 0.237549 1441913081 0.807007 -0.418701 0.334778 0.247559 1441913081 0.807007 -0.418701 0.334778 0.247559 1441913081 0.807007 -0.418701 0.334778 0.247559 1441913081 0.807007 -0.418701 0.334778 0.247559 1441913081 0.807007 -0.418701 0.334778 0.247559 1441913081 0.807007 -0.418701 0.334778 0.247559 1441913081 0.786987 -0.426453 0.344849 0.282593 1441913081 0.786987 -0.426453 0.344849 0.282593 1441913081 0.786987 -0.426453 0.344849 0.282593 1441913081 0.786987 -0.426453 0.344849 0.282593 1441913081 0.786987 -0.426453 0.344849 0.282593 1441913081 0.786987 -0.426453 0.344849 0.282593 1441913081 0.786987 -0.426453 0.344849 0.282593 1441913081 0.742737 -0.445251 0.364807 0.341980 1441913081 0.742737 -0.445251 0.364807 0.341980 1441913081 0.742737 -0.445251 0.364807 0.341980 1441913081 0.742737 -0.445251 0.364807 0.341980 1441913081 0.742737 -0.445251 0.364807 0.341980 1441913081 0.742737 -0.445251 0.364807 0.341980 1441913081 0.674866 -0.460571 0.389587 0.424927 1441913081 0.674866 -0.460571 0.389587 0.424927 1441913081 0.674866 -0.460571 0.389587 0.424927 1441913081 0.674866 -0.460571 0.389587 0.424927 1441913081 0.674866 -0.460571 0.389587 0.424927 1441913081 0.674866 -0.460571 0.389587 0.424927 1441913081 0.604980 -0.430359 0.414917 0.525940 1441913081 0.604980 -0.430359 0.414917 0.525940 1441913081 0.604980 -0.430359 0.414917 0.525940 1441913081 0.604980 -0.430359 0.414917 0.525940 1441913081 0.604980 -0.430359 0.414917 0.525940 1441913081 0.604980 -0.430359 0.414917 0.525940 1441913081 0.522461 -0.362793 0.446838 0.628967 1441913081 0.522461 -0.362793 0.446838 0.628967 1441913081 0.522461 -0.362793 0.446838 0.628967 1441913081 0.522461 -0.362793 0.446838 0.628967 1441913081 0.522461 -0.362793 0.446838 0.628967 1441913081 0.522461 -0.362793 0.446838 0.628967 1441913081 0.427856 -0.284485 0.476196 0.713562 1441913081 0.427856 -0.284485 0.476196 0.713562 1441913081 0.427856 -0.284485 0.476196 0.713562 1441913081 0.427856 -0.284485 0.476196 0.713562 1441913081 0.427856 -0.284485 0.476196 0.713562 1441913081 0.427856 -0.284485 0.476196 0.713562 1441913081 0.427856 -0.284485 0.476196 0.713562 1441913081 0.328979 -0.204834 0.505493 0.770813 1441913081 0.328979 -0.204834 0.505493 0.770813 1441913081 0.328979 -0.204834 0.505493 0.770813 1441913081 0.328979 -0.204834 0.505493 0.770813 1441913081 0.328979 -0.204834 0.505493 0.770813 1441913081 0.328979 -0.204834 0.505493 0.770813 1441913081 0.235474 -0.140503 0.525574 0.805298 1441913081 0.235474 -0.140503 0.525574 0.805298 1441913081 0.235474 -0.140503 0.525574 0.805298 1441913081 0.235474 -0.140503 0.525574 0.805298 1441913081 0.235474 -0.140503 0.525574 0.805298 1441913081 0.235474 -0.140503 0.525574 0.805298 1441913081 0.235474 -0.140503 0.525574 0.805298 1441913081 0.154907 -0.095337 0.515930 0.837036 1441913081 0.154907 -0.095337 0.515930 0.837036 1441913081 0.154907 -0.095337 0.515930 0.837036 1441913081 0.154907 -0.095337 0.515930 0.837036 1441913081 0.154907 -0.095337 0.515930 0.837036 1441913081 0.099487 -0.059082 0.493103 0.862183 1441913081 0.099487 -0.059082 0.493103 0.862183 1441913081 0.099487 -0.059082 0.493103 0.862183 1441913081 0.099487 -0.059082 0.493103 0.862183 1441913081 0.099487 -0.059082 0.493103 0.862183 1441913081 0.099487 -0.059082 0.493103 0.862183 1441913081 0.070251 -0.034607 0.486450 0.870117 1441913081 0.070251 -0.034607 0.486450 0.870117 1441913081 0.070251 -0.034607 0.486450 0.870117 1441913081 0.070251 -0.034607 0.486450 0.870117 1441913082 0.070251 -0.034607 0.486450 0.870117 1441913082 0.070251 -0.034607 0.486450 0.870117 1441913082 0.062988 -0.026733 0.490417 0.868713 1441913082 0.062988 -0.026733 0.490417 0.868713 1441913082 0.062988 -0.026733 0.490417 0.868713 1441913082 0.062988 -0.026733 0.490417 0.868713 1441913082 0.062988 -0.026733 0.490417 0.868713 1441913082 0.062988 -0.026733 0.490417 0.868713 1441913082 0.080688 -0.037354 0.488953 0.867737 1441913082 0.080688 -0.037354 0.488953 0.867737 1441913082 0.080688 -0.037354 0.488953 0.867737 1441913082 0.080688 -0.037354 0.488953 0.867737 1441913082 0.080688 -0.037354 0.488953 0.867737 1441913082 0.117981 -0.052734 0.504639 0.853516 1441913082 0.117981 -0.052734 0.504639 0.853516 1441913082 0.117981 -0.052734 0.504639 0.853516 1441913082 0.117981 -0.052734 0.504639 0.853516 1441913082 0.117981 -0.052734 0.504639 0.853516 1441913082 0.117981 -0.052734 0.504639 0.853516 1441913082 0.176880 -0.089600 0.514038 0.834473 1441913082 0.176880 -0.089600 0.514038 0.834473 1441913082 0.176880 -0.089600 0.514038 0.834473 1441913082 0.176880 -0.089600 0.514038 0.834473 1441913082 0.261292 -0.139038 0.526489 0.796936 1441913082 0.261292 -0.139038 0.526489 0.796936 1441913082 0.261292 -0.139038 0.526489 0.796936 1441913082 0.261292 -0.139038 0.526489 0.796936 1441913082 0.261292 -0.139038 0.526489 0.796936 1441913082 0.261292 -0.139038 0.526489 0.796936 1441913082 0.360901 -0.200684 0.512695 0.752686 1441913082 0.360901 -0.200684 0.512695 0.752686 1441913082 0.360901 -0.200684 0.512695 0.752686 1441913082 0.360901 -0.200684 0.512695 0.752686 1441913082 0.360901 -0.200684 0.512695 0.752686 1441913082 0.360901 -0.200684 0.512695 0.752686 1441913082 0.453674 -0.284790 0.473267 0.699280 1441913082 0.453674 -0.284790 0.473267 0.699280 1441913082 0.453674 -0.284790 0.473267 0.699280 1441913082 0.453674 -0.284790 0.473267 0.699280 1441913082 0.453674 -0.284790 0.473267 0.699280 1441913082 0.453674 -0.284790 0.473267 0.699280 1441913082 0.453674 -0.284790 0.473267 0.699280 1441913082 0.534912 -0.375061 0.432251 0.621521 1441913082 0.534912 -0.375061 0.432251 0.621521 1441913082 0.534912 -0.375061 0.432251 0.621521 1441913082 0.534912 -0.375061 0.432251 0.621521 1441913082 0.534912 -0.375061 0.432251 0.621521 1441913082 0.534912 -0.375061 0.432251 0.621521 1441913082 0.623047 -0.437073 0.406189 0.505737 1441913082 0.623047 -0.437073 0.406189 0.505737 1441913082 0.623047 -0.437073 0.406189 0.505737 1441913082 0.623047 -0.437073 0.406189 0.505737 1441913082 0.623047 -0.437073 0.406189 0.505737 1441913082 0.623047 -0.437073 0.406189 0.505737 1441913082 0.703735 -0.452209 0.385620 0.389221 1441913082 0.703735 -0.452209 0.385620 0.389221 1441913082 0.703735 -0.452209 0.385620 0.389221 1441913082 0.703735 -0.452209 0.385620 0.389221 1441913082 0.703735 -0.452209 0.385620 0.389221 1441913082 0.703735 -0.452209 0.385620 0.389221 1441913082 0.755554 -0.456177 0.342651 0.321838 1441913082 0.755554 -0.456177 0.342651 0.321838 1441913082 0.755554 -0.456177 0.342651 0.321838 1441913082 0.755554 -0.456177 0.342651 0.321838 1441913082 0.755554 -0.456177 0.342651 0.321838 1441913082 0.778381 -0.470947 0.298950 0.287842 1441913082 0.778381 -0.470947 0.298950 0.287842 1441913082 0.778381 -0.470947 0.298950 0.287842 1441913082 0.778381 -0.470947 0.298950 0.287842 1441913082 0.778381 -0.470947 0.298950 0.287842 1441913082 0.778381 -0.470947 0.298950 0.287842 1441913082 0.778381 -0.470947 0.298950 0.287842 1441913082 0.776001 -0.491089 0.277649 0.281921 1441913082 0.776001 -0.491089 0.277649 0.281921 1441913082 0.776001 -0.491089 0.277649 0.281921 1441913082 0.776001 -0.491089 0.277649 0.281921 1441913082 0.776001 -0.491089 0.277649 0.281921 1441913082 0.776001 -0.491089 0.277649 0.281921 1441913082 0.752930 -0.514465 0.285828 0.294495 1441913082 0.752930 -0.514465 0.285828 0.294495 1441913082 0.752930 -0.514465 0.285828 0.294495 1441913082 0.752930 -0.514465 0.285828 0.294495 1441913082 0.752930 -0.514465 0.285828 0.294495 1441913082 0.752930 -0.514465 0.285828 0.294495 1441913082 0.724670 -0.509644 0.319275 0.336426 1441913082 0.724670 -0.509644 0.319275 0.336426 1441913082 0.724670 -0.509644 0.319275 0.336426 1441913082 0.724670 -0.509644 0.319275 0.336426 1441913082 0.724670 -0.509644 0.319275 0.336426 1441913082 0.724670 -0.509644 0.319275 0.336426 1441913082 0.724670 -0.509644 0.319275 0.336426 1441913082 0.670044 -0.497192 0.361084 0.416443 1441913082 0.670044 -0.497192 0.361084 0.416443 1441913082 0.670044 -0.497192 0.361084 0.416443 1441913082 0.670044 -0.497192 0.361084 0.416443 1441913082 0.670044 -0.497192 0.361084 0.416443 1441913082 0.670044 -0.497192 0.361084 0.416443 1441913082 0.589050 -0.476379 0.389099 0.524048 1441913082 0.589050 -0.476379 0.389099 0.524048 1441913082 0.589050 -0.476379 0.389099 0.524048 1441913082 0.589050 -0.476379 0.389099 0.524048 1441913082 0.589050 -0.476379 0.389099 0.524048 1441913082 0.495667 -0.425720 0.415955 0.632446 1441913082 0.495667 -0.425720 0.415955 0.632446 1441913082 0.495667 -0.425720 0.415955 0.632446 1441913082 0.495667 -0.425720 0.415955 0.632446 1441913082 0.495667 -0.425720 0.415955 0.632446 1441913083 0.495667 -0.425720 0.415955 0.632446 1441913083 0.495667 -0.425720 0.415955 0.632446 1441913083 0.392639 -0.347351 0.458191 0.717773 1441913083 0.392639 -0.347351 0.458191 0.717773 1441913083 0.392639 -0.347351 0.458191 0.717773 1441913083 0.392639 -0.347351 0.458191 0.717773 1441913083 0.392639 -0.347351 0.458191 0.717773 1441913083 0.392639 -0.347351 0.458191 0.717773 1441913083 0.291199 -0.262207 0.493347 0.776489 1441913083 0.291199 -0.262207 0.493347 0.776489 1441913083 0.291199 -0.262207 0.493347 0.776489 1441913083 0.291199 -0.262207 0.493347 0.776489 1441913083 0.291199 -0.262207 0.493347 0.776489 1441913083 0.291199 -0.262207 0.493347 0.776489 1441913083 0.198669 -0.185974 0.514465 0.813110 1441913083 0.198669 -0.185974 0.514465 0.813110 1441913083 0.198669 -0.185974 0.514465 0.813110 1441913083 0.198669 -0.185974 0.514465 0.813110 1441913083 0.198669 -0.185974 0.514465 0.813110 1441913083 0.198669 -0.185974 0.514465 0.813110 1441913083 0.127625 -0.123352 0.536865 0.824707 1441913083 0.127625 -0.123352 0.536865 0.824707 1441913083 0.127625 -0.123352 0.536865 0.824707 1441913083 0.127625 -0.123352 0.536865 0.824707 1441913083 0.127625 -0.123352 0.536865 0.824707 1441913083 0.127625 -0.123352 0.536865 0.824707 1441913083 0.127625 -0.123352 0.536865 0.824707 1441913083 0.074036 -0.072998 0.531677 0.840454 1441913083 0.074036 -0.072998 0.531677 0.840454 1441913083 0.074036 -0.072998 0.531677 0.840454 1441913083 0.074036 -0.072998 0.531677 0.840454 1441913083 0.074036 -0.072998 0.531677 0.840454 1441913083 0.074036 -0.072998 0.531677 0.840454 1441913083 0.049866 -0.044312 0.508789 0.858215 1441913083 0.049866 -0.044312 0.508789 0.858215 1441913083 0.049866 -0.044312 0.508789 0.858215 1441913083 0.049866 -0.044312 0.508789 0.858215 1441913083 0.049866 -0.044312 0.508789 0.858215 1441913083 0.049866 -0.044312 0.508789 0.858215 1441913083 0.053894 -0.037964 0.490356 0.868958 1441913083 0.053894 -0.037964 0.490356 0.868958 1441913083 0.053894 -0.037964 0.490356 0.868958 1441913083 0.053894 -0.037964 0.490356 0.868958 1441913083 0.053894 -0.037964 0.490356 0.868958 1441913083 0.053894 -0.037964 0.490356 0.868958 1441913083 0.053894 -0.037964 0.490356 0.868958 1441913083 0.080627 -0.054688 0.490662 0.865845 1441913083 0.080627 -0.054688 0.490662 0.865845 1441913083 0.080627 -0.054688 0.490662 0.865845 1441913083 0.080627 -0.054688 0.490662 0.865845 1441913083 0.080627 -0.054688 0.490662 0.865845 1441913083 0.080627 -0.054688 0.490662 0.865845 1441913083 0.137512 -0.084290 0.500916 0.850281 1441913083 0.137512 -0.084290 0.500916 0.850281 1441913083 0.137512 -0.084290 0.500916 0.850281 1441913083 0.137512 -0.084290 0.500916 0.850281 1441913083 0.137512 -0.084290 0.500916 0.850281 1441913083 0.137512 -0.084290 0.500916 0.850281 1441913083 0.221191 -0.148621 0.510071 0.817749 1441913083 0.221191 -0.148621 0.510071 0.817749 1441913083 0.221191 -0.148621 0.510071 0.817749 1441913083 0.221191 -0.148621 0.510071 0.817749 1441913083 0.221191 -0.148621 0.510071 0.817749 1441913083 0.221191 -0.148621 0.510071 0.817749 1441913083 0.322083 -0.221619 0.522034 0.757996 1441913083 0.322083 -0.221619 0.522034 0.757996 1441913083 0.322083 -0.221619 0.522034 0.757996 1441913083 0.322083 -0.221619 0.522034 0.757996 1441913083 0.322083 -0.221619 0.522034 0.757996 1441913083 0.322083 -0.221619 0.522034 0.757996 1441913083 0.428955 -0.277222 0.512939 0.689941 1441913083 0.428955 -0.277222 0.512939 0.689941 1441913083 0.428955 -0.277222 0.512939 0.689941 1441913083 0.428955 -0.277222 0.512939 0.689941 1441913083 0.428955 -0.277222 0.512939 0.689941 1441913083 0.428955 -0.277222 0.512939 0.689941 1441913083 0.428955 -0.277222 0.512939 0.689941 1441913083 0.520508 -0.351563 0.482788 0.610168 1441913083 0.520508 -0.351563 0.482788 0.610168 1441913083 0.520508 -0.351563 0.482788 0.610168 1441913083 0.520508 -0.351563 0.482788 0.610168 1441913083 0.520508 -0.351563 0.482788 0.610168 1441913083 0.520508 -0.351563 0.482788 0.610168 1441913083 0.598145 -0.425537 0.440063 0.517151 1441913083 0.598145 -0.425537 0.440063 0.517151 1441913083 0.598145 -0.425537 0.440063 0.517151 1441913083 0.598145 -0.425537 0.440063 0.517151 1441913083 0.598145 -0.425537 0.440063 0.517151 1441913083 0.598145 -0.425537 0.440063 0.517151 1441913083 0.659424 -0.486633 0.400085 0.410095 1441913083 0.659424 -0.486633 0.400085 0.410095 1441913083 0.659424 -0.486633 0.400085 0.410095 1441913083 0.659424 -0.486633 0.400085 0.410095 1441913083 0.659424 -0.486633 0.400085 0.410095 1441913083 0.659424 -0.486633 0.400085 0.410095 1441913083 0.659424 -0.486633 0.400085 0.410095 1441913083 0.731934 -0.473328 0.383850 0.304749 1441913083 0.731934 -0.473328 0.383850 0.304749 1441913083 0.731934 -0.473328 0.383850 0.304749 1441913083 0.731934 -0.473328 0.383850 0.304749 1441913083 0.731934 -0.473328 0.383850 0.304749 1441913083 0.797302 -0.416809 0.359436 0.247620 1441913083 0.797302 -0.416809 0.359436 0.247620 1441913083 0.797302 -0.416809 0.359436 0.247620 1441913083 0.797302 -0.416809 0.359436 0.247620 1441913083 0.797302 -0.416809 0.359436 0.247620 1441913083 0.797302 -0.416809 0.359436 0.247620 1441913083 0.797302 -0.416809 0.359436 0.247620 1441913083 0.816772 -0.411804 0.317627 0.249634 1441913083 0.816772 -0.411804 0.317627 0.249634 1441913083 0.816772 -0.411804 0.317627 0.249634 1441913083 0.816772 -0.411804 0.317627 0.249634 1441913083 0.816772 -0.411804 0.317627 0.249634 1441913084 0.819336 -0.411499 0.299194 0.264099 1441913084 0.819336 -0.411499 0.299194 0.264099 1441913084 0.819336 -0.411499 0.299194 0.264099 1441913084 0.819336 -0.411499 0.299194 0.264099 1441913084 0.819336 -0.411499 0.299194 0.264099 1441913084 0.819336 -0.411499 0.299194 0.264099 1441913084 0.806274 -0.407043 0.309753 0.296997 1441913084 0.806274 -0.407043 0.309753 0.296997 1441913084 0.806274 -0.407043 0.309753 0.296997 1441913084 0.806274 -0.407043 0.309753 0.296997 1441913084 0.806274 -0.407043 0.309753 0.296997 1441913084 0.806274 -0.407043 0.309753 0.296997 1441913084 0.762085 -0.424744 0.333435 0.357178 1441913084 0.762085 -0.424744 0.333435 0.357178 1441913084 0.762085 -0.424744 0.333435 0.357178 1441913084 0.762085 -0.424744 0.333435 0.357178 1441913084 0.762085 -0.424744 0.333435 0.357178 1441913084 0.762085 -0.424744 0.333435 0.357178 1441913084 0.677612 -0.461487 0.369873 0.437073 1441913084 0.677612 -0.461487 0.369873 0.437073 1441913084 0.677612 -0.461487 0.369873 0.437073 1441913084 0.677612 -0.461487 0.369873 0.437073 1441913084 0.585754 -0.453857 0.406555 0.534424 1441913084 0.585754 -0.453857 0.406555 0.534424 1441913084 0.585754 -0.453857 0.406555 0.534424 1441913084 0.585754 -0.453857 0.406555 0.534424 1441913084 0.585754 -0.453857 0.406555 0.534424 1441913084 0.585754 -0.453857 0.406555 0.534424 1441913084 0.505066 -0.398499 0.448853 0.620178 1441913084 0.505066 -0.398499 0.448853 0.620178 1441913084 0.505066 -0.398499 0.448853 0.620178 1441913084 0.505066 -0.398499 0.448853 0.620178 1441913084 0.505066 -0.398499 0.448853 0.620178 1441913084 0.505066 -0.398499 0.448853 0.620178 1441913084 0.505066 -0.398499 0.448853 0.620178 1441913084 0.412842 -0.338928 0.476013 0.698608 1441913084 0.412842 -0.338928 0.476013 0.698608 1441913084 0.412842 -0.338928 0.476013 0.698608 1441913084 0.412842 -0.338928 0.476013 0.698608 1441913084 0.412842 -0.338928 0.476013 0.698608 1441913084 0.412842 -0.338928 0.476013 0.698608 1441913084 0.322388 -0.267639 0.482971 0.768799 1441913084 0.322388 -0.267639 0.482971 0.768799 1441913084 0.322388 -0.267639 0.482971 0.768799 1441913084 0.322388 -0.267639 0.482971 0.768799 1441913084 0.322388 -0.267639 0.482971 0.768799 1441913084 0.322388 -0.267639 0.482971 0.768799 1441913084 0.322388 -0.267639 0.482971 0.768799 1441913084 0.247925 -0.189758 0.504028 0.805237 1441913084 0.247925 -0.189758 0.504028 0.805237 1441913084 0.247925 -0.189758 0.504028 0.805237 1441913084 0.247925 -0.189758 0.504028 0.805237 1441913084 0.247925 -0.189758 0.504028 0.805237 1441913084 0.247925 -0.189758 0.504028 0.805237 1441913084 0.181702 -0.111694 0.547729 0.808960 1441913084 0.181702 -0.111694 0.547729 0.808960 1441913084 0.181702 -0.111694 0.547729 0.808960 1441913084 0.181702 -0.111694 0.547729 0.808960 1441913084 0.181702 -0.111694 0.547729 0.808960 1441913084 0.181702 -0.111694 0.547729 0.808960 1441913084 0.121887 -0.066650 0.541626 0.829041 1441913084 0.121887 -0.066650 0.541626 0.829041 1441913084 0.121887 -0.066650 0.541626 0.829041 1441913084 0.121887 -0.066650 0.541626 0.829041 1441913084 0.090942 -0.046814 0.505798 0.856506 1441913084 0.090942 -0.046814 0.505798 0.856506 1441913084 0.090942 -0.046814 0.505798 0.856506 1441913084 0.087830 -0.038330 0.488403 0.867310 1441913084 0.087830 -0.038330 0.488403 0.867310 1441913084 0.087830 -0.038330 0.488403 0.867310 1441913084 0.087830 -0.038330 0.488403 0.867310 1441913084 0.087830 -0.038330 0.488403 0.867310 1441913084 0.087830 -0.038330 0.488403 0.867310 1441913084 0.087830 -0.038330 0.488403 0.867310 1441913084 0.108704 -0.044617 0.502930 0.856262 1441913084 0.108704 -0.044617 0.502930 0.856262 1441913084 0.108704 -0.044617 0.502930 0.856262 1441913084 0.108704 -0.044617 0.502930 0.856262 1441913084 0.108704 -0.044617 0.502930 0.856262 1441913084 0.108704 -0.044617 0.502930 0.856262 1441913084 0.150330 -0.069824 0.521545 0.836914 1441913084 0.150330 -0.069824 0.521545 0.836914 1441913084 0.150330 -0.069824 0.521545 0.836914 1441913084 0.150330 -0.069824 0.521545 0.836914 1441913084 0.150330 -0.069824 0.521545 0.836914 1441913084 0.150330 -0.069824 0.521545 0.836914 1441913084 0.150330 -0.069824 0.521545 0.836914 1441913084 0.210693 -0.119751 0.524414 0.816162 1441913084 0.210693 -0.119751 0.524414 0.816162 1441913084 0.210693 -0.119751 0.524414 0.816162 1441913084 0.210693 -0.119751 0.524414 0.816162 1441913084 0.210693 -0.119751 0.524414 0.816162 1441913084 0.210693 -0.119751 0.524414 0.816162 1441913084 0.297913 -0.191711 0.521973 0.775818 1441913084 0.297913 -0.191711 0.521973 0.775818 1441913084 0.297913 -0.191711 0.521973 0.775818 1441913084 0.297913 -0.191711 0.521973 0.775818 1441913084 0.297913 -0.191711 0.521973 0.775818 1441913084 0.297913 -0.191711 0.521973 0.775818 1441913084 0.404358 -0.268799 0.519226 0.703247 1441913084 0.404358 -0.268799 0.519226 0.703247 1441913084 0.404358 -0.268799 0.519226 0.703247 1441913084 0.404358 -0.268799 0.519226 0.703247 1441913084 0.404358 -0.268799 0.519226 0.703247 1441913084 0.404358 -0.268799 0.519226 0.703247 1441913085 0.507813 -0.333618 0.505981 0.612122 1441913085 0.507813 -0.333618 0.505981 0.612122 1441913085 0.507813 -0.333618 0.505981 0.612122 1441913085 0.507813 -0.333618 0.505981 0.612122 1441913085 0.507813 -0.333618 0.505981 0.612122 1441913085 0.507813 -0.333618 0.505981 0.612122 1441913085 0.507813 -0.333618 0.505981 0.612122 1441913085 0.577026 -0.406555 0.457031 0.541138 1441913085 0.577026 -0.406555 0.457031 0.541138 1441913085 0.577026 -0.406555 0.457031 0.541138 1441913085 0.577026 -0.406555 0.457031 0.541138 1441913085 0.577026 -0.406555 0.457031 0.541138 1441913085 0.577026 -0.406555 0.457031 0.541138 1441913085 0.626038 -0.471252 0.405212 0.470886 1441913085 0.626038 -0.471252 0.405212 0.470886 1441913085 0.626038 -0.471252 0.405212 0.470886 1441913085 0.626038 -0.471252 0.405212 0.470886 1441913085 0.626038 -0.471252 0.405212 0.470886 1441913085 0.678528 -0.490784 0.374329 0.398193 1441913085 0.678528 -0.490784 0.374329 0.398193 1441913085 0.678528 -0.490784 0.374329 0.398193 1441913085 0.678528 -0.490784 0.374329 0.398193 1441913085 0.678528 -0.490784 0.374329 0.398193 1441913085 0.678528 -0.490784 0.374329 0.398193 1441913085 0.722595 -0.487549 0.356018 0.336609 1441913085 0.722595 -0.487549 0.356018 0.336609 1441913085 0.722595 -0.487549 0.356018 0.336609 1441913085 0.722595 -0.487549 0.356018 0.336609 1441913085 0.722595 -0.487549 0.356018 0.336609 1441913085 0.722595 -0.487549 0.356018 0.336609 1441913085 0.756653 -0.474060 0.346191 0.287842 1441913085 0.756653 -0.474060 0.346191 0.287842 1441913085 0.756653 -0.474060 0.346191 0.287842 1441913085 0.756653 -0.474060 0.346191 0.287842 1441913085 0.756653 -0.474060 0.346191 0.287842 1441913085 0.778259 -0.453369 0.342773 0.266907 1441913085 0.778259 -0.453369 0.342773 0.266907 1441913085 0.778259 -0.453369 0.342773 0.266907 1441913085 0.778259 -0.453369 0.342773 0.266907 1441913085 0.778259 -0.453369 0.342773 0.266907 1441913085 0.778259 -0.453369 0.342773 0.266907 1441913085 0.774963 -0.445068 0.347290 0.283997 1441913085 0.774963 -0.445068 0.347290 0.283997 1441913085 0.774963 -0.445068 0.347290 0.283997 1441913085 0.774963 -0.445068 0.347290 0.283997 1441913085 0.774963 -0.445068 0.347290 0.283997 1441913085 0.774963 -0.445068 0.347290 0.283997 1441913085 0.774963 -0.445068 0.347290 0.283997 1441913085 0.745605 -0.452881 0.358215 0.332642 1441913085 0.745605 -0.452881 0.358215 0.332642 1441913085 0.745605 -0.452881 0.358215 0.332642 1441913085 0.745605 -0.452881 0.358215 0.332642 1441913085 0.745605 -0.452881 0.358215 0.332642 1441913085 0.745605 -0.452881 0.358215 0.332642 1441913085 0.690735 -0.460327 0.377441 0.410339 1441913085 0.690735 -0.460327 0.377441 0.410339 1441913085 0.690735 -0.460327 0.377441 0.410339 1441913085 0.690735 -0.460327 0.377441 0.410339 1441913085 0.690735 -0.460327 0.377441 0.410339 1441913085 0.626831 -0.441650 0.402771 0.499756 1441913085 0.626831 -0.441650 0.402771 0.499756 1441913085 0.626831 -0.441650 0.402771 0.499756 1441913085 0.626831 -0.441650 0.402771 0.499756 1441913085 0.626831 -0.441650 0.402771 0.499756 1441913085 0.626831 -0.441650 0.402771 0.499756 1441913085 0.626831 -0.441650 0.402771 0.499756 1441913085 0.558105 -0.389282 0.437256 0.587952 1441913085 
0.561340 -0.541382 0.347473 0.520569 1441913087 0.561340 -0.541382 0.347473 0.520569 1441913087 0.561340 -0.541382 0.347473 0.520569 1441913087 0.560547 -0.535339 0.353271 0.523804 1441913087 0.560547 -0.535339 0.353271 0.523804 1441913087 0.560547 -0.535339 0.353271 0.523804 1441913087 0.560547 -0.535339 0.353271 0.523804 1441913087 0.560547 -0.535339 0.353271 0.523804 1441913087 0.560547 -0.535339 0.353271 0.523804 1441913087 0.564148 -0.524780 0.367249 0.520996 1441913087 0.564148 -0.524780 0.367249 0.520996 1441913087 0.564148 -0.524780 0.367249 0.520996 1441913087 0.564148 -0.524780 0.367249 0.520996 1441913087 0.564148 -0.524780 0.367249 0.520996 1441913087 0.564148 -0.524780 0.367249 0.520996 1441913087 0.564148 -0.524780 0.367249 0.520996 1441913087 0.567322 -0.514221 0.382935 0.516785 1441913087 0.567322 -0.514221 0.382935 0.516785 1441913088 0.567322 -0.514221 0.382935 0.516785 1441913088 0.567810 -0.509644 0.390564 0.515015 1441913088 0.567810 -0.509644 0.390564 0.515015 1441913088 0.567810 -0.509644 0.390564 0.515015 1441913088 0.567810 -0.509644 0.390564 0.515015 1441913088 0.567810 -0.509644 0.390564 0.515015 1441913088 0.567810 -0.509644 0.390564 0.515015 1441913088 0.571655 -0.506042 0.396118 0.510071 1441913088 0.571655 -0.506042 0.396118 0.510071 1441913088 0.571655 -0.506042 0.396118 0.510071 1441913088 0.571655 -0.506042 0.396118 0.510071 1441913088 0.571655 -0.506042 0.396118 0.510071 1441913088 0.571655 -0.506042 0.396118 0.510071 1441913088 0.578186 -0.496887 0.406738 0.503296 1441913088 0.578186 -0.496887 0.406738 0.503296 1441913088 0.578186 -0.496887 0.406738 0.503296 1441913088 0.578186 -0.496887 0.406738 0.503296 1441913088 0.578186 -0.496887 0.406738 0.503296 1441913088 0.578186 -0.496887 0.406738 0.503296 1441913088 0.584412 -0.486572 0.419189 0.495911 1441913088 0.584412 -0.486572 0.419189 0.495911 1441913088 0.584412 -0.486572 0.419189 0.495911 1441913088 0.584412 -0.486572 0.419189 0.495911 1441913088 0.584412 -0.486572 0.419189 0.495911 1441913088 0.584412 -0.486572 0.419189 0.495911 1441913088 0.585754 -0.482971 0.423889 0.493774 1441913088 0.585754 -0.482971 0.423889 0.493774 1441913088 0.585754 -0.482971 0.423889 0.493774 1441913088 0.585754 -0.482971 0.423889 0.493774 1441913088 0.585754 -0.482971 0.423889 0.493774 1441913088 0.584900 -0.482605 0.422974 0.495972 1441913088 0.584900 -0.482605 0.422974 0.495972 1441913088 0.584900 -0.482605 0.422974 0.495972 1441913088 0.584900 -0.482605 0.422974 0.495972 1441913088 0.584900 -0.482605 0.422974 0.495972 1441913088 0.584900 -0.482605 0.422974 0.495972 1441913088 0.582825 -0.483093 0.419434 0.500977 1441913088 0.582825 -0.483093 0.419434 0.500977 1441913088 0.582825 -0.483093 0.419434 0.500977 1441913088 0.582825 -0.483093 0.419434 0.500977 1441913088 0.582825 -0.483093 0.419434 0.500977 1441913088 0.582825 -0.483093 0.419434 0.500977 1441913088 0.578186 -0.484070 0.417603 0.506897 1441913088 0.578186 -0.484070 0.417603 0.506897 1441913088 0.578186 -0.484070 0.417603 0.506897 1441913088 0.578186 -0.484070 0.417603 0.506897 1441913088 0.578186 -0.484070 0.417603 0.506897 1441913088 0.578186 -0.484070 0.417603 0.506897 1441913088 0.577209 -0.483521 0.417969 0.508240 1441913088 0.577209 -0.483521 0.417969 0.508240 1441913088 0.577209 -0.483521 0.417969 0.508240 1441913088 0.577209 -0.483521 0.417969 0.508240 1441913088 0.577209 -0.483521 0.417969 0.508240 1441913088 0.577209 -0.483521 0.417969 0.508240 1441913088 0.577209 -0.485718 0.413513 0.509705 1441913088 0.577209 -0.485718 0.413513 0.509705 1441913088 0.577209 -0.485718 0.413513 0.509705 1441913088 0.577209 -0.485718 0.413513 0.509705 1441913088 0.577209 -0.485718 0.413513 0.509705 1441913088 0.572693 -0.496460 0.401062 0.514343 1441913088 0.572693 -0.496460 0.401062 0.514343 1441913088 0.572693 -0.496460 0.401062 0.514343 1441913088 0.572693 -0.496460 0.401062 0.514343 1441913088 0.572693 -0.496460 0.401062 0.514343 1441913088 0.572693 -0.496460 0.401062 0.514343 1441913088 0.567566 -0.506775 0.391357 0.517517 1441913088 0.567566 -0.506775 0.391357 0.517517 1441913088 0.567566 -0.506775 0.391357 0.517517 1441913088 0.567566 -0.506775 0.391357 0.517517 1441913088 0.567566 -0.506775 0.391357 0.517517 1441913088 0.567566 -0.506775 0.391357 0.517517 1441913088 0.567566 -0.506775 0.391357 0.517517 1441913088 0.571472 -0.504089 0.393677 0.514099 1441913088 0.571472 -0.504089 0.393677 0.514099 1441913088 0.571472 -0.504089 0.393677 0.514099 1441913088 0.571472 -0.504089 0.393677 0.514099 1441913088 0.571472 -0.504089 0.393677 0.514099 1441913088 0.571472 -0.504089 0.393677 0.514099 1441913088 0.576904 -0.499512 0.397339 0.509583 1441913088 0.576904 -0.499512 0.397339 0.509583 1441913088 0.576904 -0.499512 0.397339 0.509583 1441913088 0.576904 -0.499512 0.397339 0.509583 1441913088 0.576904 -0.499512 0.397339 0.509583 1441913088 0.576904 -0.499512 0.397339 0.509583 1441913088 0.576904 -0.499512 0.397339 0.509583 1441913088 0.579895 -0.500671 0.390991 0.510010 1441913088 0.579895 -0.500671 0.390991 0.510010 1441913088 0.579895 -0.500671 0.390991 0.510010 1441913088 0.579895 -0.500671 0.390991 0.510010 1441913088 0.579895 -0.500671 0.390991 0.510010 1441913088 0.579895 -0.500671 0.390991 0.510010 1441913088 0.577026 -0.509338 0.374207 0.517273 1441913088 0.577026 -0.509338 0.374207 0.517273 1441913088 0.577026 -0.509338 0.374207 0.517273 1441913088 0.577026 -0.509338 0.374207 0.517273 1441913088 0.577026 -0.509338 0.374207 0.517273 1441913088 0.577026 -0.509338 0.374207 0.517273 1441913088 0.577026 -0.509338 0.374207 0.517273 1441913088 0.566895 -0.523193 0.352661 0.529602 1441913088 0.566895 -0.523193 0.352661 0.529602 1441913088 0.566895 -0.523193 0.352661 0.529602 1441913088 0.566895 -0.523193 0.352661 0.529602 1441913088 0.566895 -0.523193 0.352661 0.529602 1441913088 0.566895 -0.523193 0.352661 0.529602 1441913088 0.554871 -0.535583 0.336792 0.540161 1441913088 0.554871 -0.535583 0.336792 0.540161 1441913088 0.554871 -0.535583 0.336792 0.540161 1441913088 0.554871 -0.535583 0.336792 0.540161 1441913089 0.554871 -0.535583 0.336792 0.540161 1441913089 0.554871 -0.535583 0.336792 0.540161 1441913089 0.547668 -0.540955 0.334351 0.543701 1441913089 0.547668 -0.540955 0.334351 0.543701 1441913089 0.547668 -0.540955 0.334351 0.543701 1441913089 0.547668 -0.540955 0.334351 0.543701 1441913089 0.547668 -0.540955 0.334351 0.543701 1441913089 0.547668 -0.540955 0.334351 0.543701 1441913089 0.547668 -0.540955 0.334351 0.543701 1441913089 0.546326 -0.539368 0.341858 0.541870 1441913089 0.546326 -0.539368 0.341858 0.541870 1441913089 0.546326 -0.539368 0.341858 0.541870 1441913089 0.546326 -0.539368 0.341858 0.541870 1441913089 0.546326 -0.539368 0.341858 0.541870 1441913089 0.546326 -0.539368 0.341858 0.541870 1441913089 0.545044 -0.536316 0.347839 0.542480 1441913089 0.545044 -0.536316 0.347839 0.542480 1441913089 0.545044 -0.536316 0.347839 0.542480 1441913089 0.545044 -0.536316 0.347839 0.542480 1441913089 0.545044 -0.536316 0.347839 0.542480 1441913089 0.545044 -0.536316 0.347839 0.542480 1441913089 0.545410 -0.530212 0.350769 0.546143 1441913089 0.545410 -0.530212 0.350769 0.546143 1441913089 0.545410 -0.530212 0.350769 0.546143 1441913089 0.545410 -0.530212 0.350769 0.546143 1441913089 0.545410 -0.530212 0.350769 0.546143 1441913089 0.545410 -0.530212 0.350769 0.546143 1441913089 0.539490 -0.529236 0.345703 0.556152 1441913089 0.539490 -0.529236 0.345703 0.556152 1441913089 0.539490 -0.529236 0.345703 0.556152 1441913089 0.539490 -0.529236 0.345703 0.556152 1441913089 0.539490 -0.529236 0.345703 0.556152 1441913089 0.539490 -0.529236 0.345703 0.556152 1441913089 0.529419 -0.538147 0.339783 0.560913 1441913089 0.529419 -0.538147 0.339783 0.560913 1441913089 0.529419 -0.538147 0.339783 0.560913 1441913089 0.529419 -0.538147 0.339783 0.560913 1441913089 0.529419 -0.538147 0.339783 0.560913 1441913089 0.529419 -0.538147 0.339783 0.560913 1441913089 0.533203 -0.533691 0.350647 0.554810 1441913089 0.533203 -0.533691 0.350647 0.554810 1441913089 0.533203 -0.533691 0.350647 0.554810 1441913089 0.533203 -0.533691 0.350647 0.554810 1441913089 0.533203 -0.533691 0.350647 0.554810 1441913089 0.533203 -0.533691 0.350647 0.554810 1441913089 0.533203 -0.533691 0.350647 0.554810 1441913089 0.544189 -0.521362 0.370728 0.542786 1441913089 0.544189 -0.521362 0.370728 0.542786 1441913089 0.544189 -0.521362 0.370728 0.542786 1441913089 0.544189 -0.521362 0.370728 0.542786 1441913089 0.544189 -0.521362 0.370728 0.542786 1441913089 0.544189 -0.521362 0.370728 0.542786 1441913089 0.549683 -0.514709 0.384766 0.533691 1441913089 0.549683 -0.514709 0.384766 0.533691 1441913089 0.549683 -0.514709 0.384766 0.533691 1441913089 0.549683 -0.514709 0.384766 0.533691 1441913089 0.549683 -0.514709 0.384766 0.533691 1441913089 0.552612 -0.510986 0.393494 0.527832 1441913089 0.552612 -0.510986 0.393494 0.527832 1441913089 0.552612 -0.510986 0.393494 0.527832 1441913089 0.552612 -0.510986 0.393494 0.527832 1441913089 0.552612 -0.510986 0.393494 0.527832 1441913089 0.552612 -0.510986 0.393494 0.527832 1441913089 0.552612 -0.510986 0.393494 0.527832 1441913089 0.559814 -0.504211 0.402283 0.520081 1441913089 0.559814 -0.504211 0.402283 0.520081 1441913089 0.559814 -0.504211 0.402283 0.520081 1441913089 0.559814 -0.504211 0.402283 0.520081 1441913089 0.559814 -0.504211 0.402283 0.520081 1441913089 0.559814 -0.504211 0.402283 0.520081 1441913089 0.564880 -0.501221 0.406555 0.514099 1441913089 0.564880 -0.501221 0.406555 0.514099 1441913089 0.564880 -0.501221 0.406555 0.514099 1441913089 0.564880 -0.501221 0.406555 0.514099 1441913089 0.564880 -0.501221 0.406555 0.514099 1441913089 0.564880 -0.501221 0.406555 0.514099 1441913089 0.567200 -0.501709 0.407043 0.510742 1441913089 0.567200 -0.501709 0.407043 0.510742 1441913089 0.567200 -0.501709 0.407043 0.510742 1441913089 0.567200 -0.501709 0.407043 0.510742 1441913089 0.571533 -0.497009 0.409058 0.508911 1441913089 0.571533 -0.497009 0.409058 0.508911 1441913089 0.571533 -0.497009 0.409058 0.508911 1441913089 0.571533 -0.497009 0.409058 0.508911 1441913089 0.571533 -0.497009 0.409058 0.508911 1441913089 0.571533 -0.497009 0.409058 0.508911 1441913089 0.571533 -0.497009 0.409058 0.508911 1441913089 0.570679 -0.496216 0.407043 0.512146 1441913089 0.570679 -0.496216 0.407043 0.512146 1441913089 0.570679 -0.496216 0.407043 0.512146 1441913089 0.570679 -0.496216 0.407043 0.512146 1441913089 0.566650 -0.502869 0.399109 0.516357 1441913089 0.566650 -0.502869 0.399109 0.516357 1441913089 0.566650 -0.502869 0.399109 0.516357 1441913089 0.566650 -0.502869 0.399109 0.516357 1441913089 0.566650 -0.502869 0.399109 0.516357 1441913089 0.566650 -0.502869 0.399109 0.516357 1441913089 0.564331 -0.506348 0.391785 0.521179 1441913089 0.564331 -0.506348 0.391785 0.521179 1441913089 0.564331 -0.506348 0.391785 0.521179 1441913089 0.564331 -0.506348 0.391785 0.521179 1441913089 0.564331 -0.506348 0.391785 0.521179 1441913089 0.564331 -0.506348 0.391785 0.521179 1441913089 0.571472 -0.499451 0.391296 0.520386 1441913089 0.571472 -0.499451 0.391296 0.520386 1441913089 0.571472 -0.499451 0.391296 0.520386 1441913089 0.571472 -0.499451 0.391296 0.520386 1441913089 0.571472 -0.499451 0.391296 0.520386 1441913089 0.571472 -0.499451 0.391296 0.520386 1441913090 0.571472 -0.499451 0.391296 0.520386 1441913090 0.580261 -0.493103 0.390259 0.517517 1441913090 0.580261 -0.493103 0.390259 0.517517 1441913090 0.580261 -0.493103 0.390259 0.517517 1441913090 0.580261 -0.493103 0.390259 0.517517 1441913090 0.580261 -0.493103 0.390259 0.517517 1441913090 0.580261 -0.493103 0.390259 0.517517 1441913090 0.585266 -0.491455 0.385864 0.516724 1441913090 0.585266 -0.491455 0.385864 0.516724 1441913090 0.585266 -0.491455 0.385864 0.516724 1441913090 0.585266 -0.491455 0.385864 0.516724 1441913090 0.585266 -0.491455 0.385864 0.516724 1441913090 0.585266 -0.491455 0.385864 0.516724 1441913090 0.585266 -0.491455 0.385864 0.516724 1441913090 0.586304 -0.490967 0.382019 0.518799 1441913090 0.586304 -0.490967 0.382019 0.518799 1441913090 0.586304 -0.490967 0.382019 0.518799 1441913090 0.586304 -0.490967 0.382019 0.518799 1441913090 0.586304 -0.490967 0.382019 0.518799 1441913090 0.586304 -0.490967 0.382019 0.518799 1441913090 0.583191 -0.495544 0.371704 0.525513 1441913090 0.583191 -0.495544 0.371704 0.525513 1441913090 0.583191 -0.495544 0.371704 0.525513 1441913090 0.583191 -0.495544 0.371704 0.525513 1441913090 0.583191 -0.495544 0.371704 0.525513 1441913090 0.583191 -0.495544 0.371704 0.525513 1441913090 0.572571 -0.508423 0.353210 0.537415 1441913090 0.572571 -0.508423 0.353210 0.537415 1441913090 0.572571 -0.508423 0.353210 0.537415 1441913090 0.572571 -0.508423 0.353210 0.537415 1441913090 0.572571 -0.508423 0.353210 0.537415 1441913090 0.572571 -0.508423 0.353210 0.537415 1441913090 0.564026 -0.517761 0.342896 0.544189 1441913090 0.564026 -0.517761 0.342896 0.544189 1441913090 0.564026 -0.517761 0.342896 0.544189 1441913090 0.564026 -0.517761 0.342896 0.544189 1441913090 0.563354 -0.516357 0.349792 0.541870 1441913090 0.563354 -0.516357 0.349792 0.541870 1441913090 0.563354 -0.516357 0.349792 0.541870 1441913090 0.563354 -0.516357 0.349792 0.541870 1441913090 0.563354 -0.516357 0.349792 0.541870 1441913090 0.563354 -0.516357 0.349792 0.541870 1441913090 0.562378 -0.514587 0.357483 0.539490 1441913090 0.562378 -0.514587 0.357483 0.539490 1441913090 0.562378 -0.514587 0.357483 0.539490 1441913090 0.562378 -0.514587 0.357483 0.539490 1441913090 0.562378 -0.514587 0.357483 0.539490 1441913090 0.562378 -0.514587 0.357483 0.539490 1441913090 0.558899 -0.516968 0.357117 0.541138 1441913090 0.558899 -0.516968 0.357117 0.541138 1441913090 0.558899 -0.516968 0.357117 0.541138 1441913090 0.558899 -0.516968 0.357117 0.541138 1441913090 0.558899 -0.516968 0.357117 0.541138 1441913090 0.558899 -0.516968 0.357117 0.541138 1441913090 0.553589 -0.518799 0.355774 0.545654 1441913090 0.553589 -0.518799 0.355774 0.545654 1441913090 0.553589 -0.518799 0.355774 0.545654 1441913090 0.553589 -0.518799 0.355774 0.545654 1441913090 0.553589 -0.518799 0.355774 0.545654 1441913090 0.553589 -0.518799 0.355774 0.545654 1441913090 0.549683 -0.518799 0.357727 0.548279 1441913090 0.549683 -0.518799 0.357727 0.548279 1441913090 0.549683 -0.518799 0.357727 0.548279 1441913090 0.549683 -0.518799 0.357727 0.548279 1441913090 0.549683 -0.518799 0.357727 0.548279 1441913090 0.549683 -0.518799 0.357727 0.548279 1441913090 0.550232 -0.516602 0.363220 0.546265 1441913090 0.550232 -0.516602 0.363220 0.546265 1441913090 0.550232 -0.516602 0.363220 0.546265 1441913090 0.550232 -0.516602 0.363220 0.546265 1441913090 0.550232 -0.516602 0.363220 0.546265 1441913090 0.550232 -0.516602 0.363220 0.546265 1441913090 0.550232 -0.516602 0.363220 0.546265 1441913090 0.556274 -0.508972 0.375916 0.538635 1441913090 0.556274 -0.508972 0.375916 0.538635 1441913090 0.556274 -0.508972 0.375916 0.538635 1441913090 0.556274 -0.508972 0.375916 0.538635 1441913090 0.556274 -0.508972 0.375916 0.538635 1441913090 0.562439 -0.496643 0.390686 0.533203 1441913090 0.562439 -0.496643 0.390686 0.533203 1441913090 0.562439 -0.496643 0.390686 0.533203 1441913090 0.562439 -0.496643 0.390686 0.533203 1441913090 0.562439 -0.496643 0.390686 0.533203 1441913090 0.562439 -0.496643 0.390686 0.533203 1441913090 0.565979 -0.489380 0.398315 0.530579 1441913090 0.565979 -0.489380 0.398315 0.530579 1441913090 0.565979 -0.489380 0.398315 0.530579 1441913090 0.565979 -0.489380 0.398315 0.530579 1441913090 0.565979 -0.489380 0.398315 0.530579 1441913090 0.565979 -0.489380 0.398315 0.530579 1441913090 0.566040 -0.489441 0.398987 0.529907 1441913090 0.566040 -0.489441 0.398987 0.529907 1441913090 0.566040 -0.489441 0.398987 0.529907 1441913090 0.566040 -0.489441 0.398987 0.529907 1441913090 0.566040 -0.489441 0.398987 0.529907 1441913090 0.568542 -0.485352 0.403259 0.527710 1441913090 0.568542 -0.485352 0.403259 0.527710 1441913090 0.568542 -0.485352 0.403259 0.527710 1441913090 0.568542 -0.485352 0.403259 0.527710 1441913090 0.568542 -0.485352 0.403259 0.527710 1441913090 0.572510 -0.476685 0.412659 0.524109 1441913090 0.572510 -0.476685 0.412659 0.524109 1441913090 0.572510 -0.476685 0.412659 0.524109 1441913090 0.572510 -0.476685 0.412659 0.524109 1441913090 0.572510 -0.476685 0.412659 0.524109 1441913090 0.572510 -0.476685 0.412659 0.524109 1441913090 0.572510 -0.476685 0.412659 0.524109 1441913091 0.571533 -0.474243 0.417297 0.523682 1441913091 0.571533 -0.474243 0.417297 0.523682 1441913091 0.571533 -0.474243 0.417297 0.523682 1441913091 0.571533 -0.474243 0.417297 0.523682 1441913091 0.571533 -0.474243 0.417297 0.523682 1441913091 0.567444 -0.474915 0.417725 0.527161 1441913091 0.567444 -0.474915 0.417725 0.527161 1441913091 0.567444 -0.474915 0.417725 0.527161 1441913091 0.567444 -0.474915 0.417725 0.527161 1441913091 0.567444 -0.474915 0.417725 0.527161 1441913091 0.567444 -0.474915 0.417725 0.527161 1441913091 0.567444 -0.474915 0.417725 0.527161 1441913091 0.562134 -0.474121 0.419189 0.532349 1441913091 0.562134 -0.474121 0.419189 0.532349 1441913091 0.562134 -0.474121 0.419189 0.532349 1441913091 0.562134 -0.474121 0.419189 0.532349 1441913091 0.562134 -0.474121 0.419189 0.532349 1441913091 0.558960 -0.471558 0.419006 0.538147 1441913091 0.558960 -0.471558 0.419006 0.538147 1441913091 0.558960 -0.471558 0.419006 0.538147 1441913091 0.558960 -0.471558 0.419006 0.538147 1441913091 0.558960 -0.471558 0.419006 0.538147 1441913091 0.558960 -0.471558 0.419006 0.538147 1441913091 0.558960 -0.471558 0.419006 0.538147 1441913091 0.552856 -0.477112 0.408875 0.547241 1441913091 0.552856 -0.477112 0.408875 0.547241 1441913091 0.552856 -0.477112 0.408875 0.547241 1441913091 0.552856 -0.477112 0.408875 0.547241 1441913091 0.552856 -0.477112 0.408875 0.547241 1441913091 0.552856 -0.477112 0.408875 0.547241 1441913091 0.552856 -0.477112 0.408875 0.547241 1441913091 0.549194 -0.484009 0.397339 0.553345 1441913091 0.549194 -0.484009 0.397339 0.553345 1441913091 0.549194 -0.484009 0.397339 0.553345 1441913091 0.549194 -0.484009 0.397339 0.553345 1441913091 0.549194 -0.484009 0.397339 0.553345 1441913091 0.549194 -0.484009 0.397339 0.553345 1441913091 0.553284 -0.484009 0.391174 0.553650 1441913091 0.553284 -0.484009 0.391174 0.553650 1441913091 0.553284 -0.484009 0.391174 0.553650 1441913091 0.553284 -0.484009 0.391174 0.553650 1441913091 0.553284 -0.484009 0.391174 0.553650 1441913091 0.553284 -0.484009 0.391174 0.553650 1441913091 0.553284 -0.484009 0.391174 0.553650 1441913091 0.555420 -0.488159 0.379211 0.556213 1441913091 0.555420 -0.488159 0.379211 0.556213 1441913091 0.555420 -0.488159 0.379211 0.556213 1441913091 0.555420 -0.488159 0.379211 0.556213 1441913091 0.555420 -0.488159 0.379211 0.556213 1441913091 0.555420 -0.488159 0.379211 0.556213 1441913091 0.550537 -0.496948 0.358643 0.566772 1441913091 0.550537 -0.496948 0.358643 0.566772 1441913091 0.550537 -0.496948 0.358643 0.566772 1441913091 0.550537 -0.496948 0.358643 0.566772 1441913091 0.550537 -0.496948 0.358643 0.566772 1441913091 0.550537 -0.496948 0.358643 0.566772 1441913091 0.550049 -0.499390 0.351440 0.569641 1441913091 0.550049 -0.499390 0.351440 0.569641 1441913091 0.550049 -0.499390 0.351440 0.569641 1441913091 0.550049 -0.499390 0.351440 0.569641 1441913091 0.550049 -0.499390 0.351440 0.569641 1441913091 0.550964 -0.498779 0.351196 0.569458 1441913091 0.550964 -0.498779 0.351196 0.569458 1441913091 0.550964 -0.498779 0.351196 0.569458 1441913091 0.550964 -0.498779 0.351196 0.569458 1441913091 0.550964 -0.498779 0.351196 0.569458 1441913091 0.550964 -0.498779 0.351196 0.569458 1441913091 0.550964 -0.498779 0.351196 0.569458 1441913091 0.549561 -0.499207 0.351501 0.570190 1441913091 0.549561 -0.499207 0.351501 0.570190 1441913091 0.549561 -0.499207 0.351501 0.570190 1441913091 0.549561 -0.499207 0.351501 0.570190 1441913091 0.549561 -0.499207 0.351501 0.570190 1441913091 0.549561 -0.499207 0.351501 0.570190 1441913091 0.541870 -0.503174 0.346741 0.577026 1441913091 0.541870 -0.503174 0.346741 0.577026 1441913091 0.541870 -0.503174 0.346741 0.577026 1441913091 0.541870 -0.503174 0.346741 0.577026 1441913091 0.541870 -0.503174 0.346741 0.577026 1441913091 0.541870 -0.503174 0.346741 0.577026 1441913091 0.529846 -0.510071 0.338867 0.586731 1441913091 0.529846 -0.510071 0.338867 0.586731 1441913091 0.529846 -0.510071 0.338867 0.586731 1441913091 0.529846 -0.510071 0.338867 0.586731 1441913091 0.529846 -0.510071 0.338867 0.586731 1441913091 0.529846 -0.510071 0.338867 0.586731 1441913091 0.521362 -0.514526 0.336365 0.591797 1441913091 0.521362 -0.514526 0.336365 0.591797 1441913091 0.521362 -0.514526 0.336365 0.591797 1441913091 0.521362 -0.514526 0.336365 0.591797 1441913091 0.521362 -0.514526 0.336365 0.591797 1441913091 0.521362 -0.514526 0.336365 0.591797 1441913091 0.517456 -0.514526 0.339600 0.593384 1441913091 0.517456 -0.514526 0.339600 0.593384 1441913091 0.517456 -0.514526 0.339600 0.593384 1441913091 0.517456 -0.514526 0.339600 0.593384 1441913091 0.517456 -0.514526 0.339600 0.593384 1441913091 0.517456 -0.514526 0.339600 0.593384 1441913091 0.514160 -0.512756 0.344238 0.595093 1441913091 0.514160 -0.512756 0.344238 0.595093 1441913091 0.514160 -0.512756 0.344238 0.595093 1441913091 0.514160 -0.512756 0.344238 0.595093 1441913091 0.514160 -0.512756 0.344238 0.595093 1441913091 0.514160 -0.512756 0.344238 0.595093 1441913091 0.514160 -0.512756 0.344238 0.595093 1441913091 0.507996 -0.514587 0.345276 0.598206 1441913091 0.507996 -0.514587 0.345276 0.598206 1441913091 0.507996 -0.514587 0.345276 0.598206 1441913091 0.507996 -0.514587 0.345276 0.598206 1441913091 0.505127 -0.513977 0.347778 0.599670 1441913092 0.505127 -0.513977 0.347778 0.599670 1441913092 0.505127 -0.513977 0.347778 0.599670 1441913092 0.505127 -0.513977 0.347778 0.599670 1441913092 0.505127 -0.513977 0.347778 0.599670 1441913092 0.505127 -0.513977 0.347778 0.599670 1441913092 0.509460 -0.508423 0.357666 0.594971 1441913092 0.509460 -0.508423 0.357666 0.594971 1441913092 0.509460 -0.508423 0.357666 0.594971 1441913092 0.509460 -0.508423 0.357666 0.594971 1441913092 0.509460 -0.508423 0.357666 0.594971 1441913092 0.509460 -0.508423 0.357666 0.594971 1441913092 0.513611 -0.505371 0.366699 0.588501 1441913092 0.513611 -0.505371 0.366699 0.588501 1441913092 0.513611 -0.505371 0.366699 0.588501 1441913092 0.513611 -0.505371 0.366699 0.588501 1441913092 0.513611 -0.505371 0.366699 0.588501 1441913092 0.513611 -0.505371 0.366699 0.588501 1441913092 0.513611 -0.505371 0.366699 0.588501 1441913092 0.517334 -0.503174 0.374817 0.581909 1441913092 0.517334 -0.503174 0.374817 0.581909 1441913092 0.517334 -0.503174 0.374817 0.581909 1441913092 0.517334 -0.503174 0.374817 0.581909 1441913092 0.517334 -0.503174 0.374817 0.581909 1441913092 0.517334 -0.503174 0.374817 0.581909 1441913092 0.522217 -0.500122 0.383728 0.574341 1441913092 0.522217 -0.500122 0.383728 0.574341 1441913092 0.522217 -0.500122 0.383728 0.574341 1441913092 0.522217 -0.500122 0.383728 0.574341 1441913092 0.522217 -0.500122 0.383728 0.574341 1441913092 0.522217 -0.500122 0.383728 0.574341 1441913092 0.522217 -0.500122 0.383728 0.574341 1441913092 0.526428 -0.497803 0.391541 0.567200 1441913092 0.526428 -0.497803 0.391541 0.567200 1441913092 0.526428 -0.497803 0.391541 0.567200 1441913092 0.528870 -0.497498 0.396362 0.561768 1441913092 0.528870 -0.497498 0.396362 0.561768 1441913092 0.528870 -0.497498 0.396362 0.561768 1441913092 0.528870 -0.497498 0.396362 0.561768 1441913092 0.528870 -0.497498 0.396362 0.561768 1441913092 0.528870 -0.497498 0.396362 0.561768 1441913092 0.530884 -0.497864 0.397888 0.558533 1441913092 0.530884 -0.497864 0.397888 0.558533 1441913092 0.530884 -0.497864 0.397888 0.558533 1441913092 0.530884 -0.497864 0.397888 0.558533 1441913092 0.530884 -0.497864 0.397888 0.558533 1441913092 0.530884 -0.497864 0.397888 0.558533 1441913092 0.531372 -0.495850 0.397156 0.560364 1441913092 0.531372 -0.495850 0.397156 0.560364 1441913092 0.531372 -0.495850 0.397156 0.560364 1441913092 0.531372 -0.495850 0.397156 0.560364 1441913092 0.531372 -0.495850 0.397156 0.560364 1441913092 0.531372 -0.495850 0.397156 0.560364 1441913092 0.528503 -0.499207 0.390625 0.564636 1441913092 0.528503 -0.499207 0.390625 0.564636 1441913092 0.528503 -0.499207 0.390625 0.564636 1441913092 0.528503 -0.499207 0.390625 0.564636 1441913092 0.528503 -0.499207 0.390625 0.564636 1441913092 0.528503 -0.499207 0.390625 0.564636 1441913092 0.528503 -0.499207 0.390625 0.564636 1441913092 0.524841 -0.507629 0.380188 0.567627 1441913092 0.524841 -0.507629 0.380188 0.567627 1441913092 0.524841 -0.507629 0.380188 0.567627 1441913092 0.524841 -0.507629 0.380188 0.567627 1441913092 0.524841 -0.507629 0.380188 0.567627 1441913092 0.524841 -0.507629 0.380188 0.567627 1441913092 0.524841 -0.507629 0.380188 0.567627 1441913092 0.530212 -0.507568 0.377258 0.564697 1441913092 0.530212 -0.507568 0.377258 0.564697 1441913092 0.530212 -0.507568 0.377258 0.564697 1441913092 0.530212 -0.507568 0.377258 0.564697 1441913092 0.530212 -0.507568 0.377258 0.564697 1441913092 0.541016 -0.505310 0.376282 0.557068 1441913092 0.541016 -0.505310 0.376282 0.557068 1441913092 0.541016 -0.505310 0.376282 0.557068 1441913092 0.541016 -0.505310 0.376282 0.557068 1441913092 0.541016 -0.505310 0.376282 0.557068 1441913092 0.541016 -0.505310 0.376282 0.557068 1441913092 0.549622 -0.503662 0.374207 0.551453 1441913092 0.549622 -0.503662 0.374207 0.551453 1441913092 0.549622 -0.503662 0.374207 0.551453 1441913092 0.549622 -0.503662 0.374207 0.551453 1441913092 0.549622 -0.503662 0.374207 0.551453 1441913092 0.549622 -0.503662 0.374207 0.551453 1441913092 0.549622 -0.503662 0.374207 0.551453 1441913092 0.554810 -0.501587 0.373169 0.548950 1441913092 0.554810 -0.501587 0.373169 0.548950 1441913092 0.554810 -0.501587 0.373169 0.548950 1441913092 0.554810 -0.501587 0.373169 0.548950 1441913092 0.554810 -0.501587 0.373169 0.548950 1441913092 0.554810 -0.501587 0.373169 0.548950 1441913092 0.555542 -0.502869 0.369446 0.549500 1441913092 0.555542 -0.502869 0.369446 0.549500 1441913092 0.555542 -0.502869 0.369446 0.549500 1441913092 0.555542 -0.502869 0.369446 0.549500 1441913092 0.555542 -0.502869 0.369446 0.549500 1441913092 0.555542 -0.502869 0.369446 0.549500 1441913092 0.553040 -0.508972 0.360901 0.552063 1441913092 0.553040 -0.508972 0.360901 0.552063 1441913092 0.553040 -0.508972 0.360901 0.552063 1441913092 0.553040 -0.508972 0.360901 0.552063 1441913092 0.553040 -0.508972 0.360901 0.552063 1441913092 0.553040 -0.508972 0.360901 0.552063 1441913092 0.553040 -0.508972 0.360901 0.552063 1441913092 0.547363 -0.517029 0.351379 0.556396 1441913092 0.547363 -0.517029 0.351379 0.556396 1441913092 0.547363 -0.517029 0.351379 0.556396 1441913092 0.547363 -0.517029 0.351379 0.556396 1441913092 0.547363 -0.517029 0.351379 0.556396 1441913092 0.547363 -0.517029 0.351379 0.556396 1441913092 0.541260 -0.522888 0.347046 0.559570 1441913093 0.541260 -0.522888 0.347046 0.559570 1441913093 0.541260 -0.522888 0.347046 0.559570 1441913093 0.541260 -0.522888 0.347046 0.559570 1441913093 0.541260 -0.522888 0.347046 0.559570 1441913093 0.534973 -0.527466 0.345581 0.562195 1441913093 0.534973 -0.527466 0.345581 0.562195 1441913093 0.534973 -0.527466 0.345581 0.562195 1441913093 0.534973 -0.527466 0.345581 0.562195 1441913093 0.534973 -0.527466 0.345581 0.562195 1441913093 0.527100 -0.532471 0.341309 0.567566 1441913093 0.527100 -0.532471 0.341309 0.567566 1441913093 0.527100 -0.532471 0.341309 0.567566 1441913093 0.527100 -0.532471 0.341309 0.567566 1441913093 0.527100 -0.532471 0.341309 0.567566 1441913093
[truncated: 169,621 more chars]
