# Supplementary material for: Quaternion-Based Gesture Recognition Using Wireless Wearable Motion Capture Sensors
Source: Sensors (Basel). 2016 Apr 28;16(5):605. doi: 10.3390/s16050605 (PMC4883296; doi:10.3390/s16050605)
Supplement: Supplementary file 1 [file sensors-16-00605-s001.zip › MultiSensorGestureData/P4/2. Uppercut/Training17.txt]

0.769531 -0.025940 0.637878 -0.013794 1441912925 0.769470 -0.022949 0.638000 -0.015930 1441912925 0.769470 -0.022949 0.638000 -0.015930 1441912925 0.769470 -0.022949 0.638000 -0.015930 1441912925 0.769470 -0.022949 0.638000 -0.015930 1441912925 0.769470 -0.022949 0.638000 -0.015930 1441912925 0.769470 -0.022949 0.638000 -0.015930 1441912925 0.768799 -0.018250 0.638855 -0.018250 1441912925 0.768799 -0.018250 0.638855 -0.018250 1441912925 0.768799 -0.018250 0.638855 -0.018250 1441912925 0.768799 -0.018250 0.638855 -0.018250 1441912925 0.768799 -0.018250 0.638855 -0.018250 1441912925 0.768799 -0.018250 0.638855 -0.018250 1441912925 0.768494 -0.013306 0.639343 -0.020142 1441912925 0.768494 -0.013306 0.639343 -0.020142 1441912925 0.768494 -0.013306 0.639343 -0.020142 1441912925 0.768494 -0.013306 0.639343 -0.020142 1441912925 0.768494 -0.013306 0.639343 -0.020142 1441912925 0.768494 -0.013306 0.639343 -0.020142 1441912925 0.768372 -0.006653 0.639526 -0.021973 1441912926 0.768372 -0.006653 0.639526 -0.021973 1441912926 0.768372 -0.006653 0.639526 -0.021973 1441912926 0.768372 -0.006653 0.639526 -0.021973 1441912926 0.768372 -0.006653 0.639526 -0.021973 1441912926 0.768372 -0.006653 0.639526 -0.021973 1441912926 0.768311 -0.004822 0.639648 -0.020569 1441912926 0.768311 -0.004822 0.639648 -0.020569 1441912926 0.768311 -0.004822 0.639648 -0.020569 1441912926 0.768311 -0.004822 0.639648 -0.020569 1441912926 0.768311 -0.004822 0.639648 -0.020569 1441912926 0.768311 -0.004822 0.639648 -0.020569 1441912926 0.768311 -0.004822 0.639648 -0.020569 1441912926 0.768311 -0.004822 0.639648 -0.020569 1441912926 0.768372 -0.010742 0.639648 -0.014343 1441912926 0.768372 -0.010742 0.639648 -0.014343 1441912926 0.768372 -0.010742 0.639648 -0.014343 1441912926 0.768372 -0.010742 0.639648 -0.014343 1441912926 0.768372 -0.010742 0.639648 -0.014343 1441912926 0.768372 -0.010742 0.639648 -0.014343 1441912926 0.768738 -0.018127 0.639221 -0.006592 1441912926 0.768738 -0.018127 0.639221 -0.006592 1441912926 0.768738 -0.018127 0.639221 -0.006592 1441912926 0.768738 -0.018127 0.639221 -0.006592 1441912926 0.768738 -0.018127 0.639221 -0.006592 1441912926 0.768738 -0.018127 0.639221 -0.006592 1441912926 0.769165 -0.025696 0.638428 0.001343 1441912926 0.769165 -0.025696 0.638428 0.001343 1441912926 0.769165 -0.025696 0.638428 0.001343 1441912926 0.769165 -0.025696 0.638428 0.001343 1441912926 0.769165 -0.025696 0.638428 0.001343 1441912926 0.769165 -0.025696 0.638428 0.001343 1441912926 0.769165 -0.031372 0.638184 0.007690 1441912926 0.769165 -0.031372 0.638184 0.007690 1441912926 0.769165 -0.031372 0.638184 0.007690 1441912926 0.769165 -0.031372 0.638184 0.007690 1441912926 0.769165 -0.031372 0.638184 0.007690 1441912926 0.769165 -0.031372 0.638184 0.007690 1441912926 0.768616 -0.043152 0.637939 0.018311 1441912926 0.768616 -0.043152 0.637939 0.018311 1441912926 0.768616 -0.043152 0.637939 0.018311 1441912926 0.768616 -0.043152 0.637939 0.018311 1441912926 0.768616 -0.043152 0.637939 0.018311 1441912926 0.768616 -0.043152 0.637939 0.018311 1441912926 0.768616 -0.043152 0.637939 0.018311 1441912926 0.768616 -0.043152 0.637939 0.018311 1441912926 0.768005 -0.062988 0.636230 0.036194 1441912926 0.768005 -0.062988 0.636230 0.036194 1441912926 0.768005 -0.062988 0.636230 0.036194 1441912926 0.768005 -0.062988 0.636230 0.036194 1441912926 0.768005 -0.062988 0.636230 0.036194 1441912926 0.768005 -0.062988 0.636230 0.036194 1441912926 0.767883 -0.080444 0.633301 0.052490 1441912926 0.767883 -0.080444 0.633301 0.052490 1441912926 0.767883 -0.080444 0.633301 0.052490 1441912926 0.767883 -0.080444 0.633301 0.052490 1441912926 0.767883 -0.080444 0.633301 0.052490 1441912926 0.767883 -0.080444 0.633301 0.052490 1441912926 0.768005 -0.093323 0.630127 0.065613 1441912926 0.768005 -0.093323 0.630127 0.065613 1441912926 0.768005 -0.093323 0.630127 0.065613 1441912926 0.768005 -0.093323 0.630127 0.065613 1441912926 0.768005 -0.093323 0.630127 0.065613 1441912926 0.768005 -0.093323 0.630127 0.065613 1441912926 0.767822 -0.104675 0.627136 0.078308 1441912926 0.767822 -0.104675 0.627136 0.078308 1441912926 0.767822 -0.104675 0.627136 0.078308 1441912926 0.767822 -0.104675 0.627136 0.078308 1441912926 0.767822 -0.104675 0.627136 0.078308 1441912926 0.767822 -0.104675 0.627136 0.078308 1441912926 0.766968 -0.113953 0.625122 0.089355 1441912926 0.766968 -0.113953 0.625122 0.089355 1441912926 0.766968 -0.113953 0.625122 0.089355 1441912926 0.766968 -0.113953 0.625122 0.089355 1441912926 0.766968 -0.113953 0.625122 0.089355 1441912926 0.766968 -0.113953 0.625122 0.089355 1441912926 0.764465 -0.121948 0.625488 0.097046 1441912926 0.764465 -0.121948 0.625488 0.097046 1441912926 0.764465 -0.121948 0.625488 0.097046 1441912926 0.764465 -0.121948 0.625488 0.097046 1441912926 0.764465 -0.121948 0.625488 0.097046 1441912926 0.764465 -0.121948 0.625488 0.097046 1441912926 0.762939 -0.127136 0.625732 0.100708 1441912926 0.762939 -0.127136 0.625732 0.100708 1441912926 0.762939 -0.127136 0.625732 0.100708 1441912926 0.762939 -0.127136 0.625732 0.100708 1441912926 0.762939 -0.127136 0.625732 0.100708 1441912926 0.762939 -0.127136 0.625732 0.100708 1441912926 0.762939 -0.127136 0.625732 0.100708 1441912926 0.762939 -0.127136 0.625732 0.100708 1441912926 0.762085 -0.131287 0.625732 0.101929 1441912926 0.762085 -0.131287 0.625732 0.101929 1441912926 0.762085 -0.131287 0.625732 0.101929 1441912926 0.762085 -0.131287 0.625732 0.101929 1441912926 0.762085 -0.131287 0.625732 0.101929 1441912926 0.762085 -0.131287 0.625732 0.101929 1441912926 0.761108 -0.130249 0.627930 0.096863 1441912926 0.761108 -0.130249 0.627930 0.096863 1441912926 0.761108 -0.130249 0.627930 0.096863 1441912926 0.761108 -0.130249 0.627930 0.096863 1441912926 0.761108 -0.130249 0.627930 0.096863 1441912926 0.761108 -0.130249 0.627930 0.096863 1441912926 0.761963 -0.123596 0.629761 0.086426 1441912926 0.761963 -0.123596 0.629761 0.086426 1441912926 0.761963 -0.123596 0.629761 0.086426 1441912926 0.761963 -0.123596 0.629761 0.086426 1441912926 0.761963 -0.123596 0.629761 0.086426 1441912926 0.761963 -0.123596 0.629761 0.086426 1441912926 0.764526 -0.112671 0.630005 0.075745 1441912926 0.764526 -0.112671 0.630005 0.075745 1441912926 0.764526 -0.112671 0.630005 0.075745 1441912926 0.764526 -0.112671 0.630005 0.075745 1441912926 0.764526 -0.112671 0.630005 0.075745 1441912926 0.764526 -0.112671 0.630005 0.075745 1441912926 0.764526 -0.112671 0.630005 0.075745 1441912926 0.764526 -0.112671 0.630005 0.075745 1441912926 0.768494 -0.100952 0.628174 0.067200 1441912927 0.768494 -0.100952 0.628174 0.067200 1441912927 0.768494 -0.100952 0.628174 0.067200 1441912927 0.768494 -0.100952 0.628174 0.067200 1441912927 0.768494 -0.100952 0.628174 0.067200 1441912927 0.768494 -0.100952 0.628174 0.067200 1441912927 0.772766 -0.089233 0.624878 0.065491 1441912927 0.772766 -0.089233 0.624878 0.065491 1441912927 0.772766 -0.089233 0.624878 0.065491 1441912927 0.772766 -0.089233 0.624878 0.065491 1441912927 0.772766 -0.089233 0.624878 0.065491 1441912927 0.772766 -0.089233 0.624878 0.065491 1441912927 0.777039 -0.073181 0.621765 0.064209 1441912927 0.777039 -0.073181 0.621765 0.064209 1441912927 0.777039 -0.073181 0.621765 0.064209 1441912927 0.777039 -0.073181 0.621765 0.064209 1441912927 0.777039 -0.073181 0.621765 0.064209 1441912927 0.777039 -0.073181 0.621765 0.064209 1441912927 0.780029 -0.052490 0.621033 0.054626 1441912927 0.780029 -0.052490 0.621033 0.054626 1441912927 0.780029 -0.052490 0.621033 0.054626 1441912927 0.780029 -0.052490 0.621033 0.054626 1441912927 0.780029 -0.052490 0.621033 0.054626 1441912927 0.780029 -0.052490 0.621033 0.054626 1441912927 0.779663 -0.034058 0.623901 0.040100 1441912927 0.779663 -0.034058 0.623901 0.040100 1441912927 0.779663 -0.034058 0.623901 0.040100 1441912927 0.779663 -0.034058 0.623901 0.040100 1441912927 0.779663 -0.034058 0.623901 0.040100 1441912927 0.779663 -0.034058 0.623901 0.040100 1441912927 0.779663 -0.034058 0.623901 0.040100 1441912927 0.779663 -0.034058 0.623901 0.040100 1441912927 0.778687 -0.020874 0.626404 0.027710 1441912927 0.778687 -0.020874 0.626404 0.027710 1441912927 0.778687 -0.020874 0.626404 0.027710 1441912927 0.778687 -0.020874 0.626404 0.027710 1441912927 0.778687 -0.020874 0.626404 0.027710 1441912927 0.778687 -0.020874 0.626404 0.027710 1441912927 0.776306 -0.005249 0.630066 0.014221 1441912927 0.776306 -0.005249 0.630066 0.014221 1441912927 0.776306 -0.005249 0.630066 0.014221 1441912927 0.776306 -0.005249 0.630066 0.014221 1441912927 0.776306 -0.005249 0.630066 0.014221 1441912927 0.776306 -0.005249 0.630066 0.014221 1441912927 0.772827 0.003052 0.634521 0.002869 1441912927 0.772827 0.003052 0.634521 0.002869 1441912927 0.772827 0.003052 0.634521 0.002869 1441912927 0.772827 0.003052 0.634521 0.002869 1441912927 0.772827 0.003052 0.634521 0.002869 1441912927 0.772827 0.003052 0.634521 0.002869 1441912927 0.769348 0.001465 0.638733 -0.002014 1441912927 0.769348 0.001465 0.638733 -0.002014 1441912927 0.769348 0.001465 0.638733 -0.002014 1441912927 0.769348 0.001465 0.638733 -0.002014 1441912927 0.769348 0.001465 0.638733 -0.002014 1441912927 0.769348 0.001465 0.638733 -0.002014 1441912927 0.769226 -0.012390 0.638733 0.002625 1441912927 0.769226 -0.012390 0.638733 0.002625 1441912927 0.769226 -0.012390 0.638733 0.002625 1441912927 0.769226 -0.012390 0.638733 0.002625 1441912927 0.769226 -0.012390 0.638733 0.002625 1441912927 0.769226 -0.012390 0.638733 0.002625 1441912927 0.769226 -0.012390 0.638733 0.002625 1441912927 0.769226 -0.012390 0.638733 0.002625 1441912927 0.771301 -0.031555 0.635437 0.015320 1441912927 0.771301 -0.031555 0.635437 0.015320 1441912927 0.771301 -0.031555 0.635437 0.015320 1441912927 0.771301 -0.031555 0.635437 0.015320 1441912927 0.771301 -0.031555 0.635437 0.015320 1441912927 0.771301 -0.031555 0.635437 0.015320 1441912927 0.773804 -0.052979 0.630371 0.031433 1441912927 0.773804 -0.052979 0.630371 0.031433 1441912927 0.773804 -0.052979 0.630371 0.031433 1441912927 0.773804 -0.052979 0.630371 0.031433 1441912927 0.773804 -0.052979 0.630371 0.031433 1441912927 0.773804 -0.052979 0.630371 0.031433 1441912927 0.774048 -0.067749 0.627625 0.047791 1441912927 0.774048 -0.067749 0.627625 0.047791 1441912927 0.774048 -0.067749 0.627625 0.047791 1441912927 0.774048 -0.067749 0.627625 0.047791 1441912927 0.774048 -0.067749 0.627625 0.047791 1441912927 0.774048 -0.067749 0.627625 0.047791 1441912927 0.772339 -0.085510 0.625732 0.067993 1441912927 0.772339 -0.085510 0.625732 0.067993 1441912927 0.772339 -0.085510 0.625732 0.067993 1441912927 0.772339 -0.085510 0.625732 0.067993 1441912927 0.772339 -0.085510 0.625732 0.067993 1441912927 0.772339 -0.085510 0.625732 0.067993 1441912927 0.770264 -0.097046 0.624939 0.081299 1441912927 0.770264 -0.097046 0.624939 0.081299 1441912927 0.770264 -0.097046 0.624939 0.081299 1441912927 0.770264 -0.097046 0.624939 0.081299 1441912927 0.770264 -0.097046 0.624939 0.081299 1441912927 0.770264 -0.097046 0.624939 0.081299 1441912927 0.767822 -0.097595 0.626404 0.092102 1441912927 0.767822 -0.097595 0.626404 0.092102 1441912927 0.767822 -0.097595 0.626404 0.092102 1441912927 0.767822 -0.097595 0.626404 0.092102 1441912927 0.767822 -0.097595 0.626404 0.092102 1441912927 0.767822 -0.097595 0.626404 0.092102 1441912927 0.767822 -0.097595 0.626404 0.092102 1441912927 0.767822 -0.097595 0.626404 0.092102 1441912927 0.767090 -0.105408 0.623596 0.107422 1441912927 0.767090 -0.105408 0.623596 0.107422 1441912927 0.767090 -0.105408 0.623596 0.107422 1441912927 0.767090 -0.105408 0.623596 0.107422 1441912927 0.767090 -0.105408 0.623596 0.107422 1441912927 0.767090 -0.105408 0.623596 0.107422 1441912927 0.766052 -0.113953 0.621033 0.120056 1441912927 0.766052 -0.113953 0.621033 0.120056 1441912927 0.766052 -0.113953 0.621033 0.120056 1441912927 0.766052 -0.113953 0.621033 0.120056 1441912927 0.766052 -0.113953 0.621033 0.120056 1441912927 0.766052 -0.113953 0.621033 0.120056 1441912927 0.763977 -0.114197 0.622925 0.123169 1441912928 0.763977 -0.114197 0.622925 0.123169 1441912928 0.763977 -0.114197 0.622925 0.123169 1441912928 0.763977 -0.114197 0.622925 0.123169 1441912928 0.763977 -0.114197 0.622925 0.123169 1441912928 0.763977 -0.114197 0.622925 0.123169 1441912928 0.763794 -0.106628 0.625000 0.120544 1441912928 0.763794 -0.106628 0.625000 0.120544 1441912928 0.763794 -0.106628 0.625000 0.120544 1441912928 0.763794 -0.106628 0.625000 0.120544 1441912928 0.763794 -0.106628 0.625000 0.120544 1441912928 0.763794 -0.106628 0.625000 0.120544 1441912928 0.765991 -0.097778 0.624939 0.114258 1441912928 0.765991 -0.097778 0.624939 0.114258 1441912928 0.765991 -0.097778 0.624939 0.114258 1441912928 0.765991 -0.097778 0.624939 0.114258 1441912928 0.765991 -0.097778 0.624939 0.114258 1441912928 0.765991 -0.097778 0.624939 0.114258 1441912928 0.769165 -0.093079 0.622986 0.107483 1441912928 0.769165 -0.093079 0.622986 0.107483 1441912928 0.769165 -0.093079 0.622986 0.107483 1441912928 0.769165 -0.093079 0.622986 0.107483 1441912928 0.769165 -0.093079 0.622986 0.107483 1441912928 0.769165 -0.093079 0.622986 0.107483 1441912928 0.774048 -0.084778 0.619507 0.098816 1441912928 0.774048 -0.084778 0.619507 0.098816 1441912928 0.774048 -0.084778 0.619507 0.098816 1441912928 0.774048 -0.084778 0.619507 0.098816 1441912928 0.774048 -0.084778 0.619507 0.098816 1441912928 0.774048 -0.084778 0.619507 0.098816 1441912928 0.779602 -0.070435 0.616272 0.085571 1441912928 0.779602 -0.070435 0.616272 0.085571 1441912928 0.779602 -0.070435 0.616272 0.085571 1441912928 0.779602 -0.070435 0.616272 0.085571 1441912928 0.779602 -0.070435 0.616272 0.085571 1441912928 0.779602 -0.070435 0.616272 0.085571 1441912928 0.779602 -0.070435 0.616272 0.085571 1441912928 0.779602 -0.070435 0.616272 0.085571 1441912928 0.784424 -0.057495 0.613220 0.072571 1441912928 0.784424 -0.057495 0.613220 0.072571 1441912928 0.784424 -0.057495 0.613220 0.072571 1441912928 0.784424 -0.057495 0.613220 0.072571 1441912928 0.784424 -0.057495 0.613220 0.072571 1441912928 0.784424 -0.057495 0.613220 0.072571 1441912928 0.787598 -0.050659 0.611023 0.060730 1441912928 0.787598 -0.050659 0.611023 0.060730 1441912928 0.787598 -0.050659 0.611023 0.060730 1441912928 0.787598 -0.050659 0.611023 0.060730 1441912928 0.787598 -0.050659 0.611023 0.060730 1441912928 0.787598 -0.050659 0.611023 0.060730 1441912928 0.789673 -0.039185 0.610413 0.047119 1441912928 0.789673 -0.039185 0.610413 0.047119 1441912928 0.789673 -0.039185 0.610413 0.047119 1441912928 0.789673 -0.039185 0.610413 0.047119 1441912928 0.789673 -0.039185 0.610413 0.047119 1441912928 0.789673 -0.039185 0.610413 0.047119 1441912928 0.790894 -0.022705 0.610535 0.033142 1441912928 0.790894 -0.022705 0.610535 0.033142 1441912928 0.790894 -0.022705 0.610535 0.033142 1441912928 0.790894 -0.022705 0.610535 0.033142 1441912928 0.790894 -0.022705 0.610535 0.033142 1441912928 0.790894 -0.022705 0.610535 0.033142 1441912928 0.790222 -0.014587 0.611938 0.027161 1441912928 0.790222 -0.014587 0.611938 0.027161 1441912928 0.790222 -0.014587 0.611938 0.027161 1441912928 0.790222 -0.014587 0.611938 0.027161 1441912928 0.790222 -0.014587 0.611938 0.027161 1441912928 0.790222 -0.014587 0.611938 0.027161 1441912928 0.788330 -0.013855 0.614380 0.028320 1441912928 0.788330 -0.013855 0.614380 0.028320 1441912928 0.788330 -0.013855 0.614380 0.028320 1441912928 0.788330 -0.013855 0.614380 0.028320 1441912928 0.788330 -0.013855 0.614380 0.028320 1441912928 0.788330 -0.013855 0.614380 0.028320 1441912928 0.784851 -0.017334 0.618408 0.034790 1441912928 0.784851 -0.017334 0.618408 0.034790 1441912928 0.784851 -0.017334 0.618408 0.034790 1441912928 0.784851 -0.017334 0.618408 0.034790 1441912928 0.784851 -0.017334 0.618408 0.034790 1441912928 0.784851 -0.017334 0.618408 0.034790 1441912928 0.784851 -0.017334 0.618408 0.034790 1441912928 0.784851 -0.017334 0.618408 0.034790 1441912928 0.782104 -0.026794 0.620667 0.047058 1441912928 0.782104 -0.026794 0.620667 0.047058 1441912928 0.782104 -0.026794 0.620667 0.047058 1441912928 0.782104 -0.026794 0.620667 0.047058 1441912928 0.782104 -0.026794 0.620667 0.047058 1441912928 0.782104 -0.026794 0.620667 0.047058 1441912928 0.780396 -0.043823 0.620422 0.063721 1441912928 0.780396 -0.043823 0.620422 0.063721 1441912928 0.780396 -0.043823 0.620422 0.063721 1441912928 0.780396 -0.043823 0.620422 0.063721 1441912928 0.780396 -0.043823 0.620422 0.063721 1441912928 0.780396 -0.043823 0.620422 0.063721 1441912928 0.777649 -0.064880 0.620117 0.080383 1441912928 0.777649 -0.064880 0.620117 0.080383 1441912928 0.777649 -0.064880 0.620117 0.080383 1441912928 0.777649 -0.064880 0.620117 0.080383 1441912928 0.777649 -0.064880 0.620117 0.080383 1441912928 0.777649 -0.064880 0.620117 0.080383 1441912928 0.773804 -0.085999 0.620056 0.096252 1441912928 0.773804 -0.085999 0.620056 0.096252 1441912928 0.773804 -0.085999 0.620056 0.096252 1441912928 0.773804 -0.085999 0.620056 0.096252 1441912928 0.773804 -0.085999 0.620056 0.096252 1441912928 0.773804 -0.085999 0.620056 0.096252 1441912928 0.770264 -0.101807 0.619751 0.110474 1441912928 0.770264 -0.101807 0.619751 0.110474 1441912928 0.770264 -0.101807 0.619751 0.110474 1441912928 0.770264 -0.101807 0.619751 0.110474 1441912928 0.770264 -0.101807 0.619751 0.110474 1441912928 0.770264 -0.101807 0.619751 0.110474 1441912928 0.770264 -0.101807 0.619751 0.110474 1441912928 0.770264 -0.101807 0.619751 0.110474 1441912928 0.767273 -0.113647 0.618591 0.125244 1441912928 0.767273 -0.113647 0.618591 0.125244 1441912928 0.767273 -0.113647 0.618591 0.125244 1441912929 0.767273 -0.113647 0.618591 0.125244 1441912929 0.767273 -0.113647 0.618591 0.125244 1441912929 0.767273 -0.113647 0.618591 0.125244 1441912929 0.764526 -0.123535 0.617126 0.138794 1441912929 0.764526 -0.123535 0.617126 0.138794 1441912929 0.764526 -0.123535 0.617126 0.138794 1441912929 0.764526 -0.123535 0.617126 0.138794 1441912929 0.764526 -0.123535 0.617126 0.138794 1441912929 0.764526 -0.123535 0.617126 0.138794 1441912929 0.761047 -0.137146 0.615051 0.153625 1441912929 0.761047 -0.137146 0.615051 0.153625 1441912929 0.761047 -0.137146 0.615051 0.153625 1441912929 0.761047 -0.137146 0.615051 0.153625 1441912929 0.761047 -0.137146 0.615051 0.153625 1441912929 0.761047 -0.137146 0.615051 0.153625 1441912929 0.759460 -0.148743 0.611877 0.163269 1441912929 0.759460 -0.148743 0.611877 0.163269 1441912929 0.759460 -0.148743 0.611877 0.163269 1441912929 0.759460 -0.148743 0.611877 0.163269 1441912929 0.759460 -0.148743 0.611877 0.163269 1441912929 0.759460 -0.148743 0.611877 0.163269 1441912929 0.759705 -0.151611 0.610657 0.163940 1441912929 0.759705 -0.151611 0.610657 0.163940 1441912929 0.759705 -0.151611 0.610657 0.163940 1441912929 0.759705 -0.151611 0.610657 0.163940 1441912929 0.759705 -0.151611 0.610657 0.163940 1441912929 0.759705 -0.151611 0.610657 0.163940 1441912929 0.761536 -0.145508 0.611572 0.157471 1441912929 0.761536 -0.145508 0.611572 0.157471 1441912929 0.761536 -0.145508 0.611572 0.157471 1441912929 0.761536 -0.145508 0.611572 0.157471 1441912929 0.761536 -0.145508 0.611572 0.157471 1441912929 0.764465 -0.133057 0.613892 0.144714 1441912929 0.764465 -0.133057 0.613892 0.144714 1441912929 0.764465 -0.133057 0.613892 0.144714 1441912929 0.764465 -0.133057 0.613892 0.144714 1441912929 0.764465 -0.133057 0.613892 0.144714 1441912929 0.764465 -0.133057 0.613892 0.144714 1441912929 0.764465 -0.133057 0.613892 0.144714 1441912929 0.768555 -0.119812 0.614990 0.129150 1441912929 0.768555 -0.119812 0.614990 0.129150 1441912929 0.768555 -0.119812 0.614990 0.129150 1441912929 0.768555 -0.119812 0.614990 0.129150 1441912929 0.768555 -0.119812 0.614990 0.129150 1441912929 0.768555 -0.119812 0.614990 0.129150 1441912929 0.773315 -0.105774 0.615295 0.110168 1441912929 0.773315 -0.105774 0.615295 0.110168 1441912929 0.773315 -0.105774 0.615295 0.110168 1441912929 0.773315 -0.105774 0.615295 0.110168 1441912929 0.773315 -0.105774 0.615295 0.110168 1441912929 0.773315 -0.105774 0.615295 0.110168 1441912929 0.777893 -0.093201 0.614136 0.094788 1441912929 0.777893 -0.093201 0.614136 0.094788 1441912929 0.777893 -0.093201 0.614136 0.094788 1441912929 0.777893 -0.093201 0.614136 0.094788 1441912929 0.777893 -0.093201 0.614136 0.094788 1441912929 0.777893 -0.093201 0.614136 0.094788 1441912929 0.783020 -0.085022 0.609924 0.086731 1441912929 0.783020 -0.085022 0.609924 0.086731 1441912929 0.783020 -0.085022 0.609924 0.086731 1441912929 0.783020 -0.085022 0.609924 0.086731 1441912929 0.783020 -0.085022 0.609924 0.086731 1441912929 0.783020 -0.085022 0.609924 0.086731 1441912929 0.783020 -0.085022 0.609924 0.086731 1441912929 0.786743 -0.075989 0.606995 0.081848 1441912929 0.786743 -0.075989 0.606995 0.081848 1441912929 0.786743 -0.075989 0.606995 0.081848 1441912929 0.786743 -0.075989 0.606995 0.081848 1441912929 0.786743 -0.075989 0.606995 0.081848 1441912929 0.786743 -0.075989 0.606995 0.081848 1441912929 0.789490 -0.070679 0.603943 0.082886 1441912929 0.789490 -0.070679 0.603943 0.082886 1441912929 0.789490 -0.070679 0.603943 0.082886 1441912929 0.789490 -0.070679 0.603943 0.082886 1441912929 0.789490 -0.070679 0.603943 0.082886 1441912929 0.789490 -0.070679 0.603943 0.082886 1441912929 0.789490 -0.070679 0.603943 0.082886 1441912929 0.793274 -0.059509 0.601379 0.073669 1441912929 0.793274 -0.059509 0.601379 0.073669 1441912929 0.793274 -0.059509 0.601379 0.073669 1441912929 0.793274 -0.059509 0.601379 0.073669 1441912929 0.793274 -0.059509 0.601379 0.073669 1441912929 0.793274 -0.059509 0.601379 0.073669 1441912929 0.796204 -0.031128 0.601624 0.055054 1441912929 0.796204 -0.031128 0.601624 0.055054 1441912929 0.796204 -0.031128 0.601624 0.055054 1441912929 0.796204 -0.031128 0.601624 0.055054 1441912929 0.796204 -0.031128 0.601624 0.055054 1441912929 0.796204 -0.031128 0.601624 0.055054 1441912929 0.796204 -0.031128 0.601624 0.055054 1441912929 0.797058 -0.013550 0.601990 0.045349 1441912929 0.797058 -0.013550 0.601990 0.045349 1441912929 0.797058 -0.013550 0.601990 0.045349 1441912929 0.797058 -0.013550 0.601990 0.045349 1441912929 0.797058 -0.013550 0.601990 0.045349 1441912929 0.797058 -0.013550 0.601990 0.045349 1441912929 0.797607 -0.006653 0.601868 0.037598 1441912929 0.797607 -0.006653 0.601868 0.037598 1441912929 0.797607 -0.006653 0.601868 0.037598 1441912929 0.797607 -0.006653 0.601868 0.037598 1441912929 0.797607 -0.006653 0.601868 0.037598 1441912929 0.797607 -0.006653 0.601868 0.037598 1441912929 0.795471 -0.002380 0.605103 0.031799 1441912929 0.795471 -0.002380 0.605103 0.031799 1441912929 0.795471 -0.002380 0.605103 0.031799 1441912929 0.795471 -0.002380 0.605103 0.031799 1441912929 0.795471 -0.002380 0.605103 0.031799 1441912929 0.795471 -0.002380 0.605103 0.031799 1441912929 0.792480 -0.003662 0.609070 0.030090 1441912929 0.792480 -0.003662 0.609070 0.030090 1441912929 0.792480 -0.003662 0.609070 0.030090 1441912929 0.792480 -0.003662 0.609070 0.030090 1441912930 0.792480 -0.003662 0.609070 0.030090 1441912930 0.792480 -0.003662 0.609070 0.030090 1441912930 0.792480 -0.003662 0.609070 0.030090 1441912930 0.789063 -0.005615 0.613586 0.027771 1441912930 0.789063 -0.005615 0.613586 0.027771 1441912930 0.789063 -0.005615 0.613586 0.027771 1441912930 0.789063 -0.005615 0.613586 0.027771 1441912930 0.789063 -0.005615 0.613586 0.027771 1441912930 0.789063 -0.005615 0.613586 0.027771 1441912930 0.786438 -0.003113 0.616943 0.028198 1441912930 0.786438 -0.003113 0.616943 0.028198 1441912930 0.786438 -0.003113 0.616943 0.028198 1441912930 0.786438 -0.003113 0.616943 0.028198 1441912930 0.786438 -0.003113 0.616943 0.028198 1441912930 0.786438 -0.003113 0.616943 0.028198 1441912930 0.786438 -0.003113 0.616943 0.028198 1441912930 0.782715 -0.009766 0.620911 0.040222 1441912930 0.782715 -0.009766 0.620911 0.040222 1441912930 0.782715 -0.009766 0.620911 0.040222 1441912930 0.782715 -0.009766 0.620911 0.040222 1441912930 0.782715 -0.009766 0.620911 0.040222 1441912930 0.782715 -0.009766 0.620911 0.040222 1441912930 0.776733 -0.027222 0.625793 0.065430 1441912930 0.776733 -0.027222 0.625793 0.065430 1441912930 0.776733 -0.027222 0.625793 0.065430 1441912930 0.776733 -0.027222 0.625793 0.065430 1441912930 0.776733 -0.027222 0.625793 0.065430 1441912930 0.776733 -0.027222 0.625793 0.065430 1441912930 0.770264 -0.041138 0.630249 0.087769 1441912930 0.770264 -0.041138 0.630249 0.087769 1441912930 0.770264 -0.041138 0.630249 0.087769 1441912930 0.770264 -0.041138 0.630249 0.087769 1441912930 0.770264 -0.041138 0.630249 0.087769 1441912930 0.770264 -0.041138 0.630249 0.087769 1441912930 0.770264 -0.041138 0.630249 0.087769 1441912930 0.764771 -0.060974 0.631653 0.110840 1441912930 0.764771 -0.060974 0.631653 0.110840 1441912930 0.764771 -0.060974 0.631653 0.110840 1441912930 0.764771 -0.060974 0.631653 0.110840 1441912930 0.764771 -0.060974 0.631653 0.110840 1441912930 0.764771 -0.060974 0.631653 0.110840 1441912930 0.758789 -0.075745 0.634155 0.127380 1441912930 0.758789 -0.075745 0.634155 0.127380 1441912930 0.758789 -0.075745 0.634155 0.127380 1441912930 0.758789 -0.075745 0.634155 0.127380 1441912930 0.758789 -0.075745 0.634155 0.127380 1441912930 0.758789 -0.075745 0.634155 0.127380 1441912930 0.754639 -0.087830 0.634521 0.141602 1441912930 0.754639 -0.087830 0.634521 0.141602 1441912930 0.754639 -0.087830 0.634521 0.141602 1441912930 0.754639 -0.087830 0.634521 0.141602 1441912930 0.754639 -0.087830 0.634521 0.141602 1441912930 0.754639 -0.087830 0.634521 0.141602 1441912930 0.754639 -0.087830 0.634521 0.141602 1441912930 0.751709 -0.102051 0.632568 0.155640 1441912930 0.751709 -0.102051 0.632568 0.155640 1441912930 0.751709 -0.102051 0.632568 0.155640 1441912930 0.751709 -0.102051 0.632568 0.155640 1441912930 0.751709 -0.102051 0.632568 0.155640 1441912930 0.751709 -0.102051 0.632568 0.155640 1441912930 0.749878 -0.115112 0.629761 0.166443 1441912930 0.749878 -0.115112 0.629761 0.166443 1441912930 0.749878 -0.115112 0.629761 0.166443 1441912930 0.749878 -0.115112 0.629761 0.166443 1441912930 0.749878 -0.115112 0.629761 0.166443 1441912930 0.749878 -0.115112 0.629761 0.166443 1441912930 0.749878 -0.115112 0.629761 0.166443 1441912930 0.749573 -0.117188 0.629700 0.166931 1441912930 0.749573 -0.117188 0.629700 0.166931 1441912930 0.749573 -0.117188 0.629700 0.166931 1441912930 0.749573 -0.117188 0.629700 0.166931 1441912930 0.749573 -0.117188 0.629700 0.166931 1441912930 0.749573 -0.117188 0.629700 0.166931 1441912930 0.752441 -0.111206 0.629700 0.157532 1441912930 0.752441 -0.111206 0.629700 0.157532 1441912930 0.752441 -0.111206 0.629700 0.157532 1441912930 0.752441 -0.111206 0.629700 0.157532 1441912930 0.752441 -0.111206 0.629700 0.157532 1441912930 0.752441 -0.111206 0.629700 0.157532 1441912930 0.757507 -0.103943 0.628479 0.142395 1441912930 0.757507 -0.103943 0.628479 0.142395 1441912930 0.757507 -0.103943 0.628479 0.142395 1441912930 0.757507 -0.103943 0.628479 0.142395 1441912930 0.757507 -0.103943 0.628479 0.142395 1441912930 0.757507 -0.103943 0.628479 0.142395 1441912930 0.764099 -0.097534 0.625061 0.125916 1441912930 0.764099 -0.097534 0.625061 0.125916 1441912930 0.764099 -0.097534 0.625061 0.125916 1441912930 0.764099 -0.097534 0.625061 0.125916 1441912930 0.764099 -0.097534 0.625061 0.125916 1441912930 0.764099 -0.097534 0.625061 0.125916 1441912930 0.764099 -0.097534 0.625061 0.125916 1441912930 0.770386 -0.094788 0.620056 0.114014 1441912930 0.770386 -0.094788 0.620056 0.114014 1441912930 0.770386 -0.094788 0.620056 0.114014 1441912930 0.770386 -0.094788 0.620056 0.114014 1441912930 0.770386 -0.094788 0.620056 0.114014 1441912930 0.770386 -0.094788 0.620056 0.114014 1441912930 0.775208 -0.093567 0.616089 0.103210 1441912930 0.775208 -0.093567 0.616089 0.103210 1441912930 0.775208 -0.093567 0.616089 0.103210 1441912930 0.775208 -0.093567 0.616089 0.103210 1441912930 0.775208 -0.093567 0.616089 0.103210 1441912930 0.775208 -0.093567 0.616089 0.103210 1441912930 0.775208 -0.093567 0.616089 0.103210 1441912930 0.776001 -0.086487 0.617981 0.091370 1441912930 0.776001 -0.086487 0.617981 0.091370 1441912930 0.776001 -0.086487 0.617981 0.091370 1441912930 0.776001 -0.086487 0.617981 0.091370 1441912930 0.776001 -0.086487 0.617981 0.091370 1441912930 0.776001 -0.086487 0.617981 0.091370 1441912930 0.776001 -0.086487 0.617981 0.091370 1441912930 0.776672 -0.078491 0.619080 0.085510 1441912930 0.776672 -0.078491 0.619080 0.085510 1441912930 0.776672 -0.078491 0.619080 0.085510 1441912930 0.776672 -0.078491 0.619080 0.085510 1441912931 0.776672 -0.078491 0.619080 0.085510 1441912931 0.776672 -0.078491 0.619080 0.085510 1441912931 0.777222 -0.062866 0.620605 0.081909 1441912931 0.777222 -0.062866 0.620605 0.081909 1441912931 0.777222 -0.062866 0.620605 0.081909 1441912931 0.777222 -0.062866 0.620605 0.081909 1441912931 0.777222 -0.062866 0.620605 0.081909 1441912931 0.777222 -0.062866 0.620605 0.081909 1441912931 0.778198 -0.036743 0.622681 0.072144 1441912931 0.778198 -0.036743 0.622681 0.072144 1441912931 0.778198 -0.036743 0.622681 0.072144 1441912931 0.778198 -0.036743 0.622681 0.072144 1441912931 0.778198 -0.036743 0.622681 0.072144 1441912931 0.778198 -0.036743 0.622681 0.072144 1441912931 0.778198 -0.036743 0.622681 0.072144 1441912931 0.775085 -0.022034 0.627869 0.066528 1441912931 0.775085 -0.022034 0.627869 0.066528 1441912931 0.775085 -0.022034 0.627869 0.066528 1441912931 0.775085 -0.022034 0.627869 0.066528 1441912931 0.775085 -0.022034 0.627869 0.066528 1441912931 0.775085 -0.022034 0.627869 0.066528 1441912931 0.770874 -0.007813 0.634094 0.059021 1441912931 0.770874 -0.007813 0.634094 0.059021 1441912931 0.770874 -0.007813 0.634094 0.059021 1441912931 0.770874 -0.007813 0.634094 0.059021 1441912931 0.770874 -0.007813 0.634094 0.059021 1441912931 0.770874 -0.007813 0.634094 0.059021 1441912931 0.767883 0.002686 0.638245 0.053772 1441912931 0.767883 0.002686 0.638245 0.053772 1441912931 0.767883 0.002686 0.638245 0.053772 1441912931 0.767883 0.002686 0.638245 0.053772 1441912931 0.767883 0.002686 0.638245 0.053772 1441912931 0.767883 0.002686 0.638245 0.053772 1441912931 0.767883 0.002686 0.638245 0.053772 1441912931 0.767456 0.000732 0.638367 0.058716 1441912931 0.767456 0.000732 0.638367 0.058716 1441912931 0.767456 0.000732 0.638367 0.058716 1441912931 0.767456 0.000732 0.638367 0.058716 1441912931 0.767456 0.000732 0.638367 0.058716 1441912931 0.766663 -0.004822 0.638550 0.065796 1441912931 0.766663 -0.004822 0.638550 0.065796 1441912931 0.766663 -0.004822 0.638550 0.065796 1441912931 0.766663 -0.004822 0.638550 0.065796 1441912931 0.766663 -0.004822 0.638550 0.065796 1441912931 0.766663 -0.004822 0.638550 0.065796 1441912931 0.764771 -0.017456 0.639587 0.075317 1441912931 0.764771 -0.017456 0.639587 0.075317 1441912931 0.764771 -0.017456 0.639587 0.075317 1441912931 0.764771 -0.017456 0.639587 0.075317 1441912931 0.764771 -0.017456 0.639587 0.075317 1441912931 0.764771 -0.017456 0.639587 0.075317 1441912931 0.764771 -0.017456 0.639587 0.075317 1441912931 0.763184 -0.046326 0.637756 0.092529 1441912931 0.763184 -0.046326 0.637756 0.092529 1441912931 
0.755676 -0.101257 0.600098 0.241699 1441912934 0.755676 -0.101257 0.600098 0.241699 1441912934 0.784668 -0.099731 0.595825 0.138733 1441912934 0.784668 -0.099731 0.595825 0.138733 1441912934 0.784668 -0.099731 0.595825 0.138733 1441912934 0.784668 -0.099731 0.595825 0.138733 1441912934 0.784668 -0.099731 0.595825 0.138733 1441912934 0.784668 -0.099731 0.595825 0.138733 1441912934 0.802551 -0.102600 0.587524 0.011169 1441912934 0.802551 -0.102600 0.587524 0.011169 1441912934 0.802551 -0.102600 0.587524 0.011169 1441912934 0.802551 -0.102600 0.587524 0.011169 1441912934 0.802551 -0.102600 0.587524 0.011169 1441912934 0.802551 -0.102600 0.587524 0.011169 1441912934 0.802551 -0.102600 0.587524 0.011169 1441912934 0.816711 -0.169312 0.546387 -0.075378 1441912934 0.816711 -0.169312 0.546387 -0.075378 1441912934 0.816711 -0.169312 0.546387 -0.075378 1441912934 0.816711 -0.169312 0.546387 -0.075378 1441912934 0.816711 -0.169312 0.546387 -0.075378 1441912934 0.816711 -0.169312 0.546387 -0.075378 1441912934 0.805603 -0.294067 0.495361 -0.138123 1441912934 0.805603 -0.294067 0.495361 -0.138123 1441912934 0.805603 -0.294067 0.495361 -0.138123 1441912934 0.805603 -0.294067 0.495361 -0.138123 1441912934 0.805603 -0.294067 0.495361 -0.138123 1441912934 0.805603 -0.294067 0.495361 -0.138123 1441912934 0.805603 -0.294067 0.495361 -0.138123 1441912934 0.779297 -0.356262 0.454163 -0.243713 1441912934 0.779297 -0.356262 0.454163 -0.243713 1441912934 0.779297 -0.356262 0.454163 -0.243713 1441912934 0.779297 -0.356262 0.454163 -0.243713 1441912934 0.779297 -0.356262 0.454163 -0.243713 1441912934 0.779297 -0.356262 0.454163 -0.243713 1441912934 0.761047 -0.362549 0.407288 -0.351440 1441912934 0.761047 -0.362549 0.407288 -0.351440 1441912934 0.761047 -0.362549 0.407288 -0.351440 1441912934 0.761047 -0.362549 0.407288 -0.351440 1441912934 0.761047 -0.362549 0.407288 -0.351440 1441912934 0.761047 -0.362549 0.407288 -0.351440 1441912934 0.761047 -0.362549 0.407288 -0.351440 1441912934 0.746338 -0.371521 0.358093 -0.420288 1441912934 0.746338 -0.371521 0.358093 -0.420288 1441912934 0.746338 -0.371521 0.358093 -0.420288 1441912934 0.746338 -0.371521 0.358093 -0.420288 1441912934 0.746338 -0.371521 0.358093 -0.420288 1441912934 0.746338 -0.371521 0.358093 -0.420288 1441912934 0.727356 -0.388550 0.323242 -0.464233 1441912934 0.727356 -0.388550 0.323242 -0.464233 1441912934 0.727356 -0.388550 0.323242 -0.464233 1441912934 0.727356 -0.388550 0.323242 -0.464233 1441912934 0.727356 -0.388550 0.323242 -0.464233 1441912934 0.727356 -0.388550 0.323242 -0.464233 1441912934 0.718750 -0.391785 0.293274 -0.493835 1441912934 0.718750 -0.391785 0.293274 -0.493835 1441912934 0.718750 -0.391785 0.293274 -0.493835 1441912934 0.718750 -0.391785 0.293274 -0.493835 1441912934 0.718750 -0.391785 0.293274 -0.493835 1441912934 0.718750 -0.391785 0.293274 -0.493835 1441912934 0.718750 -0.391785 0.293274 -0.493835 1441912934 0.723938 -0.379150 0.274353 -0.506836 1441912934 0.723938 -0.379150 0.274353 -0.506836 1441912934 0.723938 -0.379150 0.274353 -0.506836 1441912934 0.723938 -0.379150 0.274353 -0.506836 1441912934 0.723938 -0.379150 0.274353 -0.506836 1441912934 0.723938 -0.379150 0.274353 -0.506836 1441912934 0.736389 -0.368225 0.280212 -0.493591 1441912934 0.736389 -0.368225 0.280212 -0.493591 1441912934 0.736389 -0.368225 0.280212 -0.493591 1441912934 0.736389 -0.368225 0.280212 -0.493591 1441912934 0.736389 -0.368225 0.280212 -0.493591 1441912934 0.736389 -0.368225 0.280212 -0.493591 1441912934 0.750671 -0.363892 0.322937 -0.447021 1441912934 0.750671 -0.363892 0.322937 -0.447021 1441912934 0.750671 -0.363892 0.322937 -0.447021 1441912934 0.750671 -0.363892 0.322937 -0.447021 1441912934 0.750671 -0.363892 0.322937 -0.447021 1441912934 0.750671 -0.363892 0.322937 -0.447021 1441912934 0.778015 -0.343140 0.394592 -0.348145 1441912934 0.778015 -0.343140 0.394592 -0.348145 1441912934 0.778015 -0.343140 0.394592 -0.348145 1441912934 0.778015 -0.343140 0.394592 -0.348145 1441912934 0.778015 -0.343140 0.394592 -0.348145 1441912934 0.778015 -0.343140 0.394592 -0.348145 1441912934 0.778015 -0.343140 0.394592 -0.348145 1441912934 0.806396 -0.312805 0.447693 -0.226807 1441912934 0.806396 -0.312805 0.447693 -0.226807 1441912934 0.806396 -0.312805 0.447693 -0.226807 1441912934 0.806396 -0.312805 0.447693 -0.226807 1441912934 0.806396 -0.312805 0.447693 -0.226807 1441912934 0.806396 -0.312805 0.447693 -0.226807 1441912934 0.823792 -0.296997 0.472168 -0.100586 1441912934 0.823792 -0.296997 0.472168 -0.100586 1441912934 0.823792 -0.296997 0.472168 -0.100586 1441912934 0.823792 -0.296997 0.472168 -0.100586 1441912934 0.823792 -0.296997 0.472168 -0.100586 1441912934 0.823792 -0.296997 0.472168 -0.100586 1441912934 0.823792 -0.296997 0.472168 -0.100586 1441912934 0.835449 -0.236816 0.495850 0.007507 1441912934 0.835449 -0.236816 0.495850 0.007507 1441912934 0.835449 -0.236816 0.495850 0.007507 1441912935 0.835449 -0.236816 0.495850 0.007507 1441912935 0.835449 -0.236816 0.495850 0.007507 1441912935 0.835449 -0.236816 0.495850 0.007507 1441912935 0.827332 -0.132751 0.536072 0.101990 1441912935 0.827332 -0.132751 0.536072 0.101990 1441912935 0.827332 -0.132751 0.536072 0.101990 1441912935 0.827332 -0.132751 0.536072 0.101990 1441912935 0.827332 -0.132751 0.536072 0.101990 1441912935 0.827332 -0.132751 0.536072 0.101990 1441912935 0.790039 -0.042358 0.580994 0.190796 1441912935 0.790039 -0.042358 0.580994 0.190796 1441912935 0.790039 -0.042358 0.580994 0.190796 1441912935 0.790039 -0.042358 0.580994 0.190796 1441912935 0.790039 -0.042358 0.580994 0.190796 1441912935 0.790039 -0.042358 0.580994 0.190796 1441912935 0.790039 -0.042358 0.580994 0.190796 1441912935 0.740479 -0.029114 0.589966 0.320496 1441912935 0.740479 -0.029114 0.589966 0.320496 1441912935 0.740479 -0.029114 0.589966 0.320496 1441912935 0.740479 -0.029114 0.589966 0.320496 1441912935 0.740479 -0.029114 0.589966 0.320496 1441912935 0.740479 -0.029114 0.589966 0.320496 1441912935 0.694031 -0.066345 0.559204 0.448425 1441912935 0.694031 -0.066345 0.559204 0.448425 1441912935 0.694031 -0.066345 0.559204 0.448425 1441912935 0.694031 -0.066345 0.559204 0.448425 1441912935 0.694031 -0.066345 0.559204 0.448425 1441912935 0.694031 -0.066345 0.559204 0.448425 1441912935 0.664551 -0.071716 0.558289 0.491333 1441912935 0.664551 -0.071716 0.558289 0.491333 1441912935 0.664551 -0.071716 0.558289 0.491333 1441912935 0.664551 -0.071716 0.558289 0.491333 1441912935 0.664551 -0.071716 0.558289 0.491333 1441912935 0.664551 -0.071716 0.558289 0.491333 1441912935 0.662964 -0.085083 0.557007 0.492798 1441912935 0.662964 -0.085083 0.557007 0.492798 1441912935 0.662964 -0.085083 0.557007 0.492798 1441912935 0.662964 -0.085083 0.557007 0.492798 1441912935 0.662964 -0.085083 0.557007 0.492798 1441912935 0.662964 -0.085083 0.557007 0.492798 1441912935 0.686951 -0.105164 0.566284 0.443054 1441912935 0.686951 -0.105164 0.566284 0.443054 1441912935 0.686951 -0.105164 0.566284 0.443054 1441912935 0.686951 -0.105164 0.566284 0.443054 1441912935 0.686951 -0.105164 0.566284 0.443054 1441912935 0.686951 -0.105164 0.566284 0.443054 1441912935 0.728149 -0.126160 0.586182 0.331848 1441912935 0.728149 -0.126160 0.586182 0.331848 1441912935 0.728149 -0.126160 0.586182 0.331848 1441912935 0.728149 -0.126160 0.586182 0.331848 1441912935 0.728149 -0.126160 0.586182 0.331848 1441912935 0.728149 -0.126160 0.586182 0.331848 1441912935 0.728149 -0.126160 0.586182 0.331848 1441912935 0.776550 -0.162354 0.579346 0.186890 1441912935 0.776550 -0.162354 0.579346 0.186890 1441912935 0.776550 -0.162354 0.579346 0.186890 1441912935 0.776550 -0.162354 0.579346 0.186890 1441912935 0.776550 -0.162354 0.579346 0.186890 1441912935 0.776550 -0.162354 0.579346 0.186890 1441912935 0.810425 -0.232178 0.536438 0.038940 1441912935 0.810425 -0.232178 0.536438 0.038940 1441912935 0.810425 -0.232178 0.536438 0.038940 1441912935 0.810425 -0.232178 0.536438 0.038940 1441912935 0.810425 -0.232178 0.536438 0.038940 1441912935 0.810425 -0.232178 0.536438 0.038940 1441912935 0.808167 -0.333252 0.477112 -0.089905 1441912935 0.808167 -0.333252 0.477112 -0.089905 1441912935 0.808167 -0.333252 0.477112 -0.089905 1441912935 0.808167 -0.333252 0.477112 -0.089905 1441912935 0.808167 -0.333252 0.477112 -0.089905 1441912935 0.808167 -0.333252 0.477112 -0.089905 1441912935 0.808167 -0.333252 0.477112 -0.089905 1441912935 0.775696 -0.406616 0.431213 -0.216736 1441912935 0.775696 -0.406616 0.431213 -0.216736 1441912935 0.775696 -0.406616 0.431213 -0.216736 1441912935 0.775696 -0.406616 0.431213 -0.216736 1441912935 0.775696 -0.406616 0.431213 -0.216736 1441912935 0.775696 -0.406616 0.431213 -0.216736 1441912935 0.752197 -0.419006 0.376526 -0.341797 1441912935 0.752197 -0.419006 0.376526 -0.341797 1441912935 0.752197 -0.419006 0.376526 -0.341797 1441912935 0.752197 -0.419006 0.376526 -0.341797 1441912935 0.752197 -0.419006 0.376526 -0.341797 1441912935 0.741943 -0.398071 0.318726 -0.435242 1441912935 0.741943 -0.398071 0.318726 -0.435242 1441912935 0.741943 -0.398071 0.318726 -0.435242 1441912935 0.741943 -0.398071 0.318726 -0.435242 1441912935 0.741943 -0.398071 0.318726 -0.435242 1441912935 0.741943 -0.398071 0.318726 -0.435242 1441912935 0.741943 -0.398071 0.318726 -0.435242 1441912935 0.728882 -0.396423 0.284912 -0.479980 1441912935 0.728882 -0.396423 0.284912 -0.479980 1441912935 0.728882 -0.396423 0.284912 -0.479980 1441912935 0.728882 -0.396423 0.284912 -0.479980 1441912935 0.728882 -0.396423 0.284912 -0.479980 1441912935 0.728882 -0.396423 0.284912 -0.479980 1441912935 0.719238 -0.402832 0.275635 -0.494446 1441912935 0.719238 -0.402832 0.275635 -0.494446 1441912935 0.719238 -0.402832 0.275635 -0.494446 1441912935 0.719238 -0.402832 0.275635 -0.494446 1441912935 0.719238 -0.402832 0.275635 -0.494446 1441912935 0.719238 -0.402832 0.275635 -0.494446 1441912935 0.723755 -0.398193 0.283081 -0.487305 1441912935 0.723755 -0.398193 0.283081 -0.487305 1441912935 0.723755 -0.398193 0.283081 -0.487305 1441912935 0.723755 -0.398193 0.283081 -0.487305 1441912935 0.723755 -0.398193 0.283081 -0.487305 1441912935 0.723755 -0.398193 0.283081 -0.487305 1441912935 0.723755 -0.398193 0.283081 -0.487305 1441912935 0.738647 -0.390137 0.310852 -0.453430 1441912935 0.738647 -0.390137 0.310852 -0.453430 1441912935 0.738647 -0.390137 0.310852 -0.453430 1441912935 0.738647 -0.390137 0.310852 -0.453430 1441912936 0.738647 -0.390137 0.310852 -0.453430 1441912936 0.738647 -0.390137 0.310852 -0.453430 1441912936 0.758362 -0.374939 0.361267 -0.392090 1441912936 0.758362 -0.374939 0.361267 -0.392090 1441912936 0.758362 -0.374939 0.361267 -0.392090 1441912936 0.758362 -0.374939 0.361267 -0.392090 1441912936 0.758362 -0.374939 0.361267 -0.392090 1441912936 0.758362 -0.374939 0.361267 -0.392090 1441912936 0.758362 -0.374939 0.361267 -0.392090 1441912936 0.787659 -0.355103 0.417786 -0.280762 1441912936 0.787659 -0.355103 0.417786 -0.280762 1441912936 0.787659 -0.355103 0.417786 -0.280762 1441912936 0.787659 -0.355103 0.417786 -0.280762 1441912936 0.787659 -0.355103 0.417786 -0.280762 1441912936 0.787659 -0.355103 0.417786 -0.280762 1441912936 0.814575 -0.326477 0.455811 -0.148621 1441912936 0.814575 -0.326477 0.455811 -0.148621 1441912936 0.814575 -0.326477 0.455811 -0.148621 1441912936 0.814575 -0.326477 0.455811 -0.148621 1441912936 0.814575 -0.326477 0.455811 -0.148621 1441912936 0.814575 -0.326477 0.455811 -0.148621 1441912936 0.837463 -0.256836 0.481201 -0.033081 1441912936 0.837463 -0.256836 0.481201 -0.033081 1441912936 0.837463 -0.256836 0.481201 -0.033081 1441912936 0.837463 -0.256836 0.481201 -0.033081 1441912936 0.837463 -0.256836 0.481201 -0.033081 1441912936 0.837463 -0.256836 0.481201 -0.033081 1441912936 0.837158 -0.160339 0.518433 0.067932 1441912936 0.837158 -0.160339 0.518433 0.067932 1441912936 0.837158 -0.160339 0.518433 0.067932 1441912936 0.837158 -0.160339 0.518433 0.067932 1441912936 0.815796 -0.103455 0.543091 0.169678 1441912936 0.815796 -0.103455 0.543091 0.169678 1441912936 0.815796 -0.103455 0.543091 0.169678 1441912936 0.815796 -0.103455 0.543091 0.169678 1441912936 0.815796 -0.103455 0.543091 0.169678 1441912936 0.815796 -0.103455 0.543091 0.169678 1441912936 0.776978 -0.064514 0.562500 0.274902 1441912936 0.776978 -0.064514 0.562500 0.274902 1441912936 0.776978 -0.064514 0.562500 0.274902 1441912936 0.776978 -0.064514 0.562500 0.274902 1441912936 0.776978 -0.064514 0.562500 0.274902 1441912936 0.776978 -0.064514 0.562500 0.274902 1441912936 0.776978 -0.064514 0.562500 0.274902 1441912936 0.734741 -0.057800 0.562683 0.374268 1441912936 0.734741 -0.057800 0.562683 0.374268 1441912936 0.734741 -0.057800 0.562683 0.374268 1441912936 0.734741 -0.057800 0.562683 0.374268 1441912936 0.734741 -0.057800 0.562683 0.374268 1441912936 0.734741 -0.057800 0.562683 0.374268 1441912936 0.701965 -0.068970 0.550842 0.446045 1441912936 0.701965 -0.068970 0.550842 0.446045 1441912936 0.701965 -0.068970 0.550842 0.446045 1441912936 0.701965 -0.068970 0.550842 0.446045 1441912936 0.701965 -0.068970 0.550842 0.446045 1441912936 0.701965 -0.068970 0.550842 0.446045 1441912936 0.690125 -0.075989 0.553406 0.460022 1441912936 0.690125 -0.075989 0.553406 0.460022 1441912936 0.690125 -0.075989 0.553406 0.460022 1441912936 0.690125 -0.075989 0.553406 0.460022 1441912936 0.690125 -0.075989 0.553406 0.460022 1441912936 0.690125 -0.075989 0.553406 0.460022 1441912936 0.690125 -0.075989 0.553406 0.460022 1441912936 0.697205 -0.087646 0.569580 0.426270 1441912936 0.697205 -0.087646 0.569580 0.426270 1441912936 0.697205 -0.087646 0.569580 0.426270 1441912936 0.697205 -0.087646 0.569580 0.426270 1441912936 0.697205 -0.087646 0.569580 0.426270 1441912936 0.697205 -0.087646 0.569580 0.426270 1441912936 0.722168 -0.112732 0.585999 0.349670 1441912936 0.722168 -0.112732 0.585999 0.349670 1441912936 0.722168 -0.112732 0.585999 0.349670 1441912936 0.722168 -0.112732 0.585999 0.349670 1441912936 0.722168 -0.112732 0.585999 0.349670 1441912936 0.722168 -0.112732 0.585999 0.349670 1441912936 0.756470 -0.151794 0.594238 0.226990 1441912936 0.756470 -0.151794 0.594238 0.226990 1441912936 0.756470 -0.151794 0.594238 0.226990 1441912936 0.756470 -0.151794 0.594238 0.226990 1441912936 0.756470 -0.151794 0.594238 0.226990 1441912936 0.787048 -0.194519 0.580994 0.071655 1441912936 0.787048 -0.194519 0.580994 0.071655 1441912936 0.787048 -0.194519 0.580994 0.071655 1441912936 0.787048 -0.194519 0.580994 0.071655 1441912936 0.787048 -0.194519 0.580994 0.071655 1441912936 0.787048 -0.194519 0.580994 0.071655 1441912936 0.805176 -0.233093 0.540100 -0.074341 1441912936 0.805176 -0.233093 0.540100 -0.074341 1441912936 0.805176 -0.233093 0.540100 -0.074341 1441912936 0.805176 -0.233093 0.540100 -0.074341 1441912936 0.805176 -0.233093 0.540100 -0.074341 1441912936 0.805176 -0.233093 0.540100 -0.074341 1441912936 0.799072 -0.303467 0.482117 -0.192139 1441912936 0.799072 -0.303467 0.482117 -0.192139 1441912936 0.799072 -0.303467 0.482117 -0.192139 1441912936 0.799072 -0.303467 0.482117 -0.192139 1441912936 0.799072 -0.303467 0.482117 -0.192139 1441912936 0.799072 -0.303467 0.482117 -0.192139 1441912936 0.765198 -0.386963 0.434448 -0.275635 1441912936 0.765198 -0.386963 0.434448 -0.275635 1441912936 0.765198 -0.386963 0.434448 -0.275635 1441912936 0.765198 -0.386963 0.434448 -0.275635 1441912936 0.765198 -0.386963 0.434448 -0.275635 1441912936 0.765198 -0.386963 0.434448 -0.275635 1441912936 0.736023 -0.410889 0.385193 -0.375549 1441912936 0.736023 -0.410889 0.385193 -0.375549 1441912936 0.736023 -0.410889 0.385193 -0.375549 1441912936 0.736023 -0.410889 0.385193 -0.375549 1441912936 0.736023 -0.410889 0.385193 -0.375549 1441912937 0.736023 -0.410889 0.385193 -0.375549 1441912937 0.725708 -0.399902 0.329407 -0.452698 1441912937 0.725708 -0.399902 0.329407 -0.452698 1441912937 0.725708 -0.399902 0.329407 -0.452698 1441912937 0.725708 -0.399902 0.329407 -0.452698 1441912937 0.725708 -0.399902 0.329407 -0.452698 1441912937 0.725708 -0.399902 0.329407 -0.452698 1441912937 0.725708 -0.399902 0.329407 -0.452698 1441912937 0.716187 -0.403198 0.285706 -0.492859 1441912937 0.716187 -0.403198 0.285706 -0.492859 1441912937 0.716187 -0.403198 0.285706 -0.492859 1441912937 0.716187 -0.403198 0.285706 -0.492859 1441912937 0.716187 -0.403198 0.285706 -0.492859 1441912937 0.716187 -0.403198 0.285706 -0.492859 1441912937 0.703430 -0.418701 0.265564 -0.509277 1441912937 0.703430 -0.418701 0.265564 -0.509277 1441912937 0.703430 -0.418701 0.265564 -0.509277 1441912937 0.703430 -0.418701 0.265564 -0.509277 1441912937 0.703430 -0.418701 0.265564 -0.509277 1441912937 0.703430 -0.418701 0.265564 -0.509277 1441912937 0.703430 -0.418701 0.265564 -0.509277 1441912937 0.707642 -0.414124 0.259521 -0.510315 1441912937 0.707642 -0.414124 0.259521 -0.510315 1441912937 0.707642 -0.414124 0.259521 -0.510315 1441912937 0.707642 -0.414124 0.259521 -0.510315 1441912937 0.707642 -0.414124 0.259521 -0.510315 1441912937 0.707642 -0.414124 0.259521 -0.510315 1441912937 0.720642 -0.404541 0.274780 -0.491455 1441912937 0.720642 -0.404541 0.274780 -0.491455 1441912937 0.720642 -0.404541 0.274780 -0.491455 1441912937 0.720642 -0.404541 0.274780 -0.491455 1441912937 0.720642 -0.404541 0.274780 -0.491455 1441912937 0.720642 -0.404541 0.274780 -0.491455 1441912937 0.720642 -0.404541 0.274780 -0.491455 1441912937 0.744019 -0.393982 0.318848 -0.435364 1441912937 0.744019 -0.393982 0.318848 -0.435364 1441912937 0.744019 -0.393982 0.318848 -0.435364 1441912937 0.744019 -0.393982 0.318848 -0.435364 1441912937 0.744019 -0.393982 0.318848 -0.435364 1441912937 0.744019 -0.393982 0.318848 -0.435364 1441912937 0.773071 -0.375183 0.383057 -0.338928 1441912937 0.773071 -0.375183 0.383057 -0.338928 1441912937 0.773071 -0.375183 0.383057 -0.338928 1441912937 0.773071 -0.375183 0.383057 -0.338928 1441912937 0.773071 -0.375183 0.383057 -0.338928 1441912937 0.773071 -0.375183 0.383057 -0.338928 1441912937 0.800781 -0.341309 0.447571 -0.204712 1441912937 0.800781 -0.341309 0.447571 -0.204712 1441912937 0.800781 -0.341309 0.447571 -0.204712 1441912937 0.800781 -0.341309 0.447571 -0.204712 1441912937 0.800781 -0.341309 0.447571 -0.204712 1441912937 0.800781 -0.341309 0.447571 -0.204712 1441912937 0.800781 -0.341309 0.447571 -0.204712 1441912937 0.819824 -0.261292 0.504333 -0.072021 1441912937 0.819824 -0.261292 0.504333 -0.072021 1441912937 0.819824 -0.261292 0.504333 -0.072021 1441912937 0.819824 -0.261292 0.504333 -0.072021 1441912937 0.819824 -0.261292 0.504333 -0.072021 1441912937 0.819824 -0.261292 0.504333 -0.072021 1441912937 0.814270 -0.168091 0.554016 0.040833 1441912937 0.814270 -0.168091 0.554016 0.040833 1441912937 0.814270 -0.168091 0.554016 0.040833 1441912937 0.814270 -0.168091 0.554016 0.040833 1441912937 0.814270 -0.168091 0.554016 0.040833 1441912937 0.814270 -0.168091 0.554016 0.040833 1441912937 0.789490 -0.097351 0.585144 0.157410 1441912937 0.789490 -0.097351 0.585144 0.157410 1441912937 0.789490 -0.097351 0.585144 0.157410 1441912937 0.789490 -0.097351 0.585144 0.157410 1441912937 0.789490 -0.097351 0.585144 0.157410 1441912937 0.789490 -0.097351 0.585144 0.157410 1441912937 0.789490 -0.097351 0.585144 0.157410 1441912937 0.758057 -0.071350 0.590149 0.268005 1441912937 0.758057 -0.071350 0.590149 0.268005 1441912937 0.758057 -0.071350 0.590149 0.268005 1441912937 0.758057 -0.071350 0.590149 0.268005 1441912937 0.758057 -0.071350 0.590149 0.268005 1441912937 0.758057 -0.071350 0.590149 0.268005 1441912937 0.723267 -0.055237 0.587158 0.359192 1441912937 0.723267 -0.055237 0.587158 0.359192 1441912937 0.723267 -0.055237 0.587158 0.359192 1441912937 0.723267 -0.055237 0.587158 0.359192 1441912937 0.723267 -0.055237 0.587158 0.359192 1441912937 0.723267 -0.055237 0.587158 0.359192 1441912937 0.703857 -0.049194 0.575989 0.412720 1441912937 0.703857 -0.049194 0.575989 0.412720 1441912937 0.703857 -0.049194 0.575989 0.412720 1441912937 0.703857 -0.049194 0.575989 0.412720 1441912937 0.703857 -0.049194 0.575989 0.412720 1441912937 0.703857 -0.049194 0.575989 0.412720 1441912937 0.703857 -0.049194 0.575989 0.412720 1441912937 0.702698 -0.043152 0.573853 0.418274 1441912937 0.702698 -0.043152 0.573853 0.418274 1441912937 0.702698 -0.043152 0.573853 0.418274 1441912937 0.702698 -0.043152 0.573853 0.418274 1441912937 0.702698 -0.043152 0.573853 0.418274 1441912937 0.702698 -0.043152 0.573853 0.418274 1441912937 0.716919 -0.051208 0.575745 0.389587 1441912937 0.716919 -0.051208 0.575745 0.389587 1441912937 0.716919 -0.051208 0.575745 0.389587 1441912937 0.716919 -0.051208 0.575745 0.389587 1441912937 0.742493 -0.075317 0.581665 0.323364 1441912937 0.742493 -0.075317 0.581665 0.323364 1441912937 0.742493 -0.075317 0.581665 0.323364 1441912937 0.742493 -0.075317 0.581665 0.323364 1441912937 0.742493 -0.075317 0.581665 0.323364 1441912937 0.742493 -0.075317 0.581665 0.323364 1441912937 0.742493 -0.075317 0.581665 0.323364 1441912937 0.770081 -0.115540 0.584961 0.226746 1441912937 0.770081 -0.115540 0.584961 0.226746 1441912937 0.770081 -0.115540 0.584961 0.226746 1441912937 0.770081 -0.115540 0.584961 0.226746 1441912937 0.770081 -0.115540 0.584961 0.226746 1441912937 0.770081 -0.115540 0.584961 0.226746 1441912938 0.793213 -0.173218 0.569824 0.126770 1441912938 0.793213 -0.173218 0.569824 0.126770 1441912938 0.793213 -0.173218 0.569824 0.126770 1441912938 0.793213 -0.173218 0.569824 0.126770 1441912938 0.793213 -0.173218 0.569824 0.126770 1441912938 0.793213 -0.173218 0.569824 0.126770 1441912938 0.806458 -0.229492 0.544006 0.030518 1441912938 0.806458 -0.229492 0.544006 0.030518 1441912938 0.806458 -0.229492 0.544006 0.030518 1441912938 0.806458 -0.229492 0.544006 0.030518 1441912938 0.806458 -0.229492 0.544006 0.030518 1441912938 0.806458 -0.229492 0.544006 0.030518 1441912938 0.813049 -0.270081 0.510864 -0.070251 1441912938 0.813049 -0.270081 0.510864 -0.070251 1441912938 0.813049 -0.270081 0.510864 -0.070251 1441912938 0.813049 -0.270081 0.510864 -0.070251 1441912938 0.813049 -0.270081 0.510864 -0.070251 1441912938 0.813049 -0.270081 0.510864 -0.070251 1441912938 0.813049 -0.270081 0.510864 -0.070251 1441912938 0.812378 -0.298096 0.473755 -0.163269 1441912938 0.812378 -0.298096 0.473755 -0.163269 1441912938 0.812378 -0.298096 0.473755 -0.163269 1441912938 0.812378 -0.298096 0.473755 -0.163269 1441912938 0.812378 -0.298096 0.473755 -0.163269 1441912938 0.812378 -0.298096 0.473755 -0.163269 1441912938 0.796265 -0.346863 0.436646 -0.234314 1441912938 0.796265 -0.346863 0.436646 -0.234314 1441912938 0.796265 -0.346863 0.436646 -0.234314 1441912938 0.796265 -0.346863 0.436646 -0.234314 1441912938 0.796265 -0.346863 0.436646 -0.234314 1441912938 0.774231 -0.391541 0.400085 -0.295288 1441912938 0.774231 -0.391541 0.400085 -0.295288 1441912938 0.774231 -0.391541 0.400085 -0.295288 1441912938 0.774231 -0.391541 0.400085 -0.295288 1441912938 0.774231 -0.391541 0.400085 -0.295288 1441912938 0.774231 -0.391541 0.400085 -0.295288 1441912938 0.774231 -0.391541 0.400085 -0.295288 1441912938 0.763550 -0.393738 0.359863 -0.363953 1441912938 0.763550 -0.393738 0.359863 -0.363953 1441912938 0.763550 -0.393738 0.359863 -0.363953 1441912938 0.763550 -0.393738 0.359863 -0.363953 1441912938 0.763550 -0.393738 0.359863 -0.363953 1441912938 0.766907 -0.382996 0.308777 -0.412109 1441912938 0.766907 -0.382996 0.308777 -0.412109 1441912938 0.766907 -0.382996 0.308777 -0.412109 1441912938 0.766907 -0.382996 0.308777 -0.412109 1441912938 0.766907 -0.382996 0.308777 -0.412109 1441912938 0.766907 -0.382996 0.308777 -0.412109 1441912938 0.766907 -0.382996 0.308777 -0.412109 1441912938 0.765320 -0.382690 0.277222 -0.437012 1441912938 0.765320 -0.382690 0.277222 -0.437012 1441912938 0.765320 -0.382690 0.277222 -0.437012 1441912938 0.765320 -0.382690 0.277222 -0.437012 1441912938 0.765320 -0.382690 0.277222 -0.437012 1441912938 0.765320 -0.382690 0.277222 -0.437012 1441912938 0.767883 -0.383240 0.260071 -0.442505 1441912938 0.767883 -0.383240 0.260071 -0.442505 1441912938 0.767883 -0.383240 0.260071 -0.442505 1441912938 0.767883 -0.383240 0.260071 -0.442505 1441912938 0.767883 -0.383240 0.260071 -0.442505 1441912938 0.767883 -0.383240 0.260071 -0.442505 1441912938 0.772461 -0.385071 0.265076 -0.429810 1441912938 0.772461 -0.385071 0.265076 -0.429810 1441912938 0.772461 -0.385071 0.265076 -0.429810 1441912938 0.772461 -0.385071 0.265076 -0.429810 1441912938 0.772461 -0.385071 0.265076 -0.429810 1441912938 0.772461 -0.385071 0.265076 -0.429810 1441912938 0.772461 -0.385071 0.265076 -0.429810 1441912938 0.779907 -0.392151 0.281067 -0.398682 1441912938 0.779907 -0.392151 0.281067 -0.398682 1441912938 0.779907 -0.392151 0.281067 -0.398682 1441912938 0.779907 -0.392151 0.281067 -0.398682 1441912938 0.779907 -0.392151 0.281067 -0.398682 1441912938 0.779907 -0.392151 0.281067 -0.398682 1441912938 0.779907 -0.392151 0.281067 -0.398682 1441912938 0.792847 -0.400574 0.301270 -0.346558 1441912938 0.792847 -0.400574 0.301270 -0.346558 1441912938 0.792847 -0.400574 0.301270 -0.346558 1441912938 0.792847 -0.400574 0.301270 -0.346558 1441912938 0.792847 -0.400574 0.301270 -0.346558 1441912938 0.792847 -0.400574 0.301270 -0.346558 1441912938 0.811707 -0.393372 0.329468 -0.279053 1441912938 0.811707 -0.393372 0.329468 -0.279053 1441912938 0.811707 -0.393372 0.329468 -0.279053 1441912938 0.811707 -0.393372 0.329468 -0.279053 1441912938 0.811707 -0.393372 0.329468 -0.279053 1441912938 0.811707 -0.393372 0.329468 -0.279053 1441912938 0.811707 -0.393372 0.329468 -0.279053 1441912938 0.832275 -0.362122 0.370667 -0.196777 1441912938 0.832275 -0.362122 0.370667 -0.196777 1441912938 0.832275 -0.362122 0.370667 -0.196777 1441912938 0.832275 -0.362122 0.370667 -0.196777 1441912938 0.832275 -0.362122 0.370667 -0.196777 1441912938 0.832275 -0.362122 0.370667 -0.196777 1441912938 0.845703 -0.320251 0.415833 -0.096130 1441912938 0.845703 -0.320251 0.415833 -0.096130 1441912938 0.845703 -0.320251 0.415833 -0.096130 1441912938 0.845703 -0.320251 0.415833 -0.096130 1441912938 0.845703 -0.320251 0.415833 -0.096130 1441912938 0.845703 -0.320251 0.415833 -0.096130 1441912938 0.849731 -0.230469 0.473999 0.007446 1441912938 0.849731 -0.230469 0.473999 0.007446 1441912938 0.849731 -0.230469 0.473999 0.007446 1441912938 0.849731 -0.230469 0.473999 0.007446 1441912938 0.849731 -0.230469 0.473999 0.007446 1441912938 0.849731 -0.230469 0.473999 0.007446 1441912938 0.823853 -0.134705 0.538696 0.113586 1441912938 0.823853 -0.134705 0.538696 0.113586 1441912938 0.823853 -0.134705 0.538696 0.113586 1441912938 0.823853 -0.134705 0.538696 0.113586 1441912938 0.823853 -0.134705 0.538696 0.113586 1441912938 0.823853 -0.134705 0.538696 0.113586 1441912938 0.774231 -0.095520 0.583191 0.226318 1441912939 0.774231 -0.095520 0.583191 0.226318 1441912939 0.774231 -0.095520 0.583191 0.226318 1441912939 0.774231 -0.095520 0.583191 0.226318 1441912939 0.774231 -0.095520 0.583191 0.226318 1441912939 0.774231 -0.095520 0.583191 0.226318 1441912939 0.731567 -0.087158 0.595642 0.319946 1441912939 0.731567 -0.087158 0.595642 0.319946 1441912939 0.731567 -0.087158 0.595642 0.319946 1441912939 0.731567 -0.087158 0.595642 0.319946 1441912939 0.731567 -0.087158 0.595642 0.319946 1441912939 0.731567 -0.087158 0.595642 0.319946 1441912939 0.731567 -0.087158 0.595642 0.319946 1441912939 0.713196 -0.065247 0.589661 0.373230 1441912939 0.713196 -0.065247 0.589661 0.373230 1441912939 0.713196 -0.065247 0.589661 0.373230 1441912939 0.713196 -0.065247 0.589661 0.373230 1441912939 0.713196 -0.065247 0.589661 0.373230 1441912939 0.713196 -0.065247 0.589661 0.373230 1441912939 0.696594 -0.031860 0.588379 0.409302 1441912939 0.696594 -0.031860 0.588379 0.409302 1441912939 0.696594 -0.031860 0.588379 0.409302 1441912939 0.696594 -0.031860 0.588379 0.409302 1441912939 0.696594 -0.031860 0.588379 0.409302 1441912939 0.696594 -0.031860 0.588379 0.409302 1441912939 0.692017 -0.039490 0.577026 0.431885 1441912939 0.692017 -0.039490 0.577026 0.431885 1441912939 0.692017 -0.039490 0.577026 0.431885 1441912939 0.692017 -0.039490 0.577026 0.431885 1441912939 0.692017 -0.039490 0.577026 0.431885 1441912939 0.692017 -0.039490 0.577026 0.431885 1441912939 0.702332 -0.057190 0.573425 0.417786 1441912939 0.702332 -0.057190 0.573425 0.417786 1441912939 0.702332 -0.057190 0.573425 0.417786 1441912939 0.702332 -0.057190 0.573425 0.417786 1441912939 0.702332 -0.057190 0.573425 0.417786 1441912939 0.702332 -0.057190 0.573425 0.417786 1441912939 0.702332 -0.057190 0.573425 0.417786 1441912939 0.720337 -0.082764 0.585144 0.363037 1441912939 0.720337 -0.082764 0.585144 0.363037 1441912939 0.720337 -0.082764 0.585144 0.363037 1441912939 0.720337 -0.082764 0.585144 0.363037 1441912939 0.720337 -0.082764 0.585144 0.363037 1441912939 0.720337 -0.082764 0.585144 0.363037 1441912939 0.741089 -0.111877 0.599304 0.281006 1441912939 0.741089 -0.111877 0.599304 0.281006 1441912939 0.741089 -0.111877 0.599304 0.281006 1441912939 0.741089 -0.111877 0.599304 0.281006 1441912939 0.741089 -0.111877 0.599304 0.281006 1441912939 0.741089 -0.111877 0.599304 0.281006 1441912939 0.741089 -0.111877 0.599304 0.281006 1441912939 0.760803 -0.143677 0.603943 0.188965 1441912939 0.760803 -0.143677 0.603943 0.188965 1441912939 0.760803 -0.143677 0.603943 0.188965 1441912939 0.760803 -0.143677 0.603943 0.188965 1441912939 0.760803 -0.143677 0.603943 0.188965 1441912939 0.760803 -0.143677 0.603943 0.188965 1441912939 0.776855 -0.168152 0.600220 0.088928 1441912939 0.776855 -0.168152 0.600220 0.088928 1441912939 0.776855 -0.168152 0.600220 0.088928 1441912939 0.776855 -0.168152 0.600220 0.088928 1441912939 0.776855 -0.168152 0.600220 0.088928 1441912939 0.776855 -0.168152 0.600220 0.088928 1441912939 0.793396 -0.195435 0.576355 -0.008118 1441912939 0.793396 -0.195435 0.576355 -0.008118 1441912939 0.793396 -0.195435 0.576355 -0.008118 1441912939 0.793396 -0.195435 0.576355 -0.008118 1441912939 0.793396 -0.195435 0.576355 -0.008118 1441912939 0.806213 -0.250061 0.527954 -0.093384 1441912939 
0.768372 -0.107361 0.626770 0.071777 1441912979 0.768372 -0.107361 0.626770 0.071777 1441912979 0.768372 -0.107361 0.626770 0.071777 1441912979 0.768372 -0.107361 0.626770 0.071777 1441912979 0.763977 -0.104065 0.632507 0.073059 1441912979 0.763977 -0.104065 0.632507 0.073059 1441912979 0.763977 -0.104065 0.632507 0.073059 1441912979 0.763977 -0.104065 0.632507 0.073059 1441912979 0.763977 -0.104065 0.632507 0.073059 1441912979 0.763977 -0.104065 0.632507 0.073059 1441912979 0.763977 -0.104065 0.632507 0.073059 1441912979 0.762939 -0.098267 0.634644 0.073853 1441912979 0.762939 -0.098267 0.634644 0.073853 1441912979 0.762939 -0.098267 0.634644 0.073853 1441912979 0.762939 -0.098267 0.634644 0.073853 1441912979 0.762939 -0.098267 0.634644 0.073853 1441912980 0.762939 -0.098267 0.634644 0.073853 1441912980 0.764771 -0.092712 0.632996 0.076416 1441912980 0.764771 -0.092712 0.632996 0.076416 1441912980 0.764771 -0.092712 0.632996 0.076416 1441912980 0.764771 -0.092712 0.632996 0.076416 1441912980 0.764771 -0.092712 0.632996 0.076416 1441912980 0.764771 -0.092712 0.632996 0.076416 1441912980 0.764771 -0.092712 0.632996 0.076416 1441912980 0.767212 -0.097412 0.627869 0.087158 1441912980 0.767212 -0.097412 0.627869 0.087158 1441912980 0.767212 -0.097412 0.627869 0.087158 1441912980 0.767212 -0.097412 0.627869 0.087158 1441912980 0.767212 -0.097412 0.627869 0.087158 1441912980 0.767212 -0.097412 0.627869 0.087158 1441912980 0.768677 -0.104980 0.623413 0.096985 1441912980 0.768677 -0.104980 0.623413 0.096985 1441912980 0.768677 -0.104980 0.623413 0.096985 1441912980 0.768677 -0.104980 0.623413 0.096985 1441912980 0.768677 -0.104980 0.623413 0.096985 1441912980 0.768677 -0.104980 0.623413 0.096985 1441912980 0.769470 -0.105530 0.622070 0.098328 1441912980 0.769470 -0.105530 0.622070 0.098328 1441912980 0.769470 -0.105530 0.622070 0.098328 1441912980 0.769470 -0.105530 0.622070 0.098328 1441912980 0.769470 -0.105530 0.622070 0.098328 1441912980 0.769470 -0.105530 0.622070 0.098328 1441912980 0.769470 -0.105530 0.622070 0.098328 1441912980 0.769104 -0.101013 0.624084 0.093323 1441912980 0.769104 -0.101013 0.624084 0.093323 1441912980 0.769104 -0.101013 0.624084 0.093323 1441912980 0.769104 -0.101013 0.624084 0.093323 1441912980 0.769104 -0.101013 0.624084 0.093323 1441912980 0.769104 -0.101013 0.624084 0.093323 1441912980 0.766968 -0.102905 0.626709 0.091187 1441912980 0.766968 -0.102905 0.626709 0.091187 1441912980 0.766968 -0.102905 0.626709 0.091187 1441912980 0.766968 -0.102905 0.626709 0.091187 1441912980 0.766968 -0.102905 0.626709 0.091187 1441912980 0.766968 -0.102905 0.626709 0.091187 1441912980 0.764526 -0.107300 0.629089 0.090393 1441912980 0.764526 -0.107300 0.629089 0.090393 1441912980 0.764526 -0.107300 0.629089 0.090393 1441912980 0.764526 -0.107300 0.629089 0.090393 1441912980 0.764526 -0.107300 0.629089 0.090393 1441912980 0.764526 -0.107300 0.629089 0.090393 1441912980 0.762695 -0.107117 0.632263 0.083374 1441912980 0.762695 -0.107117 0.632263 0.083374 1441912980 0.762695 -0.107117 0.632263 0.083374 1441912980 0.762695 -0.107117 0.632263 0.083374 1441912980 0.762695 -0.107117 0.632263 0.083374 1441912980 0.762695 -0.107117 0.632263 0.083374 1441912980 0.764709 -0.099243 0.632935 0.068359 1441912980 0.764709 -0.099243 0.632935 0.068359 1441912980 0.764709 -0.099243 0.632935 0.068359 1441912980 0.764709 -0.099243 0.632935 0.068359 1441912980 0.764709 -0.099243 0.632935 0.068359 1441912980 0.764709 -0.099243 0.632935 0.068359 1441912980 0.764709 -0.099243 0.632935 0.068359 1441912980 0.768677 -0.101257 0.628174 0.065063 1441912980 0.768677 -0.101257 0.628174 0.065063 1441912980 0.768677 -0.101257 0.628174 0.065063 1441912980 0.768677 -0.101257 0.628174 0.065063 1441912980 0.768677 -0.101257 0.628174 0.065063 1441912980 0.773315 -0.119507 0.617676 0.078247 1441912980 0.773315 -0.119507 0.617676 0.078247 1441912980 0.773315 -0.119507 0.617676 0.078247 1441912980 0.773315 -0.119507 0.617676 0.078247 1441912980 0.773315 -0.119507 0.617676 0.078247 1441912980 0.773315 -0.119507 0.617676 0.078247 1441912980 0.773315 -0.119507 0.617676 0.078247 1441912980 0.772705 -0.137634 0.612671 0.092468 1441912980 0.772705 -0.137634 0.612671 0.092468 1441912980 0.772705 -0.137634 0.612671 0.092468 1441912980 0.772705 -0.137634 0.612671 0.092468 1441912980 0.772705 -0.137634 0.612671 0.092468 1441912980 0.772705 -0.137634 0.612671 0.092468 1441912980 0.772705 -0.137634 0.612671 0.092468 1441912980 0.770752 -0.152466 0.609924 0.103027 1441912980 0.770752 -0.152466 0.609924 0.103027 1441912980 0.770752 -0.152466 0.609924 0.103027 1441912980 0.770752 -0.152466 0.609924 0.103027 1441912980 0.770752 -0.152466 0.609924 0.103027 1441912980 0.770752 -0.152466 0.609924 0.103027 1441912980 0.768005 -0.164856 0.608459 0.112671 1441912980 0.768005 -0.164856 0.608459 0.112671 1441912980 0.768005 -0.164856 0.608459 0.112671 1441912980 0.768005 -0.164856 0.608459 0.112671 1441912980 0.768005 -0.164856 0.608459 0.112671 1441912980 0.768005 -0.164856 0.608459 0.112671 1441912980 0.765991 -0.171570 0.607239 0.122681 1441912980 0.765991 -0.171570 0.607239 0.122681 1441912980 0.765991 -0.171570 0.607239 0.122681 1441912980 0.765991 -0.171570 0.607239 0.122681 1441912980 0.765991 -0.171570 0.607239 0.122681 1441912980 0.765991 -0.171570 0.607239 0.122681 1441912980 0.765747 -0.172913 0.605774 0.129395 1441912980 0.765747 -0.172913 0.605774 0.129395 1441912980 0.765747 -0.172913 0.605774 0.129395 1441912980 0.765747 -0.172913 0.605774 0.129395 1441912980 0.765747 -0.172913 0.605774 0.129395 1441912980 0.765747 -0.172913 0.605774 0.129395 1441912980 0.764771 -0.170044 0.608398 0.126526 1441912980 0.764771 -0.170044 0.608398 0.126526 1441912980 0.764771 -0.170044 0.608398 0.126526 1441912980 0.764771 -0.170044 0.608398 0.126526 1441912980 0.764771 -0.170044 0.608398 0.126526 1441912980 0.764771 -0.170044 0.608398 0.126526 1441912980 0.764771 -0.170044 0.608398 0.126526 1441912980 0.764526 -0.165894 0.611389 0.118835 1441912980 0.764526 -0.165894 0.611389 0.118835 1441912980 0.764526 -0.165894 0.611389 0.118835 1441912980 0.764526 -0.165894 0.611389 0.118835 1441912980 0.764526 -0.165894 0.611389 0.118835 1441912980 0.765198 -0.160461 0.613098 0.112854 1441912981 0.765198 -0.160461 0.613098 0.112854 1441912981 0.765198 -0.160461 0.613098 0.112854 1441912981 0.765198 -0.160461 0.613098 0.112854 1441912981 0.765198 -0.160461 0.613098 0.112854 1441912981 0.765198 -0.160461 0.613098 0.112854 1441912981 0.765198 -0.160461 0.613098 0.112854 1441912981 0.768005 -0.146729 0.613831 0.108337 1441912981 0.768005 -0.146729 0.613831 0.108337 1441912981 0.768005 -0.146729 0.613831 0.108337 1441912981 0.768005 -0.146729 0.613831 0.108337 1441912981 0.768005 -0.146729 0.613831 0.108337 1441912981 0.768005 -0.146729 0.613831 0.108337 1441912981 0.773071 -0.128845 0.612549 0.102478 1441912981 0.773071 -0.128845 0.612549 0.102478 1441912981 0.773071 -0.128845 0.612549 0.102478 1441912981 0.773071 -0.128845 0.612549 0.102478 1441912981 0.773071 -0.128845 0.612549 0.102478 1441912981 0.773071 -0.128845 0.612549 0.102478 1441912981 0.773071 -0.128845 0.612549 0.102478 1441912981 0.778137 -0.117737 0.608643 0.100403 1441912981 0.778137 -0.117737 0.608643 0.100403 1441912981 0.778137 -0.117737 0.608643 0.100403 1441912981 0.778137 -0.117737 0.608643 0.100403 1441912981 0.778137 -0.117737 0.608643 0.100403 1441912981 0.778137 -0.117737 0.608643 0.100403 1441912981 0.779846 -0.106750 0.608704 0.098938 1441912981 0.779846 -0.106750 0.608704 0.098938 1441912981 0.779846 -0.106750 0.608704 0.098938 1441912981 0.779846 -0.106750 0.608704 0.098938 1441912981 0.779846 -0.106750 0.608704 0.098938 1441912981 0.779846 -0.106750 0.608704 0.098938 1441912981 0.782349 -0.090027 0.608582 0.096741 1441912981 0.782349 -0.090027 0.608582 0.096741 1441912981 0.782349 -0.090027 0.608582 0.096741 1441912981 0.782349 -0.090027 0.608582 0.096741 1441912981 0.782349 -0.090027 0.608582 0.096741 1441912981 0.782349 -0.090027 0.608582 0.096741 1441912981 0.782349 -0.090027 0.608582 0.096741 1441912981 0.784668 -0.052612 0.612488 0.079468 1441912981 0.784668 -0.052612 0.612488 0.079468 1441912981 0.784668 -0.052612 0.612488 0.079468 1441912981 0.784668 -0.052612 0.612488 0.079468 1441912981 0.784668 -0.052612 0.612488 0.079468 1441912981 0.784668 -0.052612 0.612488 0.079468 1441912981 0.789856 -0.022095 0.609680 0.062073 1441912981 0.789856 -0.022095 0.609680 0.062073 1441912981 0.789856 -0.022095 0.609680 0.062073 1441912981 0.789856 -0.022095 0.609680 0.062073 1441912981 0.789856 -0.022095 0.609680 0.062073 1441912981 0.789856 -0.022095 0.609680 0.062073 1441912981 0.788147 -0.015076 0.612610 0.057068 1441912981 0.788147 -0.015076 0.612610 0.057068 1441912981 0.788147 -0.015076 0.612610 0.057068 1441912981 0.788147 -0.015076 0.612610 0.057068 1441912981 0.788147 -0.015076 0.612610 0.057068 1441912981 0.788147 -0.015076 0.612610 0.057068 1441912981 0.783875 -0.019836 0.618042 0.055237 1441912981 0.783875 -0.019836 0.618042 0.055237 1441912981 0.783875 -0.019836 0.618042 0.055237 1441912981 0.783875 -0.019836 0.618042 0.055237 1441912981 0.783875 -0.019836 0.618042 0.055237 1441912981 0.783875 -0.019836 0.618042 0.055237 1441912981 0.780884 -0.019592 0.622375 0.048462 1441912981 0.780884 -0.019592 0.622375 0.048462 1441912981 0.780884 -0.019592 0.622375 0.048462 1441912981 0.780884 -0.019592 0.622375 0.048462 1441912981 0.780884 -0.019592 0.622375 0.048462 1441912981 0.780884 -0.019592 0.622375 0.048462 1441912981 0.779724 -0.032104 0.622986 0.053101 1441912981 0.779724 -0.032104 0.622986 0.053101 1441912981 0.779724 -0.032104 0.622986 0.053101 1441912981 0.779724 -0.032104 0.622986 0.053101 1441912981 0.779724 -0.032104 0.622986 0.053101 1441912981 0.779724 -0.032104 0.622986 0.053101 1441912981 0.779724 -0.032104 0.622986 0.053101 1441912981 0.776672 -0.045044 0.625427 0.059387 1441912981 0.776672 -0.045044 0.625427 0.059387 1441912981 0.776672 -0.045044 0.625427 0.059387 1441912981 0.776672 -0.045044 0.625427 0.059387 1441912981 0.776672 -0.045044 0.625427 0.059387 1441912981 0.776672 -0.045044 0.625427 0.059387 1441912981 0.776672 -0.045044 0.625427 0.059387 1441912981 0.773254 -0.048523 0.628845 0.065002 1441912981 0.773254 -0.048523 0.628845 0.065002 1441912981 0.773254 -0.048523 0.628845 0.065002 1441912981 0.773254 -0.048523 0.628845 0.065002 1441912981 0.773254 -0.048523 0.628845 0.065002 1441912981 0.773254 -0.048523 0.628845 0.065002 1441912981 0.768372 -0.036682 0.635498 0.065979 1441912981 0.768372 -0.036682 0.635498 0.065979 1441912981 0.768372 -0.036682 0.635498 0.065979 1441912981 0.768372 -0.036682 0.635498 0.065979 1441912981 0.768372 -0.036682 0.635498 0.065979 1441912981 0.768372 -0.036682 0.635498 0.065979 1441912981 0.765686 -0.026794 0.639160 0.066711 1441912981 0.765686 -0.026794 0.639160 0.066711 1441912981 0.765686 -0.026794 0.639160 0.066711 1441912981 0.765686 -0.026794 0.639160 0.066711 1441912981 0.765686 -0.026794 0.639160 0.066711 1441912981 0.765686 -0.026794 0.639160 0.066711 1441912981 0.763550 -0.039001 0.639893 0.076904 1441912981 0.763550 -0.039001 0.639893 0.076904 1441912981 0.763550 -0.039001 0.639893 0.076904 1441912981 0.763550 -0.039001 0.639893 0.076904 1441912981 0.763550 -0.039001 0.639893 0.076904 1441912981 0.763550 -0.039001 0.639893 0.076904 1441912981 0.763550 -0.039001 0.639893 0.076904 1441912981 0.761658 -0.069458 0.637451 0.092773 1441912981 0.761658 -0.069458 0.637451 0.092773 1441912981 0.761658 -0.069458 0.637451 0.092773 1441912981 0.761658 -0.069458 0.637451 0.092773 1441912981 0.761658 -0.069458 0.637451 0.092773 1441912982 0.761658 -0.069458 0.637451 0.092773 1441912982 0.759277 -0.087158 0.637329 0.098145 1441912982 0.759277 -0.087158 0.637329 0.098145 1441912982 0.759277 -0.087158 0.637329 0.098145 1441912982 0.759277 -0.087158 0.637329 0.098145 1441912982 0.759277 -0.087158 0.637329 0.098145 1441912982 0.759277 -0.087158 0.637329 0.098145 1441912982 0.756531 -0.091553 0.640015 0.098022 1441912982 0.756531 -0.091553 0.640015 0.098022 1441912982 0.756531 -0.091553 0.640015 0.098022 1441912982 0.756531 -0.091553 0.640015 0.098022 1441912982 0.756531 -0.091553 0.640015 0.098022 1441912982 0.756531 -0.091553 0.640015 0.098022 1441912982 0.754395 -0.101868 0.639648 0.106079 1441912982 0.754395 -0.101868 0.639648 0.106079 1441912982 0.754395 -0.101868 0.639648 0.106079 1441912982 0.754395 -0.101868 0.639648 0.106079 1441912982 0.754395 -0.101868 0.639648 0.106079 1441912982 0.754395 -0.101868 0.639648 0.106079 1441912982 0.753601 -0.115173 0.636292 0.117554 1441912982 0.753601 -0.115173 0.636292 0.117554 1441912982 0.753601 -0.115173 0.636292 0.117554 1441912982 0.753601 -0.115173 0.636292 0.117554 1441912982 0.753601 -0.115173 0.636292 0.117554 1441912982 0.753601 -0.115173 0.636292 0.117554 1441912982 0.753601 -0.115173 0.636292 0.117554 1441912982 0.754395 -0.120544 0.633301 0.123047 1441912982 0.754395 -0.120544 0.633301 0.123047 1441912982 0.754395 -0.120544 0.633301 0.123047 1441912982 0.754395 -0.120544 0.633301 0.123047 1441912982 0.754395 -0.120544 0.633301 0.123047 1441912982 0.754395 -0.120544 0.633301 0.123047 1441912982 0.754395 -0.120544 0.633301 0.123047 1441912982 0.758362 -0.116028 0.628845 0.126160 1441912982 0.758362 -0.116028 0.628845 0.126160 1441912982 0.758362 -0.116028 0.628845 0.126160 1441912982 0.758362 -0.116028 0.628845 0.126160 1441912982 0.758362 -0.116028 0.628845 0.126160 1441912982 0.758362 -0.116028 0.628845 0.126160 1441912982 0.763855 -0.100342 0.624695 0.126831 1441912982 0.763855 -0.100342 0.624695 0.126831 1441912982 0.763855 -0.100342 0.624695 0.126831 1441912982 0.763855 -0.100342 0.624695 0.126831 1441912982 0.763855 -0.100342 0.624695 0.126831 1441912982 0.763855 -0.100342 0.624695 0.126831 1441912982 0.763855 -0.100342 0.624695 0.126831 1441912982 0.767212 -0.085571 0.622314 0.129456 1441912982 0.767212 -0.085571 0.622314 0.129456 1441912982 0.767212 -0.085571 0.622314 0.129456 1441912982 0.767212 -0.085571 0.622314 0.129456 1441912982 0.767212 -0.085571 0.622314 0.129456 1441912982 0.767212 -0.085571 0.622314 0.129456 1441912982 0.767456 -0.080994 0.621155 0.135986 1441912982 0.767456 -0.080994 0.621155 0.135986 1441912982 0.767456 -0.080994 0.621155 0.135986 1441912982 0.767456 -0.080994 0.621155 0.135986 1441912982 0.767456 -0.080994 0.621155 0.135986 1441912982 0.767456 -0.080994 0.621155 0.135986 1441912982 0.767456 -0.080994 0.621155 0.135986 1441912982 0.766541 -0.081970 0.620972 0.141235 1441912982 0.766541 -0.081970 0.620972 0.141235 1441912982 0.766541 -0.081970 0.620972 0.141235 1441912982 0.766541 -0.081970 0.620972 0.141235 1441912982 0.766541 -0.081970 0.620972 0.141235 1441912982 0.766541 -0.081970 0.620972 0.141235 1441912982 0.767395 -0.070618 0.623535 0.131226 1441912982 0.767395 -0.070618 0.623535 0.131226 1441912982 0.767395 -0.070618 0.623535 0.131226 1441912982 0.767395 -0.070618 0.623535 0.131226 1441912982 0.767395 -0.070618 0.623535 0.131226 1441912982 0.767395 -0.070618 0.623535 0.131226 1441912982 0.768555 -0.057007 0.625977 0.118958 1441912982 0.768555 -0.057007 0.625977 0.118958 1441912982 0.768555 -0.057007 0.625977 0.118958 1441912982 0.768555 -0.057007 0.625977 0.118958 1441912982 0.768555 -0.057007 0.625977 0.118958 1441912982 0.768555 -0.057007 0.625977 0.118958 1441912982 0.769653 -0.045349 0.627991 0.105713 1441912982 0.769653 -0.045349 0.627991 0.105713 1441912982 0.769653 -0.045349 0.627991 0.105713 1441912982 0.769653 -0.045349 0.627991 0.105713 1441912982 0.769653 -0.045349 0.627991 0.105713 1441912982 0.769653 -0.045349 0.627991 0.105713 1441912982 0.769653 -0.045349 0.627991 0.105713 1441912982 0.771057 -0.036133 0.629028 0.091614 1441912982 0.771057 -0.036133 0.629028 0.091614 1441912982 0.771057 -0.036133 0.629028 0.091614 1441912982 0.771057 -0.036133 0.629028 0.091614 1441912982 0.771057 -0.036133 0.629028 0.091614 1441912982 0.771057 -0.036133 0.629028 0.091614 1441912982 0.771057 -0.036133 0.629028 0.091614 1441912982 0.771423 -0.034912 0.629333 0.086792 1441912982 0.771423 -0.034912 0.629333 0.086792 1441912982 0.771423 -0.034912 0.629333 0.086792 1441912982 0.771423 -0.034912 0.629333 0.086792 1441912982 0.771423 -0.034912 0.629333 0.086792 1441912982 0.771423 -0.034912 0.629333 0.086792 1441912982 0.771606 -0.033875 0.629761 0.082153 1441912982 0.771606 -0.033875 0.629761 0.082153 1441912982 0.771606 -0.033875 0.629761 0.082153 1441912982 0.771606 -0.033875 0.629761 0.082153 1441912982 0.771606 -0.033875 0.629761 0.082153 1441912982 0.771606 -0.033875 0.629761 0.082153 1441912982 0.772034 -0.033630 0.630066 0.075806 1441912982 0.772034 -0.033630 0.630066 0.075806 1441912982 0.772034 -0.033630 0.630066 0.075806 1441912982 0.772034 -0.033630 0.630066 0.075806 1441912982 0.772034 -0.033630 0.630066 0.075806 1441912982 0.772034 -0.033630 0.630066 0.075806 1441912982 0.772034 -0.033630 0.630066 0.075806 1441912982 0.772644 -0.038269 0.629700 0.070374 1441912982 0.772644 -0.038269 0.629700 0.070374 1441912982 0.772644 -0.038269 0.629700 0.070374 1441912982 0.772644 -0.038269 0.629700 0.070374 1441912982 0.772644 -0.038269 0.629700 0.070374 1441912982 0.772644 -0.038269 0.629700 0.070374 1441912983 0.771362 -0.046082 0.630493 0.072998 1441912983 0.771362 -0.046082 0.630493 0.072998 1441912983 0.771362 -0.046082 0.630493 0.072998 1441912983 0.771362 -0.046082 0.630493 0.072998 1441912983 0.771362 -0.046082 0.630493 0.072998 1441912983 0.771362 -0.046082 0.630493 0.072998 1441912983 0.771362 -0.046082 0.630493 0.072998 1441912983 0.767761 -0.061340 0.631958 0.085632 1441912983 0.767761 -0.061340 0.631958 0.085632 1441912983 0.767761 -0.061340 0.631958 0.085632 1441912983 0.767761 -0.061340 0.631958 0.085632 1441912983 0.767761 -0.061340 0.631958 0.085632 1441912983 0.767761 -0.061340 0.631958 0.085632 1441912983 0.763733 -0.083069 0.631592 0.104065 1441912983 0.763733 -0.083069 0.631592 0.104065 1441912983 0.763733 -0.083069 0.631592 0.104065 1441912983 0.763733 -0.083069 0.631592 0.104065 1441912983 0.763733 -0.083069 0.631592 0.104065 1441912983 0.763733 -0.083069 0.631592 0.104065 1441912983 0.760559 -0.104492 0.629028 0.121765 1441912983 0.760559 -0.104492 0.629028 0.121765 1441912983 0.760559 -0.104492 0.629028 0.121765 1441912983 0.760559 -0.104492 0.629028 0.121765 1441912983 0.760559 -0.104492 0.629028 0.121765 1441912983 0.760559 -0.104492 0.629028 0.121765 1441912983 0.760559 -0.104492 0.629028 0.121765 1441912983 0.758057 -0.118591 0.627075 0.133911 1441912983 0.758057 -0.118591 0.627075 0.133911 1441912983 0.758057 -0.118591 0.627075 0.133911 1441912983 0.758057 -0.118591 0.627075 0.133911 1441912983 0.758057 -0.118591 0.627075 0.133911 1441912983 0.758057 -0.118591 0.627075 0.133911 1441912983 0.756531 -0.123169 0.626831 0.139709 1441912983 0.756531 -0.123169 0.626831 0.139709 1441912983 0.756531 -0.123169 0.626831 0.139709 1441912983 0.756531 -0.123169 0.626831 0.139709 1441912983 0.756531 -0.123169 0.626831 0.139709 1441912983 0.756531 -0.123169 0.626831 0.139709 1441912983 0.755798 -0.127563 0.626038 0.143311 1441912983 0.755798 -0.127563 0.626038 0.143311 1441912983 0.755798 -0.127563 0.626038 0.143311 1441912983 0.755798 -0.127563 0.626038 0.143311 1441912983 0.755798 -0.127563 0.626038 0.143311 1441912983 0.755798 -0.127563 0.626038 0.143311 1441912983 0.755798 -0.127563 0.626038 0.143311 1441912983 0.756836 -0.136597 0.621704 0.148010 1441912983 0.756836 -0.136597 0.621704 0.148010 1441912983 0.756836 -0.136597 0.621704 0.148010 1441912983 0.756836 -0.136597 0.621704 0.148010 1441912983 0.756836 -0.136597 0.621704 0.148010 1441912983 0.756836 -0.136597 0.621704 0.148010 1441912983 0.758484 -0.135620 0.620544 0.145386 1441912983 0.758484 -0.135620 0.620544 0.145386 1441912983 0.758484 -0.135620 0.620544 0.145386 1441912983 0.758484 -0.135620 0.620544 0.145386 1441912983 0.758484 -0.135620 0.620544 0.145386 1441912983 0.758484 -0.135620 0.620544 0.145386 1441912983 0.760071 -0.133057 0.619324 0.144836 1441912983 0.760071 -0.133057 0.619324 0.144836 1441912983 0.760071 -0.133057 0.619324 0.144836 1441912983 0.760071 -0.133057 0.619324 0.144836 1441912983 0.760071 -0.133057 0.619324 0.144836 1441912983 0.760071 -0.133057 0.619324 0.144836 1441912983 0.761902 -0.128296 0.617554 0.146912 1441912983 0.761902 -0.128296 0.617554 0.146912 1441912983 0.761902 -0.128296 0.617554 0.146912 1441912983 0.761902 -0.128296 0.617554 0.146912 1441912983 0.761902 -0.128296 0.617554 0.146912 1441912983 0.761902 -0.128296 0.617554 0.146912 1441912983 0.761902 -0.128296 0.617554 0.146912 1441912983 0.765076 -0.118164 0.615295 0.148621 1441912983 0.765076 -0.118164 0.615295 0.148621 1441912983 0.765076 -0.118164 0.615295 0.148621 1441912983 0.765076 -0.118164 0.615295 0.148621 1441912983 0.765076 -0.118164 0.615295 0.148621 1441912983 0.765076 -0.118164 0.615295 0.148621 1441912983 0.768250 -0.108643 0.611145 0.156128 1441912983 0.768250 -0.108643 0.611145 0.156128 1441912983 0.768250 -0.108643 0.611145 0.156128 1441912983 0.768250 -0.108643 0.611145 0.156128 1441912983 0.768250 -0.108643 0.611145 0.156128 1441912983 0.768250 -0.108643 0.611145 0.156128 1441912983 0.768250 -0.108643 0.611145 0.156128 1441912983 0.769165 -0.112061 0.603516 0.177551 1441912983 0.769165 -0.112061 0.603516 0.177551 1441912983 0.769165 -0.112061 0.603516 0.177551 1441912983 0.769165 -0.112061 0.603516 0.177551 1441912983 0.769165 -0.112061 0.603516 0.177551 1441912983 0.769165 -0.112061 0.603516 0.177551 1441912983 0.772156 -0.106995 0.597656 0.187256 1441912983 0.772156 -0.106995 0.597656 0.187256 1441912983 0.772156 -0.106995 0.597656 0.187256 1441912983 0.772156 -0.106995 0.597656 0.187256 1441912983 0.772156 -0.106995 0.597656 0.187256 1441912983 0.772156 -0.106995 0.597656 0.187256 1441912983 0.776733 -0.080261 0.599976 0.173645 1441912983 0.776733 -0.080261 0.599976 0.173645 1441912983 0.776733 -0.080261 0.599976 0.173645 1441912983 0.776733 -0.080261 0.599976 0.173645 1441912983 0.776733 -0.080261 0.599976 0.173645 1441912983 0.776733 -0.080261 0.599976 0.173645 1441912983 0.778442 -0.059143 0.604553 0.157837 1441912983 0.778442 -0.059143 0.604553 0.157837 1441912983 0.778442 -0.059143 0.604553 0.157837 1441912983 0.778442 -0.059143 0.604553 0.157837 1441912983 0.778442 -0.059143 0.604553 0.157837 1441912983 0.778442 -0.059143 0.604553 0.157837 1441912983 0.776367 -0.049927 0.611694 0.143127 1441912983 0.776367 -0.049927 0.611694 0.143127 1441912983 0.776367 -0.049927 0.611694 0.143127 1441912983 0.776367 -0.049927 0.611694 0.143127 1441912983 0.776367 -0.049927 0.611694 0.143127 1441912983 0.776367 -0.049927 0.611694 0.143127 1441912983 0.776367 -0.049927 0.611694 0.143127 1441912983 0.772034 -0.052002 0.619690 0.130737 1441912984 0.772034 -0.052002 0.619690 0.130737 1441912984 0.772034 -0.052002 0.619690 0.130737 1441912984 0.772034 -0.052002 0.619690 0.130737 1441912984 0.772034 -0.052002 0.619690 0.130737 1441912984 0.772034 -0.052002 0.619690 0.130737 1441912984 0.771545 -0.053223 0.623291 0.115295 1441912984 0.771545 -0.053223 0.623291 0.115295 1441912984 0.771545 -0.053223 0.623291 0.115295 1441912984 0.771545 -0.053223 0.623291 0.115295 1441912984 0.771545 -0.053223 0.623291 0.115295 1441912984 0.771545 -0.053223 0.623291 0.115295 1441912984 0.772583 -0.050537 0.624756 0.100708 1441912984 0.772583 -0.050537 0.624756 0.100708 1441912984 0.772583 -0.050537 0.624756 0.100708 1441912984 0.772583 -0.050537 0.624756 0.100708 1441912984 0.772583 -0.050537 0.624756 0.100708 1441912984 0.772583 -0.050537 0.624756 0.100708 1441912984 0.776794 -0.052673 0.620728 0.091797 1441912984 0.776794 -0.052673 0.620728 0.091797 1441912984 0.776794 -0.052673 0.620728 0.091797 1441912984 0.776794 -0.052673 0.620728 0.091797 1441912984 0.776794 -0.052673 0.620728 0.091797 1441912984 0.776794 -0.052673 0.620728 0.091797 1441912984 0.776794 -0.052673 0.620728 0.091797 1441912984 0.777954 -0.061829 0.618347 0.092285 1441912984 0.777954 -0.061829 0.618347 0.092285 1441912984 0.777954 -0.061829 0.618347 0.092285 1441912984 0.777954 -0.061829 0.618347 0.092285 1441912984 0.777954 -0.061829 0.618347 0.092285 1441912984 0.777954 -0.061829 0.618347 0.092285 1441912984 0.775513 -0.072205 0.619507 0.097412 1441912984 0.775513 -0.072205 0.619507 0.097412 1441912984 0.775513 -0.072205 0.619507 0.097412 1441912984 0.775513 -0.072205 0.619507 0.097412 1441912984 0.775513 -0.072205 0.619507 0.097412 1441912984 0.775513 -0.072205 0.619507 0.097412 1441912984 0.772827 -0.081848 0.620605 0.103821 1441912984 0.772827 -0.081848 0.620605 0.103821 1441912984 0.772827 -0.081848 0.620605 0.103821 1441912984 0.772827 -0.081848 0.620605 0.103821 1441912984 0.772827 -0.081848 0.620605 0.103821 1441912984 0.772827 -0.081848 0.620605 0.103821 1441912984 0.772827 -0.081848 0.620605 0.103821 1441912984 0.772095 -0.092346 0.618896 0.110718 1441912984 0.772095 -0.092346 0.618896 0.110718 1441912984 0.772095 -0.092346 0.618896 0.110718 1441912984 0.772095 -0.092346 0.618896 0.110718 1441912984 0.772095 -0.092346 0.618896 0.110718 1441912984 0.772095 -0.092346 0.618896 0.110718 1441912984 0.770752 -0.099915 0.618103 0.117737 1441912984 0.770752 -0.099915 0.618103 0.117737 1441912984 0.770752 -0.099915 0.618103 0.117737 1441912984 0.770752 -0.099915 0.618103 0.117737 1441912984 0.770752 -0.099915 0.618103 0.117737 1441912984 0.770752 -0.099915 0.618103 0.117737 1441912984 0.768799 -0.110657 0.617310 0.124817 1441912984 0.768799 -0.110657 0.617310 0.124817 1441912984 0.768799 -0.110657 0.617310 0.124817 1441912984 0.768799 -0.110657 0.617310 0.124817 1441912984 0.768799 -0.110657 0.617310 0.124817 1441912984 0.768799 -0.110657 0.617310 0.124817 1441912984 0.767578 -0.117615 0.616882 0.127991 1441912984 0.767578 -0.117615 0.616882 0.127991 1441912984 0.767578 -0.117615 0.616882 0.127991 1441912984 0.767578 -0.117615 0.616882 0.127991 1441912984 0.767578 -0.117615 0.616882 0.127991 1441912984 0.767578 -0.117615 0.616882 0.127991 1441912984 0.767517 -0.121643 0.615967 0.128967 1441912984 0.767517 -0.121643 0.615967 0.128967 1441912984 0.767517 -0.121643 0.615967 0.128967 1441912984 0.767517 -0.121643 0.615967 0.128967 1441912984 0.767517 -0.121643 0.615967 0.128967 1441912984 0.767517 -0.121643 0.615967 0.128967 1441912984 0.767151 -0.122742 0.616455 0.127625 1441912984 0.767151 -0.122742 0.616455 0.127625 1441912984 0.767151 -0.122742 0.616455 0.127625 1441912984 0.767151 -0.122742 0.616455 0.127625 1441912984 0.767151 -0.122742 0.616455 0.127625 1441912984 0.767151 -0.122742 0.616455 0.127625 1441912984 0.767700 -0.120178 0.617065 0.124146 1441912984 0.767700 -0.120178 0.617065 0.124146 1441912984 0.767700 -0.120178 0.617065 0.124146 1441912984 0.767700 -0.120178 0.617065 0.124146 1441912984 0.767700 -0.120178 0.617065 0.124146 1441912984 0.767700 -0.120178 0.617065 0.124146 1441912984 0.767700 -0.120178 0.617065 0.124146 1441912984 0.768921 -0.116394 0.616821 0.121338 1441912984 0.768921 -0.116394 0.616821 0.121338 1441912984 0.768921 -0.116394 0.616821 0.121338 1441912984 0.768921 -0.116394 0.616821 0.121338 1441912984 0.768921 -0.116394 0.616821 0.121338 1441912984 0.768921 -0.116394 0.616821 0.121338 1441912984 0.770203 -0.109253 0.616882 0.119385 1441912984 0.770203 -0.109253 0.616882 0.119385 1441912984 0.770203 -0.109253 0.616882 0.119385 1441912984 0.770203 -0.109253 0.616882 0.119385 1441912984 0.770203 -0.109253 0.616882 0.119385 1441912984 0.770203 -0.109253 0.616882 0.119385 1441912984 0.770203 -0.109253 0.616882 0.119385 1441912984 0.772949 -0.099060 0.615479 0.117798 1441912984 0.772949 -0.099060 0.615479 0.117798 1441912984 0.772949 -0.099060 0.615479 0.117798 1441912984 0.772949 -0.099060 0.615479 0.117798 1441912984 0.772949 -0.099060 0.615479 0.117798 1441912984 0.772949 -0.099060 0.615479 0.117798 1441912984 0.776062 -0.090332 0.612549 0.119446 1441912984 0.776062 -0.090332 0.612549 0.119446 1441912984 0.776062 -0.090332 0.612549 0.119446 1441912984 0.776062 -0.090332 0.612549 0.119446 1441912984 0.776062 -0.090332 0.612549 0.119446 1441912984 0.776062 -0.090332 0.612549 0.119446 1441912984 0.779785 -0.086731 0.606995 0.126099 1441912984 0.779785 -0.086731 0.606995 0.126099 1441912985 0.779785 -0.086731 0.606995 0.126099 1441912985 0.779785 -0.086731 0.606995 0.126099 1441912985 0.779785 -0.086731 0.606995 0.126099 1441912985 0.779785 -0.086731 0.606995 0.126099 1441912985 0.779785 -0.086731 0.606995 0.126099 1441912985 0.783508 -0.077698 0.603394 0.125916 1441912985 0.783508 -0.077698 0.603394 0.125916 1441912985 0.783508 -0.077698 0.603394 0.125916 1441912985 0.783508 -0.077698 0.603394 0.125916 1441912985 0.783508 -0.077698 0.603394 0.125916 1441912985 0.783508 -0.077698 0.603394 0.125916 1441912985 0.783508 -0.077698 0.603394 0.125916 1441912985 0.786682 -0.066589 0.601563 0.121338 1441912985 0.786682 -0.066589 0.601563 0.121338 1441912985 0.786682 -0.066589 0.601563 0.121338 1441912985 0.786682 -0.066589 0.601563 0.121338 1441912985 0.786682 -0.066589 0.601563 0.121338 1441912985 0.786682 -0.066589 0.601563 0.121338 1441912985 0.787292 -0.054443 0.603882 0.111572 1441912985 0.787292 -0.054443 0.603882 0.111572 1441912985 0.787292 -0.054443 0.603882 0.111572 1441912985 0.787292 -0.054443 0.603882 0.111572 1441912985 0.787292 -0.054443 0.603882 0.111572 1441912985 0.787292 -0.054443 0.603882 0.111572 1441912985 0.785400 -0.047729 0.608826 0.100586 1441912985 0.785400 -0.047729 0.608826 0.100586 1441912985 0.785400 -0.047729 0.608826 0.100586 1441912985 0.785400 -0.047729 0.608826 0.100586 1441912985 0.785400 -0.047729 0.608826 0.100586 1441912985 0.785400 -0.047729 0.608826 0.100586 1441912985 0.785400 -0.047729 0.608826 0.100586 1441912985 0.781494 -0.049683 0.614746 0.094055 1441912985 0.781494 -0.049683 0.614746 0.094055 1441912985 0.781494 -0.049683 0.614746 0.094055 1441912985 0.781494 -0.049683 0.614746 0.094055 1441912985 0.781494 -0.049683 0.614746 0.094055 1441912985 0.781494 -0.049683 0.614746 0.094055 1441912985 0.775391 -0.053406 0.622681 0.089966 1441912985 0.775391 -0.053406 0.622681 0.089966 1441912985 0.775391 -0.053406 0.622681 0.089966 1441912985 0.775391 -0.053406 0.622681 0.089966 1441912985 0.775391 -0.053406 0.622681 0.089966 1441912985 0.775391 -0.053406 0.622681 0.089966 1441912985 0.775391 -0.053406 0.622681 0.089966 1441912985 0.768921 -0.070435 0.627869 0.097778 1441912985 
0.813660 -0.293701 0.487549 -0.118164 1441912987 0.813660 -0.293701 0.487549 -0.118164 1441912987 0.813660 -0.293701 0.487549 -0.118164 1441912987 0.802368 -0.364990 0.422180 -0.211426 1441912987 0.802368 -0.364990 0.422180 -0.211426 1441912987 0.802368 -0.364990 0.422180 -0.211426 1441912987 0.802368 -0.364990 0.422180 -0.211426 1441912987 0.802368 -0.364990 0.422180 -0.211426 1441912987 0.802368 -0.364990 0.422180 -0.211426 1441912987 0.802368 -0.364990 0.422180 -0.211426 1441912987 0.795044 -0.382935 0.351318 -0.312744 1441912987 0.795044 -0.382935 0.351318 -0.312744 1441912987 0.795044 -0.382935 0.351318 -0.312744 1441912987 0.795044 -0.382935 0.351318 -0.312744 1441912987 0.795044 -0.382935 0.351318 -0.312744 1441912987 0.795044 -0.382935 0.351318 -0.312744 1441912987 0.787537 -0.379761 0.286987 -0.391479 1441912987 0.787537 -0.379761 0.286987 -0.391479 1441912987 0.787537 -0.379761 0.286987 -0.391479 1441912987 0.787537 -0.379761 0.286987 -0.391479 1441912987 0.787537 -0.379761 0.286987 -0.391479 1441912987 0.787537 -0.379761 0.286987 -0.391479 1441912987 0.769592 -0.396545 0.247681 -0.434814 1441912987 0.769592 -0.396545 0.247681 -0.434814 1441912987 0.769592 -0.396545 0.247681 -0.434814 1441912987 0.769592 -0.396545 0.247681 -0.434814 1441912987 0.769592 -0.396545 0.247681 -0.434814 1441912987 0.769592 -0.396545 0.247681 -0.434814 1441912987 0.769592 -0.396545 0.247681 -0.434814 1441912987 0.756104 -0.410400 0.232666 -0.453491 1441912987 0.756104 -0.410400 0.232666 -0.453491 1441912987 0.756104 -0.410400 0.232666 -0.453491 1441912987 0.756104 -0.410400 0.232666 -0.453491 1441912987 0.756104 -0.410400 0.232666 -0.453491 1441912987 0.756104 -0.410400 0.232666 -0.453491 1441912987 0.759949 -0.402588 0.235535 -0.452637 1441912987 0.759949 -0.402588 0.235535 -0.452637 1441912987 0.759949 -0.402588 0.235535 -0.452637 1441912987 0.759949 -0.402588 0.235535 -0.452637 1441912987 0.759949 -0.402588 0.235535 -0.452637 1441912987 0.759949 -0.402588 0.235535 -0.452637 1441912987 0.759949 -0.402588 0.235535 -0.452637 1441912987 0.773071 -0.391174 0.264038 -0.423767 1441912987 0.773071 -0.391174 0.264038 -0.423767 1441912987 0.773071 -0.391174 0.264038 -0.423767 1441912987 0.773071 -0.391174 0.264038 -0.423767 1441912987 0.773071 -0.391174 0.264038 -0.423767 1441912987 0.773071 -0.391174 0.264038 -0.423767 1441912987 0.789429 -0.379211 0.326294 -0.355713 1441912987 0.789429 -0.379211 0.326294 -0.355713 1441912987 0.789429 -0.379211 0.326294 -0.355713 1441912987 0.789429 -0.379211 0.326294 -0.355713 1441912987 0.789429 -0.379211 0.326294 -0.355713 1441912987 0.789429 -0.379211 0.326294 -0.355713 1441912987 0.789429 -0.379211 0.326294 -0.355713 1441912987 0.816650 -0.357788 0.385437 -0.237732 1441912987 0.816650 -0.357788 0.385437 -0.237732 1441912987 0.816650 -0.357788 0.385437 -0.237732 1441912987 0.816650 -0.357788 0.385437 -0.237732 1441912987 0.816650 -0.357788 0.385437 -0.237732 1441912988 0.816650 -0.357788 0.385437 -0.237732 1441912988 0.838501 -0.303589 0.443237 -0.090759 1441912988 0.838501 -0.303589 0.443237 -0.090759 1441912988 0.838501 -0.303589 0.443237 -0.090759 1441912988 0.838501 -0.303589 0.443237 -0.090759 1441912988 0.838501 -0.303589 0.443237 -0.090759 1441912988 0.838501 -0.303589 0.443237 -0.090759 1441912988 0.846252 -0.194336 0.493713 0.047913 1441912988 0.846252 -0.194336 0.493713 0.047913 1441912988 0.846252 -0.194336 0.493713 0.047913 1441912988 0.846252 -0.194336 0.493713 0.047913 1441912988 0.846252 -0.194336 0.493713 0.047913 1441912988 0.846252 -0.194336 0.493713 0.047913 1441912988 0.846252 -0.194336 0.493713 0.047913 1441912988 0.812683 -0.066650 0.557007 0.157349 1441912988 0.812683 -0.066650 0.557007 0.157349 1441912988 0.812683 -0.066650 0.557007 0.157349 1441912988 0.812683 -0.066650 0.557007 0.157349 1441912988 0.812683 -0.066650 0.557007 0.157349 1441912988 0.812683 -0.066650 0.557007 0.157349 1441912988 0.758118 -0.034302 0.580933 0.294006 1441912988 0.758118 -0.034302 0.580933 0.294006 1441912988 0.758118 -0.034302 0.580933 0.294006 1441912988 0.758118 -0.034302 0.580933 0.294006 1441912988 0.758118 -0.034302 0.580933 0.294006 1441912988 0.758118 -0.034302 0.580933 0.294006 1441912988 0.716797 -0.043640 0.556580 0.417603 1441912988 0.716797 -0.043640 0.556580 0.417603 1441912988 0.716797 -0.043640 0.556580 0.417603 1441912988 0.716797 -0.043640 0.556580 0.417603 1441912988 0.716797 -0.043640 0.556580 0.417603 1441912988 0.716797 -0.043640 0.556580 0.417603 1441912988 0.716797 -0.043640 0.556580 0.417603 1441912988 0.691833 -0.033020 0.538879 0.479370 1441912988 0.691833 -0.033020 0.538879 0.479370 1441912988 0.691833 -0.033020 0.538879 0.479370 1441912988 0.691833 -0.033020 0.538879 0.479370 1441912988 0.691833 -0.033020 0.538879 0.479370 1441912988 0.691833 -0.033020 0.538879 0.479370 1441912988 0.686279 -0.027588 0.531372 0.495789 1441912988 0.686279 -0.027588 0.531372 0.495789 1441912988 0.686279 -0.027588 0.531372 0.495789 1441912988 0.686279 -0.027588 0.531372 0.495789 1441912988 0.686279 -0.027588 0.531372 0.495789 1441912988 0.686279 -0.027588 0.531372 0.495789 1441912988 0.686279 -0.027588 0.531372 0.495789 1441912988 0.699341 -0.040771 0.532532 0.474915 1441912988 0.699341 -0.040771 0.532532 0.474915 1441912988 0.699341 -0.040771 0.532532 0.474915 1441912988 0.699341 -0.040771 0.532532 0.474915 1441912988 0.699341 -0.040771 0.532532 0.474915 1441912988 0.699341 -0.040771 0.532532 0.474915 1441912988 0.728149 -0.055420 0.549072 0.406372 1441912988 0.728149 -0.055420 0.549072 0.406372 1441912988 0.728149 -0.055420 0.549072 0.406372 1441912988 0.728149 -0.055420 0.549072 0.406372 1441912988 0.728149 -0.055420 0.549072 0.406372 1441912988 0.728149 -0.055420 0.549072 0.406372 1441912988 0.756348 -0.077454 0.576965 0.298218 1441912988 0.756348 -0.077454 0.576965 0.298218 1441912988 0.756348 -0.077454 0.576965 0.298218 1441912988 0.756348 -0.077454 0.576965 0.298218 1441912988 0.756348 -0.077454 0.576965 0.298218 1441912988 0.756348 -0.077454 0.576965 0.298218 1441912988 0.782227 -0.111816 0.583618 0.186829 1441912988 0.782227 -0.111816 0.583618 0.186829 1441912988 0.782227 -0.111816 0.583618 0.186829 1441912988 0.782227 -0.111816 0.583618 0.186829 1441912988 0.782227 -0.111816 0.583618 0.186829 1441912988 0.782227 -0.111816 0.583618 0.186829 1441912988 0.810364 -0.172485 0.554077 0.080566 1441912988 0.810364 -0.172485 0.554077 0.080566 1441912988 0.810364 -0.172485 0.554077 0.080566 1441912988 0.810364 -0.172485 0.554077 0.080566 1441912988 0.810364 -0.172485 0.554077 0.080566 1441912988 0.810364 -0.172485 0.554077 0.080566 1441912988 0.828125 -0.247925 0.501648 -0.031738 1441912988 0.828125 -0.247925 0.501648 -0.031738 1441912988 0.828125 -0.247925 0.501648 -0.031738 1441912988 0.828125 -0.247925 0.501648 -0.031738 1441912988 0.828125 -0.247925 0.501648 -0.031738 1441912988 0.828125 -0.247925 0.501648 -0.031738 1441912988 0.822632 -0.328552 0.440369 -0.146057 1441912988 0.822632 -0.328552 0.440369 -0.146057 1441912988 0.822632 -0.328552 0.440369 -0.146057 1441912988 0.822632 -0.328552 0.440369 -0.146057 1441912988 0.822632 -0.328552 0.440369 -0.146057 1441912988 0.822632 -0.328552 0.440369 -0.146057 1441912988 0.799377 -0.389282 0.377869 -0.258057 1441912988 0.799377 -0.389282 0.377869 -0.258057 1441912988 0.799377 -0.389282 0.377869 -0.258057 1441912988 0.799377 -0.389282 0.377869 -0.258057 1441912988 0.799377 -0.389282 0.377869 -0.258057 1441912988 0.799377 -0.389282 0.377869 -0.258057 1441912988 0.778503 -0.406555 0.319031 -0.356201 1441912988 0.778503 -0.406555 0.319031 -0.356201 1441912988 0.778503 -0.406555 0.319031 -0.356201 1441912988 0.778503 -0.406555 0.319031 -0.356201 1441912988 0.778503 -0.406555 0.319031 -0.356201 1441912988 0.778503 -0.406555 0.319031 -0.356201 1441912988 0.769104 -0.400146 0.266418 -0.421204 1441912988 0.769104 -0.400146 0.266418 -0.421204 1441912988 0.769104 -0.400146 0.266418 -0.421204 1441912988 0.769104 -0.400146 0.266418 -0.421204 1441912988 0.769104 -0.400146 0.266418 -0.421204 1441912988 0.769104 -0.400146 0.266418 -0.421204 1441912988 0.766602 -0.383362 0.223450 -0.464111 1441912988 0.766602 -0.383362 0.223450 -0.464111 1441912988 0.766602 -0.383362 0.223450 -0.464111 1441912988 0.766602 -0.383362 0.223450 -0.464111 1441912988 0.766602 -0.383362 0.223450 -0.464111 1441912988 0.766602 -0.383362 0.223450 -0.464111 1441912989 0.766602 -0.383362 0.223450 -0.464111 1441912989 0.766968 -0.377869 0.204407 -0.476685 1441912989 0.766968 -0.377869 0.204407 -0.476685 1441912989 0.766968 -0.377869 0.204407 -0.476685 1441912989 0.766968 -0.377869 0.204407 -0.476685 1441912989 0.766968 -0.377869 0.204407 -0.476685 1441912989 0.766968 -0.377869 0.204407 -0.476685 1441912989 0.772644 -0.377625 0.214111 -0.463257 1441912989 0.772644 -0.377625 0.214111 -0.463257 1441912989 0.772644 -0.377625 0.214111 -0.463257 1441912989 0.772644 -0.377625 0.214111 -0.463257 1441912989 0.772644 -0.377625 0.214111 -0.463257 1441912989 0.772644 -0.377625 0.214111 -0.463257 1441912989 0.787598 -0.369751 0.250427 -0.424561 1441912989 0.787598 -0.369751 0.250427 -0.424561 1441912989 0.787598 -0.369751 0.250427 -0.424561 1441912989 0.787598 -0.369751 0.250427 -0.424561 1441912989 0.787598 -0.369751 0.250427 -0.424561 1441912989 0.787598 -0.369751 0.250427 -0.424561 1441912989 0.787598 -0.369751 0.250427 -0.424561 1441912989 0.814697 -0.351929 0.312561 -0.338684 1441912989 0.814697 -0.351929 0.312561 -0.338684 1441912989 0.814697 -0.351929 0.312561 -0.338684 1441912989 0.814697 -0.351929 0.312561 -0.338684 1441912989 0.814697 -0.351929 0.312561 -0.338684 1441912989 0.814697 -0.351929 0.312561 -0.338684 1441912989 0.847412 -0.321167 0.362488 -0.217468 1441912989 0.847412 -0.321167 0.362488 -0.217468 1441912989 0.847412 -0.321167 0.362488 -0.217468 1441912989 0.847412 -0.321167 0.362488 -0.217468 1441912989 0.847412 -0.321167 0.362488 -0.217468 1441912989 0.847412 -0.321167 0.362488 -0.217468 1441912989 0.863953 -0.285400 0.406738 -0.081360 1441912989 0.863953 -0.285400 0.406738 -0.081360 1441912989 0.863953 -0.285400 0.406738 -0.081360 1441912989 0.863953 -0.285400 0.406738 -0.081360 1441912989 0.863953 -0.285400 0.406738 -0.081360 1441912989 0.863953 -0.285400 0.406738 -0.081360 1441912989 0.863342 -0.205566 0.459534 0.033630 1441912989 0.863342 -0.205566 0.459534 0.033630 1441912989 0.863342 -0.205566 0.459534 0.033630 1441912989 0.863342 -0.205566 0.459534 0.033630 1441912989 0.863342 -0.205566 0.459534 0.033630 1441912989 0.863342 -0.205566 0.459534 0.033630 1441912989 0.863342 -0.205566 0.459534 0.033630 1441912989 0.833191 -0.092041 0.525940 0.143494 1441912989 0.833191 -0.092041 0.525940 0.143494 1441912989 0.833191 -0.092041 0.525940 0.143494 1441912989 0.833191 -0.092041 0.525940 0.143494 1441912989 0.833191 -0.092041 0.525940 0.143494 1441912989 0.833191 -0.092041 0.525940 0.143494 1441912989 0.775940 -0.037170 0.580750 0.243286 1441912989 0.775940 -0.037170 0.580750 0.243286 1441912989 0.775940 -0.037170 0.580750 0.243286 1441912989 0.775940 -0.037170 0.580750 0.243286 1441912989 0.775940 -0.037170 0.580750 0.243286 1441912989 0.775940 -0.037170 0.580750 0.243286 1441912989 0.775940 -0.037170 0.580750 0.243286 1441912989 0.728943 -0.063904 0.571838 0.370789 1441912989 0.728943 -0.063904 0.571838 0.370789 1441912989 0.728943 -0.063904 0.571838 0.370789 1441912989 0.728943 -0.063904 0.571838 0.370789 1441912989 0.728943 -0.063904 0.571838 0.370789 1441912989 0.728943 -0.063904 0.571838 0.370789 1441912989 0.695129 -0.106873 0.542419 0.459351 1441912989 0.695129 -0.106873 0.542419 0.459351 1441912989 0.695129 -0.106873 0.542419 0.459351 1441912989 0.695129 -0.106873 0.542419 0.459351 1441912989 0.695129 -0.106873 0.542419 0.459351 1441912989 0.695129 -0.106873 0.542419 0.459351 1441912989 0.695129 -0.106873 0.542419 0.459351 1441912989 0.688232 -0.107178 0.546814 0.464417 1441912989 0.688232 -0.107178 0.546814 0.464417 1441912989 0.688232 -0.107178 0.546814 0.464417 1441912989 0.688232 -0.107178 0.546814 0.464417 1441912989 0.688232 -0.107178 0.546814 0.464417 1441912989 0.688232 -0.107178 0.546814 0.464417 1441912989 0.696594 -0.109741 0.552795 0.443909 1441912989 0.696594 -0.109741 0.552795 0.443909 1441912989 0.696594 -0.109741 0.552795 0.443909 1441912989 0.696594 -0.109741 0.552795 0.443909 1441912989 0.696594 -0.109741 0.552795 0.443909 1441912989 0.696594 -0.109741 0.552795 0.443909 1441912989 0.696594 -0.109741 0.552795 0.443909 1441912989 0.716003 -0.125671 0.557678 0.400574 1441912989 0.716003 -0.125671 0.557678 0.400574 1441912989 0.716003 -0.125671 0.557678 0.400574 1441912989 0.716003 -0.125671 0.557678 0.400574 1441912989 0.716003 -0.125671 0.557678 0.400574 1441912989 0.716003 -0.125671 0.557678 0.400574 1441912989 0.746277 -0.147888 0.562439 0.323730 1441912989 0.746277 -0.147888 0.562439 0.323730 1441912989 0.746277 -0.147888 0.562439 0.323730 1441912989 0.746277 -0.147888 0.562439 0.323730 1441912989 0.746277 -0.147888 0.562439 0.323730 1441912989 0.746277 -0.147888 0.562439 0.323730 1441912989 0.783264 -0.179688 0.552917 0.219971 1441912989 0.783264 -0.179688 0.552917 0.219971 1441912989 0.783264 -0.179688 0.552917 0.219971 1441912989 0.783264 -0.179688 0.552917 0.219971 1441912989 0.783264 -0.179688 0.552917 0.219971 1441912989 0.783264 -0.179688 0.552917 0.219971 1441912989 0.816162 -0.231628 0.519836 0.099243 1441912989 0.816162 -0.231628 0.519836 0.099243 1441912989 0.816162 -0.231628 0.519836 0.099243 1441912989 0.816162 -0.231628 0.519836 0.099243 1441912989 0.816162 -0.231628 0.519836 0.099243 1441912989 0.816162 -0.231628 0.519836 0.099243 1441912989 0.830078 -0.295410 0.472290 -0.024536 1441912989 0.830078 -0.295410 0.472290 -0.024536 1441912989 0.830078 -0.295410 0.472290 -0.024536 1441912989 0.830078 -0.295410 0.472290 -0.024536 1441912989 0.830078 -0.295410 0.472290 -0.024536 1441912989 0.830078 -0.295410 0.472290 -0.024536 1441912989 0.817322 -0.362854 0.424988 -0.140320 1441912990 0.817322 -0.362854 0.424988 -0.140320 1441912990 0.817322 -0.362854 0.424988 -0.140320 1441912990 0.817322 -0.362854 0.424988 -0.140320 1441912990 0.817322 -0.362854 0.424988 -0.140320 1441912990 0.817322 -0.362854 0.424988 -0.140320 1441912990 0.817322 -0.362854 0.424988 -0.140320 1441912990 0.795410 -0.402954 0.372314 -0.257446 1441912990 0.795410 -0.402954 0.372314 -0.257446 1441912990 0.795410 -0.402954 0.372314 -0.257446 1441912990 0.795410 -0.402954 0.372314 -0.257446 1441912990 0.795410 -0.402954 0.372314 -0.257446 1441912990 0.795410 -0.402954 0.372314 -0.257446 1441912990 0.778381 -0.406067 0.315674 -0.359924 1441912990 0.778381 -0.406067 0.315674 -0.359924 1441912990 0.778381 -0.406067 0.315674 -0.359924 1441912990 0.778381 -0.406067 0.315674 -0.359924 1441912990 0.778381 -0.406067 0.315674 -0.359924 1441912990 0.778381 -0.406067 0.315674 -0.359924 1441912990 0.778381 -0.406067 0.315674 -0.359924 1441912990 0.763062 -0.396912 0.271423 -0.431824 1441912990 0.763062 -0.396912 0.271423 -0.431824 1441912990 0.763062 -0.396912 0.271423 -0.431824 1441912990 0.763062 -0.396912 0.271423 -0.431824 1441912990 0.763062 -0.396912 0.271423 -0.431824 1441912990 0.763062 -0.396912 0.271423 -0.431824 1441912990 0.752563 -0.388489 0.243896 -0.472473 1441912990 0.752563 -0.388489 0.243896 -0.472473 1441912990 0.752563 -0.388489 0.243896 -0.472473 1441912990 0.752563 -0.388489 0.243896 -0.472473 1441912990 0.752563 -0.388489 0.243896 -0.472473 1441912990 0.752563 -0.388489 0.243896 -0.472473 1441912990 0.750061 -0.386353 0.236816 -0.481750 1441912990 0.750061 -0.386353 0.236816 -0.481750 1441912990 0.750061 -0.386353 0.236816 -0.481750 1441912990 0.750061 -0.386353 0.236816 -0.481750 1441912990 0.750061 -0.386353 0.236816 -0.481750 1441912990 0.750061 -0.386353 0.236816 -0.481750 1441912990 0.758667 -0.381409 0.249878 -0.465332 1441912990 0.758667 -0.381409 0.249878 -0.465332 1441912990 0.758667 -0.381409 0.249878 -0.465332 1441912990 0.758667 -0.381409 0.249878 -0.465332 1441912990 0.758667 -0.381409 0.249878 -0.465332 1441912990 0.758667 -0.381409 0.249878 -0.465332 1441912990 0.773254 -0.370300 0.284790 -0.428772 1441912990 0.773254 -0.370300 0.284790 -0.428772 1441912990 0.773254 -0.370300 0.284790 -0.428772 1441912990 0.773254 -0.370300 0.284790 -0.428772 1441912990 0.773254 -0.370300 0.284790 -0.428772 1441912990 0.773254 -0.370300 0.284790 -0.428772 1441912990 0.790955 -0.359863 0.342834 -0.356812 1441912990 0.790955 -0.359863 0.342834 -0.356812 1441912990 0.790955 -0.359863 0.342834 -0.356812 1441912990 0.790955 -0.359863 0.342834 -0.356812 1441912990 0.790955 -0.359863 0.342834 -0.356812 1441912990 0.790955 -0.359863 0.342834 -0.356812 1441912990 0.790955 -0.359863 0.342834 -0.356812 1441912990 0.809998 -0.347961 0.406494 -0.239807 1441912990 0.809998 -0.347961 0.406494 -0.239807 1441912990 0.809998 -0.347961 0.406494 -0.239807 1441912990 0.809998 -0.347961 0.406494 -0.239807 1441912990 0.809998 -0.347961 0.406494 -0.239807 1441912990 0.809998 -0.347961 0.406494 -0.239807 1441912990 0.822693 -0.316101 0.460266 -0.106567 1441912990 0.822693 -0.316101 0.460266 -0.106567 1441912990 0.822693 -0.316101 0.460266 -0.106567 1441912990 0.822693 -0.316101 0.460266 -0.106567 1441912990 0.822693 -0.316101 0.460266 -0.106567 1441912990 0.822693 -0.316101 0.460266 -0.106567 1441912990 0.822693 -0.316101 0.460266 -0.106567 1441912990 0.833130 -0.234619 0.500671 0.007019 1441912990 0.833130 -0.234619 0.500671 0.007019 1441912990 0.833130 -0.234619 0.500671 0.007019 1441912990 0.833130 -0.234619 0.500671 0.007019 1441912990 0.833130 -0.234619 0.500671 0.007019 1441912990 0.833130 -0.234619 0.500671 0.007019 1441912990 0.816833 -0.161133 0.538452 0.129761 1441912990 0.816833 -0.161133 0.538452 0.129761 1441912990 0.816833 -0.161133 0.538452 0.129761 1441912990 0.816833 -0.161133 0.538452 0.129761 1441912990 0.816833 -0.161133 0.538452 0.129761 1441912990 0.816833 -0.161133 0.538452 0.129761 1441912990 0.780701 -0.113281 0.560791 0.251099 1441912990 0.780701 -0.113281 0.560791 0.251099 1441912990 0.780701 -0.113281 0.560791 0.251099 1441912990 0.780701 -0.113281 0.560791 0.251099 1441912990 0.780701 -0.113281 0.560791 0.251099 1441912990 0.780701 -0.113281 0.560791 0.251099 1441912990 0.739136 -0.081238 0.571045 0.347717 1441912990 0.739136 -0.081238 0.571045 0.347717 1441912990 0.739136 -0.081238 0.571045 0.347717 1441912990 0.739136 -0.081238 0.571045 0.347717 1441912990 0.739136 -0.081238 0.571045 0.347717 1441912990 0.739136 -0.081238 0.571045 0.347717 1441912990 0.739136 -0.081238 0.571045 0.347717 1441912990 0.707764 -0.068726 0.563293 0.420654 1441912990 0.707764 -0.068726 0.563293 0.420654 1441912990 0.707764 -0.068726 0.563293 0.420654 1441912990 0.707764 -0.068726 0.563293 0.420654 1441912990 0.707764 -0.068726 0.563293 0.420654 1441912990 0.707764 -0.068726 0.563293 0.420654 1441912990 0.691467 -0.054077 0.562866 0.449524 1441912990 0.691467 -0.054077 0.562866 0.449524 1441912990 0.691467 -0.054077 0.562866 0.449524 1441912990 0.691467 -0.054077 0.562866 0.449524 1441912990 0.691467 -0.054077 0.562866 0.449524 1441912990 0.691467 -0.054077 0.562866 0.449524 1441912990 0.685120 -0.048279 0.572571 0.447632 1441912990 0.685120 -0.048279 0.572571 0.447632 1441912990 0.685120 -0.048279 0.572571 0.447632 1441912990 0.685120 -0.048279 0.572571 0.447632 1441912990 0.685120 -0.048279 0.572571 0.447632 1441912990 0.685120 -0.048279 0.572571 0.447632 1441912990 0.696045 -0.062256 0.584534 0.412109 1441912991 0.696045 -0.062256 0.584534 0.412109 1441912991 0.696045 -0.062256 0.584534 0.412109 1441912991 0.696045 -0.062256 0.584534 0.412109 1441912991 0.696045 -0.062256 0.584534 0.412109 1441912991 0.696045 -0.062256 0.584534 0.412109 1441912991 0.721375 -0.087341 0.599426 0.335632 1441912991 0.721375 -0.087341 0.599426 0.335632 1441912991 0.721375 -0.087341 0.599426 0.335632 1441912991 0.721375 -0.087341 0.599426 0.335632 1441912991 0.721375 -0.087341 0.599426 0.335632 1441912991 0.721375 -0.087341 0.599426 0.335632 1441912991 0.754456 -0.114807 0.603088 0.232117 1441912991 0.754456 -0.114807 0.603088 0.232117 1441912991 0.754456 -0.114807 0.603088 0.232117 1441912991 0.754456 -0.114807 0.603088 0.232117 1441912991 0.754456 -0.114807 0.603088 0.232117 1441912991 0.754456 -0.114807 0.603088 0.232117 1441912991 0.786438 -0.152893 0.584778 0.126770 1441912991 0.786438 -0.152893 0.584778 0.126770 1441912991 0.786438 -0.152893 0.584778 0.126770 1441912991 0.786438 -0.152893 0.584778 0.126770 1441912991 0.786438 -0.152893 0.584778 0.126770 1441912991 0.786438 -0.152893 0.584778 0.126770 1441912991 0.786438 -0.152893 0.584778 0.126770 1441912991 0.808167 -0.214966 0.547546 0.027832 1441912991 0.808167 -0.214966 0.547546 0.027832 1441912991 0.808167 -0.214966 0.547546 0.027832 1441912991 0.808167 -0.214966 0.547546 0.027832 1441912991 0.808167 -0.214966 0.547546 0.027832 1441912991 0.808167 -0.214966 0.547546 0.027832 1441912991 0.814209 -0.292603 0.494995 -0.079834 1441912991 0.814209 -0.292603 0.494995 -0.079834 1441912991 0.814209 -0.292603 0.494995 -0.079834 1441912991 0.814209 -0.292603 0.494995 -0.079834 1441912991 0.814209 -0.292603 0.494995 -0.079834 1441912991 0.814209 -0.292603 0.494995 -0.079834 1441912991 0.814209 -0.292603 0.494995 -0.079834 1441912991 0.799988 -0.352905 0.443665 -0.196472 1441912991 0.799988 -0.352905 0.443665 -0.196472 1441912991 0.799988 -0.352905 0.443665 -0.196472 1441912991 0.799988 -0.352905 0.443665 -0.196472 1441912991 0.799988 -0.352905 0.443665 -0.196472 1441912991 0.799988 -0.352905 0.443665 -0.196472 1441912991 0.779602 -0.392578 0.389709 -0.293579 1441912991 0.779602 -0.392578 0.389709 -0.293579 1441912991 0.779602 -0.392578 0.389709 -0.293579 1441912991 0.779602 -0.392578 0.389709 -0.293579 1441912991 0.779602 -0.392578 0.389709 -0.293579 1441912991 0.779602 -0.392578 0.389709 -0.293579 1441912991 0.770203 -0.387817 0.328003 -0.385803 1441912991 0.770203 -0.387817 0.328003 -0.385803 1441912991 0.770203 -0.387817 0.328003 -0.385803 1441912991 0.770203 -0.387817 0.328003 -0.385803 1441912991 0.770203 -0.387817 0.328003 -0.385803 1441912991 0.770203 -0.387817 0.328003 -0.385803 1441912991 0.770203 -0.387817 0.328003 -0.385803 1441912991 0.767944 -0.371399 0.277283 -0.442078 1441912991 0.767944 -0.371399 0.277283 -0.442078 1441912991 0.767944 -0.371399 0.277283 -0.442078 1441912991 0.767944 -0.371399 0.277283 -0.442078 1441912991 0.767944 -0.371399 0.277283 -0.442078 1441912991 0.767944 -0.371399 0.277283 -0.442078 1441912991 0.767700 -0.365906 0.251770 -0.461914 1441912991 0.767700 -0.365906 0.251770 -0.461914 1441912991 0.767700 -0.365906 0.251770 -0.461914 1441912991 0.767700 -0.365906 0.251770 -0.461914 1441912991 0.767700 -0.365906 0.251770 -0.461914 1441912991 0.767700 -0.365906 0.251770 -0.461914 1441912991 0.767700 -0.365906 0.251770 -0.461914 1441912991 0.772522 -0.364136 0.253174 -0.454407 1441912991 0.772522 -0.364136 0.253174 -0.454407 1441912991 0.772522 -0.364136 0.253174 -0.454407 1441912991 0.772522 -0.364136 0.253174 -0.454407 1441912991 0.772522 -0.364136 0.253174 -0.454407 1441912991 0.772522 -0.364136 0.253174 -0.454407 1441912991 0.781067 -0.365234 0.285400 -0.418396 1441912991 0.781067 -0.365234 0.285400 -0.418396 1441912991 0.781067 -0.365234 0.285400 -0.418396 1441912991 0.781067 -0.365234 0.285400 -0.418396 1441912991 0.781067 -0.365234 0.285400 -0.418396 1441912991 0.781067 -0.365234 0.285400 -0.418396 1441912991 0.781067 -0.365234 0.285400 -0.418396 1441912991 0.791443 -0.364441 0.342041 -0.351807 1441912991 0.791443 -0.364441 0.342041 -0.351807 1441912991 0.791443 -0.364441 0.342041 -0.351807 1441912991 0.791443 -0.364441 0.342041 -0.351807 1441912991 0.791443 -0.364441 0.342041 -0.351807 1441912991 0.791443 -0.364441 0.342041 -0.351807 1441912991 0.805115 -0.350830 0.409485 -0.246948 1441912991 0.805115 -0.350830 0.409485 -0.246948 1441912991 0.805115 -0.350830 0.409485 -0.246948 1441912991 0.805115 -0.350830 0.409485 -0.246948 1441912991 0.805115 -0.350830 0.409485 -0.246948 1441912991 0.805115 -0.350830 0.409485 -0.246948 1441912991 0.814026 -0.315857 0.474060 -0.113159 1441912991 0.814026 -0.315857 0.474060 -0.113159 1441912991 0.814026 -0.315857 0.474060 -0.113159 1441912991 0.814026 -0.315857 0.474060 -0.113159 1441912991 0.814026 -0.315857 0.474060 -0.113159 1441912991 0.814026 -0.315857 0.474060 -0.113159 1441912991 0.813171 -0.245911 0.527405 0.009216 1441912991 0.813171 -0.245911 0.527405 0.009216 1441912991 0.813171 -0.245911 0.527405 0.009216 1441912991 0.813171 -0.245911 0.527405 0.009216 1441912991 0.813171 -0.245911 0.527405 0.009216 1441912991 0.813171 -0.245911 0.527405 0.009216 1441912991 0.813171 -0.245911 0.527405 0.009216 1441912991 0.782471 -0.165894 0.586548 0.127197 1441912991 0.782471 -0.165894 0.586548 0.127197 1441912991 0.782471 -0.165894 0.586548 0.127197 1441912991 0.782471 -0.165894 0.586548 0.127197 1441912991 0.782471 -0.165894 0.586548 0.127197 1441912991 0.782471 -0.165894 0.586548 0.127197 1441912991 0.745972 -0.114197 0.609131 0.243530 1441912991 0.745972 -0.114197 0.609131 0.243530 1441912992 0.745972 -0.114197 0.609131 0.243530 1441912992 0.745972 -0.114197 0.609131 0.243530 1441912992 0.745972 -0.114197 0.609131 0.243530 1441912992 0.745972 -0.114197 0.609131 0.243530 1441912992 0.703186 -0.089844 0.615112 0.344849 1441912992 0.703186 -0.089844 0.615112 0.344849 1441912992 0.703186 -0.089844 0.615112 0.344849 1441912992 0.703186 -0.089844 0.615112 0.344849 1441912992 0.703186 -0.089844 0.615112 0.344849 1441912992 0.703186 -0.089844 0.615112 0.344849 1441912992 0.675720 -0.083069 0.590210 0.433655 1441912992 0.675720 -0.083069 0.590210 0.433655 1441912992 0.675720 -0.083069 0.590210 0.433655 1441912992 0.675720 -0.083069 0.590210 0.433655 1441912992 0.675720 -0.083069 0.590210 0.433655 1441912992 0.675720 -0.083069 0.590210 0.433655 1441912992 0.662048 -0.075317 0.569153 0.481689 1441912992 0.662048 -0.075317 0.569153 0.481689 1441912992 0.662048 -0.075317 0.569153 0.481689 1441912992 0.662048 -0.075317 0.569153 0.481689 1441912992 0.662048 -0.075317 0.569153 0.481689 1441912992 0.656555 -0.071167 0.569580 0.489258 1441912992 0.656555 -0.071167 0.569580 0.489258 1441912992 0.656555 -0.071167 0.569580 0.489258 1441912992 0.656555 -0.071167 0.569580 0.489258 1441912992 0.656555 -0.071167 0.569580 0.489258 1441912992 0.656555 -0.071167 0.569580 0.489258 1441912992 0.655701 -0.079163 0.592407 0.461243 1441912992 0.655701 -0.079163 0.592407 0.461243 1441912992 0.655701 -0.079163 0.592407 0.461243 1441912992 0.655701 -0.079163 0.592407 0.461243 1441912992 0.655701 -0.079163 0.592407 0.461243 1441912992 0.655701 -0.079163 0.592407 0.461243 1441912992 0.655701 -0.079163 0.592407 0.461243 1441912992 0.664978 -0.092407 0.631409 0.387939 1441912992 0.664978 -0.092407 0.631409 0.387939 1441912992 0.664978 -0.092407 0.631409 0.387939 1441912992 0.664978 -0.092407 0.631409 0.387939 1441912992 0.664978 -0.092407 0.631409 0.387939 1441912992 0.664978 -0.092407 0.631409 0.387939 1441912992 0.702087 -0.117737 0.638977 0.291321 1441912992 0.702087 -0.117737 0.638977 0.291321 1441912992 0.702087 -0.117737 0.638977 0.291321 1441912992 0.702087 -0.117737 0.638977 0.291321 1441912992 0.702087 -0.117737 0.638977 0.291321 1441912992 0.702087 -0.117737 0.638977 0.291321 1441912992 0.702087 -0.117737 0.638977 0.291321 1441912992 0.745972 -0.151367 0.626099 0.169006 1441912992 0.745972 -0.151367 0.626099 0.169006 1441912992 0.745972 -0.151367 0.626099 0.169006 1441912992 0.745972 -0.151367 0.626099 0.169006 1441912992 0.745972 -0.151367 0.626099 0.169006 1441912992 0.745972 -0.151367 0.626099 0.169006 1441912992 0.782715 -0.180664 0.594299 0.038879 1441912992 0.782715 -0.180664 0.594299 0.038879 1441912992 0.782715 -0.180664 0.594299 0.038879 1441912992 0.782715 -0.180664 0.594299 0.038879 1441912992 0.782715 -0.180664 0.594299 0.038879 1441912992 0.782715 -0.180664 0.594299 0.038879 1441912992 0.782715 -0.180664 0.594299 0.038879 1441912992 0.805115 -0.233887 0.541016 -0.066345 1441912992 0.805115 -0.233887 0.541016 -0.066345 1441912992 0.805115 -0.233887 0.541016 -0.066345 1441912992 0.805115 -0.233887 0.541016 -0.066345 1441912992 0.805115 -0.233887 0.541016 -0.066345 1441912992 
0.771179 -0.054626 0.630859 0.065247 1441912994 0.771179 -0.054626 0.630859 0.065247 1441912994 0.771179 -0.054626 0.630859 0.065247 1441912995 0.771729 -0.059326 0.629700 0.066162 1441912995 0.771729 -0.059326 0.629700 0.066162 1441912995 0.771729 -0.059326 0.629700 0.066162 1441912995 0.771729 -0.059326 0.629700 0.066162 1441912995 0.771729 -0.059326 0.629700 0.066162 1441912995 0.771729 -0.059326 0.629700 0.066162 1441912995 0.771973 -0.068787 0.628235 0.067322 1441912995 0.771973 -0.068787 0.628235 0.067322 1441912995 0.771973 -0.068787 0.628235 0.067322 1441912995 0.771973 -0.068787 0.628235 0.067322 1441912995 0.771973 -0.068787 0.628235 0.067322 1441912995 0.771973 -0.068787 0.628235 0.067322 1441912995 0.771973 -0.068787 0.628235 0.067322 1441912995 0.773132 -0.078369 0.625732 0.066711 1441912995 0.773132 -0.078369 0.625732 0.066711 1441912995 0.773132 -0.078369 0.625732 0.066711 1441912995 0.773132 -0.078369 0.625732 0.066711 1441912995 0.773132 -0.078369 0.625732 0.066711 1441912995 0.773132 -0.078369 0.625732 0.066711 1441912995 0.775269 -0.082581 0.622620 0.066345 1441912995 0.775269 -0.082581 0.622620 0.066345 1441912995 0.775269 -0.082581 0.622620 0.066345 1441912995 0.775269 -0.082581 0.622620 0.066345 1441912995 0.775269 -0.082581 0.622620 0.066345 1441912995 0.775269 -0.082581 0.622620 0.066345 1441912995 0.775269 -0.082581 0.622620 0.066345 1441912995 0.775452 -0.084473 0.622253 0.065552 1441912995 0.775452 -0.084473 0.622253 0.065552 1441912995 0.775452 -0.084473 0.622253 0.065552 1441912995 0.775452 -0.084473 0.622253 0.065552 1441912995 0.775452 -0.084473 0.622253 0.065552 1441912995 0.775452 -0.084473 0.622253 0.065552 1441912995 0.774719 -0.099915 0.620056 0.072632 1441912995 0.774719 -0.099915 0.620056 0.072632 1441912995 0.774719 -0.099915 0.620056 0.072632 1441912995 0.774719 -0.099915 0.620056 0.072632 1441912995 0.774719 -0.099915 0.620056 0.072632 1441912995 0.774719 -0.099915 0.620056 0.072632 1441912995 0.775330 -0.121460 0.613892 0.084778 1441912995 0.775330 -0.121460 0.613892 0.084778 1441912995 0.775330 -0.121460 0.613892 0.084778 1441912995 0.775330 -0.121460 0.613892 0.084778 1441912995 0.775330 -0.121460 0.613892 0.084778 1441912995 0.775330 -0.121460 0.613892 0.084778 1441912995 0.776733 -0.132141 0.609009 0.090698 1441912995 0.776733 -0.132141 0.609009 0.090698 1441912995 0.776733 -0.132141 0.609009 0.090698 1441912995 0.776733 -0.132141 0.609009 0.090698 1441912995 0.776733 -0.132141 0.609009 0.090698 1441912995 0.776733 -0.132141 0.609009 0.090698 1441912995 0.776733 -0.132141 0.609009 0.090698 1441912995 0.777039 -0.138916 0.606140 0.097107 1441912995 0.777039 -0.138916 0.606140 0.097107 1441912995 0.777039 -0.138916 0.606140 0.097107 1441912995 0.777039 -0.138916 0.606140 0.097107 1441912995 0.777039 -0.138916 0.606140 0.097107 1441912995 0.777039 -0.138916 0.606140 0.097107 1441912995 0.775513 -0.150757 0.603699 0.106323 1441912995 0.775513 -0.150757 0.603699 0.106323 1441912995 0.775513 -0.150757 0.603699 0.106323 1441912995 0.775513 -0.150757 0.603699 0.106323 1441912995 0.775513 -0.150757 0.603699 0.106323 1441912995 0.775513 -0.150757 0.603699 0.106323 1441912995 0.775513 -0.150757 0.603699 0.106323 1441912995 0.772034 -0.163757 0.603638 0.112915 1441912995 0.772034 -0.163757 0.603638 0.112915 1441912995 0.772034 -0.163757 0.603638 0.112915 1441912995 0.772034 -0.163757 0.603638 0.112915 1441912995 0.772034 -0.163757 0.603638 0.112915 1441912995 0.772034 -0.163757 0.603638 0.112915 1441912995 0.768066 -0.171265 0.606384 0.113892 1441912995 0.768066 -0.171265 0.606384 0.113892 1441912995 0.768066 -0.171265 0.606384 0.113892 1441912995 0.768066 -0.171265 0.606384 0.113892 1441912995 0.768066 -0.171265 0.606384 0.113892 1441912995 0.768066 -0.171265 0.606384 0.113892 1441912995 0.768066 -0.171265 0.606384 0.113892 1441912995 0.765625 -0.174805 0.608582 0.113220 1441912995 0.765625 -0.174805 0.608582 0.113220 1441912995 0.765625 -0.174805 0.608582 0.113220 1441912995 0.765625 -0.174805 0.608582 0.113220 1441912995 0.765625 -0.174805 0.608582 0.113220 1441912995 0.765625 -0.174805 0.608582 0.113220 1441912995 0.764282 -0.176453 0.609253 0.116028 1441912995 0.764282 -0.176453 0.609253 0.116028 1441912995 0.764282 -0.176453 0.609253 0.116028 1441912995 0.764282 -0.176453 0.609253 0.116028 1441912995 0.764282 -0.176453 0.609253 0.116028 1441912995 0.764282 -0.176453 0.609253 0.116028 1441912995 0.764282 -0.176453 0.609253 0.116028 1441912995 0.765015 -0.173767 0.608276 0.120605 1441912995 0.765015 -0.173767 0.608276 0.120605 1441912995 0.765015 -0.173767 0.608276 0.120605 1441912995 0.765015 -0.173767 0.608276 0.120605 1441912995 0.765015 -0.173767 0.608276 0.120605 1441912995 0.765015 -0.173767 0.608276 0.120605 1441912995 0.768677 -0.159607 0.607117 0.122131 1441912995 0.768677 -0.159607 0.607117 0.122131 1441912995 0.768677 -0.159607 0.607117 0.122131 1441912995 0.768677 -0.159607 0.607117 0.122131 1441912995 0.768677 -0.159607 0.607117 0.122131 1441912995 0.768677 -0.159607 0.607117 0.122131 1441912995 0.773560 -0.138062 0.606567 0.120728 1441912995 0.773560 -0.138062 0.606567 0.120728 1441912995 0.773560 -0.138062 0.606567 0.120728 1441912995 0.773560 -0.138062 0.606567 0.120728 1441912995 0.773560 -0.138062 0.606567 0.120728 1441912995 0.773560 -0.138062 0.606567 0.120728 1441912995 0.777710 -0.117615 0.605896 0.118896 1441912995 0.777710 -0.117615 0.605896 0.118896 1441912995 0.777710 -0.117615 0.605896 0.118896 1441912995 0.777710 -0.117615 0.605896 0.118896 1441912995 0.777710 -0.117615 0.605896 0.118896 1441912995 0.777710 -0.117615 0.605896 0.118896 1441912995 0.781250 -0.099609 0.605286 0.115051 1441912996 0.781250 -0.099609 0.605286 0.115051 1441912996 0.781250 -0.099609 0.605286 0.115051 1441912996 0.781250 -0.099609 0.605286 0.115051 1441912996 0.781250 -0.099609 0.605286 0.115051 1441912996 0.781250 -0.099609 0.605286 0.115051 1441912996 0.781250 -0.099609 0.605286 0.115051 1441912996 0.783630 -0.082031 0.606201 0.107849 1441912996 0.783630 -0.082031 0.606201 0.107849 1441912996 0.783630 -0.082031 0.606201 0.107849 1441912996 0.783630 -0.082031 0.606201 0.107849 1441912996 0.783630 -0.082031 0.606201 0.107849 1441912996 0.783630 -0.082031 0.606201 0.107849 1441912996 0.784668 -0.066406 0.608643 0.096680 1441912996 0.784668 -0.066406 0.608643 0.096680 1441912996 0.784668 -0.066406 0.608643 0.096680 1441912996 0.784668 -0.066406 0.608643 0.096680 1441912996 0.784668 -0.066406 0.608643 0.096680 1441912996 0.784668 -0.066406 0.608643 0.096680 1441912996 0.783142 -0.058228 0.613037 0.085754 1441912996 0.783142 -0.058228 0.613037 0.085754 1441912996 0.783142 -0.058228 0.613037 0.085754 1441912996 0.783142 -0.058228 0.613037 0.085754 1441912996 0.783142 -0.058228 0.613037 0.085754 1441912996 0.783142 -0.058228 0.613037 0.085754 1441912996 0.779358 -0.060791 0.618286 0.080750 1441912996 0.779358 -0.060791 0.618286 0.080750 1441912996 0.779358 -0.060791 0.618286 0.080750 1441912996 0.779358 -0.060791 0.618286 0.080750 1441912996 0.779358 -0.060791 0.618286 0.080750 1441912996 0.779358 -0.060791 0.618286 0.080750 1441912996 0.779358 -0.060791 0.618286 0.080750 1441912996 0.776062 -0.068237 0.621765 0.079956 1441912996 0.776062 -0.068237 0.621765 0.079956 1441912996 0.776062 -0.068237 0.621765 0.079956 1441912996 0.776062 -0.068237 0.621765 0.079956 1441912996 0.776062 -0.068237 0.621765 0.079956 1441912996 0.776062 -0.068237 0.621765 0.079956 1441912996 0.773926 -0.078552 0.623291 0.079407 1441912996 0.773926 -0.078552 0.623291 0.079407 1441912996 0.773926 -0.078552 0.623291 0.079407 1441912996 0.773926 -0.078552 0.623291 0.079407 1441912996 0.773926 -0.078552 0.623291 0.079407 1441912996 0.773926 -0.078552 0.623291 0.079407 1441912996 0.773926 -0.078552 0.623291 0.079407 1441912996 0.772339 -0.093445 0.622925 0.081360 1441912996 0.772339 -0.093445 0.622925 0.081360 1441912996 0.772339 -0.093445 0.622925 0.081360 1441912996 0.772339 -0.093445 0.622925 0.081360 1441912996 0.772522 -0.111389 0.619324 0.084717 1441912996 0.772522 -0.111389 0.619324 0.084717 1441912996 0.772522 -0.111389 0.619324 0.084717 1441912996 0.772522 -0.111389 0.619324 0.084717 1441912996 0.772522 -0.111389 0.619324 0.084717 1441912996 0.772522 -0.111389 0.619324 0.084717 1441912996 0.773315 -0.121033 0.616882 0.081909 1441912996 0.773315 -0.121033 0.616882 0.081909 1441912996 0.773315 -0.121033 0.616882 0.081909 1441912996 0.773315 -0.121033 0.616882 0.081909 1441912996 0.773315 -0.121033 0.616882 0.081909 1441912996 0.773315 -0.121033 0.616882 0.081909 1441912996 0.773315 -0.121033 0.616882 0.081909 1441912996 0.770264 -0.119202 0.621155 0.081360 1441912996 0.770264 -0.119202 0.621155 0.081360 1441912996 0.770264 -0.119202 0.621155 0.081360 1441912996 0.770264 -0.119202 0.621155 0.081360 1441912996 0.770264 -0.119202 0.621155 0.081360 1441912996 0.770264 -0.119202 0.621155 0.081360 1441912996 0.768311 -0.124329 0.621460 0.088806 1441912996 0.768311 -0.124329 0.621460 0.088806 1441912996 0.768311 -0.124329 0.621460 0.088806 1441912996 0.768311 -0.124329 0.621460 0.088806 1441912996 0.768311 -0.124329 0.621460 0.088806 1441912996 0.768311 -0.124329 0.621460 0.088806 1441912996 0.765564 -0.122314 0.624634 0.093323 1441912996 0.765564 -0.122314 0.624634 0.093323 1441912996 0.765564 -0.122314 0.624634 0.093323 1441912996 0.765564 -0.122314 0.624634 0.093323 1441912996 0.765564 -0.122314 0.624634 0.093323 1441912996 0.765564 -0.122314 0.624634 0.093323 1441912996 0.765564 -0.122314 0.624634 0.093323 1441912996 0.759949 -0.122498 0.630432 0.099609 1441912996 0.759949 -0.122498 0.630432 0.099609 1441912996 0.759949 -0.122498 0.630432 0.099609 1441912996 0.759949 -0.122498 0.630432 0.099609 1441912996 0.759949 -0.122498 0.630432 0.099609 1441912996 0.759949 -0.122498 0.630432 0.099609 1441912996 0.755554 -0.136108 0.630615 0.113586 1441912996 0.755554 -0.136108 0.630615 0.113586 1441912996 0.755554 -0.136108 0.630615 0.113586 1441912996 0.755554 -0.136108 0.630615 0.113586 1441912996 0.755554 -0.136108 0.630615 0.113586 1441912996 0.755554 -0.136108 0.630615 0.113586 1441912996 0.752991 -0.144409 0.630554 0.120239 1441912996 0.752991 -0.144409 0.630554 0.120239 1441912996 0.752991 -0.144409 0.630554 0.120239 1441912996 0.752991 -0.144409 0.630554 0.120239 1441912996 0.752991 -0.144409 0.630554 0.120239 1441912996 0.752991 -0.144409 0.630554 0.120239 1441912996 0.752441 -0.138672 0.632996 0.117493 1441912996 0.752441 -0.138672 0.632996 0.117493 1441912996 0.752441 -0.138672 0.632996 0.117493 1441912996 0.752441 -0.138672 0.632996 0.117493 1441912996 0.752441 -0.138672 0.632996 0.117493 1441912996 0.752441 -0.138672 0.632996 0.117493 1441912996 0.753418 -0.129517 0.634583 0.113098 1441912996 0.753418 -0.129517 0.634583 0.113098 1441912996 0.753418 -0.129517 0.634583 0.113098 1441912996 0.753418 -0.129517 0.634583 0.113098 1441912996 0.753418 -0.129517 0.634583 0.113098 1441912996 0.753418 -0.129517 0.634583 0.113098 1441912996 0.753418 -0.129517 0.634583 0.113098 1441912996 0.755859 -0.125610 0.632690 0.112061 1441912997 0.755859 -0.125610 0.632690 0.112061 1441912997 0.755859 -0.125610 0.632690 0.112061 1441912997 0.755859 -0.125610 0.632690 0.112061 1441912997 0.755859 -0.125610 0.632690 0.112061 1441912997 0.755859 -0.125610 0.632690 0.112061 1441912997 0.759949 -0.119873 0.629150 0.110474 1441912997 0.759949 -0.119873 0.629150 0.110474 1441912997 0.759949 -0.119873 0.629150 0.110474 1441912997 0.759949 -0.119873 0.629150 0.110474 1441912997 0.759949 -0.119873 0.629150 0.110474 1441912997 0.759949 -0.119873 0.629150 0.110474 1441912997 0.765564 -0.110596 0.624634 0.106995 1441912997 0.765564 -0.110596 0.624634 0.106995 1441912997 0.765564 -0.110596 0.624634 0.106995 1441912997 0.765564 -0.110596 0.624634 0.106995 1441912997 0.765564 -0.110596 0.624634 0.106995 1441912997 0.765564 -0.110596 0.624634 0.106995 1441912997 0.770630 -0.102417 0.620056 0.105286 1441912997 0.770630 -0.102417 0.620056 0.105286 1441912997 0.770630 -0.102417 0.620056 0.105286 1441912997 0.770630 -0.102417 0.620056 0.105286 1441912997 0.770630 -0.102417 0.620056 0.105286 1441912997 0.770630 -0.102417 0.620056 0.105286 1441912997 0.774902 -0.098145 0.614929 0.108337 1441912997 0.774902 -0.098145 0.614929 0.108337 1441912997 0.774902 -0.098145 0.614929 0.108337 1441912997 0.774902 -0.098145 0.614929 0.108337 1441912997 0.774902 -0.098145 0.614929 0.108337 1441912997 0.774902 -0.098145 0.614929 0.108337 1441912997 0.774902 -0.098145 0.614929 0.108337 1441912997 0.778015 -0.095459 0.610657 0.112000 1441912997 0.778015 -0.095459 0.610657 0.112000 1441912997 0.778015 -0.095459 0.610657 0.112000 1441912997 0.778015 -0.095459 0.610657 0.112000 1441912997 0.778015 -0.095459 0.610657 0.112000 1441912997 0.778015 -0.095459 0.610657 0.112000 1441912997 0.781372 -0.082642 0.608887 0.108521 1441912997 0.781372 -0.082642 0.608887 0.108521 1441912997 0.781372 -0.082642 0.608887 0.108521 1441912997 0.781372 -0.082642 0.608887 0.108521 1441912997 0.781372 -0.082642 0.608887 0.108521 1441912997 0.781372 -0.082642 0.608887 0.108521 1441912997 0.781982 -0.064270 0.611694 0.100342 1441912997 0.781982 -0.064270 0.611694 0.100342 1441912997 0.781982 -0.064270 0.611694 0.100342 1441912997 0.781982 -0.064270 0.611694 0.100342 1441912997 0.781982 -0.064270 0.611694 0.100342 1441912997 0.781982 -0.064270 0.611694 0.100342 1441912997 0.781677 -0.062012 0.612366 0.099915 1441912997 0.781677 -0.062012 0.612366 0.099915 1441912997 0.781677 -0.062012 0.612366 0.099915 1441912997 0.781677 -0.062012 0.612366 0.099915 1441912997 0.781677 -0.062012 0.612366 0.099915 1441912997 0.781677 -0.062012 0.612366 0.099915 1441912997 0.781677 -0.062012 0.612366 0.099915 1441912997 0.780457 -0.065674 0.613647 0.099731 1441912997 0.780457 -0.065674 0.613647 0.099731 1441912997 0.780457 -0.065674 0.613647 0.099731 1441912997 0.780457 -0.065674 0.613647 0.099731 1441912997 0.780457 -0.065674 0.613647 0.099731 1441912997 0.780457 -0.065674 0.613647 0.099731 1441912997 0.779358 -0.064941 0.615662 0.096191 1441912997 0.779358 -0.064941 0.615662 0.096191 1441912997 0.779358 -0.064941 0.615662 0.096191 1441912997 0.779358 -0.064941 0.615662 0.096191 1441912997 0.779358 -0.064941 0.615662 0.096191 1441912997 0.779358 -0.064941 0.615662 0.096191 1441912997 0.779358 -0.064941 0.615662 0.096191 1441912997 0.779175 -0.065125 0.616882 0.089355 1441912997 0.779175 -0.065125 0.616882 0.089355 1441912997 0.779175 -0.065125 0.616882 0.089355 1441912997 0.779175 -0.065125 0.616882 0.089355 1441912997 0.779175 -0.065125 0.616882 0.089355 1441912997 0.779175 -0.065125 0.616882 0.089355 1441912997 0.783447 -0.070251 0.612000 0.081360 1441912997 0.783447 -0.070251 0.612000 0.081360 1441912997 0.783447 -0.070251 0.612000 0.081360 1441912997 0.783447 -0.070251 0.612000 0.081360 1441912997 0.783447 -0.070251 0.612000 0.081360 1441912997 0.783447 -0.070251 0.612000 0.081360 1441912997 0.787109 -0.084900 0.606384 0.073669 1441912997 0.787109 -0.084900 0.606384 0.073669 1441912997 0.787109 -0.084900 0.606384 0.073669 1441912997 0.787109 -0.084900 0.606384 0.073669 1441912997 0.787109 -0.084900 0.606384 0.073669 1441912997 0.787109 -0.084900 0.606384 0.073669 1441912997 0.787109 -0.084900 0.606384 0.073669 1441912997 0.789246 -0.103821 0.600586 0.074585 1441912997 0.789246 -0.103821 0.600586 0.074585 1441912997 0.789246 -0.103821 0.600586 0.074585 1441912997 0.789246 -0.103821 0.600586 0.074585 1441912997 0.789246 -0.103821 0.600586 0.074585 1441912997 0.789246 -0.103821 0.600586 0.074585 1441912997 0.788330 -0.115662 0.598877 0.080078 1441912997 0.788330 -0.115662 0.598877 0.080078 1441912997 0.788330 -0.115662 0.598877 0.080078 1441912997 0.788330 -0.115662 0.598877 0.080078 1441912997 0.788330 -0.115662 0.598877 0.080078 1441912997 0.788330 -0.115662 0.598877 0.080078 1441912997 0.788330 -0.115662 0.598877 0.080078 1441912997 0.784851 -0.121338 0.601379 0.086609 1441912997 0.784851 -0.121338 0.601379 0.086609 1441912997 0.784851 -0.121338 0.601379 0.086609 1441912997 0.784851 -0.121338 0.601379 0.086609 1441912997 0.784851 -0.121338 0.601379 0.086609 1441912997 0.784851 -0.121338 0.601379 0.086609 1441912997 0.780273 -0.130310 0.603699 0.097961 1441912997 0.780273 -0.130310 0.603699 0.097961 1441912997 0.780273 -0.130310 0.603699 0.097961 1441912997 0.780273 -0.130310 0.603699 0.097961 1441912997 0.780273 -0.130310 0.603699 0.097961 1441912997 0.780273 -0.130310 0.603699 0.097961 1441912997 0.772949 -0.140259 0.609009 0.109375 1441912997 0.772949 -0.140259 0.609009 0.109375 1441912997 0.772949 -0.140259 0.609009 0.109375 1441912998 0.772949 -0.140259 0.609009 0.109375 1441912998 0.772949 -0.140259 0.609009 0.109375 1441912998 0.772949 -0.140259 0.609009 0.109375 1441912998 0.772949 -0.140259 0.609009 0.109375 1441912998 0.765503 -0.150513 0.613953 0.119568 1441912998 0.765503 -0.150513 0.613953 0.119568 1441912998 0.765503 -0.150513 0.613953 0.119568 1441912998 0.765503 -0.150513 0.613953 0.119568 1441912998 0.765503 -0.150513 0.613953 0.119568 1441912998 0.765503 -0.150513 0.613953 0.119568 1441912998 0.759216 -0.153442 0.620239 0.123352 1441912998 0.759216 -0.153442 0.620239 0.123352 1441912998 0.759216 -0.153442 0.620239 0.123352 1441912998 0.759216 -0.153442 0.620239 0.123352 1441912998 0.759216 -0.153442 0.620239 0.123352 1441912998 0.759216 -0.153442 0.620239 0.123352 1441912998 0.755981 -0.149902 0.625610 0.120667 1441912998 0.755981 -0.149902 0.625610 0.120667 1441912998 0.755981 -0.149902 0.625610 0.120667 1441912998 0.755981 -0.149902 0.625610 0.120667 1441912998 0.755981 -0.149902 0.625610 0.120667 1441912998 0.755981 -0.149902 0.625610 0.120667 1441912998 0.755981 -0.149902 0.625610 0.120667 1441912998 0.756104 -0.146484 0.627014 0.116638 1441912998 0.756104 -0.146484 0.627014 0.116638 1441912998 0.756104 -0.146484 0.627014 0.116638 1441912998 0.756104 -0.146484 0.627014 0.116638 1441912998 0.756104 -0.146484 0.627014 0.116638 1441912998 0.756104 -0.146484 0.627014 0.116638 1441912998 0.761841 -0.138977 0.623840 0.105042 1441912998 0.761841 -0.138977 0.623840 0.105042 1441912998 0.761841 -0.138977 0.623840 0.105042 1441912998 0.761841 -0.138977 0.623840 0.105042 1441912998 0.761841 -0.138977 0.623840 0.105042 1441912998 0.761841 -0.138977 0.623840 0.105042 1441912998 0.770447 -0.114929 0.620789 0.087952 1441912998 0.770447 -0.114929 0.620789 0.087952 1441912998 0.770447 -0.114929 0.620789 0.087952 1441912998 0.770447 -0.114929 0.620789 0.087952 1441912998 0.770447 -0.114929 0.620789 0.087952 1441912998 0.770447 -0.114929 0.620789 0.087952 1441912998 0.770447 -0.114929 0.620789 0.087952 1441912998 0.777222 -0.088074 0.618774 0.072083 1441912998 0.777222 -0.088074 0.618774 0.072083 1441912998 0.777222 -0.088074 0.618774 0.072083 1441912998 0.777222 -0.088074 0.618774 0.072083 1441912998 0.777222 -0.088074 0.618774 0.072083 1441912998 0.777222 -0.088074 0.618774 0.072083 1441912998 0.783325 -0.075867 0.613098 0.068481 1441912998 0.783325 -0.075867 0.613098 0.068481 1441912998 0.783325 -0.075867 0.613098 0.068481 1441912998 0.783325 -0.075867 0.613098 0.068481 1441912998 0.783325 -0.075867 0.613098 0.068481 1441912998 0.783325 -0.075867 0.613098 0.068481 1441912998 0.785583 -0.067810 0.610962 0.069580 1441912998 0.785583 -0.067810 0.610962 0.069580 1441912998 0.785583 -0.067810 0.610962 0.069580 1441912998 0.785583 -0.067810 0.610962 0.069580 1441912998 0.785583 -0.067810 0.610962 0.069580 1441912998 0.785583 -0.067810 0.610962 0.069580 1441912998 0.787415 -0.057556 0.609985 0.067017 1441912998 0.787415 -0.057556 0.609985 0.067017 1441912998 0.787415 -0.057556 0.609985 0.067017 1441912998 0.787415 -0.057556 0.609985 0.067017 1441912998 0.787415 -0.057556 0.609985 0.067017 1441912998 0.787415 -0.057556 0.609985 0.067017 1441912998 0.785828 -0.060852 0.611328 0.070984 1441912998 0.785828 -0.060852 0.611328 0.070984 1441912998 0.785828 -0.060852 0.611328 0.070984 1441912998 0.785828 -0.060852 0.611328 0.070984 1441912998 0.785828 -0.060852 0.611328 0.070984 1441912998 0.785828 -0.060852 0.611328 0.070984 1441912998 0.781067 -0.066650 0.616211 0.075256 1441912998 0.781067 -0.066650 0.616211 0.075256 1441912998 0.781067 -0.066650 0.616211 0.075256 1441912998 0.781067 -0.066650 0.616211 0.075256 1441912998 0.781067 -0.066650 0.616211 0.075256 1441912998 0.781067 -0.066650 0.616211 0.075256 1441912998 0.777527 -0.060242 0.622009 0.069946 1441912998 0.777527 -0.060242 0.622009 0.069946 1441912998 0.777527 -0.060242 0.622009 0.069946 1441912998 0.777527 -0.060242 0.622009 0.069946 1441912998 0.777527 -0.060242 0.622009 0.069946 1441912998 0.777527 -0.060242 0.622009 0.069946 1441912998 0.773315 -0.056335 0.627563 0.070313 1441912998 0.773315 -0.056335 0.627563 0.070313 1441912998 0.773315 -0.056335 0.627563 0.070313 1441912998 0.773315 -0.056335 0.627563 0.070313 1441912998 0.773315 -0.056335 0.627563 0.070313 1441912998 0.773315 -0.056335 0.627563 0.070313 1441912998 0.773315 -0.056335 0.627563 0.070313 1441912998 0.770081 -0.057678 0.630798 0.075439 1441912998 0.770081 -0.057678 0.630798 0.075439 1441912998 0.770081 -0.057678 0.630798 0.075439 1441912998 0.770081 -0.057678 0.630798 0.075439 1441912998 0.770081 -0.057678 0.630798 0.075439 1441912998 0.770081 -0.057678 0.630798 0.075439 1441912998 0.768860 -0.065796 0.630493 0.083008 1441912998 0.768860 -0.065796 0.630493 0.083008 1441912998 0.768860 -0.065796 0.630493 0.083008 1441912998 0.768860 -0.065796 0.630493 0.083008 1441912998 0.768860 -0.065796 0.630493 0.083008 1441912998 0.768860 -0.065796 0.630493 0.083008 1441912998 0.769958 -0.082520 0.625671 0.093872 1441912998 0.769958 -0.082520 0.625671 0.093872 1441912998 0.769958 -0.082520 0.625671 0.093872 1441912998 0.769958 -0.082520 0.625671 0.093872 1441912998 0.769958 -0.082520 0.625671 0.093872 1441912998 0.769958 -0.082520 0.625671 0.093872 1441912998 0.769958 -0.082520 0.625671 0.093872 1441912998 0.772400 -0.093262 0.619202 0.105591 1441912998 0.772400 -0.093262 0.619202 0.105591 1441912998 0.772400 -0.093262 0.619202 0.105591 1441912998 0.772400 -0.093262 0.619202 0.105591 1441912999 0.772400 -0.093262 0.619202 0.105591 1441912999 0.772400 -0.093262 0.619202 0.105591 1441912999 0.772034 -0.101379 0.616455 0.116211 1441912999 0.772034 -0.101379 0.616455 0.116211 1441912999 0.772034 -0.101379 0.616455 0.116211 1441912999 0.772034 -0.101379 0.616455 0.116211 1441912999 0.772034 -0.101379 0.616455 0.116211 1441912999 0.772034 -0.101379 0.616455 0.116211 1441912999 0.766663 -0.113953 0.618103 0.130981 1441912999 0.766663 -0.113953 0.618103 0.130981 1441912999 0.766663 -0.113953 0.618103 0.130981 1441912999 0.766663 -0.113953 0.618103 0.130981 1441912999 0.766663 -0.113953 0.618103 0.130981 1441912999 0.766663 -0.113953 0.618103 0.130981 1441912999 0.761963 -0.130188 0.617065 0.147034 1441912999 0.761963 -0.130188 0.617065 0.147034 1441912999 0.761963 -0.130188 0.617065 0.147034 1441912999 0.761963 -0.130188 0.617065 0.147034 1441912999 0.761963 -0.130188 0.617065 0.147034 1441912999 0.761963 -0.130188 0.617065 0.147034 1441912999 0.761963 -0.130188 0.617065 0.147034 1441912999 0.756531 -0.135254 0.620422 0.156128 1441912999 0.756531 -0.135254 0.620422 0.156128 1441912999 0.756531 -0.135254 0.620422 0.156128 1441912999 0.756531 -0.135254 0.620422 0.156128 1441912999 0.756531 -0.135254 0.620422 0.156128 1441912999 0.756531 -0.135254 0.620422 0.156128 1441912999 0.751160 -0.132751 0.626160 0.161255 1441912999 0.751160 -0.132751 0.626160 0.161255 1441912999 0.751160 -0.132751 0.626160 0.161255 1441912999 0.751160 -0.132751 0.626160 0.161255 1441912999 0.751160 -0.132751 0.626160 0.161255 1441912999 0.751160 -0.132751 0.626160 0.161255 1441912999 0.745972 -0.136230 0.629883 0.167603 1441912999 0.745972 -0.136230 0.629883 0.167603 1441912999 0.745972 -0.136230 0.629883 0.167603 1441912999 0.745972 -0.136230 0.629883 0.167603 1441912999 0.745972 -0.136230 0.629883 0.167603 1441912999 0.745972 -0.136230 0.629883 0.167603 1441912999 0.745972 -0.136230 0.629883 0.167603 1441912999 0.744995 -0.141479 0.628906 0.171265 1441912999 0.744995 -0.141479 0.628906 0.171265 1441912999 0.744995 -0.141479 0.628906 0.171265 1441912999 0.744995 -0.141479 0.628906 0.171265 1441912999 0.744995 -0.141479 0.628906 0.171265 1441912999 0.744995 -0.141479 0.628906 0.171265 1441912999 0.749878 -0.137756 0.626038 0.163269 1441912999 0.749878 -0.137756 0.626038 0.163269 1441912999 0.749878 -0.137756 0.626038 0.163269 1441912999 0.749878 -0.137756 0.626038 0.163269 1441912999 0.749878 -0.137756 0.626038 0.163269 1441912999 0.749878 -0.137756 0.626038 0.163269 1441912999 0.757263 -0.127625 0.623291 0.147095 1441912999 0.757263 -0.127625 0.623291 0.147095 1441912999 0.757263 -0.127625 0.623291 0.147095 1441912999 0.757263 -0.127625 0.623291 0.147095 1441912999 0.757263 -0.127625 0.623291 0.147095 1441912999 0.757263 -0.127625 0.623291 0.147095 1441912999 0.757263 -0.127625 0.623291 0.147095 1441912999 0.764160 -0.118286 0.620117 0.131958 1441912999 0.764160 -0.118286 0.620117 0.131958 1441912999 0.764160 -0.118286 0.620117 0.131958 1441912999 0.764160 -0.118286 0.620117 0.131958 1441912999 0.764160 -0.118286 0.620117 0.131958 1441912999 0.764160 -0.118286 0.620117 0.131958 1441912999 0.770081 -0.108765 0.617554 0.117065 1441912999 0.770081 -0.108765 0.617554 0.117065 1441912999 0.770081 -0.108765 0.617554 0.117065 1441912999 0.770081 -0.108765 0.617554 0.117065 1441912999 0.770081 -0.108765 0.617554 0.117065 1441912999 0.770081 -0.108765 0.617554 0.117065 1441912999 0.772888 -0.104553 0.616394 0.108032 1441912999 0.772888 -0.104553 0.616394 0.108032 1441912999 0.772888 -0.104553 0.616394 0.108032 1441912999 0.772888 -0.104553 0.616394 0.108032 1441912999 0.772888 -0.104553 0.616394 0.108032 1441912999 0.772888 -0.104553 0.616394 0.108032 1441912999 0.772888 -0.104553 0.616394 0.108032 1441912999 0.774414 -0.097046 0.616455 0.103699 1441912999 0.774414 -0.097046 0.616455 0.103699 1441912999 0.774414 -0.097046 0.616455 0.103699 1441912999 0.774414 -0.097046 0.616455 0.103699 1441912999 0.774414 -0.097046 0.616455 0.103699 1441912999 0.774414 -0.097046 0.616455 0.103699 1441912999 0.775024 -0.091980 0.616089 0.105774 1441912999 0.775024 -0.091980 0.616089 0.105774 1441912999 0.775024 -0.091980 0.616089 0.105774 1441912999 0.775024 -0.091980 0.616089 0.105774 1441912999 0.775024 -0.091980 0.616089 0.105774 1441912999 0.775024 -0.091980 0.616089 0.105774 1441912999 0.775940 -0.090332 0.613586 0.114746 1441912999 0.775940 -0.090332 0.613586 0.114746 1441912999 0.775940 -0.090332 0.613586 0.114746 1441912999 0.775940 -0.090332 0.613586 0.114746 1441912999 0.775940 -0.090332 0.613586 0.114746 1441912999 0.775940 -0.090332 0.613586 0.114746 1441912999 0.776245 -0.086731 0.611938 0.123901 1441912999 0.776245 -0.086731 0.611938 0.123901 1441912999 0.776245 -0.086731 0.611938 0.123901 1441912999 0.776245 -0.086731 0.611938 0.123901 1441912999 0.776245 -0.086731 0.611938 0.123901 1441912999 0.776245 -0.086731 0.611938 0.123901 1441912999 0.776245 -0.086731 0.611938 0.123901 1441912999 0.777649 -0.081604 0.609924 0.128784 1441912999 0.777649 -0.081604 0.609924 0.128784 1441912999 0.777649 -0.081604 0.609924 0.128784 1441912999 0.777649 -0.081604 0.609924 0.128784 1441912999 0.777649 -0.081604 0.609924 0.128784 1441912999 0.777649 -0.081604 0.609924 0.128784 1441912999 0.779053 -0.066406 0.611145 0.122742 1441912999 0.779053 -0.066406 0.611145 0.122742 1441912999 0.779053 -0.066406 0.611145 0.122742 1441912999 0.779053 -0.066406 0.611145 0.122742 1441912999 0.779053 -0.066406 0.611145 0.122742 1441913000 0.779053 -0.066406 0.611145 0.122742 1441913000 0.779236 -0.049500 0.615051 0.109619 1441913000 0.779236 -0.049500 0.615051 0.109619 1441913000 0.779236 -0.049500 0.615051 0.109619 1441913000 0.779236 -0.049500 0.615051 0.109619 1441913000 0.779236 -0.049500 0.615051 0.109619 1441913000 0.779236 -0.049500 0.615051 0.109619 1441913000 0.776855 -0.046326 0.620056 0.098816 1441913000 0.776855 -0.046326 0.620056 0.098816 1441913000 0.776855 -0.046326 0.620056 0.098816 1441913000 0.776855 -0.046326 0.620056 0.098816 1441913000 0.776855 -0.046326 0.620056 0.098816 1441913000 0.776855 -0.046326 0.620056 0.098816 1441913000 0.776855 -0.046326 0.620056 0.098816 1441913000 0.773621 -0.048279 0.625366 0.089600 1441913000 0.773621 -0.048279 0.625366 0.089600 1441913000 0.773621 -0.048279 0.625366 0.089600 1441913000 0.773621 -0.048279 0.625366 0.089600 1441913000 0.773621 -0.048279 0.625366 0.089600 1441913000 0.773621 -0.048279 0.625366 0.089600 1441913000 0.772034 -0.049744 0.628235 0.081726 1441913000 0.772034 -0.049744 0.628235 0.081726 1441913000 0.772034 -0.049744 0.628235 0.081726 1441913000 0.772034 -0.049744 0.628235 0.081726 1441913000 0.772034 -0.049744 0.628235 0.081726 1441913000 0.772034 -0.049744 0.628235 0.081726 1441913000 0.772034 -0.049744 0.628235 0.081726 1441913000 0.771423 -0.059692 0.628357 0.080078 1441913000 0.771423 -0.059692 0.628357 0.080078 1441913000 0.771423 -0.059692 0.628357 0.080078 1441913000 0.771423 -0.059692 0.628357 0.080078 1441913000 0.771423 -0.059692 0.628357 0.080078 1441913000 
0.747498 -0.122253 0.630981 0.167664 1441913002 0.747498 -0.122253 0.630981 0.167664 1441913002 0.775024 -0.113831 0.618103 0.065002 1441913002 0.775024 -0.113831 0.618103 0.065002 1441913002 0.775024 -0.113831 0.618103 0.065002 1441913002 0.775024 -0.113831 0.618103 0.065002 1441913002 0.775024 -0.113831 0.618103 0.065002 1441913002 0.775024 -0.113831 0.618103 0.065002 1441913002 0.801392 -0.150391 0.578125 -0.028809 1441913002 0.801392 -0.150391 0.578125 -0.028809 1441913002 0.801392 -0.150391 0.578125 -0.028809 1441913002 0.801392 -0.150391 0.578125 -0.028809 1441913002 0.801392 -0.150391 0.578125 -0.028809 1441913002 0.801392 -0.150391 0.578125 -0.028809 1441913002 0.814087 -0.247009 0.515015 -0.104553 1441913002 0.814087 -0.247009 0.515015 -0.104553 1441913002 0.814087 -0.247009 0.515015 -0.104553 1441913002 0.814087 -0.247009 0.515015 -0.104553 1441913002 0.814087 -0.247009 0.515015 -0.104553 1441913002 0.814087 -0.247009 0.515015 -0.104553 1441913002 0.798767 -0.336670 0.459229 -0.194092 1441913002 0.798767 -0.336670 0.459229 -0.194092 1441913002 0.798767 -0.336670 0.459229 -0.194092 1441913002 0.798767 -0.336670 0.459229 -0.194092 1441913002 0.798767 -0.336670 0.459229 -0.194092 1441913002 0.798767 -0.336670 0.459229 -0.194092 1441913002 0.778625 -0.377014 0.407471 -0.292603 1441913002 0.778625 -0.377014 0.407471 -0.292603 1441913002 0.778625 -0.377014 0.407471 -0.292603 1441913002 0.778625 -0.377014 0.407471 -0.292603 1441913002 0.778625 -0.377014 0.407471 -0.292603 1441913002 0.778625 -0.377014 0.407471 -0.292603 1441913002 0.778625 -0.377014 0.407471 -0.292603 1441913002 0.766235 -0.378296 0.352539 -0.381409 1441913002 0.766235 -0.378296 0.352539 -0.381409 1441913002 0.766235 -0.378296 0.352539 -0.381409 1441913002 0.766235 -0.378296 0.352539 -0.381409 1441913002 0.766235 -0.378296 0.352539 -0.381409 1441913002 0.766235 -0.378296 0.352539 -0.381409 1441913002 0.766235 -0.378296 0.352539 -0.381409 1441913002 0.755859 -0.375061 0.316345 -0.433533 1441913002 0.755859 -0.375061 0.316345 -0.433533 1441913002 0.755859 -0.375061 0.316345 -0.433533 1441913002 0.755859 -0.375061 0.316345 -0.433533 1441913002 0.755859 -0.375061 0.316345 -0.433533 1441913002 0.755859 -0.375061 0.316345 -0.433533 1441913002 0.748291 -0.383606 0.308899 -0.444397 1441913002 0.748291 -0.383606 0.308899 -0.444397 1441913002 0.748291 -0.383606 0.308899 -0.444397 1441913002 0.748291 -0.383606 0.308899 -0.444397 1441913002 0.748291 -0.383606 0.308899 -0.444397 1441913002 0.748291 -0.383606 0.308899 -0.444397 1441913002 0.753662 -0.378296 0.318115 -0.433167 1441913002 0.753662 -0.378296 0.318115 -0.433167 1441913002 0.753662 -0.378296 0.318115 -0.433167 1441913002 0.753662 -0.378296 0.318115 -0.433167 1441913002 0.753662 -0.378296 0.318115 -0.433167 1441913002 0.753662 -0.378296 0.318115 -0.433167 1441913002 0.770630 -0.359436 0.348022 -0.394775 1441913002 0.770630 -0.359436 0.348022 -0.394775 1441913002 0.770630 -0.359436 0.348022 -0.394775 1441913002 0.770630 -0.359436 0.348022 -0.394775 1441913002 0.770630 -0.359436 0.348022 -0.394775 1441913002 0.770630 -0.359436 0.348022 -0.394775 1441913002 0.791260 -0.330872 0.399719 -0.323486 1441913002 0.791260 -0.330872 0.399719 -0.323486 1441913002 0.791260 -0.330872 0.399719 -0.323486 1441913002 0.791260 -0.330872 0.399719 -0.323486 1441913002 0.791260 -0.330872 0.399719 -0.323486 1441913002 0.791260 -0.330872 0.399719 -0.323486 1441913002 0.806213 -0.309998 0.460144 -0.205322 1441913002 0.806213 -0.309998 0.460144 -0.205322 1441913002 0.806213 -0.309998 0.460144 -0.205322 1441913002 0.806213 -0.309998 0.460144 -0.205322 1441913002 0.806213 -0.309998 0.460144 -0.205322 1441913002 0.806213 -0.309998 0.460144 -0.205322 1441913002 0.815796 -0.276306 0.503601 -0.066528 1441913002 0.815796 -0.276306 0.503601 -0.066528 1441913003 0.815796 -0.276306 0.503601 -0.066528 1441913003 0.815796 -0.276306 0.503601 -0.066528 1441913003 0.815796 -0.276306 0.503601 -0.066528 1441913003 0.815796 -0.276306 0.503601 -0.066528 1441913003 0.812500 -0.185730 0.550659 0.044495 1441913003 0.812500 -0.185730 0.550659 0.044495 1441913003 0.812500 -0.185730 0.550659 0.044495 1441913003 0.812500 -0.185730 0.550659 0.044495 1441913003 0.812500 -0.185730 0.550659 0.044495 1441913003 0.812500 -0.185730 0.550659 0.044495 1441913003 0.774414 -0.093201 0.604126 0.162903 1441913003 0.774414 -0.093201 0.604126 0.162903 1441913003 0.774414 -0.093201 0.604126 0.162903 1441913003 0.774414 -0.093201 0.604126 0.162903 1441913003 0.774414 -0.093201 0.604126 0.162903 1441913003 0.774414 -0.093201 0.604126 0.162903 1441913003 0.774414 -0.093201 0.604126 0.162903 1441913003 0.727112 -0.068237 0.617676 0.291626 1441913003 0.727112 -0.068237 0.617676 0.291626 1441913003 0.727112 -0.068237 0.617676 0.291626 1441913003 0.727112 -0.068237 0.617676 0.291626 1441913003 0.727112 -0.068237 0.617676 0.291626 1441913003 0.727112 -0.068237 0.617676 0.291626 1441913003 0.690430 -0.084167 0.584412 0.417786 1441913003 0.690430 -0.084167 0.584412 0.417786 1441913003 0.690430 -0.084167 0.584412 0.417786 1441913003 0.690430 -0.084167 0.584412 0.417786 1441913003 0.690430 -0.084167 0.584412 0.417786 1441913003 0.690430 -0.084167 0.584412 0.417786 1441913003 0.690430 -0.084167 0.584412 0.417786 1441913003 0.673828 -0.077820 0.552734 0.484009 1441913003 0.673828 -0.077820 0.552734 0.484009 1441913003 0.673828 -0.077820 0.552734 0.484009 1441913003 0.673828 -0.077820 0.552734 0.484009 1441913003 0.673828 -0.077820 0.552734 0.484009 1441913003 0.673828 -0.077820 0.552734 0.484009 1441913003 0.671692 -0.055298 0.550110 0.492981 1441913003 0.671692 -0.055298 0.550110 0.492981 1441913003 0.671692 -0.055298 0.550110 0.492981 1441913003 0.671692 -0.055298 0.550110 0.492981 1441913003 0.671692 -0.055298 0.550110 0.492981 1441913003 0.671692 -0.055298 0.550110 0.492981 1441913003 0.683167 -0.056030 0.550049 0.476929 1441913003 0.683167 -0.056030 0.550049 0.476929 1441913003 0.683167 -0.056030 0.550049 0.476929 1441913003 0.683167 -0.056030 0.550049 0.476929 1441913003 0.683167 -0.056030 0.550049 0.476929 1441913003 0.683167 -0.056030 0.550049 0.476929 1441913003 0.703552 -0.067444 0.573303 0.414307 1441913003 0.703552 -0.067444 0.573303 0.414307 1441913003 0.703552 -0.067444 0.573303 0.414307 1441913003 0.703552 -0.067444 0.573303 0.414307 1441913003 0.703552 -0.067444 0.573303 0.414307 1441913003 0.703552 -0.067444 0.573303 0.414307 1441913003 0.703552 -0.067444 0.573303 0.414307 1441913003 0.729431 -0.086609 0.605957 0.305176 1441913003 0.729431 -0.086609 0.605957 0.305176 1441913003 0.729431 -0.086609 0.605957 0.305176 1441913003 0.729431 -0.086609 0.605957 0.305176 1441913003 0.729431 -0.086609 0.605957 0.305176 1441913003 0.729431 -0.086609 0.605957 0.305176 1441913003 0.761047 -0.119873 0.611938 0.178467 1441913003 0.761047 -0.119873 0.611938 0.178467 1441913003 0.761047 -0.119873 0.611938 0.178467 1441913003 0.761047 -0.119873 0.611938 0.178467 1441913003 0.761047 -0.119873 0.611938 0.178467 1441913003 0.761047 -0.119873 0.611938 0.178467 1441913003 0.786865 -0.164185 0.592163 0.056213 1441913003 0.786865 -0.164185 0.592163 0.056213 1441913003 0.786865 -0.164185 0.592163 0.056213 1441913003 0.786865 -0.164185 0.592163 0.056213 1441913003 0.786865 -0.164185 0.592163 0.056213 1441913003 0.786865 -0.164185 0.592163 0.056213 1441913003 0.802795 -0.198486 0.558350 -0.065308 1441913003 0.802795 -0.198486 0.558350 -0.065308 1441913003 0.802795 -0.198486 0.558350 -0.065308 1441913003 0.802795 -0.198486 0.558350 -0.065308 1441913003 0.802795 -0.198486 0.558350 -0.065308 1441913003 0.802795 -0.198486 0.558350 -0.065308 1441913003 0.802795 -0.198486 0.558350 -0.065308 1441913003 0.808167 -0.239441 0.509460 -0.173035 1441913003 0.808167 -0.239441 0.509460 -0.173035 1441913003 0.808167 -0.239441 0.509460 -0.173035 1441913003 0.808167 -0.239441 0.509460 -0.173035 1441913003 0.808167 -0.239441 0.509460 -0.173035 1441913003 0.808167 -0.239441 0.509460 -0.173035 1441913003 0.794800 -0.306824 0.461182 -0.247864 1441913003 0.794800 -0.306824 0.461182 -0.247864 1441913003 0.794800 -0.306824 0.461182 -0.247864 1441913003 0.794800 -0.306824 0.461182 -0.247864 1441913003 0.794800 -0.306824 0.461182 -0.247864 1441913003 0.794800 -0.306824 0.461182 -0.247864 1441913003 0.794800 -0.306824 0.461182 -0.247864 1441913003 0.772949 -0.365173 0.417297 -0.308167 1441913003 0.772949 -0.365173 0.417297 -0.308167 1441913003 0.772949 -0.365173 0.417297 -0.308167 1441913003 0.772949 -0.365173 0.417297 -0.308167 1441913003 0.772949 -0.365173 0.417297 -0.308167 1441913003 0.772949 -0.365173 0.417297 -0.308167 1441913003 0.764648 -0.377136 0.369690 -0.369263 1441913003 0.764648 -0.377136 0.369690 -0.369263 1441913003 0.764648 -0.377136 0.369690 -0.369263 1441913003 0.764648 -0.377136 0.369690 -0.369263 1441913003 0.764648 -0.377136 0.369690 -0.369263 1441913003 0.764648 -0.377136 0.369690 -0.369263 1441913003 0.767151 -0.354797 0.328430 -0.421509 1441913003 0.767151 -0.354797 0.328430 -0.421509 1441913003 0.767151 -0.354797 0.328430 -0.421509 1441913003 0.767151 -0.354797 0.328430 -0.421509 1441913003 0.767151 -0.354797 0.328430 -0.421509 1441913003 0.767151 -0.354797 0.328430 -0.421509 1441913003 0.767151 -0.354797 0.328430 -0.421509 1441913003 0.769470 -0.343811 0.309631 -0.440247 1441913003 0.769470 -0.343811 0.309631 -0.440247 1441913003 0.769470 -0.343811 0.309631 -0.440247 1441913004 0.769470 -0.343811 0.309631 -0.440247 1441913004 0.769470 -0.343811 0.309631 -0.440247 1441913004 0.769470 -0.343811 0.309631 -0.440247 1441913004 0.770630 -0.353088 0.320435 -0.422852 1441913004 0.770630 -0.353088 0.320435 -0.422852 1441913004 0.770630 -0.353088 0.320435 -0.422852 1441913004 0.770630 -0.353088 0.320435 -0.422852 1441913004 0.770630 -0.353088 0.320435 -0.422852 1441913004 0.770630 -0.353088 0.320435 -0.422852 1441913004 0.777283 -0.357483 0.354004 -0.377747 1441913004 0.777283 -0.357483 0.354004 -0.377747 1441913004 0.777283 -0.357483 0.354004 -0.377747 1441913004 0.777283 -0.357483 0.354004 -0.377747 1441913004 0.777283 -0.357483 0.354004 -0.377747 1441913004 0.777283 -0.357483 0.354004 -0.377747 1441913004 0.794556 -0.344299 0.399170 -0.301270 1441913004 0.794556 -0.344299 0.399170 -0.301270 1441913004 0.794556 -0.344299 0.399170 -0.301270 1441913004 0.794556 -0.344299 0.399170 -0.301270 1441913004 0.794556 -0.344299 0.399170 -0.301270 1441913004 0.794556 -0.344299 0.399170 -0.301270 1441913004 0.794556 -0.344299 0.399170 -0.301270 1441913004 0.818848 -0.310974 0.439087 -0.200073 1441913004 0.818848 -0.310974 0.439087 -0.200073 1441913004 0.818848 -0.310974 0.439087 -0.200073 1441913004 0.818848 -0.310974 0.439087 -0.200073 1441913004 0.818848 -0.310974 0.439087 -0.200073 1441913004 0.818848 -0.310974 0.439087 -0.200073 1441913004 0.834290 -0.261536 0.478027 -0.083618 1441913004 0.834290 -0.261536 0.478027 -0.083618 1441913004 0.834290 -0.261536 0.478027 -0.083618 1441913004 0.834290 -0.261536 0.478027 -0.083618 1441913004 0.834290 -0.261536 0.478027 -0.083618 1441913004 0.834290 -0.261536 0.478027 -0.083618 1441913004 0.834290 -0.261536 0.478027 -0.083618 1441913004 0.839294 -0.183105 0.510986 0.030090 1441913004 0.839294 -0.183105 0.510986 0.030090 1441913004 0.839294 -0.183105 0.510986 0.030090 1441913004 0.839294 -0.183105 0.510986 0.030090 1441913004 0.839294 -0.183105 0.510986 0.030090 1441913004 0.839294 -0.183105 0.510986 0.030090 1441913004 0.815369 -0.097412 0.554688 0.134033 1441913004 0.815369 -0.097412 0.554688 0.134033 1441913004 0.815369 -0.097412 0.554688 0.134033 1441913004 0.815369 -0.097412 0.554688 0.134033 1441913004 0.815369 -0.097412 0.554688 0.134033 1441913004 0.815369 -0.097412 0.554688 0.134033 1441913004 0.815369 -0.097412 0.554688 0.134033 1441913004 0.769470 -0.053101 0.584473 0.251770 1441913004 0.769470 -0.053101 0.584473 0.251770 1441913004 0.769470 -0.053101 0.584473 0.251770 1441913004 0.769470 -0.053101 0.584473 0.251770 1441913004 0.769470 -0.053101 0.584473 0.251770 1441913004 0.769470 -0.053101 0.584473 0.251770 1441913004 0.715088 -0.053650 0.582092 0.383179 1441913004 0.715088 -0.053650 0.582092 0.383179 1441913004 0.715088 -0.053650 0.582092 0.383179 1441913004 0.715088 -0.053650 0.582092 0.383179 1441913004 0.715088 -0.053650 0.582092 0.383179 1441913004 0.715088 -0.053650 0.582092 0.383179 1441913004 0.715088 -0.053650 0.582092 0.383179 1441913004 0.682800 -0.083557 0.532349 0.493286 1441913004 0.682800 -0.083557 0.532349 0.493286 1441913004 0.682800 -0.083557 0.532349 0.493286 1441913004 0.682800 -0.083557 0.532349 0.493286 1441913004 0.682800 -0.083557 0.532349 0.493286 1441913004 0.682800 -0.083557 0.532349 0.493286 1441913004 0.677307 -0.077942 0.501160 0.532776 1441913004 0.677307 -0.077942 0.501160 0.532776 1441913004 0.677307 -0.077942 0.501160 0.532776 1441913004 0.677307 -0.077942 0.501160 0.532776 1441913004 0.677307 -0.077942 0.501160 0.532776 1441913004 0.677307 -0.077942 0.501160 0.532776 1441913004 0.680603 -0.055054 0.503174 0.529541 1441913004 0.680603 -0.055054 0.503174 0.529541 1441913004 0.680603 -0.055054 0.503174 0.529541 1441913004 0.680603 -0.055054 0.503174 0.529541 1441913004 0.680603 -0.055054 0.503174 0.529541 1441913004 0.680603 -0.055054 0.503174 0.529541 1441913004 0.692078 -0.055725 0.512146 0.505493 1441913004 0.692078 -0.055725 0.512146 0.505493 1441913004 0.692078 -0.055725 0.512146 0.505493 1441913004 0.692078 -0.055725 0.512146 0.505493 1441913004 0.692078 -0.055725 0.512146 0.505493 1441913004 0.692078 -0.055725 0.512146 0.505493 1441913004 0.711853 -0.072021 0.546814 0.434692 1441913004 0.711853 -0.072021 0.546814 0.434692 1441913004 0.711853 -0.072021 0.546814 0.434692 1441913004 0.711853 -0.072021 0.546814 0.434692 1441913004 0.711853 -0.072021 0.546814 0.434692 1441913004 0.711853 -0.072021 0.546814 0.434692 1441913004 0.747131 -0.111206 0.572021 0.319580 1441913004 0.747131 -0.111206 0.572021 0.319580 1441913004 0.747131 -0.111206 0.572021 0.319580 1441913004 0.747131 -0.111206 0.572021 0.319580 1441913004 0.747131 -0.111206 0.572021 0.319580 1441913004 0.747131 -0.111206 0.572021 0.319580 1441913004 0.747131 -0.111206 0.572021 0.319580 1441913004 0.786438 -0.156250 0.569336 0.181335 1441913004 0.786438 -0.156250 0.569336 0.181335 1441913004 0.786438 -0.156250 0.569336 0.181335 1441913004 0.786438 -0.156250 0.569336 0.181335 1441913004 0.786438 -0.156250 0.569336 0.181335 1441913004 0.786438 -0.156250 0.569336 0.181335 1441913004 0.814270 -0.194763 0.546326 0.022400 1441913004 0.814270 -0.194763 0.546326 0.022400 1441913004 0.814270 -0.194763 0.546326 0.022400 1441913004 0.814270 -0.194763 0.546326 0.022400 1441913004 0.814270 -0.194763 0.546326 0.022400 1441913004 0.814270 -0.194763 0.546326 0.022400 1441913004 0.825989 -0.251038 0.493042 -0.107605 1441913004 0.825989 -0.251038 0.493042 -0.107605 1441913004 0.825989 -0.251038 0.493042 -0.107605 1441913004 0.825989 -0.251038 0.493042 -0.107605 1441913005 0.825989 -0.251038 0.493042 -0.107605 1441913005 0.825989 -0.251038 0.493042 -0.107605 1441913005 0.825989 -0.251038 0.493042 -0.107605 1441913005 0.808044 -0.341797 0.433228 -0.206177 1441913005 0.808044 -0.341797 0.433228 -0.206177 1441913005 0.808044 -0.341797 0.433228 -0.206177 1441913005 0.808044 -0.341797 0.433228 -0.206177 1441913005 0.808044 -0.341797 0.433228 -0.206177 1441913005 0.808044 -0.341797 0.433228 -0.206177 1441913005 0.779236 -0.394836 0.377197 -0.307617 1441913005 0.779236 -0.394836 0.377197 -0.307617 1441913005 0.779236 -0.394836 0.377197 -0.307617 1441913005 0.779236 -0.394836 0.377197 -0.307617 1441913005 0.779236 -0.394836 0.377197 -0.307617 1441913005 0.779236 -0.394836 0.377197 -0.307617 1441913005 0.774536 -0.371521 0.316406 -0.402405 1441913005 0.774536 -0.371521 0.316406 -0.402405 1441913005 0.774536 -0.371521 0.316406 -0.402405 1441913005 0.774536 -0.371521 0.316406 -0.402405 1441913005 0.774536 -0.371521 0.316406 -0.402405 1441913005 0.774536 -0.371521 0.316406 -0.402405 1441913005 0.774536 -0.371521 0.316406 -0.402405 1441913005 0.777527 -0.333984 0.259888 -0.465210 1441913005 0.777527 -0.333984 0.259888 -0.465210 1441913005 0.777527 -0.333984 0.259888 -0.465210 1441913005 0.777527 -0.333984 0.259888 -0.465210 1441913005 0.777527 -0.333984 0.259888 -0.465210 1441913005 0.777527 -0.333984 0.259888 -0.465210 1441913005 0.771301 -0.334717 0.237183 -0.486633 1441913005 0.771301 -0.334717 0.237183 -0.486633 1441913005 0.771301 -0.334717 0.237183 -0.486633 1441913005 0.771301 -0.334717 0.237183 -0.486633 1441913005 0.771301 -0.334717 0.237183 -0.486633 1441913005 0.771301 -0.334717 0.237183 -0.486633 1441913005 0.768127 -0.361084 0.245605 -0.468323 1441913005 0.768127 -0.361084 0.245605 -0.468323 1441913005 0.768127 -0.361084 0.245605 -0.468323 1441913005 0.768127 -0.361084 0.245605 -0.468323 1441913005 0.768127 -0.361084 0.245605 -0.468323 1441913005 0.768127 -0.361084 0.245605 -0.468323 1441913005 0.781250 -0.360718 0.269104 -0.432495 1441913005 0.781250 -0.360718 0.269104 -0.432495 1441913005 0.781250 -0.360718 0.269104 -0.432495 1441913005 0.781250 -0.360718 0.269104 -0.432495 1441913005 0.781250 -0.360718 0.269104 -0.432495 1441913005 0.781250 -0.360718 0.269104 -0.432495 1441913005 0.781250 -0.360718 0.269104 -0.432495 1441913005 0.802979 -0.339661 0.312134 -0.377441 1441913005 0.802979 -0.339661 0.312134 -0.377441 1441913005 0.802979 -0.339661 0.312134 -0.377441 1441913005 0.802979 -0.339661 0.312134 -0.377441 1441913005 0.802979 -0.339661 0.312134 -0.377441 1441913005 0.802979 -0.339661 0.312134 -0.377441 1441913005 0.820740 -0.323120 0.373962 -0.286499 1441913005 0.820740 -0.323120 0.373962 -0.286499 1441913005 0.820740 -0.323120 0.373962 -0.286499 1441913005 0.820740 -0.323120 0.373962 -0.286499 1441913005 0.820740 -0.323120 0.373962 -0.286499 1441913005 0.820740 -0.323120 0.373962 -0.286499 1441913005 0.820740 -0.323120 0.373962 -0.286499 1441913005 0.833679 -0.296509 0.437439 -0.160156 1441913005 0.833679 -0.296509 0.437439 -0.160156 1441913005 0.833679 -0.296509 0.437439 -0.160156 1441913005 0.833679 -0.296509 0.437439 -0.160156 1441913005 0.833679 -0.296509 0.437439 -0.160156 1441913005 0.838623 -0.237183 0.489014 -0.034912 1441913005 0.838623 -0.237183 0.489014 -0.034912 1441913005 0.838623 -0.237183 0.489014 -0.034912 1441913005 0.838623 -0.237183 0.489014 -0.034912 1441913005 0.838623 -0.237183 0.489014 -0.034912 1441913005 0.838623 -0.237183 0.489014 -0.034912 1441913005 0.838623 -0.237183 0.489014 -0.034912 1441913005 0.830811 -0.173584 0.525574 0.057434 1441913005 0.830811 -0.173584 0.525574 0.057434 1441913005 0.830811 -0.173584 0.525574 0.057434 1441913005 0.830811 -0.173584 0.525574 0.057434 1441913005 0.830811 -0.173584 0.525574 0.057434 1441913005 0.830811 -0.173584 0.525574 0.057434 1441913005 0.795044 -0.097168 0.571350 0.178589 1441913005 0.795044 -0.097168 0.571350 0.178589 1441913005 0.795044 -0.097168 0.571350 0.178589 1441913005 0.795044 -0.097168 0.571350 0.178589 1441913005 0.795044 -0.097168 0.571350 0.178589 1441913005 0.795044 -0.097168 0.571350 0.178589 1441913005 0.745056 -0.080078 0.579773 0.319763 1441913005 0.745056 -0.080078 0.579773 0.319763 1441913005 0.745056 -0.080078 0.579773 0.319763 1441913005 0.745056 -0.080078 0.579773 0.319763 1441913005 0.745056 -0.080078 0.579773 0.319763 1441913005 0.745056 -0.080078 0.579773 0.319763 1441913005 0.698303 -0.094421 0.547424 0.451294 1441913005 0.698303 -0.094421 0.547424 0.451294 1441913005 0.698303 -0.094421 0.547424 0.451294 1441913005 0.698303 -0.094421 0.547424 0.451294 1441913005 0.698303 -0.094421 0.547424 0.451294 1441913005 0.667114 -0.085815 0.526550 0.519897 1441913005 0.667114 -0.085815 0.526550 0.519897 1441913005 0.667114 -0.085815 0.526550 0.519897 1441913005 0.667114 -0.085815 0.526550 0.519897 1441913005 0.667114 -0.085815 0.526550 0.519897 1441913005 0.667114 -0.085815 0.526550 0.519897 1441913005 0.667114 -0.085815 0.526550 0.519897 1441913005 0.653809 -0.077332 0.522583 0.541626 1441913005 0.653809 -0.077332 0.522583 0.541626 1441913005 0.653809 -0.077332 0.522583 0.541626 1441913005 0.653809 -0.077332 0.522583 0.541626 1441913005 0.653809 -0.077332 0.522583 0.541626 1441913005 0.653809 -0.077332 0.522583 0.541626 1441913005 0.658936 -0.094788 0.522522 0.532654 1441913005 0.658936 -0.094788 0.522522 0.532654 1441913005 0.658936 -0.094788 0.522522 0.532654 1441913005 0.658936 -0.094788 0.522522 0.532654 1441913006 0.658936 -0.094788 0.522522 0.532654 1441913006 0.658936 -0.094788 0.522522 0.532654 1441913006 0.683411 -0.130981 0.536316 0.477539 1441913006 0.683411 -0.130981 0.536316 0.477539 1441913006 0.683411 -0.130981 0.536316 0.477539 1441913006 0.683411 -0.130981 0.536316 0.477539 1441913006 0.683411 -0.130981 0.536316 0.477539 1441913006 0.683411 -0.130981 0.536316 0.477539 1441913006 0.724426 -0.176758 0.550293 0.375488 1441913006 0.724426 -0.176758 0.550293 0.375488 1441913006 0.724426 -0.176758 0.550293 0.375488 1441913006 0.724426 -0.176758 0.550293 0.375488 1441913006 0.724426 -0.176758 0.550293 0.375488 1441913006 0.724426 -0.176758 0.550293 0.375488 1441913006 0.773376 -0.218811 0.543274 0.242432 1441913006 0.773376 -0.218811 0.543274 0.242432 1441913006 0.773376 -0.218811 0.543274 0.242432 1441913006 0.773376 -0.218811 0.543274 0.242432 1441913006 0.773376 -0.218811 0.543274 0.242432 1441913006 0.773376 -0.218811 0.543274 0.242432 1441913006 0.773376 -0.218811 0.543274 0.242432 1441913006 0.814148 -0.251892 0.514587 0.093994 1441913006 0.814148 -0.251892 0.514587 0.093994 1441913006 0.814148 -0.251892 0.514587 0.093994 1441913006 0.814148 -0.251892 0.514587 0.093994 1441913006 0.814148 -0.251892 0.514587 0.093994 1441913006 0.814148 -0.251892 0.514587 0.093994 1441913006 0.834900 -0.300964 0.458740 -0.043030 1441913006 0.834900 -0.300964 0.458740 -0.043030 1441913006 0.834900 -0.300964 0.458740 -0.043030 1441913006 0.834900 -0.300964 0.458740 -0.043030 1441913006 0.834900 -0.300964 0.458740 -0.043030 1441913006 0.834900 -0.300964 0.458740 -0.043030 1441913006 0.819397 -0.382263 0.396118 -0.159668 1441913006 0.819397 -0.382263 0.396118 -0.159668 1441913006 0.819397 -0.382263 0.396118 -0.159668 1441913006 0.819397 -0.382263 0.396118 -0.159668 1441913006 0.819397 -0.382263 0.396118 -0.159668 1441913006 0.819397 -0.382263 0.396118 -0.159668 1441913006 0.819397 -0.382263 0.396118 -0.159668 1441913006 0.793457 -0.422119 0.336792 -0.280579 1441913006 0.793457 -0.422119 0.336792 -0.280579 1441913006 0.793457 -0.422119 0.336792 -0.280579 1441913006 0.793457 -0.422119 0.336792 -0.280579 1441913006 0.793457 -0.422119 0.336792 -0.280579 1441913006 0.793457 -0.422119 0.336792 -0.280579 1441913006 0.787598 -0.401306 0.277405 -0.376404 1441913006 0.787598 -0.401306 0.277405 -0.376404 1441913006 0.787598 -0.401306 0.277405 -0.376404 1441913006 0.787598 -0.401306 0.277405 -0.376404 1441913006 0.787598 -0.401306 0.277405 -0.376404 1441913006 0.787598 -0.401306 0.277405 -0.376404 1441913006 0.787231 -0.372131 0.227173 -0.436157 1441913006 0.787231 -0.372131 0.227173 -0.436157 1441913006 0.787231 -0.372131 0.227173 -0.436157 1441913006 0.787231 -0.372131 0.227173 -0.436157 1441913006 0.787231 -0.372131 0.227173 -0.436157 1441913006 0.787231 -0.372131 0.227173 -0.436157 1441913006 0.787231 -0.372131 0.227173 -0.436157 1441913006 0.782959 -0.365601 0.209778 -0.457520 1441913006 0.782959 -0.365601 0.209778 -0.457520 1441913006 0.782959 -0.365601 0.209778 -0.457520 1441913006 0.782959 -0.365601 0.209778 -0.457520 1441913006 0.782959 -0.365601 0.209778 -0.457520 1441913006 0.782959 -0.365601 0.209778 -0.457520 1441913006 0.779663 -0.379089 0.228271 -0.443054 1441913006 0.779663 -0.379089 0.228271 -0.443054 1441913006 0.779663 -0.379089 0.228271 -0.443054 1441913006 0.779663 -0.379089 0.228271 -0.443054 1441913006 0.779663 -0.379089 0.228271 -0.443054 1441913006 0.779663 -0.379089 0.228271 -0.443054 1441913006 0.779663 -0.379089 0.228271 -0.443054 1441913006 0.789246 -0.378540 0.264465 -0.404785 1441913006 0.789246 -0.378540 0.264465 -0.404785 1441913006 0.789246 -0.378540 0.264465 -0.404785 1441913006 0.789246 -0.378540 0.264465 -0.404785 1441913006 0.789246 -0.378540 0.264465 -0.404785 1441913006 0.789246 -0.378540 0.264465 -0.404785 1441913006 0.804138 -0.371948 0.319702 -0.335876 1441913006 0.804138 -0.371948 0.319702 -0.335876 1441913006 0.804138 -0.371948 0.319702 -0.335876 1441913006 0.804138 -0.371948 0.319702 -0.335876 1441913006 0.804138 -0.371948 0.319702 -0.335876 1441913006 0.804138 -0.371948 0.319702 -0.335876 1441913006 0.821167 -0.361938 0.382813 -0.219299 1441913006 0.821167 -0.361938 0.382813 -0.219299 1441913006 0.821167 -0.361938 0.382813 -0.219299 1441913006 0.821167 -0.361938 0.382813 -0.219299 1441913006 0.821167 -0.361938 0.382813 -0.219299 1441913006 0.821167 -0.361938 0.382813 -0.219299 1441913006 0.837646 -0.317444 0.434448 -0.093445 1441913006 0.837646 -0.317444 0.434448 -0.093445 1441913006 0.837646 -0.317444 0.434448 -0.093445 1441913006 0.837646 -0.317444 0.434448 -0.093445 1441913006 0.837646 -0.317444 0.434448 -0.093445 1441913006 0.837646 -0.317444 0.434448 -0.093445 1441913006 0.837646 -0.317444 0.434448 -0.093445 1441913006 0.846924 -0.191772 0.495850 0.002991 1441913006 0.846924 -0.191772 0.495850 0.002991 1441913006 0.846924 -0.191772 0.495850 0.002991 1441913006 0.846924 -0.191772 0.495850 0.002991 1441913006 0.846924 -0.191772 0.495850 0.002991 1441913006 0.846924 -0.191772 0.495850 0.002991 1441913006 0.810059 -0.072205 0.571777 0.107605 1441913006 0.810059 -0.072205 0.571777 0.107605 1441913006 0.810059 -0.072205 0.571777 0.107605 1441913006 0.810059 -0.072205 0.571777 0.107605 1441913006 0.810059 -0.072205 0.571777 0.107605 1441913006 0.810059 -0.072205 0.571777 0.107605 1441913006 0.810059 -0.072205 0.571777 0.107605 1441913006 0.753540 -0.058594 0.598450 0.265503 1441913006 0.753540 -0.058594 0.598450 0.265503 1441913006 0.753540 -0.058594 0.598450 0.265503 1441913006 0.753540 -0.058594 0.598450 0.265503 1441913006 0.753540 -0.058594 0.598450 0.265503 1441913006 0.753540 -0.058594 0.598450 0.265503 1441913007 0.706421 -0.090759 0.553711 0.431274 1441913007 0.706421 -0.090759 0.553711 0.431274 1441913007 0.706421 -0.090759 0.553711 0.431274 1441913007 0.706421 -0.090759 0.553711 0.431274 1441913007 0.706421 -0.090759 0.553711 0.431274 1441913007 0.706421 -0.090759 0.553711 0.431274 1441913007 0.706421 -0.090759 0.553711 0.431274 1441913007 0.668396 -0.082703 0.524109 0.521179 1441913007 0.668396 -0.082703 0.524109 0.521179 1441913007 0.668396 -0.082703 0.524109 0.521179 1441913007 0.668396 -0.082703 0.524109 0.521179 1441913007 0.668396 -0.082703 0.524109 0.521179 1441913007 0.668396 -0.082703 0.524109 0.521179 1441913007 0.668396 -0.082703 0.524109 0.521179 1441913007 0.647949 -0.047485 0.531372 0.543579 1441913007 0.647949 -0.047485 0.531372 0.543579 1441913007 0.647949 -0.047485 0.531372 0.543579 1441913007 0.647949 -0.047485 0.531372 0.543579 1441913007 0.647949 -0.047485 0.531372 0.543579 1441913007 0.647949 -0.047485 0.531372 0.543579 1441913007 0.660156 -0.039368 0.520325 0.540161 1441913007 0.660156 -0.039368 0.520325 0.540161 1441913007 0.660156 -0.039368 0.520325 0.540161 1441913007 0.660156 -0.039368 0.520325 0.540161 1441913007 0.686890 -0.039795 0.540222 0.484375 1441913007 0.686890 -0.039795 0.540222 0.484375 1441913007 0.686890 -0.039795 0.540222 0.484375 1441913007 0.686890 -0.039795 0.540222 0.484375 1441913007 0.686890 -0.039795 0.540222 0.484375 1441913007 0.686890 -0.039795 0.540222 0.484375 1441913007 0.713196 -0.041504 0.582214 0.387939 1441913007 0.713196 -0.041504 0.582214 0.387939 1441913007 0.713196 -0.041504 0.582214 0.387939 1441913007 0.713196 -0.041504 0.582214 0.387939 1441913007 0.713196 -0.041504 0.582214 0.387939 1441913007 0.713196 -0.041504 0.582214 0.387939 1441913007 0.741577 -0.065186 0.609802 0.271790 1441913007 0.741577 -0.065186 0.609802 0.271790 1441913007 0.741577 -0.065186 0.609802 0.271790 1441913007 0.741577 -0.065186 0.609802 0.271790 1441913007 0.741577 -0.065186 0.609802 0.271790 1441913007 0.741577 -0.065186 0.609802 0.271790 1441913007 0.769775 -0.105774 0.604797 0.174377 1441913007 0.769775 -0.105774 0.604797 0.174377 1441913007 0.769775 -0.105774 0.604797 0.174377 1441913007 0.769775 -0.105774 0.604797 0.174377 1441913007 0.769775 -0.105774 0.604797 0.174377 1441913007 
0.757690 -0.073120 0.634033 0.135986 1441913009 0.757690 -0.073120 0.634033 0.135986 1441913009 0.757690 -0.073120 0.634033 0.135986 1441913009 0.757690 -0.073120 0.634033 0.135986 1441913009 0.757690 -0.073120 0.634033 0.135986 1441913009 0.757690 -0.073120 0.634033 0.135986 1441913009 0.756348 -0.086487 0.632324 0.143311 1441913009 0.756348 -0.086487 0.632324 0.143311 1441913009 0.756348 -0.086487 0.632324 0.143311 1441913009 0.756348 -0.086487 0.632324 0.143311 1441913009 0.756348 -0.086487 0.632324 0.143311 1441913009 0.756348 -0.086487 0.632324 0.143311 1441913009 0.755188 -0.099426 0.628845 0.155762 1441913009 0.755188 -0.099426 0.628845 0.155762 1441913009 0.755188 -0.099426 0.628845 0.155762 1441913009 0.755188 -0.099426 0.628845 0.155762 1441913009 0.755188 -0.099426 0.628845 0.155762 1441913009 0.755188 -0.099426 0.628845 0.155762 1441913009 0.755188 -0.099426 0.628845 0.155762 1441913009 0.752380 -0.120605 0.623901 0.173340 1441913009 0.752380 -0.120605 0.623901 0.173340 1441913009 0.752380 -0.120605 0.623901 0.173340 1441913009 0.752380 -0.120605 0.623901 0.173340 1441913009 0.752380 -0.120605 0.623901 0.173340 1441913009 0.752380 -0.120605 0.623901 0.173340 1441913009 0.746765 -0.143311 0.621094 0.189453 1441913009 0.746765 -0.143311 0.621094 0.189453 1441913009 0.746765 -0.143311 0.621094 0.189453 1441913009 0.746765 -0.143311 0.621094 0.189453 1441913009 0.746765 -0.143311 0.621094 0.189453 1441913009 0.746765 -0.143311 0.621094 0.189453 1441913009 0.746765 -0.143311 0.621094 0.189453 1441913009 0.740967 -0.161621 0.619873 0.201294 1441913009 0.740967 -0.161621 0.619873 0.201294 1441913009 0.740967 -0.161621 0.619873 0.201294 1441913009 0.740967 -0.161621 0.619873 0.201294 1441913009 0.740967 -0.161621 0.619873 0.201294 1441913009 0.740967 -0.161621 0.619873 0.201294 1441913009 0.736816 -0.172241 0.619568 0.208435 1441913009 0.736816 -0.172241 0.619568 0.208435 1441913009 0.736816 -0.172241 0.619568 0.208435 1441913009 0.736816 -0.172241 0.619568 0.208435 1441913009 0.736816 -0.172241 0.619568 0.208435 1441913009 0.736816 -0.172241 0.619568 0.208435 1441913009 0.734253 -0.177979 0.619751 0.212219 1441913009 0.734253 -0.177979 0.619751 0.212219 1441913009 0.734253 -0.177979 0.619751 0.212219 1441913009 0.734253 -0.177979 0.619751 0.212219 1441913009 0.734253 -0.177979 0.619751 0.212219 1441913009 0.734253 -0.177979 0.619751 0.212219 1441913009 0.734253 -0.177979 0.619751 0.212219 1441913009 0.733887 -0.177429 0.621277 0.209534 1441913009 0.733887 -0.177429 0.621277 0.209534 1441913009 0.733887 -0.177429 0.621277 0.209534 1441913009 0.733887 -0.177429 0.621277 0.209534 1441913009 0.733887 -0.177429 0.621277 0.209534 1441913009 0.733887 -0.177429 0.621277 0.209534 1441913009 0.735291 -0.168884 0.625427 0.198792 1441913009 0.735291 -0.168884 0.625427 0.198792 1441913010 0.735291 -0.168884 0.625427 0.198792 1441913010 0.735291 -0.168884 0.625427 0.198792 1441913010 0.735291 -0.168884 0.625427 0.198792 1441913010 0.735291 -0.168884 0.625427 0.198792 1441913010 0.738464 -0.155090 0.629639 0.184631 1441913010 0.738464 -0.155090 0.629639 0.184631 1441913010 0.738464 -0.155090 0.629639 0.184631 1441913010 0.738464 -0.155090 0.629639 0.184631 1441913010 0.738464 -0.155090 0.629639 0.184631 1441913010 0.738464 -0.155090 0.629639 0.184631 1441913010 0.738464 -0.155090 0.629639 0.184631 1441913010 0.742981 -0.142944 0.630432 0.173157 1441913010 0.742981 -0.142944 0.630432 0.173157 1441913010 0.742981 -0.142944 0.630432 0.173157 1441913010 0.742981 -0.142944 0.630432 0.173157 1441913010 0.742981 -0.142944 0.630432 0.173157 1441913010 0.742981 -0.142944 0.630432 0.173157 1441913010 0.748779 -0.130676 0.628784 0.163757 1441913010 0.748779 -0.130676 0.628784 0.163757 1441913010 0.748779 -0.130676 0.628784 0.163757 1441913010 0.748779 -0.130676 0.628784 0.163757 1441913010 0.748779 -0.130676 0.628784 0.163757 1441913010 0.748779 -0.130676 0.628784 0.163757 1441913010 0.753845 -0.113892 0.627991 0.155823 1441913010 0.753845 -0.113892 0.627991 0.155823 1441913010 0.753845 -0.113892 0.627991 0.155823 1441913010 0.753845 -0.113892 0.627991 0.155823 1441913010 0.753845 -0.113892 0.627991 0.155823 1441913010 0.753845 -0.113892 0.627991 0.155823 1441913010 0.759644 -0.098816 0.624756 0.151123 1441913010 0.759644 -0.098816 0.624756 0.151123 1441913010 0.759644 -0.098816 0.624756 0.151123 1441913010 0.759644 -0.098816 0.624756 0.151123 1441913010 0.759644 -0.098816 0.624756 0.151123 1441913010 0.759644 -0.098816 0.624756 0.151123 1441913010 0.759644 -0.098816 0.624756 0.151123 1441913010 0.760376 -0.084595 0.625977 0.150757 1441913010 0.760376 -0.084595 0.625977 0.150757 1441913010 0.760376 -0.084595 0.625977 0.150757 1441913010 0.760376 -0.084595 0.625977 0.150757 1441913010 0.760376 -0.084595 0.625977 0.150757 1441913010 0.760376 -0.084595 0.625977 0.150757 1441913010 0.758911 -0.078003 0.626343 0.159851 1441913010 0.758911 -0.078003 0.626343 0.159851 1441913010 0.758911 -0.078003 0.626343 0.159851 1441913010 0.758911 -0.078003 0.626343 0.159851 1441913010 0.758911 -0.078003 0.626343 0.159851 1441913010 0.758911 -0.078003 0.626343 0.159851 1441913010 0.758789 -0.075745 0.624207 0.169800 1441913010 0.758789 -0.075745 0.624207 0.169800 1441913010 0.758789 -0.075745 0.624207 0.169800 1441913010 0.758789 -0.075745 0.624207 0.169800 1441913010 0.758789 -0.075745 0.624207 0.169800 1441913010 0.758789 -0.075745 0.624207 0.169800 1441913010 0.758789 -0.075745 0.624207 0.169800 1441913010 0.759155 -0.067444 0.625427 0.166870 1441913010 0.759155 -0.067444 0.625427 0.166870 1441913010 0.759155 -0.067444 0.625427 0.166870 1441913010 0.759155 -0.067444 0.625427 0.166870 1441913010 0.759155 -0.067444 0.625427 0.166870 1441913010 0.759155 -0.067444 0.625427 0.166870 1441913010 0.759705 -0.057556 0.629578 0.152100 1441913010 0.759705 -0.057556 0.629578 0.152100 1441913010 0.759705 -0.057556 0.629578 0.152100 1441913010 0.759705 -0.057556 0.629578 0.152100 1441913010 0.759705 -0.057556 0.629578 0.152100 1441913010 0.759705 -0.057556 0.629578 0.152100 1441913010 0.758667 -0.050964 0.635376 0.134216 1441913010 0.758667 -0.050964 0.635376 0.134216 1441913010 0.758667 -0.050964 0.635376 0.134216 1441913010 0.758667 -0.050964 0.635376 0.134216 1441913010 0.758667 -0.050964 0.635376 0.134216 1441913010 0.758667 -0.050964 0.635376 0.134216 1441913010 0.758667 -0.050964 0.635376 0.134216 1441913010 0.756836 -0.055176 0.638672 0.127380 1441913010 0.756836 -0.055176 0.638672 0.127380 1441913010 0.756836 -0.055176 0.638672 0.127380 1441913010 0.756836 -0.055176 0.638672 0.127380 1441913010 0.756836 -0.055176 0.638672 0.127380 1441913010 0.756836 -0.055176 0.638672 0.127380 1441913010 0.755920 -0.069885 0.637329 0.131836 1441913010 0.755920 -0.069885 0.637329 0.131836 1441913010 0.755920 -0.069885 0.637329 0.131836 1441913010 0.755920 -0.069885 0.637329 0.131836 1441913010 0.755920 -0.069885 0.637329 0.131836 1441913010 0.755920 -0.069885 0.637329 0.131836 1441913010 0.753723 -0.096375 0.633911 0.143860 1441913010 0.753723 -0.096375 0.633911 0.143860 1441913010 0.753723 -0.096375 0.633911 0.143860 1441913010 0.753723 -0.096375 0.633911 0.143860 1441913010 0.753723 -0.096375 0.633911 0.143860 1441913010 0.753723 -0.096375 0.633911 0.143860 1441913010 0.753723 -0.096375 0.633911 0.143860 1441913010 0.750793 -0.122070 0.630554 0.153809 1441913010 0.750793 -0.122070 0.630554 0.153809 1441913010 0.750793 -0.122070 0.630554 0.153809 1441913010 0.750793 -0.122070 0.630554 0.153809 1441913010 0.750793 -0.122070 0.630554 0.153809 1441913010 0.750793 -0.122070 0.630554 0.153809 1441913010 0.746155 -0.142578 0.629639 0.162476 1441913010 0.746155 -0.142578 0.629639 0.162476 1441913010 0.746155 -0.142578 0.629639 0.162476 1441913010 0.746155 -0.142578 0.629639 0.162476 1441913010 0.746155 -0.142578 0.629639 0.162476 1441913010 0.746155 -0.142578 0.629639 0.162476 1441913010 0.741333 -0.160828 0.627808 0.174194 1441913010 0.741333 -0.160828 0.627808 0.174194 1441913010 0.741333 -0.160828 0.627808 0.174194 1441913010 0.741333 -0.160828 0.627808 0.174194 1441913010 0.741333 -0.160828 0.627808 0.174194 1441913010 0.741333 -0.160828 0.627808 0.174194 1441913010 0.741333 -0.160828 0.627808 0.174194 1441913010 0.737000 -0.175842 0.625854 0.184875 1441913010 0.737000 -0.175842 0.625854 0.184875 1441913010 0.737000 -0.175842 0.625854 0.184875 1441913011 0.737000 -0.175842 0.625854 0.184875 1441913011 0.737000 -0.175842 0.625854 0.184875 1441913011 0.737000 -0.175842 0.625854 0.184875 1441913011 0.734253 -0.183105 0.625244 0.190552 1441913011 0.734253 -0.183105 0.625244 0.190552 1441913011 0.734253 -0.183105 0.625244 0.190552 1441913011 0.734253 -0.183105 0.625244 0.190552 1441913011 0.734253 -0.183105 0.625244 0.190552 1441913011 0.734253 -0.183105 0.625244 0.190552 1441913011 0.734253 -0.183105 0.625244 0.190552 1441913011 0.732056 -0.187866 0.625549 0.193359 1441913011 0.732056 -0.187866 0.625549 0.193359 1441913011 0.732056 -0.187866 0.625549 0.193359 1441913011 0.732056 -0.187866 0.625549 0.193359 1441913011 0.732056 -0.187866 0.625549 0.193359 1441913011 0.732056 -0.187866 0.625549 0.193359 1441913011 0.730591 -0.192566 0.625244 0.195313 1441913011 0.730591 -0.192566 0.625244 0.195313 1441913011 0.730591 -0.192566 0.625244 0.195313 1441913011 0.730591 -0.192566 0.625244 0.195313 1441913011 0.730591 -0.192566 0.625244 0.195313 1441913011 0.730591 -0.192566 0.625244 0.195313 1441913011 0.730957 -0.188354 0.627502 0.190552 1441913011 0.730957 -0.188354 0.627502 0.190552 1441913011 0.730957 -0.188354 0.627502 0.190552 1441913011 0.730957 -0.188354 0.627502 0.190552 1441913011 0.730957 -0.188354 0.627502 0.190552 1441913011 0.730957 -0.188354 0.627502 0.190552 1441913011 0.730957 -0.188354 0.627502 0.190552 1441913011 0.734070 -0.175537 0.630737 0.180054 1441913011 0.734070 -0.175537 0.630737 0.180054 1441913011 0.734070 -0.175537 0.630737 0.180054 1441913011 0.734070 -0.175537 0.630737 0.180054 1441913011 0.734070 -0.175537 0.630737 0.180054 1441913011 0.734070 -0.175537 0.630737 0.180054 1441913011 0.739136 -0.162109 0.631470 0.169006 1441913011 0.739136 -0.162109 0.631470 0.169006 1441913011 0.739136 -0.162109 0.631470 0.169006 1441913011 0.739136 -0.162109 0.631470 0.169006 1441913011 0.739136 -0.162109 0.631470 0.169006 1441913011 0.739136 -0.162109 0.631470 0.169006 1441913011 0.745483 -0.149170 0.630005 0.158081 1441913011 0.745483 -0.149170 0.630005 0.158081 1441913011 0.745483 -0.149170 0.630005 0.158081 1441913011 0.745483 -0.149170 0.630005 0.158081 1441913011 0.745483 -0.149170 0.630005 0.158081 1441913011 0.745483 -0.149170 0.630005 0.158081 1441913011 0.751282 -0.139832 0.627441 0.149231 1441913011 0.751282 -0.139832 0.627441 0.149231 1441913011 0.751282 -0.139832 0.627441 0.149231 1441913011 0.751282 -0.139832 0.627441 0.149231 1441913011 0.751282 -0.139832 0.627441 0.149231 1441913011 0.751282 -0.139832 0.627441 0.149231 1441913011 0.755188 -0.130249 0.625977 0.144470 1441913011 0.755188 -0.130249 0.625977 0.144470 1441913011 0.755188 -0.130249 0.625977 0.144470 1441913011 0.755188 -0.130249 0.625977 0.144470 1441913011 0.755188 -0.130249 0.625977 0.144470 1441913011 0.755188 -0.130249 0.625977 0.144470 1441913011 0.758972 -0.122559 0.622742 0.145081 1441913011 0.758972 -0.122559 0.622742 0.145081 1441913011 0.758972 -0.122559 0.622742 0.145081 1441913011 0.758972 -0.122559 0.622742 0.145081 1441913011 0.758972 -0.122559 0.622742 0.145081 1441913011 0.758972 -0.122559 0.622742 0.145081 1441913011 0.762573 -0.114563 0.619690 0.145935 1441913011 0.762573 -0.114563 0.619690 0.145935 1441913011 0.762573 -0.114563 0.619690 0.145935 1441913011 0.762573 -0.114563 0.619690 0.145935 1441913011 0.762573 -0.114563 0.619690 0.145935 1441913011 0.762573 -0.114563 0.619690 0.145935 1441913011 0.766235 -0.106079 0.617126 0.143860 1441913011 0.766235 -0.106079 0.617126 0.143860 1441913011 0.766235 -0.106079 0.617126 0.143860 1441913011 0.766235 -0.106079 0.617126 0.143860 1441913011 0.766235 -0.106079 0.617126 0.143860 1441913011 0.766235 -0.106079 0.617126 0.143860 1441913011 0.766235 -0.106079 0.617126 0.143860 1441913011 0.769592 -0.095215 0.616577 0.135559 1441913011 0.769592 -0.095215 0.616577 0.135559 1441913011 0.769592 -0.095215 0.616577 0.135559 1441913011 0.769592 -0.095215 0.616577 0.135559 1441913011 0.769592 -0.095215 0.616577 0.135559 1441913011 0.769592 -0.095215 0.616577 0.135559 1441913011 0.770752 -0.085022 0.618530 0.126709 1441913011 0.770752 -0.085022 0.618530 0.126709 1441913011 0.770752 -0.085022 0.618530 0.126709 1441913011 0.770752 -0.085022 0.618530 0.126709 1441913011 0.770752 -0.085022 0.618530 0.126709 1441913011 0.770752 -0.085022 0.618530 0.126709 1441913011 0.769287 -0.078918 0.622437 0.120544 1441913011 0.769287 -0.078918 0.622437 0.120544 1441913011 0.769287 -0.078918 0.622437 0.120544 1441913011 0.769287 -0.078918 0.622437 0.120544 1441913011 0.769287 -0.078918 0.622437 0.120544 1441913011 0.769287 -0.078918 0.622437 0.120544 1441913011 0.769287 -0.078918 0.622437 0.120544 1441913011 0.766541 -0.078430 0.626587 0.116394 1441913011 0.766541 -0.078430 0.626587 0.116394 1441913011 0.766541 -0.078430 0.626587 0.116394 1441913011 0.766541 -0.078430 0.626587 0.116394 1441913011 0.766541 -0.078430 0.626587 0.116394 1441913011 0.766541 -0.078430 0.626587 0.116394 1441913011 0.762634 -0.080566 0.631287 0.115234 1441913011 0.762634 -0.080566 0.631287 0.115234 1441913011 0.762634 -0.080566 0.631287 0.115234 1441913011 0.762634 -0.080566 0.631287 0.115234 1441913011 0.762634 -0.080566 0.631287 0.115234 1441913011 0.762634 -0.080566 0.631287 0.115234 1441913011 0.762634 -0.080566 0.631287 0.115234 1441913011 0.759399 -0.088684 0.633484 0.118774 1441913011 0.759399 -0.088684 0.633484 0.118774 1441913011 0.759399 -0.088684 0.633484 0.118774 1441913012 0.759399 -0.088684 0.633484 0.118774 1441913012 0.759399 -0.088684 0.633484 0.118774 1441913012 0.755798 -0.104004 0.633789 0.127441 1441913012 0.755798 -0.104004 0.633789 0.127441 1441913012 0.755798 -0.104004 0.633789 0.127441 1441913012 0.755798 -0.104004 0.633789 0.127441 1441913012 0.755798 -0.104004 0.633789 0.127441 1441913012 0.755798 -0.104004 0.633789 0.127441 1441913012 0.755798 -0.104004 0.633789 0.127441 1441913012 0.752014 -0.118286 0.633667 0.137329 1441913012 0.752014 -0.118286 0.633667 0.137329 1441913012 0.752014 -0.118286 0.633667 0.137329 1441913012 0.752014 -0.118286 0.633667 0.137329 1441913012 0.752014 -0.118286 0.633667 0.137329 1441913012 0.752014 -0.118286 0.633667 0.137329 1441913012 0.749756 -0.130920 0.631958 0.145813 1441913012 0.749756 -0.130920 0.631958 0.145813 1441913012 0.749756 -0.130920 0.631958 0.145813 1441913012 0.749756 -0.130920 0.631958 0.145813 1441913012 0.749756 -0.130920 0.631958 0.145813 1441913012 0.749756 -0.130920 0.631958 0.145813 1441913012 0.747437 -0.142883 0.631409 0.148865 1441913012 0.747437 -0.142883 0.631409 0.148865 1441913012 0.747437 -0.142883 0.631409 0.148865 1441913012 0.747437 -0.142883 0.631409 0.148865 1441913012 0.747437 -0.142883 0.631409 0.148865 1441913012 0.747437 -0.142883 0.631409 0.148865 1441913012 0.747437 -0.142883 0.631409 0.148865 1441913012 0.747192 -0.145264 0.631958 0.145508 1441913012 0.747192 -0.145264 0.631958 0.145508 1441913012 0.747192 -0.145264 0.631958 0.145508 1441913012 0.747192 -0.145264 0.631958 0.145508 1441913012 0.747192 -0.145264 0.631958 0.145508 1441913012 0.747192 -0.145264 0.631958 0.145508 1441913012 0.746582 -0.149597 0.631165 0.147400 1441913012 0.746582 -0.149597 0.631165 0.147400 1441913012 0.746582 -0.149597 0.631165 0.147400 1441913012 0.746582 -0.149597 0.631165 0.147400 1441913012 0.746582 -0.149597 0.631165 0.147400 1441913012 0.746582 -0.149597 0.631165 0.147400 1441913012 0.745178 -0.152710 0.630798 0.152832 1441913012 0.745178 -0.152710 0.630798 0.152832 1441913012 0.745178 -0.152710 0.630798 0.152832 1441913012 0.745178 -0.152710 0.630798 0.152832 1441913012 0.745178 -0.152710 0.630798 0.152832 1441913012 0.745178 -0.152710 0.630798 0.152832 1441913012 0.745178 -0.152710 0.630798 0.152832 1441913012 0.743225 -0.154114 0.631592 0.157715 1441913012 0.743225 -0.154114 0.631592 0.157715 1441913012 0.743225 -0.154114 0.631592 0.157715 1441913012 0.743225 -0.154114 0.631592 0.157715 1441913012 0.743225 -0.154114 0.631592 0.157715 1441913012 0.743225 -0.154114 0.631592 0.157715 1441913012 0.741089 -0.155640 0.633179 0.159668 1441913012 0.741089 -0.155640 0.633179 0.159668 1441913012 0.741089 -0.155640 0.633179 0.159668 1441913012 0.741089 -0.155640 0.633179 0.159668 1441913012 0.741089 -0.155640 0.633179 0.159668 1441913012 0.741089 -0.155640 0.633179 0.159668 1441913012 0.741089 -0.155640 0.633179 0.159668 1441913012 0.740479 -0.156555 0.634338 0.157471 1441913012 0.740479 -0.156555 0.634338 0.157471 1441913012 0.740479 -0.156555 0.634338 0.157471 1441913012 0.740479 -0.156555 0.634338 0.157471 1441913012 0.740479 -0.156555 0.634338 0.157471 1441913012 0.740479 -0.156555 0.634338 0.157471 1441913012 0.741089 -0.153442 0.635864 0.151062 1441913012 0.741089 -0.153442 0.635864 0.151062 1441913012 0.741089 -0.153442 0.635864 0.151062 1441913012 0.741089 -0.153442 0.635864 0.151062 1441913012 0.741089 -0.153442 0.635864 0.151062 1441913012 0.741089 -0.153442 0.635864 0.151062 1441913012 0.743042 -0.147522 0.636597 0.144043 1441913012 0.743042 -0.147522 0.636597 0.144043 1441913012 0.743042 -0.147522 0.636597 0.144043 1441913012 0.743042 -0.147522 0.636597 0.144043 1441913012 0.743042 -0.147522 0.636597 0.144043 1441913012 0.743042 -0.147522 0.636597 0.144043 1441913012 0.743042 -0.147522 0.636597 0.144043 1441913012 0.746826 -0.138611 0.635803 0.136597 1441913012 0.746826 -0.138611 0.635803 0.136597 1441913012 0.746826 -0.138611 0.635803 0.136597 1441913012 0.746826 -0.138611 0.635803 0.136597 1441913012 0.746826 -0.138611 0.635803 0.136597 1441913012 0.746826 -0.138611 0.635803 0.136597 1441913012 0.752319 -0.128479 0.632690 0.130798 1441913012 0.752319 -0.128479 0.632690 0.130798 1441913012 0.752319 -0.128479 0.632690 0.130798 1441913012 0.752319 -0.128479 0.632690 0.130798 1441913012 0.752319 -0.128479 0.632690 0.130798 1441913012 0.752319 -0.128479 0.632690 0.130798 1441913012 0.757935 -0.120544 0.628113 0.127869 1441913012 0.757935 -0.120544 0.628113 0.127869 1441913012 0.757935 -0.120544 0.628113 0.127869 1441913012 0.757935 -0.120544 0.628113 0.127869 1441913012 0.757935 -0.120544 0.628113 0.127869 1441913012 0.757935 -0.120544 0.628113 0.127869 1441913012 0.757935 -0.120544 0.628113 0.127869 1441913012 0.763367 -0.111755 0.622925 0.129028 1441913012 0.763367 -0.111755 0.622925 0.129028 1441913012 0.763367 -0.111755 0.622925 0.129028 1441913012 0.763367 -0.111755 0.622925 0.129028 1441913012 0.763367 -0.111755 0.622925 0.129028 1441913012 0.763367 -0.111755 0.622925 0.129028 1441913012 0.767578 -0.098389 0.619446 0.131836 1441913012 0.767578 -0.098389 0.619446 0.131836 1441913012 0.767578 -0.098389 0.619446 0.131836 1441913012 0.767578 -0.098389 0.619446 0.131836 1441913012 0.767578 -0.098389 0.619446 0.131836 1441913012 0.767578 -0.098389 0.619446 0.131836 1441913012 0.767578 -0.098389 0.619446 0.131836 1441913012 0.770264 -0.079651 0.617798 0.136536 1441913012 0.770264 -0.079651 0.617798 0.136536 1441913012 0.770264 -0.079651 0.617798 0.136536 1441913012 0.770264 -0.079651 0.617798 0.136536 1441913013 0.770264 -0.079651 0.617798 0.136536 1441913013 0.772705 -0.056519 0.618286 0.131653 1441913013 0.772705 -0.056519 0.618286 0.131653 1441913013 0.772705 -0.056519 0.618286 0.131653 1441913013 0.772705 -0.056519 0.618286 0.131653 1441913013 0.772705 -0.056519 0.618286 0.131653 1441913013 0.772705 -0.056519 0.618286 0.131653 1441913013 0.772705 -0.056519 0.618286 0.131653 1441913013 0.774109 -0.045593 0.618591 0.126221 1441913013 0.774109 -0.045593 0.618591 0.126221 1441913013 0.774109 -0.045593 0.618591 0.126221 1441913013 0.774109 -0.045593 0.618591 0.126221 1441913013 0.774109 -0.045593 0.618591 0.126221 1441913013 0.774109 -0.045593 0.618591 0.126221 1441913013 0.773193 -0.036621 0.622009 0.117676 1441913013 0.773193 -0.036621 0.622009 0.117676 1441913013 0.773193 -0.036621 0.622009 0.117676 1441913013 0.773193 -0.036621 0.622009 0.117676 1441913013 0.773193 -0.036621 0.622009 0.117676 1441913013 0.773193 -0.036621 0.622009 0.117676 1441913013 0.771057 -0.030029 0.626221 0.111084 1441913013 0.771057 -0.030029 0.626221 0.111084 1441913013 0.771057 -0.030029 0.626221 0.111084 1441913013 0.771057 -0.030029 0.626221 0.111084 1441913013 0.771057 -0.030029 0.626221 0.111084 1441913013 0.771057 -0.030029 0.626221 0.111084 1441913013 0.771057 -0.030029 0.626221 0.111084 1441913013 0.769958 -0.030212 0.627869 0.109619 1441913013 0.769958 -0.030212 0.627869 0.109619 1441913013 0.769958 -0.030212 0.627869 0.109619 1441913013 0.769958 -0.030212 0.627869 0.109619 1441913013 0.769958 -0.030212 0.627869 0.109619 1441913013 0.769958 -0.030212 0.627869 0.109619 1441913013 0.767883 -0.033875 0.630188 0.109314 1441913013 0.767883 -0.033875 0.630188 0.109314 1441913013 0.767883 -0.033875 0.630188 0.109314 1441913013 0.767883 -0.033875 0.630188 0.109314 1441913013 0.767883 -0.033875 0.630188 0.109314 1441913013 0.767883 -0.033875 0.630188 0.109314 1441913013 0.767395 -0.041138 0.630615 0.108032 1441913013 0.767395 -0.041138 0.630615 0.108032 1441913013 0.767395 -0.041138 0.630615 0.108032 1441913013 0.767395 -0.041138 0.630615 0.108032 1441913013 0.767395 -0.041138 0.630615 0.108032 1441913013 0.767395 -0.041138 0.630615 0.108032 1441913013 0.767395 -0.041138 0.630615 0.108032 1441913013 0.765747 -0.053833 0.631104 0.111267 1441913013 0.765747 -0.053833 0.631104 0.111267 1441913013 0.765747 -0.053833 0.631104 0.111267 1441913013 0.765747 -0.053833 0.631104 0.111267 1441913013 0.765747 -0.053833 0.631104 0.111267 1441913013 0.765747 -0.053833 0.631104 0.111267 1441913013 0.762756 -0.069031 0.631897 0.118652 1441913013 0.762756 -0.069031 0.631897 0.118652 1441913013 0.762756 -0.069031 0.631897 0.118652 1441913013 0.762756 -0.069031 0.631897 0.118652 1441913013 0.762756 -0.069031 0.631897 0.118652 1441913013 0.762756 -0.069031 0.631897 0.118652 1441913013 0.759460 -0.084717 0.632019 0.128479 1441913013 0.759460 -0.084717 0.632019 0.128479 1441913013 0.759460 -0.084717 0.632019 0.128479 1441913013 0.759460 -0.084717 0.632019 0.128479 1441913013 0.759460 -0.084717 0.632019 0.128479 1441913013 0.759460 -0.084717 0.632019 0.128479 1441913013 0.759460 -0.084717 0.632019 0.128479 1441913013 0.756897 -0.096252 0.631165 0.139282 1441913013 0.756897 -0.096252 0.631165 0.139282 1441913013 0.756897 -0.096252 0.631165 0.139282 1441913013 0.756897 -0.096252 0.631165 0.139282 1441913013 0.756897 -0.096252 0.631165 0.139282 1441913013 0.756897 -0.096252 0.631165 0.139282 1441913013 0.754578 -0.105103 0.630066 0.150146 1441913013 0.754578 -0.105103 0.630066 0.150146 1441913013 0.754578 -0.105103 0.630066 0.150146 1441913013 0.754578 -0.105103 0.630066 0.150146 1441913013 0.754578 -0.105103 0.630066 0.150146 1441913013 0.754578 -0.105103 0.630066 0.150146 1441913013 0.750854 -0.116211 0.629883 0.160828 1441913013 0.750854 -0.116211 0.629883 0.160828 1441913013 0.750854 -0.116211 0.629883 0.160828 1441913013 0.750854 -0.116211 0.629883 0.160828 1441913013 0.750854 -0.116211 0.629883 0.160828 1441913013 0.750854 -0.116211 0.629883 0.160828 1441913013 0.745667 -0.134521 0.629028 0.173584 1441913013 0.745667 -0.134521 0.629028 0.173584 1441913013 0.745667 -0.134521 0.629028 0.173584 1441913013 0.745667 -0.134521 0.629028 0.173584 1441913013 0.745667 -0.134521 0.629028 0.173584 1441913013 0.745667 -0.134521 0.629028 0.173584 1441913013 0.745667 -0.134521 0.629028 0.173584 1441913013 0.740601 -0.150635 0.628296 0.184326 1441913013 0.740601 -0.150635 0.628296 0.184326 1441913013 0.740601 -0.150635 0.628296 0.184326 1441913013 0.740601 -0.150635 0.628296 0.184326 1441913013 0.740601 -0.150635 0.628296 0.184326 1441913013 0.740601 -0.150635 0.628296 0.184326 1441913013 0.737366 -0.158508 0.629089 0.187805 1441913013 0.737366 -0.158508 0.629089 0.187805 1441913013 0.737366 -0.158508 0.629089 0.187805 1441913013 0.737366 -0.158508 0.629089 0.187805 1441913013 0.737366 -0.158508 0.629089 0.187805 1441913013 0.737366 -0.158508 0.629089 0.187805 1441913013 0.736572 -0.159485 0.630310 0.186035 1441913013 0.736572 -0.159485 0.630310 0.186035 1441913013 0.736572 -0.159485 0.630310 0.186035 1441913013 0.736572 -0.159485 0.630310 0.186035 1441913013 0.736572 -0.159485 0.630310 0.186035 1441913013 0.736572 -0.159485 0.630310 0.186035 1441913013 0.736572 -0.159485 0.630310 0.186035 1441913013 0.737732 -0.155212 0.631592 0.180603 1441913013 0.737732 -0.155212 0.631592 0.180603 1441913013 0.737732 -0.155212 0.631592 0.180603 1441913013 0.737732 -0.155212 0.631592 0.180603 1441913013 0.737732 -0.155212 0.631592 0.180603 1441913013 0.737732 -0.155212 0.631592 0.180603 1441913014 0.740112 -0.150452 0.631592 0.174927 1441913014 0.740112 -0.150452 0.631592 0.174927 1441913014 0.740112 -0.150452 0.631592 0.174927 1441913014 0.740112 -0.150452 0.631592 0.174927 1441913014 0.740112 -0.150452 0.631592 0.174927 1441913014 0.740112 -0.150452 0.631592 0.174927 1441913014 0.742920 -0.147522 0.629944 0.171509 1441913014 0.742920 -0.147522 0.629944 0.171509 1441913014 0.742920 -0.147522 0.629944 0.171509 1441913014 0.742920 -0.147522 0.629944 0.171509 1441913014 0.742920 -0.147522 0.629944 0.171509 1441913014 0.742920 -0.147522 0.629944 0.171509 1441913014 0.747620 -0.139526 0.627014 0.168457 1441913014 0.747620 -0.139526 0.627014 0.168457 1441913014 0.747620 -0.139526 0.627014 0.168457 1441913014 0.747620 -0.139526 0.627014 0.168457 1441913014 0.747620 -0.139526 0.627014 0.168457 1441913014 0.747620 -0.139526 0.627014 0.168457 1441913014 0.754211 -0.132202 0.619812 0.171631 1441913014 0.754211 -0.132202 0.619812 0.171631 1441913014 0.754211 -0.132202 0.619812 0.171631 1441913014 0.754211 -0.132202 0.619812 0.171631 1441913014 0.754211 -0.132202 0.619812 0.171631 1441913014 0.754211 -0.132202 0.619812 0.171631 1441913014 0.754211 -0.132202 0.619812 0.171631 1441913014 0.761047 -0.121399 0.613220 0.172913 1441913014 0.761047 -0.121399 0.613220 0.172913 1441913014 0.761047 -0.121399 0.613220 0.172913 1441913014 0.761047 -0.121399 0.613220 0.172913 1441913014 0.761047 -0.121399 0.613220 0.172913 1441913014 0.761047 -0.121399 0.613220 0.172913 1441913014 0.767517 -0.104126 0.609802 0.167664 1441913014 0.767517 -0.104126 0.609802 0.167664 1441913014 0.767517 -0.104126 0.609802 0.167664 1441913014 0.767517 -0.104126 0.609802 0.167664 1441913014 0.767517 -0.104126 0.609802 0.167664 1441913014 0.767517 -0.104126 0.609802 0.167664 1441913014 0.772888 -0.079712 0.609680 0.156555 1441913014 0.772888 -0.079712 0.609680 0.156555 1441913014 0.772888 -0.079712 0.609680 0.156555 1441913014 0.772888 -0.079712 0.609680 0.156555 1441913014 0.772888 -0.079712 0.609680 0.156555 1441913014 0.772888 -0.079712 0.609680 0.156555 1441913014 0.772888 -0.079712 0.609680 0.156555 1441913014 0.777771 -0.053833 0.609741 0.142456 1441913014 0.777771 -0.053833 0.609741 0.142456 1441913014 0.777771 -0.053833 0.609741 0.142456 1441913014 0.777771 -0.053833 0.609741 0.142456 1441913014 0.777771 -0.053833 0.609741 0.142456 1441913014 0.777771 -0.053833 0.609741 0.142456 1441913014 0.779175 -0.033997 0.612793 0.126953 1441913014 0.779175 -0.033997 0.612793 0.126953 1441913014 0.779175 -0.033997 0.612793 0.126953 1441913014 0.779175 -0.033997 0.612793 0.126953 1441913014 0.779175 -0.033997 0.612793 0.126953 1441913014 0.779175 -0.033997 0.612793 0.126953 1441913014 0.779175 -0.033997 0.612793 0.126953 1441913014 0.777466 -0.014771 0.619385 0.107727 1441913014 0.777466 -0.014771 0.619385 0.107727 1441913014 0.777466 -0.014771 0.619385 0.107727 1441913014 0.777466 -0.014771 0.619385 0.107727 1441913014 0.777466 -0.014771 0.619385 0.107727 1441913014 0.777466 -0.014771 0.619385 0.107727 1441913014 0.774597 -0.003723 0.625427 0.093201 1441913014 0.774597 -0.003723 0.625427 0.093201 1441913014 0.774597 -0.003723 0.625427 0.093201 1441913014 0.774597 -0.003723 0.625427 0.093201 1441913014 0.774597 -0.003723 0.625427 0.093201 1441913014 0.774597 -0.003723 0.625427 0.093201 1441913014 0.774597 -0.003723 0.625427 0.093201 1441913014 0.772766 0.003174 0.629578 0.079712 1441913014 0.772766 0.003174 0.629578 0.079712 1441913014 0.772766 0.003174 0.629578 0.079712 1441913014 0.772766 0.003174 0.629578 0.079712 1441913014 0.772766 0.003174 0.629578 0.079712 1441913014 0.772766 0.003174 0.629578 0.079712 1441913014 0.772949 0.003723 0.630615 0.068787 1441913014 0.772949 0.003723 0.630615 0.068787 1441913014 0.772949 0.003723 0.630615 0.068787 1441913014 0.772949 0.003723 0.630615 0.068787 1441913014 0.772949 0.003723 0.630615 0.068787 1441913014 0.772949 0.003723 0.630615 0.068787 1441913014 0.773132 -0.005432 0.630432 0.068604 1441913014 0.773132 -0.005432 0.630432 0.068604 1441913014 0.773132 -0.005432 0.630432 0.068604 1441913014 0.773132 -0.005432 0.630432 0.068604 1441913014 
0.725281 -0.069153 0.572205 0.376404 1441913016 0.725281 -0.069153 0.572205 0.376404 1441913016 0.725281 -0.069153 0.572205 0.376404 1441913016 0.725281 -0.069153 0.572205 0.376404 1441913016 0.725281 -0.069153 0.572205 0.376404 1441913016 0.725281 -0.069153 0.572205 0.376404 1441913016 0.725952 -0.057007 0.570679 0.379456 1441913016 0.725952 -0.057007 0.570679 0.379456 1441913016 0.725952 -0.057007 0.570679 0.379456 1441913016 0.725952 -0.057007 0.570679 0.379456 1441913016 0.725952 -0.057007 0.570679 0.379456 1441913016 0.725952 -0.057007 0.570679 0.379456 1441913016 0.737061 -0.059937 0.576721 0.347046 1441913016 0.737061 -0.059937 0.576721 0.347046 1441913016 0.737061 -0.059937 0.576721 0.347046 1441913016 0.737061 -0.059937 0.576721 0.347046 1441913016 0.737061 -0.059937 0.576721 0.347046 1441913016 0.737061 -0.059937 0.576721 0.347046 1441913016 0.737061 -0.059937 0.576721 0.347046 1441913016 0.756165 -0.067078 0.594360 0.265198 1441913016 0.756165 -0.067078 0.594360 0.265198 1441913016 0.756165 -0.067078 0.594360 0.265198 1441913016 0.756165 -0.067078 0.594360 0.265198 1441913016 0.756165 -0.067078 0.594360 0.265198 1441913016 0.756165 -0.067078 0.594360 0.265198 1441913016 0.782593 -0.098267 0.594299 0.156982 1441913016 0.782593 -0.098267 0.594299 0.156982 1441913016 0.782593 -0.098267 0.594299 0.156982 1441913016 0.782593 -0.098267 0.594299 0.156982 1441913016 0.782593 -0.098267 0.594299 0.156982 1441913016 0.782593 -0.098267 0.594299 0.156982 1441913016 0.812256 -0.175537 0.552612 0.062744 1441913016 0.812256 -0.175537 0.552612 0.062744 1441913016 0.812256 -0.175537 0.552612 0.062744 1441913016 0.812256 -0.175537 0.552612 0.062744 1441913016 0.812256 -0.175537 0.552612 0.062744 1441913016 0.812256 -0.175537 0.552612 0.062744 1441913016 0.812256 -0.175537 0.552612 0.062744 1441913016 0.823181 -0.263062 0.500366 -0.052734 1441913016 0.823181 -0.263062 0.500366 -0.052734 1441913017 0.823181 -0.263062 0.500366 -0.052734 1441913017 0.823181 -0.263062 0.500366 -0.052734 1441913017 0.823181 -0.263062 0.500366 -0.052734 1441913017 0.823181 -0.263062 0.500366 -0.052734 1441913017 0.812561 -0.318420 0.447876 -0.194092 1441913017 0.812561 -0.318420 0.447876 -0.194092 1441913017 0.812561 -0.318420 0.447876 -0.194092 1441913017 0.812561 -0.318420 0.447876 -0.194092 1441913017 0.812561 -0.318420 0.447876 -0.194092 1441913017 0.812561 -0.318420 0.447876 -0.194092 1441913017 0.788391 -0.361938 0.385010 -0.314880 1441913017 0.788391 -0.361938 0.385010 -0.314880 1441913017 0.788391 -0.361938 0.385010 -0.314880 1441913017 0.788391 -0.361938 0.385010 -0.314880 1441913017 0.788391 -0.361938 0.385010 -0.314880 1441913017 0.788391 -0.361938 0.385010 -0.314880 1441913017 0.788391 -0.361938 0.385010 -0.314880 1441913017 0.763550 -0.387573 0.326172 -0.400391 1441913017 0.763550 -0.387573 0.326172 -0.400391 1441913017 0.763550 -0.387573 0.326172 -0.400391 1441913017 0.763550 -0.387573 0.326172 -0.400391 1441913017 0.763550 -0.387573 0.326172 -0.400391 1441913017 0.763550 -0.387573 0.326172 -0.400391 1441913017 0.750854 -0.392761 0.274658 -0.454346 1441913017 0.750854 -0.392761 0.274658 -0.454346 1441913017 0.750854 -0.392761 0.274658 -0.454346 1441913017 0.750854 -0.392761 0.274658 -0.454346 1441913017 0.750854 -0.392761 0.274658 -0.454346 1441913017 0.750854 -0.392761 0.274658 -0.454346 1441913017 0.750854 -0.392761 0.274658 -0.454346 1441913017 0.758728 -0.370056 0.238037 -0.480347 1441913017 0.758728 -0.370056 0.238037 -0.480347 1441913017 0.758728 -0.370056 0.238037 -0.480347 1441913017 0.758728 -0.370056 0.238037 -0.480347 1441913017 0.758728 -0.370056 0.238037 -0.480347 1441913017 0.758728 -0.370056 0.238037 -0.480347 1441913017 0.773499 -0.355042 0.233582 -0.470154 1441913017 0.773499 -0.355042 0.233582 -0.470154 1441913017 0.773499 -0.355042 0.233582 -0.470154 1441913017 0.773499 -0.355042 0.233582 -0.470154 1441913017 0.773499 -0.355042 0.233582 -0.470154 1441913017 0.773499 -0.355042 0.233582 -0.470154 1441913017 0.783081 -0.368835 0.271729 -0.420532 1441913017 0.783081 -0.368835 0.271729 -0.420532 1441913017 0.783081 -0.368835 0.271729 -0.420532 1441913017 0.783081 -0.368835 0.271729 -0.420532 1441913017 0.783081 -0.368835 0.271729 -0.420532 1441913017 0.783081 -0.368835 0.271729 -0.420532 1441913017 0.783081 -0.368835 0.271729 -0.420532 1441913017 0.793884 -0.376404 0.348755 -0.326233 1441913017 0.793884 -0.376404 0.348755 -0.326233 1441913017 0.793884 -0.376404 0.348755 -0.326233 1441913017 0.793884 -0.376404 0.348755 -0.326233 1441913017 0.793884 -0.376404 0.348755 -0.326233 1441913017 0.803162 -0.349487 0.436218 -0.205994 1441913017 0.803162 -0.349487 0.436218 -0.205994 1441913017 0.803162 -0.349487 0.436218 -0.205994 1441913017 0.803162 -0.349487 0.436218 -0.205994 1441913017 0.803162 -0.349487 0.436218 -0.205994 1441913017 0.803162 -0.349487 0.436218 -0.205994 1441913017 0.803162 -0.349487 0.436218 -0.205994 1441913017 0.809021 -0.288635 0.505066 -0.083679 1441913017 0.809021 -0.288635 0.505066 -0.083679 1441913017 0.809021 -0.288635 0.505066 -0.083679 1441913017 0.809021 -0.288635 0.505066 -0.083679 1441913017 0.809021 -0.288635 0.505066 -0.083679 1441913017 0.809021 -0.288635 0.505066 -0.083679 1441913017 0.797791 -0.222046 0.558899 0.041809 1441913017 0.797791 -0.222046 0.558899 0.041809 1441913017 0.797791 -0.222046 0.558899 0.041809 1441913017 0.797791 -0.222046 0.558899 0.041809 1441913017 0.797791 -0.222046 0.558899 0.041809 1441913017 0.797791 -0.222046 0.558899 0.041809 1441913017 0.768738 -0.161072 0.598755 0.156555 1441913017 0.768738 -0.161072 0.598755 0.156555 1441913017 0.768738 -0.161072 0.598755 0.156555 1441913017 0.768738 -0.161072 0.598755 0.156555 1441913017 0.768738 -0.161072 0.598755 0.156555 1441913017 0.768738 -0.161072 0.598755 0.156555 1441913017 0.768738 -0.161072 0.598755 0.156555 1441913017 0.751465 -0.114075 0.598022 0.254089 1441913017 0.751465 -0.114075 0.598022 0.254089 1441913017 0.751465 -0.114075 0.598022 0.254089 1441913017 0.751465 -0.114075 0.598022 0.254089 1441913017 0.751465 -0.114075 0.598022 0.254089 1441913017 0.751465 -0.114075 0.598022 0.254089 1441913017 0.751465 -0.114075 0.598022 0.254089 1441913017 0.728088 -0.075928 0.589783 0.340820 1441913017 0.728088 -0.075928 0.589783 0.340820 1441913017 0.728088 -0.075928 0.589783 0.340820 1441913017 0.728088 -0.075928 0.589783 0.340820 1441913017 0.728088 -0.075928 0.589783 0.340820 1441913017 0.728088 -0.075928 0.589783 0.340820 1441913017 0.706116 -0.055176 0.570679 0.415466 1441913017 0.706116 -0.055176 0.570679 0.415466 1441913017 0.706116 -0.055176 0.570679 0.415466 1441913017 0.706116 -0.055176 0.570679 0.415466 1441913017 0.706116 -0.055176 0.570679 0.415466 1441913017 0.706116 -0.055176 0.570679 0.415466 1441913017 0.692017 -0.045288 0.558411 0.455078 1441913017 0.692017 -0.045288 0.558411 0.455078 1441913017 0.692017 -0.045288 0.558411 0.455078 1441913017 0.692017 -0.045288 0.558411 0.455078 1441913017 0.692017 -0.045288 0.558411 0.455078 1441913017 0.692017 -0.045288 0.558411 0.455078 1441913017 0.692017 -0.045288 0.558411 0.455078 1441913017 0.687988 -0.045227 0.559021 0.460449 1441913017 0.687988 -0.045227 0.559021 0.460449 1441913017 0.687988 -0.045227 0.559021 0.460449 1441913017 0.687988 -0.045227 0.559021 0.460449 1441913017 0.687988 -0.045227 0.559021 0.460449 1441913017 0.687988 -0.045227 0.559021 0.460449 1441913017 0.699219 -0.061951 0.569580 0.427368 1441913017 0.699219 -0.061951 0.569580 0.427368 1441913017 0.699219 -0.061951 0.569580 0.427368 1441913017 0.699219 -0.061951 0.569580 0.427368 1441913018 0.699219 -0.061951 0.569580 0.427368 1441913018 0.699219 -0.061951 0.569580 0.427368 1441913018 0.699219 -0.061951 0.569580 0.427368 1441913018 0.734436 -0.088989 0.580811 0.339417 1441913018 0.734436 -0.088989 0.580811 0.339417 1441913018 0.734436 -0.088989 0.580811 0.339417 1441913018 0.734436 -0.088989 0.580811 0.339417 1441913018 0.734436 -0.088989 0.580811 0.339417 1441913018 0.734436 -0.088989 0.580811 0.339417 1441913018 0.776123 -0.104614 0.588623 0.200439 1441913018 0.776123 -0.104614 0.588623 0.200439 1441913018 0.776123 -0.104614 0.588623 0.200439 1441913018 0.776123 -0.104614 0.588623 0.200439 1441913018 0.776123 -0.104614 0.588623 0.200439 1441913018 0.776123 -0.104614 0.588623 0.200439 1441913018 0.807434 -0.139038 0.570129 0.060242 1441913018 0.807434 -0.139038 0.570129 0.060242 1441913018 0.807434 -0.139038 0.570129 0.060242 1441913018 0.807434 -0.139038 0.570129 0.060242 1441913018 0.807434 -0.139038 0.570129 0.060242 1441913018 0.807434 -0.139038 0.570129 0.060242 1441913018 0.821899 -0.221375 0.522278 -0.051697 1441913018 0.821899 -0.221375 0.522278 -0.051697 1441913018 0.821899 -0.221375 0.522278 -0.051697 1441913018 0.821899 -0.221375 0.522278 -0.051697 1441913018 0.821899 -0.221375 0.522278 -0.051697 1441913018 0.821899 -0.221375 0.522278 -0.051697 1441913018 0.821899 -0.221375 0.522278 -0.051697 1441913018 0.813232 -0.297852 0.472107 -0.164185 1441913018 0.813232 -0.297852 0.472107 -0.164185 1441913018 0.813232 -0.297852 0.472107 -0.164185 1441913018 0.813232 -0.297852 0.472107 -0.164185 1441913018 0.813232 -0.297852 0.472107 -0.164185 1441913018 0.813232 -0.297852 0.472107 -0.164185 1441913018 0.791443 -0.342346 0.428162 -0.270264 1441913018 0.791443 -0.342346 0.428162 -0.270264 1441913018 0.791443 -0.342346 0.428162 -0.270264 1441913018 0.791443 -0.342346 0.428162 -0.270264 1441913018 0.791443 -0.342346 0.428162 -0.270264 1441913018 0.791443 -0.342346 0.428162 -0.270264 1441913018 0.772034 -0.363892 0.385071 -0.351013 1441913018 0.772034 -0.363892 0.385071 -0.351013 1441913018 0.772034 -0.363892 0.385071 -0.351013 1441913018 0.772034 -0.363892 0.385071 -0.351013 1441913018 0.772034 -0.363892 0.385071 -0.351013 1441913018 0.772034 -0.363892 0.385071 -0.351013 1441913018 0.764893 -0.353271 0.343750 -0.414612 1441913018 0.764893 -0.353271 0.343750 -0.414612 1441913018 0.764893 -0.353271 0.343750 -0.414612 1441913018 0.764893 -0.353271 0.343750 -0.414612 1441913018 0.764893 -0.353271 0.343750 -0.414612 1441913018 0.764893 -0.353271 0.343750 -0.414612 1441913018 0.762695 -0.336792 0.313171 -0.454712 1441913018 0.762695 -0.336792 0.313171 -0.454712 1441913018 0.762695 -0.336792 0.313171 -0.454712 1441913018 0.762695 -0.336792 0.313171 -0.454712 1441913018 0.762695 -0.336792 0.313171 -0.454712 1441913018 0.762695 -0.336792 0.313171 -0.454712 1441913018 0.762756 -0.329102 0.304321 -0.466187 1441913018 0.762756 -0.329102 0.304321 -0.466187 1441913018 0.762756 -0.329102 0.304321 -0.466187 1441913018 0.762756 -0.329102 0.304321 -0.466187 1441913018 0.762756 -0.329102 0.304321 -0.466187 1441913018 0.762756 -0.329102 0.304321 -0.466187 1441913018 0.762756 -0.329102 0.304321 -0.466187 1441913018 0.765259 -0.334839 0.319702 -0.447205 1441913018 0.765259 -0.334839 0.319702 -0.447205 1441913018 0.765259 -0.334839 0.319702 -0.447205 1441913018 0.765259 -0.334839 0.319702 -0.447205 1441913018 0.765259 -0.334839 0.319702 -0.447205 1441913018 0.765259 -0.334839 0.319702 -0.447205 1441913018 0.773438 -0.334473 0.353088 -0.406494 1441913018 0.773438 -0.334473 0.353088 -0.406494 1441913018 0.773438 -0.334473 0.353088 -0.406494 1441913018 0.773438 -0.334473 0.353088 -0.406494 1441913018 0.773438 -0.334473 0.353088 -0.406494 1441913018 0.773438 -0.334473 0.353088 -0.406494 1441913018 0.786804 -0.331360 0.403564 -0.328979 1441913018 0.786804 -0.331360 0.403564 -0.328979 1441913018 0.786804 -0.331360 0.403564 -0.328979 1441913018 0.786804 -0.331360 0.403564 -0.328979 1441913018 0.786804 -0.331360 0.403564 -0.328979 1441913018 0.786804 -0.331360 0.403564 -0.328979 1441913018 0.804565 -0.309448 0.457275 -0.218689 1441913018 0.804565 -0.309448 0.457275 -0.218689 1441913018 0.804565 -0.309448 0.457275 -0.218689 1441913018 0.804565 -0.309448 0.457275 -0.218689 1441913018 0.804565 -0.309448 0.457275 -0.218689 1441913018 0.804565 -0.309448 0.457275 -0.218689 1441913018 0.804565 -0.309448 0.457275 -0.218689 1441913018 0.816101 -0.286682 0.492676 -0.094788 1441913018 0.816101 -0.286682 0.492676 -0.094788 1441913018 0.816101 -0.286682 0.492676 -0.094788 1441913018 0.816101 -0.286682 0.492676 -0.094788 1441913018 0.816101 -0.286682 0.492676 -0.094788 1441913018 0.816101 -0.286682 0.492676 -0.094788 1441913018 0.825745 -0.222168 0.518372 -0.000793 1441913018 0.825745 -0.222168 0.518372 -0.000793 1441913018 0.825745 -0.222168 0.518372 -0.000793 1441913018 0.825745 -0.222168 0.518372 -0.000793 1441913018 0.825745 -0.222168 0.518372 -0.000793 1441913018 0.825745 -0.222168 0.518372 -0.000793 1441913018 0.815125 -0.127319 0.555359 0.104370 1441913018 0.815125 -0.127319 0.555359 0.104370 1441913018 0.815125 -0.127319 0.555359 0.104370 1441913018 0.815125 -0.127319 0.555359 0.104370 1441913018 0.815125 -0.127319 0.555359 0.104370 1441913018 0.815125 -0.127319 0.555359 0.104370 1441913018 0.815125 -0.127319 0.555359 0.104370 1441913018 0.776428 -0.052063 0.595093 0.200439 1441913018 0.776428 -0.052063 0.595093 0.200439 1441913018 0.776428 -0.052063 0.595093 0.200439 1441913018 0.776428 -0.052063 0.595093 0.200439 1441913019 0.776428 -0.052063 0.595093 0.200439 1441913019 0.776428 -0.052063 0.595093 0.200439 1441913019 0.727539 -0.035339 0.609863 0.312073 1441913019 0.727539 -0.035339 0.609863 0.312073 1441913019 0.727539 -0.035339 0.609863 0.312073 1441913019 0.727539 -0.035339 0.609863 0.312073 1441913019 0.727539 -0.035339 0.609863 0.312073 1441913019 0.727539 -0.035339 0.609863 0.312073 1441913019 0.691467 -0.045105 0.596558 0.404846 1441913019 0.691467 -0.045105 0.596558 0.404846 1441913019 0.691467 -0.045105 0.596558 0.404846 1441913019 0.691467 -0.045105 0.596558 0.404846 1441913019 0.691467 -0.045105 0.596558 0.404846 1441913019 0.691467 -0.045105 0.596558 0.404846 1441913019 0.668884 -0.074951 0.573364 0.467041 1441913019 0.668884 -0.074951 0.573364 0.467041 1441913019 0.668884 -0.074951 0.573364 0.467041 1441913019 0.668884 -0.074951 0.573364 0.467041 1441913019 0.668884 -0.074951 0.573364 0.467041 1441913019 0.668884 -0.074951 0.573364 0.467041 1441913019 0.668884 -0.074951 0.573364 0.467041 1441913019 0.671448 -0.095764 0.559570 0.476196 1441913019 0.671448 -0.095764 0.559570 0.476196 1441913019 0.671448 -0.095764 0.559570 0.476196 1441913019 0.671448 -0.095764 0.559570 0.476196 1441913019 0.671448 -0.095764 0.559570 0.476196 1441913019 0.671448 -0.095764 0.559570 0.476196 1441913019 0.683899 -0.109253 0.575806 0.434326 1441913019 0.683899 -0.109253 0.575806 0.434326 1441913019 0.683899 -0.109253 0.575806 0.434326 1441913019 0.683899 -0.109253 0.575806 0.434326 1441913019 0.683899 -0.109253 0.575806 0.434326 1441913019 0.683899 -0.109253 0.575806 0.434326 1441913019 0.713074 -0.129272 0.590088 0.355652 1441913019 0.713074 -0.129272 0.590088 0.355652 1441913019 0.713074 -0.129272 0.590088 0.355652 1441913019 0.713074 -0.129272 0.590088 0.355652 1441913019 0.713074 -0.129272 0.590088 0.355652 1441913019 0.713074 -0.129272 0.590088 0.355652 1441913019 0.713074 -0.129272 0.590088 0.355652 1441913019 0.758606 -0.150146 0.583496 0.247864 1441913019 0.758606 -0.150146 0.583496 0.247864 1441913019 0.758606 -0.150146 0.583496 0.247864 1441913019 0.758606 -0.150146 0.583496 0.247864 1441913019 0.758606 -0.150146 0.583496 0.247864 1441913019 0.758606 -0.150146 0.583496 0.247864 1441913019 0.804077 -0.181335 0.549988 0.134338 1441913019 0.804077 -0.181335 0.549988 0.134338 1441913019 0.804077 -0.181335 0.549988 0.134338 1441913019 0.804077 -0.181335 0.549988 0.134338 1441913019 0.804077 -0.181335 0.549988 0.134338 1441913019 0.804077 -0.181335 0.549988 0.134338 1441913019 0.834106 -0.239258 0.496643 0.017090 1441913019 0.834106 -0.239258 0.496643 0.017090 1441913019 0.834106 -0.239258 0.496643 0.017090 1441913019 0.834106 -0.239258 0.496643 0.017090 1441913019 0.834106 -0.239258 0.496643 0.017090 1441913019 0.834106 -0.239258 0.496643 0.017090 1441913019 0.834106 -0.239258 0.496643 0.017090 1441913019 0.836304 -0.318787 0.436035 -0.093689 1441913019 0.836304 -0.318787 0.436035 -0.093689 1441913019 0.836304 -0.318787 0.436035 -0.093689 1441913019 0.836304 -0.318787 0.436035 -0.093689 1441913019 0.836304 -0.318787 0.436035 -0.093689 1441913019 0.836304 -0.318787 0.436035 -0.093689 1441913019 0.817200 -0.382751 0.378357 -0.206055 1441913019 0.817200 -0.382751 0.378357 -0.206055 1441913019 0.817200 -0.382751 0.378357 -0.206055 1441913019 0.817200 -0.382751 0.378357 -0.206055 1441913019 0.817200 -0.382751 0.378357 -0.206055 1441913019 0.796387 -0.402222 0.325745 -0.312744 1441913019 0.796387 -0.402222 0.325745 -0.312744 1441913019 0.796387 -0.402222 0.325745 -0.312744 1441913019 0.796387 -0.402222 0.325745 -0.312744 1441913019 0.796387 -0.402222 0.325745 -0.312744 1441913019 0.796387 -0.402222 0.325745 -0.312744 1441913019 0.783020 -0.386902 0.271912 -0.404053 1441913019 0.783020 -0.386902 0.271912 -0.404053 1441913019 0.783020 -0.386902 0.271912 -0.404053 1441913019 0.783020 -0.386902 0.271912 -0.404053 1441913019 0.783020 -0.386902 0.271912 -0.404053 1441913019 0.783020 -0.386902 0.271912 -0.404053 1441913019 0.772400 -0.373840 0.224426 -0.461792 1441913019 0.772400 -0.373840 0.224426 -0.461792 1441913019 0.772400 -0.373840 0.224426 -0.461792 1441913019 0.772400 -0.373840 0.224426 -0.461792 1441913019 0.772400 -0.373840 0.224426 -0.461792 1441913019 0.772400 -0.373840 0.224426 -0.461792 1441913019 0.772400 -0.373840 0.224426 -0.461792 1441913019 0.767517 -0.368347 0.200195 -0.484924 1441913019 0.767517 -0.368347 0.200195 -0.484924 1441913019 0.767517 -0.368347 0.200195 -0.484924 1441913019 0.767517 -0.368347 0.200195 -0.484924 1441913019 0.767517 -0.368347 0.200195 -0.484924 1441913019 0.767517 -0.368347 0.200195 -0.484924 1441913019 0.771851 -0.364990 0.198792 -0.481140 1441913019 0.771851 -0.364990 0.198792 -0.481140 1441913019 0.771851 -0.364990 0.198792 -0.481140 1441913019 0.771851 -0.364990 0.198792 -0.481140 1441913019 0.771851 -0.364990 0.198792 -0.481140 1441913019 0.771851 -0.364990 0.198792 -0.481140 1441913019 0.783569 -0.360474 0.223694 -0.453918 1441913019 0.783569 -0.360474 0.223694 -0.453918 1441913019 0.783569 -0.360474 0.223694 -0.453918 1441913019 0.783569 -0.360474 0.223694 -0.453918 1441913019 0.783569 -0.360474 0.223694 -0.453918 1441913019 0.783569 -0.360474 0.223694 -0.453918 1441913019 0.783569 -0.360474 0.223694 -0.453918 1441913019 0.800842 -0.354675 0.271790 -0.398743 1441913019 0.800842 -0.354675 0.271790 -0.398743 1441913019 0.800842 -0.354675 0.271790 -0.398743 1441913019 0.800842 -0.354675 0.271790 -0.398743 1441913019 0.800842 -0.354675 0.271790 -0.398743 1441913020 0.800842 -0.354675 0.271790 -0.398743 1441913020 0.816162 -0.348328 0.339294 -0.312134 1441913020 0.816162 -0.348328 0.339294 -0.312134 1441913020 0.816162 -0.348328 0.339294 -0.312134 1441913020 0.816162 -0.348328 0.339294 -0.312134 1441913020 0.816162 -0.348328 0.339294 -0.312134 1441913020 0.816162 -0.348328 0.339294 -0.312134 1441913020 0.816162 -0.348328 0.339294 -0.312134 1441913020 0.823975 -0.344238 0.408752 -0.188232 1441913020 0.823975 -0.344238 0.408752 -0.188232 1441913020 0.823975 -0.344238 0.408752 -0.188232 1441913020 0.823975 -0.344238 0.408752 -0.188232 1441913020 0.823975 -0.344238 0.408752 -0.188232 1441913020 0.823975 -0.344238 0.408752 -0.188232 1441913020 0.825623 -0.324951 0.457397 -0.059570 1441913020 0.825623 -0.324951 0.457397 -0.059570 1441913020 0.825623 -0.324951 0.457397 -0.059570 1441913020 0.825623 -0.324951 0.457397 -0.059570 1441913020 0.825623 -0.324951 0.457397 -0.059570 1441913020 0.825623 -0.324951 0.457397 -0.059570 1441913020 0.820801 -0.273621 0.499207 0.046448 1441913020 0.820801 -0.273621 0.499207 0.046448 1441913020 0.820801 -0.273621 0.499207 0.046448 1441913020 0.820801 -0.273621 0.499207 0.046448 1441913020 0.820801 -0.273621 0.499207 0.046448 1441913020 0.820801 -0.273621 0.499207 0.046448 1441913020 0.820801 -0.273621 0.499207 0.046448 1441913020 0.804321 -0.189514 0.541687 0.153870 1441913020 0.804321 -0.189514 0.541687 0.153870 1441913020 0.804321 -0.189514 0.541687 0.153870 1441913020 0.804321 -0.189514 0.541687 0.153870 1441913020 0.804321 -0.189514 0.541687 0.153870 1441913020 0.804321 -0.189514 0.541687 0.153870 1441913020 0.772522 -0.098877 0.582214 0.233093 1441913020 0.772522 -0.098877 0.582214 0.233093 1441913020 0.772522 -0.098877 0.582214 0.233093 1441913020 0.772522 -0.098877 0.582214 0.233093 1441913020 0.772522 -0.098877 0.582214 0.233093 1441913020 0.772522 -0.098877 0.582214 0.233093 1441913020 0.725281 -0.050903 0.606262 0.322021 1441913020 0.725281 -0.050903 0.606262 0.322021 1441913020 0.725281 -0.050903 0.606262 0.322021 1441913020 0.725281 -0.050903 0.606262 0.322021 1441913020 0.725281 -0.050903 0.606262 0.322021 1441913020 0.725281 -0.050903 0.606262 0.322021 1441913020 0.725281 -0.050903 0.606262 0.322021 1441913020 0.683899 -0.047852 0.596252 0.417664 1441913020 0.683899 -0.047852 0.596252 0.417664 1441913020 0.683899 -0.047852 0.596252 0.417664 1441913020 0.683899 -0.047852 0.596252 0.417664 1441913020 0.683899 -0.047852 0.596252 0.417664 1441913020 0.683899 -0.047852 0.596252 0.417664 1441913020 0.661743 -0.051697 0.570557 0.483521 1441913020 0.661743 -0.051697 0.570557 0.483521 1441913020 0.661743 -0.051697 0.570557 0.483521 1441913020 0.661743 -0.051697 0.570557 0.483521 1441913020 0.661743 -0.051697 0.570557 0.483521 1441913020 0.661743 -0.051697 0.570557 0.483521 1441913020 0.661743 -0.051697 0.570557 0.483521 1441913020 0.654480 -0.047607 0.565369 0.499695 1441913020 0.654480 -0.047607 0.565369 0.499695 1441913020 0.654480 -0.047607 0.565369 0.499695 1441913020 0.654480 -0.047607 0.565369 0.499695 1441913020 0.654480 -0.047607 0.565369 0.499695 1441913020 0.654480 -0.047607 0.565369 0.499695 1441913020 0.659668 -0.064636 0.565857 0.490295 1441913020 0.659668 -0.064636 0.565857 0.490295 1441913020 0.659668 -0.064636 0.565857 0.490295 1441913020 0.659668 -0.064636 0.565857 0.490295 1441913020 0.659668 -0.064636 0.565857 0.490295 1441913020 0.659668 -0.064636 0.565857 0.490295 1441913020 0.679810 -0.106201 0.574036 0.443787 1441913020 0.679810 -0.106201 0.574036 0.443787 1441913020 0.679810 -0.106201 0.574036 0.443787 1441913020 0.679810 -0.106201 0.574036 0.443787 1441913020 0.679810 -0.106201 0.574036 0.443787 1441913020 0.679810 -0.106201 0.574036 0.443787 1441913020 0.679810 -0.106201 0.574036 0.443787 1441913020 0.712585 -0.153259 0.584534 0.356323 1441913020 0.712585 -0.153259 0.584534 0.356323 1441913020 0.712585 -0.153259 0.584534 0.356323 1441913020 0.712585 -0.153259 0.584534 0.356323 1441913020 0.712585 -0.153259 0.584534 0.356323 1441913020 0.712585 -0.153259 0.584534 0.356323 1441913020 0.754517 -0.199951 0.577881 0.238037 1441913020 0.754517 -0.199951 0.577881 0.238037 1441913020 0.754517 -0.199951 0.577881 0.238037 1441913020 0.754517 -0.199951 0.577881 0.238037 1441913020 0.754517 -0.199951 0.577881 0.238037 1441913020 0.754517 -0.199951 0.577881 0.238037 1441913020 0.754517 -0.199951 0.577881 0.238037 1441913020 0.787720 -0.228271 0.564026 0.096130 1441913020 0.787720 -0.228271 0.564026 0.096130 1441913020 0.787720 -0.228271 0.564026 0.096130 1441913020 0.787720 -0.228271 0.564026 0.096130 1441913020 0.787720 -0.228271 0.564026 0.096130 1441913020 0.787720 -0.228271 0.564026 0.096130 1441913020 0.807617 -0.243896 0.534668 -0.048706 1441913020 0.807617 -0.243896 0.534668 -0.048706 1441913020 0.807617 -0.243896 0.534668 -0.048706 1441913020 0.807617 -0.243896 0.534668 -0.048706 1441913020 0.807617 -0.243896 0.534668 -0.048706 1441913020 0.807617 -0.243896 0.534668 -0.048706 1441913020 0.813904 -0.277710 0.482971 -0.164612 1441913020 0.813904 -0.277710 0.482971 -0.164612 1441913020 0.813904 -0.277710 0.482971 -0.164612 1441913020 0.813904 -0.277710 0.482971 -0.164612 1441913020 0.813904 -0.277710 0.482971 -0.164612 1441913020 0.813904 -0.277710 0.482971 -0.164612 1441913020 0.796021 -0.350464 0.429932 -0.242188 1441913020 0.796021 -0.350464 0.429932 -0.242188 1441913020 0.796021 -0.350464 0.429932 -0.242188 1441913020 0.796021 -0.350464 0.429932 -0.242188 1441913020 0.796021 -0.350464 0.429932 -0.242188 1441913020 0.796021 -0.350464 0.429932 -0.242188 1441913020 0.796021 -0.350464 0.429932 -0.242188 1441913021 0.768250 -0.409363 0.381653 -0.310669 1441913021 0.768250 -0.409363 0.381653 -0.310669 1441913021 0.768250 -0.409363 0.381653 -0.310669 1441913021 0.768250 -0.409363 0.381653 -0.310669 1441913021 0.768250 -0.409363 0.381653 -0.310669 1441913021 0.768250 -0.409363 0.381653 -0.310669 1441913021 0.760864 -0.400940 0.334473 -0.385254 1441913021 0.760864 -0.400940 0.334473 -0.385254 1441913021 0.760864 -0.400940 0.334473 -0.385254 1441913021 0.760864 -0.400940 0.334473 -0.385254 1441913021 0.760864 -0.400940 0.334473 -0.385254 1441913021 0.760864 -0.400940 0.334473 -0.385254 1441913021 0.770325 -0.362305 0.293823 -0.434753 1441913021 0.770325 -0.362305 0.293823 -0.434753 1441913021 0.770325 -0.362305 0.293823 -0.434753 1441913021 0.770325 -0.362305 0.293823 -0.434753 1441913021 0.770325 -0.362305 0.293823 -0.434753 1441913021 0.770325 -0.362305 0.293823 -0.434753 1441913021 0.775269 -0.350220 0.282959 -0.442932 1441913021 0.775269 -0.350220 0.282959 -0.442932 1441913021 0.775269 -0.350220 0.282959 -0.442932 1441913021 0.775269 -0.350220 0.282959 -0.442932 1441913021 0.775269 -0.350220 0.282959 -0.442932 1441913021 0.775269 -0.350220 0.282959 -0.442932 1441913021 0.775269 -0.350220 0.282959 -0.442932 1441913021 0.778992 -0.363831 0.305237 -0.409424 1441913021 0.778992 -0.363831 0.305237 -0.409424 1441913021 0.778992 -0.363831 0.305237 -0.409424 1441913021 0.778992 -0.363831 0.305237 -0.409424 1441913021 0.778992 -0.363831 0.305237 -0.409424 1441913021 0.788452 -0.368164 0.345154 -0.351624 1441913021 0.788452 -0.368164 0.345154 -0.351624 1441913021 0.788452 -0.368164 0.345154 -0.351624 1441913021 0.788452 -0.368164 0.345154 -0.351624 1441913021 0.788452 -0.368164 0.345154 -0.351624 1441913021 0.788452 -0.368164 0.345154 -0.351624 1441913021 0.788452 -0.368164 0.345154 -0.351624 1441913021 0.801514 -0.354858 0.400635 -0.266724 1441913021 0.801514 -0.354858 0.400635 -0.266724 1441913021 0.801514 -0.354858 0.400635 -0.266724 1441913021 0.801514 -0.354858 0.400635 -0.266724 1441913021 0.801514 -0.354858 0.400635 -0.266724 1441913021 0.801514 -0.354858 0.400635 -0.266724 1441913021 0.815186 -0.326599 0.453613 -0.151550 1441913021 0.815186 -0.326599 0.453613 -0.151550 1441913021 0.815186 -0.326599 0.453613 -0.151550 1441913021 0.815186 -0.326599 0.453613 -0.151550 1441913021 0.815186 -0.326599 0.453613 -0.151550 1441913021 0.815186 -0.326599 0.453613 -0.151550 1441913021 0.815186 -0.326599 0.453613 -0.151550 1441913021 0.822693 -0.274963 0.495972 -0.038574 1441913021 0.822693 -0.274963 0.495972 -0.038574 1441913021 0.822693 -0.274963 0.495972 -0.038574 1441913021 0.822693 -0.274963 0.495972 -0.038574 1441913021 0.822693 -0.274963 0.495972 -0.038574 1441913021 0.822693 -0.274963 0.495972 -0.038574 1441913021 0.819580 -0.201416 0.532471 0.063721 1441913021 0.819580 -0.201416 0.532471 0.063721 1441913021 0.819580 -0.201416 0.532471 0.063721 1441913021 0.819580 -0.201416 0.532471 0.063721 1441913021 0.819580 -0.201416 0.532471 0.063721 1441913021 0.819580 -0.201416 0.532471 0.063721 1441913021 0.819580 -0.201416 0.532471 0.063721 1441913021 0.790771 -0.128418 0.575500 0.164063 1441913021 0.790771 -0.128418 0.575500 0.164063 1441913021 0.790771 -0.128418 0.575500 0.164063 1441913021 0.790771 -0.128418 0.575500 0.164063 1441913021 0.790771 -0.128418 0.575500 0.164063 1441913021 0.790771 -0.128418 0.575500 0.164063 1441913021 0.790771 -0.128418 0.575500 0.164063 1441913021 0.744202 -0.068726 0.610535 0.261780 1441913021 0.744202 -0.068726 0.610535 0.261780 1441913021 0.744202 -0.068726 0.610535 0.261780 1441913021 0.744202 -0.068726 0.610535 0.261780 1441913021 0.744202 -0.068726 0.610535 0.261780 1441913021 0.744202 -0.068726 0.610535 0.261780 1441913021 0.696716 -0.059143 0.615051 0.364197 1441913021 0.696716 -0.059143 0.615051 0.364197 1441913021 0.696716 -0.059143 0.615051 0.364197 1441913021 0.696716 -0.059143 0.615051 0.364197 1441913021 0.696716 -0.059143 0.615051 0.364197 1441913021 0.696716 -0.059143 0.615051 0.364197 1441913021 0.661133 -0.064331 0.605835 0.437744 1441913021 0.661133 -0.064331 0.605835 0.437744 1441913021 0.661133 -0.064331 0.605835 0.437744 1441913021 0.661133 -0.064331 0.605835 0.437744 1441913021 0.661133 -0.064331 0.605835 0.437744 1441913021 0.661133 -0.064331 0.605835 0.437744 1441913021 0.643188 -0.071655 0.598694 0.471863 1441913021 0.643188 -0.071655 0.598694 0.471863 1441913021 0.643188 -0.071655 0.598694 0.471863 1441913021 0.643188 -0.071655 0.598694 0.471863 1441913021 0.643188 -0.071655 0.598694 0.471863 1441913021 0.643188 -0.071655 0.598694 0.471863 1441913021 0.643188 -0.071655 0.598694 0.471863 1441913021 0.646851 -0.092102 0.597595 0.464600 1441913021 0.646851 -0.092102 0.597595 0.464600 1441913021 0.646851 -0.092102 0.597595 0.464600 1441913021 0.646851 -0.092102 0.597595 0.464600 1441913021 0.646851 -0.092102 0.597595 0.464600 1441913021 0.646851 -0.092102 0.597595 0.464600 1441913021 0.646851 -0.092102 0.597595 0.464600 1441913021 0.670410 -0.117615 0.603882 0.414673 1441913021 0.670410 -0.117615 0.603882 0.414673 1441913021 0.670410 -0.117615 0.603882 0.414673 1441913021 0.670410 -0.117615 0.603882 0.414673 1441913021 0.670410 -0.117615 0.603882 0.414673 1441913021 0.670410 -0.117615 0.603882 0.414673 1441913021 0.710327 -0.146179 0.607666 0.323669 1441913021 0.710327 -0.146179 0.607666 0.323669 1441913021 0.710327 -0.146179 0.607666 0.323669 1441913021 0.710327 -0.146179 0.607666 0.323669 1441913021 0.710327 -0.146179 0.607666 0.323669 1441913021 0.710327 -0.146179 0.607666 0.323669 1441913021 0.750244 -0.173218 0.604797 0.203064 1441913022 0.750244 -0.173218 0.604797 0.203064 1441913022 0.750244 -0.173218 0.604797 0.203064 1441913022 0.750244 -0.173218 0.604797 0.203064 1441913022 0.750244 -0.173218 0.604797 0.203064 1441913022 0.750244 -0.173218 0.604797 0.203064 1441913022 0.781372 -0.203735 0.582703 0.090942 1441913022 0.781372 -0.203735 0.582703 0.090942 1441913022 
0.764343 -0.053711 0.637329 0.081116 1441913024 0.764343 -0.053711 0.637329 0.081116 1441913024 0.763245 -0.058777 0.638306 0.080261 1441913024 0.763245 -0.058777 0.638306 0.080261 1441913024 0.763245 -0.058777 0.638306 0.080261 1441913024 0.763245 -0.058777 0.638306 0.080261 1441913024 0.763245 -0.058777 0.638306 0.080261 1441913024 0.763245 -0.058777 0.638306 0.080261 1441913024 0.763489 -0.063965 0.637695 0.078796 1441913024 0.763489 -0.063965 0.637695 0.078796 1441913024 0.763489 -0.063965 0.637695 0.078796 1441913024 0.763489 -0.063965 0.637695 0.078796 1441913024 0.763489 -0.063965 0.637695 0.078796 1441913024 0.763489 -0.063965 0.637695 0.078796 1441913024 0.764893 -0.081726 0.633179 0.085022 1441913024 0.764893 -0.081726 0.633179 0.085022 1441913024 0.764893 -0.081726 0.633179 0.085022 1441913024 0.764893 -0.081726 0.633179 0.085022 1441913024 0.764893 -0.081726 0.633179 0.085022 1441913024 0.764893 -0.081726 0.633179 0.085022 1441913024 0.764893 -0.081726 0.633179 0.085022 1441913024 0.766296 -0.105530 0.626648 0.094177 1441913024 0.766296 -0.105530 0.626648 0.094177 1441913024 0.766296 -0.105530 0.626648 0.094177 1441913024 0.766296 -0.105530 0.626648 0.094177 1441913024 0.766296 -0.105530 0.626648 0.094177 1441913024 0.766296 -0.105530 0.626648 0.094177 1441913024 0.765930 -0.124756 0.622681 0.099854 1441913024 0.765930 -0.124756 0.622681 0.099854 1441913024 0.765930 -0.124756 0.622681 0.099854 1441913024 0.765930 -0.124756 0.622681 0.099854 1441913024 0.765930 -0.124756 0.622681 0.099854 1441913024 0.765930 -0.124756 0.622681 0.099854 1441913024 0.763489 -0.141418 0.620544 0.109131 1441913024 0.763489 -0.141418 0.620544 0.109131 1441913024 0.763489 -0.141418 0.620544 0.109131 1441913024 0.763489 -0.141418 0.620544 0.109131 1441913024 0.763489 -0.141418 0.620544 0.109131 1441913024 0.763489 -0.141418 0.620544 0.109131 1441913024 0.760925 -0.151855 0.619812 0.116943 1441913024 0.760925 -0.151855 0.619812 0.116943 1441913024 0.760925 -0.151855 0.619812 0.116943 1441913024 0.760925 -0.151855 0.619812 0.116943 1441913024 0.760925 -0.151855 0.619812 0.116943 1441913024 0.760925 -0.151855 0.619812 0.116943 1441913024 0.760925 -0.151855 0.619812 0.116943 1441913024 0.758301 -0.155701 0.621033 0.122253 1441913024 0.758301 -0.155701 0.621033 0.122253 1441913024 0.758301 -0.155701 0.621033 0.122253 1441913024 0.758301 -0.155701 0.621033 0.122253 1441913024 0.758301 -0.155701 0.621033 0.122253 1441913024 0.758301 -0.155701 0.621033 0.122253 1441913024 0.755615 -0.158997 0.622803 0.125732 1441913024 0.755615 -0.158997 0.622803 0.125732 1441913024 0.755615 -0.158997 0.622803 0.125732 1441913024 0.755615 -0.158997 0.622803 0.125732 1441913024 0.755615 -0.158997 0.622803 0.125732 1441913024 0.755615 -0.158997 0.622803 0.125732 1441913024 0.753601 -0.161255 0.624390 0.126831 1441913024 0.753601 -0.161255 0.624390 0.126831 1441913024 0.753601 -0.161255 0.624390 0.126831 1441913024 0.753601 -0.161255 0.624390 0.126831 1441913024 0.753601 -0.161255 0.624390 0.126831 1441913025 0.753601 -0.161255 0.624390 0.126831 1441913025 0.752686 -0.161133 0.625671 0.126099 1441913025 0.752686 -0.161133 0.625671 0.126099 1441913025 0.752686 -0.161133 0.625671 0.126099 1441913025 0.752686 -0.161133 0.625671 0.126099 1441913025 0.752686 -0.161133 0.625671 0.126099 1441913025 0.752686 -0.161133 0.625671 0.126099 1441913025 0.752686 -0.161133 0.625671 0.126099 1441913025 0.753113 -0.155823 0.626831 0.124634 1441913025 0.753113 -0.155823 0.626831 0.124634 1441913025 0.753113 -0.155823 0.626831 0.124634 1441913025 0.753113 -0.155823 0.626831 0.124634 1441913025 0.753113 -0.155823 0.626831 0.124634 1441913025 0.754883 -0.145630 0.628235 0.119019 1441913025 0.754883 -0.145630 0.628235 0.119019 1441913025 0.754883 -0.145630 0.628235 0.119019 1441913025 0.754883 -0.145630 0.628235 0.119019 1441913025 0.754883 -0.145630 0.628235 0.119019 1441913025 0.754883 -0.145630 0.628235 0.119019 1441913025 0.754883 -0.145630 0.628235 0.119019 1441913025 0.757629 -0.136902 0.627991 0.113159 1441913025 0.757629 -0.136902 0.627991 0.113159 1441913025 0.757629 -0.136902 0.627991 0.113159 1441913025 0.757629 -0.136902 0.627991 0.113159 1441913025 0.757629 -0.136902 0.627991 0.113159 1441913025 0.757629 -0.136902 0.627991 0.113159 1441913025 0.760132 -0.129761 0.627502 0.107361 1441913025 0.760132 -0.129761 0.627502 0.107361 1441913025 0.760132 -0.129761 0.627502 0.107361 1441913025 0.760132 -0.129761 0.627502 0.107361 1441913025 0.760132 -0.129761 0.627502 0.107361 1441913025 0.764099 -0.118591 0.625854 0.101624 1441913025 0.764099 -0.118591 0.625854 0.101624 1441913025 0.764099 -0.118591 0.625854 0.101624 1441913025 0.764099 -0.118591 0.625854 0.101624 1441913025 0.764099 -0.118591 0.625854 0.101624 1441913025 0.764099 -0.118591 0.625854 0.101624 1441913025 0.764099 -0.118591 0.625854 0.101624 1441913025 0.767761 -0.102234 0.624939 0.097412 1441913025 0.767761 -0.102234 0.624939 0.097412 1441913025 0.767761 -0.102234 0.624939 0.097412 1441913025 0.767761 -0.102234 0.624939 0.097412 1441913025 0.767761 -0.102234 0.624939 0.097412 1441913025 0.767761 -0.102234 0.624939 0.097412 1441913025 0.767761 -0.102234 0.624939 0.097412 1441913025 0.771667 -0.087708 0.622498 0.095764 1441913025 0.771667 -0.087708 0.622498 0.095764 1441913025 0.771667 -0.087708 0.622498 0.095764 1441913025 0.771667 -0.087708 0.622498 0.095764 1441913025 0.771667 -0.087708 0.622498 0.095764 1441913025 0.771667 -0.087708 0.622498 0.095764 1441913025 0.774170 -0.075500 0.621216 0.094788 1441913025 0.774170 -0.075500 0.621216 0.094788 1441913025 0.774170 -0.075500 0.621216 0.094788 1441913025 0.774170 -0.075500 0.621216 0.094788 1441913025 0.774170 -0.075500 0.621216 0.094788 1441913025 0.774170 -0.075500 0.621216 0.094788 1441913025 0.774170 -0.075500 0.621216 0.094788 1441913025 0.775208 -0.067505 0.621216 0.092590 1441913025 0.775208 -0.067505 0.621216 0.092590 1441913025 0.775208 -0.067505 0.621216 0.092590 1441913025 0.775208 -0.067505 0.621216 0.092590 1441913025 0.775208 -0.067505 0.621216 0.092590 1441913025 0.775208 -0.067505 0.621216 0.092590 1441913025 0.775208 -0.067505 0.621216 0.092590 1441913025 0.774902 -0.059875 0.623291 0.085876 1441913025 0.774902 -0.059875 0.623291 0.085876 1441913025 0.774902 -0.059875 0.623291 0.085876 1441913025 0.774902 -0.059875 0.623291 0.085876 1441913025 0.774902 -0.059875 0.623291 0.085876 1441913025 0.774902 -0.059875 0.623291 0.085876 1441913025 0.773071 -0.053284 0.626953 0.079407 1441913025 0.773071 -0.053284 0.626953 0.079407 1441913025 0.773071 -0.053284 0.626953 0.079407 1441913025 0.773071 -0.053284 0.626953 0.079407 1441913025 0.773071 -0.053284 0.626953 0.079407 1441913025 0.773071 -0.053284 0.626953 0.079407 1441913025 0.770020 -0.054199 0.630798 0.078796 1441913025 0.770020 -0.054199 0.630798 0.078796 1441913025 0.770020 -0.054199 0.630798 0.078796 1441913025 0.770020 -0.054199 0.630798 0.078796 1441913025 0.770020 -0.054199 0.630798 0.078796 1441913025 0.770020 -0.054199 0.630798 0.078796 1441913025 0.768372 -0.059143 0.632324 0.078430 1441913025 0.768372 -0.059143 0.632324 0.078430 1441913025 0.768372 -0.059143 0.632324 0.078430 1441913025 0.768372 -0.059143 0.632324 0.078430 1441913025 0.768372 -0.059143 0.632324 0.078430 1441913025 0.768372 -0.059143 0.632324 0.078430 1441913025 0.768372 -0.059143 0.632324 0.078430 1441913025 0.770569 -0.067566 0.628479 0.080994 1441913025 0.770569 -0.067566 0.628479 0.080994 1441913025 0.770569 -0.067566 0.628479 0.080994 1441913025 0.770569 -0.067566 0.628479 0.080994 1441913025 0.770569 -0.067566 0.628479 0.080994 1441913025 0.770569 -0.067566 0.628479 0.080994 1441913025 0.772461 -0.078918 0.623901 0.087830 1441913025 0.772461 -0.078918 0.623901 0.087830 1441913025 0.772461 -0.078918 0.623901 0.087830 1441913025 0.772461 -0.078918 0.623901 0.087830 1441913025 0.772461 -0.078918 0.623901 0.087830 1441913025 0.772461 -0.078918 0.623901 0.087830 1441913025 0.773560 -0.093079 0.618958 0.098999 1441913025 0.773560 -0.093079 0.618958 0.098999 1441913025 0.773560 -0.093079 0.618958 0.098999 1441913025 0.773560 -0.093079 0.618958 0.098999 1441913025 0.773560 -0.093079 0.618958 0.098999 1441913025 0.773560 -0.093079 0.618958 0.098999 1441913025 0.773560 -0.093079 0.618958 0.098999 1441913025 0.772583 -0.107483 0.615540 0.112366 1441913025 0.772583 -0.107483 0.615540 0.112366 1441913025 0.772583 -0.107483 0.615540 0.112366 1441913025 0.772583 -0.107483 0.615540 0.112366 1441913025 0.772583 -0.107483 0.615540 0.112366 1441913025 0.772583 -0.107483 0.615540 0.112366 1441913026 0.772583 -0.107483 0.615540 0.112366 1441913026 0.769470 -0.120544 0.614502 0.125366 1441913026 0.769470 -0.120544 0.614502 0.125366 1441913026 0.769470 -0.120544 0.614502 0.125366 1441913026 0.769470 -0.120544 0.614502 0.125366 1441913026 0.769470 -0.120544 0.614502 0.125366 1441913026 0.769470 -0.120544 0.614502 0.125366 1441913026 0.766052 -0.130493 0.614197 0.137329 1441913026 0.766052 -0.130493 0.614197 0.137329 1441913026 0.766052 -0.130493 0.614197 0.137329 1441913026 0.766052 -0.130493 0.614197 0.137329 1441913026 0.766052 -0.130493 0.614197 0.137329 1441913026 0.766052 -0.130493 0.614197 0.137329 1441913026 0.762573 -0.132935 0.616516 0.143799 1441913026 0.762573 -0.132935 0.616516 0.143799 1441913026 0.762573 -0.132935 0.616516 0.143799 1441913026 0.762573 -0.132935 0.616516 0.143799 1441913026 0.762573 -0.132935 0.616516 0.143799 1441913026 0.762573 -0.132935 0.616516 0.143799 1441913026 0.762573 -0.132935 0.616516 0.143799 1441913026 0.757751 -0.136902 0.619690 0.151367 1441913026 0.757751 -0.136902 0.619690 0.151367 1441913026 0.757751 -0.136902 0.619690 0.151367 1441913026 0.757751 -0.136902 0.619690 0.151367 1441913026 0.757751 -0.136902 0.619690 0.151367 1441913026 0.757751 -0.136902 0.619690 0.151367 1441913026 0.751953 -0.147278 0.621155 0.164185 1441913026 0.751953 -0.147278 0.621155 0.164185 1441913026 0.751953 -0.147278 0.621155 0.164185 1441913026 0.751953 -0.147278 0.621155 0.164185 1441913026 0.751953 -0.147278 0.621155 0.164185 1441913026 0.751953 -0.147278 0.621155 0.164185 1441913026 0.745911 -0.154236 0.624573 0.172058 1441913026 0.745911 -0.154236 0.624573 0.172058 1441913026 0.745911 -0.154236 0.624573 0.172058 1441913026 0.745911 -0.154236 0.624573 0.172058 1441913026 0.745911 -0.154236 0.624573 0.172058 1441913026 0.745911 -0.154236 0.624573 0.172058 1441913026 0.745911 -0.154236 0.624573 0.172058 1441913026 0.742615 -0.152161 0.629639 0.169800 1441913026 0.742615 -0.152161 0.629639 0.169800 1441913026 0.742615 -0.152161 0.629639 0.169800 1441913026 0.742615 -0.152161 0.629639 0.169800 1441913026 0.742615 -0.152161 0.629639 0.169800 1441913026 0.742615 -0.152161 0.629639 0.169800 1441913026 0.742188 -0.149109 0.632141 0.164917 1441913026 0.742188 -0.149109 0.632141 0.164917 1441913026 0.742188 -0.149109 0.632141 0.164917 1441913026 0.742188 -0.149109 0.632141 0.164917 1441913026 0.742188 -0.149109 0.632141 0.164917 1441913026 0.742188 -0.149109 0.632141 0.164917 1441913026 0.743408 -0.148132 0.632507 0.158875 1441913026 0.743408 -0.148132 0.632507 0.158875 1441913026 0.743408 -0.148132 0.632507 0.158875 1441913026 0.743408 -0.148132 0.632507 0.158875 1441913026 0.743408 -0.148132 0.632507 0.158875 1441913026 0.743408 -0.148132 0.632507 0.158875 1441913026 0.743408 -0.148132 0.632507 0.158875 1441913026 0.747986 -0.146118 0.629456 0.151489 1441913026 0.747986 -0.146118 0.629456 0.151489 1441913026 0.747986 -0.146118 0.629456 0.151489 1441913026 0.747986 -0.146118 0.629456 0.151489 1441913026 0.747986 -0.146118 0.629456 0.151489 1441913026 0.752930 -0.150269 0.622314 0.152405 1441913026 0.752930 -0.150269 0.622314 0.152405 1441913026 0.752930 -0.150269 0.622314 0.152405 1441913026 0.752930 -0.150269 0.622314 0.152405 1441913026 0.752930 -0.150269 0.622314 0.152405 1441913026 0.752930 -0.150269 0.622314 0.152405 1441913026 0.752930 -0.150269 0.622314 0.152405 1441913026 0.756104 -0.149536 0.618042 0.154541 1441913026 0.756104 -0.149536 0.618042 0.154541 1441913026 0.756104 -0.149536 0.618042 0.154541 1441913026 0.756104 -0.149536 0.618042 0.154541 1441913026 0.756104 -0.149536 0.618042 0.154541 1441913026 0.756104 -0.149536 0.618042 0.154541 1441913026 0.759644 -0.144592 0.614807 0.154785 1441913026 0.759644 -0.144592 0.614807 0.154785 1441913026 0.759644 -0.144592 0.614807 0.154785 1441913026 0.759644 -0.144592 0.614807 0.154785 1441913026 0.759644 -0.144592 0.614807 0.154785 1441913026 0.759644 -0.144592 0.614807 0.154785 1441913026 0.763611 -0.133667 0.613464 0.150391 1441913026 0.763611 -0.133667 0.613464 0.150391 1441913026 0.763611 -0.133667 0.613464 0.150391 1441913026 0.763611 -0.133667 0.613464 0.150391 1441913026 0.763611 -0.133667 0.613464 0.150391 1441913026 0.763611 -0.133667 0.613464 0.150391 1441913026 0.768005 -0.112793 0.614624 0.140137 1441913026 0.768005 -0.112793 0.614624 0.140137 1441913026 0.768005 -0.112793 0.614624 0.140137 1441913026 0.768005 -0.112793 0.614624 0.140137 1441913026 0.768005 -0.112793 0.614624 0.140137 1441913026 0.768005 -0.112793 0.614624 0.140137 1441913026 0.768005 -0.112793 0.614624 0.140137 1441913026 0.771912 -0.090149 0.615967 0.128723 1441913026 0.771912 -0.090149 0.615967 0.128723 1441913026 0.771912 -0.090149 0.615967 0.128723 1441913026 0.771912 -0.090149 0.615967 0.128723 1441913026 0.771912 -0.090149 0.615967 0.128723 1441913026 0.771912 -0.090149 0.615967 0.128723 1441913026 0.772400 -0.072083 0.619385 0.120300 1441913026 0.772400 -0.072083 0.619385 0.120300 1441913026 0.772400 -0.072083 0.619385 0.120300 1441913026 0.772400 -0.072083 0.619385 0.120300 1441913026 0.772400 -0.072083 0.619385 0.120300 1441913026 0.772400 -0.072083 0.619385 0.120300 1441913026 0.770691 -0.056152 0.624878 0.111206 1441913026 0.770691 -0.056152 0.624878 0.111206 1441913026 0.770691 -0.056152 0.624878 0.111206 1441913026 0.770691 -0.056152 0.624878 0.111206 1441913026 0.770691 -0.056152 0.624878 0.111206 1441913026 0.770691 -0.056152 0.624878 0.111206 1441913026 0.770691 -0.056152 0.624878 0.111206 1441913027 0.766418 -0.052917 0.631348 0.105286 1441913027 0.766418 -0.052917 0.631348 0.105286 1441913027 0.766418 -0.052917 0.631348 0.105286 1441913027 0.766418 -0.052917 0.631348 0.105286 1441913027 0.766418 -0.052917 0.631348 0.105286 1441913027 0.766418 -0.052917 0.631348 0.105286 1441913027 0.763550 -0.057190 0.635376 0.099426 1441913027 0.763550 -0.057190 0.635376 0.099426 1441913027 0.763550 -0.057190 0.635376 0.099426 1441913027 0.763550 -0.057190 0.635376 0.099426 1441913027 0.763550 -0.057190 0.635376 0.099426 1441913027 0.763550 -0.057190 0.635376 0.099426 1441913027 0.763550 -0.062378 0.635498 0.095825 1441913027 0.763550 -0.062378 0.635498 0.095825 1441913027 0.763550 -0.062378 0.635498 0.095825 1441913027 0.763550 -0.062378 0.635498 0.095825 1441913027 0.763550 -0.062378 0.635498 0.095825 1441913027 0.763550 -0.062378 0.635498 0.095825 1441913027 0.765991 -0.075073 0.630676 0.098755 1441913027 0.765991 -0.075073 0.630676 0.098755 1441913027 0.765991 -0.075073 0.630676 0.098755 1441913027 0.765991 -0.075073 0.630676 0.098755 1441913027 0.765991 -0.075073 0.630676 0.098755 1441913027 0.765991 -0.075073 0.630676 0.098755 1441913027 0.766113 -0.098328 0.625488 0.109985 1441913027 0.766113 -0.098328 0.625488 0.109985 1441913027 0.766113 -0.098328 0.625488 0.109985 1441913027 0.766113 -0.098328 0.625488 0.109985 1441913027 0.766113 -0.098328 0.625488 0.109985 1441913027 0.766113 -0.098328 0.625488 0.109985 1441913027 0.763489 -0.118835 0.623108 0.120911 1441913027 0.763489 -0.118835 0.623108 0.120911 1441913027 0.763489 -0.118835 0.623108 0.120911 1441913027 0.763489 -0.118835 0.623108 0.120911 1441913027 0.763489 -0.118835 0.623108 0.120911 1441913027 0.763489 -0.118835 0.623108 0.120911 1441913027 0.763489 -0.118835 0.623108 0.120911 1441913027 0.759888 -0.127747 0.625183 0.123657 1441913027 0.759888 -0.127747 0.625183 0.123657 1441913027 0.759888 -0.127747 0.625183 0.123657 1441913027 0.759888 -0.127747 0.625183 0.123657 1441913027 0.759888 -0.127747 0.625183 0.123657 1441913027 0.759888 -0.127747 0.625183 0.123657 1441913027 0.757446 -0.125427 0.628906 0.122070 1441913027 0.757446 -0.125427 0.628906 0.122070 1441913027 0.757446 -0.125427 0.628906 0.122070 1441913027 0.757446 -0.125427 0.628906 0.122070 1441913027 0.757446 -0.125427 0.628906 0.122070 1441913027 0.757446 -0.125427 0.628906 0.122070 1441913027 0.755005 -0.123169 0.631958 0.123718 1441913027 0.755005 -0.123169 0.631958 0.123718 1441913027 0.755005 -0.123169 0.631958 0.123718 1441913027 0.755005 -0.123169 0.631958 0.123718 1441913027 0.755005 -0.123169 0.631958 0.123718 1441913027 0.755005 -0.123169 0.631958 0.123718 1441913027 0.755005 -0.123169 0.631958 0.123718 1441913027 0.752502 -0.124451 0.633789 0.128479 1441913027 0.752502 -0.124451 0.633789 0.128479 1441913027 0.752502 -0.124451 0.633789 0.128479 1441913027 0.752502 -0.124451 0.633789 0.128479 1441913027 0.752502 -0.124451 0.633789 0.128479 1441913027 0.750366 -0.131104 0.633057 0.137512 1441913027 0.750366 -0.131104 0.633057 0.137512 1441913027 0.750366 -0.131104 0.633057 0.137512 1441913027 0.750366 -0.131104 0.633057 0.137512 1441913027 0.750366 -0.131104 0.633057 0.137512 1441913027 0.750366 -0.131104 0.633057 0.137512 1441913027 0.750366 -0.131104 0.633057 0.137512 1441913027 0.749268 -0.136597 0.631836 0.143860 1441913027 0.749268 -0.136597 0.631836 0.143860 1441913027 0.749268 -0.136597 0.631836 0.143860 1441913027 0.749268 -0.136597 0.631836 0.143860 1441913027 0.749268 -0.136597 0.631836 0.143860 1441913027 0.749268 -0.136597 0.631836 0.143860 1441913027 0.749939 -0.134705 0.631714 0.142334 1441913027 0.749939 -0.134705 0.631714 0.142334 1441913027 0.749939 -0.134705 0.631714 0.142334 1441913027 0.749939 -0.134705 0.631714 0.142334 1441913027 0.749939 -0.134705 0.631714 0.142334 1441913027 0.749939 -0.134705 0.631714 0.142334 1441913027 0.752319 -0.130554 0.630676 0.138367 1441913027 0.752319 -0.130554 0.630676 0.138367 1441913027 0.752319 -0.130554 0.630676 0.138367 1441913027 0.752319 -0.130554 0.630676 0.138367 1441913027 0.752319 -0.130554 0.630676 0.138367 1441913027 0.752319 -0.130554 0.630676 0.138367 1441913027 0.752319 -0.130554 0.630676 0.138367 1441913027 0.755676 -0.125366 0.629028 0.132385 1441913027 0.755676 -0.125366 0.629028 0.132385 1441913027 0.755676 -0.125366 0.629028 0.132385 1441913027 0.755676 -0.125366 0.629028 0.132385 1441913027 0.755676 -0.125366 0.629028 0.132385 1441913027 0.755676 -0.125366 0.629028 0.132385 1441913027 0.759644 -0.120178 0.626526 0.125977 1441913027 0.759644 -0.120178 0.626526 0.125977 1441913027 0.759644 -0.120178 0.626526 0.125977 1441913027 0.759644 -0.120178 0.626526 0.125977 1441913027 0.759644 -0.120178 0.626526 0.125977 1441913027 0.759644 -0.120178 0.626526 0.125977 1441913027 0.764099 -0.112915 0.623657 0.119751 1441913027 0.764099 -0.112915 0.623657 0.119751 1441913027 0.764099 -0.112915 0.623657 0.119751 1441913027 0.764099 -0.112915 0.623657 0.119751 1441913027 0.764099 -0.112915 0.623657 0.119751 1441913027 0.764099 -0.112915 0.623657 0.119751 1441913027 0.768616 -0.105591 0.620300 0.115234 1441913027 0.768616 -0.105591 0.620300 0.115234 1441913027 0.768616 -0.105591 0.620300 0.115234 1441913027 0.768616 -0.105591 0.620300 0.115234 1441913027 0.768616 -0.105591 0.620300 0.115234 1441913027 0.768616 -0.105591 0.620300 0.115234 1441913027 0.772156 -0.101013 0.616577 0.115540 1441913028 0.772156 -0.101013 0.616577 0.115540 1441913028 0.772156 -0.101013 0.616577 0.115540 1441913028 0.772156 -0.101013 0.616577 0.115540 1441913028 0.772156 -0.101013 0.616577 0.115540 1441913028 0.772156 -0.101013 0.616577 0.115540 1441913028 0.774780 -0.096741 0.613892 0.115784 1441913028 0.774780 -0.096741 0.613892 0.115784 1441913028 0.774780 -0.096741 0.613892 0.115784 1441913028 0.774780 -0.096741 0.613892 0.115784 1441913028 0.774780 -0.096741 0.613892 0.115784 1441913028 0.774780 -0.096741 0.613892 0.115784 1441913028 0.774780 -0.096741 0.613892 0.115784 1441913028 0.777039 -0.094971 0.611816 0.113037 1441913028 0.777039 -0.094971 0.611816 0.113037 1441913028 0.777039 -0.094971 0.611816 0.113037 1441913028 0.777039 -0.094971 0.611816 0.113037 1441913028 0.777039 -0.094971 0.611816 0.113037 1441913028 0.777039 -0.094971 0.611816 0.113037 1441913028 0.778198 -0.094666 0.610840 0.110413 1441913028 0.778198 -0.094666 0.610840 0.110413 1441913028 0.778198 -0.094666 0.610840 0.110413 1441913028 0.778198 -0.094666 0.610840 0.110413 1441913028 0.778198 -0.094666 0.610840 0.110413 1441913028 0.778198 -0.094666 0.610840 0.110413 1441913028 0.778381 -0.088928 0.612427 0.105347 1441913028 0.778381 -0.088928 0.612427 0.105347 1441913028 0.778381 -0.088928 0.612427 0.105347 1441913028 0.778381 -0.088928 0.612427 0.105347 1441913028 0.778381 -0.088928 0.612427 0.105347 1441913028 0.778381 -0.088928 0.612427 0.105347 1441913028 0.778381 -0.088928 0.612427 0.105347 1441913028 0.776733 -0.081604 0.616394 0.100159 1441913028 0.776733 -0.081604 0.616394 0.100159 1441913028 0.776733 -0.081604 0.616394 0.100159 1441913028 0.776733 -0.081604 0.616394 0.100159 1441913028 0.776733 -0.081604 0.616394 0.100159 1441913028 0.776733 -0.081604 0.616394 0.100159 1441913028 0.772949 -0.082397 0.621338 0.098206 1441913028 0.772949 -0.082397 0.621338 0.098206 1441913028 0.772949 -0.082397 0.621338 0.098206 1441913028 0.772949 -0.082397 0.621338 0.098206 1441913028 0.772949 -0.082397 0.621338 0.098206 1441913028 0.772949 -0.082397 0.621338 0.098206 1441913028 0.772949 -0.082397 0.621338 0.098206 1441913028 0.767700 -0.085449 0.627563 0.096741 1441913028 0.767700 -0.085449 0.627563 0.096741 1441913028 0.767700 -0.085449 0.627563 0.096741 1441913028 0.767700 -0.085449 0.627563 0.096741 1441913028 0.767700 -0.085449 0.627563 0.096741 1441913028 0.767700 -0.085449 0.627563 0.096741 1441913028 0.762756 -0.094971 0.631531 0.101563 1441913028 0.762756 -0.094971 0.631531 0.101563 1441913028 0.762756 -0.094971 0.631531 0.101563 1441913028 0.762756 -0.094971 0.631531 0.101563 1441913028 0.762756 -0.094971 0.631531 0.101563 1441913028 0.762756 -0.094971 0.631531 0.101563 1441913028 0.758972 -0.111023 0.632385 0.108215 1441913028 0.758972 -0.111023 0.632385 0.108215 1441913028 0.758972 -0.111023 0.632385 0.108215 1441913028 0.758972 -0.111023 0.632385 0.108215 1441913028 0.758972 -0.111023 0.632385 0.108215 1441913028 0.758972 -0.111023 0.632385 0.108215 1441913028 0.757690 -0.122925 0.630737 0.113586 1441913028 0.757690 -0.122925 0.630737 0.113586 1441913028 0.757690 -0.122925 0.630737 0.113586 1441913028 0.757690 -0.122925 0.630737 0.113586 1441913028 0.757690 -0.122925 0.630737 0.113586 1441913028 0.757690 -0.122925 0.630737 0.113586 1441913028 0.757507 -0.127197 0.629822 0.114807 1441913028 0.757507 -0.127197 0.629822 0.114807 1441913028 0.757507 -0.127197 0.629822 0.114807 1441913028 0.757507 -0.127197 0.629822 0.114807 1441913028 0.757507 -0.127197 0.629822 0.114807 1441913028 0.757507 -0.127197 0.629822 0.114807 1441913028 0.757629 -0.129150 0.629761 0.112488 1441913028 0.757629 -0.129150 0.629761 0.112488 1441913028 0.757629 -0.129150 0.629761 0.112488 1441913028 0.757629 -0.129150 0.629761 0.112488 1441913028 0.757629 -0.129150 0.629761 0.112488 1441913028 0.757629 -0.129150 0.629761 0.112488 1441913028 0.757629 -0.129150 0.629761 0.112488 1441913028 0.756470 -0.129028 0.631226 0.112000 1441913028 0.756470 -0.129028 0.631226 0.112000 1441913028 0.756470 -0.129028 0.631226 0.112000 1441913028 0.756470 -0.129028 0.631226 0.112000 1441913028 0.756470 -0.129028 0.631226 0.112000 1441913028 0.756470 -0.129028 0.631226 0.112000 1441913028 0.754456 -0.137695 0.630371 0.119873 1441913028 0.754456 -0.137695 0.630371 0.119873 1441913028 0.754456 -0.137695 0.630371 0.119873 1441913028 0.754456 -0.137695 0.630371 0.119873 1441913028 0.754456 -0.137695 0.630371 0.119873 1441913028 0.754456 -0.137695 0.630371 0.119873 1441913028 0.752258 -0.147766 0.628723 0.129822 1441913028 0.752258 -0.147766 0.628723 0.129822 1441913028 0.752258 -0.147766 0.628723 0.129822 1441913028 0.752258 -0.147766 0.628723 0.129822 1441913028 0.752258 -0.147766 0.628723 0.129822 1441913028 0.752258 -0.147766 0.628723 0.129822 1441913028 0.750488 -0.151306 0.628784 0.135559 1441913028 0.750488 -0.151306 0.628784 0.135559 1441913028 0.750488 -0.151306 0.628784 0.135559 1441913028 0.750488 -0.151306 0.628784 0.135559 1441913028 0.750488 -0.151306 0.628784 0.135559 1441913028 0.750488 -0.151306 0.628784 0.135559 1441913028 0.748901 -0.154785 0.628967 0.139587 1441913028 0.748901 -0.154785 0.628967 0.139587 1441913028 0.748901 -0.154785 0.628967 0.139587 1441913028 0.748901 -0.154785 0.628967 0.139587 1441913028 0.748901 -0.154785 0.628967 0.139587 1441913028 0.748901 -0.154785 0.628967 0.139587 1441913028 0.748901 -0.154785 0.628967 0.139587 1441913028 0.747314 -0.158203 0.629517 0.141724 1441913028 0.747314 -0.158203 0.629517 0.141724 1441913029 0.747314 -0.158203 0.629517 0.141724 1441913029 0.747314 -0.158203 0.629517 0.141724 1441913029 0.747314 -0.158203 0.629517 0.141724 1441913029 0.747314 -0.158203 0.629517 0.141724 1441913029 0.746033 -0.156128 0.631836 0.140747 1441913029 0.746033 -0.156128 0.631836 0.140747 1441913029 0.746033 -0.156128 0.631836 0.140747 1441913029 0.746033 -0.156128 0.631836 0.140747 1441913029 0.746033 -0.156128 0.631836 0.140747 1441913029 0.746033 -0.156128 0.631836 0.140747 1441913029 0.746094 -0.148865 0.634277 0.136902 1441913029 0.746094 -0.148865 0.634277 0.136902 1441913029 0.746094 -0.148865 0.634277 0.136902 1441913029 0.746094 -0.148865 0.634277 0.136902 1441913029 0.746094 -0.148865 0.634277 0.136902 1441913029 0.746094 -0.148865 0.634277 0.136902 1441913029 0.747986 -0.144958 0.633179 0.136047 1441913029 0.747986 -0.144958 0.633179 0.136047 1441913029 0.747986 -0.144958 0.633179 0.136047 1441913029 0.747986 -0.144958 0.633179 0.136047 1441913029 0.747986 -0.144958 0.633179 0.136047 1441913029 0.747986 -0.144958 0.633179 0.136047 1441913029 0.747986 -0.144958 0.633179 0.136047 1441913029 0.751160 -0.142456 0.629456 0.138611 1441913029 0.751160 -0.142456 0.629456 0.138611 1441913029 0.751160 -0.142456 0.629456 0.138611 1441913029 0.751160 -0.142456 0.629456 0.138611 1441913029 0.751160 -0.142456 0.629456 0.138611 1441913029 0.751160 -0.142456 0.629456 0.138611 1441913029 0.754822 -0.143250 0.623352 0.144897 1441913029 0.754822 -0.143250 0.623352 0.144897 1441913029 0.754822 -0.143250 0.623352 0.144897 1441913029 0.754822 -0.143250 0.623352 0.144897 1441913029 0.754822 -0.143250 0.623352 0.144897 1441913029 0.754822 -0.143250 0.623352 0.144897 1441913029 0.754822 -0.143250 0.623352 0.144897 1441913029 0.758545 -0.139282 0.618896 0.148682 1441913029 0.758545 -0.139282 0.618896 0.148682 1441913029 0.758545 -0.139282 0.618896 0.148682 1441913029 0.758545 -0.139282 0.618896 0.148682 1441913029 0.758545 -0.139282 0.618896 0.148682 1441913029 0.758545 -0.139282 0.618896 0.148682 1441913029 0.762329 -0.129883 0.617065 0.145325 1441913029 0.762329 -0.129883 0.617065 0.145325 1441913029 0.762329 -0.129883 0.617065 0.145325 1441913029 0.762329 -0.129883 0.617065 0.145325 1441913029 0.762329 -0.129883 0.617065 0.145325 1441913029 0.762329 -0.129883 0.617065 0.145325 1441913029 0.766541 -0.116577 0.615845 0.139587 1441913029 0.766541 -0.116577 0.615845 0.139587 1441913029 0.766541 -0.116577 0.615845 0.139587 1441913029 0.766541 -0.116577 0.615845 0.139587 1441913029 0.766541 -0.116577 0.615845 0.139587 1441913029 0.766541 -0.116577 0.615845 0.139587 1441913029 0.766541 -0.116577 0.615845 0.139587 1441913029 0.770386 -0.097900 0.616028 0.131775 1441913029 0.770386 -0.097900 0.616028 0.131775 1441913029 0.770386 -0.097900 0.616028 0.131775 1441913029 0.770386 -0.097900 0.616028 0.131775 1441913029 0.770386 -0.097900 0.616028 0.131775 1441913029 0.770386 -0.097900 0.616028 0.131775 1441913029 0.773010 -0.078003 0.617920 0.120300 1441913029 0.773010 -0.078003 0.617920 0.120300 1441913029 0.773010 -0.078003 0.617920 0.120300 1441913029 0.773010 -0.078003 0.617920 0.120300 1441913029 0.773010 -0.078003 0.617920 0.120300 1441913029 0.773010 -0.078003 0.617920 0.120300 1441913029 0.773193 -0.067810 0.620605 0.111206 1441913029 0.773193 -0.067810 0.620605 0.111206 1441913029 0.773193 -0.067810 0.620605 0.111206 1441913029 0.773193 -0.067810 0.620605 0.111206 1441913029 0.773193 -0.067810 0.620605 0.111206 1441913029 0.773193 -0.067810 0.620605 0.111206 1441913029 0.772034 -0.064087 0.623657 0.103943 1441913029 0.772034 -0.064087 0.623657 0.103943 1441913029 0.772034 -0.064087 0.623657 0.103943 1441913029 0.772034 -0.064087 0.623657 0.103943 1441913029 0.772034 -0.064087 0.623657 0.103943 1441913029 0.772034 -0.064087 0.623657 0.103943 1441913029 0.772034 -0.064087 0.623657 0.103943 1441913029 0.772156 -0.058960 0.625183 0.096436 1441913029 0.772156 -0.058960 0.625183 0.096436 1441913029 0.772156 -0.058960 0.625183 0.096436 1441913029 0.772156 -0.058960 0.625183 0.096436 1441913029 0.772156 -0.058960 0.625183 0.096436 1441913029 0.772156 -0.058960 0.625183 0.096436 1441913029 0.773804 -0.064575 0.621948 0.100403 1441913029 0.773804 -0.064575 0.621948 0.100403 1441913029 0.773804 -0.064575 0.621948 0.100403 1441913029 0.773804 -0.064575 0.621948 0.100403 1441913029 0.773804 -0.064575 0.621948 0.100403 1441913029 0.773804 -0.064575 0.621948 0.100403 1441913029 
0.760376 -0.142883 0.600403 0.202148 1441913032 0.760376 -0.142883 0.600403 0.202148 1441913032 0.785400 -0.189636 0.578552 0.111145 1441913032 0.785400 -0.189636 0.578552 0.111145 1441913032 0.785400 -0.189636 0.578552 0.111145 1441913032 0.785400 -0.189636 0.578552 0.111145 1441913032 0.785400 -0.189636 0.578552 0.111145 1441913032 0.785400 -0.189636 0.578552 0.111145 1441913032 0.785400 -0.189636 0.578552 0.111145 1441913032 0.800476 -0.268677 0.535400 0.018250 1441913032 0.800476 -0.268677 0.535400 0.018250 1441913032 0.800476 -0.268677 0.535400 0.018250 1441913032 0.800476 -0.268677 0.535400 0.018250 1441913032 0.800476 -0.268677 0.535400 0.018250 1441913032 0.800476 -0.268677 0.535400 0.018250 1441913032 0.803589 -0.334106 0.482544 -0.098633 1441913032 0.803589 -0.334106 0.482544 -0.098633 1441913032 0.803589 -0.334106 0.482544 -0.098633 1441913032 0.803589 -0.334106 0.482544 -0.098633 1441913032 0.803589 -0.334106 0.482544 -0.098633 1441913032 0.803589 -0.334106 0.482544 -0.098633 1441913032 0.803589 -0.334106 0.482544 -0.098633 1441913032 0.791382 -0.380188 0.428467 -0.213623 1441913032 0.791382 -0.380188 0.428467 -0.213623 1441913032 0.791382 -0.380188 0.428467 -0.213623 1441913032 0.791382 -0.380188 0.428467 -0.213623 1441913032 0.791382 -0.380188 0.428467 -0.213623 1441913032 0.791382 -0.380188 0.428467 -0.213623 1441913032 0.791382 -0.380188 0.428467 -0.213623 1441913032 0.773071 -0.416321 0.367493 -0.306396 1441913032 0.773071 -0.416321 0.367493 -0.306396 1441913032 0.773071 -0.416321 0.367493 -0.306396 1441913032 0.773071 -0.416321 0.367493 -0.306396 1441913032 0.773071 -0.416321 0.367493 -0.306396 1441913032 0.773071 -0.416321 0.367493 -0.306396 1441913032 0.771301 -0.404541 0.308899 -0.382080 1441913032 0.771301 -0.404541 0.308899 -0.382080 1441913032 0.771301 -0.404541 0.308899 -0.382080 1441913032 0.771301 -0.404541 0.308899 -0.382080 1441913032 0.771301 -0.404541 0.308899 -0.382080 1441913032 0.771301 -0.404541 0.308899 -0.382080 1441913032 0.780457 -0.379211 0.259460 -0.423950 1441913032 0.780457 -0.379211 0.259460 -0.423950 1441913032 0.780457 -0.379211 0.259460 -0.423950 1441913032 0.780457 -0.379211 0.259460 -0.423950 1441913032 0.780457 -0.379211 0.259460 -0.423950 1441913032 0.780457 -0.379211 0.259460 -0.423950 1441913032 0.780457 -0.379211 0.259460 -0.423950 1441913032 0.789856 -0.368835 0.235901 -0.429382 1441913032 0.789856 -0.368835 0.235901 -0.429382 1441913032 0.789856 -0.368835 0.235901 -0.429382 1441913032 0.789856 -0.368835 0.235901 -0.429382 1441913032 0.789856 -0.368835 0.235901 -0.429382 1441913032 0.789856 -0.368835 0.235901 -0.429382 1441913032 0.797119 -0.377319 0.248169 -0.400757 1441913032 0.797119 -0.377319 0.248169 -0.400757 1441913032 0.797119 -0.377319 0.248169 -0.400757 1441913032 0.797119 -0.377319 0.248169 -0.400757 1441913032 0.797119 -0.377319 0.248169 -0.400757 1441913032 0.797119 -0.377319 0.248169 -0.400757 1441913032 0.808472 -0.375671 0.292053 -0.346191 1441913032 0.808472 -0.375671 0.292053 -0.346191 1441913032 0.808472 -0.375671 0.292053 -0.346191 1441913032 0.808472 -0.375671 0.292053 -0.346191 1441913032 0.808472 -0.375671 0.292053 -0.346191 1441913032 0.808472 -0.375671 0.292053 -0.346191 1441913032 0.808472 -0.375671 0.292053 -0.346191 1441913032 0.821716 -0.370483 0.349121 -0.256287 1441913032 0.821716 -0.370483 0.349121 -0.256287 1441913032 0.821716 -0.370483 0.349121 -0.256287 1441913032 0.821716 -0.370483 0.349121 -0.256287 1441913032 0.821716 -0.370483 0.349121 -0.256287 1441913032 0.821716 -0.370483 0.349121 -0.256287 1441913032 0.832825 -0.363770 0.395752 -0.131897 1441913032 0.832825 -0.363770 0.395752 -0.131897 1441913032 0.832825 -0.363770 0.395752 -0.131897 1441913032 0.832825 -0.363770 0.395752 -0.131897 1441913032 0.832825 -0.363770 0.395752 -0.131897 1441913032 0.832825 -0.363770 0.395752 -0.131897 1441913032 0.831299 -0.359131 0.423523 0.023132 1441913032 0.831299 -0.359131 0.423523 0.023132 1441913032 0.831299 -0.359131 0.423523 0.023132 1441913032 0.831299 -0.359131 0.423523 0.023132 1441913032 0.831299 -0.359131 0.423523 0.023132 1441913032 0.831299 -0.359131 0.423523 0.023132 1441913032 0.831299 -0.359131 0.423523 0.023132 1441913032 0.838135 -0.287659 0.438416 0.149963 1441913032 0.838135 -0.287659 0.438416 0.149963 1441913032 0.838135 -0.287659 0.438416 0.149963 1441913032 0.838135 -0.287659 0.438416 0.149963 1441913032 0.838135 -0.287659 0.438416 0.149963 1441913032 0.838135 -0.287659 0.438416 0.149963 1441913032 0.828857 -0.150208 0.488159 0.228088 1441913032 0.828857 -0.150208 0.488159 0.228088 1441913032 0.828857 -0.150208 0.488159 0.228088 1441913032 0.828857 -0.150208 0.488159 0.228088 1441913032 0.828857 -0.150208 0.488159 0.228088 1441913032 0.828857 -0.150208 0.488159 0.228088 1441913032 0.790222 -0.063660 0.516907 0.322815 1441913032 0.790222 -0.063660 0.516907 0.322815 1441913032 0.790222 -0.063660 0.516907 0.322815 1441913032 0.790222 -0.063660 0.516907 0.322815 1441913032 0.790222 -0.063660 0.516907 0.322815 1441913032 0.790222 -0.063660 0.516907 0.322815 1441913032 0.790222 -0.063660 0.516907 0.322815 1441913032 0.749573 -0.027466 0.513428 0.416748 1441913032 0.749573 -0.027466 0.513428 0.416748 1441913032 0.749573 -0.027466 0.513428 0.416748 1441913032 0.749573 -0.027466 0.513428 0.416748 1441913032 0.749573 -0.027466 0.513428 0.416748 1441913032 0.749573 -0.027466 0.513428 0.416748 1441913032 0.715698 -0.012390 0.499146 0.488220 1441913032 0.715698 -0.012390 0.499146 0.488220 1441913032 0.715698 -0.012390 0.499146 0.488220 1441913032 0.715698 -0.012390 0.499146 0.488220 1441913032 0.715698 -0.012390 0.499146 0.488220 1441913032 0.715698 -0.012390 0.499146 0.488220 1441913032 0.715698 -0.012390 0.499146 0.488220 1441913033 0.703430 -0.011414 0.485596 0.518799 1441913033 0.703430 -0.011414 0.485596 0.518799 1441913033 0.703430 -0.011414 0.485596 0.518799 1441913033 0.703430 -0.011414 0.485596 0.518799 1441913033 0.703430 -0.011414 0.485596 0.518799 1441913033 0.703430 -0.011414 0.485596 0.518799 1441913033 0.709290 -0.017395 0.489563 0.506836 1441913033 0.709290 -0.017395 0.489563 0.506836 1441913033 0.709290 -0.017395 0.489563 0.506836 1441913033 0.709290 -0.017395 0.489563 0.506836 1441913033 0.709290 -0.017395 0.489563 0.506836 1441913033 0.709290 -0.017395 0.489563 0.506836 1441913033 0.709290 -0.017395 0.489563 0.506836 1441913033 0.726929 -0.037231 0.505066 0.463623 1441913033 0.726929 -0.037231 0.505066 0.463623 1441913033 0.726929 -0.037231 0.505066 0.463623 1441913033 0.726929 -0.037231 0.505066 0.463623 1441913033 0.726929 -0.037231 0.505066 0.463623 1441913033 0.748718 -0.071899 0.525757 0.397156 1441913033 0.748718 -0.071899 0.525757 0.397156 1441913033 0.748718 -0.071899 0.525757 0.397156 1441913033 0.748718 -0.071899 0.525757 0.397156 1441913033 0.748718 -0.071899 0.525757 0.397156 1441913033 0.748718 -0.071899 0.525757 0.397156 1441913033 0.771973 -0.128296 0.546692 0.297791 1441913033 0.771973 -0.128296 0.546692 0.297791 1441913033 0.771973 -0.128296 0.546692 0.297791 1441913033 0.771973 -0.128296 0.546692 0.297791 1441913033 0.771973 -0.128296 0.546692 0.297791 1441913033 0.771973 -0.128296 0.546692 0.297791 1441913033 0.792175 -0.197937 0.548828 0.178894 1441913033 0.792175 -0.197937 0.548828 0.178894 1441913033 0.792175 -0.197937 0.548828 0.178894 1441913033 0.792175 -0.197937 0.548828 0.178894 1441913033 0.792175 -0.197937 0.548828 0.178894 1441913033 0.792175 -0.197937 0.548828 0.178894 1441913033 0.792175 -0.197937 0.548828 0.178894 1441913033 0.805847 -0.273071 0.522583 0.053589 1441913033 0.805847 -0.273071 0.522583 0.053589 1441913033 0.805847 -0.273071 0.522583 0.053589 1441913033 0.805847 -0.273071 0.522583 0.053589 1441913033 0.805847 -0.273071 0.522583 0.053589 1441913033 0.805847 -0.273071 0.522583 0.053589 1441913033 0.807251 -0.329956 0.483704 -0.073975 1441913033 0.807251 -0.329956 0.483704 -0.073975 1441913033 0.807251 -0.329956 0.483704 -0.073975 1441913033 0.807251 -0.329956 0.483704 -0.073975 1441913033 0.807251 -0.329956 0.483704 -0.073975 1441913033 0.807251 -0.329956 0.483704 -0.073975 1441913033 0.807251 -0.329956 0.483704 -0.073975 1441913033 0.798828 -0.368408 0.435364 -0.191345 1441913033 0.798828 -0.368408 0.435364 -0.191345 1441913033 0.798828 -0.368408 0.435364 -0.191345 1441913033 0.798828 -0.368408 0.435364 -0.191345 1441913033 0.798828 -0.368408 0.435364 -0.191345 1441913033 0.798828 -0.368408 0.435364 -0.191345 1441913033 0.780151 -0.412659 0.376953 -0.281006 1441913033 0.780151 -0.412659 0.376953 -0.281006 1441913033 0.780151 -0.412659 0.376953 -0.281006 1441913033 0.780151 -0.412659 0.376953 -0.281006 1441913033 0.780151 -0.412659 0.376953 -0.281006 1441913033 0.780151 -0.412659 0.376953 -0.281006 1441913033 0.765625 -0.427368 0.325378 -0.354065 1441913033 0.765625 -0.427368 0.325378 -0.354065 1441913033 0.765625 -0.427368 0.325378 -0.354065 1441913033 0.765625 -0.427368 0.325378 -0.354065 1441913033 0.765625 -0.427368 0.325378 -0.354065 1441913033 0.765625 -0.427368 0.325378 -0.354065 1441913033 0.768127 -0.401306 0.276733 -0.415161 1441913033 0.768127 -0.401306 0.276733 -0.415161 1441913033 0.768127 -0.401306 0.276733 -0.415161 1441913033 0.768127 -0.401306 0.276733 -0.415161 1441913033 0.768127 -0.401306 0.276733 -0.415161 1441913033 0.768127 -0.401306 0.276733 -0.415161 1441913033 0.768127 -0.401306 0.276733 -0.415161 1441913033 0.773621 -0.376709 0.249146 -0.444458 1441913033 0.773621 -0.376709 0.249146 -0.444458 1441913033 0.773621 -0.376709 0.249146 -0.444458 1441913033 0.773621 -0.376709 0.249146 -0.444458 1441913033 0.773621 -0.376709 0.249146 -0.444458 1441913033 0.773621 -0.376709 0.249146 -0.444458 1441913033 0.773621 -0.383850 0.257507 -0.433411 1441913033 0.773621 -0.383850 0.257507 -0.433411 1441913033 0.773621 -0.383850 0.257507 -0.433411 1441913033 0.773621 -0.383850 0.257507 -0.433411 1441913033 0.773621 -0.383850 0.257507 -0.433411 1441913033 0.773621 -0.383850 0.257507 -0.433411 1441913033 0.779297 -0.387451 0.294067 -0.395081 1441913033 0.779297 -0.387451 0.294067 -0.395081 1441913033 0.779297 -0.387451 0.294067 -0.395081 1441913033 0.779297 -0.387451 0.294067 -0.395081 1441913033 0.779297 -0.387451 0.294067 -0.395081 1441913033 0.779297 -0.387451 0.294067 -0.395081 1441913033 0.793030 -0.376831 0.357239 -0.318542 1441913033 0.793030 -0.376831 0.357239 -0.318542 1441913033 0.793030 -0.376831 0.357239 -0.318542 1441913033 0.793030 -0.376831 0.357239 -0.318542 1441913033 0.793030 -0.376831 0.357239 -0.318542 1441913033 0.793030 -0.376831 0.357239 -0.318542 1441913033 0.812805 -0.354492 0.422607 -0.187317 1441913033 0.812805 -0.354492 0.422607 -0.187317 1441913033 0.812805 -0.354492 0.422607 -0.187317 1441913033 0.812805 -0.354492 0.422607 -0.187317 1441913033 0.812805 -0.354492 0.422607 -0.187317 1441913033 0.812805 -0.354492 0.422607 -0.187317 1441913033 0.822083 -0.316040 0.471802 -0.040466 1441913033 0.822083 -0.316040 0.471802 -0.040466 1441913033 0.822083 -0.316040 0.471802 -0.040466 1441913033 0.822083 -0.316040 0.471802 -0.040466 1441913033 0.822083 -0.316040 0.471802 -0.040466 1441913033 0.822083 -0.316040 0.471802 -0.040466 1441913033 0.826965 -0.252869 0.493591 0.092224 1441913034 0.826965 -0.252869 0.493591 0.092224 1441913034 0.826965 -0.252869 0.493591 0.092224 1441913034 0.826965 -0.252869 0.493591 0.092224 1441913034 0.826965 -0.252869 0.493591 0.092224 1441913034 0.814453 -0.151245 0.526367 0.191345 1441913034 0.814453 -0.151245 0.526367 0.191345 1441913034 0.814453 -0.151245 0.526367 0.191345 1441913034 0.814453 -0.151245 0.526367 0.191345 1441913034 0.814453 -0.151245 0.526367 0.191345 1441913034 0.814453 -0.151245 0.526367 0.191345 1441913034 0.814453 -0.151245 0.526367 0.191345 1441913034 0.777771 -0.069214 0.554504 0.287720 1441913034 0.777771 -0.069214 0.554504 0.287720 1441913034 0.777771 -0.069214 0.554504 0.287720 1441913034 0.777771 -0.069214 0.554504 0.287720 1441913034 0.777771 -0.069214 0.554504 0.287720 1441913034 0.777771 -0.069214 0.554504 0.287720 1441913034 0.726807 -0.037720 0.565186 0.388306 1441913034 0.726807 -0.037720 0.565186 0.388306 1441913034 0.726807 -0.037720 0.565186 0.388306 1441913034 0.726807 -0.037720 0.565186 0.388306 1441913034 0.726807 -0.037720 0.565186 0.388306 1441913034 0.726807 -0.037720 0.565186 0.388306 1441913034 0.693726 -0.056274 0.530212 0.484131 1441913034 0.693726 -0.056274 0.530212 0.484131 1441913034 0.693726 -0.056274 0.530212 0.484131 1441913034 0.693726 -0.056274 0.530212 0.484131 1441913034 0.693726 -0.056274 0.530212 0.484131 1441913034 0.693726 -0.056274 0.530212 0.484131 1441913034 0.693726 -0.056274 0.530212 0.484131 1441913034 0.694519 -0.063965 0.489014 0.523743 1441913034 0.694519 -0.063965 0.489014 0.523743 1441913034 0.694519 -0.063965 0.489014 0.523743 1441913034 0.694519 -0.063965 0.489014 0.523743 1441913034 0.694519 -0.063965 0.489014 0.523743 1441913034 0.694519 -0.063965 0.489014 0.523743 1441913034 0.702393 -0.043396 0.492737 0.511658 1441913034 0.702393 -0.043396 0.492737 0.511658 1441913034 0.702393 -0.043396 0.492737 0.511658 1441913034 0.702393 -0.043396 0.492737 0.511658 1441913034 0.702393 -0.043396 0.492737 0.511658 1441913034 0.702393 -0.043396 0.492737 0.511658 1441913034 0.702393 -0.043396 0.492737 0.511658 1441913034 0.721497 -0.049255 0.493347 0.483276 1441913034 0.721497 -0.049255 0.493347 0.483276 1441913034 0.721497 -0.049255 0.493347 0.483276 1441913034 0.721497 -0.049255 0.493347 0.483276 1441913034 0.721497 -0.049255 0.493347 0.483276 1441913034 0.721497 -0.049255 0.493347 0.483276 1441913034 0.721497 -0.049255 0.493347 0.483276 1441913034 0.744202 -0.071838 0.508362 0.427185 1441913034 0.744202 -0.071838 0.508362 0.427185 1441913034 0.744202 -0.071838 0.508362 0.427185 1441913034 0.744202 -0.071838 0.508362 0.427185 1441913034 0.744202 -0.071838 0.508362 0.427185 1441913034 0.744202 -0.071838 0.508362 0.427185 1441913034 0.764526 -0.108154 0.535767 0.341553 1441913034 0.764526 -0.108154 0.535767 0.341553 1441913034 0.764526 -0.108154 0.535767 0.341553 1441913034 0.764526 -0.108154 0.535767 0.341553 1441913034 0.764526 -0.108154 0.535767 0.341553 1441913034 0.764526 -0.108154 0.535767 0.341553 1441913034 0.786194 -0.164490 0.541321 0.248474 1441913034 0.786194 -0.164490 0.541321 0.248474 1441913034 0.786194 -0.164490 0.541321 0.248474 1441913034 0.786194 -0.164490 0.541321 0.248474 1441913034 0.786194 -0.164490 0.541321 0.248474 1441913034 0.786194 -0.164490 0.541321 0.248474 1441913034 0.786194 -0.164490 0.541321 0.248474 1441913034 0.809448 -0.233704 0.521362 0.135132 1441913034 0.809448 -0.233704 0.521362 0.135132 1441913034 0.809448 -0.233704 0.521362 0.135132 1441913034 0.809448 -0.233704 0.521362 0.135132 1441913034 0.809448 -0.233704 0.521362 0.135132 1441913034 0.825317 -0.282959 0.488586 -0.003723 1441913034 0.825317 -0.282959 0.488586 -0.003723 1441913034 0.825317 -0.282959 0.488586 -0.003723 1441913034 0.825317 -0.282959 0.488586 -0.003723 1441913034 0.825317 -0.282959 0.488586 -0.003723 1441913034 0.825317 -0.282959 0.488586 -0.003723 1441913034 0.823853 -0.337646 0.437683 -0.124939 1441913034 0.823853 -0.337646 0.437683 -0.124939 1441913034 0.823853 -0.337646 0.437683 -0.124939 1441913034 0.823853 -0.337646 0.437683 -0.124939 1441913034 0.823853 -0.337646 0.437683 -0.124939 1441913034 0.823853 -0.337646 0.437683 -0.124939 1441913034 0.804321 -0.393921 0.382996 -0.226196 1441913034 0.804321 -0.393921 0.382996 -0.226196 1441913034 0.804321 -0.393921 0.382996 -0.226196 1441913034 0.804321 -0.393921 0.382996 -0.226196 1441913034 0.804321 -0.393921 0.382996 -0.226196 1441913034 0.804321 -0.393921 0.382996 -0.226196 1441913034 0.784912 -0.422668 0.330322 -0.309998 1441913034 0.784912 -0.422668 0.330322 -0.309998 1441913034 0.784912 -0.422668 0.330322 -0.309998 1441913034 0.784912 -0.422668 0.330322 -0.309998 1441913034 0.784912 -0.422668 0.330322 -0.309998 1441913034 0.784912 -0.422668 0.330322 -0.309998 1441913034 0.780273 -0.405640 0.281799 -0.383667 1441913034 0.780273 -0.405640 0.281799 -0.383667 1441913034 0.780273 -0.405640 0.281799 -0.383667 1441913034 0.780273 -0.405640 0.281799 -0.383667 1441913034 0.780273 -0.405640 0.281799 -0.383667 1441913034 0.780273 -0.405640 0.281799 -0.383667 1441913034 0.785583 -0.370544 0.241333 -0.432739 1441913034 0.785583 -0.370544 0.241333 -0.432739 1441913034 0.785583 -0.370544 0.241333 -0.432739 1441913034 0.785583 -0.370544 0.241333 -0.432739 1441913034 0.785583 -0.370544 0.241333 -0.432739 1441913034 0.785583 -0.370544 0.241333 -0.432739 1441913034 0.782898 -0.364990 0.234985 -0.445679 1441913034 0.782898 -0.364990 0.234985 -0.445679 1441913035 0.782898 -0.364990 0.234985 -0.445679 1441913035 0.782898 -0.364990 0.234985 -0.445679 1441913035 0.782898 -0.364990 0.234985 -0.445679 1441913035 0.782898 -0.364990 0.234985 -0.445679 1441913035 0.778748 -0.380554 0.259216 -0.426025 1441913035 0.778748 -0.380554 0.259216 -0.426025 1441913035 0.778748 -0.380554 0.259216 -0.426025 1441913035 0.778748 -0.380554 0.259216 -0.426025 1441913035 0.778748 -0.380554 0.259216 -0.426025 1441913035 0.778748 -0.380554 0.259216 -0.426025 1441913035 0.778748 -0.380554 0.259216 -0.426025 1441913035 0.784363 -0.383606 0.299194 -0.384766 1441913035 0.784363 -0.383606 0.299194 -0.384766 1441913035 0.784363 -0.383606 0.299194 -0.384766 1441913035 0.784363 -0.383606 0.299194 -0.384766 1441913035 0.784363 -0.383606 0.299194 -0.384766 1441913035 0.794556 -0.363342 0.360352 -0.326721 1441913035 0.794556 -0.363342 0.360352 -0.326721 1441913035 0.794556 -0.363342 0.360352 -0.326721 1441913035 0.794556 -0.363342 0.360352 -0.326721 1441913035 0.794556 -0.363342 0.360352 -0.326721 1441913035 0.794556 -0.363342 0.360352 -0.326721 1441913035 0.794556 -0.363342 0.360352 -0.326721 1441913035 0.798523 -0.333496 0.444214 -0.231873 1441913035 0.798523 -0.333496 0.444214 -0.231873 1441913035 0.798523 -0.333496 0.444214 -0.231873 1441913035 0.798523 -0.333496 0.444214 -0.231873 1441913035 0.798523 -0.333496 0.444214 -0.231873 1441913035 0.798523 -0.333496 0.444214 -0.231873 1441913035 0.798523 -0.333496 0.444214 -0.231873 1441913035 0.788513 -0.308411 0.525757 -0.081726 1441913035 0.788513 -0.308411 0.525757 -0.081726 1441913035 0.788513 -0.308411 0.525757 -0.081726 1441913035 0.788513 -0.308411 0.525757 -0.081726 1441913035 0.788513 -0.308411 0.525757 -0.081726 1441913035 0.788513 -0.308411 0.525757 -0.081726 1441913035 0.774475 -0.269592 0.568298 0.066711 1441913035 0.774475 -0.269592 0.568298 0.066711 1441913035 0.774475 -0.269592 0.568298 0.066711 1441913035 0.774475 -0.269592 0.568298 0.066711 1441913035 0.774475 -0.269592 0.568298 0.066711 1441913035 0.774475 -0.269592 0.568298 0.066711 1441913035 0.754211 -0.192749 0.600708 0.181885 1441913035 0.754211 -0.192749 0.600708 0.181885 1441913035 0.754211 -0.192749 0.600708 0.181885 1441913035 0.754211 -0.192749 0.600708 0.181885 1441913035 0.754211 -0.192749 0.600708 0.181885 1441913035 0.754211 -0.192749 0.600708 0.181885 1441913035 0.727173 -0.110474 0.618530 0.276245 1441913035 0.727173 -0.110474 0.618530 0.276245 1441913035 0.727173 -0.110474 0.618530 0.276245 1441913035 0.727173 -0.110474 0.618530 0.276245 1441913035 0.727173 -0.110474 0.618530 0.276245 1441913035 0.727173 -0.110474 0.618530 0.276245 1441913035 0.727173 -0.110474 0.618530 0.276245 1441913035 0.701843 -0.080994 0.594971 0.383057 1441913035 0.701843 -0.080994 0.594971 0.383057 1441913035 0.701843 -0.080994 0.594971 0.383057 1441913035 0.701843 -0.080994 0.594971 0.383057 1441913035 0.701843 -0.080994 0.594971 0.383057 1441913035 0.701843 -0.080994 0.594971 0.383057 1441913035 0.692139 -0.071533 0.548340 0.463745 1441913035 0.692139 -0.071533 0.548340 0.463745 1441913035 0.692139 -0.071533 0.548340 0.463745 1441913035 0.692139 -0.071533 0.548340 0.463745 1441913035 0.692139 -0.071533 0.548340 0.463745 1441913035 0.692139 -0.071533 0.548340 0.463745 1441913035 0.690918 -0.040283 0.534912 0.484497 1441913035 0.690918 -0.040283 0.534912 0.484497 1441913035 0.690918 -0.040283 0.534912 0.484497 1441913035 0.690918 -0.040283 0.534912 0.484497 1441913035 0.690918 -0.040283 0.534912 0.484497 1441913035 0.690918 -0.040283 0.534912 0.484497 1441913035 0.690918 -0.040283 0.534912 0.484497 1441913035 0.701050 -0.012573 0.527222 0.479858 1441913035 0.701050 -0.012573 0.527222 0.479858 1441913035 0.701050 -0.012573 0.527222 0.479858 1441913035 0.701050 -0.012573 0.527222 0.479858 1441913035 0.701050 -0.012573 0.527222 0.479858 1441913035 0.701050 -0.012573 0.527222 0.479858 1441913035 0.709717 0.005005 0.539368 0.453064 1441913035 0.709717 0.005005 0.539368 0.453064 1441913035 0.709717 0.005005 0.539368 0.453064 1441913035 0.709717 0.005005 0.539368 0.453064 1441913035 0.709717 0.005005 0.539368 0.453064 1441913035 0.709717 0.005005 0.539368 0.453064 1441913035 0.723145 -0.000854 0.544617 0.424683 1441913035 0.723145 -0.000854 0.544617 0.424683 1441913035 0.723145 -0.000854 0.544617 0.424683 1441913035 0.723145 -0.000854 0.544617 0.424683 1441913035 0.723145 -0.000854 0.544617 0.424683 1441913035 0.723145 -0.000854 0.544617 0.424683 1441913035 0.723145 -0.000854 0.544617 0.424683 1441913035 0.741211 -0.026489 0.553162 0.379211 1441913035 0.741211 -0.026489 0.553162 0.379211 1441913035 0.741211 -0.026489 0.553162 0.379211 1441913035 0.741211 -0.026489 0.553162 0.379211 1441913035 0.741211 -0.026489 0.553162 0.379211 1441913035 0.741211 -0.026489 0.553162 0.379211 1441913035 0.766907 -0.076721 0.560120 0.303589 1441913035 0.766907 -0.076721 0.560120 0.303589 1441913035 0.766907 -0.076721 0.560120 0.303589 1441913035 0.766907 -0.076721 0.560120 0.303589 1441913035 0.766907 -0.076721 0.560120 0.303589 1441913035 0.766907 -0.076721 0.560120 0.303589 1441913035 0.766907 -0.076721 0.560120 0.303589 1441913035 0.800171 -0.156372 0.530579 0.231750 1441913035 0.800171 -0.156372 0.530579 0.231750 1441913035 0.800171 -0.156372 0.530579 0.231750 1441913035 0.800171 -0.156372 0.530579 0.231750 1441913035 0.800171 -0.156372 0.530579 0.231750 1441913035 0.800171 -0.156372 0.530579 0.231750 1441913035 0.825745 -0.226013 0.499023 0.133911 1441913035 0.825745 -0.226013 0.499023 0.133911 1441913035 0.825745 -0.226013 0.499023 0.133911 1441913036 0.825745 -0.226013 0.499023 0.133911 1441913036 0.825745 -0.226013 0.499023 0.133911 1441913036 0.825745 -0.226013 0.499023 0.133911 1441913036 0.840454 -0.276611 0.465820 -0.002441 1441913036 0.840454 -0.276611 0.465820 -0.002441 1441913036 0.840454 -0.276611 0.465820 -0.002441 1441913036 0.840454 -0.276611 0.465820 -0.002441 1441913036 0.840454 -0.276611 0.465820 -0.002441 1441913036 0.840454 -0.276611 0.465820 -0.002441 1441913036 0.840454 -0.276611 0.465820 -0.002441 1441913036 0.831543 -0.343872 0.416809 -0.128418 1441913036 0.831543 -0.343872 0.416809 -0.128418 1441913036 0.831543 -0.343872 0.416809 -0.128418 1441913036 0.831543 -0.343872 0.416809 -0.128418 1441913036 0.831543 -0.343872 0.416809 -0.128418 1441913036 0.831543 -0.343872 0.416809 -0.128418 1441913036 0.800720 -0.407715 0.369080 -0.237305 1441913036 0.800720 -0.407715 0.369080 -0.237305 1441913036 0.800720 -0.407715 0.369080 -0.237305 1441913036 0.800720 -0.407715 0.369080 -0.237305 1441913036 0.800720 -0.407715 0.369080 -0.237305 1441913036 0.800720 -0.407715 0.369080 -0.237305 1441913036 0.800720 -0.407715 0.369080 -0.237305 1441913036 0.776367 -0.424438 0.331970 -0.326904 1441913036 0.776367 -0.424438 0.331970 -0.326904 1441913036 0.776367 -0.424438 0.331970 -0.326904 1441913036 0.776367 -0.424438 0.331970 -0.326904 1441913036 0.776367 -0.424438 0.331970 -0.326904 1441913036 0.776367 -0.424438 0.331970 -0.326904 1441913036 0.772400 -0.408386 0.293030 -0.388306 1441913036 0.772400 -0.408386 0.293030 -0.388306 1441913036 0.772400 -0.408386 0.293030 -0.388306 1441913036 0.772400 -0.408386 0.293030 -0.388306 1441913036 0.772400 -0.408386 0.293030 -0.388306 1441913036 0.772400 -0.408386 0.293030 -0.388306 1441913036 0.774597 -0.396118 0.263733 -0.416504 1441913036 0.774597 -0.396118 0.263733 -0.416504 1441913036 0.774597 -0.396118 0.263733 -0.416504 1441913036 0.774597 -0.396118 0.263733 -0.416504 1441913036 0.774597 -0.396118 0.263733 -0.416504 1441913036 0.774597 -0.396118 0.263733 -0.416504 1441913036 0.774597 -0.396118 0.263733 -0.416504 1441913036 0.780151 -0.391296 0.256531 -0.415283 1441913036 0.780151 -0.391296 0.256531 -0.415283 1441913036 0.780151 -0.391296 0.256531 -0.415283 1441913036 0.780151 -0.391296 0.256531 -0.415283 1441913036 0.780151 -0.391296 0.256531 -0.415283 1441913036 0.780151 -0.391296 0.256531 -0.415283 1441913036 0.787659 -0.392151 0.279602 -0.384277 1441913036 0.787659 -0.392151 0.279602 -0.384277 1441913036 0.787659 -0.392151 0.279602 -0.384277 1441913036 0.787659 -0.392151 0.279602 -0.384277 1441913036 0.787659 -0.392151 0.279602 -0.384277 1441913036 0.787659 -0.392151 0.279602 -0.384277 1441913036 0.798828 -0.386963 0.323120 -0.328247 1441913036 0.798828 -0.386963 0.323120 -0.328247 1441913036 0.798828 -0.386963 0.323120 -0.328247 1441913036 0.798828 -0.386963 0.323120 -0.328247 1441913036 0.798828 -0.386963 0.323120 -0.328247 1441913036 0.812683 -0.367981 0.377502 -0.248291 1441913036 0.812683 -0.367981 0.377502 -0.248291 1441913036 0.812683 -0.367981 0.377502 -0.248291 1441913036 0.812683 -0.367981 0.377502 -0.248291 1441913036 0.812683 -0.367981 0.377502 -0.248291 1441913036 0.812683 -0.367981 0.377502 -0.248291 1441913036 0.823425 -0.337463 0.435547 -0.135376 1441913036 0.823425 -0.337463 0.435547 -0.135376 1441913036 0.823425 -0.337463 0.435547 -0.135376 1441913036 0.823425 -0.337463 0.435547 -0.135376 1441913036 0.823425 -0.337463 0.435547 -0.135376 1441913036 0.823425 -0.337463 0.435547 -0.135376 1441913036 0.823364 -0.280334 0.493347 -0.002441 1441913036 0.823364 -0.280334 0.493347 -0.002441 1441913036 0.823364 -0.280334 0.493347 -0.002441 1441913036 0.823364 -0.280334 0.493347 -0.002441 1441913036 0.823364 -0.280334 0.493347 -0.002441 1441913036 0.823364 -0.280334 0.493347 -0.002441 1441913036 0.803894 -0.197144 0.550354 0.109131 1441913036 0.803894 -0.197144 0.550354 0.109131 1441913036 0.803894 -0.197144 0.550354 0.109131 1441913036 0.803894 -0.197144 0.550354 0.109131 1441913036 0.803894 -0.197144 0.550354 0.109131 1441913036 0.803894 -0.197144 0.550354 0.109131 1441913036 0.765625 -0.135132 0.590881 0.215149 1441913036 0.765625 -0.135132 0.590881 0.215149 1441913036 0.765625 -0.135132 0.590881 0.215149 1441913036 0.765625 -0.135132 0.590881 0.215149 1441913036 0.765625 -0.135132 0.590881 0.215149 1441913036 0.765625 -0.135132 0.590881 0.215149 1441913036 0.765625 -0.135132 0.590881 0.215149 1441913036 0.731445 -0.117859 0.592163 0.316772 1441913036 0.731445 -0.117859 0.592163 0.316772 1441913036 0.731445 -0.117859 0.592163 0.316772 1441913036 0.731445 -0.117859 0.592163 0.316772 1441913036 0.731445 -0.117859 0.592163 0.316772 1441913036 0.731445 -0.117859 0.592163 0.316772 1441913036 0.705322 -0.115173 0.579468 0.391541 1441913036 0.705322 -0.115173 0.579468 0.391541 1441913036 0.705322 -0.115173 0.579468 0.391541 1441913036 0.705322 -0.115173 0.579468 0.391541 1441913036 0.705322 -0.115173 0.579468 0.391541 1441913036 0.705322 -0.115173 0.579468 0.391541 1441913036 0.679626 -0.107727 0.586121 0.427612 1441913036 0.679626 -0.107727 0.586121 0.427612 1441913036 0.679626 -0.107727 0.586121 0.427612 1441913036 0.679626 -0.107727 0.586121 0.427612 1441913036 0.679626 -0.107727 0.586121 0.427612 1441913036 0.679626 -0.107727 0.586121 0.427612 1441913036 0.663696 -0.103577 0.583740 0.455994 1441913036 0.663696 -0.103577 0.583740 0.455994 1441913036 0.663696 -0.103577 0.583740 0.455994 1441913036 0.663696 -0.103577 0.583740 0.455994 1441913037 0.663696 -0.103577 0.583740 0.455994 1441913037 0.663696 -0.103577 0.583740 0.455994 1441913037 0.663696 -0.103577 0.583740 0.455994 1441913037 0.659058 -0.108765 0.574280 0.473145 1441913037 0.659058 -0.108765 0.574280 0.473145 1441913037 0.659058 -0.108765 0.574280 0.473145 1441913037 0.659058 -0.108765 0.574280 0.473145 1441913037 0.659058 -0.108765 0.574280 0.473145 1441913037 0.659058 -0.108765 0.574280 0.473145 1441913037 0.667053 -0.120056 0.571228 0.462891 1441913037 0.667053 -0.120056 0.571228 0.462891 1441913037 0.667053 -0.120056 0.571228 0.462891 1441913037 0.667053 -0.120056 0.571228 0.462891 1441913037 0.667053 -0.120056 0.571228 0.462891 1441913037 0.667053 -0.120056 0.571228 0.462891 1441913037 0.686401 -0.142334 0.574219 0.422791 1441913037 0.686401 -0.142334 0.574219 0.422791 1441913037 0.686401 -0.142334 0.574219 0.422791 1441913037 0.686401 -0.142334 0.574219 0.422791 1441913037 0.686401 -0.142334 0.574219 0.422791 1441913037 0.686401 -0.142334 0.574219 0.422791 1441913037 0.686401 -0.142334 0.574219 0.422791 1441913037 0.713989 -0.171509 0.580811 0.351196 1441913037 0.713989 -0.171509 0.580811 0.351196 1441913037 
0.754822 0.001282 0.655701 0.015320 1441913065 0.754822 0.001282 0.655701 0.015320 1441913065 0.754822 -0.012451 0.655212 0.026978 1441913065 0.754822 -0.012451 0.655212 0.026978 1441913065 0.754822 -0.012451 0.655212 0.026978 1441913065 0.754822 -0.012451 0.655212 0.026978 1441913065 0.754822 -0.012451 0.655212 0.026978 1441913065 0.754822 -0.012451 0.655212 0.026978 1441913065 0.754517 -0.021484 0.654785 0.037231 1441913065 0.754517 -0.021484 0.654785 0.037231 1441913065 0.754517 -0.021484 0.654785 0.037231 1441913065 0.754517 -0.021484 0.654785 0.037231 1441913065 0.754517 -0.021484 0.654785 0.037231 1441913065 0.754517 -0.021484 0.654785 0.037231 1441913065 0.755798 -0.032715 0.652039 0.049438 1441913065 0.755798 -0.032715 0.652039 0.049438 1441913065 0.755798 -0.032715 0.652039 0.049438 1441913065 0.755798 -0.032715 0.652039 0.049438 1441913065 0.755798 -0.032715 0.652039 0.049438 1441913065 0.755798 -0.032715 0.652039 0.049438 1441913065 0.756897 -0.050110 0.648376 0.063782 1441913065 0.756897 -0.050110 0.648376 0.063782 1441913065 0.756897 -0.050110 0.648376 0.063782 1441913065 0.756897 -0.050110 0.648376 0.063782 1441913065 0.756897 -0.050110 0.648376 0.063782 1441913065 0.756897 -0.050110 0.648376 0.063782 1441913065 0.756897 -0.050110 0.648376 0.063782 1441913065 0.758484 -0.064087 0.644409 0.072571 1441913065 0.758484 -0.064087 0.644409 0.072571 1441913065 0.758484 -0.064087 0.644409 0.072571 1441913065 0.758484 -0.064087 0.644409 0.072571 1441913065 0.758484 -0.064087 0.644409 0.072571 1441913065 0.758484 -0.064087 0.644409 0.072571 1441913065 0.759583 -0.075745 0.640564 0.083191 1441913065 0.759583 -0.075745 0.640564 0.083191 1441913065 0.759583 -0.075745 0.640564 0.083191 1441913065 0.759583 -0.075745 0.640564 0.083191 1441913065 0.759583 -0.075745 0.640564 0.083191 1441913065 0.759583 -0.075745 0.640564 0.083191 1441913065 0.761780 -0.088867 0.633789 0.099915 1441913065 0.761780 -0.088867 0.633789 0.099915 1441913065 0.761780 -0.088867 0.633789 0.099915 1441913065 0.761780 -0.088867 0.633789 0.099915 1441913065 0.761780 -0.088867 0.633789 0.099915 1441913065 0.761780 -0.088867 0.633789 0.099915 1441913065 0.763977 -0.109619 0.622375 0.130005 1441913065 0.763977 -0.109619 0.622375 0.130005 1441913065 0.763977 -0.109619 0.622375 0.130005 1441913065 0.763977 -0.109619 0.622375 0.130005 1441913065 0.763977 -0.109619 0.622375 0.130005 1441913065 0.763977 -0.109619 0.622375 0.130005 1441913065 0.763977 -0.109619 0.622375 0.130005 1441913065 0.764648 -0.120117 0.615356 0.148804 1441913065 0.764648 -0.120117 0.615356 0.148804 1441913065 0.764648 -0.120117 0.615356 0.148804 1441913065 0.764648 -0.120117 0.615356 0.148804 1441913065 0.764648 -0.120117 0.615356 0.148804 1441913065 0.764648 -0.120117 0.615356 0.148804 1441913065 0.764954 -0.120117 0.613770 0.153625 1441913065 0.764954 -0.120117 0.613770 0.153625 1441913065 0.764954 -0.120117 0.613770 0.153625 1441913066 0.764954 -0.120117 0.613770 0.153625 1441913066 0.764954 -0.120117 0.613770 0.153625 1441913066 0.764954 -0.120117 0.613770 0.153625 1441913066 0.764954 -0.120117 0.613770 0.153625 1441913066 0.764587 -0.122925 0.613525 0.154236 1441913066 0.764587 -0.122925 0.613525 0.154236 1441913066 0.764587 -0.122925 0.613525 0.154236 1441913066 0.764587 -0.122925 0.613525 0.154236 1441913066 0.764587 -0.122925 0.613525 0.154236 1441913066 0.764587 -0.122925 0.613525 0.154236 1441913066 0.763794 -0.126831 0.614197 0.152466 1441913066 0.763794 -0.126831 0.614197 0.152466 1441913066 0.763794 -0.126831 0.614197 0.152466 1441913066 0.763794 -0.126831 0.614197 0.152466 1441913066 0.763794 -0.126831 0.614197 0.152466 1441913066 0.763794 -0.126831 0.614197 0.152466 1441913066 0.761780 -0.124634 0.618774 0.145630 1441913066 0.761780 -0.124634 0.618774 0.145630 1441913066 0.761780 -0.124634 0.618774 0.145630 1441913066 0.761780 -0.124634 0.618774 0.145630 1441913066 0.761780 -0.124634 0.618774 0.145630 1441913066 0.761780 -0.124634 0.618774 0.145630 1441913066 0.761780 -0.124634 0.618774 0.145630 1441913066 0.759399 -0.118408 0.624512 0.138672 1441913066 0.759399 -0.118408 0.624512 0.138672 1441913066 0.759399 -0.118408 0.624512 0.138672 1441913066 0.759399 -0.118408 0.624512 0.138672 1441913066 0.759399 -0.118408 0.624512 0.138672 1441913066 0.759399 -0.118408 0.624512 0.138672 1441913066 0.757568 -0.112183 0.628845 0.134033 1441913066 0.757568 -0.112183 0.628845 0.134033 1441913066 0.757568 -0.112183 0.628845 0.134033 1441913066 0.757568 -0.112183 0.628845 0.134033 1441913066 0.757568 -0.112183 0.628845 0.134033 1441913066 0.757568 -0.112183 0.628845 0.134033 1441913066 0.754761 -0.105896 0.632813 0.136230 1441913066 0.754761 -0.105896 0.632813 0.136230 1441913066 0.754761 -0.105896 0.632813 0.136230 1441913066 0.754761 -0.105896 0.632813 0.136230 1441913066 0.754761 -0.105896 0.632813 0.136230 1441913066 0.754761 -0.105896 0.632813 0.136230 1441913066 0.754150 -0.091675 0.635742 0.136536 1441913066 0.754150 -0.091675 0.635742 0.136536 1441913066 0.754150 -0.091675 0.635742 0.136536 1441913066 0.754150 -0.091675 0.635742 0.136536 1441913066 0.754150 -0.091675 0.635742 0.136536 1441913066 0.754150 -0.091675 0.635742 0.136536 1441913066 0.754150 -0.091675 0.635742 0.136536 1441913066 0.754211 -0.063538 0.641418 0.125061 1441913066 0.754211 -0.063538 0.641418 0.125061 1441913066 0.754211 -0.063538 0.641418 0.125061 1441913066 0.754211 -0.063538 0.641418 0.125061 1441913066 0.754211 -0.063538 0.641418 0.125061 1441913066 0.754211 -0.063538 0.641418 0.125061 1441913066 0.755310 -0.043396 0.643677 0.114868 1441913066 0.755310 -0.043396 0.643677 0.114868 1441913066 0.755310 -0.043396 0.643677 0.114868 1441913066 0.755310 -0.043396 0.643677 0.114868 1441913066 0.755310 -0.043396 0.643677 0.114868 1441913066 0.755310 -0.043396 0.643677 0.114868 1441913066 0.755310 -0.043396 0.643677 0.114868 1441913066 0.753784 -0.043457 0.645203 0.116211 1441913066 0.753784 -0.043457 0.645203 0.116211 1441913066 0.753784 -0.043457 0.645203 0.116211 1441913066 0.753784 -0.043457 0.645203 0.116211 1441913066 0.753784 -0.043457 0.645203 0.116211 1441913066 0.753784 -0.043457 0.645203 0.116211 1441913066 0.752441 -0.029419 0.649719 0.103577 1441913066 0.752441 -0.029419 0.649719 0.103577 1441913066 0.752441 -0.029419 0.649719 0.103577 1441913066 0.752441 -0.029419 0.649719 0.103577 1441913066 0.752441 -0.029419 0.649719 0.103577 1441913066 0.752441 -0.029419 0.649719 0.103577 1441913066 0.753235 -0.006470 0.652527 0.081970 1441913066 0.753235 -0.006470 0.652527 0.081970 1441913066 0.753235 -0.006470 0.652527 0.081970 1441913066 0.753235 -0.006470 0.652527 0.081970 1441913066 0.753235 -0.006470 0.652527 0.081970 1441913066 0.753235 -0.006470 0.652527 0.081970 1441913066 0.754395 0.000122 0.652039 0.074890 1441913066 0.754395 0.000122 0.652039 0.074890 1441913066 0.754395 0.000122 0.652039 0.074890 1441913066 0.754395 0.000122 0.652039 0.074890 1441913066 0.754395 0.000122 0.652039 0.074890 1441913066 0.754395 0.000122 0.652039 0.074890 1441913066 0.754395 0.000122 0.652039 0.074890 1441913066 0.754944 -0.006042 0.651245 0.076355 1441913066 0.754944 -0.006042 0.651245 0.076355 1441913066 0.754944 -0.006042 0.651245 0.076355 1441913066 0.754944 -0.006042 0.651245 0.076355 1441913066 0.754944 -0.006042 0.651245 0.076355 1441913066 0.754944 -0.006042 0.651245 0.076355 1441913066 0.757507 -0.002869 0.648987 0.069885 1441913066 0.757507 -0.002869 0.648987 0.069885 1441913066 0.757507 -0.002869 0.648987 0.069885 1441913066 0.757507 -0.002869 0.648987 0.069885 1441913066 0.757507 -0.002869 0.648987 0.069885 1441913066 0.757507 -0.002869 0.648987 0.069885 1441913066 0.763672 -0.003662 0.642090 0.066650 1441913066 0.763672 -0.003662 0.642090 0.066650 1441913066 0.763672 -0.003662 0.642090 0.066650 1441913066 0.763672 -0.003662 0.642090 0.066650 1441913066 0.763672 -0.003662 0.642090 0.066650 1441913066 0.763672 -0.003662 0.642090 0.066650 1441913066 0.770508 -0.013306 0.633667 0.067383 1441913066 0.770508 -0.013306 0.633667 0.067383 1441913066 0.770508 -0.013306 0.633667 0.067383 1441913066 0.770508 -0.013306 0.633667 0.067383 1441913066 0.770508 -0.013306 0.633667 0.067383 1441913066 0.770508 -0.013306 0.633667 0.067383 1441913066 0.773987 -0.026367 0.628235 0.073792 1441913066 0.773987 -0.026367 0.628235 0.073792 1441913066 0.773987 -0.026367 0.628235 0.073792 1441913066 0.773987 -0.026367 0.628235 0.073792 1441913067 0.773987 -0.026367 0.628235 0.073792 1441913067 0.773987 -0.026367 0.628235 0.073792 1441913067 0.773987 -0.026367 0.628235 0.073792 1441913067 0.773254 -0.052979 0.624451 0.096375 1441913067 0.773254 -0.052979 0.624451 0.096375 1441913067 0.773254 -0.052979 0.624451 0.096375 1441913067 0.773254 -0.052979 0.624451 0.096375 1441913067 0.773254 -0.052979 0.624451 0.096375 1441913067 0.773254 -0.052979 0.624451 0.096375 1441913067 0.769348 -0.086914 0.620483 0.124512 1441913067 0.769348 -0.086914 0.620483 0.124512 1441913067 0.769348 -0.086914 0.620483 0.124512 1441913067 0.769348 -0.086914 0.620483 0.124512 1441913067 0.769348 -0.086914 0.620483 0.124512 1441913067 0.769348 -0.086914 0.620483 0.124512 1441913067 0.765015 -0.109314 0.618347 0.142822 1441913067 0.765015 -0.109314 0.618347 0.142822 1441913067 0.765015 -0.109314 0.618347 0.142822 1441913067 0.765015 -0.109314 0.618347 0.142822 1441913067 0.765015 -0.109314 0.618347 0.142822 1441913067 0.765015 -0.109314 0.618347 0.142822 1441913067 0.760986 -0.115906 0.620422 0.150024 1441913067 0.760986 -0.115906 0.620422 0.150024 1441913067 0.760986 -0.115906 0.620422 0.150024 1441913067 0.760986 -0.115906 0.620422 0.150024 1441913067 0.760986 -0.115906 0.620422 0.150024 1441913067 0.760986 -0.115906 0.620422 0.150024 1441913067 0.756958 -0.120850 0.622742 0.156555 1441913067 0.756958 -0.120850 0.622742 0.156555 1441913067 0.756958 -0.120850 0.622742 0.156555 1441913067 0.756958 -0.120850 0.622742 0.156555 1441913067 0.756958 -0.120850 0.622742 0.156555 1441913067 0.756958 -0.120850 0.622742 0.156555 1441913067 0.752625 -0.125549 0.626038 0.160461 1441913067 0.752625 -0.125549 0.626038 0.160461 1441913067 0.752625 -0.125549 0.626038 0.160461 1441913067 0.752625 -0.125549 0.626038 0.160461 1441913067 0.752625 -0.125549 0.626038 0.160461 1441913067 0.752625 -0.125549 0.626038 0.160461 1441913067 0.752625 -0.125549 0.626038 0.160461 1441913067 0.749023 -0.124390 0.630981 0.158997 1441913067 0.749023 -0.124390 0.630981 0.158997 1441913067 0.749023 -0.124390 0.630981 0.158997 1441913067 0.749023 -0.124390 0.630981 0.158997 1441913067 0.749023 -0.124390 0.630981 0.158997 1441913067 0.746582 -0.118347 0.635681 0.156372 1441913067 0.746582 -0.118347 0.635681 0.156372 1441913067 0.746582 -0.118347 0.635681 0.156372 1441913067 0.746582 -0.118347 0.635681 0.156372 1441913067 0.746582 -0.118347 0.635681 0.156372 1441913067 0.746582 -0.118347 0.635681 0.156372 1441913067 0.747559 -0.107483 0.637024 0.154053 1441913067 0.747559 -0.107483 0.637024 0.154053 1441913067 0.747559 -0.107483 0.637024 0.154053 1441913067 0.747559 -0.107483 0.637024 0.154053 1441913067 0.747559 -0.107483 0.637024 0.154053 1441913067 0.747559 -0.107483 0.637024 0.154053 1441913067 0.747559 -0.107483 0.637024 0.154053 1441913067 0.750610 -0.093018 0.635681 0.154114 1441913067 0.750610 -0.093018 0.635681 0.154114 1441913067 0.750610 -0.093018 0.635681 0.154114 1441913067 0.750610 -0.093018 0.635681 0.154114 1441913067 0.750610 -0.093018 0.635681 0.154114 1441913067 0.750610 -0.093018 0.635681 0.154114 1441913067 0.754456 -0.079529 0.631836 0.158630 1441913067 0.754456 -0.079529 0.631836 0.158630 1441913067 0.754456 -0.079529 0.631836 0.158630 1441913067 0.754456 -0.079529 0.631836 0.158630 1441913067 0.754456 -0.079529 0.631836 0.158630 1441913067 0.754456 -0.079529 0.631836 0.158630 1441913067 0.754456 -0.079529 0.631836 0.158630 1441913067 0.759155 -0.064331 0.626892 0.162720 1441913067 0.759155 -0.064331 0.626892 0.162720 1441913067 0.759155 -0.064331 0.626892 0.162720 1441913067 0.759155 -0.064331 0.626892 0.162720 1441913067 0.759155 -0.064331 0.626892 0.162720 1441913067 0.759155 -0.064331 0.626892 0.162720 1441913067 0.763245 -0.046509 0.623901 0.161011 1441913067 0.763245 -0.046509 0.623901 0.161011 1441913067 0.763245 -0.046509 0.623901 0.161011 1441913067 0.763245 -0.046509 0.623901 0.161011 1441913067 0.763245 -0.046509 0.623901 0.161011 1441913067 0.763245 -0.046509 0.623901 0.161011 1441913067 0.766602 -0.029053 0.623596 0.150269 1441913067 0.766602 -0.029053 0.623596 0.150269 1441913067 0.766602 -0.029053 0.623596 0.150269 1441913067 0.766602 -0.029053 0.623596 0.150269 1441913067 0.766602 -0.029053 0.623596 0.150269 1441913067 0.766602 -0.029053 0.623596 0.150269 1441913067 0.769836 -0.014038 0.623962 0.133118 1441913067 0.769836 -0.014038 0.623962 0.133118 1441913067 0.769836 -0.014038 0.623962 0.133118 1441913067 0.769836 -0.014038 0.623962 0.133118 1441913067 0.769836 -0.014038 0.623962 0.133118 1441913067 0.769836 -0.014038 0.623962 0.133118 1441913067 0.768677 -0.008118 0.627380 0.123840 1441913067 0.768677 -0.008118 0.627380 0.123840 1441913067 0.768677 -0.008118 0.627380 0.123840 1441913067 0.768677 -0.008118 0.627380 0.123840 1441913067 0.768677 -0.008118 0.627380 0.123840 1441913067 0.768677 -0.008118 0.627380 0.123840 1441913067 0.768677 -0.008118 0.627380 0.123840 1441913067 0.764038 -0.023560 0.632141 0.126465 1441913067 0.764038 -0.023560 0.632141 0.126465 1441913067 0.764038 -0.023560 0.632141 0.126465 1441913067 0.764038 -0.023560 0.632141 0.126465 1441913067 0.764038 -0.023560 0.632141 0.126465 1441913067 0.764038 -0.023560 0.632141 0.126465 1441913067 0.759155 -0.034058 0.638611 0.120789 1441913067 0.759155 -0.034058 0.638611 0.120789 1441913067 0.759155 -0.034058 0.638611 0.120789 1441913068 0.759155 -0.034058 0.638611 0.120789 1441913068 0.759155 -0.034058 0.638611 0.120789 1441913068 0.759155 -0.034058 0.638611 0.120789 1441913068 0.754211 -0.030029 0.647522 0.104431 1441913068 0.754211 -0.030029 0.647522 0.104431 1441913068 0.754211 -0.030029 0.647522 0.104431 1441913068 0.754211 -0.030029 0.647522 0.104431 1441913068 0.754211 -0.030029 0.647522 0.104431 1441913068 0.754211 -0.030029 0.647522 0.104431 1441913068 0.754211 -0.030029 0.647522 0.104431 1441913068 0.751648 -0.029541 0.653137 0.086670 1441913068 0.751648 -0.029541 0.653137 0.086670 1441913068 0.751648 -0.029541 0.653137 0.086670 1441913068 0.751648 -0.029541 0.653137 0.086670 1441913068 0.751648 -0.029541 0.653137 0.086670 1441913068 0.751648 -0.029541 0.653137 0.086670 1441913068 0.751709 -0.035461 0.652893 0.085571 1441913068 0.751709 -0.035461 0.652893 0.085571 1441913068 0.751709 -0.035461 0.652893 0.085571 1441913068 0.751709 -0.035461 0.652893 0.085571 1441913068 0.751709 -0.035461 0.652893 0.085571 1441913068 0.751709 -0.035461 0.652893 0.085571 1441913068 0.752869 -0.057556 0.647339 0.103638 1441913068 0.752869 -0.057556 0.647339 0.103638 1441913068 0.752869 -0.057556 0.647339 0.103638 1441913068 0.752869 -0.057556 0.647339 0.103638 1441913068 0.752869 -0.057556 0.647339 0.103638 1441913068 0.752869 -0.057556 0.647339 0.103638 1441913068 0.752869 -0.057556 0.647339 0.103638 1441913068 0.751160 -0.076233 0.644531 0.120117 1441913068 0.751160 -0.076233 0.644531 0.120117 1441913068 0.751160 -0.076233 0.644531 0.120117 1441913068 0.751160 -0.076233 0.644531 0.120117 1441913068 0.751160 -0.076233 0.644531 0.120117 1441913068 0.747070 -0.088867 0.645081 0.133240 1441913068 0.747070 -0.088867 0.645081 0.133240 1441913068 0.747070 -0.088867 0.645081 0.133240 1441913068 0.747070 -0.088867 0.645081 0.133240 1441913068 0.747070 -0.088867 0.645081 0.133240 1441913068 0.747070 -0.088867 0.645081 0.133240 1441913068 0.747070 -0.088867 0.645081 0.133240 1441913068 0.744385 -0.106995 0.642517 0.146667 1441913068 0.744385 -0.106995 0.642517 0.146667 1441913068 0.744385 -0.106995 0.642517 0.146667 1441913068 0.744385 -0.106995 0.642517 0.146667 1441913068 0.744385 -0.106995 0.642517 0.146667 1441913068 0.743713 -0.114929 0.641418 0.149109 1441913068 0.743713 -0.114929 0.641418 0.149109 1441913068 0.743713 -0.114929 0.641418 0.149109 1441913068 0.743713 -0.114929 0.641418 0.149109 1441913068 0.743713 -0.114929 0.641418 0.149109 1441913068 0.743713 -0.114929 0.641418 0.149109 1441913068 0.744751 -0.113525 0.641479 0.144409 1441913068 0.744751 -0.113525 0.641479 0.144409 1441913068 0.744751 -0.113525 0.641479 0.144409 1441913068 0.744751 -0.113525 0.641479 0.144409 1441913068 0.744751 -0.113525 0.641479 0.144409 1441913068 0.744751 -0.113525 0.641479 0.144409 1441913068 0.747742 -0.109131 0.640076 0.138611 1441913068 0.747742 -0.109131 0.640076 0.138611 1441913068 0.747742 -0.109131 0.640076 0.138611 1441913068 0.747742 -0.109131 0.640076 0.138611 1441913068 0.747742 -0.109131 0.640076 0.138611 1441913068 0.747742 -0.109131 0.640076 0.138611 1441913068 0.750977 -0.100037 0.639709 0.129395 1441913068 0.750977 -0.100037 0.639709 0.129395 1441913068 0.750977 -0.100037 0.639709 0.129395 1441913068 0.750977 -0.100037 0.639709 0.129395 1441913068 0.750977 -0.100037 0.639709 0.129395 1441913068 0.750977 -0.100037 0.639709 0.129395 1441913068 0.754333 -0.091797 0.638489 0.121643 1441913068 0.754333 -0.091797 0.638489 0.121643 1441913068 0.754333 -0.091797 0.638489 0.121643 1441913068 0.754333 -0.091797 0.638489 0.121643 1441913068 0.754333 -0.091797 0.638489 0.121643 1441913068 0.754333 -0.091797 0.638489 0.121643 1441913068 0.756409 -0.097473 0.634705 0.124268 1441913068 0.756409 -0.097473 0.634705 0.124268 1441913068 0.756409 -0.097473 0.634705 0.124268 1441913068 0.756409 -0.097473 0.634705 0.124268 1441913068 0.756409 -0.097473 0.634705 0.124268 1441913068 0.756409 -0.097473 0.634705 0.124268 1441913068 0.755127 -0.109497 0.630798 0.140625 1441913068 0.755127 -0.109497 0.630798 0.140625 1441913068 0.755127 -0.109497 0.630798 0.140625 1441913068 0.755127 -0.109497 0.630798 0.140625 1441913068 0.755127 -0.109497 0.630798 0.140625 1441913068 0.755127 -0.109497 0.630798 0.140625 1441913068 0.756287 -0.122620 0.621887 0.161987 1441913068 0.756287 -0.122620 0.621887 0.161987 1441913068 0.756287 -0.122620 0.621887 0.161987 1441913068 0.756287 -0.122620 0.621887 0.161987 1441913068 0.756287 -0.122620 0.621887 0.161987 1441913068 0.756287 -0.122620 0.621887 0.161987 1441913068 0.756287 -0.122620 0.621887 0.161987 1441913068 0.757507 -0.125977 0.614624 0.180115 1441913068 0.757507 -0.125977 0.614624 0.180115 1441913068 0.757507 -0.125977 0.614624 0.180115 1441913068 0.757507 -0.125977 0.614624 0.180115 1441913068 0.757507 -0.125977 0.614624 0.180115 1441913068 0.757507 -0.125977 0.614624 0.180115 1441913068 0.761902 -0.109802 0.611450 0.182922 1441913068 0.761902 -0.109802 0.611450 0.182922 1441913068 0.761902 -0.109802 0.611450 0.182922 1441913068 0.761902 -0.109802 0.611450 0.182922 1441913068 0.761902 -0.109802 0.611450 0.182922 1441913068 0.761902 -0.109802 0.611450 0.182922 1441913068 0.761902 -0.109802 0.611450 0.182922 1441913068 0.769470 -0.083435 0.608154 0.176025 1441913068 0.769470 -0.083435 0.608154 0.176025 1441913068 0.769470 -0.083435 0.608154 0.176025 1441913068 0.769470 -0.083435 0.608154 0.176025 1441913069 0.769470 -0.083435 0.608154 0.176025 1441913069 0.769470 -0.083435 0.608154 0.176025 1441913069 0.772644 -0.062683 0.608643 0.168945 1441913069 0.772644 -0.062683 0.608643 0.168945 1441913069 0.772644 -0.062683 0.608643 0.168945 1441913069 0.772644 -0.062683 0.608643 0.168945 1441913069 0.772644 -0.062683 0.608643 0.168945 1441913069 0.772644 -0.062683 0.608643 0.168945 1441913069 0.772644 -0.062683 0.608643 0.168945 1441913069 0.774658 -0.043945 0.610840 0.157349 1441913069 0.774658 -0.043945 0.610840 0.157349 1441913069 0.774658 -0.043945 0.610840 0.157349 1441913069 0.774658 -0.043945 0.610840 0.157349 1441913069 0.774658 -0.043945 0.610840 0.157349 1441913069 0.774658 -0.043945 0.610840 0.157349 1441913069 0.773438 -0.031738 0.615967 0.145996 1441913069 0.773438 -0.031738 0.615967 0.145996 1441913069 0.773438 -0.031738 0.615967 0.145996 1441913069 0.773438 -0.031738 0.615967 0.145996 1441913069 0.773438 -0.031738 0.615967 0.145996 1441913069 0.773438 -0.031738 0.615967 0.145996 1441913069 0.770264 -0.029297 0.622192 0.136169 1441913069 0.770264 -0.029297 0.622192 0.136169 1441913069 0.770264 -0.029297 0.622192 0.136169 1441913069 0.770264 -0.029297 0.622192 0.136169 1441913069 0.770264 -0.029297 0.622192 0.136169 1441913069 0.770264 -0.029297 0.622192 0.136169 1441913069 0.767029 -0.032288 0.627991 0.127197 1441913069 0.767029 -0.032288 0.627991 0.127197 1441913069 0.767029 -0.032288 0.627991 0.127197 1441913069 0.767029 -0.032288 0.627991 0.127197 1441913069 0.767029 -0.032288 0.627991 0.127197 1441913069 0.767029 -0.032288 0.627991 0.127197 1441913069 0.767029 -0.032288 0.627991 0.127197 1441913069 0.766113 -0.039490 0.631104 0.114746 1441913069 0.766113 -0.039490 0.631104 0.114746 1441913069 0.766113 -0.039490 0.631104 0.114746 1441913069 0.766113 -0.039490 0.631104 0.114746 1441913069 0.766113 -0.039490 0.631104 0.114746 1441913069 0.766113 -0.039490 0.631104 0.114746 1441913069 0.766357 -0.048584 0.632080 0.103760 1441913069 0.766357 -0.048584 0.632080 0.103760 1441913069 0.766357 -0.048584 0.632080 0.103760 1441913069 0.766357 -0.048584 0.632080 0.103760 1441913069 0.766357 -0.048584 0.632080 0.103760 1441913069 0.766357 -0.048584 0.632080 0.103760 1441913069 0.767029 -0.056885 0.632080 0.093811 1441913069 0.767029 -0.056885 0.632080 0.093811 1441913069 0.767029 -0.056885 0.632080 0.093811 1441913069 0.767029 -0.056885 0.632080 0.093811 1441913069 0.767029 -0.056885 0.632080 0.093811 1441913069 0.767029 -0.056885 0.632080 0.093811 1441913069 0.767029 -0.056885 0.632080 0.093811 1441913069 0.767395 -0.062317 0.632324 0.085266 1441913069 0.767395 -0.062317 0.632324 0.085266 1441913069 0.767395 -0.062317 0.632324 0.085266 1441913069 0.767395 -0.062317 0.632324 0.085266 1441913069 0.767395 -0.062317 0.632324 0.085266 1441913069 0.767395 -0.062317 0.632324 0.085266 1441913069 0.767151 -0.071045 0.631958 0.083252 1441913069 0.767151 -0.071045 0.631958 0.083252 1441913069 0.767151 -0.071045 0.631958 0.083252 1441913069 0.767151 -0.071045 0.631958 0.083252 1441913069 0.767151 -0.071045 0.631958 0.083252 1441913069 0.767151 -0.071045 0.631958 0.083252 1441913069 0.767151 -0.075684 0.631348 0.084351 1441913069 0.767151 -0.075684 0.631348 0.084351 1441913069 0.767151 -0.075684 0.631348 0.084351 1441913069 0.767151 -0.075684 0.631348 0.084351 1441913069 0.767151 -0.075684 0.631348 0.084351 1441913069 0.767151 -0.075684 0.631348 0.084351 1441913069 0.765564 -0.078918 0.632263 0.088318 1441913069 0.765564 -0.078918 0.632263 0.088318 1441913069 0.765564 -0.078918 0.632263 0.088318 1441913069 0.765564 -0.078918 0.632263 0.088318 1441913069 0.765564 -0.078918 0.632263 0.088318 1441913069 0.765564 -0.078918 0.632263 0.088318 1441913069 0.765564 -0.078918 0.632263 0.088318 1441913069 0.763733 -0.088623 0.631531 0.099915 1441913069 0.763733 -0.088623 0.631531 0.099915 1441913069 0.763733 -0.088623 0.631531 0.099915 1441913069 0.763733 -0.088623 0.631531 0.099915 1441913069 0.763733 -0.088623 0.631531 0.099915 1441913069 0.763733 -0.088623 0.631531 0.099915 1441913069 0.762024 -0.097351 0.630493 0.110413 1441913069 0.762024 -0.097351 0.630493 0.110413 1441913069 0.762024 -0.097351 0.630493 0.110413 1441913069 0.762024 -0.097351 0.630493 0.110413 1441913069 0.762024 -0.097351 0.630493 0.110413 1441913069 0.762024 -0.097351 0.630493 0.110413 1441913069 0.762024 -0.097351 0.630493 0.110413 1441913069 0.761902 -0.100891 0.629211 0.115479 1441913069 0.761902 -0.100891 0.629211 0.115479 1441913069 0.761902 -0.100891 0.629211 0.115479 1441913069 0.761902 -0.100891 0.629211 0.115479 1441913069 0.761902 -0.100891 0.629211 0.115479 1441913069 0.761902 -0.100891 0.629211 0.115479 1441913069 0.762268 -0.107849 0.626221 0.122620 1441913069 0.762268 -0.107849 0.626221 0.122620 1441913069 0.762268 -0.107849 0.626221 0.122620 1441913069 0.762268 -0.107849 0.626221 0.122620 1441913069 0.762268 -0.107849 0.626221 0.122620 1441913069 0.762268 -0.107849 0.626221 0.122620 1441913069 0.762268 -0.107849 0.626221 0.122620 1441913069 0.762390 -0.106140 0.626343 0.122681 1441913069 0.762390 -0.106140 0.626343 0.122681 1441913069 0.762390 -0.106140 0.626343 0.122681 1441913069 0.762390 -0.106140 0.626343 0.122681 1441913069 0.762390 -0.106140 0.626343 0.122681 1441913069 0.762390 -0.106140 0.626343 0.122681 1441913069 0.762756 -0.098999 0.627563 0.120361 1441913069 0.762756 -0.098999 0.627563 0.120361 1441913069 0.762756 -0.098999 0.627563 0.120361 1441913069 0.762756 -0.098999 0.627563 0.120361 1441913069 0.762756 -0.098999 0.627563 0.120361 1441913069 0.762756 -0.098999 0.627563 0.120361 1441913070 0.763611 -0.095886 0.627197 0.119507 1441913070 0.763611 -0.095886 0.627197 0.119507 1441913070 0.763611 -0.095886 0.627197 0.119507 1441913070 0.763611 -0.095886 0.627197 0.119507 1441913070 0.763611 -0.095886 0.627197 0.119507 1441913070 0.763611 -0.095886 0.627197 0.119507 1441913070 0.763611 -0.095886 0.627197 0.119507 1441913070 0.763733 -0.097168 0.626099 0.123230 1441913070 0.763733 -0.097168 0.626099 0.123230 1441913070 0.763733 -0.097168 0.626099 0.123230 1441913070 0.763733 -0.097168 0.626099 0.123230 1441913070 0.763733 -0.097168 0.626099 0.123230 1441913070 0.763733 -0.097168 0.626099 0.123230 1441913070 0.763245 -0.098267 0.624390 0.133728 1441913070 0.763245 -0.098267 0.624390 0.133728 1441913070 0.763245 -0.098267 0.624390 0.133728 1441913070 0.763245 -0.098267 0.624390 0.133728 1441913070 0.763245 -0.098267 0.624390 0.133728 1441913070 0.763245 -0.098267 0.624390 0.133728 1441913070 0.763733 -0.097046 0.621216 0.145996 1441913070 0.763733 -0.097046 0.621216 0.145996 1441913070 0.763733 -0.097046 0.621216 0.145996 1441913070 0.763733 -0.097046 0.621216 0.145996 1441913070 0.763733 -0.097046 0.621216 0.145996 1441913070 0.763733 -0.097046 0.621216 0.145996 1441913070 0.763733 -0.097046 0.621216 0.145996 1441913070 0.764709 -0.086975 0.618958 0.156311 1441913070 0.764709 -0.086975 0.618958 0.156311 1441913070 0.764709 -0.086975 0.618958 0.156311 1441913070 0.764709 -0.086975 0.618958 0.156311 1441913070 0.764709 -0.086975 0.618958 0.156311 1441913070 0.764709 -0.086975 0.618958 0.156311 1441913070 0.764038 -0.064331 0.622192 0.157776 1441913070 0.764038 -0.064331 0.622192 0.157776 1441913070 0.764038 -0.064331 0.622192 0.157776 1441913070 0.764038 -0.064331 0.622192 0.157776 1441913070 0.764038 -0.064331 0.622192 0.157776 1441913070 0.764038 -0.064331 0.622192 0.157776 1441913070 0.763733 -0.034363 0.628113 0.144714 1441913070 0.763733 -0.034363 0.628113 0.144714 1441913070 0.763733 -0.034363 0.628113 0.144714 1441913070 0.763733 -0.034363 0.628113 0.144714 1441913070 0.763733 -0.034363 0.628113 0.144714 1441913070 0.763733 -0.034363 0.628113 0.144714 1441913070 0.762207 -0.018494 0.633606 0.131165 1441913070 0.762207 -0.018494 0.633606 0.131165 1441913070 0.762207 -0.018494 0.633606 0.131165 1441913070 0.762207 -0.018494 0.633606 0.131165 1441913070 0.762207 -0.018494 0.633606 0.131165 1441913070 0.762207 -0.018494 0.633606 0.131165 1441913070 0.762207 -0.018494 0.633606 0.131165 1441913070 0.759216 -0.005249 0.640564 0.114685 1441913070 0.759216 -0.005249 0.640564 0.114685 1441913070 0.759216 -0.005249 0.640564 0.114685 1441913070 0.759216 -0.005249 0.640564 0.114685 1441913070 0.759216 -0.005249 0.640564 0.114685 1441913070 0.759216 -0.005249 0.640564 0.114685 1441913070 0.756531 0.000061 0.645386 0.104919 1441913070 0.756531 0.000061 0.645386 0.104919 1441913070 0.756531 0.000061 0.645386 0.104919 1441913070 0.756531 0.000061 0.645386 0.104919 1441913070 0.756531 0.000061 0.645386 0.104919 1441913070 0.756531 0.000061 0.645386 0.104919 1441913070 0.756531 0.000061 0.645386 0.104919 1441913070 0.754333 -0.004089 0.648621 0.100769 1441913070 0.754333 -0.004089 0.648621 0.100769 1441913070 0.754333 -0.004089 0.648621 0.100769 1441913070 0.754333 -0.004089 0.648621 0.100769 1441913070 0.754333 -0.004089 0.648621 0.100769 1441913070 0.754333 -0.004089 0.648621 0.100769 1441913070 0.753479 -0.008728 0.650513 0.094788 1441913070 0.753479 -0.008728 0.650513 0.094788 1441913070 0.753479 -0.008728 0.650513 0.094788 1441913070 0.753479 -0.008728 0.650513 0.094788 1441913070 0.753479 -0.008728 0.650513 0.094788 1441913070 0.753479 -0.008728 0.650513 0.094788 1441913070 0.753357 -0.006714 0.652222 0.083252 1441913070 0.753357 -0.006714 0.652222 0.083252 1441913070 0.753357 -0.006714 0.652222 0.083252 1441913070 0.753357 -0.006714 0.652222 0.083252 1441913070 0.753357 -0.006714 0.652222 0.083252 1441913070 0.753357 -0.006714 0.652222 0.083252 1441913070 0.753357 -0.006714 0.652222 0.083252 1441913070 0.753357 -0.010376 0.652466 0.080627 1441913070 0.753357 -0.010376 0.652466 0.080627 1441913070 0.753357 -0.010376 0.652466 0.080627 1441913070 0.753357 -0.010376 0.652466 0.080627 1441913070 0.753357 -0.010376 0.652466 0.080627 1441913070 0.753357 -0.010376 0.652466 0.080627 1441913070 0.753601 -0.021423 0.651428 0.084595 1441913070 0.753601 -0.021423 0.651428 0.084595 1441913070 0.753601 -0.021423 0.651428 0.084595 1441913070 0.753601 -0.021423 0.651428 0.084595 1441913070 0.753601 -0.021423 0.651428 0.084595 1441913070 0.753601 -0.021423 0.651428 0.084595 1441913070 
0.761108 -0.106750 0.631287 0.103333 1441913072 0.761108 -0.106750 0.631287 0.103333 1441913072 0.761108 -0.106750 0.631287 0.103333 1441913072 0.761108 -0.106750 0.631287 0.103333 1441913072 0.801392 -0.187378 0.567505 0.022705 1441913072 0.801392 -0.187378 0.567505 0.022705 1441913073 0.801392 -0.187378 0.567505 0.022705 1441913073 0.801392 -0.187378 0.567505 0.022705 1441913073 0.801392 -0.187378 0.567505 0.022705 1441913073 0.801392 -0.187378 0.567505 0.022705 1441913073 0.813782 -0.307922 0.487061 -0.075073 1441913073 0.813782 -0.307922 0.487061 -0.075073 1441913073 0.813782 -0.307922 0.487061 -0.075073 1441913073 0.813782 -0.307922 0.487061 -0.075073 1441913073 0.813782 -0.307922 0.487061 -0.075073 1441913073 0.813782 -0.307922 0.487061 -0.075073 1441913073 0.793518 -0.411621 0.408142 -0.185181 1441913073 0.793518 -0.411621 0.408142 -0.185181 1441913073 0.793518 -0.411621 0.408142 -0.185181 1441913073 0.793518 -0.411621 0.408142 -0.185181 1441913073 0.793518 -0.411621 0.408142 -0.185181 1441913073 0.793518 -0.411621 0.408142 -0.185181 1441913073 0.791321 -0.416931 0.329163 -0.302734 1441913073 0.791321 -0.416931 0.329163 -0.302734 1441913073 0.791321 -0.416931 0.329163 -0.302734 1441913073 0.791321 -0.416931 0.329163 -0.302734 1441913073 0.791321 -0.416931 0.329163 -0.302734 1441913073 0.791321 -0.416931 0.329163 -0.302734 1441913073 0.791321 -0.416931 0.329163 -0.302734 1441913073 0.800415 -0.386963 0.253235 -0.381409 1441913073 0.800415 -0.386963 0.253235 -0.381409 1441913073 0.800415 -0.386963 0.253235 -0.381409 1441913073 0.800415 -0.386963 0.253235 -0.381409 1441913073 0.800415 -0.386963 0.253235 -0.381409 1441913073 0.800415 -0.386963 0.253235 -0.381409 1441913073 0.803955 -0.369934 0.203491 -0.418762 1441913073 0.803955 -0.369934 0.203491 -0.418762 1441913073 0.803955 -0.369934 0.203491 -0.418762 1441913073 0.803955 -0.369934 0.203491 -0.418762 1441913073 0.803955 -0.369934 0.203491 -0.418762 1441913073 0.803955 -0.369934 0.203491 -0.418762 1441913073 0.802185 -0.372070 0.189514 -0.426758 1441913073 0.802185 -0.372070 0.189514 -0.426758 1441913073 0.802185 -0.372070 0.189514 -0.426758 1441913073 0.802185 -0.372070 0.189514 -0.426758 1441913073 0.802185 -0.372070 0.189514 -0.426758 1441913073 0.805298 -0.376465 0.217773 -0.402832 1441913073 0.805298 -0.376465 0.217773 -0.402832 1441913073 0.805298 -0.376465 0.217773 -0.402832 1441913073 0.805298 -0.376465 0.217773 -0.402832 1441913073 0.805298 -0.376465 0.217773 -0.402832 1441913073 0.805298 -0.376465 0.217773 -0.402832 1441913073 0.810120 -0.383362 0.277954 -0.345703 1441913073 0.810120 -0.383362 0.277954 -0.345703 1441913073 0.810120 -0.383362 0.277954 -0.345703 1441913073 0.810120 -0.383362 0.277954 -0.345703 1441913073 0.810120 -0.383362 0.277954 -0.345703 1441913073 0.810120 -0.383362 0.277954 -0.345703 1441913073 0.810120 -0.383362 0.277954 -0.345703 1441913073 0.813416 -0.385559 0.355591 -0.251526 1441913073 0.813416 -0.385559 0.355591 -0.251526 1441913073 0.813416 -0.385559 0.355591 -0.251526 1441913073 0.813416 -0.385559 0.355591 -0.251526 1441913073 0.813416 -0.385559 0.355591 -0.251526 1441913073 0.809753 -0.382019 0.429626 -0.117188 1441913073 0.809753 -0.382019 0.429626 -0.117188 1441913073 0.809753 -0.382019 0.429626 -0.117188 1441913073 0.809753 -0.382019 0.429626 -0.117188 1441913073 0.809753 -0.382019 0.429626 -0.117188 1441913073 0.809753 -0.382019 0.429626 -0.117188 1441913073 0.808350 -0.346191 0.475830 0.015625 1441913073 0.808350 -0.346191 0.475830 0.015625 1441913073 0.808350 -0.346191 0.475830 0.015625 1441913073 0.808350 -0.346191 0.475830 0.015625 1441913073 0.808350 -0.346191 0.475830 0.015625 1441913073 0.808350 -0.346191 0.475830 0.015625 1441913073 0.808350 -0.346191 0.475830 0.015625 1441913073 0.800842 -0.244080 0.531982 0.126709 1441913073 0.800842 -0.244080 0.531982 0.126709 1441913073 0.800842 -0.244080 0.531982 0.126709 1441913073 0.800842 -0.244080 0.531982 0.126709 1441913073 0.800842 -0.244080 0.531982 0.126709 1441913073 0.800842 -0.244080 0.531982 0.126709 1441913073 0.758179 -0.163269 0.583435 0.240906 1441913073 0.758179 -0.163269 0.583435 0.240906 1441913073 0.758179 -0.163269 0.583435 0.240906 1441913073 0.758179 -0.163269 0.583435 0.240906 1441913073 0.758179 -0.163269 0.583435 0.240906 1441913073 0.758179 -0.163269 0.583435 0.240906 1441913073 0.705383 -0.141907 0.590332 0.365662 1441913073 0.705383 -0.141907 0.590332 0.365662 1441913073 0.705383 -0.141907 0.590332 0.365662 1441913073 0.705383 -0.141907 0.590332 0.365662 1441913073 0.705383 -0.141907 0.590332 0.365662 1441913073 0.664368 -0.148376 0.561462 0.470398 1441913073 0.664368 -0.148376 0.561462 0.470398 1441913073 0.664368 -0.148376 0.561462 0.470398 1441913073 0.664368 -0.148376 0.561462 0.470398 1441913073 0.664368 -0.148376 0.561462 0.470398 1441913073 0.664368 -0.148376 0.561462 0.470398 1441913073 0.643677 -0.131409 0.553589 0.511780 1441913073 0.643677 -0.131409 0.553589 0.511780 1441913073 0.643677 -0.131409 0.553589 0.511780 1441913073 0.643677 -0.131409 0.553589 0.511780 1441913073 0.643677 -0.131409 0.553589 0.511780 1441913073 0.643677 -0.131409 0.553589 0.511780 1441913073 0.643677 -0.131409 0.553589 0.511780 1441913073 0.640564 -0.112061 0.565918 0.506714 1441913073 0.640564 -0.112061 0.565918 0.506714 1441913073 0.640564 -0.112061 0.565918 0.506714 1441913073 0.640564 -0.112061 0.565918 0.506714 1441913073 0.640564 -0.112061 0.565918 0.506714 1441913073 0.640564 -0.112061 0.565918 0.506714 1441913073 0.647400 -0.116394 0.586304 0.472778 1441913073 0.647400 -0.116394 0.586304 0.472778 1441913073 0.647400 -0.116394 0.586304 0.472778 1441913074 0.647400 -0.116394 0.586304 0.472778 1441913074 0.647400 -0.116394 0.586304 0.472778 1441913074 0.647400 -0.116394 0.586304 0.472778 1441913074 0.669861 -0.142090 0.605042 0.406189 1441913074 0.669861 -0.142090 0.605042 0.406189 1441913074 0.669861 -0.142090 0.605042 0.406189 1441913074 0.669861 -0.142090 0.605042 0.406189 1441913074 0.669861 -0.142090 0.605042 0.406189 1441913074 0.669861 -0.142090 0.605042 0.406189 1441913074 0.709839 -0.173584 0.610596 0.305115 1441913074 0.709839 -0.173584 0.610596 0.305115 1441913074 0.709839 -0.173584 0.610596 0.305115 1441913074 0.709839 -0.173584 0.610596 0.305115 1441913074 0.709839 -0.173584 0.610596 0.305115 1441913074 0.709839 -0.173584 0.610596 0.305115 1441913074 0.709839 -0.173584 0.610596 0.305115 1441913074 0.755859 -0.201172 0.597473 0.176636 1441913074 0.755859 -0.201172 0.597473 0.176636 1441913074 0.755859 -0.201172 0.597473 0.176636 1441913074 0.755859 -0.201172 0.597473 0.176636 1441913074 0.755859 -0.201172 0.597473 0.176636 1441913074 0.755859 -0.201172 0.597473 0.176636 1441913074 0.797852 -0.236694 0.552917 0.040161 1441913074 0.797852 -0.236694 0.552917 0.040161 1441913074 0.797852 -0.236694 0.552917 0.040161 1441913074 0.797852 -0.236694 0.552917 0.040161 1441913074 0.797852 -0.236694 0.552917 0.040161 1441913074 0.797852 -0.236694 0.552917 0.040161 1441913074 0.821045 -0.290039 0.483887 -0.086975 1441913074 0.821045 -0.290039 0.483887 -0.086975 1441913074 0.821045 -0.290039 0.483887 -0.086975 1441913074 0.821045 -0.290039 0.483887 -0.086975 1441913074 0.821045 -0.290039 0.483887 -0.086975 1441913074 0.821045 -0.290039 0.483887 -0.086975 1441913074 0.821045 -0.290039 0.483887 -0.086975 1441913074 0.809448 -0.367798 0.417725 -0.186890 1441913074 0.809448 -0.367798 0.417725 -0.186890 1441913074 0.809448 -0.367798 0.417725 -0.186890 1441913074 0.809448 -0.367798 0.417725 -0.186890 1441913074 0.809448 -0.367798 0.417725 -0.186890 1441913074 0.809448 -0.367798 0.417725 -0.186890 1441913074 0.776733 -0.438416 0.361877 -0.271118 1441913074 0.776733 -0.438416 0.361877 -0.271118 1441913074 0.776733 -0.438416 0.361877 -0.271118 1441913074 0.776733 -0.438416 0.361877 -0.271118 1441913074 0.776733 -0.438416 0.361877 -0.271118 1441913074 0.776733 -0.438416 0.361877 -0.271118 1441913074 0.768250 -0.439575 0.304565 -0.351807 1441913074 0.768250 -0.439575 0.304565 -0.351807 1441913074 0.768250 -0.439575 0.304565 -0.351807 1441913074 0.768250 -0.439575 0.304565 -0.351807 1441913074 0.768250 -0.439575 0.304565 -0.351807 1441913074 0.768250 -0.439575 0.304565 -0.351807 1441913074 0.779053 -0.401733 0.247681 -0.412720 1441913074 0.779053 -0.401733 0.247681 -0.412720 1441913074 0.779053 -0.401733 0.247681 -0.412720 1441913074 0.779053 -0.401733 0.247681 -0.412720 1441913074 0.779053 -0.401733 0.247681 -0.412720 1441913074 0.779053 -0.401733 0.247681 -0.412720 1441913074 0.786133 -0.386719 0.216064 -0.430969 1441913074 0.786133 -0.386719 0.216064 -0.430969 1441913074 0.786133 -0.386719 0.216064 -0.430969 1441913074 0.786133 -0.386719 0.216064 -0.430969 1441913074 0.786133 -0.386719 0.216064 -0.430969 1441913074 0.786133 -0.386719 0.216064 -0.430969 1441913074 0.784241 -0.405701 0.220398 -0.414490 1441913074 0.784241 -0.405701 0.220398 -0.414490 1441913074 0.784241 -0.405701 0.220398 -0.414490 1441913074 0.784241 -0.405701 0.220398 -0.414490 1441913074 0.784241 -0.405701 0.220398 -0.414490 1441913074 0.784241 -0.405701 0.220398 -0.414490 1441913074 0.784241 -0.405701 0.220398 -0.414490 1441913074 0.789429 -0.411560 0.245972 -0.383240 1441913074 0.789429 -0.411560 0.245972 -0.383240 1441913074 0.789429 -0.411560 0.245972 -0.383240 1441913074 0.789429 -0.411560 0.245972 -0.383240 1441913074 0.789429 -0.411560 0.245972 -0.383240 1441913074 0.789429 -0.411560 0.245972 -0.383240 1441913074 0.794250 -0.408081 0.298645 -0.336731 1441913074 0.794250 -0.408081 0.298645 -0.336731 1441913074 0.794250 -0.408081 0.298645 -0.336731 1441913074 0.794250 -0.408081 0.298645 -0.336731 1441913074 0.794250 -0.408081 0.298645 -0.336731 1441913074 0.794250 -0.408081 0.298645 -0.336731 1441913074 0.803101 -0.393250 0.357666 -0.269165 1441913074 0.803101 -0.393250 0.357666 -0.269165 1441913074 0.803101 -0.393250 0.357666 -0.269165 1441913074 0.803101 -0.393250 0.357666 -0.269165 1441913074 0.803101 -0.393250 0.357666 -0.269165 1441913074 0.803101 -0.393250 0.357666 -0.269165 1441913074 0.803101 -0.393250 0.357666 -0.269165 1441913074 0.814331 -0.361877 0.419983 -0.171753 1441913074 0.814331 -0.361877 0.419983 -0.171753 1441913074 0.814331 -0.361877 0.419983 -0.171753 1441913074 0.814331 -0.361877 0.419983 -0.171753 1441913074 0.814331 -0.361877 0.419983 -0.171753 1441913074 0.814331 -0.361877 0.419983 -0.171753 1441913074 0.818481 -0.314941 0.477234 -0.055237 1441913074 0.818481 -0.314941 0.477234 -0.055237 1441913074 0.818481 -0.314941 0.477234 -0.055237 1441913074 0.818481 -0.314941 0.477234 -0.055237 1441913074 0.818481 -0.314941 0.477234 -0.055237 1441913074 0.818481 -0.314941 0.477234 -0.055237 1441913074 0.818481 -0.314941 0.477234 -0.055237 1441913074 0.809326 -0.237549 0.534424 0.053772 1441913074 0.809326 -0.237549 0.534424 0.053772 1441913074 0.809326 -0.237549 0.534424 0.053772 1441913074 0.809326 -0.237549 0.534424 0.053772 1441913074 0.809326 -0.237549 0.534424 0.053772 1441913074 0.809326 -0.237549 0.534424 0.053772 1441913074 0.767090 -0.183716 0.586975 0.182129 1441913074 0.767090 -0.183716 0.586975 0.182129 1441913074 0.767090 -0.183716 0.586975 0.182129 1441913074 0.767090 -0.183716 0.586975 0.182129 1441913074 0.767090 -0.183716 0.586975 0.182129 1441913075 0.767090 -0.183716 0.586975 0.182129 1441913075 0.767090 -0.183716 0.586975 0.182129 1441913075 0.719360 -0.168762 0.601501 0.303467 1441913075 0.719360 -0.168762 0.601501 0.303467 1441913075 0.719360 -0.168762 0.601501 0.303467 1441913075 0.719360 -0.168762 0.601501 0.303467 1441913075 0.719360 -0.168762 0.601501 0.303467 1441913075 0.719360 -0.168762 0.601501 0.303467 1441913075 0.719360 -0.168762 0.601501 0.303467 1441913075 0.672485 -0.152832 0.598083 0.408203 1441913075 0.672485 -0.152832 0.598083 0.408203 1441913075 0.672485 -0.152832 0.598083 0.408203 1441913075 0.672485 -0.152832 0.598083 0.408203 1441913075 0.672485 -0.152832 0.598083 0.408203 1441913075 0.672485 -0.152832 0.598083 0.408203 1441913075 0.636719 -0.128601 0.587952 0.481995 1441913075 0.636719 -0.128601 0.587952 0.481995 1441913075 0.636719 -0.128601 0.587952 0.481995 1441913075 0.636719 -0.128601 0.587952 0.481995 1441913075 0.636719 -0.128601 0.587952 0.481995 1441913075 0.636719 -0.128601 0.587952 0.481995 1441913075 0.620850 -0.109863 0.566895 0.530090 1441913075 0.620850 -0.109863 0.566895 0.530090 1441913075 0.620850 -0.109863 0.566895 0.530090 1441913075 0.620850 -0.109863 0.566895 0.530090 1441913075 0.620850 -0.109863 0.566895 0.530090 1441913075 0.620850 -0.109863 0.566895 0.530090 1441913075 0.622009 -0.100769 0.556458 0.541504 1441913075 0.622009 -0.100769 0.556458 0.541504 1441913075 0.622009 -0.100769 0.556458 0.541504 1441913075 0.622009 -0.100769 0.556458 0.541504 1441913075 0.622009 -0.100769 0.556458 0.541504 1441913075 0.622009 -0.100769 0.556458 0.541504 1441913075 0.622009 -0.100769 0.556458 0.541504 1441913075 0.639221 -0.111084 0.559692 0.515503 1441913075 0.639221 -0.111084 0.559692 0.515503 1441913075 0.639221 -0.111084 0.559692 0.515503 1441913075 0.639221 -0.111084 0.559692 0.515503 1441913075 0.639221 -0.111084 0.559692 0.515503 1441913075 0.639221 -0.111084 0.559692 0.515503 1441913075 0.639221 -0.111084 0.559692 0.515503 1441913075 0.676819 -0.139526 0.572815 0.440735 1441913075 0.676819 -0.139526 0.572815 0.440735 1441913075 0.676819 -0.139526 0.572815 0.440735 1441913075 0.676819 -0.139526 0.572815 0.440735 1441913075 0.676819 -0.139526 0.572815 0.440735 1441913075 0.676819 -0.139526 0.572815 0.440735 1441913075 0.720093 -0.177124 0.584778 0.328735 1441913075 0.720093 -0.177124 0.584778 0.328735 1441913075 0.720093 -0.177124 0.584778 0.328735 1441913075 0.720093 -0.177124 0.584778 0.328735 1441913075 0.720093 -0.177124 0.584778 0.328735 1441913075 0.720093 -0.177124 0.584778 0.328735 1441913075 0.755859 -0.220337 0.582703 0.201111 1441913075 0.755859 -0.220337 0.582703 0.201111 1441913075 0.755859 -0.220337 0.582703 0.201111 1441913075 0.755859 -0.220337 0.582703 0.201111 1441913075 0.755859 -0.220337 0.582703 0.201111 1441913075 0.755859 -0.220337 0.582703 0.201111 1441913075 0.755859 -0.220337 0.582703 0.201111 1441913075 0.786682 -0.283325 0.541199 0.088562 1441913075 0.786682 -0.283325 0.541199 0.088562 1441913075 0.786682 -0.283325 0.541199 0.088562 1441913075 0.786682 -0.283325 0.541199 0.088562 1441913075 0.786682 -0.283325 0.541199 0.088562 1441913075 0.786682 -0.283325 0.541199 0.088562 1441913075 0.804016 -0.341614 0.486023 -0.025146 1441913075 0.804016 -0.341614 0.486023 -0.025146 1441913075 0.804016 -0.341614 0.486023 -0.025146 1441913075 0.804016 -0.341614 0.486023 -0.025146 1441913075 0.804016 -0.341614 0.486023 -0.025146 1441913075 0.804016 -0.341614 0.486023 -0.025146 1441913075 0.806824 -0.391907 0.418640 -0.141785 1441913075 0.806824 -0.391907 0.418640 -0.141785 1441913075 0.806824 -0.391907 0.418640 -0.141785 1441913075 0.806824 -0.391907 0.418640 -0.141785 1441913075 0.806824 -0.391907 0.418640 -0.141785 1441913075 0.806824 -0.391907 0.418640 -0.141785 1441913075 0.806824 -0.391907 0.418640 -0.141785 1441913075 0.792664 -0.439941 0.347473 -0.239441 1441913075 0.792664 -0.439941 0.347473 -0.239441 1441913075 0.792664 -0.439941 0.347473 -0.239441 1441913075 0.792664 -0.439941 0.347473 -0.239441 1441913075 0.792664 -0.439941 0.347473 -0.239441 1441913075 0.792664 -0.439941 0.347473 -0.239441 1441913075 0.781677 -0.444763 0.284729 -0.331787 1441913075 0.781677 -0.444763 0.284729 -0.331787 1441913075 0.781677 -0.444763 0.284729 -0.331787 1441913075 0.781677 -0.444763 0.284729 -0.331787 1441913075 0.781677 -0.444763 0.284729 -0.331787 1441913075 0.781677 -0.444763 0.284729 -0.331787 1441913075 0.781677 -0.444763 0.284729 -0.331787 1441913075 0.783325 -0.420471 0.230713 -0.395508 1441913075 0.783325 -0.420471 0.230713 -0.395508 1441913075 0.783325 -0.420471 0.230713 -0.395508 1441913075 0.783325 -0.420471 0.230713 -0.395508 1441913075 0.783325 -0.420471 0.230713 -0.395508 1441913075 0.783325 -0.420471 0.230713 -0.395508 1441913075 0.785645 -0.401794 0.198792 -0.426331 1441913075 0.785645 -0.401794 0.198792 -0.426331 1441913075 0.785645 -0.401794 0.198792 -0.426331 1441913075 0.785645 -0.401794 0.198792 -0.426331 1441913075 0.785645 -0.401794 0.198792 -0.426331 1441913075 0.785645 -0.401794 0.198792 -0.426331 1441913075 0.785645 -0.401794 0.198792 -0.426331 1441913075 0.785217 -0.404358 0.198059 -0.425049 1441913075 0.785217 -0.404358 0.198059 -0.425049 1441913075 0.785217 -0.404358 0.198059 -0.425049 1441913075 0.785217 -0.404358 0.198059 -0.425049 1441913075 0.785217 -0.404358 0.198059 -0.425049 1441913075 0.787048 -0.414307 0.224304 -0.398254 1441913075 0.787048 -0.414307 0.224304 -0.398254 1441913075 0.787048 -0.414307 0.224304 -0.398254 1441913075 0.787048 -0.414307 0.224304 -0.398254 1441913075 0.787048 -0.414307 0.224304 -0.398254 1441913075 0.787048 -0.414307 0.224304 -0.398254 1441913075 0.787048 -0.414307 0.224304 -0.398254 1441913075 0.789490 -0.423767 0.273804 -0.349426 1441913076 0.789490 -0.423767 0.273804 -0.349426 1441913076 0.789490 -0.423767 0.273804 -0.349426 1441913076 0.789490 -0.423767 0.273804 -0.349426 1441913076 0.789490 -0.423767 0.273804 -0.349426 1441913076 0.792786 -0.426270 0.339355 -0.273071 1441913076 0.792786 -0.426270 0.339355 -0.273071 1441913076 0.792786 -0.426270 0.339355 -0.273071 1441913076 0.792786 -0.426270 0.339355 -0.273071 1441913076 0.792786 -0.426270 0.339355 -0.273071 1441913076 0.792786 -0.426270 0.339355 -0.273071 1441913076 0.802490 -0.423706 0.395996 -0.140198 1441913076 0.802490 -0.423706 0.395996 -0.140198 1441913076 0.802490 -0.423706 0.395996 -0.140198 1441913076 0.802490 -0.423706 0.395996 -0.140198 1441913076 0.802490 -0.423706 0.395996 -0.140198 1441913076 0.802490 -0.423706 0.395996 -0.140198 1441913076 0.802490 -0.423706 0.395996 -0.140198 1441913076 0.820679 -0.372009 0.433167 -0.020813 1441913076 0.820679 -0.372009 0.433167 -0.020813 1441913076 0.820679 -0.372009 0.433167 -0.020813 1441913076 0.820679 -0.372009 0.433167 -0.020813 1441913076 0.820679 -0.372009 0.433167 -0.020813 1441913076 0.820679 -0.372009 0.433167 -0.020813 1441913076 0.831909 -0.275696 0.473999 0.084595 1441913076 0.831909 -0.275696 0.473999 0.084595 1441913076 0.831909 -0.275696 0.473999 0.084595 1441913076 0.831909 -0.275696 0.473999 0.084595 1441913076 0.831909 -0.275696 0.473999 0.084595 1441913076 0.831909 -0.275696 0.473999 0.084595 1441913076 0.804749 -0.176514 0.531433 0.196899 1441913076 0.804749 -0.176514 0.531433 0.196899 1441913076 0.804749 -0.176514 0.531433 0.196899 1441913076 0.804749 -0.176514 0.531433 0.196899 1441913076 0.804749 -0.176514 0.531433 0.196899 1441913076 0.804749 -0.176514 0.531433 0.196899 1441913076 0.750610 -0.133423 0.565918 0.313843 1441913076 0.750610 -0.133423 0.565918 0.313843 1441913076 0.750610 -0.133423 0.565918 0.313843 1441913076 0.750610 -0.133423 0.565918 0.313843 1441913076 0.750610 -0.133423 0.565918 0.313843 1441913076 0.750610 -0.133423 0.565918 0.313843 1441913076 0.750610 -0.133423 0.565918 0.313843 1441913076 0.692932 -0.127380 0.566101 0.427856 1441913076 0.692932 -0.127380 0.566101 0.427856 1441913076 0.692932 -0.127380 0.566101 0.427856 1441913076 0.692932 -0.127380 0.566101 0.427856 1441913076 0.692932 -0.127380 0.566101 0.427856 1441913076 0.692932 -0.127380 0.566101 0.427856 1441913076 0.692932 -0.127380 0.566101 0.427856 1441913076 0.653625 -0.132568 0.546997 0.505859 1441913076 0.653625 -0.132568 0.546997 0.505859 1441913076 0.653625 -0.132568 0.546997 0.505859 1441913076 0.653625 -0.132568 0.546997 0.505859 1441913076 0.653625 -0.132568 0.546997 0.505859 1441913076 0.642273 -0.120667 0.541992 0.528259 1441913076 0.642273 -0.120667 0.541992 0.528259 1441913076 0.642273 -0.120667 0.541992 0.528259 1441913076 0.642273 -0.120667 0.541992 0.528259 1441913076 0.642273 -0.120667 0.541992 0.528259 1441913076 0.642273 -0.120667 0.541992 0.528259 1441913076 0.642273 -0.120667 0.541992 0.528259 1441913076 0.655151 -0.115417 0.541016 0.514404 1441913076 0.655151 -0.115417 0.541016 0.514404 1441913076 0.655151 -0.115417 0.541016 0.514404 1441913076 0.655151 -0.115417 0.541016 0.514404 1441913076 0.655151 -0.115417 0.541016 0.514404 1441913076 0.655151 -0.115417 0.541016 0.514404 1441913076 0.677734 -0.124207 0.558044 0.462341 1441913076 0.677734 -0.124207 0.558044 0.462341 1441913076 0.677734 -0.124207 0.558044 0.462341 1441913076 0.677734 -0.124207 0.558044 0.462341 1441913076 0.677734 -0.124207 0.558044 0.462341 1441913076 0.677734 -0.124207 0.558044 0.462341 1441913076 0.677734 -0.124207 0.558044 0.462341 1441913076 0.705078 -0.140991 0.588806 0.369080 1441913076 0.705078 -0.140991 0.588806 0.369080 1441913076 0.705078 -0.140991 0.588806 0.369080 1441913076 0.705078 -0.140991 0.588806 0.369080 1441913076 0.705078 -0.140991 0.588806 0.369080 1441913076 0.705078 -0.140991 0.588806 0.369080 1441913076 0.743774 -0.174316 0.592834 0.254761 1441913076 0.743774 -0.174316 0.592834 0.254761 1441913076 0.743774 -0.174316 0.592834 0.254761 1441913076 0.743774 -0.174316 0.592834 0.254761 1441913076 0.743774 -0.174316 0.592834 0.254761 1441913076 0.743774 -0.174316 0.592834 0.254761 1441913076 0.743774 -0.174316 0.592834 0.254761 1441913076 0.780762 -0.231873 0.562012 0.143921 1441913076 0.780762 -0.231873 0.562012 0.143921 1441913076 0.780762 -0.231873 0.562012 0.143921 1441913076 0.780762 -0.231873 0.562012 0.143921 1441913076 0.780762 -0.231873 0.562012 0.143921 1441913076 0.780762 -0.231873 0.562012 0.143921 1441913076 0.804321 -0.295471 0.514099 0.036743 1441913076 0.804321 -0.295471 0.514099 0.036743 1441913076 0.804321 -0.295471 0.514099 0.036743 1441913076 0.804321 -0.295471 0.514099 0.036743 1441913076 0.804321 -0.295471 0.514099 0.036743 1441913076 0.804321 -0.295471 0.514099 0.036743 1441913076 0.804321 -0.295471 0.514099 0.036743 1441913076 0.818604 -0.347534 0.450806 -0.076721 1441913076 0.818604 -0.347534 0.450806 -0.076721 1441913076 0.818604 -0.347534 0.450806 -0.076721 1441913076 0.818604 -0.347534 0.450806 -0.076721 1441913076 0.818604 -0.347534 0.450806 -0.076721 1441913076 0.818604 -0.347534 0.450806 -0.076721 1441913076 0.812805 -0.395508 0.385559 -0.184998 1441913076 0.812805 -0.395508 0.385559 -0.184998 1441913076 0.812805 -0.395508 0.385559 -0.184998 1441913076 0.812805 -0.395508 0.385559 -0.184998 1441913076 0.812805 -0.395508 0.385559 -0.184998 1441913076 0.792542 -0.437500 0.325256 -0.273193 1441913076 0.792542 -0.437500 0.325256 -0.273193 1441913077 0.792542 -0.437500 0.325256 -0.273193 1441913077 0.792542 -0.437500 0.325256 -0.273193 1441913077 0.792542 -0.437500 0.325256 -0.273193 1441913077 0.792542 -0.437500 0.325256 -0.273193 1441913077 0.792542 -0.437500 0.325256 -0.273193 1441913077 0.783203 -0.437500 0.271851 -0.348206 1441913077 0.783203 -0.437500 0.271851 -0.348206 1441913077 0.783203 -0.437500 0.271851 -0.348206 1441913077 0.783203 -0.437500 0.271851 -0.348206 1441913077 0.783203 -0.437500 0.271851 -0.348206 1441913077 0.783203 -0.437500 0.271851 -0.348206 1441913077 0.780701 -0.419067 0.232178 -0.401245 1441913077 0.780701 -0.419067 0.232178 -0.401245 1441913077 0.780701 -0.419067 0.232178 -0.401245 1441913077 0.780701 -0.419067 0.232178 -0.401245 1441913077 0.780701 -0.419067 0.232178 -0.401245 1441913077 0.780701 -0.419067 0.232178 -0.401245 1441913077 0.781982 -0.410156 0.214050 -0.417664 1441913077 0.781982 -0.410156 0.214050 -0.417664 1441913077 0.781982 -0.410156 0.214050 -0.417664 1441913077 0.781982 -0.410156 0.214050 -0.417664 1441913077 0.781982 -0.410156 0.214050 -0.417664 1441913077 0.781982 -0.410156 0.214050 -0.417664 1441913077 0.781982 -0.410156 0.214050 -0.417664 1441913077 0.784607 -0.414978 0.223755 -0.402649 1441913077 0.784607 -0.414978 0.223755 -0.402649 1441913077 0.784607 -0.414978 0.223755 -0.402649 1441913077 0.784607 -0.414978 0.223755 -0.402649 1441913077 0.784607 -0.414978 0.223755 -0.402649 1441913077 0.784607 -0.414978 0.223755 -0.402649 1441913077 0.797241 -0.412292 0.255127 -0.359680 1441913077 0.797241 -0.412292 0.255127 -0.359680 1441913077 0.797241 -0.412292 0.255127 -0.359680 1441913077 0.797241 -0.412292 0.255127 -0.359680 1441913077 0.797241 -0.412292 0.255127 -0.359680 1441913077 0.797241 -0.412292 0.255127 -0.359680 1441913077 0.820251 -0.390808 0.299744 -0.290894 1441913077 0.820251 -0.390808 0.299744 -0.290894 1441913077 0.820251 -0.390808 0.299744 -0.290894 1441913077 0.820251 -0.390808 0.299744 -0.290894 1441913077 0.820251 -0.390808 0.299744 -0.290894 1441913077 0.820251 -0.390808 0.299744 -0.290894 1441913077 0.820251 -0.390808 0.299744 -0.290894 1441913077 0.833435 -0.375061 0.358093 -0.190796 1441913077 0.833435 -0.375061 0.358093 -0.190796 1441913077 0.833435 -0.375061 0.358093 -0.190796 1441913077 0.833435 -0.375061 0.358093 -0.190796 1441913077 0.833435 -0.375061 0.358093 -0.190796 1441913077 0.833435 -0.375061 0.358093 -0.190796 1441913077 0.838562 -0.351318 0.411804 -0.061401 1441913077 0.838562 -0.351318 0.411804 -0.061401 1441913077 0.838562 -0.351318 0.411804 -0.061401 1441913077 0.838562 -0.351318 0.411804 -0.061401 1441913077 0.838562 -0.351318 0.411804 -0.061401 1441913077 0.838562 -0.351318 0.411804 -0.061401 1441913077 0.838562 -0.351318 0.411804 -0.061401 1441913077 0.837646 -0.279968 0.465454 0.056580 1441913077 0.837646 -0.279968 0.465454 0.056580 1441913077 0.837646 -0.279968 0.465454 0.056580 1441913077 0.837646 -0.279968 0.465454 0.056580 1441913077 0.837646 -0.279968 0.465454 0.056580 1441913077 0.837646 -0.279968 0.465454 0.056580 1441913077 0.812439 -0.180847 0.534973 0.144653 1441913077 0.812439 -0.180847 0.534973 0.144653 1441913077 0.812439 -0.180847 0.534973 0.144653 1441913077 0.812439 -0.180847 0.534973 0.144653 1441913077 0.812439 -0.180847 0.534973 0.144653 1441913077 0.812439 -0.180847 0.534973 0.144653 1441913077 0.812439 -0.180847 0.534973 0.144653 1441913077 0.761414 -0.128479 0.586304 0.244690 1441913077 0.761414 -0.128479 0.586304 0.244690 1441913077 0.761414 -0.128479 0.586304 0.244690 1441913077 0.761414 -0.128479 0.586304 0.244690 1441913077 0.761414 -0.128479 0.586304 0.244690 1441913077 0.761414 -0.128479 0.586304 0.244690 1441913077 0.711243 -0.136169 0.578491 0.375366 1441913077 0.711243 -0.136169 0.578491 0.375366 1441913077 0.711243 -0.136169 0.578491 0.375366 1441913077 0.711243 -0.136169 0.578491 0.375366 1441913077 0.711243 -0.136169 0.578491 0.375366 1441913077 0.711243 -0.136169 0.578491 0.375366 1441913077 0.673096 -0.124878 0.558655 0.468201 1441913077 0.673096 -0.124878 0.558655 0.468201 1441913077 0.673096 -0.124878 0.558655 0.468201 1441913077 0.673096 -0.124878 0.558655 0.468201 1441913077 0.673096 -0.124878 0.558655 0.468201 1441913077 0.673096 -0.124878 0.558655 0.468201 1441913077 0.652161 -0.092773 0.550293 0.513000 1441913077 0.652161 -0.092773 0.550293 0.513000 1441913077 0.652161 -0.092773 0.550293 0.513000 1441913077 0.652161 -0.092773 0.550293 0.513000 1441913077 0.652161 -0.092773 0.550293 0.513000 1441913077 0.652161 -0.092773 0.550293 0.513000 1441913077 0.652161 -0.092773 0.550293 0.513000 1441913077 0.647705 -0.081177 0.534180 0.537109 1441913077 0.647705 -0.081177 0.534180 0.537109 1441913077 0.647705 -0.081177 0.534180 0.537109 1441913077 0.647705 -0.081177 0.534180 0.537109 1441913077 0.647705 -0.081177 0.534180 0.537109 1441913077 0.653198 -0.080261 0.535217 0.529419 1441913077 0.653198 -0.080261 0.535217 0.529419 1441913077 0.653198 -0.080261 0.535217 0.529419 1441913077 0.653198 -0.080261 0.535217 0.529419 1441913077 0.653198 -0.080261 0.535217 0.529419 1441913077 0.653198 -0.080261 0.535217 0.529419 1441913077 0.670776 -0.099365 0.548950 0.488586 1441913077 0.670776 -0.099365 0.548950 0.488586 1441913077 0.670776 -0.099365 0.548950 0.488586 1441913077 0.670776 -0.099365 0.548950 0.488586 1441913077 0.670776 -0.099365 0.548950 0.488586 1441913077 0.670776 -0.099365 0.548950 0.488586 1441913077 0.703796 -0.147461 0.557495 0.414734 1441913077 0.703796 -0.147461 0.557495 0.414734 1441913078 0.703796 -0.147461 0.557495 0.414734 1441913078 0.703796 -0.147461 0.557495 0.414734 1441913078 0.703796 -0.147461 0.557495 0.414734 1441913078 0.703796 -0.147461 0.557495 0.414734 1441913078 0.744141 -0.206482 0.562195 0.295837 1441913078 0.744141 -0.206482 0.562195 0.295837 1441913078 0.744141 -0.206482 0.562195 0.295837 1441913078 0.744141 -0.206482 0.562195 0.295837 1441913078 0.744141 -0.206482 0.562195 0.295837 1441913078 0.744141 -0.206482 0.562195 0.295837 1441913078 0.744141 -0.206482 0.562195 0.295837 1441913078 0.782166 -0.242432 0.548706 0.168152 1441913078 0.782166 -0.242432 0.548706 0.168152 1441913078 0.782166 -0.242432 0.548706 0.168152 1441913078 0.782166 -0.242432 0.548706 0.168152 1441913078 0.782166 -0.242432 0.548706 0.168152 1441913078 0.782166 -0.242432 0.548706 0.168152 1441913078 0.816711 -0.270996 0.507507 0.044128 1441913078 0.816711 -0.270996 0.507507 0.044128 1441913078 0.816711 -0.270996 0.507507 0.044128 1441913078 0.816711 -0.270996 0.507507 0.044128 1441913078 0.816711 -0.270996 0.507507 0.044128 1441913078 0.836670 -0.303162 0.450623 -0.070190 1441913078 0.836670 -0.303162 0.450623 -0.070190 1441913078 0.836670 -0.303162 0.450623 -0.070190 1441913078 
0.749878 -0.139587 0.623718 0.170410 1441913080 0.749878 -0.139587 0.623718 0.170410 1441913080 0.749878 -0.139587 0.623718 0.170410 1441913080 0.749146 -0.133850 0.627258 0.165283 1441913080 0.749146 -0.133850 0.627258 0.165283 1441913080 0.749146 -0.133850 0.627258 0.165283 1441913080 0.749146 -0.133850 0.627258 0.165283 1441913080 0.749146 -0.133850 0.627258 0.165283 1441913080 0.749146 -0.133850 0.627258 0.165283 1441913080 0.749146 -0.133850 0.627258 0.165283 1441913080 0.751282 -0.127441 0.629211 0.153015 1441913080 0.751282 -0.127441 0.629211 0.153015 1441913080 0.751282 -0.127441 0.629211 0.153015 1441913080 0.751282 -0.127441 0.629211 0.153015 1441913080 0.751282 -0.127441 0.629211 0.153015 1441913080 0.751282 -0.127441 0.629211 0.153015 1441913080 0.754639 -0.131470 0.626587 0.143188 1441913080 0.754639 -0.131470 0.626587 0.143188 1441913080 0.754639 -0.131470 0.626587 0.143188 1441913080 0.754639 -0.131470 0.626587 0.143188 1441913080 0.754639 -0.131470 0.626587 0.143188 1441913080 0.754639 -0.131470 0.626587 0.143188 1441913080 0.754639 -0.131470 0.626587 0.143188 1441913080 0.755798 -0.140808 0.623169 0.143188 1441913080 0.755798 -0.140808 0.623169 0.143188 1441913080 0.755798 -0.140808 0.623169 0.143188 1441913080 0.755798 -0.140808 0.623169 0.143188 1441913080 0.755798 -0.140808 0.623169 0.143188 1441913080 0.755798 -0.140808 0.623169 0.143188 1441913080 0.757385 -0.150940 0.617249 0.150208 1441913080 0.757385 -0.150940 0.617249 0.150208 1441913080 0.757385 -0.150940 0.617249 0.150208 1441913080 0.757385 -0.150940 0.617249 0.150208 1441913080 0.757385 -0.150940 0.617249 0.150208 1441913080 0.757385 -0.150940 0.617249 0.150208 1441913080 0.758911 -0.159607 0.612000 0.154907 1441913080 0.758911 -0.159607 0.612000 0.154907 1441913080 0.758911 -0.159607 0.612000 0.154907 1441913080 0.758911 -0.159607 0.612000 0.154907 1441913080 0.758911 -0.159607 0.612000 0.154907 1441913080 0.758911 -0.159607 0.612000 0.154907 1441913080 0.758911 -0.159607 0.612000 0.154907 1441913080 0.759155 -0.173218 0.606323 0.161072 1441913080 0.759155 -0.173218 0.606323 0.161072 1441913080 0.759155 -0.173218 0.606323 0.161072 1441913080 0.759155 -0.173218 0.606323 0.161072 1441913080 0.759155 -0.173218 0.606323 0.161072 1441913080 0.759155 -0.173218 0.606323 0.161072 1441913080 0.758545 -0.190491 0.600037 0.167969 1441913080 0.758545 -0.190491 0.600037 0.167969 1441913080 0.758545 -0.190491 0.600037 0.167969 1441913080 0.758545 -0.190491 0.600037 0.167969 1441913080 0.758545 -0.190491 0.600037 0.167969 1441913080 0.758545 -0.190491 0.600037 0.167969 1441913080 0.758545 -0.190491 0.600037 0.167969 1441913080 0.756836 -0.201721 0.596802 0.174011 1441913080 0.756836 -0.201721 0.596802 0.174011 1441913080 0.756836 -0.201721 0.596802 0.174011 1441913080 0.756836 -0.201721 0.596802 0.174011 1441913080 0.756836 -0.201721 0.596802 0.174011 1441913080 0.756836 -0.201721 0.596802 0.174011 1441913080 0.754395 -0.206543 0.596741 0.178894 1441913080 0.754395 -0.206543 0.596741 0.178894 1441913080 0.754395 -0.206543 0.596741 0.178894 1441913080 0.754395 -0.206543 0.596741 0.178894 1441913080 0.754395 -0.206543 0.596741 0.178894 1441913080 0.754395 -0.206543 0.596741 0.178894 1441913080 0.754395 -0.206543 0.596741 0.178894 1441913080 0.752502 -0.211853 0.595947 0.183289 1441913080 0.752502 -0.211853 0.595947 0.183289 1441913080 0.752502 -0.211853 0.595947 0.183289 1441913080 0.752502 -0.211853 0.595947 0.183289 1441913080 0.752502 -0.211853 0.595947 0.183289 1441913080 0.752502 -0.211853 0.595947 0.183289 1441913080 0.750366 -0.214844 0.597229 0.184448 1441913080 0.750366 -0.214844 0.597229 0.184448 1441913080 0.750366 -0.214844 0.597229 0.184448 1441913080 0.750366 -0.214844 0.597229 0.184448 1441913080 0.750366 -0.214844 0.597229 0.184448 1441913080 0.750366 -0.214844 0.597229 0.184448 1441913080 0.750366 -0.214844 0.597229 0.184448 1441913080 0.748230 -0.216553 0.599426 0.184204 1441913080 0.748230 -0.216553 0.599426 0.184204 1441913080 0.748230 -0.216553 0.599426 0.184204 1441913080 0.748230 -0.216553 0.599426 0.184204 1441913080 0.748230 -0.216553 0.599426 0.184204 1441913080 0.748230 -0.216553 0.599426 0.184204 1441913080 0.748657 -0.211792 0.601746 0.180359 1441913080 0.748657 -0.211792 0.601746 0.180359 1441913080 0.748657 -0.211792 0.601746 0.180359 1441913080 0.748657 -0.211792 0.601746 0.180359 1441913080 0.748657 -0.211792 0.601746 0.180359 1441913080 0.748657 -0.211792 0.601746 0.180359 1441913080 0.748657 -0.211792 0.601746 0.180359 1441913080 0.751404 -0.197571 0.604187 0.176636 1441913080 0.751404 -0.197571 0.604187 0.176636 1441913080 0.751404 -0.197571 0.604187 0.176636 1441913080 0.751404 -0.197571 0.604187 0.176636 1441913080 0.751404 -0.197571 0.604187 0.176636 1441913081 0.751404 -0.197571 0.604187 0.176636 1441913081 0.754395 -0.180908 0.606812 0.172729 1441913081 0.754395 -0.180908 0.606812 0.172729 1441913081 0.754395 -0.180908 0.606812 0.172729 1441913081 0.754395 -0.180908 0.606812 0.172729 1441913081 0.754395 -0.180908 0.606812 0.172729 1441913081 0.754395 -0.180908 0.606812 0.172729 1441913081 0.754395 -0.180908 0.606812 0.172729 1441913081 0.758118 -0.170410 0.605042 0.173401 1441913081 0.758118 -0.170410 0.605042 0.173401 1441913081 0.758118 -0.170410 0.605042 0.173401 1441913081 0.758118 -0.170410 0.605042 0.173401 1441913081 0.758118 -0.170410 0.605042 0.173401 1441913081 0.758118 -0.170410 0.605042 0.173401 1441913081 0.761108 -0.161133 0.604309 0.171753 1441913081 0.761108 -0.161133 0.604309 0.171753 1441913081 0.761108 -0.161133 0.604309 0.171753 1441913081 0.761108 -0.161133 0.604309 0.171753 1441913081 0.761108 -0.161133 0.604309 0.171753 1441913081 0.761108 -0.161133 0.604309 0.171753 1441913081 0.765686 -0.148987 0.602783 0.167664 1441913081 0.765686 -0.148987 0.602783 0.167664 1441913081 0.765686 -0.148987 0.602783 0.167664 1441913081 0.765686 -0.148987 0.602783 0.167664 1441913081 0.765686 -0.148987 0.602783 0.167664 1441913081 0.765686 -0.148987 0.602783 0.167664 1441913081 0.765686 -0.148987 0.602783 0.167664 1441913081 0.771118 -0.132813 0.601135 0.162231 1441913081 0.771118 -0.132813 0.601135 0.162231 1441913081 0.771118 -0.132813 0.601135 0.162231 1441913081 0.771118 -0.132813 0.601135 0.162231 1441913081 0.771118 -0.132813 0.601135 0.162231 1441913081 0.771118 -0.132813 0.601135 0.162231 1441913081 0.774475 -0.114563 0.601868 0.157104 1441913081 0.774475 -0.114563 0.601868 0.157104 1441913081 0.774475 -0.114563 0.601868 0.157104 1441913081 0.774475 -0.114563 0.601868 0.157104 1441913081 0.774475 -0.114563 0.601868 0.157104 1441913081 0.774475 -0.114563 0.601868 0.157104 1441913081 0.776550 -0.098816 0.604309 0.148193 1441913081 0.776550 -0.098816 0.604309 0.148193 1441913081 0.776550 -0.098816 0.604309 0.148193 1441913081 0.776550 -0.098816 0.604309 0.148193 1441913081 0.776550 -0.098816 0.604309 0.148193 1441913081 0.776550 -0.098816 0.604309 0.148193 1441913081 0.776611 -0.086304 0.609253 0.134766 1441913081 0.776611 -0.086304 0.609253 0.134766 1441913081 0.776611 -0.086304 0.609253 0.134766 1441913081 0.776611 -0.086304 0.609253 0.134766 1441913081 0.776611 -0.086304 0.609253 0.134766 1441913081 0.776611 -0.086304 0.609253 0.134766 1441913081 0.776611 -0.086304 0.609253 0.134766 1441913081 0.775757 -0.078674 0.613892 0.123047 1441913081 0.775757 -0.078674 0.613892 0.123047 1441913081 0.775757 -0.078674 0.613892 0.123047 1441913081 0.775757 -0.078674 0.613892 0.123047 1441913081 0.775757 -0.078674 0.613892 0.123047 1441913081 0.775757 -0.078674 0.613892 0.123047 1441913081 0.772949 -0.080322 0.617920 0.118896 1441913081 0.772949 -0.080322 0.617920 0.118896 1441913081 0.772949 -0.080322 0.617920 0.118896 1441913081 0.772949 -0.080322 0.617920 0.118896 1441913081 0.772949 -0.080322 0.617920 0.118896 1441913081 0.772949 -0.080322 0.617920 0.118896 1441913081 0.770874 -0.089111 0.619141 0.119995 1441913081 0.770874 -0.089111 0.619141 0.119995 1441913081 0.770874 -0.089111 0.619141 0.119995 1441913081 0.770874 -0.089111 0.619141 0.119995 1441913081 0.770874 -0.089111 0.619141 0.119995 1441913081 0.770874 -0.089111 0.619141 0.119995 1441913081 0.768555 -0.100159 0.619751 0.122681 1441913081 0.768555 -0.100159 0.619751 0.122681 1441913081 0.768555 -0.100159 0.619751 0.122681 1441913081 0.768555 -0.100159 0.619751 0.122681 1441913081 0.768555 -0.100159 0.619751 0.122681 1441913081 0.768555 -0.100159 0.619751 0.122681 1441913081 0.767151 -0.107971 0.619568 0.125793 1441913081 0.767151 -0.107971 0.619568 0.125793 1441913081 0.767151 -0.107971 0.619568 0.125793 1441913081 0.767151 -0.107971 0.619568 0.125793 1441913081 0.767151 -0.107971 0.619568 0.125793 1441913081 0.767151 -0.107971 0.619568 0.125793 1441913081 0.767151 -0.107971 0.619568 0.125793 1441913081 0.766052 -0.119751 0.617310 0.132996 1441913081 0.766052 -0.119751 0.617310 0.132996 1441913081 0.766052 -0.119751 0.617310 0.132996 1441913081 0.766052 -0.119751 0.617310 0.132996 1441913081 0.766052 -0.119751 0.617310 0.132996 1441913081 0.766052 -0.119751 0.617310 0.132996 1441913081 0.763733 -0.130371 0.616882 0.138184 1441913081 0.763733 -0.130371 0.616882 0.138184 1441913081 0.763733 -0.130371 0.616882 0.138184 1441913081 0.763733 -0.130371 0.616882 0.138184 1441913081 0.763733 -0.130371 0.616882 0.138184 1441913081 0.763733 -0.130371 0.616882 0.138184 1441913081 0.763733 -0.130371 0.616882 0.138184 1441913081 0.762268 -0.126892 0.620605 0.132751 1441913081 0.762268 -0.126892 0.620605 0.132751 1441913081 0.762268 -0.126892 0.620605 0.132751 1441913081 0.762268 -0.126892 0.620605 0.132751 1441913081 0.762268 -0.126892 0.620605 0.132751 1441913081 0.762268 -0.126892 0.620605 0.132751 1441913081 0.762024 -0.116821 0.623169 0.131042 1441913081 0.762024 -0.116821 0.623169 0.131042 1441913081 0.762024 -0.116821 0.623169 0.131042 1441913081 0.762024 -0.116821 0.623169 0.131042 1441913081 0.762024 -0.116821 0.623169 0.131042 1441913081 0.762024 -0.116821 0.623169 0.131042 1441913081 0.758362 -0.119263 0.624146 0.144836 1441913081 0.758362 -0.119263 0.624146 0.144836 1441913081 0.758362 -0.119263 0.624146 0.144836 1441913081 0.758362 -0.119263 0.624146 0.144836 1441913081 0.758362 -0.119263 0.624146 0.144836 1441913081 0.758362 -0.119263 0.624146 0.144836 1441913081 0.755676 -0.130615 0.621155 0.161194 1441913082 0.755676 -0.130615 0.621155 0.161194 1441913082 0.755676 -0.130615 0.621155 0.161194 1441913082 0.755676 -0.130615 0.621155 0.161194 1441913082 0.755676 -0.130615 0.621155 0.161194 1441913082 0.755676 -0.130615 0.621155 0.161194 1441913082 0.755676 -0.130615 0.621155 0.161194 1441913082 0.752075 -0.143555 0.619080 0.174377 1441913082 0.752075 -0.143555 0.619080 0.174377 1441913082 0.752075 -0.143555 0.619080 0.174377 1441913082 0.752075 -0.143555 0.619080 0.174377 1441913082 0.752075 -0.143555 0.619080 0.174377 1441913082 0.752075 -0.143555 0.619080 0.174377 1441913082 0.748657 -0.156067 0.617371 0.184082 1441913082 0.748657 -0.156067 0.617371 0.184082 1441913082 0.748657 -0.156067 0.617371 0.184082 1441913082 0.748657 -0.156067 0.617371 0.184082 1441913082 0.748657 -0.156067 0.617371 0.184082 1441913082 0.748657 -0.156067 0.617371 0.184082 1441913082 0.748657 -0.156067 0.617371 0.184082 1441913082 0.746765 -0.159546 0.618469 0.185120 1441913082 0.746765 -0.159546 0.618469 0.185120 1441913082 0.746765 -0.159546 0.618469 0.185120 1441913082 0.746765 -0.159546 0.618469 0.185120 1441913082 0.746765 -0.159546 0.618469 0.185120 1441913082 0.746765 -0.159546 0.618469 0.185120 1441913082 0.747925 -0.158508 0.618469 0.181396 1441913082 0.747925 -0.158508 0.618469 0.181396 1441913082 0.747925 -0.158508 0.618469 0.181396 1441913082 0.747925 -0.158508 0.618469 0.181396 1441913082 0.747925 -0.158508 0.618469 0.181396 1441913082 0.747925 -0.158508 0.618469 0.181396 1441913082 0.747925 -0.158508 0.618469 0.181396 1441913082 0.750488 -0.156921 0.617676 0.174866 1441913082 0.750488 -0.156921 0.617676 0.174866 1441913082 0.750488 -0.156921 0.617676 0.174866 1441913082 0.750488 -0.156921 0.617676 0.174866 1441913082 0.750488 -0.156921 0.617676 0.174866 1441913082 0.750488 -0.156921 0.617676 0.174866 1441913082 0.755005 -0.152649 0.616028 0.164490 1441913082 0.755005 -0.152649 0.616028 0.164490 1441913082 0.755005 -0.152649 0.616028 0.164490 1441913082 0.755005 -0.152649 0.616028 0.164490 1441913082 0.755005 -0.152649 0.616028 0.164490 1441913082 0.755005 -0.152649 0.616028 0.164490 1441913082 0.759094 -0.145569 0.615356 0.154297 1441913082 0.759094 -0.145569 0.615356 0.154297 1441913082 0.759094 -0.145569 0.615356 0.154297 1441913082 0.759094 -0.145569 0.615356 0.154297 1441913082 0.759094 -0.145569 0.615356 0.154297 1441913082 0.759094 -0.145569 0.615356 0.154297 1441913082 0.762756 -0.132935 0.615540 0.146729 1441913082 0.762756 -0.132935 0.615540 0.146729 1441913082 0.762756 -0.132935 0.615540 0.146729 1441913082 0.762756 -0.132935 0.615540 0.146729 1441913082 0.762756 -0.132935 0.615540 0.146729 1441913082 0.762756 -0.132935 0.615540 0.146729 1441913082 0.762756 -0.132935 0.615540 0.146729 1441913082 0.765259 -0.122742 0.614319 0.147888 1441913082 0.765259 -0.122742 0.614319 0.147888 1441913082 0.765259 -0.122742 0.614319 0.147888 1441913082 0.765259 -0.122742 0.614319 0.147888 1441913082 0.765259 -0.122742 0.614319 0.147888 1441913082 0.765259 -0.122742 0.614319 0.147888 1441913082 0.764954 -0.126221 0.610474 0.161865 1441913082 0.764954 -0.126221 0.610474 0.161865 1441913082 0.764954 -0.126221 0.610474 0.161865 1441913082 0.764954 -0.126221 0.610474 0.161865 1441913082 0.764954 -0.126221 0.610474 0.161865 1441913082 0.764954 -0.126221 0.610474 0.161865 1441913082 0.764954 -0.126221 0.610474 0.161865 1441913082 0.761475 -0.126770 0.612671 0.169128 1441913082 0.761475 -0.126770 0.612671 0.169128 1441913082 0.761475 -0.126770 0.612671 0.169128 1441913082 0.761475 -0.126770 0.612671 0.169128 1441913082 0.761475 -0.126770 0.612671 0.169128 1441913082 0.761475 -0.126770 0.612671 0.169128 1441913082 0.760742 -0.111755 0.620117 0.155579 1441913082 0.760742 -0.111755 0.620117 0.155579 1441913082 0.760742 -0.111755 0.620117 0.155579 1441913082 0.760742 -0.111755 0.620117 0.155579 1441913082 0.760742 -0.111755 0.620117 0.155579 1441913082 0.760742 -0.111755 0.620117 0.155579 1441913082 0.760742 -0.111755 0.620117 0.155579 1441913082 0.760986 -0.096863 0.627197 0.134216 1441913082 0.760986 -0.096863 0.627197 0.134216 1441913082 0.760986 -0.096863 0.627197 0.134216 1441913082 0.760986 -0.096863 0.627197 0.134216 1441913082 0.760986 -0.096863 0.627197 0.134216 1441913082 0.760986 -0.096863 0.627197 0.134216 1441913082 0.759521 -0.089050 0.632568 0.122314 1441913082 0.759521 -0.089050 0.632568 0.122314 1441913082 0.759521 -0.089050 0.632568 0.122314 1441913082 0.759521 -0.089050 0.632568 0.122314 1441913082 0.759521 -0.089050 0.632568 0.122314 1441913082 0.759521 -0.089050 0.632568 0.122314 1441913082 0.759521 -0.089050 0.632568 0.122314 1441913082 0.757996 -0.090698 0.634277 0.121887 1441913082 0.757996 -0.090698 0.634277 0.121887 1441913082 0.757996 -0.090698 0.634277 0.121887 1441913082 0.757996 -0.090698 0.634277 0.121887 1441913082 0.757996 -0.090698 0.634277 0.121887 1441913082 0.757996 -0.090698 0.634277 0.121887 1441913082 0.759216 -0.089172 0.633606 0.118652 1441913082 0.759216 -0.089172 0.633606 0.118652 1441913082 0.759216 -0.089172 0.633606 0.118652 1441913082 0.759216 -0.089172 0.633606 0.118652 1441913082 0.759216 -0.089172 0.633606 0.118652 1441913082 0.759216 -0.089172 0.633606 0.118652 1441913082 0.762756 -0.091187 0.629395 0.117126 1441913082 0.762756 -0.091187 0.629395 0.117126 1441913082 0.762756 -0.091187 0.629395 0.117126 1441913082 0.762756 -0.091187 0.629395 0.117126 1441913082 0.762756 -0.091187 0.629395 0.117126 1441913082 0.762756 -0.091187 0.629395 0.117126 1441913082 0.766663 -0.096802 0.624207 0.114380 1441913083 0.766663 -0.096802 0.624207 0.114380 1441913083 0.766663 -0.096802 0.624207 0.114380 1441913083 0.766663 -0.096802 0.624207 0.114380 1441913083 0.766663 -0.096802 0.624207 0.114380 1441913083 0.766663 -0.096802 0.624207 0.114380 1441913083 0.769043 -0.103455 0.619995 0.115784 1441913083 0.769043 -0.103455 0.619995 0.115784 1441913083 0.769043 -0.103455 0.619995 0.115784 1441913083 0.769043 -0.103455 0.619995 0.115784 1441913083 0.769043 -0.103455 0.619995 0.115784 1441913083 0.769043 -0.103455 0.619995 0.115784 1441913083 0.770203 -0.111694 0.616394 0.119446 1441913083 0.770203 -0.111694 0.616394 0.119446 1441913083 0.770203 -0.111694 0.616394 0.119446 1441913083 0.770203 -0.111694 0.616394 0.119446 1441913083 0.770203 -0.111694 0.616394 0.119446 1441913083 0.770203 -0.111694 0.616394 0.119446 1441913083 0.770203 -0.111694 0.616394 0.119446 1441913083 0.770142 -0.124146 0.612976 0.125122 1441913083 0.770142 -0.124146 0.612976 0.125122 1441913083 0.770142 -0.124146 0.612976 0.125122 1441913083 0.770142 -0.124146 0.612976 0.125122 1441913083 0.770142 -0.124146 0.612976 0.125122 1441913083 0.770142 -0.124146 0.612976 0.125122 1441913083 0.767395 -0.143921 0.610046 0.134705 1441913083 0.767395 -0.143921 0.610046 0.134705 1441913083 0.767395 -0.143921 0.610046 0.134705 1441913083 0.767395 -0.143921 0.610046 0.134705 1441913083 0.767395 -0.143921 0.610046 0.134705 1441913083 0.767395 -0.143921 0.610046 0.134705 1441913083 0.763428 -0.158569 0.609863 0.141357 1441913083 0.763428 -0.158569 0.609863 0.141357 1441913083 0.763428 -0.158569 0.609863 0.141357 1441913083 0.763428 -0.158569 0.609863 0.141357 1441913083 0.763428 -0.158569 0.609863 0.141357 1441913083 0.763428 -0.158569 0.609863 0.141357 1441913083 0.763428 -0.158569 0.609863 0.141357 1441913083 0.757629 -0.171387 0.612122 0.147766 1441913083 0.757629 -0.171387 0.612122 0.147766 1441913083 0.757629 -0.171387 0.612122 0.147766 1441913083 0.757629 -0.171387 0.612122 0.147766 1441913083 0.757629 -0.171387 0.612122 0.147766 1441913083 0.757629 -0.171387 0.612122 0.147766 1441913083 0.752136 -0.181335 0.614136 0.155334 1441913083 0.752136 -0.181335 0.614136 0.155334 1441913083 0.752136 -0.181335 0.614136 0.155334 1441913083 0.752136 -0.181335 0.614136 0.155334 1441913083 0.752136 -0.181335 0.614136 0.155334 1441913083 0.752136 -0.181335 0.614136 0.155334 1441913083 0.752136 -0.181335 0.614136 0.155334 1441913083 0.747498 -0.186279 0.616760 0.161621 1441913083 0.747498 -0.186279 0.616760 0.161621 1441913083 0.747498 -0.186279 0.616760 0.161621 1441913083 0.747498 -0.186279 0.616760 0.161621 1441913083 0.747498 -0.186279 0.616760 0.161621 1441913083 0.747498 -0.186279 0.616760 0.161621 1441913083 0.744263 -0.190186 0.618286 0.165894 1441913083 0.744263 -0.190186 0.618286 0.165894 1441913083 0.744263 -0.190186 0.618286 0.165894 1441913083 0.744263 -0.190186 0.618286 0.165894 1441913083 0.744263 -0.190186 0.618286 0.165894 1441913083 0.744263 -0.190186 0.618286 0.165894 1441913083 0.744263 -0.190186 0.618286 0.165894 1441913083 0.746521 -0.190552 0.615784 0.164734 1441913083 0.746521 -0.190552 0.615784 0.164734 1441913083 0.746521 -0.190552 0.615784 0.164734 1441913083 0.746521 -0.190552 0.615784 0.164734 1441913083 0.746521 -0.190552 0.615784 0.164734 1441913083 0.746521 -0.190552 0.615784 0.164734 1441913083 0.752869 -0.178040 0.614075 0.155884 1441913083 0.752869 -0.178040 0.614075 0.155884 1441913083 0.752869 -0.178040 0.614075 0.155884 1441913083 0.752869 -0.178040 0.614075 0.155884 1441913083 0.752869 -0.178040 0.614075 0.155884 1441913083 0.752869 -0.178040 0.614075 0.155884 1441913083 0.759827 -0.158264 0.614075 0.142761 1441913083 0.759827 -0.158264 0.614075 0.142761 1441913083 0.759827 -0.158264 0.614075 0.142761 1441913083 0.759827 -0.158264 0.614075 0.142761 1441913083 0.759827 -0.158264 0.614075 0.142761 1441913083 0.759827 -0.158264 0.614075 0.142761 1441913083 0.759827 -0.158264 0.614075 0.142761 1441913083 0.765991 -0.151062 0.608704 0.140747 1441913083 0.765991 -0.151062 0.608704 0.140747 1441913083 0.765991 -0.151062 0.608704 0.140747 1441913083 0.765991 -0.151062 0.608704 0.140747 1441913083 0.765991 -0.151062 0.608704 0.140747 1441913083 0.765991 -0.151062 0.608704 0.140747 1441913083 0.770813 -0.150574 0.602600 0.141174 1441913083 0.770813 -0.150574 0.602600 0.141174 1441913083 0.770813 -0.150574 0.602600 0.141174 1441913083 0.770813 -0.150574 0.602600 0.141174 1441913083 0.770813 -0.150574 0.602600 0.141174 1441913083 0.770813 -0.150574 0.602600 0.141174 1441913083 0.773560 -0.145996 0.599731 0.143250 1441913083 0.773560 -0.145996 0.599731 0.143250 1441913083 0.773560 -0.145996 0.599731 0.143250 1441913083 0.773560 -0.145996 0.599731 0.143250 1441913083 0.773560 -0.145996 0.599731 0.143250 1441913083 0.773560 -0.145996 0.599731 0.143250 1441913083 0.774902 -0.139465 0.598633 0.147156 1441913083 0.774902 -0.139465 0.598633 0.147156 1441913083 0.774902 -0.139465 0.598633 0.147156 1441913083 0.774902 -0.139465 0.598633 0.147156 1441913083 0.774902 -0.139465 0.598633 0.147156 1441913083 0.774902 -0.139465 0.598633 0.147156 1441913083 0.774902 -0.139465 0.598633 0.147156 1441913083 0.775818 -0.132507 0.599182 0.146667 1441913083 0.775818 -0.132507 0.599182 0.146667 1441913083 0.775818 -0.132507 0.599182 0.146667 1441913083 0.775818 -0.132507 0.599182 0.146667 1441913083 0.775818 -0.132507 0.599182 0.146667 1441913083 0.775818 -0.132507 0.599182 0.146667 1441913083 0.775818 -0.132507 0.599182 0.146667 1441913083 0.779419 -0.110840 0.601868 0.133728 1441913084 0.779419 -0.110840 0.601868 0.133728 1441913084 0.779419 -0.110840 0.601868 0.133728 1441913084 0.779419 -0.110840 0.601868 0.133728 1441913084 0.779419 -0.110840 0.601868 0.133728 1441913084 0.779419 -0.110840 0.601868 0.133728 1441913084 0.780945 -0.090210 0.606323 0.119629 1441913084 0.780945 -0.090210 0.606323 0.119629 1441913084 0.780945 -0.090210 0.606323 0.119629 1441913084 0.780945 -0.090210 0.606323 0.119629 1441913084 0.780945 -0.090210 0.606323 0.119629 1441913084 0.780945 -0.090210 0.606323 0.119629 1441913084 0.778870 -0.080811 0.612488 0.107666 1441913084 0.778870 -0.080811 0.612488 0.107666 1441913084 0.778870 -0.080811 0.612488 0.107666 1441913084 0.778870 -0.080811 0.612488 0.107666 1441913084 0.778870 -0.080811 0.612488 0.107666 1441913084 0.778870 -0.080811 0.612488 0.107666 1441913084 0.778870 -0.080811 0.612488 0.107666 1441913084 0.774048 -0.078064 0.620850 0.096069 1441913084 0.774048 -0.078064 0.620850 0.096069 1441913084 0.774048 -0.078064 0.620850 0.096069 1441913084 0.774048 -0.078064 0.620850 0.096069 1441913084 0.774048 -0.078064 0.620850 0.096069 1441913084 0.774048 -0.078064 0.620850 0.096069 1441913084 0.772705 -0.078979 0.623840 0.086243 1441913084 0.772705 -0.078979 0.623840 0.086243 1441913084 0.772705 -0.078979 0.623840 0.086243 1441913084 0.772705 -0.078979 0.623840 0.086243 1441913084 0.772705 -0.078979 0.623840 0.086243 1441913084 0.771851 -0.081909 0.625183 0.081116 1441913084 0.771851 -0.081909 0.625183 0.081116 1441913084 0.771851 -0.081909 0.625183 0.081116 1441913084 0.771851 -0.081909 0.625183 0.081116 1441913084 0.771851 -0.081909 0.625183 0.081116 1441913084 0.771851 -0.081909 0.625183 0.081116 1441913084 0.771667 -0.089355 0.624939 0.077026 1441913084 0.771667 -0.089355 0.624939 0.077026 1441913084 0.771667 -0.089355 0.624939 0.077026 1441913084 0.771667 -0.089355 0.624939 0.077026 1441913084 0.771667 -0.089355 0.624939 0.077026 1441913084 0.771667 -0.089355 0.624939 0.077026 1441913084 0.770325 -0.104980 0.624084 0.077454 1441913084 0.770325 -0.104980 0.624084 0.077454 1441913084 0.770325 -0.104980 0.624084 0.077454 1441913084 0.770325 -0.104980 0.624084 0.077454 1441913084 0.770325 -0.104980 0.624084 0.077454 1441913084 0.770325 -0.104980 0.624084 0.077454 1441913084 0.766357 -0.126404 0.623901 0.085876 1441913084 0.766357 -0.126404 0.623901 0.085876 1441913084 0.766357 -0.126404 0.623901 0.085876 1441913084 0.766357 -0.126404 0.623901 0.085876 1441913084 0.766357 -0.126404 0.623901 0.085876 1441913084 0.766357 -0.126404 0.623901 0.085876 1441913084 0.766357 -0.126404 0.623901 0.085876 1441913084 0.762207 -0.141663 0.624512 0.094666 1441913084 0.762207 -0.141663 0.624512 0.094666 1441913084 0.762207 -0.141663 0.624512 0.094666 1441913084 0.762207 -0.141663 0.624512 0.094666 1441913084 0.762207 -0.141663 0.624512 0.094666 1441913084 0.762207 -0.141663 0.624512 0.094666 1441913084 0.762207 -0.141663 0.624512 0.094666 1441913084 0.759521 -0.148499 0.624756 0.103210 1441913084 0.759521 -0.148499 0.624756 0.103210 1441913084 0.759521 -0.148499 0.624756 0.103210 1441913084 0.759521 -0.148499 0.624756 0.103210 1441913084 0.759521 -0.148499 0.624756 0.103210 1441913084 0.759521 -0.148499 0.624756 0.103210 1441913084 0.757324 -0.152283 0.625000 0.112061 1441913084 0.757324 -0.152283 0.625000 0.112061 1441913084 0.757324 -0.152283 0.625000 0.112061 1441913084 0.757324 -0.152283 0.625000 0.112061 1441913084 0.757324 -0.152283 0.625000 0.112061 1441913084 0.757324 -0.152283 0.625000 0.112061 1441913084 0.755005 -0.155029 0.625549 0.120605 1441913084 0.755005 -0.155029 0.625549 0.120605 1441913084 0.755005 -0.155029 0.625549 0.120605 1441913084 0.755005 -0.155029 0.625549 0.120605 1441913084 0.755005 -0.155029 0.625549 0.120605 1441913084 0.755005 -0.155029 0.625549 0.120605 1441913084 0.752869 -0.157532 0.625793 0.129150 1441913084 0.752869 -0.157532 0.625793 0.129150 1441913084 0.752869 -0.157532 0.625793 0.129150 1441913084 0.752869 -0.157532 0.625793 0.129150 1441913084 0.752869 -0.157532 0.625793 0.129150 1441913084 0.752869 -0.157532 0.625793 0.129150 1441913084 0.751160 -0.161499 0.624634 0.139343 1441913084 0.751160 -0.161499 0.624634 0.139343 1441913084 0.751160 -0.161499 0.624634 0.139343 1441913084 0.751160 -0.161499 0.624634 0.139343 1441913084 0.751160 -0.161499 0.624634 0.139343 1441913084 0.751160 -0.161499 0.624634 0.139343 1441913084 0.751160 -0.161499 0.624634 0.139343 1441913084 0.750366 -0.162842 0.623779 0.145630 1441913084 0.750366 -0.162842 0.623779 0.145630 1441913084 0.750366 -0.162842 0.623779 0.145630 1441913084 0.750366 -0.162842 0.623779 0.145630 1441913084 0.750366 -0.162842 0.623779 0.145630 1441913084 0.750366 -0.162842 0.623779 0.145630 1441913084 0.750977 -0.159363 0.623962 0.145447 1441913084 0.750977 -0.159363 0.623962 0.145447 1441913084 0.750977 -0.159363 0.623962 0.145447 1441913084 0.750977 -0.159363 0.623962 0.145447 1441913084 0.750977 -0.159363 0.623962 0.145447 1441913084 0.750977 -0.159363 0.623962 0.145447 1441913084 0.751221 -0.158081 0.624695 0.142578 1441913084 0.751221 -0.158081 0.624695 0.142578 1441913084 0.751221 -0.158081 0.624695 0.142578 1441913084 0.751221 -0.158081 0.624695 0.142578 1441913084 0.751221 -0.158081 0.624695 0.142578 1441913084 0.751221 -0.158081 0.624695 0.142578 1441913084 0.751221 -0.158081 0.624695 0.142578 1441913084 0.751526 -0.162842 0.622986 0.143311 1441913084 0.751526 -0.162842 0.622986 0.143311 1441913085 0.751526 -0.162842 0.622986 0.143311 1441913085 0.751526 -0.162842 0.622986 0.143311 1441913085 0.751526 -0.162842 0.622986 0.143311 1441913085 0.751526 -0.162842 0.622986 0.143311 1441913085 0.753052 -0.161011 0.621033 0.145447 1441913085 0.753052 -0.161011 0.621033 0.145447 1441913085 0.753052 -0.161011 0.621033 0.145447 1441913085 0.753052 -0.161011 0.621033 0.145447 1441913085 0.753052 -0.161011 0.621033 0.145447 1441913085 0.753052 -0.161011 0.621033 0.145447 1441913085 0.753052 -0.161011 0.621033 0.145447 1441913085 0.757324 -0.148499 0.618347 0.148254 1441913085 0.757324 -0.148499 0.618347 0.148254 1441913085 0.757324 -0.148499 0.618347 0.148254 1441913085 0.757324 -0.148499 0.618347 0.148254 1441913085 0.757324 -0.148499 0.618347 0.148254 1441913085 0.757324 -0.148499 0.618347 0.148254 1441913085 0.760193 -0.145447 0.613159 0.157776 1441913085 0.760193 -0.145447 0.613159 0.157776 1441913085 0.760193 -0.145447 0.613159 0.157776 1441913085 0.760193 -0.145447 0.613159 0.157776 1441913085 0.760193 -0.145447 0.613159 0.157776 1441913085 0.760193 -0.145447 0.613159 0.157776 1441913085 0.761169 -0.141846 0.611267 0.163452 1441913085 0.761169 -0.141846 0.611267 0.163452 1441913085 0.761169 -0.141846 0.611267 0.163452 1441913085 0.761169 -0.141846 0.611267 0.163452 1441913085 0.761169 -0.141846 0.611267 0.163452 1441913085 0.761169 -0.141846 0.611267 0.163452 1441913085 0.761169 -0.141846 0.611267 0.163452 1441913085 0.763550 -0.125244 0.614685 0.152832 1441913085 0.763550 -0.125244 0.614685 0.152832 1441913085 0.763550 -0.125244 0.614685 0.152832 1441913085 0.763550 -0.125244 0.614685 0.152832 1441913085 0.763550 -0.125244 0.614685 0.152832 1441913085 0.763550 -0.125244 0.614685 0.152832 1441913085 0.766907 -0.103210 0.618591 0.135864 1441913085 0.766907 -0.103210 0.618591 0.135864 1441913085 0.766907 -0.103210 0.618591 0.135864 1441913085 0.766907 -0.103210 0.618591 0.135864 1441913085 0.766907 -0.103210 0.618591 0.135864 1441913085 0.766907 -0.103210 0.618591 0.135864 1441913085 0.766907 -0.103210 0.618591 0.135864 1441913085 0.769348 -0.083618 0.621765 0.120361 1441913085 0.769348 -0.083618 0.621765 0.120361 1441913085 0.769348 -0.083618 0.621765 0.120361 1441913085 0.769348 -0.083618 0.621765 0.120361 1441913085 0.769348 -0.083618 0.621765 0.120361 1441913085 0.769348 -0.083618 0.621765 0.120361 1441913085 0.769165 -0.068604 0.626404 0.105896 1441913085 0.769165 -0.068604 0.626404 0.105896 1441913085 0.769165 -0.068604 0.626404 0.105896 1441913085 0.769165 -0.068604 0.626404 0.105896 1441913085 0.769165 -0.068604 0.626404 0.105896 1441913085 0.769165 -0.068604 0.626404 0.105896 1441913085 0.769165 -0.068604 0.626404 0.105896 1441913085 0.768372 -0.063782 0.629456 0.096130 1441913085 0.768372 -0.063782 0.629456 0.096130 1441913085 0.768372 -0.063782 0.629456 0.096130 1441913085 0.768372 -0.063782 0.629456 0.096130 1441913085 0.768372 -0.063782 0.629456 0.096130 1441913085 0.768372 -0.063782 0.629456 0.096130 1441913085 0.768799 -0.067749 0.629456 0.089783 1441913085 0.768799 -0.067749 0.629456 0.089783 1441913085 0.768799 -0.067749 0.629456 0.089783 1441913085 0.768799 -0.067749 0.629456 0.089783 1441913085 0.768799 -0.067749 0.629456 0.089783 1441913085 0.768799 -0.067749 0.629456 0.089783 1441913085 0.771057 -0.073853 0.627075 0.082214 1441913085 0.771057 -0.073853 0.627075 0.082214 1441913085 0.771057 -0.073853 0.627075 0.082214 1441913085
[truncated: 207,274 more chars]
