# Supplementary material for: Quaternion-Based Gesture Recognition Using Wireless Wearable Motion Capture Sensors
Source: Sensors (Basel). 2016 Apr 28;16(5):605. doi: 10.3390/s16050605 (PMC4883296; doi:10.3390/s16050605)
Supplement: Supplementary file 1 [file sensors-16-00605-s001.zip › MultiSensorGestureData/P4/2. Uppercut/Training18.txt]

-0.742493 -0.251404 0.614685 -0.087952 1441912925 -0.742493 -0.251404 0.614685 -0.087952 1441912925 -0.742493 -0.251404 0.614685 -0.087952 1441912925 -0.742493 -0.251404 0.614685 -0.087952 1441912925 -0.742493 -0.251404 0.614685 -0.087952 1441912925 -0.740723 -0.244995 0.619324 -0.088196 1441912925 -0.740723 -0.244995 0.619324 -0.088196 1441912925 -0.740723 -0.244995 0.619324 -0.088196 1441912925 -0.740723 -0.244995 0.619324 -0.088196 1441912925 -0.740723 -0.244995 0.619324 -0.088196 1441912925 -0.740723 -0.244995 0.619324 -0.088196 1441912925 -0.737915 -0.238342 0.624878 -0.091003 1441912925 -0.737915 -0.238342 0.624878 -0.091003 1441912925 -0.737915 -0.238342 0.624878 -0.091003 1441912925 -0.737915 -0.238342 0.624878 -0.091003 1441912925 -0.737915 -0.238342 0.624878 -0.091003 1441912925 -0.737915 -0.238342 0.624878 -0.091003 1441912925 -0.736694 -0.230713 0.628906 -0.092712 1441912926 -0.736694 -0.230713 0.628906 -0.092712 1441912926 -0.736694 -0.230713 0.628906 -0.092712 1441912926 -0.736694 -0.230713 0.628906 -0.092712 1441912926 -0.736694 -0.230713 0.628906 -0.092712 1441912926 -0.736694 -0.230713 0.628906 -0.092712 1441912926 -0.737488 -0.229919 0.627502 -0.097290 1441912926 -0.737488 -0.229919 0.627502 -0.097290 1441912926 -0.737488 -0.229919 0.627502 -0.097290 1441912926 -0.737488 -0.229919 0.627502 -0.097290 1441912926 -0.737488 -0.229919 0.627502 -0.097290 1441912926 -0.737488 -0.229919 0.627502 -0.097290 1441912926 -0.737488 -0.229919 0.627502 -0.097290 1441912926 -0.737488 -0.229919 0.627502 -0.097290 1441912926 -0.739258 -0.241821 0.619263 -0.107300 1441912926 -0.739258 -0.241821 0.619263 -0.107300 1441912926 -0.739258 -0.241821 0.619263 -0.107300 1441912926 -0.739258 -0.241821 0.619263 -0.107300 1441912926 -0.739258 -0.241821 0.619263 -0.107300 1441912926 -0.739258 -0.241821 0.619263 -0.107300 1441912926 -0.739929 -0.262268 0.608032 -0.118530 1441912926 -0.739929 -0.262268 0.608032 -0.118530 1441912926 -0.739929 -0.262268 0.608032 -0.118530 1441912926 -0.739929 -0.262268 0.608032 -0.118530 1441912926 -0.741150 -0.280212 0.597229 -0.124756 1441912926 -0.741150 -0.280212 0.597229 -0.124756 1441912926 -0.741150 -0.280212 0.597229 -0.124756 1441912926 -0.741150 -0.280212 0.597229 -0.124756 1441912926 -0.740723 -0.295837 0.589294 -0.128784 1441912926 -0.740723 -0.295837 0.589294 -0.128784 1441912926 -0.740723 -0.295837 0.589294 -0.128784 1441912926 -0.740723 -0.295837 0.589294 -0.128784 1441912926 -0.735413 -0.315552 0.583923 -0.136658 1441912926 -0.735413 -0.315552 0.583923 -0.136658 1441912926 -0.735413 -0.315552 0.583923 -0.136658 1441912926 -0.735413 -0.315552 0.583923 -0.136658 1441912926 -0.735413 -0.315552 0.583923 -0.136658 1441912926 -0.735413 -0.315552 0.583923 -0.136658 1441912926 -0.732361 -0.326416 0.578674 -0.149109 1441912926 -0.732361 -0.326416 0.578674 -0.149109 1441912926 -0.732361 -0.326416 0.578674 -0.149109 1441912926 -0.732361 -0.326416 0.578674 -0.149109 1441912926 -0.732361 -0.326416 0.578674 -0.149109 1441912926 -0.732361 -0.326416 0.578674 -0.149109 1441912926 -0.729370 -0.331482 0.575195 -0.165222 1441912926 -0.729370 -0.331482 0.575195 -0.165222 1441912926 -0.729370 -0.331482 0.575195 -0.165222 1441912926 -0.729370 -0.331482 0.575195 -0.165222 1441912926 -0.729370 -0.331482 0.575195 -0.165222 1441912926 -0.729370 -0.331482 0.575195 -0.165222 1441912926 -0.729370 -0.331482 0.575195 -0.165222 1441912926 -0.729370 -0.331482 0.575195 -0.165222 1441912926 -0.725037 -0.335388 0.572815 -0.183716 1441912926 -0.725037 -0.335388 0.572815 -0.183716 1441912926 -0.725037 -0.335388 0.572815 -0.183716 1441912926 -0.725037 -0.335388 0.572815 -0.183716 1441912926 -0.725037 -0.335388 0.572815 -0.183716 1441912926 -0.725037 -0.335388 0.572815 -0.183716 1441912926 -0.719849 -0.339111 0.571411 -0.200928 1441912926 -0.719849 -0.339111 0.571411 -0.200928 1441912926 -0.719849 -0.339111 0.571411 -0.200928 1441912926 -0.719849 -0.339111 0.571411 -0.200928 1441912926 -0.719849 -0.339111 0.571411 -0.200928 1441912926 -0.719849 -0.339111 0.571411 -0.200928 1441912926 -0.713013 -0.346558 0.569397 -0.217590 1441912926 -0.713013 -0.346558 0.569397 -0.217590 1441912926 -0.713013 -0.346558 0.569397 -0.217590 1441912926 -0.713013 -0.346558 0.569397 -0.217590 1441912926 -0.713013 -0.346558 0.569397 -0.217590 1441912926 -0.713013 -0.346558 0.569397 -0.217590 1441912926 -0.706360 -0.353027 0.569336 -0.228699 1441912926 -0.706360 -0.353027 0.569336 -0.228699 1441912926 -0.706360 -0.353027 0.569336 -0.228699 1441912926 -0.706360 -0.353027 0.569336 -0.228699 1441912926 -0.706360 -0.353027 0.569336 -0.228699 1441912926 -0.706360 -0.353027 0.569336 -0.228699 1441912926 -0.703491 -0.350891 0.574402 -0.228271 1441912926 -0.703491 -0.350891 0.574402 -0.228271 1441912926 -0.703491 -0.350891 0.574402 -0.228271 1441912926 -0.703491 -0.350891 0.574402 -0.228271 1441912926 -0.703491 -0.350891 0.574402 -0.228271 1441912926 -0.703491 -0.350891 0.574402 -0.228271 1441912926 -0.704041 -0.345215 0.578918 -0.223694 1441912926 -0.704041 -0.345215 0.578918 -0.223694 1441912926 -0.704041 -0.345215 0.578918 -0.223694 1441912926 -0.704041 -0.345215 0.578918 -0.223694 1441912926 -0.704041 -0.345215 0.578918 -0.223694 1441912926 -0.704041 -0.345215 0.578918 -0.223694 1441912926 -0.705017 -0.342896 0.581360 -0.217896 1441912926 -0.705017 -0.342896 0.581360 -0.217896 1441912926 -0.705017 -0.342896 0.581360 -0.217896 1441912926 -0.705017 -0.342896 0.581360 -0.217896 1441912926 -0.705017 -0.342896 0.581360 -0.217896 1441912926 -0.705017 -0.342896 0.581360 -0.217896 1441912926 -0.708740 -0.334717 0.586060 -0.205566 1441912926 -0.708740 -0.334717 0.586060 -0.205566 1441912926 -0.708740 -0.334717 0.586060 -0.205566 1441912926 -0.708740 -0.334717 0.586060 -0.205566 1441912926 -0.708740 -0.334717 0.586060 -0.205566 1441912926 -0.708740 -0.334717 0.586060 -0.205566 1441912926 -0.714905 -0.323914 0.590332 -0.188660 1441912926 -0.714905 -0.323914 0.590332 -0.188660 1441912926 -0.714905 -0.323914 0.590332 -0.188660 1441912926 -0.714905 -0.323914 0.590332 -0.188660 1441912926 -0.714905 -0.323914 0.590332 -0.188660 1441912926 -0.714905 -0.323914 0.590332 -0.188660 1441912926 -0.714905 -0.323914 0.590332 -0.188660 1441912926 -0.714905 -0.323914 0.590332 -0.188660 1441912926 -0.721130 -0.314636 0.593018 -0.171082 1441912927 -0.721130 -0.314636 0.593018 -0.171082 1441912927 -0.721130 -0.314636 0.593018 -0.171082 1441912927 -0.721130 -0.314636 0.593018 -0.171082 1441912927 -0.728027 -0.309570 0.591187 -0.157227 1441912927 -0.728027 -0.309570 0.591187 -0.157227 1441912927 -0.728027 -0.309570 0.591187 -0.157227 1441912927 -0.728027 -0.309570 0.591187 -0.157227 1441912927 -0.728027 -0.309570 0.591187 -0.157227 1441912927 -0.728027 -0.309570 0.591187 -0.157227 1441912927 -0.735107 -0.307007 0.586121 -0.147949 1441912927 -0.735107 -0.307007 0.586121 -0.147949 1441912927 -0.735107 -0.307007 0.586121 -0.147949 1441912927 -0.735107 -0.307007 0.586121 -0.147949 1441912927 -0.735107 -0.307007 0.586121 -0.147949 1441912927 -0.735107 -0.307007 0.586121 -0.147949 1441912927 -0.739990 -0.298523 0.586182 -0.140503 1441912927 -0.739990 -0.298523 0.586182 -0.140503 1441912927 -0.739990 -0.298523 0.586182 -0.140503 1441912927 -0.739990 -0.298523 0.586182 -0.140503 1441912927 -0.739990 -0.298523 0.586182 -0.140503 1441912927 -0.739990 -0.298523 0.586182 -0.140503 1441912927 -0.740784 -0.287476 0.591919 -0.135193 1441912927 -0.740784 -0.287476 0.591919 -0.135193 1441912927 -0.740784 -0.287476 0.591919 -0.135193 1441912927 -0.740784 -0.287476 0.591919 -0.135193 1441912927 -0.740784 -0.287476 0.591919 -0.135193 1441912927 -0.740784 -0.287476 0.591919 -0.135193 1441912927 -0.739868 -0.280090 0.598206 -0.127686 1441912927 -0.739868 -0.280090 0.598206 -0.127686 1441912927 -0.739868 -0.280090 0.598206 -0.127686 1441912927 -0.739868 -0.280090 0.598206 -0.127686 1441912927 -0.739868 -0.280090 0.598206 -0.127686 1441912927 -0.739868 -0.280090 0.598206 -0.127686 1441912927 -0.739868 -0.280090 0.598206 -0.127686 1441912927 -0.739868 -0.280090 0.598206 -0.127686 1441912927 -0.739685 -0.278503 0.601318 -0.117249 1441912927 -0.739685 -0.278503 0.601318 -0.117249 1441912927 -0.739685 -0.278503 0.601318 -0.117249 1441912927 -0.739685 -0.278503 0.601318 -0.117249 1441912927 -0.739685 -0.278503 0.601318 -0.117249 1441912927 -0.739685 -0.278503 0.601318 -0.117249 1441912927 -0.740601 -0.281433 0.600342 -0.109375 1441912927 -0.740601 -0.281433 0.600342 -0.109375 1441912927 -0.740601 -0.281433 0.600342 -0.109375 1441912927 -0.740601 -0.281433 0.600342 -0.109375 1441912927 -0.740601 -0.281433 0.600342 -0.109375 1441912927 -0.740601 -0.281433 0.600342 -0.109375 1441912927 -0.741272 -0.289734 0.596130 -0.105835 1441912927 -0.741272 -0.289734 0.596130 -0.105835 1441912927 -0.741272 -0.289734 0.596130 -0.105835 1441912927 -0.741272 -0.289734 0.596130 -0.105835 1441912927 -0.741272 -0.289734 0.596130 -0.105835 1441912927 -0.741272 -0.289734 0.596130 -0.105835 1441912927 -0.742737 -0.299377 0.589600 -0.105591 1441912927 -0.742737 -0.299377 0.589600 -0.105591 1441912927 -0.742737 -0.299377 0.589600 -0.105591 1441912927 -0.742737 -0.299377 0.589600 -0.105591 1441912927 -0.742737 -0.299377 0.589600 -0.105591 1441912927 -0.742737 -0.299377 0.589600 -0.105591 1441912927 -0.746521 -0.300415 0.585144 -0.100403 1441912927 -0.746521 -0.300415 0.585144 -0.100403 1441912927 -0.746521 -0.300415 0.585144 -0.100403 1441912927 -0.746521 -0.300415 0.585144 -0.100403 1441912927 -0.746521 -0.300415 0.585144 -0.100403 1441912927 -0.746521 -0.300415 0.585144 -0.100403 1441912927 -0.750549 -0.293091 0.583862 -0.099304 1441912927 -0.750549 -0.293091 0.583862 -0.099304 1441912927 -0.750549 -0.293091 0.583862 -0.099304 1441912927 -0.750549 -0.293091 0.583862 -0.099304 1441912927 -0.750549 -0.293091 0.583862 -0.099304 1441912927 -0.750549 -0.293091 0.583862 -0.099304 1441912927 -0.748352 -0.295898 0.581604 -0.119019 1441912927 -0.748352 -0.295898 0.581604 -0.119019 1441912927 -0.748352 -0.295898 0.581604 -0.119019 1441912927 -0.748352 -0.295898 0.581604 -0.119019 1441912927 -0.748352 -0.295898 0.581604 -0.119019 1441912927 -0.748352 -0.295898 0.581604 -0.119019 1441912927 -0.748352 -0.295898 0.581604 -0.119019 1441912927 -0.748352 -0.295898 0.581604 -0.119019 1441912927 -0.736389 -0.315002 0.578796 -0.153564 1441912927 -0.736389 -0.315002 0.578796 -0.153564 1441912927 -0.736389 -0.315002 0.578796 -0.153564 1441912927 -0.736389 -0.315002 0.578796 -0.153564 1441912927 -0.736389 -0.315002 0.578796 -0.153564 1441912927 -0.736389 -0.315002 0.578796 -0.153564 1441912927 -0.721680 -0.331726 0.576660 -0.191589 1441912927 -0.721680 -0.331726 0.576660 -0.191589 1441912927 -0.721680 -0.331726 0.576660 -0.191589 1441912927 -0.721680 -0.331726 0.576660 -0.191589 1441912927 -0.721680 -0.331726 0.576660 -0.191589 1441912927 -0.721680 -0.331726 0.576660 -0.191589 1441912927 -0.710449 -0.336121 0.579285 -0.216187 1441912927 -0.710449 -0.336121 0.579285 -0.216187 1441912927 -0.710449 -0.336121 0.579285 -0.216187 1441912927 -0.710449 -0.336121 0.579285 -0.216187 1441912927 -0.710449 -0.336121 0.579285 -0.216187 1441912927 -0.710449 -0.336121 0.579285 -0.216187 1441912927 -0.702820 -0.327026 0.591553 -0.221863 1441912927 -0.702820 -0.327026 0.591553 -0.221863 1441912927 -0.702820 -0.327026 0.591553 -0.221863 1441912927 -0.702820 -0.327026 0.591553 -0.221863 1441912927 -0.702820 -0.327026 0.591553 -0.221863 1441912927 -0.702820 -0.327026 0.591553 -0.221863 1441912927 -0.698425 -0.313538 0.603577 -0.222717 1441912927 -0.698425 -0.313538 0.603577 -0.222717 1441912927 -0.698425 -0.313538 0.603577 -0.222717 1441912927 -0.698425 -0.313538 0.603577 -0.222717 1441912927 -0.698425 -0.313538 0.603577 -0.222717 1441912927 -0.698425 -0.313538 0.603577 -0.222717 1441912927 -0.693726 -0.309631 0.609314 -0.227234 1441912927 -0.693726 -0.309631 0.609314 -0.227234 1441912927 -0.693726 -0.309631 0.609314 -0.227234 1441912928 -0.693726 -0.309631 0.609314 -0.227234 1441912928 -0.693726 -0.309631 0.609314 -0.227234 1441912928 -0.693726 -0.309631 0.609314 -0.227234 1441912928 -0.693726 -0.309631 0.609314 -0.227234 1441912928 -0.693726 -0.309631 0.609314 -0.227234 1441912928 -0.691895 -0.308960 0.612366 -0.225342 1441912928 -0.691895 -0.308960 0.612366 -0.225342 1441912928 -0.691895 -0.308960 0.612366 -0.225342 1441912928 -0.691895 -0.308960 0.612366 -0.225342 1441912928 -0.691895 -0.308960 0.612366 -0.225342 1441912928 -0.691895 -0.308960 0.612366 -0.225342 1441912928 -0.696777 -0.299866 0.616333 -0.211548 1441912928 -0.696777 -0.299866 0.616333 -0.211548 1441912928 -0.696777 -0.299866 0.616333 -0.211548 1441912928 -0.696777 -0.299866 0.616333 -0.211548 1441912928 -0.696777 -0.299866 0.616333 -0.211548 1441912928 -0.696777 -0.299866 0.616333 -0.211548 1441912928 -0.704346 -0.289917 0.617493 -0.196472 1441912928 -0.704346 -0.289917 0.617493 -0.196472 1441912928 -0.704346 -0.289917 0.617493 -0.196472 1441912928 -0.704346 -0.289917 0.617493 -0.196472 1441912928 -0.704346 -0.289917 0.617493 -0.196472 1441912928 -0.704346 -0.289917 0.617493 -0.196472 1441912928 -0.714355 -0.286682 0.611511 -0.183289 1441912928 -0.714355 -0.286682 0.611511 -0.183289 1441912928 -0.714355 -0.286682 0.611511 -0.183289 1441912928 -0.714355 -0.286682 0.611511 -0.183289 1441912928 -0.714355 -0.286682 0.611511 -0.183289 1441912928 -0.714355 -0.286682 0.611511 -0.183289 1441912928 -0.726135 -0.285583 0.601624 -0.171143 1441912928 -0.726135 -0.285583 0.601624 -0.171143 1441912928 -0.726135 -0.285583 0.601624 -0.171143 1441912928 -0.726135 -0.285583 0.601624 -0.171143 1441912928 -0.726135 -0.285583 0.601624 -0.171143 1441912928 -0.726135 -0.285583 0.601624 -0.171143 1441912928 -0.736816 -0.286865 0.589722 -0.164429 1441912928 -0.736816 -0.286865 0.589722 -0.164429 1441912928 -0.736816 -0.286865 0.589722 -0.164429 1441912928 -0.736816 -0.286865 0.589722 -0.164429 1441912928 -0.736816 -0.286865 0.589722 -0.164429 1441912928 -0.736816 -0.286865 0.589722 -0.164429 1441912928 -0.744141 -0.290283 0.580078 -0.159912 1441912928 -0.744141 -0.290283 0.580078 -0.159912 1441912928 -0.744141 -0.290283 0.580078 -0.159912 1441912928 -0.744141 -0.290283 0.580078 -0.159912 1441912928 -0.744141 -0.290283 0.580078 -0.159912 1441912928 -0.744141 -0.290283 0.580078 -0.159912 1441912928 -0.744141 -0.290283 0.580078 -0.159912 1441912928 -0.744141 -0.290283 0.580078 -0.159912 1441912928 -0.748779 -0.293823 0.574951 -0.150024 1441912928 -0.748779 -0.293823 0.574951 -0.150024 1441912928 -0.748779 -0.293823 0.574951 -0.150024 1441912928 -0.748779 -0.293823 0.574951 -0.150024 1441912928 -0.748779 -0.293823 0.574951 -0.150024 1441912928 -0.748779 -0.293823 0.574951 -0.150024 1441912928 -0.752808 -0.293091 0.573975 -0.133972 1441912928 -0.752808 -0.293091 0.573975 -0.133972 1441912928 -0.752808 -0.293091 0.573975 -0.133972 1441912928 -0.752808 -0.293091 0.573975 -0.133972 1441912928 -0.752808 -0.293091 0.573975 -0.133972 1441912928 -0.752808 -0.293091 0.573975 -0.133972 1441912928 -0.755310 -0.294067 0.573242 -0.120056 1441912928 -0.755310 -0.294067 0.573242 -0.120056 1441912928 -0.755310 -0.294067 0.573242 -0.120056 1441912928 -0.755310 -0.294067 0.573242 -0.120056 1441912928 -0.755310 -0.294067 0.573242 -0.120056 1441912928 -0.755310 -0.294067 0.573242 -0.120056 1441912928 -0.754761 -0.303162 0.570801 -0.112610 1441912928 -0.754761 -0.303162 0.570801 -0.112610 1441912928 -0.754761 -0.303162 0.570801 -0.112610 1441912928 -0.754761 -0.303162 0.570801 -0.112610 1441912928 -0.754761 -0.303162 0.570801 -0.112610 1441912928 -0.754761 -0.303162 0.570801 -0.112610 1441912928 -0.751892 -0.314087 0.569458 -0.108704 1441912928 -0.751892 -0.314087 0.569458 -0.108704 1441912928 -0.751892 -0.314087 0.569458 -0.108704 1441912928 -0.751892 -0.314087 0.569458 -0.108704 1441912928 -0.751892 -0.314087 0.569458 -0.108704 1441912928 -0.751892 -0.314087 0.569458 -0.108704 1441912928 -0.748230 -0.322937 0.569702 -0.106567 1441912928 -0.748230 -0.322937 0.569702 -0.106567 1441912928 -0.748230 -0.322937 0.569702 -0.106567 1441912928 -0.748230 -0.322937 0.569702 -0.106567 1441912928 -0.748230 -0.322937 0.569702 -0.106567 1441912928 -0.748230 -0.322937 0.569702 -0.106567 1441912928 -0.748230 -0.322937 0.569702 -0.106567 1441912928 -0.748230 -0.322937 0.569702 -0.106567 1441912928 -0.747620 -0.326416 0.569153 -0.103149 1441912928 -0.747620 -0.326416 0.569153 -0.103149 1441912928 -0.747620 -0.326416 0.569153 -0.103149 1441912928 -0.747620 -0.326416 0.569153 -0.103149 1441912928 -0.747620 -0.326416 0.569153 -0.103149 1441912928 -0.747620 -0.326416 0.569153 -0.103149 1441912928 -0.749023 -0.331238 0.563354 -0.109253 1441912928 -0.749023 -0.331238 0.563354 -0.109253 1441912928 -0.749023 -0.331238 0.563354 -0.109253 1441912928 -0.749023 -0.331238 0.563354 -0.109253 1441912928 -0.749023 -0.331238 0.563354 -0.109253 1441912928 -0.749023 -0.331238 0.563354 -0.109253 1441912928 -0.747070 -0.347351 0.551636 -0.130371 1441912928 -0.747070 -0.347351 0.551636 -0.130371 1441912928 -0.747070 -0.347351 0.551636 -0.130371 1441912928 -0.747070 -0.347351 0.551636 -0.130371 1441912928 -0.747070 -0.347351 0.551636 -0.130371 1441912928 -0.747070 -0.347351 0.551636 -0.130371 1441912928 -0.740540 -0.366943 0.540039 -0.159119 1441912928 -0.740540 -0.366943 0.540039 -0.159119 1441912928 -0.740540 -0.366943 0.540039 -0.159119 1441912928 -0.740540 -0.366943 0.540039 -0.159119 1441912928 -0.740540 -0.366943 0.540039 -0.159119 1441912928 -0.740540 -0.366943 0.540039 -0.159119 1441912928 -0.731995 -0.381348 0.533203 -0.185852 1441912928 -0.731995 -0.381348 0.533203 -0.185852 1441912928 -0.731995 -0.381348 0.533203 -0.185852 1441912928 -0.731995 -0.381348 0.533203 -0.185852 1441912928 -0.731995 -0.381348 0.533203 -0.185852 1441912929 -0.731995 -0.381348 0.533203 -0.185852 1441912929 -0.731995 -0.381348 0.533203 -0.185852 1441912929 -0.731995 -0.381348 0.533203 -0.185852 1441912929 -0.723083 -0.388550 0.531372 -0.209595 1441912929 -0.723083 -0.388550 0.531372 -0.209595 1441912929 -0.723083 -0.388550 0.531372 -0.209595 1441912929 -0.723083 -0.388550 0.531372 -0.209595 1441912929 -0.723083 -0.388550 0.531372 -0.209595 1441912929 -0.723083 -0.388550 0.531372 -0.209595 1441912929 -0.712708 -0.393677 0.532837 -0.230530 1441912929 -0.712708 -0.393677 0.532837 -0.230530 1441912929 -0.712708 -0.393677 0.532837 -0.230530 1441912929 -0.712708 -0.393677 0.532837 -0.230530 1441912929 -0.712708 -0.393677 0.532837 -0.230530 1441912929 -0.712708 -0.393677 0.532837 -0.230530 1441912929 -0.703369 -0.391846 0.540588 -0.244019 1441912929 -0.703369 -0.391846 0.540588 -0.244019 1441912929 -0.703369 -0.391846 0.540588 -0.244019 1441912929 -0.703369 -0.391846 0.540588 -0.244019 1441912929 -0.703369 -0.391846 0.540588 -0.244019 1441912929 -0.703369 -0.391846 0.540588 -0.244019 1441912929 -0.695129 -0.385193 0.551880 -0.252747 1441912929 -0.695129 -0.385193 0.551880 -0.252747 1441912929 -0.695129 -0.385193 0.551880 -0.252747 1441912929 -0.695129 -0.385193 0.551880 -0.252747 1441912929 -0.695129 -0.385193 0.551880 -0.252747 1441912929 -0.695129 -0.385193 0.551880 -0.252747 1441912929 -0.688049 -0.378906 0.562744 -0.257690 1441912929 -0.688049 -0.378906 0.562744 -0.257690 1441912929 -0.688049 -0.378906 0.562744 -0.257690 1441912929 -0.688049 -0.378906 0.562744 -0.257690 1441912929 -0.688049 -0.378906 0.562744 -0.257690 1441912929 -0.688049 -0.378906 0.562744 -0.257690 1441912929 -0.684021 -0.375183 0.569641 -0.258728 1441912929 -0.684021 -0.375183 0.569641 -0.258728 1441912929 -0.684021 -0.375183 0.569641 -0.258728 1441912929 -0.684021 -0.375183 0.569641 -0.258728 1441912929 -0.684021 -0.375183 0.569641 -0.258728 1441912929 -0.684021 -0.375183 0.569641 -0.258728 1441912929 -0.684021 -0.375183 0.569641 -0.258728 1441912929 -0.684021 -0.375183 0.569641 -0.258728 1441912929 -0.688782 -0.365234 0.574158 -0.250183 1441912929 -0.688782 -0.365234 0.574158 -0.250183 1441912929 -0.688782 -0.365234 0.574158 -0.250183 1441912929 -0.688782 -0.365234 0.574158 -0.250183 1441912929 -0.688782 -0.365234 0.574158 -0.250183 1441912929 -0.688782 -0.365234 0.574158 -0.250183 1441912929 -0.700256 -0.350464 0.576172 -0.234253 1441912929 -0.700256 -0.350464 0.576172 -0.234253 1441912929 -0.700256 -0.350464 0.576172 -0.234253 1441912929 -0.700256 -0.350464 0.576172 -0.234253 1441912929 -0.700256 -0.350464 0.576172 -0.234253 1441912929 -0.700256 -0.350464 0.576172 -0.234253 1441912929 -0.714050 -0.340088 0.573120 -0.214417 1441912929 -0.714050 -0.340088 0.573120 -0.214417 1441912929 -0.714050 -0.340088 0.573120 -0.214417 1441912929 -0.714050 -0.340088 0.573120 -0.214417 1441912929 -0.714050 -0.340088 0.573120 -0.214417 1441912929 -0.714050 -0.340088 0.573120 -0.214417 1441912929 -0.727539 -0.337402 0.563477 -0.198364 1441912929 -0.727539 -0.337402 0.563477 -0.198364 1441912929 -0.727539 -0.337402 0.563477 -0.198364 1441912929 -0.727539 -0.337402 0.563477 -0.198364 1441912929 -0.727539 -0.337402 0.563477 -0.198364 1441912929 -0.727539 -0.337402 0.563477 -0.198364 1441912929 -0.736877 -0.339661 0.553528 -0.188049 1441912929 -0.736877 -0.339661 0.553528 -0.188049 1441912929 -0.736877 -0.339661 0.553528 -0.188049 1441912929 -0.736877 -0.339661 0.553528 -0.188049 1441912929 -0.736877 -0.339661 0.553528 -0.188049 1441912929 -0.736877 -0.339661 0.553528 -0.188049 1441912929 -0.742065 -0.344727 0.544067 -0.185791 1441912929 -0.742065 -0.344727 0.544067 -0.185791 1441912929 -0.742065 -0.344727 0.544067 -0.185791 1441912929 -0.742065 -0.344727 0.544067 -0.185791 1441912929 -0.742065 -0.344727 0.544067 -0.185791 1441912929 -0.742065 -0.344727 0.544067 -0.185791 1441912929 -0.744934 -0.347595 0.537476 -0.188110 1441912929 -0.744934 -0.347595 0.537476 -0.188110 1441912929 -0.744934 -0.347595 0.537476 -0.188110 1441912929 -0.744934 -0.347595 0.537476 -0.188110 1441912929 -0.744934 -0.347595 0.537476 -0.188110 1441912929 -0.744934 -0.347595 0.537476 -0.188110 1441912929 -0.744934 -0.347595 0.537476 -0.188110 1441912929 -0.744934 -0.347595 0.537476 -0.188110 1441912929 -0.747803 -0.336914 0.541809 -0.183899 1441912929 -0.747803 -0.336914 0.541809 -0.183899 1441912929 -0.747803 -0.336914 0.541809 -0.183899 1441912929 -0.747803 -0.336914 0.541809 -0.183899 1441912929 -0.747803 -0.336914 0.541809 -0.183899 1441912929 -0.747803 -0.336914 0.541809 -0.183899 1441912929 -0.750244 -0.327148 0.546875 -0.176208 1441912929 -0.750244 -0.327148 0.546875 -0.176208 1441912929 -0.750244 -0.327148 0.546875 -0.176208 1441912929 -0.750244 -0.327148 0.546875 -0.176208 1441912929 -0.750244 -0.327148 0.546875 -0.176208 1441912929 -0.750244 -0.327148 0.546875 -0.176208 1441912929 -0.752991 -0.318726 0.551086 -0.166382 1441912929 -0.752991 -0.318726 0.551086 -0.166382 1441912929 -0.752991 -0.318726 0.551086 -0.166382 1441912929 -0.752991 -0.318726 0.551086 -0.166382 1441912929 -0.752991 -0.318726 0.551086 -0.166382 1441912929 -0.752991 -0.318726 0.551086 -0.166382 1441912929 -0.754822 -0.319946 0.549500 -0.161072 1441912929 -0.754822 -0.319946 0.549500 -0.161072 1441912929 -0.754822 -0.319946 0.549500 -0.161072 1441912929 -0.754822 -0.319946 0.549500 -0.161072 1441912929 -0.754822 -0.319946 0.549500 -0.161072 1441912929 -0.754822 -0.319946 0.549500 -0.161072 1441912929 -0.752319 -0.332214 0.545959 -0.160156 1441912929 -0.752319 -0.332214 0.545959 -0.160156 1441912929 -0.752319 -0.332214 0.545959 -0.160156 1441912929 -0.752319 -0.332214 0.545959 -0.160156 1441912929 -0.752319 -0.332214 0.545959 -0.160156 1441912930 -0.752319 -0.332214 0.545959 -0.160156 1441912930 -0.748169 -0.340149 0.547546 -0.157410 1441912930 -0.748169 -0.340149 0.547546 -0.157410 1441912930 -0.748169 -0.340149 0.547546 -0.157410 1441912930 -0.748169 -0.340149 0.547546 -0.157410 1441912930 -0.748169 -0.340149 0.547546 -0.157410 1441912930 -0.748169 -0.340149 0.547546 -0.157410 1441912930 -0.747192 -0.339478 0.552246 -0.146667 1441912930 -0.747192 -0.339478 0.552246 -0.146667 1441912930 -0.747192 -0.339478 0.552246 -0.146667 1441912930 -0.747192 -0.339478 0.552246 -0.146667 1441912930 -0.747192 -0.339478 0.552246 -0.146667 1441912930 -0.747192 -0.339478 0.552246 -0.146667 1441912930 -0.747192 -0.339478 0.552246 -0.146667 1441912930 -0.747192 -0.339478 0.552246 -0.146667 1441912930 -0.747498 -0.338318 0.553894 -0.141541 1441912930 -0.747498 -0.338318 0.553894 -0.141541 1441912930 -0.747498 -0.338318 0.553894 -0.141541 1441912930 -0.747498 -0.338318 0.553894 -0.141541 1441912930 -0.747498 -0.338318 0.553894 -0.141541 1441912930 -0.747498 -0.338318 0.553894 -0.141541 1441912930 -0.743042 -0.352417 0.546692 -0.157471 1441912930 -0.743042 -0.352417 0.546692 -0.157471 1441912930 -0.743042 -0.352417 0.546692 -0.157471 1441912930 -0.743042 -0.352417 0.546692 -0.157471 1441912930 -0.743042 -0.352417 0.546692 -0.157471 1441912930 -0.743042 -0.352417 0.546692 -0.157471 1441912930 -0.729614 -0.375061 0.540527 -0.186829 1441912930 -0.729614 -0.375061 0.540527 -0.186829 1441912930 -0.729614 -0.375061 0.540527 -0.186829 1441912930 -0.729614 -0.375061 0.540527 -0.186829 1441912930 -0.729614 -0.375061 0.540527 -0.186829 1441912930 -0.729614 -0.375061 0.540527 -0.186829 1441912930 -0.715210 -0.378235 0.546509 -0.216248 1441912930 -0.715210 -0.378235 0.546509 -0.216248 1441912930 -0.715210 -0.378235 0.546509 -0.216248 1441912930 -0.715210 -0.378235 0.546509 -0.216248 1441912930 -0.715210 -0.378235 0.546509 -0.216248 1441912930 -0.699036 -0.369019 0.560974 -0.246094 1441912930 -0.699036 -0.369019 0.560974 -0.246094 1441912930 -0.699036 -0.369019 0.560974 -0.246094 1441912930 -0.699036 -0.369019 0.560974 -0.246094 1441912930 -0.699036 -0.369019 0.560974 -0.246094 1441912930 -0.699036 -0.369019 0.560974 -0.246094 1441912930 -0.676331 -0.365295 0.576538 -0.277161 1441912930 -0.676331 -0.365295 0.576538 -0.277161 1441912930 -0.676331 -0.365295 0.576538 -0.277161 1441912930 -0.676331 -0.365295 0.576538 -0.277161 1441912930 -0.676331 -0.365295 0.576538 -0.277161 1441912930 -0.676331 -0.365295 0.576538 -0.277161 1441912930 -0.676331 -0.365295 0.576538 -0.277161 1441912930 -0.657898 -0.359741 0.591675 -0.296143 1441912930 -0.657898 -0.359741 0.591675 -0.296143 1441912930 -0.657898 -0.359741 0.591675 -0.296143 1441912930 -0.657898 -0.359741 0.591675 -0.296143 1441912930 -0.657898 -0.359741 0.591675 -0.296143 1441912930 -0.657898 -0.359741 0.591675 -0.296143 1441912930 -0.651733 -0.347961 0.602844 -0.301392 1441912930 -0.651733 -0.347961 0.602844 -0.301392 1441912930 -0.651733 -0.347961 0.602844 -0.301392 1441912930 -0.651733 -0.347961 0.602844 -0.301392 1441912930 -0.651733 -0.347961 0.602844 -0.301392 1441912930 -0.651733 -0.347961 0.602844 -0.301392 1441912930 -0.652649 -0.341675 0.604919 -0.302368 1441912930 -0.652649 -0.341675 0.604919 -0.302368 1441912930 -0.652649 -0.341675 0.604919 -0.302368 1441912930 -0.652649 -0.341675 0.604919 -0.302368 1441912930 -0.652649 -0.341675 0.604919 -0.302368 1441912930 -0.652649 -0.341675 0.604919 -0.302368 1441912930 -0.659058 -0.336243 0.605164 -0.294067 1441912930 -0.659058 -0.336243 0.605164 -0.294067 1441912930 -0.659058 -0.336243 0.605164 -0.294067 1441912930 -0.659058 -0.336243 0.605164 -0.294067 1441912930 -0.659058 -0.336243 0.605164 -0.294067 1441912930 -0.659058 -0.336243 0.605164 -0.294067 1441912930 -0.659058 -0.336243 0.605164 -0.294067 1441912930 -0.672546 -0.325073 0.605652 -0.274353 1441912930 -0.672546 -0.325073 0.605652 -0.274353 1441912930 -0.672546 -0.325073 0.605652 -0.274353 1441912930 -0.672546 -0.325073 0.605652 -0.274353 1441912930 -0.672546 -0.325073 0.605652 -0.274353 1441912930 -0.690002 -0.317444 0.600342 -0.250427 1441912930 -0.690002 -0.317444 0.600342 -0.250427 1441912930 -0.690002 -0.317444 0.600342 -0.250427 1441912930 -0.690002 -0.317444 0.600342 -0.250427 1441912930 -0.690002 -0.317444 0.600342 -0.250427 1441912930 -0.690002 -0.317444 0.600342 -0.250427 1441912930 -0.690002 -0.317444 0.600342 -0.250427 1441912930 -0.708984 -0.316040 0.589661 -0.223206 1441912930 -0.708984 -0.316040 0.589661 -0.223206 1441912930 -0.708984 -0.316040 0.589661 -0.223206 1441912930 -0.708984 -0.316040 0.589661 -0.223206 1441912930 -0.708984 -0.316040 0.589661 -0.223206 1441912930 -0.708984 -0.316040 0.589661 -0.223206 1441912930 -0.724915 -0.320984 0.577148 -0.196106 1441912930 -0.724915 -0.320984 0.577148 -0.196106 1441912930 -0.724915 -0.320984 0.577148 -0.196106 1441912930 -0.724915 -0.320984 0.577148 -0.196106 1441912930 -0.724915 -0.320984 0.577148 -0.196106 1441912930 -0.724915 -0.320984 0.577148 -0.196106 1441912930 -0.724915 -0.320984 0.577148 -0.196106 1441912930 -0.734497 -0.339600 0.558899 -0.181152 1441912930 -0.734497 -0.339600 0.558899 -0.181152 1441912930 -0.734497 -0.339600 0.558899 -0.181152 1441912930 -0.734497 -0.339600 0.558899 -0.181152 1441912930 -0.734497 -0.339600 0.558899 -0.181152 1441912930 -0.734497 -0.339600 0.558899 -0.181152 1441912930 -0.735901 -0.362366 0.546082 -0.170349 1441912930 -0.735901 -0.362366 0.546082 -0.170349 1441912930 -0.735901 -0.362366 0.546082 -0.170349 1441912930 -0.735901 -0.362366 0.546082 -0.170349 1441912931 -0.735901 -0.362366 0.546082 -0.170349 1441912931 -0.735901 -0.362366 0.546082 -0.170349 1441912931 -0.734680 -0.370605 0.547363 -0.152649 1441912931 -0.734680 -0.370605 0.547363 -0.152649 1441912931 -0.734680 -0.370605 0.547363 -0.152649 1441912931 -0.734680 -0.370605 0.547363 -0.152649 1441912931 -0.734680 -0.370605 0.547363 -0.152649 1441912931 -0.734680 -0.370605 0.547363 -0.152649 1441912931 -0.732605 -0.357056 0.565369 -0.127258 1441912931 -0.732605 -0.357056 0.565369 -0.127258 1441912931 -0.732605 -0.357056 0.565369 -0.127258 1441912931 -0.732605 -0.357056 0.565369 -0.127258 1441912931 -0.732605 -0.357056 0.565369 -0.127258 1441912931 -0.732605 -0.357056 0.565369 -0.127258 1441912931 -0.728210 -0.333069 0.589355 -0.106995 1441912931 -0.728210 -0.333069 0.589355 -0.106995 1441912931 -0.728210 -0.333069 0.589355 -0.106995 1441912931 -0.728210 -0.333069 0.589355 -0.106995 1441912931 -0.728210 -0.333069 0.589355 -0.106995 1441912931 -0.728210 -0.333069 0.589355 -0.106995 1441912931 -0.729675 -0.306824 0.603516 -0.095947 1441912931 -0.729675 -0.306824 0.603516 -0.095947 1441912931 -0.729675 -0.306824 0.603516 -0.095947 1441912931 -0.729675 -0.306824 0.603516 -0.095947 1441912931 -0.729675 -0.306824 0.603516 -0.095947 1441912931 -0.729675 -0.306824 0.603516 -0.095947 1441912931 -0.729675 -0.306824 0.603516 -0.095947 1441912931 -0.729797 -0.290955 0.611450 -0.094177 1441912931 -0.729797 -0.290955 0.611450 -0.094177 1441912931 -0.729797 -0.290955 0.611450 -0.094177 1441912931 -0.729797 -0.290955 0.611450 -0.094177 1441912931 -0.729797 -0.290955 0.611450 -0.094177 1441912931 -0.729797 -0.290955 0.611450 -0.094177 1441912931 -0.726807 -0.289917 0.614563 -0.100159 1441912931 -0.726807 -0.289917 0.614563 -0.100159 1441912931 -0.726807 -0.289917 0.614563 -0.100159 1441912931 -0.726807 -0.289917 0.614563 -0.100159 1441912931 -0.726807 -0.289917 0.614563 -0.100159 1441912931 -0.726807 -0.289917 0.614563 -0.100159 1441912931 -0.726807 -0.289917 0.614563 -0.100159 1441912931 -0.724182 -0.298584 0.611389 -0.112366 1441912931 -0.724182 -0.298584 0.611389 -0.112366 1441912931 -0.724182 -0.298584 0.611389 -0.112366 1441912931 -0.724182 -0.298584 0.611389 -0.112366 1441912931 -0.724182 -0.298584 0.611389 -0.112366 1441912931 -0.724182 -0.298584 0.611389 -0.112366 1441912931 -0.723267 -0.310913 0.603455 -0.127014 1441912931 -0.723267 -0.310913 0.603455 -0.127014 1441912931 -0.723267 -0.310913 0.603455 -0.127014 1441912931 -0.723267 -0.310913 0.603455 -0.127014 1441912931 -0.723267 -0.310913 0.603455 -0.127014 1441912931 -0.723267 -0.310913 0.603455 -0.127014 1441912931 -0.722046 -0.326050 0.592346 -0.146606 1441912931 -0.722046 -0.326050 0.592346 -0.146606 1441912931 
-0.289246 -0.923523 0.190430 -0.165161 1441912934 -0.289246 -0.923523 0.190430 -0.165161 1441912934 -0.320007 -0.917419 0.209900 -0.109436 1441912934 -0.320007 -0.917419 0.209900 -0.109436 1441912934 -0.320007 -0.917419 0.209900 -0.109436 1441912934 -0.320007 -0.917419 0.209900 -0.109436 1441912934 -0.320007 -0.917419 0.209900 -0.109436 1441912934 -0.320007 -0.917419 0.209900 -0.109436 1441912934 -0.331787 -0.922668 0.193726 -0.033813 1441912934 -0.331787 -0.922668 0.193726 -0.033813 1441912934 -0.331787 -0.922668 0.193726 -0.033813 1441912934 -0.331787 -0.922668 0.193726 -0.033813 1441912934 -0.331787 -0.922668 0.193726 -0.033813 1441912934 -0.331787 -0.922668 0.193726 -0.033813 1441912934 -0.328064 -0.927551 0.157959 0.084778 1441912934 -0.328064 -0.927551 0.157959 0.084778 1441912934 -0.328064 -0.927551 0.157959 0.084778 1441912934 -0.328064 -0.927551 0.157959 0.084778 1441912934 -0.328064 -0.927551 0.157959 0.084778 1441912934 -0.328064 -0.927551 0.157959 0.084778 1441912934 -0.320129 -0.910339 0.125488 0.230530 1441912934 -0.320129 -0.910339 0.125488 0.230530 1441912934 -0.320129 -0.910339 0.125488 0.230530 1441912934 -0.320129 -0.910339 0.125488 0.230530 1441912934 -0.320129 -0.910339 0.125488 0.230530 1441912934 -0.320129 -0.910339 0.125488 0.230530 1441912934 -0.294678 -0.880554 0.085876 0.361267 1441912934 -0.294678 -0.880554 0.085876 0.361267 1441912934 -0.294678 -0.880554 0.085876 0.361267 1441912934 -0.294678 -0.880554 0.085876 0.361267 1441912934 -0.294678 -0.880554 0.085876 0.361267 1441912934 -0.294678 -0.880554 0.085876 0.361267 1441912934 -0.294678 -0.880554 0.085876 0.361267 1441912934 -0.255798 -0.843811 0.054443 0.468689 1441912934 -0.255798 -0.843811 0.054443 0.468689 1441912934 -0.255798 -0.843811 0.054443 0.468689 1441912934 -0.255798 -0.843811 0.054443 0.468689 1441912934 -0.255798 -0.843811 0.054443 0.468689 1441912934 -0.255798 -0.843811 0.054443 0.468689 1441912934 -0.241943 -0.793701 0.029480 0.557373 1441912934 -0.241943 -0.793701 0.029480 0.557373 1441912934 -0.241943 -0.793701 0.029480 0.557373 1441912934 -0.241943 -0.793701 0.029480 0.557373 1441912934 -0.241943 -0.793701 0.029480 0.557373 1441912934 -0.241943 -0.793701 0.029480 0.557373 1441912934 -0.234863 -0.747375 0.011169 0.621399 1441912934 -0.234863 -0.747375 0.011169 0.621399 1441912934 -0.234863 -0.747375 0.011169 0.621399 1441912934 -0.234863 -0.747375 0.011169 0.621399 1441912934 -0.234863 -0.747375 0.011169 0.621399 1441912934 -0.234863 -0.747375 0.011169 0.621399 1441912934 -0.232849 -0.709412 0.003784 0.665222 1441912934 -0.232849 -0.709412 0.003784 0.665222 1441912934 -0.232849 -0.709412 0.003784 0.665222 1441912934 -0.232849 -0.709412 0.003784 0.665222 1441912934 -0.232849 -0.709412 0.003784 0.665222 1441912934 -0.232849 -0.709412 0.003784 0.665222 1441912934 -0.232849 -0.709412 0.003784 0.665222 1441912934 -0.240906 -0.682007 0.000732 0.690491 1441912934 -0.240906 -0.682007 0.000732 0.690491 1441912934 -0.240906 -0.682007 0.000732 0.690491 1441912934 -0.240906 -0.682007 0.000732 0.690491 1441912934 -0.240906 -0.682007 0.000732 0.690491 1441912934 -0.240906 -0.682007 0.000732 0.690491 1441912934 -0.259277 -0.672363 0.002319 0.693359 1441912934 -0.259277 -0.672363 0.002319 0.693359 1441912934 -0.259277 -0.672363 0.002319 0.693359 1441912934 -0.259277 -0.672363 0.002319 0.693359 1441912934 -0.259277 -0.672363 0.002319 0.693359 1441912934 -0.259277 -0.672363 0.002319 0.693359 1441912934 -0.278625 -0.693115 0.016113 0.664612 1441912934 -0.278625 -0.693115 0.016113 0.664612 1441912934 -0.278625 -0.693115 0.016113 0.664612 1441912934 -0.278625 -0.693115 0.016113 0.664612 1441912934 -0.278625 -0.693115 0.016113 0.664612 1441912934 -0.278625 -0.693115 0.016113 0.664612 1441912934 -0.304993 -0.748230 0.058533 0.586243 1441912934 -0.304993 -0.748230 0.058533 0.586243 1441912934 -0.304993 -0.748230 0.058533 0.586243 1441912934 -0.304993 -0.748230 0.058533 0.586243 1441912934 -0.304993 -0.748230 0.058533 0.586243 1441912934 -0.304993 -0.748230 0.058533 0.586243 1441912934 -0.359558 -0.808594 0.117310 0.450745 1441912934 -0.359558 -0.808594 0.117310 0.450745 1441912934 -0.359558 -0.808594 0.117310 0.450745 1441912934 -0.359558 -0.808594 0.117310 0.450745 1441912934 -0.359558 -0.808594 0.117310 0.450745 1441912934 -0.359558 -0.808594 0.117310 0.450745 1441912934 -0.359558 -0.808594 0.117310 0.450745 1441912934 -0.395569 -0.860046 0.189819 0.260559 1441912934 -0.395569 -0.860046 0.189819 0.260559 1441912934 -0.395569 -0.860046 0.189819 0.260559 1441912934 -0.395569 -0.860046 0.189819 0.260559 1441912934 -0.395569 -0.860046 0.189819 0.260559 1441912934 -0.395569 -0.860046 0.189819 0.260559 1441912934 -0.396301 -0.884338 0.242432 0.046997 1441912934 -0.396301 -0.884338 0.242432 0.046997 1441912934 -0.396301 -0.884338 0.242432 0.046997 1441912935 -0.396301 -0.884338 0.242432 0.046997 1441912935 -0.396301 -0.884338 0.242432 0.046997 1441912935 -0.396301 -0.884338 0.242432 0.046997 1441912935 -0.380737 -0.877991 0.268433 -0.110229 1441912935 -0.380737 -0.877991 0.268433 -0.110229 1441912935 -0.380737 -0.877991 0.268433 -0.110229 1441912935 -0.380737 -0.877991 0.268433 -0.110229 1441912935 -0.380737 -0.877991 0.268433 -0.110229 1441912935 -0.380737 -0.877991 0.268433 -0.110229 1441912935 -0.333679 -0.876099 0.260376 -0.231140 1441912935 -0.333679 -0.876099 0.260376 -0.231140 1441912935 -0.333679 -0.876099 0.260376 -0.231140 1441912935 -0.333679 -0.876099 0.260376 -0.231140 1441912935 -0.333679 -0.876099 0.260376 -0.231140 1441912935 -0.333679 -0.876099 0.260376 -0.231140 1441912935 -0.333679 -0.876099 0.260376 -0.231140 1441912935 -0.291199 -0.875000 0.223267 -0.315857 1441912935 -0.291199 -0.875000 0.223267 -0.315857 1441912935 -0.291199 -0.875000 0.223267 -0.315857 1441912935 -0.291199 -0.875000 0.223267 -0.315857 1441912935 -0.291199 -0.875000 0.223267 -0.315857 1441912935 -0.291199 -0.875000 0.223267 -0.315857 1441912935 -0.250122 -0.878662 0.162231 -0.373047 1441912935 -0.250122 -0.878662 0.162231 -0.373047 1441912935 -0.250122 -0.878662 0.162231 -0.373047 1441912935 -0.250122 -0.878662 0.162231 -0.373047 1441912935 -0.250122 -0.878662 0.162231 -0.373047 1441912935 -0.250122 -0.878662 0.162231 -0.373047 1441912935 -0.237854 -0.885437 0.108154 -0.384460 1441912935 -0.237854 -0.885437 0.108154 -0.384460 1441912935 -0.237854 -0.885437 0.108154 -0.384460 1441912935 -0.237854 -0.885437 0.108154 -0.384460 1441912935 -0.237854 -0.885437 0.108154 -0.384460 1441912935 -0.247803 -0.897949 0.083191 -0.354187 1441912935 -0.247803 -0.897949 0.083191 -0.354187 1441912935 -0.247803 -0.897949 0.083191 -0.354187 1441912935 -0.247803 -0.897949 0.083191 -0.354187 1441912935 -0.247803 -0.897949 0.083191 -0.354187 1441912935 -0.247803 -0.897949 0.083191 -0.354187 1441912935 -0.262634 -0.917664 0.071228 -0.289612 1441912935 -0.262634 -0.917664 0.071228 -0.289612 1441912935 -0.262634 -0.917664 0.071228 -0.289612 1441912935 -0.262634 -0.917664 0.071228 -0.289612 1441912935 -0.262634 -0.917664 0.071228 -0.289612 1441912935 -0.262634 -0.917664 0.071228 -0.289612 1441912935 -0.267151 -0.944702 0.062805 -0.179932 1441912935 -0.267151 -0.944702 0.062805 -0.179932 1441912935 -0.267151 -0.944702 0.062805 -0.179932 1441912935 -0.267151 -0.944702 0.062805 -0.179932 1441912935 -0.267151 -0.944702 0.062805 -0.179932 1441912935 -0.267151 -0.944702 0.062805 -0.179932 1441912935 -0.290649 -0.954041 0.068970 -0.025391 1441912935 -0.290649 -0.954041 0.068970 -0.025391 1441912935 -0.290649 -0.954041 0.068970 -0.025391 1441912935 -0.290649 -0.954041 0.068970 -0.025391 1441912935 -0.290649 -0.954041 0.068970 -0.025391 1441912935 -0.290649 -0.954041 0.068970 -0.025391 1441912935 -0.290649 -0.954041 0.068970 -0.025391 1441912935 -0.304565 -0.938843 0.071350 0.143982 1441912935 -0.304565 -0.938843 0.071350 0.143982 1441912935 -0.304565 -0.938843 0.071350 0.143982 1441912935 -0.304565 -0.938843 0.071350 0.143982 1441912935 -0.304565 -0.938843 0.071350 0.143982 1441912935 -0.304565 -0.938843 0.071350 0.143982 1441912935 -0.302734 -0.903748 0.065491 0.295654 1441912935 -0.302734 -0.903748 0.065491 0.295654 1441912935 -0.302734 -0.903748 0.065491 0.295654 1441912935 -0.302734 -0.903748 0.065491 0.295654 1441912935 -0.302734 -0.903748 0.065491 0.295654 1441912935 -0.302734 -0.903748 0.065491 0.295654 1441912935 -0.278931 -0.860596 0.052307 0.422974 1441912935 -0.278931 -0.860596 0.052307 0.422974 1441912935 -0.278931 -0.860596 0.052307 0.422974 1441912935 -0.278931 -0.860596 0.052307 0.422974 1441912935 -0.278931 -0.860596 0.052307 0.422974 1441912935 -0.278931 -0.860596 0.052307 0.422974 1441912935 -0.251526 -0.806641 0.036438 0.533569 1441912935 -0.251526 -0.806641 0.036438 0.533569 1441912935 -0.251526 -0.806641 0.036438 0.533569 1441912935 -0.251526 -0.806641 0.036438 0.533569 1441912935 -0.251526 -0.806641 0.036438 0.533569 1441912935 -0.251526 -0.806641 0.036438 0.533569 1441912935 -0.251526 -0.806641 0.036438 0.533569 1441912935 -0.226807 -0.750671 0.025818 0.619995 1441912935 -0.226807 -0.750671 0.025818 0.619995 1441912935 -0.226807 -0.750671 0.025818 0.619995 1441912935 -0.226807 -0.750671 0.025818 0.619995 1441912935 -0.226807 -0.750671 0.025818 0.619995 1441912935 -0.226807 -0.750671 0.025818 0.619995 1441912935 -0.219604 -0.699036 0.020386 0.680237 1441912935 -0.219604 -0.699036 0.020386 0.680237 1441912935 -0.219604 -0.699036 0.020386 0.680237 1441912935 -0.219604 -0.699036 0.020386 0.680237 1441912935 -0.219604 -0.699036 0.020386 0.680237 1441912935 -0.219604 -0.699036 0.020386 0.680237 1441912935 -0.213379 -0.666870 0.018311 0.713745 1441912935 -0.213379 -0.666870 0.018311 0.713745 1441912935 -0.213379 -0.666870 0.018311 0.713745 1441912935 -0.213379 -0.666870 0.018311 0.713745 1441912935 -0.213379 -0.666870 0.018311 0.713745 1441912935 -0.213379 -0.666870 0.018311 0.713745 1441912935 -0.213379 -0.666870 0.018311 0.713745 1441912935 -0.219604 -0.651855 0.017944 0.725586 1441912935 -0.219604 -0.651855 0.017944 0.725586 1441912935 -0.219604 -0.651855 0.017944 0.725586 1441912935 -0.219604 -0.651855 0.017944 0.725586 1441912935 -0.219604 -0.651855 0.017944 0.725586 1441912935 -0.219604 -0.651855 0.017944 0.725586 1441912935 -0.231445 -0.662048 0.034485 0.712036 1441912935 -0.231445 -0.662048 0.034485 0.712036 1441912935 -0.231445 -0.662048 0.034485 0.712036 1441912935 -0.231445 -0.662048 0.034485 0.712036 1441912935 -0.231445 -0.662048 0.034485 0.712036 1441912936 -0.231445 -0.662048 0.034485 0.712036 1441912936 -0.256897 -0.697144 0.066040 0.666016 1441912936 -0.256897 -0.697144 0.066040 0.666016 1441912936 -0.256897 -0.697144 0.066040 0.666016 1441912936 -0.256897 -0.697144 0.066040 0.666016 1441912936 -0.256897 -0.697144 0.066040 0.666016 1441912936 -0.256897 -0.697144 0.066040 0.666016 1441912936 -0.309448 -0.751648 0.111084 0.571777 1441912936 -0.309448 -0.751648 0.111084 0.571777 1441912936 -0.309448 -0.751648 0.111084 0.571777 1441912936 -0.309448 -0.751648 0.111084 0.571777 1441912936 -0.309448 -0.751648 0.111084 0.571777 1441912936 -0.309448 -0.751648 0.111084 0.571777 1441912936 -0.309448 -0.751648 0.111084 0.571777 1441912936 -0.366394 -0.812927 0.163696 0.422119 1441912936 -0.366394 -0.812927 0.163696 0.422119 1441912936 -0.366394 -0.812927 0.163696 0.422119 1441912936 -0.366394 -0.812927 0.163696 0.422119 1441912936 -0.366394 -0.812927 0.163696 0.422119 1441912936 -0.366394 -0.812927 0.163696 0.422119 1441912936 -0.387817 -0.870605 0.229492 0.197571 1441912936 -0.387817 -0.870605 0.229492 0.197571 1441912936 -0.387817 -0.870605 0.229492 0.197571 1441912936 -0.387817 -0.870605 0.229492 0.197571 1441912936 -0.387817 -0.870605 0.229492 0.197571 1441912936 -0.387817 -0.870605 0.229492 0.197571 1441912936 -0.395081 -0.878418 0.265625 -0.042358 1441912936 -0.395081 -0.878418 0.265625 -0.042358 1441912936 -0.395081 -0.878418 0.265625 -0.042358 1441912936 -0.395081 -0.878418 0.265625 -0.042358 1441912936 -0.395081 -0.878418 0.265625 -0.042358 1441912936 -0.395081 -0.878418 0.265625 -0.042358 1441912936 -0.381042 -0.850159 0.274353 -0.238464 1441912936 -0.381042 -0.850159 0.274353 -0.238464 1441912936 -0.381042 -0.850159 0.274353 -0.238464 1441912936 -0.381042 -0.850159 0.274353 -0.238464 1441912936 -0.381042 -0.850159 0.274353 -0.238464 1441912936 -0.381042 -0.850159 0.274353 -0.238464 1441912936 -0.381042 -0.850159 0.274353 -0.238464 1441912936 -0.346069 -0.831421 0.254883 -0.352234 1441912936 -0.346069 -0.831421 0.254883 -0.352234 1441912936 -0.346069 -0.831421 0.254883 -0.352234 1441912936 -0.346069 -0.831421 0.254883 -0.352234 1441912936 -0.346069 -0.831421 0.254883 -0.352234 1441912936 -0.306519 -0.834290 0.218079 -0.403198 1441912936 -0.306519 -0.834290 0.218079 -0.403198 1441912936 -0.306519 -0.834290 0.218079 -0.403198 1441912936 -0.306519 -0.834290 0.218079 -0.403198 1441912936 -0.306519 -0.834290 0.218079 -0.403198 1441912936 -0.306519 -0.834290 0.218079 -0.403198 1441912936 -0.284912 -0.846375 0.169495 -0.416931 1441912936 -0.284912 -0.846375 0.169495 -0.416931 1441912936 -0.284912 -0.846375 0.169495 -0.416931 1441912936 -0.284912 -0.846375 0.169495 -0.416931 1441912936 -0.283875 -0.860535 0.136597 -0.400391 1441912936 -0.283875 -0.860535 0.136597 -0.400391 1441912936 -0.283875 -0.860535 0.136597 -0.400391 1441912936 -0.283875 -0.860535 0.136597 -0.400391 1441912936 -0.283875 -0.860535 0.136597 -0.400391 1441912936 -0.283875 -0.860535 0.136597 -0.400391 1441912936 -0.291443 -0.881775 0.113953 -0.352966 1441912936 -0.291443 -0.881775 0.113953 -0.352966 1441912936 -0.291443 -0.881775 0.113953 -0.352966 1441912936 -0.291443 -0.881775 0.113953 -0.352966 1441912936 -0.291443 -0.881775 0.113953 -0.352966 1441912936 -0.291443 -0.881775 0.113953 -0.352966 1441912936 -0.302368 -0.908569 0.097595 -0.271362 1441912936 -0.302368 -0.908569 0.097595 -0.271362 1441912936 -0.302368 -0.908569 0.097595 -0.271362 1441912936 -0.302368 -0.908569 0.097595 -0.271362 1441912936 -0.302368 -0.908569 0.097595 -0.271362 1441912936 -0.302368 -0.908569 0.097595 -0.271362 1441912936 -0.316528 -0.930054 0.086914 -0.165466 1441912936 -0.316528 -0.930054 0.086914 -0.165466 1441912936 -0.316528 -0.930054 0.086914 -0.165466 1441912936 -0.316528 -0.930054 0.086914 -0.165466 1441912936 -0.316528 -0.930054 0.086914 -0.165466 1441912936 -0.316528 -0.930054 0.086914 -0.165466 1441912936 -0.316528 -0.930054 0.086914 -0.165466 1441912936 -0.318848 -0.942444 0.089844 -0.045898 1441912936 -0.318848 -0.942444 0.089844 -0.045898 1441912936 -0.318848 -0.942444 0.089844 -0.045898 1441912936 -0.318848 -0.942444 0.089844 -0.045898 1441912936 -0.318848 -0.942444 0.089844 -0.045898 1441912936 -0.318848 -0.942444 0.089844 -0.045898 1441912936 -0.338684 -0.930420 0.102234 0.095886 1441912936 -0.338684 -0.930420 0.102234 0.095886 1441912936 -0.338684 -0.930420 0.102234 0.095886 1441912936 -0.338684 -0.930420 0.102234 0.095886 1441912936 -0.338684 -0.930420 0.102234 0.095886 1441912936 -0.338684 -0.930420 0.102234 0.095886 1441912936 -0.338684 -0.930420 0.102234 0.095886 1441912936 -0.327026 -0.907410 0.102417 0.243347 1441912936 -0.327026 -0.907410 0.102417 0.243347 1441912936 -0.327026 -0.907410 0.102417 0.243347 1441912936 -0.327026 -0.907410 0.102417 0.243347 1441912936 -0.327026 -0.907410 0.102417 0.243347 1441912936 -0.327026 -0.907410 0.102417 0.243347 1441912936 -0.307312 -0.864441 0.095947 0.386169 1441912936 -0.307312 -0.864441 0.095947 0.386169 1441912936 -0.307312 -0.864441 0.095947 0.386169 1441912936 -0.307312 -0.864441 0.095947 0.386169 1441912936 -0.307312 -0.864441 0.095947 0.386169 1441912936 -0.307312 -0.864441 0.095947 0.386169 1441912936 -0.307312 -0.864441 0.095947 0.386169 1441912936 -0.259644 -0.815735 0.079407 0.510803 1441912936 -0.259644 -0.815735 0.079407 0.510803 1441912936 -0.259644 -0.815735 0.079407 0.510803 1441912936 -0.259644 -0.815735 0.079407 0.510803 1441912936 -0.259644 -0.815735 0.079407 0.510803 1441912937 -0.213074 -0.759277 0.057373 0.612183 1441912937 -0.213074 -0.759277 0.057373 0.612183 1441912937 -0.213074 -0.759277 0.057373 0.612183 1441912937 -0.213074 -0.759277 0.057373 0.612183 1441912937 -0.213074 -0.759277 0.057373 0.612183 1441912937 -0.213074 -0.759277 0.057373 0.612183 1441912937 -0.213074 -0.759277 0.057373 0.612183 1441912937 -0.200317 -0.700928 0.034241 0.683655 1441912937 -0.200317 -0.700928 0.034241 0.683655 1441912937 -0.200317 -0.700928 0.034241 0.683655 1441912937 -0.200317 -0.700928 0.034241 0.683655 1441912937 -0.200317 -0.700928 0.034241 0.683655 1441912937 -0.200317 -0.700928 0.034241 0.683655 1441912937 -0.193054 -0.666626 0.026733 0.719421 1441912937 -0.193054 -0.666626 0.026733 0.719421 1441912937 -0.193054 -0.666626 0.026733 0.719421 1441912937 -0.193054 -0.666626 0.026733 0.719421 1441912937 -0.193054 -0.666626 0.026733 0.719421 1441912937 -0.193054 -0.666626 0.026733 0.719421 1441912937 -0.193054 -0.666626 0.026733 0.719421 1441912937 -0.204285 -0.651733 0.026184 0.729919 1441912937 -0.204285 -0.651733 0.026184 0.729919 1441912937 -0.204285 -0.651733 0.026184 0.729919 1441912937 -0.204285 -0.651733 0.026184 0.729919 1441912937 -0.204285 -0.651733 0.026184 0.729919 1441912937 -0.204285 -0.651733 0.026184 0.729919 1441912937 -0.221497 -0.655029 0.039124 0.721375 1441912937 -0.221497 -0.655029 0.039124 0.721375 1441912937 -0.221497 -0.655029 0.039124 0.721375 1441912937 -0.221497 -0.655029 0.039124 0.721375 1441912937 -0.221497 -0.655029 0.039124 0.721375 1441912937 -0.221497 -0.655029 0.039124 0.721375 1441912937 -0.253845 -0.673828 0.057922 0.691467 1441912937 -0.253845 -0.673828 0.057922 0.691467 1441912937 -0.253845 -0.673828 0.057922 0.691467 1441912937 -0.253845 -0.673828 0.057922 0.691467 1441912937 -0.253845 -0.673828 0.057922 0.691467 1441912937 -0.253845 -0.673828 0.057922 0.691467 1441912937 -0.253845 -0.673828 0.057922 0.691467 1441912937 -0.295898 -0.716797 0.088684 0.625122 1441912937 -0.295898 -0.716797 0.088684 0.625122 1441912937 -0.295898 -0.716797 0.088684 0.625122 1441912937 -0.295898 -0.716797 0.088684 0.625122 1441912937 -0.295898 -0.716797 0.088684 0.625122 1441912937 -0.329468 -0.785706 0.136230 0.505554 1441912937 -0.329468 -0.785706 0.136230 0.505554 1441912937 -0.329468 -0.785706 0.136230 0.505554 1441912937 -0.329468 -0.785706 0.136230 0.505554 1441912937 -0.329468 -0.785706 0.136230 0.505554 1441912937 -0.329468 -0.785706 0.136230 0.505554 1441912937 -0.329468 -0.785706 0.136230 0.505554 1441912937 -0.345154 -0.866760 0.189453 0.306213 1441912937 -0.345154 -0.866760 0.189453 0.306213 1441912937 -0.345154 -0.866760 0.189453 0.306213 1441912937 -0.345154 -0.866760 0.189453 0.306213 1441912937 -0.345154 -0.866760 0.189453 0.306213 1441912937 -0.345154 -0.866760 0.189453 0.306213 1441912937 -0.344604 -0.908203 0.216492 0.097961 1441912937 -0.344604 -0.908203 0.216492 0.097961 1441912937 -0.344604 -0.908203 0.216492 0.097961 1441912937 -0.344604 -0.908203 0.216492 0.097961 1441912937 -0.344604 -0.908203 0.216492 0.097961 1441912937 -0.344604 -0.908203 0.216492 0.097961 1441912937 -0.337769 -0.910095 0.228394 -0.074219 1441912937 -0.337769 -0.910095 0.228394 -0.074219 1441912937 -0.337769 -0.910095 0.228394 -0.074219 1441912937 -0.337769 -0.910095 0.228394 -0.074219 1441912937 -0.337769 -0.910095 0.228394 -0.074219 1441912937 -0.337769 -0.910095 0.228394 -0.074219 1441912937 -0.317200 -0.899902 0.216248 -0.207153 1441912937 -0.317200 -0.899902 0.216248 -0.207153 1441912937 -0.317200 -0.899902 0.216248 -0.207153 1441912937 -0.317200 -0.899902 0.216248 -0.207153 1441912937 -0.317200 -0.899902 0.216248 -0.207153 1441912937 -0.317200 -0.899902 0.216248 -0.207153 1441912937 -0.307678 -0.888916 0.186584 -0.283630 1441912937 -0.307678 -0.888916 0.186584 -0.283630 1441912937 -0.307678 -0.888916 0.186584 -0.283630 1441912937 -0.307678 -0.888916 0.186584 -0.283630 1441912937 -0.307678 -0.888916 0.186584 -0.283630 1441912937 -0.307678 -0.888916 0.186584 -0.283630 1441912937 -0.290405 -0.885193 0.161011 -0.326050 1441912937 -0.290405 -0.885193 0.161011 -0.326050 1441912937 -0.290405 -0.885193 0.161011 -0.326050 1441912937 -0.290405 -0.885193 0.161011 -0.326050 1441912937 -0.290405 -0.885193 0.161011 -0.326050 1441912937 -0.290405 -0.885193 0.161011 -0.326050 1441912937 -0.299011 -0.885681 0.146423 -0.323669 1441912937 -0.299011 -0.885681 0.146423 -0.323669 1441912937 -0.299011 -0.885681 0.146423 -0.323669 1441912937 -0.299011 -0.885681 0.146423 -0.323669 1441912937 -0.299011 -0.885681 0.146423 -0.323669 1441912937 -0.299011 -0.885681 0.146423 -0.323669 1441912937 -0.299011 -0.885681 0.146423 -0.323669 1441912937 -0.313293 -0.895020 0.139954 -0.285095 1441912937 -0.313293 -0.895020 0.139954 -0.285095 1441912937 -0.313293 -0.895020 0.139954 -0.285095 1441912937 -0.313293 -0.895020 0.139954 -0.285095 1441912937 -0.313293 -0.895020 0.139954 -0.285095 1441912937 -0.313293 -0.895020 0.139954 -0.285095 1441912937 -0.326416 -0.909851 0.135498 -0.217651 1441912937 -0.326416 -0.909851 0.135498 -0.217651 1441912937 -0.326416 -0.909851 0.135498 -0.217651 1441912937 -0.326416 -0.909851 0.135498 -0.217651 1441912937 -0.326416 -0.909851 0.135498 -0.217651 1441912937 -0.326416 -0.909851 0.135498 -0.217651 1441912937 -0.326416 -0.909851 0.135498 -0.217651 1441912937 -0.338562 -0.923584 0.125671 -0.128845 1441912937 -0.338562 -0.923584 0.125671 -0.128845 1441912937 -0.338562 -0.923584 0.125671 -0.128845 1441912937 -0.338562 -0.923584 0.125671 -0.128845 1441912937 -0.338562 -0.923584 0.125671 -0.128845 1441912937 -0.338562 -0.923584 0.125671 -0.128845 1441912938 -0.346191 -0.930237 0.117493 -0.032227 1441912938 -0.346191 -0.930237 0.117493 -0.032227 1441912938 -0.346191 -0.930237 0.117493 -0.032227 1441912938 -0.346191 -0.930237 0.117493 -0.032227 1441912938 -0.346191 -0.930237 0.117493 -0.032227 1441912938 -0.346191 -0.930237 0.117493 -0.032227 1441912938 -0.346191 -0.930237 0.117493 -0.032227 1441912938 -0.351868 -0.926575 0.115295 0.066711 1441912938 -0.351868 -0.926575 0.115295 0.066711 1441912938 -0.351868 -0.926575 0.115295 0.066711 1441912938 -0.351868 -0.926575 0.115295 0.066711 1441912938 -0.351868 -0.926575 0.115295 0.066711 1441912938 -0.351868 -0.926575 0.115295 0.066711 1441912938 -0.353882 -0.913757 0.115540 0.162842 1441912938 -0.353882 -0.913757 0.115540 0.162842 1441912938 -0.353882 -0.913757 0.115540 0.162842 1441912938 -0.353882 -0.913757 0.115540 0.162842 1441912938 -0.353882 -0.913757 0.115540 0.162842 1441912938 -0.353882 -0.913757 0.115540 0.162842 1441912938 -0.353699 -0.893494 0.109558 0.254150 1441912938 -0.353699 -0.893494 0.109558 0.254150 1441912938 -0.353699 -0.893494 0.109558 0.254150 1441912938 -0.353699 -0.893494 0.109558 0.254150 1441912938 -0.353699 -0.893494 0.109558 0.254150 1441912938 -0.353699 -0.893494 0.109558 0.254150 1441912938 -0.353699 -0.893494 0.109558 0.254150 1441912938 -0.340088 -0.873596 0.095032 0.334961 1441912938 -0.340088 -0.873596 0.095032 0.334961 1441912938 -0.340088 -0.873596 0.095032 0.334961 1441912938 -0.340088 -0.873596 0.095032 0.334961 1441912938 -0.340088 -0.873596 0.095032 0.334961 1441912938 -0.340088 -0.873596 0.095032 0.334961 1441912938 -0.326782 -0.846313 0.081848 0.412659 1441912938 -0.326782 -0.846313 0.081848 0.412659 1441912938 -0.326782 -0.846313 0.081848 0.412659 1441912938 -0.326782 -0.846313 0.081848 0.412659 1441912938 -0.326782 -0.846313 0.081848 0.412659 1441912938 -0.326782 -0.846313 0.081848 0.412659 1441912938 -0.303833 -0.817810 0.070374 0.483643 1441912938 -0.303833 -0.817810 0.070374 0.483643 1441912938 -0.303833 -0.817810 0.070374 0.483643 1441912938 -0.303833 -0.817810 0.070374 0.483643 1441912938 -0.303833 -0.817810 0.070374 0.483643 1441912938 -0.303833 -0.817810 0.070374 0.483643 1441912938 -0.303833 -0.817810 0.070374 0.483643 1441912938 -0.300049 -0.771973 0.057007 0.557434 1441912938 -0.300049 -0.771973 0.057007 0.557434 1441912938 -0.300049 -0.771973 0.057007 0.557434 1441912938 -0.300049 -0.771973 0.057007 0.557434 1441912938 -0.300049 -0.771973 0.057007 0.557434 1441912938 -0.302429 -0.728699 0.045715 0.612793 1441912938 -0.302429 -0.728699 0.045715 0.612793 1441912938 -0.302429 -0.728699 0.045715 0.612793 1441912938 -0.302429 -0.728699 0.045715 0.612793 1441912938 -0.302429 -0.728699 0.045715 0.612793 1441912938 -0.302429 -0.728699 0.045715 0.612793 1441912938 -0.302429 -0.728699 0.045715 0.612793 1441912938 -0.309265 -0.697571 0.041809 0.645020 1441912938 -0.309265 -0.697571 0.041809 0.645020 1441912938 -0.309265 -0.697571 0.041809 0.645020 1441912938 -0.309265 -0.697571 0.041809 0.645020 1441912938 -0.309265 -0.697571 0.041809 0.645020 1441912938 -0.320557 -0.680664 0.032715 0.657959 1441912938 -0.320557 -0.680664 0.032715 0.657959 1441912938 -0.320557 -0.680664 0.032715 0.657959 1441912938 -0.320557 -0.680664 0.032715 0.657959 1441912938 -0.320557 -0.680664 0.032715 0.657959 1441912938 -0.320557 -0.680664 0.032715 0.657959 1441912938 -0.320557 -0.680664 0.032715 0.657959 1441912938 -0.320435 -0.683594 0.036621 0.654785 1441912938 -0.320435 -0.683594 0.036621 0.654785 1441912938 -0.320435 -0.683594 0.036621 0.654785 1441912938 -0.320435 -0.683594 0.036621 0.654785 1441912938 -0.320435 -0.683594 0.036621 0.654785 1441912938 -0.320435 -0.683594 0.036621 0.654785 1441912938 -0.329956 -0.688110 0.046204 0.644592 1441912938 -0.329956 -0.688110 0.046204 0.644592 1441912938 -0.329956 -0.688110 0.046204 0.644592 1441912938 -0.329956 -0.688110 0.046204 0.644592 1441912938 -0.329956 -0.688110 0.046204 0.644592 1441912938 -0.329956 -0.688110 0.046204 0.644592 1441912938 -0.332092 -0.698364 0.058777 0.631287 1441912938 -0.332092 -0.698364 0.058777 0.631287 1441912938 -0.332092 -0.698364 0.058777 0.631287 1441912938 -0.332092 -0.698364 0.058777 0.631287 1441912938 -0.332092 -0.698364 0.058777 0.631287 1441912938 -0.332092 -0.698364 0.058777 0.631287 1441912938 -0.350342 -0.716003 0.065430 0.600281 1441912938 -0.350342 -0.716003 0.065430 0.600281 1441912938 -0.350342 -0.716003 0.065430 0.600281 1441912938 -0.350342 -0.716003 0.065430 0.600281 1441912938 -0.350342 -0.716003 0.065430 0.600281 1441912938 -0.350342 -0.716003 0.065430 0.600281 1441912938 -0.350342 -0.716003 0.065430 0.600281 1441912938 -0.364014 -0.762817 0.095825 0.525757 1441912938 -0.364014 -0.762817 0.095825 0.525757 1441912938 -0.364014 -0.762817 0.095825 0.525757 1441912938 -0.364014 -0.762817 0.095825 0.525757 1441912938 -0.364014 -0.762817 0.095825 0.525757 1441912938 -0.364014 -0.762817 0.095825 0.525757 1441912938 -0.359741 -0.842468 0.150574 0.371765 1441912938 -0.359741 -0.842468 0.150574 0.371765 1441912938 -0.359741 -0.842468 0.150574 0.371765 1441912938 -0.359741 -0.842468 0.150574 0.371765 1441912938 -0.359741 -0.842468 0.150574 0.371765 1441912938 -0.363342 -0.902222 0.192932 0.129700 1441912938 -0.363342 -0.902222 0.192932 0.129700 1441912938 -0.363342 -0.902222 0.192932 0.129700 1441912938 -0.363342 -0.902222 0.192932 0.129700 1441912938 -0.363342 -0.902222 0.192932 0.129700 1441912938 -0.363342 -0.902222 0.192932 0.129700 1441912938 -0.374756 -0.889099 0.225586 -0.135010 1441912938 -0.374756 -0.889099 0.225586 -0.135010 1441912939 -0.374756 -0.889099 0.225586 -0.135010 1441912939 -0.374756 -0.889099 0.225586 -0.135010 1441912939 -0.374756 -0.889099 0.225586 -0.135010 1441912939 -0.374756 -0.889099 0.225586 -0.135010 1441912939 -0.374756 -0.889099 0.225586 -0.135010 1441912939 -0.327515 -0.844177 0.215332 -0.365845 1441912939 -0.327515 -0.844177 0.215332 -0.365845 1441912939 -0.327515 -0.844177 0.215332 -0.365845 1441912939 -0.327515 -0.844177 0.215332 -0.365845 1441912939 -0.327515 -0.844177 0.215332 -0.365845 1441912939 -0.327515 -0.844177 0.215332 -0.365845 1441912939 -0.308533 -0.785767 0.217041 -0.490234 1441912939 -0.308533 -0.785767 0.217041 -0.490234 1441912939 -0.308533 -0.785767 0.217041 -0.490234 1441912939 -0.308533 -0.785767 0.217041 -0.490234 1441912939 -0.308533 -0.785767 0.217041 -0.490234 1441912939 -0.308533 -0.785767 0.217041 -0.490234 1441912939 -0.308411 -0.778076 0.208984 -0.505859 1441912939 -0.308411 -0.778076 0.208984 -0.505859 1441912939 -0.308411 -0.778076 0.208984 -0.505859 1441912939 -0.308411 -0.778076 0.208984 -0.505859 1441912939 -0.308411 -0.778076 0.208984 -0.505859 1441912939 -0.308411 -0.778076 0.208984 -0.505859 1441912939 -0.313110 -0.788147 0.199829 -0.490845 1441912939 -0.313110 -0.788147 0.199829 -0.490845 1441912939 -0.313110 -0.788147 0.199829 -0.490845 1441912939 -0.313110 -0.788147 0.199829 -0.490845 1441912939 -0.313110 -0.788147 0.199829 -0.490845 1441912939 -0.313110 -0.788147 0.199829 -0.490845 1441912939 -0.328125 -0.812012 0.172302 -0.450989 1441912939 -0.328125 -0.812012 0.172302 -0.450989 1441912939 -0.328125 -0.812012 0.172302 -0.450989 1441912939 -0.328125 -0.812012 0.172302 -0.450989 1441912939 -0.328125 -0.812012 0.172302 -0.450989 1441912939 -0.328125 -0.812012 0.172302 -0.450989 1441912939 -0.340881 -0.841125 0.141724 -0.395325 1441912939 -0.340881 -0.841125 0.141724 -0.395325 1441912939 -0.340881 -0.841125 0.141724 -0.395325 1441912939 -0.340881 -0.841125 0.141724 -0.395325 1441912939 -0.340881 -0.841125 0.141724 -0.395325 1441912939 -0.340881 -0.841125 0.141724 -0.395325 1441912939 -0.343811 -0.876343 0.114319 -0.317566 1441912939 -0.343811 -0.876343 0.114319 -0.317566 1441912939 -0.343811 -0.876343 0.114319 -0.317566 1441912939 -0.343811 -0.876343 0.114319 -0.317566 1441912939 -0.343811 -0.876343 0.114319 -0.317566 1441912939 -0.343811 -0.876343 0.114319 -0.317566 1441912939 -0.338928 -0.910828 0.094360 -0.216064 1441912939 -0.338928 -0.910828 0.094360 -0.216064 1441912939 -0.338928 -0.910828 0.094360 -0.216064 1441912939 -0.338928 -0.910828 0.094360 -0.216064 1441912939 -0.338928 -0.910828 0.094360 -0.216064 1441912939 -0.338928 -0.910828 0.094360 -0.216064 1441912939 -0.313354 -0.942383 0.077026 -0.088501 1441912939 -0.313354 -0.942383 0.077026 -0.088501 1441912939 -0.313354 -0.942383 0.077026 -0.088501 1441912939 -0.313354 -0.942383 0.077026 -0.088501 1441912939 -0.313354 -0.942383 0.077026 -0.088501 1441912939 -0.313354 -0.942383 0.077026 -0.088501 1441912939 -0.313354 -0.942383 0.077026 -0.088501 1441912939 -0.286316 -0.953125 0.072327 0.066711 1441912939 -0.286316 -0.953125 0.072327 0.066711 1441912939 -0.286316 -0.953125 0.072327 0.066711 1441912939 -0.286316 -0.953125 0.072327 0.066711 1441912939 -0.286316 -0.953125 0.072327 0.066711 1441912939 -0.286316 -0.953125 0.072327 0.066711 1441912939 -0.275269 -0.931396 0.075439 0.225952 1441912939 
-0.731812 -0.302246 0.597046 -0.129211 1441912979 -0.731812 -0.302246 0.597046 -0.129211 1441912979 -0.731812 -0.302246 0.597046 -0.129211 1441912979 -0.723572 -0.304565 0.604675 -0.134277 1441912979 -0.723572 -0.304565 0.604675 -0.134277 1441912979 -0.723572 -0.304565 0.604675 -0.134277 1441912979 -0.723572 -0.304565 0.604675 -0.134277 1441912979 -0.723572 -0.304565 0.604675 -0.134277 1441912979 -0.723572 -0.304565 0.604675 -0.134277 1441912979 -0.721252 -0.291260 0.614563 -0.131714 1441912979 -0.721252 -0.291260 0.614563 -0.131714 1441912979 -0.721252 -0.291260 0.614563 -0.131714 1441912979 -0.721252 -0.291260 0.614563 -0.131714 1441912979 -0.721252 -0.291260 0.614563 -0.131714 1441912979 -0.721252 -0.291260 0.614563 -0.131714 1441912980 -0.723450 -0.274353 0.620728 -0.126709 1441912980 -0.723450 -0.274353 0.620728 -0.126709 1441912980 -0.723450 -0.274353 0.620728 -0.126709 1441912980 -0.723450 -0.274353 0.620728 -0.126709 1441912980 -0.723450 -0.274353 0.620728 -0.126709 1441912980 -0.723450 -0.274353 0.620728 -0.126709 1441912980 -0.723450 -0.274353 0.620728 -0.126709 1441912980 -0.727844 -0.268738 0.617615 -0.128784 1441912980 -0.727844 -0.268738 0.617615 -0.128784 1441912980 -0.727844 -0.268738 0.617615 -0.128784 1441912980 -0.727844 -0.268738 0.617615 -0.128784 1441912980 -0.727844 -0.268738 0.617615 -0.128784 1441912980 -0.727844 -0.268738 0.617615 -0.128784 1441912980 -0.730286 -0.277527 0.608398 -0.139709 1441912980 -0.730286 -0.277527 0.608398 -0.139709 1441912980 -0.730286 -0.277527 0.608398 -0.139709 1441912980 -0.730286 -0.277527 0.608398 -0.139709 1441912980 -0.730286 -0.277527 0.608398 -0.139709 1441912980 -0.730286 -0.277527 0.608398 -0.139709 1441912980 -0.729248 -0.293335 0.598145 -0.156250 1441912980 -0.729248 -0.293335 0.598145 -0.156250 1441912980 -0.729248 -0.293335 0.598145 -0.156250 1441912980 -0.729248 -0.293335 0.598145 -0.156250 1441912980 -0.729248 -0.293335 0.598145 -0.156250 1441912980 -0.729248 -0.293335 0.598145 -0.156250 1441912980 -0.726379 -0.305908 0.591187 -0.171204 1441912980 -0.726379 -0.305908 0.591187 -0.171204 1441912980 -0.726379 -0.305908 0.591187 -0.171204 1441912980 -0.726379 -0.305908 0.591187 -0.171204 1441912980 -0.726379 -0.305908 0.591187 -0.171204 1441912980 -0.726379 -0.305908 0.591187 -0.171204 1441912980 -0.726379 -0.305908 0.591187 -0.171204 1441912980 -0.723938 -0.311646 0.588623 -0.180054 1441912980 -0.723938 -0.311646 0.588623 -0.180054 1441912980 -0.723938 -0.311646 0.588623 -0.180054 1441912980 -0.723938 -0.311646 0.588623 -0.180054 1441912980 -0.723938 -0.311646 0.588623 -0.180054 1441912980 -0.723938 -0.311646 0.588623 -0.180054 1441912980 -0.720154 -0.316040 0.589722 -0.183777 1441912980 -0.720154 -0.316040 0.589722 -0.183777 1441912980 -0.720154 -0.316040 0.589722 -0.183777 1441912980 -0.720154 -0.316040 0.589722 -0.183777 1441912980 -0.720154 -0.316040 0.589722 -0.183777 1441912980 -0.720154 -0.316040 0.589722 -0.183777 1441912980 -0.716736 -0.313538 0.595642 -0.182251 1441912980 -0.716736 -0.313538 0.595642 -0.182251 1441912980 -0.716736 -0.313538 0.595642 -0.182251 1441912980 -0.716736 -0.313538 0.595642 -0.182251 1441912980 -0.716736 -0.313538 0.595642 -0.182251 1441912980 -0.716736 -0.313538 0.595642 -0.182251 1441912980 -0.716736 -0.313538 0.595642 -0.182251 1441912980 -0.721008 -0.291687 0.605225 -0.169556 1441912980 -0.721008 -0.291687 0.605225 -0.169556 1441912980 -0.721008 -0.291687 0.605225 -0.169556 1441912980 -0.721008 -0.291687 0.605225 -0.169556 1441912980 -0.721008 -0.291687 0.605225 -0.169556 1441912980 -0.721008 -0.291687 0.605225 -0.169556 1441912980 -0.733826 -0.260498 0.609253 -0.150024 1441912980 -0.733826 -0.260498 0.609253 -0.150024 1441912980 -0.733826 -0.260498 0.609253 -0.150024 1441912980 -0.733826 -0.260498 0.609253 -0.150024 1441912980 -0.733826 -0.260498 0.609253 -0.150024 1441912980 -0.733826 -0.260498 0.609253 -0.150024 1441912980 -0.746887 -0.257874 0.594543 -0.149048 1441912980 -0.746887 -0.257874 0.594543 -0.149048 1441912980 -0.746887 -0.257874 0.594543 -0.149048 1441912980 -0.746887 -0.257874 0.594543 -0.149048 1441912980 -0.746887 -0.257874 0.594543 -0.149048 1441912980 -0.746887 -0.257874 0.594543 -0.149048 1441912980 -0.754395 -0.279053 0.570923 -0.164795 1441912980 -0.754395 -0.279053 0.570923 -0.164795 1441912980 -0.754395 -0.279053 0.570923 -0.164795 1441912980 -0.754395 -0.279053 0.570923 -0.164795 1441912980 -0.754395 -0.279053 0.570923 -0.164795 1441912980 -0.754395 -0.279053 0.570923 -0.164795 1441912980 -0.754395 -0.279053 0.570923 -0.164795 1441912980 -0.753906 -0.301392 0.555237 -0.180298 1441912980 -0.753906 -0.301392 0.555237 -0.180298 1441912980 -0.753906 -0.301392 0.555237 -0.180298 1441912980 -0.753906 -0.301392 0.555237 -0.180298 1441912980 -0.753906 -0.301392 0.555237 -0.180298 1441912980 -0.749939 -0.311523 0.550415 -0.194092 1441912980 -0.749939 -0.311523 0.550415 -0.194092 1441912980 -0.749939 -0.311523 0.550415 -0.194092 1441912980 -0.749939 -0.311523 0.550415 -0.194092 1441912980 -0.749939 -0.311523 0.550415 -0.194092 1441912980 -0.749939 -0.311523 0.550415 -0.194092 1441912980 -0.730957 -0.350830 0.538879 -0.228638 1441912980 -0.730957 -0.350830 0.538879 -0.228638 1441912980 -0.730957 -0.350830 0.538879 -0.228638 1441912980 -0.730957 -0.350830 0.538879 -0.228638 1441912980 -0.730957 -0.350830 0.538879 -0.228638 1441912980 -0.730957 -0.350830 0.538879 -0.228638 1441912980 -0.730957 -0.350830 0.538879 -0.228638 1441912980 -0.709229 -0.390503 0.530945 -0.250366 1441912980 -0.709229 -0.390503 0.530945 -0.250366 1441912980 -0.709229 -0.390503 0.530945 -0.250366 1441912980 -0.709229 -0.390503 0.530945 -0.250366 1441912980 -0.709229 -0.390503 0.530945 -0.250366 1441912980 -0.709229 -0.390503 0.530945 -0.250366 1441912980 -0.700623 -0.396179 0.538208 -0.250000 1441912980 -0.700623 -0.396179 0.538208 -0.250000 1441912980 -0.700623 -0.396179 0.538208 -0.250000 1441912980 -0.700623 -0.396179 0.538208 -0.250000 1441912980 -0.700623 -0.396179 0.538208 -0.250000 1441912980 -0.700623 -0.396179 0.538208 -0.250000 1441912980 -0.700623 -0.396179 0.538208 -0.250000 1441912980 -0.700439 -0.382141 0.552673 -0.240845 1441912980 -0.700439 -0.382141 0.552673 -0.240845 1441912980 -0.700439 -0.382141 0.552673 -0.240845 1441912980 -0.700439 -0.382141 0.552673 -0.240845 1441912980 -0.700439 -0.382141 0.552673 -0.240845 1441912980 -0.702026 -0.367004 0.565918 -0.228516 1441912981 -0.702026 -0.367004 0.565918 -0.228516 1441912981 -0.702026 -0.367004 0.565918 -0.228516 1441912981 -0.702026 -0.367004 0.565918 -0.228516 1441912981 -0.702026 -0.367004 0.565918 -0.228516 1441912981 -0.702026 -0.367004 0.565918 -0.228516 1441912981 -0.710693 -0.346130 0.576416 -0.207153 1441912981 -0.710693 -0.346130 0.576416 -0.207153 1441912981 -0.710693 -0.346130 0.576416 -0.207153 1441912981 -0.710693 -0.346130 0.576416 -0.207153 1441912981 -0.710693 -0.346130 0.576416 -0.207153 1441912981 -0.710693 -0.346130 0.576416 -0.207153 1441912981 -0.724854 -0.307251 0.592651 -0.170227 1441912981 -0.724854 -0.307251 0.592651 -0.170227 1441912981 -0.724854 -0.307251 0.592651 -0.170227 1441912981 -0.724854 -0.307251 0.592651 -0.170227 1441912981 -0.724854 -0.307251 0.592651 -0.170227 1441912981 -0.724854 -0.307251 0.592651 -0.170227 1441912981 -0.724854 -0.307251 0.592651 -0.170227 1441912981 -0.734985 -0.273499 0.603943 -0.142395 1441912981 -0.734985 -0.273499 0.603943 -0.142395 1441912981 -0.734985 -0.273499 0.603943 -0.142395 1441912981 -0.734985 -0.273499 0.603943 -0.142395 1441912981 -0.734985 -0.273499 0.603943 -0.142395 1441912981 -0.734985 -0.273499 0.603943 -0.142395 1441912981 -0.737000 -0.269775 0.604431 -0.136780 1441912981 -0.737000 -0.269775 0.604431 -0.136780 1441912981 -0.737000 -0.269775 0.604431 -0.136780 1441912981 -0.737000 -0.269775 0.604431 -0.136780 1441912981 -0.737000 -0.269775 0.604431 -0.136780 1441912981 -0.737000 -0.269775 0.604431 -0.136780 1441912981 -0.733948 -0.280457 0.603394 -0.136597 1441912981 -0.733948 -0.280457 0.603394 -0.136597 1441912981 -0.733948 -0.280457 0.603394 -0.136597 1441912981 -0.733948 -0.280457 0.603394 -0.136597 1441912981 -0.733948 -0.280457 0.603394 -0.136597 1441912981 -0.733948 -0.280457 0.603394 -0.136597 1441912981 -0.732910 -0.278442 0.608276 -0.123718 1441912981 -0.732910 -0.278442 0.608276 -0.123718 1441912981 -0.732910 -0.278442 0.608276 -0.123718 1441912981 -0.732910 -0.278442 0.608276 -0.123718 1441912981 -0.732910 -0.278442 0.608276 -0.123718 1441912981 -0.732910 -0.278442 0.608276 -0.123718 1441912981 -0.732910 -0.278442 0.608276 -0.123718 1441912981 -0.738098 -0.252136 0.618896 -0.092896 1441912981 -0.738098 -0.252136 0.618896 -0.092896 1441912981 -0.738098 -0.252136 0.618896 -0.092896 1441912981 -0.738098 -0.252136 0.618896 -0.092896 1441912981 -0.738098 -0.252136 0.618896 -0.092896 1441912981 -0.746765 -0.233032 0.618652 -0.072937 1441912981 -0.746765 -0.233032 0.618652 -0.072937 1441912981 -0.746765 -0.233032 0.618652 -0.072937 1441912981 -0.746765 -0.233032 0.618652 -0.072937 1441912981 -0.746765 -0.233032 0.618652 -0.072937 1441912981 -0.746765 -0.233032 0.618652 -0.072937 1441912981 -0.746765 -0.233032 0.618652 -0.072937 1441912981 -0.749512 -0.244934 0.609924 -0.079163 1441912981 -0.749512 -0.244934 0.609924 -0.079163 1441912981 -0.749512 -0.244934 0.609924 -0.079163 1441912981 -0.749512 -0.244934 0.609924 -0.079163 1441912981 -0.749512 -0.244934 0.609924 -0.079163 1441912981 -0.749512 -0.244934 0.609924 -0.079163 1441912981 -0.745605 -0.257751 0.608765 -0.084045 1441912981 -0.745605 -0.257751 0.608765 -0.084045 1441912981 -0.745605 -0.257751 0.608765 -0.084045 1441912981 -0.745605 -0.257751 0.608765 -0.084045 1441912981 -0.745605 -0.257751 0.608765 -0.084045 1441912981 -0.745605 -0.257751 0.608765 -0.084045 1441912981 -0.744141 -0.256226 0.611206 -0.083801 1441912981 -0.744141 -0.256226 0.611206 -0.083801 1441912981 -0.744141 -0.256226 0.611206 -0.083801 1441912981 -0.744141 -0.256226 0.611206 -0.083801 1441912981 -0.744141 -0.256226 0.611206 -0.083801 1441912981 -0.744141 -0.256226 0.611206 -0.083801 1441912981 -0.744141 -0.256226 0.611206 -0.083801 1441912981 -0.743530 -0.260254 0.608948 -0.092957 1441912981 -0.743530 -0.260254 0.608948 -0.092957 1441912981 -0.743530 -0.260254 0.608948 -0.092957 1441912981 -0.743530 -0.260254 0.608948 -0.092957 1441912981 -0.743530 -0.260254 0.608948 -0.092957 1441912981 -0.743530 -0.260254 0.608948 -0.092957 1441912981 -0.737488 -0.273010 0.608154 -0.108276 1441912981 -0.737488 -0.273010 0.608154 -0.108276 1441912981 -0.737488 -0.273010 0.608154 -0.108276 1441912981 -0.737488 -0.273010 0.608154 -0.108276 1441912981 -0.737488 -0.273010 0.608154 -0.108276 1441912981 -0.737488 -0.273010 0.608154 -0.108276 1441912981 -0.730042 -0.281311 0.611816 -0.116882 1441912981 -0.730042 -0.281311 0.611816 -0.116882 1441912981 -0.730042 -0.281311 0.611816 -0.116882 1441912981 -0.730042 -0.281311 0.611816 -0.116882 1441912981 -0.730042 -0.281311 0.611816 -0.116882 1441912981 -0.730042 -0.281311 0.611816 -0.116882 1441912981 -0.728394 -0.275879 0.615112 -0.122253 1441912981 -0.728394 -0.275879 0.615112 -0.122253 1441912981 -0.728394 -0.275879 0.615112 -0.122253 1441912981 -0.728394 -0.275879 0.615112 -0.122253 1441912981 -0.728394 -0.275879 0.615112 -0.122253 1441912981 -0.728394 -0.275879 0.615112 -0.122253 1441912981 -0.727844 -0.284424 0.607971 -0.140442 1441912981 -0.727844 -0.284424 0.607971 -0.140442 1441912981 -0.727844 -0.284424 0.607971 -0.140442 1441912981 -0.727844 -0.284424 0.607971 -0.140442 1441912981 -0.727844 -0.284424 0.607971 -0.140442 1441912981 -0.727844 -0.284424 0.607971 -0.140442 1441912981 -0.727844 -0.284424 0.607971 -0.140442 1441912981 -0.722595 -0.302612 0.599915 -0.162537 1441912981 -0.722595 -0.302612 0.599915 -0.162537 1441912981 -0.722595 -0.302612 0.599915 -0.162537 1441912981 -0.722595 -0.302612 0.599915 -0.162537 1441912981 -0.722595 -0.302612 0.599915 -0.162537 1441912982 -0.722595 -0.302612 0.599915 -0.162537 1441912982 -0.715393 -0.315796 0.597107 -0.178894 1441912982 -0.715393 -0.315796 0.597107 -0.178894 1441912982 -0.715393 -0.315796 0.597107 -0.178894 1441912982 -0.715393 -0.315796 0.597107 -0.178894 1441912982 -0.715393 -0.315796 0.597107 -0.178894 1441912982 -0.715393 -0.315796 0.597107 -0.178894 1441912982 -0.704956 -0.332886 0.595398 -0.194214 1441912982 -0.704956 -0.332886 0.595398 -0.194214 1441912982 -0.704956 -0.332886 0.595398 -0.194214 1441912982 -0.704956 -0.332886 0.595398 -0.194214 1441912982 -0.704956 -0.332886 0.595398 -0.194214 1441912982 -0.704956 -0.332886 0.595398 -0.194214 1441912982 -0.695007 -0.355774 0.590027 -0.205505 1441912982 -0.695007 -0.355774 0.590027 -0.205505 1441912982 -0.695007 -0.355774 0.590027 -0.205505 1441912982 -0.695007 -0.355774 0.590027 -0.205505 1441912982 -0.695007 -0.355774 0.590027 -0.205505 1441912982 -0.695007 -0.355774 0.590027 -0.205505 1441912982 -0.695007 -0.355774 0.590027 -0.205505 1441912982 -0.694092 -0.366699 0.583984 -0.206848 1441912982 -0.694092 -0.366699 0.583984 -0.206848 1441912982 -0.694092 -0.366699 0.583984 -0.206848 1441912982 -0.694092 -0.366699 0.583984 -0.206848 1441912982 -0.694092 -0.366699 0.583984 -0.206848 1441912982 -0.694092 -0.366699 0.583984 -0.206848 1441912982 -0.700867 -0.362854 0.581604 -0.197327 1441912982 -0.700867 -0.362854 0.581604 -0.197327 1441912982 -0.700867 -0.362854 0.581604 -0.197327 1441912982 -0.700867 -0.362854 0.581604 -0.197327 1441912982 -0.700867 -0.362854 0.581604 -0.197327 1441912982 -0.700867 -0.362854 0.581604 -0.197327 1441912982 -0.700867 -0.362854 0.581604 -0.197327 1441912982 -0.710938 -0.345581 0.585876 -0.178833 1441912982 -0.710938 -0.345581 0.585876 -0.178833 1441912982 -0.710938 -0.345581 0.585876 -0.178833 1441912982 -0.710938 -0.345581 0.585876 -0.178833 1441912982 -0.710938 -0.345581 0.585876 -0.178833 1441912982 -0.710938 -0.345581 0.585876 -0.178833 1441912982 -0.719482 -0.322876 0.594238 -0.158142 1441912982 -0.719482 -0.322876 0.594238 -0.158142 1441912982 -0.719482 -0.322876 0.594238 -0.158142 1441912982 -0.719482 -0.322876 0.594238 -0.158142 1441912982 -0.719482 -0.322876 0.594238 -0.158142 1441912982 -0.719482 -0.322876 0.594238 -0.158142 1441912982 -0.719482 -0.322876 0.594238 -0.158142 1441912982 -0.724426 -0.308899 0.597717 -0.150024 1441912982 -0.724426 -0.308899 0.597717 -0.150024 1441912982 -0.724426 -0.308899 0.597717 -0.150024 1441912982 -0.724426 -0.308899 0.597717 -0.150024 1441912982 -0.724426 -0.308899 0.597717 -0.150024 1441912982 -0.724426 -0.308899 0.597717 -0.150024 1441912982 -0.724854 -0.311646 0.593567 -0.158752 1441912982 -0.724854 -0.311646 0.593567 -0.158752 1441912982 -0.724854 -0.311646 0.593567 -0.158752 1441912982 -0.724854 -0.311646 0.593567 -0.158752 1441912982 -0.724854 -0.311646 0.593567 -0.158752 1441912982 -0.724854 -0.311646 0.593567 -0.158752 1441912982 -0.724854 -0.311646 0.593567 -0.158752 1441912982 -0.721802 -0.324097 0.586975 -0.171570 1441912982 -0.721802 -0.324097 0.586975 -0.171570 1441912982 -0.721802 -0.324097 0.586975 -0.171570 1441912982 -0.721802 -0.324097 0.586975 -0.171570 1441912982 -0.721802 -0.324097 0.586975 -0.171570 1441912982 -0.721802 -0.324097 0.586975 -0.171570 1441912982 -0.721802 -0.324097 0.586975 -0.171570 1441912982 -0.718323 -0.330017 0.587097 -0.174561 1441912982 -0.718323 -0.330017 0.587097 -0.174561 1441912982 -0.718323 -0.330017 0.587097 -0.174561 1441912982 -0.718323 -0.330017 0.587097 -0.174561 1441912982 -0.718323 -0.330017 0.587097 -0.174561 1441912982 -0.718323 -0.330017 0.587097 -0.174561 1441912982 -0.718323 -0.330017 0.587097 -0.174561 1441912982 -0.720276 -0.319580 0.594055 -0.161804 1441912982 -0.720276 -0.319580 0.594055 -0.161804 1441912982 -0.720276 -0.319580 0.594055 -0.161804 1441912982 -0.720276 -0.319580 0.594055 -0.161804 1441912982 -0.720276 -0.319580 0.594055 -0.161804 1441912982 -0.720276 -0.319580 0.594055 -0.161804 1441912982 -0.723267 -0.308655 0.600342 -0.145569 1441912982 -0.723267 -0.308655 0.600342 -0.145569 1441912982 -0.723267 -0.308655 0.600342 -0.145569 1441912982 -0.723267 -0.308655 0.600342 -0.145569 1441912982 -0.723267 -0.308655 0.600342 -0.145569 1441912982 -0.723267 -0.308655 0.600342 -0.145569 1441912982 -0.723267 -0.308655 0.600342 -0.145569 1441912982 -0.725220 -0.301025 0.605591 -0.129517 1441912982 -0.725220 -0.301025 0.605591 -0.129517 1441912982 -0.725220 -0.301025 0.605591 -0.129517 1441912982 -0.725220 -0.301025 0.605591 -0.129517 1441912982 -0.725220 -0.301025 0.605591 -0.129517 1441912982 -0.725220 -0.301025 0.605591 -0.129517 1441912982 -0.730408 -0.294617 0.605652 -0.113770 1441912982 -0.730408 -0.294617 0.605652 -0.113770 1441912982 -0.730408 -0.294617 0.605652 -0.113770 1441912982 -0.730408 -0.294617 0.605652 -0.113770 1441912982 -0.730408 -0.294617 0.605652 -0.113770 1441912982 -0.730408 -0.294617 0.605652 -0.113770 1441912982 -0.730408 -0.294617 0.605652 -0.113770 1441912982 -0.733276 -0.294067 0.604248 -0.103699 1441912982 -0.733276 -0.294067 0.604248 -0.103699 1441912982 -0.733276 -0.294067 0.604248 -0.103699 1441912982 -0.733276 -0.294067 0.604248 -0.103699 1441912982 -0.733276 -0.294067 0.604248 -0.103699 1441912982 -0.733276 -0.294067 0.604248 -0.103699 1441912982 -0.734375 -0.291626 0.604736 -0.099670 1441912982 -0.734375 -0.291626 0.604736 -0.099670 1441912982 -0.734375 -0.291626 0.604736 -0.099670 1441912982 -0.734375 -0.291626 0.604736 -0.099670 1441912982 -0.734375 -0.291626 0.604736 -0.099670 1441912982 -0.734375 -0.291626 0.604736 -0.099670 1441912982 -0.737183 -0.282349 0.605408 -0.101685 1441912982 -0.737183 -0.282349 0.605408 -0.101685 1441912982 -0.737183 -0.282349 0.605408 -0.101685 1441912982 -0.737183 -0.282349 0.605408 -0.101685 1441912982 -0.737183 -0.282349 0.605408 -0.101685 1441912982 -0.737183 -0.282349 0.605408 -0.101685 1441912982 -0.737183 -0.282349 0.605408 -0.101685 1441912983 -0.740173 -0.282288 0.599304 -0.115601 1441912983 -0.740173 -0.282288 0.599304 -0.115601 1441912983 -0.740173 -0.282288 0.599304 -0.115601 1441912983 -0.740173 -0.282288 0.599304 -0.115601 1441912983 -0.740173 -0.282288 0.599304 -0.115601 1441912983 -0.740173 -0.282288 0.599304 -0.115601 1441912983 -0.740173 -0.282288 0.599304 -0.115601 1441912983 -0.736267 -0.305603 0.587097 -0.140991 1441912983 -0.736267 -0.305603 0.587097 -0.140991 1441912983 -0.736267 -0.305603 0.587097 -0.140991 1441912983 -0.736267 -0.305603 0.587097 -0.140991 1441912983 -0.736267 -0.305603 0.587097 -0.140991 1441912983 -0.736267 -0.305603 0.587097 -0.140991 1441912983 -0.725159 -0.331116 0.583008 -0.156982 1441912983 -0.725159 -0.331116 0.583008 -0.156982 1441912983 -0.725159 -0.331116 0.583008 -0.156982 1441912983 -0.725159 -0.331116 0.583008 -0.156982 1441912983 -0.725159 -0.331116 0.583008 -0.156982 1441912983 -0.725159 -0.331116 0.583008 -0.156982 1441912983 -0.716431 -0.341125 0.586609 -0.161865 1441912983 -0.716431 -0.341125 0.586609 -0.161865 1441912983 -0.716431 -0.341125 0.586609 -0.161865 1441912983 -0.716431 -0.341125 0.586609 -0.161865 1441912983 -0.716431 -0.341125 0.586609 -0.161865 1441912983 -0.716431 -0.341125 0.586609 -0.161865 1441912983 -0.711853 -0.338745 0.593689 -0.161621 1441912983 -0.711853 -0.338745 0.593689 -0.161621 1441912983 -0.711853 -0.338745 0.593689 -0.161621 1441912983 -0.711853 -0.338745 0.593689 -0.161621 1441912983 -0.706848 -0.341370 0.595520 -0.170837 1441912983 -0.706848 -0.341370 0.595520 -0.170837 1441912983 -0.706848 -0.341370 0.595520 -0.170837 1441912983 -0.706848 -0.341370 0.595520 -0.170837 1441912983 -0.706848 -0.341370 0.595520 -0.170837 1441912983 -0.706848 -0.341370 0.595520 -0.170837 1441912983 -0.706848 -0.341370 0.595520 -0.170837 1441912983 -0.704224 -0.347839 0.591431 -0.182495 1441912983 -0.704224 -0.347839 0.591431 -0.182495 1441912983 -0.704224 -0.347839 0.591431 -0.182495 1441912983 -0.704224 -0.347839 0.591431 -0.182495 1441912983 -0.704224 -0.347839 0.591431 -0.182495 1441912983 -0.704224 -0.347839 0.591431 -0.182495 1441912983 -0.704041 -0.347229 0.590515 -0.187317 1441912983 -0.704041 -0.347229 0.590515 -0.187317 1441912983 -0.704041 -0.347229 0.590515 -0.187317 1441912983 -0.704041 -0.347229 0.590515 -0.187317 1441912983 -0.704041 -0.347229 0.590515 -0.187317 1441912983 -0.704041 -0.347229 0.590515 -0.187317 1441912983 -0.707397 -0.342773 0.588928 -0.187988 1441912983 -0.707397 -0.342773 0.588928 -0.187988 1441912983 -0.707397 -0.342773 0.588928 -0.187988 1441912983 -0.707397 -0.342773 0.588928 -0.187988 1441912983 -0.707397 -0.342773 0.588928 -0.187988 1441912983 -0.707397 -0.342773 0.588928 -0.187988 1441912983 -0.710876 -0.336914 0.587830 -0.188843 1441912983 -0.710876 -0.336914 0.587830 -0.188843 1441912983 -0.710876 -0.336914 0.587830 -0.188843 1441912983 -0.710876 -0.336914 0.587830 -0.188843 1441912983 -0.710876 -0.336914 0.587830 -0.188843 1441912983 -0.710876 -0.336914 0.587830 -0.188843 1441912983 -0.711670 -0.334106 0.588501 -0.188538 1441912983 -0.711670 -0.334106 0.588501 -0.188538 1441912983 -0.711670 -0.334106 0.588501 -0.188538 1441912983 -0.711670 -0.334106 0.588501 -0.188538 1441912983 -0.711670 -0.334106 0.588501 -0.188538 1441912983 -0.711670 -0.334106 0.588501 -0.188538 1441912983 -0.713257 -0.326721 0.592468 -0.183044 1441912983 -0.713257 -0.326721 0.592468 -0.183044 1441912983 -0.713257 -0.326721 0.592468 -0.183044 1441912983 -0.713257 -0.326721 0.592468 -0.183044 1441912983 -0.713257 -0.326721 0.592468 -0.183044 1441912983 -0.713257 -0.326721 0.592468 -0.183044 1441912983 -0.713257 -0.326721 0.592468 -0.183044 1441912983 -0.716187 -0.315979 0.596924 -0.175964 1441912983 -0.716187 -0.315979 0.596924 -0.175964 1441912983 -0.716187 -0.315979 0.596924 -0.175964 1441912983 -0.716187 -0.315979 0.596924 -0.175964 1441912983 -0.716187 -0.315979 0.596924 -0.175964 1441912983 -0.716187 -0.315979 0.596924 -0.175964 1441912983 -0.718567 -0.315918 0.595032 -0.172791 1441912983 -0.718567 -0.315918 0.595032 -0.172791 1441912983 -0.718567 -0.315918 0.595032 -0.172791 1441912983 -0.718567 -0.315918 0.595032 -0.172791 1441912983 -0.718567 -0.315918 0.595032 -0.172791 1441912983 -0.718567 -0.315918 0.595032 -0.172791 1441912983 -0.718567 -0.315918 0.595032 -0.172791 1441912983 -0.717041 -0.320801 0.595947 -0.166931 1441912983 -0.717041 -0.320801 0.595947 -0.166931 1441912983 -0.717041 -0.320801 0.595947 -0.166931 1441912983 -0.717041 -0.320801 0.595947 -0.166931 1441912983 -0.717041 -0.320801 0.595947 -0.166931 1441912983 -0.717041 -0.320801 0.595947 -0.166931 1441912983 -0.715820 -0.308289 0.608093 -0.151245 1441912983 -0.715820 -0.308289 0.608093 -0.151245 1441912983 -0.715820 -0.308289 0.608093 -0.151245 1441912983 -0.715820 -0.308289 0.608093 -0.151245 1441912983 -0.715820 -0.308289 0.608093 -0.151245 1441912983 -0.715820 -0.308289 0.608093 -0.151245 1441912983 -0.715820 -0.308289 0.608093 -0.151245 1441912983 -0.718994 -0.284424 0.619568 -0.135193 1441912983 -0.718994 -0.284424 0.619568 -0.135193 1441912983 -0.718994 -0.284424 0.619568 -0.135193 1441912983 -0.718994 -0.284424 0.619568 -0.135193 1441912983 -0.718994 -0.284424 0.619568 -0.135193 1441912983 -0.718994 -0.284424 0.619568 -0.135193 1441912983 -0.718994 -0.284424 0.619568 -0.135193 1441912983 -0.723633 -0.280640 0.616028 -0.134827 1441912983 -0.723633 -0.280640 0.616028 -0.134827 1441912983 -0.723633 -0.280640 0.616028 -0.134827 1441912983 -0.723633 -0.280640 0.616028 -0.134827 1441912983 -0.723633 -0.280640 0.616028 -0.134827 1441912983 -0.723633 -0.280640 0.616028 -0.134827 1441912983 -0.725281 -0.294434 0.605469 -0.143921 1441912984 -0.725281 -0.294434 0.605469 -0.143921 1441912984 -0.725281 -0.294434 0.605469 -0.143921 1441912984 -0.725281 -0.294434 0.605469 -0.143921 1441912984 -0.725281 -0.294434 0.605469 -0.143921 1441912984 -0.725281 -0.294434 0.605469 -0.143921 1441912984 -0.722961 -0.311462 0.598877 -0.147339 1441912984 -0.722961 -0.311462 0.598877 -0.147339 1441912984 -0.722961 -0.311462 0.598877 -0.147339 1441912984 -0.722961 -0.311462 0.598877 -0.147339 1441912984 -0.722961 -0.311462 0.598877 -0.147339 1441912984 -0.722961 -0.311462 0.598877 -0.147339 1441912984 -0.722961 -0.311462 0.598877 -0.147339 1441912984 -0.723572 -0.308960 0.603149 -0.131042 1441912984 -0.723572 -0.308960 0.603149 -0.131042 1441912984 -0.723572 -0.308960 0.603149 -0.131042 1441912984 -0.723572 -0.308960 0.603149 -0.131042 1441912984 -0.723572 -0.308960 0.603149 -0.131042 1441912984 -0.723572 -0.308960 0.603149 -0.131042 1441912984 -0.728149 -0.289185 0.612915 -0.102783 1441912984 -0.728149 -0.289185 0.612915 -0.102783 1441912984 -0.728149 -0.289185 0.612915 -0.102783 1441912984 -0.728149 -0.289185 0.612915 -0.102783 1441912984 -0.728149 -0.289185 0.612915 -0.102783 1441912984 -0.728149 -0.289185 0.612915 -0.102783 1441912984 -0.735352 -0.270935 0.615845 -0.081360 1441912984 -0.735352 -0.270935 0.615845 -0.081360 1441912984 -0.735352 -0.270935 0.615845 -0.081360 1441912984 -0.735352 -0.270935 0.615845 -0.081360 1441912984 -0.735352 -0.270935 0.615845 -0.081360 1441912984 -0.735352 -0.270935 0.615845 -0.081360 1441912984 -0.735352 -0.270935 0.615845 -0.081360 1441912984 -0.737366 -0.278503 0.609741 -0.083862 1441912984 -0.737366 -0.278503 0.609741 -0.083862 1441912984 -0.737366 -0.278503 0.609741 -0.083862 1441912984 -0.737366 -0.278503 0.609741 -0.083862 1441912984 -0.737366 -0.278503 0.609741 -0.083862 1441912984 -0.737366 -0.278503 0.609741 -0.083862 1441912984 -0.734863 -0.294678 0.603333 -0.095825 1441912984 -0.734863 -0.294678 0.603333 -0.095825 1441912984 -0.734863 -0.294678 0.603333 -0.095825 1441912984 -0.734863 -0.294678 0.603333 -0.095825 1441912984 -0.734863 -0.294678 0.603333 -0.095825 1441912984 -0.734863 -0.294678 0.603333 -0.095825 1441912984 -0.731567 -0.302917 0.601318 -0.107422 1441912984 -0.731567 -0.302917 0.601318 -0.107422 1441912984 -0.731567 -0.302917 0.601318 -0.107422 1441912984 -0.731567 -0.302917 0.601318 -0.107422 1441912984 -0.731567 -0.302917 0.601318 -0.107422 1441912984 -0.731567 -0.302917 0.601318 -0.107422 1441912984 -0.731567 -0.302917 0.601318 -0.107422 1441912984 -0.724854 -0.316956 0.598633 -0.125854 1441912984 -0.724854 -0.316956 0.598633 -0.125854 1441912984 -0.724854 -0.316956 0.598633 -0.125854 1441912984 -0.724854 -0.316956 0.598633 -0.125854 1441912984 -0.724854 -0.316956 0.598633 -0.125854 1441912984 -0.724854 -0.316956 0.598633 -0.125854 1441912984 -0.724854 -0.316956 0.598633 -0.125854 1441912984 -0.714172 -0.339844 0.593445 -0.149475 1441912984 -0.714172 -0.339844 0.593445 -0.149475 1441912984 -0.714172 -0.339844 0.593445 -0.149475 1441912984 -0.714172 -0.339844 0.593445 -0.149475 1441912984 -0.714172 -0.339844 0.593445 -0.149475 1441912984 -0.714172 -0.339844 0.593445 -0.149475 1441912984 -0.709351 -0.347717 0.591980 -0.159668 1441912984 -0.709351 -0.347717 0.591980 -0.159668 1441912984 -0.709351 -0.347717 0.591980 -0.159668 1441912984 -0.709351 -0.347717 0.591980 -0.159668 1441912984 -0.709351 -0.347717 0.591980 -0.159668 1441912984 -0.709351 -0.347717 0.591980 -0.159668 1441912984 -0.710632 -0.341858 0.593872 -0.159668 1441912984 -0.710632 -0.341858 0.593872 -0.159668 1441912984 -0.710632 -0.341858 0.593872 -0.159668 1441912984 -0.710632 -0.341858 0.593872 -0.159668 1441912984 -0.710632 -0.341858 0.593872 -0.159668 1441912984 -0.710632 -0.341858 0.593872 -0.159668 1441912984 -0.711853 -0.335999 0.595886 -0.159058 1441912984 -0.711853 -0.335999 0.595886 -0.159058 1441912984 -0.711853 -0.335999 0.595886 -0.159058 1441912984 -0.711853 -0.335999 0.595886 -0.159058 1441912984 -0.711853 -0.335999 0.595886 -0.159058 1441912984 -0.711853 -0.335999 0.595886 -0.159058 1441912984 -0.712402 -0.332092 0.597839 -0.157654 1441912984 -0.712402 -0.332092 0.597839 -0.157654 1441912984 -0.712402 -0.332092 0.597839 -0.157654 1441912984 -0.712402 -0.332092 0.597839 -0.157654 1441912984 -0.712402 -0.332092 0.597839 -0.157654 1441912984 -0.712402 -0.332092 0.597839 -0.157654 1441912984 -0.712402 -0.332092 0.597839 -0.157654 1441912984 -0.712891 -0.326172 0.601074 -0.155579 1441912984 -0.712891 -0.326172 0.601074 -0.155579 1441912984 -0.712891 -0.326172 0.601074 -0.155579 1441912984 -0.712891 -0.326172 0.601074 -0.155579 1441912984 -0.712891 -0.326172 0.601074 -0.155579 1441912984 -0.712891 -0.326172 0.601074 -0.155579 1441912984 -0.714294 -0.318970 0.603333 -0.155090 1441912984 -0.714294 -0.318970 0.603333 -0.155090 1441912984 -0.714294 -0.318970 0.603333 -0.155090 1441912984 -0.714294 -0.318970 0.603333 -0.155090 1441912984 -0.714294 -0.318970 0.603333 -0.155090 1441912984 -0.714294 -0.318970 0.603333 -0.155090 1441912984 -0.714294 -0.318970 0.603333 -0.155090 1441912984 -0.715271 -0.311584 0.605774 -0.156128 1441912984 -0.715271 -0.311584 0.605774 -0.156128 1441912984 -0.715271 -0.311584 0.605774 -0.156128 1441912984 -0.715271 -0.311584 0.605774 -0.156128 1441912984 -0.715271 -0.311584 0.605774 -0.156128 1441912984 -0.715271 -0.311584 0.605774 -0.156128 1441912984 -0.718079 -0.301575 0.607910 -0.154785 1441912984 -0.718079 -0.301575 0.607910 -0.154785 1441912984 -0.718079 -0.301575 0.607910 -0.154785 1441912984 -0.718079 -0.301575 0.607910 -0.154785 1441912984 -0.718079 -0.301575 0.607910 -0.154785 1441912984 -0.718079 -0.301575 0.607910 -0.154785 1441912984 -0.721863 -0.293274 0.607910 -0.153137 1441912984 -0.721863 -0.293274 0.607910 -0.153137 1441912984 -0.721863 -0.293274 0.607910 -0.153137 1441912985 -0.721863 -0.293274 0.607910 -0.153137 1441912985 -0.721863 -0.293274 0.607910 -0.153137 1441912985 -0.721863 -0.293274 0.607910 -0.153137 1441912985 -0.721863 -0.293274 0.607910 -0.153137 1441912985 -0.724792 -0.289001 0.607178 -0.150208 1441912985 -0.724792 -0.289001 0.607178 -0.150208 1441912985 -0.724792 -0.289001 0.607178 -0.150208 1441912985 -0.724792 -0.289001 0.607178 -0.150208 1441912985 -0.724792 -0.289001 0.607178 -0.150208 1441912985 -0.724792 -0.289001 0.607178 -0.150208 1441912985 -0.728088 -0.282654 0.608582 -0.140137 1441912985 -0.728088 -0.282654 0.608582 -0.140137 1441912985 -0.728088 -0.282654 0.608582 -0.140137 1441912985 -0.728088 -0.282654 0.608582 -0.140137 1441912985 -0.728088 -0.282654 0.608582 -0.140137 1441912985 -0.728088 -0.282654 0.608582 -0.140137 1441912985 -0.728088 -0.282654 0.608582 -0.140137 1441912985 -0.731812 -0.278931 0.607727 -0.131897 1441912985 -0.731812 -0.278931 0.607727 -0.131897 1441912985 -0.731812 -0.278931 0.607727 -0.131897 1441912985 -0.731812 -0.278931 0.607727 -0.131897 1441912985 -0.731812 -0.278931 0.607727 -0.131897 1441912985 -0.731812 -0.278931 0.607727 -0.131897 1441912985 -0.734070 -0.283997 0.603394 -0.128174 1441912985 -0.734070 -0.283997 0.603394 -0.128174 1441912985 -0.734070 -0.283997 0.603394 -0.128174 1441912985 -0.734070 -0.283997 0.603394 -0.128174 1441912985 -0.734070 -0.283997 0.603394 -0.128174 1441912985 -0.734070 -0.283997 0.603394 -0.128174 1441912985 -0.734070 -0.283997 0.603394 -0.128174 1441912985 -0.734558 -0.299133 0.595825 -0.126465 1441912985 -0.734558 -0.299133 0.595825 -0.126465 1441912985 -0.734558 -0.299133 0.595825 -0.126465 1441912985 -0.734558 -0.299133 0.595825 -0.126465 1441912985 -0.734558 -0.299133 0.595825 -0.126465 1441912985 -0.734558 -0.299133 0.595825 -0.126465 1441912985 -0.733398 -0.316345 0.589478 -0.120972 1441912985 -0.733398 -0.316345 0.589478 -0.120972 1441912985 -0.733398 -0.316345 0.589478 -0.120972 1441912985 -0.733398 -0.316345 0.589478 -0.120972 1441912985 -0.733398 -0.316345 0.589478 -0.120972 1441912985 -0.733398 -0.316345 0.589478 -0.120972 1441912985 -0.735168 -0.327881 0.580933 -0.120972 1441912985 -0.735168 -0.327881 0.580933 -0.120972 1441912985 -0.735168 -0.327881 0.580933 -0.120972 1441912985 
-0.265503 -0.915405 0.159058 0.257507 1441912987 -0.265503 -0.915405 0.159058 0.257507 1441912987 -0.265503 -0.915405 0.159058 0.257507 1441912987 -0.273438 -0.868713 0.129395 0.392334 1441912987 -0.273438 -0.868713 0.129395 0.392334 1441912987 -0.273438 -0.868713 0.129395 0.392334 1441912987 -0.273438 -0.868713 0.129395 0.392334 1441912987 -0.273438 -0.868713 0.129395 0.392334 1441912987 -0.273438 -0.868713 0.129395 0.392334 1441912987 -0.270386 -0.819214 0.095093 0.496704 1441912987 -0.270386 -0.819214 0.095093 0.496704 1441912987 -0.270386 -0.819214 0.095093 0.496704 1441912987 -0.270386 -0.819214 0.095093 0.496704 1441912987 -0.270386 -0.819214 0.095093 0.496704 1441912987 -0.270386 -0.819214 0.095093 0.496704 1441912987 -0.253113 -0.776123 0.061157 0.574280 1441912987 -0.253113 -0.776123 0.061157 0.574280 1441912987 -0.253113 -0.776123 0.061157 0.574280 1441912987 -0.253113 -0.776123 0.061157 0.574280 1441912987 -0.253113 -0.776123 0.061157 0.574280 1441912987 -0.253113 -0.776123 0.061157 0.574280 1441912987 -0.236816 -0.738770 0.033142 0.630127 1441912987 -0.236816 -0.738770 0.033142 0.630127 1441912987 -0.236816 -0.738770 0.033142 0.630127 1441912987 -0.236816 -0.738770 0.033142 0.630127 1441912987 -0.236816 -0.738770 0.033142 0.630127 1441912987 -0.236816 -0.738770 0.033142 0.630127 1441912987 -0.223816 -0.707825 0.018311 0.669800 1441912987 -0.223816 -0.707825 0.018311 0.669800 1441912987 -0.223816 -0.707825 0.018311 0.669800 1441912987 -0.223816 -0.707825 0.018311 0.669800 1441912987 -0.223816 -0.707825 0.018311 0.669800 1441912987 -0.223816 -0.707825 0.018311 0.669800 1441912987 -0.223816 -0.707825 0.018311 0.669800 1441912987 -0.225403 -0.681213 0.014099 0.696411 1441912987 -0.225403 -0.681213 0.014099 0.696411 1441912987 -0.225403 -0.681213 0.014099 0.696411 1441912987 -0.225403 -0.681213 0.014099 0.696411 1441912987 -0.225403 -0.681213 0.014099 0.696411 1441912987 -0.225403 -0.681213 0.014099 0.696411 1441912987 -0.225403 -0.681213 0.014099 0.696411 1441912987 -0.242065 -0.673096 0.022034 0.698486 1441912987 -0.242065 -0.673096 0.022034 0.698486 1441912987 -0.242065 -0.673096 0.022034 0.698486 1441912987 -0.242065 -0.673096 0.022034 0.698486 1441912987 -0.242065 -0.673096 0.022034 0.698486 1441912987 -0.242065 -0.673096 0.022034 0.698486 1441912987 -0.270691 -0.698425 0.053101 0.660339 1441912987 -0.270691 -0.698425 0.053101 0.660339 1441912987 -0.270691 -0.698425 0.053101 0.660339 1441912987 -0.270691 -0.698425 0.053101 0.660339 1441912987 -0.270691 -0.698425 0.053101 0.660339 1441912987 -0.270691 -0.698425 0.053101 0.660339 1441912987 -0.270691 -0.698425 0.053101 0.660339 1441912987 -0.316345 -0.751526 0.113037 0.567810 1441912987 -0.316345 -0.751526 0.113037 0.567810 1441912987 -0.316345 -0.751526 0.113037 0.567810 1441912987 -0.316345 -0.751526 0.113037 0.567810 1441912987 -0.316345 -0.751526 0.113037 0.567810 1441912988 -0.316345 -0.751526 0.113037 0.567810 1441912988 -0.376953 -0.812317 0.184448 0.405090 1441912988 -0.376953 -0.812317 0.184448 0.405090 1441912988 -0.376953 -0.812317 0.184448 0.405090 1441912988 -0.376953 -0.812317 0.184448 0.405090 1441912988 -0.376953 -0.812317 0.184448 0.405090 1441912988 -0.376953 -0.812317 0.184448 0.405090 1441912988 -0.376953 -0.812317 0.184448 0.405090 1441912988 -0.384277 -0.871704 0.253601 0.168030 1441912988 -0.384277 -0.871704 0.253601 0.168030 1441912988 -0.384277 -0.871704 0.253601 0.168030 1441912988 -0.384277 -0.871704 0.253601 0.168030 1441912988 -0.384277 -0.871704 0.253601 0.168030 1441912988 -0.384277 -0.871704 0.253601 0.168030 1441912988 -0.384277 -0.871704 0.253601 0.168030 1441912988 -0.392761 -0.871033 0.287781 -0.065125 1441912988 -0.392761 -0.871033 0.287781 -0.065125 1441912988 -0.392761 -0.871033 0.287781 -0.065125 1441912988 -0.392761 -0.871033 0.287781 -0.065125 1441912988 -0.392761 -0.871033 0.287781 -0.065125 1441912988 -0.392761 -0.871033 0.287781 -0.065125 1441912988 -0.361572 -0.854919 0.278259 -0.247070 1441912988 -0.361572 -0.854919 0.278259 -0.247070 1441912988 -0.361572 -0.854919 0.278259 -0.247070 1441912988 -0.361572 -0.854919 0.278259 -0.247070 1441912988 -0.361572 -0.854919 0.278259 -0.247070 1441912988 -0.361572 -0.854919 0.278259 -0.247070 1441912988 -0.332886 -0.834717 0.255249 -0.356873 1441912988 -0.332886 -0.834717 0.255249 -0.356873 1441912988 -0.332886 -0.834717 0.255249 -0.356873 1441912988 -0.332886 -0.834717 0.255249 -0.356873 1441912988 -0.332886 -0.834717 0.255249 -0.356873 1441912988 -0.332886 -0.834717 0.255249 -0.356873 1441912988 -0.304749 -0.832520 0.235596 -0.398254 1441912988 -0.304749 -0.832520 0.235596 -0.398254 1441912988 -0.304749 -0.832520 0.235596 -0.398254 1441912988 -0.304749 -0.832520 0.235596 -0.398254 1441912988 -0.304749 -0.832520 0.235596 -0.398254 1441912988 -0.304749 -0.832520 0.235596 -0.398254 1441912988 -0.312195 -0.827148 0.244080 -0.398499 1441912988 -0.312195 -0.827148 0.244080 -0.398499 1441912988 -0.312195 -0.827148 0.244080 -0.398499 1441912988 -0.312195 -0.827148 0.244080 -0.398499 1441912988 -0.312195 -0.827148 0.244080 -0.398499 1441912988 -0.312195 -0.827148 0.244080 -0.398499 1441912988 -0.352234 -0.814758 0.266418 -0.375732 1441912988 -0.352234 -0.814758 0.266418 -0.375732 1441912988 -0.352234 -0.814758 0.266418 -0.375732 1441912988 -0.352234 -0.814758 0.266418 -0.375732 1441912988 -0.352234 -0.814758 0.266418 -0.375732 1441912988 -0.352234 -0.814758 0.266418 -0.375732 1441912988 -0.368958 -0.819336 0.276917 -0.340576 1441912988 -0.368958 -0.819336 0.276917 -0.340576 1441912988 -0.368958 -0.819336 0.276917 -0.340576 1441912988 -0.368958 -0.819336 0.276917 -0.340576 1441912988 -0.368958 -0.819336 0.276917 -0.340576 1441912988 -0.368958 -0.819336 0.276917 -0.340576 1441912988 -0.368958 -0.819336 0.276917 -0.340576 1441912988 -0.385254 -0.841553 0.266052 -0.269592 1441912988 -0.385254 -0.841553 0.266052 -0.269592 1441912988 -0.385254 -0.841553 0.266052 -0.269592 1441912988 -0.385254 -0.841553 0.266052 -0.269592 1441912988 -0.385254 -0.841553 0.266052 -0.269592 1441912988 -0.385254 -0.841553 0.266052 -0.269592 1441912988 -0.388367 -0.876831 0.238647 -0.153076 1441912988 -0.388367 -0.876831 0.238647 -0.153076 1441912988 -0.388367 -0.876831 0.238647 -0.153076 1441912988 -0.388367 -0.876831 0.238647 -0.153076 1441912988 -0.388367 -0.876831 0.238647 -0.153076 1441912988 -0.388367 -0.876831 0.238647 -0.153076 1441912988 -0.375061 -0.901978 0.213867 0.007751 1441912988 -0.375061 -0.901978 0.213867 0.007751 1441912988 -0.375061 -0.901978 0.213867 0.007751 1441912988 -0.375061 -0.901978 0.213867 0.007751 1441912988 -0.375061 -0.901978 0.213867 0.007751 1441912988 -0.375061 -0.901978 0.213867 0.007751 1441912988 -0.355225 -0.894226 0.194641 0.190796 1441912988 -0.355225 -0.894226 0.194641 0.190796 1441912988 -0.355225 -0.894226 0.194641 0.190796 1441912988 -0.355225 -0.894226 0.194641 0.190796 1441912988 -0.355225 -0.894226 0.194641 0.190796 1441912988 -0.355225 -0.894226 0.194641 0.190796 1441912988 -0.327087 -0.857239 0.169495 0.359741 1441912988 -0.327087 -0.857239 0.169495 0.359741 1441912988 -0.327087 -0.857239 0.169495 0.359741 1441912988 -0.327087 -0.857239 0.169495 0.359741 1441912988 -0.327087 -0.857239 0.169495 0.359741 1441912988 -0.327087 -0.857239 0.169495 0.359741 1441912988 -0.291260 -0.804565 0.138000 0.498779 1441912988 -0.291260 -0.804565 0.138000 0.498779 1441912988 -0.291260 -0.804565 0.138000 0.498779 1441912988 -0.291260 -0.804565 0.138000 0.498779 1441912988 -0.291260 -0.804565 0.138000 0.498779 1441912988 -0.291260 -0.804565 0.138000 0.498779 1441912988 -0.264587 -0.742188 0.103638 0.606995 1441912988 -0.264587 -0.742188 0.103638 0.606995 1441912988 -0.264587 -0.742188 0.103638 0.606995 1441912988 -0.264587 -0.742188 0.103638 0.606995 1441912988 -0.264587 -0.742188 0.103638 0.606995 1441912988 -0.264587 -0.742188 0.103638 0.606995 1441912988 -0.248779 -0.684326 0.070374 0.681763 1441912988 -0.248779 -0.684326 0.070374 0.681763 1441912988 -0.248779 -0.684326 0.070374 0.681763 1441912988 -0.248779 -0.684326 0.070374 0.681763 1441912988 -0.248779 -0.684326 0.070374 0.681763 1441912988 -0.248779 -0.684326 0.070374 0.681763 1441912988 -0.248779 -0.636108 0.053955 0.728394 1441912988 -0.248779 -0.636108 0.053955 0.728394 1441912988 -0.248779 -0.636108 0.053955 0.728394 1441912988 -0.248779 -0.636108 0.053955 0.728394 1441912988 -0.248779 -0.636108 0.053955 0.728394 1441912988 -0.248779 -0.636108 0.053955 0.728394 1441912988 -0.262207 -0.604065 0.049500 0.750977 1441912989 -0.262207 -0.604065 0.049500 0.750977 1441912989 -0.262207 -0.604065 0.049500 0.750977 1441912989 -0.262207 -0.604065 0.049500 0.750977 1441912989 -0.262207 -0.604065 0.049500 0.750977 1441912989 -0.262207 -0.604065 0.049500 0.750977 1441912989 -0.277771 -0.594666 0.056335 0.752380 1441912989 -0.277771 -0.594666 0.056335 0.752380 1441912989 -0.277771 -0.594666 0.056335 0.752380 1441912989 -0.277771 -0.594666 0.056335 0.752380 1441912989 -0.277771 -0.594666 0.056335 0.752380 1441912989 -0.277771 -0.594666 0.056335 0.752380 1441912989 -0.277771 -0.594666 0.056335 0.752380 1441912989 -0.277771 -0.594666 0.056335 0.752380 1441912989 -0.300537 -0.609985 0.073364 0.729553 1441912989 -0.300537 -0.609985 0.073364 0.729553 1441912989 -0.300537 -0.609985 0.073364 0.729553 1441912989 -0.300537 -0.609985 0.073364 0.729553 1441912989 -0.300537 -0.609985 0.073364 0.729553 1441912989 -0.300537 -0.609985 0.073364 0.729553 1441912989 -0.349426 -0.646790 0.109924 0.668945 1441912989 -0.349426 -0.646790 0.109924 0.668945 1441912989 -0.349426 -0.646790 0.109924 0.668945 1441912989 -0.349426 -0.646790 0.109924 0.668945 1441912989 -0.349426 -0.646790 0.109924 0.668945 1441912989 -0.349426 -0.646790 0.109924 0.668945 1441912989 -0.449097 -0.688721 0.157104 0.547119 1441912989 -0.449097 -0.688721 0.157104 0.547119 1441912989 -0.449097 -0.688721 0.157104 0.547119 1441912989 -0.449097 -0.688721 0.157104 0.547119 1441912989 -0.449097 -0.688721 0.157104 0.547119 1441912989 -0.449097 -0.688721 0.157104 0.547119 1441912989 -0.481262 -0.770935 0.251343 0.333008 1441912989 -0.481262 -0.770935 0.251343 0.333008 1441912989 -0.481262 -0.770935 0.251343 0.333008 1441912989 -0.481262 -0.770935 0.251343 0.333008 1441912989 -0.481262 -0.770935 0.251343 0.333008 1441912989 -0.481262 -0.770935 0.251343 0.333008 1441912989 -0.481262 -0.770935 0.251343 0.333008 1441912989 -0.512329 -0.788513 0.319214 0.117859 1441912989 -0.512329 -0.788513 0.319214 0.117859 1441912989 -0.512329 -0.788513 0.319214 0.117859 1441912989 -0.512329 -0.788513 0.319214 0.117859 1441912989 -0.512329 -0.788513 0.319214 0.117859 1441912989 -0.512329 -0.788513 0.319214 0.117859 1441912989 -0.457153 -0.814575 0.351746 -0.061890 1441912989 -0.457153 -0.814575 0.351746 -0.061890 1441912989 -0.457153 -0.814575 0.351746 -0.061890 1441912989 -0.457153 -0.814575 0.351746 -0.061890 1441912989 -0.457153 -0.814575 0.351746 -0.061890 1441912989 -0.457153 -0.814575 0.351746 -0.061890 1441912989 -0.413635 -0.823914 0.343750 -0.178772 1441912989 -0.413635 -0.823914 0.343750 -0.178772 1441912989 -0.413635 -0.823914 0.343750 -0.178772 1441912989 -0.413635 -0.823914 0.343750 -0.178772 1441912989 -0.413635 -0.823914 0.343750 -0.178772 1441912989 -0.413635 -0.823914 0.343750 -0.178772 1441912989 -0.378235 -0.827942 0.316406 -0.267151 1441912989 -0.378235 -0.827942 0.316406 -0.267151 1441912989 -0.378235 -0.827942 0.316406 -0.267151 1441912989 -0.378235 -0.827942 0.316406 -0.267151 1441912989 -0.378235 -0.827942 0.316406 -0.267151 1441912989 -0.378235 -0.827942 0.316406 -0.267151 1441912989 -0.376221 -0.814575 0.287659 -0.334961 1441912989 -0.376221 -0.814575 0.287659 -0.334961 1441912989 -0.376221 -0.814575 0.287659 -0.334961 1441912989 -0.376221 -0.814575 0.287659 -0.334961 1441912989 -0.376221 -0.814575 0.287659 -0.334961 1441912989 -0.376221 -0.814575 0.287659 -0.334961 1441912989 -0.384949 -0.796448 0.274231 -0.377319 1441912989 -0.384949 -0.796448 0.274231 -0.377319 1441912989 -0.384949 -0.796448 0.274231 -0.377319 1441912989 -0.384949 -0.796448 0.274231 -0.377319 1441912989 -0.384949 -0.796448 0.274231 -0.377319 1441912989 -0.384949 -0.796448 0.274231 -0.377319 1441912989 -0.383301 -0.802551 0.249512 -0.383240 1441912989 -0.383301 -0.802551 0.249512 -0.383240 1441912989 -0.383301 -0.802551 0.249512 -0.383240 1441912989 -0.383301 -0.802551 0.249512 -0.383240 1441912989 -0.383301 -0.802551 0.249512 -0.383240 1441912989 -0.383301 -0.802551 0.249512 -0.383240 1441912989 -0.387939 -0.830933 0.225037 -0.329346 1441912989 -0.387939 -0.830933 0.225037 -0.329346 1441912989 -0.387939 -0.830933 0.225037 -0.329346 1441912989 -0.387939 -0.830933 0.225037 -0.329346 1441912989 -0.387939 -0.830933 0.225037 -0.329346 1441912989 -0.387939 -0.830933 0.225037 -0.329346 1441912989 -0.385315 -0.873108 0.205688 -0.216736 1441912989 -0.385315 -0.873108 0.205688 -0.216736 1441912989 -0.385315 -0.873108 0.205688 -0.216736 1441912989 -0.385315 -0.873108 0.205688 -0.216736 1441912989 -0.385315 -0.873108 0.205688 -0.216736 1441912989 -0.385315 -0.873108 0.205688 -0.216736 1441912989 -0.385315 -0.873108 0.205688 -0.216736 1441912989 -0.390930 -0.897217 0.198181 -0.054199 1441912989 -0.390930 -0.897217 0.198181 -0.054199 1441912989 -0.390930 -0.897217 0.198181 -0.054199 1441912989 -0.390930 -0.897217 0.198181 -0.054199 1441912989 -0.390930 -0.897217 0.198181 -0.054199 1441912989 -0.390930 -0.897217 0.198181 -0.054199 1441912989 -0.386475 -0.894531 0.190796 0.118591 1441912989 -0.386475 -0.894531 0.190796 0.118591 1441912989 -0.386475 -0.894531 0.190796 0.118591 1441912989 -0.386475 -0.894531 0.190796 0.118591 1441912989 -0.386475 -0.894531 0.190796 0.118591 1441912989 -0.386475 -0.894531 0.190796 0.118591 1441912989 -0.357727 -0.873657 0.176331 0.278870 1441912989 -0.357727 -0.873657 0.176331 0.278870 1441912989 -0.357727 -0.873657 0.176331 0.278870 1441912989 -0.357727 -0.873657 0.176331 0.278870 1441912989 -0.357727 -0.873657 0.176331 0.278870 1441912989 -0.357727 -0.873657 0.176331 0.278870 1441912989 -0.357727 -0.873657 0.176331 0.278870 1441912989 -0.327332 -0.828735 0.153503 0.427185 1441912990 -0.327332 -0.828735 0.153503 0.427185 1441912990 -0.327332 -0.828735 0.153503 0.427185 1441912990 -0.327332 -0.828735 0.153503 0.427185 1441912990 -0.327332 -0.828735 0.153503 0.427185 1441912990 -0.327332 -0.828735 0.153503 0.427185 1441912990 -0.290344 -0.772522 0.123169 0.551147 1441912990 -0.290344 -0.772522 0.123169 0.551147 1441912990 -0.290344 -0.772522 0.123169 0.551147 1441912990 -0.290344 -0.772522 0.123169 0.551147 1441912990 -0.290344 -0.772522 0.123169 0.551147 1441912990 -0.290344 -0.772522 0.123169 0.551147 1441912990 -0.240601 -0.716064 0.103699 0.647034 1441912990 -0.240601 -0.716064 0.103699 0.647034 1441912990 -0.240601 -0.716064 0.103699 0.647034 1441912990 -0.240601 -0.716064 0.103699 0.647034 1441912990 -0.240601 -0.716064 0.103699 0.647034 1441912990 -0.240601 -0.716064 0.103699 0.647034 1441912990 -0.240601 -0.716064 0.103699 0.647034 1441912990 -0.218994 -0.657227 0.075745 0.717163 1441912990 -0.218994 -0.657227 0.075745 0.717163 1441912990 -0.218994 -0.657227 0.075745 0.717163 1441912990 -0.218994 -0.657227 0.075745 0.717163 1441912990 -0.218994 -0.657227 0.075745 0.717163 1441912990 -0.218994 -0.657227 0.075745 0.717163 1441912990 -0.200439 -0.618347 0.059387 0.757568 1441912990 -0.200439 -0.618347 0.059387 0.757568 1441912990 -0.200439 -0.618347 0.059387 0.757568 1441912990 -0.200439 -0.618347 0.059387 0.757568 1441912990 -0.200439 -0.618347 0.059387 0.757568 1441912990 -0.200439 -0.618347 0.059387 0.757568 1441912990 -0.200500 -0.593811 0.051636 0.777527 1441912990 -0.200500 -0.593811 0.051636 0.777527 1441912990 -0.200500 -0.593811 0.051636 0.777527 1441912990 -0.200500 -0.593811 0.051636 0.777527 1441912990 -0.200500 -0.593811 0.051636 0.777527 1441912990 -0.200500 -0.593811 0.051636 0.777527 1441912990 -0.218323 -0.588562 0.052612 0.776611 1441912990 -0.218323 -0.588562 0.052612 0.776611 1441912990 -0.218323 -0.588562 0.052612 0.776611 1441912990 -0.218323 -0.588562 0.052612 0.776611 1441912990 -0.218323 -0.588562 0.052612 0.776611 1441912990 -0.218323 -0.588562 0.052612 0.776611 1441912990 -0.218323 -0.588562 0.052612 0.776611 1441912990 -0.249390 -0.610352 0.065674 0.749023 1441912990 -0.249390 -0.610352 0.065674 0.749023 1441912990 -0.249390 -0.610352 0.065674 0.749023 1441912990 -0.249390 -0.610352 0.065674 0.749023 1441912990 -0.249390 -0.610352 0.065674 0.749023 1441912990 -0.249390 -0.610352 0.065674 0.749023 1441912990 -0.291992 -0.661438 0.101685 0.683289 1441912990 -0.291992 -0.661438 0.101685 0.683289 1441912990 -0.291992 -0.661438 0.101685 0.683289 1441912990 -0.291992 -0.661438 0.101685 0.683289 1441912990 -0.291992 -0.661438 0.101685 0.683289 1441912990 -0.291992 -0.661438 0.101685 0.683289 1441912990 -0.369690 -0.721252 0.148743 0.566528 1441912990 -0.369690 -0.721252 0.148743 0.566528 1441912990 -0.369690 -0.721252 0.148743 0.566528 1441912990 -0.369690 -0.721252 0.148743 0.566528 1441912990 -0.369690 -0.721252 0.148743 0.566528 1441912990 -0.369690 -0.721252 0.148743 0.566528 1441912990 -0.445740 -0.780945 0.214417 0.381409 1441912990 -0.445740 -0.780945 0.214417 0.381409 1441912990 -0.445740 -0.780945 0.214417 0.381409 1441912990 -0.445740 -0.780945 0.214417 0.381409 1441912990 -0.445740 -0.780945 0.214417 0.381409 1441912990 -0.445740 -0.780945 0.214417 0.381409 1441912990 -0.445740 -0.780945 0.214417 0.381409 1441912990 -0.466064 -0.831177 0.274780 0.128418 1441912990 -0.466064 -0.831177 0.274780 0.128418 1441912990 -0.466064 -0.831177 0.274780 0.128418 1441912990 -0.466064 -0.831177 0.274780 0.128418 1441912990 -0.466064 -0.831177 0.274780 0.128418 1441912990 -0.466064 -0.831177 0.274780 0.128418 1441912990 -0.461365 -0.823425 0.311157 -0.110962 1441912990 -0.461365 -0.823425 0.311157 -0.110962 1441912990 -0.461365 -0.823425 0.311157 -0.110962 1441912990 -0.461365 -0.823425 0.311157 -0.110962 1441912990 -0.461365 -0.823425 0.311157 -0.110962 1441912990 -0.461365 -0.823425 0.311157 -0.110962 1441912990 -0.452271 -0.776550 0.330322 -0.288696 1441912990 -0.452271 -0.776550 0.330322 -0.288696 1441912990 -0.452271 -0.776550 0.330322 -0.288696 1441912990 -0.452271 -0.776550 0.330322 -0.288696 1441912990 -0.452271 -0.776550 0.330322 -0.288696 1441912990 -0.452271 -0.776550 0.330322 -0.288696 1441912990 -0.401001 -0.742493 0.319214 -0.431335 1441912990 -0.401001 -0.742493 0.319214 -0.431335 1441912990 -0.401001 -0.742493 0.319214 -0.431335 1441912990 -0.401001 -0.742493 0.319214 -0.431335 1441912990 -0.401001 -0.742493 0.319214 -0.431335 1441912990 -0.401001 -0.742493 0.319214 -0.431335 1441912990 -0.401001 -0.742493 0.319214 -0.431335 1441912990 -0.373474 -0.703857 0.320129 -0.512512 1441912990 -0.373474 -0.703857 0.320129 -0.512512 1441912990 -0.373474 -0.703857 0.320129 -0.512512 1441912990 -0.373474 -0.703857 0.320129 -0.512512 1441912990 -0.373474 -0.703857 0.320129 -0.512512 1441912990 -0.373474 -0.703857 0.320129 -0.512512 1441912990 -0.356018 -0.689453 0.315247 -0.546448 1441912990 -0.356018 -0.689453 0.315247 -0.546448 1441912990 -0.356018 -0.689453 0.315247 -0.546448 1441912990 -0.356018 -0.689453 0.315247 -0.546448 1441912990 -0.356018 -0.689453 0.315247 -0.546448 1441912990 -0.356018 -0.689453 0.315247 -0.546448 1441912990 -0.361938 -0.696411 0.307373 -0.538147 1441912990 -0.361938 -0.696411 0.307373 -0.538147 1441912990 -0.361938 -0.696411 0.307373 -0.538147 1441912990 -0.361938 -0.696411 0.307373 -0.538147 1441912990 -0.361938 -0.696411 0.307373 -0.538147 1441912990 -0.361938 -0.696411 0.307373 -0.538147 1441912990 -0.378906 -0.725037 0.286072 -0.498962 1441912990 -0.378906 -0.725037 0.286072 -0.498962 1441912991 -0.378906 -0.725037 0.286072 -0.498962 1441912991 -0.378906 -0.725037 0.286072 -0.498962 1441912991 -0.378906 -0.725037 0.286072 -0.498962 1441912991 -0.378906 -0.725037 0.286072 -0.498962 1441912991 -0.398010 -0.770630 0.258545 -0.425415 1441912991 -0.398010 -0.770630 0.258545 -0.425415 1441912991 -0.398010 -0.770630 0.258545 -0.425415 1441912991 -0.398010 -0.770630 0.258545 -0.425415 1441912991 -0.398010 -0.770630 0.258545 -0.425415 1441912991 -0.398010 -0.770630 0.258545 -0.425415 1441912991 -0.400940 -0.830139 0.223694 -0.316467 1441912991 -0.400940 -0.830139 0.223694 -0.316467 1441912991 -0.400940 -0.830139 0.223694 -0.316467 1441912991 -0.400940 -0.830139 0.223694 -0.316467 1441912991 -0.400940 -0.830139 0.223694 -0.316467 1441912991 -0.400940 -0.830139 0.223694 -0.316467 1441912991 -0.400940 -0.830139 0.223694 -0.316467 1441912991 -0.389893 -0.885681 0.194702 -0.160461 1441912991 -0.389893 -0.885681 0.194702 -0.160461 1441912991 -0.389893 -0.885681 0.194702 -0.160461 1441912991 -0.389893 -0.885681 0.194702 -0.160461 1441912991 -0.355835 -0.917480 0.176514 0.023499 1441912991 -0.355835 -0.917480 0.176514 0.023499 1441912991 -0.355835 -0.917480 0.176514 0.023499 1441912991 -0.355835 -0.917480 0.176514 0.023499 1441912991 -0.355835 -0.917480 0.176514 0.023499 1441912991 -0.355835 -0.917480 0.176514 0.023499 1441912991 -0.355835 -0.917480 0.176514 0.023499 1441912991 -0.326538 -0.909302 0.165466 0.198059 1441912991 -0.326538 -0.909302 0.165466 0.198059 1441912991 -0.326538 -0.909302 0.165466 0.198059 1441912991 -0.326538 -0.909302 0.165466 0.198059 1441912991 -0.326538 -0.909302 0.165466 0.198059 1441912991 -0.326538 -0.909302 0.165466 0.198059 1441912991 -0.326538 -0.909302 0.165466 0.198059 1441912991 -0.278687 -0.883362 0.151489 0.345032 1441912991 -0.278687 -0.883362 0.151489 0.345032 1441912991 -0.278687 -0.883362 0.151489 0.345032 1441912991 -0.278687 -0.883362 0.151489 0.345032 1441912991 -0.278687 -0.883362 0.151489 0.345032 1441912991 -0.278687 -0.883362 0.151489 0.345032 1441912991 -0.265869 -0.823669 0.128296 0.484253 1441912991 -0.265869 -0.823669 0.128296 0.484253 1441912991 -0.265869 -0.823669 0.128296 0.484253 1441912991 -0.265869 -0.823669 0.128296 0.484253 1441912991 -0.265869 -0.823669 0.128296 0.484253 1441912991 -0.265869 -0.823669 0.128296 0.484253 1441912991 -0.265869 -0.823669 0.128296 0.484253 1441912991 -0.240051 -0.765625 0.103455 0.587769 1441912991 -0.240051 -0.765625 0.103455 0.587769 1441912991 -0.240051 -0.765625 0.103455 0.587769 1441912991 -0.240051 -0.765625 0.103455 0.587769 1441912991 -0.240051 -0.765625 0.103455 0.587769 1441912991 -0.240051 -0.765625 0.103455 0.587769 1441912991 -0.235962 -0.710083 0.084900 0.657959 1441912991 -0.235962 -0.710083 0.084900 0.657959 1441912991 -0.235962 -0.710083 0.084900 0.657959 1441912991 -0.235962 -0.710083 0.084900 0.657959 1441912991 -0.235962 -0.710083 0.084900 0.657959 1441912991 -0.235962 -0.710083 0.084900 0.657959 1441912991 -0.235962 -0.710083 0.084900 0.657959 1441912991 -0.252075 -0.669739 0.073364 0.694702 1441912991 -0.252075 -0.669739 0.073364 0.694702 1441912991 -0.252075 -0.669739 0.073364 0.694702 1441912991 -0.252075 -0.669739 0.073364 0.694702 1441912991 -0.252075 -0.669739 0.073364 0.694702 1441912991 -0.252075 -0.669739 0.073364 0.694702 1441912991 -0.270325 -0.658447 0.075439 0.698364 1441912991 -0.270325 -0.658447 0.075439 0.698364 1441912991 -0.270325 -0.658447 0.075439 0.698364 1441912991 -0.270325 -0.658447 0.075439 0.698364 1441912991 -0.270325 -0.658447 0.075439 0.698364 1441912991 -0.270325 -0.658447 0.075439 0.698364 1441912991 -0.270325 -0.658447 0.075439 0.698364 1441912991 -0.284485 -0.676758 0.093689 0.672485 1441912991 -0.284485 -0.676758 0.093689 0.672485 1441912991 -0.284485 -0.676758 0.093689 0.672485 1441912991 -0.284485 -0.676758 0.093689 0.672485 1441912991 -0.284485 -0.676758 0.093689 0.672485 1441912991 -0.284485 -0.676758 0.093689 0.672485 1441912991 -0.303650 -0.717590 0.121277 0.614990 1441912991 -0.303650 -0.717590 0.121277 0.614990 1441912991 -0.303650 -0.717590 0.121277 0.614990 1441912991 -0.303650 -0.717590 0.121277 0.614990 1441912991 -0.303650 -0.717590 0.121277 0.614990 1441912991 -0.303650 -0.717590 0.121277 0.614990 1441912991 -0.334290 -0.772095 0.162292 0.515564 1441912991 -0.334290 -0.772095 0.162292 0.515564 1441912991 -0.334290 -0.772095 0.162292 0.515564 1441912991 -0.334290 -0.772095 0.162292 0.515564 1441912991 -0.334290 -0.772095 0.162292 0.515564 1441912991 -0.334290 -0.772095 0.162292 0.515564 1441912991 -0.369446 -0.831055 0.214172 0.356445 1441912991 -0.369446 -0.831055 0.214172 0.356445 1441912991 -0.369446 -0.831055 0.214172 0.356445 1441912991 -0.369446 -0.831055 0.214172 0.356445 1441912991 -0.369446 -0.831055 0.214172 0.356445 1441912991 -0.369446 -0.831055 0.214172 0.356445 1441912991 -0.371887 -0.883179 0.257874 0.123535 1441912991 -0.371887 -0.883179 0.257874 0.123535 1441912991 -0.371887 -0.883179 0.257874 0.123535 1441912991 -0.371887 -0.883179 0.257874 0.123535 1441912991 -0.371887 -0.883179 0.257874 0.123535 1441912991 -0.371887 -0.883179 0.257874 0.123535 1441912991 -0.404846 -0.864441 0.276978 -0.110352 1441912991 -0.404846 -0.864441 0.276978 -0.110352 1441912991 -0.404846 -0.864441 0.276978 -0.110352 1441912991 -0.404846 -0.864441 0.276978 -0.110352 1441912991 -0.404846 -0.864441 0.276978 -0.110352 1441912991 -0.404846 -0.864441 0.276978 -0.110352 1441912991 -0.404846 -0.864441 0.276978 -0.110352 1441912991 -0.386230 -0.820679 0.265930 -0.326538 1441912991 -0.386230 -0.820679 0.265930 -0.326538 1441912991 -0.386230 -0.820679 0.265930 -0.326538 1441912992 -0.386230 -0.820679 0.265930 -0.326538 1441912992 -0.386230 -0.820679 0.265930 -0.326538 1441912992 -0.386230 -0.820679 0.265930 -0.326538 1441912992 -0.365479 -0.766113 0.250183 -0.465881 1441912992 -0.365479 -0.766113 0.250183 -0.465881 1441912992 -0.365479 -0.766113 0.250183 -0.465881 1441912992 -0.365479 -0.766113 0.250183 -0.465881 1441912992 -0.365479 -0.766113 0.250183 -0.465881 1441912992 -0.365479 -0.766113 0.250183 -0.465881 1441912992 -0.330994 -0.740173 0.237488 -0.535095 1441912992 -0.330994 -0.740173 0.237488 -0.535095 1441912992 -0.330994 -0.740173 0.237488 -0.535095 1441912992 -0.330994 -0.740173 0.237488 -0.535095 1441912992 -0.330994 -0.740173 0.237488 -0.535095 1441912992 -0.330994 -0.740173 0.237488 -0.535095 1441912992 -0.324219 -0.721619 0.248108 -0.559204 1441912992 -0.324219 -0.721619 0.248108 -0.559204 1441912992 -0.324219 -0.721619 0.248108 -0.559204 1441912992 -0.324219 -0.721619 0.248108 -0.559204 1441912992 -0.324219 -0.721619 0.248108 -0.559204 1441912992 -0.324219 -0.721619 0.248108 -0.559204 1441912992 -0.322693 -0.721680 0.244934 -0.561340 1441912992 -0.322693 -0.721680 0.244934 -0.561340 1441912992 -0.322693 -0.721680 0.244934 -0.561340 1441912992 -0.322693 -0.721680 0.244934 -0.561340 1441912992 -0.322693 -0.721680 0.244934 -0.561340 1441912992 -0.322693 -0.721680 0.244934 -0.561340 1441912992 -0.324646 -0.750854 0.219299 -0.531799 1441912992 -0.324646 -0.750854 0.219299 -0.531799 1441912992 -0.324646 -0.750854 0.219299 -0.531799 1441912992 -0.324646 -0.750854 0.219299 -0.531799 1441912992 -0.324646 -0.750854 0.219299 -0.531799 1441912992 -0.324646 -0.750854 0.219299 -0.531799 1441912992 -0.324646 -0.750854 0.219299 -0.531799 1441912992 -0.319580 -0.809326 0.176453 -0.460205 1441912992 -0.319580 -0.809326 0.176453 -0.460205 1441912992 -0.319580 -0.809326 0.176453 -0.460205 1441912992 -0.319580 -0.809326 0.176453 -0.460205 1441912992 -0.319580 -0.809326 0.176453 -0.460205 1441912992 -0.319580 -0.809326 0.176453 -0.460205 1441912992 -0.310425 -0.877625 0.156250 -0.330200 1441912992 -0.310425 -0.877625 0.156250 -0.330200 1441912992 -0.310425 -0.877625 0.156250 -0.330200 1441912992 -0.310425 -0.877625 0.156250 -0.330200 1441912992 -0.310425 -0.877625 0.156250 -0.330200 1441912992 -0.310425 -0.877625 0.156250 -0.330200 1441912992 -0.306763 -0.924194 0.164795 -0.157227 1441912992 -0.306763 -0.924194 0.164795 -0.157227 1441912992 -0.306763 -0.924194 0.164795 -0.157227 1441912992 -0.306763 -0.924194 0.164795 -0.157227 1441912992 -0.306763 -0.924194 0.164795 -0.157227 1441912992 -0.306763 -0.924194 0.164795 -0.157227 1441912992 -0.306763 -0.924194 0.164795 -0.157227 1441912992 -0.287292 -0.941650 0.173828 0.024902 1441912992 -0.287292 -0.941650 0.173828 0.024902 1441912992 -0.287292 -0.941650 0.173828 0.024902 1441912992 -0.287292 -0.941650 0.173828 0.024902 1441912992 -0.287292 -0.941650 0.173828 0.024902 1441912992 -0.287292 -0.941650 0.173828 0.024902 1441912992 -0.262085 -0.925354 0.179443 0.207031 1441912992 -0.262085 -0.925354 0.179443 0.207031 1441912992 -0.262085 -0.925354 0.179443 0.207031 1441912992 -0.262085 -0.925354 0.179443 0.207031 1441912992 -0.262085 -0.925354 0.179443 0.207031 1441912992 -0.262085 -0.925354 0.179443 0.207031 1441912992 
-0.732727 -0.337341 0.566956 -0.166931 1441912994 -0.732727 -0.337341 0.566956 -0.166931 1441912995 -0.733948 -0.340454 0.564514 -0.163574 1441912995 -0.733948 -0.340454 0.564514 -0.163574 1441912995 -0.733948 -0.340454 0.564514 -0.163574 1441912995 -0.733948 -0.340454 0.564514 -0.163574 1441912995 -0.733948 -0.340454 0.564514 -0.163574 1441912995 -0.733948 -0.340454 0.564514 -0.163574 1441912995 -0.735840 -0.341553 0.561829 -0.162170 1441912995 -0.735840 -0.341553 0.561829 -0.162170 1441912995 -0.735840 -0.341553 0.561829 -0.162170 1441912995 -0.735840 -0.341553 0.561829 -0.162170 1441912995 -0.735840 -0.341553 0.561829 -0.162170 1441912995 -0.735840 -0.341553 0.561829 -0.162170 1441912995 -0.735840 -0.341553 0.561829 -0.162170 1441912995 -0.737915 -0.341858 0.558899 -0.161987 1441912995 -0.737915 -0.341858 0.558899 -0.161987 1441912995 -0.737915 -0.341858 0.558899 -0.161987 1441912995 -0.737915 -0.341858 0.558899 -0.161987 1441912995 -0.737915 -0.341858 0.558899 -0.161987 1441912995 -0.737915 -0.341858 0.558899 -0.161987 1441912995 -0.741211 -0.341553 0.554626 -0.162354 1441912995 -0.741211 -0.341553 0.554626 -0.162354 1441912995 -0.741211 -0.341553 0.554626 -0.162354 1441912995 -0.741211 -0.341553 0.554626 -0.162354 1441912995 -0.741211 -0.341553 0.554626 -0.162354 1441912995 -0.741211 -0.341553 0.554626 -0.162354 1441912995 -0.743103 -0.346619 0.547729 -0.166504 1441912995 -0.743103 -0.346619 0.547729 -0.166504 1441912995 -0.743103 -0.346619 0.547729 -0.166504 1441912995 -0.743103 -0.346619 0.547729 -0.166504 1441912995 -0.743103 -0.346619 0.547729 -0.166504 1441912995 -0.743103 -0.346619 0.547729 -0.166504 1441912995 -0.743103 -0.346619 0.547729 -0.166504 1441912995 -0.741882 -0.357361 0.539612 -0.175476 1441912995 -0.741882 -0.357361 0.539612 -0.175476 1441912995 -0.741882 -0.357361 0.539612 -0.175476 1441912995 -0.741882 -0.357361 0.539612 -0.175476 1441912995 -0.741882 -0.357361 0.539612 -0.175476 1441912995 -0.741882 -0.357361 0.539612 -0.175476 1441912995 -0.740967 -0.368286 0.531860 -0.180298 1441912995 -0.740967 -0.368286 0.531860 -0.180298 1441912995 -0.740967 -0.368286 0.531860 -0.180298 1441912995 -0.740967 -0.368286 0.531860 -0.180298 1441912995 -0.740967 -0.368286 0.531860 -0.180298 1441912995 -0.740967 -0.368286 0.531860 -0.180298 1441912995 -0.742126 -0.372375 0.527466 -0.180054 1441912995 -0.742126 -0.372375 0.527466 -0.180054 1441912995 -0.742126 -0.372375 0.527466 -0.180054 1441912995 -0.742126 -0.372375 0.527466 -0.180054 1441912995 -0.742126 -0.372375 0.527466 -0.180054 1441912995 -0.742126 -0.372375 0.527466 -0.180054 1441912995 -0.744385 -0.373108 0.522583 -0.183472 1441912995 -0.744385 -0.373108 0.522583 -0.183472 1441912995 -0.744385 -0.373108 0.522583 -0.183472 1441912995 -0.744385 -0.373108 0.522583 -0.183472 1441912995 -0.744385 -0.373108 0.522583 -0.183472 1441912995 -0.744385 -0.373108 0.522583 -0.183472 1441912995 -0.741943 -0.375854 0.521362 -0.191101 1441912995 -0.741943 -0.375854 0.521362 -0.191101 1441912995 -0.741943 -0.375854 0.521362 -0.191101 1441912995 -0.741943 -0.375854 0.521362 -0.191101 1441912995 -0.741943 -0.375854 0.521362 -0.191101 1441912995 -0.741943 -0.375854 0.521362 -0.191101 1441912995 -0.741943 -0.375854 0.521362 -0.191101 1441912995 -0.734863 -0.381165 0.523743 -0.201111 1441912995 -0.734863 -0.381165 0.523743 -0.201111 1441912995 -0.734863 -0.381165 0.523743 -0.201111 1441912995 -0.734863 -0.381165 0.523743 -0.201111 1441912995 -0.734863 -0.381165 0.523743 -0.201111 1441912995 -0.734863 -0.381165 0.523743 -0.201111 1441912995 -0.726440 -0.386414 0.529175 -0.207336 1441912995 -0.726440 -0.386414 0.529175 -0.207336 1441912995 -0.726440 -0.386414 0.529175 -0.207336 1441912995 -0.726440 -0.386414 0.529175 -0.207336 1441912995 -0.726440 -0.386414 0.529175 -0.207336 1441912995 -0.722778 -0.383850 0.537842 -0.202454 1441912995 -0.722778 -0.383850 0.537842 -0.202454 1441912995 -0.722778 -0.383850 0.537842 -0.202454 1441912995 -0.722778 -0.383850 0.537842 -0.202454 1441912995 -0.722778 -0.383850 0.537842 -0.202454 1441912995 -0.722778 -0.383850 0.537842 -0.202454 1441912995 -0.722778 -0.383850 0.537842 -0.202454 1441912995 -0.724243 -0.379028 0.543091 -0.192078 1441912995 -0.724243 -0.379028 0.543091 -0.192078 1441912995 -0.724243 -0.379028 0.543091 -0.192078 1441912995 -0.724243 -0.379028 0.543091 -0.192078 1441912995 -0.724243 -0.379028 0.543091 -0.192078 1441912995 -0.724243 -0.379028 0.543091 -0.192078 1441912995 -0.724243 -0.379028 0.543091 -0.192078 1441912995 -0.728821 -0.373718 0.543457 -0.183838 1441912995 -0.728821 -0.373718 0.543457 -0.183838 1441912995 -0.728821 -0.373718 0.543457 -0.183838 1441912995 -0.728821 -0.373718 0.543457 -0.183838 1441912995 -0.728821 -0.373718 0.543457 -0.183838 1441912995 -0.728821 -0.373718 0.543457 -0.183838 1441912995 -0.732544 -0.368469 0.543640 -0.179138 1441912995 -0.732544 -0.368469 0.543640 -0.179138 1441912995 -0.732544 -0.368469 0.543640 -0.179138 1441912995 -0.732544 -0.368469 0.543640 -0.179138 1441912995 -0.732544 -0.368469 0.543640 -0.179138 1441912995 -0.732544 -0.368469 0.543640 -0.179138 1441912995 -0.734558 -0.360107 0.547729 -0.175537 1441912995 -0.734558 -0.360107 0.547729 -0.175537 1441912995 -0.734558 -0.360107 0.547729 -0.175537 1441912995 -0.734558 -0.360107 0.547729 -0.175537 1441912995 -0.734558 -0.360107 0.547729 -0.175537 1441912995 -0.734558 -0.360107 0.547729 -0.175537 1441912995 -0.736450 -0.348511 0.554138 -0.170776 1441912995 -0.736450 -0.348511 0.554138 -0.170776 1441912995 -0.736450 -0.348511 0.554138 -0.170776 1441912995 -0.736450 -0.348511 0.554138 -0.170776 1441912995 -0.736450 -0.348511 0.554138 -0.170776 1441912995 -0.736450 -0.348511 0.554138 -0.170776 1441912995 -0.736450 -0.348511 0.554138 -0.170776 1441912995 -0.738647 -0.336365 0.560547 -0.164490 1441912996 -0.738647 -0.336365 0.560547 -0.164490 1441912996 -0.738647 -0.336365 0.560547 -0.164490 1441912996 -0.738647 -0.336365 0.560547 -0.164490 1441912996 -0.738647 -0.336365 0.560547 -0.164490 1441912996 -0.738647 -0.336365 0.560547 -0.164490 1441912996 -0.738647 -0.336365 0.560547 -0.164490 1441912996 -0.739746 -0.329163 0.565002 -0.158875 1441912996 -0.739746 -0.329163 0.565002 -0.158875 1441912996 -0.739746 -0.329163 0.565002 -0.158875 1441912996 -0.739746 -0.329163 0.565002 -0.158875 1441912996 -0.739746 -0.329163 0.565002 -0.158875 1441912996 -0.740601 -0.325989 0.567383 -0.152832 1441912996 -0.740601 -0.325989 0.567383 -0.152832 1441912996 -0.740601 -0.325989 0.567383 -0.152832 1441912996 -0.740601 -0.325989 0.567383 -0.152832 1441912996 -0.740601 -0.325989 0.567383 -0.152832 1441912996 -0.740601 -0.325989 0.567383 -0.152832 1441912996 -0.740601 -0.325989 0.567383 -0.152832 1441912996 -0.742249 -0.328857 0.564941 -0.147644 1441912996 -0.742249 -0.328857 0.564941 -0.147644 1441912996 -0.742249 -0.328857 0.564941 -0.147644 1441912996 -0.742249 -0.328857 0.564941 -0.147644 1441912996 -0.742249 -0.328857 0.564941 -0.147644 1441912996 -0.742249 -0.328857 0.564941 -0.147644 1441912996 -0.742065 -0.345276 0.555786 -0.145874 1441912996 -0.742065 -0.345276 0.555786 -0.145874 1441912996 -0.742065 -0.345276 0.555786 -0.145874 1441912996 -0.742065 -0.345276 0.555786 -0.145874 1441912996 -0.742065 -0.345276 0.555786 -0.145874 1441912996 -0.742065 -0.345276 0.555786 -0.145874 1441912996 -0.740173 -0.365295 0.546631 -0.141113 1441912996 -0.740173 -0.365295 0.546631 -0.141113 1441912996 -0.740173 -0.365295 0.546631 -0.141113 1441912996 -0.740173 -0.365295 0.546631 -0.141113 1441912996 -0.740173 -0.365295 0.546631 -0.141113 1441912996 -0.741455 -0.371826 0.543152 -0.130188 1441912996 -0.741455 -0.371826 0.543152 -0.130188 1441912996 -0.741455 -0.371826 0.543152 -0.130188 1441912996 -0.741455 -0.371826 0.543152 -0.130188 1441912996 -0.741455 -0.371826 0.543152 -0.130188 1441912996 -0.741455 -0.371826 0.543152 -0.130188 1441912996 -0.747314 -0.366760 0.540588 -0.121643 1441912996 -0.747314 -0.366760 0.540588 -0.121643 1441912996 -0.747314 -0.366760 0.540588 -0.121643 1441912996 -0.747314 -0.366760 0.540588 -0.121643 1441912996 -0.747314 -0.366760 0.540588 -0.121643 1441912996 -0.747314 -0.366760 0.540588 -0.121643 1441912996 -0.739136 -0.384949 0.535583 -0.136719 1441912996 -0.739136 -0.384949 0.535583 -0.136719 1441912996 -0.739136 -0.384949 0.535583 -0.136719 1441912996 -0.694275 -0.459290 0.522888 -0.183594 1441912996 -0.694275 -0.459290 0.522888 -0.183594 1441912996 -0.694275 -0.459290 0.522888 -0.183594 1441912996 -0.694275 -0.459290 0.522888 -0.183594 1441912996 -0.694275 -0.459290 0.522888 -0.183594 1441912996 -0.694275 -0.459290 0.522888 -0.183594 1441912996 -0.682617 -0.479553 0.509827 -0.210327 1441912996 -0.682617 -0.479553 0.509827 -0.210327 1441912996 -0.682617 -0.479553 0.509827 -0.210327 1441912996 -0.682617 -0.479553 0.509827 -0.210327 1441912996 -0.682617 -0.479553 0.509827 -0.210327 1441912996 -0.682617 -0.479553 0.509827 -0.210327 1441912996 -0.681213 -0.475342 0.509338 -0.224976 1441912996 -0.681213 -0.475342 0.509338 -0.224976 1441912996 -0.681213 -0.475342 0.509338 -0.224976 1441912996 -0.681213 -0.475342 0.509338 -0.224976 1441912996 -0.681213 -0.475342 0.509338 -0.224976 1441912996 -0.681213 -0.475342 0.509338 -0.224976 1441912996 -0.651550 -0.513916 0.493896 -0.259827 1441912996 -0.651550 -0.513916 0.493896 -0.259827 1441912996 -0.651550 -0.513916 0.493896 -0.259827 1441912996 -0.651550 -0.513916 0.493896 -0.259827 1441912996 -0.651550 -0.513916 0.493896 -0.259827 1441912996 -0.651550 -0.513916 0.493896 -0.259827 1441912996 -0.651550 -0.513916 0.493896 -0.259827 1441912996 -0.627686 -0.547363 0.472656 -0.288147 1441912996 -0.627686 -0.547363 0.472656 -0.288147 1441912996 -0.627686 -0.547363 0.472656 -0.288147 1441912996 -0.627686 -0.547363 0.472656 -0.288147 1441912996 -0.627686 -0.547363 0.472656 -0.288147 1441912996 -0.627686 -0.547363 0.472656 -0.288147 1441912996 -0.624084 -0.547913 0.469543 -0.299866 1441912996 -0.624084 -0.547913 0.469543 -0.299866 1441912996 -0.624084 -0.547913 0.469543 -0.299866 1441912996 -0.624084 -0.547913 0.469543 -0.299866 1441912996 -0.624084 -0.547913 0.469543 -0.299866 1441912996 -0.624084 -0.547913 0.469543 -0.299866 1441912996 -0.628296 -0.532959 0.482910 -0.296814 1441912996 -0.628296 -0.532959 0.482910 -0.296814 1441912996 -0.628296 -0.532959 0.482910 -0.296814 1441912996 -0.628296 -0.532959 0.482910 -0.296814 1441912996 -0.628296 -0.532959 0.482910 -0.296814 1441912996 -0.628296 -0.532959 0.482910 -0.296814 1441912996 -0.636047 -0.510315 0.504822 -0.283264 1441912996 -0.636047 -0.510315 0.504822 -0.283264 1441912996 -0.636047 -0.510315 0.504822 -0.283264 1441912996 -0.636047 -0.510315 0.504822 -0.283264 1441912996 -0.636047 -0.510315 0.504822 -0.283264 1441912996 -0.636047 -0.510315 0.504822 -0.283264 1441912996 -0.636047 -0.510315 0.504822 -0.283264 1441912996 -0.653564 -0.473267 0.531860 -0.257080 1441912996 -0.653564 -0.473267 0.531860 -0.257080 1441912996 -0.653564 -0.473267 0.531860 -0.257080 1441912996 -0.653564 -0.473267 0.531860 -0.257080 1441912996 -0.653564 -0.473267 0.531860 -0.257080 1441912996 -0.653564 -0.473267 0.531860 -0.257080 1441912996 -0.676270 -0.425537 0.559143 -0.221313 1441912996 -0.676270 -0.425537 0.559143 -0.221313 1441912996 -0.676270 -0.425537 0.559143 -0.221313 1441912997 -0.676270 -0.425537 0.559143 -0.221313 1441912997 -0.676270 -0.425537 0.559143 -0.221313 1441912997 -0.676270 -0.425537 0.559143 -0.221313 1441912997 -0.676270 -0.425537 0.559143 -0.221313 1441912997 -0.697144 -0.379517 0.578979 -0.186340 1441912997 -0.697144 -0.379517 0.578979 -0.186340 1441912997 -0.697144 -0.379517 0.578979 -0.186340 1441912997 -0.697144 -0.379517 0.578979 -0.186340 1441912997 -0.697144 -0.379517 0.578979 -0.186340 1441912997 -0.697144 -0.379517 0.578979 -0.186340 1441912997 -0.713440 -0.346558 0.586487 -0.164124 1441912997 -0.713440 -0.346558 0.586487 -0.164124 1441912997 -0.713440 -0.346558 0.586487 -0.164124 1441912997 -0.713440 -0.346558 0.586487 -0.164124 1441912997 -0.713440 -0.346558 0.586487 -0.164124 1441912997 -0.713440 -0.346558 0.586487 -0.164124 1441912997 -0.722412 -0.335510 0.583313 -0.159180 1441912997 -0.722412 -0.335510 0.583313 -0.159180 1441912997 -0.722412 -0.335510 0.583313 -0.159180 1441912997 -0.722412 -0.335510 0.583313 -0.159180 1441912997 -0.722412 -0.335510 0.583313 -0.159180 1441912997 -0.722412 -0.335510 0.583313 -0.159180 1441912997 -0.725098 -0.342285 0.573608 -0.167664 1441912997 -0.725098 -0.342285 0.573608 -0.167664 1441912997 -0.725098 -0.342285 0.573608 -0.167664 1441912997 -0.725098 -0.342285 0.573608 -0.167664 1441912997 -0.725098 -0.342285 0.573608 -0.167664 1441912997 -0.725098 -0.342285 0.573608 -0.167664 1441912997 -0.721436 -0.360718 0.562317 -0.182373 1441912997 -0.721436 -0.360718 0.562317 -0.182373 1441912997 -0.721436 -0.360718 0.562317 -0.182373 1441912997 -0.721436 -0.360718 0.562317 -0.182373 1441912997 -0.721436 -0.360718 0.562317 -0.182373 1441912997 -0.721436 -0.360718 0.562317 -0.182373 1441912997 -0.715637 -0.377502 0.555725 -0.191162 1441912997 -0.715637 -0.377502 0.555725 -0.191162 1441912997 -0.715637 -0.377502 0.555725 -0.191162 1441912997 -0.715637 -0.377502 0.555725 -0.191162 1441912997 -0.715637 -0.377502 0.555725 -0.191162 1441912997 -0.715637 -0.377502 0.555725 -0.191162 1441912997 -0.715637 -0.377502 0.555725 -0.191162 1441912997 -0.713684 -0.385620 0.552002 -0.193237 1441912997 -0.713684 -0.385620 0.552002 -0.193237 1441912997 -0.713684 -0.385620 0.552002 -0.193237 1441912997 -0.713684 -0.385620 0.552002 -0.193237 1441912997 -0.713684 -0.385620 0.552002 -0.193237 1441912997 -0.713684 -0.385620 0.552002 -0.193237 1441912997 -0.713989 -0.390564 0.548645 -0.191589 1441912997 -0.713989 -0.390564 0.548645 -0.191589 1441912997 -0.713989 -0.390564 0.548645 -0.191589 1441912997 -0.713989 -0.390564 0.548645 -0.191589 1441912997 -0.713989 -0.390564 0.548645 -0.191589 1441912997 -0.713989 -0.390564 0.548645 -0.191589 1441912997 -0.713989 -0.390564 0.548645 -0.191589 1441912997 -0.713562 -0.393250 0.549438 -0.185364 1441912997 -0.713562 -0.393250 0.549438 -0.185364 1441912997 -0.713562 -0.393250 0.549438 -0.185364 1441912997 -0.713562 -0.393250 0.549438 -0.185364 1441912997 -0.713562 -0.393250 0.549438 -0.185364 1441912997 -0.713562 -0.393250 0.549438 -0.185364 1441912997 -0.712708 -0.390137 0.555786 -0.176025 1441912997 -0.712708 -0.390137 0.555786 -0.176025 1441912997 -0.712708 -0.390137 0.555786 -0.176025 1441912997 -0.712708 -0.390137 0.555786 -0.176025 1441912997 -0.712708 -0.390137 0.555786 -0.176025 1441912997 -0.712708 -0.390137 0.555786 -0.176025 1441912997 -0.715576 -0.374023 0.567261 -0.162354 1441912997 -0.715576 -0.374023 0.567261 -0.162354 1441912997 -0.715576 -0.374023 0.567261 -0.162354 1441912997 -0.715576 -0.374023 0.567261 -0.162354 1441912997 -0.715576 -0.374023 0.567261 -0.162354 1441912997 -0.715576 -0.374023 0.567261 -0.162354 1441912997 -0.715576 -0.374023 0.567261 -0.162354 1441912997 -0.723328 -0.347839 0.578186 -0.146912 1441912997 -0.723328 -0.347839 0.578186 -0.146912 1441912997 -0.723328 -0.347839 0.578186 -0.146912 1441912997 -0.723328 -0.347839 0.578186 -0.146912 1441912997 -0.723328 -0.347839 0.578186 -0.146912 1441912997 -0.723328 -0.347839 0.578186 -0.146912 1441912997 -0.723328 -0.347839 0.578186 -0.146912 1441912997 -0.733765 -0.325378 0.581177 -0.134277 1441912997 -0.733765 -0.325378 0.581177 -0.134277 1441912997 -0.733765 -0.325378 0.581177 -0.134277 1441912997 -0.733765 -0.325378 0.581177 -0.134277 1441912997 -0.733765 -0.325378 0.581177 -0.134277 1441912997 -0.733765 -0.325378 0.581177 -0.134277 1441912997 -0.745239 -0.318787 0.569824 -0.135498 1441912997 -0.745239 -0.318787 0.569824 -0.135498 1441912997 -0.745239 -0.318787 0.569824 -0.135498 1441912997 -0.745239 -0.318787 0.569824 -0.135498 1441912997 -0.745239 -0.318787 0.569824 -0.135498 1441912997 -0.745239 -0.318787 0.569824 -0.135498 1441912997 -0.749756 -0.333618 0.551086 -0.151550 1441912997 -0.749756 -0.333618 0.551086 -0.151550 1441912997 -0.749756 -0.333618 0.551086 -0.151550 1441912997 -0.749756 -0.333618 0.551086 -0.151550 1441912997 -0.749756 -0.333618 0.551086 -0.151550 1441912997 -0.749756 -0.333618 0.551086 -0.151550 1441912997 -0.744385 -0.353638 0.540344 -0.169922 1441912997 -0.744385 -0.353638 0.540344 -0.169922 1441912997 -0.744385 -0.353638 0.540344 -0.169922 1441912997 -0.744385 -0.353638 0.540344 -0.169922 1441912997 -0.744385 -0.353638 0.540344 -0.169922 1441912997 -0.744385 -0.353638 0.540344 -0.169922 1441912997 -0.734863 -0.365784 0.541016 -0.183289 1441912997 -0.734863 -0.365784 0.541016 -0.183289 1441912997 -0.734863 -0.365784 0.541016 -0.183289 1441912997 -0.734863 -0.365784 0.541016 -0.183289 1441912997 -0.734863 -0.365784 0.541016 -0.183289 1441912997 -0.734863 -0.365784 0.541016 -0.183289 1441912997 -0.723267 -0.370117 0.550537 -0.192017 1441912997 -0.723267 -0.370117 0.550537 -0.192017 1441912997 -0.723267 -0.370117 0.550537 -0.192017 1441912997 -0.723267 -0.370117 0.550537 -0.192017 1441912998 -0.723267 -0.370117 0.550537 -0.192017 1441912998 -0.723267 -0.370117 0.550537 -0.192017 1441912998 -0.709229 -0.372986 0.564331 -0.198486 1441912998 -0.709229 -0.372986 0.564331 -0.198486 1441912998 -0.709229 -0.372986 0.564331 -0.198486 1441912998 -0.709229 -0.372986 0.564331 -0.198486 1441912998 -0.709229 -0.372986 0.564331 -0.198486 1441912998 -0.709229 -0.372986 0.564331 -0.198486 1441912998 -0.698669 -0.368896 0.580017 -0.198425 1441912998 -0.698669 -0.368896 0.580017 -0.198425 1441912998 -0.698669 -0.368896 0.580017 -0.198425 1441912998 -0.698669 -0.368896 0.580017 -0.198425 1441912998 -0.698669 -0.368896 0.580017 -0.198425 1441912998 -0.698669 -0.368896 0.580017 -0.198425 1441912998 -0.694153 -0.367188 0.585083 -0.202454 1441912998 -0.694153 -0.367188 0.585083 -0.202454 1441912998 -0.694153 -0.367188 0.585083 -0.202454 1441912998 -0.694153 -0.367188 0.585083 -0.202454 1441912998 -0.694153 -0.367188 0.585083 -0.202454 1441912998 -0.694153 -0.367188 0.585083 -0.202454 1441912998 -0.696960 -0.364868 0.584900 -0.197571 1441912998 -0.696960 -0.364868 0.584900 -0.197571 1441912998 -0.696960 -0.364868 0.584900 -0.197571 1441912998 -0.696960 -0.364868 0.584900 -0.197571 1441912998 -0.696960 -0.364868 0.584900 -0.197571 1441912998 -0.696960 -0.364868 0.584900 -0.197571 1441912998 -0.705322 -0.335083 0.599792 -0.174744 1441912998 -0.705322 -0.335083 0.599792 -0.174744 1441912998 -0.705322 -0.335083 0.599792 -0.174744 1441912998 -0.705322 -0.335083 0.599792 -0.174744 1441912998 -0.705322 -0.335083 0.599792 -0.174744 1441912998 -0.705322 -0.335083 0.599792 -0.174744 1441912998 -0.717712 -0.299316 0.611206 -0.147644 1441912998 -0.717712 -0.299316 0.611206 -0.147644 1441912998 -0.717712 -0.299316 0.611206 -0.147644 1441912998 -0.717712 -0.299316 0.611206 -0.147644 1441912998 -0.717712 -0.299316 0.611206 -0.147644 1441912998 -0.717712 -0.299316 0.611206 -0.147644 1441912998 -0.729797 -0.273987 0.613281 -0.127441 1441912998 -0.729797 -0.273987 0.613281 -0.127441 1441912998 -0.729797 -0.273987 0.613281 -0.127441 1441912998 -0.729797 -0.273987 0.613281 -0.127441 1441912998 -0.729797 -0.273987 0.613281 -0.127441 1441912998 -0.729797 -0.273987 0.613281 -0.127441 1441912998 -0.729797 -0.273987 0.613281 -0.127441 1441912998 -0.738586 -0.270935 0.604858 -0.123596 1441912998 -0.738586 -0.270935 0.604858 -0.123596 1441912998 -0.738586 -0.270935 0.604858 -0.123596 1441912998 -0.738586 -0.270935 0.604858 -0.123596 1441912998 -0.738586 -0.270935 0.604858 -0.123596 1441912998 -0.738586 -0.270935 0.604858 -0.123596 1441912998 -0.743591 -0.289856 0.587830 -0.132690 1441912998 -0.743591 -0.289856 0.587830 -0.132690 1441912998 -0.743591 -0.289856 0.587830 -0.132690 1441912998 -0.743591 -0.289856 0.587830 -0.132690 1441912998 -0.743591 -0.289856 0.587830 -0.132690 1441912998 -0.743591 -0.289856 0.587830 -0.132690 1441912998 -0.741272 -0.320984 0.570801 -0.147156 1441912998 -0.741272 -0.320984 0.570801 -0.147156 1441912998 -0.741272 -0.320984 0.570801 -0.147156 1441912998 -0.741272 -0.320984 0.570801 -0.147156 1441912998 -0.741272 -0.320984 0.570801 -0.147156 1441912998 -0.741272 -0.320984 0.570801 -0.147156 1441912998 -0.741272 -0.320984 0.570801 -0.147156 1441912998 -0.735840 -0.341248 0.566040 -0.147461 1441912998 -0.735840 -0.341248 0.566040 -0.147461 1441912998 -0.735840 -0.341248 0.566040 -0.147461 1441912998 -0.735840 -0.341248 0.566040 -0.147461 1441912998 -0.735840 -0.341248 0.566040 -0.147461 1441912998 -0.735840 -0.341248 0.566040 -0.147461 1441912998 -0.732300 -0.339172 0.575562 -0.132202 1441912998 -0.732300 -0.339172 0.575562 -0.132202 1441912998 -0.732300 -0.339172 0.575562 -0.132202 1441912998 -0.732300 -0.339172 0.575562 -0.132202 1441912998 -0.732300 -0.339172 0.575562 -0.132202 1441912998 -0.732300 -0.339172 0.575562 -0.132202 1441912998 -0.726929 -0.331360 0.590698 -0.113342 1441912998 -0.726929 -0.331360 0.590698 -0.113342 1441912998 -0.726929 -0.331360 0.590698 -0.113342 1441912998 -0.726929 -0.331360 0.590698 -0.113342 1441912998 -0.726929 -0.331360 0.590698 -0.113342 1441912998 -0.726929 -0.331360 0.590698 -0.113342 1441912998 -0.724121 -0.320374 0.603577 -0.093384 1441912998 -0.724121 -0.320374 0.603577 -0.093384 1441912998 -0.724121 -0.320374 0.603577 -0.093384 1441912998 -0.724121 -0.320374 0.603577 -0.093384 1441912998 -0.724121 -0.320374 0.603577 -0.093384 1441912998 -0.724121 -0.320374 0.603577 -0.093384 1441912998 -0.724121 -0.320374 0.603577 -0.093384 1441912998 -0.723572 -0.314087 0.608765 -0.084656 1441912998 -0.723572 -0.314087 0.608765 -0.084656 1441912998 -0.723572 -0.314087 0.608765 -0.084656 1441912998 -0.723572 -0.314087 0.608765 -0.084656 1441912998 -0.723572 -0.314087 0.608765 -0.084656 1441912998 -0.723572 -0.314087 0.608765 -0.084656 1441912998 -0.728455 -0.319946 0.598206 -0.095886 1441912998 -0.728455 -0.319946 0.598206 -0.095886 1441912998 -0.728455 -0.319946 0.598206 -0.095886 1441912998 -0.728455 -0.319946 0.598206 -0.095886 1441912998 -0.728455 -0.319946 0.598206 -0.095886 1441912998 -0.728455 -0.319946 0.598206 -0.095886 1441912998 -0.728455 -0.319946 0.598206 -0.095886 1441912998 -0.732117 -0.323181 0.590088 -0.106812 1441912998 -0.732117 -0.323181 0.590088 -0.106812 1441912998 -0.732117 -0.323181 0.590088 -0.106812 1441912998 -0.732117 -0.323181 0.590088 -0.106812 1441912998 -0.732117 -0.323181 0.590088 -0.106812 1441912998 -0.732117 -0.323181 0.590088 -0.106812 1441912998 -0.727051 -0.344482 0.580078 -0.127563 1441912998 -0.727051 -0.344482 0.580078 -0.127563 1441912998 -0.727051 -0.344482 0.580078 -0.127563 1441912998 -0.727051 -0.344482 0.580078 -0.127563 1441912998 -0.727051 -0.344482 0.580078 -0.127563 1441912999 -0.727051 -0.344482 0.580078 -0.127563 1441912999 -0.718628 -0.371277 0.567810 -0.152832 1441912999 -0.718628 -0.371277 0.567810 -0.152832 1441912999 -0.718628 -0.371277 0.567810 -0.152832 1441912999 -0.718628 -0.371277 0.567810 -0.152832 1441912999 -0.718628 -0.371277 0.567810 -0.152832 1441912999 -0.718628 -0.371277 0.567810 -0.152832 1441912999 -0.718628 -0.371277 0.567810 -0.152832 1441912999 -0.709290 -0.390625 0.558228 -0.180969 1441912999 -0.709290 -0.390625 0.558228 -0.180969 1441912999 -0.709290 -0.390625 0.558228 -0.180969 1441912999 -0.709290 -0.390625 0.558228 -0.180969 1441912999 -0.709290 -0.390625 0.558228 -0.180969 1441912999 -0.709290 -0.390625 0.558228 -0.180969 1441912999 -0.709290 -0.390625 0.558228 -0.180969 1441912999 -0.698914 -0.400391 0.556641 -0.203552 1441912999 -0.698914 -0.400391 0.556641 -0.203552 1441912999 -0.698914 -0.400391 0.556641 -0.203552 1441912999 -0.698914 -0.400391 0.556641 -0.203552 1441912999 -0.698914 -0.400391 0.556641 -0.203552 1441912999 -0.698914 -0.400391 0.556641 -0.203552 1441912999 -0.691223 -0.400818 0.559509 -0.220520 1441912999 -0.691223 -0.400818 0.559509 -0.220520 1441912999 -0.691223 -0.400818 0.559509 -0.220520 1441912999 -0.691223 -0.400818 0.559509 -0.220520 1441912999 -0.691223 -0.400818 0.559509 -0.220520 1441912999 -0.679260 -0.405212 0.562927 -0.239807 1441912999 -0.679260 -0.405212 0.562927 -0.239807 1441912999 -0.679260 -0.405212 0.562927 -0.239807 1441912999 -0.679260 -0.405212 0.562927 -0.239807 1441912999 -0.679260 -0.405212 0.562927 -0.239807 1441912999 -0.679260 -0.405212 0.562927 -0.239807 1441912999 -0.679260 -0.405212 0.562927 -0.239807 1441912999 -0.666931 -0.422546 0.554688 -0.262634 1441912999 -0.666931 -0.422546 0.554688 -0.262634 1441912999 -0.666931 -0.422546 0.554688 -0.262634 1441912999 -0.666931 -0.422546 0.554688 -0.262634 1441912999 -0.666931 -0.422546 0.554688 -0.262634 1441912999 -0.666931 -0.422546 0.554688 -0.262634 1441912999 -0.661743 -0.439880 0.542908 -0.271973 1441912999 -0.661743 -0.439880 0.542908 -0.271973 1441912999 -0.661743 -0.439880 0.542908 -0.271973 1441912999 -0.661743 -0.439880 0.542908 -0.271973 1441912999 -0.661743 -0.439880 0.542908 -0.271973 1441912999 -0.661743 -0.439880 0.542908 -0.271973 1441912999 -0.672058 -0.428406 0.547119 -0.255981 1441912999 -0.672058 -0.428406 0.547119 -0.255981 1441912999 -0.672058 -0.428406 0.547119 -0.255981 1441912999 -0.672058 -0.428406 0.547119 -0.255981 1441912999 -0.672058 -0.428406 0.547119 -0.255981 1441912999 -0.672058 -0.428406 0.547119 -0.255981 1441912999 -0.690918 -0.398010 0.559937 -0.225281 1441912999 -0.690918 -0.398010 0.559937 -0.225281 1441912999 -0.690918 -0.398010 0.559937 -0.225281 1441912999 -0.690918 -0.398010 0.559937 -0.225281 1441912999 -0.690918 -0.398010 0.559937 -0.225281 1441912999 -0.690918 -0.398010 0.559937 -0.225281 1441912999 -0.709961 -0.365295 0.570374 -0.192871 1441912999 -0.709961 -0.365295 0.570374 -0.192871 1441912999 -0.709961 -0.365295 0.570374 -0.192871 1441912999 -0.709961 -0.365295 0.570374 -0.192871 1441912999 -0.709961 -0.365295 0.570374 -0.192871 1441912999 -0.709961 -0.365295 0.570374 -0.192871 1441912999 -0.709961 -0.365295 0.570374 -0.192871 1441912999 -0.723877 -0.342102 0.575195 -0.167664 1441912999 -0.723877 -0.342102 0.575195 -0.167664 1441912999 -0.723877 -0.342102 0.575195 -0.167664 1441912999 -0.723877 -0.342102 0.575195 -0.167664 1441912999 -0.723877 -0.342102 0.575195 -0.167664 1441912999 -0.723877 -0.342102 0.575195 -0.167664 1441912999 -0.730896 -0.339539 0.571167 -0.155823 1441912999 -0.730896 -0.339539 0.571167 -0.155823 1441912999 -0.730896 -0.339539 0.571167 -0.155823 1441912999 -0.730896 -0.339539 0.571167 -0.155823 1441912999 -0.730896 -0.339539 0.571167 -0.155823 1441912999 -0.730896 -0.339539 0.571167 -0.155823 1441912999 -0.733032 -0.350037 0.563782 -0.149414 1441912999 -0.733032 -0.350037 0.563782 -0.149414 1441912999 -0.733032 -0.350037 0.563782 -0.149414 1441912999 -0.733032 -0.350037 0.563782 -0.149414 1441912999 -0.733032 -0.350037 0.563782 -0.149414 1441912999 -0.733032 -0.350037 0.563782 -0.149414 1441912999 -0.733032 -0.350037 0.563782 -0.149414 1441912999 -0.735291 -0.355164 0.559692 -0.141357 1441912999 -0.735291 -0.355164 0.559692 -0.141357 1441912999 -0.735291 -0.355164 0.559692 -0.141357 1441912999 -0.735291 -0.355164 0.559692 -0.141357 1441912999 -0.735291 -0.355164 0.559692 -0.141357 1441912999 -0.735291 -0.355164 0.559692 -0.141357 1441912999 -0.736938 -0.354004 0.559021 -0.138184 1441912999 -0.736938 -0.354004 0.559021 -0.138184 1441912999 -0.736938 -0.354004 0.559021 -0.138184 1441912999 -0.736938 -0.354004 0.559021 -0.138184 1441912999 -0.736938 -0.354004 0.559021 -0.138184 1441912999 -0.736938 -0.354004 0.559021 -0.138184 1441912999 -0.735657 -0.350647 0.562256 -0.140381 1441912999 -0.735657 -0.350647 0.562256 -0.140381 1441912999 -0.735657 -0.350647 0.562256 -0.140381 1441912999 -0.735657 -0.350647 0.562256 -0.140381 1441912999 -0.735657 -0.350647 0.562256 -0.140381 1441912999 -0.735657 -0.350647 0.562256 -0.140381 1441912999 -0.732910 -0.340698 0.571472 -0.142273 1441912999 -0.732910 -0.340698 0.571472 -0.142273 1441912999 -0.732910 -0.340698 0.571472 -0.142273 1441912999 -0.732910 -0.340698 0.571472 -0.142273 1441912999 -0.732910 -0.340698 0.571472 -0.142273 1441912999 -0.732910 -0.340698 0.571472 -0.142273 1441912999 -0.729980 -0.323792 0.585510 -0.139587 1441912999 -0.729980 -0.323792 0.585510 -0.139587 1441912999 -0.729980 -0.323792 0.585510 -0.139587 1441912999 -0.729980 -0.323792 0.585510 -0.139587 1441912999 -0.729980 -0.323792 0.585510 -0.139587 1441912999 -0.729980 -0.323792 0.585510 -0.139587 1441912999 -0.729980 -0.323792 0.585510 -0.139587 1441913000 -0.727356 -0.306824 0.598206 -0.137817 1441913000 -0.727356 -0.306824 0.598206 -0.137817 1441913000 -0.727356 -0.306824 0.598206 -0.137817 1441913000 -0.727356 -0.306824 0.598206 -0.137817 1441913000 -0.727356 -0.306824 0.598206 -0.137817 1441913000 -0.727356 -0.306824 0.598206 -0.137817 1441913000 -0.725281 -0.299561 0.603699 -0.140564 1441913000 -0.725281 -0.299561 0.603699 -0.140564 1441913000 -0.725281 -0.299561 0.603699 -0.140564 1441913000 -0.725281 -0.299561 0.603699 -0.140564 1441913000 -0.725281 -0.299561 0.603699 -0.140564 1441913000 -0.725281 -0.299561 0.603699 -0.140564 1441913000 -0.722046 -0.309875 0.601013 -0.146423 1441913000 -0.722046 -0.309875 0.601013 -0.146423 1441913000 -0.722046 -0.309875 0.601013 -0.146423 1441913000 -0.722046 -0.309875 0.601013 -0.146423 1441913000 -0.722046 -0.309875 0.601013 -0.146423 1441913000 -0.722046 -0.309875 0.601013 -0.146423 1441913000 -0.722046 -0.309875 0.601013 -0.146423 1441913000 -0.721008 -0.322937 0.596191 -0.142944 1441913000 -0.721008 -0.322937 0.596191 -0.142944 1441913000 -0.721008 -0.322937 0.596191 -0.142944 1441913000 -0.721008 -0.322937 0.596191 -0.142944 1441913000 -0.721008 -0.322937 0.596191 -0.142944 1441913000 -0.721008 -0.322937 0.596191 -0.142944 1441913000 -0.725342 -0.328308 0.590881 -0.130493 1441913000 -0.725342 -0.328308 0.590881 -0.130493 1441913000 -0.725342 -0.328308 0.590881 -0.130493 1441913000 -0.725342 -0.328308 0.590881 -0.130493 1441913000 -0.725342 -0.328308 0.590881 -0.130493 1441913000 
-0.309143 -0.900208 0.234070 -0.198242 1441913002 -0.309143 -0.900208 0.234070 -0.198242 1441913002 -0.296570 -0.924500 0.218506 -0.098267 1441913002 -0.296570 -0.924500 0.218506 -0.098267 1441913002 -0.296570 -0.924500 0.218506 -0.098267 1441913002 -0.296570 -0.924500 0.218506 -0.098267 1441913002 -0.296570 -0.924500 0.218506 -0.098267 1441913002 -0.296570 -0.924500 0.218506 -0.098267 1441913002 -0.287476 -0.934692 0.202148 0.054077 1441913002 -0.287476 -0.934692 0.202148 0.054077 1441913002 -0.287476 -0.934692 0.202148 0.054077 1441913002 -0.287476 -0.934692 0.202148 0.054077 1441913002 -0.287476 -0.934692 0.202148 0.054077 1441913002 -0.266479 -0.921936 0.186890 0.210205 1441913002 -0.266479 -0.921936 0.186890 0.210205 1441913002 -0.266479 -0.921936 0.186890 0.210205 1441913002 -0.266479 -0.921936 0.186890 0.210205 1441913002 -0.266479 -0.921936 0.186890 0.210205 1441913002 -0.266479 -0.921936 0.186890 0.210205 1441913002 -0.249939 -0.888306 0.164734 0.348389 1441913002 -0.249939 -0.888306 0.164734 0.348389 1441913002 -0.249939 -0.888306 0.164734 0.348389 1441913002 -0.249939 -0.888306 0.164734 0.348389 1441913002 -0.249939 -0.888306 0.164734 0.348389 1441913002 -0.249939 -0.888306 0.164734 0.348389 1441913002 -0.228149 -0.845825 0.140198 0.461426 1441913002 -0.228149 -0.845825 0.140198 0.461426 1441913002 -0.228149 -0.845825 0.140198 0.461426 1441913002 -0.228149 -0.845825 0.140198 0.461426 1441913002 -0.228149 -0.845825 0.140198 0.461426 1441913002 -0.228149 -0.845825 0.140198 0.461426 1441913002 -0.228149 -0.845825 0.140198 0.461426 1441913002 -0.216248 -0.794189 0.106628 0.557861 1441913002 -0.216248 -0.794189 0.106628 0.557861 1441913002 -0.216248 -0.794189 0.106628 0.557861 1441913002 -0.216248 -0.794189 0.106628 0.557861 1441913002 -0.216248 -0.794189 0.106628 0.557861 1441913002 -0.188965 -0.756226 0.091736 0.619690 1441913002 -0.188965 -0.756226 0.091736 0.619690 1441913002 -0.188965 -0.756226 0.091736 0.619690 1441913002 -0.188965 -0.756226 0.091736 0.619690 1441913002 -0.188965 -0.756226 0.091736 0.619690 1441913002 -0.188965 -0.756226 0.091736 0.619690 1441913002 -0.188965 -0.756226 0.091736 0.619690 1441913002 -0.185059 -0.722717 0.085938 0.660339 1441913002 -0.185059 -0.722717 0.085938 0.660339 1441913002 -0.185059 -0.722717 0.085938 0.660339 1441913002 -0.185059 -0.722717 0.085938 0.660339 1441913002 -0.185059 -0.722717 0.085938 0.660339 1441913002 -0.185059 -0.722717 0.085938 0.660339 1441913002 -0.200073 -0.703735 0.087341 0.676086 1441913002 -0.200073 -0.703735 0.087341 0.676086 1441913002 -0.200073 -0.703735 0.087341 0.676086 1441913002 -0.200073 -0.703735 0.087341 0.676086 1441913002 -0.200073 -0.703735 0.087341 0.676086 1441913002 -0.224365 -0.711121 0.103699 0.658203 1441913002 -0.224365 -0.711121 0.103699 0.658203 1441913002 -0.224365 -0.711121 0.103699 0.658203 1441913002 -0.224365 -0.711121 0.103699 0.658203 1441913002 -0.224365 -0.711121 0.103699 0.658203 1441913002 -0.224365 -0.711121 0.103699 0.658203 1441913002 -0.224365 -0.711121 0.103699 0.658203 1441913002 -0.260376 -0.741638 0.142517 0.601563 1441913002 -0.260376 -0.741638 0.142517 0.601563 1441913002 -0.260376 -0.741638 0.142517 0.601563 1441913002 -0.260376 -0.741638 0.142517 0.601563 1441913002 -0.260376 -0.741638 0.142517 0.601563 1441913002 -0.260376 -0.741638 0.142517 0.601563 1441913002 -0.260376 -0.741638 0.142517 0.601563 1441913002 -0.291870 -0.795654 0.203735 0.490173 1441913002 -0.291870 -0.795654 0.203735 0.490173 1441913002 -0.291870 -0.795654 0.203735 0.490173 1441913002 -0.291870 -0.795654 0.203735 0.490173 1441913002 -0.291870 -0.795654 0.203735 0.490173 1441913002 -0.291870 -0.795654 0.203735 0.490173 1441913002 -0.327881 -0.844604 0.277588 0.319580 1441913002 -0.327881 -0.844604 0.277588 0.319580 1441913003 -0.327881 -0.844604 0.277588 0.319580 1441913003 -0.327881 -0.844604 0.277588 0.319580 1441913003 -0.327881 -0.844604 0.277588 0.319580 1441913003 -0.333374 -0.877075 0.332581 0.095032 1441913003 -0.333374 -0.877075 0.332581 0.095032 1441913003 -0.333374 -0.877075 0.332581 0.095032 1441913003 -0.333374 -0.877075 0.332581 0.095032 1441913003 -0.333374 -0.877075 0.332581 0.095032 1441913003 -0.333374 -0.877075 0.332581 0.095032 1441913003 -0.333374 -0.877075 0.332581 0.095032 1441913003 -0.330322 -0.871643 0.341064 -0.121643 1441913003 -0.330322 -0.871643 0.341064 -0.121643 1441913003 -0.330322 -0.871643 0.341064 -0.121643 1441913003 -0.330322 -0.871643 0.341064 -0.121643 1441913003 -0.330322 -0.871643 0.341064 -0.121643 1441913003 -0.330322 -0.871643 0.341064 -0.121643 1441913003 -0.330322 -0.871643 0.341064 -0.121643 1441913003 -0.321472 -0.850098 0.313171 -0.275635 1441913003 -0.321472 -0.850098 0.313171 -0.275635 1441913003 -0.321472 -0.850098 0.313171 -0.275635 1441913003 -0.321472 -0.850098 0.313171 -0.275635 1441913003 -0.321472 -0.850098 0.313171 -0.275635 1441913003 -0.305359 -0.831299 0.273804 -0.375244 1441913003 -0.305359 -0.831299 0.273804 -0.375244 1441913003 -0.305359 -0.831299 0.273804 -0.375244 1441913003 -0.305359 -0.831299 0.273804 -0.375244 1441913003 -0.305359 -0.831299 0.273804 -0.375244 1441913003 -0.305359 -0.831299 0.273804 -0.375244 1441913003 -0.305359 -0.831299 0.273804 -0.375244 1441913003 -0.291321 -0.822388 0.248352 -0.420898 1441913003 -0.291321 -0.822388 0.248352 -0.420898 1441913003 -0.291321 -0.822388 0.248352 -0.420898 1441913003 -0.291321 -0.822388 0.248352 -0.420898 1441913003 -0.291321 -0.822388 0.248352 -0.420898 1441913003 -0.291321 -0.822388 0.248352 -0.420898 1441913003 -0.292297 -0.824219 0.245972 -0.418091 1441913003 -0.292297 -0.824219 0.245972 -0.418091 1441913003 -0.292297 -0.824219 0.245972 -0.418091 1441913003 -0.292297 -0.824219 0.245972 -0.418091 1441913003 -0.292297 -0.824219 0.245972 -0.418091 1441913003 -0.292297 -0.824219 0.245972 -0.418091 1441913003 -0.300842 -0.837708 0.250610 -0.380859 1441913003 -0.300842 -0.837708 0.250610 -0.380859 1441913003 -0.300842 -0.837708 0.250610 -0.380859 1441913003 -0.300842 -0.837708 0.250610 -0.380859 1441913003 -0.300842 -0.837708 0.250610 -0.380859 1441913003 -0.300842 -0.837708 0.250610 -0.380859 1441913003 -0.309814 -0.861694 0.248718 -0.315735 1441913003 -0.309814 -0.861694 0.248718 -0.315735 1441913003 -0.309814 -0.861694 0.248718 -0.315735 1441913003 -0.309814 -0.861694 0.248718 -0.315735 1441913003 -0.309814 -0.861694 0.248718 -0.315735 1441913003 -0.309814 -0.861694 0.248718 -0.315735 1441913003 -0.312866 -0.891541 0.239807 -0.223206 1441913003 -0.312866 -0.891541 0.239807 -0.223206 1441913003 -0.312866 -0.891541 0.239807 -0.223206 1441913003 -0.312866 -0.891541 0.239807 -0.223206 1441913003 -0.312866 -0.891541 0.239807 -0.223206 1441913003 -0.312866 -0.891541 0.239807 -0.223206 1441913003 -0.307861 -0.916321 0.233398 -0.105652 1441913003 -0.307861 -0.916321 0.233398 -0.105652 1441913003 -0.307861 -0.916321 0.233398 -0.105652 1441913003 -0.307861 -0.916321 0.233398 -0.105652 1441913003 -0.307861 -0.916321 0.233398 -0.105652 1441913003 -0.307861 -0.916321 0.233398 -0.105652 1441913003 -0.296997 -0.925476 0.233276 0.031067 1441913003 -0.296997 -0.925476 0.233276 0.031067 1441913003 -0.296997 -0.925476 0.233276 0.031067 1441913003 -0.296997 -0.925476 0.233276 0.031067 1441913003 -0.296997 -0.925476 0.233276 0.031067 1441913003 -0.296997 -0.925476 0.233276 0.031067 1441913003 -0.296997 -0.925476 0.233276 0.031067 1441913003 -0.278076 -0.915161 0.231018 0.178345 1441913003 -0.278076 -0.915161 0.231018 0.178345 1441913003 -0.278076 -0.915161 0.231018 0.178345 1441913003 -0.278076 -0.915161 0.231018 0.178345 1441913003 -0.278076 -0.915161 0.231018 0.178345 1441913003 -0.278076 -0.915161 0.231018 0.178345 1441913003 -0.252747 -0.889832 0.215759 0.312683 1441913003 -0.252747 -0.889832 0.215759 0.312683 1441913003 -0.252747 -0.889832 0.215759 0.312683 1441913003 -0.252747 -0.889832 0.215759 0.312683 1441913003 -0.252747 -0.889832 0.215759 0.312683 1441913003 -0.252747 -0.889832 0.215759 0.312683 1441913003 -0.227844 -0.853638 0.190796 0.427795 1441913003 -0.227844 -0.853638 0.190796 0.427795 1441913003 -0.227844 -0.853638 0.190796 0.427795 1441913003 -0.227844 -0.853638 0.190796 0.427795 1441913003 -0.227844 -0.853638 0.190796 0.427795 1441913003 -0.227844 -0.853638 0.190796 0.427795 1441913003 -0.202637 -0.811829 0.165771 0.521973 1441913003 -0.202637 -0.811829 0.165771 0.521973 1441913003 -0.202637 -0.811829 0.165771 0.521973 1441913003 -0.202637 -0.811829 0.165771 0.521973 1441913003 -0.202637 -0.811829 0.165771 0.521973 1441913003 -0.202637 -0.811829 0.165771 0.521973 1441913003 -0.202637 -0.811829 0.165771 0.521973 1441913003 -0.194153 -0.765747 0.137329 0.597534 1441913003 -0.194153 -0.765747 0.137329 0.597534 1441913003 -0.194153 -0.765747 0.137329 0.597534 1441913003 -0.194153 -0.765747 0.137329 0.597534 1441913003 -0.194153 -0.765747 0.137329 0.597534 1441913003 -0.194153 -0.765747 0.137329 0.597534 1441913003 -0.189392 -0.728333 0.114685 0.648499 1441913003 -0.189392 -0.728333 0.114685 0.648499 1441913003 -0.189392 -0.728333 0.114685 0.648499 1441913003 -0.189392 -0.728333 0.114685 0.648499 1441913003 -0.189392 -0.728333 0.114685 0.648499 1441913003 -0.189392 -0.728333 0.114685 0.648499 1441913003 -0.192078 -0.704468 0.102051 0.675598 1441913003 -0.192078 -0.704468 0.102051 0.675598 1441913003 -0.192078 -0.704468 0.102051 0.675598 1441913003 -0.192078 -0.704468 0.102051 0.675598 1441913004 -0.192078 -0.704468 0.102051 0.675598 1441913004 -0.192078 -0.704468 0.102051 0.675598 1441913004 -0.202271 -0.696167 0.100403 0.681396 1441913004 -0.202271 -0.696167 0.100403 0.681396 1441913004 -0.202271 -0.696167 0.100403 0.681396 1441913004 -0.202271 -0.696167 0.100403 0.681396 1441913004 -0.202271 -0.696167 0.100403 0.681396 1441913004 -0.202271 -0.696167 0.100403 0.681396 1441913004 -0.216919 -0.710022 0.114319 0.660156 1441913004 -0.216919 -0.710022 0.114319 0.660156 1441913004 -0.216919 -0.710022 0.114319 0.660156 1441913004 -0.216919 -0.710022 0.114319 0.660156 1441913004 -0.216919 -0.710022 0.114319 0.660156 1441913004 -0.216919 -0.710022 0.114319 0.660156 1441913004 -0.233948 -0.748840 0.151001 0.601440 1441913004 -0.233948 -0.748840 0.151001 0.601440 1441913004 -0.233948 -0.748840 0.151001 0.601440 1441913004 -0.233948 -0.748840 0.151001 0.601440 1441913004 -0.233948 -0.748840 0.151001 0.601440 1441913004 -0.233948 -0.748840 0.151001 0.601440 1441913004 -0.233948 -0.748840 0.151001 0.601440 1441913004 -0.279236 -0.794006 0.198853 0.502075 1441913004 -0.279236 -0.794006 0.198853 0.502075 1441913004 -0.279236 -0.794006 0.198853 0.502075 1441913004 -0.279236 -0.794006 0.198853 0.502075 1441913004 -0.279236 -0.794006 0.198853 0.502075 1441913004 -0.279236 -0.794006 0.198853 0.502075 1441913004 -0.326172 -0.837280 0.267151 0.348145 1441913004 -0.326172 -0.837280 0.267151 0.348145 1441913004 -0.326172 -0.837280 0.267151 0.348145 1441913004 -0.326172 -0.837280 0.267151 0.348145 1441913004 -0.326172 -0.837280 0.267151 0.348145 1441913004 -0.326172 -0.837280 0.267151 0.348145 1441913004 -0.326172 -0.837280 0.267151 0.348145 1441913004 -0.348450 -0.862915 0.338928 0.138245 1441913004 -0.348450 -0.862915 0.338928 0.138245 1441913004 -0.348450 -0.862915 0.338928 0.138245 1441913004 -0.348450 -0.862915 0.338928 0.138245 1441913004 -0.348450 -0.862915 0.338928 0.138245 1441913004 -0.348450 -0.862915 0.338928 0.138245 1441913004 -0.359924 -0.848633 0.380249 -0.075684 1441913004 -0.359924 -0.848633 0.380249 -0.075684 1441913004 -0.359924 -0.848633 0.380249 -0.075684 1441913004 -0.359924 -0.848633 0.380249 -0.075684 1441913004 -0.359924 -0.848633 0.380249 -0.075684 1441913004 -0.359924 -0.848633 0.380249 -0.075684 1441913004 -0.349304 -0.823303 0.367004 -0.255981 1441913004 -0.349304 -0.823303 0.367004 -0.255981 1441913004 -0.349304 -0.823303 0.367004 -0.255981 1441913004 -0.349304 -0.823303 0.367004 -0.255981 1441913004 -0.349304 -0.823303 0.367004 -0.255981 1441913004 -0.349304 -0.823303 0.367004 -0.255981 1441913004 -0.327515 -0.812378 0.302490 -0.375977 1441913004 -0.327515 -0.812378 0.302490 -0.375977 1441913004 -0.327515 -0.812378 0.302490 -0.375977 1441913004 -0.327515 -0.812378 0.302490 -0.375977 1441913004 -0.327515 -0.812378 0.302490 -0.375977 1441913004 -0.327515 -0.812378 0.302490 -0.375977 1441913004 -0.316101 -0.806091 0.252686 -0.431824 1441913004 -0.316101 -0.806091 0.252686 -0.431824 1441913004 -0.316101 -0.806091 0.252686 -0.431824 1441913004 -0.316101 -0.806091 0.252686 -0.431824 1441913004 -0.316101 -0.806091 0.252686 -0.431824 1441913004 -0.316101 -0.806091 0.252686 -0.431824 1441913004 -0.304199 -0.805237 0.238892 -0.449524 1441913004 -0.304199 -0.805237 0.238892 -0.449524 1441913004 -0.304199 -0.805237 0.238892 -0.449524 1441913004 -0.304199 -0.805237 0.238892 -0.449524 1441913004 -0.304199 -0.805237 0.238892 -0.449524 1441913004 -0.304199 -0.805237 0.238892 -0.449524 1441913004 -0.304199 -0.805237 0.238892 -0.449524 1441913004 -0.311279 -0.807678 0.251465 -0.433167 1441913004 -0.311279 -0.807678 0.251465 -0.433167 1441913004 -0.311279 -0.807678 0.251465 -0.433167 1441913004 -0.311279 -0.807678 0.251465 -0.433167 1441913004 -0.311279 -0.807678 0.251465 -0.433167 1441913004 -0.311279 -0.807678 0.251465 -0.433167 1441913004 -0.313965 -0.822937 0.257019 -0.397766 1441913004 -0.313965 -0.822937 0.257019 -0.397766 1441913004 -0.313965 -0.822937 0.257019 -0.397766 1441913004 -0.313965 -0.822937 0.257019 -0.397766 1441913004 -0.313965 -0.822937 0.257019 -0.397766 1441913004 -0.313965 -0.822937 0.257019 -0.397766 1441913004 -0.317505 -0.852112 0.250427 -0.332397 1441913004 -0.317505 -0.852112 0.250427 -0.332397 1441913004 -0.317505 -0.852112 0.250427 -0.332397 1441913004 -0.317505 -0.852112 0.250427 -0.332397 1441913004 -0.317505 -0.852112 0.250427 -0.332397 1441913004 -0.317505 -0.852112 0.250427 -0.332397 1441913004 -0.311951 -0.888550 0.244385 -0.231323 1441913004 -0.311951 -0.888550 0.244385 -0.231323 1441913004 -0.311951 -0.888550 0.244385 -0.231323 1441913004 -0.311951 -0.888550 0.244385 -0.231323 1441913004 -0.311951 -0.888550 0.244385 -0.231323 1441913004 -0.311951 -0.888550 0.244385 -0.231323 1441913004 -0.317017 -0.908813 0.251953 -0.100586 1441913004 -0.317017 -0.908813 0.251953 -0.100586 1441913004 -0.317017 -0.908813 0.251953 -0.100586 1441913004 -0.317017 -0.908813 0.251953 -0.100586 1441913004 -0.317017 -0.908813 0.251953 -0.100586 1441913004 -0.317017 -0.908813 0.251953 -0.100586 1441913004 -0.320313 -0.912598 0.248535 0.053894 1441913004 -0.320313 -0.912598 0.248535 0.053894 1441913004 -0.320313 -0.912598 0.248535 0.053894 1441913004 -0.320313 -0.912598 0.248535 0.053894 1441913004 -0.320313 -0.912598 0.248535 0.053894 1441913004 -0.320313 -0.912598 0.248535 0.053894 1441913004 -0.320313 -0.912598 0.248535 0.053894 1441913004 -0.303040 -0.899231 0.233459 0.212402 1441913004 -0.303040 -0.899231 0.233459 0.212402 1441913004 -0.303040 -0.899231 0.233459 0.212402 1441913004 -0.303040 -0.899231 0.233459 0.212402 1441913005 -0.303040 -0.899231 0.233459 0.212402 1441913005 -0.303040 -0.899231 0.233459 0.212402 1441913005 -0.279480 -0.863281 0.213318 0.362183 1441913005 -0.279480 -0.863281 0.213318 0.362183 1441913005 -0.279480 -0.863281 0.213318 0.362183 1441913005 -0.279480 -0.863281 0.213318 0.362183 1441913005 -0.254211 -0.812866 0.187988 0.489197 1441913005 -0.254211 -0.812866 0.187988 0.489197 1441913005 -0.254211 -0.812866 0.187988 0.489197 1441913005 -0.254211 -0.812866 0.187988 0.489197 1441913005 -0.254211 -0.812866 0.187988 0.489197 1441913005 -0.254211 -0.812866 0.187988 0.489197 1441913005 -0.248413 -0.749817 0.148926 0.594910 1441913005 -0.248413 -0.749817 0.148926 0.594910 1441913005 -0.248413 -0.749817 0.148926 0.594910 1441913005 -0.248413 -0.749817 0.148926 0.594910 1441913005 -0.248413 -0.749817 0.148926 0.594910 1441913005 -0.248413 -0.749817 0.148926 0.594910 1441913005 -0.236511 -0.692993 0.106628 0.672668 1441913005 -0.236511 -0.692993 0.106628 0.672668 1441913005 -0.236511 -0.692993 0.106628 0.672668 1441913005 -0.236511 -0.692993 0.106628 0.672668 1441913005 -0.236511 -0.692993 0.106628 0.672668 1441913005 -0.236511 -0.692993 0.106628 0.672668 1441913005 -0.236511 -0.692993 0.106628 0.672668 1441913005 -0.233643 -0.642517 0.073303 0.726135 1441913005 -0.233643 -0.642517 0.073303 0.726135 1441913005 -0.233643 -0.642517 0.073303 0.726135 1441913005 -0.233643 -0.642517 0.073303 0.726135 1441913005 -0.233643 -0.642517 0.073303 0.726135 1441913005 -0.233643 -0.642517 0.073303 0.726135 1441913005 -0.244385 -0.609375 0.057251 0.752136 1441913005 -0.244385 -0.609375 0.057251 0.752136 1441913005 -0.244385 -0.609375 0.057251 0.752136 1441913005 -0.244385 -0.609375 0.057251 0.752136 1441913005 -0.244385 -0.609375 0.057251 0.752136 1441913005 -0.244385 -0.609375 0.057251 0.752136 1441913005 -0.266357 -0.606689 0.066772 0.745972 1441913005 -0.266357 -0.606689 0.066772 0.745972 1441913005 -0.266357 -0.606689 0.066772 0.745972 1441913005 -0.266357 -0.606689 0.066772 0.745972 1441913005 -0.266357 -0.606689 0.066772 0.745972 1441913005 -0.266357 -0.606689 0.066772 0.745972 1441913005 -0.302185 -0.638062 0.101868 0.700867 1441913005 -0.302185 -0.638062 0.101868 0.700867 1441913005 -0.302185 -0.638062 0.101868 0.700867 1441913005 -0.302185 -0.638062 0.101868 0.700867 1441913005 -0.302185 -0.638062 0.101868 0.700867 1441913005 -0.302185 -0.638062 0.101868 0.700867 1441913005 -0.343384 -0.701599 0.169250 0.601013 1441913005 -0.343384 -0.701599 0.169250 0.601013 1441913005 -0.343384 -0.701599 0.169250 0.601013 1441913005 -0.343384 -0.701599 0.169250 0.601013 1441913005 -0.343384 -0.701599 0.169250 0.601013 1441913005 -0.343384 -0.701599 0.169250 0.601013 1441913005 -0.396423 -0.769470 0.249817 0.434021 1441913005 -0.396423 -0.769470 0.249817 0.434021 1441913005 -0.396423 -0.769470 0.249817 0.434021 1441913005 -0.396423 -0.769470 0.249817 0.434021 1441913005 -0.396423 -0.769470 0.249817 0.434021 1441913005 -0.396423 -0.769470 0.249817 0.434021 1441913005 -0.396423 -0.769470 0.249817 0.434021 1441913005 -0.450623 -0.806824 0.329651 0.193359 1441913005 -0.450623 -0.806824 0.329651 0.193359 1441913005 -0.450623 -0.806824 0.329651 0.193359 1441913005 -0.450623 -0.806824 0.329651 0.193359 1441913005 -0.450623 -0.806824 0.329651 0.193359 1441913005 -0.450623 -0.806824 0.329651 0.193359 1441913005 -0.442932 -0.806702 0.380432 -0.091553 1441913005 -0.442932 -0.806702 0.380432 -0.091553 1441913005 -0.442932 -0.806702 0.380432 -0.091553 1441913005 -0.442932 -0.806702 0.380432 -0.091553 1441913005 -0.442932 -0.806702 0.380432 -0.091553 1441913005 -0.442932 -0.806702 0.380432 -0.091553 1441913005 -0.441711 -0.763489 0.375671 -0.284546 1441913005 -0.441711 -0.763489 0.375671 -0.284546 1441913005 -0.441711 -0.763489 0.375671 -0.284546 1441913005 -0.441711 -0.763489 0.375671 -0.284546 1441913005 -0.441711 -0.763489 0.375671 -0.284546 1441913005 -0.441711 -0.763489 0.375671 -0.284546 1441913005 -0.393921 -0.757019 0.322205 -0.409851 1441913005 -0.393921 -0.757019 0.322205 -0.409851 1441913005 -0.393921 -0.757019 0.322205 -0.409851 1441913005 -0.393921 -0.757019 0.322205 -0.409851 1441913005 -0.393921 -0.757019 0.322205 -0.409851 1441913005 -0.393921 -0.757019 0.322205 -0.409851 1441913005 -0.346924 -0.771057 0.254639 -0.469360 1441913005 -0.346924 -0.771057 0.254639 -0.469360 1441913005 -0.346924 -0.771057 0.254639 -0.469360 1441913005 -0.346924 -0.771057 0.254639 -0.469360 1441913005 -0.346924 -0.771057 0.254639 -0.469360 1441913005 -0.346924 -0.771057 0.254639 -0.469360 1441913005 -0.314575 -0.788757 0.209229 -0.485046 1441913005 -0.314575 -0.788757 0.209229 -0.485046 1441913005 -0.314575 -0.788757 0.209229 -0.485046 1441913005 -0.314575 -0.788757 0.209229 -0.485046 1441913005 -0.314575 -0.788757 0.209229 -0.485046 1441913005 -0.314575 -0.788757 0.209229 -0.485046 1441913005 -0.306641 -0.807251 0.188599 -0.467834 1441913005 -0.306641 -0.807251 0.188599 -0.467834 1441913005 -0.306641 -0.807251 0.188599 -0.467834 1441913005 -0.306641 -0.807251 0.188599 -0.467834 1441913005 -0.306641 -0.807251 0.188599 -0.467834 1441913005 -0.306641 -0.807251 0.188599 -0.467834 1441913005 -0.314819 -0.833801 0.173279 -0.419250 1441913005 -0.314819 -0.833801 0.173279 -0.419250 1441913005 -0.314819 -0.833801 0.173279 -0.419250 1441913005 -0.314819 -0.833801 0.173279 -0.419250 1441913005 -0.314819 -0.833801 0.173279 -0.419250 1441913006 -0.314819 -0.833801 0.173279 -0.419250 1441913006 -0.321899 -0.868286 0.154419 -0.344543 1441913006 -0.321899 -0.868286 0.154419 -0.344543 1441913006 -0.321899 -0.868286 0.154419 -0.344543 1441913006 -0.321899 -0.868286 0.154419 -0.344543 1441913006 -0.321899 -0.868286 0.154419 -0.344543 1441913006 -0.321899 -0.868286 0.154419 -0.344543 1441913006 -0.322510 -0.904541 0.143799 -0.239136 1441913006 -0.322510 -0.904541 0.143799 -0.239136 1441913006 -0.322510 -0.904541 0.143799 -0.239136 1441913006 -0.322510 -0.904541 0.143799 -0.239136 1441913006 -0.322510 -0.904541 0.143799 -0.239136 1441913006 -0.322510 -0.904541 0.143799 -0.239136 1441913006 -0.325684 -0.927673 0.149963 -0.104370 1441913006 -0.325684 -0.927673 0.149963 -0.104370 1441913006 -0.325684 -0.927673 0.149963 -0.104370 1441913006 -0.325684 -0.927673 0.149963 -0.104370 1441913006 -0.325684 -0.927673 0.149963 -0.104370 1441913006 -0.325684 -0.927673 0.149963 -0.104370 1441913006 -0.325684 -0.927673 0.149963 -0.104370 1441913006 -0.333984 -0.926758 0.161621 0.059326 1441913006 -0.333984 -0.926758 0.161621 0.059326 1441913006 -0.333984 -0.926758 0.161621 0.059326 1441913006 -0.333984 -0.926758 0.161621 0.059326 1441913006 -0.333984 -0.926758 0.161621 0.059326 1441913006 -0.333984 -0.926758 0.161621 0.059326 1441913006 -0.319458 -0.905090 0.165222 0.226868 1441913006 -0.319458 -0.905090 0.165222 0.226868 1441913006 -0.319458 -0.905090 0.165222 0.226868 1441913006 -0.319458 -0.905090 0.165222 0.226868 1441913006 -0.319458 -0.905090 0.165222 0.226868 1441913006 -0.319458 -0.905090 0.165222 0.226868 1441913006 -0.319458 -0.905090 0.165222 0.226868 1441913006 -0.302673 -0.858582 0.153381 0.384338 1441913006 -0.302673 -0.858582 0.153381 0.384338 1441913006 -0.302673 -0.858582 0.153381 0.384338 1441913006 -0.302673 -0.858582 0.153381 0.384338 1441913006 -0.302673 -0.858582 0.153381 0.384338 1441913006 -0.302673 -0.858582 0.153381 0.384338 1441913006 -0.281433 -0.801697 0.127258 0.511780 1441913006 -0.281433 -0.801697 0.127258 0.511780 1441913006 -0.281433 -0.801697 0.127258 0.511780 1441913006 -0.281433 -0.801697 0.127258 0.511780 1441913006 -0.281433 -0.801697 0.127258 0.511780 1441913006 -0.281433 -0.801697 0.127258 0.511780 1441913006 -0.261597 -0.744507 0.096558 0.606567 1441913006 -0.261597 -0.744507 0.096558 0.606567 1441913006 -0.261597 -0.744507 0.096558 0.606567 1441913006 -0.261597 -0.744507 0.096558 0.606567 1441913006 -0.261597 -0.744507 0.096558 0.606567 1441913006 -0.261597 -0.744507 0.096558 0.606567 1441913006 -0.244385 -0.694763 0.081726 0.671509 1441913006 -0.244385 -0.694763 0.081726 0.671509 1441913006 -0.244385 -0.694763 0.081726 0.671509 1441913006 -0.244385 -0.694763 0.081726 0.671509 1441913006 -0.244385 -0.694763 0.081726 0.671509 1441913006 -0.244385 -0.694763 0.081726 0.671509 1441913006 -0.243103 -0.651367 0.070557 0.715271 1441913006 -0.243103 -0.651367 0.070557 0.715271 1441913006 -0.243103 -0.651367 0.070557 0.715271 1441913006 -0.243103 -0.651367 0.070557 0.715271 1441913006 -0.243103 -0.651367 0.070557 0.715271 1441913006 -0.243103 -0.651367 0.070557 0.715271 1441913006 -0.243103 -0.651367 0.070557 0.715271 1441913006 -0.243042 -0.627014 0.069214 0.736877 1441913006 -0.243042 -0.627014 0.069214 0.736877 1441913006 -0.243042 -0.627014 0.069214 0.736877 1441913006 -0.243042 -0.627014 0.069214 0.736877 1441913006 -0.243042 -0.627014 0.069214 0.736877 1441913006 -0.243042 -0.627014 0.069214 0.736877 1441913006 -0.249817 -0.628540 0.077576 0.732422 1441913006 -0.249817 -0.628540 0.077576 0.732422 1441913006 -0.249817 -0.628540 0.077576 0.732422 1441913006 -0.249817 -0.628540 0.077576 0.732422 1441913006 -0.249817 -0.628540 0.077576 0.732422 1441913006 -0.249817 -0.628540 0.077576 0.732422 1441913006 -0.274109 -0.666077 0.100830 0.686279 1441913006 -0.274109 -0.666077 0.100830 0.686279 1441913006 -0.274109 -0.666077 0.100830 0.686279 1441913006 -0.274109 -0.666077 0.100830 0.686279 1441913006 -0.274109 -0.666077 0.100830 0.686279 1441913006 -0.274109 -0.666077 0.100830 0.686279 1441913006 -0.303528 -0.744934 0.161194 0.571838 1441913006 -0.303528 -0.744934 0.161194 0.571838 1441913006 -0.303528 -0.744934 0.161194 0.571838 1441913006 -0.303528 -0.744934 0.161194 0.571838 1441913006 -0.303528 -0.744934 0.161194 0.571838 1441913006 -0.303528 -0.744934 0.161194 0.571838 1441913006 -0.303528 -0.744934 0.161194 0.571838 1441913006 -0.343811 -0.823059 0.229614 0.389526 1441913006 -0.343811 -0.823059 0.229614 0.389526 1441913006 -0.343811 -0.823059 0.229614 0.389526 1441913006 -0.343811 -0.823059 0.229614 0.389526 1441913006 -0.343811 -0.823059 0.229614 0.389526 1441913006 -0.343811 -0.823059 0.229614 0.389526 1441913006 -0.372620 -0.865234 0.292542 0.164307 1441913006 -0.372620 -0.865234 0.292542 0.164307 1441913006 -0.372620 -0.865234 0.292542 0.164307 1441913006 -0.372620 -0.865234 0.292542 0.164307 1441913006 -0.372620 -0.865234 0.292542 0.164307 1441913006 -0.372620 -0.865234 0.292542 0.164307 1441913006 -0.384216 -0.862427 0.321167 -0.074707 1441913006 -0.384216 -0.862427 0.321167 -0.074707 1441913006 -0.384216 -0.862427 0.321167 -0.074707 1441913006 -0.384216 -0.862427 0.321167 -0.074707 1441913006 -0.384216 -0.862427 0.321167 -0.074707 1441913006 -0.384216 -0.862427 0.321167 -0.074707 1441913006 -0.377930 -0.825684 0.310669 -0.281067 1441913006 -0.377930 -0.825684 0.310669 -0.281067 1441913006 -0.377930 -0.825684 0.310669 -0.281067 1441913006 -0.377930 -0.825684 0.310669 -0.281067 1441913006 -0.377930 -0.825684 0.310669 -0.281067 1441913006 -0.377930 -0.825684 0.310669 -0.281067 1441913007 -0.347046 -0.791260 0.269470 -0.425415 1441913007 -0.347046 -0.791260 0.269470 -0.425415 1441913007 -0.347046 -0.791260 0.269470 -0.425415 1441913007 -0.347046 -0.791260 0.269470 -0.425415 1441913007 -0.347046 -0.791260 0.269470 -0.425415 1441913007 -0.347046 -0.791260 0.269470 -0.425415 1441913007 -0.322815 -0.760254 0.239685 -0.510315 1441913007 -0.322815 -0.760254 0.239685 -0.510315 1441913007 -0.322815 -0.760254 0.239685 -0.510315 1441913007 -0.322815 -0.760254 0.239685 -0.510315 1441913007 -0.322815 -0.760254 0.239685 -0.510315 1441913007 -0.322815 -0.760254 0.239685 -0.510315 1441913007 -0.317810 -0.737915 0.233826 -0.547607 1441913007 -0.317810 -0.737915 0.233826 -0.547607 1441913007 -0.317810 -0.737915 0.233826 -0.547607 1441913007 -0.317810 -0.737915 0.233826 -0.547607 1441913007 -0.321289 -0.727783 0.253967 -0.550171 1441913007 -0.321289 -0.727783 0.253967 -0.550171 1441913007 -0.321289 -0.727783 0.253967 -0.550171 1441913007 -0.321289 -0.727783 0.253967 -0.550171 1441913007 -0.321289 -0.727783 0.253967 -0.550171 1441913007 -0.321289 -0.727783 0.253967 -0.550171 1441913007 -0.339172 -0.730652 0.286011 -0.518982 1441913007 -0.339172 -0.730652 0.286011 -0.518982 1441913007 -0.339172 -0.730652 0.286011 -0.518982 1441913007 -0.339172 -0.730652 0.286011 -0.518982 1441913007 -0.339172 -0.730652 0.286011 -0.518982 1441913007 -0.339172 -0.730652 0.286011 -0.518982 1441913007 -0.370483 -0.753662 0.303345 -0.450317 1441913007 -0.370483 -0.753662 0.303345 -0.450317 1441913007 -0.370483 -0.753662 0.303345 -0.450317 1441913007 -0.370483 -0.753662 0.303345 -0.450317 1441913007 -0.370483 -0.753662 0.303345 -0.450317 1441913007 -0.370483 -0.753662 0.303345 -0.450317 1441913007 -0.395081 -0.797668 0.295532 -0.346985 1441913007 -0.395081 -0.797668 0.295532 -0.346985 1441913007 -0.395081 -0.797668 0.295532 -0.346985 1441913007 -0.395081 -0.797668 0.295532 -0.346985 1441913007 -0.395081 -0.797668 0.295532 -0.346985 1441913007 -0.395081 -0.797668 0.295532 -0.346985 1441913007 -0.385803 -0.861023 0.265625 -0.198303 1441913007 -0.385803 -0.861023 0.265625 -0.198303 1441913007 -0.385803 -0.861023 0.265625 -0.198303 1441913007 -0.385803 -0.861023 0.265625 -0.198303 1441913007 -0.385803 -0.861023 0.265625 -0.198303 1441913007 
-0.699280 -0.398682 0.560852 -0.193726 1441913009 -0.699280 -0.398682 0.560852 -0.193726 1441913009 -0.699280 -0.398682 0.560852 -0.193726 1441913009 -0.699280 -0.398682 0.560852 -0.193726 1441913009 -0.699280 -0.398682 0.560852 -0.193726 1441913009 -0.699280 -0.398682 0.560852 -0.193726 1441913009 -0.715088 -0.384583 0.558594 -0.169495 1441913009 -0.715088 -0.384583 0.558594 -0.169495 1441913009 -0.715088 -0.384583 0.558594 -0.169495 1441913009 -0.715088 -0.384583 0.558594 -0.169495 1441913009 -0.715088 -0.384583 0.558594 -0.169495 1441913009 -0.715088 -0.384583 0.558594 -0.169495 1441913009 -0.715088 -0.384583 0.558594 -0.169495 1441913009 -0.734436 -0.374390 0.545959 -0.149780 1441913009 -0.734436 -0.374390 0.545959 -0.149780 1441913009 -0.734436 -0.374390 0.545959 -0.149780 1441913009 -0.734436 -0.374390 0.545959 -0.149780 1441913009 -0.734436 -0.374390 0.545959 -0.149780 1441913009 -0.734436 -0.374390 0.545959 -0.149780 1441913009 -0.734436 -0.374390 0.545959 -0.149780 1441913009 -0.738159 -0.383911 0.531982 -0.157471 1441913009 -0.738159 -0.383911 0.531982 -0.157471 1441913009 -0.738159 -0.383911 0.531982 -0.157471 1441913009 -0.738159 -0.383911 0.531982 -0.157471 1441913009 -0.738159 -0.383911 0.531982 -0.157471 1441913009 -0.738159 -0.383911 0.531982 -0.157471 1441913009 -0.729309 -0.405945 0.518799 -0.184937 1441913009 -0.729309 -0.405945 0.518799 -0.184937 1441913009 -0.729309 -0.405945 0.518799 -0.184937 1441913009 -0.729309 -0.405945 0.518799 -0.184937 1441913009 -0.729309 -0.405945 0.518799 -0.184937 1441913009 -0.729309 -0.405945 0.518799 -0.184937 1441913009 -0.716492 -0.424316 0.510559 -0.214539 1441913009 -0.716492 -0.424316 0.510559 -0.214539 1441913009 -0.716492 -0.424316 0.510559 -0.214539 1441913009 -0.716492 -0.424316 0.510559 -0.214539 1441913009 -0.716492 -0.424316 0.510559 -0.214539 1441913009 -0.716492 -0.424316 0.510559 -0.214539 1441913009 -0.707153 -0.431396 0.509888 -0.232117 1441913009 -0.707153 -0.431396 0.509888 -0.232117 1441913009 -0.707153 -0.431396 0.509888 -0.232117 1441913009 -0.707153 -0.431396 0.509888 -0.232117 1441913009 -0.707153 -0.431396 0.509888 -0.232117 1441913009 -0.707153 -0.431396 0.509888 -0.232117 1441913009 -0.700012 -0.427490 0.520325 -0.237854 1441913009 -0.700012 -0.427490 0.520325 -0.237854 1441913009 -0.700012 -0.427490 0.520325 -0.237854 1441913009 -0.700012 -0.427490 0.520325 -0.237854 1441913009 -0.700012 -0.427490 0.520325 -0.237854 1441913009 -0.700012 -0.427490 0.520325 -0.237854 1441913009 -0.694580 -0.415039 0.537964 -0.236572 1441913009 -0.694580 -0.415039 0.537964 -0.236572 1441913009 -0.694580 -0.415039 0.537964 -0.236572 1441913009 -0.694580 -0.415039 0.537964 -0.236572 1441913009 -0.694580 -0.415039 0.537964 -0.236572 1441913009 -0.694580 -0.415039 0.537964 -0.236572 1441913009 -0.691589 -0.397400 0.557373 -0.230591 1441913009 -0.691589 -0.397400 0.557373 -0.230591 1441913009 -0.691589 -0.397400 0.557373 -0.230591 1441913009 -0.691589 -0.397400 0.557373 -0.230591 1441913010 -0.691589 -0.397400 0.557373 -0.230591 1441913010 -0.691589 -0.397400 0.557373 -0.230591 1441913010 -0.691589 -0.397400 0.557373 -0.230591 1441913010 -0.692261 -0.378235 0.573730 -0.220398 1441913010 -0.692261 -0.378235 0.573730 -0.220398 1441913010 -0.692261 -0.378235 0.573730 -0.220398 1441913010 -0.692261 -0.378235 0.573730 -0.220398 1441913010 -0.692261 -0.378235 0.573730 -0.220398 1441913010 -0.692261 -0.378235 0.573730 -0.220398 1441913010 -0.696655 -0.361328 0.584167 -0.207153 1441913010 -0.696655 -0.361328 0.584167 -0.207153 1441913010 -0.696655 -0.361328 0.584167 -0.207153 1441913010 -0.696655 -0.361328 0.584167 -0.207153 1441913010 -0.696655 -0.361328 0.584167 -0.207153 1441913010 -0.696655 -0.361328 0.584167 -0.207153 1441913010 -0.703430 -0.348755 0.588806 -0.192261 1441913010 -0.703430 -0.348755 0.588806 -0.192261 1441913010 -0.703430 -0.348755 0.588806 -0.192261 1441913010 -0.703430 -0.348755 0.588806 -0.192261 1441913010 -0.703430 -0.348755 0.588806 -0.192261 1441913010 -0.703430 -0.348755 0.588806 -0.192261 1441913010 -0.711914 -0.343567 0.585388 -0.180298 1441913010 -0.711914 -0.343567 0.585388 -0.180298 1441913010 -0.711914 -0.343567 0.585388 -0.180298 1441913010 -0.711914 -0.343567 0.585388 -0.180298 1441913010 -0.711914 -0.343567 0.585388 -0.180298 1441913010 -0.711914 -0.343567 0.585388 -0.180298 1441913010 -0.711914 -0.343567 0.585388 -0.180298 1441913010 -0.719971 -0.341492 0.579712 -0.170166 1441913010 -0.719971 -0.341492 0.579712 -0.170166 1441913010 -0.719971 -0.341492 0.579712 -0.170166 1441913010 -0.719971 -0.341492 0.579712 -0.170166 1441913010 -0.719971 -0.341492 0.579712 -0.170166 1441913010 -0.719971 -0.341492 0.579712 -0.170166 1441913010 -0.726196 -0.346130 0.569824 -0.167969 1441913010 -0.726196 -0.346130 0.569824 -0.167969 1441913010 -0.726196 -0.346130 0.569824 -0.167969 1441913010 -0.726196 -0.346130 0.569824 -0.167969 1441913010 -0.726196 -0.346130 0.569824 -0.167969 1441913010 -0.726196 -0.346130 0.569824 -0.167969 1441913010 -0.727356 -0.372498 0.547852 -0.179199 1441913010 -0.727356 -0.372498 0.547852 -0.179199 1441913010 -0.727356 -0.372498 0.547852 -0.179199 1441913010 -0.727356 -0.372498 0.547852 -0.179199 1441913010 -0.727356 -0.372498 0.547852 -0.179199 1441913010 -0.727356 -0.372498 0.547852 -0.179199 1441913010 -0.727356 -0.372498 0.547852 -0.179199 1441913010 -0.722717 -0.398987 0.534241 -0.182068 1441913010 -0.722717 -0.398987 0.534241 -0.182068 1441913010 -0.722717 -0.398987 0.534241 -0.182068 1441913010 -0.722717 -0.398987 0.534241 -0.182068 1441913010 -0.722717 -0.398987 0.534241 -0.182068 1441913010 -0.722717 -0.398987 0.534241 -0.182068 1441913010 -0.722839 -0.396423 0.539246 -0.171875 1441913010 -0.722839 -0.396423 0.539246 -0.171875 1441913010 -0.722839 -0.396423 0.539246 -0.171875 1441913010 -0.722839 -0.396423 0.539246 -0.171875 1441913010 -0.722839 -0.396423 0.539246 -0.171875 1441913010 -0.726563 -0.370056 0.556335 -0.160339 1441913010 -0.726563 -0.370056 0.556335 -0.160339 1441913010 -0.726563 -0.370056 0.556335 -0.160339 1441913010 -0.726563 -0.370056 0.556335 -0.160339 1441913010 -0.726563 -0.370056 0.556335 -0.160339 1441913010 -0.726563 -0.370056 0.556335 -0.160339 1441913010 -0.726563 -0.370056 0.556335 -0.160339 1441913010 -0.726563 -0.370056 0.556335 -0.160339 1441913010 -0.728271 -0.342590 0.573120 -0.154297 1441913010 -0.728271 -0.342590 0.573120 -0.154297 1441913010 -0.728271 -0.342590 0.573120 -0.154297 1441913010 -0.728271 -0.342590 0.573120 -0.154297 1441913010 -0.728271 -0.342590 0.573120 -0.154297 1441913010 -0.728271 -0.342590 0.573120 -0.154297 1441913010 -0.725281 -0.335815 0.580261 -0.156555 1441913010 -0.725281 -0.335815 0.580261 -0.156555 1441913010 -0.725281 -0.335815 0.580261 -0.156555 1441913010 -0.725281 -0.335815 0.580261 -0.156555 1441913010 -0.725281 -0.335815 0.580261 -0.156555 1441913010 -0.725281 -0.335815 0.580261 -0.156555 1441913010 -0.719849 -0.350525 0.576660 -0.162598 1441913010 -0.719849 -0.350525 0.576660 -0.162598 1441913010 -0.719849 -0.350525 0.576660 -0.162598 1441913010 -0.719849 -0.350525 0.576660 -0.162598 1441913010 -0.719849 -0.350525 0.576660 -0.162598 1441913010 -0.719849 -0.350525 0.576660 -0.162598 1441913010 -0.719849 -0.350525 0.576660 -0.162598 1441913010 -0.716431 -0.371277 0.565125 -0.171814 1441913010 -0.716431 -0.371277 0.565125 -0.171814 1441913010 -0.716431 -0.371277 0.565125 -0.171814 1441913010 -0.716431 -0.371277 0.565125 -0.171814 1441913010 -0.716431 -0.371277 0.565125 -0.171814 1441913010 -0.716431 -0.371277 0.565125 -0.171814 1441913010 -0.714050 -0.389771 0.551453 -0.184875 1441913010 -0.714050 -0.389771 0.551453 -0.184875 1441913010 -0.714050 -0.389771 0.551453 -0.184875 1441913010 -0.714050 -0.389771 0.551453 -0.184875 1441913010 -0.714050 -0.389771 0.551453 -0.184875 1441913010 -0.714050 -0.389771 0.551453 -0.184875 1441913010 -0.710510 -0.403870 0.540955 -0.198669 1441913010 -0.710510 -0.403870 0.540955 -0.198669 1441913010 -0.710510 -0.403870 0.540955 -0.198669 1441913010 -0.710510 -0.403870 0.540955 -0.198669 1441913010 -0.710510 -0.403870 0.540955 -0.198669 1441913010 -0.710510 -0.403870 0.540955 -0.198669 1441913010 -0.710510 -0.403870 0.540955 -0.198669 1441913010 -0.704651 -0.414185 0.535767 -0.212036 1441913010 -0.704651 -0.414185 0.535767 -0.212036 1441913010 -0.704651 -0.414185 0.535767 -0.212036 1441913010 -0.704651 -0.414185 0.535767 -0.212036 1441913010 -0.704651 -0.414185 0.535767 -0.212036 1441913010 -0.704651 -0.414185 0.535767 -0.212036 1441913010 -0.698975 -0.417236 0.535339 -0.225464 1441913010 -0.698975 -0.417236 0.535339 -0.225464 1441913010 -0.698975 -0.417236 0.535339 -0.225464 1441913010 -0.698975 -0.417236 0.535339 -0.225464 1441913011 -0.698975 -0.417236 0.535339 -0.225464 1441913011 -0.698975 -0.417236 0.535339 -0.225464 1441913011 -0.693665 -0.414612 0.538452 -0.238892 1441913011 -0.693665 -0.414612 0.538452 -0.238892 1441913011 -0.693665 -0.414612 0.538452 -0.238892 1441913011 -0.693665 -0.414612 0.538452 -0.238892 1441913011 -0.693665 -0.414612 0.538452 -0.238892 1441913011 -0.693665 -0.414612 0.538452 -0.238892 1441913011 -0.693665 -0.414612 0.538452 -0.238892 1441913011 -0.686890 -0.411316 0.543701 -0.251892 1441913011 -0.686890 -0.411316 0.543701 -0.251892 1441913011 -0.686890 -0.411316 0.543701 -0.251892 1441913011 -0.686890 -0.411316 0.543701 -0.251892 1441913011 -0.686890 -0.411316 0.543701 -0.251892 1441913011 -0.686890 -0.411316 0.543701 -0.251892 1441913011 -0.681152 -0.406250 0.551270 -0.259155 1441913011 -0.681152 -0.406250 0.551270 -0.259155 1441913011 -0.681152 -0.406250 0.551270 -0.259155 1441913011 -0.681152 -0.406250 0.551270 -0.259155 1441913011 -0.681152 -0.406250 0.551270 -0.259155 1441913011 -0.681152 -0.406250 0.551270 -0.259155 1441913011 -0.679138 -0.397217 0.561462 -0.256409 1441913011 -0.679138 -0.397217 0.561462 -0.256409 1441913011 -0.679138 -0.397217 0.561462 -0.256409 1441913011 -0.679138 -0.397217 0.561462 -0.256409 1441913011 -0.679138 -0.397217 0.561462 -0.256409 1441913011 -0.679138 -0.397217 0.561462 -0.256409 1441913011 -0.681946 -0.383911 0.573120 -0.243286 1441913011 -0.681946 -0.383911 0.573120 -0.243286 1441913011 -0.681946 -0.383911 0.573120 -0.243286 1441913011 -0.681946 -0.383911 0.573120 -0.243286 1441913011 -0.681946 -0.383911 0.573120 -0.243286 1441913011 -0.681946 -0.383911 0.573120 -0.243286 1441913011 -0.689758 -0.367371 0.582825 -0.222717 1441913011 -0.689758 -0.367371 0.582825 -0.222717 1441913011 -0.689758 -0.367371 0.582825 -0.222717 1441913011 -0.689758 -0.367371 0.582825 -0.222717 1441913011 -0.689758 -0.367371 0.582825 -0.222717 1441913011 -0.689758 -0.367371 0.582825 -0.222717 1441913011 -0.700806 -0.353149 0.586182 -0.201355 1441913011 -0.700806 -0.353149 0.586182 -0.201355 1441913011 -0.700806 -0.353149 0.586182 -0.201355 1441913011 -0.700806 -0.353149 0.586182 -0.201355 1441913011 -0.700806 -0.353149 0.586182 -0.201355 1441913011 -0.700806 -0.353149 0.586182 -0.201355 1441913011 -0.700806 -0.353149 0.586182 -0.201355 1441913011 -0.710815 -0.347473 0.582703 -0.185791 1441913011 -0.710815 -0.347473 0.582703 -0.185791 1441913011 -0.710815 -0.347473 0.582703 -0.185791 1441913011 -0.710815 -0.347473 0.582703 -0.185791 1441913011 -0.710815 -0.347473 0.582703 -0.185791 1441913011 -0.710815 -0.347473 0.582703 -0.185791 1441913011 -0.719421 -0.349670 0.573853 -0.175781 1441913011 -0.719421 -0.349670 0.573853 -0.175781 1441913011 -0.719421 -0.349670 0.573853 -0.175781 1441913011 -0.719421 -0.349670 0.573853 -0.175781 1441913011 -0.719421 -0.349670 0.573853 -0.175781 1441913011 -0.719421 -0.349670 0.573853 -0.175781 1441913011 -0.725830 -0.358032 0.561523 -0.172424 1441913011 -0.725830 -0.358032 0.561523 -0.172424 1441913011 -0.725830 -0.358032 0.561523 -0.172424 1441913011 -0.725830 -0.358032 0.561523 -0.172424 1441913011 -0.725830 -0.358032 0.561523 -0.172424 1441913011 -0.725830 -0.358032 0.561523 -0.172424 1441913011 -0.725830 -0.358032 0.561523 -0.172424 1441913011 -0.728760 -0.366028 0.552246 -0.173157 1441913011 -0.728760 -0.366028 0.552246 -0.173157 1441913011 -0.728760 -0.366028 0.552246 -0.173157 1441913011 -0.728760 -0.366028 0.552246 -0.173157 1441913011 -0.728760 -0.366028 0.552246 -0.173157 1441913011 -0.728760 -0.366028 0.552246 -0.173157 1441913011 -0.730347 -0.362732 0.553162 -0.170349 1441913011 -0.730347 -0.362732 0.553162 -0.170349 1441913011 -0.730347 -0.362732 0.553162 -0.170349 1441913011 -0.730347 -0.362732 0.553162 -0.170349 1441913011 -0.730347 -0.362732 0.553162 -0.170349 1441913011 -0.730347 -0.362732 0.553162 -0.170349 1441913011 -0.731445 -0.348206 0.562866 -0.164185 1441913011 -0.731445 -0.348206 0.562866 -0.164185 1441913011 -0.731445 -0.348206 0.562866 -0.164185 1441913011 -0.731445 -0.348206 0.562866 -0.164185 1441913011 -0.731445 -0.348206 0.562866 -0.164185 1441913011 -0.731445 -0.348206 0.562866 -0.164185 1441913011 -0.731445 -0.348206 0.562866 -0.164185 1441913011 -0.732178 -0.331360 0.574402 -0.155579 1441913011 -0.732178 -0.331360 0.574402 -0.155579 1441913011 -0.732178 -0.331360 0.574402 -0.155579 1441913011 -0.732178 -0.331360 0.574402 -0.155579 1441913011 -0.732178 -0.331360 0.574402 -0.155579 1441913011 -0.731262 -0.322998 0.582275 -0.148071 1441913011 -0.731262 -0.322998 0.582275 -0.148071 1441913011 -0.731262 -0.322998 0.582275 -0.148071 1441913011 -0.731262 -0.322998 0.582275 -0.148071 1441913011 -0.731262 -0.322998 0.582275 -0.148071 1441913011 -0.731262 -0.322998 0.582275 -0.148071 1441913011 -0.731262 -0.322998 0.582275 -0.148071 1441913011 -0.728943 -0.325256 0.585266 -0.142883 1441913011 -0.728943 -0.325256 0.585266 -0.142883 1441913011 -0.728943 -0.325256 0.585266 -0.142883 1441913011 -0.728943 -0.325256 0.585266 -0.142883 1441913011 -0.728943 -0.325256 0.585266 -0.142883 1441913011 -0.728943 -0.325256 0.585266 -0.142883 1441913011 -0.726990 -0.334961 0.582825 -0.140259 1441913011 -0.726990 -0.334961 0.582825 -0.140259 1441913011 -0.726990 -0.334961 0.582825 -0.140259 1441913011 -0.726990 -0.334961 0.582825 -0.140259 1441913011 -0.726990 -0.334961 0.582825 -0.140259 1441913011 -0.726990 -0.334961 0.582825 -0.140259 1441913011 -0.726013 -0.344971 0.578491 -0.138916 1441913011 -0.726013 -0.344971 0.578491 -0.138916 1441913011 -0.726013 -0.344971 0.578491 -0.138916 1441913011 -0.726013 -0.344971 0.578491 -0.138916 1441913011 -0.726013 -0.344971 0.578491 -0.138916 1441913012 -0.726013 -0.344971 0.578491 -0.138916 1441913012 -0.724915 -0.354065 0.573669 -0.141785 1441913012 -0.724915 -0.354065 0.573669 -0.141785 1441913012 -0.724915 -0.354065 0.573669 -0.141785 1441913012 -0.724915 -0.354065 0.573669 -0.141785 1441913012 -0.724915 -0.354065 0.573669 -0.141785 1441913012 -0.724915 -0.354065 0.573669 -0.141785 1441913012 -0.724915 -0.354065 0.573669 -0.141785 1441913012 -0.722717 -0.364319 0.567688 -0.150635 1441913012 -0.722717 -0.364319 0.567688 -0.150635 1441913012 -0.722717 -0.364319 0.567688 -0.150635 1441913012 -0.722717 -0.364319 0.567688 -0.150635 1441913012 -0.722717 -0.364319 0.567688 -0.150635 1441913012 -0.722717 -0.364319 0.567688 -0.150635 1441913012 -0.720093 -0.369141 0.564270 -0.163635 1441913012 -0.720093 -0.369141 0.564270 -0.163635 1441913012 -0.720093 -0.369141 0.564270 -0.163635 1441913012 -0.720093 -0.369141 0.564270 -0.163635 1441913012 -0.720093 -0.369141 0.564270 -0.163635 1441913012 -0.720093 -0.369141 0.564270 -0.163635 1441913012 -0.720093 -0.369141 0.564270 -0.163635 1441913012 -0.714478 -0.370911 0.563782 -0.184753 1441913012 -0.714478 -0.370911 0.563782 -0.184753 1441913012 -0.714478 -0.370911 0.563782 -0.184753 1441913012 -0.714478 -0.370911 0.563782 -0.184753 1441913012 -0.714478 -0.370911 0.563782 -0.184753 1441913012 -0.714478 -0.370911 0.563782 -0.184753 1441913012 -0.706360 -0.368713 0.568115 -0.205933 1441913012 -0.706360 -0.368713 0.568115 -0.205933 1441913012 -0.706360 -0.368713 0.568115 -0.205933 1441913012 -0.706360 -0.368713 0.568115 -0.205933 1441913012 -0.706360 -0.368713 0.568115 -0.205933 1441913012 -0.706360 -0.368713 0.568115 -0.205933 1441913012 -0.700623 -0.364563 0.572388 -0.220459 1441913012 -0.700623 -0.364563 0.572388 -0.220459 1441913012 -0.700623 -0.364563 0.572388 -0.220459 1441913012 -0.700623 -0.364563 0.572388 -0.220459 1441913012 -0.700623 -0.364563 0.572388 -0.220459 1441913012 -0.700623 -0.364563 0.572388 -0.220459 1441913012 -0.697021 -0.366394 0.572083 -0.229614 1441913012 -0.697021 -0.366394 0.572083 -0.229614 1441913012 -0.697021 -0.366394 0.572083 -0.229614 1441913012 -0.697021 -0.366394 0.572083 -0.229614 1441913012 -0.697021 -0.366394 0.572083 -0.229614 1441913012 -0.697021 -0.366394 0.572083 -0.229614 1441913012 -0.692810 -0.375916 0.567932 -0.236938 1441913012 -0.692810 -0.375916 0.567932 -0.236938 1441913012 -0.692810 -0.375916 0.567932 -0.236938 1441913012 -0.692810 -0.375916 0.567932 -0.236938 1441913012 -0.692810 -0.375916 0.567932 -0.236938 1441913012 -0.692810 -0.375916 0.567932 -0.236938 1441913012 -0.692810 -0.375916 0.567932 -0.236938 1441913012 -0.689697 -0.382324 0.567566 -0.236755 1441913012 -0.689697 -0.382324 0.567566 -0.236755 1441913012 -0.689697 -0.382324 0.567566 -0.236755 1441913012 -0.689697 -0.382324 0.567566 -0.236755 1441913012 -0.689697 -0.382324 0.567566 -0.236755 1441913012 -0.689697 -0.382324 0.567566 -0.236755 1441913012 -0.690613 -0.379211 0.572083 -0.228088 1441913012 -0.690613 -0.379211 0.572083 -0.228088 1441913012 -0.690613 -0.379211 0.572083 -0.228088 1441913012 -0.690613 -0.379211 0.572083 -0.228088 1441913012 -0.690613 -0.379211 0.572083 -0.228088 1441913012 -0.690613 -0.379211 0.572083 -0.228088 1441913012 -0.694031 -0.372986 0.576782 -0.215881 1441913012 -0.694031 -0.372986 0.576782 -0.215881 1441913012 -0.694031 -0.372986 0.576782 -0.215881 1441913012 -0.694031 -0.372986 0.576782 -0.215881 1441913012 -0.694031 -0.372986 0.576782 -0.215881 1441913012 -0.694031 -0.372986 0.576782 -0.215881 1441913012 -0.694031 -0.372986 0.576782 -0.215881 1441913012 -0.698730 -0.367310 0.579834 -0.201782 1441913012 -0.698730 -0.367310 0.579834 -0.201782 1441913012 -0.698730 -0.367310 0.579834 -0.201782 1441913012 -0.698730 -0.367310 0.579834 -0.201782 1441913012 -0.698730 -0.367310 0.579834 -0.201782 1441913012 -0.698730 -0.367310 0.579834 -0.201782 1441913012 -0.698730 -0.367310 0.579834 -0.201782 1441913012 -0.705261 -0.360291 0.581848 -0.185181 1441913012 -0.705261 -0.360291 0.581848 -0.185181 1441913012 -0.705261 -0.360291 0.581848 -0.185181 1441913012 -0.705261 -0.360291 0.581848 -0.185181 1441913012 -0.705261 -0.360291 0.581848 -0.185181 1441913012 -0.705261 -0.360291 0.581848 -0.185181 1441913012 -0.714172 -0.350098 0.582703 -0.167053 1441913012 -0.714172 -0.350098 0.582703 -0.167053 1441913012 -0.714172 -0.350098 0.582703 -0.167053 1441913012 -0.714172 -0.350098 0.582703 -0.167053 1441913012 -0.714172 -0.350098 0.582703 -0.167053 1441913012 -0.714172 -0.350098 0.582703 -0.167053 1441913012 -0.722900 -0.340820 0.580994 -0.154236 1441913012 -0.722900 -0.340820 0.580994 -0.154236 1441913012 -0.722900 -0.340820 0.580994 -0.154236 1441913012 -0.722900 -0.340820 0.580994 -0.154236 1441913012 -0.722900 -0.340820 0.580994 -0.154236 1441913012 -0.722900 -0.340820 0.580994 -0.154236 1441913012 -0.722900 -0.340820 0.580994 -0.154236 1441913012 -0.729248 -0.336426 0.576965 -0.148926 1441913012 -0.729248 -0.336426 0.576965 -0.148926 1441913012 -0.729248 -0.336426 0.576965 -0.148926 1441913012 -0.729248 -0.336426 0.576965 -0.148926 1441913012 -0.729248 -0.336426 0.576965 -0.148926 1441913012 -0.732178 -0.333862 0.574280 -0.150635 1441913012 -0.732178 -0.333862 0.574280 -0.150635 1441913012 -0.732178 -0.333862 0.574280 -0.150635 1441913012 -0.732178 -0.333862 0.574280 -0.150635 1441913012 -0.732178 -0.333862 0.574280 -0.150635 1441913012 -0.732178 -0.333862 0.574280 -0.150635 1441913012 -0.732178 -0.333862 0.574280 -0.150635 1441913012 -0.731079 -0.330811 0.575806 -0.156738 1441913012 -0.731079 -0.330811 0.575806 -0.156738 1441913012 -0.731079 -0.330811 0.575806 -0.156738 1441913012 -0.731079 -0.330811 0.575806 -0.156738 1441913012 -0.731079 -0.330811 0.575806 -0.156738 1441913012 -0.731079 -0.330811 0.575806 -0.156738 1441913013 -0.727295 -0.318970 0.587097 -0.157043 1441913013 -0.727295 -0.318970 0.587097 -0.157043 1441913013 -0.727295 -0.318970 0.587097 -0.157043 1441913013 -0.727295 -0.318970 0.587097 -0.157043 1441913013 -0.727295 -0.318970 0.587097 -0.157043 1441913013 -0.727295 -0.318970 0.587097 -0.157043 1441913013 -0.727295 -0.318970 0.587097 -0.157043 1441913013 -0.726379 -0.290222 0.605225 -0.147888 1441913013 -0.726379 -0.290222 0.605225 -0.147888 1441913013 -0.726379 -0.290222 0.605225 -0.147888 1441913013 -0.726379 -0.290222 0.605225 -0.147888 1441913013 -0.726379 -0.290222 0.605225 -0.147888 1441913013 -0.726379 -0.290222 0.605225 -0.147888 1441913013 -0.727234 -0.267944 0.615784 -0.141846 1441913013 -0.727234 -0.267944 0.615784 -0.141846 1441913013 -0.727234 -0.267944 0.615784 -0.141846 1441913013 -0.727234 -0.267944 0.615784 -0.141846 1441913013 -0.727234 -0.267944 0.615784 -0.141846 1441913013 -0.727234 -0.267944 0.615784 -0.141846 1441913013 -0.725830 -0.272827 0.615112 -0.143066 1441913013 -0.725830 -0.272827 0.615112 -0.143066 1441913013 -0.725830 -0.272827 0.615112 -0.143066 1441913013 -0.725830 -0.272827 0.615112 -0.143066 1441913013 -0.725830 -0.272827 0.615112 -0.143066 1441913013 -0.725830 -0.272827 0.615112 -0.143066 1441913013 -0.724670 -0.286011 0.611877 -0.136841 1441913013 -0.724670 -0.286011 0.611877 -0.136841 1441913013 -0.724670 -0.286011 0.611877 -0.136841 1441913013 -0.724670 -0.286011 0.611877 -0.136841 1441913013 -0.724670 -0.286011 0.611877 -0.136841 1441913013 -0.724670 -0.286011 0.611877 -0.136841 1441913013 -0.725647 -0.294434 0.609619 -0.123169 1441913013 -0.725647 -0.294434 0.609619 -0.123169 1441913013 -0.725647 -0.294434 0.609619 -0.123169 1441913013 -0.725647 -0.294434 0.609619 -0.123169 1441913013 -0.725647 -0.294434 0.609619 -0.123169 1441913013 -0.725647 -0.294434 0.609619 -0.123169 1441913013 -0.725647 -0.294434 0.609619 -0.123169 1441913013 -0.726990 -0.298767 0.608337 -0.110107 1441913013 -0.726990 -0.298767 0.608337 -0.110107 1441913013 -0.726990 -0.298767 0.608337 -0.110107 1441913013 -0.726990 -0.298767 0.608337 -0.110107 1441913013 -0.726990 -0.298767 0.608337 -0.110107 1441913013 -0.726990 -0.298767 0.608337 -0.110107 1441913013 -0.730530 -0.302002 0.603882 -0.102661 1441913013 -0.730530 -0.302002 0.603882 -0.102661 1441913013 -0.730530 -0.302002 0.603882 -0.102661 1441913013 -0.730530 -0.302002 0.603882 -0.102661 1441913013 -0.730530 -0.302002 0.603882 -0.102661 1441913013 -0.730530 -0.302002 0.603882 -0.102661 1441913013 -0.730530 -0.302002 0.603882 -0.102661 1441913013 -0.731995 -0.315613 0.593567 -0.110718 1441913013 -0.731995 -0.315613 0.593567 -0.110718 1441913013 -0.731995 -0.315613 0.593567 -0.110718 1441913013 -0.731995 -0.315613 0.593567 -0.110718 1441913013 -0.731995 -0.315613 0.593567 -0.110718 1441913013 -0.731995 -0.315613 0.593567 -0.110718 1441913013 -0.729187 -0.332642 0.584534 -0.126526 1441913013 -0.729187 -0.332642 0.584534 -0.126526 1441913013 -0.729187 -0.332642 0.584534 -0.126526 1441913013 -0.729187 -0.332642 0.584534 -0.126526 1441913013 -0.729187 -0.332642 0.584534 -0.126526 1441913013 -0.729187 -0.332642 0.584534 -0.126526 1441913013 -0.729187 -0.332642 0.584534 -0.126526 1441913013 -0.725830 -0.341980 0.579834 -0.141663 1441913013 -0.725830 -0.341980 0.579834 -0.141663 1441913013 -0.725830 -0.341980 0.579834 -0.141663 1441913013 -0.725830 -0.341980 0.579834 -0.141663 1441913013 -0.725830 -0.341980 0.579834 -0.141663 1441913013 -0.725830 -0.341980 0.579834 -0.141663 1441913013 -0.722229 -0.346008 0.577759 -0.157654 1441913013 -0.722229 -0.346008 0.577759 -0.157654 1441913013 -0.722229 -0.346008 0.577759 -0.157654 1441913013 -0.722229 -0.346008 0.577759 -0.157654 1441913013 -0.722229 -0.346008 0.577759 -0.157654 1441913013 -0.722229 -0.346008 0.577759 -0.157654 1441913013 -0.716553 -0.349731 0.576904 -0.177429 1441913013 -0.716553 -0.349731 0.576904 -0.177429 1441913013 -0.716553 -0.349731 0.576904 -0.177429 1441913013 -0.716553 -0.349731 0.576904 -0.177429 1441913013 -0.716553 -0.349731 0.576904 -0.177429 1441913013 -0.716553 -0.349731 0.576904 -0.177429 1441913013 -0.708069 -0.358765 0.574524 -0.199646 1441913013 -0.708069 -0.358765 0.574524 -0.199646 1441913013 -0.708069 -0.358765 0.574524 -0.199646 1441913013 -0.708069 -0.358765 0.574524 -0.199646 1441913013 -0.708069 -0.358765 0.574524 -0.199646 1441913013 -0.708069 -0.358765 0.574524 -0.199646 1441913013 -0.708069 -0.358765 0.574524 -0.199646 1441913013 -0.698730 -0.368896 0.572571 -0.218872 1441913013 -0.698730 -0.368896 0.572571 -0.218872 1441913013 -0.698730 -0.368896 0.572571 -0.218872 1441913013 -0.698730 -0.368896 0.572571 -0.218872 1441913013 -0.698730 -0.368896 0.572571 -0.218872 1441913013 -0.698730 -0.368896 0.572571 -0.218872 1441913013 -0.690308 -0.373291 0.575439 -0.230347 1441913013 -0.690308 -0.373291 0.575439 -0.230347 1441913013 -0.690308 -0.373291 0.575439 -0.230347 1441913013 -0.690308 -0.373291 0.575439 -0.230347 1441913013 -0.690308 -0.373291 0.575439 -0.230347 1441913013 -0.690308 -0.373291 0.575439 -0.230347 1441913013 -0.687195 -0.366150 0.583313 -0.231262 1441913013 -0.687195 -0.366150 0.583313 -0.231262 1441913013 -0.687195 -0.366150 0.583313 -0.231262 1441913013 -0.687195 -0.366150 0.583313 -0.231262 1441913013 -0.687195 -0.366150 0.583313 -0.231262 1441913013 -0.687195 -0.366150 0.583313 -0.231262 1441913013 -0.687195 -0.366150 0.583313 -0.231262 1441913013 -0.688538 -0.354553 0.591431 -0.224731 1441913013 -0.688538 -0.354553 0.591431 -0.224731 1441913013 -0.688538 -0.354553 0.591431 -0.224731 1441913013 -0.688538 -0.354553 0.591431 -0.224731 1441913013 -0.688538 -0.354553 0.591431 -0.224731 1441913013 -0.688538 -0.354553 0.591431 -0.224731 1441913013 -0.693542 -0.347778 0.592834 -0.216125 1441913014 -0.693542 -0.347778 0.592834 -0.216125 1441913014 -0.693542 -0.347778 0.592834 -0.216125 1441913014 -0.693542 -0.347778 0.592834 -0.216125 1441913014 -0.693542 -0.347778 0.592834 -0.216125 1441913014 -0.693542 -0.347778 0.592834 -0.216125 1441913014 -0.700256 -0.350403 0.585876 -0.208862 1441913014 -0.700256 -0.350403 0.585876 -0.208862 1441913014 -0.700256 -0.350403 0.585876 -0.208862 1441913014 -0.700256 -0.350403 0.585876 -0.208862 1441913014 -0.700256 -0.350403 0.585876 -0.208862 1441913014 -0.700256 -0.350403 0.585876 -0.208862 1441913014 -0.706299 -0.359131 0.576538 -0.199402 1441913014 -0.706299 -0.359131 0.576538 -0.199402 1441913014 -0.706299 -0.359131 0.576538 -0.199402 1441913014 -0.706299 -0.359131 0.576538 -0.199402 1441913014 -0.706299 -0.359131 0.576538 -0.199402 1441913014 -0.706299 -0.359131 0.576538 -0.199402 1441913014 -0.716309 -0.358887 0.569275 -0.184631 1441913014 -0.716309 -0.358887 0.569275 -0.184631 1441913014 -0.716309 -0.358887 0.569275 -0.184631 1441913014 -0.716309 -0.358887 0.569275 -0.184631 1441913014 -0.716309 -0.358887 0.569275 -0.184631 1441913014 -0.716309 -0.358887 0.569275 -0.184631 1441913014 -0.726013 -0.353577 0.563843 -0.173279 1441913014 -0.726013 -0.353577 0.563843 -0.173279 1441913014 -0.726013 -0.353577 0.563843 -0.173279 1441913014 -0.726013 -0.353577 0.563843 -0.173279 1441913014 -0.726013 -0.353577 0.563843 -0.173279 1441913014 -0.726013 -0.353577 0.563843 -0.173279 1441913014 -0.731873 -0.346619 0.561890 -0.168945 1441913014 -0.731873 -0.346619 0.561890 -0.168945 1441913014 -0.731873 -0.346619 0.561890 -0.168945 1441913014 -0.731873 -0.346619 0.561890 -0.168945 1441913014 -0.731873 -0.346619 0.561890 -0.168945 1441913014 -0.731873 -0.346619 0.561890 -0.168945 1441913014 -0.731873 -0.346619 0.561890 -0.168945 1441913014 -0.734192 -0.334778 0.567871 -0.162781 1441913014 -0.734192 -0.334778 0.567871 -0.162781 1441913014 -0.734192 -0.334778 0.567871 -0.162781 1441913014 -0.734192 -0.334778 0.567871 -0.162781 1441913014 -0.734192 -0.334778 0.567871 -0.162781 1441913014 -0.734192 -0.334778 0.567871 -0.162781 1441913014 -0.735291 -0.311768 0.583557 -0.147156 1441913014 -0.735291 -0.311768 0.583557 -0.147156 1441913014 -0.735291 -0.311768 0.583557 -0.147156 1441913014 -0.735291 -0.311768 0.583557 -0.147156 1441913014 -0.735291 -0.311768 0.583557 -0.147156 1441913014 -0.735291 -0.311768 0.583557 -0.147156 1441913014 -0.736450 -0.287170 0.598633 -0.129822 1441913014 -0.736450 -0.287170 0.598633 -0.129822 1441913014 -0.736450 -0.287170 0.598633 -0.129822 1441913014 -0.736450 -0.287170 0.598633 -0.129822 1441913014 -0.736450 -0.287170 0.598633 -0.129822 1441913014 -0.736450 -0.287170 0.598633 -0.129822 1441913014 -0.735779 -0.275146 0.607422 -0.118530 1441913014 -0.735779 -0.275146 0.607422 -0.118530 1441913014 -0.735779 -0.275146 0.607422 -0.118530 1441913014 -0.735779 -0.275146 0.607422 -0.118530 1441913014 -0.735779 -0.275146 0.607422 -0.118530 1441913014 -0.735779 -0.275146 0.607422 -0.118530 1441913014 -0.734009 -0.276428 0.610596 -0.109619 1441913014 -0.734009 -0.276428 0.610596 -0.109619 1441913014 -0.734009 -0.276428 0.610596 -0.109619 1441913014 -0.734009 -0.276428 0.610596 -0.109619 1441913014 -0.734009 -0.276428 0.610596 -0.109619 1441913014 -0.734009 -0.276428 0.610596 -0.109619 1441913014 -0.732727 -0.276855 0.614502 -0.094116 1441913014 -0.732727 -0.276855 0.614502 -0.094116 1441913014 -0.732727 -0.276855 0.614502 -0.094116 1441913014 -0.732727 -0.276855 0.614502 -0.094116 1441913014 -0.732727 -0.276855 0.614502 -0.094116 1441913014 -0.732727 -0.276855 0.614502 -0.094116 1441913014 -0.734741 -0.271118 0.617493 -0.073303 1441913014 -0.734741 -0.271118 0.617493 -0.073303 1441913014 -0.734741 -0.271118 0.617493 -0.073303 1441913014 -0.734741 -0.271118 0.617493 -0.073303 1441913014 -0.734741 -0.271118 0.617493 -0.073303 1441913014 -0.734741 -0.271118 0.617493 -0.073303 1441913014 -0.741760 -0.266724 0.612976 -0.053650 1441913014 -0.741760 -0.266724 0.612976 -0.053650 1441913014 -0.741760 -0.266724 0.612976 -0.053650 1441913014 -0.741760 -0.266724 0.612976 -0.053650 1441913014 -0.741760 -0.266724 0.612976 -0.053650 1441913014 
-0.363464 -0.800903 0.289734 -0.377625 1441913016 -0.363464 -0.800903 0.289734 -0.377625 1441913016 -0.363464 -0.800903 0.289734 -0.377625 1441913016 -0.363464 -0.800903 0.289734 -0.377625 1441913016 -0.363464 -0.800903 0.289734 -0.377625 1441913016 -0.363464 -0.800903 0.289734 -0.377625 1441913016 -0.365417 -0.796570 0.291016 -0.383911 1441913016 -0.365417 -0.796570 0.291016 -0.383911 1441913016 -0.365417 -0.796570 0.291016 -0.383911 1441913016 -0.365417 -0.796570 0.291016 -0.383911 1441913016 -0.365417 -0.796570 0.291016 -0.383911 1441913016 -0.365417 -0.796570 0.291016 -0.383911 1441913016 -0.356506 -0.812134 0.303284 -0.348389 1441913016 -0.356506 -0.812134 0.303284 -0.348389 1441913016 -0.356506 -0.812134 0.303284 -0.348389 1441913016 -0.356506 -0.812134 0.303284 -0.348389 1441913016 -0.356506 -0.812134 0.303284 -0.348389 1441913016 -0.356506 -0.812134 0.303284 -0.348389 1441913016 -0.351013 -0.848022 0.297058 -0.263672 1441913016 -0.351013 -0.848022 0.297058 -0.263672 1441913016 -0.351013 -0.848022 0.297058 -0.263672 1441913016 -0.351013 -0.848022 0.297058 -0.263672 1441913016 -0.351013 -0.848022 0.297058 -0.263672 1441913016 -0.351013 -0.848022 0.297058 -0.263672 1441913016 -0.351013 -0.848022 0.297058 -0.263672 1441913016 -0.331848 -0.893433 0.273560 -0.129761 1441913016 -0.331848 -0.893433 0.273560 -0.129761 1441913016 -0.331848 -0.893433 0.273560 -0.129761 1441913016 -0.331848 -0.893433 0.273560 -0.129761 1441913016 -0.331848 -0.893433 0.273560 -0.129761 1441913016 -0.331848 -0.893433 0.273560 -0.129761 1441913016 -0.306641 -0.915039 0.257935 0.047424 1441913016 -0.306641 -0.915039 0.257935 0.047424 1441913016 -0.306641 -0.915039 0.257935 0.047424 1441913016 -0.306641 -0.915039 0.257935 0.047424 1441913016 -0.306641 -0.915039 0.257935 0.047424 1441913016 -0.306641 -0.915039 0.257935 0.047424 1441913016 -0.306641 -0.915039 0.257935 0.047424 1441913016 -0.279785 -0.898499 0.244995 0.233459 1441913016 -0.279785 -0.898499 0.244995 0.233459 1441913016 -0.279785 -0.898499 0.244995 0.233459 1441913016 -0.279785 -0.898499 0.244995 0.233459 1441913017 -0.279785 -0.898499 0.244995 0.233459 1441913017 -0.279785 -0.898499 0.244995 0.233459 1441913017 -0.249268 -0.861328 0.207520 0.391052 1441913017 -0.249268 -0.861328 0.207520 0.391052 1441913017 -0.249268 -0.861328 0.207520 0.391052 1441913017 -0.249268 -0.861328 0.207520 0.391052 1441913017 -0.249268 -0.861328 0.207520 0.391052 1441913017 -0.249268 -0.861328 0.207520 0.391052 1441913017 -0.203125 -0.817932 0.161133 0.513611 1441913017 -0.203125 -0.817932 0.161133 0.513611 1441913017 -0.203125 -0.817932 0.161133 0.513611 1441913017 -0.203125 -0.817932 0.161133 0.513611 1441913017 -0.203125 -0.817932 0.161133 0.513611 1441913017 -0.203125 -0.817932 0.161133 0.513611 1441913017 -0.187683 -0.765564 0.112305 0.605042 1441913017 -0.187683 -0.765564 0.112305 0.605042 1441913017 -0.187683 -0.765564 0.112305 0.605042 1441913017 -0.187683 -0.765564 0.112305 0.605042 1441913017 -0.187683 -0.765564 0.112305 0.605042 1441913017 -0.187683 -0.765564 0.112305 0.605042 1441913017 -0.171997 -0.727112 0.090698 0.658386 1441913017 -0.171997 -0.727112 0.090698 0.658386 1441913017 -0.171997 -0.727112 0.090698 0.658386 1441913017 -0.171997 -0.727112 0.090698 0.658386 1441913017 -0.171997 -0.727112 0.090698 0.658386 1441913017 -0.171997 -0.727112 0.090698 0.658386 1441913017 -0.171997 -0.727112 0.090698 0.658386 1441913017 -0.183289 -0.692139 0.083435 0.693054 1441913017 -0.183289 -0.692139 0.083435 0.693054 1441913017 -0.183289 -0.692139 0.083435 0.693054 1441913017 -0.183289 -0.692139 0.083435 0.693054 1441913017 -0.183289 -0.692139 0.083435 0.693054 1441913017 -0.183289 -0.692139 0.083435 0.693054 1441913017 -0.209534 -0.663696 0.078125 0.713806 1441913017 -0.209534 -0.663696 0.078125 0.713806 1441913017 -0.209534 -0.663696 0.078125 0.713806 1441913017 -0.209534 -0.663696 0.078125 0.713806 1441913017 -0.209534 -0.663696 0.078125 0.713806 1441913017 -0.209534 -0.663696 0.078125 0.713806 1441913017 -0.235413 -0.665100 0.084656 0.703613 1441913017 -0.235413 -0.665100 0.084656 0.703613 1441913017 -0.235413 -0.665100 0.084656 0.703613 1441913017 -0.235413 -0.665100 0.084656 0.703613 1441913017 -0.235413 -0.665100 0.084656 0.703613 1441913017 -0.235413 -0.665100 0.084656 0.703613 1441913017 -0.263489 -0.703796 0.118347 0.648987 1441913017 -0.263489 -0.703796 0.118347 0.648987 1441913017 -0.263489 -0.703796 0.118347 0.648987 1441913017 -0.263489 -0.703796 0.118347 0.648987 1441913017 -0.263489 -0.703796 0.118347 0.648987 1441913017 -0.263489 -0.703796 0.118347 0.648987 1441913017 -0.263489 -0.703796 0.118347 0.648987 1441913017 -0.299500 -0.774109 0.168274 0.531738 1441913017 -0.299500 -0.774109 0.168274 0.531738 1441913017 -0.299500 -0.774109 0.168274 0.531738 1441913017 -0.299500 -0.774109 0.168274 0.531738 1441913017 -0.299500 -0.774109 0.168274 0.531738 1441913017 -0.299500 -0.774109 0.168274 0.531738 1441913017 -0.322205 -0.850159 0.221924 0.352478 1441913017 -0.322205 -0.850159 0.221924 0.352478 1441913017 -0.322205 -0.850159 0.221924 0.352478 1441913017 -0.322205 -0.850159 0.221924 0.352478 1441913017 -0.322205 -0.850159 0.221924 0.352478 1441913017 -0.322205 -0.850159 0.221924 0.352478 1441913017 -0.330444 -0.892273 0.278198 0.131531 1441913017 -0.330444 -0.892273 0.278198 0.131531 1441913017 -0.330444 -0.892273 0.278198 0.131531 1441913017 -0.330444 -0.892273 0.278198 0.131531 1441913017 -0.330444 -0.892273 0.278198 0.131531 1441913017 -0.330444 -0.892273 0.278198 0.131531 1441913017 -0.330444 -0.892273 0.278198 0.131531 1441913017 -0.356995 -0.874207 0.319946 -0.077637 1441913017 -0.356995 -0.874207 0.319946 -0.077637 1441913017 -0.356995 -0.874207 0.319946 -0.077637 1441913017 -0.356995 -0.874207 0.319946 -0.077637 1441913017 -0.356995 -0.874207 0.319946 -0.077637 1441913017 -0.356995 -0.874207 0.319946 -0.077637 1441913017 -0.352905 -0.838135 0.331116 -0.251831 1441913017 -0.352905 -0.838135 0.331116 -0.251831 1441913017 -0.352905 -0.838135 0.331116 -0.251831 1441913017 -0.352905 -0.838135 0.331116 -0.251831 1441913017 -0.352905 -0.838135 0.331116 -0.251831 1441913017 -0.352905 -0.838135 0.331116 -0.251831 1441913017 -0.352905 -0.838135 0.331116 -0.251831 1441913017 -0.356506 -0.800903 0.329285 -0.350891 1441913017 -0.356506 -0.800903 0.329285 -0.350891 1441913017 -0.356506 -0.800903 0.329285 -0.350891 1441913017 -0.356506 -0.800903 0.329285 -0.350891 1441913017 -0.356506 -0.800903 0.329285 -0.350891 1441913017 -0.356506 -0.800903 0.329285 -0.350891 1441913017 -0.336792 -0.786743 0.312683 -0.412170 1441913017 -0.336792 -0.786743 0.312683 -0.412170 1441913017 -0.336792 -0.786743 0.312683 -0.412170 1441913017 -0.336792 -0.786743 0.312683 -0.412170 1441913017 -0.336792 -0.786743 0.312683 -0.412170 1441913017 -0.336792 -0.786743 0.312683 -0.412170 1441913017 -0.328125 -0.780945 0.301392 -0.437805 1441913017 -0.328125 -0.780945 0.301392 -0.437805 1441913017 -0.328125 -0.780945 0.301392 -0.437805 1441913017 -0.328125 -0.780945 0.301392 -0.437805 1441913017 -0.328125 -0.780945 0.301392 -0.437805 1441913017 -0.328125 -0.780945 0.301392 -0.437805 1441913017 -0.325867 -0.790283 0.291321 -0.429443 1441913017 -0.325867 -0.790283 0.291321 -0.429443 1441913017 -0.325867 -0.790283 0.291321 -0.429443 1441913017 -0.325867 -0.790283 0.291321 -0.429443 1441913017 -0.325867 -0.790283 0.291321 -0.429443 1441913017 -0.325867 -0.790283 0.291321 -0.429443 1441913017 -0.325867 -0.790283 0.291321 -0.429443 1441913017 -0.331482 -0.813293 0.280701 -0.387207 1441913017 -0.331482 -0.813293 0.280701 -0.387207 1441913017 -0.331482 -0.813293 0.280701 -0.387207 1441913017 -0.331482 -0.813293 0.280701 -0.387207 1441913018 -0.331482 -0.813293 0.280701 -0.387207 1441913018 -0.331482 -0.813293 0.280701 -0.387207 1441913018 -0.327942 -0.849976 0.269409 -0.312195 1441913018 -0.327942 -0.849976 0.269409 -0.312195 1441913018 -0.327942 -0.849976 0.269409 -0.312195 1441913018 -0.327942 -0.849976 0.269409 -0.312195 1441913018 -0.327942 -0.849976 0.269409 -0.312195 1441913018 -0.327942 -0.849976 0.269409 -0.312195 1441913018 -0.327942 -0.849976 0.269409 -0.312195 1441913018 -0.342346 -0.881958 0.271545 -0.176819 1441913018 -0.342346 -0.881958 0.271545 -0.176819 1441913018 -0.342346 -0.881958 0.271545 -0.176819 1441913018 -0.342346 -0.881958 0.271545 -0.176819 1441913018 -0.342346 -0.881958 0.271545 -0.176819 1441913018 -0.342346 -0.881958 0.271545 -0.176819 1441913018 -0.327942 -0.907715 0.261230 -0.018982 1441913018 -0.327942 -0.907715 0.261230 -0.018982 1441913018 -0.327942 -0.907715 0.261230 -0.018982 1441913018 -0.327942 -0.907715 0.261230 -0.018982 1441913018 -0.327942 -0.907715 0.261230 -0.018982 1441913018 -0.327942 -0.907715 0.261230 -0.018982 1441913018 -0.295227 -0.910034 0.250244 0.148621 1441913018 -0.295227 -0.910034 0.250244 0.148621 1441913018 -0.295227 -0.910034 0.250244 0.148621 1441913018 -0.295227 -0.910034 0.250244 0.148621 1441913018 -0.295227 -0.910034 0.250244 0.148621 1441913018 -0.295227 -0.910034 0.250244 0.148621 1441913018 -0.295227 -0.910034 0.250244 0.148621 1441913018 -0.252197 -0.887024 0.233887 0.308044 1441913018 -0.252197 -0.887024 0.233887 0.308044 1441913018 -0.252197 -0.887024 0.233887 0.308044 1441913018 -0.252197 -0.887024 0.233887 0.308044 1441913018 -0.252197 -0.887024 0.233887 0.308044 1441913018 -0.252197 -0.887024 0.233887 0.308044 1441913018 -0.218628 -0.841187 0.204346 0.450378 1441913018 -0.218628 -0.841187 0.204346 0.450378 1441913018 -0.218628 -0.841187 0.204346 0.450378 1441913018 -0.218628 -0.841187 0.204346 0.450378 1441913018 -0.218628 -0.841187 0.204346 0.450378 1441913018 -0.218628 -0.841187 0.204346 0.450378 1441913018 -0.202820 -0.781860 0.167175 0.565308 1441913018 -0.202820 -0.781860 0.167175 0.565308 1441913018 -0.202820 -0.781860 0.167175 0.565308 1441913018 -0.202820 -0.781860 0.167175 0.565308 1441913018 -0.202820 -0.781860 0.167175 0.565308 1441913018 -0.202820 -0.781860 0.167175 0.565308 1441913018 -0.202820 -0.781860 0.167175 0.565308 1441913018 -0.197510 -0.724426 0.131104 0.647339 1441913018 -0.197510 -0.724426 0.131104 0.647339 1441913018 -0.197510 -0.724426 0.131104 0.647339 1441913018 -0.197510 -0.724426 0.131104 0.647339 1441913018 -0.197510 -0.724426 0.131104 0.647339 1441913018 -0.197510 -0.724426 0.131104 0.647339 1441913018 -0.187439 -0.685486 0.113098 0.694397 1441913018 -0.187439 -0.685486 0.113098 0.694397 1441913018 -0.187439 -0.685486 0.113098 0.694397 1441913018 -0.187439 -0.685486 0.113098 0.694397 1441913018 -0.187439 -0.685486 0.113098 0.694397 1441913018 -0.187439 -0.685486 0.113098 0.694397 1441913018 -0.191589 -0.661682 0.107361 0.716919 1441913018 -0.191589 -0.661682 0.107361 0.716919 1441913018 -0.191589 -0.661682 0.107361 0.716919 1441913018 -0.191589 -0.661682 0.107361 0.716919 1441913018 -0.191589 -0.661682 0.107361 0.716919 1441913018 -0.191589 -0.661682 0.107361 0.716919 1441913018 -0.205444 -0.657654 0.114197 0.715698 1441913018 -0.205444 -0.657654 0.114197 0.715698 1441913018 -0.205444 -0.657654 0.114197 0.715698 1441913018 -0.205444 -0.657654 0.114197 0.715698 1441913018 -0.205444 -0.657654 0.114197 0.715698 1441913018 -0.205444 -0.657654 0.114197 0.715698 1441913018 -0.205444 -0.657654 0.114197 0.715698 1441913018 -0.232666 -0.676575 0.127625 0.686890 1441913018 -0.232666 -0.676575 0.127625 0.686890 1441913018 -0.232666 -0.676575 0.127625 0.686890 1441913018 -0.232666 -0.676575 0.127625 0.686890 1441913018 -0.232666 -0.676575 0.127625 0.686890 1441913018 -0.232666 -0.676575 0.127625 0.686890 1441913018 -0.278320 -0.713318 0.159119 0.623230 1441913018 -0.278320 -0.713318 0.159119 0.623230 1441913018 -0.278320 -0.713318 0.159119 0.623230 1441913018 -0.278320 -0.713318 0.159119 0.623230 1441913018 -0.278320 -0.713318 0.159119 0.623230 1441913018 -0.278320 -0.713318 0.159119 0.623230 1441913018 -0.278320 -0.713318 0.159119 0.623230 1441913018 -0.349854 -0.764282 0.207092 0.500610 1441913018 -0.349854 -0.764282 0.207092 0.500610 1441913018 -0.349854 -0.764282 0.207092 0.500610 1441913018 -0.349854 -0.764282 0.207092 0.500610 1441913018 -0.349854 -0.764282 0.207092 0.500610 1441913018 -0.349854 -0.764282 0.207092 0.500610 1441913018 -0.388611 -0.826721 0.287781 0.287720 1441913018 -0.388611 -0.826721 0.287781 0.287720 1441913018 -0.388611 -0.826721 0.287781 0.287720 1441913018 -0.388611 -0.826721 0.287781 0.287720 1441913018 -0.388611 -0.826721 0.287781 0.287720 1441913018 -0.388611 -0.826721 0.287781 0.287720 1441913018 -0.388611 -0.826721 0.287781 0.287720 1441913018 -0.403625 -0.844421 0.349243 0.045898 1441913018 -0.403625 -0.844421 0.349243 0.045898 1441913018 -0.403625 -0.844421 0.349243 0.045898 1441913018 -0.403625 -0.844421 0.349243 0.045898 1441913018 -0.403625 -0.844421 0.349243 0.045898 1441913018 -0.403625 -0.844421 0.349243 0.045898 1441913018 -0.411194 -0.814270 0.385986 -0.137695 1441913018 -0.411194 -0.814270 0.385986 -0.137695 1441913018 -0.411194 -0.814270 0.385986 -0.137695 1441913018 -0.411194 -0.814270 0.385986 -0.137695 1441913018 -0.411194 -0.814270 0.385986 -0.137695 1441913018 -0.411194 -0.814270 0.385986 -0.137695 1441913018 -0.378662 -0.797119 0.387024 -0.267334 1441913018 -0.378662 -0.797119 0.387024 -0.267334 1441913018 -0.378662 -0.797119 0.387024 -0.267334 1441913018 -0.378662 -0.797119 0.387024 -0.267334 1441913018 -0.378662 -0.797119 0.387024 -0.267334 1441913018 -0.378662 -0.797119 0.387024 -0.267334 1441913019 -0.378662 -0.797119 0.387024 -0.267334 1441913019 -0.337830 -0.794373 0.362549 -0.351379 1441913019 -0.337830 -0.794373 0.362549 -0.351379 1441913019 -0.337830 -0.794373 0.362549 -0.351379 1441913019 -0.337830 -0.794373 0.362549 -0.351379 1441913019 -0.337830 -0.794373 0.362549 -0.351379 1441913019 -0.337830 -0.794373 0.362549 -0.351379 1441913019 -0.303589 -0.811890 0.303101 -0.396057 1441913019 -0.303589 -0.811890 0.303101 -0.396057 1441913019 -0.303589 -0.811890 0.303101 -0.396057 1441913019 -0.303589 -0.811890 0.303101 -0.396057 1441913019 -0.303589 -0.811890 0.303101 -0.396057 1441913019 -0.303589 -0.811890 0.303101 -0.396057 1441913019 -0.303589 -0.811890 0.303101 -0.396057 1441913019 -0.306824 -0.825134 0.255371 -0.399780 1441913019 -0.306824 -0.825134 0.255371 -0.399780 1441913019 -0.306824 -0.825134 0.255371 -0.399780 1441913019 -0.306824 -0.825134 0.255371 -0.399780 1441913019 -0.306824 -0.825134 0.255371 -0.399780 1441913019 -0.306824 -0.825134 0.255371 -0.399780 1441913019 -0.304016 -0.844360 0.227234 -0.378174 1441913019 -0.304016 -0.844360 0.227234 -0.378174 1441913019 -0.304016 -0.844360 0.227234 -0.378174 1441913019 -0.304016 -0.844360 0.227234 -0.378174 1441913019 -0.304016 -0.844360 0.227234 -0.378174 1441913019 -0.304016 -0.844360 0.227234 -0.378174 1441913019 -0.304016 -0.844360 0.227234 -0.378174 1441913019 -0.312134 -0.865051 0.211731 -0.330933 1441913019 -0.312134 -0.865051 0.211731 -0.330933 1441913019 -0.312134 -0.865051 0.211731 -0.330933 1441913019 -0.312134 -0.865051 0.211731 -0.330933 1441913019 -0.312134 -0.865051 0.211731 -0.330933 1441913019 -0.312134 -0.865051 0.211731 -0.330933 1441913019 -0.315735 -0.890991 0.201416 -0.256775 1441913019 -0.315735 -0.890991 0.201416 -0.256775 1441913019 -0.315735 -0.890991 0.201416 -0.256775 1441913019 -0.315735 -0.890991 0.201416 -0.256775 1441913019 -0.315735 -0.890991 0.201416 -0.256775 1441913019 -0.315735 -0.890991 0.201416 -0.256775 1441913019 -0.311035 -0.916931 0.200378 -0.149780 1441913019 -0.311035 -0.916931 0.200378 -0.149780 1441913019 -0.311035 -0.916931 0.200378 -0.149780 1441913019 -0.311035 -0.916931 0.200378 -0.149780 1441913019 -0.311035 -0.916931 0.200378 -0.149780 1441913019 -0.311035 -0.916931 0.200378 -0.149780 1441913019 -0.313354 -0.925354 0.213562 -0.004211 1441913019 -0.313354 -0.925354 0.213562 -0.004211 1441913019 -0.313354 -0.925354 0.213562 -0.004211 1441913019 -0.313354 -0.925354 0.213562 -0.004211 1441913019 -0.313354 -0.925354 0.213562 -0.004211 1441913019 -0.313354 -0.925354 0.213562 -0.004211 1441913019 -0.307800 -0.912964 0.223999 0.147217 1441913019 -0.307800 -0.912964 0.223999 0.147217 1441913019 -0.307800 -0.912964 0.223999 0.147217 1441913019 -0.307800 -0.912964 0.223999 0.147217 1441913019 -0.307800 -0.912964 0.223999 0.147217 1441913019 -0.307800 -0.912964 0.223999 0.147217 1441913019 -0.307800 -0.912964 0.223999 0.147217 1441913019 -0.292786 -0.882446 0.222534 0.293396 1441913019 -0.292786 -0.882446 0.222534 0.293396 1441913019 -0.292786 -0.882446 0.222534 0.293396 1441913019 -0.292786 -0.882446 0.222534 0.293396 1441913019 -0.292786 -0.882446 0.222534 0.293396 1441913019 -0.273926 -0.834229 0.211243 0.429504 1441913019 -0.273926 -0.834229 0.211243 0.429504 1441913019 -0.273926 -0.834229 0.211243 0.429504 1441913019 -0.273926 -0.834229 0.211243 0.429504 1441913019 -0.273926 -0.834229 0.211243 0.429504 1441913019 -0.273926 -0.834229 0.211243 0.429504 1441913019 -0.254211 -0.772217 0.185974 0.551819 1441913019 -0.254211 -0.772217 0.185974 0.551819 1441913019 -0.254211 -0.772217 0.185974 0.551819 1441913019 -0.254211 -0.772217 0.185974 0.551819 1441913019 -0.254211 -0.772217 0.185974 0.551819 1441913019 -0.254211 -0.772217 0.185974 0.551819 1441913019 -0.246521 -0.701965 0.142151 0.652893 1441913019 -0.246521 -0.701965 0.142151 0.652893 1441913019 -0.246521 -0.701965 0.142151 0.652893 1441913019 -0.246521 -0.701965 0.142151 0.652893 1441913019 -0.246521 -0.701965 0.142151 0.652893 1441913019 -0.246521 -0.701965 0.142151 0.652893 1441913019 -0.222900 -0.647705 0.114624 0.719482 1441913019 -0.222900 -0.647705 0.114624 0.719482 1441913019 -0.222900 -0.647705 0.114624 0.719482 1441913019 -0.222900 -0.647705 0.114624 0.719482 1441913019 -0.222900 -0.647705 0.114624 0.719482 1441913019 -0.222900 -0.647705 0.114624 0.719482 1441913019 -0.212708 -0.601074 0.100098 0.763794 1441913019 -0.212708 -0.601074 0.100098 0.763794 1441913019 -0.212708 -0.601074 0.100098 0.763794 1441913019 -0.212708 -0.601074 0.100098 0.763794 1441913019 -0.212708 -0.601074 0.100098 0.763794 1441913019 -0.225098 -0.567627 0.088135 0.786987 1441913019 -0.225098 -0.567627 0.088135 0.786987 1441913019 -0.225098 -0.567627 0.088135 0.786987 1441913019 -0.225098 -0.567627 0.088135 0.786987 1441913019 -0.225098 -0.567627 0.088135 0.786987 1441913019 -0.225098 -0.567627 0.088135 0.786987 1441913019 -0.225098 -0.567627 0.088135 0.786987 1441913019 -0.245239 -0.567810 0.089600 0.780640 1441913019 -0.245239 -0.567810 0.089600 0.780640 1441913019 -0.245239 -0.567810 0.089600 0.780640 1441913019 -0.245239 -0.567810 0.089600 0.780640 1441913019 -0.245239 -0.567810 0.089600 0.780640 1441913019 -0.245239 -0.567810 0.089600 0.780640 1441913019 -0.273193 -0.603333 0.113098 0.740662 1441913019 -0.273193 -0.603333 0.113098 0.740662 1441913019 -0.273193 -0.603333 0.113098 0.740662 1441913019 -0.273193 -0.603333 0.113098 0.740662 1441913019 -0.273193 -0.603333 0.113098 0.740662 1441913019 -0.273193 -0.603333 0.113098 0.740662 1441913020 -0.310852 -0.669312 0.160706 0.655396 1441913020 -0.310852 -0.669312 0.160706 0.655396 1441913020 -0.310852 -0.669312 0.160706 0.655396 1441913020 -0.310852 -0.669312 0.160706 0.655396 1441913020 -0.310852 -0.669312 0.160706 0.655396 1441913020 -0.355957 -0.752625 0.220703 0.508057 1441913020 -0.355957 -0.752625 0.220703 0.508057 1441913020 -0.355957 -0.752625 0.220703 0.508057 1441913020 -0.355957 -0.752625 0.220703 0.508057 1441913020 -0.355957 -0.752625 0.220703 0.508057 1441913020 -0.355957 -0.752625 0.220703 0.508057 1441913020 -0.355957 -0.752625 0.220703 0.508057 1441913020 -0.384644 -0.835266 0.278442 0.277283 1441913020 -0.384644 -0.835266 0.278442 0.277283 1441913020 -0.384644 -0.835266 0.278442 0.277283 1441913020 -0.384644 -0.835266 0.278442 0.277283 1441913020 -0.384644 -0.835266 0.278442 0.277283 1441913020 -0.384644 -0.835266 0.278442 0.277283 1441913020 -0.384644 -0.835266 0.278442 0.277283 1441913020 -0.413025 -0.858521 0.303955 0.008850 1441913020 -0.413025 -0.858521 0.303955 0.008850 1441913020 -0.413025 -0.858521 0.303955 0.008850 1441913020 -0.413025 -0.858521 0.303955 0.008850 1441913020 -0.413025 -0.858521 0.303955 0.008850 1441913020 -0.413025 -0.858521 0.303955 0.008850 1441913020 -0.426636 -0.816345 0.329651 -0.207275 1441913020 -0.426636 -0.816345 0.329651 -0.207275 1441913020 -0.426636 -0.816345 0.329651 -0.207275 1441913020 -0.426636 -0.816345 0.329651 -0.207275 1441913020 -0.426636 -0.816345 0.329651 -0.207275 1441913020 -0.408020 -0.756409 0.368652 -0.354309 1441913020 -0.408020 -0.756409 0.368652 -0.354309 1441913020 -0.408020 -0.756409 0.368652 -0.354309 1441913020 -0.408020 -0.756409 0.368652 -0.354309 1441913020 -0.408020 -0.756409 0.368652 -0.354309 1441913020 -0.408020 -0.756409 0.368652 -0.354309 1441913020 -0.408020 -0.756409 0.368652 -0.354309 1441913020 -0.386841 -0.698730 0.399475 -0.450134 1441913020 -0.386841 -0.698730 0.399475 -0.450134 1441913020 -0.386841 -0.698730 0.399475 -0.450134 1441913020 -0.386841 -0.698730 0.399475 -0.450134 1441913020 -0.386841 -0.698730 0.399475 -0.450134 1441913020 -0.386841 -0.698730 0.399475 -0.450134 1441913020 -0.348511 -0.669006 0.386230 -0.530884 1441913020 -0.348511 -0.669006 0.386230 -0.530884 1441913020 -0.348511 -0.669006 0.386230 -0.530884 1441913020 -0.348511 -0.669006 0.386230 -0.530884 1441913020 -0.348511 -0.669006 0.386230 -0.530884 1441913020 -0.348511 -0.669006 0.386230 -0.530884 1441913020 -0.348511 -0.669006 0.386230 -0.530884 1441913020 -0.316040 -0.682800 0.348389 -0.559143 1441913020 -0.316040 -0.682800 0.348389 -0.559143 1441913020 -0.316040 -0.682800 0.348389 -0.559143 1441913020 -0.316040 -0.682800 0.348389 -0.559143 1441913020 -0.316040 -0.682800 0.348389 -0.559143 1441913020 -0.316040 -0.682800 0.348389 -0.559143 1441913020 -0.306396 -0.718567 0.332520 -0.528503 1441913020 -0.306396 -0.718567 0.332520 -0.528503 1441913020 -0.306396 -0.718567 0.332520 -0.528503 1441913020 -0.306396 -0.718567 0.332520 -0.528503 1441913020 -0.306396 -0.718567 0.332520 -0.528503 1441913020 -0.306396 -0.718567 0.332520 -0.528503 1441913020 -0.316956 -0.773621 0.296326 -0.461853 1441913020 -0.316956 -0.773621 0.296326 -0.461853 1441913020 -0.316956 -0.773621 0.296326 -0.461853 1441913020 -0.316956 -0.773621 0.296326 -0.461853 1441913020 -0.316956 -0.773621 0.296326 -0.461853 1441913020 -0.316956 -0.773621 0.296326 -0.461853 1441913020 -0.332703 -0.832581 0.240906 -0.371643 1441913020 -0.332703 -0.832581 0.240906 -0.371643 1441913020 -0.332703 -0.832581 0.240906 -0.371643 1441913020 -0.332703 -0.832581 0.240906 -0.371643 1441913020 -0.332703 -0.832581 0.240906 -0.371643 1441913020 -0.332703 -0.832581 0.240906 -0.371643 1441913020 -0.328857 -0.890625 0.194092 -0.247131 1441913020 -0.328857 -0.890625 0.194092 -0.247131 1441913020 -0.328857 -0.890625 0.194092 -0.247131 1441913020 -0.328857 -0.890625 0.194092 -0.247131 1441913020 -0.328857 -0.890625 0.194092 -0.247131 1441913020 -0.328857 -0.890625 0.194092 -0.247131 1441913020 -0.314941 -0.924744 0.183655 -0.109680 1441913020 -0.314941 -0.924744 0.183655 -0.109680 1441913020 -0.314941 -0.924744 0.183655 -0.109680 1441913020 -0.314941 -0.924744 0.183655 -0.109680 1441913020 -0.314941 -0.924744 0.183655 -0.109680 1441913020 -0.314941 -0.924744 0.183655 -0.109680 1441913020 -0.293518 -0.935242 0.195496 0.031250 1441913020 -0.293518 -0.935242 0.195496 0.031250 1441913020 -0.293518 -0.935242 0.195496 0.031250 1441913020 -0.293518 -0.935242 0.195496 0.031250 1441913020 -0.293518 -0.935242 0.195496 0.031250 1441913020 -0.293518 -0.935242 0.195496 0.031250 1441913020 -0.293518 -0.935242 0.195496 0.031250 1441913020 -0.259705 -0.928162 0.208191 0.166748 1441913020 -0.259705 -0.928162 0.208191 0.166748 1441913020 -0.259705 -0.928162 0.208191 0.166748 1441913020 -0.259705 -0.928162 0.208191 0.166748 1441913020 -0.259705 -0.928162 0.208191 0.166748 1441913020 -0.259705 -0.928162 0.208191 0.166748 1441913020 -0.228149 -0.901001 0.209778 0.303528 1441913020 -0.228149 -0.901001 0.209778 0.303528 1441913020 -0.228149 -0.901001 0.209778 0.303528 1441913020 -0.228149 -0.901001 0.209778 0.303528 1441913020 -0.228149 -0.901001 0.209778 0.303528 1441913020 -0.228149 -0.901001 0.209778 0.303528 1441913020 -0.228149 -0.901001 0.209778 0.303528 1441913020 -0.212097 -0.853027 0.193359 0.435913 1441913020 -0.212097 -0.853027 0.193359 0.435913 1441913020 -0.212097 -0.853027 0.193359 0.435913 1441913020 -0.212097 -0.853027 0.193359 0.435913 1441913020 -0.212097 -0.853027 0.193359 0.435913 1441913020 -0.212097 -0.853027 0.193359 0.435913 1441913020 -0.192749 -0.797974 0.164246 0.546997 1441913021 -0.192749 -0.797974 0.164246 0.546997 1441913021 -0.192749 -0.797974 0.164246 0.546997 1441913021 -0.192749 -0.797974 0.164246 0.546997 1441913021 -0.192749 -0.797974 0.164246 0.546997 1441913021 -0.192749 -0.797974 0.164246 0.546997 1441913021 -0.195862 -0.737793 0.127319 0.633301 1441913021 -0.195862 -0.737793 0.127319 0.633301 1441913021 -0.195862 -0.737793 0.127319 0.633301 1441913021 -0.195862 -0.737793 0.127319 0.633301 1441913021 -0.195862 -0.737793 0.127319 0.633301 1441913021 -0.195862 -0.737793 0.127319 0.633301 1441913021 -0.190674 -0.698364 0.108032 0.681335 1441913021 -0.190674 -0.698364 0.108032 0.681335 1441913021 -0.190674 -0.698364 0.108032 0.681335 1441913021 -0.190674 -0.698364 0.108032 0.681335 1441913021 -0.190674 -0.698364 0.108032 0.681335 1441913021 -0.190674 -0.698364 0.108032 0.681335 1441913021 -0.190674 -0.698364 0.108032 0.681335 1441913021 -0.191101 -0.676880 0.106201 0.702881 1441913021 -0.191101 -0.676880 0.106201 0.702881 1441913021 -0.191101 -0.676880 0.106201 0.702881 1441913021 -0.191101 -0.676880 0.106201 0.702881 1441913021 -0.191101 -0.676880 0.106201 0.702881 1441913021 -0.191101 -0.676880 0.106201 0.702881 1441913021 -0.208862 -0.669495 0.110474 0.704224 1441913021 -0.208862 -0.669495 0.110474 0.704224 1441913021 -0.208862 -0.669495 0.110474 0.704224 1441913021 -0.208862 -0.669495 0.110474 0.704224 1441913021 -0.208862 -0.669495 0.110474 0.704224 1441913021 -0.208862 -0.669495 0.110474 0.704224 1441913021 -0.208862 -0.669495 0.110474 0.704224 1441913021 -0.238098 -0.684875 0.128357 0.676636 1441913021 -0.238098 -0.684875 0.128357 0.676636 1441913021 -0.238098 -0.684875 0.128357 0.676636 1441913021 -0.238098 -0.684875 0.128357 0.676636 1441913021 -0.238098 -0.684875 0.128357 0.676636 1441913021 -0.238098 -0.684875 0.128357 0.676636 1441913021 -0.270691 -0.732483 0.168213 0.601563 1441913021 -0.270691 -0.732483 0.168213 0.601563 1441913021 -0.270691 -0.732483 0.168213 0.601563 1441913021 -0.270691 -0.732483 0.168213 0.601563 1441913021 -0.270691 -0.732483 0.168213 0.601563 1441913021 -0.270691 -0.732483 0.168213 0.601563 1441913021 -0.333374 -0.786255 0.224304 0.469482 1441913021 -0.333374 -0.786255 0.224304 0.469482 1441913021 -0.333374 -0.786255 0.224304 0.469482 1441913021 -0.333374 -0.786255 0.224304 0.469482 1441913021 -0.333374 -0.786255 0.224304 0.469482 1441913021 -0.333374 -0.786255 0.224304 0.469482 1441913021 -0.382263 -0.834961 0.298035 0.260559 1441913021 -0.382263 -0.834961 0.298035 0.260559 1441913021 -0.382263 -0.834961 0.298035 0.260559 1441913021 -0.382263 -0.834961 0.298035 0.260559 1441913021 -0.382263 -0.834961 0.298035 0.260559 1441913021 -0.382263 -0.834961 0.298035 0.260559 1441913021 -0.391602 -0.849548 0.353455 0.003784 1441913021 -0.391602 -0.849548 0.353455 0.003784 1441913021 -0.391602 -0.849548 0.353455 0.003784 1441913021 -0.391602 -0.849548 0.353455 0.003784 1441913021 -0.391602 -0.849548 0.353455 0.003784 1441913021 -0.407227 -0.807800 0.376038 -0.200684 1441913021 -0.407227 -0.807800 0.376038 -0.200684 1441913021 -0.407227 -0.807800 0.376038 -0.200684 1441913021 -0.407227 -0.807800 0.376038 -0.200684 1441913021 -0.407227 -0.807800 0.376038 -0.200684 1441913021 -0.407227 -0.807800 0.376038 -0.200684 1441913021 -0.384644 -0.774658 0.367493 -0.342041 1441913021 -0.384644 -0.774658 0.367493 -0.342041 1441913021 -0.384644 -0.774658 0.367493 -0.342041 1441913021 -0.384644 -0.774658 0.367493 -0.342041 1441913021 -0.384644 -0.774658 0.367493 -0.342041 1441913021 -0.384644 -0.774658 0.367493 -0.342041 1441913021 -0.384644 -0.774658 0.367493 -0.342041 1441913021 -0.351135 -0.766052 0.332947 -0.423218 1441913021 -0.351135 -0.766052 0.332947 -0.423218 1441913021 -0.351135 -0.766052 0.332947 -0.423218 1441913021 -0.351135 -0.766052 0.332947 -0.423218 1441913021 -0.351135 -0.766052 0.332947 -0.423218 1441913021 -0.322510 -0.779053 0.291321 -0.451965 1441913021 -0.322510 -0.779053 0.291321 -0.451965 1441913021 -0.322510 -0.779053 0.291321 -0.451965 1441913021 -0.322510 -0.779053 0.291321 -0.451965 1441913021 -0.309265 -0.802734 0.259583 -0.438904 1441913021 -0.309265 -0.802734 0.259583 -0.438904 1441913021 -0.309265 -0.802734 0.259583 -0.438904 1441913021 -0.309265 -0.802734 0.259583 -0.438904 1441913021 -0.309265 -0.802734 0.259583 -0.438904 1441913021 -0.309265 -0.802734 0.259583 -0.438904 1441913021 -0.312378 -0.831604 0.238159 -0.392761 1441913021 -0.312378 -0.831604 0.238159 -0.392761 1441913021 -0.312378 -0.831604 0.238159 -0.392761 1441913021 -0.312378 -0.831604 0.238159 -0.392761 1441913021 -0.312378 -0.831604 0.238159 -0.392761 1441913021 -0.312378 -0.831604 0.238159 -0.392761 1441913021 -0.319763 -0.862244 0.221863 -0.324219 1441913021 -0.319763 -0.862244 0.221863 -0.324219 1441913021 -0.319763 -0.862244 0.221863 -0.324219 1441913021 -0.319763 -0.862244 0.221863 -0.324219 1441913021 -0.319763 -0.862244 0.221863 -0.324219 1441913021 -0.319763 -0.862244 0.221863 -0.324219 1441913021 -0.327209 -0.888916 0.216309 -0.236816 1441913021 -0.327209 -0.888916 0.216309 -0.236816 1441913021 -0.327209 -0.888916 0.216309 -0.236816 1441913021 -0.327209 -0.888916 0.216309 -0.236816 1441913021 -0.327209 -0.888916 0.216309 -0.236816 1441913021 -0.327209 -0.888916 0.216309 -0.236816 1441913021 -0.327209 -0.888916 0.216309 -0.236816 1441913021 -0.330872 -0.909790 0.216431 -0.126465 1441913021 -0.330872 -0.909790 0.216431 -0.126465 1441913022 -0.330872 -0.909790 0.216431 -0.126465 1441913022 -0.330872 -0.909790 0.216431 -0.126465 1441913022 -0.330872 -0.909790 0.216431 -0.126465 1441913022 -0.330872 -0.909790 0.216431 -0.126465 1441913022 -0.317566 -0.924316 0.211731 0.008667 1441913022 -0.317566 -0.924316 0.211731 0.008667 1441913022 -0.317566 -0.924316 0.211731 0.008667 1441913022 
-0.740051 -0.257263 0.616638 -0.077271 1441913024 -0.738647 -0.269226 0.612427 -0.082581 1441913024 -0.738647 -0.269226 0.612427 -0.082581 1441913024 -0.738647 -0.269226 0.612427 -0.082581 1441913024 -0.738647 -0.269226 0.612427 -0.082581 1441913024 -0.738647 -0.269226 0.612427 -0.082581 1441913024 -0.738647 -0.269226 0.612427 -0.082581 1441913024 -0.739563 -0.263123 0.614014 -0.083008 1441913024 -0.739563 -0.263123 0.614014 -0.083008 1441913024 -0.739563 -0.263123 0.614014 -0.083008 1441913024 -0.739563 -0.263123 0.614014 -0.083008 1441913024 -0.739563 -0.263123 0.614014 -0.083008 1441913024 -0.739563 -0.263123 0.614014 -0.083008 1441913024 -0.745667 -0.249084 0.612427 -0.082886 1441913024 -0.745667 -0.249084 0.612427 -0.082886 1441913024 -0.745667 -0.249084 0.612427 -0.082886 1441913024 -0.745667 -0.249084 0.612427 -0.082886 1441913024 -0.745667 -0.249084 0.612427 -0.082886 1441913024 -0.745667 -0.249084 0.612427 -0.082886 1441913024 -0.745667 -0.249084 0.612427 -0.082886 1441913024 -0.751648 -0.249329 0.603577 -0.092712 1441913024 -0.751648 -0.249329 0.603577 -0.092712 1441913024 -0.751648 -0.249329 0.603577 -0.092712 1441913024 -0.751648 -0.249329 0.603577 -0.092712 1441913024 -0.751648 -0.249329 0.603577 -0.092712 1441913024 -0.751648 -0.249329 0.603577 -0.092712 1441913024 -0.751404 -0.272766 0.589233 -0.117615 1441913024 -0.751404 -0.272766 0.589233 -0.117615 1441913024 -0.751404 -0.272766 0.589233 -0.117615 1441913024 -0.751404 -0.272766 0.589233 -0.117615 1441913024 -0.751404 -0.272766 0.589233 -0.117615 1441913024 -0.751404 -0.272766 0.589233 -0.117615 1441913024 -0.744995 -0.301575 0.577026 -0.145203 1441913024 -0.744995 -0.301575 0.577026 -0.145203 1441913024 -0.744995 -0.301575 0.577026 -0.145203 1441913024 -0.744995 -0.301575 0.577026 -0.145203 1441913024 -0.744995 -0.301575 0.577026 -0.145203 1441913024 -0.744995 -0.301575 0.577026 -0.145203 1441913024 -0.737122 -0.319092 0.572998 -0.162964 1441913024 -0.737122 -0.319092 0.572998 -0.162964 1441913024 -0.737122 -0.319092 0.572998 -0.162964 1441913024 -0.737122 -0.319092 0.572998 -0.162964 1441913024 -0.737122 -0.319092 0.572998 -0.162964 1441913024 -0.737122 -0.319092 0.572998 -0.162964 1441913024 -0.732483 -0.317932 0.577820 -0.168823 1441913024 -0.732483 -0.317932 0.577820 -0.168823 1441913024 -0.732483 -0.317932 0.577820 -0.168823 1441913024 -0.732483 -0.317932 0.577820 -0.168823 1441913024 -0.732483 -0.317932 0.577820 -0.168823 1441913024 -0.732483 -0.317932 0.577820 -0.168823 1441913024 -0.729309 -0.306396 0.588135 -0.168274 1441913024 -0.729309 -0.306396 0.588135 -0.168274 1441913024 -0.729309 -0.306396 0.588135 -0.168274 1441913024 -0.729309 -0.306396 0.588135 -0.168274 1441913024 -0.729309 -0.306396 0.588135 -0.168274 1441913024 -0.729309 -0.306396 0.588135 -0.168274 1441913024 -0.729309 -0.306396 0.588135 -0.168274 1441913024 -0.725830 -0.293335 0.599243 -0.167542 1441913024 -0.725830 -0.293335 0.599243 -0.167542 1441913024 -0.725830 -0.293335 0.599243 -0.167542 1441913024 -0.725830 -0.293335 0.599243 -0.167542 1441913024 -0.725830 -0.293335 0.599243 -0.167542 1441913025 -0.725830 -0.293335 0.599243 -0.167542 1441913025 -0.723145 -0.284180 0.606750 -0.167969 1441913025 -0.723145 -0.284180 0.606750 -0.167969 1441913025 -0.723145 -0.284180 0.606750 -0.167969 1441913025 -0.723145 -0.284180 0.606750 -0.167969 1441913025 -0.723145 -0.284180 0.606750 -0.167969 1441913025 -0.723145 -0.284180 0.606750 -0.167969 1441913025 -0.722900 -0.277893 0.610962 -0.164063 1441913025 -0.722900 -0.277893 0.610962 -0.164063 1441913025 -0.722900 -0.277893 0.610962 -0.164063 1441913025 -0.722900 -0.277893 0.610962 -0.164063 1441913025 -0.722900 -0.277893 0.610962 -0.164063 1441913025 -0.722900 -0.277893 0.610962 -0.164063 1441913025 -0.725525 -0.271118 0.613281 -0.155212 1441913025 -0.725525 -0.271118 0.613281 -0.155212 1441913025 -0.725525 -0.271118 0.613281 -0.155212 1441913025 -0.725525 -0.271118 0.613281 -0.155212 1441913025 -0.725525 -0.271118 0.613281 -0.155212 1441913025 -0.725525 -0.271118 0.613281 -0.155212 1441913025 -0.725525 -0.271118 0.613281 -0.155212 1441913025 -0.729492 -0.266846 0.612610 -0.146179 1441913025 -0.729492 -0.266846 0.612610 -0.146179 1441913025 -0.729492 -0.266846 0.612610 -0.146179 1441913025 -0.729492 -0.266846 0.612610 -0.146179 1441913025 -0.729492 -0.266846 0.612610 -0.146179 1441913025 -0.729492 -0.266846 0.612610 -0.146179 1441913025 -0.733521 -0.266724 0.609802 -0.137695 1441913025 -0.733521 -0.266724 0.609802 -0.137695 1441913025 -0.733521 -0.266724 0.609802 -0.137695 1441913025 -0.733521 -0.266724 0.609802 -0.137695 1441913025 -0.733521 -0.266724 0.609802 -0.137695 1441913025 -0.733521 -0.266724 0.609802 -0.137695 1441913025 -0.738220 -0.268066 0.605408 -0.128906 1441913025 -0.738220 -0.268066 0.605408 -0.128906 1441913025 -0.738220 -0.268066 0.605408 -0.128906 1441913025 -0.738220 -0.268066 0.605408 -0.128906 1441913025 -0.738220 -0.268066 0.605408 -0.128906 1441913025 -0.738220 -0.268066 0.605408 -0.128906 1441913025 -0.738220 -0.268066 0.605408 -0.128906 1441913025 -0.743347 -0.268188 0.601013 -0.119446 1441913025 -0.743347 -0.268188 0.601013 -0.119446 1441913025 -0.743347 -0.268188 0.601013 -0.119446 1441913025 -0.743347 -0.268188 0.601013 -0.119446 1441913025 -0.743347 -0.268188 0.601013 -0.119446 1441913025 -0.743347 -0.268188 0.601013 -0.119446 1441913025 -0.747253 -0.268860 0.597473 -0.111511 1441913025 -0.747253 -0.268860 0.597473 -0.111511 1441913025 -0.747253 -0.268860 0.597473 -0.111511 1441913025 -0.747253 -0.268860 0.597473 -0.111511 1441913025 -0.747253 -0.268860 0.597473 -0.111511 1441913025 -0.747253 -0.268860 0.597473 -0.111511 1441913025 -0.747253 -0.268860 0.597473 -0.111511 1441913025 -0.749939 -0.268799 0.595337 -0.104248 1441913025 -0.749939 -0.268799 0.595337 -0.104248 1441913025 -0.749939 -0.268799 0.595337 -0.104248 1441913025 -0.749939 -0.268799 0.595337 -0.104248 1441913025 -0.749939 -0.268799 0.595337 -0.104248 1441913025 -0.750916 -0.269287 0.594971 -0.098389 1441913025 -0.750916 -0.269287 0.594971 -0.098389 1441913025 -0.750916 -0.269287 0.594971 -0.098389 1441913025 -0.750916 -0.269287 0.594971 -0.098389 1441913025 -0.750916 -0.269287 0.594971 -0.098389 1441913025 -0.750916 -0.269287 0.594971 -0.098389 1441913025 -0.750916 -0.269287 0.594971 -0.098389 1441913025 -0.750366 -0.268433 0.597107 -0.091736 1441913025 -0.750366 -0.268433 0.597107 -0.091736 1441913025 -0.750366 -0.268433 0.597107 -0.091736 1441913025 -0.750366 -0.268433 0.597107 -0.091736 1441913025 -0.750366 -0.268433 0.597107 -0.091736 1441913025 -0.750366 -0.268433 0.597107 -0.091736 1441913025 -0.749695 -0.269104 0.598328 -0.086609 1441913025 -0.749695 -0.269104 0.598328 -0.086609 1441913025 -0.749695 -0.269104 0.598328 -0.086609 1441913025 -0.749695 -0.269104 0.598328 -0.086609 1441913025 -0.749695 -0.269104 0.598328 -0.086609 1441913025 -0.749695 -0.269104 0.598328 -0.086609 1441913025 -0.747559 -0.276184 0.597778 -0.086975 1441913025 -0.747559 -0.276184 0.597778 -0.086975 1441913025 -0.747559 -0.276184 0.597778 -0.086975 1441913025 -0.747559 -0.276184 0.597778 -0.086975 1441913025 -0.747559 -0.276184 0.597778 -0.086975 1441913025 -0.747559 -0.276184 0.597778 -0.086975 1441913025 -0.745117 -0.277283 0.600647 -0.084473 1441913025 -0.745117 -0.277283 0.600647 -0.084473 1441913025 -0.745117 -0.277283 0.600647 -0.084473 1441913025 -0.745117 -0.277283 0.600647 -0.084473 1441913025 -0.745117 -0.277283 0.600647 -0.084473 1441913025 -0.745117 -0.277283 0.600647 -0.084473 1441913025 -0.747925 -0.255615 0.608704 -0.069397 1441913025 -0.747925 -0.255615 0.608704 -0.069397 1441913025 -0.747925 -0.255615 0.608704 -0.069397 1441913025 -0.747925 -0.255615 0.608704 -0.069397 1441913025 -0.747925 -0.255615 0.608704 -0.069397 1441913025 -0.747925 -0.255615 0.608704 -0.069397 1441913025 -0.747925 -0.255615 0.608704 -0.069397 1441913025 -0.755615 -0.229004 0.610657 -0.061035 1441913025 -0.755615 -0.229004 0.610657 -0.061035 1441913025 -0.755615 -0.229004 0.610657 -0.061035 1441913025 -0.755615 -0.229004 0.610657 -0.061035 1441913025 -0.755615 -0.229004 0.610657 -0.061035 1441913025 -0.755615 -0.229004 0.610657 -0.061035 1441913025 -0.758667 -0.229370 0.604980 -0.076294 1441913025 -0.758667 -0.229370 0.604980 -0.076294 1441913025 -0.758667 -0.229370 0.604980 -0.076294 1441913025 -0.758667 -0.229370 0.604980 -0.076294 1441913025 -0.758667 -0.229370 0.604980 -0.076294 1441913025 -0.758667 -0.229370 0.604980 -0.076294 1441913025 -0.753723 -0.253540 0.596497 -0.108582 1441913025 -0.753723 -0.253540 0.596497 -0.108582 1441913025 -0.753723 -0.253540 0.596497 -0.108582 1441913025 -0.753723 -0.253540 0.596497 -0.108582 1441913025 -0.753723 -0.253540 0.596497 -0.108582 1441913025 -0.753723 -0.253540 0.596497 -0.108582 1441913025 -0.745117 -0.276794 0.589844 -0.142517 1441913026 -0.745117 -0.276794 0.589844 -0.142517 1441913026 -0.745117 -0.276794 0.589844 -0.142517 1441913026 -0.745117 -0.276794 0.589844 -0.142517 1441913026 -0.745117 -0.276794 0.589844 -0.142517 1441913026 -0.745117 -0.276794 0.589844 -0.142517 1441913026 -0.737366 -0.284485 0.590210 -0.164368 1441913026 -0.737366 -0.284485 0.590210 -0.164368 1441913026 -0.737366 -0.284485 0.590210 -0.164368 1441913026 -0.737366 -0.284485 0.590210 -0.164368 1441913026 -0.737366 -0.284485 0.590210 -0.164368 1441913026 -0.737366 -0.284485 0.590210 -0.164368 1441913026 -0.737366 -0.284485 0.590210 -0.164368 1441913026 -0.729675 -0.282593 0.597046 -0.176941 1441913026 -0.729675 -0.282593 0.597046 -0.176941 1441913026 -0.729675 -0.282593 0.597046 -0.176941 1441913026 -0.729675 -0.282593 0.597046 -0.176941 1441913026 -0.729675 -0.282593 0.597046 -0.176941 1441913026 -0.729675 -0.282593 0.597046 -0.176941 1441913026 -0.722351 -0.278564 0.605408 -0.184570 1441913026 -0.722351 -0.278564 0.605408 -0.184570 1441913026 -0.722351 -0.278564 0.605408 -0.184570 1441913026 -0.722351 -0.278564 0.605408 -0.184570 1441913026 -0.722351 -0.278564 0.605408 -0.184570 1441913026 -0.722351 -0.278564 0.605408 -0.184570 1441913026 -0.714111 -0.280823 0.612183 -0.190918 1441913026 -0.714111 -0.280823 0.612183 -0.190918 1441913026 -0.714111 -0.280823 0.612183 -0.190918 1441913026 -0.714111 -0.280823 0.612183 -0.190918 1441913026 -0.714111 -0.280823 0.612183 -0.190918 1441913026 -0.714111 -0.280823 0.612183 -0.190918 1441913026 -0.714111 -0.280823 0.612183 -0.190918 1441913026 -0.706543 -0.287048 0.617065 -0.194031 1441913026 -0.706543 -0.287048 0.617065 -0.194031 1441913026 -0.706543 -0.287048 0.617065 -0.194031 1441913026 -0.706543 -0.287048 0.617065 -0.194031 1441913026 -0.706543 -0.287048 0.617065 -0.194031 1441913026 -0.706543 -0.287048 0.617065 -0.194031 1441913026 -0.703003 -0.288635 0.621948 -0.189026 1441913026 -0.703003 -0.288635 0.621948 -0.189026 1441913026 -0.703003 -0.288635 0.621948 -0.189026 1441913026 -0.703003 -0.288635 0.621948 -0.189026 1441913026 -0.703003 -0.288635 0.621948 -0.189026 1441913026 -0.703003 -0.288635 0.621948 -0.189026 1441913026 -0.703003 -0.288635 0.621948 -0.189026 1441913026 -0.704956 -0.284607 0.625488 -0.175598 1441913026 -0.704956 -0.284607 0.625488 -0.175598 1441913026 -0.704956 -0.284607 0.625488 -0.175598 1441913026 -0.704956 -0.284607 0.625488 -0.175598 1441913026 -0.704956 -0.284607 0.625488 -0.175598 1441913026 -0.704956 -0.284607 0.625488 -0.175598 1441913026 -0.710754 -0.284363 0.622925 -0.161194 1441913026 -0.710754 -0.284363 0.622925 -0.161194 1441913026 -0.710754 -0.284363 0.622925 -0.161194 1441913026 -0.710754 -0.284363 0.622925 -0.161194 1441913026 -0.710754 -0.284363 0.622925 -0.161194 1441913026 -0.710754 -0.284363 0.622925 -0.161194 1441913026 -0.719666 -0.284119 0.616821 -0.144531 1441913026 -0.719666 -0.284119 0.616821 -0.144531 1441913026 -0.719666 -0.284119 0.616821 -0.144531 1441913026 -0.719666 -0.284119 0.616821 -0.144531 1441913026 -0.719666 -0.284119 0.616821 -0.144531 1441913026 -0.719666 -0.284119 0.616821 -0.144531 1441913026 -0.719666 -0.284119 0.616821 -0.144531 1441913026 -0.731140 -0.284668 0.606384 -0.129211 1441913026 -0.731140 -0.284668 0.606384 -0.129211 1441913026 -0.731140 -0.284668 0.606384 -0.129211 1441913026 -0.731140 -0.284668 0.606384 -0.129211 1441913026 -0.731140 -0.284668 0.606384 -0.129211 1441913026 -0.731140 -0.284668 0.606384 -0.129211 1441913026 -0.738647 -0.297607 0.590881 -0.129333 1441913026 -0.738647 -0.297607 0.590881 -0.129333 1441913026 -0.738647 -0.297607 0.590881 -0.129333 1441913026 -0.738647 -0.297607 0.590881 -0.129333 1441913026 -0.738647 -0.297607 0.590881 -0.129333 1441913026 -0.738647 -0.297607 0.590881 -0.129333 1441913026 -0.738281 -0.316772 0.578369 -0.141846 1441913026 -0.738281 -0.316772 0.578369 -0.141846 1441913026 -0.738281 -0.316772 0.578369 -0.141846 1441913026 -0.738281 -0.316772 0.578369 -0.141846 1441913026 -0.738281 -0.316772 0.578369 -0.141846 1441913026 -0.738281 -0.316772 0.578369 -0.141846 1441913026 -0.735901 -0.320313 0.577515 -0.149475 1441913026 -0.735901 -0.320313 0.577515 -0.149475 1441913026 -0.735901 -0.320313 0.577515 -0.149475 1441913026 -0.735901 -0.320313 0.577515 -0.149475 1441913026 -0.735901 -0.320313 0.577515 -0.149475 1441913026 -0.735901 -0.320313 0.577515 -0.149475 1441913026 -0.735901 -0.320313 0.577515 -0.149475 1441913026 -0.737488 -0.300293 0.588318 -0.140930 1441913026 -0.737488 -0.300293 0.588318 -0.140930 1441913026 -0.737488 -0.300293 0.588318 -0.140930 1441913026 -0.737488 -0.300293 0.588318 -0.140930 1441913026 -0.737488 -0.300293 0.588318 -0.140930 1441913026 -0.739014 -0.271118 0.604431 -0.122620 1441913026 -0.739014 -0.271118 0.604431 -0.122620 1441913026 -0.739014 -0.271118 0.604431 -0.122620 1441913026 -0.739014 -0.271118 0.604431 -0.122620 1441913026 -0.739014 -0.271118 0.604431 -0.122620 1441913026 -0.739014 -0.271118 0.604431 -0.122620 1441913026 -0.739014 -0.271118 0.604431 -0.122620 1441913026 -0.740906 -0.242859 0.618103 -0.100464 1441913026 -0.740906 -0.242859 0.618103 -0.100464 1441913026 -0.740906 -0.242859 0.618103 -0.100464 1441913026 -0.740906 -0.242859 0.618103 -0.100464 1441913026 -0.740906 -0.242859 0.618103 -0.100464 1441913026 -0.740906 -0.242859 0.618103 -0.100464 1441913026 -0.740173 -0.235168 0.623779 -0.087769 1441913026 -0.740173 -0.235168 0.623779 -0.087769 1441913026 -0.740173 -0.235168 0.623779 -0.087769 1441913026 -0.740173 -0.235168 0.623779 -0.087769 1441913026 -0.740173 -0.235168 0.623779 -0.087769 1441913026 -0.740173 -0.235168 0.623779 -0.087769 1441913026 -0.738098 -0.248230 0.621216 -0.088196 1441913026 -0.738098 -0.248230 0.621216 -0.088196 1441913027 -0.738098 -0.248230 0.621216 -0.088196 1441913027 -0.738098 -0.248230 0.621216 -0.088196 1441913027 -0.738098 -0.248230 0.621216 -0.088196 1441913027 -0.738098 -0.248230 0.621216 -0.088196 1441913027 -0.738098 -0.248230 0.621216 -0.088196 1441913027 -0.735046 -0.264404 0.617188 -0.094421 1441913027 -0.735046 -0.264404 0.617188 -0.094421 1441913027 -0.735046 -0.264404 0.617188 -0.094421 1441913027 -0.735046 -0.264404 0.617188 -0.094421 1441913027 -0.735046 -0.264404 0.617188 -0.094421 1441913027 -0.735046 -0.264404 0.617188 -0.094421 1441913027 -0.735840 -0.268616 0.615112 -0.089966 1441913027 -0.735840 -0.268616 0.615112 -0.089966 1441913027 -0.735840 -0.268616 0.615112 -0.089966 1441913027 -0.735840 -0.268616 0.615112 -0.089966 1441913027 -0.735840 -0.268616 0.615112 -0.089966 1441913027 -0.735840 -0.268616 0.615112 -0.089966 1441913027 -0.735840 -0.268616 0.615112 -0.089966 1441913027 -0.744141 -0.255676 0.612793 -0.073792 1441913027 -0.744141 -0.255676 0.612793 -0.073792 1441913027 -0.744141 -0.255676 0.612793 -0.073792 1441913027 -0.744141 -0.255676 0.612793 -0.073792 1441913027 -0.744141 -0.255676 0.612793 -0.073792 1441913027 -0.744141 -0.255676 0.612793 -0.073792 1441913027 -0.752563 -0.247131 0.606384 -0.069763 1441913027 -0.752563 -0.247131 0.606384 -0.069763 1441913027 -0.752563 -0.247131 0.606384 -0.069763 1441913027 -0.752563 -0.247131 0.606384 -0.069763 1441913027 -0.752563 -0.247131 0.606384 -0.069763 1441913027 -0.752563 -0.247131 0.606384 -0.069763 1441913027 -0.752563 -0.247131 0.606384 -0.069763 1441913027 -0.750732 -0.264282 0.598633 -0.090942 1441913027 -0.750732 -0.264282 0.598633 -0.090942 1441913027 -0.750732 -0.264282 0.598633 -0.090942 1441913027 -0.750732 -0.264282 0.598633 -0.090942 1441913027 -0.750732 -0.264282 0.598633 -0.090942 1441913027 -0.750732 -0.264282 0.598633 -0.090942 1441913027 -0.739014 -0.291321 0.594727 -0.123840 1441913027 -0.739014 -0.291321 0.594727 -0.123840 1441913027 -0.739014 -0.291321 0.594727 -0.123840 1441913027 -0.739014 -0.291321 0.594727 -0.123840 1441913027 -0.739014 -0.291321 0.594727 -0.123840 1441913027 -0.739014 -0.291321 0.594727 -0.123840 1441913027 -0.728027 -0.300537 0.598206 -0.147766 1441913027 -0.728027 -0.300537 0.598206 -0.147766 1441913027 -0.728027 -0.300537 0.598206 -0.147766 1441913027 -0.728027 -0.300537 0.598206 -0.147766 1441913027 -0.728027 -0.300537 0.598206 -0.147766 1441913027 -0.728027 -0.300537 0.598206 -0.147766 1441913027 -0.728027 -0.300537 0.598206 -0.147766 1441913027 -0.721924 -0.288513 0.609009 -0.157288 1441913027 -0.721924 -0.288513 0.609009 -0.157288 1441913027 -0.721924 -0.288513 0.609009 -0.157288 1441913027 -0.721924 -0.288513 0.609009 -0.157288 1441913027 -0.721924 -0.288513 0.609009 -0.157288 1441913027 -0.721924 -0.288513 0.609009 -0.157288 1441913027 -0.716553 -0.275146 0.620178 -0.162231 1441913027 -0.716553 -0.275146 0.620178 -0.162231 1441913027 -0.716553 -0.275146 0.620178 -0.162231 1441913027 -0.716553 -0.275146 0.620178 -0.162231 1441913027 -0.716553 -0.275146 0.620178 -0.162231 1441913027 -0.716553 -0.275146 0.620178 -0.162231 1441913027 -0.711914 -0.270508 0.626160 -0.167236 1441913027 -0.711914 -0.270508 0.626160 -0.167236 1441913027 -0.711914 -0.270508 0.626160 -0.167236 1441913027 -0.711914 -0.270508 0.626160 -0.167236 1441913027 -0.711914 -0.270508 0.626160 -0.167236 1441913027 -0.711914 -0.270508 0.626160 -0.167236 1441913027 -0.711914 -0.270508 0.626160 -0.167236 1441913027 -0.710083 -0.269653 0.628296 -0.168579 1441913027 -0.710083 -0.269653 0.628296 -0.168579 1441913027 -0.710083 -0.269653 0.628296 -0.168579 1441913027 -0.710083 -0.269653 0.628296 -0.168579 1441913027 -0.710083 -0.269653 0.628296 -0.168579 1441913027 -0.710083 -0.269653 0.628296 -0.168579 1441913027 -0.710083 -0.269653 0.628296 -0.168579 1441913027 -0.711060 -0.267639 0.629150 -0.164368 1441913027 -0.711060 -0.267639 0.629150 -0.164368 1441913027 -0.711060 -0.267639 0.629150 -0.164368 1441913027 -0.711060 -0.267639 0.629150 -0.164368 1441913027 -0.711060 -0.267639 0.629150 -0.164368 1441913027 -0.711060 -0.267639 0.629150 -0.164368 1441913027 -0.714905 -0.263733 0.628723 -0.154968 1441913027 -0.714905 -0.263733 0.628723 -0.154968 1441913027 -0.714905 -0.263733 0.628723 -0.154968 1441913027 -0.714905 -0.263733 0.628723 -0.154968 1441913027 -0.714905 -0.263733 0.628723 -0.154968 1441913027 -0.714905 -0.263733 0.628723 -0.154968 1441913027 -0.720581 -0.261108 0.626221 -0.143250 1441913027 -0.720581 -0.261108 0.626221 -0.143250 1441913027 -0.720581 -0.261108 0.626221 -0.143250 1441913027 -0.720581 -0.261108 0.626221 -0.143250 1441913027 -0.720581 -0.261108 0.626221 -0.143250 1441913027 -0.720581 -0.261108 0.626221 -0.143250 1441913027 -0.720581 -0.261108 0.626221 -0.143250 1441913027 -0.727295 -0.260559 0.621277 -0.131042 1441913027 -0.727295 -0.260559 0.621277 -0.131042 1441913027 -0.727295 -0.260559 0.621277 -0.131042 1441913027 -0.727295 -0.260559 0.621277 -0.131042 1441913027 -0.727295 -0.260559 0.621277 -0.131042 1441913027 -0.727295 -0.260559 0.621277 -0.131042 1441913027 -0.734680 -0.262146 0.614258 -0.119385 1441913027 -0.734680 -0.262146 0.614258 -0.119385 1441913027 -0.734680 -0.262146 0.614258 -0.119385 1441913027 -0.734680 -0.262146 0.614258 -0.119385 1441913027 -0.734680 -0.262146 0.614258 -0.119385 1441913027 -0.741211 -0.265076 0.606689 -0.110779 1441913027 -0.741211 -0.265076 0.606689 -0.110779 1441913027 -0.741211 -0.265076 0.606689 -0.110779 1441913027 -0.741211 -0.265076 0.606689 -0.110779 1441913027 -0.741211 -0.265076 0.606689 -0.110779 1441913027 -0.741211 -0.265076 0.606689 -0.110779 1441913027 -0.741211 -0.265076 0.606689 -0.110779 1441913027 -0.746582 -0.269592 0.598938 -0.106140 1441913027 -0.746582 -0.269592 0.598938 -0.106140 1441913028 -0.746582 -0.269592 0.598938 -0.106140 1441913028 -0.746582 -0.269592 0.598938 -0.106140 1441913028 -0.746582 -0.269592 0.598938 -0.106140 1441913028 -0.746582 -0.269592 0.598938 -0.106140 1441913028 -0.749207 -0.274475 0.593445 -0.105530 1441913028 -0.749207 -0.274475 0.593445 -0.105530 1441913028 -0.749207 -0.274475 0.593445 -0.105530 1441913028 -0.749207 -0.274475 0.593445 -0.105530 1441913028 -0.749207 -0.274475 0.593445 -0.105530 1441913028 -0.749207 -0.274475 0.593445 -0.105530 1441913028 -0.749573 -0.274597 0.593018 -0.105286 1441913028 -0.749573 -0.274597 0.593018 -0.105286 1441913028 -0.749573 -0.274597 0.593018 -0.105286 1441913028 -0.749573 -0.274597 0.593018 -0.105286 1441913028 -0.749573 -0.274597 0.593018 -0.105286 1441913028 -0.749573 -0.274597 0.593018 -0.105286 1441913028 -0.749756 -0.264832 0.598450 -0.098267 1441913028 -0.749756 -0.264832 0.598450 -0.098267 1441913028 -0.749756 -0.264832 0.598450 -0.098267 1441913028 -0.749756 -0.264832 0.598450 -0.098267 1441913028 -0.749756 -0.264832 0.598450 -0.098267 1441913028 -0.749756 -0.264832 0.598450 -0.098267 1441913028 -0.749756 -0.256836 0.602905 -0.092163 1441913028 -0.749756 -0.256836 0.602905 -0.092163 1441913028 -0.749756 -0.256836 0.602905 -0.092163 1441913028 -0.749756 -0.256836 0.602905 -0.092163 1441913028 -0.749756 -0.256836 0.602905 -0.092163 1441913028 -0.749756 -0.256836 0.602905 -0.092163 1441913028 -0.749756 -0.256836 0.602905 -0.092163 1441913028 -0.748352 -0.256470 0.605164 -0.089600 1441913028 -0.748352 -0.256470 0.605164 -0.089600 1441913028 -0.748352 -0.256470 0.605164 -0.089600 1441913028 -0.748352 -0.256470 0.605164 -0.089600 1441913028 -0.748352 -0.256470 0.605164 -0.089600 1441913028 -0.748352 -0.256470 0.605164 -0.089600 1441913028 -0.745911 -0.262878 0.605408 -0.089783 1441913028 -0.745911 -0.262878 0.605408 -0.089783 1441913028 -0.745911 -0.262878 0.605408 -0.089783 1441913028 -0.745911 -0.262878 0.605408 -0.089783 1441913028 -0.745911 -0.262878 0.605408 -0.089783 1441913028 -0.745911 -0.262878 0.605408 -0.089783 1441913028 -0.745911 -0.262878 0.605408 -0.089783 1441913028 -0.742249 -0.274292 0.604248 -0.093506 1441913028 -0.742249 -0.274292 0.604248 -0.093506 1441913028 -0.742249 -0.274292 0.604248 -0.093506 1441913028 -0.742249 -0.274292 0.604248 -0.093506 1441913028 -0.742249 -0.274292 0.604248 -0.093506 1441913028 -0.742249 -0.274292 0.604248 -0.093506 1441913028 -0.738586 -0.284851 0.603088 -0.098328 1441913028 -0.738586 -0.284851 0.603088 -0.098328 1441913028 -0.738586 -0.284851 0.603088 -0.098328 1441913028 -0.738586 -0.284851 0.603088 -0.098328 1441913028 -0.738586 -0.284851 0.603088 -0.098328 1441913028 -0.738586 -0.284851 0.603088 -0.098328 1441913028 -0.733704 -0.292114 0.604675 -0.104004 1441913028 -0.733704 -0.292114 0.604675 -0.104004 1441913028 -0.733704 -0.292114 0.604675 -0.104004 1441913028 -0.733704 -0.292114 0.604675 -0.104004 1441913028 -0.733704 -0.292114 0.604675 -0.104004 1441913028 -0.733704 -0.292114 0.604675 -0.104004 1441913028 -0.729187 -0.291382 0.609680 -0.107971 1441913028 -0.729187 -0.291382 0.609680 -0.107971 1441913028 -0.729187 -0.291382 0.609680 -0.107971 1441913028 -0.729187 -0.291382 0.609680 -0.107971 1441913028 -0.729187 -0.291382 0.609680 -0.107971 1441913028 -0.729187 -0.291382 0.609680 -0.107971 1441913028 -0.729187 -0.291382 0.609680 -0.107971 1441913028 -0.727478 -0.283875 0.614807 -0.110901 1441913028 -0.727478 -0.283875 0.614807 -0.110901 1441913028 -0.727478 -0.283875 0.614807 -0.110901 1441913028 -0.727478 -0.283875 0.614807 -0.110901 1441913028 -0.727478 -0.283875 0.614807 -0.110901 1441913028 -0.727478 -0.283875 0.614807 -0.110901 1441913028 -0.727722 -0.278748 0.614563 -0.122681 1441913028 -0.727722 -0.278748 0.614563 -0.122681 1441913028 -0.727722 -0.278748 0.614563 -0.122681 1441913028 -0.727722 -0.278748 0.614563 -0.122681 1441913028 -0.727722 -0.278748 0.614563 -0.122681 1441913028 -0.727722 -0.278748 0.614563 -0.122681 1441913028 -0.726013 -0.284424 0.609619 -0.143066 1441913028 -0.726013 -0.284424 0.609619 -0.143066 1441913028 -0.726013 -0.284424 0.609619 -0.143066 1441913028 -0.726013 -0.284424 0.609619 -0.143066 1441913028 -0.726013 -0.284424 0.609619 -0.143066 1441913028 -0.726013 -0.284424 0.609619 -0.143066 1441913028 -0.722534 -0.297424 0.602234 -0.163757 1441913028 -0.722534 -0.297424 0.602234 -0.163757 1441913028 -0.722534 -0.297424 0.602234 -0.163757 1441913028 -0.722534 -0.297424 0.602234 -0.163757 1441913028 -0.722534 -0.297424 0.602234 -0.163757 1441913028 -0.722534 -0.297424 0.602234 -0.163757 1441913028 -0.722534 -0.297424 0.602234 -0.163757 1441913028 -0.718384 -0.311340 0.596924 -0.175293 1441913028 -0.718384 -0.311340 0.596924 -0.175293 1441913028 -0.718384 -0.311340 0.596924 -0.175293 1441913028 -0.718384 -0.311340 0.596924 -0.175293 1441913028 -0.718384 -0.311340 0.596924 -0.175293 1441913028 -0.718384 -0.311340 0.596924 -0.175293 1441913028 -0.715027 -0.319641 0.596069 -0.177002 1441913028 -0.715027 -0.319641 0.596069 -0.177002 1441913028 -0.715027 -0.319641 0.596069 -0.177002 1441913028 -0.715027 -0.319641 0.596069 -0.177002 1441913028 -0.715027 -0.319641 0.596069 -0.177002 1441913028 -0.715027 -0.319641 0.596069 -0.177002 1441913028 -0.714111 -0.317139 0.599976 -0.171936 1441913028 -0.714111 -0.317139 0.599976 -0.171936 1441913028 -0.714111 -0.317139 0.599976 -0.171936 1441913028 -0.714111 -0.317139 0.599976 -0.171936 1441913028 -0.714111 -0.317139 0.599976 -0.171936 1441913028 -0.714111 -0.317139 0.599976 -0.171936 1441913028 -0.713135 -0.310913 0.606018 -0.165955 1441913028 -0.713135 -0.310913 0.606018 -0.165955 1441913028 -0.713135 -0.310913 0.606018 -0.165955 1441913028 -0.713135 -0.310913 0.606018 -0.165955 1441913029 -0.713135 -0.310913 0.606018 -0.165955 1441913029 -0.713135 -0.310913 0.606018 -0.165955 1441913029 -0.711853 -0.306641 0.610901 -0.161377 1441913029 -0.711853 -0.306641 0.610901 -0.161377 1441913029 -0.711853 -0.306641 0.610901 -0.161377 1441913029 -0.711853 -0.306641 0.610901 -0.161377 1441913029 -0.711853 -0.306641 0.610901 -0.161377 1441913029 -0.711853 -0.306641 0.610901 -0.161377 1441913029 -0.711975 -0.299866 0.616089 -0.153748 1441913029 -0.711975 -0.299866 0.616089 -0.153748 1441913029 -0.711975 -0.299866 0.616089 -0.153748 1441913029 -0.711975 -0.299866 0.616089 -0.153748 1441913029 -0.711975 -0.299866 0.616089 -0.153748 1441913029 -0.711975 -0.299866 0.616089 -0.153748 1441913029 -0.714722 -0.289673 0.620056 -0.144104 1441913029 -0.714722 -0.289673 0.620056 -0.144104 1441913029 -0.714722 -0.289673 0.620056 -0.144104 1441913029 -0.714722 -0.289673 0.620056 -0.144104 1441913029 -0.714722 -0.289673 0.620056 -0.144104 1441913029 -0.714722 -0.289673 0.620056 -0.144104 1441913029 -0.714722 -0.289673 0.620056 -0.144104 1441913029 -0.720520 -0.281616 0.619446 -0.133545 1441913029 -0.720520 -0.281616 0.619446 -0.133545 1441913029 -0.720520 -0.281616 0.619446 -0.133545 1441913029 -0.720520 -0.281616 0.619446 -0.133545 1441913029 -0.720520 -0.281616 0.619446 -0.133545 1441913029 -0.720520 -0.281616 0.619446 -0.133545 1441913029 -0.726807 -0.281921 0.612732 -0.129944 1441913029 -0.726807 -0.281921 0.612732 -0.129944 1441913029 -0.726807 -0.281921 0.612732 -0.129944 1441913029 -0.726807 -0.281921 0.612732 -0.129944 1441913029 -0.726807 -0.281921 0.612732 -0.129944 1441913029 -0.726807 -0.281921 0.612732 -0.129944 1441913029 -0.731445 -0.288757 0.602844 -0.134766 1441913029 -0.731445 -0.288757 0.602844 -0.134766 1441913029 -0.731445 -0.288757 0.602844 -0.134766 1441913029 -0.731445 -0.288757 0.602844 -0.134766 1441913029 -0.731445 -0.288757 0.602844 -0.134766 1441913029 -0.731445 -0.288757 0.602844 -0.134766 1441913029 -0.733643 -0.296021 0.594177 -0.145264 1441913029 -0.733643 -0.296021 0.594177 -0.145264 1441913029 -0.733643 -0.296021 0.594177 -0.145264 1441913029 -0.733643 -0.296021 0.594177 -0.145264 1441913029 -0.733643 -0.296021 0.594177 -0.145264 1441913029 -0.733643 -0.296021 0.594177 -0.145264 1441913029 -0.733643 -0.296021 0.594177 -0.145264 1441913029 -0.735291 -0.297729 0.590149 -0.149841 1441913029 -0.735291 -0.297729 0.590149 -0.149841 1441913029 -0.735291 -0.297729 0.590149 -0.149841 1441913029 -0.735291 -0.297729 0.590149 -0.149841 1441913029 -0.735291 -0.297729 0.590149 -0.149841 1441913029 -0.737122 -0.291809 0.592163 -0.144531 1441913029 -0.737122 -0.291809 0.592163 -0.144531 1441913029 -0.737122 -0.291809 0.592163 -0.144531 1441913029 -0.737122 -0.291809 0.592163 -0.144531 1441913029 -0.737122 -0.291809 0.592163 -0.144531 1441913029 -0.737122 -0.291809 0.592163 -0.144531 1441913029 -0.738892 -0.279480 0.598328 -0.134277 1441913029 -0.738892 -0.279480 0.598328 -0.134277 1441913029 -0.738892 -0.279480 0.598328 -0.134277 1441913029 -0.738892 -0.279480 0.598328 -0.134277 1441913029 -0.738892 -0.279480 0.598328 -0.134277 1441913029 -0.738892 -0.279480 0.598328 -0.134277 1441913029 -0.738892 -0.279480 0.598328 -0.134277 1441913029 -0.739197 -0.271301 0.603088 -0.127502 1441913029 -0.739197 -0.271301 0.603088 -0.127502 1441913029 -0.739197 -0.271301 0.603088 -0.127502 1441913029 -0.739197 -0.271301 0.603088 -0.127502 1441913029 -0.739197 -0.271301 0.603088 -0.127502 1441913029 -0.739197 -0.271301 0.603088 -0.127502 1441913029 -0.737366 -0.271912 0.605652 -0.124756 1441913029 -0.737366 -0.271912 0.605652 -0.124756 1441913029 -0.737366 -0.271912 0.605652 -0.124756 1441913029 -0.737366 -0.271912 0.605652 -0.124756 1441913029 -0.737366 -0.271912 0.605652 -0.124756 1441913029 -0.737366 -0.271912 0.605652 -0.124756 1441913029 -0.736267 -0.269043 0.609985 -0.116089 1441913029 -0.736267 -0.269043 0.609985 -0.116089 1441913029 -0.736267 -0.269043 0.609985 -0.116089 1441913029 -0.736267 -0.269043 0.609985 -0.116089 1441913029 -0.736267 -0.269043 0.609985 -0.116089 1441913029 -0.736267 -0.269043 0.609985 -0.116089 1441913029 -0.739929 -0.260681 0.612183 -0.099487 1441913029 -0.739929 -0.260681 0.612183 -0.099487 1441913029 -0.739929 -0.260681 0.612183 -0.099487 1441913029 -0.739929 -0.260681 0.612183 -0.099487 1441913029 -0.739929 -0.260681 0.612183 -0.099487 1441913029 -0.739929 -0.260681 0.612183 -0.099487 1441913029 -0.739929 -0.260681 0.612183 -0.099487 1441913029 -0.743530 -0.256897 0.611267 -0.086853 1441913029 
-0.403137 -0.841553 0.255859 -0.252808 1441913031 -0.403137 -0.841553 0.255859 -0.252808 1441913032 -0.370300 -0.896912 0.215149 -0.110535 1441913032 -0.370300 -0.896912 0.215149 -0.110535 1441913032 -0.370300 -0.896912 0.215149 -0.110535 1441913032 -0.370300 -0.896912 0.215149 -0.110535 1441913032 -0.370300 -0.896912 0.215149 -0.110535 1441913032 -0.370300 -0.896912 0.215149 -0.110535 1441913032 -0.317932 -0.927856 0.184631 0.063171 1441913032 -0.317932 -0.927856 0.184631 0.063171 1441913032 -0.317932 -0.927856 0.184631 0.063171 1441913032 -0.317932 -0.927856 0.184631 0.063171 1441913032 -0.317932 -0.927856 0.184631 0.063171 1441913032 -0.317932 -0.927856 0.184631 0.063171 1441913032 -0.257263 -0.920471 0.166016 0.242920 1441913032 -0.257263 -0.920471 0.166016 0.242920 1441913032 -0.257263 -0.920471 0.166016 0.242920 1441913032 -0.257263 -0.920471 0.166016 0.242920 1441913032 -0.257263 -0.920471 0.166016 0.242920 1441913032 -0.215027 -0.874634 0.146790 0.408936 1441913032 -0.215027 -0.874634 0.146790 0.408936 1441913032 -0.215027 -0.874634 0.146790 0.408936 1441913032 -0.215027 -0.874634 0.146790 0.408936 1441913032 -0.215027 -0.874634 0.146790 0.408936 1441913032 -0.215027 -0.874634 0.146790 0.408936 1441913032 -0.215027 -0.874634 0.146790 0.408936 1441913032 -0.197754 -0.808777 0.120544 0.540649 1441913032 -0.197754 -0.808777 0.120544 0.540649 1441913032 -0.197754 -0.808777 0.120544 0.540649 1441913032 -0.197754 -0.808777 0.120544 0.540649 1441913032 -0.197754 -0.808777 0.120544 0.540649 1441913032 -0.197754 -0.808777 0.120544 0.540649 1441913032 -0.195068 -0.750366 0.101990 0.623352 1441913032 -0.195068 -0.750366 0.101990 0.623352 1441913032 -0.195068 -0.750366 0.101990 0.623352 1441913032 -0.195068 -0.750366 0.101990 0.623352 1441913032 -0.195068 -0.750366 0.101990 0.623352 1441913032 -0.195068 -0.750366 0.101990 0.623352 1441913032 -0.195068 -0.750366 0.101990 0.623352 1441913032 -0.212280 -0.704407 0.092712 0.670959 1441913032 -0.212280 -0.704407 0.092712 0.670959 1441913032 -0.212280 -0.704407 0.092712 0.670959 1441913032 -0.212280 -0.704407 0.092712 0.670959 1441913032 -0.212280 -0.704407 0.092712 0.670959 1441913032 -0.212280 -0.704407 0.092712 0.670959 1441913032 -0.241699 -0.669495 0.087952 0.696899 1441913032 -0.241699 -0.669495 0.087952 0.696899 1441913032 -0.241699 -0.669495 0.087952 0.696899 1441913032 -0.241699 -0.669495 0.087952 0.696899 1441913032 -0.241699 -0.669495 0.087952 0.696899 1441913032 -0.241699 -0.669495 0.087952 0.696899 1441913032 -0.241699 -0.669495 0.087952 0.696899 1441913032 -0.268188 -0.651978 0.093262 0.703064 1441913032 -0.268188 -0.651978 0.093262 0.703064 1441913032 -0.268188 -0.651978 0.093262 0.703064 1441913032 -0.268188 -0.651978 0.093262 0.703064 1441913032 -0.268188 -0.651978 0.093262 0.703064 1441913032 -0.268188 -0.651978 0.093262 0.703064 1441913032 -0.289307 -0.660950 0.113281 0.683105 1441913032 -0.289307 -0.660950 0.113281 0.683105 1441913032 -0.289307 -0.660950 0.113281 0.683105 1441913032 -0.289307 -0.660950 0.113281 0.683105 1441913032 -0.289307 -0.660950 0.113281 0.683105 1441913032 -0.289307 -0.660950 0.113281 0.683105 1441913032 -0.315002 -0.696716 0.141663 0.628784 1441913032 -0.315002 -0.696716 0.141663 0.628784 1441913032 -0.315002 -0.696716 0.141663 0.628784 1441913032 -0.315002 -0.696716 0.141663 0.628784 1441913032 -0.315002 -0.696716 0.141663 0.628784 1441913032 -0.315002 -0.696716 0.141663 0.628784 1441913032 -0.315002 -0.696716 0.141663 0.628784 1441913032 -0.352539 -0.750793 0.186035 0.526672 1441913032 -0.352539 -0.750793 0.186035 0.526672 1441913032 -0.352539 -0.750793 0.186035 0.526672 1441913032 -0.352539 -0.750793 0.186035 0.526672 1441913032 -0.352539 -0.750793 0.186035 0.526672 1441913032 -0.352539 -0.750793 0.186035 0.526672 1441913032 -0.381226 -0.810486 0.255920 0.363708 1441913032 -0.381226 -0.810486 0.255920 0.363708 1441913032 -0.381226 -0.810486 0.255920 0.363708 1441913032 -0.381226 -0.810486 0.255920 0.363708 1441913032 -0.381226 -0.810486 0.255920 0.363708 1441913032 -0.381226 -0.810486 0.255920 0.363708 1441913032 -0.383606 -0.853149 0.316223 0.157959 1441913032 -0.383606 -0.853149 0.316223 0.157959 1441913032 -0.383606 -0.853149 0.316223 0.157959 1441913032 -0.383606 -0.853149 0.316223 0.157959 1441913032 -0.383606 -0.853149 0.316223 0.157959 1441913032 -0.383606 -0.853149 0.316223 0.157959 1441913032 -0.376526 -0.859985 0.343262 -0.029907 1441913032 -0.376526 -0.859985 0.343262 -0.029907 1441913032 -0.376526 -0.859985 0.343262 -0.029907 1441913032 -0.376526 -0.859985 0.343262 -0.029907 1441913032 -0.376526 -0.859985 0.343262 -0.029907 1441913032 -0.376526 -0.859985 0.343262 -0.029907 1441913032 -0.376526 -0.859985 0.343262 -0.029907 1441913032 -0.336121 -0.851929 0.354431 -0.189026 1441913032 -0.336121 -0.851929 0.354431 -0.189026 1441913032 -0.336121 -0.851929 0.354431 -0.189026 1441913032 -0.336121 -0.851929 0.354431 -0.189026 1441913032 -0.336121 -0.851929 0.354431 -0.189026 1441913032 -0.336121 -0.851929 0.354431 -0.189026 1441913032 -0.298706 -0.836182 0.353943 -0.294006 1441913032 -0.298706 -0.836182 0.353943 -0.294006 1441913032 -0.298706 -0.836182 0.353943 -0.294006 1441913032 -0.298706 -0.836182 0.353943 -0.294006 1441913032 -0.298706 -0.836182 0.353943 -0.294006 1441913032 -0.298706 -0.836182 0.353943 -0.294006 1441913032 -0.298706 -0.836182 0.353943 -0.294006 1441913032 -0.269104 -0.834106 0.337219 -0.343872 1441913032 -0.269104 -0.834106 0.337219 -0.343872 1441913032 -0.269104 -0.834106 0.337219 -0.343872 1441913032 -0.269104 -0.834106 0.337219 -0.343872 1441913032 -0.269104 -0.834106 0.337219 -0.343872 1441913032 -0.269104 -0.834106 0.337219 -0.343872 1441913032 -0.258057 -0.843506 0.322571 -0.343445 1441913033 -0.258057 -0.843506 0.322571 -0.343445 1441913033 -0.258057 -0.843506 0.322571 -0.343445 1441913033 -0.258057 -0.843506 0.322571 -0.343445 1441913033 -0.258057 -0.843506 0.322571 -0.343445 1441913033 -0.258057 -0.843506 0.322571 -0.343445 1441913033 -0.273132 -0.856018 0.317322 -0.303406 1441913033 -0.273132 -0.856018 0.317322 -0.303406 1441913033 -0.273132 -0.856018 0.317322 -0.303406 1441913033 -0.273132 -0.856018 0.317322 -0.303406 1441913033 -0.273132 -0.856018 0.317322 -0.303406 1441913033 -0.273132 -0.856018 0.317322 -0.303406 1441913033 -0.288086 -0.873047 0.307983 -0.244934 1441913033 -0.288086 -0.873047 0.307983 -0.244934 1441913033 -0.288086 -0.873047 0.307983 -0.244934 1441913033 -0.288086 -0.873047 0.307983 -0.244934 1441913033 -0.288086 -0.873047 0.307983 -0.244934 1441913033 -0.288086 -0.873047 0.307983 -0.244934 1441913033 -0.288086 -0.873047 0.307983 -0.244934 1441913033 -0.298767 -0.891968 0.294983 -0.167908 1441913033 -0.298767 -0.891968 0.294983 -0.167908 1441913033 -0.298767 -0.891968 0.294983 -0.167908 1441913033 -0.298767 -0.891968 0.294983 -0.167908 1441913033 -0.298767 -0.891968 0.294983 -0.167908 1441913033 -0.298767 -0.891968 0.294983 -0.167908 1441913033 -0.285095 -0.915588 0.275269 -0.068909 1441913033 -0.285095 -0.915588 0.275269 -0.068909 1441913033 -0.285095 -0.915588 0.275269 -0.068909 1441913033 -0.285095 -0.915588 0.275269 -0.068909 1441913033 -0.285095 -0.915588 0.275269 -0.068909 1441913033 -0.285095 -0.915588 0.275269 -0.068909 1441913033 -0.265259 -0.926758 0.257507 0.067078 1441913033 -0.265259 -0.926758 0.257507 0.067078 1441913033 -0.265259 -0.926758 0.257507 0.067078 1441913033 -0.265259 -0.926758 0.257507 0.067078 1441913033 -0.265259 -0.926758 0.257507 0.067078 1441913033 -0.265259 -0.926758 0.257507 0.067078 1441913033 -0.240967 -0.912903 0.245178 0.220215 1441913033 -0.240967 -0.912903 0.245178 0.220215 1441913033 -0.240967 -0.912903 0.245178 0.220215 1441913033 -0.240967 -0.912903 0.245178 0.220215 1441913033 -0.240967 -0.912903 0.245178 0.220215 1441913033 -0.240967 -0.912903 0.245178 0.220215 1441913033 -0.240967 -0.912903 0.245178 0.220215 1441913033 -0.209900 -0.878845 0.227051 0.363403 1441913033 -0.209900 -0.878845 0.227051 0.363403 1441913033 -0.209900 -0.878845 0.227051 0.363403 1441913033 -0.209900 -0.878845 0.227051 0.363403 1441913033 -0.209900 -0.878845 0.227051 0.363403 1441913033 -0.209900 -0.878845 0.227051 0.363403 1441913033 -0.183960 -0.826233 0.196594 0.494812 1441913033 -0.183960 -0.826233 0.196594 0.494812 1441913033 -0.183960 -0.826233 0.196594 0.494812 1441913033 -0.183960 -0.826233 0.196594 0.494812 1441913033 -0.183960 -0.826233 0.196594 0.494812 1441913033 -0.183960 -0.826233 0.196594 0.494812 1441913033 -0.157837 -0.763245 0.163696 0.604797 1441913033 -0.157837 -0.763245 0.163696 0.604797 1441913033 -0.157837 -0.763245 0.163696 0.604797 1441913033 -0.157837 -0.763245 0.163696 0.604797 1441913033 -0.157837 -0.763245 0.163696 0.604797 1441913033 -0.157837 -0.763245 0.163696 0.604797 1441913033 -0.157837 -0.763245 0.163696 0.604797 1441913033 -0.154846 -0.695374 0.121033 0.691223 1441913033 -0.154846 -0.695374 0.121033 0.691223 1441913033 -0.154846 -0.695374 0.121033 0.691223 1441913033 -0.154846 -0.695374 0.121033 0.691223 1441913033 -0.154846 -0.695374 0.121033 0.691223 1441913033 -0.154846 -0.695374 0.121033 0.691223 1441913033 -0.146545 -0.639465 0.096008 0.748596 1441913033 -0.146545 -0.639465 0.096008 0.748596 1441913033 -0.146545 -0.639465 0.096008 0.748596 1441913033 -0.146545 -0.639465 0.096008 0.748596 1441913033 -0.146545 -0.639465 0.096008 0.748596 1441913033 -0.146545 -0.639465 0.096008 0.748596 1441913033 -0.145569 -0.597656 0.077515 0.784607 1441913033 -0.145569 -0.597656 0.077515 0.784607 1441913033 -0.145569 -0.597656 0.077515 0.784607 1441913033 -0.145569 -0.597656 0.077515 0.784607 1441913033 -0.145569 -0.597656 0.077515 0.784607 1441913033 -0.145569 -0.597656 0.077515 0.784607 1441913033 -0.153931 -0.578613 0.069397 0.797913 1441913033 -0.153931 -0.578613 0.069397 0.797913 1441913033 -0.153931 -0.578613 0.069397 0.797913 1441913033 -0.153931 -0.578613 0.069397 0.797913 1441913033 -0.153931 -0.578613 0.069397 0.797913 1441913033 -0.153931 -0.578613 0.069397 0.797913 1441913033 -0.174133 -0.591492 0.075134 0.783691 1441913033 -0.174133 -0.591492 0.075134 0.783691 1441913033 -0.174133 -0.591492 0.075134 0.783691 1441913033 -0.174133 -0.591492 0.075134 0.783691 1441913033 -0.174133 -0.591492 0.075134 0.783691 1441913033 -0.174133 -0.591492 0.075134 0.783691 1441913033 -0.174133 -0.591492 0.075134 0.783691 1441913033 -0.211548 -0.642395 0.099182 0.729858 1441913033 -0.211548 -0.642395 0.099182 0.729858 1441913033 -0.211548 -0.642395 0.099182 0.729858 1441913033 -0.211548 -0.642395 0.099182 0.729858 1441913033 -0.211548 -0.642395 0.099182 0.729858 1441913033 -0.211548 -0.642395 0.099182 0.729858 1441913033 -0.270752 -0.726990 0.150146 0.612854 1441913033 -0.270752 -0.726990 0.150146 0.612854 1441913033 -0.270752 -0.726990 0.150146 0.612854 1441913033 -0.270752 -0.726990 0.150146 0.612854 1441913033 -0.270752 -0.726990 0.150146 0.612854 1441913033 -0.270752 -0.726990 0.150146 0.612854 1441913033 -0.326111 -0.823975 0.226501 0.404297 1441913033 -0.326111 -0.823975 0.226501 0.404297 1441913033 -0.326111 -0.823975 0.226501 0.404297 1441913033 -0.326111 -0.823975 0.226501 0.404297 1441913033 -0.326111 -0.823975 0.226501 0.404297 1441913033 -0.326111 -0.823975 0.226501 0.404297 1441913033 -0.385071 -0.859314 0.301086 0.150818 1441913033 -0.385071 -0.859314 0.301086 0.150818 1441913034 -0.385071 -0.859314 0.301086 0.150818 1441913034 -0.385071 -0.859314 0.301086 0.150818 1441913034 -0.385071 -0.859314 0.301086 0.150818 1441913034 -0.385071 -0.859314 0.301086 0.150818 1441913034 -0.385071 -0.859314 0.301086 0.150818 1441913034 -0.399902 -0.850037 0.334961 -0.072998 1441913034 -0.399902 -0.850037 0.334961 -0.072998 1441913034 -0.399902 -0.850037 0.334961 -0.072998 1441913034 -0.399902 -0.850037 0.334961 -0.072998 1441913034 -0.399902 -0.850037 0.334961 -0.072998 1441913034 -0.399902 -0.850037 0.334961 -0.072998 1441913034 -0.399902 -0.850037 0.334961 -0.072998 1441913034 -0.396179 -0.824707 0.343689 -0.211731 1441913034 -0.396179 -0.824707 0.343689 -0.211731 1441913034 -0.396179 -0.824707 0.343689 -0.211731 1441913034 -0.396179 -0.824707 0.343689 -0.211731 1441913034 -0.396179 -0.824707 0.343689 -0.211731 1441913034 -0.396179 -0.824707 0.343689 -0.211731 1441913034 -0.366211 -0.819092 0.325134 -0.298950 1441913034 -0.366211 -0.819092 0.325134 -0.298950 1441913034 -0.366211 -0.819092 0.325134 -0.298950 1441913034 -0.366211 -0.819092 0.325134 -0.298950 1441913034 -0.366211 -0.819092 0.325134 -0.298950 1441913034 -0.366211 -0.819092 0.325134 -0.298950 1441913034 -0.366211 -0.819092 0.325134 -0.298950 1441913034 -0.354492 -0.808594 0.301453 -0.360168 1441913034 -0.354492 -0.808594 0.301453 -0.360168 1441913034 -0.354492 -0.808594 0.301453 -0.360168 1441913034 -0.354492 -0.808594 0.301453 -0.360168 1441913034 -0.354492 -0.808594 0.301453 -0.360168 1441913034 -0.354492 -0.808594 0.301453 -0.360168 1441913034 -0.351501 -0.800232 0.291992 -0.388428 1441913034 -0.351501 -0.800232 0.291992 -0.388428 1441913034 -0.351501 -0.800232 0.291992 -0.388428 1441913034 -0.351501 -0.800232 0.291992 -0.388428 1441913034 -0.351501 -0.800232 0.291992 -0.388428 1441913034 -0.351501 -0.800232 0.291992 -0.388428 1441913034 -0.362305 -0.800110 0.290894 -0.379456 1441913034 -0.362305 -0.800110 0.290894 -0.379456 1441913034 -0.362305 -0.800110 0.290894 -0.379456 1441913034 -0.362305 -0.800110 0.290894 -0.379456 1441913034 -0.362305 -0.800110 0.290894 -0.379456 1441913034 -0.362305 -0.800110 0.290894 -0.379456 1441913034 -0.362305 -0.800110 0.290894 -0.379456 1441913034 -0.371033 -0.809631 0.297119 -0.344482 1441913034 -0.371033 -0.809631 0.297119 -0.344482 1441913034 -0.371033 -0.809631 0.297119 -0.344482 1441913034 -0.371033 -0.809631 0.297119 -0.344482 1441913034 -0.371033 -0.809631 0.297119 -0.344482 1441913034 -0.371033 -0.809631 0.297119 -0.344482 1441913034 -0.381958 -0.828491 0.299194 -0.279785 1441913034 -0.381958 -0.828491 0.299194 -0.279785 1441913034 -0.381958 -0.828491 0.299194 -0.279785 1441913034 -0.381958 -0.828491 0.299194 -0.279785 1441913034 -0.381958 -0.828491 0.299194 -0.279785 1441913034 -0.381958 -0.828491 0.299194 -0.279785 1441913034 -0.367859 -0.865051 0.282410 -0.191528 1441913034 -0.367859 -0.865051 0.282410 -0.191528 1441913034 -0.367859 -0.865051 0.282410 -0.191528 1441913034 -0.367859 -0.865051 0.282410 -0.191528 1441913034 -0.367859 -0.865051 0.282410 -0.191528 1441913034 -0.367859 -0.865051 0.282410 -0.191528 1441913034 -0.367859 -0.865051 0.282410 -0.191528 1441913034 -0.336853 -0.902405 0.262512 -0.058411 1441913034 -0.336853 -0.902405 0.262512 -0.058411 1441913034 -0.336853 -0.902405 0.262512 -0.058411 1441913034 -0.336853 -0.902405 0.262512 -0.058411 1441913034 -0.336853 -0.902405 0.262512 -0.058411 1441913034 -0.336853 -0.902405 0.262512 -0.058411 1441913034 -0.315735 -0.907593 0.256348 0.104370 1441913034 -0.315735 -0.907593 0.256348 0.104370 1441913034 -0.315735 -0.907593 0.256348 0.104370 1441913034 -0.315735 -0.907593 0.256348 0.104370 1441913034 -0.315735 -0.907593 0.256348 0.104370 1441913034 -0.315735 -0.907593 0.256348 0.104370 1441913034 -0.315735 -0.907593 0.256348 0.104370 1441913034 -0.297974 -0.884460 0.245911 0.261841 1441913034 -0.297974 -0.884460 0.245911 0.261841 1441913034 -0.297974 -0.884460 0.245911 0.261841 1441913034 -0.297974 -0.884460 0.245911 0.261841 1441913034 -0.297974 -0.884460 0.245911 0.261841 1441913034 -0.297974 -0.884460 0.245911 0.261841 1441913034 -0.282166 -0.843079 0.222961 0.399963 1441913034 -0.282166 -0.843079 0.222961 0.399963 1441913034 -0.282166 -0.843079 0.222961 0.399963 1441913034 -0.282166 -0.843079 0.222961 0.399963 1441913034 -0.282166 -0.843079 0.222961 0.399963 1441913034 -0.282166 -0.843079 0.222961 0.399963 1441913034 -0.255615 -0.796997 0.193298 0.512024 1441913034 -0.255615 -0.796997 0.193298 0.512024 1441913034 -0.255615 -0.796997 0.193298 0.512024 1441913034 -0.255615 -0.796997 0.193298 0.512024 1441913034 -0.255615 -0.796997 0.193298 0.512024 1441913034 -0.234253 -0.745422 0.161621 0.602844 1441913034 -0.234253 -0.745422 0.161621 0.602844 1441913034 -0.234253 -0.745422 0.161621 0.602844 1441913034 -0.234253 -0.745422 0.161621 0.602844 1441913034 -0.234253 -0.745422 0.161621 0.602844 1441913034 -0.234253 -0.745422 0.161621 0.602844 1441913034 -0.225098 -0.695374 0.129761 0.669983 1441913034 -0.225098 -0.695374 0.129761 0.669983 1441913034 -0.225098 -0.695374 0.129761 0.669983 1441913034 -0.225098 -0.695374 0.129761 0.669983 1441913034 -0.225098 -0.695374 0.129761 0.669983 1441913034 -0.225098 -0.695374 0.129761 0.669983 1441913034 -0.225098 -0.695374 0.129761 0.669983 1441913034 -0.212952 -0.652466 0.108765 0.719055 1441913034 -0.212952 -0.652466 0.108765 0.719055 1441913034 -0.212952 -0.652466 0.108765 0.719055 1441913034 -0.212952 -0.652466 0.108765 0.719055 1441913034 -0.212952 -0.652466 0.108765 0.719055 1441913034 -0.212952 -0.652466 0.108765 0.719055 1441913034 -0.204773 -0.619385 0.092651 0.752197 1441913034 -0.204773 -0.619385 0.092651 0.752197 1441913034 -0.204773 -0.619385 0.092651 0.752197 1441913035 -0.204773 -0.619385 0.092651 0.752197 1441913035 -0.204773 -0.619385 0.092651 0.752197 1441913035 -0.204773 -0.619385 0.092651 0.752197 1441913035 -0.203064 -0.608093 0.087219 0.762451 1441913035 -0.203064 -0.608093 0.087219 0.762451 1441913035 -0.203064 -0.608093 0.087219 0.762451 1441913035 -0.203064 -0.608093 0.087219 0.762451 1441913035 -0.203064 -0.608093 0.087219 0.762451 1441913035 -0.203064 -0.608093 0.087219 0.762451 1441913035 -0.203064 -0.608093 0.087219 0.762451 1441913035 -0.210083 -0.624695 0.098816 0.745605 1441913035 -0.210083 -0.624695 0.098816 0.745605 1441913035 -0.210083 -0.624695 0.098816 0.745605 1441913035 -0.210083 -0.624695 0.098816 0.745605 1441913035 -0.210083 -0.624695 0.098816 0.745605 1441913035 -0.210083 -0.624695 0.098816 0.745605 1441913035 -0.225159 -0.674927 0.123779 0.691711 1441913035 -0.225159 -0.674927 0.123779 0.691711 1441913035 -0.225159 -0.674927 0.123779 0.691711 1441913035 -0.225159 -0.674927 0.123779 0.691711 1441913035 -0.225159 -0.674927 0.123779 0.691711 1441913035 -0.225159 -0.674927 0.123779 0.691711 1441913035 -0.225159 -0.674927 0.123779 0.691711 1441913035 -0.255493 -0.753296 0.158386 0.585022 1441913035 -0.255493 -0.753296 0.158386 0.585022 1441913035 -0.255493 -0.753296 0.158386 0.585022 1441913035 -0.255493 -0.753296 0.158386 0.585022 1441913035 -0.255493 -0.753296 0.158386 0.585022 1441913035 -0.255493 -0.753296 0.158386 0.585022 1441913035 -0.284546 -0.845825 0.203491 0.402832 1441913035 -0.284546 -0.845825 0.203491 0.402832 1441913035 -0.284546 -0.845825 0.203491 0.402832 1441913035 -0.284546 -0.845825 0.203491 0.402832 1441913035 -0.284546 -0.845825 0.203491 0.402832 1441913035 -0.284546 -0.845825 0.203491 0.402832 1441913035 -0.309875 -0.901794 0.251099 0.166626 1441913035 -0.309875 -0.901794 0.251099 0.166626 1441913035 -0.309875 -0.901794 0.251099 0.166626 1441913035 -0.309875 -0.901794 0.251099 0.166626 1441913035 -0.309875 -0.901794 0.251099 0.166626 1441913035 -0.309875 -0.901794 0.251099 0.166626 1441913035 -0.309875 -0.901794 0.251099 0.166626 1441913035 -0.346985 -0.895264 0.272949 -0.060242 1441913035 -0.346985 -0.895264 0.272949 -0.060242 1441913035 -0.346985 -0.895264 0.272949 -0.060242 1441913035 -0.346985 -0.895264 0.272949 -0.060242 1441913035 -0.346985 -0.895264 0.272949 -0.060242 1441913035 -0.346985 -0.895264 0.272949 -0.060242 1441913035 -0.352966 -0.867798 0.266724 -0.226379 1441913035 -0.352966 -0.867798 0.266724 -0.226379 1441913035 -0.352966 -0.867798 0.266724 -0.226379 1441913035 -0.352966 -0.867798 0.266724 -0.226379 1441913035 -0.352966 -0.867798 0.266724 -0.226379 1441913035 -0.352966 -0.867798 0.266724 -0.226379 1441913035 -0.356750 -0.833191 0.266785 -0.327759 1441913035 -0.356750 -0.833191 0.266785 -0.327759 1441913035 -0.356750 -0.833191 0.266785 -0.327759 1441913035 -0.356750 -0.833191 0.266785 -0.327759 1441913035 -0.356750 -0.833191 0.266785 -0.327759 1441913035 -0.356750 -0.833191 0.266785 -0.327759 1441913035 -0.353821 -0.805542 0.274292 -0.388306 1441913035 -0.353821 -0.805542 0.274292 -0.388306 1441913035 -0.353821 -0.805542 0.274292 -0.388306 1441913035 -0.353821 -0.805542 0.274292 -0.388306 1441913035 -0.353821 -0.805542 0.274292 -0.388306 1441913035 -0.353821 -0.805542 0.274292 -0.388306 1441913035 -0.353821 -0.805542 0.274292 -0.388306 1441913035 -0.355713 -0.788391 0.284424 -0.413574 1441913035 -0.355713 -0.788391 0.284424 -0.413574 1441913035 -0.355713 -0.788391 0.284424 -0.413574 1441913035 -0.355713 -0.788391 0.284424 -0.413574 1441913035 -0.355713 -0.788391 0.284424 -0.413574 1441913035 -0.355713 -0.788391 0.284424 -0.413574 1441913035 -0.362000 -0.778564 0.302917 -0.413696 1441913035 -0.362000 -0.778564 0.302917 -0.413696 1441913035 -0.362000 -0.778564 0.302917 -0.413696 1441913035 -0.362000 -0.778564 0.302917 -0.413696 1441913035 -0.362000 -0.778564 0.302917 -0.413696 1441913035 -0.369446 -0.778137 0.312683 -0.400452 1441913035 -0.369446 -0.778137 0.312683 -0.400452 1441913035 -0.369446 -0.778137 0.312683 -0.400452 1441913035 -0.369446 -0.778137 0.312683 -0.400452 1441913035 -0.369446 -0.778137 0.312683 -0.400452 1441913035 -0.369446 -0.778137 0.312683 -0.400452 1441913035 -0.374329 -0.789551 0.315735 -0.369934 1441913035 -0.374329 -0.789551 0.315735 -0.369934 1441913035 -0.374329 -0.789551 0.315735 -0.369934 1441913035 -0.374329 -0.789551 0.315735 -0.369934 1441913035 -0.374329 -0.789551 0.315735 -0.369934 1441913035 -0.374329 -0.789551 0.315735 -0.369934 1441913035 -0.374329 -0.789551 0.315735 -0.369934 1441913035 -0.379578 -0.811523 0.316895 -0.311523 1441913035 -0.379578 -0.811523 0.316895 -0.311523 1441913035 -0.379578 -0.811523 0.316895 -0.311523 1441913035 -0.379578 -0.811523 0.316895 -0.311523 1441913035 -0.379578 -0.811523 0.316895 -0.311523 1441913035 -0.379578 -0.811523 0.316895 -0.311523 1441913035 -0.367371 -0.848450 0.306641 -0.226196 1441913035 -0.367371 -0.848450 0.306641 -0.226196 1441913035 -0.367371 -0.848450 0.306641 -0.226196 1441913035 -0.367371 -0.848450 0.306641 -0.226196 1441913035 -0.367371 -0.848450 0.306641 -0.226196 1441913035 -0.367371 -0.848450 0.306641 -0.226196 1441913035 -0.367371 -0.848450 0.306641 -0.226196 1441913035 -0.341736 -0.886719 0.297302 -0.092590 1441913035 -0.341736 -0.886719 0.297302 -0.092590 1441913035 -0.341736 -0.886719 0.297302 -0.092590 1441913035 -0.341736 -0.886719 0.297302 -0.092590 1441913035 -0.341736 -0.886719 0.297302 -0.092590 1441913035 -0.341736 -0.886719 0.297302 -0.092590 1441913035 -0.321045 -0.898560 0.289124 0.077576 1441913035 -0.321045 -0.898560 0.289124 0.077576 1441913035 -0.321045 -0.898560 0.289124 0.077576 1441913035 -0.321045 -0.898560 0.289124 0.077576 1441913036 -0.321045 -0.898560 0.289124 0.077576 1441913036 -0.321045 -0.898560 0.289124 0.077576 1441913036 -0.321045 -0.898560 0.289124 0.077576 1441913036 -0.291504 -0.883667 0.266907 0.250916 1441913036 -0.291504 -0.883667 0.266907 0.250916 1441913036 -0.291504 -0.883667 0.266907 0.250916 1441913036 -0.291504 -0.883667 0.266907 0.250916 1441913036 -0.291504 -0.883667 0.266907 0.250916 1441913036 -0.291504 -0.883667 0.266907 0.250916 1441913036 -0.253723 -0.849731 0.230103 0.400818 1441913036 -0.253723 -0.849731 0.230103 0.400818 1441913036 -0.253723 -0.849731 0.230103 0.400818 1441913036 -0.253723 -0.849731 0.230103 0.400818 1441913036 -0.253723 -0.849731 0.230103 0.400818 1441913036 -0.253723 -0.849731 0.230103 0.400818 1441913036 -0.253723 -0.849731 0.230103 0.400818 1441913036 -0.219604 -0.803711 0.182007 0.522278 1441913036 -0.219604 -0.803711 0.182007 0.522278 1441913036 -0.219604 -0.803711 0.182007 0.522278 1441913036 -0.219604 -0.803711 0.182007 0.522278 1441913036 -0.219604 -0.803711 0.182007 0.522278 1441913036 -0.219604 -0.803711 0.182007 0.522278 1441913036 -0.184570 -0.761841 0.140930 0.604736 1441913036 -0.184570 -0.761841 0.140930 0.604736 1441913036 -0.184570 -0.761841 0.140930 0.604736 1441913036 -0.184570 -0.761841 0.140930 0.604736 1441913036 -0.184570 -0.761841 0.140930 0.604736 1441913036 -0.184570 -0.761841 0.140930 0.604736 1441913036 -0.184570 -0.761841 0.140930 0.604736 1441913036 -0.154785 -0.724060 0.124207 0.660583 1441913036 -0.154785 -0.724060 0.124207 0.660583 1441913036 -0.154785 -0.724060 0.124207 0.660583 1441913036 -0.154785 -0.724060 0.124207 0.660583 1441913036 -0.154785 -0.724060 0.124207 0.660583 1441913036 -0.154785 -0.724060 0.124207 0.660583 1441913036 -0.154785 -0.724060 0.124207 0.660583 1441913036 -0.165283 -0.682068 0.107910 0.704163 1441913036 -0.165283 -0.682068 0.107910 0.704163 1441913036 -0.165283 -0.682068 0.107910 0.704163 1441913036 -0.165283 -0.682068 0.107910 0.704163 1441913036 -0.165283 -0.682068 0.107910 0.704163 1441913036 -0.165283 -0.682068 0.107910 0.704163 1441913036 -0.184937 -0.655762 0.102966 0.724670 1441913036 -0.184937 -0.655762 0.102966 0.724670 1441913036 -0.184937 -0.655762 0.102966 0.724670 1441913036 -0.184937 -0.655762 0.102966 0.724670 1441913036 -0.184937 -0.655762 0.102966 0.724670 1441913036 -0.184937 -0.655762 0.102966 0.724670 1441913036 -0.184937 -0.655762 0.102966 0.724670 1441913036 -0.201233 -0.657043 0.114075 0.717468 1441913036 -0.201233 -0.657043 0.114075 0.717468 1441913036 -0.201233 -0.657043 0.114075 0.717468 1441913036 -0.201233 -0.657043 0.114075 0.717468 1441913036 -0.201233 -0.657043 0.114075 0.717468 1441913036 -0.201233 -0.657043 0.114075 0.717468 1441913036 -0.230103 -0.685913 0.136047 0.676758 1441913036 -0.230103 -0.685913 0.136047 0.676758 1441913036 -0.230103 -0.685913 0.136047 0.676758 1441913036 -0.230103 -0.685913 0.136047 0.676758 1441913036 -0.230103 -0.685913 0.136047 0.676758 1441913036 -0.230103 -0.685913 0.136047 0.676758 1441913036 -0.260742 -0.741211 0.178711 0.592163 1441913036 -0.260742 -0.741211 0.178711 0.592163 1441913036 -0.260742 -0.741211 0.178711 0.592163 1441913036 -0.260742 -0.741211 0.178711 0.592163 1441913036 -0.260742 -0.741211 0.178711 0.592163 1441913036 -0.260742 -0.741211 0.178711 0.592163 1441913036 -0.291504 -0.809570 0.223755 0.457764 1441913036 -0.291504 -0.809570 0.223755 0.457764 1441913036 -0.291504 -0.809570 0.223755 0.457764 1441913036 -0.291504 -0.809570 0.223755 0.457764 1441913036 -0.291504 -0.809570 0.223755 0.457764 1441913036 -0.291504 -0.809570 0.223755 0.457764 1441913036 -0.291504 -0.809570 0.223755 0.457764 1441913036 -0.314026 -0.871155 0.268982 0.264771 1441913036 -0.314026 -0.871155 0.268982 0.264771 1441913036 -0.314026 -0.871155 0.268982 0.264771 1441913036 -0.314026 -0.871155 0.268982 0.264771 1441913036 -0.314026 -0.871155 0.268982 0.264771 1441913036 -0.314026 -0.871155 0.268982 0.264771 1441913036 -0.350342 -0.886047 0.301147 0.039917 1441913036 -0.350342 -0.886047 0.301147 0.039917 1441913036 -0.350342 -0.886047 0.301147 0.039917 1441913036 -0.350342 -0.886047 0.301147 0.039917 1441913036 -0.350342 -0.886047 0.301147 0.039917 1441913036 -0.350342 -0.886047 0.301147 0.039917 1441913036 -0.355774 -0.863770 0.310120 -0.176758 1441913036 -0.355774 -0.863770 0.310120 -0.176758 1441913036 -0.355774 -0.863770 0.310120 -0.176758 1441913036 -0.355774 -0.863770 0.310120 -0.176758 1441913036 -0.355774 -0.863770 0.310120 -0.176758 1441913036 -0.355774 -0.863770 0.310120 -0.176758 1441913036 -0.373352 -0.800537 0.320801 -0.341919 1441913036 -0.373352 -0.800537 0.320801 -0.341919 1441913036 -0.373352 -0.800537 0.320801 -0.341919 1441913036 -0.373352 -0.800537 0.320801 -0.341919 1441913036 -0.373352 -0.800537 0.320801 -0.341919 1441913036 -0.373352 -0.800537 0.320801 -0.341919 1441913036 -0.373352 -0.800537 0.320801 -0.341919 1441913036 -0.388428 -0.730774 0.329590 -0.454529 1441913036 -0.388428 -0.730774 0.329590 -0.454529 1441913036 -0.388428 -0.730774 0.329590 -0.454529 1441913036 -0.388428 -0.730774 0.329590 -0.454529 1441913036 -0.388428 -0.730774 0.329590 -0.454529 1441913036 -0.388428 -0.730774 0.329590 -0.454529 1441913036 -0.404785 -0.656982 0.339111 -0.538147 1441913036 -0.404785 -0.656982 0.339111 -0.538147 1441913036 -0.404785 -0.656982 0.339111 -0.538147 1441913036 -0.404785 -0.656982 0.339111 -0.538147 1441913036 -0.404785 -0.656982 0.339111 -0.538147 1441913036 -0.404785 -0.656982 0.339111 -0.538147 1441913036 -0.392212 -0.630188 0.308167 -0.595093 1441913036 -0.392212 -0.630188 0.308167 -0.595093 1441913036 -0.392212 -0.630188 0.308167 -0.595093 1441913036 -0.392212 -0.630188 0.308167 -0.595093 1441913036 -0.392212 -0.630188 0.308167 -0.595093 1441913037 -0.392212 -0.630188 0.308167 -0.595093 1441913037 -0.388245 -0.650146 0.286133 -0.587219 1441913037 -0.388245 -0.650146 0.286133 -0.587219 1441913037 -0.388245 -0.650146 0.286133 -0.587219 1441913037 -0.388245 -0.650146 0.286133 -0.587219 1441913037 -0.388245 -0.650146 0.286133 -0.587219 1441913037 -0.388245 -0.650146 0.286133 -0.587219 1441913037 -0.388245 -0.650146 0.286133 -0.587219 1441913037 -0.389893 -0.696167 0.274780 -0.536560 1441913037 -0.389893 -0.696167 0.274780 -0.536560 1441913037 -0.389893 -0.696167 0.274780 -0.536560 1441913037 -0.389893 -0.696167 0.274780 -0.536560 1441913037 -0.389893 -0.696167 0.274780 -0.536560 1441913037 -0.389893 -0.696167 0.274780 -0.536560 1441913037 -0.399170 -0.751343 0.262939 -0.455017 1441913037 -0.399170 -0.751343 0.262939 -0.455017 1441913037 -0.399170 -0.751343 0.262939 -0.455017 1441913037 -0.399170 -0.751343 0.262939 -0.455017 1441913037 -0.399170 -0.751343 0.262939 -0.455017 1441913037 -0.399170 -0.751343 0.262939 -0.455017 1441913037 -0.403381 -0.808044 0.248779 -0.350098 1441913037 -0.403381 -0.808044 0.248779 -0.350098 1441913037 -0.403381 -0.808044 0.248779 -0.350098 1441913037 
-0.750549 -0.191284 0.632568 0.001587 1441913065 -0.751282 -0.207458 0.626526 -0.009460 1441913065 -0.751282 -0.207458 0.626526 -0.009460 1441913065 -0.751282 -0.207458 0.626526 -0.009460 1441913065 -0.751282 -0.207458 0.626526 -0.009460 1441913065 -0.751282 -0.207458 0.626526 -0.009460 1441913065 -0.751282 -0.207458 0.626526 -0.009460 1441913065 -0.750977 -0.221191 0.621948 -0.017822 1441913065 -0.750977 -0.221191 0.621948 -0.017822 1441913065 -0.750977 -0.221191 0.621948 -0.017822 1441913065 -0.750977 -0.221191 0.621948 -0.017822 1441913065 -0.750977 -0.221191 0.621948 -0.017822 1441913065 -0.750977 -0.221191 0.621948 -0.017822 1441913065 -0.751526 -0.227478 0.618774 -0.025208 1441913065 -0.751526 -0.227478 0.618774 -0.025208 1441913065 -0.751526 -0.227478 0.618774 -0.025208 1441913065 -0.751526 -0.227478 0.618774 -0.025208 1441913065 -0.751526 -0.227478 0.618774 -0.025208 1441913065 -0.751526 -0.227478 0.618774 -0.025208 1441913065 -0.751526 -0.227478 0.618774 -0.025208 1441913065 -0.751953 -0.231384 0.616272 -0.035156 1441913065 -0.751953 -0.231384 0.616272 -0.035156 1441913065 -0.751953 -0.231384 0.616272 -0.035156 1441913065 -0.751953 -0.231384 0.616272 -0.035156 1441913065 -0.751953 -0.231384 0.616272 -0.035156 1441913065 -0.751953 -0.231384 0.616272 -0.035156 1441913065 -0.752625 -0.234314 0.613342 -0.049377 1441913065 -0.752625 -0.234314 0.613342 -0.049377 1441913065 -0.752625 -0.234314 0.613342 -0.049377 1441913065 -0.752625 -0.234314 0.613342 -0.049377 1441913065 -0.752625 -0.234314 0.613342 -0.049377 1441913065 -0.752625 -0.234314 0.613342 -0.049377 1441913065 -0.753723 -0.236694 0.609558 -0.065796 1441913065 -0.753723 -0.236694 0.609558 -0.065796 1441913065 -0.753723 -0.236694 0.609558 -0.065796 1441913065 -0.753723 -0.236694 0.609558 -0.065796 1441913065 -0.753723 -0.236694 0.609558 -0.065796 1441913065 -0.753723 -0.236694 0.609558 -0.065796 1441913065 -0.753723 -0.236694 0.609558 -0.065796 1441913065 -0.752869 -0.244141 0.605835 -0.081360 1441913065 -0.752869 -0.244141 0.605835 -0.081360 1441913065 -0.752869 -0.244141 0.605835 -0.081360 1441913065 -0.752869 -0.244141 0.605835 -0.081360 1441913065 -0.752869 -0.244141 0.605835 -0.081360 1441913065 -0.752563 -0.246704 0.604248 -0.087891 1441913065 -0.752563 -0.246704 0.604248 -0.087891 1441913065 -0.752563 -0.246704 0.604248 -0.087891 1441913065 -0.752563 -0.246704 0.604248 -0.087891 1441913065 -0.752563 -0.246704 0.604248 -0.087891 1441913065 -0.752563 -0.246704 0.604248 -0.087891 1441913065 -0.752625 -0.247742 0.602966 -0.092834 1441913065 -0.752625 -0.247742 0.602966 -0.092834 1441913065 -0.752625 -0.247742 0.602966 -0.092834 1441913065 -0.752625 -0.247742 0.602966 -0.092834 1441913065 -0.752625 -0.247742 0.602966 -0.092834 1441913065 -0.752625 -0.247742 0.602966 -0.092834 1441913065 -0.751404 -0.246704 0.603760 -0.100159 1441913065 -0.751404 -0.246704 0.603760 -0.100159 1441913065 -0.751404 -0.246704 0.603760 -0.100159 1441913065 -0.751404 -0.246704 0.603760 -0.100159 1441913065 -0.751404 -0.246704 0.603760 -0.100159 1441913066 -0.751404 -0.246704 0.603760 -0.100159 1441913066 -0.751404 -0.246704 0.603760 -0.100159 1441913066 -0.749207 -0.241211 0.607422 -0.107483 1441913066 -0.749207 -0.241211 0.607422 -0.107483 1441913066 -0.749207 -0.241211 0.607422 -0.107483 1441913066 -0.749207 -0.241211 0.607422 -0.107483 1441913066 -0.749207 -0.241211 0.607422 -0.107483 1441913066 -0.749207 -0.241211 0.607422 -0.107483 1441913066 -0.745605 -0.234802 0.613281 -0.113464 1441913066 -0.745605 -0.234802 0.613281 -0.113464 1441913066 -0.745605 -0.234802 0.613281 -0.113464 1441913066 -0.745605 -0.234802 0.613281 -0.113464 1441913066 -0.745605 -0.234802 0.613281 -0.113464 1441913066 -0.745605 -0.234802 0.613281 -0.113464 1441913066 -0.745605 -0.234802 0.613281 -0.113464 1441913066 -0.741455 -0.230713 0.619446 -0.115234 1441913066 -0.741455 -0.230713 0.619446 -0.115234 1441913066 -0.741455 -0.230713 0.619446 -0.115234 1441913066 -0.741455 -0.230713 0.619446 -0.115234 1441913066 -0.741455 -0.230713 0.619446 -0.115234 1441913066 -0.741455 -0.230713 0.619446 -0.115234 1441913066 -0.738159 -0.227966 0.625244 -0.110474 1441913066 -0.738159 -0.227966 0.625244 -0.110474 1441913066 -0.738159 -0.227966 0.625244 -0.110474 1441913066 -0.738159 -0.227966 0.625244 -0.110474 1441913066 -0.738159 -0.227966 0.625244 -0.110474 1441913066 -0.738159 -0.227966 0.625244 -0.110474 1441913066 -0.736389 -0.225220 0.629944 -0.101074 1441913066 -0.736389 -0.225220 0.629944 -0.101074 1441913066 -0.736389 -0.225220 0.629944 -0.101074 1441913066 -0.736389 -0.225220 0.629944 -0.101074 1441913066 -0.736389 -0.225220 0.629944 -0.101074 1441913066 -0.735840 -0.228821 0.630798 -0.091187 1441913066 -0.735840 -0.228821 0.630798 -0.091187 1441913066 -0.735840 -0.228821 0.630798 -0.091187 1441913066 -0.735840 -0.228821 0.630798 -0.091187 1441913066 -0.735840 -0.228821 0.630798 -0.091187 1441913066 -0.735840 -0.228821 0.630798 -0.091187 1441913066 -0.735840 -0.228821 0.630798 -0.091187 1441913066 -0.734863 -0.235107 0.630615 -0.083923 1441913066 -0.734863 -0.235107 0.630615 -0.083923 1441913066 -0.734863 -0.235107 0.630615 -0.083923 1441913066 -0.734863 -0.235107 0.630615 -0.083923 1441913066 -0.734863 -0.235107 0.630615 -0.083923 1441913066 -0.734863 -0.235107 0.630615 -0.083923 1441913066 -0.734863 -0.235107 0.630615 -0.083923 1441913066 -0.734619 -0.230774 0.634033 -0.071350 1441913066 -0.734619 -0.230774 0.634033 -0.071350 1441913066 -0.734619 -0.230774 0.634033 -0.071350 1441913066 -0.734619 -0.230774 0.634033 -0.071350 1441913066 -0.734619 -0.230774 0.634033 -0.071350 1441913066 -0.734619 -0.230774 0.634033 -0.071350 1441913066 -0.737366 -0.222656 0.634827 -0.061096 1441913066 -0.737366 -0.222656 0.634827 -0.061096 1441913066 -0.737366 -0.222656 0.634827 -0.061096 1441913066 -0.737366 -0.222656 0.634827 -0.061096 1441913066 -0.737366 -0.222656 0.634827 -0.061096 1441913066 -0.737366 -0.222656 0.634827 -0.061096 1441913066 -0.737366 -0.222656 0.634827 -0.061096 1441913066 -0.739136 -0.227356 0.631104 -0.061340 1441913066 -0.739136 -0.227356 0.631104 -0.061340 1441913066 -0.739136 -0.227356 0.631104 -0.061340 1441913066 -0.739136 -0.227356 0.631104 -0.061340 1441913066 -0.739136 -0.227356 0.631104 -0.061340 1441913066 -0.739136 -0.227356 0.631104 -0.061340 1441913066 -0.735718 -0.241028 0.629639 -0.064270 1441913066 -0.735718 -0.241028 0.629639 -0.064270 1441913066 -0.735718 -0.241028 0.629639 -0.064270 1441913066 -0.735718 -0.241028 0.629639 -0.064270 1441913066 -0.735718 -0.241028 0.629639 -0.064270 1441913066 -0.735718 -0.241028 0.629639 -0.064270 1441913066 -0.732605 -0.241089 0.634277 -0.053345 1441913066 -0.732605 -0.241089 0.634277 -0.053345 1441913066 -0.732605 -0.241089 0.634277 -0.053345 1441913066 -0.732605 -0.241089 0.634277 -0.053345 1441913066 -0.732605 -0.241089 0.634277 -0.053345 1441913066 -0.732605 -0.241089 0.634277 -0.053345 1441913066 -0.732605 -0.241089 0.634277 -0.053345 1441913066 -0.737549 -0.221069 0.637451 -0.028015 1441913066 -0.737549 -0.221069 0.637451 -0.028015 1441913066 -0.737549 -0.221069 0.637451 -0.028015 1441913066 -0.737549 -0.221069 0.637451 -0.028015 1441913066 -0.737549 -0.221069 0.637451 -0.028015 1441913066 -0.737549 -0.221069 0.637451 -0.028015 1441913066 -0.742065 -0.216187 0.634338 -0.016907 1441913066 -0.742065 -0.216187 0.634338 -0.016907 1441913066 -0.742065 -0.216187 0.634338 -0.016907 1441913066 -0.742065 -0.216187 0.634338 -0.016907 1441913066 -0.742065 -0.216187 0.634338 -0.016907 1441913066 -0.742065 -0.216187 0.634338 -0.016907 1441913066 -0.742065 -0.221375 0.632507 -0.015686 1441913066 -0.742065 -0.221375 0.632507 -0.015686 1441913066 -0.742065 -0.221375 0.632507 -0.015686 1441913066 -0.742065 -0.221375 0.632507 -0.015686 1441913066 -0.742065 -0.221375 0.632507 -0.015686 1441913066 -0.742065 -0.221375 0.632507 -0.015686 1441913066 -0.746521 -0.206421 0.632507 -0.006042 1441913066 -0.746521 -0.206421 0.632507 -0.006042 1441913066 -0.746521 -0.206421 0.632507 -0.006042 1441913066 -0.746521 -0.206421 0.632507 -0.006042 1441913066 -0.746521 -0.206421 0.632507 -0.006042 1441913066 -0.746521 -0.206421 0.632507 -0.006042 1441913066 -0.756165 -0.180481 0.629028 0.005371 1441913066 -0.756165 -0.180481 0.629028 0.005371 1441913066 -0.756165 -0.180481 0.629028 0.005371 1441913066 -0.756165 -0.180481 0.629028 0.005371 1441913066 -0.756165 -0.180481 0.629028 0.005371 1441913066 -0.756165 -0.180481 0.629028 0.005371 1441913066 -0.756165 -0.180481 0.629028 0.005371 1441913066 -0.767090 -0.173950 0.617554 -0.002502 1441913066 -0.767090 -0.173950 0.617554 -0.002502 1441913066 -0.767090 -0.173950 0.617554 -0.002502 1441913066 -0.767090 -0.173950 0.617554 -0.002502 1441913066 -0.767090 -0.173950 0.617554 -0.002502 1441913067 -0.767090 -0.173950 0.617554 -0.002502 1441913067 -0.773438 -0.207764 0.597839 -0.035034 1441913067 -0.773438 -0.207764 0.597839 -0.035034 1441913067 -0.773438 -0.207764 0.597839 -0.035034 1441913067 -0.773438 -0.207764 0.597839 -0.035034 1441913067 -0.773438 -0.207764 0.597839 -0.035034 1441913067 -0.773438 -0.207764 0.597839 -0.035034 1441913067 -0.768188 -0.258728 0.580750 -0.075562 1441913067 -0.768188 -0.258728 0.580750 -0.075562 1441913067 -0.768188 -0.258728 0.580750 -0.075562 1441913067 -0.768188 -0.258728 0.580750 -0.075562 1441913067 -0.768188 -0.258728 0.580750 -0.075562 1441913067 -0.768188 -0.258728 0.580750 -0.075562 1441913067 -0.758301 -0.288391 0.575623 -0.102478 1441913067 -0.758301 -0.288391 0.575623 -0.102478 1441913067 -0.758301 -0.288391 0.575623 -0.102478 1441913067 -0.758301 -0.288391 0.575623 -0.102478 1441913067 -0.758301 -0.288391 0.575623 -0.102478 1441913067 -0.758301 -0.288391 0.575623 -0.102478 1441913067 -0.758301 -0.288391 0.575623 -0.102478 1441913067 -0.752258 -0.282410 0.585205 -0.108887 1441913067 -0.752258 -0.282410 0.585205 -0.108887 1441913067 -0.752258 -0.282410 0.585205 -0.108887 1441913067 -0.752258 -0.282410 0.585205 -0.108887 1441913067 -0.752258 -0.282410 0.585205 -0.108887 1441913067 -0.752258 -0.282410 0.585205 -0.108887 1441913067 -0.752258 -0.282410 0.585205 -0.108887 1441913067 -0.746887 -0.262573 0.601440 -0.107300 1441913067 -0.746887 -0.262573 0.601440 -0.107300 1441913067 -0.746887 -0.262573 0.601440 -0.107300 1441913067 -0.746887 -0.262573 0.601440 -0.107300 1441913067 -0.746887 -0.262573 0.601440 -0.107300 1441913067 -0.746887 -0.262573 0.601440 -0.107300 1441913067 -0.738892 -0.248718 0.616638 -0.109619 1441913067 -0.738892 -0.248718 0.616638 -0.109619 1441913067 -0.738892 -0.248718 0.616638 -0.109619 1441913067 -0.738892 -0.248718 0.616638 -0.109619 1441913067 -0.738892 -0.248718 0.616638 -0.109619 1441913067 -0.738892 -0.248718 0.616638 -0.109619 1441913067 -0.729980 -0.244812 0.627136 -0.117981 1441913067 -0.729980 -0.244812 0.627136 -0.117981 1441913067 -0.729980 -0.244812 0.627136 -0.117981 1441913067 -0.729980 -0.244812 0.627136 -0.117981 1441913067 -0.729980 -0.244812 0.627136 -0.117981 1441913067 -0.729980 -0.244812 0.627136 -0.117981 1441913067 -0.724060 -0.242432 0.633972 -0.123047 1441913067 -0.724060 -0.242432 0.633972 -0.123047 1441913067 -0.724060 -0.242432 0.633972 -0.123047 1441913067 -0.724060 -0.242432 0.633972 -0.123047 1441913067 -0.724060 -0.242432 0.633972 -0.123047 1441913067 -0.724060 -0.242432 0.633972 -0.123047 1441913067 -0.724060 -0.242432 0.633972 -0.123047 1441913067 -0.722229 -0.232788 0.640564 -0.117981 1441913067 -0.722229 -0.232788 0.640564 -0.117981 1441913067 -0.722229 -0.232788 0.640564 -0.117981 1441913067 -0.722229 -0.232788 0.640564 -0.117981 1441913067 -0.722229 -0.232788 0.640564 -0.117981 1441913067 -0.722229 -0.232788 0.640564 -0.117981 1441913067 -0.724548 -0.219116 0.644714 -0.106689 1441913067 -0.724548 -0.219116 0.644714 -0.106689 1441913067 -0.724548 -0.219116 0.644714 -0.106689 1441913067 -0.724548 -0.219116 0.644714 -0.106689 1441913067 -0.724548 -0.219116 0.644714 -0.106689 1441913067 -0.724548 -0.219116 0.644714 -0.106689 1441913067 -0.724548 -0.219116 0.644714 -0.106689 1441913067 -0.729553 -0.212769 0.642212 -0.100403 1441913067 -0.729553 -0.212769 0.642212 -0.100403 1441913067 -0.729553 -0.212769 0.642212 -0.100403 1441913067 -0.729553 -0.212769 0.642212 -0.100403 1441913067 -0.729553 -0.212769 0.642212 -0.100403 1441913067 -0.729553 -0.212769 0.642212 -0.100403 1441913067 -0.734985 -0.211914 0.636719 -0.097229 1441913067 -0.734985 -0.211914 0.636719 -0.097229 1441913067 -0.734985 -0.211914 0.636719 -0.097229 1441913067 -0.734985 -0.211914 0.636719 -0.097229 1441913067 -0.734985 -0.211914 0.636719 -0.097229 1441913067 -0.734985 -0.211914 0.636719 -0.097229 1441913067 -0.739319 -0.215210 0.630737 -0.096130 1441913067 -0.739319 -0.215210 0.630737 -0.096130 1441913067 -0.739319 -0.215210 0.630737 -0.096130 1441913067 -0.739319 -0.215210 0.630737 -0.096130 1441913067 -0.739319 -0.215210 0.630737 -0.096130 1441913067 -0.739319 -0.215210 0.630737 -0.096130 1441913067 -0.739319 -0.215210 0.630737 -0.096130 1441913067 -0.741577 -0.216919 0.628113 -0.092346 1441913067 -0.741577 -0.216919 0.628113 -0.092346 1441913067 -0.741577 -0.216919 0.628113 -0.092346 1441913067 -0.741577 -0.216919 0.628113 -0.092346 1441913067 -0.741577 -0.216919 0.628113 -0.092346 1441913067 -0.741577 -0.216919 0.628113 -0.092346 1441913067 -0.744324 -0.209229 0.629211 -0.079468 1441913067 -0.744324 -0.209229 0.629211 -0.079468 1441913067 -0.744324 -0.209229 0.629211 -0.079468 1441913067 -0.744324 -0.209229 0.629211 -0.079468 1441913067 -0.744324 -0.209229 0.629211 -0.079468 1441913067 -0.744324 -0.209229 0.629211 -0.079468 1441913067 -0.744324 -0.209229 0.629211 -0.079468 1441913067 -0.749268 -0.210022 0.624573 -0.066772 1441913067 -0.749268 -0.210022 0.624573 -0.066772 1441913067 -0.749268 -0.210022 0.624573 -0.066772 1441913067 -0.749268 -0.210022 0.624573 -0.066772 1441913067 -0.749268 -0.210022 0.624573 -0.066772 1441913067 -0.749268 -0.210022 0.624573 -0.066772 1441913067 -0.749268 -0.210022 0.624573 -0.066772 1441913067 -0.749939 -0.239319 0.612854 -0.068848 1441913067 -0.749939 -0.239319 0.612854 -0.068848 1441913067 -0.749939 -0.239319 0.612854 -0.068848 1441913067 -0.749939 -0.239319 0.612854 -0.068848 1441913067 -0.749939 -0.239319 0.612854 -0.068848 1441913067 -0.749939 -0.239319 0.612854 -0.068848 1441913067 -0.743164 -0.271118 0.607300 -0.073486 1441913067 -0.743164 -0.271118 0.607300 -0.073486 1441913067 -0.743164 -0.271118 0.607300 -0.073486 1441913067 -0.743164 -0.271118 0.607300 -0.073486 1441913067 -0.743164 -0.271118 0.607300 -0.073486 1441913068 -0.743164 -0.271118 0.607300 -0.073486 1441913068 -0.743164 -0.271118 0.607300 -0.073486 1441913068 -0.740173 -0.268433 0.613770 -0.058533 1441913068 -0.740173 -0.268433 0.613770 -0.058533 1441913068 -0.740173 -0.268433 0.613770 -0.058533 1441913068 -0.740173 -0.268433 0.613770 -0.058533 1441913068 -0.740173 -0.268433 0.613770 -0.058533 1441913068 -0.740173 -0.268433 0.613770 -0.058533 1441913068 -0.742615 -0.249451 0.619690 -0.048645 1441913068 -0.742615 -0.249451 0.619690 -0.048645 1441913068 -0.742615 -0.249451 0.619690 -0.048645 1441913068 -0.742615 -0.249451 0.619690 -0.048645 1441913068 -0.742615 -0.249451 0.619690 -0.048645 1441913068 -0.742615 -0.249451 0.619690 -0.048645 1441913068 -0.735046 -0.285706 0.610657 -0.071960 1441913068 -0.735046 -0.285706 0.610657 -0.071960 1441913068 -0.735046 -0.285706 0.610657 -0.071960 1441913068 -0.735046 -0.285706 0.610657 -0.071960 1441913068 -0.735046 -0.285706 0.610657 -0.071960 1441913068 -0.735046 -0.285706 0.610657 -0.071960 1441913068 -0.735046 -0.285706 0.610657 -0.071960 1441913068 -0.724426 -0.352600 0.584717 -0.094727 1441913068 -0.724426 -0.352600 0.584717 -0.094727 1441913068 -0.724426 -0.352600 0.584717 -0.094727 1441913068 -0.724426 -0.352600 0.584717 -0.094727 1441913068 -0.724426 -0.352600 0.584717 -0.094727 1441913068 -0.724426 -0.352600 0.584717 -0.094727 1441913068 -0.722290 -0.400574 0.554138 -0.104065 1441913068 -0.722290 -0.400574 0.554138 -0.104065 1441913068 -0.722290 -0.400574 0.554138 -0.104065 1441913068 -0.722290 -0.400574 0.554138 -0.104065 1441913068 -0.722290 -0.400574 0.554138 -0.104065 1441913068 -0.722290 -0.400574 0.554138 -0.104065 1441913068 -0.726929 -0.420471 0.532104 -0.108215 1441913068 -0.726929 -0.420471 0.532104 -0.108215 1441913068 -0.726929 -0.420471 0.532104 -0.108215 1441913068 -0.726929 -0.420471 0.532104 -0.108215 1441913068 -0.726929 -0.420471 0.532104 -0.108215 1441913068 -0.726929 -0.420471 0.532104 -0.108215 1441913068 -0.730774 -0.423523 0.523682 -0.111511 1441913068 -0.730774 -0.423523 0.523682 -0.111511 1441913068 -0.730774 -0.423523 0.523682 -0.111511 1441913068 -0.730774 -0.423523 0.523682 -0.111511 1441913068 -0.730774 -0.423523 0.523682 -0.111511 1441913068 -0.730774 -0.423523 0.523682 -0.111511 1441913068 -0.730774 -0.423523 0.523682 -0.111511 1441913068 -0.736328 -0.408325 0.528076 -0.110840 1441913068 -0.736328 -0.408325 0.528076 -0.110840 1441913068 -0.736328 -0.408325 0.528076 -0.110840 1441913068 -0.736328 -0.408325 0.528076 -0.110840 1441913068 -0.736328 -0.408325 0.528076 -0.110840 1441913068 -0.744019 -0.374451 0.543091 -0.106567 1441913068 -0.744019 -0.374451 0.543091 -0.106567 1441913068 -0.744019 -0.374451 0.543091 -0.106567 1441913068 -0.744019 -0.374451 0.543091 -0.106567 1441913068 -0.744019 -0.374451 0.543091 -0.106567 1441913068 -0.744019 -0.374451 0.543091 -0.106567 1441913068 -0.747559 -0.333557 0.565186 -0.102844 1441913068 -0.747559 -0.333557 0.565186 -0.102844 1441913068 -0.747559 -0.333557 0.565186 -0.102844 1441913068 -0.747559 -0.333557 0.565186 -0.102844 1441913068 -0.747559 -0.333557 0.565186 -0.102844 1441913068 -0.747559 -0.333557 0.565186 -0.102844 1441913068 -0.747559 -0.333557 0.565186 -0.102844 1441913068 -0.745544 -0.297791 0.587219 -0.103333 1441913068 -0.745544 -0.297791 0.587219 -0.103333 1441913068 -0.745544 -0.297791 0.587219 -0.103333 1441913068 -0.745544 -0.297791 0.587219 -0.103333 1441913068 -0.745544 -0.297791 0.587219 -0.103333 1441913068 -0.745544 -0.297791 0.587219 -0.103333 1441913068 -0.743103 -0.268311 0.603516 -0.107788 1441913068 -0.743103 -0.268311 0.603516 -0.107788 1441913068 -0.743103 -0.268311 0.603516 -0.107788 1441913068 -0.743103 -0.268311 0.603516 -0.107788 1441913068 -0.743103 -0.268311 0.603516 -0.107788 1441913068 -0.743103 -0.268311 0.603516 -0.107788 1441913068 -0.743103 -0.268311 0.603516 -0.107788 1441913068 -0.744202 -0.246887 0.609863 -0.115723 1441913068 -0.744202 -0.246887 0.609863 -0.115723 1441913068 -0.744202 -0.246887 0.609863 -0.115723 1441913068 -0.744202 -0.246887 0.609863 -0.115723 1441913068 -0.744202 -0.246887 0.609863 -0.115723 1441913068 -0.744202 -0.246887 0.609863 -0.115723 1441913068 -0.744202 -0.246887 0.609863 -0.115723 1441913068 -0.748230 -0.245361 0.603699 -0.124573 1441913068 -0.748230 -0.245361 0.603699 -0.124573 1441913068 -0.748230 -0.245361 0.603699 -0.124573 1441913068 -0.748230 -0.245361 0.603699 -0.124573 1441913068 -0.748230 -0.245361 0.603699 -0.124573 1441913068 -0.748230 -0.245361 0.603699 -0.124573 1441913068 -0.752258 -0.274170 0.582703 -0.139404 1441913068 -0.752258 -0.274170 0.582703 -0.139404 1441913068 -0.752258 -0.274170 0.582703 -0.139404 1441913068 -0.752258 -0.274170 0.582703 -0.139404 1441913068 -0.752258 -0.274170 0.582703 -0.139404 1441913068 -0.752258 -0.274170 0.582703 -0.139404 1441913068 -0.757019 -0.306335 0.556946 -0.151306 1441913068 -0.757019 -0.306335 0.556946 -0.151306 1441913068 -0.757019 -0.306335 0.556946 -0.151306 1441913068 -0.757019 -0.306335 0.556946 -0.151306 1441913068 -0.757019 -0.306335 0.556946 -0.151306 1441913068 -0.757019 -0.306335 0.556946 -0.151306 1441913068 -0.763245 -0.318237 0.541748 -0.150879 1441913068 -0.763245 -0.318237 0.541748 -0.150879 1441913068 -0.763245 -0.318237 0.541748 -0.150879 1441913068 -0.763245 -0.318237 0.541748 -0.150879 1441913068 -0.763245 -0.318237 0.541748 -0.150879 1441913068 -0.763245 -0.318237 0.541748 -0.150879 1441913068 -0.770447 -0.299255 0.547607 -0.130432 1441913068 -0.770447 -0.299255 0.547607 -0.130432 1441913068 -0.770447 -0.299255 0.547607 -0.130432 1441913068 -0.770447 -0.299255 0.547607 -0.130432 1441913068 -0.770447 -0.299255 0.547607 -0.130432 1441913068 -0.770447 -0.299255 0.547607 -0.130432 1441913069 -0.770447 -0.299255 0.547607 -0.130432 1441913069 -0.777100 -0.268982 0.559937 -0.101440 1441913069 -0.777100 -0.268982 0.559937 -0.101440 1441913069 -0.777100 -0.268982 0.559937 -0.101440 1441913069 -0.777100 -0.268982 0.559937 -0.101440 1441913069 -0.777100 -0.268982 0.559937 -0.101440 1441913069 -0.777100 -0.268982 0.559937 -0.101440 1441913069 -0.779663 -0.250122 0.568481 -0.080566 1441913069 -0.779663 -0.250122 0.568481 -0.080566 1441913069 -0.779663 -0.250122 0.568481 -0.080566 1441913069 -0.779663 -0.250122 0.568481 -0.080566 1441913069 -0.779663 -0.250122 0.568481 -0.080566 1441913069 -0.779663 -0.250122 0.568481 -0.080566 1441913069 -0.779663 -0.250122 0.568481 -0.080566 1441913069 -0.779724 -0.250122 0.569519 -0.072327 1441913069 -0.779724 -0.250122 0.569519 -0.072327 1441913069 -0.779724 -0.250122 0.569519 -0.072327 1441913069 -0.779724 -0.250122 0.569519 -0.072327 1441913069 -0.779724 -0.250122 0.569519 -0.072327 1441913069 -0.779724 -0.250122 0.569519 -0.072327 1441913069 -0.778259 -0.260864 0.566833 -0.070190 1441913069 -0.778259 -0.260864 0.566833 -0.070190 1441913069 -0.778259 -0.260864 0.566833 -0.070190 1441913069 -0.778259 -0.260864 0.566833 -0.070190 1441913069 -0.778259 -0.260864 0.566833 -0.070190 1441913069 -0.778259 -0.260864 0.566833 -0.070190 1441913069 -0.778259 -0.260864 0.566833 -0.070190 1441913069 -0.774475 -0.270264 0.568176 -0.065979 1441913069 -0.774475 -0.270264 0.568176 -0.065979 1441913069 -0.774475 -0.270264 0.568176 -0.065979 1441913069 -0.774475 -0.270264 0.568176 -0.065979 1441913069 -0.774475 -0.270264 0.568176 -0.065979 1441913069 -0.774475 -0.270264 0.568176 -0.065979 1441913069 -0.771118 -0.270874 0.573486 -0.056396 1441913069 -0.771118 -0.270874 0.573486 -0.056396 1441913069 -0.771118 -0.270874 0.573486 -0.056396 1441913069 -0.771118 -0.270874 0.573486 -0.056396 1441913069 -0.771118 -0.270874 0.573486 -0.056396 1441913069 -0.771118 -0.270874 0.573486 -0.056396 1441913069 -0.769836 -0.264648 0.579102 -0.043884 1441913069 -0.769836 -0.264648 0.579102 -0.043884 1441913069 -0.769836 -0.264648 0.579102 -0.043884 1441913069 -0.769836 -0.264648 0.579102 -0.043884 1441913069 -0.769836 -0.264648 0.579102 -0.043884 1441913069 -0.769836 -0.264648 0.579102 -0.043884 1441913069 -0.770813 -0.259521 0.580750 -0.034363 1441913069 -0.770813 -0.259521 0.580750 -0.034363 1441913069 -0.770813 -0.259521 0.580750 -0.034363 1441913069 -0.770813 -0.259521 0.580750 -0.034363 1441913069 -0.770813 -0.259521 0.580750 -0.034363 1441913069 -0.770813 -0.259521 0.580750 -0.034363 1441913069 -0.770813 -0.259521 0.580750 -0.034363 1441913069 -0.770752 -0.257141 0.582031 -0.032349 1441913069 -0.770752 -0.257141 0.582031 -0.032349 1441913069 -0.770752 -0.257141 0.582031 -0.032349 1441913069 -0.770752 -0.257141 0.582031 -0.032349 1441913069 -0.770752 -0.257141 0.582031 -0.032349 1441913069 -0.770752 -0.257141 0.582031 -0.032349 1441913069 -0.769775 -0.259338 0.582214 -0.035034 1441913069 -0.769775 -0.259338 0.582214 -0.035034 1441913069 -0.769775 -0.259338 0.582214 -0.035034 1441913069 -0.769775 -0.259338 0.582214 -0.035034 1441913069 -0.769775 -0.259338 0.582214 -0.035034 1441913069 -0.769775 -0.259338 0.582214 -0.035034 1441913069 -0.769287 -0.259583 0.582520 -0.039001 1441913069 -0.769287 -0.259583 0.582520 -0.039001 1441913069 -0.769287 -0.259583 0.582520 -0.039001 1441913069 -0.769287 -0.259583 0.582520 -0.039001 1441913069 -0.769287 -0.259583 0.582520 -0.039001 1441913069 -0.769287 -0.259583 0.582520 -0.039001 1441913069 -0.769287 -0.259583 0.582520 -0.039001 1441913069 -0.768127 -0.259094 0.583801 -0.045532 1441913069 -0.768127 -0.259094 0.583801 -0.045532 1441913069 -0.768127 -0.259094 0.583801 -0.045532 1441913069 -0.768127 -0.259094 0.583801 -0.045532 1441913069 -0.768127 -0.259094 0.583801 -0.045532 1441913069 -0.768127 -0.259094 0.583801 -0.045532 1441913069 -0.766235 -0.262329 0.583984 -0.055237 1441913069 -0.766235 -0.262329 0.583984 -0.055237 1441913069 -0.766235 -0.262329 0.583984 -0.055237 1441913069 -0.766235 -0.262329 0.583984 -0.055237 1441913069 -0.766235 -0.262329 0.583984 -0.055237 1441913069 -0.766235 -0.262329 0.583984 -0.055237 1441913069 -0.762634 -0.265259 0.586365 -0.064941 1441913069 -0.762634 -0.265259 0.586365 -0.064941 1441913069 -0.762634 -0.265259 0.586365 -0.064941 1441913069 -0.762634 -0.265259 0.586365 -0.064941 1441913069 -0.762634 -0.265259 0.586365 -0.064941 1441913069 -0.762634 -0.265259 0.586365 -0.064941 1441913069 -0.762634 -0.265259 0.586365 -0.064941 1441913069 -0.757263 -0.264709 0.592712 -0.072571 1441913069 -0.757263 -0.264709 0.592712 -0.072571 1441913069 -0.757263 -0.264709 0.592712 -0.072571 1441913069 -0.757263 -0.264709 0.592712 -0.072571 1441913069 -0.757263 -0.264709 0.592712 -0.072571 1441913069 -0.757263 -0.264709 0.592712 -0.072571 1441913069 -0.757263 -0.264709 0.592712 -0.072571 1441913069 -0.755615 -0.252441 0.599609 -0.076538 1441913069 -0.755615 -0.252441 0.599609 -0.076538 1441913069 -0.755615 -0.252441 0.599609 -0.076538 1441913069 -0.755615 -0.252441 0.599609 -0.076538 1441913069 -0.755615 -0.252441 0.599609 -0.076538 1441913069 -0.755615 -0.252441 0.599609 -0.076538 1441913069 -0.754211 -0.246216 0.603027 -0.083618 1441913069 -0.754211 -0.246216 0.603027 -0.083618 1441913069 -0.754211 -0.246216 0.603027 -0.083618 1441913069 -0.754211 -0.246216 0.603027 -0.083618 1441913069 -0.754211 -0.246216 0.603027 -0.083618 1441913069 -0.754211 -0.246216 0.603027 -0.083618 1441913069 -0.754211 -0.246216 0.603027 -0.083618 1441913069 -0.751465 -0.242065 0.607056 -0.090698 1441913069 -0.751465 -0.242065 0.607056 -0.090698 1441913069 -0.751465 -0.242065 0.607056 -0.090698 1441913069 -0.751465 -0.242065 0.607056 -0.090698 1441913069 -0.751465 -0.242065 0.607056 -0.090698 1441913069 -0.751465 -0.242065 0.607056 -0.090698 1441913069 -0.747986 -0.232971 0.614136 -0.095215 1441913070 -0.747986 -0.232971 0.614136 -0.095215 1441913070 -0.747986 -0.232971 0.614136 -0.095215 1441913070 -0.747986 -0.232971 0.614136 -0.095215 1441913070 -0.747986 -0.232971 0.614136 -0.095215 1441913070 -0.747986 -0.232971 0.614136 -0.095215 1441913070 -0.745850 -0.223633 0.619141 -0.101624 1441913070 -0.745850 -0.223633 0.619141 -0.101624 1441913070 -0.745850 -0.223633 0.619141 -0.101624 1441913070 -0.745850 -0.223633 0.619141 -0.101624 1441913070 -0.745850 -0.223633 0.619141 -0.101624 1441913070 -0.745850 -0.223633 0.619141 -0.101624 1441913070 -0.745850 -0.223633 0.619141 -0.101624 1441913070 -0.743225 -0.223877 0.620972 -0.109131 1441913070 -0.743225 -0.223877 0.620972 -0.109131 1441913070 -0.743225 -0.223877 0.620972 -0.109131 1441913070 -0.743225 -0.223877 0.620972 -0.109131 1441913070 -0.743225 -0.223877 0.620972 -0.109131 1441913070 -0.743225 -0.223877 0.620972 -0.109131 1441913070 -0.739075 -0.226135 0.624268 -0.113953 1441913070 -0.739075 -0.226135 0.624268 -0.113953 1441913070 -0.739075 -0.226135 0.624268 -0.113953 1441913070 -0.739075 -0.226135 0.624268 -0.113953 1441913070 -0.739075 -0.226135 0.624268 -0.113953 1441913070 -0.739075 -0.226135 0.624268 -0.113953 1441913070 -0.736267 -0.220520 0.629761 -0.112976 1441913070 -0.736267 -0.220520 0.629761 -0.112976 1441913070 -0.736267 -0.220520 0.629761 -0.112976 1441913070 -0.736267 -0.220520 0.629761 -0.112976 1441913070 -0.736267 -0.220520 0.629761 -0.112976 1441913070 -0.736267 -0.220520 0.629761 -0.112976 1441913070 -0.736267 -0.220520 0.629761 -0.112976 1441913070 -0.735352 -0.215881 0.632751 -0.111206 1441913070 -0.735352 -0.215881 0.632751 -0.111206 1441913070 -0.735352 -0.215881 0.632751 -0.111206 1441913070 -0.735352 -0.215881 0.632751 -0.111206 1441913070 -0.735352 -0.215881 0.632751 -0.111206 1441913070 -0.735352 -0.215881 0.632751 -0.111206 1441913070 -0.729614 -0.206726 0.643433 -0.104736 1441913070 -0.729614 -0.206726 0.643433 -0.104736 1441913070 -0.729614 -0.206726 0.643433 -0.104736 1441913070 -0.729614 -0.206726 0.643433 -0.104736 1441913070 -0.729614 -0.206726 0.643433 -0.104736 1441913070 -0.729614 -0.206726 0.643433 -0.104736 1441913070 -0.729614 -0.206726 0.643433 -0.104736 1441913070 -0.725586 -0.190247 0.654602 -0.094116 1441913070 -0.725586 -0.190247 0.654602 -0.094116 1441913070 -0.725586 -0.190247 0.654602 -0.094116 1441913070 -0.725586 -0.190247 0.654602 -0.094116 1441913070 -0.725586 -0.190247 0.654602 -0.094116 1441913070 -0.725586 -0.190247 0.654602 -0.094116 1441913070 -0.725830 -0.183533 0.657471 -0.084900 1441913070 -0.725830 -0.183533 0.657471 -0.084900 1441913070 -0.725830 -0.183533 0.657471 -0.084900 1441913070 -0.725830 -0.183533 0.657471 -0.084900 1441913070 -0.725830 -0.183533 0.657471 -0.084900 1441913070 -0.725830 -0.183533 0.657471 -0.084900 1441913070 -0.728821 -0.196106 0.651123 -0.079895 1441913070 -0.728821 -0.196106 0.651123 -0.079895 1441913070 -0.728821 -0.196106 0.651123 -0.079895 1441913070 -0.728821 -0.196106 0.651123 -0.079895 1441913070 -0.728821 -0.196106 0.651123 -0.079895 1441913070 -0.728821 -0.196106 0.651123 -0.079895 1441913070 -0.731934 -0.217041 0.641724 -0.073120 1441913070 -0.731934 -0.217041 0.641724 -0.073120 1441913070 -0.731934 -0.217041 0.641724 -0.073120 1441913070 -0.731934 -0.217041 0.641724 -0.073120 1441913070 -0.731934 -0.217041 0.641724 -0.073120 1441913070 -0.731934 -0.217041 0.641724 -0.073120 1441913070 -0.734253 -0.233093 0.634460 -0.063538 1441913070 -0.734253 -0.233093 0.634460 -0.063538 1441913070 -0.734253 -0.233093 0.634460 -0.063538 1441913070 -0.734253 -0.233093 0.634460 -0.063538 1441913070 -0.734253 -0.233093 0.634460 -0.063538 1441913070 -0.734253 -0.233093 0.634460 -0.063538 1441913070 -0.734253 -0.233093 0.634460 -0.063538 1441913070 -0.736877 -0.236694 0.631348 -0.049988 1441913070 -0.736877 -0.236694 0.631348 -0.049988 1441913070 -0.736877 -0.236694 0.631348 -0.049988 1441913070 -0.736877 -0.236694 0.631348 -0.049988 1441913070 -0.736877 -0.236694 0.631348 -0.049988 1441913070 -0.736877 -0.236694 0.631348 -0.049988 1441913070 -0.736877 -0.236694 0.631348 -0.049988 1441913070 -0.741394 -0.236572 0.626953 -0.035645 1441913070 -0.741394 -0.236572 0.626953 -0.035645 1441913070 -0.741394 -0.236572 0.626953 -0.035645 1441913070 -0.741394 -0.236572 0.626953 -0.035645 1441913070 -0.741394 -0.236572 0.626953 -0.035645 1441913070 -0.744995 -0.247314 0.618774 -0.030884 1441913070 -0.744995 -0.247314 0.618774 -0.030884 1441913070 -0.744995 -0.247314 0.618774 -0.030884 1441913070 -0.744995 -0.247314 0.618774 -0.030884 1441913070 -0.744995 -0.247314 0.618774 -0.030884 1441913070 -0.744995 -0.247314 0.618774 -0.030884 1441913070 -0.744995 -0.247314 0.618774 -0.030884 1441913070 -0.749573 -0.259888 0.607849 -0.033813 1441913070 
-0.308716 -0.902039 0.273071 -0.128601 1441913072 -0.308716 -0.902039 0.273071 -0.128601 1441913072 -0.293884 -0.920288 0.254150 0.046814 1441913072 -0.293884 -0.920288 0.254150 0.046814 1441913072 -0.293884 -0.920288 0.254150 0.046814 1441913072 -0.293884 -0.920288 0.254150 0.046814 1441913073 -0.293884 -0.920288 0.254150 0.046814 1441913073 -0.293884 -0.920288 0.254150 0.046814 1441913073 -0.251831 -0.911865 0.225037 0.233398 1441913073 -0.251831 -0.911865 0.225037 0.233398 1441913073 -0.251831 -0.911865 0.225037 0.233398 1441913073 -0.251831 -0.911865 0.225037 0.233398 1441913073 -0.251831 -0.911865 0.225037 0.233398 1441913073 -0.251831 -0.911865 0.225037 0.233398 1441913073 -0.211365 -0.875305 0.187927 0.392273 1441913073 -0.211365 -0.875305 0.187927 0.392273 1441913073 -0.211365 -0.875305 0.187927 0.392273 1441913073 -0.211365 -0.875305 0.187927 0.392273 1441913073 -0.211365 -0.875305 0.187927 0.392273 1441913073 -0.211365 -0.875305 0.187927 0.392273 1441913073 -0.211365 -0.875305 0.187927 0.392273 1441913073 -0.177673 -0.821472 0.157227 0.518494 1441913073 -0.177673 -0.821472 0.157227 0.518494 1441913073 -0.177673 -0.821472 0.157227 0.518494 1441913073 -0.177673 -0.821472 0.157227 0.518494 1441913073 -0.177673 -0.821472 0.157227 0.518494 1441913073 -0.177673 -0.821472 0.157227 0.518494 1441913073 -0.172668 -0.756348 0.132385 0.616943 1441913073 -0.172668 -0.756348 0.132385 0.616943 1441913073 -0.172668 -0.756348 0.132385 0.616943 1441913073 -0.172668 -0.756348 0.132385 0.616943 1441913073 -0.172668 -0.756348 0.132385 0.616943 1441913073 -0.172668 -0.756348 0.132385 0.616943 1441913073 -0.186584 -0.700439 0.116516 0.678955 1441913073 -0.186584 -0.700439 0.116516 0.678955 1441913073 -0.186584 -0.700439 0.116516 0.678955 1441913073 -0.186584 -0.700439 0.116516 0.678955 1441913073 -0.186584 -0.700439 0.116516 0.678955 1441913073 -0.186584 -0.700439 0.116516 0.678955 1441913073 -0.186584 -0.700439 0.116516 0.678955 1441913073 -0.210754 -0.664185 0.106018 0.709351 1441913073 -0.210754 -0.664185 0.106018 0.709351 1441913073 -0.210754 -0.664185 0.106018 0.709351 1441913073 -0.210754 -0.664185 0.106018 0.709351 1441913073 -0.210754 -0.664185 0.106018 0.709351 1441913073 -0.210754 -0.664185 0.106018 0.709351 1441913073 -0.236694 -0.655273 0.106384 0.709412 1441913073 -0.236694 -0.655273 0.106384 0.709412 1441913073 -0.236694 -0.655273 0.106384 0.709412 1441913073 -0.236694 -0.655273 0.106384 0.709412 1441913073 -0.236694 -0.655273 0.106384 0.709412 1441913073 -0.236694 -0.655273 0.106384 0.709412 1441913073 -0.258667 -0.680176 0.127136 0.674011 1441913073 -0.258667 -0.680176 0.127136 0.674011 1441913073 -0.258667 -0.680176 0.127136 0.674011 1441913073 -0.258667 -0.680176 0.127136 0.674011 1441913073 -0.258667 -0.680176 0.127136 0.674011 1441913073 -0.258667 -0.680176 0.127136 0.674011 1441913073 -0.258667 -0.680176 0.127136 0.674011 1441913073 -0.284302 -0.732239 0.182373 0.591431 1441913073 -0.284302 -0.732239 0.182373 0.591431 1441913073 -0.284302 -0.732239 0.182373 0.591431 1441913073 -0.284302 -0.732239 0.182373 0.591431 1441913073 -0.284302 -0.732239 0.182373 0.591431 1441913073 -0.284302 -0.732239 0.182373 0.591431 1441913073 -0.343750 -0.781677 0.252686 0.454895 1441913073 -0.343750 -0.781677 0.252686 0.454895 1441913073 -0.343750 -0.781677 0.252686 0.454895 1441913073 -0.343750 -0.781677 0.252686 0.454895 1441913073 -0.343750 -0.781677 0.252686 0.454895 1441913073 -0.343750 -0.781677 0.252686 0.454895 1441913073 -0.369141 -0.830627 0.329651 0.255310 1441913073 -0.369141 -0.830627 0.329651 0.255310 1441913073 -0.369141 -0.830627 0.329651 0.255310 1441913073 -0.369141 -0.830627 0.329651 0.255310 1441913073 -0.369141 -0.830627 0.329651 0.255310 1441913073 -0.369141 -0.830627 0.329651 0.255310 1441913073 -0.369141 -0.830627 0.329651 0.255310 1441913073 -0.386719 -0.844543 0.365967 0.057678 1441913073 -0.386719 -0.844543 0.365967 0.057678 1441913073 -0.386719 -0.844543 0.365967 0.057678 1441913073 -0.386719 -0.844543 0.365967 0.057678 1441913073 -0.386719 -0.844543 0.365967 0.057678 1441913073 -0.386719 -0.844543 0.365967 0.057678 1441913073 -0.389221 -0.844177 0.352051 -0.109497 1441913073 -0.389221 -0.844177 0.352051 -0.109497 1441913073 -0.389221 -0.844177 0.352051 -0.109497 1441913073 -0.389221 -0.844177 0.352051 -0.109497 1441913073 -0.389221 -0.844177 0.352051 -0.109497 1441913073 -0.389221 -0.844177 0.352051 -0.109497 1441913073 -0.368652 -0.839966 0.313171 -0.246033 1441913073 -0.368652 -0.839966 0.313171 -0.246033 1441913073 -0.368652 -0.839966 0.313171 -0.246033 1441913073 -0.368652 -0.839966 0.313171 -0.246033 1441913073 -0.368652 -0.839966 0.313171 -0.246033 1441913073 -0.368652 -0.839966 0.313171 -0.246033 1441913073 -0.368652 -0.839966 0.313171 -0.246033 1441913073 -0.362854 -0.820435 0.283386 -0.339172 1441913073 -0.362854 -0.820435 0.283386 -0.339172 1441913073 -0.362854 -0.820435 0.283386 -0.339172 1441913073 -0.362854 -0.820435 0.283386 -0.339172 1441913073 -0.362854 -0.820435 0.283386 -0.339172 1441913073 -0.362854 -0.820435 0.283386 -0.339172 1441913073 -0.353455 -0.802490 0.265564 -0.400818 1441913073 -0.353455 -0.802490 0.265564 -0.400818 1441913073 -0.353455 -0.802490 0.265564 -0.400818 1441913073 -0.353455 -0.802490 0.265564 -0.400818 1441913073 -0.353455 -0.802490 0.265564 -0.400818 1441913073 -0.353455 -0.802490 0.265564 -0.400818 1441913073 -0.344666 -0.792236 0.272034 -0.423828 1441913073 -0.344666 -0.792236 0.272034 -0.423828 1441913073 -0.344666 -0.792236 0.272034 -0.423828 1441913073 -0.344666 -0.792236 0.272034 -0.423828 1441913073 -0.344666 -0.792236 0.272034 -0.423828 1441913073 -0.344666 -0.792236 0.272034 -0.423828 1441913073 -0.344666 -0.792236 0.272034 -0.423828 1441913073 -0.347961 -0.803162 0.275513 -0.397461 1441913073 -0.347961 -0.803162 0.275513 -0.397461 1441913073 -0.347961 -0.803162 0.275513 -0.397461 1441913073 -0.347961 -0.803162 0.275513 -0.397461 1441913073 -0.347961 -0.803162 0.275513 -0.397461 1441913074 -0.347961 -0.803162 0.275513 -0.397461 1441913074 -0.344666 -0.840698 0.262329 -0.325134 1441913074 -0.344666 -0.840698 0.262329 -0.325134 1441913074 -0.344666 -0.840698 0.262329 -0.325134 1441913074 -0.344666 -0.840698 0.262329 -0.325134 1441913074 -0.344666 -0.840698 0.262329 -0.325134 1441913074 -0.344666 -0.840698 0.262329 -0.325134 1441913074 -0.332764 -0.884827 0.250793 -0.208496 1441913074 -0.332764 -0.884827 0.250793 -0.208496 1441913074 -0.332764 -0.884827 0.250793 -0.208496 1441913074 -0.332764 -0.884827 0.250793 -0.208496 1441913074 -0.332764 -0.884827 0.250793 -0.208496 1441913074 -0.332764 -0.884827 0.250793 -0.208496 1441913074 -0.316101 -0.914368 0.246216 -0.058411 1441913074 -0.316101 -0.914368 0.246216 -0.058411 1441913074 -0.316101 -0.914368 0.246216 -0.058411 1441913074 -0.316101 -0.914368 0.246216 -0.058411 1441913074 -0.316101 -0.914368 0.246216 -0.058411 1441913074 -0.299255 -0.915527 0.249573 0.100037 1441913074 -0.299255 -0.915527 0.249573 0.100037 1441913074 -0.299255 -0.915527 0.249573 0.100037 1441913074 -0.299255 -0.915527 0.249573 0.100037 1441913074 -0.299255 -0.915527 0.249573 0.100037 1441913074 -0.299255 -0.915527 0.249573 0.100037 1441913074 -0.290894 -0.888916 0.253113 0.247437 1441913074 -0.290894 -0.888916 0.253113 0.247437 1441913074 -0.290894 -0.888916 0.253113 0.247437 1441913074 -0.290894 -0.888916 0.253113 0.247437 1441913074 -0.290894 -0.888916 0.253113 0.247437 1441913074 -0.290894 -0.888916 0.253113 0.247437 1441913074 -0.262695 -0.859375 0.235596 0.370056 1441913074 -0.262695 -0.859375 0.235596 0.370056 1441913074 -0.262695 -0.859375 0.235596 0.370056 1441913074 -0.262695 -0.859375 0.235596 0.370056 1441913074 -0.262695 -0.859375 0.235596 0.370056 1441913074 -0.262695 -0.859375 0.235596 0.370056 1441913074 -0.262695 -0.859375 0.235596 0.370056 1441913074 -0.219604 -0.825256 0.211548 0.475403 1441913074 -0.219604 -0.825256 0.211548 0.475403 1441913074 -0.219604 -0.825256 0.211548 0.475403 1441913074 -0.219604 -0.825256 0.211548 0.475403 1441913074 -0.219604 -0.825256 0.211548 0.475403 1441913074 -0.219604 -0.825256 0.211548 0.475403 1441913074 -0.191467 -0.774658 0.182739 0.574402 1441913074 -0.191467 -0.774658 0.182739 0.574402 1441913074 -0.191467 -0.774658 0.182739 0.574402 1441913074 -0.191467 -0.774658 0.182739 0.574402 1441913074 -0.191467 -0.774658 0.182739 0.574402 1441913074 -0.191467 -0.774658 0.182739 0.574402 1441913074 -0.191467 -0.774658 0.182739 0.574402 1441913074 -0.182495 -0.716003 0.149597 0.657043 1441913074 -0.182495 -0.716003 0.149597 0.657043 1441913074 -0.182495 -0.716003 0.149597 0.657043 1441913074 -0.182495 -0.716003 0.149597 0.657043 1441913074 -0.182495 -0.716003 0.149597 0.657043 1441913074 -0.182495 -0.716003 0.149597 0.657043 1441913074 -0.183716 -0.667480 0.124084 0.710876 1441913074 -0.183716 -0.667480 0.124084 0.710876 1441913074 -0.183716 -0.667480 0.124084 0.710876 1441913074 -0.183716 -0.667480 0.124084 0.710876 1441913074 -0.183716 -0.667480 0.124084 0.710876 1441913074 -0.183716 -0.667480 0.124084 0.710876 1441913074 -0.183716 -0.667480 0.124084 0.710876 1441913074 -0.200623 -0.638428 0.110474 0.734863 1441913074 -0.200623 -0.638428 0.110474 0.734863 1441913074 -0.200623 -0.638428 0.110474 0.734863 1441913074 -0.200623 -0.638428 0.110474 0.734863 1441913074 -0.200623 -0.638428 0.110474 0.734863 1441913074 -0.200623 -0.638428 0.110474 0.734863 1441913074 -0.215698 -0.642700 0.115723 0.725952 1441913074 -0.215698 -0.642700 0.115723 0.725952 1441913074 -0.215698 -0.642700 0.115723 0.725952 1441913074 -0.215698 -0.642700 0.115723 0.725952 1441913074 -0.215698 -0.642700 0.115723 0.725952 1441913074 -0.215698 -0.642700 0.115723 0.725952 1441913074 -0.215698 -0.642700 0.115723 0.725952 1441913074 -0.235107 -0.678040 0.138733 0.682495 1441913074 -0.235107 -0.678040 0.138733 0.682495 1441913074 -0.235107 -0.678040 0.138733 0.682495 1441913074 -0.235107 -0.678040 0.138733 0.682495 1441913074 -0.235107 -0.678040 0.138733 0.682495 1441913074 -0.235107 -0.678040 0.138733 0.682495 1441913074 -0.235107 -0.678040 0.138733 0.682495 1441913074 -0.254211 -0.730408 0.178589 0.608276 1441913074 -0.254211 -0.730408 0.178589 0.608276 1441913074 -0.254211 -0.730408 0.178589 0.608276 1441913074 -0.254211 -0.730408 0.178589 0.608276 1441913074 -0.254211 -0.730408 0.178589 0.608276 1441913074 -0.254211 -0.730408 0.178589 0.608276 1441913074 -0.296753 -0.775940 0.230652 0.506653 1441913074 -0.296753 -0.775940 0.230652 0.506653 1441913074 -0.296753 -0.775940 0.230652 0.506653 1441913074 -0.296753 -0.775940 0.230652 0.506653 1441913074 -0.296753 -0.775940 0.230652 0.506653 1441913074 -0.296753 -0.775940 0.230652 0.506653 1441913074 -0.296753 -0.775940 0.230652 0.506653 1441913074 -0.322449 -0.829956 0.299255 0.343018 1441913074 -0.322449 -0.829956 0.299255 0.343018 1441913074 -0.322449 -0.829956 0.299255 0.343018 1441913074 -0.322449 -0.829956 0.299255 0.343018 1441913074 -0.322449 -0.829956 0.299255 0.343018 1441913074 -0.322449 -0.829956 0.299255 0.343018 1441913074 -0.367432 -0.850098 0.345276 0.152222 1441913074 -0.367432 -0.850098 0.345276 0.152222 1441913074 -0.367432 -0.850098 0.345276 0.152222 1441913074 -0.367432 -0.850098 0.345276 0.152222 1441913074 -0.367432 -0.850098 0.345276 0.152222 1441913074 -0.367432 -0.850098 0.345276 0.152222 1441913074 -0.367432 -0.850098 0.345276 0.152222 1441913074 -0.384033 -0.848755 0.358032 -0.063416 1441913074 -0.384033 -0.848755 0.358032 -0.063416 1441913074 -0.384033 -0.848755 0.358032 -0.063416 1441913074 -0.384033 -0.848755 0.358032 -0.063416 1441913074 -0.384033 -0.848755 0.358032 -0.063416 1441913074 -0.384033 -0.848755 0.358032 -0.063416 1441913075 -0.384033 -0.848755 0.358032 -0.063416 1441913075 -0.384155 -0.816895 0.343689 -0.258850 1441913075 -0.384155 -0.816895 0.343689 -0.258850 1441913075 -0.384155 -0.816895 0.343689 -0.258850 1441913075 -0.384155 -0.816895 0.343689 -0.258850 1441913075 -0.384155 -0.816895 0.343689 -0.258850 1441913075 -0.384155 -0.816895 0.343689 -0.258850 1441913075 -0.370850 -0.782104 0.303284 -0.398621 1441913075 -0.370850 -0.782104 0.303284 -0.398621 1441913075 -0.370850 -0.782104 0.303284 -0.398621 1441913075 -0.370850 -0.782104 0.303284 -0.398621 1441913075 -0.370850 -0.782104 0.303284 -0.398621 1441913075 -0.370850 -0.782104 0.303284 -0.398621 1441913075 -0.355103 -0.766357 0.261536 -0.467224 1441913075 -0.355103 -0.766357 0.261536 -0.467224 1441913075 -0.355103 -0.766357 0.261536 -0.467224 1441913075 -0.355103 -0.766357 0.261536 -0.467224 1441913075 -0.355103 -0.766357 0.261536 -0.467224 1441913075 -0.355103 -0.766357 0.261536 -0.467224 1441913075 -0.344910 -0.763245 0.244385 -0.488708 1441913075 -0.344910 -0.763245 0.244385 -0.488708 1441913075 -0.344910 -0.763245 0.244385 -0.488708 1441913075 -0.344910 -0.763245 0.244385 -0.488708 1441913075 -0.344910 -0.763245 0.244385 -0.488708 1441913075 -0.344910 -0.763245 0.244385 -0.488708 1441913075 -0.344910 -0.763245 0.244385 -0.488708 1441913075 -0.345764 -0.771057 0.243591 -0.476135 1441913075 -0.345764 -0.771057 0.243591 -0.476135 1441913075 -0.345764 -0.771057 0.243591 -0.476135 1441913075 -0.345764 -0.771057 0.243591 -0.476135 1441913075 -0.345764 -0.771057 0.243591 -0.476135 1441913075 -0.345764 -0.771057 0.243591 -0.476135 1441913075 -0.355530 -0.790466 0.251831 -0.430603 1441913075 -0.355530 -0.790466 0.251831 -0.430603 1441913075 -0.355530 -0.790466 0.251831 -0.430603 1441913075 -0.355530 -0.790466 0.251831 -0.430603 1441913075 -0.355530 -0.790466 0.251831 -0.430603 1441913075 -0.363281 -0.821655 0.259033 -0.354797 1441913075 -0.363281 -0.821655 0.259033 -0.354797 1441913075 -0.363281 -0.821655 0.259033 -0.354797 1441913075 -0.363281 -0.821655 0.259033 -0.354797 1441913075 -0.363281 -0.821655 0.259033 -0.354797 1441913075 -0.363281 -0.821655 0.259033 -0.354797 1441913075 -0.371216 -0.857666 0.261841 -0.241028 1441913075 -0.371216 -0.857666 0.261841 -0.241028 1441913075 -0.371216 -0.857666 0.261841 -0.241028 1441913075 -0.371216 -0.857666 0.261841 -0.241028 1441913075 -0.371216 -0.857666 0.261841 -0.241028 1441913075 -0.371216 -0.857666 0.261841 -0.241028 1441913075 -0.371216 -0.857666 0.261841 -0.241028 1441913075 -0.379700 -0.886780 0.248291 -0.088684 1441913075 -0.379700 -0.886780 0.248291 -0.088684 1441913075 -0.379700 -0.886780 0.248291 -0.088684 1441913075 -0.379700 -0.886780 0.248291 -0.088684 1441913075 -0.379700 -0.886780 0.248291 -0.088684 1441913075 -0.379700 -0.886780 0.248291 -0.088684 1441913075 -0.363586 -0.899719 0.231018 0.070801 1441913075 -0.363586 -0.899719 0.231018 0.070801 1441913075 -0.363586 -0.899719 0.231018 0.070801 1441913075 -0.363586 -0.899719 0.231018 0.070801 1441913075 -0.363586 -0.899719 0.231018 0.070801 1441913075 -0.363586 -0.899719 0.231018 0.070801 1441913075 -0.363586 -0.899719 0.231018 0.070801 1441913075 -0.350525 -0.881897 0.210144 0.235046 1441913075 -0.350525 -0.881897 0.210144 0.235046 1441913075 -0.350525 -0.881897 0.210144 0.235046 1441913075 -0.350525 -0.881897 0.210144 0.235046 1441913075 -0.350525 -0.881897 0.210144 0.235046 1441913075 -0.350525 -0.881897 0.210144 0.235046 1441913075 -0.307617 -0.851379 0.185669 0.382263 1441913075 -0.307617 -0.851379 0.185669 0.382263 1441913075 -0.307617 -0.851379 0.185669 0.382263 1441913075 -0.307617 -0.851379 0.185669 0.382263 1441913075 -0.307617 -0.851379 0.185669 0.382263 1441913075 -0.307617 -0.851379 0.185669 0.382263 1441913075 -0.307617 -0.851379 0.185669 0.382263 1441913075 -0.262329 -0.805420 0.159607 0.506897 1441913075 -0.262329 -0.805420 0.159607 0.506897 1441913075 -0.262329 -0.805420 0.159607 0.506897 1441913075 -0.262329 -0.805420 0.159607 0.506897 1441913075 -0.262329 -0.805420 0.159607 0.506897 1441913075 -0.262329 -0.805420 0.159607 0.506897 1441913075 -0.235596 -0.750671 0.129639 0.603516 1441913075 -0.235596 -0.750671 0.129639 0.603516 1441913075 -0.235596 -0.750671 0.129639 0.603516 1441913075 -0.235596 -0.750671 0.129639 0.603516 1441913075 -0.235596 -0.750671 0.129639 0.603516 1441913075 -0.235596 -0.750671 0.129639 0.603516 1441913075 -0.235596 -0.750671 0.129639 0.603516 1441913075 -0.213074 -0.703857 0.108459 0.668884 1441913075 -0.213074 -0.703857 0.108459 0.668884 1441913075 -0.213074 -0.703857 0.108459 0.668884 1441913075 -0.213074 -0.703857 0.108459 0.668884 1441913075 -0.213074 -0.703857 0.108459 0.668884 1441913075 -0.213074 -0.703857 0.108459 0.668884 1441913075 -0.201965 -0.665405 0.098206 0.711914 1441913075 -0.201965 -0.665405 0.098206 0.711914 1441913075 -0.201965 -0.665405 0.098206 0.711914 1441913075 -0.201965 -0.665405 0.098206 0.711914 1441913075 -0.201965 -0.665405 0.098206 0.711914 1441913075 -0.201965 -0.665405 0.098206 0.711914 1441913075 -0.201965 -0.665405 0.098206 0.711914 1441913075 -0.204956 -0.640015 0.091370 0.734863 1441913075 -0.204956 -0.640015 0.091370 0.734863 1441913075 -0.204956 -0.640015 0.091370 0.734863 1441913075 -0.204956 -0.640015 0.091370 0.734863 1441913075 -0.204956 -0.640015 0.091370 0.734863 1441913075 -0.204956 -0.640015 0.091370 0.734863 1441913075 -0.213989 -0.640625 0.096985 0.731018 1441913075 -0.213989 -0.640625 0.096985 0.731018 1441913075 -0.213989 -0.640625 0.096985 0.731018 1441913075 -0.213989 -0.640625 0.096985 0.731018 1441913075 -0.213989 -0.640625 0.096985 0.731018 1441913075 -0.213989 -0.640625 0.096985 0.731018 1441913075 -0.213989 -0.640625 0.096985 0.731018 1441913075 -0.226685 -0.673035 0.118530 0.693970 1441913075 -0.226685 -0.673035 0.118530 0.693970 1441913076 -0.226685 -0.673035 0.118530 0.693970 1441913076 -0.226685 -0.673035 0.118530 0.693970 1441913076 -0.226685 -0.673035 0.118530 0.693970 1441913076 -0.226685 -0.673035 0.118530 0.693970 1441913076 -0.243225 -0.726929 0.157166 0.622681 1441913076 -0.243225 -0.726929 0.157166 0.622681 1441913076 -0.243225 -0.726929 0.157166 0.622681 1441913076 -0.243225 -0.726929 0.157166 0.622681 1441913076 -0.243225 -0.726929 0.157166 0.622681 1441913076 -0.243225 -0.726929 0.157166 0.622681 1441913076 -0.243225 -0.726929 0.157166 0.622681 1441913076 -0.290100 -0.776123 0.203613 0.521545 1441913076 -0.290100 -0.776123 0.203613 0.521545 1441913076 -0.290100 -0.776123 0.203613 0.521545 1441913076 -0.290100 -0.776123 0.203613 0.521545 1441913076 -0.290100 -0.776123 0.203613 0.521545 1441913076 -0.290100 -0.776123 0.203613 0.521545 1441913076 -0.347656 -0.821533 0.253662 0.374023 1441913076 -0.347656 -0.821533 0.253662 0.374023 1441913076 -0.347656 -0.821533 0.253662 0.374023 1441913076 -0.347656 -0.821533 0.253662 0.374023 1441913076 -0.347656 -0.821533 0.253662 0.374023 1441913076 -0.371582 -0.863037 0.299805 0.165283 1441913076 -0.371582 -0.863037 0.299805 0.165283 1441913076 -0.371582 -0.863037 0.299805 0.165283 1441913076 -0.371582 -0.863037 0.299805 0.165283 1441913076 -0.371582 -0.863037 0.299805 0.165283 1441913076 -0.371582 -0.863037 0.299805 0.165283 1441913076 -0.415894 -0.845459 0.331238 -0.050781 1441913076 -0.415894 -0.845459 0.331238 -0.050781 1441913076 -0.415894 -0.845459 0.331238 -0.050781 1441913076 -0.415894 -0.845459 0.331238 -0.050781 1441913076 -0.415894 -0.845459 0.331238 -0.050781 1441913076 -0.415894 -0.845459 0.331238 -0.050781 1441913076 -0.415894 -0.845459 0.331238 -0.050781 1441913076 -0.403809 -0.806152 0.337158 -0.270996 1441913076 -0.403809 -0.806152 0.337158 -0.270996 1441913076 -0.403809 -0.806152 0.337158 -0.270996 1441913076 -0.403809 -0.806152 0.337158 -0.270996 1441913076 -0.403809 -0.806152 0.337158 -0.270996 1441913076 -0.403809 -0.806152 0.337158 -0.270996 1441913076 -0.403809 -0.806152 0.337158 -0.270996 1441913076 -0.393738 -0.761719 0.307129 -0.412903 1441913076 -0.393738 -0.761719 0.307129 -0.412903 1441913076 -0.393738 -0.761719 0.307129 -0.412903 1441913076 -0.393738 -0.761719 0.307129 -0.412903 1441913076 -0.393738 -0.761719 0.307129 -0.412903 1441913076 -0.393738 -0.761719 0.307129 -0.412903 1441913076 -0.375549 -0.746216 0.274475 -0.476318 1441913076 -0.375549 -0.746216 0.274475 -0.476318 1441913076 -0.375549 -0.746216 0.274475 -0.476318 1441913076 -0.375549 -0.746216 0.274475 -0.476318 1441913076 -0.375549 -0.746216 0.274475 -0.476318 1441913076 -0.375549 -0.746216 0.274475 -0.476318 1441913076 -0.366577 -0.746216 0.264221 -0.488892 1441913076 -0.366577 -0.746216 0.264221 -0.488892 1441913076 -0.366577 -0.746216 0.264221 -0.488892 1441913076 -0.366577 -0.746216 0.264221 -0.488892 1441913076 -0.366577 -0.746216 0.264221 -0.488892 1441913076 -0.366577 -0.746216 0.264221 -0.488892 1441913076 -0.376404 -0.757324 0.274536 -0.457703 1441913076 -0.376404 -0.757324 0.274536 -0.457703 1441913076 -0.376404 -0.757324 0.274536 -0.457703 1441913076 -0.376404 -0.757324 0.274536 -0.457703 1441913076 -0.376404 -0.757324 0.274536 -0.457703 1441913076 -0.376404 -0.757324 0.274536 -0.457703 1441913076 -0.390625 -0.782837 0.282349 -0.393616 1441913076 -0.390625 -0.782837 0.282349 -0.393616 1441913076 -0.390625 -0.782837 0.282349 -0.393616 1441913076 -0.390625 -0.782837 0.282349 -0.393616 1441913076 -0.390625 -0.782837 0.282349 -0.393616 1441913076 -0.390625 -0.782837 0.282349 -0.393616 1441913076 -0.400269 -0.824768 0.266663 -0.297546 1441913076 -0.400269 -0.824768 0.266663 -0.297546 1441913076 -0.400269 -0.824768 0.266663 -0.297546 1441913076 -0.400269 -0.824768 0.266663 -0.297546 1441913076 -0.400269 -0.824768 0.266663 -0.297546 1441913076 -0.400269 -0.824768 0.266663 -0.297546 1441913076 -0.416870 -0.860046 0.244934 -0.163208 1441913076 -0.416870 -0.860046 0.244934 -0.163208 1441913076 -0.416870 -0.860046 0.244934 -0.163208 1441913076 -0.416870 -0.860046 0.244934 -0.163208 1441913076 -0.416870 -0.860046 0.244934 -0.163208 1441913076 -0.416870 -0.860046 0.244934 -0.163208 1441913076 -0.400818 -0.888184 0.224609 -0.006042 1441913076 -0.400818 -0.888184 0.224609 -0.006042 1441913076 -0.400818 -0.888184 0.224609 -0.006042 1441913076 -0.400818 -0.888184 0.224609 -0.006042 1441913076 -0.400818 -0.888184 0.224609 -0.006042 1441913076 -0.400818 -0.888184 0.224609 -0.006042 1441913076 -0.400818 -0.888184 0.224609 -0.006042 1441913076 -0.368713 -0.888611 0.213318 0.170227 1441913076 -0.368713 -0.888611 0.213318 0.170227 1441913076 -0.368713 -0.888611 0.213318 0.170227 1441913076 -0.368713 -0.888611 0.213318 0.170227 1441913076 -0.368713 -0.888611 0.213318 0.170227 1441913076 -0.368713 -0.888611 0.213318 0.170227 1441913076 -0.323853 -0.860352 0.201355 0.338196 1441913076 -0.323853 -0.860352 0.201355 0.338196 1441913076 -0.323853 -0.860352 0.201355 0.338196 1441913076 -0.323853 -0.860352 0.201355 0.338196 1441913076 -0.323853 -0.860352 0.201355 0.338196 1441913076 -0.323853 -0.860352 0.201355 0.338196 1441913076 -0.323853 -0.860352 0.201355 0.338196 1441913076 -0.279541 -0.811768 0.177612 0.480957 1441913076 -0.279541 -0.811768 0.177612 0.480957 1441913076 -0.279541 -0.811768 0.177612 0.480957 1441913076 -0.279541 -0.811768 0.177612 0.480957 1441913076 -0.279541 -0.811768 0.177612 0.480957 1441913076 -0.279541 -0.811768 0.177612 0.480957 1441913076 -0.235107 -0.758545 0.149658 0.589050 1441913076 -0.235107 -0.758545 0.149658 0.589050 1441913076 -0.235107 -0.758545 0.149658 0.589050 1441913077 -0.235107 -0.758545 0.149658 0.589050 1441913077 -0.235107 -0.758545 0.149658 0.589050 1441913077 -0.235107 -0.758545 0.149658 0.589050 1441913077 -0.235107 -0.758545 0.149658 0.589050 1441913077 -0.200012 -0.707825 0.122559 0.666321 1441913077 -0.200012 -0.707825 0.122559 0.666321 1441913077 -0.200012 -0.707825 0.122559 0.666321 1441913077 -0.200012 -0.707825 0.122559 0.666321 1441913077 -0.200012 -0.707825 0.122559 0.666321 1441913077 -0.200012 -0.707825 0.122559 0.666321 1441913077 -0.168640 -0.669250 0.108154 0.715515 1441913077 -0.168640 -0.669250 0.108154 0.715515 1441913077 -0.168640 -0.669250 0.108154 0.715515 1441913077 -0.168640 -0.669250 0.108154 0.715515 1441913077 -0.168640 -0.669250 0.108154 0.715515 1441913077 -0.168640 -0.669250 0.108154 0.715515 1441913077 -0.168640 -0.669250 0.108154 0.715515 1441913077 -0.158752 -0.636536 0.104858 0.747375 1441913077 -0.158752 -0.636536 0.104858 0.747375 1441913077 -0.158752 -0.636536 0.104858 0.747375 1441913077 -0.158752 -0.636536 0.104858 0.747375 1441913077 -0.158752 -0.636536 0.104858 0.747375 1441913077 -0.158752 -0.636536 0.104858 0.747375 1441913077 -0.178894 -0.614563 0.102051 0.761475 1441913077 -0.178894 -0.614563 0.102051 0.761475 1441913077 -0.178894 -0.614563 0.102051 0.761475 1441913077 -0.178894 -0.614563 0.102051 0.761475 1441913077 -0.178894 -0.614563 0.102051 0.761475 1441913077 -0.211792 -0.624573 0.112427 0.743225 1441913077 -0.211792 -0.624573 0.112427 0.743225 1441913077 -0.211792 -0.624573 0.112427 0.743225 1441913077 -0.211792 -0.624573 0.112427 0.743225 1441913077 -0.211792 -0.624573 0.112427 0.743225 1441913077 -0.211792 -0.624573 0.112427 0.743225 1441913077 -0.211792 -0.624573 0.112427 0.743225 1441913077 -0.253113 -0.665405 0.156128 0.684692 1441913077 -0.253113 -0.665405 0.156128 0.684692 1441913077 -0.253113 -0.665405 0.156128 0.684692 1441913077 -0.253113 -0.665405 0.156128 0.684692 1441913077 -0.253113 -0.665405 0.156128 0.684692 1441913077 -0.253113 -0.665405 0.156128 0.684692 1441913077 -0.312073 -0.724731 0.207397 0.578247 1441913077 -0.312073 -0.724731 0.207397 0.578247 1441913077 -0.312073 -0.724731 0.207397 0.578247 1441913077 -0.312073 -0.724731 0.207397 0.578247 1441913077 -0.312073 -0.724731 0.207397 0.578247 1441913077 -0.312073 -0.724731 0.207397 0.578247 1441913077 -0.354492 -0.785217 0.282227 0.422119 1441913077 -0.354492 -0.785217 0.282227 0.422119 1441913077 -0.354492 -0.785217 0.282227 0.422119 1441913077 -0.354492 -0.785217 0.282227 0.422119 1441913077 -0.354492 -0.785217 0.282227 0.422119 1441913077 -0.354492 -0.785217 0.282227 0.422119 1441913077 -0.390076 -0.822083 0.346619 0.227783 1441913077 -0.390076 -0.822083 0.346619 0.227783 1441913077 -0.390076 -0.822083 0.346619 0.227783 1441913077 -0.390076 -0.822083 0.346619 0.227783 1441913077 -0.390076 -0.822083 0.346619 0.227783 1441913077 -0.390076 -0.822083 0.346619 0.227783 1441913077 -0.412842 -0.829102 0.376221 0.025635 1441913077 -0.412842 -0.829102 0.376221 0.025635 1441913077 -0.412842 -0.829102 0.376221 0.025635 1441913077 -0.412842 -0.829102 0.376221 0.025635 1441913077 -0.412842 -0.829102 0.376221 0.025635 1441913077 -0.412842 -0.829102 0.376221 0.025635 1441913077 -0.412842 -0.829102 0.376221 0.025635 1441913077 -0.389465 -0.828918 0.361450 -0.174927 1441913077 -0.389465 -0.828918 0.361450 -0.174927 1441913077 -0.389465 -0.828918 0.361450 -0.174927 1441913077 -0.389465 -0.828918 0.361450 -0.174927 1441913077 -0.389465 -0.828918 0.361450 -0.174927 1441913077 -0.389465 -0.828918 0.361450 -0.174927 1441913077 -0.370911 -0.805542 0.331909 -0.321533 1441913077 -0.370911 -0.805542 0.331909 -0.321533 1441913077 -0.370911 -0.805542 0.331909 -0.321533 1441913077 -0.370911 -0.805542 0.331909 -0.321533 1441913077 -0.370911 -0.805542 0.331909 -0.321533 1441913077 -0.370911 -0.805542 0.331909 -0.321533 1441913077 -0.348694 -0.788757 0.291687 -0.413818 1441913077 -0.348694 -0.788757 0.291687 -0.413818 1441913077 -0.348694 -0.788757 0.291687 -0.413818 1441913077 -0.348694 -0.788757 0.291687 -0.413818 1441913077 -0.348694 -0.788757 0.291687 -0.413818 1441913077 -0.348694 -0.788757 0.291687 -0.413818 1441913077 -0.348694 -0.788757 0.291687 -0.413818 1441913077 -0.341309 -0.773499 0.278137 -0.456055 1441913077 -0.341309 -0.773499 0.278137 -0.456055 1441913077 -0.341309 -0.773499 0.278137 -0.456055 1441913077 -0.341309 -0.773499 0.278137 -0.456055 1441913077 -0.341309 -0.773499 0.278137 -0.456055 1441913077 -0.341309 -0.773499 0.278137 -0.456055 1441913077 -0.343750 -0.765442 0.285950 -0.462891 1441913077 -0.343750 -0.765442 0.285950 -0.462891 1441913077 -0.343750 -0.765442 0.285950 -0.462891 1441913077 -0.343750 -0.765442 0.285950 -0.462891 1441913077 -0.343750 -0.765442 0.285950 -0.462891 1441913077 -0.343750 -0.765442 0.285950 -0.462891 1441913077 -0.350647 -0.772949 0.289063 -0.442810 1441913077 -0.350647 -0.772949 0.289063 -0.442810 1441913077 -0.350647 -0.772949 0.289063 -0.442810 1441913077 -0.350647 -0.772949 0.289063 -0.442810 1441913077 -0.350647 -0.772949 0.289063 -0.442810 1441913077 -0.350647 -0.772949 0.289063 -0.442810 1441913077 -0.350647 -0.772949 0.289063 -0.442810 1441913077 -0.363708 -0.796631 0.279907 -0.393433 1441913077 -0.363708 -0.796631 0.279907 -0.393433 1441913077 -0.363708 -0.796631 0.279907 -0.393433 1441913077 -0.363708 -0.796631 0.279907 -0.393433 1441913077 -0.363708 -0.796631 0.279907 -0.393433 1441913077 -0.370605 -0.833374 0.264587 -0.313354 1441913077 -0.370605 -0.833374 0.264587 -0.313354 1441913077 -0.370605 -0.833374 0.264587 -0.313354 1441913077 -0.370605 -0.833374 0.264587 -0.313354 1441913078 -0.370605 -0.833374 0.264587 -0.313354 1441913078 -0.370605 -0.833374 0.264587 -0.313354 1441913078 -0.370605 -0.833374 0.264587 -0.313354 1441913078 -0.372192 -0.869202 0.256775 -0.200195 1441913078 -0.372192 -0.869202 0.256775 -0.200195 1441913078 -0.372192 -0.869202 0.256775 -0.200195 1441913078 -0.372192 -0.869202 0.256775 -0.200195 1441913078 -0.372192 -0.869202 0.256775 -0.200195 1441913078 -0.372192 -0.869202 0.256775 -0.200195 1441913078 -0.355530 -0.897217 0.259216 -0.039246 1441913078 -0.355530 -0.897217 0.259216 -0.039246 1441913078 -0.355530 -0.897217 0.259216 -0.039246 1441913078 -0.355530 -0.897217 0.259216 -0.039246 1441913078 -0.355530 -0.897217 0.259216 -0.039246 1441913078 -0.355530 -0.897217 0.259216 -0.039246 1441913078 -0.355530 -0.897217 0.259216 -0.039246 1441913078 -0.342346 -0.890320 0.266663 0.138184 1441913078 -0.342346 -0.890320 0.266663 0.138184 1441913078 -0.342346 -0.890320 0.266663 0.138184 1441913078 -0.342346 -0.890320 0.266663 0.138184 1441913078 -0.342346 -0.890320 0.266663 0.138184 1441913078 -0.309082 -0.867920 0.255493 0.293152 1441913078 -0.309082 -0.867920 0.255493 0.293152 1441913078 -0.309082 -0.867920 0.255493 0.293152 1441913078 -0.309082 -0.867920 0.255493 0.293152 1441913078 
-0.747742 -0.343079 0.548706 -0.148804 1441913080 -0.748352 -0.338562 0.554260 -0.134766 1441913080 -0.748352 -0.338562 0.554260 -0.134766 1441913080 -0.748352 -0.338562 0.554260 -0.134766 1441913080 -0.748352 -0.338562 0.554260 -0.134766 1441913080 -0.748352 -0.338562 0.554260 -0.134766 1441913080 -0.748352 -0.338562 0.554260 -0.134766 1441913080 -0.748352 -0.338562 0.554260 -0.134766 1441913080 -0.753113 -0.320251 0.562500 -0.117737 1441913080 -0.753113 -0.320251 0.562500 -0.117737 1441913080 -0.753113 -0.320251 0.562500 -0.117737 1441913080 -0.753113 -0.320251 0.562500 -0.117737 1441913080 -0.753113 -0.320251 0.562500 -0.117737 1441913080 -0.753113 -0.320251 0.562500 -0.117737 1441913080 -0.753113 -0.320251 0.562500 -0.117737 1441913080 -0.764709 -0.296021 0.563293 -0.101807 1441913080 -0.764709 -0.296021 0.563293 -0.101807 1441913080 -0.764709 -0.296021 0.563293 -0.101807 1441913080 -0.764709 -0.296021 0.563293 -0.101807 1441913080 -0.764709 -0.296021 0.563293 -0.101807 1441913080 -0.764709 -0.296021 0.563293 -0.101807 1441913080 -0.779846 -0.279114 0.553406 -0.087891 1441913080 -0.779846 -0.279114 0.553406 -0.087891 1441913080 -0.779846 -0.279114 0.553406 -0.087891 1441913080 -0.779846 -0.279114 0.553406 -0.087891 1441913080 -0.779846 -0.279114 0.553406 -0.087891 1441913080 -0.779846 -0.279114 0.553406 -0.087891 1441913080 -0.794006 -0.262451 0.542847 -0.077393 1441913080 -0.794006 -0.262451 0.542847 -0.077393 1441913080 -0.794006 -0.262451 0.542847 -0.077393 1441913080 -0.794006 -0.262451 0.542847 -0.077393 1441913080 -0.794006 -0.262451 0.542847 -0.077393 1441913080 -0.794006 -0.262451 0.542847 -0.077393 1441913080 -0.798828 -0.269592 0.531006 -0.085144 1441913080 -0.798828 -0.269592 0.531006 -0.085144 1441913080 -0.798828 -0.269592 0.531006 -0.085144 1441913080 -0.798828 -0.269592 0.531006 -0.085144 1441913080 -0.798828 -0.269592 0.531006 -0.085144 1441913080 -0.798828 -0.269592 0.531006 -0.085144 1441913080 -0.798828 -0.269592 0.531006 -0.085144 1441913080 -0.798157 -0.283142 0.522156 -0.100952 1441913080 -0.798157 -0.283142 0.522156 -0.100952 1441913080 -0.798157 -0.283142 0.522156 -0.100952 1441913080 -0.798157 -0.283142 0.522156 -0.100952 1441913080 -0.798157 -0.283142 0.522156 -0.100952 1441913080 -0.798157 -0.283142 0.522156 -0.100952 1441913080 -0.796753 -0.290161 0.517822 -0.113831 1441913080 -0.796753 -0.290161 0.517822 -0.113831 1441913080 -0.796753 -0.290161 0.517822 -0.113831 1441913080 -0.796753 -0.290161 0.517822 -0.113831 1441913080 -0.796753 -0.290161 0.517822 -0.113831 1441913080 -0.796753 -0.290161 0.517822 -0.113831 1441913080 -0.794800 -0.287598 0.521301 -0.117920 1441913080 -0.794800 -0.287598 0.521301 -0.117920 1441913080 -0.794800 -0.287598 0.521301 -0.117920 1441913080 -0.794800 -0.287598 0.521301 -0.117920 1441913080 -0.794800 -0.287598 0.521301 -0.117920 1441913080 -0.794800 -0.287598 0.521301 -0.117920 1441913080 -0.794800 -0.287598 0.521301 -0.117920 1441913080 -0.788879 -0.284912 0.530762 -0.121643 1441913080 -0.788879 -0.284912 0.530762 -0.121643 1441913080 -0.788879 -0.284912 0.530762 -0.121643 1441913080 -0.788879 -0.284912 0.530762 -0.121643 1441913080 -0.788879 -0.284912 0.530762 -0.121643 1441913080 -0.788879 -0.284912 0.530762 -0.121643 1441913080 -0.781372 -0.281921 0.542664 -0.124634 1441913080 -0.781372 -0.281921 0.542664 -0.124634 1441913080 -0.781372 -0.281921 0.542664 -0.124634 1441913080 -0.781372 -0.281921 0.542664 -0.124634 1441913080 -0.781372 -0.281921 0.542664 -0.124634 1441913080 -0.781372 -0.281921 0.542664 -0.124634 1441913080 -0.772827 -0.278748 0.555603 -0.127747 1441913080 -0.772827 -0.278748 0.555603 -0.127747 1441913080 -0.772827 -0.278748 0.555603 -0.127747 1441913080 -0.772827 -0.278748 0.555603 -0.127747 1441913080 -0.772827 -0.278748 0.555603 -0.127747 1441913080 -0.772827 -0.278748 0.555603 -0.127747 1441913080 -0.772827 -0.278748 0.555603 -0.127747 1441913080 -0.766846 -0.276123 0.565369 -0.127136 1441913080 -0.766846 -0.276123 0.565369 -0.127136 1441913080 -0.766846 -0.276123 0.565369 -0.127136 1441913080 -0.766846 -0.276123 0.565369 -0.127136 1441913080 -0.766846 -0.276123 0.565369 -0.127136 1441913080 -0.766846 -0.276123 0.565369 -0.127136 1441913080 -0.766235 -0.262634 0.574585 -0.117432 1441913080 -0.766235 -0.262634 0.574585 -0.117432 1441913080 -0.766235 -0.262634 0.574585 -0.117432 1441913080 -0.766235 -0.262634 0.574585 -0.117432 1441913080 -0.766235 -0.262634 0.574585 -0.117432 1441913080 -0.766235 -0.262634 0.574585 -0.117432 1441913080 -0.766235 -0.262634 0.574585 -0.117432 1441913080 -0.767090 -0.246765 0.582825 -0.104797 1441913080 -0.767090 -0.246765 0.582825 -0.104797 1441913080 -0.767090 -0.246765 0.582825 -0.104797 1441913080 -0.767090 -0.246765 0.582825 -0.104797 1441913080 -0.767090 -0.246765 0.582825 -0.104797 1441913080 -0.767090 -0.246765 0.582825 -0.104797 1441913080 -0.767456 -0.237000 0.588135 -0.094849 1441913081 -0.767456 -0.237000 0.588135 -0.094849 1441913081 -0.767456 -0.237000 0.588135 -0.094849 1441913081 -0.767456 -0.237000 0.588135 -0.094849 1441913081 -0.767456 -0.237000 0.588135 -0.094849 1441913081 -0.767456 -0.237000 0.588135 -0.094849 1441913081 -0.767456 -0.237000 0.588135 -0.094849 1441913081 -0.770264 -0.232239 0.587036 -0.090576 1441913081 -0.770264 -0.232239 0.587036 -0.090576 1441913081 -0.770264 -0.232239 0.587036 -0.090576 1441913081 -0.770264 -0.232239 0.587036 -0.090576 1441913081 -0.770264 -0.232239 0.587036 -0.090576 1441913081 -0.770264 -0.232239 0.587036 -0.090576 1441913081 -0.772217 -0.237183 0.581787 -0.094727 1441913081 -0.772217 -0.237183 0.581787 -0.094727 1441913081 -0.772217 -0.237183 0.581787 -0.094727 1441913081 -0.772217 -0.237183 0.581787 -0.094727 1441913081 -0.772217 -0.237183 0.581787 -0.094727 1441913081 -0.773865 -0.236877 0.579895 -0.093384 1441913081 -0.773865 -0.236877 0.579895 -0.093384 1441913081 -0.773865 -0.236877 0.579895 -0.093384 1441913081 -0.773865 -0.236877 0.579895 -0.093384 1441913081 -0.773865 -0.236877 0.579895 -0.093384 1441913081 -0.773865 -0.236877 0.579895 -0.093384 1441913081 -0.773865 -0.236877 0.579895 -0.093384 1441913081 -0.776306 -0.219727 0.585571 -0.078796 1441913081 -0.776306 -0.219727 0.585571 -0.078796 1441913081 -0.776306 -0.219727 0.585571 -0.078796 1441913081 -0.776306 -0.219727 0.585571 -0.078796 1441913081 -0.776306 -0.219727 0.585571 -0.078796 1441913081 -0.776306 -0.219727 0.585571 -0.078796 1441913081 -0.776917 -0.207947 0.591003 -0.063110 1441913081 -0.776917 -0.207947 0.591003 -0.063110 1441913081 -0.776917 -0.207947 0.591003 -0.063110 1441913081 -0.776917 -0.207947 0.591003 -0.063110 1441913081 -0.776917 -0.207947 0.591003 -0.063110 1441913081 -0.776917 -0.207947 0.591003 -0.063110 1441913081 -0.776917 -0.207947 0.591003 -0.063110 1441913081 -0.775208 -0.207703 0.594421 -0.051697 1441913081 -0.775208 -0.207703 0.594421 -0.051697 1441913081 -0.775208 -0.207703 0.594421 -0.051697 1441913081 -0.775208 -0.207703 0.594421 -0.051697 1441913081 -0.775208 -0.207703 0.594421 -0.051697 1441913081 -0.775208 -0.207703 0.594421 -0.051697 1441913081 -0.768921 -0.225159 0.596436 -0.048584 1441913081 -0.768921 -0.225159 0.596436 -0.048584 1441913081 -0.768921 -0.225159 0.596436 -0.048584 1441913081 -0.768921 -0.225159 0.596436 -0.048584 1441913081 -0.768921 -0.225159 0.596436 -0.048584 1441913081 -0.768921 -0.225159 0.596436 -0.048584 1441913081 -0.764404 -0.247437 0.593445 -0.047974 1441913081 -0.764404 -0.247437 0.593445 -0.047974 1441913081 -0.764404 -0.247437 0.593445 -0.047974 1441913081 -0.764404 -0.247437 0.593445 -0.047974 1441913081 -0.764404 -0.247437 0.593445 -0.047974 1441913081 -0.764404 -0.247437 0.593445 -0.047974 1441913081 -0.762695 -0.266113 0.587891 -0.043823 1441913081 -0.762695 -0.266113 0.587891 -0.043823 1441913081 -0.762695 -0.266113 0.587891 -0.043823 1441913081 -0.762695 -0.266113 0.587891 -0.043823 1441913081 -0.762695 -0.266113 0.587891 -0.043823 1441913081 -0.762695 -0.266113 0.587891 -0.043823 1441913081 -0.762695 -0.266113 0.587891 -0.043823 1441913081 -0.762268 -0.273987 0.585449 -0.033936 1441913081 -0.762268 -0.273987 0.585449 -0.033936 1441913081 -0.762268 -0.273987 0.585449 -0.033936 1441913081 -0.762268 -0.273987 0.585449 -0.033936 1441913081 -0.762268 -0.273987 0.585449 -0.033936 1441913081 -0.762268 -0.273987 0.585449 -0.033936 1441913081 -0.762268 -0.273987 0.585449 -0.033936 1441913081 -0.763733 -0.267029 0.587341 -0.020935 1441913081 -0.763733 -0.267029 0.587341 -0.020935 1441913081 -0.763733 -0.267029 0.587341 -0.020935 1441913081 -0.763733 -0.267029 0.587341 -0.020935 1441913081 -0.763733 -0.267029 0.587341 -0.020935 1441913081 -0.763733 -0.267029 0.587341 -0.020935 1441913081 -0.767700 -0.247070 0.591248 -0.007446 1441913081 -0.767700 -0.247070 0.591248 -0.007446 1441913081 -0.767700 -0.247070 0.591248 -0.007446 1441913081 -0.767700 -0.247070 0.591248 -0.007446 1441913081 -0.767700 -0.247070 0.591248 -0.007446 1441913081 -0.767700 -0.247070 0.591248 -0.007446 1441913081 -0.767700 -0.247070 0.591248 -0.007446 1441913081 -0.771362 -0.231445 0.592834 -0.006531 1441913081 -0.771362 -0.231445 0.592834 -0.006531 1441913081 -0.771362 -0.231445 0.592834 -0.006531 1441913081 -0.771362 -0.231445 0.592834 -0.006531 1441913081 -0.771362 -0.231445 0.592834 -0.006531 1441913081 -0.768860 -0.237732 0.593018 -0.026855 1441913081 -0.768860 -0.237732 0.593018 -0.026855 1441913081 -0.768860 -0.237732 0.593018 -0.026855 1441913081 -0.768860 -0.237732 0.593018 -0.026855 1441913081 -0.768860 -0.237732 0.593018 -0.026855 1441913081 -0.768860 -0.237732 0.593018 -0.026855 1441913081 -0.754028 -0.266785 0.596741 -0.064575 1441913081 -0.754028 -0.266785 0.596741 -0.064575 1441913081 -0.754028 -0.266785 0.596741 -0.064575 1441913081 -0.754028 -0.266785 0.596741 -0.064575 1441913081 -0.754028 -0.266785 0.596741 -0.064575 1441913081 -0.754028 -0.266785 0.596741 -0.064575 1441913081 -0.754028 -0.266785 0.596741 -0.064575 1441913081 -0.741272 -0.280701 0.602539 -0.093567 1441913081 -0.741272 -0.280701 0.602539 -0.093567 1441913081 -0.741272 -0.280701 0.602539 -0.093567 1441913081 -0.741272 -0.280701 0.602539 -0.093567 1441913081 -0.741272 -0.280701 0.602539 -0.093567 1441913081 -0.741272 -0.280701 0.602539 -0.093567 1441913081 -0.738159 -0.267212 0.611145 -0.101257 1441913081 -0.738159 -0.267212 0.611145 -0.101257 1441913081 -0.738159 -0.267212 0.611145 -0.101257 1441913081 -0.738159 -0.267212 0.611145 -0.101257 1441913081 -0.738159 -0.267212 0.611145 -0.101257 1441913081 -0.738159 -0.267212 0.611145 -0.101257 1441913081 -0.735168 -0.255737 0.618835 -0.105713 1441913082 -0.735168 -0.255737 0.618835 -0.105713 1441913082 -0.735168 -0.255737 0.618835 -0.105713 1441913082 -0.735168 -0.255737 0.618835 -0.105713 1441913082 -0.735168 -0.255737 0.618835 -0.105713 1441913082 -0.735168 -0.255737 0.618835 -0.105713 1441913082 -0.735168 -0.255737 0.618835 -0.105713 1441913082 -0.730042 -0.255859 0.623413 -0.113586 1441913082 -0.730042 -0.255859 0.623413 -0.113586 1441913082 -0.730042 -0.255859 0.623413 -0.113586 1441913082 -0.730042 -0.255859 0.623413 -0.113586 1441913082 -0.730042 -0.255859 0.623413 -0.113586 1441913082 -0.730042 -0.255859 0.623413 -0.113586 1441913082 -0.724915 -0.264465 0.623962 -0.123535 1441913082 -0.724915 -0.264465 0.623962 -0.123535 1441913082 -0.724915 -0.264465 0.623962 -0.123535 1441913082 -0.724915 -0.264465 0.623962 -0.123535 1441913082 -0.724915 -0.264465 0.623962 -0.123535 1441913082 -0.724915 -0.264465 0.623962 -0.123535 1441913082 -0.718140 -0.286133 0.620117 -0.133606 1441913082 -0.718140 -0.286133 0.620117 -0.133606 1441913082 -0.718140 -0.286133 0.620117 -0.133606 1441913082 -0.718140 -0.286133 0.620117 -0.133606 1441913082 -0.718140 -0.286133 0.620117 -0.133606 1441913082 -0.718140 -0.286133 0.620117 -0.133606 1441913082 -0.718567 -0.293579 0.617493 -0.127502 1441913082 -0.718567 -0.293579 0.617493 -0.127502 1441913082 -0.718567 -0.293579 0.617493 -0.127502 1441913082 -0.718567 -0.293579 0.617493 -0.127502 1441913082 -0.718567 -0.293579 0.617493 -0.127502 1441913082 -0.718567 -0.293579 0.617493 -0.127502 1441913082 -0.718567 -0.293579 0.617493 -0.127502 1441913082 -0.724670 -0.281982 0.619324 -0.108704 1441913082 -0.724670 -0.281982 0.619324 -0.108704 1441913082 -0.724670 -0.281982 0.619324 -0.108704 1441913082 -0.724670 -0.281982 0.619324 -0.108704 1441913082 -0.724670 -0.281982 0.619324 -0.108704 1441913082 -0.724670 -0.281982 0.619324 -0.108704 1441913082 -0.731567 -0.263123 0.622864 -0.087463 1441913082 -0.731567 -0.263123 0.622864 -0.087463 1441913082 -0.731567 -0.263123 0.622864 -0.087463 1441913082 -0.731567 -0.263123 0.622864 -0.087463 1441913082 -0.731567 -0.263123 0.622864 -0.087463 1441913082 -0.731567 -0.263123 0.622864 -0.087463 1441913082 -0.737610 -0.244690 0.625732 -0.067139 1441913082 -0.737610 -0.244690 0.625732 -0.067139 1441913082 -0.737610 -0.244690 0.625732 -0.067139 1441913082 -0.737610 -0.244690 0.625732 -0.067139 1441913082 -0.737610 -0.244690 0.625732 -0.067139 1441913082 -0.737610 -0.244690 0.625732 -0.067139 1441913082 -0.737610 -0.244690 0.625732 -0.067139 1441913082 -0.741516 -0.240051 0.624146 -0.055420 1441913082 -0.741516 -0.240051 0.624146 -0.055420 1441913082 -0.741516 -0.240051 0.624146 -0.055420 1441913082 -0.741516 -0.240051 0.624146 -0.055420 1441913082 -0.741516 -0.240051 0.624146 -0.055420 1441913082 -0.741516 -0.240051 0.624146 -0.055420 1441913082 -0.742676 -0.248108 0.620056 -0.049133 1441913082 -0.742676 -0.248108 0.620056 -0.049133 1441913082 -0.742676 -0.248108 0.620056 -0.049133 1441913082 -0.742676 -0.248108 0.620056 -0.049133 1441913082 -0.742676 -0.248108 0.620056 -0.049133 1441913082 -0.742676 -0.248108 0.620056 -0.049133 1441913082 -0.743591 -0.258911 0.614746 -0.045837 1441913082 -0.743591 -0.258911 0.614746 -0.045837 1441913082 -0.743591 -0.258911 0.614746 -0.045837 1441913082 -0.743591 -0.258911 0.614746 -0.045837 1441913082 -0.743591 -0.258911 0.614746 -0.045837 1441913082 -0.743591 -0.258911 0.614746 -0.045837 1441913082 -0.743591 -0.258911 0.614746 -0.045837 1441913082 -0.740601 -0.273682 0.611572 -0.051392 1441913082 -0.740601 -0.273682 0.611572 -0.051392 1441913082 -0.740601 -0.273682 0.611572 -0.051392 1441913082 -0.740601 -0.273682 0.611572 -0.051392 1441913082 -0.740601 -0.273682 0.611572 -0.051392 1441913082 -0.740601 -0.273682 0.611572 -0.051392 1441913082 -0.731750 -0.285034 0.615906 -0.063599 1441913082 -0.731750 -0.285034 0.615906 -0.063599 1441913082 -0.731750 -0.285034 0.615906 -0.063599 1441913082 -0.731750 -0.285034 0.615906 -0.063599 1441913082 -0.731750 -0.285034 0.615906 -0.063599 1441913082 -0.731750 -0.285034 0.615906 -0.063599 1441913082 -0.731750 -0.285034 0.615906 -0.063599 1441913082 -0.729065 -0.260620 0.630005 -0.060425 1441913082 -0.729065 -0.260620 0.630005 -0.060425 1441913082 -0.729065 -0.260620 0.630005 -0.060425 1441913082 -0.729065 -0.260620 0.630005 -0.060425 1441913082 -0.729065 -0.260620 0.630005 -0.060425 1441913082 -0.729065 -0.260620 0.630005 -0.060425 1441913082 -0.735352 -0.208191 0.643799 -0.039124 1441913082 -0.735352 -0.208191 0.643799 -0.039124 1441913082 -0.735352 -0.208191 0.643799 -0.039124 1441913082 -0.735352 -0.208191 0.643799 -0.039124 1441913082 -0.735352 -0.208191 0.643799 -0.039124 1441913082 -0.735352 -0.208191 0.643799 -0.039124 1441913082 -0.739258 -0.183655 0.647400 -0.026611 1441913082 -0.739258 -0.183655 0.647400 -0.026611 1441913082 -0.739258 -0.183655 0.647400 -0.026611 1441913082 -0.739258 -0.183655 0.647400 -0.026611 1441913082 -0.739258 -0.183655 0.647400 -0.026611 1441913082 -0.739258 -0.183655 0.647400 -0.026611 1441913082 -0.739258 -0.183655 0.647400 -0.026611 1441913082 -0.736450 -0.196899 0.646606 -0.027710 1441913082 -0.736450 -0.196899 0.646606 -0.027710 1441913082 -0.736450 -0.196899 0.646606 -0.027710 1441913082 -0.736450 -0.196899 0.646606 -0.027710 1441913082 -0.736450 -0.196899 0.646606 -0.027710 1441913082 -0.736450 -0.196899 0.646606 -0.027710 1441913082 -0.734314 -0.205078 0.646729 -0.021484 1441913082 -0.734314 -0.205078 0.646729 -0.021484 1441913082 -0.734314 -0.205078 0.646729 -0.021484 1441913082 -0.734314 -0.205078 0.646729 -0.021484 1441913082 -0.734314 -0.205078 0.646729 -0.021484 1441913082 -0.734314 -0.205078 0.646729 -0.021484 1441913082 -0.740051 -0.187866 0.645752 -0.003784 1441913082 -0.740051 -0.187866 0.645752 -0.003784 1441913082 -0.740051 -0.187866 0.645752 -0.003784 1441913083 -0.740051 -0.187866 0.645752 -0.003784 1441913083 -0.740051 -0.187866 0.645752 -0.003784 1441913083 -0.740051 -0.187866 0.645752 -0.003784 1441913083 -0.740051 -0.187866 0.645752 -0.003784 1441913083 -0.748779 -0.176086 0.639038 0.002625 1441913083 -0.748779 -0.176086 0.639038 0.002625 1441913083 -0.748779 -0.176086 0.639038 0.002625 1441913083 -0.748779 -0.176086 0.639038 0.002625 1441913083 -0.748779 -0.176086 0.639038 0.002625 1441913083 -0.748779 -0.176086 0.639038 0.002625 1441913083 -0.748779 -0.176086 0.639038 0.002625 1441913083 -0.754639 -0.189819 0.628052 -0.010254 1441913083 -0.754639 -0.189819 0.628052 -0.010254 1441913083 -0.754639 -0.189819 0.628052 -0.010254 1441913083 -0.754639 -0.189819 0.628052 -0.010254 1441913083 -0.754639 -0.189819 0.628052 -0.010254 1441913083 -0.754639 -0.189819 0.628052 -0.010254 1441913083 -0.754639 -0.189819 0.628052 -0.010254 1441913083 -0.756714 -0.209534 0.618652 -0.028198 1441913083 -0.756714 -0.209534 0.618652 -0.028198 1441913083 -0.756714 -0.209534 0.618652 -0.028198 1441913083 -0.756714 -0.209534 0.618652 -0.028198 1441913083 -0.756714 -0.209534 0.618652 -0.028198 1441913083 -0.756714 -0.209534 0.618652 -0.028198 1441913083 -0.757080 -0.223877 0.612305 -0.043030 1441913083 -0.757080 -0.223877 0.612305 -0.043030 1441913083 -0.757080 -0.223877 0.612305 -0.043030 1441913083 -0.757080 -0.223877 0.612305 -0.043030 1441913083 -0.757080 -0.223877 0.612305 -0.043030 1441913083 -0.757080 -0.223877 0.612305 -0.043030 1441913083 -0.755127 -0.231262 0.610779 -0.057129 1441913083 -0.755127 -0.231262 0.610779 -0.057129 1441913083 -0.755127 -0.231262 0.610779 -0.057129 1441913083 -0.755127 -0.231262 0.610779 -0.057129 1441913083 -0.755127 -0.231262 0.610779 -0.057129 1441913083 -0.755127 -0.231262 0.610779 -0.057129 1441913083 -0.748962 -0.237610 0.614380 -0.071716 1441913083 -0.748962 -0.237610 0.614380 -0.071716 1441913083 -0.748962 -0.237610 0.614380 -0.071716 1441913083 -0.748962 -0.237610 0.614380 -0.071716 1441913083 -0.748962 -0.237610 0.614380 -0.071716 1441913083 -0.748962 -0.237610 0.614380 -0.071716 1441913083 -0.748962 -0.237610 0.614380 -0.071716 1441913083 -0.740295 -0.244629 0.620178 -0.086914 1441913083 -0.740295 -0.244629 0.620178 -0.086914 1441913083 -0.740295 -0.244629 0.620178 -0.086914 1441913083 -0.740295 -0.244629 0.620178 -0.086914 1441913083 -0.740295 -0.244629 0.620178 -0.086914 1441913083 -0.740295 -0.244629 0.620178 -0.086914 1441913083 -0.730042 -0.276917 0.613464 -0.118652 1441913083 -0.730042 -0.276917 0.613464 -0.118652 1441913083 -0.730042 -0.276917 0.613464 -0.118652 1441913083 -0.730042 -0.276917 0.613464 -0.118652 1441913083 -0.730042 -0.276917 0.613464 -0.118652 1441913083 -0.730042 -0.276917 0.613464 -0.118652 1441913083 -0.722107 -0.308716 0.603333 -0.138733 1441913083 -0.722107 -0.308716 0.603333 -0.138733 1441913083 -0.722107 -0.308716 0.603333 -0.138733 1441913083 -0.722107 -0.308716 0.603333 -0.138733 1441913083 -0.722107 -0.308716 0.603333 -0.138733 1441913083 -0.722107 -0.308716 0.603333 -0.138733 1441913083 -0.722107 -0.308716 0.603333 -0.138733 1441913083 -0.723999 -0.298218 0.608765 -0.127625 1441913083 -0.723999 -0.298218 0.608765 -0.127625 1441913083 -0.723999 -0.298218 0.608765 -0.127625 1441913083 -0.723999 -0.298218 0.608765 -0.127625 1441913083 -0.723999 -0.298218 0.608765 -0.127625 1441913083 -0.723999 -0.298218 0.608765 -0.127625 1441913083 -0.724792 -0.279053 0.619751 -0.113037 1441913083 -0.724792 -0.279053 0.619751 -0.113037 1441913083 -0.724792 -0.279053 0.619751 -0.113037 1441913083 -0.724792 -0.279053 0.619751 -0.113037 1441913083 -0.724792 -0.279053 0.619751 -0.113037 1441913083 -0.724792 -0.279053 0.619751 -0.113037 1441913083 -0.721313 -0.273438 0.627502 -0.105713 1441913083 -0.721313 -0.273438 0.627502 -0.105713 1441913083 -0.721313 -0.273438 0.627502 -0.105713 1441913083 -0.721313 -0.273438 0.627502 -0.105713 1441913083 -0.721313 -0.273438 0.627502 -0.105713 1441913083 -0.721313 -0.273438 0.627502 -0.105713 1441913083 -0.721313 -0.273438 0.627502 -0.105713 1441913083 -0.727539 -0.252625 0.631958 -0.086853 1441913083 -0.727539 -0.252625 0.631958 -0.086853 1441913083 -0.727539 -0.252625 0.631958 -0.086853 1441913083 -0.727539 -0.252625 0.631958 -0.086853 1441913083 -0.727539 -0.252625 0.631958 -0.086853 1441913083 -0.727539 -0.252625 0.631958 -0.086853 1441913083 -0.741821 -0.221619 0.629761 -0.063110 1441913083 -0.741821 -0.221619 0.629761 -0.063110 1441913083 -0.741821 -0.221619 0.629761 -0.063110 1441913083 -0.741821 -0.221619 0.629761 -0.063110 1441913083 -0.741821 -0.221619 0.629761 -0.063110 1441913083 -0.741821 -0.221619 0.629761 -0.063110 1441913083 -0.755493 -0.205383 0.619873 -0.053345 1441913083 -0.755493 -0.205383 0.619873 -0.053345 1441913083 -0.755493 -0.205383 0.619873 -0.053345 1441913083 -0.755493 -0.205383 0.619873 -0.053345 1441913083 -0.755493 -0.205383 0.619873 -0.053345 1441913083 -0.755493 -0.205383 0.619873 -0.053345 1441913083 -0.759644 -0.225891 0.606323 -0.065796 1441913083 -0.759644 -0.225891 0.606323 -0.065796 1441913083 -0.759644 -0.225891 0.606323 -0.065796 1441913083 -0.759644 -0.225891 0.606323 -0.065796 1441913083 -0.759644 -0.225891 0.606323 -0.065796 1441913083 -0.759644 -0.225891 0.606323 -0.065796 1441913083 -0.759644 -0.225891 0.606323 -0.065796 1441913083 -0.754517 -0.252563 0.601074 -0.074951 1441913083 -0.754517 -0.252563 0.601074 -0.074951 1441913083 -0.754517 -0.252563 0.601074 -0.074951 1441913083 -0.754517 -0.252563 0.601074 -0.074951 1441913083 -0.754517 -0.252563 0.601074 -0.074951 1441913083 -0.754517 -0.252563 0.601074 -0.074951 1441913083 -0.751221 -0.245605 0.609802 -0.059448 1441913083 -0.751221 -0.245605 0.609802 -0.059448 1441913083 -0.751221 -0.245605 0.609802 -0.059448 1441913084 -0.751221 -0.245605 0.609802 -0.059448 1441913084 -0.751221 -0.245605 0.609802 -0.059448 1441913084 -0.751221 -0.245605 0.609802 -0.059448 1441913084 -0.753662 -0.212341 0.621338 -0.028931 1441913084 -0.753662 -0.212341 0.621338 -0.028931 1441913084 -0.753662 -0.212341 0.621338 -0.028931 1441913084 -0.753662 -0.212341 0.621338 -0.028931 1441913084 -0.753662 -0.212341 0.621338 -0.028931 1441913084 -0.753662 -0.212341 0.621338 -0.028931 1441913084 -0.753662 -0.212341 0.621338 -0.028931 1441913084 -0.756042 -0.187744 0.627014 -0.007141 1441913084 -0.756042 -0.187744 0.627014 -0.007141 1441913084 -0.756042 -0.187744 0.627014 -0.007141 1441913084 -0.756042 -0.187744 0.627014 -0.007141 1441913084 -0.756042 -0.187744 0.627014 -0.007141 1441913084 -0.756042 -0.187744 0.627014 -0.007141 1441913084 -0.756042 -0.187744 0.627014 -0.007141 1441913084 -0.752625 -0.195435 0.628723 -0.008057 1441913084 -0.752625 -0.195435 0.628723 -0.008057 1441913084 -0.752625 -0.195435 0.628723 -0.008057 1441913084 -0.752625 -0.195435 0.628723 -0.008057 1441913084 -0.752625 -0.195435 0.628723 -0.008057 1441913084 -0.752625 -0.195435 0.628723 -0.008057 1441913084 -0.746643 -0.208252 0.631653 -0.012146 1441913084 -0.746643 -0.208252 0.631653 -0.012146 1441913084 -0.746643 -0.208252 0.631653 -0.012146 1441913084 -0.746643 -0.208252 0.631653 -0.012146 1441913084 -0.746643 -0.208252 0.631653 -0.012146 1441913084 -0.746643 -0.208252 0.631653 -0.012146 1441913084 -0.747131 -0.196289 0.635010 0.003723 1441913084 -0.747131 -0.196289 0.635010 0.003723 1441913084 -0.747131 -0.196289 0.635010 0.003723 1441913084 -0.747131 -0.196289 0.635010 0.003723 1441913084 -0.747131 -0.196289 0.635010 0.003723 1441913084 -0.747131 -0.196289 0.635010 0.003723 1441913084 -0.747131 -0.196289 0.635010 0.003723 1441913084 -0.752563 -0.175598 0.634277 0.022339 1441913084 -0.752563 -0.175598 0.634277 0.022339 1441913084 -0.752563 -0.175598 0.634277 0.022339 1441913084 -0.752563 -0.175598 0.634277 0.022339 1441913084 -0.752563 -0.175598 0.634277 0.022339 1441913084 -0.752563 -0.175598 0.634277 0.022339 1441913084 -0.757874 -0.174011 0.628418 0.021423 1441913084 -0.757874 -0.174011 0.628418 0.021423 1441913084 -0.757874 -0.174011 0.628418 0.021423 1441913084 -0.757874 -0.174011 0.628418 0.021423 1441913084 -0.757874 -0.174011 0.628418 0.021423 1441913084 -0.757874 -0.174011 0.628418 0.021423 1441913084 -0.758667 -0.201050 0.619690 -0.002502 1441913084 -0.758667 -0.201050 0.619690 -0.002502 1441913084 -0.758667 -0.201050 0.619690 -0.002502 1441913084 -0.758667 -0.201050 0.619690 -0.002502 1441913084 -0.758667 -0.201050 0.619690 -0.002502 1441913084 -0.758667 -0.201050 0.619690 -0.002502 1441913084 -0.758667 -0.201050 0.619690 -0.002502 1441913084 -0.752747 -0.238098 0.612793 -0.033325 1441913084 -0.752747 -0.238098 0.612793 -0.033325 1441913084 -0.752747 -0.238098 0.612793 -0.033325 1441913084 -0.752747 -0.238098 0.612793 -0.033325 1441913084 -0.752747 -0.238098 0.612793 -0.033325 1441913084 -0.747070 -0.255737 0.611328 -0.052307 1441913084 -0.747070 -0.255737 0.611328 -0.052307 1441913084 -0.747070 -0.255737 0.611328 -0.052307 1441913084 -0.747070 -0.255737 0.611328 -0.052307 1441913084 -0.747070 -0.255737 0.611328 -0.052307 1441913084 -0.747070 -0.255737 0.611328 -0.052307 1441913084 -0.747070 -0.255737 0.611328 -0.052307 1441913084 -0.744812 -0.248291 0.616394 -0.060364 1441913084 -0.744812 -0.248291 0.616394 -0.060364 1441913084 -0.744812 -0.248291 0.616394 -0.060364 1441913084 -0.744812 -0.248291 0.616394 -0.060364 1441913084 -0.744812 -0.248291 0.616394 -0.060364 1441913084 -0.744812 -0.248291 0.616394 -0.060364 1441913084 -0.742004 -0.235657 0.623840 -0.068420 1441913084 -0.742004 -0.235657 0.623840 -0.068420 1441913084 -0.742004 -0.235657 0.623840 -0.068420 1441913084 -0.742004 -0.235657 0.623840 -0.068420 1441913084 -0.742004 -0.235657 0.623840 -0.068420 1441913084 -0.742004 -0.235657 0.623840 -0.068420 1441913084 -0.742004 -0.235657 0.623840 -0.068420 1441913084 -0.736938 -0.228455 0.631409 -0.078308 1441913084 -0.736938 -0.228455 0.631409 -0.078308 1441913084 -0.736938 -0.228455 0.631409 -0.078308 1441913084 -0.736938 -0.228455 0.631409 -0.078308 1441913084 -0.736938 -0.228455 0.631409 -0.078308 1441913084 -0.736938 -0.228455 0.631409 -0.078308 1441913084 -0.733032 -0.223206 0.636963 -0.084839 1441913084 -0.733032 -0.223206 0.636963 -0.084839 1441913084 -0.733032 -0.223206 0.636963 -0.084839 1441913084 -0.733032 -0.223206 0.636963 -0.084839 1441913084 -0.733032 -0.223206 0.636963 -0.084839 1441913084 -0.733032 -0.223206 0.636963 -0.084839 1441913084 -0.731079 -0.217529 0.640930 -0.086121 1441913084 -0.731079 -0.217529 0.640930 -0.086121 1441913084 -0.731079 -0.217529 0.640930 -0.086121 1441913084 -0.731079 -0.217529 0.640930 -0.086121 1441913084 -0.731079 -0.217529 0.640930 -0.086121 1441913084 -0.731079 -0.217529 0.640930 -0.086121 1441913084 -0.731018 -0.212463 0.643066 -0.083435 1441913084 -0.731018 -0.212463 0.643066 -0.083435 1441913084 -0.731018 -0.212463 0.643066 -0.083435 1441913084 -0.731018 -0.212463 0.643066 -0.083435 1441913084 -0.731018 -0.212463 0.643066 -0.083435 1441913084 -0.731018 -0.212463 0.643066 -0.083435 1441913084 -0.732483 -0.210022 0.642700 -0.079346 1441913084 -0.732483 -0.210022 0.642700 -0.079346 1441913084 -0.732483 -0.210022 0.642700 -0.079346 1441913084 -0.732483 -0.210022 0.642700 -0.079346 1441913084 -0.732483 -0.210022 0.642700 -0.079346 1441913084 -0.732483 -0.210022 0.642700 -0.079346 1441913084 -0.732483 -0.210022 0.642700 -0.079346 1441913084 -0.734375 -0.214539 0.639343 -0.076843 1441913084 -0.734375 -0.214539 0.639343 -0.076843 1441913084 -0.734375 -0.214539 0.639343 -0.076843 1441913085 -0.734375 -0.214539 0.639343 -0.076843 1441913085 -0.734375 -0.214539 0.639343 -0.076843 1441913085 -0.734375 -0.214539 0.639343 -0.076843 1441913085 -0.737061 -0.225891 0.632629 -0.074280 1441913085 -0.737061 -0.225891 0.632629 -0.074280 1441913085 -0.737061 -0.225891 0.632629 -0.074280 1441913085 -0.737061 -0.225891 0.632629 -0.074280 1441913085 -0.737061 -0.225891 0.632629 -0.074280 1441913085 -0.737061 -0.225891 0.632629 -0.074280 1441913085 -0.737061 -0.225891 0.632629 -0.074280 1441913085 -0.741760 -0.232544 0.625732 -0.064575 1441913085 -0.741760 -0.232544 0.625732 -0.064575 1441913085 -0.741760 -0.232544 0.625732 -0.064575 1441913085 -0.741760 -0.232544 0.625732 -0.064575 1441913085 -0.741760 -0.232544 0.625732 -0.064575 1441913085 -0.741760 -0.232544 0.625732 -0.064575 1441913085 -0.747314 -0.234070 0.619446 -0.055847 1441913085 -0.747314 -0.234070 0.619446 -0.055847 1441913085 -0.747314 -0.234070 0.619446 -0.055847 1441913085 -0.747314 -0.234070 0.619446 -0.055847 1441913085 -0.747314 -0.234070 0.619446 -0.055847 1441913085 -0.747314 -0.234070 0.619446 -0.055847 1441913085 -0.749023 -0.238647 0.615417 -0.057251 1441913085 -0.749023 -0.238647 0.615417 -0.057251 1441913085 -0.749023 -0.238647 0.615417 -0.057251 1441913085 -0.749023 -0.238647 0.615417 -0.057251 1441913085 -0.749023 -0.238647 0.615417 -0.057251 1441913085 -0.749023 -0.238647 0.615417 -0.057251 1441913085 -0.749023 -0.238647 0.615417 -0.057251 1441913085 -0.745483 -0.240417 0.618530 -0.062073 1441913085 -0.745483 -0.240417 0.618530 -0.062073 1441913085 -0.745483 -0.240417 0.618530 -0.062073 1441913085 -0.745483 -0.240417 0.618530 -0.062073 1441913085 -0.745483 -0.240417 0.618530 -0.062073 1441913085 -0.745483 -0.240417 0.618530 -0.062073 1441913085 -0.741882 -0.221069 0.631104 -0.050171 1441913085 -0.741882 -0.221069 0.631104 -0.050171 1441913085 -0.741882 -0.221069 0.631104 -0.050171 1441913085 -0.741882 -0.221069 0.631104 -0.050171 1441913085 -0.741882 -0.221069 0.631104 -0.050171 1441913085 -0.741882 -0.221069 0.631104 -0.050171 1441913085 -0.741882 -0.221069 0.631104 -0.050171 1441913085 -0.739014 -0.186157 0.646973 -0.025452 1441913085 -0.739014 -0.186157 0.646973 -0.025452 1441913085 -0.739014 -0.186157 0.646973 -0.025452 1441913085 -0.739014 -0.186157 0.646973 -0.025452 1441913085 -0.739014 -0.186157 0.646973 -0.025452 1441913085 -0.739014 -0.186157 0.646973 -0.025452 1441913085 -0.737732 -0.162842 0.655090 -0.008240 1441913085 -0.737732 -0.162842 0.655090 -0.008240 1441913085 -0.737732 -0.162842 0.655090 -0.008240 1441913085 -0.737732 -0.162842 0.655090 -0.008240 1441913085 -0.737732 -0.162842 0.655090 -0.008240 1441913085 -0.737732 -0.162842 0.655090 -0.008240 1441913085 -0.737366 -0.161926 0.655762 -0.002808 1441913085 -0.737366 -0.161926 0.655762 -0.002808 1441913085 -0.737366 -0.161926 0.655762 -0.002808 1441913085 -0.737366 -0.161926 0.655762 -0.002808 1441913085 -0.737366 -0.161926 0.655762 -0.002808 1441913085 -0.737366 -0.161926 0.655762 -0.002808 1441913085 -0.737366 -0.161926 0.655762 -0.002808 1441913085 -0.738098 -0.167725 0.653503 0.003357 1441913085 -0.738098 -0.167725 0.653503 0.003357 1441913085 -0.738098 -0.167725 0.653503 0.003357 1441913085 -0.738098 -0.167725 0.653503 0.003357 1441913085 -0.738098 -0.167725 0.653503 0.003357 1441913085 -0.738098 -0.167725 0.653503 0.003357 1441913085 -0.740906 -0.164490 0.650940 0.017822 1441913085 -0.740906 -0.164490 0.650940 0.017822 1441913085 -0.740906 -0.164490 0.650940 0.017822 1441913085 -0.740906 -0.164490 0.650940 0.017822 1441913085 -0.740906 -0.164490 0.650940 0.017822 1441913085
[truncated: 213,267 more chars]
