# Supplementary material for: Quaternion-Based Gesture Recognition Using Wireless Wearable Motion Capture Sensors
Source: Sensors (Basel). 2016 Apr 28;16(5):605. doi: 10.3390/s16050605 (PMC4883296; doi:10.3390/s16050605)
Supplement: Supplementary file 1 [file sensors-16-00605-s001.zip › MultiSensorGestureData/P4/2. Uppercut/Training19.txt]

0.454407 0.549500 0.534546 -0.453674 1441912925 0.454407 0.549500 0.534546 -0.453674 1441912925 0.454407 0.549500 0.534546 -0.453674 1441912925 0.454407 0.549500 0.534546 -0.453674 1441912925 0.454407 0.549500 0.534546 -0.453674 1441912925 0.454407 0.549500 0.534546 -0.453674 1441912925 0.454407 0.549500 0.534546 -0.453674 1441912925 0.454590 0.548828 0.534119 -0.454712 1441912925 0.454590 0.548828 0.534119 -0.454712 1441912925 0.454590 0.548828 0.534119 -0.454712 1441912925 0.454590 0.548828 0.534119 -0.454712 1441912925 0.454590 0.548828 0.534119 -0.454712 1441912925 0.454590 0.548828 0.534119 -0.454712 1441912925 0.452515 0.549866 0.533997 -0.455688 1441912925 0.452515 0.549866 0.533997 -0.455688 1441912925 0.452515 0.549866 0.533997 -0.455688 1441912925 0.452515 0.549866 0.533997 -0.455688 1441912925 0.452515 0.549866 0.533997 -0.455688 1441912925 0.452515 0.549866 0.533997 -0.455688 1441912925 0.450439 0.550293 0.536072 -0.454834 1441912926 0.450439 0.550293 0.536072 -0.454834 1441912926 0.450439 0.550293 0.536072 -0.454834 1441912926 0.450439 0.550293 0.536072 -0.454834 1441912926 0.450439 0.550293 0.536072 -0.454834 1441912926 0.450439 0.550293 0.536072 -0.454834 1441912926 0.450439 0.550293 0.536072 -0.454834 1441912926 0.453979 0.546326 0.540527 -0.450745 1441912926 0.453979 0.546326 0.540527 -0.450745 1441912926 0.453979 0.546326 0.540527 -0.450745 1441912926 0.453979 0.546326 0.540527 -0.450745 1441912926 0.453979 0.546326 0.540527 -0.450745 1441912926 0.453979 0.546326 0.540527 -0.450745 1441912926 0.461487 0.540100 0.545410 -0.444702 1441912926 0.461487 0.540100 0.545410 -0.444702 1441912926 0.461487 0.540100 0.545410 -0.444702 1441912926 0.461487 0.540100 0.545410 -0.444702 1441912926 0.461487 0.540100 0.545410 -0.444702 1441912926 0.461487 0.540100 0.545410 -0.444702 1441912926 0.468567 0.531616 0.552795 -0.438354 1441912926 0.468567 0.531616 0.552795 -0.438354 1441912926 0.468567 0.531616 0.552795 -0.438354 1441912926 0.468567 0.531616 0.552795 -0.438354 1441912926 0.468567 0.531616 0.552795 -0.438354 1441912926 0.468567 0.531616 0.552795 -0.438354 1441912926 0.476196 0.522644 0.560547 -0.431030 1441912926 0.476196 0.522644 0.560547 -0.431030 1441912926 0.476196 0.522644 0.560547 -0.431030 1441912926 0.476196 0.522644 0.560547 -0.431030 1441912926 0.476196 0.522644 0.560547 -0.431030 1441912926 0.476196 0.522644 0.560547 -0.431030 1441912926 0.483215 0.514648 0.565125 -0.426819 1441912926 0.483215 0.514648 0.565125 -0.426819 1441912926 0.483215 0.514648 0.565125 -0.426819 1441912926 0.483215 0.514648 0.565125 -0.426819 1441912926 0.483215 0.514648 0.565125 -0.426819 1441912926 0.483215 0.514648 0.565125 -0.426819 1441912926 0.483215 0.514648 0.565125 -0.426819 1441912926 0.490234 0.508179 0.565002 -0.426758 1441912926 0.490234 0.508179 0.565002 -0.426758 1441912926 0.490234 0.508179 0.565002 -0.426758 1441912926 0.490234 0.508179 0.565002 -0.426758 1441912926 0.490234 0.508179 0.565002 -0.426758 1441912926 0.490234 0.508179 0.565002 -0.426758 1441912926 0.497925 0.503540 0.562317 -0.426941 1441912926 0.497925 0.503540 0.562317 -0.426941 1441912926 0.497925 0.503540 0.562317 -0.426941 1441912926 0.497925 0.503540 0.562317 -0.426941 1441912926 0.497925 0.503540 0.562317 -0.426941 1441912926 0.497925 0.503540 0.562317 -0.426941 1441912926 0.503052 0.499146 0.560120 -0.428833 1441912926 0.503052 0.499146 0.560120 -0.428833 1441912926 0.503052 0.499146 0.560120 -0.428833 1441912926 0.503052 0.499146 0.560120 -0.428833 1441912926 0.503052 0.499146 0.560120 -0.428833 1441912926 0.503052 0.499146 0.560120 -0.428833 1441912926 0.506958 0.495728 0.560669 -0.427551 1441912926 0.506958 0.495728 0.560669 -0.427551 1441912926 0.506958 0.495728 0.560669 -0.427551 1441912926 0.506958 0.495728 0.560669 -0.427551 1441912926 0.506958 0.495728 0.560669 -0.427551 1441912926 0.506958 0.495728 0.560669 -0.427551 1441912926 0.508606 0.492188 0.565186 -0.423767 1441912926 0.508606 0.492188 0.565186 -0.423767 1441912926 0.508606 0.492188 0.565186 -0.423767 1441912926 0.508606 0.492188 0.565186 -0.423767 1441912926 0.508606 0.492188 0.565186 -0.423767 1441912926 0.508606 0.492188 0.565186 -0.423767 1441912926 0.508606 0.492188 0.565186 -0.423767 1441912926 0.509827 0.487671 0.573425 -0.416382 1441912926 0.509827 0.487671 0.573425 -0.416382 1441912926 0.509827 0.487671 0.573425 -0.416382 1441912926 0.509827 0.487671 0.573425 -0.416382 1441912926 0.509827 0.487671 0.573425 -0.416382 1441912926 0.509827 0.487671 0.573425 -0.416382 1441912926 0.511353 0.482910 0.577209 -0.414734 1441912926 0.511353 0.482910 0.577209 -0.414734 1441912926 0.511353 0.482910 0.577209 -0.414734 1441912926 0.511353 0.482910 0.577209 -0.414734 1441912926 0.511353 0.482910 0.577209 -0.414734 1441912926 0.511353 0.482910 0.577209 -0.414734 1441912926 0.509827 0.482300 0.576233 -0.418762 1441912926 0.509827 0.482300 0.576233 -0.418762 1441912926 0.509827 0.482300 0.576233 -0.418762 1441912926 0.509827 0.482300 0.576233 -0.418762 1441912926 0.509827 0.482300 0.576233 -0.418762 1441912926 0.509827 0.482300 0.576233 -0.418762 1441912926 0.509827 0.482300 0.576233 -0.418762 1441912926 0.505981 0.484497 0.572205 -0.426270 1441912926 0.505981 0.484497 0.572205 -0.426270 1441912926 0.505981 0.484497 0.572205 -0.426270 1441912926 0.505981 0.484497 0.572205 -0.426270 1441912926 0.505981 0.484497 0.572205 -0.426270 1441912926 0.505981 0.484497 0.572205 -0.426270 1441912926 0.505981 0.484497 0.572205 -0.426270 1441912926 0.501038 0.491638 0.564514 -0.434204 1441912926 0.501038 0.491638 0.564514 -0.434204 1441912926 0.501038 0.491638 0.564514 -0.434204 1441912926 0.501038 0.491638 0.564514 -0.434204 1441912926 0.501038 0.491638 0.564514 -0.434204 1441912926 0.501038 0.491638 0.564514 -0.434204 1441912926 0.495911 0.498535 0.557129 -0.441650 1441912926 0.495911 0.498535 0.557129 -0.441650 1441912926 0.495911 0.498535 0.557129 -0.441650 1441912926 0.495911 0.498535 0.557129 -0.441650 1441912926 0.495911 0.498535 0.557129 -0.441650 1441912926 0.495911 0.498535 0.557129 -0.441650 1441912926 0.491150 0.505310 0.552124 -0.445557 1441912926 0.491150 0.505310 0.552124 -0.445557 1441912926 0.491150 0.505310 0.552124 -0.445557 1441912926 0.491150 0.505310 0.552124 -0.445557 1441912926 0.491150 0.505310 0.552124 -0.445557 1441912926 0.491150 0.505310 0.552124 -0.445557 1441912926 0.487671 0.510925 0.551636 -0.443542 1441912926 0.487671 0.510925 0.551636 -0.443542 1441912927 0.487671 0.510925 0.551636 -0.443542 1441912927 0.487671 0.510925 0.551636 -0.443542 1441912927 0.487671 0.510925 0.551636 -0.443542 1441912927 0.487671 0.510925 0.551636 -0.443542 1441912927 0.487183 0.512817 0.559143 -0.432373 1441912927 0.487183 0.512817 0.559143 -0.432373 1441912927 0.487183 0.512817 0.559143 -0.432373 1441912927 0.487183 0.512817 0.559143 -0.432373 1441912927 0.487183 0.512817 0.559143 -0.432373 1441912927 0.487183 0.512817 0.559143 -0.432373 1441912927 0.486389 0.512451 0.568237 -0.421692 1441912927 0.486389 0.512451 0.568237 -0.421692 1441912927 0.486389 0.512451 0.568237 -0.421692 1441912927 0.486389 0.512451 0.568237 -0.421692 1441912927 0.486389 0.512451 0.568237 -0.421692 1441912927 0.486389 0.512451 0.568237 -0.421692 1441912927 0.486389 0.512451 0.568237 -0.421692 1441912927 0.479248 0.511658 0.576721 -0.419312 1441912927 0.479248 0.511658 0.576721 -0.419312 1441912927 0.479248 0.511658 0.576721 -0.419312 1441912927 0.479248 0.511658 0.576721 -0.419312 1441912927 0.479248 0.511658 0.576721 -0.419312 1441912927 0.479248 0.511658 0.576721 -0.419312 1441912927 0.469727 0.517029 0.574402 -0.426636 1441912927 0.469727 0.517029 0.574402 -0.426636 1441912927 0.469727 0.517029 0.574402 -0.426636 1441912927 0.469727 0.517029 0.574402 -0.426636 1441912927 0.469727 0.517029 0.574402 -0.426636 1441912927 0.469727 0.517029 0.574402 -0.426636 1441912927 0.463257 0.522522 0.566589 -0.437378 1441912927 0.463257 0.522522 0.566589 -0.437378 1441912927 0.463257 0.522522 0.566589 -0.437378 1441912927 0.463257 0.522522 0.566589 -0.437378 1441912927 0.463257 0.522522 0.566589 -0.437378 1441912927 0.463257 0.522522 0.566589 -0.437378 1441912927 0.455933 0.530762 0.556274 -0.448242 1441912927 0.455933 0.530762 0.556274 -0.448242 1441912927 0.455933 0.530762 0.556274 -0.448242 1441912927 0.455933 0.530762 0.556274 -0.448242 1441912927 0.455933 0.530762 0.556274 -0.448242 1441912927 0.455933 0.530762 0.556274 -0.448242 1441912927 0.454041 0.536438 0.549011 -0.452332 1441912927 0.454041 0.536438 0.549011 -0.452332 1441912927 0.454041 0.536438 0.549011 -0.452332 1441912927 0.454041 0.536438 0.549011 -0.452332 1441912927 0.454041 0.536438 0.549011 -0.452332 1441912927 0.454041 0.536438 0.549011 -0.452332 1441912927 0.454041 0.536438 0.549011 -0.452332 1441912927 0.455261 0.538269 0.544434 -0.454468 1441912927 0.455261 0.538269 0.544434 -0.454468 1441912927 0.455261 0.538269 0.544434 -0.454468 1441912927 0.455261 0.538269 0.544434 -0.454468 1441912927 0.455261 0.538269 0.544434 -0.454468 1441912927 0.455261 0.538269 0.544434 -0.454468 1441912927 0.455933 0.536316 0.543823 -0.456787 1441912927 0.455933 0.536316 0.543823 -0.456787 1441912927 0.455933 0.536316 0.543823 -0.456787 1441912927 0.455933 0.536316 0.543823 -0.456787 1441912927 0.455933 0.536316 0.543823 -0.456787 1441912927 0.455933 0.536316 0.543823 -0.456787 1441912927 0.460938 0.534729 0.542419 -0.455322 1441912927 0.460938 0.534729 0.542419 -0.455322 1441912927 0.460938 0.534729 0.542419 -0.455322 1441912927 0.460938 0.534729 0.542419 -0.455322 1441912927 0.460938 0.534729 0.542419 -0.455322 1441912927 0.468140 0.530457 0.547607 -0.446594 1441912927 0.468140 0.530457 0.547607 -0.446594 1441912927 0.468140 0.530457 0.547607 -0.446594 1441912927 0.468140 0.530457 0.547607 -0.446594 1441912927 0.468140 0.530457 0.547607 -0.446594 1441912927 0.468140 0.530457 0.547607 -0.446594 1441912927 0.474915 0.521606 0.557190 -0.438049 1441912927 0.474915 0.521606 0.557190 -0.438049 1441912927 0.474915 0.521606 0.557190 -0.438049 1441912927 0.474915 0.521606 0.557190 -0.438049 1441912927 0.474915 0.521606 0.557190 -0.438049 1441912927 0.474915 0.521606 0.557190 -0.438049 1441912927 0.474915 0.521606 0.557190 -0.438049 1441912927 0.485046 0.506226 0.567505 -0.431641 1441912927 0.485046 0.506226 0.567505 -0.431641 1441912927 0.485046 0.506226 0.567505 -0.431641 1441912927 0.485046 0.506226 0.567505 -0.431641 1441912927 0.485046 0.506226 0.567505 -0.431641 1441912927 0.485046 0.506226 0.567505 -0.431641 1441912927 0.492249 0.494995 0.575562 -0.425842 1441912927 0.492249 0.494995 0.575562 -0.425842 1441912927 0.492249 0.494995 0.575562 -0.425842 1441912927 0.492249 0.494995 0.575562 -0.425842 1441912927 0.492249 0.494995 0.575562 -0.425842 1441912927 0.492249 0.494995 0.575562 -0.425842 1441912927 0.499023 0.485413 0.582153 -0.419983 1441912927 0.499023 0.485413 0.582153 -0.419983 1441912927 0.499023 0.485413 0.582153 -0.419983 1441912927 0.499023 0.485413 0.582153 -0.419983 1441912927 0.499023 0.485413 0.582153 -0.419983 1441912927 0.499023 0.485413 0.582153 -0.419983 1441912927 0.500061 0.480774 0.584778 -0.420471 1441912927 0.500061 0.480774 0.584778 -0.420471 1441912927 0.500061 0.480774 0.584778 -0.420471 1441912927 0.500061 0.480774 0.584778 -0.420471 1441912927 0.500061 0.480774 0.584778 -0.420471 1441912927 0.500061 0.480774 0.584778 -0.420471 1441912927 0.500061 0.480774 0.584778 -0.420471 1441912927 0.496704 0.482544 0.582642 -0.425293 1441912927 0.496704 0.482544 0.582642 -0.425293 1441912927 0.496704 0.482544 0.582642 -0.425293 1441912927 0.496704 0.482544 0.582642 -0.425293 1441912927 0.496704 0.482544 0.582642 -0.425293 1441912927 0.496704 0.482544 0.582642 -0.425293 1441912927 0.491577 0.488708 0.577026 -0.431824 1441912927 0.491577 0.488708 0.577026 -0.431824 1441912928 0.491577 0.488708 0.577026 -0.431824 1441912928 0.491577 0.488708 0.577026 -0.431824 1441912928 0.491577 0.488708 0.577026 -0.431824 1441912928 0.491577 0.488708 0.577026 -0.431824 1441912928 0.487305 0.495850 0.570496 -0.437195 1441912928 0.487305 0.495850 0.570496 -0.437195 1441912928 0.487305 0.495850 0.570496 -0.437195 1441912928 0.487305 0.495850 0.570496 -0.437195 1441912928 0.487305 0.495850 0.570496 -0.437195 1441912928 0.487305 0.495850 0.570496 -0.437195 1441912928 0.483704 0.502441 0.566101 -0.439331 1441912928 0.483704 0.502441 0.566101 -0.439331 1441912928 0.483704 0.502441 0.566101 -0.439331 1441912928 0.483704 0.502441 0.566101 -0.439331 1441912928 0.483704 0.502441 0.566101 -0.439331 1441912928 0.483704 0.502441 0.566101 -0.439331 1441912928 0.481506 0.506653 0.564941 -0.438477 1441912928 0.481506 0.506653 0.564941 -0.438477 1441912928 0.481506 0.506653 0.564941 -0.438477 1441912928 0.481506 0.506653 0.564941 -0.438477 1441912928 0.481506 0.506653 0.564941 -0.438477 1441912928 0.481506 0.506653 0.564941 -0.438477 1441912928 0.481506 0.506653 0.564941 -0.438477 1441912928 0.479004 0.509583 0.565125 -0.437500 1441912928 0.479004 0.509583 0.565125 -0.437500 1441912928 0.479004 0.509583 0.565125 -0.437500 1441912928 0.479004 0.509583 0.565125 -0.437500 1441912928 0.479004 0.509583 0.565125 -0.437500 1441912928 0.479004 0.509583 0.565125 -0.437500 1441912928 0.476074 0.512146 0.564697 -0.438293 1441912928 0.476074 0.512146 0.564697 -0.438293 1441912928 0.476074 0.512146 0.564697 -0.438293 1441912928 0.476074 0.512146 0.564697 -0.438293 1441912928 0.476074 0.512146 0.564697 -0.438293 1441912928 0.476074 0.512146 0.564697 -0.438293 1441912928 0.476074 0.512146 0.564697 -0.438293 1441912928 0.473511 0.515930 0.563965 -0.437500 1441912928 0.473511 0.515930 0.563965 -0.437500 1441912928 0.473511 0.515930 0.563965 -0.437500 1441912928 0.473511 0.515930 0.563965 -0.437500 1441912928 0.473511 0.515930 0.563965 -0.437500 1441912928 0.473511 0.515930 0.563965 -0.437500 1441912928 0.470276 0.519653 0.559814 -0.441956 1441912928 0.470276 0.519653 0.559814 -0.441956 1441912928 0.470276 0.519653 0.559814 -0.441956 1441912928 0.470276 0.519653 0.559814 -0.441956 1441912928 0.470276 0.519653 0.559814 -0.441956 1441912928 0.470276 0.519653 0.559814 -0.441956 1441912928 0.470276 0.519653 0.559814 -0.441956 1441912928 0.463074 0.524719 0.554932 -0.449707 1441912928 0.463074 0.524719 0.554932 -0.449707 1441912928 0.463074 0.524719 0.554932 -0.449707 1441912928 0.463074 0.524719 0.554932 -0.449707 1441912928 0.463074 0.524719 0.554932 -0.449707 1441912928 0.463074 0.524719 0.554932 -0.449707 1441912928 0.459351 0.529419 0.548035 -0.456360 1441912928 0.459351 0.529419 0.548035 -0.456360 1441912928 0.459351 0.529419 0.548035 -0.456360 1441912928 0.459351 0.529419 0.548035 -0.456360 1441912928 0.459351 0.529419 0.548035 -0.456360 1441912928 0.459351 0.529419 0.548035 -0.456360 1441912928 0.459045 0.533691 0.541138 -0.459900 1441912928 0.459045 0.533691 0.541138 -0.459900 1441912928 0.459045 0.533691 0.541138 -0.459900 1441912928 0.459045 0.533691 0.541138 -0.459900 1441912928 0.459045 0.533691 0.541138 -0.459900 1441912928 0.459045 0.533691 0.541138 -0.459900 1441912928 0.458008 0.535645 0.538513 -0.461792 1441912928 0.458008 0.535645 0.538513 -0.461792 1441912928 0.458008 0.535645 0.538513 -0.461792 1441912928 0.458008 0.535645 0.538513 -0.461792 1441912928 0.458008 0.535645 0.538513 -0.461792 1441912928 0.458008 0.535645 0.538513 -0.461792 1441912928 0.458008 0.535645 0.538513 -0.461792 1441912928 0.458191 0.535095 0.540039 -0.460510 1441912928 0.458191 0.535095 0.540039 -0.460510 1441912928 0.458191 0.535095 0.540039 -0.460510 1441912928 0.458191 0.535095 0.540039 -0.460510 1441912928 0.458191 0.535095 0.540039 -0.460510 1441912928 0.458191 0.535095 0.540039 -0.460510 1441912928 0.461365 0.533447 0.540039 -0.459229 1441912928 0.461365 0.533447 0.540039 -0.459229 1441912928 0.461365 0.533447 0.540039 -0.459229 1441912928 0.461365 0.533447 0.540039 -0.459229 1441912928 0.461365 0.533447 0.540039 -0.459229 1441912928 0.461365 0.533447 0.540039 -0.459229 1441912928 0.461365 0.533447 0.540039 -0.459229 1441912928 0.467834 0.528259 0.540283 -0.458374 1441912928 0.467834 0.528259 0.540283 -0.458374 1441912928 0.467834 0.528259 0.540283 -0.458374 1441912928 0.467834 0.528259 0.540283 -0.458374 1441912928 0.467834 0.528259 0.540283 -0.458374 1441912928 0.467834 0.528259 0.540283 -0.458374 1441912928 0.475769 0.522095 0.542664 -0.454468 1441912928 0.475769 0.522095 0.542664 -0.454468 1441912928 0.475769 0.522095 0.542664 -0.454468 1441912928 0.475769 0.522095 0.542664 -0.454468 1441912928 0.475769 0.522095 0.542664 -0.454468 1441912928 0.475769 0.522095 0.542664 -0.454468 1441912928 0.484802 0.514343 0.547424 -0.447937 1441912928 0.484802 0.514343 0.547424 -0.447937 1441912928 0.484802 0.514343 0.547424 -0.447937 1441912928 0.484802 0.514343 0.547424 -0.447937 1441912928 0.484802 0.514343 0.547424 -0.447937 1441912928 0.484802 0.514343 0.547424 -0.447937 1441912928 0.484802 0.514343 0.547424 -0.447937 1441912928 0.494995 0.503967 0.556580 -0.437195 1441912928 0.494995 0.503967 0.556580 -0.437195 1441912928 0.494995 0.503967 0.556580 -0.437195 1441912928 0.494995 0.503967 0.556580 -0.437195 1441912928 0.494995 0.503967 0.556580 -0.437195 1441912928 0.494995 0.503967 0.556580 -0.437195 1441912928 0.505188 0.491455 0.567871 -0.425110 1441912928 0.505188 0.491455 0.567871 -0.425110 1441912928 0.505188 0.491455 0.567871 -0.425110 1441912928 0.505188 0.491455 0.567871 -0.425110 1441912929 0.505188 0.491455 0.567871 -0.425110 1441912929 0.505188 0.491455 0.567871 -0.425110 1441912929 0.505188 0.491455 0.567871 -0.425110 1441912929 0.515015 0.478333 0.579712 -0.412048 1441912929 0.515015 0.478333 0.579712 -0.412048 1441912929 0.515015 0.478333 0.579712 -0.412048 1441912929 0.515015 0.478333 0.579712 -0.412048 1441912929 0.515015 0.478333 0.579712 -0.412048 1441912929 0.515015 0.478333 0.579712 -0.412048 1441912929 0.520325 0.467590 0.588379 -0.405396 1441912929 0.520325 0.467590 0.588379 -0.405396 1441912929 0.520325 0.467590 0.588379 -0.405396 1441912929 0.520325 0.467590 0.588379 -0.405396 1441912929 0.520325 0.467590 0.588379 -0.405396 1441912929 0.520325 0.467590 0.588379 -0.405396 1441912929 0.521362 0.462585 0.590698 -0.406433 1441912929 0.521362 0.462585 0.590698 -0.406433 1441912929 0.521362 0.462585 0.590698 -0.406433 1441912929 0.521362 0.462585 0.590698 -0.406433 1441912929 0.521362 0.462585 0.590698 -0.406433 1441912929 0.521362 0.462585 0.590698 -0.406433 1441912929 0.518738 0.463623 0.586853 -0.414185 1441912929 0.518738 0.463623 0.586853 -0.414185 1441912929 0.518738 0.463623 0.586853 -0.414185 1441912929 0.518738 0.463623 0.586853 -0.414185 1441912929 0.518738 0.463623 0.586853 -0.414185 1441912929 0.518738 0.463623 0.586853 -0.414185 1441912929 0.518738 0.463623 0.586853 -0.414185 1441912929 0.513367 0.470886 0.579041 -0.423523 1441912929 0.513367 0.470886 0.579041 -0.423523 1441912929 0.513367 0.470886 0.579041 -0.423523 1441912929 0.513367 0.470886 0.579041 -0.423523 1441912929 0.513367 0.470886 0.579041 -0.423523 1441912929 0.513367 0.470886 0.579041 -0.423523 1441912929 0.505615 0.480408 0.570190 -0.434021 1441912929 0.505615 0.480408 0.570190 -0.434021 1441912929 0.505615 0.480408 0.570190 -0.434021 1441912929 0.505615 0.480408 0.570190 -0.434021 1441912929 0.505615 0.480408 0.570190 -0.434021 1441912929 0.505615 0.480408 0.570190 -0.434021 1441912929 0.497559 0.490601 0.562195 -0.442322 1441912929 0.497559 0.490601 0.562195 -0.442322 1441912929 0.497559 0.490601 0.562195 -0.442322 1441912929 0.497559 0.490601 0.562195 -0.442322 1441912929 0.497559 0.490601 0.562195 -0.442322 1441912929 0.497559 0.490601 0.562195 -0.442322 1441912929 0.497559 0.490601 0.562195 -0.442322 1441912929 0.490967 0.498047 0.556458 -0.448547 1441912929 0.490967 0.498047 0.556458 -0.448547 1441912929 0.490967 0.498047 0.556458 -0.448547 1441912929 0.490967 0.498047 0.556458 -0.448547 1441912929 0.490967 0.498047 0.556458 -0.448547 1441912929 0.490967 0.498047 0.556458 -0.448547 1441912929 0.487671 0.502808 0.554443 -0.449280 1441912929 0.487671 0.502808 0.554443 -0.449280 1441912929 0.487671 0.502808 0.554443 -0.449280 1441912929 0.487671 0.502808 0.554443 -0.449280 1441912929 0.487671 0.502808 0.554443 -0.449280 1441912929 0.487671 0.502808 0.554443 -0.449280 1441912929 0.487915 0.503906 0.557251 -0.444336 1441912929 0.487915 0.503906 0.557251 -0.444336 1441912929 0.487915 0.503906 0.557251 -0.444336 1441912929 0.487915 0.503906 0.557251 -0.444336 1441912929 0.487915 0.503906 0.557251 -0.444336 1441912929 0.487915 0.503906 0.557251 -0.444336 1441912929 0.487671 0.505371 0.562744 -0.435913 1441912929 0.487671 0.505371 0.562744 -0.435913 1441912929 0.487671 0.505371 0.562744 -0.435913 1441912929 0.487671 0.505371 0.562744 -0.435913 1441912929 0.487671 0.505371 0.562744 -0.435913 1441912929 0.487671 0.505371 0.562744 -0.435913 1441912929 0.487671 0.505371 0.562744 -0.435913 1441912929 0.485779 0.507080 0.566956 -0.430603 1441912929 0.485779 0.507080 0.566956 -0.430603 1441912929 0.485779 0.507080 0.566956 -0.430603 1441912929 0.485779 0.507080 0.566956 -0.430603 1441912929 0.485779 0.507080 0.566956 -0.430603 1441912929 0.485779 0.507080 0.566956 -0.430603 1441912929 0.481812 0.508423 0.567932 -0.432190 1441912929 0.481812 0.508423 0.567932 -0.432190 1441912929 0.481812 0.508423 0.567932 -0.432190 1441912929 0.481812 0.508423 0.567932 -0.432190 1441912929 0.481812 0.508423 0.567932 -0.432190 1441912929 0.481812 0.508423 0.567932 -0.432190 1441912929 0.481812 0.508423 0.567932 -0.432190 1441912929 0.473633 0.513733 0.561279 -0.443420 1441912929 0.473633 0.513733 0.561279 -0.443420 1441912929 0.473633 0.513733 0.561279 -0.443420 1441912929 0.473633 0.513733 0.561279 -0.443420 1441912929 0.473633 0.513733 0.561279 -0.443420 1441912929 0.473633 0.513733 0.561279 -0.443420 1441912929 0.464417 0.522339 0.548950 -0.458374 1441912929 0.464417 0.522339 0.548950 -0.458374 1441912929 0.464417 0.522339 0.548950 -0.458374 1441912929 0.464417 0.522339 0.548950 -0.458374 1441912929 0.464417 0.522339 0.548950 -0.458374 1441912929 0.464417 0.522339 0.548950 -0.458374 1441912929 0.453613 0.533020 0.537537 -0.470215 1441912929 0.453613 0.533020 0.537537 -0.470215 1441912929 0.453613 0.533020 0.537537 -0.470215 1441912929 0.453613 0.533020 0.537537 -0.470215 1441912929 0.453613 0.533020 0.537537 -0.470215 1441912929 0.453613 0.533020 0.537537 -0.470215 1441912929 0.446960 0.541565 0.529968 -0.475403 1441912929 0.446960 0.541565 0.529968 -0.475403 1441912929 0.446960 0.541565 0.529968 -0.475403 1441912929 0.446960 0.541565 0.529968 -0.475403 1441912929 0.446960 0.541565 0.529968 -0.475403 1441912929 0.446960 0.541565 0.529968 -0.475403 1441912929 0.445984 0.545227 0.527100 -0.475342 1441912929 0.445984 0.545227 0.527100 -0.475342 1441912929 0.445984 0.545227 0.527100 -0.475342 1441912929 0.445984 0.545227 0.527100 -0.475342 1441912930 0.445984 0.545227 0.527100 -0.475342 1441912930 0.445984 0.545227 0.527100 -0.475342 1441912930 0.449829 0.542725 0.528076 -0.473450 1441912930 0.449829 0.542725 0.528076 -0.473450 1441912930 0.449829 0.542725 0.528076 -0.473450 1441912930 0.449829 0.542725 0.528076 -0.473450 1441912930 0.449829 0.542725 0.528076 -0.473450 1441912930 0.449829 0.542725 0.528076 -0.473450 1441912930 0.462830 0.536926 0.527588 -0.468079 1441912930 0.462830 0.536926 0.527588 -0.468079 1441912930 0.462830 0.536926 0.527588 -0.468079 1441912930 0.462830 0.536926 0.527588 -0.468079 1441912930 0.462830 0.536926 0.527588 -0.468079 1441912930 0.462830 0.536926 0.527588 -0.468079 1441912930 0.465698 0.532837 0.525085 -0.472717 1441912930 0.465698 0.532837 0.525085 -0.472717 1441912930 0.465698 0.532837 0.525085 -0.472717 1441912930 0.465698 0.532837 0.525085 -0.472717 1441912930 0.465698 0.532837 0.525085 -0.472717 1441912930 0.472717 0.525879 0.532593 -0.465027 1441912930 0.472717 0.525879 0.532593 -0.465027 1441912930 0.472717 0.525879 0.532593 -0.465027 1441912930 0.472717 0.525879 0.532593 -0.465027 1441912930 0.472717 0.525879 0.532593 -0.465027 1441912930 0.472717 0.525879 0.532593 -0.465027 1441912930 0.478394 0.518005 0.544861 -0.453735 1441912930 0.478394 0.518005 0.544861 -0.453735 1441912930 0.478394 0.518005 0.544861 -0.453735 1441912930 0.478394 0.518005 0.544861 -0.453735 1441912930 0.478394 0.518005 0.544861 -0.453735 1441912930 0.478394 0.518005 0.544861 -0.453735 1441912930 0.478394 0.518005 0.544861 -0.453735 1441912930 0.488770 0.505981 0.559326 -0.438416 1441912930 0.488770 0.505981 0.559326 -0.438416 1441912930 0.488770 0.505981 0.559326 -0.438416 1441912930 0.488770 0.505981 0.559326 -0.438416 1441912930 0.488770 0.505981 0.559326 -0.438416 1441912930 0.488770 0.505981 0.559326 -0.438416 1441912930 0.498718 0.492737 0.574280 -0.422607 1441912930 0.498718 0.492737 0.574280 -0.422607 1441912930 0.498718 0.492737 0.574280 -0.422607 1441912930 0.498718 0.492737 0.574280 -0.422607 1441912930 0.498718 0.492737 0.574280 -0.422607 1441912930 0.498718 0.492737 0.574280 -0.422607 1441912930 0.505127 0.479614 0.586914 -0.412659 1441912930 0.505127 0.479614 0.586914 -0.412659 1441912930 0.505127 0.479614 0.586914 -0.412659 1441912930 0.505127 0.479614 0.586914 -0.412659 1441912930 0.505127 0.479614 0.586914 -0.412659 1441912930 0.505127 0.479614 0.586914 -0.412659 1441912930 0.505127 0.479614 0.586914 -0.412659 1441912930 0.505432 0.473083 0.591553 -0.413147 1441912930 0.505432 0.473083 0.591553 -0.413147 1441912930 0.505432 0.473083 0.591553 -0.413147 1441912930 0.505432 0.473083 0.591553 -0.413147 1441912930 0.505432 0.473083 0.591553 -0.413147 1441912930 0.505432 0.473083 0.591553 -0.413147 1441912930 0.503296 0.472961 0.589844 -0.418335 1441912930 0.503296 0.472961 0.589844 -0.418335 1441912930 0.503296 0.472961 0.589844 -0.418335 1441912930 0.503296 0.472961 0.589844 -0.418335 1441912930 0.503296 0.472961 0.589844 -0.418335 1441912930 0.503296 0.472961 0.589844 -0.418335 1441912930 0.498657 0.478088 0.584534 -0.425476 1441912930 0.498657 0.478088 0.584534 -0.425476 1441912930 0.498657 0.478088 0.584534 -0.425476 1441912930 0.498657 0.478088 0.584534 -0.425476 1441912930 0.498657 0.478088 0.584534 -0.425476 1441912930 0.498657 0.478088 0.584534 -0.425476 1441912930 0.492859 0.485840 0.576660 -0.434143 1441912930 0.492859 0.485840 0.576660 -0.434143 1441912930 0.492859 0.485840 0.576660 -0.434143 1441912930 0.492859 0.485840 0.576660 -0.434143 1441912930 0.492859 0.485840 0.576660 -0.434143 1441912930 0.492859 0.485840 0.576660 -0.434143 1441912930 0.492859 0.485840 0.576660 -0.434143 1441912930 0.486816 0.494873 0.568420 -0.441528 1441912930 0.486816 0.494873 0.568420 -0.441528 1441912930 0.486816 0.494873 0.568420 -0.441528 1441912930 0.486816 0.494873 0.568420 -0.441528 1441912930 0.486816 0.494873 0.568420 -0.441528 1441912930 0.486816 0.494873 0.568420 -0.441528 1441912930 0.482239 0.502625 0.561707 -0.446350 1441912930 0.482239 0.502625 0.561707 -0.446350 1441912930 0.482239 0.502625 0.561707 -0.446350 1441912930 0.482239 0.502625 0.561707 -0.446350 1441912930 0.482239 0.502625 0.561707 -0.446350 1441912930 0.482239 0.502625 0.561707 -0.446350 1441912930 0.479004 0.509338 0.558838 -0.445801 1441912930 0.479004 0.509338 0.558838 -0.445801 1441912930 0.479004 0.509338 0.558838 -0.445801 1441912930 0.479004 0.509338 0.558838 -0.445801 1441912930 0.479004 0.509338 0.558838 -0.445801 1441912930 0.479004 0.509338 0.558838 -0.445801 1441912930 0.475952 0.514893 0.558533 -0.443115 1441912930 0.475952 0.514893 0.558533 -0.443115 1441912930 0.475952 0.514893 0.558533 -0.443115 1441912930 0.475952 0.514893 0.558533 -0.443115 1441912930 0.475952 0.514893 0.558533 -0.443115 1441912930 0.475952 0.514893 0.558533 -0.443115 1441912930 0.473755 0.517639 0.557373 -0.443665 1441912930 0.473755 0.517639 0.557373 -0.443665 1441912930 0.473755 0.517639 0.557373 -0.443665 1441912930 0.473755 0.517639 0.557373 -0.443665 1441912930 0.473755 0.517639 0.557373 -0.443665 1441912930 0.473755 0.517639 0.557373 -0.443665 1441912930 0.473755 0.517639 0.557373 -0.443665 1441912930 0.472534 0.520996 0.557922 -0.440308 1441912930 0.472534 0.520996 0.557922 -0.440308 1441912930 0.472534 0.520996 0.557922 -0.440308 1441912930 0.472534 0.520996 0.557922 -0.440308 1441912930 0.472534 0.520996 0.557922 -0.440308 1441912931 0.472534 0.520996 0.557922 -0.440308 1441912931 0.472351 0.521790 0.557556 -0.440125 1441912931 0.472351 0.521790 0.557556 -0.440125 1441912931 0.472351 0.521790 0.557556 -0.440125 1441912931 0.472351 0.521790 0.557556 -0.440125 1441912931 0.472351 0.521790 0.557556 -0.440125 1441912931 0.472351 0.521790 0.557556 -0.440125 1441912931 0.470703 0.522827 0.552612 -0.446838 1441912931 0.470703 0.522827 0.552612 -0.446838 1441912931 0.470703 0.522827 0.552612 -0.446838 1441912931 0.470703 0.522827 0.552612 -0.446838 1441912931 0.470703 0.522827 0.552612 -0.446838 1441912931 0.470703 0.522827 0.552612 -0.446838 1441912931 0.466919 0.527222 0.543823 -0.456299 1441912931 0.466919 0.527222 0.543823 -0.456299 1441912931 0.466919 0.527222 0.543823 -0.456299 1441912931 0.466919 0.527222 0.543823 -0.456299 1441912931 0.466919 0.527222 0.543823 -0.456299 1441912931 0.466919 0.527222 0.543823 -0.456299 1441912931 0.460083 0.534607 0.535706 -0.464233 1441912931 0.460083 0.534607 0.535706 -0.464233 1441912931 0.460083 0.534607 0.535706 -0.464233 1441912931 0.460083 0.534607 0.535706 -0.464233 1441912931 0.460083 0.534607 0.535706 -0.464233 1441912931 0.460083 0.534607 0.535706 -0.464233 1441912931 0.455872 0.540588 0.530029 -0.467896 1441912931 0.455872 0.540588 0.530029 -0.467896 1441912931 0.455872 0.540588 0.530029 -0.467896 1441912931 0.455872 0.540588 0.530029 -0.467896 1441912931 0.455872 0.540588 0.530029 -0.467896 1441912931 0.455872 0.540588 0.530029 -0.467896 1441912931 0.455872 0.540588 0.530029 -0.467896 1441912931 0.455017 0.543762 0.527283 -0.468201 1441912931 0.455017 0.543762 0.527283 -0.468201 1441912931 0.455017 0.543762 0.527283 -0.468201 1441912931 0.455017 0.543762 0.527283 -0.468201 1441912931 0.455017 0.543762 0.527283 -0.468201 1441912931 0.455017 0.543762 0.527283 -0.468201 1441912931 0.458069 0.542419 0.526917 -0.467163 1441912931 0.458069 0.542419 0.526917 -0.467163 1441912931 0.458069 0.542419 0.526917 -0.467163 1441912931 0.458069 0.542419 0.526917 -0.467163 1441912931 0.458069 0.542419 0.526917 -0.467163 1441912931 0.458069 0.542419 0.526917 -0.467163 1441912931 0.464661 0.537415 0.527954 -0.465210 1441912931 0.464661 0.537415 0.527954 -0.465210 1441912931 0.464661 0.537415 0.527954 -0.465210 1441912931 0.464661 0.537415 0.527954 -0.465210 1441912931 0.464661 0.537415 0.527954 -0.465210 1441912931 0.464661 0.537415 0.527954 -0.465210 1441912931 0.474854 0.528625 0.530090 -0.462585 1441912931 0.474854 0.528625 0.530090 -0.462585 1441912931 0.474854 0.528625 0.530090 -0.462585 1441912931 
0.491394 0.500671 0.566589 -0.432129 1441912934 0.498230 0.495300 0.568970 -0.427368 1441912934 0.498230 0.495300 0.568970 -0.427368 1441912934 0.498230 0.495300 0.568970 -0.427368 1441912934 0.498230 0.495300 0.568970 -0.427368 1441912934 0.498230 0.495300 0.568970 -0.427368 1441912934 0.498230 0.495300 0.568970 -0.427368 1441912934 0.498230 0.495300 0.568970 -0.427368 1441912934 0.507080 0.486511 0.571411 -0.423767 1441912934 0.507080 0.486511 0.571411 -0.423767 1441912934 0.507080 0.486511 0.571411 -0.423767 1441912934 0.507080 0.486511 0.571411 -0.423767 1441912934 0.507080 0.486511 0.571411 -0.423767 1441912934 0.507080 0.486511 0.571411 -0.423767 1441912934 0.513428 0.478210 0.574036 -0.422119 1441912934 0.513428 0.478210 0.574036 -0.422119 1441912934 0.513428 0.478210 0.574036 -0.422119 1441912934 0.513428 0.478210 0.574036 -0.422119 1441912934 0.513428 0.478210 0.574036 -0.422119 1441912934 0.513428 0.478210 0.574036 -0.422119 1441912934 0.513428 0.478210 0.574036 -0.422119 1441912934 0.517639 0.471497 0.576416 -0.421204 1441912934 0.517639 0.471497 0.576416 -0.421204 1441912934 0.517639 0.471497 0.576416 -0.421204 1441912934 0.517639 0.471497 0.576416 -0.421204 1441912934 0.517639 0.471497 0.576416 -0.421204 1441912934 0.517639 0.471497 0.576416 -0.421204 1441912934 0.521179 0.469421 0.573975 -0.422485 1441912934 0.521179 0.469421 0.573975 -0.422485 1441912934 0.521179 0.469421 0.573975 -0.422485 1441912934 0.521179 0.469421 0.573975 -0.422485 1441912934 0.521179 0.469421 0.573975 -0.422485 1441912934 0.521179 0.469421 0.573975 -0.422485 1441912934 0.519226 0.472534 0.568054 -0.429382 1441912934 0.519226 0.472534 0.568054 -0.429382 1441912934 0.519226 0.472534 0.568054 -0.429382 1441912934 0.519226 0.472534 0.568054 -0.429382 1441912934 0.519226 0.472534 0.568054 -0.429382 1441912934 0.519226 0.472534 0.568054 -0.429382 1441912934 0.512146 0.481384 0.557739 -0.441406 1441912934 0.512146 0.481384 0.557739 -0.441406 1441912934 0.512146 0.481384 0.557739 -0.441406 1441912934 0.512146 0.481384 0.557739 -0.441406 1441912934 0.512146 0.481384 0.557739 -0.441406 1441912934 0.512146 0.481384 0.557739 -0.441406 1441912934 0.502441 0.495361 0.545105 -0.452759 1441912934 0.502441 0.495361 0.545105 -0.452759 1441912934 0.502441 0.495361 0.545105 -0.452759 1441912934 0.502441 0.495361 0.545105 -0.452759 1441912934 0.502441 0.495361 0.545105 -0.452759 1441912934 0.502441 0.495361 0.545105 -0.452759 1441912934 0.492615 0.507446 0.531982 -0.465576 1441912934 0.492615 0.507446 0.531982 -0.465576 1441912934 0.492615 0.507446 0.531982 -0.465576 1441912934 0.492615 0.507446 0.531982 -0.465576 1441912934 0.492615 0.507446 0.531982 -0.465576 1441912934 0.492615 0.507446 0.531982 -0.465576 1441912934 0.492615 0.507446 0.531982 -0.465576 1441912934 0.487122 0.516724 0.522949 -0.471313 1441912934 0.487122 0.516724 0.522949 -0.471313 1441912934 0.487122 0.516724 0.522949 -0.471313 1441912934 0.487122 0.516724 0.522949 -0.471313 1441912934 0.487122 0.516724 0.522949 -0.471313 1441912934 0.487122 0.516724 0.522949 -0.471313 1441912934 0.488098 0.519104 0.519836 -0.471130 1441912934 0.488098 0.519104 0.519836 -0.471130 1441912934 0.488098 0.519104 0.519836 -0.471130 1441912934 0.488098 0.519104 0.519836 -0.471130 1441912934 0.488098 0.519104 0.519836 -0.471130 1441912934 0.488098 0.519104 0.519836 -0.471130 1441912934 0.488098 0.519104 0.519836 -0.471130 1441912934 0.493835 0.515137 0.522400 -0.466675 1441912934 0.493835 0.515137 0.522400 -0.466675 1441912934 0.493835 0.515137 0.522400 -0.466675 1441912934 0.493835 0.515137 0.522400 -0.466675 1441912934 0.493835 0.515137 0.522400 -0.466675 1441912934 0.493835 0.515137 0.522400 -0.466675 1441912934 0.502197 0.507446 0.529114 -0.458557 1441912934 0.502197 0.507446 0.529114 -0.458557 1441912934 0.502197 0.507446 0.529114 -0.458557 1441912934 0.502197 0.507446 0.529114 -0.458557 1441912934 0.502197 0.507446 0.529114 -0.458557 1441912934 0.502197 0.507446 0.529114 -0.458557 1441912934 0.512329 0.495667 0.537170 -0.450745 1441912934 0.512329 0.495667 0.537170 -0.450745 1441912934 0.512329 0.495667 0.537170 -0.450745 1441912934 0.512329 0.495667 0.537170 -0.450745 1441912934 0.512329 0.495667 0.537170 -0.450745 1441912934 0.512329 0.495667 0.537170 -0.450745 1441912934 0.520813 0.484619 0.544067 -0.444763 1441912934 0.520813 0.484619 0.544067 -0.444763 1441912934 0.520813 0.484619 0.544067 -0.444763 1441912934 0.520813 0.484619 0.544067 -0.444763 1441912934 0.520813 0.484619 0.544067 -0.444763 1441912934 0.520813 0.484619 0.544067 -0.444763 1441912934 0.525818 0.477783 0.551453 -0.437073 1441912934 0.525818 0.477783 0.551453 -0.437073 1441912934 0.525818 0.477783 0.551453 -0.437073 1441912934 0.525818 0.477783 0.551453 -0.437073 1441912934 0.525818 0.477783 0.551453 -0.437073 1441912935 0.525818 0.477783 0.551453 -0.437073 1441912935 0.525146 0.475647 0.557251 -0.432800 1441912935 0.525146 0.475647 0.557251 -0.432800 1441912935 0.525146 0.475647 0.557251 -0.432800 1441912935 0.525146 0.475647 0.557251 -0.432800 1441912935 0.525146 0.475647 0.557251 -0.432800 1441912935 0.525146 0.475647 0.557251 -0.432800 1441912935 0.525146 0.475647 0.557251 -0.432800 1441912935 0.517883 0.477661 0.562561 -0.432556 1441912935 0.517883 0.477661 0.562561 -0.432556 1441912935 0.517883 0.477661 0.562561 -0.432556 1441912935 0.517883 0.477661 0.562561 -0.432556 1441912935 0.517883 0.477661 0.562561 -0.432556 1441912935 0.511292 0.483215 0.566589 -0.428955 1441912935 0.511292 0.483215 0.566589 -0.428955 1441912935 0.511292 0.483215 0.566589 -0.428955 1441912935 0.511292 0.483215 0.566589 -0.428955 1441912935 0.511292 0.483215 0.566589 -0.428955 1441912935 0.511292 0.483215 0.566589 -0.428955 1441912935 0.511292 0.483215 0.566589 -0.428955 1441912935 0.506958 0.487488 0.569519 -0.425354 1441912935 0.506958 0.487488 0.569519 -0.425354 1441912935 0.506958 0.487488 0.569519 -0.425354 1441912935 0.506958 0.487488 0.569519 -0.425354 1441912935 0.506958 0.487488 0.569519 -0.425354 1441912935 0.506958 0.487488 0.569519 -0.425354 1441912935 0.506531 0.489929 0.570923 -0.421204 1441912935 0.506531 0.489929 0.570923 -0.421204 1441912935 0.506531 0.489929 0.570923 -0.421204 1441912935 0.506531 0.489929 0.570923 -0.421204 1441912935 0.506531 0.489929 0.570923 -0.421204 1441912935 0.506531 0.489929 0.570923 -0.421204 1441912935 0.510803 0.487305 0.573181 -0.415955 1441912935 0.510803 0.487305 0.573181 -0.415955 1441912935 0.510803 0.487305 0.573181 -0.415955 1441912935 0.510803 0.487305 0.573181 -0.415955 1441912935 0.510803 0.487305 0.573181 -0.415955 1441912935 0.510803 0.487305 0.573181 -0.415955 1441912935 0.514771 0.484253 0.576294 -0.410278 1441912935 0.514771 0.484253 0.576294 -0.410278 1441912935 0.514771 0.484253 0.576294 -0.410278 1441912935 0.514771 0.484253 0.576294 -0.410278 1441912935 0.514771 0.484253 0.576294 -0.410278 1441912935 0.514771 0.484253 0.576294 -0.410278 1441912935 0.514771 0.484253 0.576294 -0.410278 1441912935 0.518982 0.480896 0.579102 -0.404907 1441912935 0.518982 0.480896 0.579102 -0.404907 1441912935 0.518982 0.480896 0.579102 -0.404907 1441912935 0.518982 0.480896 0.579102 -0.404907 1441912935 0.518982 0.480896 0.579102 -0.404907 1441912935 0.518982 0.480896 0.579102 -0.404907 1441912935 0.523376 0.475159 0.582458 -0.401245 1441912935 0.523376 0.475159 0.582458 -0.401245 1441912935 0.523376 0.475159 0.582458 -0.401245 1441912935 0.523376 0.475159 0.582458 -0.401245 1441912935 0.523376 0.475159 0.582458 -0.401245 1441912935 0.523376 0.475159 0.582458 -0.401245 1441912935 0.529297 0.467468 0.584534 -0.399475 1441912935 0.529297 0.467468 0.584534 -0.399475 1441912935 0.529297 0.467468 0.584534 -0.399475 1441912935 0.529297 0.467468 0.584534 -0.399475 1441912935 0.529297 0.467468 0.584534 -0.399475 1441912935 0.529297 0.467468 0.584534 -0.399475 1441912935 0.529297 0.467468 0.584534 -0.399475 1441912935 0.532654 0.461792 0.585144 -0.400635 1441912935 0.532654 0.461792 0.585144 -0.400635 1441912935 0.532654 0.461792 0.585144 -0.400635 1441912935 0.532654 0.461792 0.585144 -0.400635 1441912935 0.532654 0.461792 0.585144 -0.400635 1441912935 0.532654 0.461792 0.585144 -0.400635 1441912935 0.531799 0.460876 0.583252 -0.405640 1441912935 0.531799 0.460876 0.583252 -0.405640 1441912935 0.531799 0.460876 0.583252 -0.405640 1441912935 0.531799 0.460876 0.583252 -0.405640 1441912935 0.531799 0.460876 0.583252 -0.405640 1441912935 0.531799 0.460876 0.583252 -0.405640 1441912935 0.526184 0.466980 0.580200 -0.410339 1441912935 0.526184 0.466980 0.580200 -0.410339 1441912935 0.526184 0.466980 0.580200 -0.410339 1441912935 0.526184 0.466980 0.580200 -0.410339 1441912935 0.526184 0.466980 0.580200 -0.410339 1441912935 0.526184 0.466980 0.580200 -0.410339 1441912935 0.526184 0.466980 0.580200 -0.410339 1441912935 0.519714 0.475647 0.575623 -0.414978 1441912935 0.519714 0.475647 0.575623 -0.414978 1441912935 0.519714 0.475647 0.575623 -0.414978 1441912935 0.519714 0.475647 0.575623 -0.414978 1441912935 0.519714 0.475647 0.575623 -0.414978 1441912935 0.519714 0.475647 0.575623 -0.414978 1441912935 0.513550 0.485046 0.569946 -0.419556 1441912935 0.513550 0.485046 0.569946 -0.419556 1441912935 0.513550 0.485046 0.569946 -0.419556 1441912935 0.513550 0.485046 0.569946 -0.419556 1441912935 0.513550 0.485046 0.569946 -0.419556 1441912935 0.513550 0.485046 0.569946 -0.419556 1441912935 0.513550 0.485046 0.569946 -0.419556 1441912935 0.507996 0.494263 0.565002 -0.422363 1441912935 0.507996 0.494263 0.565002 -0.422363 1441912935 0.507996 0.494263 0.565002 -0.422363 1441912935 0.507996 0.494263 0.565002 -0.422363 1441912935 0.507996 0.494263 0.565002 -0.422363 1441912935 0.506592 0.499207 0.560913 -0.423645 1441912935 0.506592 0.499207 0.560913 -0.423645 1441912935 0.506592 0.499207 0.560913 -0.423645 1441912935 0.506592 0.499207 0.560913 -0.423645 1441912935 0.506592 0.499207 0.560913 -0.423645 1441912935 0.506592 0.499207 0.560913 -0.423645 1441912935 0.508667 0.498535 0.560303 -0.422729 1441912935 0.508667 0.498535 0.560303 -0.422729 1441912935 0.508667 0.498535 0.560303 -0.422729 1441912935 0.508667 0.498535 0.560303 -0.422729 1441912935 0.508667 0.498535 0.560303 -0.422729 1441912935 0.508667 0.498535 0.560303 -0.422729 1441912936 0.512817 0.493774 0.563293 -0.419312 1441912936 0.512817 0.493774 0.563293 -0.419312 1441912936 0.512817 0.493774 0.563293 -0.419312 1441912936 0.512817 0.493774 0.563293 -0.419312 1441912936 0.512817 0.493774 0.563293 -0.419312 1441912936 0.512817 0.493774 0.563293 -0.419312 1441912936 0.513855 0.489075 0.568726 -0.416199 1441912936 0.513855 0.489075 0.568726 -0.416199 1441912936 0.513855 0.489075 0.568726 -0.416199 1441912936 0.513855 0.489075 0.568726 -0.416199 1441912936 0.513855 0.489075 0.568726 -0.416199 1441912936 0.513855 0.489075 0.568726 -0.416199 1441912936 0.512695 0.487183 0.573608 -0.413147 1441912936 0.512695 0.487183 0.573608 -0.413147 1441912936 0.512695 0.487183 0.573608 -0.413147 1441912936 0.512695 0.487183 0.573608 -0.413147 1441912936 0.512695 0.487183 0.573608 -0.413147 1441912936 0.512695 0.487183 0.573608 -0.413147 1441912936 0.512268 0.485962 0.574951 -0.413208 1441912936 0.512268 0.485962 0.574951 -0.413208 1441912936 0.512268 0.485962 0.574951 -0.413208 1441912936 0.512268 0.485962 0.574951 -0.413208 1441912936 0.512268 0.485962 0.574951 -0.413208 1441912936 0.512268 0.485962 0.574951 -0.413208 1441912936 0.512268 0.485962 0.574951 -0.413208 1441912936 0.508301 0.487183 0.576111 -0.415100 1441912936 0.508301 0.487183 0.576111 -0.415100 1441912936 0.508301 0.487183 0.576111 -0.415100 1441912936 0.508301 0.487183 0.576111 -0.415100 1441912936 0.508301 0.487183 0.576111 -0.415100 1441912936 0.508301 0.487183 0.576111 -0.415100 1441912936 0.508301 0.487183 0.576111 -0.415100 1441912936 0.502380 0.490906 0.575012 -0.419434 1441912936 0.502380 0.490906 0.575012 -0.419434 1441912936 0.502380 0.490906 0.575012 -0.419434 1441912936 0.502380 0.490906 0.575012 -0.419434 1441912936 0.502380 0.490906 0.575012 -0.419434 1441912936 0.502380 0.490906 0.575012 -0.419434 1441912936 0.496704 0.495728 0.573242 -0.422913 1441912936 0.496704 0.495728 0.573242 -0.422913 1441912936 0.496704 0.495728 0.573242 -0.422913 1441912936 0.496704 0.495728 0.573242 -0.422913 1441912936 0.496704 0.495728 0.573242 -0.422913 1441912936 0.496704 0.495728 0.573242 -0.422913 1441912936 0.491943 0.500244 0.572083 -0.424744 1441912936 0.491943 0.500244 0.572083 -0.424744 1441912936 0.491943 0.500244 0.572083 -0.424744 1441912936 0.491943 0.500244 0.572083 -0.424744 1441912936 0.491943 0.500244 0.572083 -0.424744 1441912936 0.491943 0.500244 0.572083 -0.424744 1441912936 0.491089 0.503418 0.571289 -0.423035 1441912936 0.491089 0.503418 0.571289 -0.423035 1441912936 0.491089 0.503418 0.571289 -0.423035 1441912936 0.491089 0.503418 0.571289 -0.423035 1441912936 0.491089 0.503418 0.571289 -0.423035 1441912936 0.491089 0.503418 0.571289 -0.423035 1441912936 0.494080 0.502625 0.572083 -0.419495 1441912936 0.494080 0.502625 0.572083 -0.419495 1441912936 0.494080 0.502625 0.572083 -0.419495 1441912936 0.494080 0.502625 0.572083 -0.419495 1441912936 0.494080 0.502625 0.572083 -0.419495 1441912936 0.494080 0.502625 0.572083 -0.419495 1441912936 0.499146 0.499268 0.574890 -0.413574 1441912936 0.499146 0.499268 0.574890 -0.413574 1441912936 0.499146 0.499268 0.574890 -0.413574 1441912936 0.499146 0.499268 0.574890 -0.413574 1441912936 0.499146 0.499268 0.574890 -0.413574 1441912936 0.499146 0.499268 0.574890 -0.413574 1441912936 0.502502 0.496826 0.577698 -0.408447 1441912936 0.502502 0.496826 0.577698 -0.408447 1441912936 0.502502 0.496826 0.577698 -0.408447 1441912936 0.502502 0.496826 0.577698 -0.408447 1441912936 0.502502 0.496826 0.577698 -0.408447 1441912936 0.502502 0.496826 0.577698 -0.408447 1441912936 0.502502 0.496826 0.577698 -0.408447 1441912936 0.505798 0.492981 0.579529 -0.406372 1441912936 0.505798 0.492981 0.579529 -0.406372 1441912936 0.505798 0.492981 0.579529 -0.406372 1441912936 0.505798 0.492981 0.579529 -0.406372 1441912936 0.505798 0.492981 0.579529 -0.406372 1441912936 0.505798 0.492981 0.579529 -0.406372 1441912936 0.510010 0.487488 0.580566 -0.406311 1441912936 0.510010 0.487488 0.580566 -0.406311 1441912936 0.510010 0.487488 0.580566 -0.406311 1441912936 0.510010 0.487488 0.580566 -0.406311 1441912936 0.510010 0.487488 0.580566 -0.406311 1441912936 0.510010 0.487488 0.580566 -0.406311 1441912936 0.517151 0.479553 0.580872 -0.406372 1441912936 0.517151 0.479553 0.580872 -0.406372 1441912936 0.517151 0.479553 0.580872 -0.406372 1441912936 0.517151 0.479553 0.580872 -0.406372 1441912936 0.517151 0.479553 0.580872 -0.406372 1441912936 0.517151 0.479553 0.580872 -0.406372 1441912936 0.517151 0.479553 0.580872 -0.406372 1441912936 0.520081 0.473022 0.580994 -0.410034 1441912936 0.520081 0.473022 0.580994 -0.410034 1441912936 0.520081 0.473022 0.580994 -0.410034 1441912936 0.520081 0.473022 0.580994 -0.410034 1441912936 0.520081 0.473022 0.580994 -0.410034 1441912936 0.520081 0.473022 0.580994 -0.410034 1441912936 0.518982 0.472351 0.578369 -0.415955 1441912936 0.518982 0.472351 0.578369 -0.415955 1441912936 0.518982 0.472351 0.578369 -0.415955 1441912936 0.518982 0.472351 0.578369 -0.415955 1441912936 0.518982 0.472351 0.578369 -0.415955 1441912936 0.518982 0.472351 0.578369 -0.415955 1441912936 0.515137 0.477905 0.571655 -0.423523 1441912936 0.515137 0.477905 0.571655 -0.423523 1441912936 0.515137 0.477905 0.571655 -0.423523 1441912936 0.515137 0.477905 0.571655 -0.423523 1441912936 0.515137 0.477905 0.571655 -0.423523 1441912936 0.515137 0.477905 0.571655 -0.423523 1441912936 0.515137 0.477905 0.571655 -0.423523 1441912937 0.511047 0.486450 0.564819 -0.427979 1441912937 0.511047 0.486450 0.564819 -0.427979 1441912937 0.511047 0.486450 0.564819 -0.427979 1441912937 0.511047 0.486450 0.564819 -0.427979 1441912937 0.511047 0.486450 0.564819 -0.427979 1441912937 0.509338 0.491943 0.557556 -0.433105 1441912937 0.509338 0.491943 0.557556 -0.433105 1441912937 0.509338 0.491943 0.557556 -0.433105 1441912937 0.509338 0.491943 0.557556 -0.433105 1441912937 0.509338 0.491943 0.557556 -0.433105 1441912937 0.509338 0.491943 0.557556 -0.433105 1441912937 0.508911 0.495544 0.552429 -0.436096 1441912937 0.508911 0.495544 0.552429 -0.436096 1441912937 0.508911 0.495544 0.552429 -0.436096 1441912937 0.508911 0.495544 0.552429 -0.436096 1441912937 0.508911 0.495544 0.552429 -0.436096 1441912937 0.508911 0.495544 0.552429 -0.436096 1441912937 0.508911 0.495544 0.552429 -0.436096 1441912937 0.508972 0.497070 0.549500 -0.437988 1441912937 0.508972 0.497070 0.549500 -0.437988 1441912937 0.508972 0.497070 0.549500 -0.437988 1441912937 0.508972 0.497070 0.549500 -0.437988 1441912937 0.508972 0.497070 0.549500 -0.437988 1441912937 0.508972 0.497070 0.549500 -0.437988 1441912937 0.510437 0.495850 0.549622 -0.437561 1441912937 0.510437 0.495850 0.549622 -0.437561 1441912937 0.510437 0.495850 0.549622 -0.437561 1441912937 0.510437 0.495850 0.549622 -0.437561 1441912937 0.510437 0.495850 0.549622 -0.437561 1441912937 0.510437 0.495850 0.549622 -0.437561 1441912937 0.514038 0.493103 0.550659 -0.435120 1441912937 0.514038 0.493103 0.550659 -0.435120 1441912937 0.514038 0.493103 0.550659 -0.435120 1441912937 0.514038 0.493103 0.550659 -0.435120 1441912937 0.514038 0.493103 0.550659 -0.435120 1441912937 0.514038 0.493103 0.550659 -0.435120 1441912937 0.514038 0.493103 0.550659 -0.435120 1441912937 0.516602 0.489502 0.553284 -0.432861 1441912937 0.516602 0.489502 0.553284 -0.432861 1441912937 0.516602 0.489502 0.553284 -0.432861 1441912937 0.516602 0.489502 0.553284 -0.432861 1441912937 0.516602 0.489502 0.553284 -0.432861 1441912937 0.516602 0.489502 0.553284 -0.432861 1441912937 0.516602 0.489502 0.553284 -0.432861 1441912937 0.517029 0.487000 0.555847 -0.431885 1441912937 0.517029 0.487000 0.555847 -0.431885 1441912937 0.517029 0.487000 0.555847 -0.431885 1441912937 0.517029 0.487000 0.555847 -0.431885 1441912937 0.517029 0.487000 0.555847 -0.431885 1441912937 0.517029 0.487000 0.555847 -0.431885 1441912937 0.516968 0.486145 0.556519 -0.431946 1441912937 0.516968 0.486145 0.556519 -0.431946 1441912937 0.516968 0.486145 0.556519 -0.431946 1441912937 0.516968 0.486145 0.556519 -0.431946 1441912937 0.516968 0.486145 0.556519 -0.431946 1441912937 0.516968 0.486145 0.556519 -0.431946 1441912937 0.513489 0.488037 0.556946 -0.433472 1441912937 0.513489 0.488037 0.556946 -0.433472 1441912937 0.513489 0.488037 0.556946 -0.433472 1441912937 0.513489 0.488037 0.556946 -0.433472 1441912937 0.513489 0.488037 0.556946 -0.433472 1441912937 0.513489 0.488037 0.556946 -0.433472 1441912937 0.513489 0.488037 0.556946 -0.433472 1441912937 0.507263 0.493286 0.557617 -0.433960 1441912937 0.507263 0.493286 0.557617 -0.433960 1441912937 0.507263 0.493286 0.557617 -0.433960 1441912937 0.507263 0.493286 0.557617 -0.433960 1441912937 0.507263 0.493286 0.557617 -0.433960 1441912937 0.507263 0.493286 0.557617 -0.433960 1441912937 0.501953 0.497986 0.557983 -0.434387 1441912937 0.501953 0.497986 0.557983 -0.434387 1441912937 0.501953 0.497986 0.557983 -0.434387 1441912937 0.501953 0.497986 0.557983 -0.434387 1441912937 0.501953 0.497986 0.557983 -0.434387 1441912937 0.496826 0.502747 0.559021 -0.433472 1441912937 0.496826 0.502747 0.559021 -0.433472 1441912937 0.496826 0.502747 0.559021 -0.433472 1441912937 0.496826 0.502747 0.559021 -0.433472 1441912937 0.496826 0.502747 0.559021 -0.433472 1441912937 0.496826 0.502747 0.559021 -0.433472 1441912937 0.491821 0.507813 0.558655 -0.433655 1441912937 0.491821 0.507813 0.558655 -0.433655 1441912937 0.491821 0.507813 0.558655 -0.433655 1441912937 0.491821 0.507813 0.558655 -0.433655 1441912937 0.491821 0.507813 0.558655 -0.433655 1441912937 0.491821 0.507813 0.558655 -0.433655 1441912937 0.490784 0.511047 0.556702 -0.433533 1441912937 0.490784 0.511047 0.556702 -0.433533 1441912937 0.490784 0.511047 0.556702 -0.433533 1441912937 0.490784 0.511047 0.556702 -0.433533 1441912937 0.490784 0.511047 0.556702 -0.433533 1441912937 0.490784 0.511047 0.556702 -0.433533 1441912937 0.490784 0.511047 0.556702 -0.433533 1441912937 0.492615 0.511841 0.555664 -0.431885 1441912937 0.492615 0.511841 0.555664 -0.431885 1441912937 0.492615 0.511841 0.555664 -0.431885 1441912937 0.492615 0.511841 0.555664 -0.431885 1441912937 0.492615 0.511841 0.555664 -0.431885 1441912937 0.492615 0.511841 0.555664 -0.431885 1441912937 0.496155 0.510315 0.556091 -0.429138 1441912937 0.496155 0.510315 0.556091 -0.429138 1441912937 0.496155 0.510315 0.556091 -0.429138 1441912937 0.496155 0.510315 0.556091 -0.429138 1441912937 0.496155 0.510315 0.556091 -0.429138 1441912937 0.496155 0.510315 0.556091 -0.429138 1441912937 0.500061 0.506287 0.558716 -0.425903 1441912937 0.500061 0.506287 0.558716 -0.425903 1441912937 0.500061 0.506287 0.558716 -0.425903 1441912937 0.500061 0.506287 0.558716 -0.425903 1441912937 0.500061 0.506287 0.558716 -0.425903 1441912937 0.500061 0.506287 0.558716 -0.425903 1441912937 0.500061 0.506287 0.558716 -0.425903 1441912937 0.503418 0.499817 0.563110 -0.423828 1441912938 0.503418 0.499817 0.563110 -0.423828 1441912938 0.503418 0.499817 0.563110 -0.423828 1441912938 0.503418 0.499817 0.563110 -0.423828 1441912938 0.503418 0.499817 0.563110 -0.423828 1441912938 0.503418 0.499817 0.563110 -0.423828 1441912938 0.505859 0.493652 0.567383 -0.422424 1441912938 0.505859 0.493652 0.567383 -0.422424 1441912938 0.505859 0.493652 0.567383 -0.422424 1441912938 0.505859 0.493652 0.567383 -0.422424 1441912938 0.505859 0.493652 0.567383 -0.422424 1441912938 0.505859 0.493652 0.567383 -0.422424 1441912938 0.505859 0.493652 0.567383 -0.422424 1441912938 0.506470 0.490234 0.568359 -0.424377 1441912938 0.506470 0.490234 0.568359 -0.424377 1441912938 0.506470 0.490234 0.568359 -0.424377 1441912938 0.506470 0.490234 0.568359 -0.424377 1441912938 0.506470 0.490234 0.568359 -0.424377 1441912938 0.506470 0.490234 0.568359 -0.424377 1441912938 0.505493 0.490967 0.566101 -0.427673 1441912938 0.505493 0.490967 0.566101 -0.427673 1441912938 0.505493 0.490967 0.566101 -0.427673 1441912938 0.505493 0.490967 0.566101 -0.427673 1441912938 0.505493 0.490967 0.566101 -0.427673 1441912938 0.505493 0.490967 0.566101 -0.427673 1441912938 0.505493 0.490967 0.566101 -0.427673 1441912938 0.503540 0.494934 0.562439 -0.430237 1441912938 0.503540 0.494934 0.562439 -0.430237 1441912938 0.503540 0.494934 0.562439 -0.430237 1441912938 0.503540 0.494934 0.562439 -0.430237 1441912938 0.503540 0.494934 0.562439 -0.430237 1441912938 0.503540 0.494934 0.562439 -0.430237 1441912938 0.500244 0.498962 0.559265 -0.433533 1441912938 0.500244 0.498962 0.559265 -0.433533 1441912938 0.500244 0.498962 0.559265 -0.433533 1441912938 0.500244 0.498962 0.559265 -0.433533 1441912938 0.500244 0.498962 0.559265 -0.433533 1441912938 0.500244 0.498962 0.559265 -0.433533 1441912938 0.497620 0.502869 0.557434 -0.434387 1441912938 0.497620 0.502869 0.557434 -0.434387 1441912938 0.497620 0.502869 0.557434 -0.434387 1441912938 0.497620 0.502869 0.557434 -0.434387 1441912938 0.497620 0.502869 0.557434 -0.434387 1441912938 0.497620 0.502869 0.557434 -0.434387 1441912938 0.497620 0.502869 0.557434 -0.434387 1441912938 0.495117 0.506226 0.556641 -0.434448 1441912938 0.495117 0.506226 0.556641 -0.434448 1441912938 0.495117 0.506226 0.556641 -0.434448 1441912938 0.495117 0.506226 0.556641 -0.434448 1441912938 0.495117 0.506226 0.556641 -0.434448 1441912938 0.493469 0.508972 0.555908 -0.433960 1441912938 0.493469 0.508972 0.555908 -0.433960 1441912938 0.493469 0.508972 0.555908 -0.433960 1441912938 0.493469 0.508972 0.555908 -0.433960 1441912938 0.493469 0.508972 0.555908 -0.433960 1441912938 0.493469 0.508972 0.555908 -0.433960 1441912938 0.493164 0.510254 0.555298 -0.433594 1441912938 0.493164 0.510254 0.555298 -0.433594 1441912938 0.493164 0.510254 0.555298 -0.433594 1441912938 0.493164 0.510254 0.555298 -0.433594 1441912938 0.493164 0.510254 0.555298 -0.433594 1441912938 0.493164 0.510254 0.555298 -0.433594 1441912938 0.494019 0.510254 0.553589 -0.434875 1441912938 0.494019 0.510254 0.553589 -0.434875 1441912938 0.494019 0.510254 0.553589 -0.434875 1441912938 0.494019 0.510254 0.553589 -0.434875 1441912938 0.494019 0.510254 0.553589 -0.434875 1441912938 0.494019 0.510254 0.553589 -0.434875 1441912938 0.494019 0.510254 0.553589 -0.434875 1441912938 0.494995 0.509155 0.552856 -0.435913 1441912938 0.494995 0.509155 0.552856 -0.435913 1441912938 0.494995 0.509155 0.552856 -0.435913 1441912938 0.494995 0.509155 0.552856 -0.435913 1441912938 0.494995 0.509155 0.552856 -0.435913 1441912938 0.494995 0.509155 0.552856 -0.435913 1441912938 0.497559 0.506104 0.552856 -0.436462 1441912938 0.497559 0.506104 0.552856 -0.436462 1441912938 0.497559 0.506104 0.552856 -0.436462 1441912938 0.497559 0.506104 0.552856 -0.436462 1441912938 0.497559 0.506104 0.552856 -0.436462 1441912938 0.497559 0.506104 0.552856 -0.436462 1441912938 0.498474 0.505249 0.554382 -0.434509 1441912938 0.498474 0.505249 0.554382 -0.434509 1441912938 0.498474 0.505249 0.554382 -0.434509 1441912938 0.498474 0.505249 0.554382 -0.434509 1441912938 0.498474 0.505249 0.554382 -0.434509 1441912938 0.498474 0.505249 0.554382 -0.434509 1441912938 0.499512 0.503784 0.556641 -0.432251 1441912938 0.499512 0.503784 0.556641 -0.432251 1441912938 0.499512 0.503784 0.556641 -0.432251 1441912938 0.499512 0.503784 0.556641 -0.432251 1441912938 0.499512 0.503784 0.556641 -0.432251 1441912938 0.499634 0.502319 0.558960 -0.430725 1441912938 0.499634 0.502319 0.558960 -0.430725 1441912938 0.499634 0.502319 0.558960 -0.430725 1441912938 0.499634 0.502319 0.558960 -0.430725 1441912938 0.499634 0.502319 0.558960 -0.430725 1441912938 0.499634 0.502319 0.558960 -0.430725 1441912938 0.499695 0.501404 0.560242 -0.430054 1441912938 0.499695 0.501404 0.560242 -0.430054 1441912938 0.499695 0.501404 0.560242 -0.430054 1441912938 0.499695 0.501404 0.560242 -0.430054 1441912938 0.499695 0.501404 0.560242 -0.430054 1441912938 0.499695 0.501404 0.560242 -0.430054 1441912938 0.499695 0.501404 0.560242 -0.430054 1441912938 0.497620 0.501221 0.560364 -0.432495 1441912938 0.497620 0.501221 0.560364 -0.432495 1441912938 0.497620 0.501221 0.560364 -0.432495 1441912938 0.497620 0.501221 0.560364 -0.432495 1441912938 0.497620 0.501221 0.560364 -0.432495 1441912938 0.493958 0.503540 0.559204 -0.435547 1441912938 0.493958 0.503540 0.559204 -0.435547 1441912938 0.493958 0.503540 0.559204 -0.435547 1441912939 0.493958 0.503540 0.559204 -0.435547 1441912939 0.493958 0.503540 0.559204 -0.435547 1441912939 0.493958 0.503540 0.559204 -0.435547 1441912939 0.493958 0.503540 0.559204 -0.435547 1441912939 0.491028 0.506348 0.557007 -0.438354 1441912939 0.491028 0.506348 0.557007 -0.438354 1441912939 0.491028 0.506348 0.557007 -0.438354 1441912939 0.491028 0.506348 0.557007 -0.438354 1441912939 0.491028 0.506348 0.557007 -0.438354 1441912939 0.491028 0.506348 0.557007 -0.438354 1441912939 0.489197 0.508240 0.555420 -0.440247 1441912939 0.489197 0.508240 0.555420 -0.440247 1441912939 0.489197 0.508240 0.555420 -0.440247 1441912939 0.489197 0.508240 0.555420 -0.440247 1441912939 0.489197 0.508240 0.555420 -0.440247 1441912939 0.489197 0.508240 0.555420 -0.440247 1441912939 0.491455 0.506775 0.556641 -0.437866 1441912939 0.491455 0.506775 0.556641 -0.437866 1441912939 0.491455 0.506775 0.556641 -0.437866 1441912939 0.491455 0.506775 0.556641 -0.437866 1441912939 0.491455 0.506775 0.556641 -0.437866 1441912939 0.491455 0.506775 0.556641 -0.437866 1441912939 0.491455 0.506775 0.556641 -0.437866 1441912939 0.498474 0.501404 0.560486 -0.431152 1441912939 0.498474 0.501404 0.560486 -0.431152 1441912939 0.498474 0.501404 0.560486 -0.431152 1441912939 0.498474 0.501404 0.560486 -0.431152 1441912939 0.498474 0.501404 0.560486 -0.431152 1441912939 0.498474 0.501404 0.560486 -0.431152 1441912939 0.507813 0.491455 0.565796 -0.424744 1441912939 0.507813 0.491455 0.565796 -0.424744 1441912939 0.507813 0.491455 0.565796 -0.424744 1441912939 0.507813 0.491455 0.565796 -0.424744 1441912939 0.507813 0.491455 0.565796 -0.424744 1441912939 0.507813 0.491455 0.565796 -0.424744 1441912939 0.507813 0.491455 0.565796 -0.424744 1441912939 0.516724 0.481018 0.572571 -0.416748 1441912939 0.516724 0.481018 0.572571 -0.416748 1441912939 0.516724 0.481018 0.572571 -0.416748 1441912939 0.516724 0.481018 0.572571 -0.416748 1441912939 0.516724 0.481018 0.572571 -0.416748 1441912939 0.516724 0.481018 0.572571 -0.416748 1441912939 0.524536 0.471497 0.579224 -0.408630 1441912939 0.524536 0.471497 0.579224 -0.408630 1441912939 0.524536 0.471497 0.579224 -0.408630 1441912939 0.524536 0.471497 0.579224 -0.408630 1441912939 0.524536 0.471497 0.579224 -0.408630 1441912939 0.524536 0.471497 0.579224 -0.408630 1441912939 0.524536 0.471497 0.579224 -0.408630 1441912939 0.531189 0.461487 0.584351 -0.404114 1441912939 0.531189 0.461487 0.584351 -0.404114 1441912939 0.531189 0.461487 0.584351 -0.404114 1441912939 0.531189 0.461487 0.584351 -0.404114 1441912939 0.531189 0.461487 0.584351 -0.404114 1441912939 0.531189 0.461487 0.584351 -0.404114 1441912939 0.535339 0.453857 0.587158 -0.403198 1441912939 0.535339 0.453857 0.587158 -0.403198 1441912939 0.535339 0.453857 0.587158 -0.403198 1441912939 0.535339 0.453857 0.587158 -0.403198 1441912939 0.535339 0.453857 0.587158 -0.403198 1441912939 0.535339 0.453857 0.587158 -0.403198 1441912939 0.537842 0.449280 0.588013 -0.403748 1441912939 0.537842 0.449280 0.588013 -0.403748 1441912939 0.537842 0.449280 0.588013 -0.403748 1441912939 0.537842 0.449280 0.588013 -0.403748 1441912939 0.537842 0.449280 0.588013 -0.403748 1441912939 0.537842 0.449280 0.588013 -0.403748 1441912939 0.538330 0.447388 0.588196 -0.404968 1441912939 0.538330 0.447388 0.588196 -0.404968 1441912939 0.538330 0.447388 0.588196 -0.404968 1441912939 
0.543335 0.453674 0.581055 -0.401550 1441912979 0.543335 0.453674 0.581055 -0.401550 1441912979 0.543335 0.453674 0.581055 -0.401550 1441912979 0.543945 0.452515 0.580322 -0.403015 1441912979 0.543945 0.452515 0.580322 -0.403015 1441912979 0.543945 0.452515 0.580322 -0.403015 1441912979 0.543945 0.452515 0.580322 -0.403015 1441912979 0.543945 0.452515 0.580322 -0.403015 1441912979 0.543945 0.452515 0.580322 -0.403015 1441912979 0.543945 0.452515 0.580322 -0.403015 1441912979 0.544006 0.451843 0.580994 -0.402771 1441912979 0.544006 0.451843 0.580994 -0.402771 1441912979 0.544006 0.451843 0.580994 -0.402771 1441912979 0.544006 0.451843 0.580994 -0.402771 1441912979 0.544006 0.451843 0.580994 -0.402771 1441912979 0.544006 0.451843 0.580994 -0.402771 1441912980 0.544434 0.450012 0.583557 -0.400635 1441912980 0.544434 0.450012 0.583557 -0.400635 1441912980 0.544434 0.450012 0.583557 -0.400635 1441912980 0.544434 0.450012 0.583557 -0.400635 1441912980 0.544434 0.450012 0.583557 -0.400635 1441912980 0.544434 0.450012 0.583557 -0.400635 1441912980 0.544434 0.450012 0.583557 -0.400635 1441912980 0.546753 0.443604 0.590027 -0.395081 1441912980 0.546753 0.443604 0.590027 -0.395081 1441912980 0.546753 0.443604 0.590027 -0.395081 1441912980 0.546753 0.443604 0.590027 -0.395081 1441912980 0.546753 0.443604 0.590027 -0.395081 1441912980 0.546753 0.443604 0.590027 -0.395081 1441912980 0.546753 0.443604 0.590027 -0.395081 1441912980 0.551086 0.435852 0.596680 -0.387573 1441912980 0.551086 0.435852 0.596680 -0.387573 1441912980 0.551086 0.435852 0.596680 -0.387573 1441912980 0.551086 0.435852 0.596680 -0.387573 1441912980 0.551086 0.435852 0.596680 -0.387573 1441912980 0.551086 0.435852 0.596680 -0.387573 1441912980 0.554382 0.428833 0.600220 -0.385254 1441912980 0.554382 0.428833 0.600220 -0.385254 1441912980 0.554382 0.428833 0.600220 -0.385254 1441912980 0.554382 0.428833 0.600220 -0.385254 1441912980 0.554382 0.428833 0.600220 -0.385254 1441912980 0.554382 0.428833 0.600220 -0.385254 1441912980 0.554382 0.428833 0.600220 -0.385254 1441912980 0.557129 0.424744 0.600586 -0.385254 1441912980 0.557129 0.424744 0.600586 -0.385254 1441912980 0.557129 0.424744 0.600586 -0.385254 1441912980 0.557129 0.424744 0.600586 -0.385254 1441912980 0.557129 0.424744 0.600586 -0.385254 1441912980 0.557129 0.424744 0.600586 -0.385254 1441912980 0.558594 0.423523 0.599365 -0.386353 1441912980 0.558594 0.423523 0.599365 -0.386353 1441912980 0.558594 0.423523 0.599365 -0.386353 1441912980 0.558594 0.423523 0.599365 -0.386353 1441912980 0.558594 0.423523 0.599365 -0.386353 1441912980 0.558594 0.423523 0.599365 -0.386353 1441912980 0.557495 0.425720 0.596069 -0.390686 1441912980 0.557495 0.425720 0.596069 -0.390686 1441912980 0.557495 0.425720 0.596069 -0.390686 1441912980 0.557495 0.425720 0.596069 -0.390686 1441912980 0.557495 0.425720 0.596069 -0.390686 1441912980 0.557495 0.425720 0.596069 -0.390686 1441912980 0.554871 0.430420 0.592163 -0.395142 1441912980 0.554871 0.430420 0.592163 -0.395142 1441912980 0.554871 0.430420 0.592163 -0.395142 1441912980 0.554871 0.430420 0.592163 -0.395142 1441912980 0.554871 0.430420 0.592163 -0.395142 1441912980 0.554871 0.430420 0.592163 -0.395142 1441912980 0.554932 0.434265 0.589294 -0.395142 1441912980 0.554932 0.434265 0.589294 -0.395142 1441912980 0.554932 0.434265 0.589294 -0.395142 1441912980 0.554932 0.434265 0.589294 -0.395142 1441912980 0.554932 0.434265 0.589294 -0.395142 1441912980 0.554932 0.434265 0.589294 -0.395142 1441912980 0.558289 0.432556 0.593262 -0.386230 1441912980 0.558289 0.432556 0.593262 -0.386230 1441912980 0.558289 0.432556 0.593262 -0.386230 1441912980 0.558289 0.432556 0.593262 -0.386230 1441912980 0.558289 0.432556 0.593262 -0.386230 1441912980 0.558289 0.432556 0.593262 -0.386230 1441912980 0.567200 0.426392 0.596375 -0.375122 1441912980 0.567200 0.426392 0.596375 -0.375122 1441912980 0.567200 0.426392 0.596375 -0.375122 1441912980 0.567200 0.426392 0.596375 -0.375122 1441912980 0.567200 0.426392 0.596375 -0.375122 1441912980 0.567200 0.426392 0.596375 -0.375122 1441912980 0.574768 0.418091 0.602112 -0.363586 1441912980 0.574768 0.418091 0.602112 -0.363586 1441912980 0.574768 0.418091 0.602112 -0.363586 1441912980 0.574768 0.418091 0.602112 -0.363586 1441912980 0.574768 0.418091 0.602112 -0.363586 1441912980 0.574768 0.418091 0.602112 -0.363586 1441912980 0.574768 0.418091 0.602112 -0.363586 1441912980 0.579834 0.406677 0.611267 -0.353088 1441912980 0.579834 0.406677 0.611267 -0.353088 1441912980 0.579834 0.406677 0.611267 -0.353088 1441912980 0.579834 0.406677 0.611267 -0.353088 1441912980 0.579834 0.406677 0.611267 -0.353088 1441912980 0.579834 0.406677 0.611267 -0.353088 1441912980 0.583618 0.398560 0.616882 -0.346252 1441912980 0.583618 0.398560 0.616882 -0.346252 1441912980 0.583618 0.398560 0.616882 -0.346252 1441912980 0.583618 0.398560 0.616882 -0.346252 1441912980 0.583618 0.398560 0.616882 -0.346252 1441912980 0.583618 0.398560 0.616882 -0.346252 1441912980 0.583191 0.395691 0.619019 -0.346558 1441912980 0.583191 0.395691 0.619019 -0.346558 1441912980 0.583191 0.395691 0.619019 -0.346558 1441912980 0.583191 0.395691 0.619019 -0.346558 1441912980 0.583191 0.395691 0.619019 -0.346558 1441912980 0.583191 0.395691 0.619019 -0.346558 1441912980 0.579163 0.398132 0.618103 -0.351990 1441912980 0.579163 0.398132 0.618103 -0.351990 1441912980 0.579163 0.398132 0.618103 -0.351990 1441912980 0.579163 0.398132 0.618103 -0.351990 1441912980 0.579163 0.398132 0.618103 -0.351990 1441912980 0.579163 0.398132 0.618103 -0.351990 1441912980 0.573975 0.404480 0.614807 -0.358948 1441912980 0.573975 0.404480 0.614807 -0.358948 1441912980 0.573975 0.404480 0.614807 -0.358948 1441912980 0.573975 0.404480 0.614807 -0.358948 1441912980 0.573975 0.404480 0.614807 -0.358948 1441912980 0.573975 0.404480 0.614807 -0.358948 1441912980 0.573975 0.404480 0.614807 -0.358948 1441912980 0.568604 0.411560 0.610718 -0.366455 1441912980 0.568604 0.411560 0.610718 -0.366455 1441912980 0.568604 0.411560 0.610718 -0.366455 1441912980 0.568604 0.411560 0.610718 -0.366455 1441912980 0.568604 0.411560 0.610718 -0.366455 1441912980 0.568604 0.411560 0.610718 -0.366455 1441912981 0.562134 0.418884 0.609131 -0.370728 1441912981 0.562134 0.418884 0.609131 -0.370728 1441912981 0.562134 0.418884 0.609131 -0.370728 1441912981 0.562134 0.418884 0.609131 -0.370728 1441912981 0.562134 0.418884 0.609131 -0.370728 1441912981 0.562134 0.418884 0.609131 -0.370728 1441912981 0.562134 0.418884 0.609131 -0.370728 1441912981 0.557068 0.425781 0.607300 -0.373474 1441912981 0.557068 0.425781 0.607300 -0.373474 1441912981 0.557068 0.425781 0.607300 -0.373474 1441912981 0.557068 0.425781 0.607300 -0.373474 1441912981 0.557068 0.425781 0.607300 -0.373474 1441912981 0.557068 0.425781 0.607300 -0.373474 1441912981 0.550781 0.432861 0.608643 -0.372559 1441912981 0.550781 0.432861 0.608643 -0.372559 1441912981 0.550781 0.432861 0.608643 -0.372559 1441912981 0.550781 0.432861 0.608643 -0.372559 1441912981 0.550781 0.432861 0.608643 -0.372559 1441912981 0.550781 0.432861 0.608643 -0.372559 1441912981 0.546387 0.436157 0.611877 -0.369873 1441912981 0.546387 0.436157 0.611877 -0.369873 1441912981 0.546387 0.436157 0.611877 -0.369873 1441912981 0.546387 0.436157 0.611877 -0.369873 1441912981 0.546387 0.436157 0.611877 -0.369873 1441912981 0.546387 0.436157 0.611877 -0.369873 1441912981 0.541077 0.441895 0.613281 -0.368469 1441912981 0.541077 0.441895 0.613281 -0.368469 1441912981 0.541077 0.441895 0.613281 -0.368469 1441912981 0.541077 0.441895 0.613281 -0.368469 1441912981 0.541077 0.441895 0.613281 -0.368469 1441912981 0.541077 0.441895 0.613281 -0.368469 1441912981 0.541077 0.441895 0.613281 -0.368469 1441912981 0.531250 0.452026 0.610962 -0.374268 1441912981 0.531250 0.452026 0.610962 -0.374268 1441912981 0.531250 0.452026 0.610962 -0.374268 1441912981 0.531250 0.452026 0.610962 -0.374268 1441912981 0.531250 0.452026 0.610962 -0.374268 1441912981 0.531250 0.452026 0.610962 -0.374268 1441912981 0.525085 0.459839 0.601624 -0.388367 1441912981 0.525085 0.459839 0.601624 -0.388367 1441912981 0.525085 0.459839 0.601624 -0.388367 1441912981 0.525085 0.459839 0.601624 -0.388367 1441912981 0.525085 0.459839 0.601624 -0.388367 1441912981 0.525085 0.459839 0.601624 -0.388367 1441912981 0.521973 0.467957 0.592957 -0.396057 1441912981 0.521973 0.467957 0.592957 -0.396057 1441912981 0.521973 0.467957 0.592957 -0.396057 1441912981 0.521973 0.467957 0.592957 -0.396057 1441912981 0.521973 0.467957 0.592957 -0.396057 1441912981 0.521973 0.467957 0.592957 -0.396057 1441912981 0.518188 0.474731 0.589233 -0.398560 1441912981 0.518188 0.474731 0.589233 -0.398560 1441912981 0.518188 0.474731 0.589233 -0.398560 1441912981 0.518188 0.474731 0.589233 -0.398560 1441912981 0.518188 0.474731 0.589233 -0.398560 1441912981 0.518188 0.474731 0.589233 -0.398560 1441912981 0.518188 0.474731 0.589233 -0.398560 1441912981 0.516113 0.477966 0.585327 -0.403076 1441912981 0.516113 0.477966 0.585327 -0.403076 1441912981 0.516113 0.477966 0.585327 -0.403076 1441912981 0.516113 0.477966 0.585327 -0.403076 1441912981 0.516113 0.477966 0.585327 -0.403076 1441912981 0.516113 0.477966 0.585327 -0.403076 1441912981 0.512268 0.481262 0.580811 -0.410522 1441912981 0.512268 0.481262 0.580811 -0.410522 1441912981 0.512268 0.481262 0.580811 -0.410522 1441912981 0.512268 0.481262 0.580811 -0.410522 1441912981 0.511841 0.486816 0.573181 -0.415283 1441912981 0.511841 0.486816 0.573181 -0.415283 1441912981 0.511841 0.486816 0.573181 -0.415283 1441912981 0.511841 0.486816 0.573181 -0.415283 1441912981 0.511841 0.486816 0.573181 -0.415283 1441912981 0.511658 0.491089 0.566040 -0.420227 1441912981 0.511658 0.491089 0.566040 -0.420227 1441912981 0.511658 0.491089 0.566040 -0.420227 1441912981 0.511658 0.491089 0.566040 -0.420227 1441912981 0.511658 0.491089 0.566040 -0.420227 1441912981 0.511658 0.491089 0.566040 -0.420227 1441912981 0.513977 0.489929 0.566467 -0.418152 1441912981 0.513977 0.489929 0.566467 -0.418152 1441912981 0.513977 0.489929 0.566467 -0.418152 1441912981 0.513977 0.489929 0.566467 -0.418152 1441912981 0.513977 0.489929 0.566467 -0.418152 1441912981 0.513977 0.489929 0.566467 -0.418152 1441912981 0.525513 0.477478 0.580200 -0.398987 1441912981 0.525513 0.477478 0.580200 -0.398987 1441912981 0.525513 0.477478 0.580200 -0.398987 1441912981 0.525513 0.477478 0.580200 -0.398987 1441912981 0.525513 0.477478 0.580200 -0.398987 1441912981 0.525513 0.477478 0.580200 -0.398987 1441912981 0.525513 0.477478 0.580200 -0.398987 1441912981 0.538086 0.457275 0.598389 -0.378418 1441912981 0.538086 0.457275 0.598389 -0.378418 1441912981 0.538086 0.457275 0.598389 -0.378418 1441912981 0.538086 0.457275 0.598389 -0.378418 1441912981 0.538086 0.457275 0.598389 -0.378418 1441912981 0.538086 0.457275 0.598389 -0.378418 1441912981 0.549072 0.436218 0.613586 -0.362915 1441912981 0.549072 0.436218 0.613586 -0.362915 1441912981 0.549072 0.436218 0.613586 -0.362915 1441912981 0.549072 0.436218 0.613586 -0.362915 1441912981 0.549072 0.436218 0.613586 -0.362915 1441912981 0.549072 0.436218 0.613586 -0.362915 1441912981 0.558350 0.419189 0.621460 -0.355347 1441912981 0.558350 0.419189 0.621460 -0.355347 1441912981 0.558350 0.419189 0.621460 -0.355347 1441912981 0.558350 0.419189 0.621460 -0.355347 1441912981 0.558350 0.419189 0.621460 -0.355347 1441912981 0.558350 0.419189 0.621460 -0.355347 1441912982 0.558350 0.419189 0.621460 -0.355347 1441912982 0.563843 0.408203 0.623474 -0.355896 1441912982 0.563843 0.408203 0.623474 -0.355896 1441912982 0.563843 0.408203 0.623474 -0.355896 1441912982 0.563843 0.408203 0.623474 -0.355896 1441912982 0.563843 0.408203 0.623474 -0.355896 1441912982 0.563843 0.408203 0.623474 -0.355896 1441912982 0.566040 0.404846 0.622375 -0.358154 1441912982 0.566040 0.404846 0.622375 -0.358154 1441912982 0.566040 0.404846 0.622375 -0.358154 1441912982 0.566040 0.404846 0.622375 -0.358154 1441912982 0.566040 0.404846 0.622375 -0.358154 1441912982 0.568176 0.405212 0.618774 -0.360535 1441912982 0.568176 0.405212 0.618774 -0.360535 1441912982 0.568176 0.405212 0.618774 -0.360535 1441912982 0.568176 0.405212 0.618774 -0.360535 1441912982 0.568176 0.405212 0.618774 -0.360535 1441912982 0.568176 0.405212 0.618774 -0.360535 1441912982 0.568176 0.405212 0.618774 -0.360535 1441912982 0.567993 0.407043 0.617615 -0.360779 1441912982 0.567993 0.407043 0.617615 -0.360779 1441912982 0.567993 0.407043 0.617615 -0.360779 1441912982 0.567993 0.407043 0.617615 -0.360779 1441912982 0.567993 0.407043 0.617615 -0.360779 1441912982 0.567993 0.407043 0.617615 -0.360779 1441912982 0.567688 0.408447 0.618042 -0.358948 1441912982 0.567688 0.408447 0.618042 -0.358948 1441912982 0.567688 0.408447 0.618042 -0.358948 1441912982 0.567688 0.408447 0.618042 -0.358948 1441912982 0.567688 0.408447 0.618042 -0.358948 1441912982 0.566772 0.408997 0.620789 -0.354919 1441912982 0.566772 0.408997 0.620789 -0.354919 1441912982 0.566772 0.408997 0.620789 -0.354919 1441912982 0.566772 0.408997 0.620789 -0.354919 1441912982 0.566772 0.408997 0.620789 -0.354919 1441912982 0.566772 0.408997 0.620789 -0.354919 1441912982 0.566772 0.408997 0.620789 -0.354919 1441912982 0.565063 0.408142 0.627197 -0.347290 1441912982 0.565063 0.408142 0.627197 -0.347290 1441912982 0.565063 0.408142 0.627197 -0.347290 1441912982 0.565063 0.408142 0.627197 -0.347290 1441912982 0.565063 0.408142 0.627197 -0.347290 1441912982 0.565063 0.408142 0.627197 -0.347290 1441912982 0.562317 0.408508 0.633728 -0.339417 1441912982 0.562317 0.408508 0.633728 -0.339417 1441912982 0.562317 0.408508 0.633728 -0.339417 1441912982 0.562317 0.408508 0.633728 -0.339417 1441912982 0.562317 0.408508 0.633728 -0.339417 1441912982 0.562317 0.408508 0.633728 -0.339417 1441912982 0.561951 0.407715 0.635742 -0.337219 1441912982 0.561951 0.407715 0.635742 -0.337219 1441912982 0.561951 0.407715 0.635742 -0.337219 1441912982 0.561951 0.407715 0.635742 -0.337219 1441912982 0.561951 0.407715 0.635742 -0.337219 1441912982 0.561951 0.407715 0.635742 -0.337219 1441912982 0.561951 0.407715 0.635742 -0.337219 1441912982 0.555481 0.412781 0.634827 -0.343445 1441912982 0.555481 0.412781 0.634827 -0.343445 1441912982 0.555481 0.412781 0.634827 -0.343445 1441912982 0.555481 0.412781 0.634827 -0.343445 1441912982 0.555481 0.412781 0.634827 -0.343445 1441912982 0.555481 0.412781 0.634827 -0.343445 1441912982 0.548828 0.421509 0.628601 -0.354858 1441912982 0.548828 0.421509 0.628601 -0.354858 1441912982 0.548828 0.421509 0.628601 -0.354858 1441912982 0.548828 0.421509 0.628601 -0.354858 1441912982 0.548828 0.421509 0.628601 -0.354858 1441912982 0.548828 0.421509 0.628601 -0.354858 1441912982 0.541504 0.432861 0.620300 -0.366760 1441912982 0.541504 0.432861 0.620300 -0.366760 1441912982 0.541504 0.432861 0.620300 -0.366760 1441912982 0.541504 0.432861 0.620300 -0.366760 1441912982 0.541504 0.432861 0.620300 -0.366760 1441912982 0.541504 0.432861 0.620300 -0.366760 1441912982 0.541504 0.432861 0.620300 -0.366760 1441912982 0.534058 0.443298 0.613464 -0.376648 1441912982 0.534058 0.443298 0.613464 -0.376648 1441912982 0.534058 0.443298 0.613464 -0.376648 1441912982 0.534058 0.443298 0.613464 -0.376648 1441912982 0.534058 0.443298 0.613464 -0.376648 1441912982 0.534058 0.443298 0.613464 -0.376648 1441912982 0.529175 0.449524 0.609375 -0.382813 1441912982 0.529175 0.449524 0.609375 -0.382813 1441912982 0.529175 0.449524 0.609375 -0.382813 1441912982 0.529175 0.449524 0.609375 -0.382813 1441912982 0.529175 0.449524 0.609375 -0.382813 1441912982 0.529175 0.449524 0.609375 -0.382813 1441912982 0.531555 0.449829 0.604492 -0.386780 1441912982 0.531555 0.449829 0.604492 -0.386780 1441912982 0.531555 0.449829 0.604492 -0.386780 1441912982 0.531555 0.449829 0.604492 -0.386780 1441912982 0.531555 0.449829 0.604492 -0.386780 1441912982 0.531555 0.449829 0.604492 -0.386780 1441912982 0.534729 0.450684 0.597229 -0.392639 1441912982 0.534729 0.450684 0.597229 -0.392639 1441912982 0.534729 0.450684 0.597229 -0.392639 1441912982 0.534729 0.450684 0.597229 -0.392639 1441912982 0.534729 0.450684 0.597229 -0.392639 1441912982 0.534729 0.450684 0.597229 -0.392639 1441912982 0.536560 0.452332 0.587585 -0.402710 1441912982 0.536560 0.452332 0.587585 -0.402710 1441912982 0.536560 0.452332 0.587585 -0.402710 1441912982 0.536560 0.452332 0.587585 -0.402710 1441912982 0.536560 0.452332 0.587585 -0.402710 1441912982 0.536560 0.452332 0.587585 -0.402710 1441912982 0.538818 0.453735 0.580994 -0.407715 1441912982 0.538818 0.453735 0.580994 -0.407715 1441912982 0.538818 0.453735 0.580994 -0.407715 1441912982 0.538818 0.453735 0.580994 -0.407715 1441912982 0.538818 0.453735 0.580994 -0.407715 1441912982 0.538818 0.453735 0.580994 -0.407715 1441912982 0.542114 0.451965 0.581726 -0.404175 1441912983 0.542114 0.451965 0.581726 -0.404175 1441912983 0.542114 0.451965 0.581726 -0.404175 1441912983 0.542114 0.451965 0.581726 -0.404175 1441912983 0.542114 0.451965 0.581726 -0.404175 1441912983 0.542114 0.451965 0.581726 -0.404175 1441912983 0.547791 0.445557 0.589600 -0.392029 1441912983 0.547791 0.445557 0.589600 -0.392029 1441912983 0.547791 0.445557 0.589600 -0.392029 1441912983 0.547791 0.445557 0.589600 -0.392029 1441912983 0.547791 0.445557 0.589600 -0.392029 1441912983 0.547791 0.445557 0.589600 -0.392029 1441912983 0.556946 0.433594 0.599792 -0.376770 1441912983 0.556946 0.433594 0.599792 -0.376770 1441912983 0.556946 0.433594 0.599792 -0.376770 1441912983 0.556946 0.433594 0.599792 -0.376770 1441912983 0.556946 0.433594 0.599792 -0.376770 1441912983 0.556946 0.433594 0.599792 -0.376770 1441912983 0.566895 0.417297 0.609985 -0.363831 1441912983 0.566895 0.417297 0.609985 -0.363831 1441912983 0.566895 0.417297 0.609985 -0.363831 1441912983 0.566895 0.417297 0.609985 -0.363831 1441912983 0.566895 0.417297 0.609985 -0.363831 1441912983 0.566895 0.417297 0.609985 -0.363831 1441912983 0.572449 0.405457 0.617493 -0.355652 1441912983 0.572449 0.405457 0.617493 -0.355652 1441912983 0.572449 0.405457 0.617493 -0.355652 1441912983 0.572449 0.405457 0.617493 -0.355652 1441912983 0.572449 0.405457 0.617493 -0.355652 1441912983 0.572449 0.405457 0.617493 -0.355652 1441912983 0.572449 0.405457 0.617493 -0.355652 1441912983 0.575867 0.398193 0.621033 -0.352234 1441912983 0.575867 0.398193 0.621033 -0.352234 1441912983 0.575867 0.398193 0.621033 -0.352234 1441912983 0.575867 0.398193 0.621033 -0.352234 1441912983 0.575867 0.398193 0.621033 -0.352234 1441912983 0.575867 0.398193 0.621033 -0.352234 1441912983 0.577515 0.395142 0.620789 -0.353394 1441912983 0.577515 0.395142 0.620789 -0.353394 1441912983 0.577515 0.395142 0.620789 -0.353394 1441912983 0.577515 0.395142 0.620789 -0.353394 1441912983 0.577515 0.395142 0.620789 -0.353394 1441912983 0.577515 0.395142 0.620789 -0.353394 1441912983 0.577942 0.395691 0.618042 -0.356873 1441912983 0.577942 0.395691 0.618042 -0.356873 1441912983 0.577942 0.395691 0.618042 -0.356873 1441912983 0.577942 0.395691 0.618042 -0.356873 1441912983 0.577942 0.395691 0.618042 -0.356873 1441912983 0.577942 0.395691 0.618042 -0.356873 1441912983 0.577942 0.395691 0.618042 -0.356873 1441912983 0.578186 0.397522 0.615356 -0.359070 1441912983 0.578186 0.397522 0.615356 -0.359070 1441912983 0.578186 0.397522 0.615356 -0.359070 1441912983 0.578186 0.397522 0.615356 -0.359070 1441912983 0.578186 0.397522 0.615356 -0.359070 1441912983 0.578186 0.397522 0.615356 -0.359070 1441912983 0.577454 0.400024 0.616150 -0.356201 1441912983 0.577454 0.400024 0.616150 -0.356201 1441912983 0.577454 0.400024 0.616150 -0.356201 1441912983 0.577454 0.400024 0.616150 -0.356201 1441912983 0.577454 0.400024 0.616150 -0.356201 1441912983 0.577454 0.400024 0.616150 -0.356201 1441912983 0.577454 0.400024 0.616150 -0.356201 1441912983 0.578918 0.398804 0.618408 -0.351196 1441912983 0.578918 0.398804 0.618408 -0.351196 1441912983 0.578918 0.398804 0.618408 -0.351196 1441912983 0.578918 0.398804 0.618408 -0.351196 1441912983 0.578918 0.398804 0.618408 -0.351196 1441912983 0.578918 0.398804 0.618408 -0.351196 1441912983 0.578918 0.398804 0.618408 -0.351196 1441912983 0.577698 0.397217 0.623169 -0.346497 1441912983 0.577698 0.397217 0.623169 -0.346497 1441912983 0.577698 0.397217 0.623169 -0.346497 1441912983 0.577698 0.397217 0.623169 -0.346497 1441912983 0.577698 0.397217 0.623169 -0.346497 1441912983 0.577698 0.397217 0.623169 -0.346497 1441912983 0.574463 0.396484 0.630920 -0.338623 1441912983 0.574463 0.396484 0.630920 -0.338623 1441912983 0.574463 0.396484 0.630920 -0.338623 1441912983 0.574463 0.396484 0.630920 -0.338623 1441912983 0.574463 0.396484 0.630920 -0.338623 1441912983 0.574463 0.396484 0.630920 -0.338623 1441912983 0.570313 0.398315 0.636230 -0.333496 1441912983 0.570313 0.398315 0.636230 -0.333496 1441912983 0.570313 0.398315 0.636230 -0.333496 1441912983 0.570313 0.398315 0.636230 -0.333496 1441912983 0.570313 0.398315 0.636230 -0.333496 1441912983 0.570313 0.398315 0.636230 -0.333496 1441912983 0.570313 0.398315 0.636230 -0.333496 1441912983 0.560303 0.404907 0.636719 -0.341492 1441912983 0.560303 0.404907 0.636719 -0.341492 1441912983 0.560303 0.404907 0.636719 -0.341492 1441912983 0.560303 0.404907 0.636719 -0.341492 1441912983 0.560303 0.404907 0.636719 -0.341492 1441912983 0.560303 0.404907 0.636719 -0.341492 1441912983 0.551941 0.416260 0.629272 -0.355103 1441912983 0.551941 0.416260 0.629272 -0.355103 1441912983 0.551941 0.416260 0.629272 -0.355103 1441912983 0.551941 0.416260 0.629272 -0.355103 1441912983 0.551941 0.416260 0.629272 -0.355103 1441912983 0.551941 0.416260 0.629272 -0.355103 1441912983 0.544189 0.428589 0.620239 -0.367981 1441912983 0.544189 0.428589 0.620239 -0.367981 1441912983 0.544189 0.428589 0.620239 -0.367981 1441912983 0.544189 0.428589 0.620239 -0.367981 1441912983 0.544189 0.428589 0.620239 -0.367981 1441912983 0.544189 0.428589 0.620239 -0.367981 1441912983 0.544189 0.428589 0.620239 -0.367981 1441912983 0.539490 0.438477 0.612488 -0.376099 1441912983 0.539490 0.438477 0.612488 -0.376099 1441912983 0.539490 0.438477 0.612488 -0.376099 1441912983 0.539490 0.438477 0.612488 -0.376099 1441912983 0.539490 0.438477 0.612488 -0.376099 1441912983 0.539490 0.438477 0.612488 -0.376099 1441912983 0.538879 0.442688 0.607910 -0.379456 1441912983 0.538879 0.442688 0.607910 -0.379456 1441912984 0.538879 0.442688 0.607910 -0.379456 1441912984 0.538879 0.442688 0.607910 -0.379456 1441912984 0.538879 0.442688 0.607910 -0.379456 1441912984 0.538879 0.442688 0.607910 -0.379456 1441912984 0.538879 0.442688 0.607910 -0.379456 1441912984 0.540039 0.444336 0.605530 -0.379761 1441912984 0.540039 0.444336 0.605530 -0.379761 1441912984 0.540039 0.444336 0.605530 -0.379761 1441912984 0.540039 0.444336 0.605530 -0.379761 1441912984 0.540039 0.444336 0.605530 -0.379761 1441912984 0.540039 0.444336 0.605530 -0.379761 1441912984 0.541138 0.447083 0.600037 -0.383667 1441912984 0.541138 0.447083 0.600037 -0.383667 1441912984 0.541138 0.447083 0.600037 -0.383667 1441912984 0.541138 0.447083 0.600037 -0.383667 1441912984 0.541138 0.447083 0.600037 -0.383667 1441912984 0.541138 0.447083 0.600037 -0.383667 1441912984 0.541931 0.450500 0.593323 -0.388916 1441912984 0.541931 0.450500 0.593323 -0.388916 1441912984 0.541931 0.450500 0.593323 -0.388916 1441912984 0.541931 0.450500 0.593323 -0.388916 1441912984 0.541931 0.450500 0.593323 -0.388916 1441912984 0.541931 0.450500 0.593323 -0.388916 1441912984 0.541931 0.450500 0.593323 -0.388916 1441912984 0.543701 0.450806 0.588745 -0.393066 1441912984 0.543701 0.450806 0.588745 -0.393066 1441912984 0.543701 0.450806 0.588745 -0.393066 1441912984 0.543701 0.450806 0.588745 -0.393066 1441912984 0.543701 0.450806 0.588745 -0.393066 1441912984 0.545044 0.447083 0.591064 -0.391968 1441912984 0.545044 0.447083 0.591064 -0.391968 1441912984 0.545044 0.447083 0.591064 -0.391968 1441912984 0.545044 0.447083 0.591064 -0.391968 1441912984 0.545044 0.447083 0.591064 -0.391968 1441912984 0.545044 0.447083 0.591064 -0.391968 1441912984 0.545044 0.447083 0.591064 -0.391968 1441912984 0.548889 0.439941 0.596924 -0.385742 1441912984 0.548889 0.439941 0.596924 -0.385742 1441912984 0.548889 0.439941 0.596924 -0.385742 1441912984 0.548889 0.439941 0.596924 -0.385742 1441912984 0.548889 0.439941 0.596924 -0.385742 1441912984 0.548889 0.439941 0.596924 -0.385742 1441912984 0.548889 0.439941 0.596924 -0.385742 1441912984 0.553772 0.429810 0.603760 -0.379456 1441912984 0.553772 0.429810 0.603760 -0.379456 1441912984 0.553772 0.429810 0.603760 -0.379456 1441912984 0.553772 0.429810 0.603760 -0.379456 1441912984 0.553772 0.429810 0.603760 -0.379456 1441912984 0.553772 0.429810 0.603760 -0.379456 1441912984 0.557251 0.421753 0.611389 -0.371155 1441912984 0.557251 0.421753 0.611389 -0.371155 1441912984 0.557251 0.421753 0.611389 -0.371155 1441912984 0.557251 0.421753 0.611389 -0.371155 1441912984 0.557251 0.421753 0.611389 -0.371155 1441912984 0.557251 0.421753 0.611389 -0.371155 1441912984 0.557861 0.417664 0.615906 -0.367371 1441912984 0.557861 0.417664 0.615906 -0.367371 1441912984 0.557861 0.417664 0.615906 -0.367371 1441912984 0.557861 0.417664 0.615906 -0.367371 1441912984 0.557861 0.417664 0.615906 -0.367371 1441912984 0.557861 0.417664 0.615906 -0.367371 1441912984 0.557861 0.417664 0.615906 -0.367371 1441912984 0.556763 0.416748 0.615967 -0.369995 1441912984 0.556763 0.416748 0.615967 -0.369995 1441912984 0.556763 0.416748 0.615967 -0.369995 1441912984 0.556763 0.416748 0.615967 -0.369995 1441912984 0.556763 0.416748 0.615967 -0.369995 1441912984 0.556763 0.416748 0.615967 -0.369995 1441912984 0.554871 0.418396 0.614502 -0.373291 1441912984 0.554871 0.418396 0.614502 -0.373291 1441912984 0.554871 0.418396 0.614502 -0.373291 1441912984 0.554871 0.418396 0.614502 -0.373291 1441912984 0.554871 0.418396 0.614502 -0.373291 1441912984 0.554871 0.418396 0.614502 -0.373291 1441912984 0.553162 0.421936 0.611816 -0.376282 1441912984 0.553162 0.421936 0.611816 -0.376282 1441912984 0.553162 0.421936 0.611816 -0.376282 1441912984 0.553162 0.421936 0.611816 -0.376282 1441912984 0.553162 0.421936 0.611816 -0.376282 1441912984 0.553162 0.421936 0.611816 -0.376282 1441912984 0.553162 0.421936 0.611816 -0.376282 1441912984 0.552856 0.425232 0.609314 -0.377075 1441912984 0.552856 0.425232 0.609314 -0.377075 1441912984 0.552856 0.425232 0.609314 -0.377075 1441912984 0.552856 0.425232 0.609314 -0.377075 1441912984 0.552856 0.425232 0.609314 -0.377075 1441912984 0.552856 0.425232 0.609314 -0.377075 1441912984 0.552307 0.427246 0.609802 -0.374756 1441912984 0.552307 0.427246 0.609802 -0.374756 1441912984 0.552307 0.427246 0.609802 -0.374756 1441912984 0.552307 0.427246 0.609802 -0.374756 1441912984 0.552307 0.427246 0.609802 -0.374756 1441912984 0.552307 0.427246 0.609802 -0.374756 1441912984 0.551758 0.427917 0.612732 -0.370056 1441912984 0.551758 0.427917 0.612732 -0.370056 1441912984 0.551758 0.427917 0.612732 -0.370056 1441912984 0.551758 0.427917 0.612732 -0.370056 1441912984 0.551758 0.427917 0.612732 -0.370056 1441912984 0.551758 0.427917 0.612732 -0.370056 1441912984 0.551880 0.427063 0.616089 -0.365234 1441912984 0.551880 0.427063 0.616089 -0.365234 1441912984 0.551880 0.427063 0.616089 -0.365234 1441912984 0.551880 0.427063 0.616089 -0.365234 1441912984 0.551880 0.427063 0.616089 -0.365234 1441912984 0.551880 0.427063 0.616089 -0.365234 1441912984 0.549866 0.427673 0.620117 -0.360779 1441912984 0.549866 0.427673 0.620117 -0.360779 1441912984 0.549866 0.427673 0.620117 -0.360779 1441912984 0.549866 0.427673 0.620117 -0.360779 1441912984 0.549866 0.427673 0.620117 -0.360779 1441912984 0.549866 0.427673 0.620117 -0.360779 1441912984 0.549866 0.427673 0.620117 -0.360779 1441912984 0.548584 0.428467 0.622253 -0.358093 1441912984 0.548584 0.428467 0.622253 -0.358093 1441912984 0.548584 0.428467 0.622253 -0.358093 1441912985 0.548584 0.428467 0.622253 -0.358093 1441912985 0.548584 0.428467 0.622253 -0.358093 1441912985 0.545837 0.430542 0.622131 -0.359924 1441912985 0.545837 0.430542 0.622131 -0.359924 1441912985 0.545837 0.430542 0.622131 -0.359924 1441912985 0.545837 0.430542 0.622131 -0.359924 1441912985 0.545837 0.430542 0.622131 -0.359924 1441912985 0.545837 0.430542 0.622131 -0.359924 1441912985 0.542236 0.434753 0.618347 -0.366821 1441912985 0.542236 0.434753 0.618347 -0.366821 1441912985 0.542236 0.434753 0.618347 -0.366821 1441912985 0.542236 0.434753 0.618347 -0.366821 1441912985 0.542236 0.434753 0.618347 -0.366821 1441912985 0.542236 0.434753 0.618347 -0.366821 1441912985 0.542236 0.434753 0.618347 -0.366821 1441912985 0.540955 0.439087 0.611694 -0.374634 1441912985 0.540955 0.439087 0.611694 -0.374634 1441912985 0.540955 0.439087 0.611694 -0.374634 1441912985 0.540955 0.439087 0.611694 -0.374634 1441912985 0.540955 0.439087 0.611694 -0.374634 1441912985 0.540955 0.439087 0.611694 -0.374634 1441912985 0.539856 0.443298 0.605347 -0.381409 1441912985 0.539856 0.443298 0.605347 -0.381409 1441912985 0.539856 0.443298 0.605347 -0.381409 1441912985 0.539856 0.443298 0.605347 -0.381409 1441912985 0.539856 0.443298 0.605347 -0.381409 1441912985 0.539856 0.443298 0.605347 -0.381409 1441912985 0.539856 0.443298 0.605347 -0.381409 1441912985 0.538757 0.444702 0.601563 -0.387329 1441912985 0.538757 0.444702 0.601563 -0.387329 1441912985 0.538757 0.444702 0.601563 -0.387329 1441912985 0.538757 0.444702 0.601563 -0.387329 1441912985 0.538757 0.444702 0.601563 -0.387329 1441912985 0.540588 0.443237 0.598755 -0.390808 1441912985 0.540588 0.443237 0.598755 -0.390808 1441912985 0.540588 0.443237 0.598755 -0.390808 1441912985 0.540588 0.443237 0.598755 -0.390808 1441912985 0.540588 0.443237 0.598755 -0.390808 1441912985 0.540588 0.443237 0.598755 -0.390808 1441912985 0.544312 0.440735 0.592712 -0.397583 1441912985 0.544312 0.440735 0.592712 -0.397583 1441912985 0.544312 0.440735 0.592712 -0.397583 1441912985 
0.549805 0.424866 0.615601 -0.371704 1441912987 0.552673 0.421997 0.614868 -0.371887 1441912987 0.552673 0.421997 0.614868 -0.371887 1441912987 0.552673 0.421997 0.614868 -0.371887 1441912987 0.552673 0.421997 0.614868 -0.371887 1441912987 0.552673 0.421997 0.614868 -0.371887 1441912987 0.552673 0.421997 0.614868 -0.371887 1441912987 0.552673 0.421997 0.614868 -0.371887 1441912987 0.557068 0.420227 0.610107 -0.375183 1441912987 0.557068 0.420227 0.610107 -0.375183 1441912987 0.557068 0.420227 0.610107 -0.375183 1441912987 0.557068 0.420227 0.610107 -0.375183 1441912987 0.557068 0.420227 0.610107 -0.375183 1441912987 0.557068 0.420227 0.610107 -0.375183 1441912987 0.560059 0.420166 0.604675 -0.379578 1441912987 0.560059 0.420166 0.604675 -0.379578 1441912987 0.560059 0.420166 0.604675 -0.379578 1441912987 0.560059 0.420166 0.604675 -0.379578 1441912987 0.560059 0.420166 0.604675 -0.379578 1441912987 0.560059 0.420166 0.604675 -0.379578 1441912987 0.554565 0.427979 0.602600 -0.382202 1441912987 0.554565 0.427979 0.602600 -0.382202 1441912987 0.554565 0.427979 0.602600 -0.382202 1441912987 0.554565 0.427979 0.602600 -0.382202 1441912987 0.554565 0.427979 0.602600 -0.382202 1441912987 0.554565 0.427979 0.602600 -0.382202 1441912987 0.547791 0.438599 0.598511 -0.386292 1441912987 0.547791 0.438599 0.598511 -0.386292 1441912987 0.547791 0.438599 0.598511 -0.386292 1441912987 0.547791 0.438599 0.598511 -0.386292 1441912987 0.547791 0.438599 0.598511 -0.386292 1441912987 0.547791 0.438599 0.598511 -0.386292 1441912987 0.547791 0.438599 0.598511 -0.386292 1441912987 0.543152 0.447205 0.593872 -0.390137 1441912987 0.543152 0.447205 0.593872 -0.390137 1441912987 0.543152 0.447205 0.593872 -0.390137 1441912987 0.543152 0.447205 0.593872 -0.390137 1441912987 0.543152 0.447205 0.593872 -0.390137 1441912987 0.543152 0.447205 0.593872 -0.390137 1441912987 0.542297 0.450928 0.590759 -0.391846 1441912987 0.542297 0.450928 0.590759 -0.391846 1441912987 0.542297 0.450928 0.590759 -0.391846 1441912987 0.542297 0.450928 0.590759 -0.391846 1441912987 0.542297 0.450928 0.590759 -0.391846 1441912987 0.542297 0.450928 0.590759 -0.391846 1441912987 0.542664 0.450195 0.590393 -0.392700 1441912987 0.542664 0.450195 0.590393 -0.392700 1441912987 0.542664 0.450195 0.590393 -0.392700 1441912987 0.542664 0.450195 0.590393 -0.392700 1441912987 0.542664 0.450195 0.590393 -0.392700 1441912987 0.542664 0.450195 0.590393 -0.392700 1441912987 0.542664 0.450195 0.590393 -0.392700 1441912987 0.540527 0.450439 0.592468 -0.392151 1441912987 0.540527 0.450439 0.592468 -0.392151 1441912987 0.540527 0.450439 0.592468 -0.392151 1441912987 0.540527 0.450439 0.592468 -0.392151 1441912987 0.540527 0.450439 0.592468 -0.392151 1441912987 0.540527 0.450439 0.592468 -0.392151 1441912988 0.537659 0.450806 0.594177 -0.393127 1441912988 0.537659 0.450806 0.594177 -0.393127 1441912988 0.537659 0.450806 0.594177 -0.393127 1441912988 0.537659 0.450806 0.594177 -0.393127 1441912988 0.537659 0.450806 0.594177 -0.393127 1441912988 0.537659 0.450806 0.594177 -0.393127 1441912988 0.537659 0.450806 0.594177 -0.393127 1441912988 0.533325 0.454163 0.593079 -0.396790 1441912988 0.533325 0.454163 0.593079 -0.396790 1441912988 0.533325 0.454163 0.593079 -0.396790 1441912988 0.533325 0.454163 0.593079 -0.396790 1441912988 0.533325 0.454163 0.593079 -0.396790 1441912988 0.533325 0.454163 0.593079 -0.396790 1441912988 0.524658 0.462708 0.591919 -0.400269 1441912988 0.524658 0.462708 0.591919 -0.400269 1441912988 0.524658 0.462708 0.591919 -0.400269 1441912988 0.524658 0.462708 0.591919 -0.400269 1441912988 0.524658 0.462708 0.591919 -0.400269 1441912988 0.524658 0.462708 0.591919 -0.400269 1441912988 0.524658 0.462708 0.591919 -0.400269 1441912988 0.516418 0.470825 0.591980 -0.401428 1441912988 0.516418 0.470825 0.591980 -0.401428 1441912988 0.516418 0.470825 0.591980 -0.401428 1441912988 0.516418 0.470825 0.591980 -0.401428 1441912988 0.516418 0.470825 0.591980 -0.401428 1441912988 0.516418 0.470825 0.591980 -0.401428 1441912988 0.510864 0.475037 0.593445 -0.401306 1441912988 0.510864 0.475037 0.593445 -0.401306 1441912988 0.510864 0.475037 0.593445 -0.401306 1441912988 0.510864 0.475037 0.593445 -0.401306 1441912988 0.510864 0.475037 0.593445 -0.401306 1441912988 0.510864 0.475037 0.593445 -0.401306 1441912988 0.511902 0.473694 0.596191 -0.397583 1441912988 0.511902 0.473694 0.596191 -0.397583 1441912988 0.511902 0.473694 0.596191 -0.397583 1441912988 0.511902 0.473694 0.596191 -0.397583 1441912988 0.511902 0.473694 0.596191 -0.397583 1441912988 0.511902 0.473694 0.596191 -0.397583 1441912988 0.519043 0.466064 0.602356 -0.387878 1441912988 0.519043 0.466064 0.602356 -0.387878 1441912988 0.519043 0.466064 0.602356 -0.387878 1441912988 0.519043 0.466064 0.602356 -0.387878 1441912988 0.519043 0.466064 0.602356 -0.387878 1441912988 0.519043 0.466064 0.602356 -0.387878 1441912988 0.519043 0.466064 0.602356 -0.387878 1441912988 0.528137 0.455444 0.609680 -0.376648 1441912988 0.528137 0.455444 0.609680 -0.376648 1441912988 0.528137 0.455444 0.609680 -0.376648 1441912988 0.528137 0.455444 0.609680 -0.376648 1441912988 0.528137 0.455444 0.609680 -0.376648 1441912988 0.528137 0.455444 0.609680 -0.376648 1441912988 0.534912 0.446350 0.615295 -0.368774 1441912988 0.534912 0.446350 0.615295 -0.368774 1441912988 0.534912 0.446350 0.615295 -0.368774 1441912988 0.534912 0.446350 0.615295 -0.368774 1441912988 0.534912 0.446350 0.615295 -0.368774 1441912988 0.534912 0.446350 0.615295 -0.368774 1441912988 0.539307 0.439392 0.618896 -0.364563 1441912988 0.539307 0.439392 0.618896 -0.364563 1441912988 0.539307 0.439392 0.618896 -0.364563 1441912988 0.539307 0.439392 0.618896 -0.364563 1441912988 0.539307 0.439392 0.618896 -0.364563 1441912988 0.539307 0.439392 0.618896 -0.364563 1441912988 0.539307 0.439392 0.618896 -0.364563 1441912988 0.544189 0.433228 0.620422 -0.362183 1441912988 0.544189 0.433228 0.620422 -0.362183 1441912988 0.544189 0.433228 0.620422 -0.362183 1441912988 0.544189 0.433228 0.620422 -0.362183 1441912988 0.544189 0.433228 0.620422 -0.362183 1441912988 0.544189 0.433228 0.620422 -0.362183 1441912988 0.549805 0.425964 0.619385 -0.364075 1441912988 0.549805 0.425964 0.619385 -0.364075 1441912988 0.549805 0.425964 0.619385 -0.364075 1441912988 0.549805 0.425964 0.619385 -0.364075 1441912988 0.549805 0.425964 0.619385 -0.364075 1441912988 0.549805 0.425964 0.619385 -0.364075 1441912988 0.556641 0.417175 0.616516 -0.368591 1441912988 0.556641 0.417175 0.616516 -0.368591 1441912988 0.556641 0.417175 0.616516 -0.368591 1441912988 0.556641 0.417175 0.616516 -0.368591 1441912988 0.556641 0.417175 0.616516 -0.368591 1441912988 0.556641 0.417175 0.616516 -0.368591 1441912988 0.560974 0.413574 0.612793 -0.372437 1441912988 0.560974 0.413574 0.612793 -0.372437 1441912988 0.560974 0.413574 0.612793 -0.372437 1441912988 0.560974 0.413574 0.612793 -0.372437 1441912988 0.560974 0.413574 0.612793 -0.372437 1441912988 0.560974 0.413574 0.612793 -0.372437 1441912988 0.560974 0.413574 0.612793 -0.372437 1441912988 0.562134 0.415405 0.607666 -0.377014 1441912988 0.562134 0.415405 0.607666 -0.377014 1441912988 0.562134 0.415405 0.607666 -0.377014 1441912988 0.562134 0.415405 0.607666 -0.377014 1441912988 0.562134 0.415405 0.607666 -0.377014 1441912988 0.562134 0.415405 0.607666 -0.377014 1441912988 0.561584 0.419739 0.601318 -0.383118 1441912988 0.561584 0.419739 0.601318 -0.383118 1441912988 0.561584 0.419739 0.601318 -0.383118 1441912988 0.561584 0.419739 0.601318 -0.383118 1441912988 0.561584 0.419739 0.601318 -0.383118 1441912988 0.561584 0.419739 0.601318 -0.383118 1441912988 0.558533 0.426208 0.595276 -0.389832 1441912988 0.558533 0.426208 0.595276 -0.389832 1441912988 0.558533 0.426208 0.595276 -0.389832 1441912988 0.558533 0.426208 0.595276 -0.389832 1441912988 0.558533 0.426208 0.595276 -0.389832 1441912988 0.558533 0.426208 0.595276 -0.389832 1441912988 0.558533 0.426208 0.595276 -0.389832 1441912988 0.556396 0.432007 0.591003 -0.392883 1441912988 0.556396 0.432007 0.591003 -0.392883 1441912988 0.556396 0.432007 0.591003 -0.392883 1441912988 0.556396 0.432007 0.591003 -0.392883 1441912988 0.556396 0.432007 0.591003 -0.392883 1441912988 0.556396 0.432007 0.591003 -0.392883 1441912988 0.554382 0.435791 0.589172 -0.394470 1441912989 0.554382 0.435791 0.589172 -0.394470 1441912989 0.554382 0.435791 0.589172 -0.394470 1441912989 0.554382 0.435791 0.589172 -0.394470 1441912989 0.554382 0.435791 0.589172 -0.394470 1441912989 0.554382 0.435791 0.589172 -0.394470 1441912989 0.554382 0.435791 0.589172 -0.394470 1441912989 0.554382 0.436890 0.589417 -0.392822 1441912989 0.554382 0.436890 0.589417 -0.392822 1441912989 0.554382 0.436890 0.589417 -0.392822 1441912989 0.554382 0.436890 0.589417 -0.392822 1441912989 0.554382 0.436890 0.589417 -0.392822 1441912989 0.554382 0.436890 0.589417 -0.392822 1441912989 0.554382 0.436890 0.589417 -0.392822 1441912989 0.555359 0.435181 0.591919 -0.389465 1441912989 0.555359 0.435181 0.591919 -0.389465 1441912989 0.555359 0.435181 0.591919 -0.389465 1441912989 0.555359 0.435181 0.591919 -0.389465 1441912989 0.555359 0.435181 0.591919 -0.389465 1441912989 0.555359 0.435181 0.591919 -0.389465 1441912989 0.555359 0.433228 0.596436 -0.384949 1441912989 0.555359 0.433228 0.596436 -0.384949 1441912989 0.555359 0.433228 0.596436 -0.384949 1441912989 0.555359 0.433228 0.596436 -0.384949 1441912989 0.555359 0.433228 0.596436 -0.384949 1441912989 0.555359 0.433228 0.596436 -0.384949 1441912989 0.555359 0.433228 0.596436 -0.384949 1441912989 0.552124 0.435242 0.601563 -0.379211 1441912989 0.552124 0.435242 0.601563 -0.379211 1441912989 0.552124 0.435242 0.601563 -0.379211 1441912989 0.552124 0.435242 0.601563 -0.379211 1441912989 0.552124 0.435242 0.601563 -0.379211 1441912989 0.548645 0.438538 0.600769 -0.381714 1441912989 0.548645 0.438538 0.600769 -0.381714 1441912989 0.548645 0.438538 0.600769 -0.381714 1441912989 0.548645 0.438538 0.600769 -0.381714 1441912989 0.548645 0.438538 0.600769 -0.381714 1441912989 0.548645 0.438538 0.600769 -0.381714 1441912989 0.548645 0.438538 0.600769 -0.381714 1441912989 0.541931 0.443604 0.601624 -0.383972 1441912989 0.541931 0.443604 0.601624 -0.383972 1441912989 0.541931 0.443604 0.601624 -0.383972 1441912989 0.541931 0.443604 0.601624 -0.383972 1441912989 0.541931 0.443604 0.601624 -0.383972 1441912989 0.541931 0.443604 0.601624 -0.383972 1441912989 0.533569 0.449829 0.605042 -0.383118 1441912989 0.533569 0.449829 0.605042 -0.383118 1441912989 0.533569 0.449829 0.605042 -0.383118 1441912989 0.533569 0.449829 0.605042 -0.383118 1441912989 0.533569 0.449829 0.605042 -0.383118 1441912989 0.533569 0.449829 0.605042 -0.383118 1441912989 0.525146 0.454895 0.608582 -0.383240 1441912989 0.525146 0.454895 0.608582 -0.383240 1441912989 0.525146 0.454895 0.608582 -0.383240 1441912989 0.525146 0.454895 0.608582 -0.383240 1441912989 0.525146 0.454895 0.608582 -0.383240 1441912989 0.525146 0.454895 0.608582 -0.383240 1441912989 0.525146 0.454895 0.608582 -0.383240 1441912989 0.519165 0.458191 0.613098 -0.380249 1441912989 0.519165 0.458191 0.613098 -0.380249 1441912989 0.519165 0.458191 0.613098 -0.380249 1441912989 0.519165 0.458191 0.613098 -0.380249 1441912989 0.519165 0.458191 0.613098 -0.380249 1441912989 0.519165 0.458191 0.613098 -0.380249 1441912989 0.517517 0.458374 0.616577 -0.376648 1441912989 0.517517 0.458374 0.616577 -0.376648 1441912989 0.517517 0.458374 0.616577 -0.376648 1441912989 0.517517 0.458374 0.616577 -0.376648 1441912989 0.517517 0.458374 0.616577 -0.376648 1441912989 0.517517 0.458374 0.616577 -0.376648 1441912989 0.517517 0.458374 0.616577 -0.376648 1441912989 0.522583 0.453003 0.620544 -0.369507 1441912989 0.522583 0.453003 0.620544 -0.369507 1441912989 0.522583 0.453003 0.620544 -0.369507 1441912989 0.522583 0.453003 0.620544 -0.369507 1441912989 0.522583 0.453003 0.620544 -0.369507 1441912989 0.528992 0.446594 0.625549 -0.359558 1441912989 0.528992 0.446594 0.625549 -0.359558 1441912989 0.528992 0.446594 0.625549 -0.359558 1441912989 0.528992 0.446594 0.625549 -0.359558 1441912989 0.528992 0.446594 0.625549 -0.359558 1441912989 0.528992 0.446594 0.625549 -0.359558 1441912989 0.534058 0.440002 0.630554 -0.351501 1441912989 0.534058 0.440002 0.630554 -0.351501 1441912989 0.534058 0.440002 0.630554 -0.351501 1441912989 0.534058 0.440002 0.630554 -0.351501 1441912989 0.534058 0.440002 0.630554 -0.351501 1441912989 0.534058 0.440002 0.630554 -0.351501 1441912989 0.538574 0.434204 0.634460 -0.344666 1441912989 0.538574 0.434204 0.634460 -0.344666 1441912989 0.538574 0.434204 0.634460 -0.344666 1441912989 0.538574 0.434204 0.634460 -0.344666 1441912989 0.538574 0.434204 0.634460 -0.344666 1441912989 0.538574 0.434204 0.634460 -0.344666 1441912989 0.538574 0.434204 0.634460 -0.344666 1441912989 0.543457 0.427429 0.637146 -0.340454 1441912989 0.543457 0.427429 0.637146 -0.340454 1441912989 0.543457 0.427429 0.637146 -0.340454 1441912989 0.543457 0.427429 0.637146 -0.340454 1441912989 0.543457 0.427429 0.637146 -0.340454 1441912989 0.543457 0.427429 0.637146 -0.340454 1441912989 0.549683 0.419189 0.637695 -0.339661 1441912989 0.549683 0.419189 0.637695 -0.339661 1441912989 0.549683 0.419189 0.637695 -0.339661 1441912989 0.549683 0.419189 0.637695 -0.339661 1441912989 0.549683 0.419189 0.637695 -0.339661 1441912989 0.549683 0.419189 0.637695 -0.339661 1441912989 0.555481 0.412170 0.636169 -0.341736 1441912989 0.555481 0.412170 0.636169 -0.341736 1441912989 0.555481 0.412170 0.636169 -0.341736 1441912989 0.555481 0.412170 0.636169 -0.341736 1441912989 0.555481 0.412170 0.636169 -0.341736 1441912989 0.555481 0.412170 0.636169 -0.341736 1441912989 0.557861 0.407959 0.634460 -0.345947 1441912989 0.557861 0.407959 0.634460 -0.345947 1441912990 0.557861 0.407959 0.634460 -0.345947 1441912990 0.557861 0.407959 0.634460 -0.345947 1441912990 0.557861 0.407959 0.634460 -0.345947 1441912990 0.557861 0.407959 0.634460 -0.345947 1441912990 0.555664 0.410339 0.631592 -0.351929 1441912990 0.555664 0.410339 0.631592 -0.351929 1441912990 0.555664 0.410339 0.631592 -0.351929 1441912990 0.555664 0.410339 0.631592 -0.351929 1441912990 0.555664 0.410339 0.631592 -0.351929 1441912990 0.555664 0.410339 0.631592 -0.351929 1441912990 0.555664 0.410339 0.631592 -0.351929 1441912990 0.550598 0.418152 0.628113 -0.356934 1441912990 0.550598 0.418152 0.628113 -0.356934 1441912990 0.550598 0.418152 0.628113 -0.356934 1441912990 0.550598 0.418152 0.628113 -0.356934 1441912990 0.550598 0.418152 0.628113 -0.356934 1441912990 0.550598 0.418152 0.628113 -0.356934 1441912990 0.550598 0.418152 0.628113 -0.356934 1441912990 0.545166 0.427429 0.622620 -0.363892 1441912990 0.545166 0.427429 0.622620 -0.363892 1441912990 0.545166 0.427429 0.622620 -0.363892 1441912990 0.545166 0.427429 0.622620 -0.363892 1441912990 0.545166 0.427429 0.622620 -0.363892 1441912990 0.545166 0.427429 0.622620 -0.363892 1441912990 0.539063 0.437378 0.616577 -0.371338 1441912990 0.539063 0.437378 0.616577 -0.371338 1441912990 0.539063 0.437378 0.616577 -0.371338 1441912990 0.539063 0.437378 0.616577 -0.371338 1441912990 0.539063 0.437378 0.616577 -0.371338 1441912990 0.539063 0.437378 0.616577 -0.371338 1441912990 0.534729 0.445190 0.611877 -0.376038 1441912990 0.534729 0.445190 0.611877 -0.376038 1441912990 0.534729 0.445190 0.611877 -0.376038 1441912990 0.534729 0.445190 0.611877 -0.376038 1441912990 0.534729 0.445190 0.611877 -0.376038 1441912990 0.534729 0.445190 0.611877 -0.376038 1441912990 0.534729 0.445190 0.611877 -0.376038 1441912990 0.532410 0.450195 0.608887 -0.378296 1441912990 0.532410 0.450195 0.608887 -0.378296 1441912990 0.532410 0.450195 0.608887 -0.378296 1441912990 0.532410 0.450195 0.608887 -0.378296 1441912990 0.532410 0.450195 0.608887 -0.378296 1441912990 0.532410 0.450195 0.608887 -0.378296 1441912990 0.533142 0.451660 0.607300 -0.377930 1441912990 0.533142 0.451660 0.607300 -0.377930 1441912990 0.533142 0.451660 0.607300 -0.377930 1441912990 0.533142 0.451660 0.607300 -0.377930 1441912990 0.533142 0.451660 0.607300 -0.377930 1441912990 0.533142 0.451660 0.607300 -0.377930 1441912990 0.534668 0.451050 0.607422 -0.376404 1441912990 0.534668 0.451050 0.607422 -0.376404 1441912990 0.534668 0.451050 0.607422 -0.376404 1441912990 0.534668 0.451050 0.607422 -0.376404 1441912990 0.534668 0.451050 0.607422 -0.376404 1441912990 0.534668 0.451050 0.607422 -0.376404 1441912990 0.534668 0.451050 0.607422 -0.376404 1441912990 0.535217 0.450439 0.607849 -0.375610 1441912990 0.535217 0.450439 0.607849 -0.375610 1441912990 0.535217 0.450439 0.607849 -0.375610 1441912990 0.535217 0.450439 0.607849 -0.375610 1441912990 0.535217 0.450439 0.607849 -0.375610 1441912990 0.533264 0.452332 0.607605 -0.376465 1441912990 0.533264 0.452332 0.607605 -0.376465 1441912990 0.533264 0.452332 0.607605 -0.376465 1441912990 0.533264 0.452332 0.607605 -0.376465 1441912990 0.533264 0.452332 0.607605 -0.376465 1441912990 0.533264 0.452332 0.607605 -0.376465 1441912990 0.523682 0.460449 0.606018 -0.382690 1441912990 0.523682 0.460449 0.606018 -0.382690 1441912990 0.523682 0.460449 0.606018 -0.382690 1441912990 0.523682 0.460449 0.606018 -0.382690 1441912990 0.523682 0.460449 0.606018 -0.382690 1441912990 0.523682 0.460449 0.606018 -0.382690 1441912990 0.523682 0.460449 0.606018 -0.382690 1441912990 0.513977 0.472839 0.604736 -0.382690 1441912990 0.513977 0.472839 0.604736 -0.382690 1441912990 0.513977 0.472839 0.604736 -0.382690 1441912990 0.513977 0.472839 0.604736 -0.382690 1441912990 0.513977 0.472839 0.604736 -0.382690 1441912990 0.506775 0.482910 0.606201 -0.377441 1441912990 0.506775 0.482910 0.606201 -0.377441 1441912990 0.506775 0.482910 0.606201 -0.377441 1441912990 0.506775 0.482910 0.606201 -0.377441 1441912990 0.506775 0.482910 0.606201 -0.377441 1441912990 0.506775 0.482910 0.606201 -0.377441 1441912990 0.506775 0.482910 0.606201 -0.377441 1441912990 0.502563 0.485352 0.609253 -0.374878 1441912990 0.502563 0.485352 0.609253 -0.374878 1441912990 0.502563 0.485352 0.609253 -0.374878 1441912990 0.502563 0.485352 0.609253 -0.374878 1441912990 0.502563 0.485352 0.609253 -0.374878 1441912990 0.502563 0.485352 0.609253 -0.374878 1441912990 0.502258 0.483826 0.613953 -0.369690 1441912990 0.502258 0.483826 0.613953 -0.369690 1441912990 0.502258 0.483826 0.613953 -0.369690 1441912990 0.502258 0.483826 0.613953 -0.369690 1441912990 0.502258 0.483826 0.613953 -0.369690 1441912990 0.502258 0.483826 0.613953 -0.369690 1441912990 0.506531 0.476868 0.620117 -0.362366 1441912990 0.506531 0.476868 0.620117 -0.362366 1441912990 0.506531 0.476868 0.620117 -0.362366 1441912990 0.506531 0.476868 0.620117 -0.362366 1441912990 0.506531 0.476868 0.620117 -0.362366 1441912990 0.506531 0.476868 0.620117 -0.362366 1441912990 0.506531 0.476868 0.620117 -0.362366 1441912990 0.514282 0.465454 0.627197 -0.354126 1441912990 0.514282 0.465454 0.627197 -0.354126 1441912990 0.514282 0.465454 0.627197 -0.354126 1441912990 0.514282 0.465454 0.627197 -0.354126 1441912990 0.514282 0.465454 0.627197 -0.354126 1441912990 0.514282 0.465454 0.627197 -0.354126 1441912990 0.521729 0.455688 0.631531 -0.348206 1441912990 0.521729 0.455688 0.631531 -0.348206 1441912990 0.521729 0.455688 0.631531 -0.348206 1441912990 0.521729 0.455688 0.631531 -0.348206 1441912991 0.521729 0.455688 0.631531 -0.348206 1441912991 0.521729 0.455688 0.631531 -0.348206 1441912991 0.527222 0.449158 0.630798 -0.349731 1441912991 0.527222 0.449158 0.630798 -0.349731 1441912991 0.527222 0.449158 0.630798 -0.349731 1441912991 0.527222 0.449158 0.630798 -0.349731 1441912991 0.527222 0.449158 0.630798 -0.349731 1441912991 0.527222 0.449158 0.630798 -0.349731 1441912991 0.527222 0.449158 0.630798 -0.349731 1441912991 0.529907 0.445923 0.628906 -0.353149 1441912991 0.529907 0.445923 0.628906 -0.353149 1441912991 0.529907 0.445923 0.628906 -0.353149 1441912991 0.529907 0.445923 0.628906 -0.353149 1441912991 0.529907 0.445923 0.628906 -0.353149 1441912991 0.529907 0.445923 0.628906 -0.353149 1441912991 0.534668 0.442078 0.624817 -0.358032 1441912991 0.534668 0.442078 0.624817 -0.358032 1441912991 0.534668 0.442078 0.624817 -0.358032 1441912991 0.534668 0.442078 0.624817 -0.358032 1441912991 0.534668 0.442078 0.624817 -0.358032 1441912991 0.534668 0.442078 0.624817 -0.358032 1441912991 0.541626 0.435913 0.620178 -0.363281 1441912991 0.541626 0.435913 0.620178 -0.363281 1441912991 0.541626 0.435913 0.620178 -0.363281 1441912991 0.541626 0.435913 0.620178 -0.363281 1441912991 0.541626 0.435913 0.620178 -0.363281 1441912991 0.541626 0.435913 0.620178 -0.363281 1441912991 0.541626 0.435913 0.620178 -0.363281 1441912991 0.546448 0.430115 0.617310 -0.367737 1441912991 0.546448 0.430115 0.617310 -0.367737 1441912991 0.546448 0.430115 0.617310 -0.367737 1441912991 0.546448 0.430115 0.617310 -0.367737 1441912991 0.546448 0.430115 0.617310 -0.367737 1441912991 0.546448 0.430115 0.617310 -0.367737 1441912991 0.547607 0.426880 0.615723 -0.372437 1441912991 0.547607 0.426880 0.615723 -0.372437 1441912991 0.547607 0.426880 0.615723 -0.372437 1441912991 0.547607 0.426880 0.615723 -0.372437 1441912991 0.547607 0.426880 0.615723 -0.372437 1441912991 0.547607 0.426880 0.615723 -0.372437 1441912991 0.550171 0.424866 0.612549 -0.376160 1441912991 0.550171 0.424866 0.612549 -0.376160 1441912991 0.550171 0.424866 0.612549 -0.376160 1441912991 0.550171 0.424866 0.612549 -0.376160 1441912991 0.550171 0.424866 0.612549 -0.376160 1441912991 0.550171 0.424866 0.612549 -0.376160 1441912991 0.550171 0.424866 0.612549 -0.376160 1441912991 0.550537 0.423584 0.609497 -0.382019 1441912991 0.550537 0.423584 0.609497 -0.382019 1441912991 0.550537 0.423584 0.609497 -0.382019 1441912991 0.550537 0.423584 0.609497 -0.382019 1441912991 0.550537 0.423584 0.609497 -0.382019 1441912991 0.550537 0.423584 0.609497 -0.382019 1441912991 0.546692 0.426147 0.608887 -0.385620 1441912991 0.546692 0.426147 0.608887 -0.385620 1441912991 0.546692 0.426147 0.608887 -0.385620 1441912991 0.546692 0.426147 0.608887 -0.385620 1441912991 0.546692 0.426147 0.608887 -0.385620 1441912991 0.546692 0.426147 0.608887 -0.385620 1441912991 0.545349 0.429688 0.607239 -0.386169 1441912991 0.545349 0.429688 0.607239 -0.386169 1441912991 0.545349 0.429688 0.607239 -0.386169 1441912991 0.545349 0.429688 0.607239 -0.386169 1441912991 0.545349 0.429688 0.607239 -0.386169 1441912991 0.545349 0.429688 0.607239 -0.386169 1441912991 0.545349 0.429688 0.607239 -0.386169 1441912991 0.543762 0.430908 0.607666 -0.386353 1441912991 0.543762 0.430908 0.607666 -0.386353 1441912991 0.543762 0.430908 0.607666 -0.386353 1441912991 0.543762 0.430908 0.607666 -0.386353 1441912991 0.543762 0.430908 0.607666 -0.386353 1441912991 0.543762 0.430908 0.607666 -0.386353 1441912991 0.544189 0.431213 0.609131 -0.383057 1441912991 0.544189 0.431213 0.609131 -0.383057 1441912991 0.544189 0.431213 0.609131 -0.383057 1441912991 0.544189 0.431213 0.609131 -0.383057 1441912991 0.544189 0.431213 0.609131 -0.383057 1441912991 0.544189 0.431213 0.609131 -0.383057 1441912991 0.544189 0.431213 0.609131 -0.383057 1441912991 0.546082 0.429932 0.612488 -0.376526 1441912991 0.546082 0.429932 0.612488 -0.376526 1441912991 0.546082 0.429932 0.612488 -0.376526 1441912991 0.546082 0.429932 0.612488 -0.376526 1441912991 0.546082 0.429932 0.612488 -0.376526 1441912991 0.546082 0.429932 0.612488 -0.376526 1441912991 0.547058 0.427673 0.616821 -0.370605 1441912991 0.547058 0.427673 0.616821 -0.370605 1441912991 0.547058 0.427673 0.616821 -0.370605 1441912991 0.547058 0.427673 0.616821 -0.370605 1441912991 0.547058 0.427673 0.616821 -0.370605 1441912991 0.547058 0.427673 0.616821 -0.370605 1441912991 0.546387 0.424866 0.620911 -0.367920 1441912991 0.546387 0.424866 0.620911 -0.367920 1441912991 0.546387 0.424866 0.620911 -0.367920 1441912991 0.546387 0.424866 0.620911 -0.367920 1441912991 0.546387 0.424866 0.620911 -0.367920 1441912991 0.546387 0.424866 0.620911 -0.367920 1441912991 0.544373 0.423645 0.623535 -0.367798 1441912991 0.544373 0.423645 0.623535 -0.367798 1441912991 0.544373 0.423645 0.623535 -0.367798 1441912991 0.544373 0.423645 0.623535 -0.367798 1441912991 0.544373 0.423645 0.623535 -0.367798 1441912991 0.544373 0.423645 0.623535 -0.367798 1441912991 0.538269 0.424316 0.628052 -0.368347 1441912991 0.538269 0.424316 0.628052 -0.368347 1441912991 0.538269 0.424316 0.628052 -0.368347 1441912991 0.538269 0.424316 0.628052 -0.368347 1441912991 0.538269 0.424316 0.628052 -0.368347 1441912991 0.538269 0.424316 0.628052 -0.368347 1441912991 0.531799 0.426514 0.631348 -0.369629 1441912991 0.531799 0.426514 0.631348 -0.369629 1441912991 0.531799 0.426514 0.631348 -0.369629 1441912991 0.531799 0.426514 0.631348 -0.369629 1441912991 0.531799 0.426514 0.631348 -0.369629 1441912992 0.531799 0.426514 0.631348 -0.369629 1441912992 0.531799 0.426514 0.631348 -0.369629 1441912992 0.527405 0.430481 0.633423 -0.367737 1441912992 0.527405 0.430481 0.633423 -0.367737 1441912992 0.527405 0.430481 0.633423 -0.367737 1441912992 0.527405 0.430481 0.633423 -0.367737 1441912992 0.527405 0.430481 0.633423 -0.367737 1441912992 0.527405 0.430481 0.633423 -0.367737 1441912992 0.523376 0.433105 0.636108 -0.365845 1441912992 0.523376 0.433105 0.636108 -0.365845 1441912992 0.523376 0.433105 0.636108 -0.365845 1441912992 0.523376 0.433105 0.636108 -0.365845 1441912992 0.523376 0.433105 0.636108 -0.365845 1441912992 0.523376 0.433105 0.636108 -0.365845 1441912992 0.523560 0.433044 0.638855 -0.360718 1441912992 0.523560 0.433044 0.638855 -0.360718 1441912992 0.523560 0.433044 0.638855 -0.360718 1441912992 0.523560 0.433044 0.638855 -0.360718 1441912992 0.523560 0.433044 0.638855 -0.360718 1441912992 0.523560 0.433044 0.638855 -0.360718 1441912992 0.523560 0.433044 0.638855 -0.360718 1441912992 0.526489 0.430359 0.641357 -0.355286 1441912992 0.526489 0.430359 0.641357 -0.355286 1441912992 0.526489 0.430359 0.641357 -0.355286 1441912992 0.526489 0.430359 0.641357 -0.355286 1441912992 0.526489 0.430359 0.641357 -0.355286 1441912992 0.526489 0.430359 0.641357 -0.355286 1441912992 0.528259 0.428345 0.644653 -0.348999 1441912992 0.528259 0.428345 0.644653 -0.348999 1441912992 0.528259 0.428345 0.644653 -0.348999 1441912992 0.528259 0.428345 0.644653 -0.348999 1441912992 0.528259 0.428345 0.644653 -0.348999 1441912992 0.528259 0.428345 0.644653 -0.348999 1441912992 0.530090 0.426331 0.646912 -0.344482 1441912992 0.530090 0.426331 0.646912 -0.344482 1441912992 0.530090 0.426331 0.646912 -0.344482 1441912992 0.530090 0.426331 0.646912 -0.344482 1441912992 0.530090 0.426331 0.646912 -0.344482 1441912992 0.530090 0.426331 0.646912 -0.344482 1441912992 0.530090 0.426331 0.646912 -0.344482 1441912992 0.528320 0.424927 0.648254 -0.346436 1441912992 0.528320 0.424927 0.648254 -0.346436 1441912992 0.528320 0.424927 0.648254 -0.346436 1441912992 0.528320 0.424927 0.648254 -0.346436 1441912992 0.528320 0.424927 0.648254 -0.346436 1441912992 0.528320 0.424927 0.648254 -0.346436 1441912992 0.529358 0.420959 0.648438 -0.349304 1441912992 0.529358 0.420959 0.648438 -0.349304 1441912992 0.529358 0.420959 0.648438 -0.349304 1441912992 0.529358 0.420959 0.648438 -0.349304 1441912992 0.529358 0.420959 0.648438 -0.349304 1441912992 0.529358 0.420959 0.648438 -0.349304 1441912992 0.529358 0.420959 0.648438 -0.349304 1441912992 0.529297 0.418457 0.649536 -0.350403 1441912992 0.529297 0.418457 0.649536 -0.350403 1441912992 0.529297 0.418457 0.649536 -0.350403 1441912992 0.529297 0.418457 0.649536 -0.350403 1441912992 0.529297 0.418457 0.649536 -0.350403 1441912992 0.529297 0.418457 0.649536 -0.350403 1441912992 0.525757 0.419800 0.649597 -0.353882 1441912992 0.525757 0.419800 0.649597 -0.353882 1441912992 0.525757 0.419800 0.649597 -0.353882 1441912992 0.525757 0.419800 0.649597 -0.353882 1441912992 0.525757 0.419800 0.649597 -0.353882 1441912992 0.525757 0.419800 0.649597 -0.353882 1441912992 0.525757 0.419800 0.649597 -0.353882 1441912992 
0.552002 0.413086 0.644226 -0.330994 1441912994 0.552002 0.413086 0.644226 -0.330994 1441912995 0.552002 0.413086 0.644226 -0.330994 1441912995 0.552002 0.413086 0.644226 -0.330994 1441912995 0.552002 0.413086 0.644226 -0.330994 1441912995 0.552002 0.413086 0.644226 -0.330994 1441912995 0.550293 0.415588 0.643250 -0.332642 1441912995 0.550293 0.415588 0.643250 -0.332642 1441912995 0.550293 0.415588 0.643250 -0.332642 1441912995 0.550293 0.415588 0.643250 -0.332642 1441912995 0.550293 0.415588 0.643250 -0.332642 1441912995 0.550293 0.415588 0.643250 -0.332642 1441912995 0.551453 0.418335 0.640015 -0.333496 1441912995 0.551453 0.418335 0.640015 -0.333496 1441912995 0.551453 0.418335 0.640015 -0.333496 1441912995 0.551453 0.418335 0.640015 -0.333496 1441912995 0.551453 0.418335 0.640015 -0.333496 1441912995 0.551453 0.418335 0.640015 -0.333496 1441912995 0.555786 0.416748 0.637695 -0.332642 1441912995 0.555786 0.416748 0.637695 -0.332642 1441912995 0.555786 0.416748 0.637695 -0.332642 1441912995 0.555786 0.416748 0.637695 -0.332642 1441912995 0.555786 0.416748 0.637695 -0.332642 1441912995 0.555786 0.416748 0.637695 -0.332642 1441912995 0.560425 0.409058 0.641174 -0.327759 1441912995 0.560425 0.409058 0.641174 -0.327759 1441912995 0.560425 0.409058 0.641174 -0.327759 1441912995 0.560425 0.409058 0.641174 -0.327759 1441912995 0.560425 0.409058 0.641174 -0.327759 1441912995 0.560425 0.409058 0.641174 -0.327759 1441912995 0.564758 0.399719 0.647339 -0.319580 1441912995 0.564758 0.399719 0.647339 -0.319580 1441912995 0.564758 0.399719 0.647339 -0.319580 1441912995 0.564758 0.399719 0.647339 -0.319580 1441912995 0.564758 0.399719 0.647339 -0.319580 1441912995 0.564758 0.399719 0.647339 -0.319580 1441912995 0.569214 0.388184 0.652466 -0.315491 1441912995 0.569214 0.388184 0.652466 -0.315491 1441912995 0.569214 0.388184 0.652466 -0.315491 1441912995 0.569214 0.388184 0.652466 -0.315491 1441912995 0.569214 0.388184 0.652466 -0.315491 1441912995 0.569214 0.388184 0.652466 -0.315491 1441912995 0.573547 0.378235 0.656799 -0.310669 1441912995 0.573547 0.378235 0.656799 -0.310669 1441912995 0.573547 0.378235 0.656799 -0.310669 1441912995 0.573547 0.378235 0.656799 -0.310669 1441912995 0.573547 0.378235 0.656799 -0.310669 1441912995 0.573547 0.378235 0.656799 -0.310669 1441912995 0.573425 0.373352 0.661377 -0.307007 1441912995 0.573425 0.373352 0.661377 -0.307007 1441912995 0.573425 0.373352 0.661377 -0.307007 1441912995 0.573425 0.373352 0.661377 -0.307007 1441912995 0.573425 0.373352 0.661377 -0.307007 1441912995 0.573425 0.373352 0.661377 -0.307007 1441912995 0.572327 0.371582 0.663452 -0.306885 1441912995 0.572327 0.371582 0.663452 -0.306885 1441912995 0.572327 0.371582 0.663452 -0.306885 1441912995 0.572327 0.371582 0.663452 -0.306885 1441912995 0.572327 0.371582 0.663452 -0.306885 1441912995 0.572327 0.371582 0.663452 -0.306885 1441912995 0.572327 0.371582 0.663452 -0.306885 1441912995 0.571716 0.371826 0.662415 -0.309814 1441912995 0.571716 0.371826 0.662415 -0.309814 1441912995 0.571716 0.371826 0.662415 -0.309814 1441912995 0.571716 0.371826 0.662415 -0.309814 1441912995 0.571716 0.371826 0.662415 -0.309814 1441912995 0.571716 0.371826 0.662415 -0.309814 1441912995 0.570068 0.375183 0.659363 -0.315430 1441912995 0.570068 0.375183 0.659363 -0.315430 1441912995 0.570068 0.375183 0.659363 -0.315430 1441912995 0.570068 0.375183 0.659363 -0.315430 1441912995 0.570068 0.375183 0.659363 -0.315430 1441912995 0.570068 0.375183 0.659363 -0.315430 1441912995 0.566467 0.381470 0.656799 -0.319580 1441912995 0.566467 0.381470 0.656799 -0.319580 1441912995 0.566467 0.381470 0.656799 -0.319580 1441912995 0.566467 0.381470 0.656799 -0.319580 1441912995 0.566467 0.381470 0.656799 -0.319580 1441912995 0.566467 0.381470 0.656799 -0.319580 1441912995 0.566467 0.381470 0.656799 -0.319580 1441912995 0.563477 0.387390 0.656067 -0.319153 1441912995 0.563477 0.387390 0.656067 -0.319153 1441912995 0.563477 0.387390 0.656067 -0.319153 1441912995 0.563477 0.387390 0.656067 -0.319153 1441912995 0.563477 0.387390 0.656067 -0.319153 1441912995 0.563477 0.387390 0.656067 -0.319153 1441912995 0.562683 0.389404 0.656006 -0.318359 1441912995 0.562683 0.389404 0.656006 -0.318359 1441912995 0.562683 0.389404 0.656006 -0.318359 1441912995 0.562683 0.389404 0.656006 -0.318359 1441912995 0.562683 0.389404 0.656006 -0.318359 1441912995 0.562683 0.389404 0.656006 -0.318359 1441912995 0.562683 0.389404 0.656006 -0.318359 1441912995 0.560974 0.390381 0.657410 -0.317261 1441912995 0.560974 0.390381 0.657410 -0.317261 1441912995 0.560974 0.390381 0.657410 -0.317261 1441912995 0.560974 0.390381 0.657410 -0.317261 1441912995 0.560974 0.390381 0.657410 -0.317261 1441912995 0.560974 0.390381 0.657410 -0.317261 1441912995 0.557922 0.393188 0.658569 -0.316833 1441912995 0.557922 0.393188 0.658569 -0.316833 1441912995 0.557922 0.393188 0.658569 -0.316833 1441912995 0.557922 0.393188 0.658569 -0.316833 1441912995 0.557922 0.393188 0.658569 -0.316833 1441912995 0.557922 0.393188 0.658569 -0.316833 1441912995 0.557922 0.393188 0.658569 -0.316833 1441912995 0.552063 0.399963 0.656982 -0.321716 1441912995 0.552063 0.399963 0.656982 -0.321716 1441912995 0.552063 0.399963 0.656982 -0.321716 1441912995 0.552063 0.399963 0.656982 -0.321716 1441912995 0.552063 0.399963 0.656982 -0.321716 1441912995 0.552063 0.399963 0.656982 -0.321716 1441912995 0.544739 0.409607 0.652527 -0.331055 1441912995 0.544739 0.409607 0.652527 -0.331055 1441912995 0.544739 0.409607 0.652527 -0.331055 1441912996 0.544739 0.409607 0.652527 -0.331055 1441912996 0.544739 0.409607 0.652527 -0.331055 1441912996 0.544739 0.409607 0.652527 -0.331055 1441912996 0.537415 0.421448 0.644409 -0.343933 1441912996 0.537415 0.421448 0.644409 -0.343933 1441912996 0.537415 0.421448 0.644409 -0.343933 1441912996 0.537415 0.421448 0.644409 -0.343933 1441912996 0.537415 0.421448 0.644409 -0.343933 1441912996 0.537415 0.421448 0.644409 -0.343933 1441912996 0.537415 0.421448 0.644409 -0.343933 1441912996 0.532898 0.432068 0.635864 -0.353577 1441912996 0.532898 0.432068 0.635864 -0.353577 1441912996 0.532898 0.432068 0.635864 -0.353577 1441912996 0.532898 0.432068 0.635864 -0.353577 1441912996 0.532898 0.432068 0.635864 -0.353577 1441912996 0.530151 0.438965 0.630066 -0.359436 1441912996 0.530151 0.438965 0.630066 -0.359436 1441912996 0.530151 0.438965 0.630066 -0.359436 1441912996 0.530151 0.438965 0.630066 -0.359436 1441912996 0.530151 0.438965 0.630066 -0.359436 1441912996 0.530151 0.438965 0.630066 -0.359436 1441912996 0.530151 0.438965 0.630066 -0.359436 1441912996 0.529968 0.440613 0.629395 -0.358826 1441912996 0.529968 0.440613 0.629395 -0.358826 1441912996 0.529968 0.440613 0.629395 -0.358826 1441912996 0.529968 0.440613 0.629395 -0.358826 1441912996 0.529968 0.440613 0.629395 -0.358826 1441912996 0.534668 0.435120 0.632202 -0.353577 1441912996 0.534668 0.435120 0.632202 -0.353577 1441912996 0.534668 0.435120 0.632202 -0.353577 1441912996 0.534668 0.435120 0.632202 -0.353577 1441912996 0.534668 0.435120 0.632202 -0.353577 1441912996 0.534668 0.435120 0.632202 -0.353577 1441912996 0.534668 0.435120 0.632202 -0.353577 1441912996 0.542725 0.426025 0.634094 -0.348999 1441912996 0.542725 0.426025 0.634094 -0.348999 1441912996 0.542725 0.426025 0.634094 -0.348999 1441912996 0.542725 0.426025 0.634094 -0.348999 1441912996 0.542725 0.426025 0.634094 -0.348999 1441912996 0.542725 0.426025 0.634094 -0.348999 1441912996 0.542725 0.426025 0.634094 -0.348999 1441912996 0.552490 0.415283 0.635681 -0.343750 1441912996 0.552490 0.415283 0.635681 -0.343750 1441912996 0.552490 0.415283 0.635681 -0.343750 1441912996 0.552490 0.415283 0.635681 -0.343750 1441912996 0.552490 0.415283 0.635681 -0.343750 1441912996 0.552490 0.415283 0.635681 -0.343750 1441912996 0.564087 0.403076 0.638489 -0.334045 1441912996 0.564087 0.403076 0.638489 -0.334045 1441912996 0.564087 0.403076 0.638489 -0.334045 1441912996 0.564087 0.403076 0.638489 -0.334045 1441912996 0.574768 0.389160 0.643982 -0.321594 1441912996 0.574768 0.389160 0.643982 -0.321594 1441912996 0.574768 0.389160 0.643982 -0.321594 1441912996 0.574768 0.389160 0.643982 -0.321594 1441912996 0.574768 0.389160 0.643982 -0.321594 1441912996 0.574768 0.389160 0.643982 -0.321594 1441912996 0.581055 0.376221 0.651184 -0.310974 1441912996 0.581055 0.376221 0.651184 -0.310974 1441912996 0.581055 0.376221 0.651184 -0.310974 1441912996 0.581055 0.376221 0.651184 -0.310974 1441912996 0.581055 0.376221 0.651184 -0.310974 1441912996 0.581055 0.376221 0.651184 -0.310974 1441912996 0.584595 0.365906 0.657776 -0.302612 1441912996 0.584595 0.365906 0.657776 -0.302612 1441912996 0.584595 0.365906 0.657776 -0.302612 1441912996 0.584595 0.365906 0.657776 -0.302612 1441912996 0.584595 0.365906 0.657776 -0.302612 1441912996 0.584595 0.365906 0.657776 -0.302612 1441912996 0.585754 0.358948 0.664001 -0.295227 1441912996 0.585754 0.358948 0.664001 -0.295227 1441912996 0.585754 0.358948 0.664001 -0.295227 1441912996 0.585754 0.358948 0.664001 -0.295227 1441912996 0.585754 0.358948 0.664001 -0.295227 1441912996 0.585754 0.358948 0.664001 -0.295227 1441912996 0.584412 0.356018 0.667786 -0.292725 1441912996 0.584412 0.356018 0.667786 -0.292725 1441912996 0.584412 0.356018 0.667786 -0.292725 1441912996 0.584412 0.356018 0.667786 -0.292725 1441912996 0.584412 0.356018 0.667786 -0.292725 1441912996 0.584412 0.356018 0.667786 -0.292725 1441912996 0.580688 0.359070 0.668091 -0.295654 1441912996 0.580688 0.359070 0.668091 -0.295654 1441912996 0.580688 0.359070 0.668091 -0.295654 1441912996 0.580688 0.359070 0.668091 -0.295654 1441912996 0.580688 0.359070 0.668091 -0.295654 1441912996 0.580688 0.359070 0.668091 -0.295654 1441912996 0.580688 0.359070 0.668091 -0.295654 1441912996 0.575867 0.365723 0.665588 -0.302612 1441912996 0.575867 0.365723 0.665588 -0.302612 1441912996 0.575867 0.365723 0.665588 -0.302612 1441912996 0.575867 0.365723 0.665588 -0.302612 1441912996 0.575867 0.365723 0.665588 -0.302612 1441912996 0.570007 0.375061 0.660828 -0.312439 1441912996 0.570007 0.375061 0.660828 -0.312439 1441912996 0.570007 0.375061 0.660828 -0.312439 1441912996 0.570007 0.375061 0.660828 -0.312439 1441912996 0.570007 0.375061 0.660828 -0.312439 1441912996 0.570007 0.375061 0.660828 -0.312439 1441912996 0.570007 0.375061 0.660828 -0.312439 1441912996 0.565125 0.384460 0.655762 -0.320557 1441912996 0.565125 0.384460 0.655762 -0.320557 1441912996 0.565125 0.384460 0.655762 -0.320557 1441912996 0.565125 0.384460 0.655762 -0.320557 1441912996 0.565125 0.384460 0.655762 -0.320557 1441912996 0.565125 0.384460 0.655762 -0.320557 1441912996 0.561951 0.391296 0.653015 -0.323303 1441912996 0.561951 0.391296 0.653015 -0.323303 1441912996 0.561951 0.391296 0.653015 -0.323303 1441912996 0.561951 0.391296 0.653015 -0.323303 1441912996 0.561951 0.391296 0.653015 -0.323303 1441912997 0.561951 0.391296 0.653015 -0.323303 1441912997 0.561951 0.391296 0.653015 -0.323303 1441912997 0.560852 0.394104 0.652466 -0.322998 1441912997 0.560852 0.394104 0.652466 -0.322998 1441912997 0.560852 0.394104 0.652466 -0.322998 1441912997 0.560852 0.394104 0.652466 -0.322998 1441912997 0.560852 0.394104 0.652466 -0.322998 1441912997 0.560852 0.394104 0.652466 -0.322998 1441912997 0.559265 0.394714 0.654968 -0.320007 1441912997 0.559265 0.394714 0.654968 -0.320007 1441912997 0.559265 0.394714 0.654968 -0.320007 1441912997 0.559265 0.394714 0.654968 -0.320007 1441912997 0.559265 0.394714 0.654968 -0.320007 1441912997 0.559265 0.394714 0.654968 -0.320007 1441912997 0.554565 0.397705 0.658203 -0.317749 1441912997 0.554565 0.397705 0.658203 -0.317749 1441912997 0.554565 0.397705 0.658203 -0.317749 1441912997 0.554565 0.397705 0.658203 -0.317749 1441912997 0.554565 0.397705 0.658203 -0.317749 1441912997 0.554565 0.397705 0.658203 -0.317749 1441912997 0.550598 0.401428 0.659607 -0.317078 1441912997 0.550598 0.401428 0.659607 -0.317078 1441912997 0.550598 0.401428 0.659607 -0.317078 1441912997 0.550598 0.401428 0.659607 -0.317078 1441912997 0.550598 0.401428 0.659607 -0.317078 1441912997 0.550598 0.401428 0.659607 -0.317078 1441912997 0.548645 0.404602 0.658020 -0.319580 1441912997 0.548645 0.404602 0.658020 -0.319580 1441912997 0.548645 0.404602 0.658020 -0.319580 1441912997 0.548645 0.404602 0.658020 -0.319580 1441912997 0.548645 0.404602 0.658020 -0.319580 1441912997 0.548645 0.404602 0.658020 -0.319580 1441912997 0.548645 0.404602 0.658020 -0.319580 1441912997 0.544434 0.409973 0.654236 -0.327637 1441912997 0.544434 0.409973 0.654236 -0.327637 1441912997 0.544434 0.409973 0.654236 -0.327637 1441912997 0.544434 0.409973 0.654236 -0.327637 1441912997 0.544434 0.409973 0.654236 -0.327637 1441912997 0.544434 0.409973 0.654236 -0.327637 1441912997 0.541809 0.416809 0.645874 -0.339844 1441912997 0.541809 0.416809 0.645874 -0.339844 1441912997 0.541809 0.416809 0.645874 -0.339844 1441912997 0.541809 0.416809 0.645874 -0.339844 1441912997 0.541809 0.416809 0.645874 -0.339844 1441912997 0.541809 0.416809 0.645874 -0.339844 1441912997 0.541626 0.422974 0.638977 -0.345520 1441912997 0.541626 0.422974 0.638977 -0.345520 1441912997 0.541626 0.422974 0.638977 -0.345520 1441912997 0.541626 0.422974 0.638977 -0.345520 1441912997 0.541626 0.422974 0.638977 -0.345520 1441912997 0.541626 0.422974 0.638977 -0.345520 1441912997 0.541626 0.422974 0.638977 -0.345520 1441912997 0.539185 0.427734 0.635315 -0.350220 1441912997 0.539185 0.427734 0.635315 -0.350220 1441912997 0.539185 0.427734 0.635315 -0.350220 1441912997 0.539185 0.427734 0.635315 -0.350220 1441912997 0.539185 0.427734 0.635315 -0.350220 1441912997 0.539185 0.427734 0.635315 -0.350220 1441912997 0.536804 0.430847 0.633728 -0.352966 1441912997 0.536804 0.430847 0.633728 -0.352966 1441912997 0.536804 0.430847 0.633728 -0.352966 1441912997 0.536804 0.430847 0.633728 -0.352966 1441912997 0.536804 0.430847 0.633728 -0.352966 1441912997 0.536804 0.430847 0.633728 -0.352966 1441912997 0.534912 0.432617 0.632751 -0.355347 1441912997 0.534912 0.432617 0.632751 -0.355347 1441912997 0.534912 0.432617 0.632751 -0.355347 1441912997 0.534912 0.432617 0.632751 -0.355347 1441912997 0.534912 0.432617 0.632751 -0.355347 1441912997 0.534912 0.432617 0.632751 -0.355347 1441912997 0.534912 0.432617 0.632751 -0.355347 1441912997 0.535461 0.432678 0.630005 -0.359253 1441912997 0.535461 0.432678 0.630005 -0.359253 1441912997 0.535461 0.432678 0.630005 -0.359253 1441912997 0.535461 0.432678 0.630005 -0.359253 1441912997 0.535461 0.432678 0.630005 -0.359253 1441912997 0.535461 0.432678 0.630005 -0.359253 1441912997 0.539185 0.430908 0.626465 -0.362061 1441912997 0.539185 0.430908 0.626465 -0.362061 1441912997 0.539185 0.430908 0.626465 -0.362061 1441912997 0.539185 0.430908 0.626465 -0.362061 1441912997 0.539185 0.430908 0.626465 -0.362061 1441912997 0.539185 0.430908 0.626465 -0.362061 1441912997 0.539185 0.430908 0.626465 -0.362061 1441912997 0.550415 0.423035 0.626404 -0.354431 1441912997 0.550415 0.423035 0.626404 -0.354431 1441912997 0.550415 0.423035 0.626404 -0.354431 1441912997 0.550415 0.423035 0.626404 -0.354431 1441912997 0.550415 0.423035 0.626404 -0.354431 1441912997 0.550415 0.423035 0.626404 -0.354431 1441912997 0.561340 0.409790 0.635315 -0.336548 1441912997 0.561340 0.409790 0.635315 -0.336548 1441912997 0.561340 0.409790 0.635315 -0.336548 1441912997 0.561340 0.409790 0.635315 -0.336548 1441912997 0.561340 0.409790 0.635315 -0.336548 1441912997 0.561340 0.409790 0.635315 -0.336548 1441912997 0.561340 0.409790 0.635315 -0.336548 1441912997 0.569885 0.393860 0.647583 -0.317261 1441912997 0.569885 0.393860 0.647583 -0.317261 1441912997 0.569885 0.393860 0.647583 -0.317261 1441912997 0.569885 0.393860 0.647583 -0.317261 1441912997 0.569885 0.393860 0.647583 -0.317261 1441912997 0.569885 0.393860 0.647583 -0.317261 1441912997 0.575562 0.378113 0.658630 -0.303162 1441912997 0.575562 0.378113 0.658630 -0.303162 1441912997 0.575562 0.378113 0.658630 -0.303162 1441912997 0.575562 0.378113 0.658630 -0.303162 1441912997 0.575562 0.378113 0.658630 -0.303162 1441912997 0.575562 0.378113 0.658630 -0.303162 1441912997 0.575562 0.378113 0.658630 -0.303162 1441912997 0.578125 0.366333 0.666260 -0.296021 1441912997 0.578125 0.366333 0.666260 -0.296021 1441912997 0.578125 0.366333 0.666260 -0.296021 1441912997 0.578125 0.366333 0.666260 -0.296021 1441912997 0.578125 0.366333 0.666260 -0.296021 1441912997 0.578125 0.366333 0.666260 -0.296021 1441912998 0.578186 0.361389 0.669312 -0.295044 1441912998 0.578186 0.361389 0.669312 -0.295044 1441912998 0.578186 0.361389 0.669312 -0.295044 1441912998 0.578186 0.361389 0.669312 -0.295044 1441912998 0.578186 0.361389 0.669312 -0.295044 1441912998 0.578186 0.361389 0.669312 -0.295044 1441912998 0.576172 0.362183 0.667175 -0.302734 1441912998 0.576172 0.362183 0.667175 -0.302734 1441912998 0.576172 0.362183 0.667175 -0.302734 1441912998 0.576172 0.362183 0.667175 -0.302734 1441912998 0.576172 0.362183 0.667175 -0.302734 1441912998 0.576172 0.362183 0.667175 -0.302734 1441912998 0.576172 0.362183 0.667175 -0.302734 1441912998 0.572876 0.369019 0.661133 -0.313721 1441912998 0.572876 0.369019 0.661133 -0.313721 1441912998 0.572876 0.369019 0.661133 -0.313721 1441912998 0.572876 0.369019 0.661133 -0.313721 1441912998 0.572876 0.369019 0.661133 -0.313721 1441912998 0.572876 0.369019 0.661133 -0.313721 1441912998 0.572876 0.369019 0.661133 -0.313721 1441912998 0.568909 0.378235 0.654480 -0.323792 1441912998 0.568909 0.378235 0.654480 -0.323792 1441912998 0.568909 0.378235 0.654480 -0.323792 1441912998 0.568909 0.378235 0.654480 -0.323792 1441912998 0.568909 0.378235 0.654480 -0.323792 1441912998 0.565613 0.385925 0.649231 -0.330933 1441912998 0.565613 0.385925 0.649231 -0.330933 1441912998 0.565613 0.385925 0.649231 -0.330933 1441912998 0.565613 0.385925 0.649231 -0.330933 1441912998 0.565613 0.385925 0.649231 -0.330933 1441912998 0.565613 0.385925 0.649231 -0.330933 1441912998 0.565613 0.385925 0.649231 -0.330933 1441912998 0.563354 0.390503 0.646484 -0.334839 1441912998 0.563354 0.390503 0.646484 -0.334839 1441912998 0.563354 0.390503 0.646484 -0.334839 1441912998 0.563354 0.390503 0.646484 -0.334839 1441912998 0.563354 0.390503 0.646484 -0.334839 1441912998 0.563354 0.390503 0.646484 -0.334839 1441912998 0.560791 0.394714 0.644714 -0.337524 1441912998 0.560791 0.394714 0.644714 -0.337524 1441912998 0.560791 0.394714 0.644714 -0.337524 1441912998 0.560791 0.394714 0.644714 -0.337524 1441912998 0.560791 0.394714 0.644714 -0.337524 1441912998 0.560791 0.394714 0.644714 -0.337524 1441912998 0.558411 0.400208 0.643311 -0.337769 1441912998 0.558411 0.400208 0.643311 -0.337769 1441912998 0.558411 0.400208 0.643311 -0.337769 1441912998 0.558411 0.400208 0.643311 -0.337769 1441912998 0.558411 0.400208 0.643311 -0.337769 1441912998 0.558411 0.400208 0.643311 -0.337769 1441912998 0.555664 0.404480 0.643921 -0.336060 1441912998 0.555664 0.404480 0.643921 -0.336060 1441912998 0.555664 0.404480 0.643921 -0.336060 1441912998 0.555664 0.404480 0.643921 -0.336060 1441912998 0.555664 0.404480 0.643921 -0.336060 1441912998 0.555664 0.404480 0.643921 -0.336060 1441912998 0.555054 0.407471 0.642212 -0.336670 1441912998 0.555054 0.407471 0.642212 -0.336670 1441912998 0.555054 0.407471 0.642212 -0.336670 1441912998 0.555054 0.407471 0.642212 -0.336670 1441912998 0.555054 0.407471 0.642212 -0.336670 1441912998 0.555054 0.407471 0.642212 -0.336670 1441912998 0.557007 0.408813 0.636169 -0.343262 1441912998 0.557007 0.408813 0.636169 -0.343262 1441912998 0.557007 0.408813 0.636169 -0.343262 1441912998 0.557007 0.408813 0.636169 -0.343262 1441912998 0.557007 0.408813 0.636169 -0.343262 1441912998 0.557007 0.408813 0.636169 -0.343262 1441912998 0.554077 0.414673 0.628540 -0.354919 1441912998 0.554077 0.414673 0.628540 -0.354919 1441912998 0.554077 0.414673 0.628540 -0.354919 1441912998 0.554077 0.414673 0.628540 -0.354919 1441912998 0.554077 0.414673 0.628540 -0.354919 1441912998 0.554077 0.414673 0.628540 -0.354919 1441912998 0.550598 0.421143 0.622620 -0.363037 1441912998 0.550598 0.421143 0.622620 -0.363037 1441912998 0.550598 0.421143 0.622620 -0.363037 1441912998 0.550598 0.421143 0.622620 -0.363037 1441912998 0.550598 0.421143 0.622620 -0.363037 1441912998 0.550598 0.421143 0.622620 -0.363037 1441912998 0.550598 0.421143 0.622620 -0.363037 1441912998 0.548401 0.425293 0.618774 -0.368042 1441912998 0.548401 0.425293 0.618774 -0.368042 1441912998 0.548401 0.425293 0.618774 -0.368042 1441912998 0.548401 0.425293 0.618774 -0.368042 1441912998 0.548401 0.425293 0.618774 -0.368042 1441912998 0.548401 0.425293 0.618774 -0.368042 1441912998 0.547607 0.427979 0.616089 -0.370605 1441912998 0.547607 0.427979 0.616089 -0.370605 1441912998 0.547607 0.427979 0.616089 -0.370605 1441912998 0.547607 0.427979 0.616089 -0.370605 1441912998 0.547607 0.427979 0.616089 -0.370605 1441912998 0.547607 0.427979 0.616089 -0.370605 1441912998 0.547607 0.427979 0.616089 -0.370605 1441912998 0.547546 0.428284 0.614624 -0.372742 1441912998 0.547546 0.428284 0.614624 -0.372742 1441912998 0.547546 0.428284 0.614624 -0.372742 1441912998 0.547546 0.428284 0.614624 -0.372742 1441912998 0.547546 0.428284 0.614624 -0.372742 1441912998 0.547546 0.428284 0.614624 -0.372742 1441912998 0.551208 0.427185 0.612061 -0.372864 1441912998 0.551208 0.427185 0.612061 -0.372864 1441912998 0.551208 0.427185 0.612061 -0.372864 1441912998 0.551208 0.427185 0.612061 -0.372864 1441912998 0.551208 0.427185 0.612061 -0.372864 1441912998 0.551208 0.427185 0.612061 -0.372864 1441912998 0.558411 0.423401 0.610046 -0.369690 1441912998 0.558411 0.423401 0.610046 -0.369690 1441912998 0.558411 0.423401 0.610046 -0.369690 1441912998 0.558411 0.423401 0.610046 -0.369690 1441912998 0.558411 0.423401 0.610046 -0.369690 1441912998 0.558411 0.423401 0.610046 -0.369690 1441912998 0.563599 0.417297 0.612610 -0.364502 1441912999 0.563599 0.417297 0.612610 -0.364502 1441912999 0.563599 0.417297 0.612610 -0.364502 1441912999 0.563599 0.417297 0.612610 -0.364502 1441912999 0.563599 0.417297 0.612610 -0.364502 1441912999 0.563599 0.417297 0.612610 -0.364502 1441912999 0.569214 0.409180 0.617859 -0.355957 1441912999 0.569214 0.409180 0.617859 -0.355957 1441912999 0.569214 0.409180 0.617859 -0.355957 1441912999 0.569214 0.409180 0.617859 -0.355957 1441912999 0.569214 0.409180 0.617859 -0.355957 1441912999 0.569214 0.409180 0.617859 -0.355957 1441912999 0.570129 0.403137 0.624573 -0.349731 1441912999 0.570129 0.403137 0.624573 -0.349731 1441912999 0.570129 0.403137 0.624573 -0.349731 1441912999 0.570129 0.403137 0.624573 -0.349731 1441912999 0.570129 0.403137 0.624573 -0.349731 1441912999 0.570129 0.403137 0.624573 -0.349731 1441912999 0.572876 0.396423 0.629517 -0.343933 1441912999 0.572876 0.396423 0.629517 -0.343933 1441912999 0.572876 0.396423 0.629517 -0.343933 1441912999 0.572876 0.396423 0.629517 -0.343933 1441912999 0.572876 0.396423 0.629517 -0.343933 1441912999 0.572876 0.396423 0.629517 -0.343933 1441912999 0.572876 0.396423 0.629517 -0.343933 1441912999 0.576294 0.391113 0.631897 -0.339844 1441912999 0.576294 0.391113 0.631897 -0.339844 1441912999 0.576294 0.391113 0.631897 -0.339844 1441912999 0.576294 0.391113 0.631897 -0.339844 1441912999 0.576294 0.391113 0.631897 -0.339844 1441912999 0.576294 0.391113 0.631897 -0.339844 1441912999 0.576294 0.391113 0.631897 -0.339844 1441912999 0.575378 0.390076 0.633240 -0.340210 1441912999 0.575378 0.390076 0.633240 -0.340210 1441912999 0.575378 0.390076 0.633240 -0.340210 1441912999 0.575378 0.390076 0.633240 -0.340210 1441912999 0.575378 0.390076 0.633240 -0.340210 1441912999 0.573792 0.392944 0.630615 -0.344360 1441912999 0.573792 0.392944 0.630615 -0.344360 1441912999 0.573792 0.392944 0.630615 -0.344360 1441912999 0.573792 0.392944 0.630615 -0.344360 1441912999 0.573792 0.392944 0.630615 -0.344360 1441912999 0.573792 0.392944 0.630615 -0.344360 1441912999 0.573792 0.392944 0.630615 -0.344360 1441912999 0.571106 0.398804 0.626160 -0.350281 1441912999 0.571106 0.398804 0.626160 -0.350281 1441912999 0.571106 0.398804 0.626160 -0.350281 1441912999 0.571106 0.398804 0.626160 -0.350281 1441912999 0.571106 0.398804 0.626160 -0.350281 1441912999 0.571106 0.398804 0.626160 -0.350281 1441912999 0.568115 0.405029 0.621216 -0.356750 1441912999 0.568115 0.405029 0.621216 -0.356750 1441912999 0.568115 0.405029 0.621216 -0.356750 1441912999 0.568115 0.405029 0.621216 -0.356750 1441912999 0.568115 0.405029 0.621216 -0.356750 1441912999 0.568115 0.405029 0.621216 -0.356750 1441912999 0.565674 0.410461 0.617859 -0.360046 1441912999 0.565674 0.410461 0.617859 -0.360046 1441912999 0.565674 0.410461 0.617859 -0.360046 1441912999 0.565674 0.410461 0.617859 -0.360046 1441912999 0.565674 0.410461 0.617859 -0.360046 1441912999 0.565247 0.413391 0.616089 -0.360535 1441912999 0.565247 0.413391 0.616089 -0.360535 1441912999 0.565247 0.413391 0.616089 -0.360535 1441912999 0.565247 0.413391 0.616089 -0.360535 1441912999 0.565247 0.413391 0.616089 -0.360535 1441912999 0.565247 0.413391 0.616089 -0.360535 1441912999 0.565186 0.413574 0.617981 -0.357117 1441912999 0.565186 0.413574 0.617981 -0.357117 1441912999 0.565186 0.413574 0.617981 -0.357117 1441912999 0.565186 0.413574 0.617981 -0.357117 1441912999 0.565186 0.413574 0.617981 -0.357117 1441912999 0.565186 0.413574 0.617981 -0.357117 1441912999 0.564636 0.412354 0.621094 -0.353943 1441912999 0.564636 0.412354 0.621094 -0.353943 1441912999 0.564636 0.412354 0.621094 -0.353943 1441912999 0.564636 0.412354 0.621094 -0.353943 1441912999 0.564636 0.412354 0.621094 -0.353943 1441912999 0.564636 0.412354 0.621094 -0.353943 1441912999 0.563354 0.411194 0.625061 -0.350403 1441912999 0.563354 0.411194 0.625061 -0.350403 1441912999 0.563354 0.411194 0.625061 -0.350403 1441912999 0.563354 0.411194 0.625061 -0.350403 1441912999 0.563354 0.411194 0.625061 -0.350403 1441912999 0.563354 0.411194 0.625061 -0.350403 1441912999 0.560242 0.411743 0.629272 -0.347290 1441912999 0.560242 0.411743 0.629272 -0.347290 1441912999 0.560242 0.411743 0.629272 -0.347290 1441912999 0.560242 0.411743 0.629272 -0.347290 1441912999 0.560242 0.411743 0.629272 -0.347290 1441912999 0.560242 0.411743 0.629272 -0.347290 1441912999 0.555908 0.414795 0.631348 -0.346741 1441912999 0.555908 0.414795 0.631348 -0.346741 1441912999 0.555908 0.414795 0.631348 -0.346741 1441912999 0.555908 0.414795 0.631348 -0.346741 1441912999 0.555908 0.414795 0.631348 -0.346741 1441912999 0.555908 0.414795 0.631348 -0.346741 1441912999 0.548706 0.422852 0.628906 -0.352844 1441912999 0.548706 0.422852 0.628906 -0.352844 1441912999 0.548706 0.422852 0.628906 -0.352844 1441912999 0.548706 0.422852 0.628906 -0.352844 1441912999 0.548706 0.422852 0.628906 -0.352844 1441912999 0.548706 0.422852 0.628906 -0.352844 1441912999 0.548706 0.422852 0.628906 -0.352844 1441912999 0.543335 0.433411 0.618652 -0.366333 1441912999 0.543335 0.433411 0.618652 -0.366333 1441912999 0.543335 0.433411 0.618652 -0.366333 1441912999 0.543335 0.433411 0.618652 -0.366333 1441912999 0.543335 0.433411 0.618652 -0.366333 1441912999 0.543335 0.433411 0.618652 -0.366333 1441912999 0.538940 0.445007 0.606262 -0.379333 1441912999 0.538940 0.445007 0.606262 -0.379333 1441913000 0.538940 0.445007 0.606262 -0.379333 1441913000 0.538940 0.445007 0.606262 -0.379333 1441913000 0.538940 0.445007 0.606262 -0.379333 1441913000 0.538940 0.445007 0.606262 -0.379333 1441913000 0.538940 0.445007 0.606262 -0.379333 1441913000 0.534119 0.455078 0.597961 -0.387329 1441913000 0.534119 0.455078 0.597961 -0.387329 1441913000 0.534119 0.455078 0.597961 -0.387329 1441913000 0.534119 0.455078 0.597961 -0.387329 1441913000 0.534119 0.455078 0.597961 -0.387329 1441913000 0.534119 0.455078 0.597961 -0.387329 1441913000 0.531372 0.459778 0.594238 -0.391235 1441913000 0.531372 0.459778 0.594238 -0.391235 1441913000 0.531372 0.459778 0.594238 -0.391235 1441913000 0.531372 0.459778 0.594238 -0.391235 1441913000 0.531372 0.459778 0.594238 -0.391235 1441913000 0.531372 0.459778 0.594238 -0.391235 1441913000 0.529724 0.461121 0.593201 -0.393433 1441913000 0.529724 0.461121 0.593201 -0.393433 1441913000 0.529724 0.461121 0.593201 -0.393433 1441913000 0.529724 0.461121 0.593201 -0.393433 1441913000 0.529724 0.461121 0.593201 -0.393433 1441913000 0.529724 0.461121 0.593201 -0.393433 1441913000 0.530579 0.460632 0.593079 -0.393066 1441913000 0.530579 0.460632 0.593079 -0.393066 1441913000 0.530579 0.460632 0.593079 -0.393066 1441913000 0.530579 0.460632 0.593079 -0.393066 1441913000 0.530579 0.460632 0.593079 -0.393066 1441913000 0.530579 0.460632 0.593079 -0.393066 1441913000 0.535889 0.456543 0.594238 -0.388916 1441913000 
0.560120 0.401123 0.632874 -0.353210 1441913002 0.560120 0.401123 0.632874 -0.353210 1441913002 0.560120 0.401123 0.632874 -0.353210 1441913002 0.560120 0.401123 0.632874 -0.353210 1441913002 0.560120 0.401123 0.632874 -0.353210 1441913002 0.558472 0.402832 0.633423 -0.352844 1441913002 0.558472 0.402832 0.633423 -0.352844 1441913002 0.558472 0.402832 0.633423 -0.352844 1441913002 0.558472 0.402832 0.633423 -0.352844 1441913002 0.558472 0.402832 0.633423 -0.352844 1441913002 0.558472 0.402832 0.633423 -0.352844 1441913002 0.559448 0.400818 0.632446 -0.355408 1441913002 0.559448 0.400818 0.632446 -0.355408 1441913002 0.559448 0.400818 0.632446 -0.355408 1441913002 0.559448 0.400818 0.632446 -0.355408 1441913002 0.559448 0.400818 0.632446 -0.355408 1441913002 0.559448 0.400818 0.632446 -0.355408 1441913002 0.559448 0.400818 0.632446 -0.355408 1441913002 0.561523 0.398254 0.630615 -0.358215 1441913002 0.561523 0.398254 0.630615 -0.358215 1441913002 0.561523 0.398254 0.630615 -0.358215 1441913002 0.561523 0.398254 0.630615 -0.358215 1441913002 0.561523 0.398254 0.630615 -0.358215 1441913002 0.561523 0.398254 0.630615 -0.358215 1441913002 0.562439 0.397705 0.629395 -0.359558 1441913002 0.562439 0.397705 0.629395 -0.359558 1441913002 0.562439 0.397705 0.629395 -0.359558 1441913002 0.562439 0.397705 0.629395 -0.359558 1441913002 0.562439 0.397705 0.629395 -0.359558 1441913002 0.562439 0.397705 0.629395 -0.359558 1441913002 0.562439 0.397705 0.629395 -0.359558 1441913002 0.556946 0.403992 0.633179 -0.354492 1441913002 0.556946 0.403992 0.633179 -0.354492 1441913002 0.556946 0.403992 0.633179 -0.354492 1441913002 0.556946 0.403992 0.633179 -0.354492 1441913002 0.556946 0.403992 0.633179 -0.354492 1441913002 0.556946 0.403992 0.633179 -0.354492 1441913002 0.551392 0.412415 0.635925 -0.348450 1441913002 0.551392 0.412415 0.635925 -0.348450 1441913002 0.551392 0.412415 0.635925 -0.348450 1441913002 0.551392 0.412415 0.635925 -0.348450 1441913002 0.551392 0.412415 0.635925 -0.348450 1441913002 0.551392 0.412415 0.635925 -0.348450 1441913002 0.549377 0.417114 0.635315 -0.347168 1441913002 0.549377 0.417114 0.635315 -0.347168 1441913002 0.549377 0.417114 0.635315 -0.347168 1441913002 0.549377 0.417114 0.635315 -0.347168 1441913002 0.549377 0.417114 0.635315 -0.347168 1441913002 0.549377 0.417114 0.635315 -0.347168 1441913002 0.549377 0.417114 0.635315 -0.347168 1441913002 0.547241 0.421387 0.632813 -0.349915 1441913002 0.547241 0.421387 0.632813 -0.349915 1441913002 0.547241 0.421387 0.632813 -0.349915 1441913002 0.547241 0.421387 0.632813 -0.349915 1441913002 0.547241 0.421387 0.632813 -0.349915 1441913002 0.547241 0.421387 0.632813 -0.349915 1441913002 0.544983 0.423401 0.632751 -0.351074 1441913002 0.544983 0.423401 0.632751 -0.351074 1441913002 0.544983 0.423401 0.632751 -0.351074 1441913002 0.544983 0.423401 0.632751 -0.351074 1441913002 0.544983 0.423401 0.632751 -0.351074 1441913002 0.544983 0.423401 0.632751 -0.351074 1441913002 0.548157 0.420898 0.631836 -0.350769 1441913002 0.548157 0.420898 0.631836 -0.350769 1441913002 0.548157 0.420898 0.631836 -0.350769 1441913002 0.548157 0.420898 0.631836 -0.350769 1441913002 0.548157 0.420898 0.631836 -0.350769 1441913002 0.548157 0.420898 0.631836 -0.350769 1441913002 0.548157 0.420898 0.631836 -0.350769 1441913002 0.552917 0.415833 0.632324 -0.348450 1441913002 0.552917 0.415833 0.632324 -0.348450 1441913002 0.552917 0.415833 0.632324 -0.348450 1441913002 0.552917 0.415833 0.632324 -0.348450 1441913002 0.552917 0.415833 0.632324 -0.348450 1441913002 0.552917 0.415833 0.632324 -0.348450 1441913002 0.555847 0.410278 0.635193 -0.345215 1441913002 0.555847 0.410278 0.635193 -0.345215 1441913002 0.555847 0.410278 0.635193 -0.345215 1441913002 0.555847 0.410278 0.635193 -0.345215 1441913002 0.555847 0.410278 0.635193 -0.345215 1441913002 0.555847 0.410278 0.635193 -0.345215 1441913003 0.558411 0.405273 0.637512 -0.342651 1441913003 0.558411 0.405273 0.637512 -0.342651 1441913003 0.558411 0.405273 0.637512 -0.342651 1441913003 0.558411 0.405273 0.637512 -0.342651 1441913003 0.558411 0.405273 0.637512 -0.342651 1441913003 0.558411 0.405273 0.637512 -0.342651 1441913003 0.558411 0.405273 0.637512 -0.342651 1441913003 0.555664 0.404846 0.639526 -0.343933 1441913003 0.555664 0.404846 0.639526 -0.343933 1441913003 0.555664 0.404846 0.639526 -0.343933 1441913003 0.555664 0.404846 0.639526 -0.343933 1441913003 0.555664 0.404846 0.639526 -0.343933 1441913003 0.555664 0.404846 0.639526 -0.343933 1441913003 0.551025 0.408691 0.639771 -0.346375 1441913003 0.551025 0.408691 0.639771 -0.346375 1441913003 0.551025 0.408691 0.639771 -0.346375 1441913003 0.551025 0.408691 0.639771 -0.346375 1441913003 0.551025 0.408691 0.639771 -0.346375 1441913003 0.551025 0.408691 0.639771 -0.346375 1441913003 0.545471 0.413879 0.639771 -0.348999 1441913003 0.545471 0.413879 0.639771 -0.348999 1441913003 0.545471 0.413879 0.639771 -0.348999 1441913003 0.545471 0.413879 0.639771 -0.348999 1441913003 0.545471 0.413879 0.639771 -0.348999 1441913003 0.545471 0.413879 0.639771 -0.348999 1441913003 0.545471 0.413879 0.639771 -0.348999 1441913003 0.540955 0.418884 0.641724 -0.346436 1441913003 0.540955 0.418884 0.641724 -0.346436 1441913003 0.540955 0.418884 0.641724 -0.346436 1441913003 0.540955 0.418884 0.641724 -0.346436 1441913003 0.540955 0.418884 0.641724 -0.346436 1441913003 0.540955 0.418884 0.641724 -0.346436 1441913003 0.543640 0.418152 0.643921 -0.338928 1441913003 0.543640 0.418152 0.643921 -0.338928 1441913003 0.543640 0.418152 0.643921 -0.338928 1441913003 0.543640 0.418152 0.643921 -0.338928 1441913003 0.543640 0.418152 0.643921 -0.338928 1441913003 0.543640 0.418152 0.643921 -0.338928 1441913003 0.548401 0.414063 0.645813 -0.332703 1441913003 0.548401 0.414063 0.645813 -0.332703 1441913003 0.548401 0.414063 0.645813 -0.332703 1441913003 0.548401 0.414063 0.645813 -0.332703 1441913003 0.548401 0.414063 0.645813 -0.332703 1441913003 0.548401 0.414063 0.645813 -0.332703 1441913003 0.553528 0.408752 0.647644 -0.327148 1441913003 0.553528 0.408752 0.647644 -0.327148 1441913003 0.553528 0.408752 0.647644 -0.327148 1441913003 0.553528 0.408752 0.647644 -0.327148 1441913003 0.553528 0.408752 0.647644 -0.327148 1441913003 0.553528 0.408752 0.647644 -0.327148 1441913003 0.553528 0.408752 0.647644 -0.327148 1441913003 0.556824 0.404785 0.648193 -0.325439 1441913003 0.556824 0.404785 0.648193 -0.325439 1441913003 0.556824 0.404785 0.648193 -0.325439 1441913003 0.556824 0.404785 0.648193 -0.325439 1441913003 0.556824 0.404785 0.648193 -0.325439 1441913003 0.556824 0.404785 0.648193 -0.325439 1441913003 0.558350 0.402649 0.646484 -0.328796 1441913003 0.558350 0.402649 0.646484 -0.328796 1441913003 0.558350 0.402649 0.646484 -0.328796 1441913003 0.558350 0.402649 0.646484 -0.328796 1441913003 0.558350 0.402649 0.646484 -0.328796 1441913003 0.558350 0.402649 0.646484 -0.328796 1441913003 0.559998 0.400940 0.643005 -0.334839 1441913003 0.559998 0.400940 0.643005 -0.334839 1441913003 0.559998 0.400940 0.643005 -0.334839 1441913003 0.559998 0.400940 0.643005 -0.334839 1441913003 0.559998 0.400940 0.643005 -0.334839 1441913003 0.559998 0.400940 0.643005 -0.334839 1441913003 0.562439 0.399475 0.638794 -0.340515 1441913003 0.562439 0.399475 0.638794 -0.340515 1441913003 0.562439 0.399475 0.638794 -0.340515 1441913003 0.562439 0.399475 0.638794 -0.340515 1441913003 0.562439 0.399475 0.638794 -0.340515 1441913003 0.562439 0.399475 0.638794 -0.340515 1441913003 0.564514 0.399414 0.632629 -0.348572 1441913003 0.564514 0.399414 0.632629 -0.348572 1441913003 0.564514 0.399414 0.632629 -0.348572 1441913003 0.564514 0.399414 0.632629 -0.348572 1441913003 0.564514 0.399414 0.632629 -0.348572 1441913003 0.564514 0.399414 0.632629 -0.348572 1441913003 0.564514 0.399414 0.632629 -0.348572 1441913003 0.565125 0.403076 0.625916 -0.355408 1441913003 0.565125 0.403076 0.625916 -0.355408 1441913003 0.565125 0.403076 0.625916 -0.355408 1441913003 0.565125 0.403076 0.625916 -0.355408 1441913003 0.565125 0.403076 0.625916 -0.355408 1441913003 0.564087 0.408386 0.620972 -0.359619 1441913003 0.564087 0.408386 0.620972 -0.359619 1441913003 0.564087 0.408386 0.620972 -0.359619 1441913003 0.564087 0.408386 0.620972 -0.359619 1441913003 0.564087 0.408386 0.620972 -0.359619 1441913003 0.564087 0.408386 0.620972 -0.359619 1441913003 0.564087 0.408386 0.620972 -0.359619 1441913003 0.564087 0.411804 0.617065 -0.362488 1441913003 0.564087 0.411804 0.617065 -0.362488 1441913003 0.564087 0.411804 0.617065 -0.362488 1441913003 0.564087 0.411804 0.617065 -0.362488 1441913003 0.564087 0.411804 0.617065 -0.362488 1441913003 0.564087 0.411804 0.617065 -0.362488 1441913003 0.563721 0.415100 0.614319 -0.363953 1441913003 0.563721 0.415100 0.614319 -0.363953 1441913003 0.563721 0.415100 0.614319 -0.363953 1441913003 0.563721 0.415100 0.614319 -0.363953 1441913003 0.563721 0.415100 0.614319 -0.363953 1441913003 0.563721 0.415100 0.614319 -0.363953 1441913003 0.563354 0.417114 0.611572 -0.366821 1441913003 0.563354 0.417114 0.611572 -0.366821 1441913003 0.563354 0.417114 0.611572 -0.366821 1441913003 0.563354 0.417114 0.611572 -0.366821 1441913003 0.563354 0.417114 0.611572 -0.366821 1441913003 0.563354 0.417114 0.611572 -0.366821 1441913003 0.563782 0.418335 0.610229 -0.367004 1441913004 0.563782 0.418335 0.610229 -0.367004 1441913004 0.563782 0.418335 0.610229 -0.367004 1441913004 0.563782 0.418335 0.610229 -0.367004 1441913004 0.563782 0.418335 0.610229 -0.367004 1441913004 0.563782 0.418335 0.610229 -0.367004 1441913004 0.563782 0.418335 0.610229 -0.367004 1441913004 0.565613 0.417542 0.609741 -0.365967 1441913004 0.565613 0.417542 0.609741 -0.365967 1441913004 0.565613 0.417542 0.609741 -0.365967 1441913004 0.565613 0.417542 0.609741 -0.365967 1441913004 0.565613 0.417542 0.609741 -0.365967 1441913004 0.565613 0.417542 0.609741 -0.365967 1441913004 0.569092 0.413391 0.609863 -0.365051 1441913004 0.569092 0.413391 0.609863 -0.365051 1441913004 0.569092 0.413391 0.609863 -0.365051 1441913004 0.569092 0.413391 0.609863 -0.365051 1441913004 0.569092 0.413391 0.609863 -0.365051 1441913004 0.569092 0.413391 0.609863 -0.365051 1441913004 0.570435 0.409485 0.611755 -0.364136 1441913004 0.570435 0.409485 0.611755 -0.364136 1441913004 0.570435 0.409485 0.611755 -0.364136 1441913004 0.570435 0.409485 0.611755 -0.364136 1441913004 0.570435 0.409485 0.611755 -0.364136 1441913004 0.570435 0.409485 0.611755 -0.364136 1441913004 0.569824 0.408020 0.612732 -0.365051 1441913004 0.569824 0.408020 0.612732 -0.365051 1441913004 0.569824 0.408020 0.612732 -0.365051 1441913004 0.569824 0.408020 0.612732 -0.365051 1441913004 0.569824 0.408020 0.612732 -0.365051 1441913004 0.569824 0.408020 0.612732 -0.365051 1441913004 0.568420 0.408264 0.613159 -0.366333 1441913004 0.568420 0.408264 0.613159 -0.366333 1441913004 0.568420 0.408264 0.613159 -0.366333 1441913004 0.568420 0.408264 0.613159 -0.366333 1441913004 0.568420 0.408264 0.613159 -0.366333 1441913004 0.568420 0.408264 0.613159 -0.366333 1441913004 0.564697 0.411316 0.613464 -0.368103 1441913004 0.564697 0.411316 0.613464 -0.368103 1441913004 0.564697 0.411316 0.613464 -0.368103 1441913004 0.564697 0.411316 0.613464 -0.368103 1441913004 0.564697 0.411316 0.613464 -0.368103 1441913004 0.564697 0.411316 0.613464 -0.368103 1441913004 0.564697 0.411316 0.613464 -0.368103 1441913004 0.558533 0.416809 0.614990 -0.368835 1441913004 0.558533 0.416809 0.614990 -0.368835 1441913004 0.558533 0.416809 0.614990 -0.368835 1441913004 0.558533 0.416809 0.614990 -0.368835 1441913004 0.558533 0.416809 0.614990 -0.368835 1441913004 0.558533 0.416809 0.614990 -0.368835 1441913004 0.551819 0.422729 0.617249 -0.368469 1441913004 0.551819 0.422729 0.617249 -0.368469 1441913004 0.551819 0.422729 0.617249 -0.368469 1441913004 0.551819 0.422729 0.617249 -0.368469 1441913004 0.551819 0.422729 0.617249 -0.368469 1441913004 0.551819 0.422729 0.617249 -0.368469 1441913004 0.550110 0.424927 0.620178 -0.363464 1441913004 0.550110 0.424927 0.620178 -0.363464 1441913004 0.550110 0.424927 0.620178 -0.363464 1441913004 0.550110 0.424927 0.620178 -0.363464 1441913004 0.550110 0.424927 0.620178 -0.363464 1441913004 0.550110 0.424927 0.620178 -0.363464 1441913004 0.550110 0.424927 0.620178 -0.363464 1441913004 0.553101 0.422791 0.623901 -0.354980 1441913004 0.553101 0.422791 0.623901 -0.354980 1441913004 0.553101 0.422791 0.623901 -0.354980 1441913004 0.553101 0.422791 0.623901 -0.354980 1441913004 0.553101 0.422791 0.623901 -0.354980 1441913004 0.553101 0.422791 0.623901 -0.354980 1441913004 0.559143 0.415649 0.629028 -0.344788 1441913004 0.559143 0.415649 0.629028 -0.344788 1441913004 0.559143 0.415649 0.629028 -0.344788 1441913004 0.559143 0.415649 0.629028 -0.344788 1441913004 0.559143 0.415649 0.629028 -0.344788 1441913004 0.559143 0.415649 0.629028 -0.344788 1441913004 0.559143 0.415649 0.629028 -0.344788 1441913004 0.565735 0.407288 0.634216 -0.334351 1441913004 0.565735 0.407288 0.634216 -0.334351 1441913004 0.565735 0.407288 0.634216 -0.334351 1441913004 0.565735 0.407288 0.634216 -0.334351 1441913004 0.565735 0.407288 0.634216 -0.334351 1441913004 0.565735 0.407288 0.634216 -0.334351 1441913004 0.570129 0.401245 0.638123 -0.326660 1441913004 0.570129 0.401245 0.638123 -0.326660 1441913004 0.570129 0.401245 0.638123 -0.326660 1441913004 0.570129 0.401245 0.638123 -0.326660 1441913004 0.570129 0.401245 0.638123 -0.326660 1441913004 0.570923 0.398560 0.640930 -0.322998 1441913004 0.570923 0.398560 0.640930 -0.322998 1441913004 0.570923 0.398560 0.640930 -0.322998 1441913004 0.570923 0.398560 0.640930 -0.322998 1441913004 0.570923 0.398560 0.640930 -0.322998 1441913004 0.570923 0.398560 0.640930 -0.322998 1441913004 0.570923 0.398560 0.640930 -0.322998 1441913004 0.569763 0.397522 0.641663 -0.324829 1441913004 0.569763 0.397522 0.641663 -0.324829 1441913004 0.569763 0.397522 0.641663 -0.324829 1441913004 0.569763 0.397522 0.641663 -0.324829 1441913004 0.569763 0.397522 0.641663 -0.324829 1441913004 0.569763 0.397522 0.641663 -0.324829 1441913004 0.569763 0.397522 0.641663 -0.324829 1441913004 0.580139 0.388794 0.639160 -0.321899 1441913004 0.580139 0.388794 0.639160 -0.321899 1441913004 0.580139 0.388794 0.639160 -0.321899 1441913004 0.580139 0.388794 0.639160 -0.321899 1441913004 0.580139 0.388794 0.639160 -0.321899 1441913004 0.580139 0.388794 0.639160 -0.321899 1441913004 0.585754 0.382202 0.637024 -0.323914 1441913004 0.585754 0.382202 0.637024 -0.323914 1441913004 0.585754 0.382202 0.637024 -0.323914 1441913004 0.585754 0.382202 0.637024 -0.323914 1441913004 0.585754 0.382202 0.637024 -0.323914 1441913004 0.585754 0.382202 0.637024 -0.323914 1441913004 0.587708 0.381592 0.634399 -0.326233 1441913005 0.587708 0.381592 0.634399 -0.326233 1441913005 0.587708 0.381592 0.634399 -0.326233 1441913005 0.587708 0.381592 0.634399 -0.326233 1441913005 0.587708 0.381592 0.634399 -0.326233 1441913005 0.587708 0.381592 0.634399 -0.326233 1441913005 0.587708 0.381592 0.634399 -0.326233 1441913005 0.584412 0.385620 0.633911 -0.328369 1441913005 0.584412 0.385620 0.633911 -0.328369 1441913005 0.584412 0.385620 0.633911 -0.328369 1441913005 0.584412 0.385620 0.633911 -0.328369 1441913005 0.584412 0.385620 0.633911 -0.328369 1441913005 0.584412 0.385620 0.633911 -0.328369 1441913005 0.580139 0.391357 0.630859 -0.334961 1441913005 0.580139 0.391357 0.630859 -0.334961 1441913005 0.580139 0.391357 0.630859 -0.334961 1441913005 0.580139 0.391357 0.630859 -0.334961 1441913005 0.580139 0.391357 0.630859 -0.334961 1441913005 0.580139 0.391357 0.630859 -0.334961 1441913005 0.574585 0.398987 0.627197 -0.342407 1441913005 0.574585 0.398987 0.627197 -0.342407 1441913005 0.574585 0.398987 0.627197 -0.342407 1441913005 0.574585 0.398987 0.627197 -0.342407 1441913005 0.574585 0.398987 0.627197 -0.342407 1441913005 0.574585 0.398987 0.627197 -0.342407 1441913005 0.574585 0.398987 0.627197 -0.342407 1441913005 0.567993 0.408997 0.622620 -0.349854 1441913005 0.567993 0.408997 0.622620 -0.349854 1441913005 0.567993 0.408997 0.622620 -0.349854 1441913005 0.567993 0.408997 0.622620 -0.349854 1441913005 0.567993 0.408997 0.622620 -0.349854 1441913005 0.567993 0.408997 0.622620 -0.349854 1441913005 0.563354 0.417297 0.618164 -0.355347 1441913005 0.563354 0.417297 0.618164 -0.355347 1441913005 0.563354 0.417297 0.618164 -0.355347 1441913005 0.563354 0.417297 0.618164 -0.355347 1441913005 0.563354 0.417297 0.618164 -0.355347 1441913005 0.563354 0.417297 0.618164 -0.355347 1441913005 0.561768 0.422485 0.615784 -0.355896 1441913005 0.561768 0.422485 0.615784 -0.355896 1441913005 0.561768 0.422485 0.615784 -0.355896 1441913005 0.561768 0.422485 0.615784 -0.355896 1441913005 0.561768 0.422485 0.615784 -0.355896 1441913005 0.561768 0.422485 0.615784 -0.355896 1441913005 0.561768 0.422485 0.615784 -0.355896 1441913005 0.562622 0.422852 0.615784 -0.354004 1441913005 0.562622 0.422852 0.615784 -0.354004 1441913005 0.562622 0.422852 0.615784 -0.354004 1441913005 0.562622 0.422852 0.615784 -0.354004 1441913005 0.562622 0.422852 0.615784 -0.354004 1441913005 0.562622 0.422852 0.615784 -0.354004 1441913005 0.563477 0.420593 0.617920 -0.351746 1441913005 0.563477 0.420593 0.617920 -0.351746 1441913005 0.563477 0.420593 0.617920 -0.351746 1441913005 0.563477 0.420593 0.617920 -0.351746 1441913005 0.563477 0.420593 0.617920 -0.351746 1441913005 0.563477 0.420593 0.617920 -0.351746 1441913005 0.563049 0.417908 0.620178 -0.351685 1441913005 0.563049 0.417908 0.620178 -0.351685 1441913005 0.563049 0.417908 0.620178 -0.351685 1441913005 0.563049 0.417908 0.620178 -0.351685 1441913005 0.563049 0.417908 0.620178 -0.351685 1441913005 0.563049 0.417908 0.620178 -0.351685 1441913005 0.563049 0.417908 0.620178 -0.351685 1441913005 0.560730 0.417480 0.621887 -0.352905 1441913005 0.560730 0.417480 0.621887 -0.352905 1441913005 0.560730 0.417480 0.621887 -0.352905 1441913005 0.560730 0.417480 0.621887 -0.352905 1441913005 0.560730 0.417480 0.621887 -0.352905 1441913005 0.560730 0.417480 0.621887 -0.352905 1441913005 0.560730 0.417480 0.621887 -0.352905 1441913005 0.555847 0.421082 0.623901 -0.352783 1441913005 0.555847 0.421082 0.623901 -0.352783 1441913005 0.555847 0.421082 0.623901 -0.352783 1441913005 0.555847 0.421082 0.623901 -0.352783 1441913005 0.555847 0.421082 0.623901 -0.352783 1441913005 0.555847 0.421082 0.623901 -0.352783 1441913005 0.546326 0.428650 0.627747 -0.351563 1441913005 0.546326 0.428650 0.627747 -0.351563 1441913005 0.546326 0.428650 0.627747 -0.351563 1441913005 0.546326 0.428650 0.627747 -0.351563 1441913005 0.546326 0.428650 0.627747 -0.351563 1441913005 0.546326 0.428650 0.627747 -0.351563 1441913005 0.537109 0.438416 0.633423 -0.343506 1441913005 0.537109 0.438416 0.633423 -0.343506 1441913005 0.537109 0.438416 0.633423 -0.343506 1441913005 0.537109 0.438416 0.633423 -0.343506 1441913005 0.537109 0.438416 0.633423 -0.343506 1441913005 0.537109 0.438416 0.633423 -0.343506 1441913005 0.537109 0.438416 0.633423 -0.343506 1441913005 0.533020 0.443176 0.638489 -0.334290 1441913005 0.533020 0.443176 0.638489 -0.334290 1441913005 0.533020 0.443176 0.638489 -0.334290 1441913005 0.533020 0.443176 0.638489 -0.334290 1441913005 0.533020 0.443176 0.638489 -0.334290 1441913005 0.533020 0.443176 0.638489 -0.334290 1441913005 0.535828 0.438171 0.644775 -0.324158 1441913005 0.535828 0.438171 0.644775 -0.324158 1441913005 0.535828 0.438171 0.644775 -0.324158 1441913005 0.535828 0.438171 0.644775 -0.324158 1441913005 0.535828 0.438171 0.644775 -0.324158 1441913005 0.535828 0.438171 0.644775 -0.324158 1441913005 0.535828 0.438171 0.644775 -0.324158 1441913005 0.543091 0.427979 0.649536 -0.316101 1441913005 0.543091 0.427979 0.649536 -0.316101 1441913005 0.543091 0.427979 0.649536 -0.316101 1441913005 0.543091 0.427979 0.649536 -0.316101 1441913005 0.543091 0.427979 0.649536 -0.316101 1441913005 0.543091 0.427979 0.649536 -0.316101 1441913005 0.543091 0.427979 0.649536 -0.316101 1441913005 0.551025 0.416443 0.655396 -0.305420 1441913005 0.551025 0.416443 0.655396 -0.305420 1441913005 0.551025 0.416443 0.655396 -0.305420 1441913005 0.551025 0.416443 0.655396 -0.305420 1441913005 0.551025 0.416443 0.655396 -0.305420 1441913005 0.551025 0.416443 0.655396 -0.305420 1441913005 0.556213 0.406189 0.661438 -0.296631 1441913005 0.556213 0.406189 0.661438 -0.296631 1441913006 0.556213 0.406189 0.661438 -0.296631 1441913006 0.556213 0.406189 0.661438 -0.296631 1441913006 0.556213 0.406189 0.661438 -0.296631 1441913006 0.556213 0.406189 0.661438 -0.296631 1441913006 0.559509 0.398010 0.665894 -0.291687 1441913006 0.559509 0.398010 0.665894 -0.291687 1441913006 0.559509 0.398010 0.665894 -0.291687 1441913006 0.559509 0.398010 0.665894 -0.291687 1441913006 0.559509 0.398010 0.665894 -0.291687 1441913006 0.559509 0.398010 0.665894 -0.291687 1441913006 0.564636 0.388855 0.668457 -0.288269 1441913006 0.564636 0.388855 0.668457 -0.288269 1441913006 0.564636 0.388855 0.668457 -0.288269 1441913006 0.564636 0.388855 0.668457 -0.288269 1441913006 0.564636 0.388855 0.668457 -0.288269 1441913006 0.564636 0.388855 0.668457 -0.288269 1441913006 0.564636 0.388855 0.668457 -0.288269 1441913006 0.571960 0.377014 0.669800 -0.286316 1441913006 0.571960 0.377014 0.669800 -0.286316 1441913006 0.571960 0.377014 0.669800 -0.286316 1441913006 0.571960 0.377014 0.669800 -0.286316 1441913006 0.571960 0.377014 0.669800 -0.286316 1441913006 0.580750 0.364624 0.668640 -0.287476 1441913006 0.580750 0.364624 0.668640 -0.287476 1441913006 0.580750 0.364624 0.668640 -0.287476 1441913006 0.580750 0.364624 0.668640 -0.287476 1441913006 0.580750 0.364624 0.668640 -0.287476 1441913006 0.580750 0.364624 0.668640 -0.287476 1441913006 0.586243 0.355713 0.666260 -0.293091 1441913006 0.586243 0.355713 0.666260 -0.293091 1441913006 0.586243 0.355713 0.666260 -0.293091 1441913006 0.586243 0.355713 0.666260 -0.293091 1441913006 0.586243 0.355713 0.666260 -0.293091 1441913006 0.586243 0.355713 0.666260 -0.293091 1441913006 0.586243 0.355713 0.666260 -0.293091 1441913006 0.587219 0.354553 0.664124 -0.297180 1441913006 0.587219 0.354553 0.664124 -0.297180 1441913006 0.587219 0.354553 0.664124 -0.297180 1441913006 0.587219 0.354553 0.664124 -0.297180 1441913006 0.587219 0.354553 0.664124 -0.297180 1441913006 0.587219 0.354553 0.664124 -0.297180 1441913006 0.585266 0.357971 0.660095 -0.305847 1441913006 0.585266 0.357971 0.660095 -0.305847 1441913006 0.585266 0.357971 0.660095 -0.305847 1441913006 0.585266 0.357971 0.660095 -0.305847 1441913006 0.585266 0.357971 0.660095 -0.305847 1441913006 0.585266 0.357971 0.660095 -0.305847 1441913006 0.582642 0.365906 0.653870 -0.314636 1441913006 0.582642 0.365906 0.653870 -0.314636 1441913006 0.582642 0.365906 0.653870 -0.314636 1441913006 0.582642 0.365906 0.653870 -0.314636 1441913006 0.582642 0.365906 0.653870 -0.314636 1441913006 0.582642 0.365906 0.653870 -0.314636 1441913006 0.579712 0.376160 0.646057 -0.323914 1441913006 0.579712 0.376160 0.646057 -0.323914 1441913006 0.579712 0.376160 0.646057 -0.323914 1441913006 0.579712 0.376160 0.646057 -0.323914 1441913006 0.579712 0.376160 0.646057 -0.323914 1441913006 0.579712 0.376160 0.646057 -0.323914 1441913006 0.576965 0.383728 0.640259 -0.331360 1441913006 0.576965 0.383728 0.640259 -0.331360 1441913006 0.576965 0.383728 0.640259 -0.331360 1441913006 0.576965 0.383728 0.640259 -0.331360 1441913006 0.576965 0.383728 0.640259 -0.331360 1441913006 0.576965 0.383728 0.640259 -0.331360 1441913006 0.576965 0.383728 0.640259 -0.331360 1441913006 0.576904 0.388611 0.635681 -0.334717 1441913006 0.576904 0.388611 0.635681 -0.334717 1441913006 0.576904 0.388611 0.635681 -0.334717 1441913006 0.576904 0.388611 0.635681 -0.334717 1441913006 0.576904 0.388611 0.635681 -0.334717 1441913006 0.576904 0.388611 0.635681 -0.334717 1441913006 0.577759 0.390015 0.633423 -0.335815 1441913006 0.577759 0.390015 0.633423 -0.335815 1441913006 0.577759 0.390015 0.633423 -0.335815 1441913006 0.577759 0.390015 0.633423 -0.335815 1441913006 0.577759 0.390015 0.633423 -0.335815 1441913006 0.577759 0.390015 0.633423 -0.335815 1441913006 0.577454 0.389709 0.634094 -0.335510 1441913006 0.577454 0.389709 0.634094 -0.335510 1441913006 0.577454 0.389709 0.634094 -0.335510 1441913006 0.577454 0.389709 0.634094 -0.335510 1441913006 0.577454 0.389709 0.634094 -0.335510 1441913006 0.577454 0.389709 0.634094 -0.335510 1441913006 0.578003 0.387939 0.634888 -0.335022 1441913006 0.578003 0.387939 0.634888 -0.335022 1441913006 0.578003 0.387939 0.634888 -0.335022 1441913006 0.578003 0.387939 0.634888 -0.335022 1441913006 0.578003 0.387939 0.634888 -0.335022 1441913006 0.578003 0.387939 0.634888 -0.335022 1441913006 0.578003 0.387939 0.634888 -0.335022 1441913006 0.577393 0.387756 0.634644 -0.336792 1441913006 0.577393 0.387756 0.634644 -0.336792 1441913006 0.577393 0.387756 0.634644 -0.336792 1441913006 0.577393 0.387756 0.634644 -0.336792 1441913006 0.577393 0.387756 0.634644 -0.336792 1441913006 0.577393 0.387756 0.634644 -0.336792 1441913006 0.571106 0.392822 0.635010 -0.340820 1441913006 0.571106 0.392822 0.635010 -0.340820 1441913006 0.571106 0.392822 0.635010 -0.340820 1441913006 0.571106 0.392822 0.635010 -0.340820 1441913006 0.571106 0.392822 0.635010 -0.340820 1441913006 0.571106 0.392822 0.635010 -0.340820 1441913006 0.571106 0.392822 0.635010 -0.340820 1441913006 0.561401 0.402710 0.634033 -0.347168 1441913006 0.561401 0.402710 0.634033 -0.347168 1441913006 0.561401 0.402710 0.634033 -0.347168 1441913006 0.561401 0.402710 0.634033 -0.347168 1441913006 0.561401 0.402710 0.634033 -0.347168 1441913006 0.561401 0.402710 0.634033 -0.347168 1441913006 0.553284 0.412415 0.632813 -0.351074 1441913006 0.553284 0.412415 0.632813 -0.351074 1441913006 0.553284 0.412415 0.632813 -0.351074 1441913007 0.553284 0.412415 0.632813 -0.351074 1441913007 0.553284 0.412415 0.632813 -0.351074 1441913007 0.553284 0.412415 0.632813 -0.351074 1441913007 0.550476 0.418091 0.631226 -0.351624 1441913007 0.550476 0.418091 0.631226 -0.351624 1441913007 0.550476 0.418091 0.631226 -0.351624 1441913007 0.550476 0.418091 0.631226 -0.351624 1441913007 0.550476 0.418091 0.631226 -0.351624 1441913007 0.550476 0.418091 0.631226 -0.351624 1441913007 0.551758 0.418030 0.633667 -0.345337 1441913007 0.551758 0.418030 0.633667 -0.345337 1441913007 0.551758 0.418030 0.633667 -0.345337 1441913007 0.551758 0.418030 0.633667 -0.345337 1441913007 0.551758 0.418030 0.633667 -0.345337 1441913007 0.551758 0.418030 0.633667 -0.345337 1441913007 0.557495 0.411499 0.636536 -0.338440 1441913007 0.557495 0.411499 0.636536 -0.338440 1441913007 0.557495 0.411499 0.636536 -0.338440 1441913007 0.557495 0.411499 0.636536 -0.338440 1441913007 0.557495 0.411499 0.636536 -0.338440 1441913007 0.557495 0.411499 0.636536 -0.338440 1441913007 0.561829 0.404846 0.641541 -0.329834 1441913007 0.561829 0.404846 0.641541 -0.329834 1441913007 0.561829 0.404846 0.641541 -0.329834 1441913007 0.561829 0.404846 0.641541 -0.329834 1441913007 0.561829 0.404846 0.641541 -0.329834 1441913007 0.561829 0.404846 0.641541 -0.329834 1441913007 0.564392 0.398926 0.646301 -0.323303 1441913007 0.564392 0.398926 0.646301 -0.323303 1441913007 0.564392 0.398926 0.646301 -0.323303 1441913007 0.564392 0.398926 0.646301 -0.323303 1441913007 0.564392 0.398926 0.646301 -0.323303 1441913007 0.564392 0.398926 0.646301 -0.323303 1441913007 0.564392 0.398926 0.646301 -0.323303 1441913007 0.565491 0.394775 0.648315 -0.322449 1441913007 0.565491 0.394775 0.648315 -0.322449 1441913007 0.565491 0.394775 0.648315 -0.322449 1441913007 0.565491 0.394775 0.648315 -0.322449 1441913007 0.565491 0.394775 0.648315 -0.322449 1441913007 0.565491 0.394775 0.648315 -0.322449 1441913007 0.567261 0.392029 0.647400 -0.324585 1441913007 0.567261 0.392029 0.647400 -0.324585 1441913007 0.567261 0.392029 0.647400 -0.324585 1441913007 0.567261 0.392029 0.647400 -0.324585 1441913007 0.567261 0.392029 0.647400 -0.324585 1441913007 0.567261 0.392029 0.647400 -0.324585 1441913007 0.569031 0.390747 0.645142 -0.327515 1441913007 0.569031 0.390747 0.645142 -0.327515 1441913007 
0.555786 0.413818 0.632568 -0.345825 1441913009 0.555786 0.413818 0.632568 -0.345825 1441913009 0.558777 0.412842 0.628845 -0.348938 1441913009 0.558777 0.412842 0.628845 -0.348938 1441913009 0.558777 0.412842 0.628845 -0.348938 1441913009 0.558777 0.412842 0.628845 -0.348938 1441913009 0.564087 0.409058 0.627075 -0.348083 1441913009 0.564087 0.409058 0.627075 -0.348083 1441913009 0.564087 0.409058 0.627075 -0.348083 1441913009 0.564087 0.409058 0.627075 -0.348083 1441913009 0.564087 0.409058 0.627075 -0.348083 1441913009 0.564087 0.409058 0.627075 -0.348083 1441913009 0.570862 0.398193 0.631042 -0.342468 1441913009 0.570862 0.398193 0.631042 -0.342468 1441913009 0.570862 0.398193 0.631042 -0.342468 1441913009 0.570862 0.398193 0.631042 -0.342468 1441913009 0.570862 0.398193 0.631042 -0.342468 1441913009 0.570862 0.398193 0.631042 -0.342468 1441913009 0.570862 0.398193 0.631042 -0.342468 1441913009 0.576294 0.385315 0.638977 -0.333191 1441913009 0.576294 0.385315 0.638977 -0.333191 1441913009 0.576294 0.385315 0.638977 -0.333191 1441913009 0.576294 0.385315 0.638977 -0.333191 1441913009 0.576294 0.385315 0.638977 -0.333191 1441913009 0.576294 0.385315 0.638977 -0.333191 1441913009 0.580811 0.372803 0.647339 -0.323242 1441913009 0.580811 0.372803 0.647339 -0.323242 1441913009 0.580811 0.372803 0.647339 -0.323242 1441913009 0.580811 0.372803 0.647339 -0.323242 1441913009 0.580811 0.372803 0.647339 -0.323242 1441913009 0.580811 0.372803 0.647339 -0.323242 1441913009 0.580811 0.372803 0.647339 -0.323242 1441913009 0.584412 0.362915 0.652039 -0.318542 1441913009 0.584412 0.362915 0.652039 -0.318542 1441913009 0.584412 0.362915 0.652039 -0.318542 1441913009 0.584412 0.362915 0.652039 -0.318542 1441913009 0.584412 0.362915 0.652039 -0.318542 1441913009 0.584412 0.362915 0.652039 -0.318542 1441913009 0.585327 0.358215 0.653687 -0.318970 1441913009 0.585327 0.358215 0.653687 -0.318970 1441913009 0.585327 0.358215 0.653687 -0.318970 1441913009 0.585327 0.358215 0.653687 -0.318970 1441913009 0.585327 0.358215 0.653687 -0.318970 1441913009 0.585327 0.358215 0.653687 -0.318970 1441913009 0.584167 0.360718 0.651184 -0.323242 1441913009 0.584167 0.360718 0.651184 -0.323242 1441913009 0.584167 0.360718 0.651184 -0.323242 1441913009 0.584167 0.360718 0.651184 -0.323242 1441913009 0.584167 0.360718 0.651184 -0.323242 1441913009 0.584167 0.360718 0.651184 -0.323242 1441913009 0.584167 0.360718 0.651184 -0.323242 1441913009 0.582703 0.366821 0.645020 -0.331299 1441913009 0.582703 0.366821 0.645020 -0.331299 1441913009 0.582703 0.366821 0.645020 -0.331299 1441913009 0.582703 0.366821 0.645020 -0.331299 1441913009 0.582703 0.366821 0.645020 -0.331299 1441913009 0.582703 0.366821 0.645020 -0.331299 1441913009 0.580750 0.375183 0.637451 -0.339966 1441913010 0.580750 0.375183 0.637451 -0.339966 1441913010 0.580750 0.375183 0.637451 -0.339966 1441913010 0.580750 0.375183 0.637451 -0.339966 1441913010 0.580750 0.375183 0.637451 -0.339966 1441913010 0.580750 0.375183 0.637451 -0.339966 1441913010 0.576904 0.384094 0.632324 -0.346008 1441913010 0.576904 0.384094 0.632324 -0.346008 1441913010 0.576904 0.384094 0.632324 -0.346008 1441913010 0.576904 0.384094 0.632324 -0.346008 1441913010 0.576904 0.384094 0.632324 -0.346008 1441913010 0.576904 0.384094 0.632324 -0.346008 1441913010 0.576904 0.384094 0.632324 -0.346008 1441913010 0.573730 0.392151 0.629700 -0.347107 1441913010 0.573730 0.392151 0.629700 -0.347107 1441913010 0.573730 0.392151 0.629700 -0.347107 1441913010 0.573730 0.392151 0.629700 -0.347107 1441913010 0.573730 0.392151 0.629700 -0.347107 1441913010 0.573730 0.392151 0.629700 -0.347107 1441913010 0.572449 0.395935 0.628784 -0.346558 1441913010 0.572449 0.395935 0.628784 -0.346558 1441913010 0.572449 0.395935 0.628784 -0.346558 1441913010 0.572449 0.395935 0.628784 -0.346558 1441913010 0.572449 0.395935 0.628784 -0.346558 1441913010 0.572449 0.395935 0.628784 -0.346558 1441913010 0.572449 0.395935 0.628784 -0.346558 1441913010 0.569946 0.397888 0.630920 -0.344543 1441913010 0.569946 0.397888 0.630920 -0.344543 1441913010 0.569946 0.397888 0.630920 -0.344543 1441913010 0.569946 0.397888 0.630920 -0.344543 1441913010 0.569946 0.397888 0.630920 -0.344543 1441913010 0.569946 0.397888 0.630920 -0.344543 1441913010 0.567322 0.399292 0.632202 -0.344849 1441913010 0.567322 0.399292 0.632202 -0.344849 1441913010 0.567322 0.399292 0.632202 -0.344849 1441913010 0.567322 0.399292 0.632202 -0.344849 1441913010 0.567322 0.399292 0.632202 -0.344849 1441913010 0.567322 0.399292 0.632202 -0.344849 1441913010 0.567322 0.399292 0.632202 -0.344849 1441913010 0.564819 0.400330 0.629395 -0.352783 1441913010 0.564819 0.400330 0.629395 -0.352783 1441913010 0.564819 0.400330 0.629395 -0.352783 1441913010 0.564819 0.400330 0.629395 -0.352783 1441913010 0.564819 0.400330 0.629395 -0.352783 1441913010 0.564819 0.400330 0.629395 -0.352783 1441913010 0.560059 0.407654 0.621277 -0.366272 1441913010 0.560059 0.407654 0.621277 -0.366272 1441913010 0.560059 0.407654 0.621277 -0.366272 1441913010 0.560059 0.407654 0.621277 -0.366272 1441913010 0.560059 0.407654 0.621277 -0.366272 1441913010 0.560059 0.407654 0.621277 -0.366272 1441913010 0.551025 0.421936 0.612244 -0.378662 1441913010 0.551025 0.421936 0.612244 -0.378662 1441913010 0.551025 0.421936 0.612244 -0.378662 1441913010 0.551025 0.421936 0.612244 -0.378662 1441913010 0.551025 0.421936 0.612244 -0.378662 1441913010 0.551025 0.421936 0.612244 -0.378662 1441913010 0.544983 0.433289 0.603455 -0.388672 1441913010 0.544983 0.433289 0.603455 -0.388672 1441913010 0.544983 0.433289 0.603455 -0.388672 1441913010 0.544983 0.433289 0.603455 -0.388672 1441913010 0.544983 0.433289 0.603455 -0.388672 1441913010 0.544983 0.433289 0.603455 -0.388672 1441913010 0.544983 0.433289 0.603455 -0.388672 1441913010 0.541138 0.440613 0.597778 -0.394470 1441913010 0.541138 0.440613 0.597778 -0.394470 1441913010 0.541138 0.440613 0.597778 -0.394470 1441913010 0.541138 0.440613 0.597778 -0.394470 1441913010 0.541138 0.440613 0.597778 -0.394470 1441913010 0.537903 0.442993 0.596375 -0.398315 1441913010 0.537903 0.442993 0.596375 -0.398315 1441913010 0.537903 0.442993 0.596375 -0.398315 1441913010 0.537903 0.442993 0.596375 -0.398315 1441913010 0.537903 0.442993 0.596375 -0.398315 1441913010 0.537903 0.442993 0.596375 -0.398315 1441913010 0.537903 0.442993 0.596375 -0.398315 1441913010 0.539917 0.440979 0.597900 -0.395569 1441913010 0.539917 0.440979 0.597900 -0.395569 1441913010 0.539917 0.440979 0.597900 -0.395569 1441913010 0.539917 0.440979 0.597900 -0.395569 1441913010 0.539917 0.440979 0.597900 -0.395569 1441913010 0.539917 0.440979 0.597900 -0.395569 1441913010 0.544189 0.437744 0.602173 -0.386780 1441913010 0.544189 0.437744 0.602173 -0.386780 1441913010 0.544189 0.437744 0.602173 -0.386780 1441913010 0.544189 0.437744 0.602173 -0.386780 1441913010 0.544189 0.437744 0.602173 -0.386780 1441913010 0.544189 0.437744 0.602173 -0.386780 1441913010 0.549316 0.429688 0.611755 -0.373169 1441913010 0.549316 0.429688 0.611755 -0.373169 1441913010 0.549316 0.429688 0.611755 -0.373169 1441913010 0.549316 0.429688 0.611755 -0.373169 1441913010 0.549316 0.429688 0.611755 -0.373169 1441913010 0.555847 0.416077 0.623840 -0.358704 1441913010 0.555847 0.416077 0.623840 -0.358704 1441913010 0.555847 0.416077 0.623840 -0.358704 1441913010 0.555847 0.416077 0.623840 -0.358704 1441913010 0.555847 0.416077 0.623840 -0.358704 1441913010 0.555847 0.416077 0.623840 -0.358704 1441913010 0.559265 0.402466 0.636169 -0.347107 1441913010 0.559265 0.402466 0.636169 -0.347107 1441913010 0.559265 0.402466 0.636169 -0.347107 1441913010 0.559265 0.402466 0.636169 -0.347107 1441913010 0.559265 0.402466 0.636169 -0.347107 1441913010 0.559265 0.402466 0.636169 -0.347107 1441913010 0.559265 0.402466 0.636169 -0.347107 1441913010 0.561523 0.391174 0.645813 -0.338379 1441913010 0.561523 0.391174 0.645813 -0.338379 1441913010 0.561523 0.391174 0.645813 -0.338379 1441913010 0.561523 0.391174 0.645813 -0.338379 1441913010 0.561523 0.391174 0.645813 -0.338379 1441913010 0.561523 0.391174 0.645813 -0.338379 1441913010 0.563599 0.383057 0.651550 -0.333130 1441913011 0.563599 0.383057 0.651550 -0.333130 1441913011 0.563599 0.383057 0.651550 -0.333130 1441913011 0.563599 0.383057 0.651550 -0.333130 1441913011 0.563599 0.383057 0.651550 -0.333130 1441913011 0.563599 0.383057 0.651550 -0.333130 1441913011 0.562256 0.379089 0.656311 -0.330566 1441913011 0.562256 0.379089 0.656311 -0.330566 1441913011 0.562256 0.379089 0.656311 -0.330566 1441913011 0.562256 0.379089 0.656311 -0.330566 1441913011 0.562256 0.379089 0.656311 -0.330566 1441913011 0.562256 0.379089 0.656311 -0.330566 1441913011 0.559998 0.379272 0.657959 -0.331055 1441913011 0.559998 0.379272 0.657959 -0.331055 1441913011 0.559998 0.379272 0.657959 -0.331055 1441913011 0.559998 0.379272 0.657959 -0.331055 1441913011 0.559998 0.379272 0.657959 -0.331055 1441913011 0.559998 0.379272 0.657959 -0.331055 1441913011 0.558533 0.382935 0.655090 -0.334961 1441913011 0.558533 0.382935 0.655090 -0.334961 1441913011 0.558533 0.382935 0.655090 -0.334961 1441913011 0.558533 0.382935 0.655090 -0.334961 1441913011 0.558533 0.382935 0.655090 -0.334961 1441913011 0.558533 0.382935 0.655090 -0.334961 1441913011 0.554688 0.390320 0.650085 -0.342529 1441913011 0.554688 0.390320 0.650085 -0.342529 1441913011 0.554688 0.390320 0.650085 -0.342529 1441913011 0.554688 0.390320 0.650085 -0.342529 1441913011 0.554688 0.390320 0.650085 -0.342529 1441913011 0.554688 0.390320 0.650085 -0.342529 1441913011 0.550171 0.399719 0.643127 -0.351868 1441913011 0.550171 0.399719 0.643127 -0.351868 1441913011 0.550171 0.399719 0.643127 -0.351868 1441913011 0.550171 0.399719 0.643127 -0.351868 1441913011 0.550171 0.399719 0.643127 -0.351868 1441913011 0.550171 0.399719 0.643127 -0.351868 1441913011 0.550171 0.399719 0.643127 -0.351868 1441913011 0.546692 0.409241 0.635986 -0.359253 1441913011 0.546692 0.409241 0.635986 -0.359253 1441913011 0.546692 0.409241 0.635986 -0.359253 1441913011 0.546692 0.409241 0.635986 -0.359253 1441913011 0.546692 0.409241 0.635986 -0.359253 1441913011 0.546692 0.409241 0.635986 -0.359253 1441913011 0.544128 0.416870 0.630371 -0.364258 1441913011 0.544128 0.416870 0.630371 -0.364258 1441913011 0.544128 0.416870 0.630371 -0.364258 1441913011 0.544128 0.416870 0.630371 -0.364258 1441913011 0.544128 0.416870 0.630371 -0.364258 1441913011 0.544128 0.416870 0.630371 -0.364258 1441913011 0.542480 0.422668 0.627808 -0.364502 1441913011 0.542480 0.422668 0.627808 -0.364502 1441913011 0.542480 0.422668 0.627808 -0.364502 1441913011 0.542480 0.422668 0.627808 -0.364502 1441913011 0.542480 0.422668 0.627808 -0.364502 1441913011 0.542480 0.422668 0.627808 -0.364502 1441913011 0.541565 0.426086 0.629639 -0.358582 1441913011 0.541565 0.426086 0.629639 -0.358582 1441913011 0.541565 0.426086 0.629639 -0.358582 1441913011 0.541565 0.426086 0.629639 -0.358582 1441913011 0.541565 0.426086 0.629639 -0.358582 1441913011 0.541565 0.426086 0.629639 -0.358582 1441913011 0.542358 0.426025 0.632202 -0.352905 1441913011 0.542358 0.426025 0.632202 -0.352905 1441913011 0.542358 0.426025 0.632202 -0.352905 1441913011 0.542358 0.426025 0.632202 -0.352905 1441913011 0.542358 0.426025 0.632202 -0.352905 1441913011 0.542358 0.426025 0.632202 -0.352905 1441913011 0.542358 0.426025 0.632202 -0.352905 1441913011 0.539795 0.426514 0.636719 -0.348145 1441913011 0.539795 0.426514 0.636719 -0.348145 1441913011 0.539795 0.426514 0.636719 -0.348145 1441913011 0.539795 0.426514 0.636719 -0.348145 1441913011 0.539795 0.426514 0.636719 -0.348145 1441913011 0.539795 0.426514 0.636719 -0.348145 1441913011 0.538025 0.427612 0.636963 -0.349121 1441913011 0.538025 0.427612 0.636963 -0.349121 1441913011 0.538025 0.427612 0.636963 -0.349121 1441913011 0.538025 0.427612 0.636963 -0.349121 1441913011 0.538025 0.427612 0.636963 -0.349121 1441913011 0.538025 0.427612 0.636963 -0.349121 1441913011 0.534363 0.430969 0.634949 -0.354187 1441913011 0.534363 0.430969 0.634949 -0.354187 1441913011 0.534363 0.430969 0.634949 -0.354187 1441913011 0.534363 0.430969 0.634949 -0.354187 1441913011 0.534363 0.430969 0.634949 -0.354187 1441913011 0.534363 0.430969 0.634949 -0.354187 1441913011 0.534363 0.430969 0.634949 -0.354187 1441913011 0.530701 0.435608 0.631348 -0.360474 1441913011 0.530701 0.435608 0.631348 -0.360474 1441913011 0.530701 0.435608 0.631348 -0.360474 1441913011 0.530701 0.435608 0.631348 -0.360474 1441913011 0.530701 0.435608 0.631348 -0.360474 1441913011 0.530701 0.435608 0.631348 -0.360474 1441913011 0.525818 0.441101 0.628357 -0.366150 1441913011 0.525818 0.441101 0.628357 -0.366150 1441913011 0.525818 0.441101 0.628357 -0.366150 1441913011 0.525818 0.441101 0.628357 -0.366150 1441913011 0.525818 0.441101 0.628357 -0.366150 1441913011 0.525818 0.441101 0.628357 -0.366150 1441913011 0.524170 0.443970 0.627319 -0.366821 1441913011 0.524170 0.443970 0.627319 -0.366821 1441913011 0.524170 0.443970 0.627319 -0.366821 1441913011 0.524170 0.443970 0.627319 -0.366821 1441913011 0.524170 0.443970 0.627319 -0.366821 1441913011 0.524170 0.443970 0.627319 -0.366821 1441913011 0.525940 0.441772 0.628174 -0.365479 1441913011 0.525940 0.441772 0.628174 -0.365479 1441913011 0.525940 0.441772 0.628174 -0.365479 1441913011 0.525940 0.441772 0.628174 -0.365479 1441913011 0.525940 0.441772 0.628174 -0.365479 1441913011 0.525940 0.441772 0.628174 -0.365479 1441913011 0.525940 0.441772 0.628174 -0.365479 1441913011 0.530762 0.437744 0.628540 -0.362793 1441913011 0.530762 0.437744 0.628540 -0.362793 1441913012 0.530762 0.437744 0.628540 -0.362793 1441913012 0.530762 0.437744 0.628540 -0.362793 1441913012 0.530762 0.437744 0.628540 -0.362793 1441913012 0.530762 0.437744 0.628540 -0.362793 1441913012 0.537048 0.432373 0.628235 -0.360413 1441913012 0.537048 0.432373 0.628235 -0.360413 1441913012 0.537048 0.432373 0.628235 -0.360413 1441913012 0.537048 0.432373 0.628235 -0.360413 1441913012 0.537048 0.432373 0.628235 -0.360413 1441913012 0.537048 0.432373 0.628235 -0.360413 1441913012 0.544250 0.425903 0.628235 -0.357300 1441913012 0.544250 0.425903 0.628235 -0.357300 1441913012 0.544250 0.425903 0.628235 -0.357300 1441913012 0.544250 0.425903 0.628235 -0.357300 1441913012 0.544250 0.425903 0.628235 -0.357300 1441913012 0.550293 0.418335 0.630432 -0.353088 1441913012 0.550293 0.418335 0.630432 -0.353088 1441913012 0.550293 0.418335 0.630432 -0.353088 1441913012 0.550293 0.418335 0.630432 -0.353088 1441913012 0.550293 0.418335 0.630432 -0.353088 1441913012 0.550293 0.418335 0.630432 -0.353088 1441913012 0.556152 0.410400 0.633362 -0.347961 1441913012 0.556152 0.410400 0.633362 -0.347961 1441913012 0.556152 0.410400 0.633362 -0.347961 1441913012 0.556152 0.410400 0.633362 -0.347961 1441913012 0.556152 0.410400 0.633362 -0.347961 1441913012 0.556152 0.410400 0.633362 -0.347961 1441913012 0.556152 0.410400 0.633362 -0.347961 1441913012 0.559204 0.403625 0.638245 -0.341919 1441913012 0.559204 0.403625 0.638245 -0.341919 1441913012 0.559204 0.403625 0.638245 -0.341919 1441913012 0.559204 0.403625 0.638245 -0.341919 1441913012 0.559204 0.403625 0.638245 -0.341919 1441913012 0.559204 0.403625 0.638245 -0.341919 1441913012 0.562073 0.396362 0.642334 -0.338013 1441913012 0.562073 0.396362 0.642334 -0.338013 1441913012 0.562073 0.396362 0.642334 -0.338013 1441913012 0.562073 0.396362 0.642334 -0.338013 1441913012 0.562073 0.396362 0.642334 -0.338013 1441913012 0.562073 0.396362 0.642334 -0.338013 1441913012 0.564514 0.390564 0.645386 -0.334900 1441913012 0.564514 0.390564 0.645386 -0.334900 1441913012 0.564514 0.390564 0.645386 -0.334900 1441913012 0.564514 0.390564 0.645386 -0.334900 1441913012 0.564514 0.390564 0.645386 -0.334900 1441913012 0.564514 0.390564 0.645386 -0.334900 1441913012 0.565918 0.386841 0.646606 -0.334595 1441913012 0.565918 0.386841 0.646606 -0.334595 1441913012 0.565918 0.386841 0.646606 -0.334595 1441913012 0.565918 0.386841 0.646606 -0.334595 1441913012 0.565918 0.386841 0.646606 -0.334595 1441913012 0.565918 0.386841 0.646606 -0.334595 1441913012 0.565979 0.387024 0.644897 -0.337524 1441913012 0.565979 0.387024 0.644897 -0.337524 1441913012 0.565979 0.387024 0.644897 -0.337524 1441913012 0.565979 0.387024 0.644897 -0.337524 1441913012 0.565979 0.387024 0.644897 -0.337524 1441913012 0.565979 0.387024 0.644897 -0.337524 1441913012 0.564514 0.391113 0.640625 -0.343445 1441913012 0.564514 0.391113 0.640625 -0.343445 1441913012 0.564514 0.391113 0.640625 -0.343445 1441913012 0.564514 0.391113 0.640625 -0.343445 1441913012 0.564514 0.391113 0.640625 -0.343445 1441913012 0.564514 0.391113 0.640625 -0.343445 1441913012 0.562988 0.397278 0.634583 -0.349976 1441913012 0.562988 0.397278 0.634583 -0.349976 1441913012 0.562988 0.397278 0.634583 -0.349976 1441913012 0.562988 0.397278 0.634583 -0.349976 1441913012 0.562988 0.397278 0.634583 -0.349976 1441913012 0.562988 0.397278 0.634583 -0.349976 1441913012 0.562988 0.397278 0.634583 -0.349976 1441913012 0.561584 0.402771 0.629150 -0.355652 1441913012 0.561584 0.402771 0.629150 -0.355652 1441913012 0.561584 0.402771 0.629150 -0.355652 1441913012 0.561584 0.402771 0.629150 -0.355652 1441913012 0.561584 0.402771 0.629150 -0.355652 1441913012 0.560120 0.406860 0.626038 -0.358826 1441913012 0.560120 0.406860 0.626038 -0.358826 1441913012 0.560120 0.406860 0.626038 -0.358826 1441913012 0.560120 0.406860 0.626038 -0.358826 1441913012 0.560120 0.406860 0.626038 -0.358826 1441913012 0.560120 0.406860 0.626038 -0.358826 1441913012 0.559570 0.409424 0.625244 -0.358093 1441913012 0.559570 0.409424 0.625244 -0.358093 1441913012 0.559570 0.409424 0.625244 -0.358093 1441913012 0.559570 0.409424 0.625244 -0.358093 1441913012 0.559570 0.409424 0.625244 -0.358093 1441913012 0.560669 0.408997 0.628052 -0.351929 1441913012 0.560669 0.408997 0.628052 -0.351929 1441913012 0.560669 0.408997 0.628052 -0.351929 1441913012 0.560669 0.408997 0.628052 -0.351929 1441913012 0.560669 0.408997 0.628052 -0.351929 1441913012 0.560669 0.408997 0.628052 -0.351929 1441913012 0.562378 0.407410 0.631409 -0.344971 1441913012 0.562378 0.407410 0.631409 -0.344971 1441913012 0.562378 0.407410 0.631409 -0.344971 1441913012 0.562378 0.407410 0.631409 -0.344971 1441913012 0.562378 0.407410 0.631409 -0.344971 1441913012 0.562378 0.407410 0.631409 -0.344971 1441913012 0.562378 0.407410 0.631409 -0.344971 1441913012 0.561340 0.406860 0.635193 -0.340332 1441913012 0.561340 0.406860 0.635193 -0.340332 1441913012 0.561340 0.406860 0.635193 -0.340332 1441913012 0.561340 0.406860 0.635193 -0.340332 1441913012 0.561340 0.406860 0.635193 -0.340332 1441913012 0.561340 0.406860 0.635193 -0.340332 1441913012 0.559082 0.408752 0.635010 -0.342102 1441913012 0.559082 0.408752 0.635010 -0.342102 1441913012 0.559082 0.408752 0.635010 -0.342102 1441913013 0.559082 0.408752 0.635010 -0.342102 1441913013 0.559082 0.408752 0.635010 -0.342102 1441913013 0.559082 0.408752 0.635010 -0.342102 1441913013 0.553711 0.415527 0.630859 -0.350281 1441913013 0.553711 0.415527 0.630859 -0.350281 1441913013 0.553711 0.415527 0.630859 -0.350281 1441913013 0.553711 0.415527 0.630859 -0.350281 1441913013 0.553711 0.415527 0.630859 -0.350281 1441913013 0.553711 0.415527 0.630859 -0.350281 1441913013 0.550232 0.423340 0.623108 -0.360107 1441913013 0.550232 0.423340 0.623108 -0.360107 1441913013 0.550232 0.423340 0.623108 -0.360107 1441913013 0.550232 0.423340 0.623108 -0.360107 1441913013 0.550232 0.423340 0.623108 -0.360107 1441913013 0.550232 0.423340 0.623108 -0.360107 1441913013 0.546326 0.431580 0.616272 -0.367920 1441913013 0.546326 0.431580 0.616272 -0.367920 1441913013 0.546326 0.431580 0.616272 -0.367920 1441913013 0.546326 0.431580 0.616272 -0.367920 1441913013 0.546326 0.431580 0.616272 -0.367920 1441913013 0.546326 0.431580 0.616272 -0.367920 1441913013 0.546326 0.431580 0.616272 -0.367920 1441913013 0.543457 0.437256 0.611633 -0.373169 1441913013 0.543457 0.437256 0.611633 -0.373169 1441913013 0.543457 0.437256 0.611633 -0.373169 1441913013 0.543457 0.437256 0.611633 -0.373169 1441913013 0.543457 0.437256 0.611633 -0.373169 1441913013 0.543457 0.437256 0.611633 -0.373169 1441913013 0.541321 0.441345 0.609497 -0.375061 1441913013 0.541321 0.441345 0.609497 -0.375061 1441913013 0.541321 0.441345 0.609497 -0.375061 1441913013 0.541321 0.441345 0.609497 -0.375061 1441913013 0.541321 0.441345 0.609497 -0.375061 1441913013 0.541321 0.441345 0.609497 -0.375061 1441913013 0.538879 0.444946 0.608643 -0.375549 1441913013 0.538879 0.444946 0.608643 -0.375549 1441913013 0.538879 0.444946 0.608643 -0.375549 1441913013 0.538879 0.444946 0.608643 -0.375549 1441913013 0.538879 0.444946 0.608643 -0.375549 1441913013 0.538879 0.444946 0.608643 -0.375549 1441913013 0.539124 0.447144 0.606873 -0.375549 1441913013 0.539124 0.447144 0.606873 -0.375549 1441913013 0.539124 0.447144 0.606873 -0.375549 1441913013 0.539124 0.447144 0.606873 -0.375549 1441913013 0.539124 0.447144 0.606873 -0.375549 1441913013 0.542358 0.446472 0.606384 -0.372437 1441913013 0.542358 0.446472 0.606384 -0.372437 1441913013 0.542358 0.446472 0.606384 -0.372437 1441913013 0.542358 0.446472 0.606384 -0.372437 1441913013 0.542358 0.446472 0.606384 -0.372437 1441913013 0.542358 0.446472 0.606384 -0.372437 1441913013 0.547424 0.441589 0.610229 -0.364502 1441913013 0.547424 0.441589 0.610229 -0.364502 1441913013 0.547424 0.441589 0.610229 -0.364502 1441913013 0.547424 0.441589 0.610229 -0.364502 1441913013 0.547424 0.441589 0.610229 -0.364502 1441913013 0.547424 0.441589 0.610229 -0.364502 1441913013 0.553406 0.431702 0.618774 -0.352722 1441913013 0.553406 0.431702 0.618774 -0.352722 1441913013 0.553406 0.431702 0.618774 -0.352722 1441913013 0.553406 0.431702 0.618774 -0.352722 1441913013 0.553406 0.431702 0.618774 -0.352722 1441913013 0.553406 0.431702 0.618774 -0.352722 1441913013 0.559631 0.419495 0.630066 -0.337341 1441913013 0.559631 0.419495 0.630066 -0.337341 1441913013 0.559631 0.419495 0.630066 -0.337341 1441913013 0.559631 0.419495 0.630066 -0.337341 1441913013 0.559631 0.419495 0.630066 -0.337341 1441913013 0.559631 0.419495 0.630066 -0.337341 1441913013 0.562744 0.406372 0.642517 -0.324463 1441913013 0.562744 0.406372 0.642517 -0.324463 1441913013 0.562744 0.406372 0.642517 -0.324463 1441913013 0.562744 0.406372 0.642517 -0.324463 1441913013 0.562744 0.406372 0.642517 -0.324463 1441913013 0.562744 0.406372 0.642517 -0.324463 1441913013 0.562744 0.406372 0.642517 -0.324463 1441913013 0.562073 0.396240 0.653381 -0.316284 1441913013 0.562073 0.396240 0.653381 -0.316284 1441913013 0.562073 0.396240 0.653381 -0.316284 1441913013 0.562073 0.396240 0.653381 -0.316284 1441913013 0.562073 0.396240 0.653381 -0.316284 1441913013 0.561279 0.388367 0.660645 -0.312439 1441913013 0.561279 0.388367 0.660645 -0.312439 1441913013 0.561279 0.388367 0.660645 -0.312439 1441913013 0.561279 0.388367 0.660645 -0.312439 1441913013 0.561279 0.388367 0.660645 -0.312439 1441913013 0.561279 0.388367 0.660645 -0.312439 1441913013 0.561279 0.388367 0.660645 -0.312439 1441913013 0.560547 0.386230 0.661377 -0.314819 1441913013 0.560547 0.386230 0.661377 -0.314819 1441913013 0.560547 0.386230 0.661377 -0.314819 1441913013 0.560547 0.386230 0.661377 -0.314819 1441913013 0.560547 0.386230 0.661377 -0.314819 1441913013 0.560547 0.386230 0.661377 -0.314819 1441913013 0.557922 0.390747 0.658203 -0.320496 1441913013 0.557922 0.390747 0.658203 -0.320496 1441913013 0.557922 0.390747 0.658203 -0.320496 1441913013 0.557922 0.390747 0.658203 -0.320496 1441913013 0.557922 0.390747 0.658203 -0.320496 1441913013 0.557922 0.390747 0.658203 -0.320496 1441913013 0.555054 0.398376 0.652344 -0.328064 1441913013 0.555054 0.398376 0.652344 -0.328064 1441913013 0.555054 0.398376 0.652344 -0.328064 1441913013 0.555054 0.398376 0.652344 -0.328064 1441913013 0.555054 0.398376 0.652344 -0.328064 1441913013 0.555054 0.398376 0.652344 -0.328064 1441913013 0.555054 0.398376 0.652344 -0.328064 1441913013 0.553162 0.405762 0.646729 -0.333252 1441913013 0.553162 0.405762 0.646729 -0.333252 1441913013 0.553162 0.405762 0.646729 -0.333252 1441913013 0.553162 0.405762 0.646729 -0.333252 1441913014 0.553162 0.405762 0.646729 -0.333252 1441913014 0.553162 0.405762 0.646729 -0.333252 1441913014 0.552063 0.410583 0.643860 -0.334656 1441913014 0.552063 0.410583 0.643860 -0.334656 1441913014 0.552063 0.410583 0.643860 -0.334656 1441913014 0.552063 0.410583 0.643860 -0.334656 1441913014 0.552063 0.410583 0.643860 -0.334656 1441913014 0.552063 0.410583 0.643860 -0.334656 1441913014 0.551636 0.411621 0.644043 -0.333740 1441913014 0.551636 0.411621 0.644043 -0.333740 1441913014 0.551636 0.411621 0.644043 -0.333740 1441913014 0.551636 0.411621 0.644043 -0.333740 1441913014 0.551636 0.411621 0.644043 -0.333740 1441913014 0.551636 0.411621 0.644043 -0.333740 1441913014 0.552429 0.410339 0.646423 -0.329346 1441913014 0.552429 0.410339 0.646423 -0.329346 1441913014 0.552429 0.410339 0.646423 -0.329346 1441913014 0.552429 0.410339 0.646423 -0.329346 1441913014 0.552429 0.410339 0.646423 -0.329346 1441913014 0.552429 0.410339 0.646423 -0.329346 1441913014 0.551331 0.409058 0.651733 -0.322327 1441913014 0.551331 0.409058 0.651733 -0.322327 1441913014 0.551331 0.409058 0.651733 -0.322327 1441913014 0.551331 0.409058 0.651733 -0.322327 1441913014 0.551331 0.409058 0.651733 -0.322327 1441913014 0.551331 0.409058 0.651733 -0.322327 1441913014 0.550537 0.409424 0.654907 -0.316711 1441913014 0.550537 0.409424 0.654907 -0.316711 1441913014 0.550537 0.409424 0.654907 -0.316711 1441913014 0.550537 0.409424 0.654907 -0.316711 1441913014 0.550537 0.409424 0.654907 -0.316711 1441913014 0.550537 0.409424 0.654907 -0.316711 1441913014 0.549377 0.412109 0.654419 -0.316345 1441913014 0.549377 0.412109 0.654419 -0.316345 1441913014 0.549377 0.412109 0.654419 -0.316345 1441913014 0.549377 0.412109 0.654419 -0.316345 1441913014 0.549377 0.412109 0.654419 -0.316345 1441913014 0.549377 0.412109 0.654419 -0.316345 1441913014 0.545654 0.417969 0.649963 -0.324097 1441913014 0.545654 0.417969 0.649963 -0.324097 1441913014 0.545654 0.417969 0.649963 -0.324097 1441913014 0.545654 0.417969 0.649963 -0.324097 1441913014 0.545654 0.417969 0.649963 -0.324097 1441913014 0.545654 0.417969 0.649963 -0.324097 1441913014 0.545654 0.417969 0.649963 -0.324097 1441913014 0.541199 0.427917 0.640259 -0.337646 1441913014 0.541199 0.427917 0.640259 -0.337646 1441913014 0.541199 0.427917 0.640259 -0.337646 1441913014 0.541199 0.427917 0.640259 -0.337646 1441913014 0.541199 0.427917 0.640259 -0.337646 1441913014 0.541199 0.427917 0.640259 -0.337646 1441913014 0.534302 0.441162 0.628784 -0.352844 1441913014 0.534302 0.441162 0.628784 -0.352844 1441913014 0.534302 0.441162 0.628784 -0.352844 1441913014 0.534302 0.441162 0.628784 -0.352844 1441913014 0.534302 0.441162 0.628784 -0.352844 1441913014 0.534302 0.441162 0.628784 -0.352844 1441913014 0.527588 0.453735 0.616577 -0.368164 1441913014 0.527588 0.453735 0.616577 -0.368164 1441913014 0.527588 0.453735 0.616577 -0.368164 1441913014 0.527588 0.453735 0.616577 -0.368164 1441913014 0.527588 0.453735 0.616577 -0.368164 1441913014 0.527588 0.453735 0.616577 -0.368164 1441913014 0.520142 0.465576 0.605530 -0.382019 1441913014 0.520142 0.465576 0.605530 -0.382019 1441913014 0.520142 0.465576 0.605530 -0.382019 1441913014 0.520142 0.465576 0.605530 -0.382019 1441913014 0.520142 0.465576 0.605530 -0.382019 1441913014 0.520142 0.465576 0.605530 -0.382019 1441913014 0.517090 0.474304 0.594727 -0.392273 1441913014 0.517090 0.474304 0.594727 -0.392273 1441913014 0.517090 0.474304 0.594727 -0.392273 1441913014 0.517090 0.474304 0.594727 -0.392273 1441913014 0.517090 0.474304 0.594727 -0.392273 1441913014 0.517090 0.474304 0.594727 -0.392273 1441913014 0.519043 0.478210 0.586487 -0.397339 1441913014 0.519043 0.478210 0.586487 -0.397339 1441913014 0.519043 0.478210 0.586487 -0.397339 1441913014 0.519043 0.478210 0.586487 -0.397339 1441913014 0.519043 0.478210 0.586487 -0.397339 1441913014 0.519043 0.478210 0.586487 -0.397339 1441913014 0.526794 0.475952 0.583069 -0.394897 1441913014 0.526794 0.475952 0.583069 -0.394897 1441913014 0.526794 0.475952 0.583069 -0.394897 1441913014 
0.555969 0.397888 0.654297 -0.322998 1441913016 0.553589 0.404724 0.651611 -0.324036 1441913016 0.553589 0.404724 0.651611 -0.324036 1441913016 0.553589 0.404724 0.651611 -0.324036 1441913016 0.553589 0.404724 0.651611 -0.324036 1441913016 0.553589 0.404724 0.651611 -0.324036 1441913016 0.553589 0.404724 0.651611 -0.324036 1441913016 0.553589 0.404724 0.651611 -0.324036 1441913016 0.552307 0.409912 0.648987 -0.325012 1441913016 0.552307 0.409912 0.648987 -0.325012 1441913016 0.552307 0.409912 0.648987 -0.325012 1441913016 0.552307 0.409912 0.648987 -0.325012 1441913016 0.552307 0.409912 0.648987 -0.325012 1441913016 0.552307 0.409912 0.648987 -0.325012 1441913016 0.553833 0.411316 0.646790 -0.325073 1441913016 0.553833 0.411316 0.646790 -0.325073 1441913016 0.553833 0.411316 0.646790 -0.325073 1441913016 0.553833 0.411316 0.646790 -0.325073 1441913016 0.553833 0.411316 0.646790 -0.325073 1441913016 0.556824 0.408081 0.646484 -0.324646 1441913016 0.556824 0.408081 0.646484 -0.324646 1441913016 0.556824 0.408081 0.646484 -0.324646 1441913016 0.556824 0.408081 0.646484 -0.324646 1441913016 0.556824 0.408081 0.646484 -0.324646 1441913016 0.556824 0.408081 0.646484 -0.324646 1441913016 0.563293 0.398865 0.646179 -0.325623 1441913016 0.563293 0.398865 0.646179 -0.325623 1441913016 0.563293 0.398865 0.646179 -0.325623 1441913016 0.563293 0.398865 0.646179 -0.325623 1441913016 0.563293 0.398865 0.646179 -0.325623 1441913016 0.563293 0.398865 0.646179 -0.325623 1441913016 0.563293 0.398865 0.646179 -0.325623 1441913016 0.571594 0.387451 0.646484 -0.324219 1441913016 0.571594 0.387451 0.646484 -0.324219 1441913016 0.571594 0.387451 0.646484 -0.324219 1441913016 0.571594 0.387451 0.646484 -0.324219 1441913016 0.571594 0.387451 0.646484 -0.324219 1441913016 0.571594 0.387451 0.646484 -0.324219 1441913016 0.571594 0.387451 0.646484 -0.324219 1441913016 0.576904 0.378479 0.647644 -0.323120 1441913017 0.576904 0.378479 0.647644 -0.323120 1441913017 0.576904 0.378479 0.647644 -0.323120 1441913017 0.576904 0.378479 0.647644 -0.323120 1441913017 0.576904 0.378479 0.647644 -0.323120 1441913017 0.576904 0.378479 0.647644 -0.323120 1441913017 0.578735 0.376953 0.646545 -0.323730 1441913017 0.578735 0.376953 0.646545 -0.323730 1441913017 0.578735 0.376953 0.646545 -0.323730 1441913017 0.578735 0.376953 0.646545 -0.323730 1441913017 0.578735 0.376953 0.646545 -0.323730 1441913017 0.578735 0.376953 0.646545 -0.323730 1441913017 0.577087 0.379578 0.644714 -0.327332 1441913017 0.577087 0.379578 0.644714 -0.327332 1441913017 0.577087 0.379578 0.644714 -0.327332 1441913017 0.577087 0.379578 0.644714 -0.327332 1441913017 0.577087 0.379578 0.644714 -0.327332 1441913017 0.577087 0.379578 0.644714 -0.327332 1441913017 0.572998 0.386353 0.641418 -0.333008 1441913017 0.572998 0.386353 0.641418 -0.333008 1441913017 0.572998 0.386353 0.641418 -0.333008 1441913017 0.572998 0.386353 0.641418 -0.333008 1441913017 0.572998 0.386353 0.641418 -0.333008 1441913017 0.572998 0.386353 0.641418 -0.333008 1441913017 0.572998 0.386353 0.641418 -0.333008 1441913017 0.569458 0.394775 0.636902 -0.337830 1441913017 0.569458 0.394775 0.636902 -0.337830 1441913017 0.569458 0.394775 0.636902 -0.337830 1441913017 0.569458 0.394775 0.636902 -0.337830 1441913017 0.569458 0.394775 0.636902 -0.337830 1441913017 0.569458 0.394775 0.636902 -0.337830 1441913017 0.566406 0.401855 0.632202 -0.343445 1441913017 0.566406 0.401855 0.632202 -0.343445 1441913017 0.566406 0.401855 0.632202 -0.343445 1441913017 0.566406 0.401855 0.632202 -0.343445 1441913017 0.566406 0.401855 0.632202 -0.343445 1441913017 0.566406 0.401855 0.632202 -0.343445 1441913017 0.567200 0.403442 0.630371 -0.343628 1441913017 0.567200 0.403442 0.630371 -0.343628 1441913017 0.567200 0.403442 0.630371 -0.343628 1441913017 0.567200 0.403442 0.630371 -0.343628 1441913017 0.567200 0.403442 0.630371 -0.343628 1441913017 0.567200 0.403442 0.630371 -0.343628 1441913017 0.567200 0.403442 0.630371 -0.343628 1441913017 0.571960 0.400330 0.630432 -0.339294 1441913017 0.571960 0.400330 0.630432 -0.339294 1441913017 0.571960 0.400330 0.630432 -0.339294 1441913017 0.571960 0.400330 0.630432 -0.339294 1441913017 0.571960 0.400330 0.630432 -0.339294 1441913017 0.571960 0.400330 0.630432 -0.339294 1441913017 0.576477 0.393494 0.631958 -0.336792 1441913017 0.576477 0.393494 0.631958 -0.336792 1441913017 0.576477 0.393494 0.631958 -0.336792 1441913017 0.576477 0.393494 0.631958 -0.336792 1441913017 0.576477 0.393494 0.631958 -0.336792 1441913017 0.576477 0.393494 0.631958 -0.336792 1441913017 0.579285 0.386902 0.633118 -0.337402 1441913017 0.579285 0.386902 0.633118 -0.337402 1441913017 0.579285 0.386902 0.633118 -0.337402 1441913017 0.579285 0.386902 0.633118 -0.337402 1441913017 0.579285 0.386902 0.633118 -0.337402 1441913017 0.579285 0.386902 0.633118 -0.337402 1441913017 0.580444 0.382446 0.635376 -0.336182 1441913017 0.580444 0.382446 0.635376 -0.336182 1441913017 0.580444 0.382446 0.635376 -0.336182 1441913017 0.580444 0.382446 0.635376 -0.336182 1441913017 0.580444 0.382446 0.635376 -0.336182 1441913017 0.580444 0.382446 0.635376 -0.336182 1441913017 0.580444 0.382446 0.635376 -0.336182 1441913017 0.581726 0.377747 0.639282 -0.331909 1441913017 0.581726 0.377747 0.639282 -0.331909 1441913017 0.581726 0.377747 0.639282 -0.331909 1441913017 0.581726 0.377747 0.639282 -0.331909 1441913017 0.581726 0.377747 0.639282 -0.331909 1441913017 0.581726 0.377747 0.639282 -0.331909 1441913017 0.582947 0.371948 0.643982 -0.327209 1441913017 0.582947 0.371948 0.643982 -0.327209 1441913017 0.582947 0.371948 0.643982 -0.327209 1441913017 0.582947 0.371948 0.643982 -0.327209 1441913017 0.582947 0.371948 0.643982 -0.327209 1441913017 0.582947 0.371948 0.643982 -0.327209 1441913017 0.582947 0.371948 0.643982 -0.327209 1441913017 0.581970 0.369324 0.647156 -0.325684 1441913017 0.581970 0.369324 0.647156 -0.325684 1441913017 0.581970 0.369324 0.647156 -0.325684 1441913017 0.581970 0.369324 0.647156 -0.325684 1441913017 0.581970 0.369324 0.647156 -0.325684 1441913017 0.580139 0.368896 0.649536 -0.324646 1441913017 0.580139 0.368896 0.649536 -0.324646 1441913017 0.580139 0.368896 0.649536 -0.324646 1441913017 0.580139 0.368896 0.649536 -0.324646 1441913017 0.580139 0.368896 0.649536 -0.324646 1441913017 0.580139 0.368896 0.649536 -0.324646 1441913017 0.578308 0.371094 0.651917 -0.320557 1441913017 0.578308 0.371094 0.651917 -0.320557 1441913017 0.578308 0.371094 0.651917 -0.320557 1441913017 0.578308 0.371094 0.651917 -0.320557 1441913017 0.578308 0.371094 0.651917 -0.320557 1441913017 0.578308 0.371094 0.651917 -0.320557 1441913017 0.578308 0.371094 0.651917 -0.320557 1441913017 0.578247 0.373108 0.652588 -0.316895 1441913017 0.578247 0.373108 0.652588 -0.316895 1441913017 0.578247 0.373108 0.652588 -0.316895 1441913017 0.578247 0.373108 0.652588 -0.316895 1441913017 0.578247 0.373108 0.652588 -0.316895 1441913017 0.578247 0.373108 0.652588 -0.316895 1441913017 0.578247 0.373108 0.652588 -0.316895 1441913017 0.579529 0.372620 0.653442 -0.313416 1441913017 0.579529 0.372620 0.653442 -0.313416 1441913017 0.579529 0.372620 0.653442 -0.313416 1441913017 0.579529 0.372620 0.653442 -0.313416 1441913017 0.579529 0.372620 0.653442 -0.313416 1441913017 0.579529 0.372620 0.653442 -0.313416 1441913017 0.580627 0.371643 0.655273 -0.308655 1441913017 0.580627 0.371643 0.655273 -0.308655 1441913018 0.580627 0.371643 0.655273 -0.308655 1441913018 0.580627 0.371643 0.655273 -0.308655 1441913018 0.580627 0.371643 0.655273 -0.308655 1441913018 0.580627 0.371643 0.655273 -0.308655 1441913018 0.582458 0.369324 0.656372 -0.305664 1441913018 0.582458 0.369324 0.656372 -0.305664 1441913018 0.582458 0.369324 0.656372 -0.305664 1441913018 0.582458 0.369324 0.656372 -0.305664 1441913018 0.582458 0.369324 0.656372 -0.305664 1441913018 0.582458 0.369324 0.656372 -0.305664 1441913018 0.582458 0.369324 0.656372 -0.305664 1441913018 0.586243 0.364075 0.656433 -0.304626 1441913018 0.586243 0.364075 0.656433 -0.304626 1441913018 0.586243 0.364075 0.656433 -0.304626 1441913018 0.586243 0.364075 0.656433 -0.304626 1441913018 0.586243 0.364075 0.656433 -0.304626 1441913018 0.586243 0.364075 0.656433 -0.304626 1441913018 0.588196 0.360596 0.655334 -0.307312 1441913018 0.588196 0.360596 0.655334 -0.307312 1441913018 0.588196 0.360596 0.655334 -0.307312 1441913018 0.588196 0.360596 0.655334 -0.307312 1441913018 0.588196 0.360596 0.655334 -0.307312 1441913018 0.588013 0.360046 0.653015 -0.313293 1441913018 0.588013 0.360046 0.653015 -0.313293 1441913018 0.588013 0.360046 0.653015 -0.313293 1441913018 0.588013 0.360046 0.653015 -0.313293 1441913018 0.588013 0.360046 0.653015 -0.313293 1441913018 0.588013 0.360046 0.653015 -0.313293 1441913018 0.588013 0.360046 0.653015 -0.313293 1441913018 0.583069 0.367126 0.650146 -0.320190 1441913018 0.583069 0.367126 0.650146 -0.320190 1441913018 0.583069 0.367126 0.650146 -0.320190 1441913018 0.583069 0.367126 0.650146 -0.320190 1441913018 0.583069 0.367126 0.650146 -0.320190 1441913018 0.583069 0.367126 0.650146 -0.320190 1441913018 0.574280 0.379395 0.646423 -0.329102 1441913018 0.574280 0.379395 0.646423 -0.329102 1441913018 0.574280 0.379395 0.646423 -0.329102 1441913018 0.574280 0.379395 0.646423 -0.329102 1441913018 0.574280 0.379395 0.646423 -0.329102 1441913018 0.574280 0.379395 0.646423 -0.329102 1441913018 0.564880 0.393982 0.640076 -0.340454 1441913018 0.564880 0.393982 0.640076 -0.340454 1441913018 0.564880 0.393982 0.640076 -0.340454 1441913018 0.564880 0.393982 0.640076 -0.340454 1441913018 0.564880 0.393982 0.640076 -0.340454 1441913018 0.564880 0.393982 0.640076 -0.340454 1441913018 0.556091 0.409119 0.632324 -0.351379 1441913018 0.556091 0.409119 0.632324 -0.351379 1441913018 0.556091 0.409119 0.632324 -0.351379 1441913018 0.556091 0.409119 0.632324 -0.351379 1441913018 0.556091 0.409119 0.632324 -0.351379 1441913018 0.556091 0.409119 0.632324 -0.351379 1441913018 0.548706 0.421753 0.626038 -0.359253 1441913018 0.548706 0.421753 0.626038 -0.359253 1441913018 0.548706 0.421753 0.626038 -0.359253 1441913018 0.548706 0.421753 0.626038 -0.359253 1441913018 0.548706 0.421753 0.626038 -0.359253 1441913018 0.548706 0.421753 0.626038 -0.359253 1441913018 0.544983 0.429504 0.622314 -0.362183 1441913018 0.544983 0.429504 0.622314 -0.362183 1441913018 0.544983 0.429504 0.622314 -0.362183 1441913018 0.544983 0.429504 0.622314 -0.362183 1441913018 0.544983 0.429504 0.622314 -0.362183 1441913018 0.544983 0.429504 0.622314 -0.362183 1441913018 0.544678 0.432251 0.621277 -0.361084 1441913018 0.544678 0.432251 0.621277 -0.361084 1441913018 0.544678 0.432251 0.621277 -0.361084 1441913018 0.544678 0.432251 0.621277 -0.361084 1441913018 0.544678 0.432251 0.621277 -0.361084 1441913018 0.544678 0.432251 0.621277 -0.361084 1441913018 0.546265 0.430603 0.622864 -0.357910 1441913018 0.546265 0.430603 0.622864 -0.357910 1441913018 0.546265 0.430603 0.622864 -0.357910 1441913018 0.546265 0.430603 0.622864 -0.357910 1441913018 0.546265 0.430603 0.622864 -0.357910 1441913018 0.546265 0.430603 0.622864 -0.357910 1441913018 0.549744 0.425537 0.626099 -0.353027 1441913018 0.549744 0.425537 0.626099 -0.353027 1441913018 0.549744 0.425537 0.626099 -0.353027 1441913018 0.549744 0.425537 0.626099 -0.353027 1441913018 0.549744 0.425537 0.626099 -0.353027 1441913018 0.549744 0.425537 0.626099 -0.353027 1441913018 0.552185 0.420654 0.629639 -0.348755 1441913018 0.552185 0.420654 0.629639 -0.348755 1441913018 0.552185 0.420654 0.629639 -0.348755 1441913018 0.552185 0.420654 0.629639 -0.348755 1441913018 0.552185 0.420654 0.629639 -0.348755 1441913018 0.552185 0.420654 0.629639 -0.348755 1441913018 0.553162 0.416260 0.632813 -0.346741 1441913018 0.553162 0.416260 0.632813 -0.346741 1441913018 0.553162 0.416260 0.632813 -0.346741 1441913018 0.553162 0.416260 0.632813 -0.346741 1441913018 0.553162 0.416260 0.632813 -0.346741 1441913018 0.553162 0.416260 0.632813 -0.346741 1441913018 0.553162 0.416260 0.632813 -0.346741 1441913018 0.552734 0.412842 0.635620 -0.346313 1441913018 0.552734 0.412842 0.635620 -0.346313 1441913018 0.552734 0.412842 0.635620 -0.346313 1441913018 0.552734 0.412842 0.635620 -0.346313 1441913018 0.552734 0.412842 0.635620 -0.346313 1441913018 0.552734 0.412842 0.635620 -0.346313 1441913018 0.549561 0.412964 0.639587 -0.343872 1441913018 0.549561 0.412964 0.639587 -0.343872 1441913018 0.549561 0.412964 0.639587 -0.343872 1441913018 0.549561 0.412964 0.639587 -0.343872 1441913018 0.549561 0.412964 0.639587 -0.343872 1441913018 0.549561 0.412964 0.639587 -0.343872 1441913018 0.544617 0.414185 0.644775 -0.340698 1441913018 0.544617 0.414185 0.644775 -0.340698 1441913018 0.544617 0.414185 0.644775 -0.340698 1441913018 0.544617 0.414185 0.644775 -0.340698 1441913019 0.544617 0.414185 0.644775 -0.340698 1441913019 0.544617 0.414185 0.644775 -0.340698 1441913019 0.544312 0.411621 0.649231 -0.335754 1441913019 0.544312 0.411621 0.649231 -0.335754 1441913019 0.544312 0.411621 0.649231 -0.335754 1441913019 0.544312 0.411621 0.649231 -0.335754 1441913019 0.544312 0.411621 0.649231 -0.335754 1441913019 0.544312 0.411621 0.649231 -0.335754 1441913019 0.544312 0.411621 0.649231 -0.335754 1441913019 0.548767 0.405701 0.653259 -0.327759 1441913019 0.548767 0.405701 0.653259 -0.327759 1441913019 0.548767 0.405701 0.653259 -0.327759 1441913019 0.548767 0.405701 0.653259 -0.327759 1441913019 0.548767 0.405701 0.653259 -0.327759 1441913019 0.548767 0.405701 0.653259 -0.327759 1441913019 0.554138 0.396301 0.658447 -0.319641 1441913019 0.554138 0.396301 0.658447 -0.319641 1441913019 0.554138 0.396301 0.658447 -0.319641 1441913019 0.554138 0.396301 0.658447 -0.319641 1441913019 0.554138 0.396301 0.658447 -0.319641 1441913019 0.554138 0.396301 0.658447 -0.319641 1441913019 0.554138 0.396301 0.658447 -0.319641 1441913019 0.560669 0.386475 0.664185 -0.308411 1441913019 0.560669 0.386475 0.664185 -0.308411 1441913019 0.560669 0.386475 0.664185 -0.308411 1441913019 0.560669 0.386475 0.664185 -0.308411 1441913019 0.560669 0.386475 0.664185 -0.308411 1441913019 0.560669 0.386475 0.664185 -0.308411 1441913019 0.565308 0.378418 0.668213 -0.301086 1441913019 0.565308 0.378418 0.668213 -0.301086 1441913019 0.565308 0.378418 0.668213 -0.301086 1441913019 0.565308 0.378418 0.668213 -0.301086 1441913019 0.565308 0.378418 0.668213 -0.301086 1441913019 0.565308 0.378418 0.668213 -0.301086 1441913019 0.568298 0.372437 0.670471 -0.297913 1441913019 0.568298 0.372437 0.670471 -0.297913 1441913019 0.568298 0.372437 0.670471 -0.297913 1441913019 0.568298 0.372437 0.670471 -0.297913 1441913019 0.568298 0.372437 0.670471 -0.297913 1441913019 0.568298 0.372437 0.670471 -0.297913 1441913019 0.568298 0.372437 0.670471 -0.297913 1441913019 0.572021 0.367615 0.669922 -0.297852 1441913019 0.572021 0.367615 0.669922 -0.297852 1441913019 0.572021 0.367615 0.669922 -0.297852 1441913019 0.572021 0.367615 0.669922 -0.297852 1441913019 0.572021 0.367615 0.669922 -0.297852 1441913019 0.572021 0.367615 0.669922 -0.297852 1441913019 0.575378 0.363647 0.669006 -0.298340 1441913019 0.575378 0.363647 0.669006 -0.298340 1441913019 0.575378 0.363647 0.669006 -0.298340 1441913019 0.575378 0.363647 0.669006 -0.298340 1441913019 0.575378 0.363647 0.669006 -0.298340 1441913019 0.575378 0.363647 0.669006 -0.298340 1441913019 0.575378 0.363647 0.669006 -0.298340 1441913019 0.579224 0.360229 0.665833 -0.302185 1441913019 0.579224 0.360229 0.665833 -0.302185 1441913019 0.579224 0.360229 0.665833 -0.302185 1441913019 0.579224 0.360229 0.665833 -0.302185 1441913019 0.579224 0.360229 0.665833 -0.302185 1441913019 0.579224 0.360229 0.665833 -0.302185 1441913019 0.581848 0.358337 0.661377 -0.309082 1441913019 0.581848 0.358337 0.661377 -0.309082 1441913019 0.581848 0.358337 0.661377 -0.309082 1441913019 0.581848 0.358337 0.661377 -0.309082 1441913019 0.581848 0.358337 0.661377 -0.309082 1441913019 0.581848 0.358337 0.661377 -0.309082 1441913019 0.581238 0.360535 0.656860 -0.317139 1441913019 0.581238 0.360535 0.656860 -0.317139 1441913019 0.581238 0.360535 0.656860 -0.317139 1441913019 0.581238 0.360535 0.656860 -0.317139 1441913019 0.581238 0.360535 0.656860 -0.317139 1441913019 0.581238 0.360535 0.656860 -0.317139 1441913019 0.576355 0.368347 0.653442 -0.324097 1441913019 0.576355 0.368347 0.653442 -0.324097 1441913019 0.576355 0.368347 0.653442 -0.324097 1441913019 0.576355 0.368347 0.653442 -0.324097 1441913019 0.576355 0.368347 0.653442 -0.324097 1441913019 0.576355 0.368347 0.653442 -0.324097 1441913019 0.576355 0.368347 0.653442 -0.324097 1441913019 0.571594 0.378174 0.648560 -0.331055 1441913019 0.571594 0.378174 0.648560 -0.331055 1441913019 0.571594 0.378174 0.648560 -0.331055 1441913019 0.571594 0.378174 0.648560 -0.331055 1441913019 0.571594 0.378174 0.648560 -0.331055 1441913019 0.571594 0.378174 0.648560 -0.331055 1441913019 0.567200 0.387573 0.642517 -0.339417 1441913019 0.567200 0.387573 0.642517 -0.339417 1441913019 0.567200 0.387573 0.642517 -0.339417 1441913019 0.567200 0.387573 0.642517 -0.339417 1441913019 0.567200 0.387573 0.642517 -0.339417 1441913019 0.567200 0.387573 0.642517 -0.339417 1441913019 0.564270 0.395630 0.636414 -0.346497 1441913019 0.564270 0.395630 0.636414 -0.346497 1441913019 0.564270 0.395630 0.636414 -0.346497 1441913019 0.564270 0.395630 0.636414 -0.346497 1441913019 0.564270 0.395630 0.636414 -0.346497 1441913019 0.564270 0.395630 0.636414 -0.346497 1441913019 0.564270 0.395630 0.636414 -0.346497 1441913019 0.563782 0.400635 0.632080 -0.349304 1441913019 0.563782 0.400635 0.632080 -0.349304 1441913019 0.563782 0.400635 0.632080 -0.349304 1441913019 0.563782 0.400635 0.632080 -0.349304 1441913019 0.563782 0.400635 0.632080 -0.349304 1441913019 0.563782 0.400635 0.632080 -0.349304 1441913019 0.566833 0.400391 0.629883 -0.348694 1441913019 0.566833 0.400391 0.629883 -0.348694 1441913019 0.566833 0.400391 0.629883 -0.348694 1441913019 0.566833 0.400391 0.629883 -0.348694 1441913019 0.566833 0.400391 0.629883 -0.348694 1441913019 0.566833 0.400391 0.629883 -0.348694 1441913019 0.566833 0.400391 0.629883 -0.348694 1441913019 0.571045 0.396484 0.630005 -0.346008 1441913019 0.571045 0.396484 0.630005 -0.346008 1441913019 0.571045 0.396484 0.630005 -0.346008 1441913019 0.571045 0.396484 0.630005 -0.346008 1441913020 0.571045 0.396484 0.630005 -0.346008 1441913020 0.571045 0.396484 0.630005 -0.346008 1441913020 0.574341 0.391907 0.631348 -0.343262 1441913020 0.574341 0.391907 0.631348 -0.343262 1441913020 0.574341 0.391907 0.631348 -0.343262 1441913020 0.574341 0.391907 0.631348 -0.343262 1441913020 0.574341 0.391907 0.631348 -0.343262 1441913020 0.574341 0.391907 0.631348 -0.343262 1441913020 0.574524 0.389587 0.634216 -0.340454 1441913020 0.574524 0.389587 0.634216 -0.340454 1441913020 0.574524 0.389587 0.634216 -0.340454 1441913020 0.574524 0.389587 0.634216 -0.340454 1441913020 0.574524 0.389587 0.634216 -0.340454 1441913020 0.574524 0.389587 0.634216 -0.340454 1441913020 0.572449 0.389160 0.636963 -0.339233 1441913020 0.572449 0.389160 0.636963 -0.339233 1441913020 0.572449 0.389160 0.636963 -0.339233 1441913020 0.572449 0.389160 0.636963 -0.339233 1441913020 0.572449 0.389160 0.636963 -0.339233 1441913020 0.572449 0.389160 0.636963 -0.339233 1441913020 0.572449 0.389160 0.636963 -0.339233 1441913020 0.570679 0.388611 0.639404 -0.338135 1441913020 0.570679 0.388611 0.639404 -0.338135 1441913020 0.570679 0.388611 0.639404 -0.338135 1441913020 0.570679 0.388611 0.639404 -0.338135 1441913020 0.570679 0.388611 0.639404 -0.338135 1441913020 0.570679 0.388611 0.639404 -0.338135 1441913020 0.568298 0.388000 0.643005 -0.336121 1441913020 0.568298 0.388000 0.643005 -0.336121 1441913020 0.568298 0.388000 0.643005 -0.336121 1441913020 0.568298 0.388000 0.643005 -0.336121 1441913020 0.568298 0.388000 0.643005 -0.336121 1441913020 0.568298 0.388000 0.643005 -0.336121 1441913020 0.564270 0.387268 0.647034 -0.335999 1441913020 0.564270 0.387268 0.647034 -0.335999 1441913020 0.564270 0.387268 0.647034 -0.335999 1441913020 0.564270 0.387268 0.647034 -0.335999 1441913020 0.564270 0.387268 0.647034 -0.335999 1441913020 0.564270 0.387268 0.647034 -0.335999 1441913020 0.560059 0.388977 0.649048 -0.337097 1441913020 0.560059 0.388977 0.649048 -0.337097 1441913020 0.560059 0.388977 0.649048 -0.337097 1441913020 0.560059 0.388977 0.649048 -0.337097 1441913020 0.560059 0.388977 0.649048 -0.337097 1441913020 0.560059 0.388977 0.649048 -0.337097 1441913020 0.560059 0.388977 0.649048 -0.337097 1441913020 0.558472 0.387512 0.650574 -0.338562 1441913020 0.558472 0.387512 0.650574 -0.338562 1441913020 0.558472 0.387512 0.650574 -0.338562 1441913020 0.558472 0.387512 0.650574 -0.338562 1441913020 0.558472 0.387512 0.650574 -0.338562 1441913020 0.558472 0.387512 0.650574 -0.338562 1441913020 0.561157 0.385620 0.652161 -0.333191 1441913020 0.561157 0.385620 0.652161 -0.333191 1441913020 0.561157 0.385620 0.652161 -0.333191 1441913020 0.561157 0.385620 0.652161 -0.333191 1441913020 0.561157 0.385620 0.652161 -0.333191 1441913020 0.561157 0.385620 0.652161 -0.333191 1441913020 0.561157 0.385620 0.652161 -0.333191 1441913020 0.566101 0.380310 0.655396 -0.324463 1441913020 0.566101 0.380310 0.655396 -0.324463 1441913020 0.566101 0.380310 0.655396 -0.324463 1441913020 0.566101 0.380310 0.655396 -0.324463 1441913020 0.566101 0.380310 0.655396 -0.324463 1441913020 0.566101 0.380310 0.655396 -0.324463 1441913020 0.571472 0.372864 0.659058 -0.316162 1441913020 0.571472 0.372864 0.659058 -0.316162 1441913020 0.571472 0.372864 0.659058 -0.316162 1441913020 0.571472 0.372864 0.659058 -0.316162 1441913020 0.571472 0.372864 0.659058 -0.316162 1441913020 0.571472 0.372864 0.659058 -0.316162 1441913020 0.576782 0.365540 0.661316 -0.310364 1441913020 0.576782 0.365540 0.661316 -0.310364 1441913020 0.576782 0.365540 0.661316 -0.310364 1441913020 0.576782 0.365540 0.661316 -0.310364 1441913020 0.576782 0.365540 0.661316 -0.310364 1441913020 0.576782 0.365540 0.661316 -0.310364 1441913020 0.581360 0.358582 0.662292 -0.307861 1441913020 0.581360 0.358582 0.662292 -0.307861 1441913020 0.581360 0.358582 0.662292 -0.307861 1441913020 0.581360 0.358582 0.662292 -0.307861 1441913020 0.581360 0.358582 0.662292 -0.307861 1441913020 0.581360 0.358582 0.662292 -0.307861 1441913020 0.581360 0.358582 0.662292 -0.307861 1441913020 0.585083 0.353699 0.661621 -0.307861 1441913020 0.585083 0.353699 0.661621 -0.307861 1441913020 0.585083 0.353699 0.661621 -0.307861 1441913020 0.585083 0.353699 0.661621 -0.307861 1441913020 0.585083 0.353699 0.661621 -0.307861 1441913020 0.585083 0.353699 0.661621 -0.307861 1441913020 0.588928 0.350220 0.659180 -0.309631 1441913020 0.588928 0.350220 0.659180 -0.309631 1441913020 0.588928 0.350220 0.659180 -0.309631 1441913020 0.588928 0.350220 0.659180 -0.309631 1441913020 0.588928 0.350220 0.659180 -0.309631 1441913020 0.591248 0.348694 0.655273 -0.315186 1441913020 0.591248 0.348694 0.655273 -0.315186 1441913020 0.591248 0.348694 0.655273 -0.315186 1441913020 0.591248 0.348694 0.655273 -0.315186 1441913020 0.591248 0.348694 0.655273 -0.315186 1441913020 0.591248 0.348694 0.655273 -0.315186 1441913020 0.591248 0.348694 0.655273 -0.315186 1441913020 0.589478 0.351746 0.651367 -0.323059 1441913020 0.589478 0.351746 0.651367 -0.323059 1441913020 0.589478 0.351746 0.651367 -0.323059 1441913020 0.589478 0.351746 0.651367 -0.323059 1441913020 0.589478 0.351746 0.651367 -0.323059 1441913020 0.589478 0.351746 0.651367 -0.323059 1441913020 0.583923 0.361633 0.646912 -0.331238 1441913020 0.583923 0.361633 0.646912 -0.331238 1441913020 0.583923 0.361633 0.646912 -0.331238 1441913020 0.583923 0.361633 0.646912 -0.331238 1441913020 0.583923 0.361633 0.646912 -0.331238 1441913020 0.583923 0.361633 0.646912 -0.331238 1441913021 0.575867 0.372742 0.643982 -0.338623 1441913021 0.575867 0.372742 0.643982 -0.338623 1441913021 0.575867 0.372742 0.643982 -0.338623 1441913021 0.575867 0.372742 0.643982 -0.338623 1441913021 0.575867 0.372742 0.643982 -0.338623 1441913021 0.575867 0.372742 0.643982 -0.338623 1441913021 0.569580 0.382568 0.639221 -0.347229 1441913021 0.569580 0.382568 0.639221 -0.347229 1441913021 0.569580 0.382568 0.639221 -0.347229 1441913021 0.569580 0.382568 0.639221 -0.347229 1441913021 0.569580 0.382568 0.639221 -0.347229 1441913021 0.569580 0.382568 0.639221 -0.347229 1441913021 0.563965 0.391846 0.635071 -0.353577 1441913021 0.563965 0.391846 0.635071 -0.353577 1441913021 0.563965 0.391846 0.635071 -0.353577 1441913021 0.563965 0.391846 0.635071 -0.353577 1441913021 0.563965 0.391846 0.635071 -0.353577 1441913021 0.563965 0.391846 0.635071 -0.353577 1441913021 0.563965 0.391846 0.635071 -0.353577 1441913021 0.560059 0.399597 0.631470 -0.357483 1441913021 0.560059 0.399597 0.631470 -0.357483 1441913021 0.560059 0.399597 0.631470 -0.357483 1441913021 0.560059 0.399597 0.631470 -0.357483 1441913021 0.560059 0.399597 0.631470 -0.357483 1441913021 0.560059 0.399597 0.631470 -0.357483 1441913021 0.556580 0.405640 0.630676 -0.357605 1441913021 0.556580 0.405640 0.630676 -0.357605 1441913021 0.556580 0.405640 0.630676 -0.357605 1441913021 0.556580 0.405640 0.630676 -0.357605 1441913021 0.556580 0.405640 0.630676 -0.357605 1441913021 0.556580 0.405640 0.630676 -0.357605 1441913021 0.555786 0.407654 0.630432 -0.356934 1441913021 0.555786 0.407654 0.630432 -0.356934 1441913021 0.555786 0.407654 0.630432 -0.356934 1441913021 0.555786 0.407654 0.630432 -0.356934 1441913021 0.555786 0.407654 0.630432 -0.356934 1441913021 0.555786 0.407654 0.630432 -0.356934 1441913021 0.555237 0.406189 0.631409 -0.357727 1441913021 0.555237 0.406189 0.631409 -0.357727 1441913021 0.555237 0.406189 0.631409 -0.357727 1441913021 0.555237 0.406189 0.631409 -0.357727 1441913021 0.555237 0.406189 0.631409 -0.357727 1441913021 0.555237 0.406189 0.631409 -0.357727 1441913021 0.555237 0.406189 0.631409 -0.357727 1441913021 0.554993 0.405457 0.632690 -0.356689 1441913021 0.554993 0.405457 0.632690 -0.356689 1441913021 0.554993 0.405457 0.632690 -0.356689 1441913021 0.554993 0.405457 0.632690 -0.356689 1441913021 0.554993 0.405457 0.632690 -0.356689 1441913021 0.554993 0.405457 0.632690 -0.356689 1441913021 0.554321 0.405212 0.634033 -0.355652 1441913021 0.554321 0.405212 0.634033 -0.355652 1441913021 0.554321 0.405212 0.634033 -0.355652 1441913021 0.554321 0.405212 0.634033 -0.355652 1441913021 0.554321 0.405212 0.634033 -0.355652 1441913021 0.554321 0.405212 0.634033 -0.355652 1441913021 0.552063 0.406555 0.635681 -0.354736 1441913021 0.552063 0.406555 0.635681 -0.354736 1441913021 0.552063 0.406555 0.635681 -0.354736 1441913021 0.552063 0.406555 0.635681 -0.354736 1441913021 0.552063 0.406555 0.635681 -0.354736 1441913021 0.552063 0.406555 0.635681 -0.354736 1441913021 0.549255 0.407776 0.638123 -0.353149 1441913021 0.549255 0.407776 0.638123 -0.353149 1441913021 0.549255 0.407776 0.638123 -0.353149 1441913021 0.549255 0.407776 0.638123 -0.353149 1441913021 0.549255 0.407776 0.638123 -0.353149 1441913021 0.549255 0.407776 0.638123 -0.353149 1441913021 0.545654 0.408813 0.641663 -0.351196 1441913021 0.545654 0.408813 0.641663 -0.351196 1441913021 0.545654 0.408813 0.641663 -0.351196 1441913021 0.545654 0.408813 0.641663 -0.351196 1441913021 0.545654 0.408813 0.641663 -0.351196 1441913021 0.545654 0.408813 0.641663 -0.351196 1441913021 0.544128 0.408386 0.645386 -0.347107 1441913021 0.544128 0.408386 0.645386 -0.347107 1441913021 0.544128 0.408386 0.645386 -0.347107 1441913021 0.544128 0.408386 0.645386 -0.347107 1441913021 0.544128 0.408386 0.645386 -0.347107 1441913021 0.544128 0.408386 0.645386 -0.347107 1441913021 0.550293 0.402466 0.647888 -0.339722 1441913021 0.550293 0.402466 0.647888 -0.339722 1441913021 0.550293 0.402466 0.647888 -0.339722 1441913021 0.550293 0.402466 0.647888 -0.339722 1441913021 0.550293 0.402466 0.647888 -0.339722 1441913021 0.550293 0.402466 0.647888 -0.339722 1441913021 0.558655 0.392090 0.652222 -0.329773 1441913021 0.558655 0.392090 0.652222 -0.329773 1441913021 0.558655 0.392090 0.652222 -0.329773 1441913021 0.558655 0.392090 0.652222 -0.329773 1441913021 0.558655 0.392090 0.652222 -0.329773 1441913021 0.558655 0.392090 0.652222 -0.329773 1441913021 0.564514 0.381470 0.659790 -0.316833 1441913021 0.564514 0.381470 0.659790 -0.316833 1441913021 0.564514 0.381470 0.659790 -0.316833 1441913021 0.564514 0.381470 0.659790 -0.316833 1441913021 0.564514 0.381470 0.659790 -0.316833 1441913021 0.564514 0.381470 0.659790 -0.316833 1441913021 0.564514 0.381470 0.659790 -0.316833 1441913021 0.569580 0.370728 0.666077 -0.307190 1441913021 0.569580 0.370728 0.666077 -0.307190 1441913021 0.569580 0.370728 0.666077 -0.307190 1441913021 0.569580 0.370728 0.666077 -0.307190 1441913021 0.569580 0.370728 0.666077 -0.307190 1441913021 0.572754 0.361938 0.670471 -0.302246 1441913021 0.572754 0.361938 0.670471 -0.302246 1441913021 0.572754 0.361938 0.670471 -0.302246 1441913021 0.572754 0.361938 0.670471 -0.302246 1441913021 0.572754 0.361938 0.670471 -0.302246 1441913021 0.572754 0.361938 0.670471 -0.302246 1441913021 0.575562 0.355896 0.671936 -0.300781 1441913022 0.575562 0.355896 0.671936 -0.300781 1441913022 0.575562 0.355896 0.671936 -0.300781 1441913022 0.575562 0.355896 0.671936 -0.300781 1441913022 0.575562 0.355896 0.671936 -0.300781 1441913022 0.575562 0.355896 0.671936 -0.300781 1441913022 0.575562 0.355896 0.671936 -0.300781 1441913022 0.579163 0.351440 0.670227 -0.302979 1441913022 
0.547729 0.413635 0.632019 -0.359741 1441913024 0.547729 0.413635 0.632019 -0.359741 1441913024 0.548767 0.412537 0.630554 -0.362000 1441913024 0.548767 0.412537 0.630554 -0.362000 1441913024 0.548767 0.412537 0.630554 -0.362000 1441913024 0.548767 0.412537 0.630554 -0.362000 1441913024 0.548767 0.412537 0.630554 -0.362000 1441913024 0.548767 0.412537 0.630554 -0.362000 1441913024 0.553284 0.413086 0.623108 -0.367310 1441913024 0.553284 0.413086 0.623108 -0.367310 1441913024 0.553284 0.413086 0.623108 -0.367310 1441913024 0.553284 0.413086 0.623108 -0.367310 1441913024 0.553284 0.413086 0.623108 -0.367310 1441913024 0.553284 0.413086 0.623108 -0.367310 1441913024 0.559509 0.412842 0.614136 -0.373230 1441913024 0.559509 0.412842 0.614136 -0.373230 1441913024 0.559509 0.412842 0.614136 -0.373230 1441913024 0.559509 0.412842 0.614136 -0.373230 1441913024 0.559509 0.412842 0.614136 -0.373230 1441913024 0.559509 0.412842 0.614136 -0.373230 1441913024 0.561523 0.411316 0.614441 -0.371399 1441913024 0.561523 0.411316 0.614441 -0.371399 1441913024 0.561523 0.411316 0.614441 -0.371399 1441913024 0.561523 0.411316 0.614441 -0.371399 1441913024 0.561523 0.411316 0.614441 -0.371399 1441913024 0.561523 0.411316 0.614441 -0.371399 1441913024 0.565369 0.407471 0.617859 -0.364014 1441913024 0.565369 0.407471 0.617859 -0.364014 1441913024 0.565369 0.407471 0.617859 -0.364014 1441913024 0.565369 0.407471 0.617859 -0.364014 1441913024 0.565369 0.407471 0.617859 -0.364014 1441913024 0.565369 0.407471 0.617859 -0.364014 1441913024 0.565369 0.407471 0.617859 -0.364014 1441913024 0.567993 0.401550 0.623474 -0.356873 1441913024 0.567993 0.401550 0.623474 -0.356873 1441913024 0.567993 0.401550 0.623474 -0.356873 1441913024 0.567993 0.401550 0.623474 -0.356873 1441913024 0.567993 0.401550 0.623474 -0.356873 1441913024 0.567993 0.401550 0.623474 -0.356873 1441913024 0.569519 0.393372 0.632263 -0.347961 1441913024 0.569519 0.393372 0.632263 -0.347961 1441913024 0.569519 0.393372 0.632263 -0.347961 1441913024 0.569519 0.393372 0.632263 -0.347961 1441913024 0.569519 0.393372 0.632263 -0.347961 1441913024 0.569519 0.393372 0.632263 -0.347961 1441913024 0.571411 0.385376 0.639038 -0.341370 1441913024 0.571411 0.385376 0.639038 -0.341370 1441913024 0.571411 0.385376 0.639038 -0.341370 1441913024 0.571411 0.385376 0.639038 -0.341370 1441913024 0.571411 0.385376 0.639038 -0.341370 1441913024 0.571411 0.385376 0.639038 -0.341370 1441913024 0.571411 0.385376 0.639038 -0.341370 1441913024 0.571838 0.380798 0.642029 -0.340088 1441913024 0.571838 0.380798 0.642029 -0.340088 1441913024 0.571838 0.380798 0.642029 -0.340088 1441913024 0.571838 0.380798 0.642029 -0.340088 1441913024 0.571838 0.380798 0.642029 -0.340088 1441913024 0.571838 0.380798 0.642029 -0.340088 1441913024 0.571411 0.380310 0.641235 -0.343018 1441913024 0.571411 0.380310 0.641235 -0.343018 1441913024 0.571411 0.380310 0.641235 -0.343018 1441913024 0.571411 0.380310 0.641235 -0.343018 1441913025 0.571411 0.380310 0.641235 -0.343018 1441913025 0.571411 0.380310 0.641235 -0.343018 1441913025 0.569885 0.384338 0.636414 -0.349854 1441913025 0.569885 0.384338 0.636414 -0.349854 1441913025 0.569885 0.384338 0.636414 -0.349854 1441913025 0.569885 0.384338 0.636414 -0.349854 1441913025 0.569885 0.384338 0.636414 -0.349854 1441913025 0.569885 0.384338 0.636414 -0.349854 1441913025 0.569885 0.384338 0.636414 -0.349854 1441913025 0.567566 0.390930 0.630188 -0.357544 1441913025 0.567566 0.390930 0.630188 -0.357544 1441913025 0.567566 0.390930 0.630188 -0.357544 1441913025 0.567566 0.390930 0.630188 -0.357544 1441913025 0.567566 0.390930 0.630188 -0.357544 1441913025 0.567566 0.390930 0.630188 -0.357544 1441913025 0.565552 0.396973 0.625488 -0.362305 1441913025 0.565552 0.396973 0.625488 -0.362305 1441913025 0.565552 0.396973 0.625488 -0.362305 1441913025 0.565552 0.396973 0.625488 -0.362305 1441913025 0.565552 0.396973 0.625488 -0.362305 1441913025 0.565552 0.396973 0.625488 -0.362305 1441913025 0.563843 0.401245 0.624695 -0.361633 1441913025 0.563843 0.401245 0.624695 -0.361633 1441913025 0.563843 0.401245 0.624695 -0.361633 1441913025 0.563843 0.401245 0.624695 -0.361633 1441913025 0.563843 0.401245 0.624695 -0.361633 1441913025 0.563843 0.401245 0.624695 -0.361633 1441913025 0.563782 0.401855 0.627197 -0.356689 1441913025 0.563782 0.401855 0.627197 -0.356689 1441913025 0.563782 0.401855 0.627197 -0.356689 1441913025 0.563782 0.401855 0.627197 -0.356689 1441913025 0.563782 0.401855 0.627197 -0.356689 1441913025 0.563782 0.401855 0.627197 -0.356689 1441913025 0.564026 0.398743 0.631409 -0.352356 1441913025 0.564026 0.398743 0.631409 -0.352356 1441913025 0.564026 0.398743 0.631409 -0.352356 1441913025 0.564026 0.398743 0.631409 -0.352356 1441913025 0.564026 0.398743 0.631409 -0.352356 1441913025 0.564026 0.398743 0.631409 -0.352356 1441913025 0.562500 0.396362 0.636169 -0.348816 1441913025 0.562500 0.396362 0.636169 -0.348816 1441913025 0.562500 0.396362 0.636169 -0.348816 1441913025 0.562500 0.396362 0.636169 -0.348816 1441913025 0.562500 0.396362 0.636169 -0.348816 1441913025 0.562500 0.396362 0.636169 -0.348816 1441913025 0.561096 0.394470 0.639648 -0.346924 1441913025 0.561096 0.394470 0.639648 -0.346924 1441913025 0.561096 0.394470 0.639648 -0.346924 1441913025 0.561096 0.394470 0.639648 -0.346924 1441913025 0.561096 0.394470 0.639648 -0.346924 1441913025 0.561096 0.394470 0.639648 -0.346924 1441913025 0.561096 0.394470 0.639648 -0.346924 1441913025 0.559143 0.395752 0.640076 -0.347839 1441913025 0.559143 0.395752 0.640076 -0.347839 1441913025 0.559143 0.395752 0.640076 -0.347839 1441913025 0.559143 0.395752 0.640076 -0.347839 1441913025 0.559143 0.395752 0.640076 -0.347839 1441913025 0.559143 0.395752 0.640076 -0.347839 1441913025 0.555847 0.400757 0.637268 -0.352539 1441913025 0.555847 0.400757 0.637268 -0.352539 1441913025 0.555847 0.400757 0.637268 -0.352539 1441913025 0.555847 0.400757 0.637268 -0.352539 1441913025 0.555847 0.400757 0.637268 -0.352539 1441913025 0.555847 0.400757 0.637268 -0.352539 1441913025 0.553223 0.405762 0.633606 -0.357483 1441913025 0.553223 0.405762 0.633606 -0.357483 1441913025 0.553223 0.405762 0.633606 -0.357483 1441913025 0.553223 0.405762 0.633606 -0.357483 1441913025 0.553223 0.405762 0.633606 -0.357483 1441913025 0.553223 0.405762 0.633606 -0.357483 1441913025 0.552429 0.408325 0.631104 -0.360168 1441913025 0.552429 0.408325 0.631104 -0.360168 1441913025 0.552429 0.408325 0.631104 -0.360168 1441913025 0.552429 0.408325 0.631104 -0.360168 1441913025 0.552429 0.408325 0.631104 -0.360168 1441913025 0.552429 0.408325 0.631104 -0.360168 1441913025 0.552429 0.408325 0.631104 -0.360168 1441913025 0.551636 0.408203 0.631409 -0.361023 1441913025 0.551636 0.408203 0.631409 -0.361023 1441913025 0.551636 0.408203 0.631409 -0.361023 1441913025 0.551636 0.408203 0.631409 -0.361023 1441913025 0.551636 0.408203 0.631409 -0.361023 1441913025 0.551636 0.408203 0.631409 -0.361023 1441913025 0.552490 0.407288 0.631104 -0.361267 1441913025 0.552490 0.407288 0.631104 -0.361267 1441913025 0.552490 0.407288 0.631104 -0.361267 1441913025 0.552490 0.407288 0.631104 -0.361267 1441913025 0.552490 0.407288 0.631104 -0.361267 1441913025 0.552490 0.407288 0.631104 -0.361267 1441913025 0.552490 0.407288 0.631104 -0.361267 1441913025 0.553833 0.407104 0.628967 -0.363098 1441913025 0.553833 0.407104 0.628967 -0.363098 1441913025 0.553833 0.407104 0.628967 -0.363098 1441913025 0.553833 0.407104 0.628967 -0.363098 1441913025 0.553833 0.407104 0.628967 -0.363098 1441913025 0.557007 0.406006 0.625732 -0.365173 1441913025 0.557007 0.406006 0.625732 -0.365173 1441913025 0.557007 0.406006 0.625732 -0.365173 1441913025 0.557007 0.406006 0.625732 -0.365173 1441913025 0.557007 0.406006 0.625732 -0.365173 1441913025 0.557007 0.406006 0.625732 -0.365173 1441913025 0.557007 0.406006 0.625732 -0.365173 1441913025 0.560486 0.405029 0.623779 -0.364197 1441913025 0.560486 0.405029 0.623779 -0.364197 1441913025 0.560486 0.405029 0.623779 -0.364197 1441913025 0.560486 0.405029 0.623779 -0.364197 1441913025 0.560486 0.405029 0.623779 -0.364197 1441913025 0.560486 0.405029 0.623779 -0.364197 1441913025 0.563660 0.401306 0.625977 -0.359619 1441913025 0.563660 0.401306 0.625977 -0.359619 1441913025 0.563660 0.401306 0.625977 -0.359619 1441913025 0.563660 0.401306 0.625977 -0.359619 1441913025 0.563660 0.401306 0.625977 -0.359619 1441913025 0.563660 0.401306 0.625977 -0.359619 1441913026 0.563660 0.401306 0.625977 -0.359619 1441913026 0.566101 0.395874 0.631348 -0.352356 1441913026 0.566101 0.395874 0.631348 -0.352356 1441913026 0.566101 0.395874 0.631348 -0.352356 1441913026 0.566101 0.395874 0.631348 -0.352356 1441913026 0.566101 0.395874 0.631348 -0.352356 1441913026 0.566101 0.395874 0.631348 -0.352356 1441913026 0.567566 0.389587 0.637939 -0.345032 1441913026 0.567566 0.389587 0.637939 -0.345032 1441913026 0.567566 0.389587 0.637939 -0.345032 1441913026 0.567566 0.389587 0.637939 -0.345032 1441913026 0.567566 0.389587 0.637939 -0.345032 1441913026 0.567566 0.389587 0.637939 -0.345032 1441913026 0.567505 0.383484 0.644897 -0.338928 1441913026 0.567505 0.383484 0.644897 -0.338928 1441913026 0.567505 0.383484 0.644897 -0.338928 1441913026 0.567505 0.383484 0.644897 -0.338928 1441913026 0.567505 0.383484 0.644897 -0.338928 1441913026 0.567505 0.383484 0.644897 -0.338928 1441913026 0.567505 0.383484 0.644897 -0.338928 1441913026 0.566772 0.379333 0.650574 -0.333984 1441913026 0.566772 0.379333 0.650574 -0.333984 1441913026 0.566772 0.379333 0.650574 -0.333984 1441913026 0.566772 0.379333 0.650574 -0.333984 1441913026 0.566772 0.379333 0.650574 -0.333984 1441913026 0.566772 0.379333 0.650574 -0.333984 1441913026 0.565369 0.377808 0.652832 -0.333679 1441913026 0.565369 0.377808 0.652832 -0.333679 1441913026 0.565369 0.377808 0.652832 -0.333679 1441913026 0.565369 0.377808 0.652832 -0.333679 1441913026 0.565369 0.377808 0.652832 -0.333679 1441913026 0.565369 0.377808 0.652832 -0.333679 1441913026 0.565369 0.377808 0.652832 -0.333679 1441913026 0.564331 0.379028 0.651550 -0.336609 1441913026 0.564331 0.379028 0.651550 -0.336609 1441913026 0.564331 0.379028 0.651550 -0.336609 1441913026 0.564331 0.379028 0.651550 -0.336609 1441913026 0.564331 0.379028 0.651550 -0.336609 1441913026 0.564331 0.379028 0.651550 -0.336609 1441913026 0.562073 0.383972 0.647949 -0.341614 1441913026 0.562073 0.383972 0.647949 -0.341614 1441913026 0.562073 0.383972 0.647949 -0.341614 1441913026 0.562073 0.383972 0.647949 -0.341614 1441913026 0.562073 0.383972 0.647949 -0.341614 1441913026 0.562073 0.383972 0.647949 -0.341614 1441913026 0.560608 0.389221 0.643005 -0.347351 1441913026 0.560608 0.389221 0.643005 -0.347351 1441913026 0.560608 0.389221 0.643005 -0.347351 1441913026 0.560608 0.389221 0.643005 -0.347351 1441913026 0.560608 0.389221 0.643005 -0.347351 1441913026 0.560608 0.389221 0.643005 -0.347351 1441913026 0.560608 0.389221 0.643005 -0.347351 1441913026 0.561279 0.391907 0.639038 -0.350586 1441913026 0.561279 0.391907 0.639038 -0.350586 1441913026 0.561279 0.391907 0.639038 -0.350586 1441913026 0.561279 0.391907 0.639038 -0.350586 1441913026 0.561279 0.391907 0.639038 -0.350586 1441913026 0.561279 0.391907 0.639038 -0.350586 1441913026 0.563660 0.390564 0.639771 -0.346924 1441913026 0.563660 0.390564 0.639771 -0.346924 1441913026 0.563660 0.390564 0.639771 -0.346924 1441913026 0.563660 0.390564 0.639771 -0.346924 1441913026 0.563660 0.390564 0.639771 -0.346924 1441913026 0.563660 0.390564 0.639771 -0.346924 1441913026 0.563477 0.387207 0.647217 -0.336914 1441913026 0.563477 0.387207 0.647217 -0.336914 1441913026 0.563477 0.387207 0.647217 -0.336914 1441913026 0.563477 0.387207 0.647217 -0.336914 1441913026 0.563477 0.387207 0.647217 -0.336914 1441913026 0.563477 0.387207 0.647217 -0.336914 1441913026 0.564270 0.381958 0.655640 -0.325256 1441913026 0.564270 0.381958 0.655640 -0.325256 1441913026 0.564270 0.381958 0.655640 -0.325256 1441913026 0.564270 0.381958 0.655640 -0.325256 1441913026 0.564270 0.381958 0.655640 -0.325256 1441913026 0.564270 0.381958 0.655640 -0.325256 1441913026 0.564270 0.381958 0.655640 -0.325256 1441913026 0.563660 0.378723 0.662598 -0.315796 1441913026 0.563660 0.378723 0.662598 -0.315796 1441913026 0.563660 0.378723 0.662598 -0.315796 1441913026 0.563660 0.378723 0.662598 -0.315796 1441913026 0.563660 0.378723 0.662598 -0.315796 1441913026 0.563660 0.378723 0.662598 -0.315796 1441913026 0.561279 0.377869 0.666199 -0.313538 1441913026 0.561279 0.377869 0.666199 -0.313538 1441913026 0.561279 0.377869 0.666199 -0.313538 1441913026 0.561279 0.377869 0.666199 -0.313538 1441913026 0.561279 0.377869 0.666199 -0.313538 1441913026 0.561279 0.377869 0.666199 -0.313538 1441913026 0.554993 0.382813 0.666504 -0.317993 1441913026 0.554993 0.382813 0.666504 -0.317993 1441913026 0.554993 0.382813 0.666504 -0.317993 1441913026 0.554993 0.382813 0.666504 -0.317993 1441913026 0.554993 0.382813 0.666504 -0.317993 1441913026 0.554993 0.382813 0.666504 -0.317993 1441913026 0.554993 0.382813 0.666504 -0.317993 1441913026 0.548523 0.394348 0.659119 -0.330322 1441913026 0.548523 0.394348 0.659119 -0.330322 1441913026 0.548523 0.394348 0.659119 -0.330322 1441913026 0.548523 0.394348 0.659119 -0.330322 1441913026 0.548523 0.394348 0.659119 -0.330322 1441913026 0.548523 0.394348 0.659119 -0.330322 1441913026 0.544739 0.404846 0.649414 -0.342957 1441913026 0.544739 0.404846 0.649414 -0.342957 1441913026 0.544739 0.404846 0.649414 -0.342957 1441913026 0.544739 0.404846 0.649414 -0.342957 1441913026 0.544739 0.404846 0.649414 -0.342957 1441913026 0.544739 0.404846 0.649414 -0.342957 1441913026 0.543762 0.412598 0.640076 -0.352539 1441913026 0.543762 0.412598 0.640076 -0.352539 1441913026 0.543762 0.412598 0.640076 -0.352539 1441913026 0.543762 0.412598 0.640076 -0.352539 1441913026 0.543762 0.412598 0.640076 -0.352539 1441913026 0.543762 0.412598 0.640076 -0.352539 1441913026 0.543762 0.412598 0.640076 -0.352539 1441913027 0.545959 0.413635 0.635437 -0.356323 1441913027 0.545959 0.413635 0.635437 -0.356323 1441913027 0.545959 0.413635 0.635437 -0.356323 1441913027 0.545959 0.413635 0.635437 -0.356323 1441913027 0.545959 0.413635 0.635437 -0.356323 1441913027 0.545959 0.413635 0.635437 -0.356323 1441913027 0.549988 0.411926 0.632690 -0.357056 1441913027 0.549988 0.411926 0.632690 -0.357056 1441913027 0.549988 0.411926 0.632690 -0.357056 1441913027 0.549988 0.411926 0.632690 -0.357056 1441913027 0.549988 0.411926 0.632690 -0.357056 1441913027 0.549988 0.411926 0.632690 -0.357056 1441913027 0.549988 0.411926 0.632690 -0.357056 1441913027 0.551819 0.410156 0.630371 -0.360229 1441913027 0.551819 0.410156 0.630371 -0.360229 1441913027 0.551819 0.410156 0.630371 -0.360229 1441913027 0.551819 0.410156 0.630371 -0.360229 1441913027 0.551819 0.410156 0.630371 -0.360229 1441913027 0.551819 0.410156 0.630371 -0.360229 1441913027 0.557861 0.405029 0.630310 -0.356812 1441913027 0.557861 0.405029 0.630310 -0.356812 1441913027 0.557861 0.405029 0.630310 -0.356812 1441913027 0.557861 0.405029 0.630310 -0.356812 1441913027 0.557861 0.405029 0.630310 -0.356812 1441913027 0.557861 0.405029 0.630310 -0.356812 1441913027 0.565552 0.398315 0.630676 -0.351685 1441913027 0.565552 0.398315 0.630676 -0.351685 1441913027 0.565552 0.398315 0.630676 -0.351685 1441913027 0.565552 0.398315 0.630676 -0.351685 1441913027 0.565552 0.398315 0.630676 -0.351685 1441913027 0.565552 0.398315 0.630676 -0.351685 1441913027 0.565552 0.398315 0.630676 -0.351685 1441913027 0.570801 0.389771 0.635376 -0.344238 1441913027 0.570801 0.389771 0.635376 -0.344238 1441913027 0.570801 0.389771 0.635376 -0.344238 1441913027 0.570801 0.389771 0.635376 -0.344238 1441913027 0.570801 0.389771 0.635376 -0.344238 1441913027 0.570801 0.389771 0.635376 -0.344238 1441913027 0.575623 0.379822 0.642151 -0.334595 1441913027 0.575623 0.379822 0.642151 -0.334595 1441913027 0.575623 0.379822 0.642151 -0.334595 1441913027 0.575623 0.379822 0.642151 -0.334595 1441913027 0.575623 0.379822 0.642151 -0.334595 1441913027 0.575623 0.379822 0.642151 -0.334595 1441913027 0.580017 0.369507 0.647766 -0.327698 1441913027 0.580017 0.369507 0.647766 -0.327698 1441913027 0.580017 0.369507 0.647766 -0.327698 1441913027 0.580017 0.369507 0.647766 -0.327698 1441913027 0.580017 0.369507 0.647766 -0.327698 1441913027 0.580017 0.369507 0.647766 -0.327698 1441913027 0.582947 0.361206 0.651794 -0.323669 1441913027 0.582947 0.361206 0.651794 -0.323669 1441913027 0.582947 0.361206 0.651794 -0.323669 1441913027 0.582947 0.361206 0.651794 -0.323669 1441913027 0.582947 0.361206 0.651794 -0.323669 1441913027 0.582947 0.361206 0.651794 -0.323669 1441913027 0.583008 0.357727 0.653748 -0.323486 1441913027 0.583008 0.357727 0.653748 -0.323486 1441913027 0.583008 0.357727 0.653748 -0.323486 1441913027 0.583008 0.357727 0.653748 -0.323486 1441913027 0.583008 0.357727 0.653748 -0.323486 1441913027 0.583008 0.357727 0.653748 -0.323486 1441913027 0.583008 0.357727 0.653748 -0.323486 1441913027 0.581543 0.358765 0.652527 -0.327454 1441913027 0.581543 0.358765 0.652527 -0.327454 1441913027 0.581543 0.358765 0.652527 -0.327454 1441913027 0.581543 0.358765 0.652527 -0.327454 1441913027 0.581543 0.358765 0.652527 -0.327454 1441913027 0.581543 0.358765 0.652527 -0.327454 1441913027 0.579285 0.363342 0.648499 -0.334290 1441913027 0.579285 0.363342 0.648499 -0.334290 1441913027 0.579285 0.363342 0.648499 -0.334290 1441913027 0.579285 0.363342 0.648499 -0.334290 1441913027 0.579285 0.363342 0.648499 -0.334290 1441913027 0.579285 0.363342 0.648499 -0.334290 1441913027 0.579285 0.363342 0.648499 -0.334290 1441913027 0.576233 0.370789 0.643250 -0.341553 1441913027 0.576233 0.370789 0.643250 -0.341553 1441913027 0.576233 0.370789 0.643250 -0.341553 1441913027 0.576233 0.370789 0.643250 -0.341553 1441913027 0.576233 0.370789 0.643250 -0.341553 1441913027 0.576233 0.370789 0.643250 -0.341553 1441913027 0.574036 0.377502 0.637451 -0.348572 1441913027 0.574036 0.377502 0.637451 -0.348572 1441913027 0.574036 0.377502 0.637451 -0.348572 1441913027 0.574036 0.377502 0.637451 -0.348572 1441913027 0.574036 0.377502 0.637451 -0.348572 1441913027 0.574036 0.377502 0.637451 -0.348572 1441913027 0.571777 0.382813 0.633972 -0.352844 1441913027 0.571777 0.382813 0.633972 -0.352844 1441913027 0.571777 0.382813 0.633972 -0.352844 1441913027 0.571777 0.382813 0.633972 -0.352844 1441913027 0.571777 0.382813 0.633972 -0.352844 1441913027 0.571777 0.382813 0.633972 -0.352844 1441913027 0.570435 0.386108 0.633484 -0.352356 1441913027 0.570435 0.386108 0.633484 -0.352356 1441913027 0.570435 0.386108 0.633484 -0.352356 1441913027 0.570435 0.386108 0.633484 -0.352356 1441913027 0.570435 0.386108 0.633484 -0.352356 1441913027 0.570435 0.386108 0.633484 -0.352356 1441913027 0.570435 0.386108 0.633484 -0.352356 1441913027 0.570190 0.386841 0.635498 -0.348328 1441913027 0.570190 0.386841 0.635498 -0.348328 1441913027 0.570190 0.386841 0.635498 -0.348328 1441913027 0.570190 0.386841 0.635498 -0.348328 1441913027 0.570190 0.386841 0.635498 -0.348328 1441913027 0.569153 0.386719 0.638916 -0.343811 1441913027 0.569153 0.386719 0.638916 -0.343811 1441913027 0.569153 0.386719 0.638916 -0.343811 1441913027 0.569153 0.386719 0.638916 -0.343811 1441913027 0.569153 0.386719 0.638916 -0.343811 1441913027 0.569153 0.386719 0.638916 -0.343811 1441913027 0.569153 0.386719 0.638916 -0.343811 1441913027 0.569153 0.385498 0.642578 -0.338318 1441913027 0.569153 0.385498 0.642578 -0.338318 1441913028 0.569153 0.385498 0.642578 -0.338318 1441913028 0.569153 0.385498 0.642578 -0.338318 1441913028 0.569153 0.385498 0.642578 -0.338318 1441913028 0.569153 0.385498 0.642578 -0.338318 1441913028 0.569153 0.385498 0.642578 -0.338318 1441913028 0.569275 0.384338 0.645020 -0.334778 1441913028 0.569275 0.384338 0.645020 -0.334778 1441913028 0.569275 0.384338 0.645020 -0.334778 1441913028 0.569275 0.384338 0.645020 -0.334778 1441913028 0.569275 0.384338 0.645020 -0.334778 1441913028 0.569275 0.384338 0.645020 -0.334778 1441913028 0.572815 0.380188 0.645325 -0.332947 1441913028 0.572815 0.380188 0.645325 -0.332947 1441913028 0.572815 0.380188 0.645325 -0.332947 1441913028 0.572815 0.380188 0.645325 -0.332947 1441913028 0.572815 0.380188 0.645325 -0.332947 1441913028 0.572815 0.380188 0.645325 -0.332947 1441913028 0.572815 0.380188 0.645325 -0.332947 1441913028 0.570984 0.380615 0.646851 -0.332642 1441913028 0.570984 0.380615 0.646851 -0.332642 1441913028 0.570984 0.380615 0.646851 -0.332642 1441913028 0.570984 0.380615 0.646851 -0.332642 1441913028 0.570984 0.380615 0.646851 -0.332642 1441913028 0.570984 0.380615 0.646851 -0.332642 1441913028 0.567932 0.383118 0.647766 -0.333191 1441913028 0.567932 0.383118 0.647766 -0.333191 1441913028 0.567932 0.383118 0.647766 -0.333191 1441913028 0.567932 0.383118 0.647766 -0.333191 1441913028 0.567932 0.383118 0.647766 -0.333191 1441913028 0.567932 0.383118 0.647766 -0.333191 1441913028 0.567749 0.383301 0.646484 -0.335815 1441913028 0.567749 0.383301 0.646484 -0.335815 1441913028 0.567749 0.383301 0.646484 -0.335815 1441913028 0.567749 0.383301 0.646484 -0.335815 1441913028 0.567749 0.383301 0.646484 -0.335815 1441913028 0.567749 0.383301 0.646484 -0.335815 1441913028 0.567749 0.383301 0.646484 -0.335815 1441913028 0.566711 0.384216 0.644958 -0.339417 1441913028 0.566711 0.384216 0.644958 -0.339417 1441913028 0.566711 0.384216 0.644958 -0.339417 1441913028 0.566711 0.384216 0.644958 -0.339417 1441913028 0.566711 0.384216 0.644958 -0.339417 1441913028 0.566711 0.384216 0.644958 -0.339417 1441913028 0.566528 0.384644 0.644348 -0.340332 1441913028 0.566528 0.384644 0.644348 -0.340332 1441913028 0.566528 0.384644 0.644348 -0.340332 1441913028 0.566528 0.384644 0.644348 -0.340332 1441913028 0.566528 0.384644 0.644348 -0.340332 1441913028 0.566528 0.384644 0.644348 -0.340332 1441913028 0.567993 0.383728 0.642822 -0.341797 1441913028 0.567993 0.383728 0.642822 -0.341797 1441913028 0.567993 0.383728 0.642822 -0.341797 1441913028 0.567993 0.383728 0.642822 -0.341797 1441913028 0.567993 0.383728 0.642822 -0.341797 1441913028 0.567993 0.383728 0.642822 -0.341797 1441913028 0.567993 0.383728 0.642822 -0.341797 1441913028 0.570313 0.383545 0.639587 -0.344299 1441913028 0.570313 0.383545 0.639587 -0.344299 1441913028 0.570313 0.383545 0.639587 -0.344299 1441913028 0.570313 0.383545 0.639587 -0.344299 1441913028 0.570313 0.383545 0.639587 -0.344299 1441913028 0.573792 0.383301 0.635742 -0.345886 1441913028 0.573792 0.383301 0.635742 -0.345886 1441913028 0.573792 0.383301 0.635742 -0.345886 1441913028 0.573792 0.383301 0.635742 -0.345886 1441913028 0.573792 0.383301 0.635742 -0.345886 1441913028 0.573792 0.383301 0.635742 -0.345886 1441913028 0.577698 0.380066 0.633484 -0.347046 1441913028 0.577698 0.380066 0.633484 -0.347046 1441913028 0.577698 0.380066 0.633484 -0.347046 1441913028 0.577698 0.380066 0.633484 -0.347046 1441913028 0.577698 0.380066 0.633484 -0.347046 1441913028 0.577698 0.380066 0.633484 -0.347046 1441913028 0.578857 0.376221 0.639221 -0.338684 1441913028 0.578857 0.376221 0.639221 -0.338684 1441913028 0.578857 0.376221 0.639221 -0.338684 1441913028 0.578857 0.376221 0.639221 -0.338684 1441913028 0.578857 0.376221 0.639221 -0.338684 1441913028 0.578857 0.376221 0.639221 -0.338684 1441913028 0.578857 0.376221 0.639221 -0.338684 1441913028 0.581787 0.369324 0.645813 -0.328552 1441913028 0.581787 0.369324 0.645813 -0.328552 1441913028 0.581787 0.369324 0.645813 -0.328552 1441913028 0.581787 0.369324 0.645813 -0.328552 1441913028 0.581787 0.369324 0.645813 -0.328552 1441913028 0.581787 0.369324 0.645813 -0.328552 1441913028 0.584167 0.361145 0.651978 -0.321106 1441913028 0.584167 0.361145 0.651978 -0.321106 1441913028 0.584167 0.361145 0.651978 -0.321106 1441913028 0.584167 0.361145 0.651978 -0.321106 1441913028 0.584167 0.361145 0.651978 -0.321106 1441913028 0.584167 0.361145 0.651978 -0.321106 1441913028 0.584473 0.353943 0.657593 -0.317078 1441913028 0.584473 0.353943 0.657593 -0.317078 1441913028 0.584473 0.353943 0.657593 -0.317078 1441913028 0.584473 0.353943 0.657593 -0.317078 1441913028 0.584473 0.353943 0.657593 -0.317078 1441913028 0.584473 0.353943 0.657593 -0.317078 1441913028 0.583374 0.351318 0.660095 -0.316895 1441913028 0.583374 0.351318 0.660095 -0.316895 1441913028 0.583374 0.351318 0.660095 -0.316895 1441913028 0.583374 0.351318 0.660095 -0.316895 1441913028 0.583374 0.351318 0.660095 -0.316895 1441913028 0.583374 0.351318 0.660095 -0.316895 1441913028 0.583374 0.351318 0.660095 -0.316895 1441913028 0.582581 0.353149 0.658569 -0.319519 1441913028 0.582581 0.353149 0.658569 -0.319519 1441913028 0.582581 0.353149 0.658569 -0.319519 1441913028 0.582581 0.353149 0.658569 -0.319519 1441913028 0.582581 0.353149 0.658569 -0.319519 1441913028 0.582581 0.353149 0.658569 -0.319519 1441913028 0.580688 0.357422 0.655212 -0.325073 1441913028 0.580688 0.357422 0.655212 -0.325073 1441913028 0.580688 0.357422 0.655212 -0.325073 1441913028 0.580688 0.357422 0.655212 -0.325073 1441913029 0.580688 0.357422 0.655212 -0.325073 1441913029 0.580688 0.357422 0.655212 -0.325073 1441913029 0.580688 0.357422 0.655212 -0.325073 1441913029 0.578369 0.363831 0.651367 -0.329773 1441913029 0.578369 0.363831 0.651367 -0.329773 1441913029 0.578369 0.363831 0.651367 -0.329773 1441913029 0.578369 0.363831 0.651367 -0.329773 1441913029 0.578369 0.363831 0.651367 -0.329773 1441913029 0.578369 0.363831 0.651367 -0.329773 1441913029 0.576355 0.369080 0.648254 -0.333618 1441913029 0.576355 0.369080 0.648254 -0.333618 1441913029 0.576355 0.369080 0.648254 -0.333618 1441913029 0.576355 0.369080 0.648254 -0.333618 1441913029 0.576355 0.369080 0.648254 -0.333618 1441913029 0.575317 0.372864 0.646057 -0.335449 1441913029 0.575317 0.372864 0.646057 -0.335449 1441913029 0.575317 0.372864 0.646057 -0.335449 1441913029 0.575317 0.372864 0.646057 -0.335449 1441913029 0.575317 0.372864 0.646057 -0.335449 1441913029 0.575317 0.372864 0.646057 -0.335449 1441913029 0.573914 0.375183 0.648071 -0.331238 1441913029 0.573914 0.375183 0.648071 -0.331238 1441913029 0.573914 0.375183 0.648071 -0.331238 1441913029 0.573914 0.375183 0.648071 -0.331238 1441913029 0.573914 0.375183 0.648071 -0.331238 1441913029 0.573914 0.375183 0.648071 -0.331238 1441913029 0.567932 0.377319 0.658386 -0.318726 1441913029 0.567932 0.377319 0.658386 -0.318726 1441913029 0.567932 0.377319 0.658386 -0.318726 1441913029 0.567932 0.377319 0.658386 -0.318726 1441913029 0.567932 0.377319 0.658386 -0.318726 1441913029 0.567932 0.377319 0.658386 -0.318726 1441913029 0.567932 0.377319 0.658386 -0.318726 1441913029 0.565125 0.376831 0.663940 -0.312561 1441913029 0.565125 0.376831 0.663940 -0.312561 1441913029 0.565125 0.376831 0.663940 -0.312561 1441913029 0.565125 0.376831 0.663940 -0.312561 1441913029 0.565125 0.376831 0.663940 -0.312561 1441913029 0.565125 0.376831 0.663940 -0.312561 1441913029 0.562988 0.374268 0.668091 -0.310791 1441913029 0.562988 0.374268 0.668091 -0.310791 1441913029 0.562988 0.374268 0.668091 -0.310791 1441913029 0.562988 0.374268 0.668091 -0.310791 1441913029 0.562988 0.374268 0.668091 -0.310791 1441913029 0.562988 0.374268 0.668091 -0.310791 1441913029 0.559448 0.376282 0.668152 -0.314575 1441913029 0.559448 0.376282 0.668152 -0.314575 1441913029 0.559448 0.376282 0.668152 -0.314575 1441913029 0.559448 0.376282 0.668152 -0.314575 1441913029 0.559448 0.376282 0.668152 -0.314575 1441913029 0.559448 0.376282 0.668152 -0.314575 1441913029 0.557678 0.381470 0.661438 -0.325439 1441913029 0.557678 0.381470 0.661438 -0.325439 1441913029 0.557678 0.381470 0.661438 -0.325439 1441913029 0.557678 0.381470 0.661438 -0.325439 1441913029 0.557678 0.381470 0.661438 -0.325439 1441913029 0.557678 0.381470 0.661438 -0.325439 1441913029 0.557678 0.381470 0.661438 -0.325439 1441913029 0.554626 0.391541 0.652039 -0.337280 1441913029 0.554626 0.391541 0.652039 -0.337280 1441913029 0.554626 0.391541 0.652039 -0.337280 1441913029 0.554626 0.391541 0.652039 -0.337280 1441913029 0.554626 0.391541 0.652039 -0.337280 1441913029 0.554626 0.391541 0.652039 -0.337280 1441913029 0.551819 0.401306 0.643982 -0.345947 1441913029 0.551819 0.401306 0.643982 -0.345947 1441913029 0.551819 0.401306 0.643982 -0.345947 1441913029 0.551819 0.401306 0.643982 -0.345947 1441913029 0.551819 0.401306 0.643982 -0.345947 1441913029 0.551819 0.401306 0.643982 -0.345947 1441913029 0.551819 0.401306 0.643982 -0.345947 1441913029 0.552490 0.406433 0.637512 -0.350769 1441913029 0.552490 0.406433 0.637512 -0.350769 1441913029 0.552490 0.406433 0.637512 -0.350769 1441913029 0.552490 0.406433 0.637512 -0.350769 1441913029 0.552490 0.406433 0.637512 -0.350769 1441913029 0.552490 0.406433 0.637512 -0.350769 1441913029 0.553101 0.409607 0.633789 -0.352905 1441913029 0.553101 0.409607 0.633789 -0.352905 1441913029 0.553101 0.409607 0.633789 -0.352905 1441913029 0.553101 0.409607 0.633789 -0.352905 1441913029 0.553101 0.409607 0.633789 -0.352905 1441913029 0.553101 0.409607 0.633789 -0.352905 1441913029 0.553101 0.409607 0.633789 -0.352905 1441913029 0.555359 0.411011 0.628540 -0.357117 1441913029 0.555359 0.411011 0.628540 -0.357117 1441913029 0.555359 0.411011 0.628540 -0.357117 1441913029 0.555359 0.411011 0.628540 -0.357117 1441913029 0.555359 0.411011 0.628540 -0.357117 1441913029 0.555359 0.411011 0.628540 -0.357117 1441913029 0.557922 0.410156 0.625244 -0.359924 1441913029 
0.576782 0.352417 0.682007 -0.279114 1441913031 0.576782 0.352417 0.682007 -0.279114 1441913032 0.581482 0.342041 0.685913 -0.272705 1441913032 0.581482 0.342041 0.685913 -0.272705 1441913032 0.581482 0.342041 0.685913 -0.272705 1441913032 0.581482 0.342041 0.685913 -0.272705 1441913032 0.581482 0.342041 0.685913 -0.272705 1441913032 0.581482 0.342041 0.685913 -0.272705 1441913032 0.586182 0.331238 0.688782 -0.268677 1441913032 0.586182 0.331238 0.688782 -0.268677 1441913032 0.586182 0.331238 0.688782 -0.268677 1441913032 0.586182 0.331238 0.688782 -0.268677 1441913032 0.586182 0.331238 0.688782 -0.268677 1441913032 0.586182 0.331238 0.688782 -0.268677 1441913032 0.590027 0.324402 0.688660 -0.269043 1441913032 0.590027 0.324402 0.688660 -0.269043 1441913032 0.590027 0.324402 0.688660 -0.269043 1441913032 0.590027 0.324402 0.688660 -0.269043 1441913032 0.590027 0.324402 0.688660 -0.269043 1441913032 0.590027 0.324402 0.688660 -0.269043 1441913032 0.591919 0.323853 0.685425 -0.273682 1441913032 0.591919 0.323853 0.685425 -0.273682 1441913032 0.591919 0.323853 0.685425 -0.273682 1441913032 0.591919 0.323853 0.685425 -0.273682 1441913032 0.591919 0.323853 0.685425 -0.273682 1441913032 0.591919 0.323853 0.685425 -0.273682 1441913032 0.591919 0.323853 0.685425 -0.273682 1441913032 0.590515 0.330322 0.680359 -0.281433 1441913032 0.590515 0.330322 0.680359 -0.281433 1441913032 0.590515 0.330322 0.680359 -0.281433 1441913032 0.590515 0.330322 0.680359 -0.281433 1441913032 0.590515 0.330322 0.680359 -0.281433 1441913032 0.590515 0.330322 0.680359 -0.281433 1441913032 0.588135 0.340393 0.673462 -0.290955 1441913032 0.588135 0.340393 0.673462 -0.290955 1441913032 0.588135 0.340393 0.673462 -0.290955 1441913032 0.588135 0.340393 0.673462 -0.290955 1441913032 0.588135 0.340393 0.673462 -0.290955 1441913032 0.588135 0.340393 0.673462 -0.290955 1441913032 0.588135 0.340393 0.673462 -0.290955 1441913032 0.586853 0.350464 0.665649 -0.299316 1441913032 0.586853 0.350464 0.665649 -0.299316 1441913032 0.586853 0.350464 0.665649 -0.299316 1441913032 0.586853 0.350464 0.665649 -0.299316 1441913032 0.586853 0.350464 0.665649 -0.299316 1441913032 0.586853 0.350464 0.665649 -0.299316 1441913032 0.585266 0.358826 0.659424 -0.306274 1441913032 0.585266 0.358826 0.659424 -0.306274 1441913032 0.585266 0.358826 0.659424 -0.306274 1441913032 0.585266 0.358826 0.659424 -0.306274 1441913032 0.585266 0.358826 0.659424 -0.306274 1441913032 0.585266 0.358826 0.659424 -0.306274 1441913032 0.585266 0.358826 0.659424 -0.306274 1441913032 0.585571 0.363098 0.655457 -0.309143 1441913032 0.585571 0.363098 0.655457 -0.309143 1441913032 0.585571 0.363098 0.655457 -0.309143 1441913032 0.585571 0.363098 0.655457 -0.309143 1441913032 0.585571 0.363098 0.655457 -0.309143 1441913032 0.585571 0.363098 0.655457 -0.309143 1441913032 0.587036 0.363831 0.653076 -0.310608 1441913032 0.587036 0.363831 0.653076 -0.310608 1441913032 0.587036 0.363831 0.653076 -0.310608 1441913032 0.587036 0.363831 0.653076 -0.310608 1441913032 0.587036 0.363831 0.653076 -0.310608 1441913032 0.587036 0.363831 0.653076 -0.310608 1441913032 0.587036 0.363831 0.653076 -0.310608 1441913032 0.586853 0.363464 0.653625 -0.310059 1441913032 0.586853 0.363464 0.653625 -0.310059 1441913032 0.586853 0.363464 0.653625 -0.310059 1441913032 0.586853 0.363464 0.653625 -0.310059 1441913032 0.586853 0.363464 0.653625 -0.310059 1441913032 0.586853 0.363464 0.653625 -0.310059 1441913032 0.584900 0.364319 0.654846 -0.310364 1441913032 0.584900 0.364319 0.654846 -0.310364 1441913032 0.584900 0.364319 0.654846 -0.310364 1441913032 0.584900 0.364319 0.654846 -0.310364 1441913032 0.584900 0.364319 0.654846 -0.310364 1441913032 0.584900 0.364319 0.654846 -0.310364 1441913032 0.582153 0.366333 0.655334 -0.312012 1441913032 0.582153 0.366333 0.655334 -0.312012 1441913032 0.582153 0.366333 0.655334 -0.312012 1441913032 0.582153 0.366333 0.655334 -0.312012 1441913032 0.582153 0.366333 0.655334 -0.312012 1441913032 0.582153 0.366333 0.655334 -0.312012 1441913032 0.578369 0.369873 0.656250 -0.312988 1441913032 0.578369 0.369873 0.656250 -0.312988 1441913032 0.578369 0.369873 0.656250 -0.312988 1441913032 0.578369 0.369873 0.656250 -0.312988 1441913032 0.578369 0.369873 0.656250 -0.312988 1441913032 0.578369 0.369873 0.656250 -0.312988 1441913032 0.578369 0.369873 0.656250 -0.312988 1441913032 0.573303 0.373901 0.657898 -0.314087 1441913032 0.573303 0.373901 0.657898 -0.314087 1441913032 0.573303 0.373901 0.657898 -0.314087 1441913032 0.573303 0.373901 0.657898 -0.314087 1441913032 0.573303 0.373901 0.657898 -0.314087 1441913032 0.573303 0.373901 0.657898 -0.314087 1441913032 0.566284 0.378845 0.660400 -0.315613 1441913032 0.566284 0.378845 0.660400 -0.315613 1441913032 0.566284 0.378845 0.660400 -0.315613 1441913032 0.566284 0.378845 0.660400 -0.315613 1441913032 0.566284 0.378845 0.660400 -0.315613 1441913032 0.566284 0.378845 0.660400 -0.315613 1441913032 0.566284 0.378845 0.660400 -0.315613 1441913032 0.559631 0.385681 0.663757 -0.312134 1441913032 0.559631 0.385681 0.663757 -0.312134 1441913032 0.559631 0.385681 0.663757 -0.312134 1441913032 0.559631 0.385681 0.663757 -0.312134 1441913032 0.559631 0.385681 0.663757 -0.312134 1441913032 0.559631 0.385681 0.663757 -0.312134 1441913032 0.559937 0.383972 0.666199 -0.308411 1441913032 0.559937 0.383972 0.666199 -0.308411 1441913032 0.559937 0.383972 0.666199 -0.308411 1441913032 0.559937 0.383972 0.666199 -0.308411 1441913032 0.559937 0.383972 0.666199 -0.308411 1441913032 0.559937 0.383972 0.666199 -0.308411 1441913032 0.559937 0.383972 0.666199 -0.308411 1441913032 0.561401 0.381348 0.669495 -0.301880 1441913033 0.561401 0.381348 0.669495 -0.301880 1441913033 0.561401 0.381348 0.669495 -0.301880 1441913033 0.561401 0.381348 0.669495 -0.301880 1441913033 0.561401 0.381348 0.669495 -0.301880 1441913033 0.561401 0.381348 0.669495 -0.301880 1441913033 0.564636 0.375977 0.672119 -0.296631 1441913033 0.564636 0.375977 0.672119 -0.296631 1441913033 0.564636 0.375977 0.672119 -0.296631 1441913033 0.564636 0.375977 0.672119 -0.296631 1441913033 0.564636 0.375977 0.672119 -0.296631 1441913033 0.564636 0.375977 0.672119 -0.296631 1441913033 0.565979 0.371094 0.675232 -0.293274 1441913033 0.565979 0.371094 0.675232 -0.293274 1441913033 0.565979 0.371094 0.675232 -0.293274 1441913033 0.565979 0.371094 0.675232 -0.293274 1441913033 0.565979 0.371094 0.675232 -0.293274 1441913033 0.565979 0.371094 0.675232 -0.293274 1441913033 0.565979 0.371094 0.675232 -0.293274 1441913033 0.568176 0.367432 0.675354 -0.293152 1441913033 0.568176 0.367432 0.675354 -0.293152 1441913033 0.568176 0.367432 0.675354 -0.293152 1441913033 0.568176 0.367432 0.675354 -0.293152 1441913033 0.568176 0.367432 0.675354 -0.293152 1441913033 0.568176 0.367432 0.675354 -0.293152 1441913033 0.570923 0.364136 0.673584 -0.296021 1441913033 0.570923 0.364136 0.673584 -0.296021 1441913033 0.570923 0.364136 0.673584 -0.296021 1441913033 0.570923 0.364136 0.673584 -0.296021 1441913033 0.570923 0.364136 0.673584 -0.296021 1441913033 0.570923 0.364136 0.673584 -0.296021 1441913033 0.570923 0.364136 0.673584 -0.296021 1441913033 0.574524 0.360718 0.670654 -0.299927 1441913033 0.574524 0.360718 0.670654 -0.299927 1441913033 0.574524 0.360718 0.670654 -0.299927 1441913033 0.574524 0.360718 0.670654 -0.299927 1441913033 0.574524 0.360718 0.670654 -0.299927 1441913033 0.578247 0.356323 0.667908 -0.304199 1441913033 0.578247 0.356323 0.667908 -0.304199 1441913033 0.578247 0.356323 0.667908 -0.304199 1441913033 0.578247 0.356323 0.667908 -0.304199 1441913033 0.578247 0.356323 0.667908 -0.304199 1441913033 0.578247 0.356323 0.667908 -0.304199 1441913033 0.578247 0.356323 0.667908 -0.304199 1441913033 0.579285 0.355530 0.665466 -0.308350 1441913033 0.579285 0.355530 0.665466 -0.308350 1441913033 0.579285 0.355530 0.665466 -0.308350 1441913033 0.579285 0.355530 0.665466 -0.308350 1441913033 0.579285 0.355530 0.665466 -0.308350 1441913033 0.579285 0.355530 0.665466 -0.308350 1441913033 0.578613 0.359985 0.661011 -0.314087 1441913033 0.578613 0.359985 0.661011 -0.314087 1441913033 0.578613 0.359985 0.661011 -0.314087 1441913033 0.578613 0.359985 0.661011 -0.314087 1441913033 0.578613 0.359985 0.661011 -0.314087 1441913033 0.578613 0.359985 0.661011 -0.314087 1441913033 0.576111 0.368530 0.654846 -0.321533 1441913033 0.576111 0.368530 0.654846 -0.321533 1441913033 0.576111 0.368530 0.654846 -0.321533 1441913033 0.576111 0.368530 0.654846 -0.321533 1441913033 0.576111 0.368530 0.654846 -0.321533 1441913033 0.576111 0.368530 0.654846 -0.321533 1441913033 0.576111 0.368530 0.654846 -0.321533 1441913033 0.572571 0.377625 0.649353 -0.328247 1441913033 0.572571 0.377625 0.649353 -0.328247 1441913033 0.572571 0.377625 0.649353 -0.328247 1441913033 0.572571 0.377625 0.649353 -0.328247 1441913033 0.572571 0.377625 0.649353 -0.328247 1441913033 0.572571 0.377625 0.649353 -0.328247 1441913033 0.569519 0.385742 0.644775 -0.333191 1441913033 0.569519 0.385742 0.644775 -0.333191 1441913033 0.569519 0.385742 0.644775 -0.333191 1441913033 0.569519 0.385742 0.644775 -0.333191 1441913033 0.569519 0.385742 0.644775 -0.333191 1441913033 0.569519 0.385742 0.644775 -0.333191 1441913033 0.566345 0.392700 0.642395 -0.335022 1441913033 0.566345 0.392700 0.642395 -0.335022 1441913033 0.566345 0.392700 0.642395 -0.335022 1441913033 0.566345 0.392700 0.642395 -0.335022 1441913033 0.566345 0.392700 0.642395 -0.335022 1441913033 0.566345 0.392700 0.642395 -0.335022 1441913033 0.566345 0.392700 0.642395 -0.335022 1441913033 0.565369 0.395996 0.641296 -0.334961 1441913033 0.565369 0.395996 0.641296 -0.334961 1441913033 0.565369 0.395996 0.641296 -0.334961 1441913033 0.565369 0.395996 0.641296 -0.334961 1441913033 0.565369 0.395996 0.641296 -0.334961 1441913033 0.565369 0.395996 0.641296 -0.334961 1441913033 0.565674 0.397217 0.641663 -0.332336 1441913033 0.565674 0.397217 0.641663 -0.332336 1441913033 0.565674 0.397217 0.641663 -0.332336 1441913033 0.565674 0.397217 0.641663 -0.332336 1441913033 0.565674 0.397217 0.641663 -0.332336 1441913033 0.565674 0.397217 0.641663 -0.332336 1441913033 0.565979 0.395935 0.643982 -0.328796 1441913033 0.565979 0.395935 0.643982 -0.328796 1441913033 0.565979 0.395935 0.643982 -0.328796 1441913033 0.565979 0.395935 0.643982 -0.328796 1441913033 0.565979 0.395935 0.643982 -0.328796 1441913033 0.565979 0.395935 0.643982 -0.328796 1441913033 0.560059 0.397278 0.647034 -0.331238 1441913033 0.560059 0.397278 0.647034 -0.331238 1441913033 0.560059 0.397278 0.647034 -0.331238 1441913033 0.560059 0.397278 0.647034 -0.331238 1441913033 0.560059 0.397278 0.647034 -0.331238 1441913033 0.560059 0.397278 0.647034 -0.331238 1441913033 0.556335 0.397949 0.646057 -0.338501 1441913033 0.556335 0.397949 0.646057 -0.338501 1441913033 0.556335 0.397949 0.646057 -0.338501 1441913033 0.556335 0.397949 0.646057 -0.338501 1441913033 0.556335 0.397949 0.646057 -0.338501 1441913033 0.556335 0.397949 0.646057 -0.338501 1441913033 0.551941 0.402039 0.644531 -0.343933 1441913033 0.551941 0.402039 0.644531 -0.343933 1441913034 0.551941 0.402039 0.644531 -0.343933 1441913034 0.551941 0.402039 0.644531 -0.343933 1441913034 0.551941 0.402039 0.644531 -0.343933 1441913034 0.551941 0.402039 0.644531 -0.343933 1441913034 0.551941 0.402039 0.644531 -0.343933 1441913034 0.545227 0.407532 0.645996 -0.345337 1441913034 0.545227 0.407532 0.645996 -0.345337 1441913034 0.545227 0.407532 0.645996 -0.345337 1441913034 0.545227 0.407532 0.645996 -0.345337 1441913034 0.545227 0.407532 0.645996 -0.345337 1441913034 0.545227 0.407532 0.645996 -0.345337 1441913034 0.541382 0.411255 0.647522 -0.344055 1441913034 0.541382 0.411255 0.647522 -0.344055 1441913034 0.541382 0.411255 0.647522 -0.344055 1441913034 0.541382 0.411255 0.647522 -0.344055 1441913034 0.541382 0.411255 0.647522 -0.344055 1441913034 0.541382 0.411255 0.647522 -0.344055 1441913034 0.538147 0.413208 0.650757 -0.340698 1441913034 0.538147 0.413208 0.650757 -0.340698 1441913034 0.538147 0.413208 0.650757 -0.340698 1441913034 0.538147 0.413208 0.650757 -0.340698 1441913034 0.538147 0.413208 0.650757 -0.340698 1441913034 0.538147 0.413208 0.650757 -0.340698 1441913034 0.536682 0.411194 0.655579 -0.336243 1441913034 0.536682 0.411194 0.655579 -0.336243 1441913034 0.536682 0.411194 0.655579 -0.336243 1441913034 0.536682 0.411194 0.655579 -0.336243 1441913034 0.536682 0.411194 0.655579 -0.336243 1441913034 0.536682 0.411194 0.655579 -0.336243 1441913034 0.536682 0.411194 0.655579 -0.336243 1441913034 0.537964 0.406555 0.662354 -0.326355 1441913034 0.537964 0.406555 0.662354 -0.326355 1441913034 0.537964 0.406555 0.662354 -0.326355 1441913034 0.537964 0.406555 0.662354 -0.326355 1441913034 0.537964 0.406555 0.662354 -0.326355 1441913034 0.537964 0.406555 0.662354 -0.326355 1441913034 0.537964 0.406555 0.662354 -0.326355 1441913034 0.542664 0.398621 0.668457 -0.315674 1441913034 0.542664 0.398621 0.668457 -0.315674 1441913034 0.542664 0.398621 0.668457 -0.315674 1441913034 0.542664 0.398621 0.668457 -0.315674 1441913034 0.542664 0.398621 0.668457 -0.315674 1441913034 0.542664 0.398621 0.668457 -0.315674 1441913034 0.542664 0.398621 0.668457 -0.315674 1441913034 0.545532 0.391235 0.674927 -0.306152 1441913034 0.545532 0.391235 0.674927 -0.306152 1441913034 0.545532 0.391235 0.674927 -0.306152 1441913034 0.545532 0.391235 0.674927 -0.306152 1441913034 0.545532 0.391235 0.674927 -0.306152 1441913034 0.545532 0.391235 0.674927 -0.306152 1441913034 0.548157 0.385193 0.679016 -0.299988 1441913034 0.548157 0.385193 0.679016 -0.299988 1441913034 0.548157 0.385193 0.679016 -0.299988 1441913034 0.548157 0.385193 0.679016 -0.299988 1441913034 0.548157 0.385193 0.679016 -0.299988 1441913034 0.548157 0.385193 0.679016 -0.299988 1441913034 0.551147 0.380798 0.679138 -0.299866 1441913034 0.551147 0.380798 0.679138 -0.299866 1441913034 0.551147 0.380798 0.679138 -0.299866 1441913034 0.551147 0.380798 0.679138 -0.299866 1441913034 0.551147 0.380798 0.679138 -0.299866 1441913034 0.551147 0.380798 0.679138 -0.299866 1441913034 0.551147 0.380798 0.679138 -0.299866 1441913034 0.555054 0.376526 0.677734 -0.301331 1441913034 0.555054 0.376526 0.677734 -0.301331 1441913034 0.555054 0.376526 0.677734 -0.301331 1441913034 0.555054 0.376526 0.677734 -0.301331 1441913034 0.555054 0.376526 0.677734 -0.301331 1441913034 0.555054 0.376526 0.677734 -0.301331 1441913034 0.561157 0.369812 0.675598 -0.303040 1441913034 0.561157 0.369812 0.675598 -0.303040 1441913034 0.561157 0.369812 0.675598 -0.303040 1441913034 0.561157 0.369812 0.675598 -0.303040 1441913034 0.561157 0.369812 0.675598 -0.303040 1441913034 0.561157 0.369812 0.675598 -0.303040 1441913034 0.565369 0.365295 0.673218 -0.305969 1441913034 0.565369 0.365295 0.673218 -0.305969 1441913034 0.565369 0.365295 0.673218 -0.305969 1441913034 0.565369 0.365295 0.673218 -0.305969 1441913034 0.565369 0.365295 0.673218 -0.305969 1441913034 0.565369 0.365295 0.673218 -0.305969 1441913034 0.567627 0.364075 0.669678 -0.310974 1441913034 0.567627 0.364075 0.669678 -0.310974 1441913034 0.567627 0.364075 0.669678 -0.310974 1441913034 0.567627 0.364075 0.669678 -0.310974 1441913034 0.567627 0.364075 0.669678 -0.310974 1441913034 0.567627 0.364075 0.669678 -0.310974 1441913034 0.567139 0.368713 0.665710 -0.314819 1441913034 0.567139 0.368713 0.665710 -0.314819 1441913034 0.567139 0.368713 0.665710 -0.314819 1441913034 0.567139 0.368713 0.665710 -0.314819 1441913034 0.567139 0.368713 0.665710 -0.314819 1441913034 0.567139 0.368713 0.665710 -0.314819 1441913034 0.567139 0.368713 0.665710 -0.314819 1441913034 0.566284 0.375671 0.660767 -0.318604 1441913034 0.566284 0.375671 0.660767 -0.318604 1441913034 0.566284 0.375671 0.660767 -0.318604 1441913034 0.566284 0.375671 0.660767 -0.318604 1441913034 0.566284 0.375671 0.660767 -0.318604 1441913034 0.566284 0.375671 0.660767 -0.318604 1441913034 0.564941 0.382751 0.654907 -0.324646 1441913034 0.564941 0.382751 0.654907 -0.324646 1441913034 0.564941 0.382751 0.654907 -0.324646 1441913034 0.564941 0.382751 0.654907 -0.324646 1441913034 0.564941 0.382751 0.654907 -0.324646 1441913034 0.564941 0.382751 0.654907 -0.324646 1441913034 0.562561 0.390442 0.649841 -0.329712 1441913034 0.562561 0.390442 0.649841 -0.329712 1441913034 0.562561 0.390442 0.649841 -0.329712 1441913034 0.562561 0.390442 0.649841 -0.329712 1441913034 0.562561 0.390442 0.649841 -0.329712 1441913034 0.562561 0.390442 0.649841 -0.329712 1441913034 0.562561 0.390442 0.649841 -0.329712 1441913034 0.560547 0.396667 0.646057 -0.333191 1441913034 0.560547 0.396667 0.646057 -0.333191 1441913034 0.560547 0.396667 0.646057 -0.333191 1441913035 0.560547 0.396667 0.646057 -0.333191 1441913035 0.560547 0.396667 0.646057 -0.333191 1441913035 0.560547 0.396667 0.646057 -0.333191 1441913035 0.560608 0.399963 0.643188 -0.334656 1441913035 0.560608 0.399963 0.643188 -0.334656 1441913035 0.560608 0.399963 0.643188 -0.334656 1441913035 0.560608 0.399963 0.643188 -0.334656 1441913035 0.560608 0.399963 0.643188 -0.334656 1441913035 0.560608 0.399963 0.643188 -0.334656 1441913035 0.560608 0.399963 0.643188 -0.334656 1441913035 0.561951 0.400635 0.641174 -0.335510 1441913035 0.561951 0.400635 0.641174 -0.335510 1441913035 0.561951 0.400635 0.641174 -0.335510 1441913035 0.561951 0.400635 0.641174 -0.335510 1441913035 0.561951 0.400635 0.641174 -0.335510 1441913035 0.561951 0.400635 0.641174 -0.335510 1441913035 0.561951 0.400635 0.641174 -0.335510 1441913035 0.563354 0.399414 0.640137 -0.336548 1441913035 0.563354 0.399414 0.640137 -0.336548 1441913035 0.563354 0.399414 0.640137 -0.336548 1441913035 0.563354 0.399414 0.640137 -0.336548 1441913035 0.563354 0.399414 0.640137 -0.336548 1441913035 0.563354 0.399414 0.640137 -0.336548 1441913035 0.563965 0.397339 0.640259 -0.337769 1441913035 0.563965 0.397339 0.640259 -0.337769 1441913035 0.563965 0.397339 0.640259 -0.337769 1441913035 0.563965 0.397339 0.640259 -0.337769 1441913035 0.563965 0.397339 0.640259 -0.337769 1441913035 0.563965 0.397339 0.640259 -0.337769 1441913035 0.562683 0.396606 0.640808 -0.339661 1441913035 0.562683 0.396606 0.640808 -0.339661 1441913035 0.562683 0.396606 0.640808 -0.339661 1441913035 0.562683 0.396606 0.640808 -0.339661 1441913035 0.562683 0.396606 0.640808 -0.339661 1441913035 0.562683 0.396606 0.640808 -0.339661 1441913035 0.562683 0.396606 0.640808 -0.339661 1441913035 0.558472 0.398438 0.641663 -0.342834 1441913035 0.558472 0.398438 0.641663 -0.342834 1441913035 0.558472 0.398438 0.641663 -0.342834 1441913035 0.558472 0.398438 0.641663 -0.342834 1441913035 0.558472 0.398438 0.641663 -0.342834 1441913035 0.558472 0.398438 0.641663 -0.342834 1441913035 0.553040 0.403442 0.642761 -0.343750 1441913035 0.553040 0.403442 0.642761 -0.343750 1441913035 0.553040 0.403442 0.642761 -0.343750 1441913035 0.553040 0.403442 0.642761 -0.343750 1441913035 0.553040 0.403442 0.642761 -0.343750 1441913035 0.553040 0.403442 0.642761 -0.343750 1441913035 0.548645 0.407654 0.644165 -0.343201 1441913035 0.548645 0.407654 0.644165 -0.343201 1441913035 0.548645 0.407654 0.644165 -0.343201 1441913035 0.548645 0.407654 0.644165 -0.343201 1441913035 0.548645 0.407654 0.644165 -0.343201 1441913035 0.548645 0.407654 0.644165 -0.343201 1441913035 0.548645 0.407654 0.644165 -0.343201 1441913035 0.545776 0.408386 0.647217 -0.341187 1441913035 0.545776 0.408386 0.647217 -0.341187 1441913035 0.545776 0.408386 0.647217 -0.341187 1441913035 0.545776 0.408386 0.647217 -0.341187 1441913035 0.545776 0.408386 0.647217 -0.341187 1441913035 0.545776 0.408386 0.647217 -0.341187 1441913035 0.546936 0.406006 0.651428 -0.334106 1441913035 0.546936 0.406006 0.651428 -0.334106 1441913035 0.546936 0.406006 0.651428 -0.334106 1441913035 0.546936 0.406006 0.651428 -0.334106 1441913035 0.546936 0.406006 0.651428 -0.334106 1441913035 0.546936 0.406006 0.651428 -0.334106 1441913035 0.546936 0.406006 0.651428 -0.334106 1441913035 0.551392 0.399048 0.656372 -0.325195 1441913035 0.551392 0.399048 0.656372 -0.325195 1441913035 0.551392 0.399048 0.656372 -0.325195 1441913035 0.551392 0.399048 0.656372 -0.325195 1441913035 0.551392 0.399048 0.656372 -0.325195 1441913035 0.551392 0.399048 0.656372 -0.325195 1441913035 0.555481 0.390625 0.662231 -0.316711 1441913035 0.555481 0.390625 0.662231 -0.316711 1441913035 0.555481 0.390625 0.662231 -0.316711 1441913035 0.555481 0.390625 0.662231 -0.316711 1441913035 0.555481 0.390625 0.662231 -0.316711 1441913035 0.559143 0.382751 0.665649 -0.312439 1441913035 0.559143 0.382751 0.665649 -0.312439 1441913035 0.559143 0.382751 0.665649 -0.312439 1441913035 0.559143 0.382751 0.665649 -0.312439 1441913035 0.559143 0.382751 0.665649 -0.312439 1441913035 0.559143 0.382751 0.665649 -0.312439 1441913035 0.559143 0.382751 0.665649 -0.312439 1441913035 0.562622 0.378113 0.666748 -0.309570 1441913035 0.562622 0.378113 0.666748 -0.309570 1441913035 0.562622 0.378113 0.666748 -0.309570 1441913035 0.562622 0.378113 0.666748 -0.309570 1441913035 0.562622 0.378113 0.666748 -0.309570 1441913035 0.562622 0.378113 0.666748 -0.309570 1441913035 0.563904 0.375916 0.666443 -0.310547 1441913035 0.563904 0.375916 0.666443 -0.310547 1441913035 0.563904 0.375916 0.666443 -0.310547 1441913035 0.563904 0.375916 0.666443 -0.310547 1441913035 0.563904 0.375916 0.666443 -0.310547 1441913035 0.563904 0.375916 0.666443 -0.310547 1441913035 0.564087 0.375366 0.666443 -0.310974 1441913035 0.564087 0.375366 0.666443 -0.310974 1441913035 0.564087 0.375366 0.666443 -0.310974 1441913035 0.564087 0.375366 0.666443 -0.310974 1441913035 0.564087 0.375366 0.666443 -0.310974 1441913035 0.564087 0.375366 0.666443 -0.310974 1441913035 0.564087 0.375366 0.666443 -0.310974 1441913035 0.567749 0.369934 0.665771 -0.312134 1441913035 0.567749 0.369934 0.665771 -0.312134 1441913035 0.567749 0.369934 0.665771 -0.312134 1441913035 0.567749 0.369934 0.665771 -0.312134 1441913035 0.567749 0.369934 0.665771 -0.312134 1441913035 0.567749 0.369934 0.665771 -0.312134 1441913035 0.574585 0.361572 0.665466 -0.310181 1441913035 0.574585 0.361572 0.665466 -0.310181 1441913035 0.574585 0.361572 0.665466 -0.310181 1441913035 0.574585 0.361572 0.665466 -0.310181 1441913036 0.574585 0.361572 0.665466 -0.310181 1441913036 0.574585 0.361572 0.665466 -0.310181 1441913036 0.581848 0.351624 0.665710 -0.307617 1441913036 0.581848 0.351624 0.665710 -0.307617 1441913036 0.581848 0.351624 0.665710 -0.307617 1441913036 0.581848 0.351624 0.665710 -0.307617 1441913036 0.581848 0.351624 0.665710 -0.307617 1441913036 0.581848 0.351624 0.665710 -0.307617 1441913036 0.588074 0.343628 0.664551 -0.307312 1441913036 0.588074 0.343628 0.664551 -0.307312 1441913036 0.588074 0.343628 0.664551 -0.307312 1441913036 0.588074 0.343628 0.664551 -0.307312 1441913036 0.588074 0.343628 0.664551 -0.307312 1441913036 0.588074 0.343628 0.664551 -0.307312 1441913036 0.590149 0.341492 0.663513 -0.307861 1441913036 0.590149 0.341492 0.663513 -0.307861 1441913036 0.590149 0.341492 0.663513 -0.307861 1441913036 0.590149 0.341492 0.663513 -0.307861 1441913036 0.590149 0.341492 0.663513 -0.307861 1441913036 0.589905 0.344360 0.660217 -0.312134 1441913036 0.589905 0.344360 0.660217 -0.312134 1441913036 0.589905 0.344360 0.660217 -0.312134 1441913036 0.589905 0.344360 0.660217 -0.312134 1441913036 0.589905 0.344360 0.660217 -0.312134 1441913036 0.589905 0.344360 0.660217 -0.312134 1441913036 0.588989 0.352112 0.653381 -0.319519 1441913036 0.588989 0.352112 0.653381 -0.319519 1441913036 0.588989 0.352112 0.653381 -0.319519 1441913036 0.588989 0.352112 0.653381 -0.319519 1441913036 0.588989 0.352112 0.653381 -0.319519 1441913036 0.588989 0.352112 0.653381 -0.319519 1441913036 0.586914 0.361267 0.646240 -0.327637 1441913036 0.586914 0.361267 0.646240 -0.327637 1441913036 0.586914 0.361267 0.646240 -0.327637 1441913036 0.586914 0.361267 0.646240 -0.327637 1441913036 0.586914 0.361267 0.646240 -0.327637 1441913036 0.586914 0.361267 0.646240 -0.327637 1441913036 0.586914 0.361267 0.646240 -0.327637 1441913036 0.584961 0.369507 0.640137 -0.333801 1441913036 0.584961 0.369507 0.640137 -0.333801 1441913036 0.584961 0.369507 0.640137 -0.333801 1441913036 0.584961 0.369507 0.640137 -0.333801 1441913036 0.584961 0.369507 0.640137 -0.333801 1441913036 0.584961 0.369507 0.640137 -0.333801 1441913036 0.584961 0.369507 0.640137 -0.333801 1441913036 0.585205 0.373718 0.635803 -0.336975 1441913036 0.585205 0.373718 0.635803 -0.336975 1441913036 0.585205 0.373718 0.635803 -0.336975 1441913036 0.585205 0.373718 0.635803 -0.336975 1441913036 0.585205 0.373718 0.635803 -0.336975 1441913036 0.585205 0.373718 0.635803 -0.336975 1441913036 0.586060 0.375000 0.633484 -0.338501 1441913036 0.586060 0.375000 0.633484 -0.338501 1441913036 0.586060 0.375000 0.633484 -0.338501 1441913036 0.586060 0.375000 0.633484 -0.338501 1441913036 0.586060 0.375000 0.633484 -0.338501 1441913036 0.586060 0.375000 0.633484 -0.338501 1441913036 0.587158 0.373718 0.633057 -0.338745 1441913036 0.587158 0.373718 0.633057 -0.338745 1441913036 0.587158 0.373718 0.633057 -0.338745 1441913036 0.587158 0.373718 0.633057 -0.338745 1441913036 0.587158 0.373718 0.633057 -0.338745 1441913036 0.587158 0.373718 0.633057 -0.338745 1441913036 0.586487 0.371399 0.634338 -0.340088 1441913036 0.586487 0.371399 0.634338 -0.340088 1441913036 0.586487 0.371399 0.634338 -0.340088 1441913036 0.586487 0.371399 0.634338 -0.340088 1441913036 0.586487 0.371399 0.634338 -0.340088 1441913036 0.586487 0.371399 0.634338 -0.340088 1441913036 0.583923 0.372437 0.635742 -0.340759 1441913036 0.583923 0.372437 0.635742 -0.340759 1441913036 0.583923 0.372437 0.635742 -0.340759 1441913036 0.583923 0.372437 0.635742 -0.340759 1441913036 0.583923 0.372437 0.635742 -0.340759 1441913036 0.583923 0.372437 0.635742 -0.340759 1441913036 0.578735 0.374634 0.639099 -0.340881 1441913036 0.578735 0.374634 0.639099 -0.340881 1441913036 0.578735 0.374634 0.639099 -0.340881 1441913036 0.578735 0.374634 0.639099 -0.340881 1441913036 0.578735 0.374634 0.639099 -0.340881 1441913036 0.578735 0.374634 0.639099 -0.340881 1441913036 0.573792 0.376526 0.642883 -0.340027 1441913036 0.573792 0.376526 0.642883 -0.340027 1441913036 0.573792 0.376526 0.642883 -0.340027 1441913036 0.573792 0.376526 0.642883 -0.340027 1441913036 0.573792 0.376526 0.642883 -0.340027 1441913036 0.573792 0.376526 0.642883 -0.340027 1441913036 0.569458 0.378662 0.646301 -0.338501 1441913036 0.569458 0.378662 0.646301 -0.338501 1441913036 0.569458 0.378662 0.646301 -0.338501 1441913036 0.569458 0.378662 0.646301 -0.338501 1441913036 0.569458 0.378662 0.646301 -0.338501 1441913036 0.569458 0.378662 0.646301 -0.338501 1441913036 0.566772 0.379700 0.650269 -0.334229 1441913036 0.566772 0.379700 0.650269 -0.334229 1441913036 0.566772 0.379700 0.650269 -0.334229 1441913036 0.566772 0.379700 0.650269 -0.334229 1441913036 0.566772 0.379700 0.650269 -0.334229 1441913036 0.566772 0.379700 0.650269 -0.334229 1441913036 0.567810 0.376892 0.654785 -0.326660 1441913036 0.567810 0.376892 0.654785 -0.326660 1441913036 0.567810 0.376892 0.654785 -0.326660 1441913036 0.567810 0.376892 0.654785 -0.326660 1441913036 0.567810 0.376892 0.654785 -0.326660 1441913036 0.567810 0.376892 0.654785 -0.326660 1441913036 0.569519 0.371948 0.660461 -0.317871 1441913036 0.569519 0.371948 0.660461 -0.317871 1441913036 0.569519 0.371948 0.660461 -0.317871 1441913036 0.569519 0.371948 0.660461 -0.317871 1441913036 0.569519 0.371948 0.660461 -0.317871 1441913037 0.569519 0.371948 0.660461 -0.317871 1441913037 0.573059 0.364868 0.665161 -0.309631 1441913037 0.573059 0.364868 0.665161 -0.309631 1441913037 0.573059 0.364868 0.665161 -0.309631 1441913037 0.573059 0.364868 0.665161 -0.309631 1441913037 0.573059 0.364868 0.665161 -0.309631 1441913037 0.573059 0.364868 0.665161 -0.309631 1441913037 0.573059 0.364868 0.665161 -0.309631 1441913037 0.578003 0.357117 0.669067 -0.301025 1441913037 0.578003 0.357117 0.669067 -0.301025 1441913037 0.578003 0.357117 0.669067 -0.301025 1441913037 0.578003 0.357117 0.669067 -0.301025 1441913037 0.578003 0.357117 0.669067 -0.301025 1441913037 0.578003 0.357117 0.669067 -0.301025 1441913037 0.582397 0.349548 0.672729 -0.293152 1441913037 0.582397 0.349548 0.672729 -0.293152 1441913037 0.582397 0.349548 0.672729 -0.293152 1441913037 0.582397 0.349548 0.672729 -0.293152 1441913037 0.582397 0.349548 0.672729 -0.293152 1441913037 0.582397 0.349548 0.672729 -0.293152 1441913037 0.585693 0.343262 0.675476 -0.287659 1441913037 0.585693 0.343262 0.675476 -0.287659 1441913037 0.585693 0.343262 0.675476 -0.287659 1441913037 
0.592651 0.343384 0.671387 -0.282776 1441913065 0.592651 0.343384 0.671387 -0.282776 1441913065 0.592651 0.343384 0.671387 -0.282776 1441913065 0.595215 0.333618 0.675110 -0.280151 1441913065 0.595215 0.333618 0.675110 -0.280151 1441913065 0.595215 0.333618 0.675110 -0.280151 1441913065 0.595215 0.333618 0.675110 -0.280151 1441913065 0.595215 0.333618 0.675110 -0.280151 1441913065 0.595215 0.333618 0.675110 -0.280151 1441913065 0.597839 0.329468 0.675720 -0.278137 1441913065 0.597839 0.329468 0.675720 -0.278137 1441913065 0.597839 0.329468 0.675720 -0.278137 1441913065 0.597839 0.329468 0.675720 -0.278137 1441913065 0.597839 0.329468 0.675720 -0.278137 1441913065 0.597839 0.329468 0.675720 -0.278137 1441913065 0.597839 0.329468 0.675720 -0.278137 1441913065 0.599670 0.329834 0.674194 -0.277527 1441913065 0.599670 0.329834 0.674194 -0.277527 1441913065 0.599670 0.329834 0.674194 -0.277527 1441913065 0.599670 0.329834 0.674194 -0.277527 1441913065 0.599670 0.329834 0.674194 -0.277527 1441913065 0.599670 0.329834 0.674194 -0.277527 1441913065 0.601135 0.332581 0.669678 -0.281982 1441913065 0.601135 0.332581 0.669678 -0.281982 1441913065 0.601135 0.332581 0.669678 -0.281982 1441913065 0.601135 0.332581 0.669678 -0.281982 1441913065 0.601135 0.332581 0.669678 -0.281982 1441913065 0.601135 0.332581 0.669678 -0.281982 1441913065 0.604309 0.334534 0.666199 -0.281128 1441913065 0.604309 0.334534 0.666199 -0.281128 1441913065 0.604309 0.334534 0.666199 -0.281128 1441913065 0.604309 0.334534 0.666199 -0.281128 1441913065 0.604309 0.334534 0.666199 -0.281128 1441913065 0.604309 0.334534 0.666199 -0.281128 1441913065 0.606628 0.331116 0.668762 -0.273987 1441913065 0.606628 0.331116 0.668762 -0.273987 1441913065 0.606628 0.331116 0.668762 -0.273987 1441913065 0.606628 0.331116 0.668762 -0.273987 1441913065 0.606628 0.331116 0.668762 -0.273987 1441913065 0.606628 0.331116 0.668762 -0.273987 1441913065 0.609680 0.322449 0.673950 -0.264648 1441913065 0.609680 0.322449 0.673950 -0.264648 1441913065 0.609680 0.322449 0.673950 -0.264648 1441913065 0.609680 0.322449 0.673950 -0.264648 1441913065 0.609680 0.322449 0.673950 -0.264648 1441913065 0.609680 0.322449 0.673950 -0.264648 1441913065 0.612671 0.311768 0.679565 -0.255859 1441913065 0.612671 0.311768 0.679565 -0.255859 1441913065 0.612671 0.311768 0.679565 -0.255859 1441913065 0.612671 0.311768 0.679565 -0.255859 1441913065 0.612671 0.311768 0.679565 -0.255859 1441913065 0.612671 0.311768 0.679565 -0.255859 1441913065 0.612671 0.311768 0.679565 -0.255859 1441913065 0.615784 0.301697 0.683655 -0.249634 1441913065 0.615784 0.301697 0.683655 -0.249634 1441913065 0.615784 0.301697 0.683655 -0.249634 1441913065 0.615784 0.301697 0.683655 -0.249634 1441913065 0.615784 0.301697 0.683655 -0.249634 1441913065 0.615784 0.301697 0.683655 -0.249634 1441913065 0.617371 0.295776 0.684753 -0.249817 1441913065 0.617371 0.295776 0.684753 -0.249817 1441913066 0.617371 0.295776 0.684753 -0.249817 1441913066 0.617371 0.295776 0.684753 -0.249817 1441913066 0.617371 0.295776 0.684753 -0.249817 1441913066 0.617371 0.295776 0.684753 -0.249817 1441913066 0.617798 0.295715 0.682739 -0.254211 1441913066 0.617798 0.295715 0.682739 -0.254211 1441913066 0.617798 0.295715 0.682739 -0.254211 1441913066 0.617798 0.295715 0.682739 -0.254211 1441913066 0.617798 0.295715 0.682739 -0.254211 1441913066 0.617798 0.295715 0.682739 -0.254211 1441913066 0.616699 0.300598 0.678711 -0.261902 1441913066 0.616699 0.300598 0.678711 -0.261902 1441913066 0.616699 0.300598 0.678711 -0.261902 1441913066 0.616699 0.300598 0.678711 -0.261902 1441913066 0.616699 0.300598 0.678711 -0.261902 1441913066 0.616699 0.300598 0.678711 -0.261902 1441913066 0.616699 0.300598 0.678711 -0.261902 1441913066 0.615234 0.307861 0.673462 -0.270264 1441913066 0.615234 0.307861 0.673462 -0.270264 1441913066 0.615234 0.307861 0.673462 -0.270264 1441913066 0.615234 0.307861 0.673462 -0.270264 1441913066 0.615234 0.307861 0.673462 -0.270264 1441913066 0.615234 0.307861 0.673462 -0.270264 1441913066 0.614563 0.314270 0.669434 -0.274414 1441913066 0.614563 0.314270 0.669434 -0.274414 1441913066 0.614563 0.314270 0.669434 -0.274414 1441913066 0.614563 0.314270 0.669434 -0.274414 1441913066 0.614563 0.314270 0.669434 -0.274414 1441913066 0.614563 0.314270 0.669434 -0.274414 1441913066 0.612854 0.317993 0.670654 -0.270935 1441913066 0.612854 0.317993 0.670654 -0.270935 1441913066 0.612854 0.317993 0.670654 -0.270935 1441913066 0.612854 0.317993 0.670654 -0.270935 1441913066 0.612854 0.317993 0.670654 -0.270935 1441913066 0.612854 0.317993 0.670654 -0.270935 1441913066 0.610229 0.317993 0.678528 -0.256958 1441913066 0.610229 0.317993 0.678528 -0.256958 1441913066 0.610229 0.317993 0.678528 -0.256958 1441913066 0.610229 0.317993 0.678528 -0.256958 1441913066 0.610229 0.317993 0.678528 -0.256958 1441913066 0.610229 0.317993 0.678528 -0.256958 1441913066 0.607666 0.317688 0.683899 -0.249023 1441913066 0.607666 0.317688 0.683899 -0.249023 1441913066 0.607666 0.317688 0.683899 -0.249023 1441913066 0.607666 0.317688 0.683899 -0.249023 1441913066 0.607666 0.317688 0.683899 -0.249023 1441913066 0.607666 0.317688 0.683899 -0.249023 1441913066 0.607666 0.317688 0.683899 -0.249023 1441913066 0.604614 0.316162 0.688477 -0.245789 1441913066 0.604614 0.316162 0.688477 -0.245789 1441913066 0.604614 0.316162 0.688477 -0.245789 1441913066 0.604614 0.316162 0.688477 -0.245789 1441913066 0.604614 0.316162 0.688477 -0.245789 1441913066 0.604614 0.316162 0.688477 -0.245789 1441913066 0.599426 0.319214 0.690002 -0.250183 1441913066 0.599426 0.319214 0.690002 -0.250183 1441913066 0.599426 0.319214 0.690002 -0.250183 1441913066 0.599426 0.319214 0.690002 -0.250183 1441913066 0.599426 0.319214 0.690002 -0.250183 1441913066 0.599426 0.319214 0.690002 -0.250183 1441913066 0.594299 0.324890 0.687988 -0.260498 1441913066 0.594299 0.324890 0.687988 -0.260498 1441913066 0.594299 0.324890 0.687988 -0.260498 1441913066 0.594299 0.324890 0.687988 -0.260498 1441913066 0.594299 0.324890 0.687988 -0.260498 1441913066 0.594299 0.324890 0.687988 -0.260498 1441913066 0.594299 0.324890 0.687988 -0.260498 1441913066 0.587891 0.335083 0.683472 -0.273743 1441913066 0.587891 0.335083 0.683472 -0.273743 1441913066 0.587891 0.335083 0.683472 -0.273743 1441913066 0.587891 0.335083 0.683472 -0.273743 1441913066 0.587891 0.335083 0.683472 -0.273743 1441913066 0.587891 0.335083 0.683472 -0.273743 1441913066 0.583130 0.345886 0.677368 -0.285400 1441913066 0.583130 0.345886 0.677368 -0.285400 1441913066 0.583130 0.345886 0.677368 -0.285400 1441913066 0.583130 0.345886 0.677368 -0.285400 1441913066 0.583130 0.345886 0.677368 -0.285400 1441913066 0.583130 0.345886 0.677368 -0.285400 1441913066 0.583130 0.345886 0.677368 -0.285400 1441913066 0.582886 0.353210 0.670105 -0.293823 1441913066 0.582886 0.353210 0.670105 -0.293823 1441913066 0.582886 0.353210 0.670105 -0.293823 1441913066 0.582886 0.353210 0.670105 -0.293823 1441913066 0.582886 0.353210 0.670105 -0.293823 1441913066 0.582886 0.353210 0.670105 -0.293823 1441913066 0.584595 0.357666 0.662903 -0.301453 1441913066 0.584595 0.357666 0.662903 -0.301453 1441913066 0.584595 0.357666 0.662903 -0.301453 1441913066 0.584595 0.357666 0.662903 -0.301453 1441913066 0.584595 0.357666 0.662903 -0.301453 1441913066 0.584595 0.357666 0.662903 -0.301453 1441913066 0.585754 0.362732 0.655518 -0.309082 1441913066 0.585754 0.362732 0.655518 -0.309082 1441913066 0.585754 0.362732 0.655518 -0.309082 1441913066 0.585754 0.362732 0.655518 -0.309082 1441913066 0.585754 0.362732 0.655518 -0.309082 1441913066 0.585754 0.362732 0.655518 -0.309082 1441913066 0.590149 0.365417 0.646912 -0.315552 1441913066 0.590149 0.365417 0.646912 -0.315552 1441913066 0.590149 0.365417 0.646912 -0.315552 1441913066 0.590149 0.365417 0.646912 -0.315552 1441913066 0.590149 0.365417 0.646912 -0.315552 1441913066 0.590149 0.365417 0.646912 -0.315552 1441913066 0.597412 0.363403 0.640381 -0.317688 1441913066 0.597412 0.363403 0.640381 -0.317688 1441913066 0.597412 0.363403 0.640381 -0.317688 1441913066 0.597412 0.363403 0.640381 -0.317688 1441913066 0.597412 0.363403 0.640381 -0.317688 1441913066 0.597412 0.363403 0.640381 -0.317688 1441913066 0.603821 0.354126 0.644897 -0.306702 1441913066 0.603821 0.354126 0.644897 -0.306702 1441913066 0.603821 0.354126 0.644897 -0.306702 1441913067 0.603821 0.354126 0.644897 -0.306702 1441913067 0.603821 0.354126 0.644897 -0.306702 1441913067 0.603821 0.354126 0.644897 -0.306702 1441913067 0.607971 0.339050 0.657471 -0.288147 1441913067 0.607971 0.339050 0.657471 -0.288147 1441913067 0.607971 0.339050 0.657471 -0.288147 1441913067 0.607971 0.339050 0.657471 -0.288147 1441913067 0.607971 0.339050 0.657471 -0.288147 1441913067 0.607971 0.339050 0.657471 -0.288147 1441913067 0.612061 0.322083 0.668518 -0.273132 1441913067 0.612061 0.322083 0.668518 -0.273132 1441913067 0.612061 0.322083 0.668518 -0.273132 1441913067 0.612061 0.322083 0.668518 -0.273132 1441913067 0.612061 0.322083 0.668518 -0.273132 1441913067 0.612061 0.322083 0.668518 -0.273132 1441913067 0.616089 0.307922 0.674927 -0.264526 1441913067 0.616089 0.307922 0.674927 -0.264526 1441913067 0.616089 0.307922 0.674927 -0.264526 1441913067 0.616089 0.307922 0.674927 -0.264526 1441913067 0.616089 0.307922 0.674927 -0.264526 1441913067 0.616089 0.307922 0.674927 -0.264526 1441913067 0.616089 0.307922 0.674927 -0.264526 1441913067 0.616943 0.302002 0.677307 -0.263245 1441913067 0.616943 0.302002 0.677307 -0.263245 1441913067 0.616943 0.302002 0.677307 -0.263245 1441913067 0.616943 0.302002 0.677307 -0.263245 1441913067 0.616943 0.302002 0.677307 -0.263245 1441913067 0.616943 0.302002 0.677307 -0.263245 1441913067 0.616272 0.302002 0.676147 -0.267944 1441913067 0.616272 0.302002 0.676147 -0.267944 1441913067 0.616272 0.302002 0.676147 -0.267944 1441913067 0.616272 0.302002 0.676147 -0.267944 1441913067 0.616272 0.302002 0.676147 -0.267944 1441913067 0.616272 0.302002 0.676147 -0.267944 1441913067 0.616272 0.302002 0.676147 -0.267944 1441913067 0.614624 0.306580 0.672791 -0.274658 1441913067 0.614624 0.306580 0.672791 -0.274658 1441913067 0.614624 0.306580 0.672791 -0.274658 1441913067 0.614624 0.306580 0.672791 -0.274658 1441913067 0.614624 0.306580 0.672791 -0.274658 1441913067 0.614624 0.306580 0.672791 -0.274658 1441913067 0.612305 0.313477 0.669556 -0.280029 1441913067 0.612305 0.313477 0.669556 -0.280029 1441913067 0.612305 0.313477 0.669556 -0.280029 1441913067 0.612305 0.313477 0.669556 -0.280029 1441913067 0.612305 0.313477 0.669556 -0.280029 1441913067 0.612305 0.313477 0.669556 -0.280029 1441913067 0.610779 0.318787 0.668396 -0.280334 1441913067 0.610779 0.318787 0.668396 -0.280334 1441913067 0.610779 0.318787 0.668396 -0.280334 1441913067 0.610779 0.318787 0.668396 -0.280334 1441913067 0.610779 0.318787 0.668396 -0.280334 1441913067 0.610779 0.318787 0.668396 -0.280334 1441913067 0.610657 0.319946 0.669006 -0.277710 1441913067 0.610657 0.319946 0.669006 -0.277710 1441913067 0.610657 0.319946 0.669006 -0.277710 1441913067 0.610657 0.319946 0.669006 -0.277710 1441913067 0.610657 0.319946 0.669006 -0.277710 1441913067 0.610657 0.319946 0.669006 -0.277710 1441913067 0.610962 0.317139 0.672363 -0.272034 1441913067 0.610962 0.317139 0.672363 -0.272034 1441913067 0.610962 0.317139 0.672363 -0.272034 1441913067 0.610962 0.317139 0.672363 -0.272034 1441913067 0.610962 0.317139 0.672363 -0.272034 1441913067 0.610962 0.317139 0.672363 -0.272034 1441913067 0.608887 0.314331 0.678345 -0.265076 1441913067 0.608887 0.314331 0.678345 -0.265076 1441913067 0.608887 0.314331 0.678345 -0.265076 1441913067 0.608887 0.314331 0.678345 -0.265076 1441913067 0.608887 0.314331 0.678345 -0.265076 1441913067 0.608887 0.314331 0.678345 -0.265076 1441913067 0.608887 0.314331 0.678345 -0.265076 1441913067 0.605774 0.311340 0.684265 -0.260254 1441913067 0.605774 0.311340 0.684265 -0.260254 1441913067 0.605774 0.311340 0.684265 -0.260254 1441913067 0.605774 0.311340 0.684265 -0.260254 1441913067 0.605774 0.311340 0.684265 -0.260254 1441913067 0.605774 0.311340 0.684265 -0.260254 1441913067 0.601501 0.312744 0.686584 -0.262573 1441913067 0.601501 0.312744 0.686584 -0.262573 1441913067 0.601501 0.312744 0.686584 -0.262573 1441913067 0.601501 0.312744 0.686584 -0.262573 1441913067 0.601501 0.312744 0.686584 -0.262573 1441913067 0.601501 0.312744 0.686584 -0.262573 1441913067 0.597534 0.317871 0.684814 -0.269775 1441913067 0.597534 0.317871 0.684814 -0.269775 1441913067 0.597534 0.317871 0.684814 -0.269775 1441913067 0.597534 0.317871 0.684814 -0.269775 1441913067 0.597534 0.317871 0.684814 -0.269775 1441913067 0.597534 0.317871 0.684814 -0.269775 1441913067 0.595886 0.323242 0.681396 -0.275757 1441913067 0.595886 0.323242 0.681396 -0.275757 1441913067 0.595886 0.323242 0.681396 -0.275757 1441913067 0.595886 0.323242 0.681396 -0.275757 1441913067 0.595886 0.323242 0.681396 -0.275757 1441913067 0.595886 0.323242 0.681396 -0.275757 1441913067 0.595886 0.323242 0.681396 -0.275757 1441913067 0.596252 0.326477 0.677979 -0.279541 1441913067 0.596252 0.326477 0.677979 -0.279541 1441913067 0.596252 0.326477 0.677979 -0.279541 1441913067 0.596252 0.326477 0.677979 -0.279541 1441913067 0.596252 0.326477 0.677979 -0.279541 1441913067 0.596252 0.326477 0.677979 -0.279541 1441913067 0.597351 0.327820 0.676208 -0.279907 1441913067 0.597351 0.327820 0.676208 -0.279907 1441913067 0.597351 0.327820 0.676208 -0.279907 1441913067 0.597351 0.327820 0.676208 -0.279907 1441913067 0.597351 0.327820 0.676208 -0.279907 1441913067 0.597351 0.327820 0.676208 -0.279907 1441913067 0.599304 0.328369 0.673218 -0.282349 1441913067 0.599304 0.328369 0.673218 -0.282349 1441913068 0.599304 0.328369 0.673218 -0.282349 1441913068 0.599304 0.328369 0.673218 -0.282349 1441913068 0.599304 0.328369 0.673218 -0.282349 1441913068 0.599304 0.328369 0.673218 -0.282349 1441913068 0.599304 0.328369 0.673218 -0.282349 1441913068 0.601196 0.330200 0.669373 -0.285217 1441913068 0.601196 0.330200 0.669373 -0.285217 1441913068 0.601196 0.330200 0.669373 -0.285217 1441913068 0.601196 0.330200 0.669373 -0.285217 1441913068 0.601196 0.330200 0.669373 -0.285217 1441913068 0.604675 0.333130 0.663513 -0.288147 1441913068 0.604675 0.333130 0.663513 -0.288147 1441913068 0.604675 0.333130 0.663513 -0.288147 1441913068 0.604675 0.333130 0.663513 -0.288147 1441913068 0.604675 0.333130 0.663513 -0.288147 1441913068 0.607849 0.331848 0.662415 -0.285522 1441913068 0.607849 0.331848 0.662415 -0.285522 1441913068 0.607849 0.331848 0.662415 -0.285522 1441913068 0.607849 0.331848 0.662415 -0.285522 1441913068 0.607849 0.331848 0.662415 -0.285522 1441913068 0.607849 0.331848 0.662415 -0.285522 1441913068 0.611816 0.324097 0.667175 -0.274658 1441913068 0.611816 0.324097 0.667175 -0.274658 1441913068 0.611816 0.324097 0.667175 -0.274658 1441913068 0.611816 0.324097 0.667175 -0.274658 1441913068 0.611816 0.324097 0.667175 -0.274658 1441913068 0.611816 0.324097 0.667175 -0.274658 1441913068 0.612915 0.313721 0.677124 -0.259583 1441913068 0.612915 0.313721 0.677124 -0.259583 1441913068 0.612915 0.313721 0.677124 -0.259583 1441913068 0.612915 0.313721 0.677124 -0.259583 1441913068 0.612915 0.313721 0.677124 -0.259583 1441913068 0.612915 0.313721 0.677124 -0.259583 1441913068 0.614563 0.301758 0.684570 -0.249939 1441913068 0.614563 0.301758 0.684570 -0.249939 1441913068 0.614563 0.301758 0.684570 -0.249939 1441913068 0.614563 0.301758 0.684570 -0.249939 1441913068 0.614563 0.301758 0.684570 -0.249939 1441913068 0.614563 0.301758 0.684570 -0.249939 1441913068 0.615784 0.292664 0.689514 -0.244141 1441913068 0.615784 0.292664 0.689514 -0.244141 1441913068 0.615784 0.292664 0.689514 -0.244141 1441913068 0.615784 0.292664 0.689514 -0.244141 1441913068 0.615784 0.292664 0.689514 -0.244141 1441913068 0.615784 0.292664 0.689514 -0.244141 1441913068 0.615479 0.288940 0.691345 -0.244263 1441913068 0.615479 0.288940 0.691345 -0.244263 1441913068 0.615479 0.288940 0.691345 -0.244263 1441913068 0.615479 0.288940 0.691345 -0.244263 1441913068 0.615479 0.288940 0.691345 -0.244263 1441913068 0.615479 0.288940 0.691345 -0.244263 1441913068 0.613953 0.290894 0.689941 -0.249695 1441913068 0.613953 0.290894 0.689941 -0.249695 1441913068 0.613953 0.290894 0.689941 -0.249695 1441913068 0.613953 0.290894 0.689941 -0.249695 1441913068 0.613953 0.290894 0.689941 -0.249695 1441913068 0.613953 0.290894 0.689941 -0.249695 1441913068 0.612000 0.296997 0.686035 -0.257874 1441913068 0.612000 0.296997 0.686035 -0.257874 1441913068 0.612000 0.296997 0.686035 -0.257874 1441913068 0.612000 0.296997 0.686035 -0.257874 1441913068 0.612000 0.296997 0.686035 -0.257874 1441913068 0.612000 0.296997 0.686035 -0.257874 1441913068 0.609924 0.305603 0.681030 -0.265930 1441913068 0.609924 0.305603 0.681030 -0.265930 1441913068 0.609924 0.305603 0.681030 -0.265930 1441913068 0.609924 0.305603 0.681030 -0.265930 1441913068 0.609924 0.305603 0.681030 -0.265930 1441913068 0.609924 0.305603 0.681030 -0.265930 1441913068 0.606812 0.313904 0.677734 -0.271790 1441913068 0.606812 0.313904 0.677734 -0.271790 1441913068 0.606812 0.313904 0.677734 -0.271790 1441913068 0.606812 0.313904 0.677734 -0.271790 1441913068 0.606812 0.313904 0.677734 -0.271790 1441913068 0.606812 0.313904 0.677734 -0.271790 1441913068 0.604492 0.321289 0.678528 -0.266113 1441913068 0.604492 0.321289 0.678528 -0.266113 1441913068 0.604492 0.321289 0.678528 -0.266113 1441913068 0.604492 0.321289 0.678528 -0.266113 1441913068 0.604492 0.321289 0.678528 -0.266113 1441913068 0.604492 0.321289 0.678528 -0.266113 1441913068 0.604431 0.321899 0.680725 -0.259949 1441913068 0.604431 0.321899 0.680725 -0.259949 1441913068 0.604431 0.321899 0.680725 -0.259949 1441913068 0.604431 0.321899 0.680725 -0.259949 1441913068 0.604431 0.321899 0.680725 -0.259949 1441913068 0.604431 0.321899 0.680725 -0.259949 1441913068 0.601990 0.318298 0.688049 -0.250610 1441913068 0.601990 0.318298 0.688049 -0.250610 1441913068 0.601990 0.318298 0.688049 -0.250610 1441913068 0.601990 0.318298 0.688049 -0.250610 1441913068 0.601990 0.318298 0.688049 -0.250610 1441913068 0.601990 0.318298 0.688049 -0.250610 1441913068 0.601990 0.318298 0.688049 -0.250610 1441913068 0.600708 0.315369 0.693054 -0.243469 1441913068 0.600708 0.315369 0.693054 -0.243469 1441913068 0.600708 0.315369 0.693054 -0.243469 1441913068 0.600708 0.315369 0.693054 -0.243469 1441913068 0.600708 0.315369 0.693054 -0.243469 1441913068 0.600708 0.315369 0.693054 -0.243469 1441913068 0.600708 0.315369 0.693054 -0.243469 1441913068 0.605835 0.310547 0.689575 -0.246765 1441913068 0.605835 0.310547 0.689575 -0.246765 1441913068 0.605835 0.310547 0.689575 -0.246765 1441913068 0.605835 0.310547 0.689575 -0.246765 1441913068 0.605835 0.310547 0.689575 -0.246765 1441913068 0.605835 0.310547 0.689575 -0.246765 1441913068 0.606201 0.317505 0.679443 -0.264526 1441913068 0.606201 0.317505 0.679443 -0.264526 1441913068 0.606201 0.317505 0.679443 -0.264526 1441913069 0.606201 0.317505 0.679443 -0.264526 1441913069 0.606201 0.317505 0.679443 -0.264526 1441913069 0.606201 0.317505 0.679443 -0.264526 1441913069 0.600281 0.328674 0.671753 -0.283386 1441913069 0.600281 0.328674 0.671753 -0.283386 1441913069 0.600281 0.328674 0.671753 -0.283386 1441913069 0.600281 0.328674 0.671753 -0.283386 1441913069 0.600281 0.328674 0.671753 -0.283386 1441913069 0.600281 0.328674 0.671753 -0.283386 1441913069 0.593445 0.342163 0.662842 -0.302185 1441913069 0.593445 0.342163 0.662842 -0.302185 1441913069 0.593445 0.342163 0.662842 -0.302185 1441913069 0.593445 0.342163 0.662842 -0.302185 1441913069 0.593445 0.342163 0.662842 -0.302185 1441913069 0.593445 0.342163 0.662842 -0.302185 1441913069 0.593445 0.342163 0.662842 -0.302185 1441913069 0.588013 0.353210 0.657593 -0.311462 1441913069 0.588013 0.353210 0.657593 -0.311462 1441913069 0.588013 0.353210 0.657593 -0.311462 1441913069 0.588013 0.353210 0.657593 -0.311462 1441913069 0.588013 0.353210 0.657593 -0.311462 1441913069 0.588013 0.353210 0.657593 -0.311462 1441913069 0.589966 0.356812 0.653503 -0.312195 1441913069 0.589966 0.356812 0.653503 -0.312195 1441913069 0.589966 0.356812 0.653503 -0.312195 1441913069 0.589966 0.356812 0.653503 -0.312195 1441913069 0.589966 0.356812 0.653503 -0.312195 1441913069 0.589966 0.356812 0.653503 -0.312195 1441913069 0.590637 0.356628 0.653137 -0.311890 1441913069 0.590637 0.356628 0.653137 -0.311890 1441913069 0.590637 0.356628 0.653137 -0.311890 1441913069 0.590637 0.356628 0.653137 -0.311890 1441913069 0.590637 0.356628 0.653137 -0.311890 1441913069 0.590637 0.356628 0.653137 -0.311890 1441913069 0.590637 0.356628 0.653137 -0.311890 1441913069 0.592041 0.358398 0.648438 -0.316956 1441913069 0.592041 0.358398 0.648438 -0.316956 1441913069 0.592041 0.358398 0.648438 -0.316956 1441913069 0.592041 0.358398 0.648438 -0.316956 1441913069 0.592041 0.358398 0.648438 -0.316956 1441913069 0.592041 0.358398 0.648438 -0.316956 1441913069 0.595398 0.360229 0.643066 -0.319641 1441913069 0.595398 0.360229 0.643066 -0.319641 1441913069 0.595398 0.360229 0.643066 -0.319641 1441913069 0.600708 0.356079 0.643616 -0.313110 1441913069 0.600708 0.356079 0.643616 -0.313110 1441913069 0.600708 0.356079 0.643616 -0.313110 1441913069 0.600708 0.356079 0.643616 -0.313110 1441913069 0.600708 0.356079 0.643616 -0.313110 1441913069 0.600708 0.356079 0.643616 -0.313110 1441913069 0.600708 0.356079 0.643616 -0.313110 1441913069 0.604004 0.346252 0.651917 -0.300354 1441913069 0.604004 0.346252 0.651917 -0.300354 1441913069 0.604004 0.346252 0.651917 -0.300354 1441913069 0.604004 0.346252 0.651917 -0.300354 1441913069 0.604004 0.346252 0.651917 -0.300354 1441913069 0.604004 0.346252 0.651917 -0.300354 1441913069 0.608826 0.332947 0.659424 -0.289001 1441913069 0.608826 0.332947 0.659424 -0.289001 1441913069 0.608826 0.332947 0.659424 -0.289001 1441913069 0.608826 0.332947 0.659424 -0.289001 1441913069 0.608826 0.332947 0.659424 -0.289001 1441913069 0.608826 0.332947 0.659424 -0.289001 1441913069 0.612610 0.321411 0.666443 -0.277832 1441913069 0.612610 0.321411 0.666443 -0.277832 1441913069 0.612610 0.321411 0.666443 -0.277832 1441913069 0.612610 0.321411 0.666443 -0.277832 1441913069 0.612610 0.321411 0.666443 -0.277832 1441913069 0.612610 0.321411 0.666443 -0.277832 1441913069 0.616272 0.310059 0.672363 -0.268127 1441913069 0.616272 0.310059 0.672363 -0.268127 1441913069 0.616272 0.310059 0.672363 -0.268127 1441913069 0.616272 0.310059 0.672363 -0.268127 1441913069 0.616272 0.310059 0.672363 -0.268127 1441913069 0.616272 0.310059 0.672363 -0.268127 1441913069 0.616272 0.310059 0.672363 -0.268127 1441913069 0.618652 0.302124 0.676331 -0.261780 1441913069 0.618652 0.302124 0.676331 -0.261780 1441913069 0.618652 0.302124 0.676331 -0.261780 1441913069 0.618652 0.302124 0.676331 -0.261780 1441913069 0.618652 0.302124 0.676331 -0.261780 1441913069 0.618652 0.302124 0.676331 -0.261780 1441913069 0.619141 0.298523 0.677673 -0.261230 1441913069 0.619141 0.298523 0.677673 -0.261230 1441913069 0.619141 0.298523 0.677673 -0.261230 1441913069 0.619141 0.298523 0.677673 -0.261230 1441913069 0.619141 0.298523 0.677673 -0.261230 1441913069 0.619141 0.298523 0.677673 -0.261230 1441913069 0.619446 0.298889 0.676208 -0.263855 1441913069 0.619446 0.298889 0.676208 -0.263855 1441913069 0.619446 0.298889 0.676208 -0.263855 1441913069 0.619446 0.298889 0.676208 -0.263855 1441913069 0.619446 0.298889 0.676208 -0.263855 1441913069 0.619446 0.298889 0.676208 -0.263855 1441913069 0.618408 0.302673 0.674011 -0.267639 1441913069 0.618408 0.302673 0.674011 -0.267639 1441913069 0.618408 0.302673 0.674011 -0.267639 1441913069 0.618408 0.302673 0.674011 -0.267639 1441913069 0.618408 0.302673 0.674011 -0.267639 1441913069 0.618408 0.302673 0.674011 -0.267639 1441913069 0.617249 0.307312 0.671387 -0.271484 1441913069 0.617249 0.307312 0.671387 -0.271484 1441913069 0.617249 0.307312 0.671387 -0.271484 1441913069 0.617249 0.307312 0.671387 -0.271484 1441913069 0.617249 0.307312 0.671387 -0.271484 1441913069 0.617249 0.307312 0.671387 -0.271484 1441913069 0.616821 0.310974 0.668701 -0.274902 1441913069 0.616821 0.310974 0.668701 -0.274902 1441913069 0.616821 0.310974 0.668701 -0.274902 1441913069 0.616821 0.310974 0.668701 -0.274902 1441913069 0.616821 0.310974 0.668701 -0.274902 1441913070 0.616821 0.310974 0.668701 -0.274902 1441913070 0.616821 0.310974 0.668701 -0.274902 1441913070 0.615723 0.313965 0.667603 -0.276733 1441913070 0.615723 0.313965 0.667603 -0.276733 1441913070 0.615723 0.313965 0.667603 -0.276733 1441913070 0.615723 0.313965 0.667603 -0.276733 1441913070 0.615723 0.313965 0.667603 -0.276733 1441913070 0.615723 0.313965 0.667603 -0.276733 1441913070 0.614441 0.315735 0.668030 -0.276489 1441913070 0.614441 0.315735 0.668030 -0.276489 1441913070 0.614441 0.315735 0.668030 -0.276489 1441913070 0.614441 0.315735 0.668030 -0.276489 1441913070 0.614441 0.315735 0.668030 -0.276489 1441913070 0.614441 0.315735 0.668030 -0.276489 1441913070 0.612976 0.316956 0.669922 -0.273743 1441913070 0.612976 0.316956 0.669922 -0.273743 1441913070 0.612976 0.316956 0.669922 -0.273743 1441913070 0.612976 0.316956 0.669922 -0.273743 1441913070 0.612976 0.316956 0.669922 -0.273743 1441913070 0.612976 0.316956 0.669922 -0.273743 1441913070 0.610779 0.317383 0.672913 -0.270752 1441913070 0.610779 0.317383 0.672913 -0.270752 1441913070 0.610779 0.317383 0.672913 -0.270752 1441913070 0.610779 0.317383 0.672913 -0.270752 1441913070 0.610779 0.317383 0.672913 -0.270752 1441913070 0.610779 0.317383 0.672913 -0.270752 1441913070 0.607605 0.318665 0.676025 -0.268738 1441913070 0.607605 0.318665 0.676025 -0.268738 1441913070 0.607605 0.318665 0.676025 -0.268738 1441913070 0.607605 0.318665 0.676025 -0.268738 1441913070 0.607605 0.318665 0.676025 -0.268738 1441913070 0.607605 0.318665 0.676025 -0.268738 1441913070 0.601501 0.322571 0.677734 -0.273315 1441913070 0.601501 0.322571 0.677734 -0.273315 1441913070 0.601501 0.322571 0.677734 -0.273315 1441913070 0.601501 0.322571 0.677734 -0.273315 1441913070 0.601501 0.322571 0.677734 -0.273315 1441913070 0.601501 0.322571 0.677734 -0.273315 1441913070 0.597290 0.329102 0.674927 -0.281616 1441913070 0.597290 0.329102 0.674927 -0.281616 1441913070 0.597290 0.329102 0.674927 -0.281616 1441913070 0.597290 0.329102 0.674927 -0.281616 1441913070 0.597290 0.329102 0.674927 -0.281616 1441913070 0.597290 0.329102 0.674927 -0.281616 1441913070 0.597290 0.329102 0.674927 -0.281616 1441913070 0.595154 0.333069 0.672607 -0.287048 1441913070 0.595154 0.333069 0.672607 -0.287048 1441913070 0.595154 0.333069 0.672607 -0.287048 1441913070 0.595154 0.333069 0.672607 -0.287048 1441913070 0.595154 0.333069 0.672607 -0.287048 1441913070 0.589722 0.339294 0.670959 -0.294617 1441913070 0.589722 0.339294 0.670959 -0.294617 1441913070 0.589722 0.339294 0.670959 -0.294617 1441913070 0.589722 0.339294 0.670959 -0.294617 1441913070 0.589722 0.339294 0.670959 -0.294617 1441913070 0.589722 0.339294 0.670959 -0.294617 1441913070 0.589722 0.339294 0.670959 -0.294617 1441913070 0.586914 0.344604 0.668579 -0.299561 1441913070 0.586914 0.344604 0.668579 -0.299561 1441913070 0.586914 0.344604 0.668579 -0.299561 1441913070 0.586914 0.344604 0.668579 -0.299561 1441913070 0.586914 0.344604 0.668579 -0.299561 1441913070 0.587219 0.346313 0.667297 -0.299683 1441913070 0.587219 0.346313 0.667297 -0.299683 1441913070 0.587219 0.346313 0.667297 -0.299683 1441913070 0.587219 0.346313 0.667297 -0.299683 1441913070 0.587219 0.346313 0.667297 -0.299683 1441913070 0.587219 0.346313 0.667297 -0.299683 1441913070 0.587219 0.346313 0.667297 -0.299683 1441913070 0.591248 0.344788 0.665100 -0.298462 1441913070 0.591248 0.344788 0.665100 -0.298462 1441913070 0.591248 0.344788 0.665100 -0.298462 1441913070 0.591248 0.344788 0.665100 -0.298462 1441913070 0.591248 0.344788 0.665100 -0.298462 1441913070 0.591248 0.344788 0.665100 -0.298462 1441913070 0.594666 0.344116 0.662170 -0.298950 1441913070 0.594666 0.344116 0.662170 -0.298950 1441913070 0.594666 0.344116 0.662170 -0.298950 1441913070 0.594666 0.344116 0.662170 -0.298950 1441913070 0.594666 0.344116 0.662170 -0.298950 1441913070 0.599854 0.342773 0.658691 -0.297974 1441913070 0.599854 0.342773 0.658691 -0.297974 1441913070 0.599854 0.342773 0.658691 -0.297974 1441913070 0.599854 0.342773 0.658691 -0.297974 1441913070 0.599854 0.342773 0.658691 -0.297974 1441913070 0.599854 0.342773 0.658691 -0.297974 1441913070 0.605408 0.337341 0.658142 -0.294006 1441913070 0.605408 0.337341 0.658142 -0.294006 1441913070 0.605408 0.337341 0.658142 -0.294006 1441913070 0.605408 0.337341 0.658142 -0.294006 1441913070 0.605408 0.337341 0.658142 -0.294006 1441913070 
0.595459 0.320496 0.685791 -0.268982 1441913072 0.595459 0.320496 0.685791 -0.268982 1441913072 0.595459 0.320496 0.685791 -0.268982 1441913072 0.595459 0.320496 0.685791 -0.268982 1441913072 0.595459 0.320496 0.685791 -0.268982 1441913072 0.602234 0.306213 0.689697 -0.260376 1441913073 0.602234 0.306213 0.689697 -0.260376 1441913073 0.602234 0.306213 0.689697 -0.260376 1441913073 0.602234 0.306213 0.689697 -0.260376 1441913073 0.602234 0.306213 0.689697 -0.260376 1441913073 0.602234 0.306213 0.689697 -0.260376 1441913073 0.607849 0.291382 0.693726 -0.253540 1441913073 0.607849 0.291382 0.693726 -0.253540 1441913073 0.607849 0.291382 0.693726 -0.253540 1441913073 0.607849 0.291382 0.693726 -0.253540 1441913073 0.607849 0.291382 0.693726 -0.253540 1441913073 0.607849 0.291382 0.693726 -0.253540 1441913073 0.610352 0.283813 0.695435 -0.251587 1441913073 0.610352 0.283813 0.695435 -0.251587 1441913073 0.610352 0.283813 0.695435 -0.251587 1441913073 0.610352 0.283813 0.695435 -0.251587 1441913073 0.610352 0.283813 0.695435 -0.251587 1441913073 0.610352 0.283813 0.695435 -0.251587 1441913073 0.609375 0.286194 0.694702 -0.253052 1441913073 0.609375 0.286194 0.694702 -0.253052 1441913073 0.609375 0.286194 0.694702 -0.253052 1441913073 0.609375 0.286194 0.694702 -0.253052 1441913073 0.609375 0.286194 0.694702 -0.253052 1441913073 0.609375 0.286194 0.694702 -0.253052 1441913073 0.609375 0.286194 0.694702 -0.253052 1441913073 0.606689 0.295044 0.690430 -0.260986 1441913073 0.606689 0.295044 0.690430 -0.260986 1441913073 0.606689 0.295044 0.690430 -0.260986 1441913073 0.606689 0.295044 0.690430 -0.260986 1441913073 0.606689 0.295044 0.690430 -0.260986 1441913073 0.606689 0.295044 0.690430 -0.260986 1441913073 0.606384 0.304810 0.683777 -0.267883 1441913073 0.606384 0.304810 0.683777 -0.267883 1441913073 0.606384 0.304810 0.683777 -0.267883 1441913073 0.606384 0.304810 0.683777 -0.267883 1441913073 0.606384 0.304810 0.683777 -0.267883 1441913073 0.606384 0.304810 0.683777 -0.267883 1441913073 0.608643 0.310059 0.678040 -0.271362 1441913073 0.608643 0.310059 0.678040 -0.271362 1441913073 0.608643 0.310059 0.678040 -0.271362 1441913073 0.608643 0.310059 0.678040 -0.271362 1441913073 0.608643 0.310059 0.678040 -0.271362 1441913073 0.608643 0.310059 0.678040 -0.271362 1441913073 0.608643 0.310059 0.678040 -0.271362 1441913073 0.611633 0.310059 0.675293 -0.271484 1441913073 0.611633 0.310059 0.675293 -0.271484 1441913073 0.611633 0.310059 0.675293 -0.271484 1441913073 0.611633 0.310059 0.675293 -0.271484 1441913073 0.611633 0.310059 0.675293 -0.271484 1441913073 0.611633 0.310059 0.675293 -0.271484 1441913073 0.616150 0.306702 0.673218 -0.270142 1441913073 0.616150 0.306702 0.673218 -0.270142 1441913073 0.616150 0.306702 0.673218 -0.270142 1441913073 0.616150 0.306702 0.673218 -0.270142 1441913073 0.616150 0.306702 0.673218 -0.270142 1441913073 0.616150 0.306702 0.673218 -0.270142 1441913073 0.619324 0.302124 0.672546 -0.269836 1441913073 0.619324 0.302124 0.672546 -0.269836 1441913073 0.619324 0.302124 0.672546 -0.269836 1441913073 0.619324 0.302124 0.672546 -0.269836 1441913073 0.619324 0.302124 0.672546 -0.269836 1441913073 0.619324 0.302124 0.672546 -0.269836 1441913073 0.619324 0.302124 0.672546 -0.269836 1441913073 0.620422 0.300476 0.672363 -0.269592 1441913073 0.620422 0.300476 0.672363 -0.269592 1441913073 0.620422 0.300476 0.672363 -0.269592 1441913073 0.620422 0.300476 0.672363 -0.269592 1441913073 0.620422 0.300476 0.672363 -0.269592 1441913073 0.620422 0.300476 0.672363 -0.269592 1441913073 0.620239 0.303040 0.670898 -0.270630 1441913073 0.620239 0.303040 0.670898 -0.270630 1441913073 0.620239 0.303040 0.670898 -0.270630 1441913073 0.620239 0.303040 0.670898 -0.270630 1441913073 0.620239 0.303040 0.670898 -0.270630 1441913073 0.620239 0.303040 0.670898 -0.270630 1441913073 0.615601 0.309509 0.671326 -0.272949 1441913073 0.615601 0.309509 0.671326 -0.272949 1441913073 0.615601 0.309509 0.671326 -0.272949 1441913073 0.615601 0.309509 0.671326 -0.272949 1441913073 0.615601 0.309509 0.671326 -0.272949 1441913073 0.615601 0.309509 0.671326 -0.272949 1441913073 0.615601 0.309509 0.671326 -0.272949 1441913073 0.606201 0.319641 0.674622 -0.274231 1441913073 0.606201 0.319641 0.674622 -0.274231 1441913073 0.606201 0.319641 0.674622 -0.274231 1441913073 0.606201 0.319641 0.674622 -0.274231 1441913073 0.606201 0.319641 0.674622 -0.274231 1441913073 0.606201 0.319641 0.674622 -0.274231 1441913073 0.597351 0.327698 0.678955 -0.273315 1441913073 0.597351 0.327698 0.678955 -0.273315 1441913073 0.597351 0.327698 0.678955 -0.273315 1441913073 0.597351 0.327698 0.678955 -0.273315 1441913073 0.597351 0.327698 0.678955 -0.273315 1441913073 0.597351 0.327698 0.678955 -0.273315 1441913073 0.596130 0.329041 0.682251 -0.266113 1441913073 0.596130 0.329041 0.682251 -0.266113 1441913073 0.596130 0.329041 0.682251 -0.266113 1441913073 0.596130 0.329041 0.682251 -0.266113 1441913073 0.596130 0.329041 0.682251 -0.266113 1441913073 0.596130 0.329041 0.682251 -0.266113 1441913073 0.599792 0.324585 0.684875 -0.256592 1441913073 0.599792 0.324585 0.684875 -0.256592 1441913073 0.599792 0.324585 0.684875 -0.256592 1441913073 0.599792 0.324585 0.684875 -0.256592 1441913073 0.599792 0.324585 0.684875 -0.256592 1441913073 0.599792 0.324585 0.684875 -0.256592 1441913073 0.599792 0.324585 0.684875 -0.256592 1441913073 0.605042 0.315247 0.688782 -0.245117 1441913073 0.605042 0.315247 0.688782 -0.245117 1441913073 0.605042 0.315247 0.688782 -0.245117 1441913073 0.605042 0.315247 0.688782 -0.245117 1441913073 0.605042 0.315247 0.688782 -0.245117 1441913073 0.605042 0.315247 0.688782 -0.245117 1441913073 0.610474 0.305420 0.691650 -0.235657 1441913073 0.610474 0.305420 0.691650 -0.235657 1441913073 0.610474 0.305420 0.691650 -0.235657 1441913074 0.610474 0.305420 0.691650 -0.235657 1441913074 0.610474 0.305420 0.691650 -0.235657 1441913074 0.610474 0.305420 0.691650 -0.235657 1441913074 0.610474 0.305420 0.691650 -0.235657 1441913074 0.615112 0.296936 0.692322 -0.232422 1441913074 0.615112 0.296936 0.692322 -0.232422 1441913074 0.615112 0.296936 0.692322 -0.232422 1441913074 0.615112 0.296936 0.692322 -0.232422 1441913074 0.615112 0.296936 0.692322 -0.232422 1441913074 0.615112 0.296936 0.692322 -0.232422 1441913074 0.620239 0.289001 0.692078 -0.229492 1441913074 0.620239 0.289001 0.692078 -0.229492 1441913074 0.620239 0.289001 0.692078 -0.229492 1441913074 0.620239 0.289001 0.692078 -0.229492 1441913074 0.620239 0.289001 0.692078 -0.229492 1441913074 0.620239 0.289001 0.692078 -0.229492 1441913074 0.620239 0.289001 0.692078 -0.229492 1441913074 0.629272 0.278748 0.688904 -0.227173 1441913074 0.629272 0.278748 0.688904 -0.227173 1441913074 0.629272 0.278748 0.688904 -0.227173 1441913074 0.629272 0.278748 0.688904 -0.227173 1441913074 0.629272 0.278748 0.688904 -0.227173 1441913074 0.629272 0.278748 0.688904 -0.227173 1441913074 0.640198 0.266602 0.684692 -0.224060 1441913074 0.640198 0.266602 0.684692 -0.224060 1441913074 0.640198 0.266602 0.684692 -0.224060 1441913074 0.640198 0.266602 0.684692 -0.224060 1441913074 0.640198 0.266602 0.684692 -0.224060 1441913074 0.640198 0.266602 0.684692 -0.224060 1441913074 0.640198 0.266602 0.684692 -0.224060 1441913074 0.650085 0.255188 0.680969 -0.220154 1441913074 0.650085 0.255188 0.680969 -0.220154 1441913074 0.650085 0.255188 0.680969 -0.220154 1441913074 0.650085 0.255188 0.680969 -0.220154 1441913074 0.650085 0.255188 0.680969 -0.220154 1441913074 0.650085 0.255188 0.680969 -0.220154 1441913074 0.656616 0.247864 0.677307 -0.220398 1441913074 0.656616 0.247864 0.677307 -0.220398 1441913074 0.656616 0.247864 0.677307 -0.220398 1441913074 0.656616 0.247864 0.677307 -0.220398 1441913074 0.656616 0.247864 0.677307 -0.220398 1441913074 0.656616 0.247864 0.677307 -0.220398 1441913074 0.656616 0.247864 0.677307 -0.220398 1441913074 0.656921 0.250305 0.674866 -0.224182 1441913074 0.656921 0.250305 0.674866 -0.224182 1441913074 0.656921 0.250305 0.674866 -0.224182 1441913074 0.656921 0.250305 0.674866 -0.224182 1441913074 0.656921 0.250305 0.674866 -0.224182 1441913074 0.656921 0.250305 0.674866 -0.224182 1441913074 0.654236 0.259155 0.671143 -0.232910 1441913074 0.654236 0.259155 0.671143 -0.232910 1441913074 0.654236 0.259155 0.671143 -0.232910 1441913074 0.654236 0.259155 0.671143 -0.232910 1441913074 0.654236 0.259155 0.671143 -0.232910 1441913074 0.654236 0.259155 0.671143 -0.232910 1441913074 0.649658 0.271240 0.665955 -0.246582 1441913074 0.649658 0.271240 0.665955 -0.246582 1441913074 0.649658 0.271240 0.665955 -0.246582 1441913074 0.649658 0.271240 0.665955 -0.246582 1441913074 0.649658 0.271240 0.665955 -0.246582 1441913074 0.649658 0.271240 0.665955 -0.246582 1441913074 0.649658 0.271240 0.665955 -0.246582 1441913074 0.646606 0.281860 0.661194 -0.255310 1441913074 0.646606 0.281860 0.661194 -0.255310 1441913074 0.646606 0.281860 0.661194 -0.255310 1441913074 0.646606 0.281860 0.661194 -0.255310 1441913074 0.646606 0.281860 0.661194 -0.255310 1441913074 0.646606 0.281860 0.661194 -0.255310 1441913074 0.644714 0.288757 0.658264 -0.259949 1441913074 0.644714 0.288757 0.658264 -0.259949 1441913074 0.644714 0.288757 0.658264 -0.259949 1441913074 0.644714 0.288757 0.658264 -0.259949 1441913074 0.644714 0.288757 0.658264 -0.259949 1441913074 0.644714 0.288757 0.658264 -0.259949 1441913074 0.644043 0.292542 0.657043 -0.260498 1441913074 0.644043 0.292542 0.657043 -0.260498 1441913074 0.644043 0.292542 0.657043 -0.260498 1441913074 0.644043 0.292542 0.657043 -0.260498 1441913074 0.644043 0.292542 0.657043 -0.260498 1441913074 0.644043 0.292542 0.657043 -0.260498 1441913074 0.642456 0.293030 0.659790 -0.256836 1441913074 0.642456 0.293030 0.659790 -0.256836 1441913074 0.642456 0.293030 0.659790 -0.256836 1441913074 0.642456 0.293030 0.659790 -0.256836 1441913074 0.642456 0.293030 0.659790 -0.256836 1441913074 0.642456 0.293030 0.659790 -0.256836 1441913074 0.643799 0.291016 0.661865 -0.250244 1441913074 0.643799 0.291016 0.661865 -0.250244 1441913074 0.643799 0.291016 0.661865 -0.250244 1441913074 0.643799 0.291016 0.661865 -0.250244 1441913074 0.643799 0.291016 0.661865 -0.250244 1441913074 0.643799 0.291016 0.661865 -0.250244 1441913074 0.643860 0.287170 0.662842 -0.252075 1441913074 0.643860 0.287170 0.662842 -0.252075 1441913074 0.643860 0.287170 0.662842 -0.252075 1441913074 0.643860 0.287170 0.662842 -0.252075 1441913074 0.643860 0.287170 0.662842 -0.252075 1441913074 0.643860 0.287170 0.662842 -0.252075 1441913074 0.639771 0.287415 0.666199 -0.253357 1441913074 0.639771 0.287415 0.666199 -0.253357 1441913074 0.639771 0.287415 0.666199 -0.253357 1441913074 0.639771 0.287415 0.666199 -0.253357 1441913074 0.639771 0.287415 0.666199 -0.253357 1441913074 0.639771 0.287415 0.666199 -0.253357 1441913074 0.639771 0.287415 0.666199 -0.253357 1441913074 0.633606 0.291992 0.669067 -0.256042 1441913074 0.633606 0.291992 0.669067 -0.256042 1441913074 0.633606 0.291992 0.669067 -0.256042 1441913074 0.633606 0.291992 0.669067 -0.256042 1441913074 0.633606 0.291992 0.669067 -0.256042 1441913074 0.633606 0.291992 0.669067 -0.256042 1441913074 0.624390 0.299377 0.672424 -0.261230 1441913074 0.624390 0.299377 0.672424 -0.261230 1441913074 0.624390 0.299377 0.672424 -0.261230 1441913074 0.624390 0.299377 0.672424 -0.261230 1441913075 0.624390 0.299377 0.672424 -0.261230 1441913075 0.624390 0.299377 0.672424 -0.261230 1441913075 0.613953 0.308411 0.676697 -0.264587 1441913075 0.613953 0.308411 0.676697 -0.264587 1441913075 0.613953 0.308411 0.676697 -0.264587 1441913075 0.613953 0.308411 0.676697 -0.264587 1441913075 0.613953 0.308411 0.676697 -0.264587 1441913075 0.613953 0.308411 0.676697 -0.264587 1441913075 0.605469 0.316833 0.680176 -0.265198 1441913075 0.605469 0.316833 0.680176 -0.265198 1441913075 0.605469 0.316833 0.680176 -0.265198 1441913075 0.605469 0.316833 0.680176 -0.265198 1441913075 0.605469 0.316833 0.680176 -0.265198 1441913075 0.605469 0.316833 0.680176 -0.265198 1441913075 0.605469 0.316833 0.680176 -0.265198 1441913075 0.602356 0.320679 0.682861 -0.260742 1441913075 0.602356 0.320679 0.682861 -0.260742 1441913075 0.602356 0.320679 0.682861 -0.260742 1441913075 0.602356 0.320679 0.682861 -0.260742 1441913075 0.602356 0.320679 0.682861 -0.260742 1441913075 0.602356 0.320679 0.682861 -0.260742 1441913075 0.604065 0.318054 0.685913 -0.251709 1441913075 0.604065 0.318054 0.685913 -0.251709 1441913075 0.604065 0.318054 0.685913 -0.251709 1441913075 0.604065 0.318054 0.685913 -0.251709 1441913075 0.604065 0.318054 0.685913 -0.251709 1441913075 0.604065 0.318054 0.685913 -0.251709 1441913075 0.608521 0.310059 0.690308 -0.238708 1441913075 0.608521 0.310059 0.690308 -0.238708 1441913075 0.608521 0.310059 0.690308 -0.238708 1441913075 0.608521 0.310059 0.690308 -0.238708 1441913075 0.608521 0.310059 0.690308 -0.238708 1441913075 0.608521 0.310059 0.690308 -0.238708 1441913075 0.608521 0.310059 0.690308 -0.238708 1441913075 0.610657 0.301270 0.696838 -0.224976 1441913075 0.610657 0.301270 0.696838 -0.224976 1441913075 0.610657 0.301270 0.696838 -0.224976 1441913075 0.610657 0.301270 0.696838 -0.224976 1441913075 0.610657 0.301270 0.696838 -0.224976 1441913075 0.610657 0.301270 0.696838 -0.224976 1441913075 0.610657 0.301270 0.696838 -0.224976 1441913075 0.613098 0.291809 0.701294 -0.216919 1441913075 0.613098 0.291809 0.701294 -0.216919 1441913075 0.613098 0.291809 0.701294 -0.216919 1441913075 0.613098 0.291809 0.701294 -0.216919 1441913075 0.613098 0.291809 0.701294 -0.216919 1441913075 0.613098 0.291809 0.701294 -0.216919 1441913075 0.614685 0.284668 0.704224 -0.212280 1441913075 0.614685 0.284668 0.704224 -0.212280 1441913075 0.614685 0.284668 0.704224 -0.212280 1441913075 0.614685 0.284668 0.704224 -0.212280 1441913075 0.614685 0.284668 0.704224 -0.212280 1441913075 0.614685 0.284668 0.704224 -0.212280 1441913075 0.617676 0.279480 0.704285 -0.210327 1441913075 0.617676 0.279480 0.704285 -0.210327 1441913075 0.617676 0.279480 0.704285 -0.210327 1441913075 0.617676 0.279480 0.704285 -0.210327 1441913075 0.617676 0.279480 0.704285 -0.210327 1441913075 0.617676 0.279480 0.704285 -0.210327 1441913075 0.617676 0.279480 0.704285 -0.210327 1441913075 0.621948 0.273315 0.702759 -0.210938 1441913075 0.621948 0.273315 0.702759 -0.210938 1441913075 0.621948 0.273315 0.702759 -0.210938 1441913075 0.621948 0.273315 0.702759 -0.210938 1441913075 0.621948 0.273315 0.702759 -0.210938 1441913075 0.621948 0.273315 0.702759 -0.210938 1441913075 0.626221 0.269775 0.699463 -0.213867 1441913075 0.626221 0.269775 0.699463 -0.213867 1441913075 0.626221 0.269775 0.699463 -0.213867 1441913075 0.626221 0.269775 0.699463 -0.213867 1441913075 0.626221 0.269775 0.699463 -0.213867 1441913075 0.629761 0.269226 0.695679 -0.216553 1441913075 0.629761 0.269226 0.695679 -0.216553 1441913075 0.629761 0.269226 0.695679 -0.216553 1441913075 0.629761 0.269226 0.695679 -0.216553 1441913075 0.629761 0.269226 0.695679 -0.216553 1441913075 0.629761 0.269226 0.695679 -0.216553 1441913075 0.629028 0.272949 0.693787 -0.220154 1441913075 0.629028 0.272949 0.693787 -0.220154 1441913075 0.629028 0.272949 0.693787 -0.220154 1441913075 0.629028 0.272949 0.693787 -0.220154 1441913075 0.629028 0.272949 0.693787 -0.220154 1441913075 0.629028 0.272949 0.693787 -0.220154 1441913075 0.628601 0.278992 0.689575 -0.226685 1441913075 0.628601 0.278992 0.689575 -0.226685 1441913075 0.628601 0.278992 0.689575 -0.226685 1441913075 0.628601 0.278992 0.689575 -0.226685 1441913075 0.628601 0.278992 0.689575 -0.226685 1441913075 0.628601 0.278992 0.689575 -0.226685 1441913075 0.626953 0.285828 0.685852 -0.234009 1441913075 0.626953 0.285828 0.685852 -0.234009 1441913075 0.626953 0.285828 0.685852 -0.234009 1441913075 0.626953 0.285828 0.685852 -0.234009 1441913075 0.626953 0.285828 0.685852 -0.234009 1441913075 0.626953 0.285828 0.685852 -0.234009 1441913075 0.626953 0.285828 0.685852 -0.234009 1441913075 0.625549 0.292114 0.682678 -0.239319 1441913075 0.625549 0.292114 0.682678 -0.239319 1441913075 0.625549 0.292114 0.682678 -0.239319 1441913075 0.625549 0.292114 0.682678 -0.239319 1441913075 0.625549 0.292114 0.682678 -0.239319 1441913075 0.625549 0.292114 0.682678 -0.239319 1441913075 0.625732 0.295532 0.680359 -0.241150 1441913075 0.625732 0.295532 0.680359 -0.241150 1441913075 0.625732 0.295532 0.680359 -0.241150 1441913075 0.625732 0.295532 0.680359 -0.241150 1441913075 0.625732 0.295532 0.680359 -0.241150 1441913075 0.625732 0.295532 0.680359 -0.241150 1441913075 0.626099 0.296997 0.679565 -0.240601 1441913075 0.626099 0.296997 0.679565 -0.240601 1441913075 0.626099 0.296997 0.679565 -0.240601 1441913075 0.626099 0.296997 0.679565 -0.240601 1441913075 0.626099 0.296997 0.679565 -0.240601 1441913075 0.626099 0.296997 0.679565 -0.240601 1441913075 0.626099 0.296997 0.679565 -0.240601 1441913076 0.627258 0.296021 0.678955 -0.240479 1441913076 0.627258 0.296021 0.678955 -0.240479 1441913076 0.627258 0.296021 0.678955 -0.240479 1441913076 0.627258 0.296021 0.678955 -0.240479 1441913076 0.627258 0.296021 0.678955 -0.240479 1441913076 0.627258 0.296021 0.678955 -0.240479 1441913076 0.626526 0.294556 0.679810 -0.241760 1441913076 0.626526 0.294556 0.679810 -0.241760 1441913076 0.626526 0.294556 0.679810 -0.241760 1441913076 0.626526 0.294556 0.679810 -0.241760 1441913076 0.626526 0.294556 0.679810 -0.241760 1441913076 0.626526 0.294556 0.679810 -0.241760 1441913076 0.626526 0.294556 0.679810 -0.241760 1441913076 0.622437 0.296692 0.680603 -0.247559 1441913076 0.622437 0.296692 0.680603 -0.247559 1441913076 0.622437 0.296692 0.680603 -0.247559 1441913076 0.622437 0.296692 0.680603 -0.247559 1441913076 0.622437 0.296692 0.680603 -0.247559 1441913076 0.622437 0.296692 0.680603 -0.247559 1441913076 0.615967 0.303711 0.681396 -0.253052 1441913076 0.615967 0.303711 0.681396 -0.253052 1441913076 0.615967 0.303711 0.681396 -0.253052 1441913076 0.615967 0.303711 0.681396 -0.253052 1441913076 0.615967 0.303711 0.681396 -0.253052 1441913076 0.615967 0.303711 0.681396 -0.253052 1441913076 0.615967 0.303711 0.681396 -0.253052 1441913076 0.608337 0.314453 0.681030 -0.259033 1441913076 0.608337 0.314453 0.681030 -0.259033 1441913076 0.608337 0.314453 0.681030 -0.259033 1441913076 0.608337 0.314453 0.681030 -0.259033 1441913076 0.608337 0.314453 0.681030 -0.259033 1441913076 0.608337 0.314453 0.681030 -0.259033 1441913076 0.596924 0.325928 0.683411 -0.265137 1441913076 0.596924 0.325928 0.683411 -0.265137 1441913076 0.596924 0.325928 0.683411 -0.265137 1441913076 0.596924 0.325928 0.683411 -0.265137 1441913076 0.596924 0.325928 0.683411 -0.265137 1441913076 0.596924 0.325928 0.683411 -0.265137 1441913076 0.588806 0.337097 0.682800 -0.270874 1441913076 0.588806 0.337097 0.682800 -0.270874 1441913076 0.588806 0.337097 0.682800 -0.270874 1441913076 0.588806 0.337097 0.682800 -0.270874 1441913076 0.588806 0.337097 0.682800 -0.270874 1441913076 0.588806 0.337097 0.682800 -0.270874 1441913076 0.588806 0.337097 0.682800 -0.270874 1441913076 0.581787 0.348877 0.680908 -0.275879 1441913076 0.581787 0.348877 0.680908 -0.275879 1441913076 0.581787 0.348877 0.680908 -0.275879 1441913076 0.581787 0.348877 0.680908 -0.275879 1441913076 0.581787 0.348877 0.680908 -0.275879 1441913076 0.581787 0.348877 0.680908 -0.275879 1441913076 0.578674 0.355530 0.679382 -0.277588 1441913076 0.578674 0.355530 0.679382 -0.277588 1441913076 0.578674 0.355530 0.679382 -0.277588 1441913076 0.578674 0.355530 0.679382 -0.277588 1441913076 0.578674 0.355530 0.679382 -0.277588 1441913076 0.578674 0.355530 0.679382 -0.277588 1441913076 0.580322 0.355347 0.680054 -0.272766 1441913076 0.580322 0.355347 0.680054 -0.272766 1441913076 0.580322 0.355347 0.680054 -0.272766 1441913076 0.580322 0.355347 0.680054 -0.272766 1441913076 0.580322 0.355347 0.680054 -0.272766 1441913076 0.580322 0.355347 0.680054 -0.272766 1441913076 0.580322 0.355347 0.680054 -0.272766 1441913076 0.585632 0.348938 0.682007 -0.264832 1441913076 0.585632 0.348938 0.682007 -0.264832 1441913076 0.585632 0.348938 0.682007 -0.264832 1441913076 0.585632 0.348938 0.682007 -0.264832 1441913076 0.585632 0.348938 0.682007 -0.264832 1441913076 0.585632 0.348938 0.682007 -0.264832 1441913076 0.590210 0.341309 0.685303 -0.255859 1441913076 0.590210 0.341309 0.685303 -0.255859 1441913076 0.590210 0.341309 0.685303 -0.255859 1441913076 0.590210 0.341309 0.685303 -0.255859 1441913076 0.590210 0.341309 0.685303 -0.255859 1441913076 0.590210 0.341309 0.685303 -0.255859 1441913076 0.590210 0.341309 0.685303 -0.255859 1441913076 0.593567 0.332642 0.688782 -0.250000 1441913076 0.593567 0.332642 0.688782 -0.250000 1441913076 0.593567 0.332642 0.688782 -0.250000 1441913076 0.593567 0.332642 0.688782 -0.250000 1441913076 0.593567 0.332642 0.688782 -0.250000 1441913076 0.593567 0.332642 0.688782 -0.250000 1441913076 0.598083 0.322021 0.691284 -0.246277 1441913076 0.598083 0.322021 0.691284 -0.246277 1441913076 0.598083 0.322021 0.691284 -0.246277 1441913076 0.598083 0.322021 0.691284 -0.246277 1441913076 0.598083 0.322021 0.691284 -0.246277 1441913076 0.598083 0.322021 0.691284 -0.246277 1441913076 0.605591 0.309082 0.692688 -0.240601 1441913076 0.605591 0.309082 0.692688 -0.240601 1441913076 0.605591 0.309082 0.692688 -0.240601 1441913076 0.605591 0.309082 0.692688 -0.240601 1441913076 0.605591 0.309082 0.692688 -0.240601 1441913076 0.605591 0.309082 0.692688 -0.240601 1441913076 0.605591 0.309082 0.692688 -0.240601 1441913076 0.611877 0.298340 0.692566 -0.238464 1441913076 0.611877 0.298340 0.692566 -0.238464 1441913076 0.611877 0.298340 0.692566 -0.238464 1441913076 0.611877 0.298340 0.692566 -0.238464 1441913076 0.611877 0.298340 0.692566 -0.238464 1441913076 0.611877 0.298340 0.692566 -0.238464 1441913076 0.617859 0.290222 0.690491 -0.239014 1441913076 0.617859 0.290222 0.690491 -0.239014 1441913076 0.617859 0.290222 0.690491 -0.239014 1441913076 0.617859 0.290222 0.690491 -0.239014 1441913076 0.617859 0.290222 0.690491 -0.239014 1441913076 0.617859 0.290222 0.690491 -0.239014 1441913076 0.620544 0.285889 0.689819 -0.239380 1441913076 0.620544 0.285889 0.689819 -0.239380 1441913076 0.620544 0.285889 0.689819 -0.239380 1441913076 0.620544 0.285889 0.689819 -0.239380 1441913076 0.620544 0.285889 0.689819 -0.239380 1441913076 0.620544 0.285889 0.689819 -0.239380 1441913076 0.620544 0.285889 0.689819 -0.239380 1441913076 0.620911 0.286804 0.687927 -0.242676 1441913077 0.620911 0.286804 0.687927 -0.242676 1441913077 0.620911 0.286804 0.687927 -0.242676 1441913077 0.620911 0.286804 0.687927 -0.242676 1441913077 0.620911 0.286804 0.687927 -0.242676 1441913077 0.620911 0.286804 0.687927 -0.242676 1441913077 0.620605 0.290833 0.684143 -0.249146 1441913077 0.620605 0.290833 0.684143 -0.249146 1441913077 0.620605 0.290833 0.684143 -0.249146 1441913077 0.620605 0.290833 0.684143 -0.249146 1441913077 0.620605 0.290833 0.684143 -0.249146 1441913077 0.620605 0.290833 0.684143 -0.249146 1441913077 0.618835 0.297180 0.681274 -0.253906 1441913077 0.618835 0.297180 0.681274 -0.253906 1441913077 0.618835 0.297180 0.681274 -0.253906 1441913077 0.618835 0.297180 0.681274 -0.253906 1441913077 0.618835 0.297180 0.681274 -0.253906 1441913077 0.618835 0.297180 0.681274 -0.253906 1441913077 0.617920 0.302185 0.678406 -0.257874 1441913077 0.617920 0.302185 0.678406 -0.257874 1441913077 0.617920 0.302185 0.678406 -0.257874 1441913077 0.617920 0.302185 0.678406 -0.257874 1441913077 0.617920 0.302185 0.678406 -0.257874 1441913077 0.617920 0.302185 0.678406 -0.257874 1441913077 0.617920 0.302185 0.678406 -0.257874 1441913077 0.618591 0.304321 0.676147 -0.259888 1441913077 0.618591 0.304321 0.676147 -0.259888 1441913077 0.618591 0.304321 0.676147 -0.259888 1441913077 0.618591 0.304321 0.676147 -0.259888 1441913077 0.618591 0.304321 0.676147 -0.259888 1441913077 0.620422 0.304016 0.674561 -0.259705 1441913077 0.620422 0.304016 0.674561 -0.259705 1441913077 0.620422 0.304016 0.674561 -0.259705 1441913077 0.620422 0.304016 0.674561 -0.259705 1441913077 0.620422 0.304016 0.674561 -0.259705 1441913077 0.620422 0.304016 0.674561 -0.259705 1441913077 0.622803 0.303040 0.673279 -0.258728 1441913077 0.622803 0.303040 0.673279 -0.258728 1441913077 0.622803 0.303040 0.673279 -0.258728 1441913077 0.622803 0.303040 0.673279 -0.258728 1441913077 0.622803 0.303040 0.673279 -0.258728 1441913077 0.622803 0.303040 0.673279 -0.258728 1441913077 0.622803 0.303040 0.673279 -0.258728 1441913077 0.623230 0.304321 0.671265 -0.261353 1441913077 0.623230 0.304321 0.671265 -0.261353 1441913077 0.623230 0.304321 0.671265 -0.261353 1441913077 0.623230 0.304321 0.671265 -0.261353 1441913077 0.623230 0.304321 0.671265 -0.261353 1441913077 0.623230 0.304321 0.671265 -0.261353 1441913077 0.623230 0.304321 0.671265 -0.261353 1441913077 0.622986 0.305725 0.669800 -0.264038 1441913077 0.622986 0.305725 0.669800 -0.264038 1441913077 0.622986 0.305725 0.669800 -0.264038 1441913077 0.622986 0.305725 0.669800 -0.264038 1441913077 0.622986 0.305725 0.669800 -0.264038 1441913077 0.622986 0.305725 0.669800 -0.264038 1441913077 0.618469 0.308594 0.672241 -0.265076 1441913077 0.618469 0.308594 0.672241 -0.265076 1441913077 0.618469 0.308594 0.672241 -0.265076 1441913077 0.618469 0.308594 0.672241 -0.265076 1441913077 0.618469 0.308594 0.672241 -0.265076 1441913077 0.618469 0.308594 0.672241 -0.265076 1441913077 0.614197 0.310974 0.675049 -0.265198 1441913077 0.614197 0.310974 0.675049 -0.265198 1441913077 0.614197 0.310974 0.675049 -0.265198 1441913077 0.614197 0.310974 0.675049 -0.265198 1441913077 0.614197 0.310974 0.675049 -0.265198 1441913077 0.614197 0.310974 0.675049 -0.265198 1441913077 0.607544 0.314575 0.679016 -0.266113 1441913077 0.607544 0.314575 0.679016 -0.266113 1441913077 0.607544 0.314575 0.679016 -0.266113 1441913077 0.607544 0.314575 0.679016 -0.266113 1441913077 0.607544 0.314575 0.679016 -0.266113 1441913077 0.607544 0.314575 0.679016 -0.266113 1441913077 0.607544 0.314575 0.679016 -0.266113 1441913077 0.601379 0.318054 0.680847 -0.271179 1441913077 0.601379 0.318054 0.680847 -0.271179 1441913077 0.601379 0.318054 0.680847 -0.271179 1441913077 0.601379 0.318054 0.680847 -0.271179 1441913077 0.601379 0.318054 0.680847 -0.271179 1441913077 0.601379 0.318054 0.680847 -0.271179 1441913077 0.599121 0.320374 0.682678 -0.268860 1441913077 0.599121 0.320374 0.682678 -0.268860 1441913077 0.599121 0.320374 0.682678 -0.268860 1441913077 0.599121 0.320374 0.682678 -0.268860 1441913077 0.599121 0.320374 0.682678 -0.268860 1441913077 0.599121 0.320374 0.682678 -0.268860 1441913077 0.600098 0.321228 0.683838 -0.262695 1441913077 0.600098 0.321228 0.683838 -0.262695 1441913077 0.600098 0.321228 0.683838 -0.262695 1441913077 0.600098 0.321228 0.683838 -0.262695 1441913077 0.600098 0.321228 0.683838 -0.262695 1441913077 0.600098 0.321228 0.683838 -0.262695 1441913077 0.600098 0.321228 0.683838 -0.262695 1441913077 0.603821 0.318237 0.684143 -0.256958 1441913077 0.603821 0.318237 0.684143 -0.256958 1441913077 0.603821 0.318237 0.684143 -0.256958 1441913077 0.603821 0.318237 0.684143 -0.256958 1441913077 0.603821 0.318237 0.684143 -0.256958 1441913077 0.603821 0.318237 0.684143 -0.256958 1441913077 0.606567 0.313660 0.686829 -0.248779 1441913077 0.606567 0.313660 0.686829 -0.248779 1441913077 0.606567 0.313660 0.686829 -0.248779 1441913077 0.606567 0.313660 0.686829 -0.248779 1441913077 0.606567 0.313660 0.686829 -0.248779 1441913077 0.606567 0.313660 0.686829 -0.248779 1441913077 0.608704 0.308716 0.689331 -0.242798 1441913077 0.608704 0.308716 0.689331 -0.242798 1441913077 0.608704 0.308716 0.689331 -0.242798 1441913077 0.608704 0.308716 0.689331 -0.242798 1441913077 0.608704 0.308716 0.689331 -0.242798 1441913077 0.608704 0.308716 0.689331 -0.242798 1441913077 0.609985 0.302917 0.692017 -0.239014 1441913077 0.609985 0.302917 0.692017 -0.239014 1441913077 0.609985 0.302917 0.692017 -0.239014 1441913078 0.609985 0.302917 0.692017 -0.239014 1441913078 0.609985 0.302917 0.692017 -0.239014 1441913078 0.609985 0.302917 0.692017 -0.239014 1441913078 0.609985 0.302917 0.692017 -0.239014 1441913078 0.613220 0.294861 0.692139 -0.240601 1441913078 0.613220 0.294861 0.692139 -0.240601 1441913078 0.613220 0.294861 0.692139 -0.240601 1441913078 0.613220 0.294861 0.692139 -0.240601 1441913078 0.613220 0.294861 0.692139 -0.240601 1441913078 0.613220 0.294861 0.692139 -0.240601 1441913078 0.621521 0.283813 0.689758 -0.239502 1441913078 0.621521 0.283813 0.689758 -0.239502 1441913078 0.621521 0.283813 0.689758 -0.239502 1441913078 0.621521 0.283813 0.689758 -0.239502 1441913078 0.621521 0.283813 0.689758 -0.239502 1441913078 0.621521 0.283813 0.689758 -0.239502 1441913078 0.627502 0.274353 0.687988 -0.239868 1441913078 0.627502 0.274353 0.687988 -0.239868 1441913078 0.627502 0.274353 0.687988 -0.239868 1441913078 0.627502 0.274353 0.687988 -0.239868 1441913078 0.627502 0.274353 0.687988 -0.239868 1441913078 0.629028 0.272461 0.687439 -0.239624 1441913078 
0.630249 0.289856 0.671692 -0.259827 1441913080 0.630249 0.289856 0.671692 -0.259827 1441913080 0.630249 0.289856 0.671692 -0.259827 1441913080 0.629395 0.292542 0.670288 -0.262573 1441913080 0.629395 0.292542 0.670288 -0.262573 1441913080 0.629395 0.292542 0.670288 -0.262573 1441913080 0.629395 0.292542 0.670288 -0.262573 1441913080 0.629395 0.292542 0.670288 -0.262573 1441913080 0.629395 0.292542 0.670288 -0.262573 1441913080 0.629089 0.297363 0.666870 -0.266541 1441913080 0.629089 0.297363 0.666870 -0.266541 1441913080 0.629089 0.297363 0.666870 -0.266541 1441913080 0.629089 0.297363 0.666870 -0.266541 1441913080 0.629089 0.297363 0.666870 -0.266541 1441913080 0.629089 0.297363 0.666870 -0.266541 1441913080 0.632080 0.300842 0.660339 -0.271790 1441913080 0.632080 0.300842 0.660339 -0.271790 1441913080 0.632080 0.300842 0.660339 -0.271790 1441913080 0.632080 0.300842 0.660339 -0.271790 1441913080 0.632080 0.300842 0.660339 -0.271790 1441913080 0.632080 0.300842 0.660339 -0.271790 1441913080 0.632080 0.300842 0.660339 -0.271790 1441913080 0.637024 0.300659 0.655212 -0.272766 1441913080 0.637024 0.300659 0.655212 -0.272766 1441913080 0.637024 0.300659 0.655212 -0.272766 1441913080 0.637024 0.300659 0.655212 -0.272766 1441913080 0.637024 0.300659 0.655212 -0.272766 1441913080 0.637024 0.300659 0.655212 -0.272766 1441913080 0.640503 0.296814 0.655823 -0.267334 1441913080 0.640503 0.296814 0.655823 -0.267334 1441913080 0.640503 0.296814 0.655823 -0.267334 1441913080 0.640503 0.296814 0.655823 -0.267334 1441913080 0.640503 0.296814 0.655823 -0.267334 1441913080 0.640503 0.296814 0.655823 -0.267334 1441913080 0.641663 0.289795 0.661926 -0.257019 1441913080 0.641663 0.289795 0.661926 -0.257019 1441913080 0.641663 0.289795 0.661926 -0.257019 1441913080 0.641663 0.289795 0.661926 -0.257019 1441913080 0.641663 0.289795 0.661926 -0.257019 1441913080 0.641663 0.289795 0.661926 -0.257019 1441913080 0.642395 0.282227 0.667969 -0.247925 1441913080 0.642395 0.282227 0.667969 -0.247925 1441913080 0.642395 0.282227 0.667969 -0.247925 1441913080 0.642395 0.282227 0.667969 -0.247925 1441913080 0.642395 0.282227 0.667969 -0.247925 1441913080 0.642395 0.282227 0.667969 -0.247925 1441913080 0.641052 0.275574 0.674438 -0.241272 1441913080 0.641052 0.275574 0.674438 -0.241272 1441913080 0.641052 0.275574 0.674438 -0.241272 1441913080 0.641052 0.275574 0.674438 -0.241272 1441913080 0.641052 0.275574 0.674438 -0.241272 1441913080 0.641052 0.275574 0.674438 -0.241272 1441913080 0.639160 0.271729 0.679138 -0.237366 1441913080 0.639160 0.271729 0.679138 -0.237366 1441913080 0.639160 0.271729 0.679138 -0.237366 1441913080 0.639160 0.271729 0.679138 -0.237366 1441913080 0.639160 0.271729 0.679138 -0.237366 1441913080 0.639160 0.271729 0.679138 -0.237366 1441913080 0.639160 0.271729 0.679138 -0.237366 1441913080 0.637085 0.271240 0.681030 -0.237976 1441913080 0.637085 0.271240 0.681030 -0.237976 1441913080 0.637085 0.271240 0.681030 -0.237976 1441913080 0.637085 0.271240 0.681030 -0.237976 1441913080 0.637085 0.271240 0.681030 -0.237976 1441913080 0.633911 0.274048 0.681274 -0.242554 1441913080 0.633911 0.274048 0.681274 -0.242554 1441913080 0.633911 0.274048 0.681274 -0.242554 1441913080 0.633911 0.274048 0.681274 -0.242554 1441913080 0.633911 0.274048 0.681274 -0.242554 1441913080 0.633911 0.274048 0.681274 -0.242554 1441913080 0.633911 0.274048 0.681274 -0.242554 1441913080 0.631226 0.279602 0.679565 -0.247925 1441913080 0.631226 0.279602 0.679565 -0.247925 1441913080 0.631226 0.279602 0.679565 -0.247925 1441913080 0.631226 0.279602 0.679565 -0.247925 1441913080 0.631226 0.279602 0.679565 -0.247925 1441913080 0.631226 0.279602 0.679565 -0.247925 1441913080 0.631226 0.279602 0.679565 -0.247925 1441913080 0.629028 0.284729 0.678711 -0.250122 1441913080 0.629028 0.284729 0.678711 -0.250122 1441913080 0.629028 0.284729 0.678711 -0.250122 1441913080 0.629028 0.284729 0.678711 -0.250122 1441913080 0.629028 0.284729 0.678711 -0.250122 1441913080 0.629028 0.284729 0.678711 -0.250122 1441913080 0.627930 0.287537 0.678833 -0.249329 1441913080 0.627930 0.287537 0.678833 -0.249329 1441913080 0.627930 0.287537 0.678833 -0.249329 1441913080 0.627930 0.287537 0.678833 -0.249329 1441913080 0.627930 0.287537 0.678833 -0.249329 1441913080 0.627930 0.287537 0.678833 -0.249329 1441913080 0.627930 0.287537 0.678833 -0.249329 1441913080 0.625427 0.288696 0.682312 -0.244690 1441913080 0.625427 0.288696 0.682312 -0.244690 1441913080 0.625427 0.288696 0.682312 -0.244690 1441913080 0.625427 0.288696 0.682312 -0.244690 1441913080 0.625427 0.288696 0.682312 -0.244690 1441913081 0.625427 0.288696 0.682312 -0.244690 1441913081 0.623291 0.288147 0.685791 -0.240906 1441913081 0.623291 0.288147 0.685791 -0.240906 1441913081 0.623291 0.288147 0.685791 -0.240906 1441913081 0.623291 0.288147 0.685791 -0.240906 1441913081 0.623291 0.288147 0.685791 -0.240906 1441913081 0.623291 0.288147 0.685791 -0.240906 1441913081 0.620483 0.287537 0.689880 -0.237183 1441913081 0.620483 0.287537 0.689880 -0.237183 1441913081 0.620483 0.287537 0.689880 -0.237183 1441913081 0.620483 0.287537 0.689880 -0.237183 1441913081 0.620483 0.287537 0.689880 -0.237183 1441913081 0.620483 0.287537 0.689880 -0.237183 1441913081 0.620483 0.287537 0.689880 -0.237183 1441913081 0.616516 0.288635 0.694397 -0.233093 1441913081 0.616516 0.288635 0.694397 -0.233093 1441913081 0.616516 0.288635 0.694397 -0.233093 1441913081 0.616516 0.288635 0.694397 -0.233093 1441913081 0.616516 0.288635 0.694397 -0.233093 1441913081 0.616516 0.288635 0.694397 -0.233093 1441913081 0.613342 0.290771 0.695557 -0.235229 1441913081 0.613342 0.290771 0.695557 -0.235229 1441913081 0.613342 0.290771 0.695557 -0.235229 1441913081 0.613342 0.290771 0.695557 -0.235229 1441913081 0.613342 0.290771 0.695557 -0.235229 1441913081 0.613342 0.290771 0.695557 -0.235229 1441913081 0.610107 0.294800 0.694702 -0.241272 1441913081 0.610107 0.294800 0.694702 -0.241272 1441913081 0.610107 0.294800 0.694702 -0.241272 1441913081 0.610107 0.294800 0.694702 -0.241272 1441913081 0.610107 0.294800 0.694702 -0.241272 1441913081 0.610107 0.294800 0.694702 -0.241272 1441913081 0.610107 0.294800 0.694702 -0.241272 1441913081 0.607788 0.301819 0.689453 -0.253174 1441913081 0.607788 0.301819 0.689453 -0.253174 1441913081 0.607788 0.301819 0.689453 -0.253174 1441913081 0.607788 0.301819 0.689453 -0.253174 1441913081 0.607788 0.301819 0.689453 -0.253174 1441913081 0.607788 0.301819 0.689453 -0.253174 1441913081 0.603882 0.312195 0.683044 -0.266846 1441913081 0.603882 0.312195 0.683044 -0.266846 1441913081 0.603882 0.312195 0.683044 -0.266846 1441913081 0.603882 0.312195 0.683044 -0.266846 1441913081 0.603882 0.312195 0.683044 -0.266846 1441913081 0.603882 0.312195 0.683044 -0.266846 1441913081 0.603882 0.312195 0.683044 -0.266846 1441913081 0.600830 0.321533 0.677979 -0.275452 1441913081 0.600830 0.321533 0.677979 -0.275452 1441913081 0.600830 0.321533 0.677979 -0.275452 1441913081 0.600830 0.321533 0.677979 -0.275452 1441913081 0.600830 0.321533 0.677979 -0.275452 1441913081 0.600830 0.321533 0.677979 -0.275452 1441913081 0.601013 0.326111 0.673706 -0.280151 1441913081 0.601013 0.326111 0.673706 -0.280151 1441913081 0.601013 0.326111 0.673706 -0.280151 1441913081 0.601013 0.326111 0.673706 -0.280151 1441913081 0.601013 0.326111 0.673706 -0.280151 1441913081 0.601013 0.326111 0.673706 -0.280151 1441913081 0.603516 0.325928 0.670715 -0.282227 1441913081 0.603516 0.325928 0.670715 -0.282227 1441913081 0.603516 0.325928 0.670715 -0.282227 1441913081 0.603516 0.325928 0.670715 -0.282227 1441913081 0.603516 0.325928 0.670715 -0.282227 1441913081 0.603516 0.325928 0.670715 -0.282227 1441913081 0.608215 0.323425 0.668396 -0.280457 1441913081 0.608215 0.323425 0.668396 -0.280457 1441913081 0.608215 0.323425 0.668396 -0.280457 1441913081 0.608215 0.323425 0.668396 -0.280457 1441913081 0.608215 0.323425 0.668396 -0.280457 1441913081 0.608215 0.323425 0.668396 -0.280457 1441913081 0.608215 0.323425 0.668396 -0.280457 1441913081 0.613770 0.320801 0.664307 -0.281067 1441913081 0.613770 0.320801 0.664307 -0.281067 1441913081 0.613770 0.320801 0.664307 -0.281067 1441913081 0.613770 0.320801 0.664307 -0.281067 1441913081 0.613770 0.320801 0.664307 -0.281067 1441913081 0.613770 0.320801 0.664307 -0.281067 1441913081 0.619995 0.319275 0.658142 -0.283508 1441913081 0.619995 0.319275 0.658142 -0.283508 1441913081 0.619995 0.319275 0.658142 -0.283508 1441913081 0.619995 0.319275 0.658142 -0.283508 1441913081 0.619995 0.319275 0.658142 -0.283508 1441913081 0.619995 0.319275 0.658142 -0.283508 1441913081 0.626526 0.315430 0.654724 -0.281555 1441913081 0.626526 0.315430 0.654724 -0.281555 1441913081 0.626526 0.315430 0.654724 -0.281555 1441913081 0.626526 0.315430 0.654724 -0.281555 1441913081 0.626526 0.315430 0.654724 -0.281555 1441913081 0.626526 0.315430 0.654724 -0.281555 1441913081 0.630005 0.308838 0.657837 -0.273621 1441913081 0.630005 0.308838 0.657837 -0.273621 1441913081 0.630005 0.308838 0.657837 -0.273621 1441913081 0.630005 0.308838 0.657837 -0.273621 1441913081 0.630005 0.308838 0.657837 -0.273621 1441913081 0.630005 0.308838 0.657837 -0.273621 1441913081 0.630005 0.308838 0.657837 -0.273621 1441913081 0.632080 0.298218 0.666199 -0.259949 1441913081 0.632080 0.298218 0.666199 -0.259949 1441913081 0.632080 0.298218 0.666199 -0.259949 1441913081 0.632080 0.298218 0.666199 -0.259949 1441913081 0.632080 0.298218 0.666199 -0.259949 1441913081 0.632080 0.298218 0.666199 -0.259949 1441913081 0.638000 0.285400 0.670898 -0.247498 1441913081 0.638000 0.285400 0.670898 -0.247498 1441913081 0.638000 0.285400 0.670898 -0.247498 1441913081 0.638000 0.285400 0.670898 -0.247498 1441913081 0.638000 0.285400 0.670898 -0.247498 1441913081 0.638000 0.285400 0.670898 -0.247498 1441913081 0.639526 0.274780 0.677307 -0.238037 1441913081 0.639526 0.274780 0.677307 -0.238037 1441913081 0.639526 0.274780 0.677307 -0.238037 1441913081 0.639526 0.274780 0.677307 -0.238037 1441913081 0.639526 0.274780 0.677307 -0.238037 1441913081 0.639526 0.274780 0.677307 -0.238037 1441913081 0.641602 0.267334 0.679871 -0.233643 1441913082 0.641602 0.267334 0.679871 -0.233643 1441913082 0.641602 0.267334 0.679871 -0.233643 1441913082 0.641602 0.267334 0.679871 -0.233643 1441913082 0.641602 0.267334 0.679871 -0.233643 1441913082 0.641602 0.267334 0.679871 -0.233643 1441913082 0.641602 0.267334 0.679871 -0.233643 1441913082 0.640930 0.266174 0.680786 -0.234070 1441913082 0.640930 0.266174 0.680786 -0.234070 1441913082 0.640930 0.266174 0.680786 -0.234070 1441913082 0.640930 0.266174 0.680786 -0.234070 1441913082 0.640930 0.266174 0.680786 -0.234070 1441913082 0.640930 0.266174 0.680786 -0.234070 1441913082 0.641296 0.267944 0.677673 -0.239990 1441913082 0.641296 0.267944 0.677673 -0.239990 1441913082 0.641296 0.267944 0.677673 -0.239990 1441913082 0.641296 0.267944 0.677673 -0.239990 1441913082 0.641296 0.267944 0.677673 -0.239990 1441913082 0.641296 0.267944 0.677673 -0.239990 1441913082 0.640015 0.273926 0.673401 -0.248596 1441913082 0.640015 0.273926 0.673401 -0.248596 1441913082 0.640015 0.273926 0.673401 -0.248596 1441913082 0.640015 0.273926 0.673401 -0.248596 1441913082 0.640015 0.273926 0.673401 -0.248596 1441913082 0.640015 0.273926 0.673401 -0.248596 1441913082 0.640015 0.273926 0.673401 -0.248596 1441913082 0.639526 0.280457 0.668396 -0.255859 1441913082 0.639526 0.280457 0.668396 -0.255859 1441913082 0.639526 0.280457 0.668396 -0.255859 1441913082 0.639526 0.280457 0.668396 -0.255859 1441913082 0.639526 0.280457 0.668396 -0.255859 1441913082 0.639526 0.280457 0.668396 -0.255859 1441913082 0.639282 0.285339 0.664734 -0.260681 1441913082 0.639282 0.285339 0.664734 -0.260681 1441913082 0.639282 0.285339 0.664734 -0.260681 1441913082 0.639282 0.285339 0.664734 -0.260681 1441913082 0.639282 0.285339 0.664734 -0.260681 1441913082 0.639282 0.285339 0.664734 -0.260681 1441913082 0.638184 0.289063 0.664124 -0.260803 1441913082 0.638184 0.289063 0.664124 -0.260803 1441913082 0.638184 0.289063 0.664124 -0.260803 1441913082 0.638184 0.289063 0.664124 -0.260803 1441913082 0.638184 0.289063 0.664124 -0.260803 1441913082 0.637573 0.289734 0.665222 -0.258789 1441913082 0.637573 0.289734 0.665222 -0.258789 1441913082 0.637573 0.289734 0.665222 -0.258789 1441913082 0.637573 0.289734 0.665222 -0.258789 1441913082 0.637573 0.289734 0.665222 -0.258789 1441913082 0.637573 0.289734 0.665222 -0.258789 1441913082 0.634827 0.287598 0.669739 -0.256287 1441913082 0.634827 0.287598 0.669739 -0.256287 1441913082 0.634827 0.287598 0.669739 -0.256287 1441913082 0.634827 0.287598 0.669739 -0.256287 1441913082 0.634827 0.287598 0.669739 -0.256287 1441913082 0.634827 0.287598 0.669739 -0.256287 1441913082 0.634827 0.287598 0.669739 -0.256287 1441913082 0.633606 0.282959 0.675476 -0.249329 1441913082 0.633606 0.282959 0.675476 -0.249329 1441913082 0.633606 0.282959 0.675476 -0.249329 1441913082 0.633606 0.282959 0.675476 -0.249329 1441913082 0.633606 0.282959 0.675476 -0.249329 1441913082 0.633606 0.282959 0.675476 -0.249329 1441913082 0.630493 0.278381 0.682678 -0.242615 1441913082 0.630493 0.278381 0.682678 -0.242615 1441913082 0.630493 0.278381 0.682678 -0.242615 1441913082 0.630493 0.278381 0.682678 -0.242615 1441913082 0.630493 0.278381 0.682678 -0.242615 1441913082 0.630493 0.278381 0.682678 -0.242615 1441913082 0.626343 0.277039 0.687622 -0.240967 1441913082 0.626343 0.277039 0.687622 -0.240967 1441913082 0.626343 0.277039 0.687622 -0.240967 1441913082 0.626343 0.277039 0.687622 -0.240967 1441913082 0.626343 0.277039 0.687622 -0.240967 1441913082 0.626343 0.277039 0.687622 -0.240967 1441913082 0.626343 0.277039 0.687622 -0.240967 1441913082 0.622559 0.279480 0.687988 -0.246704 1441913082 0.622559 0.279480 0.687988 -0.246704 1441913082 0.622559 0.279480 0.687988 -0.246704 1441913082 0.622559 0.279480 0.687988 -0.246704 1441913082 0.622559 0.279480 0.687988 -0.246704 1441913082 0.622559 0.279480 0.687988 -0.246704 1441913082 0.620361 0.284363 0.684875 -0.255249 1441913082 0.620361 0.284363 0.684875 -0.255249 1441913082 0.620361 0.284363 0.684875 -0.255249 1441913082 0.620361 0.284363 0.684875 -0.255249 1441913082 0.620361 0.284363 0.684875 -0.255249 1441913082 0.620361 0.284363 0.684875 -0.255249 1441913082 0.620361 0.284363 0.684875 -0.255249 1441913082 0.619812 0.291626 0.680420 -0.260315 1441913082 0.619812 0.291626 0.680420 -0.260315 1441913082 0.619812 0.291626 0.680420 -0.260315 1441913082 0.619812 0.291626 0.680420 -0.260315 1441913082 0.619812 0.291626 0.680420 -0.260315 1441913082 0.619812 0.291626 0.680420 -0.260315 1441913082 0.619934 0.296753 0.676758 -0.263672 1441913082 0.619934 0.296753 0.676758 -0.263672 1441913082 0.619934 0.296753 0.676758 -0.263672 1441913082 0.619934 0.296753 0.676758 -0.263672 1441913082 0.619934 0.296753 0.676758 -0.263672 1441913082 0.619934 0.296753 0.676758 -0.263672 1441913082 0.620605 0.300903 0.672729 -0.267700 1441913082 0.620605 0.300903 0.672729 -0.267700 1441913082 0.620605 0.300903 0.672729 -0.267700 1441913082 0.620605 0.300903 0.672729 -0.267700 1441913082 0.620605 0.300903 0.672729 -0.267700 1441913082 0.620605 0.300903 0.672729 -0.267700 1441913082 0.620605 0.300903 0.672729 -0.267700 1441913082 0.620972 0.306885 0.667542 -0.272949 1441913082 0.620972 0.306885 0.667542 -0.272949 1441913082 0.620972 0.306885 0.667542 -0.272949 1441913082 0.620972 0.306885 0.667542 -0.272949 1441913082 0.620972 0.306885 0.667542 -0.272949 1441913082 0.620972 0.306885 0.667542 -0.272949 1441913082 0.626526 0.310181 0.658875 -0.277588 1441913083 0.626526 0.310181 0.658875 -0.277588 1441913083 0.626526 0.310181 0.658875 -0.277588 1441913083 0.626526 0.310181 0.658875 -0.277588 1441913083 0.636963 0.305725 0.651855 -0.275330 1441913083 0.636963 0.305725 0.651855 -0.275330 1441913083 0.636963 0.305725 0.651855 -0.275330 1441913083 0.636963 0.305725 0.651855 -0.275330 1441913083 0.636963 0.305725 0.651855 -0.275330 1441913083 0.643433 0.298340 0.652161 -0.267456 1441913083 0.643433 0.298340 0.652161 -0.267456 1441913083 0.643433 0.298340 0.652161 -0.267456 1441913083 0.643433 0.298340 0.652161 -0.267456 1441913083 0.643433 0.298340 0.652161 -0.267456 1441913083 0.643433 0.298340 0.652161 -0.267456 1441913083 0.648010 0.287048 0.659424 -0.250610 1441913083 0.648010 0.287048 0.659424 -0.250610 1441913083 0.648010 0.287048 0.659424 -0.250610 1441913083 0.648010 0.287048 0.659424 -0.250610 1441913083 0.648010 0.287048 0.659424 -0.250610 1441913083 0.648010 0.287048 0.659424 -0.250610 1441913083 0.650269 0.272095 0.668823 -0.235962 1441913083 0.650269 0.272095 0.668823 -0.235962 1441913083 0.650269 0.272095 0.668823 -0.235962 1441913083 0.650269 0.272095 0.668823 -0.235962 1441913083 0.650269 0.272095 0.668823 -0.235962 1441913083 0.650269 0.272095 0.668823 -0.235962 1441913083 0.650269 0.272095 0.668823 -0.235962 1441913083 0.653687 0.257874 0.675049 -0.224426 1441913083 0.653687 0.257874 0.675049 -0.224426 1441913083 0.653687 0.257874 0.675049 -0.224426 1441913083 0.653687 0.257874 0.675049 -0.224426 1441913083 0.653687 0.257874 0.675049 -0.224426 1441913083 0.653687 0.257874 0.675049 -0.224426 1441913083 0.655701 0.249023 0.678223 -0.219055 1441913083 0.655701 0.249023 0.678223 -0.219055 1441913083 0.655701 0.249023 0.678223 -0.219055 1441913083 0.655701 0.249023 0.678223 -0.219055 1441913083 0.655701 0.249023 0.678223 -0.219055 1441913083 0.655701 0.249023 0.678223 -0.219055 1441913083 0.656677 0.245667 0.678162 -0.220032 1441913083 0.656677 0.245667 0.678162 -0.220032 1441913083 0.656677 0.245667 0.678162 -0.220032 1441913083 0.656677 0.245667 0.678162 -0.220032 1441913083 0.656677 0.245667 0.678162 -0.220032 1441913083 0.656677 0.245667 0.678162 -0.220032 1441913083 0.656921 0.247864 0.675476 -0.225220 1441913083 0.656921 0.247864 0.675476 -0.225220 1441913083 0.656921 0.247864 0.675476 -0.225220 1441913083 0.656921 0.247864 0.675476 -0.225220 1441913083 0.656921 0.247864 0.675476 -0.225220 1441913083 0.656921 0.247864 0.675476 -0.225220 1441913083 0.655701 0.252869 0.672607 -0.231567 1441913083 0.655701 0.252869 0.672607 -0.231567 1441913083 0.655701 0.252869 0.672607 -0.231567 1441913083 0.655701 0.252869 0.672607 -0.231567 1441913083 0.655701 0.252869 0.672607 -0.231567 1441913083 0.655701 0.252869 0.672607 -0.231567 1441913083 0.654358 0.257874 0.670410 -0.236206 1441913083 0.654358 0.257874 0.670410 -0.236206 1441913083 0.654358 0.257874 0.670410 -0.236206 1441913083 0.654358 0.257874 0.670410 -0.236206 1441913083 0.654358 0.257874 0.670410 -0.236206 1441913083 0.654358 0.257874 0.670410 -0.236206 1441913083 0.649841 0.263428 0.671814 -0.238586 1441913083 0.649841 0.263428 0.671814 -0.238586 1441913083 0.649841 0.263428 0.671814 -0.238586 1441913083 0.649841 0.263428 0.671814 -0.238586 1441913083 0.649841 0.263428 0.671814 -0.238586 1441913083 0.649841 0.263428 0.671814 -0.238586 1441913083 0.645447 0.267273 0.674316 -0.239075 1441913083 0.645447 0.267273 0.674316 -0.239075 1441913083 0.645447 0.267273 0.674316 -0.239075 1441913083 0.645447 0.267273 0.674316 -0.239075 1441913083 0.645447 0.267273 0.674316 -0.239075 1441913083 0.645447 0.267273 0.674316 -0.239075 1441913083 0.639404 0.266785 0.682190 -0.233337 1441913083 0.639404 0.266785 0.682190 -0.233337 1441913083 0.639404 0.266785 0.682190 -0.233337 1441913083 0.639404 0.266785 0.682190 -0.233337 1441913083 0.639404 0.266785 0.682190 -0.233337 1441913083 0.639404 0.266785 0.682190 -0.233337 1441913083 0.639404 0.266785 0.682190 -0.233337 1441913083 0.634338 0.263794 0.691284 -0.223877 1441913083 0.634338 0.263794 0.691284 -0.223877 1441913083 0.634338 0.263794 0.691284 -0.223877 1441913083 0.634338 0.263794 0.691284 -0.223877 1441913083 0.634338 0.263794 0.691284 -0.223877 1441913083 0.633606 0.261169 0.695740 -0.214905 1441913083 0.633606 0.261169 0.695740 -0.214905 1441913083 0.633606 0.261169 0.695740 -0.214905 1441913083 0.633606 0.261169 0.695740 -0.214905 1441913083 0.633606 0.261169 0.695740 -0.214905 1441913083 0.633606 0.261169 0.695740 -0.214905 1441913083 0.631165 0.263611 0.696411 -0.217041 1441913083 0.631165 0.263611 0.696411 -0.217041 1441913083 0.631165 0.263611 0.696411 -0.217041 1441913083 0.631165 0.263611 0.696411 -0.217041 1441913083 0.631165 0.263611 0.696411 -0.217041 1441913083 0.631165 0.263611 0.696411 -0.217041 1441913083 0.627991 0.273621 0.691223 -0.229980 1441913083 0.627991 0.273621 0.691223 -0.229980 1441913083 0.627991 0.273621 0.691223 -0.229980 1441913083 0.627991 0.273621 0.691223 -0.229980 1441913083 0.627991 0.273621 0.691223 -0.229980 1441913083 0.627991 0.273621 0.691223 -0.229980 1441913083 0.622986 0.288635 0.681335 -0.253479 1441913083 0.622986 0.288635 0.681335 -0.253479 1441913084 0.622986 0.288635 0.681335 -0.253479 1441913084 0.622986 0.288635 0.681335 -0.253479 1441913084 0.622986 0.288635 0.681335 -0.253479 1441913084 0.622986 0.288635 0.681335 -0.253479 1441913084 0.622986 0.288635 0.681335 -0.253479 1441913084 0.615601 0.305359 0.673462 -0.272400 1441913084 0.615601 0.305359 0.673462 -0.272400 1441913084 0.615601 0.305359 0.673462 -0.272400 1441913084 0.615601 0.305359 0.673462 -0.272400 1441913084 0.615601 0.305359 0.673462 -0.272400 1441913084 0.615601 0.305359 0.673462 -0.272400 1441913084 0.609009 0.319946 0.667480 -0.284851 1441913084 0.609009 0.319946 0.667480 -0.284851 1441913084 0.609009 0.319946 0.667480 -0.284851 1441913084 0.609009 0.319946 0.667480 -0.284851 1441913084 0.609009 0.319946 0.667480 -0.284851 1441913084 0.609009 0.319946 0.667480 -0.284851 1441913084 0.605225 0.330383 0.662231 -0.293152 1441913084 0.605225 0.330383 0.662231 -0.293152 1441913084 0.605225 0.330383 0.662231 -0.293152 1441913084 0.605225 0.330383 0.662231 -0.293152 1441913084 0.605225 0.330383 0.662231 -0.293152 1441913084 0.605225 0.330383 0.662231 -0.293152 1441913084 0.605225 0.330383 0.662231 -0.293152 1441913084 0.605835 0.333008 0.657715 -0.299011 1441913084 0.605835 0.333008 0.657715 -0.299011 1441913084 0.605835 0.333008 0.657715 -0.299011 1441913084 0.605835 0.333008 0.657715 -0.299011 1441913084 0.605835 0.333008 0.657715 -0.299011 1441913084 0.605835 0.333008 0.657715 -0.299011 1441913084 0.605835 0.333008 0.657715 -0.299011 1441913084 0.606567 0.335083 0.653381 -0.304626 1441913084 0.606567 0.335083 0.653381 -0.304626 1441913084 0.606567 0.335083 0.653381 -0.304626 1441913084 0.606567 0.335083 0.653381 -0.304626 1441913084 0.606567 0.335083 0.653381 -0.304626 1441913084 0.606567 0.335083 0.653381 -0.304626 1441913084 0.610840 0.335693 0.650024 -0.302673 1441913084 0.610840 0.335693 0.650024 -0.302673 1441913084 0.610840 0.335693 0.650024 -0.302673 1441913084 0.610840 0.335693 0.650024 -0.302673 1441913084 0.613281 0.331055 0.653381 -0.295471 1441913084 0.613281 0.331055 0.653381 -0.295471 1441913084 0.613281 0.331055 0.653381 -0.295471 1441913084 0.613281 0.331055 0.653381 -0.295471 1441913084 0.613281 0.331055 0.653381 -0.295471 1441913084 0.613281 0.331055 0.653381 -0.295471 1441913084 0.617371 0.320923 0.660339 -0.282349 1441913084 0.617371 0.320923 0.660339 -0.282349 1441913084 0.617371 0.320923 0.660339 -0.282349 1441913084 0.617371 0.320923 0.660339 -0.282349 1441913084 0.617371 0.320923 0.660339 -0.282349 1441913084 0.617371 0.320923 0.660339 -0.282349 1441913084 0.621704 0.307800 0.668030 -0.269043 1441913084 0.621704 0.307800 0.668030 -0.269043 1441913084 0.621704 0.307800 0.668030 -0.269043 1441913084 0.621704 0.307800 0.668030 -0.269043 1441913084 0.621704 0.307800 0.668030 -0.269043 1441913084 0.621704 0.307800 0.668030 -0.269043 1441913084 0.621704 0.307800 0.668030 -0.269043 1441913084 0.624756 0.294006 0.675720 -0.258057 1441913084 0.624756 0.294006 0.675720 -0.258057 1441913084 0.624756 0.294006 0.675720 -0.258057 1441913084 0.624756 0.294006 0.675720 -0.258057 1441913084 0.624756 0.294006 0.675720 -0.258057 1441913084 0.624756 0.294006 0.675720 -0.258057 1441913084 0.627319 0.282959 0.681580 -0.248535 1441913084 0.627319 0.282959 0.681580 -0.248535 1441913084 0.627319 0.282959 0.681580 -0.248535 1441913084 0.627319 0.282959 0.681580 -0.248535 1441913084 0.627319 0.282959 0.681580 -0.248535 1441913084 0.627319 0.282959 0.681580 -0.248535 1441913084 0.629395 0.274841 0.684998 -0.242981 1441913084 0.629395 0.274841 0.684998 -0.242981 1441913084 0.629395 0.274841 0.684998 -0.242981 1441913084 0.629395 0.274841 0.684998 -0.242981 1441913084 0.629395 0.274841 0.684998 -0.242981 1441913084 0.629395 0.274841 0.684998 -0.242981 1441913084 0.629395 0.274841 0.684998 -0.242981 1441913084 0.631287 0.270264 0.685242 -0.242493 1441913084 0.631287 0.270264 0.685242 -0.242493 1441913084 0.631287 0.270264 0.685242 -0.242493 1441913084 0.631287 0.270264 0.685242 -0.242493 1441913084 0.631287 0.270264 0.685242 -0.242493 1441913084 0.631287 0.270264 0.685242 -0.242493 1441913084 0.632141 0.270386 0.683289 -0.245605 1441913084 0.632141 0.270386 0.683289 -0.245605 1441913084 0.632141 0.270386 0.683289 -0.245605 1441913084 0.632141 0.270386 0.683289 -0.245605 1441913084 0.632141 0.270386 0.683289 -0.245605 1441913084 0.632141 0.270386 0.683289 -0.245605 1441913084 0.632141 0.274780 0.679382 -0.251465 1441913084 0.632141 0.274780 0.679382 -0.251465 1441913084 0.632141 0.274780 0.679382 -0.251465 1441913084 0.632141 0.274780 0.679382 -0.251465 1441913084 0.632141 0.274780 0.679382 -0.251465 1441913084 0.632141 0.274780 0.679382 -0.251465 1441913084 0.631958 0.279663 0.675537 -0.256836 1441913084 0.631958 0.279663 0.675537 -0.256836 1441913084 0.631958 0.279663 0.675537 -0.256836 1441913084 0.631958 0.279663 0.675537 -0.256836 1441913084 0.631958 0.279663 0.675537 -0.256836 1441913084 0.631958 0.279663 0.675537 -0.256836 1441913084 0.631958 0.279663 0.675537 -0.256836 1441913084 0.630920 0.283508 0.674011 -0.259216 1441913084 0.630920 0.283508 0.674011 -0.259216 1441913084 0.630920 0.283508 0.674011 -0.259216 1441913084 0.630920 0.283508 0.674011 -0.259216 1441913084 0.630920 0.283508 0.674011 -0.259216 1441913084 0.630920 0.283508 0.674011 -0.259216 1441913084 0.631104 0.284363 0.674561 -0.256409 1441913084 0.631104 0.284363 0.674561 -0.256409 1441913084 0.631104 0.284363 0.674561 -0.256409 1441913085 0.631104 0.284363 0.674561 -0.256409 1441913085 0.631104 0.284363 0.674561 -0.256409 1441913085 0.631104 0.284363 0.674561 -0.256409 1441913085 0.630737 0.283447 0.677124 -0.251648 1441913085 0.630737 0.283447 0.677124 -0.251648 1441913085 0.630737 0.283447 0.677124 -0.251648 1441913085 0.630737 0.283447 0.677124 -0.251648 1441913085 0.630737 0.283447 0.677124 -0.251648 1441913085 0.630737 0.283447 0.677124 -0.251648 1441913085 0.630127 0.281860 0.680237 -0.246460 1441913085 0.630127 0.281860 0.680237 -0.246460 1441913085 0.630127 0.281860 0.680237 -0.246460 1441913085 0.630127 0.281860 0.680237 -0.246460 1441913085 0.630127 0.281860 0.680237 -0.246460 1441913085 0.630127 0.281860 0.680237 -0.246460 1441913085 0.628235 0.280029 0.685486 -0.238647 1441913085 0.628235 0.280029 0.685486 -0.238647 1441913085 0.628235 0.280029 0.685486 -0.238647 1441913085 0.628235 0.280029 0.685486 -0.238647 1441913085 0.628235 0.280029 0.685486 -0.238647 1441913085 0.628235 0.280029 0.685486 -0.238647 1441913085 0.629028 0.277283 0.687256 -0.234680 1441913085 0.629028 0.277283 0.687256 -0.234680 1441913085 0.629028 0.277283 0.687256 -0.234680 1441913085 0.629028 0.277283 0.687256 -0.234680 1441913085 0.629028 0.277283 0.687256 -0.234680 1441913085 0.629028 0.277283 0.687256 -0.234680 1441913085 0.631958 0.275879 0.683777 -0.238525 1441913085 0.631958 0.275879 0.683777 -0.238525 1441913085 0.631958 0.275879 0.683777 -0.238525 1441913085 0.631958 0.275879 0.683777 -0.238525 1441913085 0.631958 0.275879 0.683777 -0.238525 1441913085 0.631958 0.275879 0.683777 -0.238525 1441913085 0.631958 0.275879 0.683777 -0.238525 1441913085 0.632751 0.279785 0.678833 -0.245789 1441913085 0.632751 0.279785 0.678833 -0.245789 1441913085 0.632751 0.279785 0.678833 -0.245789 1441913085 0.632751 0.279785 0.678833 -0.245789 1441913085 0.632751 0.279785 0.678833 -0.245789 1441913085 0.632751 0.279785 0.678833 -0.245789 1441913085 0.633118 0.286133 0.672363 -0.255310 1441913085 0.633118 0.286133 0.672363 -0.255310 1441913085 0.633118 0.286133 0.672363 -0.255310 1441913085 0.633118 0.286133 0.672363 -0.255310 1441913085 0.633118 0.286133 0.672363 -0.255310 1441913085 0.633118 0.286133 0.672363 -0.255310 1441913085 0.632996 0.293213 0.665344 -0.265625 1441913085 0.632996 0.293213 0.665344 -0.265625 1441913085 0.632996 0.293213 0.665344 -0.265625 1441913085 0.632996 0.293213 0.665344 -0.265625 1441913085 0.632996 0.293213 0.665344 -0.265625 1441913085 0.632996 0.293213 0.665344 -0.265625 1441913085 0.631592 0.301270 0.659180 -0.275085 1441913085 0.631592 0.301270 0.659180 -0.275085 1441913085 0.631592 0.301270 0.659180 -0.275085 1441913085 0.631592 0.301270 0.659180 -0.275085 1441913085 0.631592 0.301270 0.659180 -0.275085 1441913085 0.631592 0.301270 0.659180 -0.275085 1441913085 0.630920 0.307495 0.653809 -0.282532 1441913085 0.630920 0.307495 0.653809 -0.282532 1441913085 0.630920 0.307495 0.653809 -0.282532 1441913085 0.630920 0.307495 0.653809 -0.282532 1441913085 0.630920 0.307495 0.653809 -0.282532 1441913085 0.630920 0.307495 0.653809 -0.282532 1441913085 0.630920 0.307495 0.653809 -0.282532 1441913085 0.632568 0.312988 0.646423 -0.289795 1441913085 0.632568 0.312988 0.646423 -0.289795 1441913085 0.632568 0.312988 0.646423 -0.289795 1441913085 0.632568 0.312988 0.646423 -0.289795 1441913085
[truncated: 206,504 more chars]
