# Supplementary material for: Quaternion-Based Gesture Recognition Using Wireless Wearable Motion Capture Sensors
Source: Sensors (Basel). 2016 Apr 28;16(5):605. doi: 10.3390/s16050605 (PMC4883296; doi:10.3390/s16050605)
Supplement: Supplementary file 1 [file sensors-16-00605-s001.zip › MultiSensorGestureData/P4/3. Throw/Training15.txt]

-0.233765 0.548950 0.180054 -0.782043 1441913245 -0.233765 0.548950 0.180054 -0.782043 1441913245 -0.233765 0.548950 0.180054 -0.782043 1441913245 -0.106934 0.599487 0.034119 -0.792480 1441913245 -0.106934 0.599487 0.034119 -0.792480 1441913245 -0.106934 0.599487 0.034119 -0.792480 1441913245 -0.106934 0.599487 0.034119 -0.792480 1441913245 -0.106934 0.599487 0.034119 -0.792480 1441913245 -0.106934 0.599487 0.034119 -0.792480 1441913245 -0.006775 0.615112 -0.129211 -0.777771 1441913245 -0.006775 0.615112 -0.129211 -0.777771 1441913245 -0.006775 0.615112 -0.129211 -0.777771 1441913245 -0.006775 0.615112 -0.129211 -0.777771 1441913245 -0.006775 0.615112 -0.129211 -0.777771 1441913245 -0.006775 0.615112 -0.129211 -0.777771 1441913245 -0.006775 0.615112 -0.129211 -0.777771 1441913245 -0.006775 0.615112 -0.129211 -0.777771 1441913245 0.103210 0.606323 -0.277527 -0.738037 1441913245 0.103210 0.606323 -0.277527 -0.738037 1441913245 0.103210 0.606323 -0.277527 -0.738037 1441913245 0.103210 0.606323 -0.277527 -0.738037 1441913245 0.103210 0.606323 -0.277527 -0.738037 1441913245 0.103210 0.606323 -0.277527 -0.738037 1441913245 0.211426 0.573120 -0.423828 -0.668701 1441913245 0.211426 0.573120 -0.423828 -0.668701 1441913245 0.211426 0.573120 -0.423828 -0.668701 1441913245 0.211426 0.573120 -0.423828 -0.668701 1441913245 0.211426 0.573120 -0.423828 -0.668701 1441913245 0.211426 0.573120 -0.423828 -0.668701 1441913245 0.287292 0.525696 -0.555603 -0.576599 1441913245 0.287292 0.525696 -0.555603 -0.576599 1441913245 0.287292 0.525696 -0.555603 -0.576599 1441913245 0.287292 0.525696 -0.555603 -0.576599 1441913245 0.287292 0.525696 -0.555603 -0.576599 1441913245 0.287292 0.525696 -0.555603 -0.576599 1441913245 0.315002 0.502991 -0.594299 -0.542786 1441913245 0.315002 0.502991 -0.594299 -0.542786 1441913245 0.315002 0.502991 -0.594299 -0.542786 1441913245 0.315002 0.502991 -0.594299 -0.542786 1441913245 0.288879 0.532288 -0.586365 -0.537964 1441913245 0.288879 0.532288 -0.586365 -0.537964 1441913245 0.288879 0.532288 -0.586365 -0.537964 1441913245 0.288879 0.532288 -0.586365 -0.537964 1441913245 0.288879 0.532288 -0.586365 -0.537964 1441913245 0.288879 0.532288 -0.586365 -0.537964 1441913245 0.264099 0.563416 -0.557251 -0.549866 1441913245 0.264099 0.563416 -0.557251 -0.549866 1441913245 0.264099 0.563416 -0.557251 -0.549866 1441913245 0.264099 0.563416 -0.557251 -0.549866 1441913245 0.200806 0.602051 -0.504944 -0.585083 1441913245 0.200806 0.602051 -0.504944 -0.585083 1441913245 0.200806 0.602051 -0.504944 -0.585083 1441913245 0.200806 0.602051 -0.504944 -0.585083 1441913245 0.200806 0.602051 -0.504944 -0.585083 1441913245 0.200806 0.602051 -0.504944 -0.585083 1441913245 0.106506 0.632019 -0.419495 -0.642883 1441913245 0.106506 0.632019 -0.419495 -0.642883 1441913245 0.106506 0.632019 -0.419495 -0.642883 1441913245 0.106506 0.632019 -0.419495 -0.642883 1441913245 0.106506 0.632019 -0.419495 -0.642883 1441913245 0.106506 0.632019 -0.419495 -0.642883 1441913245 -0.050842 0.631653 -0.319946 -0.704346 1441913245 -0.050842 0.631653 -0.319946 -0.704346 1441913245 -0.050842 0.631653 -0.319946 -0.704346 1441913245 -0.050842 0.631653 -0.319946 -0.704346 1441913245 -0.248779 0.548340 -0.193909 -0.774475 1441913245 -0.248779 0.548340 -0.193909 -0.774475 1441913245 -0.248779 0.548340 -0.193909 -0.774475 1441913245 -0.248779 0.548340 -0.193909 -0.774475 1441913245 -0.248779 0.548340 -0.193909 -0.774475 1441913245 -0.248779 0.548340 -0.193909 -0.774475 1441913245 -0.443787 0.384216 -0.066345 -0.806946 1441913245 -0.443787 0.384216 -0.066345 -0.806946 1441913245 -0.443787 0.384216 -0.066345 -0.806946 1441913245 -0.443787 0.384216 -0.066345 -0.806946 1441913245 -0.443787 0.384216 -0.066345 -0.806946 1441913245 -0.443787 0.384216 -0.066345 -0.806946 1441913245 -0.567993 0.250488 0.022217 -0.783691 1441913245 -0.567993 0.250488 0.022217 -0.783691 1441913245 -0.567993 0.250488 0.022217 -0.783691 1441913245 -0.567993 0.250488 0.022217 -0.783691 1441913245 -0.567993 0.250488 0.022217 -0.783691 1441913245 -0.567993 0.250488 0.022217 -0.783691 1441913245 -0.589966 0.212891 0.045105 -0.777588 1441913245 -0.589966 0.212891 0.045105 -0.777588 1441913245 -0.589966 0.212891 0.045105 -0.777588 1441913245 -0.589966 0.212891 0.045105 -0.777588 1441913245 -0.589966 0.212891 0.045105 -0.777588 1441913245 -0.589966 0.212891 0.045105 -0.777588 1441913245 -0.589966 0.212891 0.045105 -0.777588 1441913245 -0.589966 0.212891 0.045105 -0.777588 1441913245 -0.573792 0.191101 0.074036 -0.793030 1441913245 -0.573792 0.191101 0.074036 -0.793030 1441913245 -0.573792 0.191101 0.074036 -0.793030 1441913245 -0.573792 0.191101 0.074036 -0.793030 1441913245 -0.573792 0.191101 0.074036 -0.793030 1441913245 -0.573792 0.191101 0.074036 -0.793030 1441913245 -0.552917 0.216309 0.108887 -0.797302 1441913245 -0.552917 0.216309 0.108887 -0.797302 1441913245 -0.552917 0.216309 0.108887 -0.797302 1441913245 -0.552917 0.216309 0.108887 -0.797302 1441913245 -0.552917 0.216309 0.108887 -0.797302 1441913246 -0.552917 0.216309 0.108887 -0.797302 1441913246 -0.521179 0.253662 0.112732 -0.807068 1441913246 -0.521179 0.253662 0.112732 -0.807068 1441913246 -0.521179 0.253662 0.112732 -0.807068 1441913246 -0.521179 0.253662 0.112732 -0.807068 1441913246 -0.521179 0.253662 0.112732 -0.807068 1441913246 -0.521179 0.253662 0.112732 -0.807068 1441913246 -0.445190 0.321533 0.098389 -0.829956 1441913246 -0.445190 0.321533 0.098389 -0.829956 1441913246 -0.445190 0.321533 0.098389 -0.829956 1441913246 -0.445190 0.321533 0.098389 -0.829956 1441913246 -0.445190 0.321533 0.098389 -0.829956 1441913246 -0.445190 0.321533 0.098389 -0.829956 1441913246 -0.329468 0.412109 0.054077 -0.847778 1441913246 -0.329468 0.412109 0.054077 -0.847778 1441913246 -0.329468 0.412109 0.054077 -0.847778 1441913246 -0.329468 0.412109 0.054077 -0.847778 1441913246 -0.329468 0.412109 0.054077 -0.847778 1441913246 -0.329468 0.412109 0.054077 -0.847778 1441913246 -0.200256 0.499512 -0.048035 -0.841492 1441913246 -0.200256 0.499512 -0.048035 -0.841492 1441913246 -0.200256 0.499512 -0.048035 -0.841492 1441913246 -0.200256 0.499512 -0.048035 -0.841492 1441913246 -0.069153 0.574524 -0.162048 -0.799316 1441913246 -0.069153 0.574524 -0.162048 -0.799316 1441913246 -0.069153 0.574524 -0.162048 -0.799316 1441913246 -0.069153 0.574524 -0.162048 -0.799316 1441913246 -0.069153 0.574524 -0.162048 -0.799316 1441913246 -0.069153 0.574524 -0.162048 -0.799316 1441913246 0.081299 0.624451 -0.284119 -0.723022 1441913246 0.081299 0.624451 -0.284119 -0.723022 1441913246 0.081299 0.624451 -0.284119 -0.723022 1441913246 0.081299 0.624451 -0.284119 -0.723022 1441913246 0.081299 0.624451 -0.284119 -0.723022 1441913246 0.081299 0.624451 -0.284119 -0.723022 1441913246 0.229004 0.630554 -0.385681 -0.633423 1441913246 0.229004 0.630554 -0.385681 -0.633423 1441913246 0.229004 0.630554 -0.385681 -0.633423 1441913246 0.229004 0.630554 -0.385681 -0.633423 1441913246 0.229004 0.630554 -0.385681 -0.633423 1441913246 0.229004 0.630554 -0.385681 -0.633423 1441913246 0.229004 0.630554 -0.385681 -0.633423 1441913246 0.229004 0.630554 -0.385681 -0.633423 1441913246 0.341248 0.593933 -0.467957 -0.558411 1441913246 0.341248 0.593933 -0.467957 -0.558411 1441913246 0.341248 0.593933 -0.467957 -0.558411 1441913246 0.341248 0.593933 -0.467957 -0.558411 1441913246 0.341248 0.593933 -0.467957 -0.558411 1441913246 0.405090 0.549377 -0.533386 -0.499512 1441913246 0.405090 0.549377 -0.533386 -0.499512 1441913246 0.405090 0.549377 -0.533386 -0.499512 1441913246 0.405090 0.549377 -0.533386 -0.499512 1441913246 0.405090 0.549377 -0.533386 -0.499512 1441913246 0.405090 0.549377 -0.533386 -0.499512 1441913246 0.405090 0.549377 -0.533386 -0.499512 1441913246 0.426941 0.526062 -0.564392 -0.471619 1441913246 0.426941 0.526062 -0.564392 -0.471619 1441913246 0.426941 0.526062 -0.564392 -0.471619 1441913246 0.426941 0.526062 -0.564392 -0.471619 1441913246 0.426941 0.526062 -0.564392 -0.471619 1441913246 0.426941 0.526062 -0.564392 -0.471619 1441913246 0.411499 0.540283 -0.548340 -0.487915 1441913246 0.411499 0.540283 -0.548340 -0.487915 1441913246 0.411499 0.540283 -0.548340 -0.487915 1441913246 0.411499 0.540283 -0.548340 -0.487915 1441913246 0.411499 0.540283 -0.548340 -0.487915 1441913246 0.411499 0.540283 -0.548340 -0.487915 1441913246 0.411499 0.540283 -0.548340 -0.487915 1441913246 0.376282 0.570435 -0.501160 -0.530884 1441913246 0.376282 0.570435 -0.501160 -0.530884 1441913246 0.376282 0.570435 -0.501160 -0.530884 1441913246 0.376282 0.570435 -0.501160 -0.530884 1441913246 0.376282 0.570435 -0.501160 -0.530884 1441913246 0.304871 0.606323 -0.442993 -0.585815 1441913246 0.304871 0.606323 -0.442993 -0.585815 1441913246 0.304871 0.606323 -0.442993 -0.585815 1441913246 0.304871 0.606323 -0.442993 -0.585815 1441913246 0.304871 0.606323 -0.442993 -0.585815 1441913246 0.304871 0.606323 -0.442993 -0.585815 1441913246 0.202271 0.629883 -0.369202 -0.652710 1441913246 0.202271 0.629883 -0.369202 -0.652710 1441913246 0.202271 0.629883 -0.369202 -0.652710 1441913246 0.202271 0.629883 -0.369202 -0.652710 1441913246 0.202271 0.629883 -0.369202 -0.652710 1441913246 0.202271 0.629883 -0.369202 -0.652710 1441913246 0.059937 0.627869 -0.296204 -0.717224 1441913246 0.059937 0.627869 -0.296204 -0.717224 1441913246 0.059937 0.627869 -0.296204 -0.717224 1441913246 0.059937 0.627869 -0.296204 -0.717224 1441913246 0.059937 0.627869 -0.296204 -0.717224 1441913246 0.059937 0.627869 -0.296204 -0.717224 1441913246 0.059937 0.627869 -0.296204 -0.717224 1441913246 -0.119934 0.578735 -0.236816 -0.771118 1441913246 -0.119934 0.578735 -0.236816 -0.771118 1441913246 -0.119934 0.578735 -0.236816 -0.771118 1441913246 -0.119934 0.578735 -0.236816 -0.771118 1441913246 -0.119934 0.578735 -0.236816 -0.771118 1441913246 -0.119934 0.578735 -0.236816 -0.771118 1441913246 -0.277466 0.483337 -0.159424 -0.814880 1441913246 -0.277466 0.483337 -0.159424 -0.814880 1441913246 -0.277466 0.483337 -0.159424 -0.814880 1441913246 -0.277466 0.483337 -0.159424 -0.814880 1441913246 -0.277466 0.483337 -0.159424 -0.814880 1441913246 -0.277466 0.483337 -0.159424 -0.814880 1441913246 -0.396790 0.381226 -0.027649 -0.834595 1441913246 -0.396790 0.381226 -0.027649 -0.834595 1441913246 -0.396790 0.381226 -0.027649 -0.834595 1441913246 -0.396790 0.381226 -0.027649 -0.834595 1441913246 -0.396790 0.381226 -0.027649 -0.834595 1441913246 -0.396790 0.381226 -0.027649 -0.834595 1441913247 -0.504028 0.304382 0.076538 -0.804688 1441913247 -0.504028 0.304382 0.076538 -0.804688 1441913247 -0.504028 0.304382 0.076538 -0.804688 1441913247 -0.504028 0.304382 0.076538 -0.804688 1441913247 -0.504028 0.304382 0.076538 -0.804688 1441913247 -0.504028 0.304382 0.076538 -0.804688 1441913247 -0.504028 0.304382 0.076538 -0.804688 1441913247 -0.524048 0.313049 0.146729 -0.778381 1441913247 -0.524048 0.313049 0.146729 -0.778381 1441913247 -0.524048 0.313049 0.146729 -0.778381 1441913247 -0.524048 0.313049 0.146729 -0.778381 1441913247 -0.524048 0.313049 0.146729 -0.778381 1441913247 -0.524048 0.313049 0.146729 -0.778381 1441913247 -0.514587 0.293274 0.164734 -0.788757 1441913247 -0.514587 0.293274 0.164734 -0.788757 1441913247 -0.514587 0.293274 0.164734 -0.788757 1441913247 -0.514587 0.293274 0.164734 -0.788757 1441913247 -0.514587 0.293274 0.164734 -0.788757 1441913247 -0.514587 0.293274 0.164734 -0.788757 1441913247 -0.495361 0.303162 0.183655 -0.793091 1441913247 -0.495361 0.303162 0.183655 -0.793091 1441913247 -0.495361 0.303162 0.183655 -0.793091 1441913247 -0.495361 0.303162 0.183655 -0.793091 1441913247 -0.495361 0.303162 0.183655 -0.793091 1441913247 -0.495361 0.303162 0.183655 -0.793091 1441913247 -0.443420 0.347961 0.212585 -0.798218 1441913247 -0.443420 0.347961 0.212585 -0.798218 1441913247 -0.443420 0.347961 0.212585 -0.798218 1441913247 -0.443420 0.347961 0.212585 -0.798218 1441913247 -0.443420 0.347961 0.212585 -0.798218 1441913247 -0.443420 0.347961 0.212585 -0.798218 1441913247 -0.338867 0.420471 0.227966 -0.810181 1441913247 -0.338867 0.420471 0.227966 -0.810181 1441913247 -0.338867 0.420471 0.227966 -0.810181 1441913247 -0.338867 0.420471 0.227966 -0.810181 1441913247 -0.338867 0.420471 0.227966 -0.810181 1441913247 -0.338867 0.420471 0.227966 -0.810181 1441913247 -0.338867 0.420471 0.227966 -0.810181 1441913247 -0.215515 0.484070 0.186768 -0.827271 1441913247 -0.215515 0.484070 0.186768 -0.827271 1441913247 -0.215515 0.484070 0.186768 -0.827271 1441913247 -0.215515 0.484070 0.186768 -0.827271 1441913247 -0.215515 0.484070 0.186768 -0.827271 1441913247 -0.215515 0.484070 0.186768 -0.827271 1441913247 -0.114746 0.536194 0.058716 -0.834229 1441913247 -0.114746 0.536194 0.058716 -0.834229 1441913247 -0.114746 0.536194 0.058716 -0.834229 1441913247 -0.114746 0.536194 0.058716 -0.834229 1441913247 -0.114746 0.536194 0.058716 -0.834229 1441913247 -0.114746 0.536194 0.058716 -0.834229 1441913247 -0.021790 0.588135 -0.100586 -0.802185 1441913247 -0.021790 0.588135 -0.100586 -0.802185 1441913247 -0.021790 0.588135 -0.100586 -0.802185 1441913247 -0.021790 0.588135 -0.100586 -0.802185 1441913247 -0.021790 0.588135 -0.100586 -0.802185 1441913247 -0.021790 0.588135 -0.100586 -0.802185 1441913247 0.111145 0.627014 -0.213196 -0.741028 1441913247 0.111145 0.627014 -0.213196 -0.741028 1441913247 0.111145 0.627014 -0.213196 -0.741028 1441913247 0.274292 0.622803 -0.310913 -0.663513 1441913247 0.274292 0.622803 -0.310913 -0.663513 1441913247 0.274292 0.622803 -0.310913 -0.663513 1441913247 0.274292 0.622803 -0.310913 -0.663513 1441913247 0.274292 0.622803 -0.310913 -0.663513 1441913247 0.274292 0.622803 -0.310913 -0.663513 1441913247 0.410156 0.574768 -0.391296 -0.590210 1441913247 0.410156 0.574768 -0.391296 -0.590210 1441913247 0.410156 0.574768 -0.391296 -0.590210 1441913247 0.410156 0.574768 -0.391296 -0.590210 1441913247 0.410156 0.574768 -0.391296 -0.590210 1441913247 0.410156 0.574768 -0.391296 -0.590210 1441913247 0.410156 0.574768 -0.391296 -0.590210 1441913247 0.470215 0.526489 -0.462158 -0.536743 1441913247 0.470215 0.526489 -0.462158 -0.536743 1441913247 0.470215 0.526489 -0.462158 -0.536743 1441913247 0.470215 0.526489 -0.462158 -0.536743 1441913247 0.470215 0.526489 -0.462158 -0.536743 1441913247 0.470215 0.526489 -0.462158 -0.536743 1441913247 0.482544 0.503479 -0.492981 -0.520264 1441913247 0.482544 0.503479 -0.492981 -0.520264 1441913247 0.482544 0.503479 -0.492981 -0.520264 1441913247 0.482544 0.503479 -0.492981 -0.520264 1441913247 0.482544 0.503479 -0.492981 -0.520264 1441913247 0.482544 0.503479 -0.492981 -0.520264 1441913247 0.482544 0.503479 -0.492981 -0.520264 1441913247 0.443237 0.531250 -0.472778 -0.545715 1441913247 0.443237 0.531250 -0.472778 -0.545715 1441913247 0.443237 0.531250 -0.472778 -0.545715 1441913247 0.443237 0.531250 -0.472778 -0.545715 1441913247 0.443237 0.531250 -0.472778 -0.545715 1441913247 0.443237 0.531250 -0.472778 -0.545715 1441913247 0.384766 0.563293 -0.420959 -0.597961 1441913247 0.384766 0.563293 -0.420959 -0.597961 1441913247 0.384766 0.563293 -0.420959 -0.597961 1441913247 0.384766 0.563293 -0.420959 -0.597961 1441913247 0.384766 0.563293 -0.420959 -0.597961 1441913247 0.384766 0.563293 -0.420959 -0.597961 1441913247 0.384766 0.563293 -0.420959 -0.597961 1441913247 0.288513 0.595154 -0.365967 -0.654663 1441913247 0.288513 0.595154 -0.365967 -0.654663 1441913247 0.288513 0.595154 -0.365967 -0.654663 1441913247 0.288513 0.595154 -0.365967 -0.654663 1441913247 0.288513 0.595154 -0.365967 -0.654663 1441913247 0.288513 0.595154 -0.365967 -0.654663 1441913247 0.161804 0.604309 -0.285706 -0.725952 1441913247 0.161804 0.604309 -0.285706 -0.725952 1441913247 0.161804 0.604309 -0.285706 -0.725952 1441913247 0.161804 0.604309 -0.285706 -0.725952 1441913247 0.161804 0.604309 -0.285706 -0.725952 1441913247 0.161804 0.604309 -0.285706 -0.725952 1441913247 0.018982 0.577515 -0.185242 -0.794861 1441913248 0.018982 0.577515 -0.185242 -0.794861 1441913248 0.018982 0.577515 -0.185242 -0.794861 1441913248 0.018982 0.577515 -0.185242 -0.794861 1441913248 0.018982 0.577515 -0.185242 -0.794861 1441913248 0.018982 0.577515 -0.185242 -0.794861 1441913248 0.018982 0.577515 -0.185242 -0.794861 1441913248 -0.143372 0.528015 -0.116577 -0.828918 1441913248 -0.143372 0.528015 -0.116577 -0.828918 1441913248 -0.143372 0.528015 -0.116577 -0.828918 1441913248 -0.143372 0.528015 -0.116577 -0.828918 1441913248 -0.143372 0.528015 -0.116577 -0.828918 1441913248 -0.143372 0.528015 -0.116577 -0.828918 1441913248 -0.305603 0.438354 -0.062866 -0.842896 1441913248 -0.305603 0.438354 -0.062866 -0.842896 1441913248 -0.305603 0.438354 -0.062866 -0.842896 1441913248 -0.305603 0.438354 -0.062866 -0.842896 1441913248 -0.305603 0.438354 -0.062866 -0.842896 1441913248 -0.305603 0.438354 -0.062866 -0.842896 1441913248 -0.433655 0.326233 0.008484 -0.839905 1441913248 -0.433655 0.326233 0.008484 -0.839905 1441913248 -0.433655 0.326233 0.008484 -0.839905 1441913248 -0.433655 0.326233 0.008484 -0.839905 1441913248 -0.433655 0.326233 0.008484 -0.839905 1441913248 -0.433655 0.326233 0.008484 -0.839905 1441913248 -0.535767 0.235413 0.075562 -0.807373 1441913248 -0.535767 0.235413 0.075562 -0.807373 1441913248 -0.535767 0.235413 0.075562 -0.807373 1441913248 -0.535767 0.235413 0.075562 -0.807373 1441913248 -0.535767 0.235413 0.075562 -0.807373 1441913248 -0.535767 0.235413 0.075562 -0.807373 1441913248 -0.535767 0.235413 0.075562 -0.807373 1441913248 -0.554382 0.220520 0.116577 -0.794006 1441913248 -0.554382 0.220520 0.116577 -0.794006 1441913248 -0.554382 0.220520 0.116577 -0.794006 1441913248 -0.554382 0.220520 0.116577 -0.794006 1441913248 -0.554382 0.220520 0.116577 -0.794006 1441913248 -0.554382 0.220520 0.116577 -0.794006 1441913248 -0.540527 0.206604 0.130676 -0.805054 1441913248 -0.540527 0.206604 0.130676 -0.805054 1441913248 -0.540527 0.206604 0.130676 -0.805054 1441913248 -0.540527 0.206604 0.130676 -0.805054 1441913248 -0.540527 0.206604 0.130676 -0.805054 1441913248 -0.540527 0.206604 0.130676 -0.805054 1441913248 -0.540527 0.206604 0.130676 -0.805054 1441913248 -0.515808 0.235596 0.150330 -0.809875 1441913248 -0.515808 0.235596 0.150330 -0.809875 1441913248 -0.515808 0.235596 0.150330 -0.809875 1441913248 -0.515808 0.235596 0.150330 -0.809875 1441913248 -0.515808 0.235596 0.150330 -0.809875 1441913248 -0.515808 0.235596 0.150330 -0.809875 1441913248 -0.460693 0.294250 0.172363 -0.819458 1441913248 -0.460693 0.294250 0.172363 -0.819458 1441913248 -0.460693 0.294250 0.172363 -0.819458 1441913248 -0.460693 0.294250 0.172363 -0.819458 1441913248 -0.460693 0.294250 0.172363 -0.819458 1441913248 -0.460693 0.294250 0.172363 -0.819458 1441913248 -0.369690 0.369141 0.164795 -0.836609 1441913248 -0.369690 0.369141 0.164795 -0.836609 1441913248 -0.369690 0.369141 0.164795 -0.836609 1441913248 -0.369690 0.369141 0.164795 -0.836609 1441913248 -0.369690 0.369141 0.164795 -0.836609 1441913248 -0.369690 0.369141 0.164795 -0.836609 1441913248 -0.369690 0.369141 0.164795 -0.836609 1441913248 -0.252136 0.451599 0.114258 -0.848206 1441913248 -0.252136 0.451599 0.114258 -0.848206 1441913248 -0.252136 0.451599 0.114258 -0.848206 1441913248 -0.252136 0.451599 0.114258 -0.848206 1441913248 -0.252136 0.451599 0.114258 -0.848206 1441913248 -0.252136 0.451599 0.114258 -0.848206 1441913248 -0.125549 0.522522 0.019775 -0.843140 1441913248 -0.125549 0.522522 0.019775 -0.843140 1441913248 -0.125549 0.522522 0.019775 -0.843140 1441913248 -0.125549 0.522522 0.019775 -0.843140 1441913248 0.007385 0.580200 -0.079224 -0.810547 1441913248 0.007385 0.580200 -0.079224 -0.810547 1441913248 0.007385 0.580200 -0.079224 -0.810547 1441913248 0.007385 0.580200 -0.079224 -0.810547 1441913248 0.150330 0.613037 -0.173218 -0.756042 1441913248 0.150330 0.613037 -0.173218 -0.756042 1441913248 0.150330 0.613037 -0.173218 -0.756042 1441913248 0.150330 0.613037 -0.173218 -0.756042 1441913248 0.150330 0.613037 -0.173218 -0.756042 1441913248 0.276123 0.618835 -0.288635 -0.676331 1441913248 0.276123 0.618835 -0.288635 -0.676331 1441913248 0.276123 0.618835 -0.288635 -0.676331 1441913248 0.276123 0.618835 -0.288635 -0.676331 1441913248 0.276123 0.618835 -0.288635 -0.676331 1441913248 0.276123 0.618835 -0.288635 -0.676331 1441913248 0.390259 0.580566 -0.373108 -0.609436 1441913248 0.390259 0.580566 -0.373108 -0.609436 1441913248 0.390259 0.580566 -0.373108 -0.609436 1441913248 0.390259 0.580566 -0.373108 -0.609436 1441913248 0.390259 0.580566 -0.373108 -0.609436 1441913248 0.390259 0.580566 -0.373108 -0.609436 1441913248 0.450623 0.531189 -0.460693 -0.550049 1441913248 0.450623 0.531189 -0.460693 -0.550049 1441913248 0.450623 0.531189 -0.460693 -0.550049 1441913248 0.450623 0.531189 -0.460693 -0.550049 1441913248 0.477417 0.498962 -0.508728 -0.514099 1441913248 0.477417 0.498962 -0.508728 -0.514099 1441913248 0.477417 0.498962 -0.508728 -0.514099 1441913248 0.477417 0.498962 -0.508728 -0.514099 1441913248 0.477417 0.498962 -0.508728 -0.514099 1441913248 0.477417 0.498962 -0.508728 -0.514099 1441913249 0.466064 0.510742 -0.495422 -0.525818 1441913249 0.466064 0.510742 -0.495422 -0.525818 1441913249 0.466064 0.510742 -0.495422 -0.525818 1441913249 0.466064 0.510742 -0.495422 -0.525818 1441913249 0.466064 0.510742 -0.495422 -0.525818 1441913249 0.466064 0.510742 -0.495422 -0.525818 1441913249 0.417297 0.550781 -0.457764 -0.559448 1441913249 0.417297 0.550781 -0.457764 -0.559448 1441913249 0.417297 0.550781 -0.457764 -0.559448 1441913249 0.417297 0.550781 -0.457764 -0.559448 1441913249 0.417297 0.550781 -0.457764 -0.559448 1441913249 0.417297 0.550781 -0.457764 -0.559448 1441913249 0.417297 0.550781 -0.457764 -0.559448 1441913249 0.349487 0.585083 -0.405273 -0.609314 1441913249 0.349487 0.585083 -0.405273 -0.609314 1441913249 0.349487 0.585083 -0.405273 -0.609314 1441913249 0.349487 0.585083 -0.405273 -0.609314 1441913249 0.349487 0.585083 -0.405273 -0.609314 1441913249 0.349487 0.585083 -0.405273 -0.609314 1441913249 0.256775 0.606079 -0.339355 -0.671997 1441913249 0.256775 0.606079 -0.339355 -0.671997 1441913249 0.256775 0.606079 -0.339355 -0.671997 1441913249 0.256775 0.606079 -0.339355 -0.671997 1441913249 0.256775 0.606079 -0.339355 -0.671997 1441913249 0.256775 0.606079 -0.339355 -0.671997 1441913249 0.148682 0.608032 -0.257996 -0.735962 1441913249 0.148682 0.608032 -0.257996 -0.735962 1441913249 0.148682 0.608032 -0.257996 -0.735962 1441913249 0.148682 0.608032 -0.257996 -0.735962 1441913249 0.148682 0.608032 -0.257996 -0.735962 1441913249 0.148682 0.608032 -0.257996 -0.735962 1441913249 0.148682 0.608032 -0.257996 -0.735962 1441913249 0.020996 0.586548 -0.172668 -0.791016 1441913249 0.020996 0.586548 -0.172668 -0.791016 1441913249 0.020996 0.586548 -0.172668 -0.791016 1441913249 0.020996 0.586548 -0.172668 -0.791016 1441913249 0.020996 0.586548 -0.172668 -0.791016 1441913249 0.020996 0.586548 -0.172668 -0.791016 1441913249 -0.126038 0.542236 -0.102234 -0.824402 1441913249 -0.126038 0.542236 -0.102234 -0.824402 1441913249 -0.126038 0.542236 -0.102234 -0.824402 1441913249 -0.126038 0.542236 -0.102234 -0.824402 1441913249 -0.126038 0.542236 -0.102234 -0.824402 1441913249 -0.126038 0.542236 -0.102234 -0.824402 1441913249 -0.293579 0.452332 -0.065125 -0.839661 1441913249 -0.293579 0.452332 -0.065125 -0.839661 1441913249 -0.293579 0.452332 -0.065125 -0.839661 1441913249 -0.293579 0.452332 -0.065125 -0.839661 1441913249 -0.293579 0.452332 -0.065125 -0.839661 1441913249 -0.293579 0.452332 -0.065125 -0.839661 1441913249 -0.293579 0.452332 -0.065125 -0.839661 1441913249 -0.432251 0.328003 0.002319 -0.840027 1441913249 -0.432251 0.328003 0.002319 -0.840027 1441913249 -0.432251 0.328003 0.002319 -0.840027 1441913249 -0.432251 0.328003 0.002319 -0.840027 1441913249 -0.432251 0.328003 0.002319 -0.840027 1441913249 -0.432251 0.328003 0.002319 -0.840027 1441913249 -0.535034 0.222107 0.070618 -0.812073 1441913249 -0.535034 0.222107 0.070618 -0.812073 1441913249 -0.535034 0.222107 0.070618 -0.812073 1441913249 -0.535034 0.222107 0.070618 -0.812073 1441913249 -0.535034 0.222107 0.070618 -0.812073 1441913249 -0.535034 0.222107 0.070618 -0.812073 1441913249 -0.570557 0.193604 0.111755 -0.790283 1441913249 -0.570557 0.193604 0.111755 -0.790283 1441913249 -0.570557 0.193604 0.111755 -0.790283 1441913249 -0.570557 0.193604 0.111755 -0.790283 1441913249 -0.570557 0.193604 0.111755 -0.790283 1441913249 -0.570557 0.193604 0.111755 -0.790283 1441913249 -0.570557 0.193604 0.111755 -0.790283 1441913249 -0.555359 0.207031 0.152954 -0.790771 1441913249 -0.555359 0.207031 0.152954 -0.790771 1441913249 -0.555359 0.207031 0.152954 -0.790771 1441913249 -0.555359 0.207031 0.152954 -0.790771 1441913249 -0.555359 0.207031 0.152954 -0.790771 1441913249 -0.555359 0.207031 0.152954 -0.790771 1441913249 -0.525452 0.235291 0.165466 -0.800781 1441913249 -0.525452 0.235291 0.165466 -0.800781 1441913249 -0.525452 0.235291 0.165466 -0.800781 1441913249 -0.525452 0.235291 0.165466 -0.800781 1441913249 -0.525452 0.235291 0.165466 -0.800781 1441913249 -0.525452 0.235291 0.165466 -0.800781 1441913249 -0.452698 0.313660 0.197327 -0.811035 1441913249 -0.452698 0.313660 0.197327 -0.811035 1441913249 -0.452698 0.313660 0.197327 -0.811035 1441913249 -0.452698 0.313660 0.197327 -0.811035 1441913249 -0.452698 0.313660 0.197327 -0.811035 1441913249 -0.452698 0.313660 0.197327 -0.811035 1441913249 -0.326660 0.411926 0.211487 -0.823975 1441913249 -0.326660 0.411926 0.211487 -0.823975 1441913249 -0.326660 0.411926 0.211487 -0.823975 1441913249 -0.326660 0.411926 0.211487 -0.823975 1441913249 -0.326660 0.411926 0.211487 -0.823975 1441913249 -0.326660 0.411926 0.211487 -0.823975 1441913249 -0.326660 0.411926 0.211487 -0.823975 1441913249 -0.187805 0.495911 0.166931 -0.831238 1441913249 -0.187805 0.495911 0.166931 -0.831238 1441913249 -0.187805 0.495911 0.166931 -0.831238 1441913249 -0.187805 0.495911 0.166931 -0.831238 1441913249 -0.187805 0.495911 0.166931 -0.831238 1441913249 -0.187805 0.495911 0.166931 -0.831238 1441913249 -0.056885 0.552856 0.051392 -0.829712 1441913249 -0.056885 0.552856 0.051392 -0.829712 1441913249 -0.056885 0.552856 0.051392 -0.829712 1441913249 -0.056885 0.552856 0.051392 -0.829712 1441913249 -0.056885 0.552856 0.051392 -0.829712 1441913249 -0.056885 0.552856 0.051392 -0.829712 1441913249 -0.056885 0.552856 0.051392 -0.829712 1441913249 0.078491 0.591003 -0.065125 -0.800232 1441913249 0.078491 0.591003 -0.065125 -0.800232 1441913249 0.078491 0.591003 -0.065125 -0.800232 1441913249 0.078491 0.591003 -0.065125 -0.800232 1441913249 0.078491 0.591003 -0.065125 -0.800232 1441913249 0.078491 0.591003 -0.065125 -0.800232 1441913249 0.225464 0.602722 -0.193481 -0.740601 1441913249 0.225464 0.602722 -0.193481 -0.740601 1441913250 0.225464 0.602722 -0.193481 -0.740601 1441913250 0.225464 0.602722 -0.193481 -0.740601 1441913250 0.225464 0.602722 -0.193481 -0.740601 1441913250 0.225464 0.602722 -0.193481 -0.740601 1441913250 0.367065 0.576416 -0.327393 -0.652588 1441913250 0.367065 0.576416 -0.327393 -0.652588 1441913250 0.367065 0.576416 -0.327393 -0.652588 1441913250 0.367065 0.576416 -0.327393 -0.652588 1441913250 0.367065 0.576416 -0.327393 -0.652588 1441913250 0.367065 0.576416 -0.327393 -0.652588 1441913250 0.367065 0.576416 -0.327393 -0.652588 1441913250 0.464233 0.519043 -0.435242 -0.570618 1441913250 0.464233 0.519043 -0.435242 -0.570618 1441913250 0.464233 0.519043 -0.435242 -0.570618 1441913250 0.464233 0.519043 -0.435242 -0.570618 1441913250 0.464233 0.519043 -0.435242 -0.570618 1441913250 0.464233 0.519043 -0.435242 -0.570618 1441913250 0.487976 0.491089 -0.522522 -0.497742 1441913250 0.487976 0.491089 -0.522522 -0.497742 1441913250 0.487976 0.491089 -0.522522 -0.497742 1441913250 0.487976 0.491089 -0.522522 -0.497742 1441913250 0.487976 0.491089 -0.522522 -0.497742 1441913250 0.487976 0.491089 -0.522522 -0.497742 1441913250 0.466431 0.508179 -0.522522 -0.501160 1441913250 0.466431 0.508179 -0.522522 -0.501160 1441913250 0.466431 0.508179 -0.522522 -0.501160 1441913250 0.466431 0.508179 -0.522522 -0.501160 1441913250 0.466431 0.508179 -0.522522 -0.501160 1441913250 0.466431 0.508179 -0.522522 -0.501160 1441913250 0.410522 0.551086 -0.482300 -0.543274 1441913250 0.410522 0.551086 -0.482300 -0.543274 1441913250 0.410522 0.551086 -0.482300 -0.543274 1441913250 0.410522 0.551086 -0.482300 -0.543274 1441913250 0.410522 0.551086 -0.482300 -0.543274 1441913250 0.410522 0.551086 -0.482300 -0.543274 1441913250 0.410522 0.551086 -0.482300 -0.543274 1441913250 0.328796 0.589355 -0.429932 -0.599731 1441913250 0.328796 0.589355 -0.429932 -0.599731 1441913250 0.328796 0.589355 -0.429932 -0.599731 1441913250 0.328796 0.589355 -0.429932 -0.599731 1441913250 0.328796 0.589355 -0.429932 -0.599731 1441913250 0.234192 0.611023 -0.352051 -0.669189 1441913250 0.234192 0.611023 -0.352051 -0.669189 1441913250 0.234192 0.611023 -0.352051 -0.669189 1441913250 0.234192 0.611023 -0.352051 -0.669189 1441913250 0.234192 0.611023 -0.352051 -0.669189 1441913250 0.234192 0.611023 -0.352051 -0.669189 1441913250 0.122437 0.614624 -0.267883 -0.731750 1441913250 0.122437 0.614624 -0.267883 -0.731750 1441913250 0.122437 0.614624 -0.267883 -0.731750 1441913250 0.122437 0.614624 -0.267883 -0.731750 1441913250 0.122437 0.614624 -0.267883 -0.731750 1441913250 0.122437 0.614624 -0.267883 -0.731750 1441913250 0.122437 0.614624 -0.267883 -0.731750 1441913250 -0.015930 0.597656 -0.197876 -0.776794 1441913250 
-0.515991 -0.317871 0.527405 -0.595459 1441913252 -0.515991 -0.317871 0.527405 -0.595459 1441913252 -0.515930 -0.320313 0.518005 -0.602417 1441913252 -0.515930 -0.320313 0.518005 -0.602417 1441913252 -0.515930 -0.320313 0.518005 -0.602417 1441913252 -0.515930 -0.320313 0.518005 -0.602417 1441913252 -0.515930 -0.320313 0.518005 -0.602417 1441913252 -0.518982 -0.322510 0.510254 -0.605286 1441913252 -0.518982 -0.322510 0.510254 -0.605286 1441913252 -0.518982 -0.322510 0.510254 -0.605286 1441913252 -0.518982 -0.322510 0.510254 -0.605286 1441913252 -0.518982 -0.322510 0.510254 -0.605286 1441913252 -0.518982 -0.322510 0.510254 -0.605286 1441913252 -0.525024 -0.321167 0.503418 -0.606506 1441913252 -0.525024 -0.321167 0.503418 -0.606506 1441913252 -0.525024 -0.321167 0.503418 -0.606506 1441913252 -0.525024 -0.321167 0.503418 -0.606506 1441913253 -0.525024 -0.321167 0.503418 -0.606506 1441913253 -0.532898 -0.313416 0.506348 -0.601196 1441913253 -0.532898 -0.313416 0.506348 -0.601196 1441913253 -0.532898 -0.313416 0.506348 -0.601196 1441913253 -0.532898 -0.313416 0.506348 -0.601196 1441913253 -0.532898 -0.313416 0.506348 -0.601196 1441913253 -0.532898 -0.313416 0.506348 -0.601196 1441913253 -0.538086 -0.303467 0.516296 -0.593201 1441913253 -0.538086 -0.303467 0.516296 -0.593201 1441913253 -0.538086 -0.303467 0.516296 -0.593201 1441913253 -0.538086 -0.303467 0.516296 -0.593201 1441913253 -0.538086 -0.303467 0.516296 -0.593201 1441913253 -0.538086 -0.303467 0.516296 -0.593201 1441913253 -0.536438 -0.297058 0.527100 -0.588379 1441913253 -0.536438 -0.297058 0.527100 -0.588379 1441913253 -0.536438 -0.297058 0.527100 -0.588379 1441913253 -0.536438 -0.297058 0.527100 -0.588379 1441913253 -0.536438 -0.297058 0.527100 -0.588379 1441913253 -0.536438 -0.297058 0.527100 -0.588379 1441913253 -0.525696 -0.301880 0.532043 -0.591187 1441913253 -0.525696 -0.301880 0.532043 -0.591187 1441913253 -0.525696 -0.301880 0.532043 -0.591187 1441913253 -0.525696 -0.301880 0.532043 -0.591187 1441913253 -0.525696 -0.301880 0.532043 -0.591187 1441913253 -0.525696 -0.301880 0.532043 -0.591187 1441913253 -0.514832 -0.312134 0.529358 -0.597778 1441913253 -0.514832 -0.312134 0.529358 -0.597778 1441913253 -0.514832 -0.312134 0.529358 -0.597778 1441913253 -0.514832 -0.312134 0.529358 -0.597778 1441913253 -0.514832 -0.312134 0.529358 -0.597778 1441913253 -0.514832 -0.312134 0.529358 -0.597778 1441913253 -0.514832 -0.312134 0.529358 -0.597778 1441913253 -0.520630 -0.311768 0.526306 -0.595703 1441913253 -0.520630 -0.311768 0.526306 -0.595703 1441913253 -0.520630 -0.311768 0.526306 -0.595703 1441913253 -0.520630 -0.311768 0.526306 -0.595703 1441913253 -0.520630 -0.311768 0.526306 -0.595703 1441913253 -0.520630 -0.311768 0.526306 -0.595703 1441913253 -0.525146 -0.306519 0.527283 -0.593506 1441913253 -0.525146 -0.306519 0.527283 -0.593506 1441913253 -0.525146 -0.306519 0.527283 -0.593506 1441913253 -0.525146 -0.306519 0.527283 -0.593506 1441913253 -0.525146 -0.306519 0.527283 -0.593506 1441913253 -0.525146 -0.306519 0.527283 -0.593506 1441913253 -0.523193 -0.319214 0.522217 -0.593018 1441913253 -0.523193 -0.319214 0.522217 -0.593018 1441913253 -0.523193 -0.319214 0.522217 -0.593018 1441913253 -0.523193 -0.319214 0.522217 -0.593018 1441913253 -0.523193 -0.319214 0.522217 -0.593018 1441913253 -0.523193 -0.319214 0.522217 -0.593018 1441913253 -0.523804 -0.330933 0.516296 -0.591248 1441913253 -0.523804 -0.330933 0.516296 -0.591248 1441913253 -0.523804 -0.330933 0.516296 -0.591248 1441913253 -0.523804 -0.330933 0.516296 -0.591248 1441913253 -0.523804 -0.330933 0.516296 -0.591248 1441913253 -0.523804 -0.330933 0.516296 -0.591248 1441913253 -0.526489 -0.337280 0.516602 -0.584961 1441913253 -0.526489 -0.337280 0.516602 -0.584961 1441913253 -0.526489 -0.337280 0.516602 -0.584961 1441913253 -0.526489 -0.337280 0.516602 -0.584961 1441913253 -0.526489 -0.337280 0.516602 -0.584961 1441913253 -0.526489 -0.337280 0.516602 -0.584961 1441913253 -0.519714 -0.351196 0.516724 -0.582764 1441913253 -0.519714 -0.351196 0.516724 -0.582764 1441913253 -0.519714 -0.351196 0.516724 -0.582764 1441913253 -0.519714 -0.351196 0.516724 -0.582764 1441913253 -0.519714 -0.351196 0.516724 -0.582764 1441913253 -0.519714 -0.351196 0.516724 -0.582764 1441913253 -0.498718 -0.378296 0.504883 -0.594360 1441913253 -0.498718 -0.378296 0.504883 -0.594360 1441913253 -0.498718 -0.378296 0.504883 -0.594360 1441913253 -0.498718 -0.378296 0.504883 -0.594360 1441913253 -0.498718 -0.378296 0.504883 -0.594360 1441913253 -0.498718 -0.378296 0.504883 -0.594360 1441913253 -0.498718 -0.378296 0.504883 -0.594360 1441913253 -0.478516 -0.396484 0.490967 -0.610596 1441913253 -0.478516 -0.396484 0.490967 -0.610596 1441913253 -0.478516 -0.396484 0.490967 -0.610596 1441913253 -0.478516 -0.396484 0.490967 -0.610596 1441913253 -0.478516 -0.396484 0.490967 -0.610596 1441913253 -0.478516 -0.396484 0.490967 -0.610596 1441913253 -0.469055 -0.400513 0.477539 -0.625793 1441913253 -0.469055 -0.400513 0.477539 -0.625793 1441913253 -0.469055 -0.400513 0.477539 -0.625793 1441913253 -0.469055 -0.400513 0.477539 -0.625793 1441913253 -0.469055 -0.400513 0.477539 -0.625793 1441913253 -0.469055 -0.400513 0.477539 -0.625793 1441913253 -0.467407 -0.398315 0.469055 -0.634766 1441913253 -0.467407 -0.398315 0.469055 -0.634766 1441913253 -0.467407 -0.398315 0.469055 -0.634766 1441913253 -0.467407 -0.398315 0.469055 -0.634766 1441913253 -0.467407 -0.398315 0.469055 -0.634766 1441913253 -0.467407 -0.398315 0.469055 -0.634766 1441913253 -0.467407 -0.398315 0.469055 -0.634766 1441913253 -0.469177 -0.392090 0.474121 -0.633545 1441913253 -0.469177 -0.392090 0.474121 -0.633545 1441913253 -0.469177 -0.392090 0.474121 -0.633545 1441913253 -0.469177 -0.392090 0.474121 -0.633545 1441913253 -0.468079 -0.386108 0.480896 -0.632935 1441913253 -0.468079 -0.386108 0.480896 -0.632935 1441913253 -0.468079 -0.386108 0.480896 -0.632935 1441913253 -0.468079 -0.386108 0.480896 -0.632935 1441913253 -0.468079 -0.386108 0.480896 -0.632935 1441913253 -0.468079 -0.386108 0.480896 -0.632935 1441913253 -0.466125 -0.387085 0.476501 -0.637085 1441913253 -0.466125 -0.387085 0.476501 -0.637085 1441913253 -0.466125 -0.387085 0.476501 -0.637085 1441913253 -0.466125 -0.387085 0.476501 -0.637085 1441913253 -0.466125 -0.387085 0.476501 -0.637085 1441913253 -0.470520 -0.390747 0.468140 -0.637817 1441913254 -0.470520 -0.390747 0.468140 -0.637817 1441913254 -0.470520 -0.390747 0.468140 -0.637817 1441913254 -0.470520 -0.390747 0.468140 -0.637817 1441913254 -0.470520 -0.390747 0.468140 -0.637817 1441913254 -0.470520 -0.390747 0.468140 -0.637817 1441913254 -0.481750 -0.389404 0.469971 -0.628845 1441913254 -0.481750 -0.389404 0.469971 -0.628845 1441913254 -0.481750 -0.389404 0.469971 -0.628845 1441913254 -0.481750 -0.389404 0.469971 -0.628845 1441913254 -0.481750 -0.389404 0.469971 -0.628845 1441913254 -0.481750 -0.389404 0.469971 -0.628845 1441913254 -0.481750 -0.389404 0.469971 -0.628845 1441913254 -0.488831 -0.390137 0.475403 -0.618774 1441913254 -0.488831 -0.390137 0.475403 -0.618774 1441913254 -0.488831 -0.390137 0.475403 -0.618774 1441913254 -0.488831 -0.390137 0.475403 -0.618774 1441913254 -0.488831 -0.390137 0.475403 -0.618774 1441913254 -0.485657 -0.398926 0.476013 -0.615234 1441913254 -0.485657 -0.398926 0.476013 -0.615234 1441913254 -0.485657 -0.398926 0.476013 -0.615234 1441913254 -0.485657 -0.398926 0.476013 -0.615234 1441913254 -0.485046 -0.403320 0.477722 -0.611450 1441913254 -0.485046 -0.403320 0.477722 -0.611450 1441913254 -0.485046 -0.403320 0.477722 -0.611450 1441913254 -0.485046 -0.403320 0.477722 -0.611450 1441913254 -0.485046 -0.403320 0.477722 -0.611450 1441913254 -0.485046 -0.403320 0.477722 -0.611450 1441913254 -0.485046 -0.403320 0.477722 -0.611450 1441913254 -0.508545 -0.374939 0.500671 -0.591797 1441913254 -0.508545 -0.374939 0.500671 -0.591797 1441913254 -0.508545 -0.374939 0.500671 -0.591797 1441913254 -0.508545 -0.374939 0.500671 -0.591797 1441913254 -0.508545 -0.374939 0.500671 -0.591797 1441913254 -0.508545 -0.374939 0.500671 -0.591797 1441913254 -0.525452 -0.340332 0.526733 -0.575012 1441913254 -0.525452 -0.340332 0.526733 -0.575012 1441913254 -0.525452 -0.340332 0.526733 -0.575012 1441913254 -0.525452 -0.340332 0.526733 -0.575012 1441913254 -0.525452 -0.340332 0.526733 -0.575012 1441913254 -0.527222 -0.336121 0.529785 -0.573120 1441913254 -0.527222 -0.336121 0.529785 -0.573120 1441913254 -0.527222 -0.336121 0.529785 -0.573120 1441913254 -0.527222 -0.336121 0.529785 -0.573120 1441913254 -0.527222 -0.336121 0.529785 -0.573120 1441913254 -0.527222 -0.336121 0.529785 -0.573120 1441913254 -0.530151 -0.328552 0.536499 -0.568542 1441913254 -0.530151 -0.328552 0.536499 -0.568542 1441913254 -0.530151 -0.328552 0.536499 -0.568542 1441913254 -0.530151 -0.328552 0.536499 -0.568542 1441913254 -0.530151 -0.328552 0.536499 -0.568542 1441913254 -0.530151 -0.328552 0.536499 -0.568542 1441913254 -0.523254 -0.325134 0.540527 -0.573059 1441913254 -0.523254 -0.325134 0.540527 -0.573059 1441913254 -0.523254 -0.325134 0.540527 -0.573059 1441913254 -0.523254 -0.325134 0.540527 -0.573059 1441913254 -0.523254 -0.325134 0.540527 -0.573059 1441913254 -0.523254 -0.325134 0.540527 -0.573059 1441913254 -0.508789 -0.339478 0.522156 -0.594360 1441913254 -0.508789 -0.339478 0.522156 -0.594360 1441913254 -0.508789 -0.339478 0.522156 -0.594360 1441913254 -0.508789 -0.339478 0.522156 -0.594360 1441913254 -0.508789 -0.339478 0.522156 -0.594360 1441913254 -0.508789 -0.339478 0.522156 -0.594360 1441913254 -0.508789 -0.339478 0.522156 -0.594360 1441913254 -0.495972 -0.348328 0.507019 -0.612915 1441913254 -0.495972 -0.348328 0.507019 -0.612915 1441913254 -0.495972 -0.348328 0.507019 -0.612915 1441913254 -0.495972 -0.348328 0.507019 -0.612915 1441913254 -0.495972 -0.348328 0.507019 -0.612915 1441913254 -0.495972 -0.348328 0.507019 -0.612915 1441913254 -0.490112 -0.351379 0.506165 -0.616577 1441913254 -0.490112 -0.351379 0.506165 -0.616577 1441913254 -0.490112 -0.351379 0.506165 -0.616577 1441913254 -0.490112 -0.351379 0.506165 -0.616577 1441913254 -0.490112 -0.351379 0.506165 -0.616577 1441913254 -0.484680 -0.354797 0.506714 -0.618469 1441913254 -0.484680 -0.354797 0.506714 -0.618469 1441913254 -0.484680 -0.354797 0.506714 -0.618469 1441913254 -0.484680 -0.354797 0.506714 -0.618469 1441913254 -0.484680 -0.354797 0.506714 -0.618469 1441913254 -0.484680 -0.354797 0.506714 -0.618469 1441913254 -0.484680 -0.354797 0.506714 -0.618469 1441913254 -0.472290 -0.372314 0.493286 -0.628540 1441913254 -0.472290 -0.372314 0.493286 -0.628540 1441913254 -0.472290 -0.372314 0.493286 -0.628540 1441913254 -0.472290 -0.372314 0.493286 -0.628540 1441913254 -0.472290 -0.372314 0.493286 -0.628540 1441913254 -0.461243 -0.394775 0.475952 -0.636414 1441913254 -0.461243 -0.394775 0.475952 -0.636414 1441913254 -0.461243 -0.394775 0.475952 -0.636414 1441913254 -0.461243 -0.394775 0.475952 -0.636414 1441913254 -0.461243 -0.394775 0.475952 -0.636414 1441913254 -0.461243 -0.394775 0.475952 -0.636414 1441913254 -0.456604 -0.407593 0.466919 -0.638306 1441913254 -0.456604 -0.407593 0.466919 -0.638306 1441913254 -0.456604 -0.407593 0.466919 -0.638306 1441913254 -0.456604 -0.407593 0.466919 -0.638306 1441913254 -0.456604 -0.407593 0.466919 -0.638306 1441913254 -0.454529 -0.411621 0.463135 -0.639954 1441913254 -0.454529 -0.411621 0.463135 -0.639954 1441913254 -0.454529 -0.411621 0.463135 -0.639954 1441913254 -0.454529 -0.411621 0.463135 -0.639954 1441913254 -0.454529 -0.411621 0.463135 -0.639954 1441913254 -0.454529 -0.411621 0.463135 -0.639954 1441913254 -0.452881 -0.412231 0.463074 -0.640747 1441913255 -0.452881 -0.412231 0.463074 -0.640747 1441913255 -0.452881 -0.412231 0.463074 -0.640747 1441913255 -0.452881 -0.412231 0.463074 -0.640747 1441913255 -0.452881 -0.412231 0.463074 -0.640747 1441913255 -0.452881 -0.412231 0.463074 -0.640747 1441913255 -0.455261 -0.409851 0.469666 -0.635803 1441913255 -0.455261 -0.409851 0.469666 -0.635803 1441913255 -0.455261 -0.409851 0.469666 -0.635803 1441913255 -0.455261 -0.409851 0.469666 -0.635803 1441913255 -0.462585 -0.402344 0.480957 -0.626770 1441913255 -0.462585 -0.402344 0.480957 -0.626770 1441913255 -0.462585 -0.402344 0.480957 -0.626770 1441913255 -0.462585 -0.402344 0.480957 -0.626770 1441913255 -0.462585 -0.402344 0.480957 -0.626770 1441913255 -0.462585 -0.402344 0.480957 -0.626770 1441913255 -0.469788 -0.392883 0.489868 -0.620483 1441913255 -0.469788 -0.392883 0.489868 -0.620483 1441913255 -0.469788 -0.392883 0.489868 -0.620483 1441913255 -0.469788 -0.392883 0.489868 -0.620483 1441913255 -0.469788 -0.392883 0.489868 -0.620483 1441913255 -0.469788 -0.392883 0.489868 -0.620483 1441913255 -0.472351 -0.388733 0.490784 -0.620422 1441913255 -0.472351 -0.388733 0.490784 -0.620422 1441913255 -0.472351 -0.388733 0.490784 -0.620422 1441913255 -0.472351 -0.388733 0.490784 -0.620422 1441913255 -0.472351 -0.388733 0.490784 -0.620422 1441913255 -0.472351 -0.388733 0.490784 -0.620422 1441913255 -0.472351 -0.388733 0.490784 -0.620422 1441913255 -0.475342 -0.389160 0.489380 -0.619019 1441913255 -0.475342 -0.389160 0.489380 -0.619019 1441913255 -0.475342 -0.389160 0.489380 -0.619019 1441913255 -0.475342 -0.389160 0.489380 -0.619019 1441913255 -0.475342 -0.389160 0.489380 -0.619019 1441913255 -0.475342 -0.389160 0.489380 -0.619019 1441913255 -0.479126 -0.391418 0.489502 -0.614563 1441913255 -0.479126 -0.391418 0.489502 -0.614563 1441913255 -0.479126 -0.391418 0.489502 -0.614563 1441913255 -0.479126 -0.391418 0.489502 -0.614563 1441913255 -0.479126 -0.391418 0.489502 -0.614563 1441913255 -0.479126 -0.391418 0.489502 -0.614563 1441913255 -0.482971 -0.391602 0.490967 -0.610229 1441913255 -0.482971 -0.391602 0.490967 -0.610229 1441913255 -0.482971 -0.391602 0.490967 -0.610229 1441913255 -0.482971 -0.391602 0.490967 -0.610229 1441913255 -0.482971 -0.391602 0.490967 -0.610229 1441913255 -0.482971 -0.391602 0.490967 -0.610229 1441913255 -0.487244 -0.385071 0.494690 -0.608032 1441913255 -0.487244 -0.385071 0.494690 -0.608032 1441913255 -0.487244 -0.385071 0.494690 -0.608032 1441913255 -0.487244 -0.385071 0.494690 -0.608032 1441913255 -0.487244 -0.385071 0.494690 -0.608032 1441913255 -0.487244 -0.385071 0.494690 -0.608032 1441913255 -0.491760 -0.374878 0.497437 -0.608459 1441913255 -0.491760 -0.374878 0.497437 -0.608459 1441913255 -0.491760 -0.374878 0.497437 -0.608459 1441913255 -0.491760 -0.374878 0.497437 -0.608459 1441913255 -0.497314 -0.365051 0.500854 -0.607117 1441913255 -0.497314 -0.365051 0.500854 -0.607117 1441913255 -0.497314 -0.365051 0.500854 -0.607117 1441913255 -0.497314 -0.365051 0.500854 -0.607117 1441913255 -0.497314 -0.365051 0.500854 -0.607117 1441913255 -0.497314 -0.365051 0.500854 -0.607117 1441913255 -0.497314 -0.365051 0.500854 -0.607117 1441913255 -0.506714 -0.352600 0.511658 -0.597717 1441913255 -0.506714 -0.352600 0.511658 -0.597717 1441913255 -0.506714 -0.352600 0.511658 -0.597717 1441913255 -0.506714 -0.352600 0.511658 -0.597717 1441913255 -0.506714 -0.352600 0.511658 -0.597717 1441913255 -0.506714 -0.352600 0.511658 -0.597717 1441913255 -0.518127 -0.337036 0.527832 -0.582520 1441913255 -0.518127 -0.337036 0.527832 -0.582520 1441913255 -0.518127 -0.337036 0.527832 -0.582520 1441913255 -0.518127 -0.337036 0.527832 -0.582520 1441913255 -0.518127 -0.337036 0.527832 -0.582520 1441913255 -0.518127 -0.337036 0.527832 -0.582520 1441913255 -0.518127 -0.337036 0.527832 -0.582520 1441913255 -0.527710 -0.323853 0.541626 -0.568665 1441913255 -0.527710 -0.323853 0.541626 -0.568665 1441913255 -0.527710 -0.323853 0.541626 -0.568665 1441913255 -0.527710 -0.323853 0.541626 -0.568665 1441913255 -0.527710 -0.323853 0.541626 -0.568665 1441913255 -0.527710 -0.323853 0.541626 -0.568665 1441913255 -0.530884 -0.319214 0.547363 -0.562805 1441913255 -0.530884 -0.319214 0.547363 -0.562805 1441913255 -0.530884 -0.319214 0.547363 -0.562805 1441913255 -0.530884 -0.319214 0.547363 -0.562805 1441913255 -0.530884 -0.319214 0.547363 -0.562805 1441913255 -0.530884 -0.319214 0.547363 -0.562805 1441913255 -0.530701 -0.323853 0.545349 -0.562256 1441913255 -0.530701 -0.323853 0.545349 -0.562256 1441913255 -0.530701 -0.323853 0.545349 -0.562256 1441913255 -0.530701 -0.323853 0.545349 -0.562256 1441913255 -0.530701 -0.323853 0.545349 -0.562256 1441913255 -0.530701 -0.323853 0.545349 -0.562256 1441913255 -0.530701 -0.323853 0.545349 -0.562256 1441913255 -0.528687 -0.331543 0.542053 -0.562866 1441913255 -0.528687 -0.331543 0.542053 -0.562866 1441913255 -0.528687 -0.331543 0.542053 -0.562866 1441913255 -0.528687 -0.331543 0.542053 -0.562866 1441913255 -0.528687 -0.331543 0.542053 -0.562866 1441913255 -0.528687 -0.331543 0.542053 -0.562866 1441913255 -0.521973 -0.345398 0.533325 -0.569092 1441913255 -0.521973 -0.345398 0.533325 -0.569092 1441913255 -0.521973 -0.345398 0.533325 -0.569092 1441913255 -0.521973 -0.345398 0.533325 -0.569092 1441913255 -0.521973 -0.345398 0.533325 -0.569092 1441913255 -0.521973 -0.345398 0.533325 -0.569092 1441913255 -0.521973 -0.345398 0.533325 -0.569092 1441913255 -0.510437 -0.362854 0.518616 -0.582153 1441913255 -0.510437 -0.362854 0.518616 -0.582153 1441913256 -0.510437 -0.362854 0.518616 -0.582153 1441913256 -0.510437 -0.362854 0.518616 -0.582153 1441913256 -0.510437 -0.362854 0.518616 -0.582153 1441913256 -0.510437 -0.362854 0.518616 -0.582153 1441913256 -0.498108 -0.377808 0.504883 -0.595215 1441913256 -0.498108 -0.377808 0.504883 -0.595215 1441913256 -0.498108 -0.377808 0.504883 -0.595215 1441913256 -0.498108 -0.377808 0.504883 -0.595215 1441913256 -0.498108 -0.377808 0.504883 -0.595215 1441913256 -0.498108 -0.377808 0.504883 -0.595215 1441913256 -0.498108 -0.377808 0.504883 -0.595215 1441913256 -0.487427 -0.392822 0.491821 -0.605225 1441913256 -0.487427 -0.392822 0.491821 -0.605225 1441913256 -0.487427 -0.392822 0.491821 -0.605225 1441913256 -0.487427 -0.392822 0.491821 -0.605225 1441913256 -0.487427 -0.392822 0.491821 -0.605225 1441913256 -0.487427 -0.392822 0.491821 -0.605225 1441913256 -0.480591 -0.405029 0.481873 -0.610596 1441913256 -0.480591 -0.405029 0.481873 -0.610596 1441913256 -0.480591 -0.405029 0.481873 -0.610596 1441913256 -0.480591 -0.405029 0.481873 -0.610596 1441913256 -0.480591 -0.405029 0.481873 -0.610596 1441913256 -0.480591 -0.405029 0.481873 -0.610596 1441913256 -0.478516 -0.407227 0.479797 -0.612427 1441913256 -0.478516 -0.407227 0.479797 -0.612427 1441913256 -0.478516 -0.407227 0.479797 -0.612427 1441913256 -0.478516 -0.407227 0.479797 -0.612427 1441913256 -0.478516 -0.407227 0.479797 -0.612427 1441913256 -0.478516 -0.407227 0.479797 -0.612427 1441913256 -0.478516 -0.407227 0.479797 -0.612427 1441913256 -0.477478 -0.398254 0.486511 -0.613892 1441913256 -0.477478 -0.398254 0.486511 -0.613892 1441913256 -0.477478 -0.398254 0.486511 -0.613892 1441913256 -0.477478 -0.398254 0.486511 -0.613892 1441913256 -0.477478 -0.398254 0.486511 -0.613892 1441913256 -0.477478 -0.398254 0.486511 -0.613892 1441913256 -0.471863 -0.392517 0.490112 -0.618958 1441913256 -0.471863 -0.392517 0.490112 -0.618958 1441913256 -0.471863 -0.392517 0.490112 -0.618958 1441913256 -0.471863 -0.392517 0.490112 -0.618958 1441913256 -0.471863 -0.392517 0.490112 -0.618958 1441913256 -0.471863 -0.392517 0.490112 -0.618958 1441913256 -0.471863 -0.392517 0.490112 -0.618958 1441913256 -0.472046 -0.394165 0.486145 -0.620972 1441913256 -0.472046 -0.394165 0.486145 -0.620972 1441913256 -0.472046 -0.394165 0.486145 -0.620972 1441913256 -0.472046 -0.394165 0.486145 -0.620972 1441913256 -0.472046 -0.394165 0.486145 -0.620972 1441913256 -0.472046 -0.394165 0.486145 -0.620972 1441913256 -0.478821 -0.390625 0.491638 -0.613586 1441913256 -0.478821 -0.390625 0.491638 -0.613586 1441913256 -0.478821 -0.390625 0.491638 -0.613586 1441913256 -0.478821 -0.390625 0.491638 -0.613586 1441913256 -0.478821 -0.390625 0.491638 -0.613586 1441913256 -0.478821 -0.390625 0.491638 -0.613586 1441913256 -0.481812 -0.392029 0.493774 -0.608643 1441913256 -0.481812 -0.392029 0.493774 -0.608643 1441913256 -0.481812 -0.392029 0.493774 -0.608643 1441913256 -0.481812 -0.392029 0.493774 -0.608643 1441913256 -0.481812 -0.392029 0.493774 -0.608643 1441913256 -0.482910 -0.399902 0.486389 -0.608521 1441913256 -0.482910 -0.399902 0.486389 -0.608521 1441913256 -0.482910 -0.399902 0.486389 -0.608521 1441913256 -0.482910 -0.399902 0.486389 -0.608521 1441913256 -0.482910 -0.399902 0.486389 -0.608521 1441913256 -0.482910 -0.399902 0.486389 -0.608521 1441913256 -0.484009 -0.405273 0.483459 -0.606445 1441913256 -0.484009 -0.405273 0.483459 -0.606445 1441913256 -0.484009 -0.405273 0.483459 -0.606445 1441913256 -0.484009 -0.405273 0.483459 -0.606445 1441913256 -0.484009 -0.405273 0.483459 -0.606445 1441913256 -0.484009 -0.405273 0.483459 -0.606445 1441913256 -0.481812 -0.408936 0.483521 -0.605713 1441913256 -0.481812 -0.408936 0.483521 -0.605713 1441913256 -0.481812 -0.408936 0.483521 -0.605713 1441913256 -0.481812 -0.408936 0.483521 -0.605713 1441913256 -0.481812 -0.408936 0.483521 -0.605713 1441913256 -0.481812 -0.408936 0.483521 -0.605713 1441913256 -0.481445 -0.405884 0.483887 -0.607788 1441913256 -0.481445 -0.405884 0.483887 -0.607788 1441913256 -0.481445 -0.405884 0.483887 -0.607788 1441913256 -0.481445 -0.405884 0.483887 -0.607788 1441913256 -0.481445 -0.405884 0.483887 -0.607788 1441913256 -0.481445 -0.405884 0.483887 -0.607788 1441913256 -0.481445 -0.405884 0.483887 -0.607788 1441913256 -0.482788 -0.396851 0.486389 -0.610657 1441913256 -0.482788 -0.396851 0.486389 -0.610657 1441913256 -0.482788 -0.396851 0.486389 -0.610657 1441913256 -0.482788 -0.396851 0.486389 -0.610657 1441913256 -0.482788 -0.396851 0.486389 -0.610657 1441913256 -0.482788 -0.396851 0.486389 -0.610657 1441913256 -0.482788 -0.390259 0.486938 -0.614441 1441913256 -0.482788 -0.390259 0.486938 -0.614441 1441913256 -0.482788 -0.390259 0.486938 -0.614441 1441913256 -0.482788 -0.390259 0.486938 -0.614441 1441913256 -0.482788 -0.390259 0.486938 -0.614441 1441913256 -0.482788 -0.390259 0.486938 -0.614441 1441913256 -0.482788 -0.390259 0.486938 -0.614441 1441913256 -0.485229 -0.385010 0.488403 -0.614685 1441913256 -0.485229 -0.385010 0.488403 -0.614685 1441913256 -0.485229 -0.385010 0.488403 -0.614685 1441913256 -0.485229 -0.385010 0.488403 -0.614685 1441913256 -0.485229 -0.385010 0.488403 -0.614685 1441913256 -0.485229 -0.385010 0.488403 -0.614685 1441913256 -0.491028 -0.379272 0.495544 -0.607910 1441913256 -0.491028 -0.379272 0.495544 -0.607910 1441913256 -0.491028 -0.379272 0.495544 -0.607910 1441913256 -0.491028 -0.379272 0.495544 -0.607910 1441913256 -0.491028 -0.379272 0.495544 -0.607910 1441913256 -0.491028 -0.379272 0.495544 -0.607910 1441913256 -0.495911 -0.378784 0.505493 -0.595947 1441913256 -0.495911 -0.378784 0.505493 -0.595947 1441913256 -0.495911 -0.378784 0.505493 -0.595947 1441913256 -0.495911 -0.378784 0.505493 -0.595947 1441913257 -0.495911 -0.378784 0.505493 -0.595947 1441913257 -0.495911 -0.378784 0.505493 -0.595947 1441913257 -0.495911 -0.378784 0.505493 -0.595947 1441913257 -0.495422 -0.384583 0.508789 -0.589783 1441913257 -0.495422 -0.384583 0.508789 -0.589783 1441913257 -0.495422 -0.384583 0.508789 -0.589783 1441913257 -0.495422 -0.384583 0.508789 -0.589783 1441913257 -0.495422 -0.384583 0.508789 -0.589783 1441913257 -0.495422 -0.384583 0.508789 -0.589783 1441913257 -0.489990 -0.389099 0.505981 -0.593750 1441913257 -0.489990 -0.389099 0.505981 -0.593750 1441913257 -0.489990 -0.389099 0.505981 -0.593750 1441913257 -0.489990 -0.389099 0.505981 -0.593750 1441913257 -0.489990 -0.389099 0.505981 -0.593750 1441913257 -0.489990 -0.389099 0.505981 -0.593750 1441913257 -0.489990 -0.389099 0.505981 -0.593750 1441913257 -0.483948 -0.394531 0.499817 -0.600281 1441913257 -0.483948 -0.394531 0.499817 -0.600281 1441913257 -0.483948 -0.394531 0.499817 -0.600281 1441913257 -0.483948 -0.394531 0.499817 -0.600281 1441913257 -0.483948 -0.394531 0.499817 -0.600281 1441913257 -0.483948 -0.394531 0.499817 -0.600281 1441913257 -0.482300 -0.400269 0.496887 -0.600281 1441913257 -0.482300 -0.400269 0.496887 -0.600281 1441913257 -0.482300 -0.400269 0.496887 -0.600281 1441913257 -0.482300 -0.400269 0.496887 -0.600281 1441913257 -0.482300 -0.400269 0.496887 -0.600281 1441913257 -0.482300 -0.400269 0.496887 -0.600281 1441913257 -0.484314 -0.404175 0.499756 -0.593628 1441913257 -0.484314 -0.404175 0.499756 -0.593628 1441913257 -0.484314 -0.404175 0.499756 -0.593628 1441913257 -0.484314 -0.404175 0.499756 -0.593628 1441913257 -0.484314 -0.404175 0.499756 -0.593628 1441913257 -0.484314 -0.404175 0.499756 -0.593628 1441913257 -0.483704 -0.408264 0.500183 -0.590942 1441913257 -0.483704 -0.408264 0.500183 -0.590942 1441913257 -0.483704 -0.408264 0.500183 -0.590942 1441913257 -0.483704 -0.408264 0.500183 -0.590942 1441913257 -0.477112 -0.413513 0.494568 -0.597351 1441913257 -0.477112 -0.413513 0.494568 -0.597351 1441913257 -0.477112 -0.413513 0.494568 -0.597351 1441913257 -0.477112 -0.413513 0.494568 -0.597351 1441913257 -0.477112 -0.413513 0.494568 -0.597351 1441913257 -0.477112 -0.413513 0.494568 -0.597351 1441913257 -0.469238 -0.416016 0.487244 -0.607727 1441913257 -0.469238 -0.416016 0.487244 -0.607727 1441913257 -0.469238 -0.416016 0.487244 -0.607727 1441913257 -0.469238 -0.416016 0.487244 -0.607727 1441913257 -0.469238 -0.416016 0.487244 -0.607727 1441913257 -0.469238 -0.416016 0.487244 -0.607727 1441913257 -0.465698 -0.413330 0.484436 -0.614502 1441913257 -0.465698 -0.413330 0.484436 -0.614502 1441913257 -0.465698 -0.413330 0.484436 -0.614502 1441913257 -0.465698 -0.413330 0.484436 -0.614502 1441913257 -0.465637 -0.407410 0.486145 -0.617188 1441913257 -0.465637 -0.407410 0.486145 -0.617188 1441913257 -0.465637 -0.407410 0.486145 -0.617188 1441913257 -0.465637 -0.407410 0.486145 -0.617188 1441913257 -0.465637 -0.407410 0.486145 -0.617188 1441913257 -0.466553 -0.401855 0.489075 -0.617798 1441913257 -0.466553 -0.401855 0.489075 -0.617798 1441913257 -0.466553 -0.401855 0.489075 -0.617798 1441913257 -0.466553 -0.401855 0.489075 -0.617798 1441913257 -0.466553 -0.401855 0.489075 -0.617798 1441913257 -0.466553 -0.401855 0.489075 -0.617798 1441913257 -0.466431 -0.401245 0.490173 -0.617432 1441913257 -0.466431 -0.401245 0.490173 -0.617432 1441913257 -0.466431 -0.401245 0.490173 -0.617432 1441913257 -0.466431 -0.401245 0.490173 -0.617432 1441913257 -0.466431 -0.401245 0.490173 -0.617432 1441913257 -0.466431 -0.401245 0.490173 -0.617432 1441913257 -0.471863 -0.398438 0.490723 -0.614685 1441913257 -0.471863 -0.398438 0.490723 -0.614685 1441913257 -0.471863 -0.398438 0.490723 -0.614685 1441913257 -0.471863 -0.398438 0.490723 -0.614685 1441913257 -0.471863 -0.398438 0.490723 -0.614685 1441913257 -0.477966 -0.391235 0.494080 -0.611938 1441913257 -0.477966 -0.391235 0.494080 -0.611938 1441913257 -0.477966 -0.391235 0.494080 -0.611938 1441913257 -0.477966 -0.391235 0.494080 -0.611938 1441913257 -0.477966 -0.391235 0.494080 -0.611938 1441913257 -0.477966 -0.391235 0.494080 -0.611938 1441913257 -0.477966 -0.391235 0.494080 -0.611938 1441913257 -0.482178 -0.386536 0.494385 -0.611389 1441913257 -0.482178 -0.386536 0.494385 -0.611389 1441913257 -0.482178 -0.386536 0.494385 -0.611389 1441913257 -0.482178 -0.386536 0.494385 -0.611389 1441913257 -0.482178 -0.386536 0.494385 -0.611389 1441913257 -0.482178 -0.386536 0.494385 -0.611389 1441913257 -0.485962 -0.387085 0.491821 -0.610046 1441913257 -0.485962 -0.387085 0.491821 -0.610046 1441913257 -0.485962 -0.387085 0.491821 -0.610046 1441913257 -0.485962 -0.387085 0.491821 -0.610046 1441913257 -0.485962 -0.387085 0.491821 -0.610046 1441913257 -0.490112 -0.390198 0.489929 -0.606262 1441913257 -0.490112 -0.390198 0.489929 -0.606262 1441913257 -0.490112 -0.390198 0.489929 -0.606262 1441913257 
0.253784 0.550110 -0.538513 -0.585632 1441913259 0.253784 0.550110 -0.538513 -0.585632 1441913259 0.253784 0.550110 -0.538513 -0.585632 1441913259 0.253784 0.550110 -0.538513 -0.585632 1441913259 0.211609 0.583496 -0.487000 -0.614502 1441913260 0.211609 0.583496 -0.487000 -0.614502 1441913260 0.211609 0.583496 -0.487000 -0.614502 1441913260 0.211609 0.583496 -0.487000 -0.614502 1441913260 0.135071 0.611145 -0.405273 -0.666382 1441913260 0.135071 0.611145 -0.405273 -0.666382 1441913260 0.135071 0.611145 -0.405273 -0.666382 1441913260 0.135071 0.611145 -0.405273 -0.666382 1441913260 0.135071 0.611145 -0.405273 -0.666382 1441913260 0.135071 0.611145 -0.405273 -0.666382 1441913260 0.016235 0.614502 -0.308777 -0.725830 1441913260 0.016235 0.614502 -0.308777 -0.725830 1441913260 0.016235 0.614502 -0.308777 -0.725830 1441913260 0.016235 0.614502 -0.308777 -0.725830 1441913260 0.016235 0.614502 -0.308777 -0.725830 1441913260 0.016235 0.614502 -0.308777 -0.725830 1441913260 -0.132690 0.576355 -0.193909 -0.782715 1441913260 -0.307739 0.473206 -0.113770 -0.817566 1441913260 -0.307739 0.473206 -0.113770 -0.817566 1441913260 -0.307739 0.473206 -0.113770 -0.817566 1441913260 -0.307739 0.473206 -0.113770 -0.817566 1441913260 -0.307739 0.473206 -0.113770 -0.817566 1441913260 -0.464600 0.316650 -0.005554 -0.826965 1441913260 -0.464600 0.316650 -0.005554 -0.826965 1441913260 -0.464600 0.316650 -0.005554 -0.826965 1441913260 -0.464600 0.316650 -0.005554 -0.826965 1441913260 -0.464600 0.316650 -0.005554 -0.826965 1441913260 -0.464600 0.316650 -0.005554 -0.826965 1441913260 -0.570679 0.201782 0.084412 -0.791565 1441913260 -0.570679 0.201782 0.084412 -0.791565 1441913260 -0.570679 0.201782 0.084412 -0.791565 1441913260 -0.570679 0.201782 0.084412 -0.791565 1441913260 -0.570679 0.201782 0.084412 -0.791565 1441913260 -0.570679 0.201782 0.084412 -0.791565 1441913260 -0.605469 0.182068 0.142456 -0.761597 1441913260 -0.605469 0.182068 0.142456 -0.761597 1441913260 -0.605469 0.182068 0.142456 -0.761597 1441913260 -0.605469 0.182068 0.142456 -0.761597 1441913260 -0.605469 0.182068 0.142456 -0.761597 1441913260 -0.605469 0.182068 0.142456 -0.761597 1441913260 -0.605469 0.182068 0.142456 -0.761597 1441913260 -0.593750 0.177429 0.156494 -0.769165 1441913260 -0.593750 0.177429 0.156494 -0.769165 1441913260 -0.593750 0.177429 0.156494 -0.769165 1441913260 -0.593750 0.177429 0.156494 -0.769165 1441913260 -0.593750 0.177429 0.156494 -0.769165 1441913260 -0.593750 0.177429 0.156494 -0.769165 1441913260 -0.566833 0.211365 0.182068 -0.775208 1441913260 -0.566833 0.211365 0.182068 -0.775208 1441913260 -0.566833 0.211365 0.182068 -0.775208 1441913260 -0.566833 0.211365 0.182068 -0.775208 1441913260 -0.566833 0.211365 0.182068 -0.775208 1441913260 -0.566833 0.211365 0.182068 -0.775208 1441913260 -0.516968 0.285217 0.221191 -0.776245 1441913260 -0.516968 0.285217 0.221191 -0.776245 1441913260 -0.516968 0.285217 0.221191 -0.776245 1441913260 -0.516968 0.285217 0.221191 -0.776245 1441913260 -0.516968 0.285217 0.221191 -0.776245 1441913260 -0.516968 0.285217 0.221191 -0.776245 1441913260 -0.438477 0.345642 0.189453 -0.807739 1441913260 -0.438477 0.345642 0.189453 -0.807739 1441913260 -0.438477 0.345642 0.189453 -0.807739 1441913260 -0.438477 0.345642 0.189453 -0.807739 1441913260 -0.438477 0.345642 0.189453 -0.807739 1441913260 -0.438477 0.345642 0.189453 -0.807739 1441913260 -0.342224 0.414795 0.103638 -0.836731 1441913260 -0.342224 0.414795 0.103638 -0.836731 1441913260 -0.342224 0.414795 0.103638 -0.836731 1441913260 -0.342224 0.414795 0.103638 -0.836731 1441913260 -0.342224 0.414795 0.103638 -0.836731 1441913260 -0.342224 0.414795 0.103638 -0.836731 1441913260 -0.254517 0.478149 -0.052979 -0.838928 1441913260 -0.254517 0.478149 -0.052979 -0.838928 1441913260 -0.254517 0.478149 -0.052979 -0.838928 1441913260 -0.254517 0.478149 -0.052979 -0.838928 1441913260 -0.254517 0.478149 -0.052979 -0.838928 1441913260 -0.254517 0.478149 -0.052979 -0.838928 1441913260 -0.134521 0.551514 -0.161133 -0.807312 1441913260 -0.134521 0.551514 -0.161133 -0.807312 1441913260 -0.134521 0.551514 -0.161133 -0.807312 1441913260 -0.134521 0.551514 -0.161133 -0.807312 1441913260 -0.134521 0.551514 -0.161133 -0.807312 1441913260 -0.134521 0.551514 -0.161133 -0.807312 1441913260 0.038879 0.604980 -0.248291 -0.755554 1441913260 0.038879 0.604980 -0.248291 -0.755554 1441913260 0.038879 0.604980 -0.248291 -0.755554 1441913260 0.038879 0.604980 -0.248291 -0.755554 1441913260 0.038879 0.604980 -0.248291 -0.755554 1441913260 0.038879 0.604980 -0.248291 -0.755554 1441913260 0.038879 0.604980 -0.248291 -0.755554 1441913260 0.211914 0.611145 -0.339233 -0.683044 1441913260 0.211914 0.611145 -0.339233 -0.683044 1441913260 0.211914 0.611145 -0.339233 -0.683044 1441913260 0.211914 0.611145 -0.339233 -0.683044 1441913260 0.211914 0.611145 -0.339233 -0.683044 1441913260 0.342957 0.573792 -0.424316 -0.610840 1441913260 0.342957 0.573792 -0.424316 -0.610840 1441913260 0.342957 0.573792 -0.424316 -0.610840 1441913260 0.342957 0.573792 -0.424316 -0.610840 1441913260 0.342957 0.573792 -0.424316 -0.610840 1441913260 0.342957 0.573792 -0.424316 -0.610840 1441913260 0.400818 0.543762 -0.482178 -0.557861 1441913260 0.400818 0.543762 -0.482178 -0.557861 1441913261 0.400818 0.543762 -0.482178 -0.557861 1441913261 0.400818 0.543762 -0.482178 -0.557861 1441913261 0.400818 0.543762 -0.482178 -0.557861 1441913261 0.400818 0.543762 -0.482178 -0.557861 1441913261 0.381104 0.552429 -0.484131 -0.561462 1441913261 0.381104 0.552429 -0.484131 -0.561462 1441913261 0.381104 0.552429 -0.484131 -0.561462 1441913261 0.381104 0.552429 -0.484131 -0.561462 1441913261 0.381104 0.552429 -0.484131 -0.561462 1441913261 0.381104 0.552429 -0.484131 -0.561462 1441913261 0.381104 0.552429 -0.484131 -0.561462 1441913261 0.342346 0.571350 -0.431702 -0.608276 1441913261 0.342346 0.571350 -0.431702 -0.608276 1441913261 0.342346 0.571350 -0.431702 -0.608276 1441913261 0.342346 0.571350 -0.431702 -0.608276 1441913261 0.342346 0.571350 -0.431702 -0.608276 1441913261 0.342346 0.571350 -0.431702 -0.608276 1441913261 0.272644 0.595459 -0.379395 -0.653564 1441913261 0.272644 0.595459 -0.379395 -0.653564 1441913261 0.272644 0.595459 -0.379395 -0.653564 1441913261 0.272644 0.595459 -0.379395 -0.653564 1441913261 0.272644 0.595459 -0.379395 -0.653564 1441913261 0.272644 0.595459 -0.379395 -0.653564 1441913261 0.272644 0.595459 -0.379395 -0.653564 1441913261 0.166504 0.611328 -0.325012 -0.702087 1441913261 0.166504 0.611328 -0.325012 -0.702087 1441913261 0.166504 0.611328 -0.325012 -0.702087 1441913261 0.166504 0.611328 -0.325012 -0.702087 1441913261 0.166504 0.611328 -0.325012 -0.702087 1441913261 0.052673 0.600891 -0.240784 -0.760376 1441913261 0.052673 0.600891 -0.240784 -0.760376 1441913261 0.052673 0.600891 -0.240784 -0.760376 1441913261 0.052673 0.600891 -0.240784 -0.760376 1441913261 0.052673 0.600891 -0.240784 -0.760376 1441913261 0.052673 0.600891 -0.240784 -0.760376 1441913261 0.052673 0.600891 -0.240784 -0.760376 1441913261 -0.084290 0.556152 -0.135864 -0.815552 1441913261 -0.084290 0.556152 -0.135864 -0.815552 1441913261 -0.084290 0.556152 -0.135864 -0.815552 1441913261 -0.084290 0.556152 -0.135864 -0.815552 1441913261 -0.084290 0.556152 -0.135864 -0.815552 1441913261 -0.084290 0.556152 -0.135864 -0.815552 1441913261 -0.252380 0.471252 -0.070496 -0.842163 1441913261 -0.252380 0.471252 -0.070496 -0.842163 1441913261 -0.252380 0.471252 -0.070496 -0.842163 1441913261 -0.252380 0.471252 -0.070496 -0.842163 1441913261 -0.252380 0.471252 -0.070496 -0.842163 1441913261 -0.252380 0.471252 -0.070496 -0.842163 1441913261 -0.405701 0.355042 0.007874 -0.842224 1441913261 -0.405701 0.355042 0.007874 -0.842224 1441913261 -0.405701 0.355042 0.007874 -0.842224 1441913261 -0.405701 0.355042 0.007874 -0.842224 1441913261 -0.405701 0.355042 0.007874 -0.842224 1441913261 -0.405701 0.355042 0.007874 -0.842224 1441913261 -0.526001 0.236511 0.097961 -0.811096 1441913261 -0.526001 0.236511 0.097961 -0.811096 1441913261 -0.526001 0.236511 0.097961 -0.811096 1441913261 -0.526001 0.236511 0.097961 -0.811096 1441913261 -0.526001 0.236511 0.097961 -0.811096 1441913261 -0.526001 0.236511 0.097961 -0.811096 1441913261 -0.526001 0.236511 0.097961 -0.811096 1441913261 -0.582947 0.225708 0.175598 -0.760559 1441913261 -0.582947 0.225708 0.175598 -0.760559 1441913261 -0.582947 0.225708 0.175598 -0.760559 1441913261 -0.582947 0.225708 0.175598 -0.760559 1441913261 -0.582947 0.225708 0.175598 -0.760559 1441913261 -0.582947 0.225708 0.175598 -0.760559 1441913261 -0.575562 0.200073 0.208496 -0.765015 1441913261 -0.575562 0.200073 0.208496 -0.765015 1441913261 -0.575562 0.200073 0.208496 -0.765015 1441913261 -0.575562 0.200073 0.208496 -0.765015 1441913261 -0.575562 0.200073 0.208496 -0.765015 1441913261 -0.575562 0.200073 0.208496 -0.765015 1441913261 -0.552246 0.222290 0.250061 -0.763611 1441913261 -0.552246 0.222290 0.250061 -0.763611 1441913261 -0.552246 0.222290 0.250061 -0.763611 1441913261 -0.552246 0.222290 0.250061 -0.763611 1441913261 -0.552246 0.222290 0.250061 -0.763611 1441913261 -0.552246 0.222290 0.250061 -0.763611 1441913261 -0.525635 0.255981 0.267944 -0.765808 1441913261 -0.525635 0.255981 0.267944 -0.765808 1441913261 -0.525635 0.255981 0.267944 -0.765808 1441913261 -0.525635 0.255981 0.267944 -0.765808 1441913261 -0.525635 0.255981 0.267944 -0.765808 1441913261 -0.525635 0.255981 0.267944 -0.765808 1441913261 -0.459106 0.310120 0.261353 -0.790466 1441913261 -0.459106 0.310120 0.261353 -0.790466 1441913261 -0.459106 0.310120 0.261353 -0.790466 1441913261 -0.459106 0.310120 0.261353 -0.790466 1441913261 -0.459106 0.310120 0.261353 -0.790466 1441913261 -0.459106 0.310120 0.261353 -0.790466 1441913261 -0.343201 0.396484 0.235901 -0.818176 1441913261 -0.343201 0.396484 0.235901 -0.818176 1441913261 -0.343201 0.396484 0.235901 -0.818176 1441913261 -0.343201 0.396484 0.235901 -0.818176 1441913261 -0.210266 0.481018 0.146912 -0.838379 1441913261 -0.210266 0.481018 0.146912 -0.838379 1441913261 -0.210266 0.481018 0.146912 -0.838379 1441913261 -0.210266 0.481018 0.146912 -0.838379 1441913261 -0.210266 0.481018 0.146912 -0.838379 1441913261 -0.210266 0.481018 0.146912 -0.838379 1441913261 -0.210266 0.481018 0.146912 -0.838379 1441913261 -0.084900 0.542358 0.016052 -0.835693 1441913261 -0.084900 0.542358 0.016052 -0.835693 1441913261 -0.084900 0.542358 0.016052 -0.835693 1441913261 -0.084900 0.542358 0.016052 -0.835693 1441913261 -0.084900 0.542358 0.016052 -0.835693 1441913261 -0.084900 0.542358 0.016052 -0.835693 1441913261 0.055725 0.581909 -0.069092 -0.808411 1441913261 0.055725 0.581909 -0.069092 -0.808411 1441913261 0.055725 0.581909 -0.069092 -0.808411 1441913262 0.055725 0.581909 -0.069092 -0.808411 1441913262 0.055725 0.581909 -0.069092 -0.808411 1441913262 0.055725 0.581909 -0.069092 -0.808411 1441913262 0.187317 0.599304 -0.191345 -0.754395 1441913262 0.187317 0.599304 -0.191345 -0.754395 1441913262 0.187317 0.599304 -0.191345 -0.754395 1441913262 0.187317 0.599304 -0.191345 -0.754395 1441913262 0.187317 0.599304 -0.191345 -0.754395 1441913262 0.187317 0.599304 -0.191345 -0.754395 1441913262 0.187317 0.599304 -0.191345 -0.754395 1441913262 0.310242 0.585815 -0.300232 -0.685852 1441913262 0.310242 0.585815 -0.300232 -0.685852 1441913262 0.310242 0.585815 -0.300232 -0.685852 1441913262 0.310242 0.585815 -0.300232 -0.685852 1441913262 0.310242 0.585815 -0.300232 -0.685852 1441913262 0.310242 0.585815 -0.300232 -0.685852 1441913262 0.392944 0.554626 -0.409729 -0.608398 1441913262 0.392944 0.554626 -0.409729 -0.608398 1441913262 0.392944 0.554626 -0.409729 -0.608398 1441913262 0.392944 0.554626 -0.409729 -0.608398 1441913262 0.392944 0.554626 -0.409729 -0.608398 1441913262 0.392944 0.554626 -0.409729 -0.608398 1441913262 0.403809 0.546753 -0.505859 -0.531128 1441913262 0.403809 0.546753 -0.505859 -0.531128 1441913262 0.403809 0.546753 -0.505859 -0.531128 1441913262 0.403809 0.546753 -0.505859 -0.531128 1441913262 0.403809 0.546753 -0.505859 -0.531128 1441913262 0.403809 0.546753 -0.505859 -0.531128 1441913262 0.403809 0.546753 -0.505859 -0.531128 1441913262 0.384216 0.561035 -0.479736 -0.554565 1441913262 0.384216 0.561035 -0.479736 -0.554565 1441913262 0.384216 0.561035 -0.479736 -0.554565 1441913262 0.384216 0.561035 -0.479736 -0.554565 1441913262 0.384216 0.561035 -0.479736 -0.554565 1441913262 0.317871 0.594849 -0.438049 -0.594360 1441913262 0.317871 0.594849 -0.438049 -0.594360 1441913262 0.317871 0.594849 -0.438049 -0.594360 1441913262 0.317871 0.594849 -0.438049 -0.594360 1441913262 0.317871 0.594849 -0.438049 -0.594360 1441913262 0.317871 0.594849 -0.438049 -0.594360 1441913262 0.317871 0.594849 -0.438049 -0.594360 1441913262 0.231445 0.619568 -0.393860 -0.638306 1441913262 0.231445 0.619568 -0.393860 -0.638306 1441913262 0.231445 0.619568 -0.393860 -0.638306 1441913262 0.231445 0.619568 -0.393860 -0.638306 1441913262 0.231445 0.619568 -0.393860 -0.638306 1441913262 0.231445 0.619568 -0.393860 -0.638306 1441913262 0.115967 0.627136 -0.326111 -0.697815 1441913262 0.115967 0.627136 -0.326111 -0.697815 1441913262 0.115967 0.627136 -0.326111 -0.697815 1441913262 0.115967 0.627136 -0.326111 -0.697815 1441913262 0.115967 0.627136 -0.326111 -0.697815 1441913262 0.115967 0.627136 -0.326111 -0.697815 1441913262 -0.017883 0.609680 -0.222961 -0.760437 1441913262 -0.017883 0.609680 -0.222961 -0.760437 1441913262 -0.017883 0.609680 -0.222961 -0.760437 1441913262 -0.017883 0.609680 -0.222961 -0.760437 1441913262 -0.017883 0.609680 -0.222961 -0.760437 1441913262 -0.017883 0.609680 -0.222961 -0.760437 1441913262 -0.180603 0.552368 -0.121216 -0.804749 1441913262 -0.180603 0.552368 -0.121216 -0.804749 1441913262 -0.180603 0.552368 -0.121216 -0.804749 1441913262 -0.180603 0.552368 -0.121216 -0.804749 1441913262 -0.180603 0.552368 -0.121216 -0.804749 1441913262 -0.180603 0.552368 -0.121216 -0.804749 1441913262 -0.180603 0.552368 -0.121216 -0.804749 1441913262 -0.335632 0.449097 -0.036987 -0.827271 1441913262 -0.335632 0.449097 -0.036987 -0.827271 1441913262 -0.335632 0.449097 -0.036987 -0.827271 1441913262 -0.335632 0.449097 -0.036987 -0.827271 1441913262 -0.335632 0.449097 -0.036987 -0.827271 1441913262 -0.454651 0.356567 0.051147 -0.814575 1441913262 -0.454651 0.356567 0.051147 -0.814575 1441913262 -0.454651 0.356567 0.051147 -0.814575 1441913262 -0.454651 0.356567 0.051147 -0.814575 1441913262 -0.454651 0.356567 0.051147 -0.814575 1441913262 -0.549133 0.277893 0.125366 -0.778198 1441913262 -0.549133 0.277893 0.125366 -0.778198 1441913262 -0.549133 0.277893 0.125366 -0.778198 1441913262 -0.549133 0.277893 0.125366 -0.778198 1441913262 -0.549133 0.277893 0.125366 -0.778198 1441913262 -0.549133 0.277893 0.125366 -0.778198 1441913262 -0.549133 0.277893 0.125366 -0.778198 1441913262 -0.579041 0.256531 0.197815 -0.748230 1441913262 -0.579041 0.256531 0.197815 -0.748230 1441913262 -0.579041 0.256531 0.197815 -0.748230 1441913262 -0.579041 0.256531 0.197815 -0.748230 1441913262 -0.579041 0.256531 0.197815 -0.748230 1441913262 -0.582214 0.237000 0.231689 -0.742432 1441913262 -0.582214 0.237000 0.231689 -0.742432 1441913262 -0.582214 0.237000 0.231689 -0.742432 1441913262 -0.582214 0.237000 0.231689 -0.742432 1441913262 -0.581421 0.236267 0.232849 -0.742920 1441913262 -0.581421 0.236267 0.232849 -0.742920 1441913262 -0.581421 0.236267 0.232849 -0.742920 1441913262 -0.581421 0.236267 0.232849 -0.742920 1441913262 -0.581421 0.236267 0.232849 -0.742920 1441913262 -0.581421 0.236267 0.232849 -0.742920 1441913262 -0.556519 0.267883 0.238770 -0.749390 1441913262 -0.556519 0.267883 0.238770 -0.749390 1441913262 -0.556519 0.267883 0.238770 -0.749390 1441913262 -0.556519 0.267883 0.238770 -0.749390 1441913262 -0.556519 0.267883 0.238770 -0.749390 1441913262 -0.498169 0.327881 0.242798 -0.765137 1441913263 -0.498169 0.327881 0.242798 -0.765137 1441913263 -0.498169 0.327881 0.242798 -0.765137 1441913263 -0.498169 0.327881 0.242798 -0.765137 1441913263 -0.407532 0.394897 0.227051 -0.791504 1441913263 -0.407532 0.394897 0.227051 -0.791504 1441913263 -0.407532 0.394897 0.227051 -0.791504 1441913263 -0.407532 0.394897 0.227051 -0.791504 1441913263 -0.407532 0.394897 0.227051 -0.791504 1441913263 -0.407532 0.394897 0.227051 -0.791504 1441913263 -0.263428 0.477539 0.219116 -0.809082 1441913263 -0.263428 0.477539 0.219116 -0.809082 1441913263 -0.263428 0.477539 0.219116 -0.809082 1441913263 -0.263428 0.477539 0.219116 -0.809082 1441913263 -0.263428 0.477539 0.219116 -0.809082 1441913263 -0.263428 0.477539 0.219116 -0.809082 1441913263 -0.115845 0.531433 0.164185 -0.822937 1441913263 -0.115845 0.531433 0.164185 -0.822937 1441913263 -0.115845 0.531433 0.164185 -0.822937 1441913263 -0.115845 0.531433 0.164185 -0.822937 1441913263 -0.115845 0.531433 0.164185 -0.822937 1441913263 -0.115845 0.531433 0.164185 -0.822937 1441913263 -0.115845 0.531433 0.164185 -0.822937 1441913263 0.004272 0.564636 0.034302 -0.824646 1441913263 0.004272 0.564636 0.034302 -0.824646 1441913263 0.004272 0.564636 0.034302 -0.824646 1441913263 0.004272 0.564636 0.034302 -0.824646 1441913263 0.004272 0.564636 0.034302 -0.824646 1441913263 0.004272 0.564636 0.034302 -0.824646 1441913263 0.142822 0.572083 -0.065552 -0.804993 1441913263 0.142822 0.572083 -0.065552 -0.804993 1441913263 0.142822 0.572083 -0.065552 -0.804993 1441913263 0.142822 0.572083 -0.065552 -0.804993 1441913263 0.142822 0.572083 -0.065552 -0.804993 1441913263 0.142822 0.572083 -0.065552 -0.804993 1441913263 0.272217 0.562195 -0.210327 -0.752075 1441913263 0.272217 0.562195 -0.210327 -0.752075 1441913263 0.272217 0.562195 -0.210327 -0.752075 1441913263 0.272217 0.562195 -0.210327 -0.752075 1441913263 0.272217 0.562195 -0.210327 -0.752075 1441913263 0.272217 0.562195 -0.210327 -0.752075 1441913263 0.272217 0.562195 -0.210327 -0.752075 1441913263 0.387451 0.519714 -0.324158 -0.688965 1441913263 0.387451 0.519714 -0.324158 -0.688965 1441913263 0.387451 0.519714 -0.324158 -0.688965 1441913263 0.387451 0.519714 -0.324158 -0.688965 1441913263 0.387451 0.519714 -0.324158 -0.688965 1441913263 0.441589 0.484924 -0.446167 -0.608887 1441913263 0.441589 0.484924 -0.446167 -0.608887 1441913263 0.441589 0.484924 -0.446167 -0.608887 1441913263 0.441589 0.484924 -0.446167 -0.608887 1441913263 0.441589 0.484924 -0.446167 -0.608887 1441913263 0.441589 0.484924 -0.446167 -0.608887 1441913263 0.441589 0.484924 -0.446167 -0.608887 1441913263 0.426514 0.494446 -0.491455 -0.576294 1441913263 0.426514 0.494446 -0.491455 -0.576294 1441913263 0.426514 0.494446 -0.491455 -0.576294 1441913263 0.426514 0.494446 -0.491455 -0.576294 1441913263 0.426514 0.494446 -0.491455 -0.576294 1441913263 0.426514 0.494446 -0.491455 -0.576294 1441913263 0.375793 0.529175 -0.441223 -0.619751 1441913263 0.375793 0.529175 -0.441223 -0.619751 1441913263 0.375793 0.529175 -0.441223 -0.619751 1441913263 0.375793 0.529175 -0.441223 -0.619751 1441913263 0.375793 0.529175 -0.441223 -0.619751 1441913263 0.375793 0.529175 -0.441223 -0.619751 1441913263 0.375793 0.529175 -0.441223 -0.619751 1441913263 0.311768 0.560181 -0.368286 -0.673340 1441913263 0.311768 0.560181 -0.368286 -0.673340 1441913263 0.311768 0.560181 -0.368286 -0.673340 1441913263 0.311768 0.560181 -0.368286 -0.673340 1441913263 0.311768 0.560181 -0.368286 -0.673340 1441913263 0.311768 0.560181 -0.368286 -0.673340 1441913263 0.214661 0.583862 -0.300903 -0.722839 1441913263 0.214661 0.583862 -0.300903 -0.722839 1441913263 0.214661 0.583862 -0.300903 -0.722839 1441913263 0.214661 0.583862 -0.300903 -0.722839 1441913263 0.214661 0.583862 -0.300903 -0.722839 1441913263 0.214661 0.583862 -0.300903 -0.722839 1441913263 0.214661 0.583862 -0.300903 -0.722839 1441913263 0.113953 0.586853 -0.211548 -0.773193 1441913263 0.113953 0.586853 -0.211548 -0.773193 1441913263 0.113953 0.586853 -0.211548 -0.773193 1441913263 0.113953 0.586853 -0.211548 -0.773193 1441913263 0.113953 0.586853 -0.211548 -0.773193 1441913263 0.113953 0.586853 -0.211548 -0.773193 1441913263 -0.004150 0.566284 -0.114929 -0.816162 1441913263 -0.004150 0.566284 -0.114929 -0.816162 1441913263 -0.004150 0.566284 -0.114929 -0.816162 1441913263 -0.004150 0.566284 -0.114929 -0.816162 1441913263 -0.004150 0.566284 -0.114929 -0.816162 1441913263 -0.004150 0.566284 -0.114929 -0.816162 1441913263 -0.158264 0.512451 -0.045593 -0.842773 1441913263 -0.158264 0.512451 -0.045593 -0.842773 1441913263 -0.158264 0.512451 -0.045593 -0.842773 1441913263 -0.158264 0.512451 -0.045593 -0.842773 1441913263 -0.158264 0.512451 -0.045593 -0.842773 1441913263 -0.158264 0.512451 -0.045593 -0.842773 1441913263 -0.158264 0.512451 -0.045593 -0.842773 1441913263 -0.317322 0.412903 0.004333 -0.853699 1441913263 -0.317322 0.412903 0.004333 -0.853699 1441913263 -0.317322 0.412903 0.004333 -0.853699 1441913263 -0.317322 0.412903 0.004333 -0.853699 1441913263 -0.317322 0.412903 0.004333 -0.853699 1441913263 -0.317322 0.412903 0.004333 -0.853699 1441913263 -0.455627 0.293396 0.066467 -0.837830 1441913263 -0.455627 0.293396 0.066467 -0.837830 1441913263 -0.455627 0.293396 0.066467 -0.837830 1441913263 -0.455627 0.293396 0.066467 -0.837830 1441913263 -0.455627 0.293396 0.066467 -0.837830 1441913263 -0.455627 0.293396 0.066467 -0.837830 1441913263 -0.455627 0.293396 0.066467 -0.837830 1441913263 -0.548157 0.215271 0.114746 -0.800049 1441913263 -0.548157 0.215271 0.114746 -0.800049 1441913263 -0.548157 0.215271 0.114746 -0.800049 1441913263 -0.548157 0.215271 0.114746 -0.800049 1441913264 -0.548157 0.215271 0.114746 -0.800049 1441913264 -0.548157 0.215271 0.114746 -0.800049 1441913264 -0.568604 0.187073 0.141296 -0.788513 1441913264 -0.568604 0.187073 0.141296 -0.788513 1441913264 -0.568604 0.187073 0.141296 -0.788513 1441913264 -0.568604 0.187073 0.141296 -0.788513 1441913264 -0.568604 0.187073 0.141296 -0.788513 1441913264 -0.568604 0.187073 0.141296 -0.788513 1441913264 -0.568604 0.187073 0.141296 -0.788513 1441913264 -0.564636 0.156067 0.147949 -0.796875 1441913264 -0.564636 0.156067 0.147949 -0.796875 1441913264 -0.564636 0.156067 0.147949 -0.796875 1441913264 -0.564636 0.156067 0.147949 -0.796875 1441913264 -0.564636 0.156067 0.147949 -0.796875 1441913264 -0.564636 0.156067 0.147949 -0.796875 1441913264 -0.550659 0.164307 0.152283 -0.804138 1441913264 -0.550659 0.164307 0.152283 -0.804138 1441913264 -0.550659 0.164307 0.152283 -0.804138 1441913264 -0.550659 0.164307 0.152283 -0.804138 1441913264 -0.550659 0.164307 0.152283 -0.804138 1441913264 -0.550659 0.164307 0.152283 -0.804138 1441913264 -0.510742 0.223450 0.177429 -0.811035 1441913264 -0.510742 0.223450 0.177429 -0.811035 1441913264 -0.510742 0.223450 0.177429 -0.811035 1441913264 -0.510742 0.223450 0.177429 -0.811035 1441913264 -0.510742 0.223450 0.177429 -0.811035 1441913264 -0.434326 0.308350 0.193054 -0.824036 1441913264 -0.434326 0.308350 0.193054 -0.824036 1441913264 -0.434326 0.308350 0.193054 -0.824036 1441913264 -0.434326 0.308350 0.193054 -0.824036 1441913264 -0.335205 0.378784 0.151428 -0.849304 1441913264 -0.335205 0.378784 0.151428 -0.849304 1441913264 -0.335205 0.378784 0.151428 -0.849304 1441913264 -0.335205 0.378784 0.151428 -0.849304 1441913264 -0.335205 0.378784 0.151428 -0.849304 1441913264 -0.335205 0.378784 0.151428 -0.849304 1441913264 -0.239014 0.437561 0.042969 -0.865784 1441913264 -0.239014 0.437561 0.042969 -0.865784 1441913264 -0.239014 0.437561 0.042969 -0.865784 1441913264 -0.239014 0.437561 0.042969 -0.865784 1441913264 -0.239014 0.437561 0.042969 -0.865784 1441913264 -0.239014 0.437561 0.042969 -0.865784 1441913264 -0.239014 0.437561 0.042969 -0.865784 1441913264 -0.136108 0.502991 -0.076538 -0.850098 1441913264 -0.136108 0.502991 -0.076538 -0.850098 1441913264 -0.136108 0.502991 -0.076538 -0.850098 1441913264 -0.136108 0.502991 -0.076538 -0.850098 1441913264 -0.136108 0.502991 -0.076538 -0.850098 1441913264 -0.136108 0.502991 -0.076538 -0.850098 1441913264 0.016235 0.557556 -0.145996 -0.817017 1441913264 0.016235 0.557556 -0.145996 -0.817017 1441913264 0.016235 0.557556 -0.145996 -0.817017 1441913264 0.016235 0.557556 -0.145996 -0.817017 1441913264 0.016235 0.557556 -0.145996 -0.817017 1441913264 0.016235 0.557556 -0.145996 -0.817017 1441913264 0.171082 0.569580 -0.202759 -0.777954 1441913264 0.171082 0.569580 -0.202759 -0.777954 1441913264 0.171082 0.569580 -0.202759 -0.777954 1441913264 0.171082 0.569580 -0.202759 -0.777954 1441913264 0.171082 0.569580 -0.202759 -0.777954 1441913264 0.171082 0.569580 -0.202759 -0.777954 1441913264 0.278320 0.561218 -0.290833 -0.723206 1441913264 0.278320 0.561218 -0.290833 -0.723206 1441913264 0.278320 0.561218 -0.290833 -0.723206 1441913264 0.278320 0.561218 -0.290833 -0.723206 1441913264 0.278320 0.561218 -0.290833 -0.723206 1441913264 0.346130 0.535400 -0.384888 -0.667358 1441913264 0.346130 0.535400 -0.384888 -0.667358 1441913264 0.346130 0.535400 -0.384888 -0.667358 1441913264 0.346130 0.535400 -0.384888 -0.667358 1441913264 0.346130 0.535400 -0.384888 -0.667358 1441913264 0.346130 0.535400 -0.384888 -0.667358 1441913264 0.392944 0.503479 -0.460999 -0.616150 1441913264 0.392944 0.503479 -0.460999 -0.616150 1441913264 0.392944 0.503479 -0.460999 -0.616150 1441913264 0.390625 0.505493 -0.530273 -0.557434 1441913264 0.390625 0.505493 -0.530273 -0.557434 1441913264 0.390625 0.505493 -0.530273 -0.557434 1441913264 0.390625 0.505493 -0.530273 -0.557434 1441913264 0.390625 0.505493 -0.530273 -0.557434 1441913264 0.372620 0.536743 -0.503845 -0.565002 1441913264 0.372620 0.536743 -0.503845 -0.565002 1441913264 0.372620 0.536743 -0.503845 -0.565002 1441913264 0.372620 0.536743 -0.503845 -0.565002 1441913264 0.372620 0.536743 -0.503845 -0.565002 1441913264 0.372620 0.536743 -0.503845 -0.565002 1441913264 0.306702 0.579041 -0.465332 -0.595032 1441913264 0.306702 0.579041 -0.465332 -0.595032 1441913264 0.306702 0.579041 -0.465332 -0.595032 1441913264 0.306702 0.579041 -0.465332 -0.595032 1441913264 0.306702 0.579041 -0.465332 -0.595032 1441913264 0.306702 0.579041 -0.465332 -0.595032 1441913264 0.306702 0.579041 -0.465332 -0.595032 1441913264 0.225525 0.602173 -0.407532 -0.648438 1441913264 0.225525 0.602173 -0.407532 -0.648438 1441913264 0.225525 0.602173 -0.407532 -0.648438 1441913264 0.225525 0.602173 -0.407532 -0.648438 1441913264 0.225525 0.602173 -0.407532 -0.648438 1441913264 0.225525 0.602173 -0.407532 -0.648438 1441913264 0.159241 0.600952 -0.302429 -0.722534 1441913264 0.159241 0.600952 -0.302429 -0.722534 1441913264 0.159241 0.600952 -0.302429 -0.722534 1441913264 0.159241 0.600952 -0.302429 -0.722534 1441913264 0.159241 0.600952 -0.302429 -0.722534 1441913265 0.159241 0.600952 -0.302429 -0.722534 1441913265 0.081238 0.589905 -0.174927 -0.784119 1441913265 0.081238 0.589905 -0.174927 -0.784119 1441913265 0.081238 0.589905 -0.174927 -0.784119 1441913265 0.081238 0.589905 -0.174927 -0.784119 1441913265 0.081238 0.589905 -0.174927 -0.784119 1441913265 0.081238 0.589905 -0.174927 -0.784119 1441913265 
-0.576477 -0.258911 0.596130 -0.495239 1441913267 -0.574280 -0.263184 0.593567 -0.498657 1441913267 -0.574280 -0.263184 0.593567 -0.498657 1441913267 -0.574280 -0.263184 0.593567 -0.498657 1441913267 -0.574280 -0.263184 0.593567 -0.498657 1441913267 -0.574280 -0.263184 0.593567 -0.498657 1441913267 -0.574280 -0.263184 0.593567 -0.498657 1441913267 -0.572205 -0.267944 0.589600 -0.503174 1441913267 -0.572205 -0.267944 0.589600 -0.503174 1441913267 -0.572205 -0.267944 0.589600 -0.503174 1441913267 -0.572205 -0.267944 0.589600 -0.503174 1441913267 -0.572205 -0.267944 0.589600 -0.503174 1441913267 -0.572205 -0.267944 0.589600 -0.503174 1441913267 -0.572205 -0.267944 0.589600 -0.503174 1441913267 -0.572083 -0.269592 0.586670 -0.505859 1441913267 -0.572083 -0.269592 0.586670 -0.505859 1441913267 -0.572083 -0.269592 0.586670 -0.505859 1441913267 -0.572083 -0.269592 0.586670 -0.505859 1441913267 -0.572083 -0.269592 0.586670 -0.505859 1441913267 -0.572083 -0.269592 0.586670 -0.505859 1441913267 -0.572998 -0.268433 0.584778 -0.507629 1441913267 -0.572998 -0.268433 0.584778 -0.507629 1441913267 -0.572998 -0.268433 0.584778 -0.507629 1441913267 -0.572998 -0.268433 0.584778 -0.507629 1441913267 -0.572998 -0.268433 0.584778 -0.507629 1441913267 -0.572998 -0.268433 0.584778 -0.507629 1441913267 -0.572998 -0.268433 0.584778 -0.507629 1441913267 -0.573303 -0.265930 0.582520 -0.511230 1441913267 -0.573303 -0.265930 0.582520 -0.511230 1441913267 -0.573303 -0.265930 0.582520 -0.511230 1441913267 -0.573303 -0.265930 0.582520 -0.511230 1441913267 -0.573303 -0.265930 0.582520 -0.511230 1441913267 -0.573303 -0.265930 0.582520 -0.511230 1441913267 -0.573303 -0.265930 0.582520 -0.511230 1441913267 -0.575073 -0.261230 0.581665 -0.512573 1441913267 -0.575073 -0.261230 0.581665 -0.512573 1441913267 -0.575073 -0.261230 0.581665 -0.512573 1441913267 -0.575073 -0.261230 0.581665 -0.512573 1441913267 -0.575073 -0.261230 0.581665 -0.512573 1441913267 -0.575073 -0.261230 0.581665 -0.512573 1441913267 -0.578491 -0.252014 0.585083 -0.509521 1441913267 -0.578491 -0.252014 0.585083 -0.509521 1441913267 -0.578491 -0.252014 0.585083 -0.509521 1441913267 -0.578491 -0.252014 0.585083 -0.509521 1441913267 -0.578491 -0.252014 0.585083 -0.509521 1441913267 -0.578491 -0.252014 0.585083 -0.509521 1441913267 -0.578491 -0.252014 0.585083 -0.509521 1441913267 -0.582458 -0.242859 0.589111 -0.504761 1441913267 -0.582458 -0.242859 0.589111 -0.504761 1441913267 -0.582458 -0.242859 0.589111 -0.504761 1441913268 -0.582458 -0.242859 0.589111 -0.504761 1441913268 -0.582458 -0.242859 0.589111 -0.504761 1441913268 -0.582458 -0.242859 0.589111 -0.504761 1441913268 -0.586548 -0.237061 0.592041 -0.499268 1441913268 -0.586548 -0.237061 0.592041 -0.499268 1441913268 -0.586548 -0.237061 0.592041 -0.499268 1441913268 -0.586548 -0.237061 0.592041 -0.499268 1441913268 -0.586548 -0.237061 0.592041 -0.499268 1441913268 -0.586548 -0.237061 0.592041 -0.499268 1441913268 -0.588440 -0.236267 0.594788 -0.494202 1441913268 -0.588440 -0.236267 0.594788 -0.494202 1441913268 -0.588440 -0.236267 0.594788 -0.494202 1441913268 -0.588440 -0.236267 0.594788 -0.494202 1441913268 -0.588440 -0.236267 0.594788 -0.494202 1441913268 -0.588440 -0.236267 0.594788 -0.494202 1441913268 -0.588440 -0.236267 0.594788 -0.494202 1441913268 -0.589661 -0.236450 0.595337 -0.492004 1441913268 -0.589661 -0.236450 0.595337 -0.492004 1441913268 -0.589661 -0.236450 0.595337 -0.492004 1441913268 -0.589661 -0.236450 0.595337 -0.492004 1441913268 -0.589661 -0.236450 0.595337 -0.492004 1441913268 -0.589661 -0.236450 0.595337 -0.492004 1441913268 -0.590027 -0.239807 0.594360 -0.491089 1441913268 -0.590027 -0.239807 0.594360 -0.491089 1441913268 -0.590027 -0.239807 0.594360 -0.491089 1441913268 -0.590027 -0.239807 0.594360 -0.491089 1441913268 -0.590027 -0.239807 0.594360 -0.491089 1441913268 -0.590027 -0.239807 0.594360 -0.491089 1441913268 -0.591858 -0.242981 0.595276 -0.486145 1441913268 -0.591858 -0.242981 0.595276 -0.486145 1441913268 -0.591858 -0.242981 0.595276 -0.486145 1441913268 -0.591858 -0.242981 0.595276 -0.486145 1441913268 -0.591858 -0.242981 0.595276 -0.486145 1441913268 -0.591858 -0.242981 0.595276 -0.486145 1441913268 -0.591858 -0.242981 0.595276 -0.486145 1441913268 -0.591858 -0.245972 0.596313 -0.483398 1441913268 -0.591858 -0.245972 0.596313 -0.483398 1441913268 -0.591858 -0.245972 0.596313 -0.483398 1441913268 -0.591858 -0.245972 0.596313 -0.483398 1441913268 -0.591858 -0.245972 0.596313 -0.483398 1441913268 -0.591858 -0.245972 0.596313 -0.483398 1441913268 -0.588562 -0.254883 0.592712 -0.487183 1441913268 -0.588562 -0.254883 0.592712 -0.487183 1441913268 -0.588562 -0.254883 0.592712 -0.487183 1441913268 -0.588562 -0.254883 0.592712 -0.487183 1441913268 -0.588562 -0.254883 0.592712 -0.487183 1441913268 -0.588562 -0.254883 0.592712 -0.487183 1441913268 -0.582947 -0.264771 0.588074 -0.494263 1441913268 -0.582947 -0.264771 0.588074 -0.494263 1441913268 -0.582947 -0.264771 0.588074 -0.494263 1441913268 -0.582947 -0.264771 0.588074 -0.494263 1441913268 -0.582947 -0.264771 0.588074 -0.494263 1441913268 -0.582947 -0.264771 0.588074 -0.494263 1441913268 -0.574646 -0.276672 0.580933 -0.505798 1441913268 -0.574646 -0.276672 0.580933 -0.505798 1441913268 -0.574646 -0.276672 0.580933 -0.505798 1441913268 -0.574646 -0.276672 0.580933 -0.505798 1441913268 -0.574646 -0.276672 0.580933 -0.505798 1441913268 -0.565247 -0.288879 0.571777 -0.519775 1441913268 -0.565247 -0.288879 0.571777 -0.519775 1441913268 -0.565247 -0.288879 0.571777 -0.519775 1441913268 -0.565247 -0.288879 0.571777 -0.519775 1441913268 -0.565247 -0.288879 0.571777 -0.519775 1441913268 -0.554260 -0.304688 0.558228 -0.536987 1441913268 -0.554260 -0.304688 0.558228 -0.536987 1441913268 -0.554260 -0.304688 0.558228 -0.536987 1441913268 -0.554260 -0.304688 0.558228 -0.536987 1441913268 -0.554260 -0.304688 0.558228 -0.536987 1441913268 -0.554260 -0.304688 0.558228 -0.536987 1441913268 -0.549988 -0.317993 0.541443 -0.550720 1441913268 -0.549988 -0.317993 0.541443 -0.550720 1441913268 -0.549988 -0.317993 0.541443 -0.550720 1441913268 -0.549988 -0.317993 0.541443 -0.550720 1441913268 -0.549988 -0.317993 0.541443 -0.550720 1441913268 -0.549988 -0.317993 0.541443 -0.550720 1441913268 -0.558716 -0.307434 0.539429 -0.549927 1441913268 -0.558716 -0.307434 0.539429 -0.549927 1441913268 -0.558716 -0.307434 0.539429 -0.549927 1441913268 -0.558716 -0.307434 0.539429 -0.549927 1441913268 -0.558716 -0.307434 0.539429 -0.549927 1441913268 -0.558716 -0.307434 0.539429 -0.549927 1441913268 -0.565735 -0.292603 0.543091 -0.547180 1441913268 -0.565735 -0.292603 0.543091 -0.547180 1441913268 -0.565735 -0.292603 0.543091 -0.547180 1441913268 -0.565735 -0.292603 0.543091 -0.547180 1441913268 -0.565735 -0.292603 0.543091 -0.547180 1441913268 -0.565735 -0.292603 0.543091 -0.547180 1441913268 -0.566162 -0.293396 0.538147 -0.551208 1441913268 -0.566162 -0.293396 0.538147 -0.551208 1441913268 -0.566162 -0.293396 0.538147 -0.551208 1441913268 -0.566162 -0.293396 0.538147 -0.551208 1441913268 -0.566162 -0.293396 0.538147 -0.551208 1441913268 -0.566162 -0.293396 0.538147 -0.551208 1441913268 -0.563843 -0.305603 0.525757 -0.558838 1441913268 -0.563843 -0.305603 0.525757 -0.558838 1441913268 -0.563843 -0.305603 0.525757 -0.558838 1441913268 -0.563843 -0.305603 0.525757 -0.558838 1441913268 -0.563843 -0.305603 0.525757 -0.558838 1441913268 -0.563843 -0.305603 0.525757 -0.558838 1441913268 -0.566650 -0.309753 0.521240 -0.557983 1441913268 -0.566650 -0.309753 0.521240 -0.557983 1441913268 -0.566650 -0.309753 0.521240 -0.557983 1441913268 -0.566650 -0.309753 0.521240 -0.557983 1441913268 -0.572937 -0.300293 0.528687 -0.549622 1441913268 -0.572937 -0.300293 0.528687 -0.549622 1441913268 -0.572937 -0.300293 0.528687 -0.549622 1441913268 -0.572937 -0.300293 0.528687 -0.549622 1441913269 -0.572937 -0.300293 0.528687 -0.549622 1441913269 -0.572937 -0.300293 0.528687 -0.549622 1441913269 -0.581543 -0.279480 0.542603 -0.537903 1441913269 -0.581543 -0.279480 0.542603 -0.537903 1441913269 -0.581543 -0.279480 0.542603 -0.537903 1441913269 -0.581543 -0.279480 0.542603 -0.537903 1441913269 -0.581543 -0.279480 0.542603 -0.537903 1441913269 -0.581543 -0.279480 0.542603 -0.537903 1441913269 -0.593323 -0.251648 0.556946 -0.523926 1441913269 -0.593323 -0.251648 0.556946 -0.523926 1441913269 -0.593323 -0.251648 0.556946 -0.523926 1441913269 -0.593323 -0.251648 0.556946 -0.523926 1441913269 -0.601807 -0.230896 0.565186 -0.514893 1441913269 -0.601807 -0.230896 0.565186 -0.514893 1441913269 -0.601807 -0.230896 0.565186 -0.514893 1441913269 -0.601807 -0.230896 0.565186 -0.514893 1441913269 -0.601807 -0.230896 0.565186 -0.514893 1441913269 -0.601807 -0.230896 0.565186 -0.514893 1441913269 -0.610901 -0.214783 0.569641 -0.506165 1441913269 -0.610901 -0.214783 0.569641 -0.506165 1441913269 -0.610901 -0.214783 0.569641 -0.506165 1441913269 -0.610901 -0.214783 0.569641 -0.506165 1441913269 -0.610901 -0.214783 0.569641 -0.506165 1441913269 -0.610901 -0.214783 0.569641 -0.506165 1441913269 -0.618225 -0.199768 0.577881 -0.493958 1441913269 -0.618225 -0.199768 0.577881 -0.493958 1441913269 -0.618225 -0.199768 0.577881 -0.493958 1441913269 -0.618225 -0.199768 0.577881 -0.493958 1441913269 -0.618225 -0.199768 0.577881 -0.493958 1441913269 -0.618225 -0.199768 0.577881 -0.493958 1441913269 -0.623596 -0.192444 0.585510 -0.480957 1441913269 -0.623596 -0.192444 0.585510 -0.480957 1441913269 -0.623596 -0.192444 0.585510 -0.480957 1441913269 -0.623596 -0.192444 0.585510 -0.480957 1441913269 -0.623596 -0.192444 0.585510 -0.480957 1441913269 -0.623596 -0.192444 0.585510 -0.480957 1441913269 -0.631592 -0.191223 0.590637 -0.464417 1441913269 -0.631592 -0.191223 0.590637 -0.464417 1441913269 -0.631592 -0.191223 0.590637 -0.464417 1441913269 -0.631592 -0.191223 0.590637 -0.464417 1441913269 -0.631592 -0.191223 0.590637 -0.464417 1441913269 -0.631592 -0.191223 0.590637 -0.464417 1441913269 -0.636658 -0.195557 0.594421 -0.450745 1441913269 -0.636658 -0.195557 0.594421 -0.450745 1441913269 -0.636658 -0.195557 0.594421 -0.450745 1441913269 -0.636658 -0.195557 0.594421 -0.450745 1441913269 -0.636658 -0.195557 0.594421 -0.450745 1441913269 -0.636658 -0.195557 0.594421 -0.450745 1441913269 -0.636963 -0.208313 0.592529 -0.447083 1441913269 -0.636963 -0.208313 0.592529 -0.447083 1441913269 -0.636963 -0.208313 0.592529 -0.447083 1441913269 -0.636963 -0.208313 0.592529 -0.447083 1441913269 -0.636963 -0.208313 0.592529 -0.447083 1441913269 -0.636963 -0.208313 0.592529 -0.447083 1441913269 -0.634521 -0.223511 0.587524 -0.449768 1441913269 -0.634521 -0.223511 0.587524 -0.449768 1441913269 -0.634521 -0.223511 0.587524 -0.449768 1441913269 -0.634521 -0.223511 0.587524 -0.449768 1441913269 -0.634521 -0.223511 0.587524 -0.449768 1441913269 -0.634521 -0.223511 0.587524 -0.449768 1441913269 -0.630676 -0.234497 0.584656 -0.453247 1441913269 -0.630676 -0.234497 0.584656 -0.453247 1441913269 -0.630676 -0.234497 0.584656 -0.453247 1441913269 -0.627441 -0.237427 0.583984 -0.457092 1441913269 -0.627441 -0.237427 0.583984 -0.457092 1441913269 -0.627441 -0.237427 0.583984 -0.457092 1441913269 -0.627441 -0.237427 0.583984 -0.457092 1441913269 -0.627441 -0.237427 0.583984 -0.457092 1441913269 -0.624084 -0.233276 0.585815 -0.461487 1441913269 -0.624084 -0.233276 0.585815 -0.461487 1441913269 -0.624084 -0.233276 0.585815 -0.461487 1441913269 -0.624084 -0.233276 0.585815 -0.461487 1441913269 -0.624084 -0.233276 0.585815 -0.461487 1441913269 -0.624084 -0.233276 0.585815 -0.461487 1441913269 -0.624084 -0.233276 0.585815 -0.461487 1441913269 -0.619324 -0.231079 0.586548 -0.468018 1441913269 -0.619324 -0.231079 0.586548 -0.468018 1441913269 -0.619324 -0.231079 0.586548 -0.468018 1441913269 -0.619324 -0.231079 0.586548 -0.468018 1441913269 -0.619324 -0.231079 0.586548 -0.468018 1441913269 -0.619324 -0.231079 0.586548 -0.468018 1441913269 -0.611755 -0.234009 0.584900 -0.478455 1441913269 -0.611755 -0.234009 0.584900 -0.478455 1441913269 -0.611755 -0.234009 0.584900 -0.478455 1441913269 -0.611755 -0.234009 0.584900 -0.478455 1441913269 -0.611755 -0.234009 0.584900 -0.478455 1441913269 -0.611755 -0.234009 0.584900 -0.478455 1441913269 -0.611755 -0.234009 0.584900 -0.478455 1441913269 -0.600952 -0.241211 0.580627 -0.493530 1441913269 -0.600952 -0.241211 0.580627 -0.493530 1441913269 -0.600952 -0.241211 0.580627 -0.493530 1441913269 -0.600952 -0.241211 0.580627 -0.493530 1441913269 -0.600952 -0.241211 0.580627 -0.493530 1441913269 -0.600952 -0.241211 0.580627 -0.493530 1441913269 -0.600952 -0.241211 0.580627 -0.493530 1441913269 -0.587036 -0.252319 0.574219 -0.511902 1441913269 -0.587036 -0.252319 0.574219 -0.511902 1441913269 -0.587036 -0.252319 0.574219 -0.511902 1441913269 -0.571960 -0.268250 0.563538 -0.532349 1441913269 -0.571960 -0.268250 0.563538 -0.532349 1441913269 -0.571960 -0.268250 0.563538 -0.532349 1441913269 -0.571960 -0.268250 0.563538 -0.532349 1441913269 -0.571960 -0.268250 0.563538 -0.532349 1441913269 -0.571960 -0.268250 0.563538 -0.532349 1441913270 -0.571960 -0.268250 0.563538 -0.532349 1441913270 -0.559814 -0.285339 0.548218 -0.552002 1441913270 -0.559814 -0.285339 0.548218 -0.552002 1441913270 -0.559814 -0.285339 0.548218 -0.552002 1441913270 -0.559814 -0.285339 0.548218 -0.552002 1441913270 -0.559814 -0.285339 0.548218 -0.552002 1441913270 -0.559814 -0.285339 0.548218 -0.552002 1441913270 -0.558350 -0.294556 0.534912 -0.561584 1441913270 -0.558350 -0.294556 0.534912 -0.561584 1441913270 -0.558350 -0.294556 0.534912 -0.561584 1441913270 -0.558350 -0.294556 0.534912 -0.561584 1441913270 -0.558350 -0.294556 0.534912 -0.561584 1441913270 -0.558350 -0.294556 0.534912 -0.561584 1441913270 -0.565002 -0.293213 0.530151 -0.560181 1441913270 -0.565002 -0.293213 0.530151 -0.560181 1441913270 -0.565002 -0.293213 0.530151 -0.560181 1441913270 -0.565002 -0.293213 0.530151 -0.560181 1441913270 -0.565002 -0.293213 0.530151 -0.560181 1441913270 -0.565002 -0.293213 0.530151 -0.560181 1441913270 -0.574829 -0.287048 0.532166 -0.551392 1441913270 -0.574829 -0.287048 0.532166 -0.551392 1441913270 -0.574829 -0.287048 0.532166 -0.551392 1441913270 -0.574829 -0.287048 0.532166 -0.551392 1441913270 -0.574829 -0.287048 0.532166 -0.551392 1441913270 -0.574829 -0.287048 0.532166 -0.551392 1441913270 -0.580994 -0.284729 0.535522 -0.542786 1441913270 -0.580994 -0.284729 0.535522 -0.542786 1441913270 -0.580994 -0.284729 0.535522 -0.542786 1441913270 -0.580994 -0.284729 0.535522 -0.542786 1441913270 -0.580994 -0.284729 0.535522 -0.542786 1441913270 -0.580994 -0.284729 0.535522 -0.542786 1441913270 -0.581787 -0.287231 0.536865 -0.539307 1441913270 -0.581787 -0.287231 0.536865 -0.539307 1441913270 -0.581787 -0.287231 0.536865 -0.539307 1441913270 -0.581787 -0.287231 0.536865 -0.539307 1441913270 -0.581055 -0.284485 0.541992 -0.536377 1441913270 -0.581055 -0.284485 0.541992 -0.536377 1441913270 -0.581055 -0.284485 0.541992 -0.536377 1441913270 -0.581055 -0.284485 0.541992 -0.536377 1441913270 -0.581055 -0.284485 0.541992 -0.536377 1441913270 -0.581055 -0.284485 0.541992 -0.536377 1441913270 -0.579590 -0.277039 0.551270 -0.532410 1441913270 -0.579590 -0.277039 0.551270 -0.532410 1441913270 -0.579590 -0.277039 0.551270 -0.532410 1441913270 -0.579590 -0.277039 0.551270 -0.532410 1441913270 -0.579590 -0.277039 0.551270 -0.532410 1441913270 -0.579590 -0.277039 0.551270 -0.532410 1441913270 -0.577148 -0.272888 0.560425 -0.527649 1441913270 -0.577148 -0.272888 0.560425 -0.527649 1441913270 -0.577148 -0.272888 0.560425 -0.527649 1441913270 -0.577148 -0.272888 0.560425 -0.527649 1441913270 -0.577148 -0.272888 0.560425 -0.527649 1441913270 -0.577148 -0.272888 0.560425 -0.527649 1441913270 -0.574036 -0.278015 0.567932 -0.520325 1441913270 -0.574036 -0.278015 0.567932 -0.520325 1441913270 -0.574036 -0.278015 0.567932 -0.520325 1441913270 -0.574036 -0.278015 0.567932 -0.520325 1441913270 -0.574036 -0.278015 0.567932 -0.520325 1441913270 -0.574036 -0.278015 0.567932 -0.520325 1441913270 -0.574036 -0.278015 0.567932 -0.520325 1441913270 -0.568481 -0.297791 0.568542 -0.514709 1441913270 -0.568481 -0.297791 0.568542 -0.514709 1441913270 -0.568481 -0.297791 0.568542 -0.514709 1441913270 -0.581787 -0.284119 0.582397 -0.491638 1441913270 -0.581787 -0.284119 0.582397 -0.491638 1441913270 -0.581787 -0.284119 0.582397 -0.491638 1441913270 -0.581787 -0.284119 0.582397 -0.491638 1441913270 -0.581787 -0.284119 0.582397 -0.491638 1441913270 -0.581787 -0.284119 0.582397 -0.491638 1441913270 -0.581726 -0.280823 0.576050 -0.500977 1441913270 -0.581726 -0.280823 0.576050 -0.500977 1441913270 -0.581726 -0.280823 0.576050 -0.500977 1441913270 -0.581726 -0.280823 0.576050 -0.500977 1441913270 -0.581726 -0.280823 0.576050 -0.500977 1441913270 -0.581726 -0.280823 0.576050 -0.500977 1441913270 -0.569397 -0.307983 0.549072 -0.528687 1441913270 -0.569397 -0.307983 0.549072 -0.528687 1441913270 -0.569397 -0.307983 0.549072 -0.528687 1441913270 -0.569397 -0.307983 0.549072 -0.528687 1441913270 -0.569397 -0.307983 0.549072 -0.528687 1441913270 -0.569397 -0.307983 0.549072 -0.528687 1441913270 -0.569397 -0.307983 0.549072 -0.528687 1441913270 -0.566895 -0.315979 0.538635 -0.537292 1441913270 -0.566895 -0.315979 0.538635 -0.537292 1441913270 -0.566895 -0.315979 0.538635 -0.537292 1441913270 -0.566895 -0.315979 0.538635 -0.537292 1441913270 -0.566895 -0.315979 0.538635 -0.537292 1441913270 -0.566895 -0.315979 0.538635 -0.537292 1441913270 -0.568176 -0.312683 0.543884 -0.532654 1441913270 -0.568176 -0.312683 0.543884 -0.532654 1441913270 -0.568176 -0.312683 0.543884 -0.532654 1441913270 -0.568176 -0.312683 0.543884 -0.532654 1441913270 -0.568176 -0.312683 0.543884 -0.532654 1441913270 -0.564697 -0.317566 0.543762 -0.533508 1441913270 -0.564697 -0.317566 0.543762 -0.533508 1441913270 -0.564697 -0.317566 0.543762 -0.533508 1441913270 -0.564697 -0.317566 0.543762 -0.533508 1441913270 -0.564697 -0.317566 0.543762 -0.533508 1441913270 -0.564697 -0.317566 0.543762 -0.533508 1441913270 -0.564697 -0.317566 0.543762 -0.533508 1441913270 -0.557434 -0.323120 0.540649 -0.540955 1441913270 -0.557434 -0.323120 0.540649 -0.540955 1441913270 -0.557434 -0.323120 0.540649 -0.540955 1441913270 -0.557434 -0.323120 0.540649 -0.540955 1441913270 -0.557434 -0.323120 0.540649 -0.540955 1441913271 -0.557434 -0.323120 0.540649 -0.540955 1441913271 -0.547913 -0.324463 0.541504 -0.548950 1441913271 -0.547913 -0.324463 0.541504 -0.548950 1441913271 -0.547913 -0.324463 0.541504 -0.548950 1441913271 -0.547913 -0.324463 0.541504 -0.548950 1441913271 -0.547913 -0.324463 0.541504 -0.548950 1441913271 -0.547913 -0.324463 0.541504 -0.548950 1441913271 -0.536438 -0.331482 0.539246 -0.558167 1441913271 -0.536438 -0.331482 0.539246 -0.558167 1441913271 -0.536438 -0.331482 0.539246 -0.558167 1441913271 -0.536438 -0.331482 0.539246 -0.558167 1441913271 -0.536438 -0.331482 0.539246 -0.558167 1441913271 -0.536438 -0.331482 0.539246 -0.558167 1441913271 -0.536438 -0.331482 0.539246 -0.558167 1441913271 -0.524902 -0.341919 0.535645 -0.566345 1441913271 -0.524902 -0.341919 0.535645 -0.566345 1441913271 -0.524902 -0.341919 0.535645 -0.566345 1441913271 -0.524902 -0.341919 0.535645 -0.566345 1441913271 -0.524902 -0.341919 0.535645 -0.566345 1441913271 -0.524902 -0.341919 0.535645 -0.566345 1441913271 -0.512512 -0.351196 0.530273 -0.576965 1441913271 -0.512512 -0.351196 0.530273 -0.576965 1441913271 -0.512512 -0.351196 0.530273 -0.576965 1441913271 -0.500366 -0.357422 0.524353 -0.589050 1441913271 -0.500366 -0.357422 0.524353 -0.589050 1441913271 -0.500366 -0.357422 0.524353 -0.589050 1441913271 -0.500366 -0.357422 0.524353 -0.589050 1441913271 -0.490784 -0.362183 0.518738 -0.599121 1441913271 -0.490784 -0.362183 0.518738 -0.599121 1441913271 -0.490784 -0.362183 0.518738 -0.599121 1441913271 -0.490784 -0.362183 0.518738 -0.599121 1441913271 -0.490784 -0.362183 0.518738 -0.599121 1441913271 -0.490784 -0.362183 0.518738 -0.599121 1441913271 -0.486145 -0.366150 0.513245 -0.605164 1441913271 -0.486145 -0.366150 0.513245 -0.605164 1441913271 -0.486145 -0.366150 0.513245 -0.605164 1441913271 -0.486145 -0.366150 0.513245 -0.605164 1441913271 -0.486145 -0.366150 0.513245 -0.605164 1441913271 -0.486145 -0.366150 0.513245 -0.605164 1441913271 -0.487549 -0.368164 0.509155 -0.606262 1441913271 -0.487549 -0.368164 0.509155 -0.606262 1441913271 -0.487549 -0.368164 0.509155 -0.606262 1441913271 -0.487549 -0.368164 0.509155 -0.606262 1441913271 -0.487549 -0.368164 0.509155 -0.606262 1441913271 -0.487549 -0.368164 0.509155 -0.606262 1441913271 -0.494324 -0.365662 0.508911 -0.602478 1441913271 -0.494324 -0.365662 0.508911 -0.602478 1441913271 -0.494324 -0.365662 0.508911 -0.602478 1441913271 -0.494324 -0.365662 0.508911 -0.602478 1441913271 -0.494324 -0.365662 0.508911 -0.602478 1441913271 -0.494324 -0.365662 0.508911 -0.602478 1441913271 -0.504028 -0.361267 0.511230 -0.595093 1441913271 -0.504028 -0.361267 0.511230 -0.595093 1441913271 -0.504028 -0.361267 0.511230 -0.595093 1441913271 -0.504028 -0.361267 0.511230 -0.595093 1441913271 -0.504028 -0.361267 0.511230 -0.595093 1441913271 -0.504028 -0.361267 0.511230 -0.595093 1441913271 -0.513794 -0.355957 0.515198 -0.586426 1441913271 -0.513794 -0.355957 0.515198 -0.586426 1441913271 -0.513794 -0.355957 0.515198 -0.586426 1441913271 -0.513794 -0.355957 0.515198 -0.586426 1441913271 -0.513794 -0.355957 0.515198 -0.586426 1441913271 -0.513794 -0.355957 0.515198 -0.586426 1441913271 -0.521179 -0.348389 0.521057 -0.579285 1441913271 -0.521179 -0.348389 0.521057 -0.579285 1441913271 -0.521179 -0.348389 0.521057 -0.579285 1441913271 -0.521179 -0.348389 0.521057 -0.579285 1441913271 -0.521179 -0.348389 0.521057 -0.579285 1441913271 -0.521179 -0.348389 0.521057 -0.579285 1441913271 -0.521179 -0.348389 0.521057 -0.579285 1441913271 -0.525818 -0.340881 0.526672 -0.574463 1441913271 -0.525818 -0.340881 0.526672 -0.574463 1441913271 -0.525818 -0.340881 0.526672 -0.574463 1441913271 -0.525818 -0.340881 0.526672 -0.574463 1441913271 -0.525818 -0.340881 0.526672 -0.574463 1441913271 -0.525818 -0.340881 0.526672 -0.574463 1441913271 -0.529114 -0.335388 0.532288 -0.569458 1441913271 -0.529114 -0.335388 0.532288 -0.569458 1441913271 -0.529114 -0.335388 0.532288 -0.569458 1441913271 -0.529114 -0.335388 0.532288 -0.569458 1441913271 -0.529114 -0.335388 0.532288 -0.569458 1441913271 -0.529114 -0.335388 0.532288 -0.569458 1441913271 -0.529114 -0.335388 0.532288 -0.569458 1441913271 -0.531860 -0.334412 0.537354 -0.562683 1441913271 -0.531860 -0.334412 0.537354 -0.562683 1441913271 -0.531860 -0.334412 0.537354 -0.562683 1441913271 -0.531860 -0.334412 0.537354 -0.562683 1441913271 -0.531860 -0.334412 0.537354 -0.562683 1441913271 -0.531860 -0.334412 0.537354 -0.562683 1441913271 -0.536865 -0.334900 0.541931 -0.553162 1441913271 -0.536865 -0.334900 0.541931 -0.553162 1441913271 -0.536865 -0.334900 0.541931 -0.553162 1441913271 -0.536865 -0.334900 0.541931 -0.553162 1441913271 -0.536865 -0.334900 0.541931 -0.553162 1441913271 -0.536865 -0.334900 0.541931 -0.553162 1441913271 -0.544128 -0.324890 0.551941 -0.542053 1441913271 -0.544128 -0.324890 0.551941 -0.542053 1441913271 -0.544128 -0.324890 0.551941 -0.542053 1441913271 -0.544128 -0.324890 0.551941 -0.542053 1441913271 -0.544128 -0.324890 0.551941 -0.542053 1441913271 -0.544128 -0.324890 0.551941 -0.542053 1441913271 -0.544128 -0.324890 0.551941 -0.542053 1441913271 -0.540833 -0.330994 0.548828 -0.544739 1441913271 -0.540833 -0.330994 0.548828 -0.544739 1441913271 -0.540833 -0.330994 0.548828 -0.544739 1441913271 -0.540833 -0.330994 0.548828 -0.544739 1441913271 -0.540833 -0.330994 0.548828 -0.544739 1441913271 -0.540833 -0.330994 0.548828 -0.544739 1441913272 -0.530884 -0.351624 0.532837 -0.557373 1441913272 -0.530884 -0.351624 0.532837 -0.557373 1441913272 -0.530884 -0.351624 0.532837 -0.557373 1441913272 -0.530884 -0.351624 0.532837 -0.557373 1441913272 -0.530884 -0.351624 0.532837 -0.557373 1441913272 -0.530884 -0.351624 0.532837 -0.557373 1441913272 -0.520264 -0.370422 0.514832 -0.571960 1441913272 -0.520264 -0.370422 0.514832 -0.571960 1441913272 -0.520264 -0.370422 0.514832 -0.571960 1441913272 -0.520264 -0.370422 0.514832 -0.571960 1441913272 -0.520264 -0.370422 0.514832 -0.571960 1441913272 -0.520264 -0.370422 0.514832 -0.571960 1441913272 -0.520264 -0.370422 0.514832 -0.571960 1441913272 -0.516907 -0.370911 0.508423 -0.580322 1441913272 -0.516907 -0.370911 0.508423 -0.580322 1441913272 -0.516907 -0.370911 0.508423 -0.580322 1441913272 -0.516907 -0.370911 0.508423 -0.580322 1441913272 -0.516907 -0.370911 0.508423 -0.580322 1441913272 -0.516907 -0.370911 0.508423 -0.580322 1441913272 -0.517151 -0.358398 0.512207 -0.584595 1441913272 -0.517151 -0.358398 0.512207 -0.584595 1441913272 -0.517151 -0.358398 0.512207 -0.584595 1441913272 -0.517151 -0.358398 0.512207 -0.584595 1441913272 -0.517151 -0.358398 0.512207 -0.584595 1441913272 -0.517151 -0.358398 0.512207 -0.584595 1441913272 -0.516174 -0.346313 0.517334 -0.588257 1441913272 -0.516174 -0.346313 0.517334 -0.588257 1441913272 -0.516174 -0.346313 0.517334 -0.588257 1441913272 -0.516174 -0.346313 0.517334 -0.588257 1441913272 -0.516174 -0.346313 0.517334 -0.588257 1441913272 -0.516174 -0.346313 0.517334 -0.588257 1441913272 -0.516174 -0.346313 0.517334 -0.588257 1441913272 -0.512024 -0.343323 0.519104 -0.592102 1441913272 -0.512024 -0.343323 0.519104 -0.592102 1441913272 -0.512024 -0.343323 0.519104 -0.592102 1441913272 -0.512024 -0.343323 0.519104 -0.592102 1441913272 -0.512024 -0.343323 0.519104 -0.592102 1441913272 -0.512024 -0.343323 0.519104 -0.592102 1441913272 -0.505737 -0.348816 0.517822 -0.595398 1441913272 -0.505737 -0.348816 0.517822 -0.595398 1441913272 -0.505737 -0.348816 0.517822 -0.595398 1441913272 -0.505737 -0.348816 0.517822 -0.595398 1441913272 -0.505737 -0.348816 0.517822 -0.595398 1441913272 -0.505737 -0.348816 0.517822 -0.595398 1441913272 -0.505737 -0.348816 0.517822 -0.595398 1441913272 -0.499329 -0.355164 0.516907 -0.597839 1441913272 -0.499329 -0.355164 0.516907 -0.597839 1441913272 -0.499329 -0.355164 0.516907 -0.597839 1441913272 -0.499329 -0.355164 0.516907 -0.597839 1441913272 -0.499329 -0.355164 0.516907 -0.597839 1441913272 -0.499329 -0.355164 0.516907 -0.597839 1441913272 -0.491211 -0.362305 0.516907 -0.600281 1441913272 -0.491211 -0.362305 0.516907 -0.600281 1441913272 -0.491211 -0.362305 0.516907 -0.600281 1441913272 -0.491211 -0.362305 0.516907 -0.600281 1441913272 -0.491211 -0.362305 0.516907 -0.600281 1441913272 -0.491211 -0.362305 0.516907 -0.600281 1441913272 -0.482666 -0.371216 0.513367 -0.604797 1441913272 -0.482666 -0.371216 0.513367 -0.604797 1441913272 -0.482666 -0.371216 0.513367 -0.604797 1441913272 -0.482666 -0.371216 0.513367 -0.604797 1441913272 -0.482666 -0.371216 0.513367 -0.604797 1441913272 -0.482666 -0.371216 0.513367 -0.604797 1441913272 -0.482666 -0.371216 0.513367 -0.604797 1441913272 -0.483643 -0.369934 0.512878 -0.605164 1441913272 -0.483643 -0.369934 0.512878 -0.605164 1441913272 -0.483643 -0.369934 0.512878 -0.605164 1441913272 -0.483643 -0.369934 0.512878 -0.605164 1441913272 -0.483643 -0.369934 0.512878 -0.605164 1441913272 -0.483643 -0.369934 0.512878 -0.605164 1441913272 -0.484924 -0.375671 0.508362 -0.604431 1441913272 -0.484924 -0.375671 0.508362 -0.604431 1441913272 -0.484924 -0.375671 0.508362 -0.604431 1441913272 -0.484924 -0.375671 0.508362 -0.604431 1441913272 -0.484924 -0.375671 0.508362 -0.604431 1441913272 -0.484924 -0.375671 0.508362 -0.604431 1441913272 -0.489380 -0.391968 0.495056 -0.601563 1441913272 -0.489380 -0.391968 0.495056 -0.601563 1441913272 -0.489380 -0.391968 0.495056 -0.601563 1441913272 -0.489380 -0.391968 0.495056 -0.601563 1441913272 -0.489380 -0.391968 0.495056 -0.601563 1441913272 -0.489380 -0.391968 0.495056 -0.601563 1441913272 -0.500488 -0.395447 0.490295 -0.593994 1441913272 -0.500488 -0.395447 0.490295 -0.593994 1441913272 -0.500488 -0.395447 0.490295 -0.593994 1441913272 -0.500488 -0.395447 0.490295 -0.593994 1441913272 -0.500488 -0.395447 0.490295 -0.593994 1441913272 -0.500488 -0.395447 0.490295 -0.593994 1441913272 -0.513916 -0.377380 0.500549 -0.585632 1441913272 -0.513916 -0.377380 0.500549 -0.585632 1441913272 -0.513916 -0.377380 0.500549 -0.585632 1441913272 -0.513916 -0.377380 0.500549 -0.585632 1441913272 -0.513916 -0.377380 0.500549 -0.585632 1441913272 -0.513916 -0.377380 0.500549 -0.585632 1441913272 -0.521851 -0.353577 0.514648 -0.581299 1441913272 -0.521851 -0.353577 0.514648 -0.581299 1441913272 -0.521851 -0.353577 0.514648 -0.581299 1441913272 
0.455933 0.450623 -0.508728 -0.574646 1441913281 0.452332 0.454712 -0.500305 -0.581665 1441913281 0.452332 0.454712 -0.500305 -0.581665 1441913281 0.452332 0.454712 -0.500305 -0.581665 1441913281 0.452332 0.454712 -0.500305 -0.581665 1441913281 0.452332 0.454712 -0.500305 -0.581665 1441913281 0.452332 0.454712 -0.500305 -0.581665 1441913281 0.453674 0.452087 -0.492737 -0.589111 1441913281 0.453674 0.452087 -0.492737 -0.589111 1441913281 0.453674 0.452087 -0.492737 -0.589111 1441913281 0.453674 0.452087 -0.492737 -0.589111 1441913281 0.453674 0.452087 -0.492737 -0.589111 1441913281 0.453674 0.452087 -0.492737 -0.589111 1441913281 0.451660 0.455933 -0.490479 -0.589539 1441913281 0.451660 0.455933 -0.490479 -0.589539 1441913281 0.451660 0.455933 -0.490479 -0.589539 1441913281 0.451660 0.455933 -0.490479 -0.589539 1441913281 0.451660 0.455933 -0.490479 -0.589539 1441913281 0.451660 0.455933 -0.490479 -0.589539 1441913281 0.443848 0.469849 -0.476379 -0.596130 1441913281 0.443848 0.469849 -0.476379 -0.596130 1441913281 0.443848 0.469849 -0.476379 -0.596130 1441913281 0.443848 0.469849 -0.476379 -0.596130 1441913281 0.443848 0.469849 -0.476379 -0.596130 1441913281 0.443848 0.469849 -0.476379 -0.596130 1441913281 0.430420 0.493896 -0.443665 -0.611511 1441913281 0.430420 0.493896 -0.443665 -0.611511 1441913281 0.430420 0.493896 -0.443665 -0.611511 1441913281 0.430420 0.493896 -0.443665 -0.611511 1441913281 0.430420 0.493896 -0.443665 -0.611511 1441913281 0.430420 0.493896 -0.443665 -0.611511 1441913281 0.430420 0.493896 -0.443665 -0.611511 1441913281 0.394897 0.531372 -0.389404 -0.640381 1441913281 0.394897 0.531372 -0.389404 -0.640381 1441913281 0.394897 0.531372 -0.389404 -0.640381 1441913281 0.394897 0.531372 -0.389404 -0.640381 1441913281 0.394897 0.531372 -0.389404 -0.640381 1441913281 0.394897 0.531372 -0.389404 -0.640381 1441913281 0.324524 0.569763 -0.312439 -0.687378 1441913281 0.324524 0.569763 -0.312439 -0.687378 1441913281 0.324524 0.569763 -0.312439 -0.687378 1441913281 0.324524 0.569763 -0.312439 -0.687378 1441913281 0.324524 0.569763 -0.312439 -0.687378 1441913281 0.324524 0.569763 -0.312439 -0.687378 1441913281 0.224304 0.603516 -0.221497 -0.732361 1441913281 0.224304 0.603516 -0.221497 -0.732361 1441913281 0.224304 0.603516 -0.221497 -0.732361 1441913281 0.224304 0.603516 -0.221497 -0.732361 1441913281 0.224304 0.603516 -0.221497 -0.732361 1441913281 0.224304 0.603516 -0.221497 -0.732361 1441913281 0.076416 0.616089 -0.119629 -0.774780 1441913281 0.076416 0.616089 -0.119629 -0.774780 1441913281 0.076416 0.616089 -0.119629 -0.774780 1441913281 0.076416 0.616089 -0.119629 -0.774780 1441913281 0.076416 0.616089 -0.119629 -0.774780 1441913281 0.076416 0.616089 -0.119629 -0.774780 1441913282 0.076416 0.616089 -0.119629 -0.774780 1441913282 -0.111389 0.588318 -0.036621 -0.800110 1441913282 -0.111389 0.588318 -0.036621 -0.800110 1441913282 -0.111389 0.588318 -0.036621 -0.800110 1441913282 -0.111389 0.588318 -0.036621 -0.800110 1441913282 -0.111389 0.588318 -0.036621 -0.800110 1441913282 -0.111389 0.588318 -0.036621 -0.800110 1441913282 -0.320007 0.501343 0.004822 -0.803894 1441913282 -0.320007 0.501343 0.004822 -0.803894 1441913282 -0.320007 0.501343 0.004822 -0.803894 1441913282 -0.320007 0.501343 0.004822 -0.803894 1441913282 -0.320007 0.501343 0.004822 -0.803894 1441913282 -0.320007 0.501343 0.004822 -0.803894 1441913282 -0.320007 0.501343 0.004822 -0.803894 1441913282 -0.479980 0.376709 0.099487 -0.786011 1441913282 -0.479980 0.376709 0.099487 -0.786011 1441913282 -0.479980 0.376709 0.099487 -0.786011 1441913282 -0.479980 0.376709 0.099487 -0.786011 1441913282 -0.479980 0.376709 0.099487 -0.786011 1441913282 -0.479980 0.376709 0.099487 -0.786011 1441913282 -0.592651 0.257324 0.166443 -0.744934 1441913282 -0.592651 0.257324 0.166443 -0.744934 1441913282 -0.592651 0.257324 0.166443 -0.744934 1441913282 -0.592651 0.257324 0.166443 -0.744934 1441913282 -0.592651 0.257324 0.166443 -0.744934 1441913282 -0.592651 0.257324 0.166443 -0.744934 1441913282 -0.600281 0.250549 0.223145 -0.726013 1441913282 -0.600281 0.250549 0.223145 -0.726013 1441913282 -0.600281 0.250549 0.223145 -0.726013 1441913282 -0.600281 0.250549 0.223145 -0.726013 1441913282 -0.600281 0.250549 0.223145 -0.726013 1441913282 -0.600281 0.250549 0.223145 -0.726013 1441913282 -0.565552 0.270081 0.251953 -0.737427 1441913282 -0.565552 0.270081 0.251953 -0.737427 1441913282 -0.565552 0.270081 0.251953 -0.737427 1441913282 -0.565552 0.270081 0.251953 -0.737427 1441913282 -0.515747 0.303467 0.238708 -0.764832 1441913282 -0.515747 0.303467 0.238708 -0.764832 1441913282 -0.515747 0.303467 0.238708 -0.764832 1441913282 -0.515747 0.303467 0.238708 -0.764832 1441913282 -0.515747 0.303467 0.238708 -0.764832 1441913282 -0.515747 0.303467 0.238708 -0.764832 1441913282 -0.425049 0.375671 0.219360 -0.793823 1441913282 -0.425049 0.375671 0.219360 -0.793823 1441913282 -0.425049 0.375671 0.219360 -0.793823 1441913282 -0.425049 0.375671 0.219360 -0.793823 1441913282 -0.425049 0.375671 0.219360 -0.793823 1441913282 -0.425049 0.375671 0.219360 -0.793823 1441913282 -0.305054 0.446655 0.160706 -0.825623 1441913282 -0.305054 0.446655 0.160706 -0.825623 1441913282 -0.305054 0.446655 0.160706 -0.825623 1441913282 -0.305054 0.446655 0.160706 -0.825623 1441913282 -0.305054 0.446655 0.160706 -0.825623 1441913282 -0.190063 0.502075 0.028625 -0.843201 1441913282 -0.190063 0.502075 0.028625 -0.843201 1441913282 -0.190063 0.502075 0.028625 -0.843201 1441913282 -0.190063 0.502075 0.028625 -0.843201 1441913282 -0.190063 0.502075 0.028625 -0.843201 1441913282 -0.190063 0.502075 0.028625 -0.843201 1441913282 -0.049866 0.556213 -0.077026 -0.825989 1441913282 -0.049866 0.556213 -0.077026 -0.825989 1441913282 -0.049866 0.556213 -0.077026 -0.825989 1441913282 -0.049866 0.556213 -0.077026 -0.825989 1441913282 -0.049866 0.556213 -0.077026 -0.825989 1441913282 -0.049866 0.556213 -0.077026 -0.825989 1441913282 0.127380 0.582520 -0.147766 -0.789063 1441913282 0.127380 0.582520 -0.147766 -0.789063 1441913282 0.127380 0.582520 -0.147766 -0.789063 1441913282 0.127380 0.582520 -0.147766 -0.789063 1441913282 0.127380 0.582520 -0.147766 -0.789063 1441913282 0.127380 0.582520 -0.147766 -0.789063 1441913282 0.285156 0.571411 -0.246216 -0.729065 1441913282 0.285156 0.571411 -0.246216 -0.729065 1441913282 0.285156 0.571411 -0.246216 -0.729065 1441913282 0.285156 0.571411 -0.246216 -0.729065 1441913282 0.285156 0.571411 -0.246216 -0.729065 1441913282 0.285156 0.571411 -0.246216 -0.729065 1441913282 0.406128 0.535034 -0.363159 -0.645691 1441913282 0.406128 0.535034 -0.363159 -0.645691 1441913282 0.406128 0.535034 -0.363159 -0.645691 1441913282 0.406128 0.535034 -0.363159 -0.645691 1441913282 0.406128 0.535034 -0.363159 -0.645691 1441913282 0.406128 0.535034 -0.363159 -0.645691 1441913282 0.406128 0.535034 -0.363159 -0.645691 1441913282 0.471436 0.486755 -0.465210 -0.569580 1441913282 0.471436 0.486755 -0.465210 -0.569580 1441913282 0.471436 0.486755 -0.465210 -0.569580 1441913282 0.471436 0.486755 -0.465210 -0.569580 1441913282 0.471436 0.486755 -0.465210 -0.569580 1441913282 0.471436 0.486755 -0.465210 -0.569580 1441913282 0.467346 0.473572 -0.506531 -0.548462 1441913282 0.467346 0.473572 -0.506531 -0.548462 1441913282 0.467346 0.473572 -0.506531 -0.548462 1441913282 0.467346 0.473572 -0.506531 -0.548462 1441913282 0.467346 0.473572 -0.506531 -0.548462 1441913282 0.467346 0.473572 -0.506531 -0.548462 1441913282 0.467346 0.473572 -0.506531 -0.548462 1441913282 0.417480 0.504089 -0.464722 -0.596375 1441913282 0.417480 0.504089 -0.464722 -0.596375 1441913282 0.417480 0.504089 -0.464722 -0.596375 1441913282 0.417480 0.504089 -0.464722 -0.596375 1441913282 0.417480 0.504089 -0.464722 -0.596375 1441913282 0.348083 0.545044 -0.391357 -0.654663 1441913282 0.348083 0.545044 -0.391357 -0.654663 1441913282 0.348083 0.545044 -0.391357 -0.654663 1441913282 0.348083 0.545044 -0.391357 -0.654663 1441913282 0.348083 0.545044 -0.391357 -0.654663 1441913283 0.239258 0.586853 -0.315979 -0.706055 1441913283 0.239258 0.586853 -0.315979 -0.706055 1441913283 0.239258 0.586853 -0.315979 -0.706055 1441913283 0.239258 0.586853 -0.315979 -0.706055 1441913283 0.239258 0.586853 -0.315979 -0.706055 1441913283 0.239258 0.586853 -0.315979 -0.706055 1441913283 0.239258 0.586853 -0.315979 -0.706055 1441913283 0.103149 0.603455 -0.236938 -0.754395 1441913283 0.103149 0.603455 -0.236938 -0.754395 1441913283 0.103149 0.603455 -0.236938 -0.754395 1441913283 0.103149 0.603455 -0.236938 -0.754395 1441913283 0.103149 0.603455 -0.236938 -0.754395 1441913283 0.103149 0.603455 -0.236938 -0.754395 1441913283 -0.056274 0.586731 -0.166138 -0.790527 1441913283 -0.056274 0.586731 -0.166138 -0.790527 1441913283 -0.056274 0.586731 -0.166138 -0.790527 1441913283 -0.056274 0.586731 -0.166138 -0.790527 1441913283 -0.056274 0.586731 -0.166138 -0.790527 1441913283 -0.244141 0.518311 -0.140930 -0.807373 1441913283 -0.244141 0.518311 -0.140930 -0.807373 1441913283 -0.244141 0.518311 -0.140930 -0.807373 1441913283 -0.244141 0.518311 -0.140930 -0.807373 1441913283 -0.244141 0.518311 -0.140930 -0.807373 1441913283 -0.244141 0.518311 -0.140930 -0.807373 1441913283 -0.244141 0.518311 -0.140930 -0.807373 1441913283 -0.416626 0.386780 -0.079041 -0.818909 1441913283 -0.416626 0.386780 -0.079041 -0.818909 1441913283 -0.416626 0.386780 -0.079041 -0.818909 1441913283 -0.416626 0.386780 -0.079041 -0.818909 1441913283 -0.416626 0.386780 -0.079041 -0.818909 1441913283 -0.416626 0.386780 -0.079041 -0.818909 1441913283 -0.543884 0.220825 0.021423 -0.809326 1441913283 -0.543884 0.220825 0.021423 -0.809326 1441913283 -0.543884 0.220825 0.021423 -0.809326 1441913283 -0.543884 0.220825 0.021423 -0.809326 1441913283 -0.597412 0.150696 0.090149 -0.782532 1441913283 -0.597412 0.150696 0.090149 -0.782532 1441913283 -0.597412 0.150696 0.090149 -0.782532 1441913283 -0.597412 0.150696 0.090149 -0.782532 1441913283 -0.597412 0.150696 0.090149 -0.782532 1441913283 -0.597412 0.150696 0.090149 -0.782532 1441913283 -0.578369 0.139526 0.133057 -0.792725 1441913283 -0.578369 0.139526 0.133057 -0.792725 1441913283 -0.578369 0.139526 0.133057 -0.792725 1441913283 -0.578369 0.139526 0.133057 -0.792725 1441913283 -0.578369 0.139526 0.133057 -0.792725 1441913283 -0.578369 0.139526 0.133057 -0.792725 1441913283 -0.554443 0.145691 0.133118 -0.808533 1441913283 -0.554443 0.145691 0.133118 -0.808533 1441913283 -0.554443 0.145691 0.133118 -0.808533 1441913283 -0.554443 0.145691 0.133118 -0.808533 1441913283 -0.554443 0.145691 0.133118 -0.808533 1441913283 -0.554443 0.145691 0.133118 -0.808533 1441913283 -0.522034 0.194641 0.129639 -0.820251 1441913283 -0.522034 0.194641 0.129639 -0.820251 1441913283 -0.522034 0.194641 0.129639 -0.820251 1441913283 -0.522034 0.194641 0.129639 -0.820251 1441913283 -0.522034 0.194641 0.129639 -0.820251 1441913283 -0.522034 0.194641 0.129639 -0.820251 1441913283 -0.460449 0.251465 0.072021 -0.848328 1441913283 -0.460449 0.251465 0.072021 -0.848328 1441913283 -0.460449 0.251465 0.072021 -0.848328 1441913283 -0.460449 0.251465 0.072021 -0.848328 1441913283 -0.382019 0.326050 -0.032166 -0.864197 1441913283 -0.382019 0.326050 -0.032166 -0.864197 1441913283 -0.382019 0.326050 -0.032166 -0.864197 1441913283 -0.382019 0.326050 -0.032166 -0.864197 1441913283 -0.382019 0.326050 -0.032166 -0.864197 1441913283 -0.382019 0.326050 -0.032166 -0.864197 1441913283 -0.299194 0.417786 -0.165344 -0.841797 1441913283 -0.299194 0.417786 -0.165344 -0.841797 1441913283 -0.299194 0.417786 -0.165344 -0.841797 1441913283 -0.299194 0.417786 -0.165344 -0.841797 1441913283 -0.299194 0.417786 -0.165344 -0.841797 1441913283 -0.299194 0.417786 -0.165344 -0.841797 1441913283 -0.186157 0.524658 -0.243103 -0.794373 1441913283 -0.186157 0.524658 -0.243103 -0.794373 1441913283 -0.186157 0.524658 -0.243103 -0.794373 1441913283 -0.186157 0.524658 -0.243103 -0.794373 1441913283 -0.186157 0.524658 -0.243103 -0.794373 1441913283 -0.186157 0.524658 -0.243103 -0.794373 1441913283 -0.060608 0.601135 -0.340820 -0.720337 1441913283 -0.060608 0.601135 -0.340820 -0.720337 1441913283 -0.060608 0.601135 -0.340820 -0.720337 1441913283 -0.060608 0.601135 -0.340820 -0.720337 1441913283 -0.060608 0.601135 -0.340820 -0.720337 1441913283 -0.060608 0.601135 -0.340820 -0.720337 1441913283 0.076538 0.637939 -0.422180 -0.639526 1441913283 0.076538 0.637939 -0.422180 -0.639526 1441913283 0.076538 0.637939 -0.422180 -0.639526 1441913283 0.076538 0.637939 -0.422180 -0.639526 1441913283 0.193909 0.625366 -0.494873 -0.571411 1441913283 0.193909 0.625366 -0.494873 -0.571411 1441913283 0.193909 0.625366 -0.494873 -0.571411 1441913283 0.193909 0.625366 -0.494873 -0.571411 1441913283 0.193909 0.625366 -0.494873 -0.571411 1441913283 0.193909 0.625366 -0.494873 -0.571411 1441913283 0.278320 0.585144 -0.558716 -0.517700 1441913283 0.278320 0.585144 -0.558716 -0.517700 1441913283 0.278320 0.585144 -0.558716 -0.517700 1441913283 0.278320 0.585144 -0.558716 -0.517700 1441913283 0.278320 0.585144 -0.558716 -0.517700 1441913283 0.278320 0.585144 -0.558716 -0.517700 1441913283 0.278320 0.585144 -0.558716 -0.517700 1441913283 0.334595 0.540833 -0.599609 -0.485840 1441913284 0.334595 0.540833 -0.599609 -0.485840 1441913284 0.334595 0.540833 -0.599609 -0.485840 1441913284 0.334595 0.540833 -0.599609 -0.485840 1441913284 0.334595 0.540833 -0.599609 -0.485840 1441913284 0.334595 0.540833 -0.599609 -0.485840 1441913284 0.334167 0.544617 -0.586304 -0.497925 1441913284 0.334167 0.544617 -0.586304 -0.497925 1441913284 0.334167 0.544617 -0.586304 -0.497925 1441913284 0.334167 0.544617 -0.586304 -0.497925 1441913284 0.334167 0.544617 -0.586304 -0.497925 1441913284 0.334167 0.544617 -0.586304 -0.497925 1441913284 0.334167 0.544617 -0.586304 -0.497925 1441913284 0.283752 0.577881 -0.553772 -0.528076 1441913284 0.283752 0.577881 -0.553772 -0.528076 1441913284 0.283752 0.577881 -0.553772 -0.528076 1441913284 0.283752 0.577881 -0.553772 -0.528076 1441913284 0.283752 0.577881 -0.553772 -0.528076 1441913284 0.283752 0.577881 -0.553772 -0.528076 1441913284 0.219421 0.603333 -0.510803 -0.571777 1441913284 0.219421 0.603333 -0.510803 -0.571777 1441913284 0.219421 0.603333 -0.510803 -0.571777 1441913284 0.219421 0.603333 -0.510803 -0.571777 1441913284 0.219421 0.603333 -0.510803 -0.571777 1441913284 0.134094 0.617432 -0.446533 -0.633606 1441913284 0.134094 0.617432 -0.446533 -0.633606 1441913284 0.134094 0.617432 -0.446533 -0.633606 1441913284 0.134094 0.617432 -0.446533 -0.633606 1441913284 0.134094 0.617432 -0.446533 -0.633606 1441913284 0.134094 0.617432 -0.446533 -0.633606 1441913284 0.134094 0.617432 -0.446533 -0.633606 1441913284 0.032104 0.614136 -0.364624 -0.699158 1441913284 0.032104 0.614136 -0.364624 -0.699158 1441913284 0.032104 0.614136 -0.364624 -0.699158 1441913284 0.032104 0.614136 -0.364624 -0.699158 1441913284 0.032104 0.614136 -0.364624 -0.699158 1441913284 0.032104 0.614136 -0.364624 -0.699158 1441913284 -0.092346 0.585876 -0.280457 -0.754761 1441913284 -0.092346 0.585876 -0.280457 -0.754761 1441913284 -0.092346 0.585876 -0.280457 -0.754761 1441913284 -0.092346 0.585876 -0.280457 -0.754761 1441913284 -0.092346 0.585876 -0.280457 -0.754761 1441913284 -0.092346 0.585876 -0.280457 -0.754761 1441913284 -0.228271 0.526001 -0.203125 -0.793701 1441913284 -0.228271 0.526001 -0.203125 -0.793701 1441913284 -0.228271 0.526001 -0.203125 -0.793701 1441913284 -0.228271 0.526001 -0.203125 -0.793701 1441913284 -0.228271 0.526001 -0.203125 -0.793701 1441913284 -0.228271 0.526001 -0.203125 -0.793701 1441913284 -0.371460 0.421692 -0.155884 -0.812378 1441913284 -0.371460 0.421692 -0.155884 -0.812378 1441913284 -0.371460 0.421692 -0.155884 -0.812378 1441913284 -0.371460 0.421692 -0.155884 -0.812378 1441913284 -0.371460 0.421692 -0.155884 -0.812378 1441913284 -0.371460 0.421692 -0.155884 -0.812378 1441913284 -0.496155 0.294617 -0.088257 -0.811951 1441913284 -0.496155 0.294617 -0.088257 -0.811951 1441913284 -0.496155 0.294617 -0.088257 -0.811951 1441913284 -0.496155 0.294617 -0.088257 -0.811951 1441913284 -0.496155 0.294617 -0.088257 -0.811951 1441913284 -0.496155 0.294617 -0.088257 -0.811951 1441913284 -0.496155 0.294617 -0.088257 -0.811951 1441913284 -0.597595 0.177490 -0.008606 -0.781921 1441913284 -0.597595 0.177490 -0.008606 -0.781921 1441913284 -0.597595 0.177490 -0.008606 -0.781921 1441913284 -0.597595 0.177490 -0.008606 -0.781921 1441913284 -0.597595 0.177490 -0.008606 -0.781921 1441913284 -0.597595 0.177490 -0.008606 -0.781921 1441913284 -0.623108 0.144958 0.054993 -0.766663 1441913284 -0.623108 0.144958 0.054993 -0.766663 1441913284 -0.623108 0.144958 0.054993 -0.766663 1441913284 -0.623108 0.144958 0.054993 -0.766663 1441913284 -0.623108 0.144958 0.054993 -0.766663 1441913284 -0.618958 0.119019 0.079163 -0.772339 1441913284 -0.618958 0.119019 0.079163 -0.772339 1441913284 -0.618958 0.119019 0.079163 -0.772339 1441913284 -0.618958 0.119019 0.079163 -0.772339 1441913284 -0.618958 0.119019 0.079163 -0.772339 1441913284 -0.618958 0.119019 0.079163 -0.772339 1441913284 -0.618958 0.119019 0.079163 -0.772339 1441913284 -0.608765 0.143066 0.107788 -0.772888 1441913284 -0.608765 0.143066 0.107788 -0.772888 1441913284 -0.608765 0.143066 0.107788 -0.772888 1441913284 -0.608765 0.143066 0.107788 -0.772888 1441913284 -0.608765 0.143066 0.107788 -0.772888 1441913284 -0.608765 0.143066 0.107788 -0.772888 1441913284 -0.571899 0.205261 0.136597 -0.782410 1441913284 -0.571899 0.205261 0.136597 -0.782410 1441913284 -0.571899 0.205261 0.136597 -0.782410 1441913284 -0.571899 0.205261 0.136597 -0.782410 1441913284 -0.571899 0.205261 0.136597 -0.782410 1441913284 -0.571899 0.205261 0.136597 -0.782410 1441913284 -0.503967 0.280640 0.136169 -0.805481 1441913284 -0.503967 0.280640 0.136169 -0.805481 1441913284 -0.405823 0.369629 0.109741 -0.828674 1441913284 -0.405823 0.369629 0.109741 -0.828674 1441913284 -0.405823 0.369629 0.109741 -0.828674 1441913284 -0.405823 0.369629 0.109741 -0.828674 1441913284 -0.405823 0.369629 0.109741 -0.828674 1441913284 -0.405823 0.369629 0.109741 -0.828674 1441913284 -0.295166 0.451477 0.037720 -0.841187 1441913284 -0.295166 0.451477 0.037720 -0.841187 1441913284 -0.295166 0.451477 0.037720 -0.841187 1441913284 -0.295166 0.451477 0.037720 -0.841187 1441913284 -0.295166 0.451477 0.037720 -0.841187 1441913284 -0.295166 0.451477 0.037720 -0.841187 1441913284 -0.295166 0.451477 0.037720 -0.841187 1441913284 -0.193176 0.520264 -0.092834 -0.826721 1441913284 -0.193176 0.520264 -0.092834 -0.826721 1441913285 -0.193176 0.520264 -0.092834 -0.826721 1441913285 -0.193176 0.520264 -0.092834 -0.826721 1441913285 -0.193176 0.520264 -0.092834 -0.826721 1441913285 -0.193176 0.520264 -0.092834 -0.826721 1441913285 -0.055115 0.581360 -0.175171 -0.792664 1441913285 -0.055115 0.581360 -0.175171 -0.792664 1441913285 -0.055115 0.581360 -0.175171 -0.792664 1441913285 -0.055115 0.581360 -0.175171 -0.792664 1441913285 -0.055115 0.581360 -0.175171 -0.792664 1441913285 -0.055115 0.581360 -0.175171 -0.792664 1441913285 -0.055115 0.581360 -0.175171 -0.792664 1441913285 0.112183 0.611450 -0.255920 -0.740295 1441913285 0.112183 0.611450 -0.255920 -0.740295 1441913285 0.112183 0.611450 -0.255920 -0.740295 1441913285 0.112183 0.611450 -0.255920 -0.740295 1441913285 0.112183 0.611450 -0.255920 -0.740295 1441913285 0.112183 0.611450 -0.255920 -0.740295 1441913285 0.261658 0.603271 -0.348633 -0.667908 1441913285 0.261658 0.603271 -0.348633 -0.667908 1441913285 0.261658 0.603271 -0.348633 -0.667908 1441913285 0.261658 0.603271 -0.348633 -0.667908 1441913285 0.261658 0.603271 -0.348633 -0.667908 1441913285 0.261658 0.603271 -0.348633 -0.667908 1441913285 0.261658 0.603271 -0.348633 -0.667908 1441913285 0.371765 0.564514 -0.441284 -0.590210 1441913285 0.371765 0.564514 -0.441284 -0.590210 1441913285 0.371765 0.564514 -0.441284 -0.590210 1441913285 0.371765 0.564514 -0.441284 -0.590210 1441913285 0.371765 0.564514 -0.441284 -0.590210 1441913285 0.371765 0.564514 -0.441284 -0.590210 1441913285 0.431030 0.524536 -0.505432 -0.532471 1441913285 0.431030 0.524536 -0.505432 -0.532471 1441913285 0.431030 0.524536 -0.505432 -0.532471 1441913285 0.431030 0.524536 -0.505432 -0.532471 1441913285 0.438538 0.521057 -0.513611 -0.521912 1441913285 0.438538 0.521057 -0.513611 -0.521912 1441913285 0.438538 0.521057 -0.513611 -0.521912 1441913285 0.438538 0.521057 -0.513611 -0.521912 1441913285 0.438538 0.521057 -0.513611 -0.521912 1441913285 0.438538 0.521057 -0.513611 -0.521912 1441913285 0.399963 0.555115 -0.485901 -0.543884 1441913285 0.399963 0.555115 -0.485901 -0.543884 1441913285 0.399963 0.555115 -0.485901 -0.543884 1441913285 0.399963 0.555115 -0.485901 -0.543884 1441913285 0.399963 0.555115 -0.485901 -0.543884 1441913285 0.333374 0.589111 -0.445068 -0.586304 1441913285 0.333374 0.589111 -0.445068 -0.586304 1441913285 0.333374 0.589111 -0.445068 -0.586304 1441913285 0.333374 0.589111 -0.445068 -0.586304 1441913285 0.333374 0.589111 -0.445068 -0.586304 1441913285 0.333374 0.589111 -0.445068 -0.586304 1441913285 0.242065 0.614258 -0.395325 -0.638611 1441913285 0.242065 0.614258 -0.395325 -0.638611 1441913285 0.242065 0.614258 -0.395325 -0.638611 1441913285 0.242065 0.614258 -0.395325 -0.638611 1441913285 0.242065 0.614258 -0.395325 -0.638611 1441913285 0.242065 0.614258 -0.395325 -0.638611 1441913285 0.242065 0.614258 -0.395325 -0.638611 1441913285 0.129089 0.626160 -0.332336 -0.693420 1441913285 0.129089 0.626160 -0.332336 -0.693420 1441913285 0.129089 0.626160 -0.332336 -0.693420 1441913285 0.129089 0.626160 -0.332336 -0.693420 1441913285 0.129089 0.626160 -0.332336 -0.693420 1441913285 0.129089 0.626160 -0.332336 -0.693420 1441913285 -0.000793 0.614136 -0.250122 -0.748535 1441913285 -0.158936 0.566406 -0.177246 -0.789063 1441913285 -0.158936 0.566406 -0.177246 -0.789063 1441913285 -0.158936 0.566406 -0.177246 -0.789063 1441913285 -0.158936 0.566406 -0.177246 -0.789063 1441913285 -0.158936 0.566406 -0.177246 -0.789063 1441913285 -0.158936 0.566406 -0.177246 -0.789063 1441913285 -0.158936 0.566406 -0.177246 -0.789063 1441913285 -0.305786 0.476868 -0.114990 -0.816040 1441913285 -0.305786 0.476868 -0.114990 -0.816040 1441913285 -0.305786 0.476868 -0.114990 -0.816040 1441913285 -0.417969 0.369141 -0.056335 -0.828186 1441913285 -0.417969 0.369141 -0.056335 -0.828186 1441913285 -0.417969 0.369141 -0.056335 -0.828186 1441913285 -0.417969 0.369141 -0.056335 -0.828186 1441913285 -0.506775 0.264404 0.018799 -0.820374 1441913285 -0.506775 0.264404 0.018799 -0.820374 1441913285 -0.506775 0.264404 0.018799 -0.820374 1441913285 -0.506775 0.264404 0.018799 -0.820374 1441913285 -0.506775 0.264404 0.018799 -0.820374 1441913285 -0.506775 0.264404 0.018799 -0.820374 1441913285 -0.575623 0.164551 0.077637 -0.797241 1441913285 -0.575623 0.164551 0.077637 -0.797241 1441913285 -0.575623 0.164551 0.077637 -0.797241 1441913285 -0.575623 0.164551 0.077637 -0.797241 1441913285 -0.575623 0.164551 0.077637 -0.797241 1441913285 -0.575623 0.164551 0.077637 -0.797241 1441913285 -0.575623 0.164551 0.077637 -0.797241 1441913285 -0.622864 0.090210 0.110107 -0.769348 1441913285 -0.622864 0.090210 0.110107 -0.769348 1441913285 -0.622864 0.090210 0.110107 -0.769348 1441913285 -0.622864 0.090210 0.110107 -0.769348 1441913285 -0.622864 0.090210 0.110107 -0.769348 1441913285 -0.622864 0.090210 0.110107 -0.769348 1441913285 -0.623535 0.076294 0.108398 -0.770508 1441913285 -0.623535 0.076294 0.108398 -0.770508 1441913285 -0.623535 0.076294 0.108398 -0.770508 1441913286 -0.623535 0.076294 0.108398 -0.770508 1441913286 -0.623535 0.076294 0.108398 -0.770508 1441913286 -0.623535 0.076294 0.108398 -0.770508 1441913286 -0.596802 0.127197 0.112854 -0.784180 1441913286 -0.596802 0.127197 0.112854 -0.784180 1441913286 -0.596802 0.127197 0.112854 -0.784180 1441913286 -0.596802 0.127197 0.112854 -0.784180 1441913286 -0.596802 0.127197 0.112854 -0.784180 1441913286 -0.596802 0.127197 0.112854 -0.784180 1441913286 -0.561462 0.183899 0.088135 -0.802002 1441913286 -0.561462 0.183899 0.088135 -0.802002 1441913286 -0.561462 0.183899 0.088135 -0.802002 1441913286 -0.561462 0.183899 0.088135 -0.802002 1441913286 -0.561462 0.183899 0.088135 -0.802002 1441913286 -0.561462 0.183899 0.088135 -0.802002 1441913286 -0.561462 0.183899 0.088135 -0.802002 1441913286 -0.511719 0.245605 0.040344 -0.822327 1441913286 -0.511719 0.245605 0.040344 -0.822327 1441913286 -0.511719 0.245605 0.040344 -0.822327 1441913286 -0.511719 0.245605 0.040344 -0.822327 1441913286 -0.511719 0.245605 0.040344 -0.822327 1441913286 -0.511719 0.245605 0.040344 -0.822327 1441913286 -0.436157 0.328674 -0.018066 -0.837524 1441913286 -0.436157 0.328674 -0.018066 -0.837524 1441913286 -0.436157 0.328674 -0.018066 -0.837524 1441913286 -0.436157 0.328674 -0.018066 -0.837524 1441913286 -0.351868 0.410767 -0.119263 -0.832642 1441913286 -0.351868 0.410767 -0.119263 -0.832642 1441913286 -0.351868 0.410767 -0.119263 -0.832642 1441913286 -0.351868 0.410767 -0.119263 -0.832642 1441913286 -0.351868 0.410767 -0.119263 -0.832642 1441913286 -0.351868 0.410767 -0.119263 -0.832642 1441913286 -0.250427 0.492554 -0.216187 -0.804993 1441913286 -0.250427 0.492554 -0.216187 -0.804993 1441913286 -0.250427 0.492554 -0.216187 -0.804993 1441913286 -0.250427 0.492554 -0.216187 -0.804993 1441913286 -0.250427 0.492554 -0.216187 -0.804993 1441913286 -0.250427 0.492554 -0.216187 -0.804993 1441913286 -0.104431 0.571838 -0.274719 -0.765930 1441913286 -0.104431 0.571838 -0.274719 -0.765930 1441913286 -0.104431 0.571838 -0.274719 -0.765930 1441913286 -0.104431 0.571838 -0.274719 -0.765930 1441913286 -0.104431 0.571838 -0.274719 -0.765930 1441913286 -0.104431 0.571838 -0.274719 -0.765930 1441913286 -0.104431 0.571838 -0.274719 -0.765930 1441913286 0.048889 0.616760 -0.345032 -0.705872 1441913286 0.048889 0.616760 -0.345032 -0.705872 1441913286 0.048889 0.616760 -0.345032 -0.705872 1441913286 0.048889 0.616760 -0.345032 -0.705872 1441913286 0.048889 0.616760 -0.345032 -0.705872 1441913286 0.048889 0.616760 -0.345032 -0.705872 1441913286 0.174194 0.615356 -0.422363 -0.642334 1441913286 0.174194 0.615356 -0.422363 -0.642334 1441913286 0.174194 0.615356 -0.422363 -0.642334 1441913286 0.174194 0.615356 -0.422363 -0.642334 1441913286 0.174194 0.615356 -0.422363 -0.642334 1441913286 0.174194 0.615356 -0.422363 -0.642334 1441913286 0.273132 0.586609 -0.502991 -0.572937 1441913286 0.273132 0.586609 -0.502991 -0.572937 1441913286 0.273132 0.586609 -0.502991 -0.572937 1441913286 0.273132 0.586609 -0.502991 -0.572937 1441913286 0.273132 0.586609 -0.502991 -0.572937 1441913286 0.273132 0.586609 -0.502991 -0.572937 1441913286 0.273132 0.586609 -0.502991 -0.572937 1441913286 0.347229 0.543213 -0.564209 -0.515747 1441913286 0.347229 0.543213 -0.564209 -0.515747 1441913286 0.347229 0.543213 -0.564209 -0.515747 1441913286 0.347229 0.543213 -0.564209 -0.515747 1441913286 0.347229 0.543213 -0.564209 -0.515747 1441913286 0.358276 0.529114 -0.578247 -0.507263 1441913286 0.358276 0.529114 -0.578247 -0.507263 1441913286 0.358276 0.529114 -0.578247 -0.507263 1441913286 0.358276 0.529114 -0.578247 -0.507263 1441913286 0.358276 0.529114 -0.578247 -0.507263 1441913286 0.358276 0.529114 -0.578247 -0.507263 1441913286 0.358276 0.529114 -0.578247 -0.507263 1441913286 0.311646 0.559631 -0.548401 -0.537537 1441913286 0.311646 0.559631 -0.548401 -0.537537 1441913286 0.311646 0.559631 -0.548401 -0.537537 1441913286 0.311646 0.559631 -0.548401 -0.537537 1441913286 0.311646 0.559631 -0.548401 -0.537537 1441913286 0.311646 0.559631 -0.548401 -0.537537 1441913286 0.242493 0.597778 -0.515015 -0.564514 1441913286 0.242493 0.597778 -0.515015 -0.564514 1441913286 0.242493 0.597778 -0.515015 -0.564514 1441913286 0.242493 0.597778 -0.515015 -0.564514 1441913286 0.242493 0.597778 -0.515015 -0.564514 1441913286 0.242493 0.597778 -0.515015 -0.564514 1441913286 0.162048 0.634705 -0.441895 -0.612915 1441913286 0.162048 0.634705 -0.441895 -0.612915 1441913286 0.162048 0.634705 -0.441895 -0.612915 1441913286 0.162048 0.634705 -0.441895 -0.612915 1441913286 
-0.570801 -0.249329 0.603760 -0.497498 1441913288 -0.570801 -0.249329 0.603760 -0.497498 1441913288 -0.570801 -0.249329 0.603760 -0.497498 1441913288 -0.570801 -0.249329 0.603760 -0.497498 1441913288 -0.567261 -0.259888 0.596680 -0.504700 1441913288 -0.567261 -0.259888 0.596680 -0.504700 1441913288 -0.567261 -0.259888 0.596680 -0.504700 1441913288 -0.567261 -0.259888 0.596680 -0.504700 1441913288 -0.567261 -0.259888 0.596680 -0.504700 1441913288 -0.564270 -0.267761 0.593506 -0.507629 1441913288 -0.564270 -0.267761 0.593506 -0.507629 1441913288 -0.564270 -0.267761 0.593506 -0.507629 1441913288 -0.564270 -0.267761 0.593506 -0.507629 1441913288 -0.564270 -0.267761 0.593506 -0.507629 1441913288 -0.564270 -0.267761 0.593506 -0.507629 1441913288 -0.564270 -0.267761 0.593506 -0.507629 1441913288 -0.558838 -0.277893 0.585510 -0.517395 1441913288 -0.558838 -0.277893 0.585510 -0.517395 1441913288 -0.558838 -0.277893 0.585510 -0.517395 1441913288 -0.558838 -0.277893 0.585510 -0.517395 1441913288 -0.558838 -0.277893 0.585510 -0.517395 1441913289 -0.558838 -0.277893 0.585510 -0.517395 1441913289 -0.556763 -0.282715 0.579407 -0.523804 1441913289 -0.556763 -0.282715 0.579407 -0.523804 1441913289 -0.556763 -0.282715 0.579407 -0.523804 1441913289 -0.556763 -0.282715 0.579407 -0.523804 1441913289 -0.556763 -0.282715 0.579407 -0.523804 1441913289 -0.556763 -0.282715 0.579407 -0.523804 1441913289 -0.561218 -0.279053 0.580750 -0.519531 1441913289 -0.561218 -0.279053 0.580750 -0.519531 1441913289 -0.561218 -0.279053 0.580750 -0.519531 1441913289 -0.561218 -0.279053 0.580750 -0.519531 1441913289 -0.561218 -0.279053 0.580750 -0.519531 1441913289 -0.567810 -0.271118 0.586182 -0.510437 1441913289 -0.567810 -0.271118 0.586182 -0.510437 1441913289 -0.567810 -0.271118 0.586182 -0.510437 1441913289 -0.567810 -0.271118 0.586182 -0.510437 1441913289 -0.567810 -0.271118 0.586182 -0.510437 1441913289 -0.567810 -0.271118 0.586182 -0.510437 1441913289 -0.571594 -0.263733 0.590393 -0.505127 1441913289 -0.571594 -0.263733 0.590393 -0.505127 1441913289 -0.571594 -0.263733 0.590393 -0.505127 1441913289 -0.571594 -0.263733 0.590393 -0.505127 1441913289 -0.571594 -0.263733 0.590393 -0.505127 1441913289 -0.571594 -0.263733 0.590393 -0.505127 1441913289 -0.572327 -0.260193 0.591125 -0.505249 1441913289 -0.572327 -0.260193 0.591125 -0.505249 1441913289 -0.572327 -0.260193 0.591125 -0.505249 1441913289 -0.572327 -0.260193 0.591125 -0.505249 1441913289 -0.572327 -0.260193 0.591125 -0.505249 1441913289 -0.572327 -0.260193 0.591125 -0.505249 1441913289 -0.572327 -0.260193 0.591125 -0.505249 1441913289 -0.570129 -0.263123 0.587830 -0.510132 1441913289 -0.570129 -0.263123 0.587830 -0.510132 1441913289 -0.570129 -0.263123 0.587830 -0.510132 1441913289 -0.570129 -0.263123 0.587830 -0.510132 1441913289 -0.570129 -0.263123 0.587830 -0.510132 1441913289 -0.565491 -0.273987 0.578125 -0.520569 1441913289 -0.565491 -0.273987 0.578125 -0.520569 1441913289 -0.565491 -0.273987 0.578125 -0.520569 1441913289 -0.565491 -0.273987 0.578125 -0.520569 1441913289 -0.565491 -0.273987 0.578125 -0.520569 1441913289 -0.565491 -0.273987 0.578125 -0.520569 1441913289 -0.560974 -0.283142 0.569214 -0.530212 1441913289 -0.560974 -0.283142 0.569214 -0.530212 1441913289 -0.560974 -0.283142 0.569214 -0.530212 1441913289 -0.560974 -0.283142 0.569214 -0.530212 1441913289 -0.560974 -0.283142 0.569214 -0.530212 1441913289 -0.560974 -0.283142 0.569214 -0.530212 1441913289 -0.558350 -0.286560 0.564575 -0.536133 1441913289 -0.558350 -0.286560 0.564575 -0.536133 1441913289 -0.558350 -0.286560 0.564575 -0.536133 1441913289 -0.558350 -0.286560 0.564575 -0.536133 1441913289 -0.558350 -0.286560 0.564575 -0.536133 1441913289 -0.557800 -0.284058 0.564514 -0.538086 1441913289 -0.557800 -0.284058 0.564514 -0.538086 1441913289 -0.557800 -0.284058 0.564514 -0.538086 1441913289 -0.557800 -0.284058 0.564514 -0.538086 1441913289 -0.556213 -0.284180 0.564880 -0.539307 1441913289 -0.556213 -0.284180 0.564880 -0.539307 1441913289 -0.556213 -0.284180 0.564880 -0.539307 1441913289 -0.556213 -0.284180 0.564880 -0.539307 1441913289 -0.556213 -0.284180 0.564880 -0.539307 1441913289 -0.556213 -0.284180 0.564880 -0.539307 1441913289 -0.556213 -0.284180 0.564880 -0.539307 1441913289 -0.553101 -0.293945 0.558899 -0.543457 1441913289 -0.553101 -0.293945 0.558899 -0.543457 1441913289 -0.553101 -0.293945 0.558899 -0.543457 1441913289 -0.553101 -0.293945 0.558899 -0.543457 1441913289 -0.553101 -0.293945 0.558899 -0.543457 1441913289 -0.550232 -0.305115 0.552246 -0.547058 1441913289 -0.550232 -0.305115 0.552246 -0.547058 1441913289 -0.550232 -0.305115 0.552246 -0.547058 1441913289 -0.550232 -0.305115 0.552246 -0.547058 1441913289 -0.550232 -0.305115 0.552246 -0.547058 1441913289 -0.550232 -0.305115 0.552246 -0.547058 1441913289 -0.545654 -0.310242 0.548645 -0.552307 1441913289 -0.545654 -0.310242 0.548645 -0.552307 1441913289 -0.545654 -0.310242 0.548645 -0.552307 1441913289 -0.545654 -0.310242 0.548645 -0.552307 1441913289 -0.545654 -0.310242 0.548645 -0.552307 1441913289 -0.545654 -0.310242 0.548645 -0.552307 1441913289 -0.536865 -0.312683 0.545288 -0.562805 1441913289 -0.536865 -0.312683 0.545288 -0.562805 1441913289 -0.536865 -0.312683 0.545288 -0.562805 1441913289 -0.536865 -0.312683 0.545288 -0.562805 1441913289 -0.536865 -0.312683 0.545288 -0.562805 1441913289 -0.536865 -0.312683 0.545288 -0.562805 1441913289 -0.527405 -0.314941 0.541565 -0.573975 1441913289 -0.527405 -0.314941 0.541565 -0.573975 1441913289 -0.527405 -0.314941 0.541565 -0.573975 1441913289 -0.527405 -0.314941 0.541565 -0.573975 1441913289 -0.527405 -0.314941 0.541565 -0.573975 1441913289 -0.527405 -0.314941 0.541565 -0.573975 1441913289 -0.519897 -0.317871 0.539551 -0.581055 1441913289 -0.519897 -0.317871 0.539551 -0.581055 1441913289 -0.519897 -0.317871 0.539551 -0.581055 1441913289 -0.519897 -0.317871 0.539551 -0.581055 1441913289 -0.519897 -0.317871 0.539551 -0.581055 1441913289 -0.513977 -0.321411 0.539978 -0.583923 1441913289 -0.513977 -0.321411 0.539978 -0.583923 1441913289 -0.513977 -0.321411 0.539978 -0.583923 1441913289 -0.513977 -0.321411 0.539978 -0.583923 1441913289 -0.513977 -0.321411 0.539978 -0.583923 1441913289 -0.513977 -0.321411 0.539978 -0.583923 1441913289 -0.509827 -0.328247 0.540100 -0.583679 1441913290 -0.509827 -0.328247 0.540100 -0.583679 1441913290 -0.509827 -0.328247 0.540100 -0.583679 1441913290 -0.509827 -0.328247 0.540100 -0.583679 1441913290 -0.509827 -0.328247 0.540100 -0.583679 1441913290 -0.509827 -0.328247 0.540100 -0.583679 1441913290 -0.512817 -0.327271 0.546265 -0.575806 1441913290 -0.512817 -0.327271 0.546265 -0.575806 1441913290 -0.512817 -0.327271 0.546265 -0.575806 1441913290 -0.512817 -0.327271 0.546265 -0.575806 1441913290 -0.512817 -0.327271 0.546265 -0.575806 1441913290 -0.516052 -0.323059 0.552490 -0.569336 1441913290 -0.516052 -0.323059 0.552490 -0.569336 1441913290 -0.516052 -0.323059 0.552490 -0.569336 1441913290 -0.516052 -0.323059 0.552490 -0.569336 1441913290 -0.516052 -0.323059 0.552490 -0.569336 1441913290 -0.511475 -0.334595 0.541565 -0.577271 1441913290 -0.511475 -0.334595 0.541565 -0.577271 1441913290 -0.511475 -0.334595 0.541565 -0.577271 1441913290 -0.511475 -0.334595 0.541565 -0.577271 1441913290 -0.511475 -0.334595 0.541565 -0.577271 1441913290 -0.511475 -0.334595 0.541565 -0.577271 1441913290 -0.505432 -0.350891 0.524658 -0.588379 1441913290 -0.505432 -0.350891 0.524658 -0.588379 1441913290 -0.505432 -0.350891 0.524658 -0.588379 1441913290 -0.505432 -0.350891 0.524658 -0.588379 1441913290 -0.505432 -0.350891 0.524658 -0.588379 1441913290 -0.505432 -0.350891 0.524658 -0.588379 1441913290 -0.506042 -0.359253 0.515503 -0.590942 1441913290 -0.506042 -0.359253 0.515503 -0.590942 1441913290 -0.506042 -0.359253 0.515503 -0.590942 1441913290 -0.506042 -0.359253 0.515503 -0.590942 1441913290 -0.515015 -0.355530 0.517273 -0.583801 1441913290 -0.515015 -0.355530 0.517273 -0.583801 1441913290 -0.515015 -0.355530 0.517273 -0.583801 1441913290 -0.515015 -0.355530 0.517273 -0.583801 1441913290 -0.515015 -0.355530 0.517273 -0.583801 1441913290 -0.515015 -0.355530 0.517273 -0.583801 1441913290 -0.524963 -0.344910 0.526184 -0.573242 1441913290 -0.524963 -0.344910 0.526184 -0.573242 1441913290 -0.524963 -0.344910 0.526184 -0.573242 1441913290 -0.524963 -0.344910 0.526184 -0.573242 1441913290 -0.528259 -0.334351 0.536499 -0.566895 1441913290 -0.528259 -0.334351 0.536499 -0.566895 1441913290 -0.528259 -0.334351 0.536499 -0.566895 1441913290 -0.528259 -0.334351 0.536499 -0.566895 1441913290 -0.528259 -0.334351 0.536499 -0.566895 1441913290 -0.524780 -0.329468 0.541748 -0.567993 1441913290 -0.524780 -0.329468 0.541748 -0.567993 1441913290 -0.524780 -0.329468 0.541748 -0.567993 1441913290 -0.524780 -0.329468 0.541748 -0.567993 1441913290 -0.524780 -0.329468 0.541748 -0.567993 1441913290 -0.534180 -0.316772 0.546814 -0.561584 1441913290 -0.534180 -0.316772 0.546814 -0.561584 1441913290 -0.534180 -0.316772 0.546814 -0.561584 1441913290 -0.534180 -0.316772 0.546814 -0.561584 1441913290 -0.534180 -0.316772 0.546814 -0.561584 1441913290 -0.534180 -0.316772 0.546814 -0.561584 1441913290 -0.552063 -0.288757 0.563538 -0.542480 1441913290 -0.552063 -0.288757 0.563538 -0.542480 1441913290 -0.552063 -0.288757 0.563538 -0.542480 1441913290 -0.552063 -0.288757 0.563538 -0.542480 1441913290 -0.552063 -0.288757 0.563538 -0.542480 1441913290 -0.552063 -0.288757 0.563538 -0.542480 1441913290 -0.562439 -0.274902 0.573181 -0.528748 1441913290 -0.562439 -0.274902 0.573181 -0.528748 1441913290 -0.562439 -0.274902 0.573181 -0.528748 1441913290 -0.562439 -0.274902 0.573181 -0.528748 1441913290 -0.562439 -0.274902 0.573181 -0.528748 1441913290 -0.562439 -0.274902 0.573181 -0.528748 1441913290 -0.563965 -0.278870 0.571106 -0.527283 1441913290 -0.563965 -0.278870 0.571106 -0.527283 1441913290 -0.563965 -0.278870 0.571106 -0.527283 1441913290 -0.563965 -0.278870 0.571106 -0.527283 1441913290 -0.563965 -0.278870 0.571106 -0.527283 1441913290 -0.563965 -0.278870 0.571106 -0.527283 1441913290 -0.564087 -0.283630 0.573059 -0.522522 1441913290 -0.564087 -0.283630 0.573059 -0.522522 1441913290 -0.564087 -0.283630 0.573059 -0.522522 1441913290 -0.564087 -0.283630 0.573059 -0.522522 1441913290 -0.564087 -0.283630 0.573059 -0.522522 1441913290 -0.564087 -0.283630 0.573059 -0.522522 1441913290 -0.564758 -0.288940 0.576111 -0.515442 1441913290 -0.564758 -0.288940 0.576111 -0.515442 1441913290 -0.564758 -0.288940 0.576111 -0.515442 1441913290 -0.564758 -0.288940 0.576111 -0.515442 1441913290 -0.564758 -0.288940 0.576111 -0.515442 1441913290 -0.564758 -0.288940 0.576111 -0.515442 1441913290 -0.563599 -0.301575 0.571655 -0.514404 1441913290 -0.563599 -0.301575 0.571655 -0.514404 1441913290 -0.563599 -0.301575 0.571655 -0.514404 1441913290 -0.563599 -0.301575 0.571655 -0.514404 1441913290 -0.563599 -0.301575 0.571655 -0.514404 1441913290 -0.563599 -0.301575 0.571655 -0.514404 1441913290 -0.563599 -0.301575 0.571655 -0.514404 1441913290 -0.558899 -0.320251 0.560852 -0.520142 1441913290 -0.558899 -0.320251 0.560852 -0.520142 1441913290 -0.558899 -0.320251 0.560852 -0.520142 1441913290 -0.558899 -0.320251 0.560852 -0.520142 1441913290 -0.558899 -0.320251 0.560852 -0.520142 1441913290 -0.558899 -0.320251 0.560852 -0.520142 1441913290 -0.552917 -0.332520 0.551636 -0.528625 1441913291 -0.552917 -0.332520 0.551636 -0.528625 1441913291 -0.552917 -0.332520 0.551636 -0.528625 1441913291 -0.552917 -0.332520 0.551636 -0.528625 1441913291 -0.552917 -0.332520 0.551636 -0.528625 1441913291 -0.546997 -0.330322 0.549377 -0.538391 1441913291 -0.546997 -0.330322 0.549377 -0.538391 1441913291 -0.546997 -0.330322 0.549377 -0.538391 1441913291 -0.546997 -0.330322 0.549377 -0.538391 1441913291 -0.546997 -0.330322 0.549377 -0.538391 1441913291 -0.546997 -0.330322 0.549377 -0.538391 1441913291 -0.538635 -0.325500 0.547607 -0.551453 1441913291 -0.538635 -0.325500 0.547607 -0.551453 1441913291 -0.538635 -0.325500 0.547607 -0.551453 1441913291 -0.538635 -0.325500 0.547607 -0.551453 1441913291 -0.538635 -0.325500 0.547607 -0.551453 1441913291 -0.538635 -0.325500 0.547607 -0.551453 1441913291 -0.530273 -0.322998 0.543640 -0.564819 1441913291 -0.530273 -0.322998 0.543640 -0.564819 1441913291 -0.530273 -0.322998 0.543640 -0.564819 1441913291 -0.530273 -0.322998 0.543640 -0.564819 1441913291 -0.530273 -0.322998 0.543640 -0.564819 1441913291 -0.520935 -0.324585 0.538635 -0.577148 1441913291 -0.520935 -0.324585 0.538635 -0.577148 1441913291 -0.520935 -0.324585 0.538635 -0.577148 1441913291 -0.520935 -0.324585 0.538635 -0.577148 1441913291 -0.520935 -0.324585 0.538635 -0.577148 1441913291 -0.520935 -0.324585 0.538635 -0.577148 1441913291 -0.520935 -0.324585 0.538635 -0.577148 1441913291 -0.504456 -0.342163 0.522339 -0.596375 1441913291 -0.504456 -0.342163 0.522339 -0.596375 1441913291 -0.504456 -0.342163 0.522339 -0.596375 1441913291 -0.504456 -0.342163 0.522339 -0.596375 1441913291 -0.504456 -0.342163 0.522339 -0.596375 1441913291 -0.504456 -0.342163 0.522339 -0.596375 1441913291 -0.492554 -0.362915 0.499146 -0.613647 1441913291 -0.492554 -0.362915 0.499146 -0.613647 1441913291 -0.492554 -0.362915 0.499146 -0.613647 1441913291 -0.492554 -0.362915 0.499146 -0.613647 1441913291 -0.492554 -0.362915 0.499146 -0.613647 1441913291 -0.491821 -0.372864 0.487732 -0.617432 1441913291 -0.491821 -0.372864 0.487732 -0.617432 1441913291 -0.491821 -0.372864 0.487732 -0.617432 1441913291 -0.491821 -0.372864 0.487732 -0.617432 1441913291 -0.491821 -0.372864 0.487732 -0.617432 1441913291 -0.491821 -0.372864 0.487732 -0.617432 1441913291 -0.498474 -0.374695 0.484192 -0.613770 1441913291 -0.498474 -0.374695 0.484192 -0.613770 1441913291 -0.498474 -0.374695 0.484192 -0.613770 1441913291 -0.498474 -0.374695 0.484192 -0.613770 1441913291 -0.498474 -0.374695 0.484192 -0.613770 1441913291 -0.498474 -0.374695 0.484192 -0.613770 1441913291 -0.508362 -0.373108 0.482605 -0.607910 1441913291 -0.508362 -0.373108 0.482605 -0.607910 1441913291 -0.508362 -0.373108 0.482605 -0.607910 1441913291 -0.508362 -0.373108 0.482605 -0.607910 1441913291 -0.508362 -0.373108 0.482605 -0.607910 1441913291 -0.508362 -0.373108 0.482605 -0.607910 1441913291 -0.521484 -0.363770 0.488159 -0.597900 1441913291 -0.521484 -0.363770 0.488159 -0.597900 1441913291 -0.521484 -0.363770 0.488159 -0.597900 1441913291 -0.521484 -0.363770 0.488159 -0.597900 1441913291 -0.521484 -0.363770 0.488159 -0.597900 1441913291 -0.521484 -0.363770 0.488159 -0.597900 1441913291 -0.533630 -0.349915 0.499695 -0.585815 1441913291 -0.533630 -0.349915 0.499695 -0.585815 1441913291 -0.533630 -0.349915 0.499695 -0.585815 1441913291 -0.533630 -0.349915 0.499695 -0.585815 1441913291 -0.533630 -0.349915 0.499695 -0.585815 1441913291 -0.533630 -0.349915 0.499695 -0.585815 1441913291 -0.540833 -0.336609 0.512085 -0.576233 1441913291 -0.540833 -0.336609 0.512085 -0.576233 1441913291 -0.540833 -0.336609 0.512085 -0.576233 1441913291 -0.540833 -0.336609 0.512085 -0.576233 1441913291 -0.540833 -0.336609 0.512085 -0.576233 1441913291 -0.540833 -0.336609 0.512085 -0.576233 1441913291 -0.541382 -0.325073 0.523865 -0.571716 1441913291 -0.541382 -0.325073 0.523865 -0.571716 1441913291 -0.541382 -0.325073 0.523865 -0.571716 1441913291 -0.541382 -0.325073 0.523865 -0.571716 1441913291 -0.541382 -0.325073 0.523865 -0.571716 1441913291 -0.541382 -0.325073 0.523865 -0.571716 1441913291 -0.536682 -0.317871 0.532288 -0.572388 1441913291 -0.536682 -0.317871 0.532288 -0.572388 1441913291 -0.536682 -0.317871 0.532288 -0.572388 1441913291 -0.536682 -0.317871 0.532288 -0.572388 1441913291 -0.536682 -0.317871 0.532288 -0.572388 1441913291 -0.536682 -0.317871 0.532288 -0.572388 1441913291 -0.539185 -0.308472 0.537598 -0.570251 1441913291 -0.539185 -0.308472 0.537598 -0.570251 1441913291 -0.539185 -0.308472 0.537598 -0.570251 1441913291 -0.539185 -0.308472 0.537598 -0.570251 1441913291 -0.539185 -0.308472 0.537598 -0.570251 1441913291 -0.539185 -0.308472 0.537598 -0.570251 1441913291 -0.557678 -0.281921 0.552307 -0.551880 1441913291 -0.557678 -0.281921 0.552307 -0.551880 1441913291 -0.557678 -0.281921 0.552307 -0.551880 1441913291 -0.557678 -0.281921 0.552307 -0.551880 1441913291 -0.557678 -0.281921 0.552307 -0.551880 1441913291 -0.557678 -0.281921 0.552307 -0.551880 1441913291 -0.583008 -0.235596 0.581116 -0.516724 1441913291 -0.583008 -0.235596 0.581116 -0.516724 1441913291 -0.583008 -0.235596 0.581116 -0.516724 1441913291 -0.583008 -0.235596 0.581116 -0.516724 1441913291 -0.583008 -0.235596 0.581116 -0.516724 1441913291 -0.583008 -0.235596 0.581116 -0.516724 1441913291 -0.583008 -0.235596 0.581116 -0.516724 1441913291 -0.597839 -0.215881 0.588501 -0.499695 1441913291 -0.597839 -0.215881 0.588501 -0.499695 1441913291 -0.597839 -0.215881 0.588501 -0.499695 1441913292 -0.597839 -0.215881 0.588501 -0.499695 1441913292 -0.597839 -0.215881 0.588501 -0.499695 1441913292 -0.597839 -0.215881 0.588501 -0.499695 1441913292 -0.604797 -0.219421 0.588013 -0.490234 1441913292 -0.604797 -0.219421 0.588013 -0.490234 1441913292 -0.604797 -0.219421 0.588013 -0.490234 1441913292 -0.604797 -0.219421 0.588013 -0.490234 1441913292 -0.604797 -0.219421 0.588013 -0.490234 1441913292 -0.604797 -0.219421 0.588013 -0.490234 1441913292 -0.601440 -0.234070 0.588623 -0.486816 1441913292 -0.601440 -0.234070 0.588623 -0.486816 1441913292 -0.601440 -0.234070 0.588623 -0.486816 1441913292 -0.601440 -0.234070 0.588623 -0.486816 1441913292 -0.601440 -0.234070 0.588623 -0.486816 1441913292 -0.601440 -0.234070 0.588623 -0.486816 1441913292 -0.601440 -0.234070 0.588623 -0.486816 1441913292 -0.590149 -0.269287 0.578125 -0.494995 1441913292 -0.590149 -0.269287 0.578125 -0.494995 1441913292 -0.590149 -0.269287 0.578125 -0.494995 1441913292 -0.590149 -0.269287 0.578125 -0.494995 1441913292 -0.590149 -0.269287 0.578125 -0.494995 1441913292 -0.590149 -0.269287 0.578125 -0.494995 1441913292 -0.578247 -0.306458 0.561768 -0.506226 1441913292 -0.578247 -0.306458 0.561768 -0.506226 1441913292 -0.578247 -0.306458 0.561768 -0.506226 1441913292 -0.578247 -0.306458 0.561768 -0.506226 1441913292 -0.578247 -0.306458 0.561768 -0.506226 1441913292 -0.578247 -0.306458 0.561768 -0.506226 1441913292 -0.570190 -0.327515 0.552856 -0.511841 1441913292 -0.570190 -0.327515 0.552856 -0.511841 1441913292 -0.570190 -0.327515 0.552856 -0.511841 1441913292 -0.570190 -0.327515 0.552856 -0.511841 1441913292 -0.570190 -0.327515 0.552856 -0.511841 1441913292 -0.570190 -0.327515 0.552856 -0.511841 1441913292 -0.570190 -0.327515 0.552856 -0.511841 1441913292 -0.565491 -0.327881 0.554443 -0.515076 1441913292 -0.565491 -0.327881 0.554443 -0.515076 1441913292 -0.565491 -0.327881 0.554443 -0.515076 1441913292 -0.565491 -0.327881 0.554443 -0.515076 1441913292 -0.565491 -0.327881 0.554443 -0.515076 1441913292 -0.565491 -0.327881 0.554443 -0.515076 1441913292 -0.556458 -0.323303 0.556396 -0.525635 1441913292 -0.556458 -0.323303 0.556396 -0.525635 1441913292 -0.556458 -0.323303 0.556396 -0.525635 1441913292 -0.556458 -0.323303 0.556396 -0.525635 1441913292 -0.556458 -0.323303 0.556396 -0.525635 1441913292 -0.545288 -0.328552 0.545593 -0.544983 1441913292 -0.545288 -0.328552 0.545593 -0.544983 1441913292 -0.545288 -0.328552 0.545593 -0.544983 1441913292 -0.545288 -0.328552 0.545593 -0.544983 1441913292 -0.545288 -0.328552 0.545593 -0.544983 1441913292 -0.545288 -0.328552 0.545593 -0.544983 1441913292 -0.538940 -0.331238 0.537537 -0.557617 1441913292 -0.538940 -0.331238 0.537537 -0.557617 1441913292 -0.538940 -0.331238 0.537537 -0.557617 1441913292 -0.538940 -0.331238 0.537537 -0.557617 1441913292 -0.538940 -0.331238 0.537537 -0.557617 1441913292 -0.538940 -0.331238 0.537537 -0.557617 1441913292 -0.538635 -0.319519 0.543457 -0.559021 1441913292 -0.538635 -0.319519 0.543457 -0.559021 1441913292 -0.538635 -0.319519 0.543457 -0.559021 1441913292 -0.538635 -0.319519 0.543457 -0.559021 1441913292 -0.538635 -0.319519 0.543457 -0.559021 1441913292 -0.536194 -0.311035 0.548218 -0.561462 1441913292 -0.536194 -0.311035 0.548218 -0.561462 1441913292 -0.536194 -0.311035 0.548218 -0.561462 1441913292 -0.536194 -0.311035 0.548218 -0.561462 1441913292 -0.536194 -0.311035 0.548218 -0.561462 1441913292 -0.536194 -0.311035 0.548218 -0.561462 1441913292 -0.536194 -0.311035 0.548218 -0.561462 1441913292 -0.525696 -0.318604 0.542419 -0.572693 1441913292 -0.525696 -0.318604 0.542419 -0.572693 1441913292 -0.525696 -0.318604 0.542419 -0.572693 1441913292 -0.525696 -0.318604 0.542419 -0.572693 1441913292 -0.525696 -0.318604 0.542419 -0.572693 1441913292 -0.510925 -0.334290 0.526855 -0.591370 1441913292 -0.510925 -0.334290 0.526855 -0.591370 1441913292 -0.510925 -0.334290 0.526855 -0.591370 1441913292 -0.510925 -0.334290 0.526855 -0.591370 1441913292 -0.510925 -0.334290 0.526855 -0.591370 1441913292 -0.510925 -0.334290 0.526855 -0.591370 1441913292 -0.510010 -0.339722 0.512756 -0.601379 1441913292 -0.510010 -0.339722 0.512756 -0.601379 1441913292 -0.510010 -0.339722 0.512756 -0.601379 1441913292 -0.510010 -0.339722 0.512756 -0.601379 1441913292 -0.510010 -0.339722 0.512756 -0.601379 1441913292 -0.526550 -0.325378 0.519592 -0.589050 1441913292 -0.526550 -0.325378 0.519592 -0.589050 1441913292 -0.526550 -0.325378 0.519592 -0.589050 1441913292 -0.526550 -0.325378 0.519592 -0.589050 1441913292 -0.544067 -0.305237 0.536804 -0.568054 1441913292 -0.544067 -0.305237 0.536804 -0.568054 1441913292 -0.544067 -0.305237 0.536804 -0.568054 1441913292 -0.544067 -0.305237 0.536804 -0.568054 1441913292 -0.550537 -0.298645 0.543823 -0.558594 1441913292 -0.550537 -0.298645 0.543823 -0.558594 1441913292 -0.550537 -0.298645 0.543823 -0.558594 1441913292 -0.550537 -0.298645 0.543823 -0.558594 1441913292 -0.550537 -0.298645 0.543823 -0.558594 1441913292 -0.550537 -0.298645 0.543823 -0.558594 1441913292 -0.547729 -0.306335 0.538635 -0.562195 1441913292 -0.547729 -0.306335 0.538635 -0.562195 1441913292 -0.547729 -0.306335 0.538635 -0.562195 1441913293 -0.547729 -0.306335 0.538635 -0.562195 1441913293 -0.547729 -0.306335 0.538635 -0.562195 1441913293 -0.545898 -0.311401 0.536926 -0.562866 1441913293 -0.545898 -0.311401 0.536926 -0.562866 1441913293 -0.545898 -0.311401 0.536926 -0.562866 1441913293 -0.545898 -0.311401 0.536926 -0.562866 1441913293 -0.545898 -0.311401 0.536926 -0.562866 1441913293 -0.545898 -0.311401 0.536926 -0.562866 1441913293 -0.549133 -0.307312 0.544128 -0.554993 1441913293 -0.549133 -0.307312 0.544128 -0.554993 1441913293 -0.549133 -0.307312 0.544128 -0.554993 1441913293 -0.549133 -0.307312 0.544128 -0.554993 1441913293 -0.549133 -0.307312 0.544128 -0.554993 1441913293 -0.549133 -0.307312 0.544128 -0.554993 1441913293 -0.560547 -0.288147 0.564026 -0.533508 1441913293 -0.560547 -0.288147 0.564026 -0.533508 1441913293 -0.560547 -0.288147 0.564026 -0.533508 1441913293 -0.560547 -0.288147 0.564026 -0.533508 1441913293 -0.560547 -0.288147 0.564026 -0.533508 1441913293 -0.560547 -0.288147 0.564026 -0.533508 1441913293 -0.568970 -0.268372 0.587830 -0.508606 1441913293 -0.568970 -0.268372 0.587830 -0.508606 1441913293 -0.568970 -0.268372 0.587830 -0.508606 1441913293 -0.568970 -0.268372 0.587830 -0.508606 1441913293 -0.568970 -0.268372 0.587830 -0.508606 1441913293 -0.568970 -0.268372 0.587830 -0.508606 1441913293 -0.568970 -0.268372 0.587830 -0.508606 1441913293 -0.569397 -0.270935 0.593994 -0.499573 1441913293 -0.569397 -0.270935 0.593994 -0.499573 1441913293 -0.569397 -0.270935 0.593994 -0.499573 1441913293 -0.569397 -0.270935 0.593994 -0.499573 1441913293 -0.569397 -0.270935 0.593994 -0.499573 1441913293 -0.569397 -0.270935 0.593994 -0.499573 1441913293 -0.584290 -0.254944 0.601135 -0.481995 1441913293 -0.584290 -0.254944 0.601135 -0.481995 1441913293 -0.584290 -0.254944 0.601135 -0.481995 1441913293 -0.584290 -0.254944 0.601135 -0.481995 1441913293 -0.584290 -0.254944 0.601135 -0.481995 1441913293 -0.584290 -0.254944 0.601135 -0.481995 1441913293 -0.588745 -0.247192 0.601685 -0.479919 1441913293 -0.588745 -0.247192 0.601685 -0.479919 1441913293 -0.588745 -0.247192 0.601685 -0.479919 1441913293 -0.588745 -0.247192 0.601685 -0.479919 1441913293 -0.588745 -0.247192 0.601685 -0.479919 1441913293 -0.588745 -0.247192 0.601685 -0.479919 1441913293 -0.588745 -0.247192 0.601685 -0.479919 1441913293 -0.587708 -0.257324 0.596191 -0.482666 1441913293 -0.587708 -0.257324 0.596191 -0.482666 1441913293 -0.587708 -0.257324 0.596191 -0.482666 1441913293 -0.587708 -0.257324 0.596191 -0.482666 1441913293 -0.587708 -0.257324 0.596191 -0.482666 1441913293 -0.587708 -0.257324 0.596191 -0.482666 1441913293 -0.586670 -0.267639 0.590576 -0.485291 1441913293 -0.586670 -0.267639 0.590576 -0.485291 1441913293 -0.586670 -0.267639 0.590576 -0.485291 1441913293 -0.586670 -0.267639 0.590576 -0.485291 1441913293 -0.586670 -0.267639 0.590576 -0.485291 1441913293 -0.586670 -0.267639 0.590576 -0.485291 1441913293 -0.585205 -0.279541 0.585022 -0.487061 1441913293 -0.585205 -0.279541 0.585022 -0.487061 1441913293 -0.585205 -0.279541 0.585022 -0.487061 1441913293 -0.585205 -0.279541 0.585022 -0.487061 1441913293 -0.585205 -0.279541 0.585022 -0.487061 1441913293 -0.585205 -0.279541 0.585022 -0.487061 1441913293 -0.583618 -0.291382 0.577454 -0.491028 1441913293 -0.583618 -0.291382 0.577454 -0.491028 1441913293 -0.583618 -0.291382 0.577454 -0.491028 1441913293 -0.583618 -0.291382 0.577454 -0.491028 1441913293 -0.583618 -0.291382 0.577454 -0.491028 1441913293 -0.583618 -0.291382 0.577454 -0.491028 1441913293 -0.580017 -0.297363 0.571655 -0.498413 1441913293 -0.580017 -0.297363 0.571655 -0.498413 1441913293 -0.580017 -0.297363 0.571655 -0.498413 1441913293 -0.580017 -0.297363 0.571655 -0.498413 1441913293 -0.580017 -0.297363 0.571655 -0.498413 1441913293 -0.580017 -0.297363 0.571655 -0.498413 1441913293 -0.580017 -0.297363 0.571655 -0.498413 1441913293 -0.572998 -0.296692 0.568176 -0.510681 1441913293 -0.572998 -0.296692 0.568176 -0.510681 1441913293 -0.572998 -0.296692 0.568176 -0.510681 1441913293 -0.572998 -0.296692 0.568176 -0.510681 1441913293 -0.572998 -0.296692 0.568176 -0.510681 1441913293 -0.572998 -0.296692 0.568176 -0.510681 1441913293 -0.562439 -0.296692 0.563599 -0.527344 1441913293 -0.562439 -0.296692 0.563599 -0.527344 1441913293 -0.562439 -0.296692 0.563599 -0.527344 1441913293 -0.562439 -0.296692 0.563599 -0.527344 1441913293 -0.562439 -0.296692 0.563599 -0.527344 1441913293 -0.562439 -0.296692 0.563599 -0.527344 1441913293 -0.550903 -0.299133 0.557739 -0.544067 1441913293 -0.550903 -0.299133 0.557739 -0.544067 1441913293 -0.550903 -0.299133 0.557739 -0.544067 1441913293 -0.550903 -0.299133 0.557739 -0.544067 1441913293 -0.550903 -0.299133 0.557739 -0.544067 1441913293 -0.540710 -0.302673 0.552673 -0.557312 1441913293 -0.540710 -0.302673 0.552673 -0.557312 1441913293 -0.540710 -0.302673 0.552673 -0.557312 1441913293 -0.540710 -0.302673 0.552673 -0.557312 1441913293 -0.540710 -0.302673 0.552673 -0.557312 1441913293 -0.540710 -0.302673 0.552673 -0.557312 1441913293 -0.531616 -0.307617 0.548340 -0.567566 1441913293 -0.531616 -0.307617 0.548340 -0.567566 1441913293 -0.531616 -0.307617 0.548340 -0.567566 1441913293 -0.531616 -0.307617 0.548340 -0.567566 1441913293 -0.531616 -0.307617 0.548340 -0.567566 1441913293 -0.522461 -0.316040 0.541565 -0.577881 1441913293 -0.522461 -0.316040 0.541565 -0.577881 1441913293 -0.522461 -0.316040 0.541565 -0.577881 1441913293 -0.522461 -0.316040 0.541565 -0.577881 1441913293 -0.522461 -0.316040 0.541565 -0.577881 1441913294 -0.515137 -0.324158 0.532043 -0.588623 1441913294 -0.515137 -0.324158 0.532043 -0.588623 1441913294 -0.515137 -0.324158 0.532043 -0.588623 1441913294 -0.515137 -0.324158 0.532043 -0.588623 1441913294 -0.515137 -0.324158 0.532043 -0.588623 1441913294 -0.512695 -0.328552 0.525818 -0.593933 1441913294 -0.512695 -0.328552 0.525818 -0.593933 1441913294 -0.512695 -0.328552 0.525818 -0.593933 1441913294 -0.516479 -0.331116 0.524048 -0.590820 1441913294 -0.516479 -0.331116 0.524048 -0.590820 1441913294 -0.516479 -0.331116 0.524048 -0.590820 1441913294 
0.307983 0.520935 -0.456482 -0.652222 1441913296 0.307983 0.520935 -0.456482 -0.652222 1441913296 0.307983 0.520935 -0.456482 -0.652222 1441913296 0.288025 0.536316 -0.439148 -0.660706 1441913296 0.288025 0.536316 -0.439148 -0.660706 1441913296 0.288025 0.536316 -0.439148 -0.660706 1441913296 0.288025 0.536316 -0.439148 -0.660706 1441913296 0.288025 0.536316 -0.439148 -0.660706 1441913296 0.288025 0.536316 -0.439148 -0.660706 1441913296 0.267761 0.557129 -0.407349 -0.672302 1441913296 0.267761 0.557129 -0.407349 -0.672302 1441913296 0.267761 0.557129 -0.407349 -0.672302 1441913296 0.267761 0.557129 -0.407349 -0.672302 1441913296 0.267761 0.557129 -0.407349 -0.672302 1441913296 0.267761 0.557129 -0.407349 -0.672302 1441913296 0.267761 0.557129 -0.407349 -0.672302 1441913296 0.218140 0.588867 -0.351135 -0.694519 1441913296 0.218140 0.588867 -0.351135 -0.694519 1441913296 0.218140 0.588867 -0.351135 -0.694519 1441913296 0.218140 0.588867 -0.351135 -0.694519 1441913296 0.218140 0.588867 -0.351135 -0.694519 1441913296 0.218140 0.588867 -0.351135 -0.694519 1441913296 0.218140 0.588867 -0.351135 -0.694519 1441913296 0.123169 0.621582 -0.265991 -0.726440 1441913296 0.123169 0.621582 -0.265991 -0.726440 1441913296 0.123169 0.621582 -0.265991 -0.726440 1441913296 0.123169 0.621582 -0.265991 -0.726440 1441913296 0.123169 0.621582 -0.265991 -0.726440 1441913296 0.123169 0.621582 -0.265991 -0.726440 1441913296 -0.044189 0.612305 -0.150940 -0.774841 1441913296 -0.044189 0.612305 -0.150940 -0.774841 1441913296 -0.044189 0.612305 -0.150940 -0.774841 1441913296 -0.044189 0.612305 -0.150940 -0.774841 1441913296 -0.044189 0.612305 -0.150940 -0.774841 1441913296 -0.044189 0.612305 -0.150940 -0.774841 1441913296 -0.044189 0.612305 -0.150940 -0.774841 1441913296 -0.250305 0.525513 -0.068604 -0.810242 1441913296 -0.250305 0.525513 -0.068604 -0.810242 1441913296 -0.250305 0.525513 -0.068604 -0.810242 1441913296 -0.250305 0.525513 -0.068604 -0.810242 1441913296 -0.250305 0.525513 -0.068604 -0.810242 1441913296 -0.250305 0.525513 -0.068604 -0.810242 1441913296 -0.433716 0.382629 0.027832 -0.815308 1441913296 -0.433716 0.382629 0.027832 -0.815308 1441913296 -0.433716 0.382629 0.027832 -0.815308 1441913296 -0.433716 0.382629 0.027832 -0.815308 1441913296 -0.433716 0.382629 0.027832 -0.815308 1441913296 -0.433716 0.382629 0.027832 -0.815308 1441913296 -0.433716 0.382629 0.027832 -0.815308 1441913296 -0.560730 0.248596 0.099243 -0.783569 1441913296 -0.560730 0.248596 0.099243 -0.783569 1441913296 -0.560730 0.248596 0.099243 -0.783569 1441913296 -0.560730 0.248596 0.099243 -0.783569 1441913296 -0.560730 0.248596 0.099243 -0.783569 1441913296 -0.560730 0.248596 0.099243 -0.783569 1441913296 -0.607056 0.207397 0.119324 -0.757813 1441913296 -0.607056 0.207397 0.119324 -0.757813 1441913296 -0.607056 0.207397 0.119324 -0.757813 1441913296 -0.607056 0.207397 0.119324 -0.757813 1441913296 -0.607056 0.207397 0.119324 -0.757813 1441913296 -0.607056 0.207397 0.119324 -0.757813 1441913296 -0.586060 0.193726 0.126770 -0.776550 1441913296 -0.586060 0.193726 0.126770 -0.776550 1441913296 -0.586060 0.193726 0.126770 -0.776550 1441913296 -0.586060 0.193726 0.126770 -0.776550 1441913296 -0.586060 0.193726 0.126770 -0.776550 1441913296 -0.586060 0.193726 0.126770 -0.776550 1441913296 -0.551453 0.213074 0.116089 -0.798157 1441913296 -0.551453 0.213074 0.116089 -0.798157 1441913296 -0.551453 0.213074 0.116089 -0.798157 1441913296 -0.551453 0.213074 0.116089 -0.798157 1441913296 -0.551453 0.213074 0.116089 -0.798157 1441913296 -0.551453 0.213074 0.116089 -0.798157 1441913296 -0.551453 0.213074 0.116089 -0.798157 1441913296 -0.485474 0.282043 0.126282 -0.817871 1441913296 -0.485474 0.282043 0.126282 -0.817871 1441913296 -0.485474 0.282043 0.126282 -0.817871 1441913296 -0.485474 0.282043 0.126282 -0.817871 1441913296 -0.485474 0.282043 0.126282 -0.817871 1441913296 -0.485474 0.282043 0.126282 -0.817871 1441913296 -0.392029 0.357483 0.094360 -0.842407 1441913296 -0.392029 0.357483 0.094360 -0.842407 1441913296 -0.392029 0.357483 0.094360 -0.842407 1441913296 -0.392029 0.357483 0.094360 -0.842407 1441913296 -0.392029 0.357483 0.094360 -0.842407 1441913296 -0.392029 0.357483 0.094360 -0.842407 1441913296 -0.297058 0.426392 0.000427 -0.854370 1441913296 -0.297058 0.426392 0.000427 -0.854370 1441913296 -0.297058 0.426392 0.000427 -0.854370 1441913296 -0.297058 0.426392 0.000427 -0.854370 1441913296 -0.297058 0.426392 0.000427 -0.854370 1441913296 -0.208923 0.486389 -0.139771 -0.836853 1441913297 -0.208923 0.486389 -0.139771 -0.836853 1441913297 -0.208923 0.486389 -0.139771 -0.836853 1441913297 -0.208923 0.486389 -0.139771 -0.836853 1441913297 -0.208923 0.486389 -0.139771 -0.836853 1441913297 -0.081116 0.554443 -0.219543 -0.798645 1441913297 -0.081116 0.554443 -0.219543 -0.798645 1441913297 -0.081116 0.554443 -0.219543 -0.798645 1441913297 -0.081116 0.554443 -0.219543 -0.798645 1441913297 -0.081116 0.554443 -0.219543 -0.798645 1441913297 -0.081116 0.554443 -0.219543 -0.798645 1441913297 0.054626 0.596924 -0.321228 -0.733154 1441913297 0.054626 0.596924 -0.321228 -0.733154 1441913297 0.054626 0.596924 -0.321228 -0.733154 1441913297 0.054626 0.596924 -0.321228 -0.733154 1441913297 0.054626 0.596924 -0.321228 -0.733154 1441913297 0.190186 0.600403 -0.425110 -0.650146 1441913297 0.190186 0.600403 -0.425110 -0.650146 1441913297 0.190186 0.600403 -0.425110 -0.650146 1441913297 0.190186 0.600403 -0.425110 -0.650146 1441913297 0.190186 0.600403 -0.425110 -0.650146 1441913297 0.190186 0.600403 -0.425110 -0.650146 1441913297 0.287659 0.575012 -0.503845 -0.576904 1441913297 0.287659 0.575012 -0.503845 -0.576904 1441913297 0.287659 0.575012 -0.503845 -0.576904 1441913297 0.287659 0.575012 -0.503845 -0.576904 1441913297 0.287659 0.575012 -0.503845 -0.576904 1441913297 0.287659 0.575012 -0.503845 -0.576904 1441913297 0.327698 0.547729 -0.543152 -0.545532 1441913297 0.327698 0.547729 -0.543152 -0.545532 1441913297 0.327698 0.547729 -0.543152 -0.545532 1441913297 0.327698 0.547729 -0.543152 -0.545532 1441913297 0.327698 0.547729 -0.543152 -0.545532 1441913297 0.327698 0.547729 -0.543152 -0.545532 1441913297 0.327698 0.547729 -0.543152 -0.545532 1441913297 0.310669 0.550354 -0.552490 -0.543457 1441913297 0.310669 0.550354 -0.552490 -0.543457 1441913297 0.310669 0.550354 -0.552490 -0.543457 1441913297 0.310669 0.550354 -0.552490 -0.543457 1441913297 0.310669 0.550354 -0.552490 -0.543457 1441913297 0.310669 0.550354 -0.552490 -0.543457 1441913297 0.269836 0.568604 -0.506470 -0.589417 1441913297 0.269836 0.568604 -0.506470 -0.589417 1441913297 0.269836 0.568604 -0.506470 -0.589417 1441913297 0.269836 0.568604 -0.506470 -0.589417 1441913297 0.269836 0.568604 -0.506470 -0.589417 1441913297 0.207947 0.591614 -0.433960 -0.646851 1441913297 0.207947 0.591614 -0.433960 -0.646851 1441913297 0.207947 0.591614 -0.433960 -0.646851 1441913297 0.207947 0.591614 -0.433960 -0.646851 1441913297 0.207947 0.591614 -0.433960 -0.646851 1441913297 0.207947 0.591614 -0.433960 -0.646851 1441913297 0.108093 0.608826 -0.359009 -0.699158 1441913297 0.108093 0.608826 -0.359009 -0.699158 1441913297 0.108093 0.608826 -0.359009 -0.699158 1441913297 0.108093 0.608826 -0.359009 -0.699158 1441913297 0.108093 0.608826 -0.359009 -0.699158 1441913297 0.108093 0.608826 -0.359009 -0.699158 1441913297 0.108093 0.608826 -0.359009 -0.699158 1441913297 -0.017395 0.598999 -0.256592 -0.758301 1441913297 -0.017395 0.598999 -0.256592 -0.758301 1441913297 -0.017395 0.598999 -0.256592 -0.758301 1441913297 -0.017395 0.598999 -0.256592 -0.758301 1441913297 -0.017395 0.598999 -0.256592 -0.758301 1441913297 -0.017395 0.598999 -0.256592 -0.758301 1441913297 -0.178650 0.538757 -0.148071 -0.809937 1441913297 -0.178650 0.538757 -0.148071 -0.809937 1441913297 -0.178650 0.538757 -0.148071 -0.809937 1441913297 -0.178650 0.538757 -0.148071 -0.809937 1441913297 -0.178650 0.538757 -0.148071 -0.809937 1441913297 -0.178650 0.538757 -0.148071 -0.809937 1441913297 -0.371887 0.416443 -0.061646 -0.827393 1441913297 -0.371887 0.416443 -0.061646 -0.827393 1441913297 -0.371887 0.416443 -0.061646 -0.827393 1441913297 -0.371887 0.416443 -0.061646 -0.827393 1441913297 -0.371887 0.416443 -0.061646 -0.827393 1441913297 -0.371887 0.416443 -0.061646 -0.827393 1441913297 -0.521545 0.262390 0.059814 -0.809692 1441913297 -0.521545 0.262390 0.059814 -0.809692 1441913297 -0.521545 0.262390 0.059814 -0.809692 1441913297 -0.521545 0.262390 0.059814 -0.809692 1441913297 -0.521545 0.262390 0.059814 -0.809692 1441913297 -0.521545 0.262390 0.059814 -0.809692 1441913297 -0.521545 0.262390 0.059814 -0.809692 1441913297 -0.609070 0.185852 0.157471 -0.754822 1441913297 -0.609070 0.185852 0.157471 -0.754822 1441913297 -0.609070 0.185852 0.157471 -0.754822 1441913297 -0.609070 0.185852 0.157471 -0.754822 1441913297 -0.609070 0.185852 0.157471 -0.754822 1441913297 -0.609070 0.185852 0.157471 -0.754822 1441913297 -0.619507 0.162354 0.184387 -0.745544 1441913297 -0.619507 0.162354 0.184387 -0.745544 1441913297 -0.619507 0.162354 0.184387 -0.745544 1441913297 -0.619507 0.162354 0.184387 -0.745544 1441913297 -0.619507 0.162354 0.184387 -0.745544 1441913297 -0.619507 0.162354 0.184387 -0.745544 1441913297 -0.619507 0.162354 0.184387 -0.745544 1441913297 -0.597229 0.183533 0.230896 -0.745911 1441913297 -0.597229 0.183533 0.230896 -0.745911 1441913297 -0.597229 0.183533 0.230896 -0.745911 1441913297 -0.597229 0.183533 0.230896 -0.745911 1441913297 -0.574707 0.229187 0.259888 -0.741455 1441913297 -0.574707 0.229187 0.259888 -0.741455 1441913297 -0.574707 0.229187 0.259888 -0.741455 1441913297 -0.574707 0.229187 0.259888 -0.741455 1441913297 -0.574707 0.229187 0.259888 -0.741455 1441913297 -0.574707 0.229187 0.259888 -0.741455 1441913297 -0.530762 0.282471 0.261169 -0.755188 1441913297 -0.530762 0.282471 0.261169 -0.755188 1441913297 -0.530762 0.282471 0.261169 -0.755188 1441913297 -0.530762 0.282471 0.261169 -0.755188 1441913298 -0.530762 0.282471 0.261169 -0.755188 1441913298 -0.530762 0.282471 0.261169 -0.755188 1441913298 -0.450806 0.351563 0.243530 -0.783508 1441913298 -0.450806 0.351563 0.243530 -0.783508 1441913298 -0.450806 0.351563 0.243530 -0.783508 1441913298 -0.450806 0.351563 0.243530 -0.783508 1441913298 -0.347290 0.420715 0.191040 -0.816040 1441913298 -0.347290 0.420715 0.191040 -0.816040 1441913298 -0.347290 0.420715 0.191040 -0.816040 1441913298 -0.347290 0.420715 0.191040 -0.816040 1441913298 -0.347290 0.420715 0.191040 -0.816040 1441913298 -0.245850 0.486023 0.057190 -0.836731 1441913298 -0.245850 0.486023 0.057190 -0.836731 1441913298 -0.245850 0.486023 0.057190 -0.836731 1441913298 -0.245850 0.486023 0.057190 -0.836731 1441913298 -0.245850 0.486023 0.057190 -0.836731 1441913298 -0.245850 0.486023 0.057190 -0.836731 1441913298 -0.245850 0.486023 0.057190 -0.836731 1441913298 -0.136780 0.541077 -0.114441 -0.821838 1441913298 -0.136780 0.541077 -0.114441 -0.821838 1441913298 -0.136780 0.541077 -0.114441 -0.821838 1441913298 -0.136780 0.541077 -0.114441 -0.821838 1441913298 -0.136780 0.541077 -0.114441 -0.821838 1441913298 0.032471 0.580139 -0.221924 -0.783020 1441913298 0.032471 0.580139 -0.221924 -0.783020 1441913298 0.032471 0.580139 -0.221924 -0.783020 1441913298 0.032471 0.580139 -0.221924 -0.783020 1441913298 0.186890 0.586304 -0.328552 -0.716553 1441913298 0.186890 0.586304 -0.328552 -0.716553 1441913298 0.186890 0.586304 -0.328552 -0.716553 1441913298 0.186890 0.586304 -0.328552 -0.716553 1441913298 0.186890 0.586304 -0.328552 -0.716553 1441913298 0.320007 0.549194 -0.406494 -0.656311 1441913298 0.320007 0.549194 -0.406494 -0.656311 1441913298 0.320007 0.549194 -0.406494 -0.656311 1441913298 0.320007 0.549194 -0.406494 -0.656311 1441913298 0.320007 0.549194 -0.406494 -0.656311 1441913298 0.320007 0.549194 -0.406494 -0.656311 1441913298 0.405151 0.494324 -0.492432 -0.590759 1441913298 0.405151 0.494324 -0.492432 -0.590759 1441913298 0.405151 0.494324 -0.492432 -0.590759 1441913298 0.405151 0.494324 -0.492432 -0.590759 1441913298 0.405151 0.494324 -0.492432 -0.590759 1441913298 0.405151 0.494324 -0.492432 -0.590759 1441913298 0.405151 0.494324 -0.492432 -0.590759 1441913298 0.426819 0.475769 -0.546936 -0.540649 1441913298 0.426819 0.475769 -0.546936 -0.540649 1441913298 0.426819 0.475769 -0.546936 -0.540649 1441913298 0.426819 0.475769 -0.546936 -0.540649 1441913298 0.426819 0.475769 -0.546936 -0.540649 1441913298 0.426819 0.475769 -0.546936 -0.540649 1441913298 0.395630 0.493896 -0.513245 -0.579773 1441913298 0.395630 0.493896 -0.513245 -0.579773 1441913298 0.395630 0.493896 -0.513245 -0.579773 1441913298 0.395630 0.493896 -0.513245 -0.579773 1441913298 0.395630 0.493896 -0.513245 -0.579773 1441913298 0.395630 0.493896 -0.513245 -0.579773 1441913298 0.349915 0.521484 -0.461182 -0.626831 1441913298 0.349915 0.521484 -0.461182 -0.626831 1441913298 0.349915 0.521484 -0.461182 -0.626831 1441913298 0.349915 0.521484 -0.461182 -0.626831 1441913298 0.349915 0.521484 -0.461182 -0.626831 1441913298 0.274170 0.557068 -0.407959 -0.669373 1441913298 0.274170 0.557068 -0.407959 -0.669373 1441913298 0.185059 0.587097 -0.321045 -0.719727 1441913298 0.185059 0.587097 -0.321045 -0.719727 1441913298 0.185059 0.587097 -0.321045 -0.719727 1441913298 0.185059 0.587097 -0.321045 -0.719727 1441913298 0.185059 0.587097 -0.321045 -0.719727 1441913298 0.086060 0.590454 -0.193420 -0.778809 1441913298 0.086060 0.590454 -0.193420 -0.778809 1441913298 0.086060 0.590454 -0.193420 -0.778809 1441913298 0.086060 0.590454 -0.193420 -0.778809 1441913298 0.086060 0.590454 -0.193420 -0.778809 1441913298 -0.066467 0.557007 -0.090088 -0.822937 1441913298 -0.066467 0.557007 -0.090088 -0.822937 1441913298 -0.066467 0.557007 -0.090088 -0.822937 1441913298 -0.066467 0.557007 -0.090088 -0.822937 1441913298 -0.066467 0.557007 -0.090088 -0.822937 1441913298 -0.066467 0.557007 -0.090088 -0.822937 1441913298 -0.224243 0.491333 -0.031616 -0.841003 1441913298 -0.224243 0.491333 -0.031616 -0.841003 1441913298 -0.224243 0.491333 -0.031616 -0.841003 1441913298 -0.224243 0.491333 -0.031616 -0.841003 1441913298 -0.224243 0.491333 -0.031616 -0.841003 1441913298 -0.224243 0.491333 -0.031616 -0.841003 1441913298 -0.360168 0.435181 0.078003 -0.821472 1441913298 -0.360168 0.435181 0.078003 -0.821472 1441913298 -0.360168 0.435181 0.078003 -0.821472 1441913298 -0.360168 0.435181 0.078003 -0.821472 1441913298 -0.360168 0.435181 0.078003 -0.821472 1441913298 -0.360168 0.435181 0.078003 -0.821472 1441913298 -0.500061 0.355408 0.174866 -0.770142 1441913298 -0.500061 0.355408 0.174866 -0.770142 1441913298 -0.500061 0.355408 0.174866 -0.770142 1441913298 -0.500061 0.355408 0.174866 -0.770142 1441913299 -0.500061 0.355408 0.174866 -0.770142 1441913299 -0.500061 0.355408 0.174866 -0.770142 1441913299 -0.561523 0.344543 0.258484 -0.706543 1441913299 -0.561523 0.344543 0.258484 -0.706543 1441913299 -0.561523 0.344543 0.258484 -0.706543 1441913299 -0.561523 0.344543 0.258484 -0.706543 1441913299 -0.561523 0.344543 0.258484 -0.706543 1441913299 -0.561523 0.344543 0.258484 -0.706543 1441913299 -0.546082 0.350342 0.305359 -0.697021 1441913299 -0.546082 0.350342 0.305359 -0.697021 1441913299 -0.546082 0.350342 0.305359 -0.697021 1441913299 -0.546082 0.350342 0.305359 -0.697021 1441913299 -0.546082 0.350342 0.305359 -0.697021 1441913299 -0.526611 0.343567 0.308472 -0.713806 1441913299 -0.526611 0.343567 0.308472 -0.713806 1441913299 -0.526611 0.343567 0.308472 -0.713806 1441913299 -0.526611 0.343567 0.308472 -0.713806 1441913299 -0.488342 0.374207 0.312439 -0.723816 1441913299 -0.488342 0.374207 0.312439 -0.723816 1441913299 -0.488342 0.374207 0.312439 -0.723816 1441913299 -0.488342 0.374207 0.312439 -0.723816 1441913299 -0.488342 0.374207 0.312439 -0.723816 1441913299 -0.488342 0.374207 0.312439 -0.723816 1441913299 -0.429382 0.409729 0.283142 -0.753418 1441913299 -0.429382 0.409729 0.283142 -0.753418 1441913299 -0.429382 0.409729 0.283142 -0.753418 1441913299 -0.429382 0.409729 0.283142 -0.753418 1441913299 -0.429382 0.409729 0.283142 -0.753418 1441913299 -0.429382 0.409729 0.283142 -0.753418 1441913299 -0.429382 0.409729 0.283142 -0.753418 1441913299 -0.328552 0.463623 0.249390 -0.784180 1441913299 -0.328552 0.463623 0.249390 -0.784180 1441913299 -0.328552 0.463623 0.249390 -0.784180 1441913299 -0.328552 0.463623 0.249390 -0.784180 1441913299 -0.328552 0.463623 0.249390 -0.784180 1441913299 -0.220276 0.510742 0.172546 -0.812988 1441913299 -0.220276 0.510742 0.172546 -0.812988 1441913299 -0.220276 0.510742 0.172546 -0.812988 1441913299 -0.220276 0.510742 0.172546 -0.812988 1441913299 -0.220276 0.510742 0.172546 -0.812988 1441913299 -0.220276 0.510742 0.172546 -0.812988 1441913299 -0.115173 0.553101 0.052246 -0.823486 1441913299 -0.115173 0.553101 0.052246 -0.823486 1441913299 -0.115173 0.553101 0.052246 -0.823486 1441913299 -0.115173 0.553101 0.052246 -0.823486 1441913299 -0.115173 0.553101 0.052246 -0.823486 1441913299 -0.115173 0.553101 0.052246 -0.823486 1441913299 -0.115173 0.553101 0.052246 -0.823486 1441913299 0.041504 0.585022 0.010620 -0.809875 1441913299 0.041504 0.585022 0.010620 -0.809875 1441913299 0.041504 0.585022 0.010620 -0.809875 1441913299 0.041504 0.585022 0.010620 -0.809875 1441913299 0.041504 0.585022 0.010620 -0.809875 1441913299 0.041504 0.585022 0.010620 -0.809875 1441913299 0.199463 0.584106 -0.048462 -0.785339 1441913299 0.199463 0.584106 -0.048462 -0.785339 1441913299 0.199463 0.584106 -0.048462 -0.785339 1441913299 0.199463 0.584106 -0.048462 -0.785339 1441913299 0.199463 0.584106 -0.048462 -0.785339 1441913299 0.199463 0.584106 -0.048462 -0.785339 1441913299 0.308289 0.558777 -0.161926 -0.752686 1441913299 0.308289 0.558777 -0.161926 -0.752686 1441913299 0.308289 0.558777 -0.161926 -0.752686 1441913299 0.308289 0.558777 -0.161926 -0.752686 1441913299 0.308289 0.558777 -0.161926 -0.752686 1441913299 0.308289 0.558777 -0.161926 -0.752686 1441913299 0.308289 0.558777 -0.161926 -0.752686 1441913299 0.399597 0.512634 -0.268494 -0.710938 1441913299 0.399597 0.512634 -0.268494 -0.710938 1441913299 0.399597 0.512634 -0.268494 -0.710938 1441913299 0.399597 0.512634 -0.268494 -0.710938 1441913299 0.399597 0.512634 -0.268494 -0.710938 1441913299 0.399597 0.512634 -0.268494 -0.710938 1441913299 0.457947 0.465088 -0.352661 -0.670532 1441913299 0.457947 0.465088 -0.352661 -0.670532 1441913299 0.457947 0.465088 -0.352661 -0.670532 1441913299 0.457947 0.465088 -0.352661 -0.670532 1441913299 0.457947 0.465088 -0.352661 -0.670532 1441913299 0.457947 0.465088 -0.352661 -0.670532 1441913299 0.457947 0.465088 -0.352661 -0.670532 1441913299 0.481323 0.456299 -0.396545 -0.634766 1441913299 0.481323 0.456299 -0.396545 -0.634766 1441913299 0.481323 0.456299 -0.396545 -0.634766 1441913299 0.481323 0.456299 -0.396545 -0.634766 1441913299 0.481323 0.456299 -0.396545 -0.634766 1441913299 0.481323 0.456299 -0.396545 -0.634766 1441913299 0.453308 0.503296 -0.401672 -0.616333 1441913299 0.453308 0.503296 -0.401672 -0.616333 1441913299 0.453308 0.503296 -0.401672 -0.616333 1441913299 0.453308 0.503296 -0.401672 -0.616333 1441913299 0.453308 0.503296 -0.401672 -0.616333 1441913299 0.453308 0.503296 -0.401672 -0.616333 1441913299 0.402893 0.547363 -0.374023 -0.631042 1441913299 0.402893 0.547363 -0.374023 -0.631042 1441913299 0.402893 0.547363 -0.374023 -0.631042 1441913299 0.402893 0.547363 -0.374023 -0.631042 1441913299 0.402893 0.547363 -0.374023 -0.631042 1441913299 0.402893 0.547363 -0.374023 -0.631042 1441913299 0.402893 0.547363 -0.374023 -0.631042 1441913299 0.321228 0.583923 -0.333984 -0.666565 1441913299 0.321228 0.583923 -0.333984 -0.666565 1441913299 0.321228 0.583923 -0.333984 -0.666565 1441913299 0.321228 0.583923 -0.333984 -0.666565 1441913299 0.321228 0.583923 -0.333984 -0.666565 1441913299 0.321228 0.583923 -0.333984 -0.666565 1441913299 0.224243 0.611389 -0.273438 -0.707886 1441913299 0.224243 0.611389 -0.273438 -0.707886 1441913299 0.224243 0.611389 -0.273438 -0.707886 1441913299 0.224243 0.611389 -0.273438 -0.707886 1441913299 0.224243 0.611389 -0.273438 -0.707886 1441913300 0.113342 0.625305 -0.192017 -0.747864 1441913300 0.113342 0.625305 -0.192017 -0.747864 1441913300 0.113342 0.625305 -0.192017 -0.747864 1441913300 0.113342 0.625305 -0.192017 -0.747864 1441913300 0.113342 0.625305 -0.192017 -0.747864 1441913300 0.113342 0.625305 -0.192017 -0.747864 1441913300 0.113342 0.625305 -0.192017 -0.747864 1441913300 -0.024658 0.610291 -0.097473 -0.785767 1441913300 -0.024658 0.610291 -0.097473 -0.785767 1441913300 -0.024658 0.610291 -0.097473 -0.785767 1441913300 -0.024658 0.610291 -0.097473 -0.785767 1441913300 -0.024658 0.610291 -0.097473 -0.785767 1441913300 -0.024658 0.610291 -0.097473 -0.785767 1441913300 -0.198364 0.545471 -0.013855 -0.814209 1441913300 -0.198364 0.545471 -0.013855 -0.814209 1441913300 -0.198364 0.545471 -0.013855 -0.814209 1441913300 -0.198364 0.545471 -0.013855 -0.814209 1441913300 -0.198364 0.545471 -0.013855 -0.814209 1441913300 -0.198364 0.545471 -0.013855 -0.814209 1441913300 -0.360901 0.432617 0.056824 -0.824280 1441913300 -0.360901 0.432617 0.056824 -0.824280 1441913300 -0.360901 0.432617 0.056824 -0.824280 1441913300 -0.360901 0.432617 0.056824 -0.824280 1441913300 -0.360901 0.432617 0.056824 -0.824280 1441913300 -0.360901 0.432617 0.056824 -0.824280 1441913300 -0.360901 0.432617 0.056824 -0.824280 1441913300 -0.491882 0.332397 0.149231 -0.790771 1441913300 -0.491882 0.332397 0.149231 -0.790771 1441913300 -0.491882 0.332397 0.149231 -0.790771 1441913300 -0.491882 0.332397 0.149231 -0.790771 1441913300 -0.491882 0.332397 0.149231 -0.790771 1441913300 -0.585510 0.272827 0.231628 -0.727417 1441913300 -0.585510 0.272827 0.231628 -0.727417 1441913300 -0.585510 0.272827 0.231628 -0.727417 1441913300 -0.585510 0.272827 0.231628 -0.727417 1441913300 -0.585510 0.272827 0.231628 -0.727417 1441913300 -0.585510 0.272827 0.231628 -0.727417 1441913300 -0.585510 0.272827 0.231628 -0.727417 1441913300 -0.609436 0.253174 0.276001 -0.698853 1441913300 -0.609436 0.253174 0.276001 -0.698853 1441913300 -0.609436 0.253174 0.276001 -0.698853 1441913300 -0.609436 0.253174 0.276001 -0.698853 1441913300 -0.609436 0.253174 0.276001 -0.698853 1441913300 -0.609436 0.253174 0.276001 -0.698853 1441913300 -0.612793 0.233276 0.276123 -0.702759 1441913300 -0.612793 0.233276 0.276123 -0.702759 1441913300 -0.612793 0.233276 0.276123 -0.702759 1441913300 -0.612793 0.233276 0.276123 -0.702759 1441913300 -0.612793 0.233276 0.276123 -0.702759 1441913300 -0.612793 0.233276 0.276123 -0.702759 1441913300 -0.604248 0.247375 0.273010 -0.706543 1441913300 -0.604248 0.247375 0.273010 -0.706543 1441913300 -0.604248 0.247375 0.273010 -0.706543 1441913300 -0.604248 0.247375 0.273010 -0.706543 1441913300 -0.604248 0.247375 0.273010 -0.706543 1441913300 -0.604248 0.247375 0.273010 -0.706543 1441913300 -0.568115 0.294250 0.269348 -0.719849 1441913300 -0.568115 0.294250 0.269348 -0.719849 1441913300 -0.568115 0.294250 0.269348 -0.719849 1441913300 -0.568115 0.294250 0.269348 -0.719849 1441913300 -0.568115 0.294250 0.269348 -0.719849 1441913300 -0.568115 0.294250 0.269348 -0.719849 1441913300 -0.504517 0.359619 0.248901 -0.744446 1441913300 -0.504517 0.359619 0.248901 -0.744446 1441913300 -0.504517 0.359619 0.248901 -0.744446 1441913300 -0.504517 0.359619 0.248901 -0.744446 1441913300 -0.504517 0.359619 0.248901 -0.744446 1441913300 -0.504517 0.359619 0.248901 -0.744446 1441913300 -0.504517 0.359619 0.248901 -0.744446 1441913300 -0.414917 0.437744 0.204895 -0.770935 1441913300 -0.414917 0.437744 0.204895 -0.770935 1441913300 -0.414917 0.437744 0.204895 -0.770935 1441913300 -0.312378 0.503235 0.122925 -0.796265 1441913300 -0.312378 0.503235 0.122925 -0.796265 1441913300 -0.312378 0.503235 0.122925 -0.796265 1441913300 -0.312378 0.503235 0.122925 -0.796265 1441913300 -0.312378 0.503235 0.122925 -0.796265 1441913300 -0.312378 0.503235 0.122925 -0.796265 1441913300 -0.312378 0.503235 0.122925 -0.796265 1441913300 -0.205994 0.553955 -0.000671 -0.806702 1441913300 -0.205994 0.553955 -0.000671 -0.806702 1441913300 -0.205994 0.553955 -0.000671 -0.806702 1441913300 -0.205994 0.553955 -0.000671 -0.806702 1441913300 -0.205994 0.553955 -0.000671 -0.806702 1441913300 -0.205994 0.553955 -0.000671 -0.806702 1441913300 -0.079285 0.599548 -0.106140 -0.789307 1441913300 -0.079285 0.599548 -0.106140 -0.789307 1441913300 -0.079285 0.599548 -0.106140 -0.789307 1441913300 -0.079285 0.599548 -0.106140 -0.789307 1441913300 -0.079285 0.599548 -0.106140 -0.789307 1441913300 -0.079285 0.599548 -0.106140 -0.789307 1441913300 -0.079285 0.599548 -0.106140 -0.789307 1441913300 0.042114 0.628052 -0.226074 -0.743469 1441913300 0.042114 0.628052 -0.226074 -0.743469 1441913300 0.042114 0.628052 -0.226074 -0.743469 1441913300 0.042114 0.628052 -0.226074 -0.743469 1441913300 0.042114 0.628052 -0.226074 -0.743469 1441913300 0.042114 0.628052 -0.226074 -0.743469 1441913300 0.170715 0.633057 -0.361389 -0.662903 1441913300 0.170715 0.633057 -0.361389 -0.662903 1441913300 0.170715 0.633057 -0.361389 -0.662903 1441913300 0.170715 0.633057 -0.361389 -0.662903 1441913300 0.170715 0.633057 -0.361389 -0.662903 1441913300 0.170715 0.633057 -0.361389 -0.662903 1441913300 0.288025 0.596313 -0.461975 -0.589966 1441913300 0.288025 0.596313 -0.461975 -0.589966 1441913300 0.288025 0.596313 -0.461975 -0.589966 1441913300 0.288025 0.596313 -0.461975 -0.589966 1441913300 0.288025 0.596313 -0.461975 -0.589966 1441913300 0.288025 0.596313 -0.461975 -0.589966 1441913300 0.288025 0.596313 -0.461975 -0.589966 1441913301 0.360840 0.547729 -0.541443 -0.526001 1441913301 0.360840 0.547729 -0.541443 -0.526001 1441913301 0.360840 0.547729 -0.541443 -0.526001 1441913301 0.360840 0.547729 -0.541443 -0.526001 1441913301 0.360840 0.547729 -0.541443 -0.526001 1441913301 0.360840 0.547729 -0.541443 -0.526001 1441913301 0.357117 0.544006 -0.578674 -0.491638 1441913301 0.357117 0.544006 -0.578674 -0.491638 1441913301 0.357117 0.544006 -0.578674 -0.491638 1441913301 0.357117 0.544006 -0.578674 -0.491638 1441913301 0.357117 0.544006 -0.578674 -0.491638 1441913301 0.357117 0.544006 -0.578674 -0.491638 1441913301 0.316284 0.570496 -0.542725 -0.529114 1441913301 0.316284 0.570496 -0.542725 -0.529114 1441913301 0.316284 0.570496 -0.542725 -0.529114 1441913301 0.316284 0.570496 -0.542725 -0.529114 1441913301 0.316284 0.570496 -0.542725 -0.529114 1441913301 0.316284 0.570496 -0.542725 -0.529114 1441913301 0.316284 0.570496 -0.542725 -0.529114 1441913301 0.245117 0.603699 -0.501648 -0.569092 1441913301 0.245117 0.603699 -0.501648 -0.569092 1441913301 0.245117 0.603699 -0.501648 -0.569092 1441913301 0.245117 0.603699 -0.501648 -0.569092 1441913301 0.245117 0.603699 -0.501648 -0.569092 1441913301 0.245117 0.603699 -0.501648 -0.569092 1441913301 0.128357 0.634644 -0.479309 -0.592468 1441913301 0.128357 0.634644 -0.479309 -0.592468 1441913301 0.128357 0.634644 -0.479309 -0.592468 1441913301 0.128357 0.634644 -0.479309 -0.592468 1441913301 0.128357 0.634644 -0.479309 -0.592468 1441913301 0.128357 0.634644 -0.479309 -0.592468 1441913301 0.016235 0.635437 -0.425964 -0.643860 1441913301 0.016235 0.635437 -0.425964 -0.643860 1441913301 0.016235 0.635437 -0.425964 -0.643860 1441913301 0.016235 0.635437 -0.425964 -0.643860 1441913301 0.016235 0.635437 -0.425964 -0.643860 1441913301 0.016235 0.635437 -0.425964 -0.643860 1441913301 -0.125732 0.602356 -0.362488 -0.700012 1441913301 -0.125732 0.602356 -0.362488 -0.700012 1441913301 -0.125732 0.602356 -0.362488 -0.700012 1441913301 -0.125732 0.602356 -0.362488 -0.700012 1441913301 -0.292175 0.507080 -0.319458 -0.745300 1441913301 -0.292175 0.507080 -0.319458 -0.745300 1441913301 -0.292175 0.507080 -0.319458 -0.745300 1441913301 -0.292175 0.507080 -0.319458 -0.745300 1441913301 -0.292175 0.507080 -0.319458 -0.745300 1441913301 -0.292175 0.507080 -0.319458 -0.745300 1441913301 -0.443970 0.372803 -0.276550 -0.766479 1441913301 -0.443970 0.372803 -0.276550 -0.766479 1441913301 -0.443970 0.372803 -0.276550 -0.766479 1441913301 -0.443970 0.372803 -0.276550 -0.766479 1441913301 
-0.522949 -0.350403 0.530334 -0.567932 1441913303 -0.522949 -0.350403 0.530334 -0.567932 1441913303 -0.522949 -0.350403 0.530334 -0.567932 1441913303 -0.522949 -0.350403 0.530334 -0.567932 1441913303 -0.533813 -0.336792 0.527161 -0.569031 1441913303 -0.533813 -0.336792 0.527161 -0.569031 1441913303 -0.533813 -0.336792 0.527161 -0.569031 1441913303 -0.533813 -0.336792 0.527161 -0.569031 1441913303 -0.533813 -0.336792 0.527161 -0.569031 1441913303 -0.533813 -0.336792 0.527161 -0.569031 1441913303 -0.536133 -0.334900 0.520203 -0.574341 1441913303 -0.536133 -0.334900 0.520203 -0.574341 1441913303 -0.536133 -0.334900 0.520203 -0.574341 1441913303 -0.536133 -0.334900 0.520203 -0.574341 1441913303 -0.536133 -0.334900 0.520203 -0.574341 1441913303 -0.536133 -0.334900 0.520203 -0.574341 1441913303 -0.534546 -0.339294 0.515869 -0.577148 1441913303 -0.534546 -0.339294 0.515869 -0.577148 1441913303 -0.534546 -0.339294 0.515869 -0.577148 1441913303 -0.534546 -0.339294 0.515869 -0.577148 1441913303 -0.534546 -0.339294 0.515869 -0.577148 1441913303 -0.534546 -0.339294 0.515869 -0.577148 1441913303 -0.534546 -0.339294 0.515869 -0.577148 1441913303 -0.536194 -0.335510 0.518311 -0.575623 1441913303 -0.536194 -0.335510 0.518311 -0.575623 1441913303 -0.536194 -0.335510 0.518311 -0.575623 1441913303 -0.536194 -0.335510 0.518311 -0.575623 1441913303 -0.536194 -0.335510 0.518311 -0.575623 1441913303 -0.536194 -0.335510 0.518311 -0.575623 1441913303 -0.540771 -0.327515 0.521545 -0.573059 1441913303 -0.540771 -0.327515 0.521545 -0.573059 1441913303 -0.540771 -0.327515 0.521545 -0.573059 1441913303 -0.540771 -0.327515 0.521545 -0.573059 1441913303 -0.540771 -0.327515 0.521545 -0.573059 1441913303 -0.540771 -0.327515 0.521545 -0.573059 1441913303 -0.550171 -0.313721 0.528992 -0.564880 1441913303 -0.550171 -0.313721 0.528992 -0.564880 1441913303 -0.550171 -0.313721 0.528992 -0.564880 1441913303 -0.550171 -0.313721 0.528992 -0.564880 1441913303 -0.550171 -0.313721 0.528992 -0.564880 1441913303 -0.550171 -0.313721 0.528992 -0.564880 1441913303 -0.550171 -0.313721 0.528992 -0.564880 1441913303 -0.562073 -0.295776 0.542114 -0.550232 1441913303 -0.562073 -0.295776 0.542114 -0.550232 1441913303 -0.562073 -0.295776 0.542114 -0.550232 1441913304 -0.562073 -0.295776 0.542114 -0.550232 1441913304 -0.562073 -0.295776 0.542114 -0.550232 1441913304 -0.562073 -0.295776 0.542114 -0.550232 1441913304 -0.571472 -0.281311 0.555603 -0.534485 1441913304 -0.571472 -0.281311 0.555603 -0.534485 1441913304 -0.571472 -0.281311 0.555603 -0.534485 1441913304 -0.571472 -0.281311 0.555603 -0.534485 1441913304 -0.571472 -0.281311 0.555603 -0.534485 1441913304 -0.571472 -0.281311 0.555603 -0.534485 1441913304 -0.578857 -0.273010 0.565308 -0.520447 1441913304 -0.578857 -0.273010 0.565308 -0.520447 1441913304 -0.578857 -0.273010 0.565308 -0.520447 1441913304 -0.578857 -0.273010 0.565308 -0.520447 1441913304 -0.578857 -0.273010 0.565308 -0.520447 1441913304 -0.578857 -0.273010 0.565308 -0.520447 1441913304 -0.583130 -0.270508 0.567261 -0.514832 1441913304 -0.583130 -0.270508 0.567261 -0.514832 1441913304 -0.583130 -0.270508 0.567261 -0.514832 1441913304 -0.583130 -0.270508 0.567261 -0.514832 1441913304 -0.583130 -0.270508 0.567261 -0.514832 1441913304 -0.583130 -0.270508 0.567261 -0.514832 1441913304 -0.583130 -0.270508 0.567261 -0.514832 1441913304 -0.581299 -0.278198 0.562134 -0.518433 1441913304 -0.581299 -0.278198 0.562134 -0.518433 1441913304 -0.581299 -0.278198 0.562134 -0.518433 1441913304 -0.581299 -0.278198 0.562134 -0.518433 1441913304 -0.581299 -0.278198 0.562134 -0.518433 1441913304 -0.581299 -0.278198 0.562134 -0.518433 1441913304 -0.578125 -0.287537 0.557312 -0.522034 1441913304 -0.578125 -0.287537 0.557312 -0.522034 1441913304 -0.578125 -0.287537 0.557312 -0.522034 1441913304 -0.578125 -0.287537 0.557312 -0.522034 1441913304 -0.578125 -0.287537 0.557312 -0.522034 1441913304 -0.578125 -0.287537 0.557312 -0.522034 1441913304 -0.578125 -0.287537 0.557312 -0.522034 1441913304 -0.572327 -0.299072 0.553040 -0.526489 1441913304 -0.572327 -0.299072 0.553040 -0.526489 1441913304 -0.572327 -0.299072 0.553040 -0.526489 1441913304 -0.562683 -0.315857 0.543457 -0.536926 1441913304 -0.562683 -0.315857 0.543457 -0.536926 1441913304 -0.562683 -0.315857 0.543457 -0.536926 1441913304 -0.562683 -0.315857 0.543457 -0.536926 1441913304 -0.562683 -0.315857 0.543457 -0.536926 1441913304 -0.552673 -0.333252 0.531799 -0.548462 1441913304 -0.552673 -0.333252 0.531799 -0.548462 1441913304 -0.552673 -0.333252 0.531799 -0.548462 1441913304 -0.552673 -0.333252 0.531799 -0.548462 1441913304 -0.552673 -0.333252 0.531799 -0.548462 1441913304 -0.552673 -0.333252 0.531799 -0.548462 1441913304 -0.547791 -0.338013 0.526917 -0.555054 1441913304 -0.547791 -0.338013 0.526917 -0.555054 1441913304 -0.547791 -0.338013 0.526917 -0.555054 1441913304 -0.547791 -0.338013 0.526917 -0.555054 1441913304 -0.546631 -0.329468 0.529480 -0.558960 1441913304 -0.546631 -0.329468 0.529480 -0.558960 1441913304 -0.546631 -0.329468 0.529480 -0.558960 1441913304 -0.546631 -0.329468 0.529480 -0.558960 1441913304 -0.546631 -0.329468 0.529480 -0.558960 1441913304 -0.544189 -0.320801 0.533081 -0.562866 1441913304 -0.544189 -0.320801 0.533081 -0.562866 1441913304 -0.544189 -0.320801 0.533081 -0.562866 1441913304 -0.544189 -0.320801 0.533081 -0.562866 1441913304 -0.544189 -0.320801 0.533081 -0.562866 1441913304 -0.544189 -0.320801 0.533081 -0.562866 1441913304 -0.537048 -0.322327 0.532166 -0.569641 1441913304 -0.537048 -0.322327 0.532166 -0.569641 1441913304 -0.537048 -0.322327 0.532166 -0.569641 1441913304 -0.537048 -0.322327 0.532166 -0.569641 1441913304 -0.537048 -0.322327 0.532166 -0.569641 1441913304 -0.537048 -0.322327 0.532166 -0.569641 1441913304 -0.528503 -0.332092 0.526794 -0.577026 1441913304 -0.528503 -0.332092 0.526794 -0.577026 1441913304 -0.528503 -0.332092 0.526794 -0.577026 1441913304 -0.528503 -0.332092 0.526794 -0.577026 1441913304 -0.528503 -0.332092 0.526794 -0.577026 1441913304 -0.528503 -0.332092 0.526794 -0.577026 1441913304 -0.520874 -0.344299 0.519043 -0.583801 1441913304 -0.520874 -0.344299 0.519043 -0.583801 1441913304 -0.520874 -0.344299 0.519043 -0.583801 1441913304 -0.520874 -0.344299 0.519043 -0.583801 1441913304 -0.520874 -0.344299 0.519043 -0.583801 1441913304 -0.520874 -0.344299 0.519043 -0.583801 1441913304 -0.518250 -0.352905 0.511841 -0.587341 1441913304 -0.518250 -0.352905 0.511841 -0.587341 1441913304 -0.518250 -0.352905 0.511841 -0.587341 1441913304 -0.518250 -0.352905 0.511841 -0.587341 1441913304 -0.518250 -0.352905 0.511841 -0.587341 1441913304 -0.518250 -0.352905 0.511841 -0.587341 1441913304 -0.518250 -0.352905 0.511841 -0.587341 1441913304 -0.521729 -0.352539 0.509583 -0.586426 1441913304 -0.521729 -0.352539 0.509583 -0.586426 1441913304 -0.521729 -0.352539 0.509583 -0.586426 1441913304 -0.521729 -0.352539 0.509583 -0.586426 1441913304 -0.521729 -0.352539 0.509583 -0.586426 1441913304 -0.521729 -0.352539 0.509583 -0.586426 1441913304 -0.530029 -0.344666 0.513245 -0.580444 1441913304 -0.530029 -0.344666 0.513245 -0.580444 1441913304 -0.530029 -0.344666 0.513245 -0.580444 1441913304 -0.530029 -0.344666 0.513245 -0.580444 1441913304 -0.530029 -0.344666 0.513245 -0.580444 1441913304 -0.530029 -0.344666 0.513245 -0.580444 1441913304 -0.539001 -0.333923 0.520752 -0.571716 1441913304 -0.539001 -0.333923 0.520752 -0.571716 1441913304 -0.539001 -0.333923 0.520752 -0.571716 1441913304 -0.539001 -0.333923 0.520752 -0.571716 1441913305 -0.539001 -0.333923 0.520752 -0.571716 1441913305 -0.544922 -0.326477 0.527893 -0.563721 1441913305 -0.544922 -0.326477 0.527893 -0.563721 1441913305 -0.544922 -0.326477 0.527893 -0.563721 1441913305 -0.544922 -0.326477 0.527893 -0.563721 1441913305 -0.544922 -0.326477 0.527893 -0.563721 1441913305 -0.544922 -0.326477 0.527893 -0.563721 1441913305 -0.548462 -0.324585 0.531677 -0.557861 1441913305 -0.548462 -0.324585 0.531677 -0.557861 1441913305 -0.548462 -0.324585 0.531677 -0.557861 1441913305 -0.548462 -0.324585 0.531677 -0.557861 1441913305 -0.548462 -0.324585 0.531677 -0.557861 1441913305 -0.548462 -0.324585 0.531677 -0.557861 1441913305 -0.548462 -0.324585 0.531677 -0.557861 1441913305 -0.558044 -0.315735 0.538696 -0.546631 1441913305 -0.558044 -0.315735 0.538696 -0.546631 1441913305 -0.558044 -0.315735 0.538696 -0.546631 1441913305 -0.558044 -0.315735 0.538696 -0.546631 1441913305 -0.558044 -0.315735 0.538696 -0.546631 1441913305 -0.558044 -0.315735 0.538696 -0.546631 1441913305 -0.571899 -0.297241 0.549072 -0.532104 1441913305 -0.571899 -0.297241 0.549072 -0.532104 1441913305 -0.571899 -0.297241 0.549072 -0.532104 1441913305 -0.571899 -0.297241 0.549072 -0.532104 1441913305 -0.571899 -0.297241 0.549072 -0.532104 1441913305 -0.571899 -0.297241 0.549072 -0.532104 1441913305 -0.580750 -0.283875 0.553528 -0.525085 1441913305 -0.580750 -0.283875 0.553528 -0.525085 1441913305 -0.580750 -0.283875 0.553528 -0.525085 1441913305 -0.580750 -0.283875 0.553528 -0.525085 1441913305 -0.580750 -0.283875 0.553528 -0.525085 1441913305 -0.580750 -0.283875 0.553528 -0.525085 1441913305 -0.585815 -0.275879 0.556519 -0.520630 1441913305 -0.585815 -0.275879 0.556519 -0.520630 1441913305 -0.585815 -0.275879 0.556519 -0.520630 1441913305 -0.585815 -0.275879 0.556519 -0.520630 1441913305 -0.585815 -0.275879 0.556519 -0.520630 1441913305 -0.584900 -0.274963 0.561707 -0.516541 1441913305 -0.584900 -0.274963 0.561707 -0.516541 1441913305 -0.584900 -0.274963 0.561707 -0.516541 1441913305 -0.584900 -0.274963 0.561707 -0.516541 1441913305 -0.584900 -0.274963 0.561707 -0.516541 1441913305 -0.582336 -0.287720 0.557617 -0.516968 1441913305 -0.582336 -0.287720 0.557617 -0.516968 1441913305 -0.582336 -0.287720 0.557617 -0.516968 1441913305 -0.582336 -0.287720 0.557617 -0.516968 1441913305 -0.580383 -0.303101 0.550049 -0.518433 1441913305 -0.580383 -0.303101 0.550049 -0.518433 1441913305 -0.580383 -0.303101 0.550049 -0.518433 1441913305 -0.580383 -0.303101 0.550049 -0.518433 1441913305 -0.580383 -0.303101 0.550049 -0.518433 1441913305 -0.580505 -0.311523 0.547485 -0.516052 1441913305 -0.580505 -0.311523 0.547485 -0.516052 1441913305 -0.580505 -0.311523 0.547485 -0.516052 1441913305 -0.580505 -0.311523 0.547485 -0.516052 1441913305 -0.580505 -0.311523 0.547485 -0.516052 1441913305 -0.580505 -0.311523 0.547485 -0.516052 1441913305 -0.580505 -0.311523 0.547485 -0.516052 1441913305 -0.579346 -0.308533 0.552551 -0.513672 1441913305 -0.579346 -0.308533 0.552551 -0.513672 1441913305 -0.579346 -0.308533 0.552551 -0.513672 1441913305 -0.579346 -0.308533 0.552551 -0.513672 1441913305 -0.579346 -0.308533 0.552551 -0.513672 1441913305 -0.568542 -0.314148 0.552551 -0.522278 1441913305 -0.568542 -0.314148 0.552551 -0.522278 1441913305 -0.568542 -0.314148 0.552551 -0.522278 1441913305 -0.568542 -0.314148 0.552551 -0.522278 1441913305 -0.556458 -0.330688 0.540100 -0.537964 1441913305 -0.556458 -0.330688 0.540100 -0.537964 1441913305 -0.556458 -0.330688 0.540100 -0.537964 1441913305 -0.556458 -0.330688 0.540100 -0.537964 1441913305 -0.556458 -0.330688 0.540100 -0.537964 1441913305 -0.556458 -0.330688 0.540100 -0.537964 1441913305 -0.550354 -0.341309 0.531128 -0.546387 1441913305 -0.550354 -0.341309 0.531128 -0.546387 1441913305 -0.550354 -0.341309 0.531128 -0.546387 1441913305 -0.550354 -0.341309 0.531128 -0.546387 1441913305 -0.550354 -0.341309 0.531128 -0.546387 1441913305 -0.548279 -0.344055 0.530884 -0.546997 1441913305 -0.548279 -0.344055 0.530884 -0.546997 1441913305 -0.548279 -0.344055 0.530884 -0.546997 1441913305 -0.548279 -0.344055 0.530884 -0.546997 1441913305 -0.548279 -0.344055 0.530884 -0.546997 1441913305 -0.548279 -0.344055 0.530884 -0.546997 1441913305 -0.544922 -0.341980 0.532898 -0.549683 1441913305 -0.544922 -0.341980 0.532898 -0.549683 1441913305 -0.544922 -0.341980 0.532898 -0.549683 1441913305 -0.544922 -0.341980 0.532898 -0.549683 1441913305 -0.538635 -0.341370 0.532104 -0.557007 1441913305 -0.538635 -0.341370 0.532104 -0.557007 1441913305 -0.538635 -0.341370 0.532104 -0.557007 1441913305 -0.538635 -0.341370 0.532104 -0.557007 1441913305 -0.538635 -0.341370 0.532104 -0.557007 1441913305 -0.531372 -0.341492 0.530029 -0.565796 1441913305 -0.531372 -0.341492 0.530029 -0.565796 1441913305 -0.531372 -0.341492 0.530029 -0.565796 1441913305 -0.531372 -0.341492 0.530029 -0.565796 1441913305 -0.531372 -0.341492 0.530029 -0.565796 1441913305 -0.531372 -0.341492 0.530029 -0.565796 1441913306 -0.531372 -0.341492 0.530029 -0.565796 1441913306 -0.525391 -0.342346 0.526062 -0.574585 1441913306 -0.525391 -0.342346 0.526062 -0.574585 1441913306 -0.525391 -0.342346 0.526062 -0.574585 1441913306 -0.525391 -0.342346 0.526062 -0.574585 1441913306 -0.525391 -0.342346 0.526062 -0.574585 1441913306 -0.525391 -0.342346 0.526062 -0.574585 1441913306 -0.523621 -0.340942 0.522400 -0.580322 1441913306 -0.523621 -0.340942 0.522400 -0.580322 1441913306 -0.523621 -0.340942 0.522400 -0.580322 1441913306 -0.523621 -0.340942 0.522400 -0.580322 1441913306 -0.523621 -0.340942 0.522400 -0.580322 1441913306 -0.526550 -0.333496 0.524475 -0.580078 1441913306 -0.526550 -0.333496 0.524475 -0.580078 1441913306 -0.526550 -0.333496 0.524475 -0.580078 1441913306 -0.526550 -0.333496 0.524475 -0.580078 1441913306 -0.526550 -0.333496 0.524475 -0.580078 1441913306 -0.526550 -0.333496 0.524475 -0.580078 1441913306 -0.529907 -0.328308 0.526367 -0.578308 1441913306 -0.529907 -0.328308 0.526367 -0.578308 1441913306 -0.529907 -0.328308 0.526367 -0.578308 1441913306 -0.529907 -0.328308 0.526367 -0.578308 1441913306 -0.529907 -0.328308 0.526367 -0.578308 1441913306 -0.529907 -0.328308 0.526367 -0.578308 1441913306 -0.529907 -0.328308 0.526367 -0.578308 1441913306 -0.535461 -0.324890 0.528320 -0.573242 1441913306 -0.535461 -0.324890 0.528320 -0.573242 1441913306 -0.535461 -0.324890 0.528320 -0.573242 1441913306 -0.535461 -0.324890 0.528320 -0.573242 1441913306 -0.535461 -0.324890 0.528320 -0.573242 1441913306 -0.535461 -0.324890 0.528320 -0.573242 1441913306 -0.544189 -0.315247 0.535278 -0.563843 1441913306 -0.544189 -0.315247 0.535278 -0.563843 1441913306 -0.544189 -0.315247 0.535278 -0.563843 1441913306 -0.544189 -0.315247 0.535278 -0.563843 1441913306 -0.544189 -0.315247 0.535278 -0.563843 1441913306 -0.544189 -0.315247 0.535278 -0.563843 1441913306 -0.544189 -0.315247 0.535278 -0.563843 1441913306 -0.551025 -0.309021 0.539490 -0.556641 1441913306 -0.551025 -0.309021 0.539490 -0.556641 1441913306 -0.551025 -0.309021 0.539490 -0.556641 1441913306 -0.551025 -0.309021 0.539490 -0.556641 1441913306 -0.551025 -0.309021 0.539490 -0.556641 1441913306 -0.558960 -0.300842 0.546814 -0.545959 1441913306 -0.558960 -0.300842 0.546814 -0.545959 1441913306 -0.558960 -0.300842 0.546814 -0.545959 1441913306 -0.558960 -0.300842 0.546814 -0.545959 1441913306 -0.558960 -0.300842 0.546814 -0.545959 1441913306 -0.558960 -0.300842 0.546814 -0.545959 1441913306 -0.570007 -0.284790 0.561035 -0.528442 1441913306 -0.570007 -0.284790 0.561035 -0.528442 1441913306 -0.570007 -0.284790 0.561035 -0.528442 1441913306 -0.570007 -0.284790 0.561035 -0.528442 1441913306 -0.570007 -0.284790 0.561035 -0.528442 1441913306 -0.570007 -0.284790 0.561035 -0.528442 1441913306 -0.578430 -0.270142 0.571777 -0.515320 1441913306 -0.578430 -0.270142 0.571777 -0.515320 1441913306 -0.578430 -0.270142 0.571777 -0.515320 1441913306 -0.578430 -0.270142 0.571777 -0.515320 1441913306 -0.578430 -0.270142 0.571777 -0.515320 1441913306 -0.578430 -0.270142 0.571777 -0.515320 1441913306 -0.581055 -0.269775 0.571411 -0.512939 1441913306 -0.581055 -0.269775 0.571411 -0.512939 1441913306 -0.581055 -0.269775 0.571411 -0.512939 1441913306 -0.581055 -0.269775 0.571411 -0.512939 1441913306 -0.581055 -0.269775 0.571411 -0.512939 1441913306 -0.581055 -0.269775 0.571411 -0.512939 1441913306 -0.582642 -0.268494 0.572510 -0.510620 1441913306 -0.582642 -0.268494 0.572510 -0.510620 1441913306 -0.582642 -0.268494 0.572510 -0.510620 1441913306 -0.582642 -0.268494 0.572510 -0.510620 1441913306 -0.582642 -0.268494 0.572510 -0.510620 1441913306 -0.582642 -0.268494 0.572510 -0.510620 1441913306 -0.582642 -0.268494 0.572510 -0.510620 1441913306 -0.581726 -0.266479 0.573975 -0.511108 1441913306 -0.581726 -0.266479 0.573975 -0.511108 1441913306 -0.581726 -0.266479 0.573975 -0.511108 1441913306 -0.579529 -0.271179 0.572205 -0.513062 1441913306 -0.579529 -0.271179 0.572205 -0.513062 1441913306 -0.579529 -0.271179 0.572205 -0.513062 1441913306 -0.579529 -0.271179 0.572205 -0.513062 1441913306 -0.579529 -0.271179 0.572205 -0.513062 1441913306 -0.579529 -0.271179 0.572205 -0.513062 1441913306 -0.577454 -0.277405 0.570923 -0.513550 1441913306 -0.577454 -0.277405 0.570923 -0.513550 1441913306 -0.577454 -0.277405 0.570923 -0.513550 1441913306 -0.577454 -0.277405 0.570923 -0.513550 1441913306 -0.577454 -0.277405 0.570923 -0.513550 1441913306 -0.577454 -0.277405 0.570923 -0.513550 1441913306 -0.573608 -0.286011 0.568542 -0.515747 1441913306 -0.573608 -0.286011 0.568542 -0.515747 1441913306 -0.573608 -0.286011 0.568542 -0.515747 1441913306 -0.573608 -0.286011 0.568542 -0.515747 1441913306 -0.573608 -0.286011 0.568542 -0.515747 1441913306 -0.573608 -0.286011 0.568542 -0.515747 1441913306 -0.567749 -0.296631 0.564026 -0.521179 1441913306 -0.567749 -0.296631 0.564026 -0.521179 1441913306 -0.567749 -0.296631 0.564026 -0.521179 1441913306 -0.567749 -0.296631 0.564026 -0.521179 1441913306 -0.567749 -0.296631 0.564026 -0.521179 1441913306 -0.567749 -0.296631 0.564026 -0.521179 1441913306 -0.560425 -0.308899 0.557434 -0.529053 1441913306 -0.560425 -0.308899 0.557434 -0.529053 1441913306 -0.560425 -0.308899 0.557434 -0.529053 1441913306 -0.560425 -0.308899 0.557434 -0.529053 1441913306 -0.560425 -0.308899 0.557434 -0.529053 1441913306 -0.560425 -0.308899 0.557434 -0.529053 1441913306 -0.552185 -0.322327 0.548279 -0.539124 1441913307 -0.552185 -0.322327 0.548279 -0.539124 1441913307 -0.552185 -0.322327 0.548279 -0.539124 1441913307 -0.552185 -0.322327 0.548279 -0.539124 1441913307 -0.552185 -0.322327 0.548279 -0.539124 1441913307 -0.552185 -0.322327 0.548279 -0.539124 1441913307 -0.544678 -0.333130 0.539856 -0.548584 1441913307 -0.544678 -0.333130 0.539856 -0.548584 1441913307 -0.544678 -0.333130 0.539856 -0.548584 1441913307 -0.544678 -0.333130 0.539856 -0.548584 1441913307 -0.544678 -0.333130 0.539856 -0.548584 1441913307 -0.544678 -0.333130 0.539856 -0.548584 1441913307 -0.544678 -0.333130 0.539856 -0.548584 1441913307 -0.538940 -0.338745 0.535522 -0.554993 1441913307 -0.538940 -0.338745 0.535522 -0.554993 1441913307 -0.538940 -0.338745 0.535522 -0.554993 1441913307 -0.538940 -0.338745 0.535522 -0.554993 1441913307 -0.538940 -0.338745 0.535522 -0.554993 1441913307 -0.538940 -0.338745 0.535522 -0.554993 1441913307 -0.533569 -0.341309 0.533020 -0.561035 1441913307 -0.533569 -0.341309 0.533020 -0.561035 1441913307 -0.533569 -0.341309 0.533020 -0.561035 1441913307 -0.533569 -0.341309 0.533020 -0.561035 1441913307 -0.533569 -0.341309 0.533020 -0.561035 1441913307 -0.533569 -0.341309 0.533020 -0.561035 1441913307 -0.527405 -0.345215 0.528992 -0.568237 1441913307 -0.527405 -0.345215 0.528992 -0.568237 1441913307 -0.527405 -0.345215 0.528992 -0.568237 1441913307 -0.527405 -0.345215 0.528992 -0.568237 1441913307 -0.527405 -0.345215 0.528992 -0.568237 1441913307 -0.527405 -0.345215 0.528992 -0.568237 1441913307 -0.527405 -0.345215 0.528992 -0.568237 1441913307 -0.521851 -0.350464 0.523804 -0.574951 1441913307 -0.521851 -0.350464 0.523804 -0.574951 1441913307 -0.521851 -0.350464 0.523804 -0.574951 1441913307 -0.521851 -0.350464 0.523804 -0.574951 1441913307 -0.521851 -0.350464 0.523804 -0.574951 1441913307 -0.521851 -0.350464 0.523804 -0.574951 1441913307 -0.517334 -0.355408 0.518005 -0.581238 1441913307 -0.517334 -0.355408 0.518005 -0.581238 1441913307 -0.517334 -0.355408 0.518005 -0.581238 1441913307 -0.517334 -0.355408 0.518005 -0.581238 1441913307 -0.517334 -0.355408 0.518005 -0.581238 1441913307 -0.514160 -0.358398 0.512146 -0.587280 1441913307 -0.514160 -0.358398 0.512146 -0.587280 1441913307 -0.514160 -0.358398 0.512146 -0.587280 1441913307 -0.514160 -0.358398 0.512146 -0.587280 1441913307 -0.514160 -0.358398 0.512146 -0.587280 1441913307 -0.514160 -0.358398 0.512146 -0.587280 1441913307 -0.515991 -0.356995 0.509644 -0.588745 1441913307 -0.515991 -0.356995 0.509644 -0.588745 1441913307 -0.515991 -0.356995 0.509644 -0.588745 1441913307 -0.515991 -0.356995 0.509644 -0.588745 1441913307 -0.515991 -0.356995 0.509644 -0.588745 1441913307 -0.515991 -0.356995 0.509644 -0.588745 1441913307 -0.522095 -0.349976 0.513550 -0.584167 1441913307 -0.522095 -0.349976 0.513550 -0.584167 1441913307 -0.522095 -0.349976 0.513550 -0.584167 1441913307 -0.522095 -0.349976 0.513550 -0.584167 1441913307 -0.522095 -0.349976 0.513550 -0.584167 1441913307 -0.522095 -0.349976 0.513550 -0.584167 1441913307 -0.526611 -0.342529 0.519348 -0.579346 1441913307 -0.526611 -0.342529 0.519348 -0.579346 1441913307 -0.526611 -0.342529 0.519348 -0.579346 1441913307 -0.526611 -0.342529 0.519348 -0.579346 1441913307 -0.526611 -0.342529 0.519348 -0.579346 1441913307 -0.526611 -0.342529 0.519348 -0.579346 1441913307 -0.526550 -0.340393 0.520569 -0.579590 1441913307 -0.526550 -0.340393 0.520569 -0.579590 1441913307 -0.526550 -0.340393 0.520569 -0.579590 1441913307 -0.526550 -0.340393 0.520569 -0.579590 1441913307 -0.526550 -0.340393 0.520569 -0.579590 1441913307 -0.531128 -0.337219 0.521667 -0.576294 1441913307 -0.531128 -0.337219 0.521667 -0.576294 1441913307 -0.531128 -0.337219 0.521667 -0.576294 1441913307 -0.531128 -0.337219 0.521667 -0.576294 1441913307 -0.531128 -0.337219 0.521667 -0.576294 1441913307 -0.531128 -0.337219 0.521667 -0.576294 1441913307 -0.531128 -0.337219 0.521667 -0.576294 1441913307 -0.544800 -0.324951 0.532349 -0.560547 1441913307 -0.544800 -0.324951 0.532349 -0.560547 1441913307 -0.544800 -0.324951 0.532349 -0.560547 1441913307 -0.544800 -0.324951 0.532349 -0.560547 1441913307 -0.544800 -0.324951 0.532349 -0.560547 1441913307 -0.544800 -0.324951 0.532349 -0.560547 1441913307 -0.553101 -0.318298 0.538208 -0.550598 1441913307 -0.553101 -0.318298 0.538208 -0.550598 1441913307 -0.553101 -0.318298 0.538208 -0.550598 1441913307 -0.553101 -0.318298 0.538208 -0.550598 1441913307 -0.553101 -0.318298 0.538208 -0.550598 1441913307 -0.553101 -0.318298 0.538208 -0.550598 1441913307 -0.549805 -0.326538 0.530945 -0.556091 1441913307 -0.549805 -0.326538 0.530945 -0.556091 1441913307 -0.549805 -0.326538 0.530945 -0.556091 1441913307 -0.549805 -0.326538 0.530945 -0.556091 1441913307 -0.549805 -0.326538 0.530945 -0.556091 1441913307 -0.549805 -0.326538 0.530945 -0.556091 1441913307 -0.542908 -0.336670 0.523865 -0.563477 1441913307 -0.542908 -0.336670 0.523865 -0.563477 1441913307 -0.542908 -0.336670 0.523865 -0.563477 1441913307 -0.542908 -0.336670 0.523865 -0.563477 1441913307 -0.542908 -0.336670 0.523865 -0.563477 1441913307 -0.542908 -0.336670 0.523865 -0.563477 1441913307 -0.539001 -0.339233 0.522156 -0.567261 1441913307 -0.539001 -0.339233 0.522156 -0.567261 1441913307 -0.539001 -0.339233 0.522156 -0.567261 1441913307 -0.539001 -0.339233 0.522156 -0.567261 1441913307 -0.539001 -0.339233 0.522156 -0.567261 1441913307 -0.539001 -0.339233 0.522156 -0.567261 1441913307 -0.539001 -0.339233 0.522156 -0.567261 1441913307 -0.536072 -0.343384 0.519958 -0.569580 1441913308 -0.536072 -0.343384 0.519958 -0.569580 1441913308 -0.536072 -0.343384 0.519958 -0.569580 1441913308 -0.536072 -0.343384 0.519958 -0.569580 1441913308 -0.536072 -0.343384 0.519958 -0.569580 1441913308 -0.536072 -0.343384 0.519958 -0.569580 1441913308 -0.534790 -0.346741 0.520203 -0.568542 1441913308 -0.534790 -0.346741 0.520203 -0.568542 1441913308 -0.534790 -0.346741 0.520203 -0.568542 1441913308 -0.534790 -0.346741 0.520203 -0.568542 1441913308 -0.534790 -0.346741 0.520203 -0.568542 1441913308 -0.534790 -0.346741 0.520203 -0.568542 1441913308 -0.534790 -0.346741 0.520203 -0.568542 1441913308 -0.534058 -0.347534 0.522156 -0.566895 1441913308 -0.534058 -0.347534 0.522156 -0.566895 1441913308 -0.534058 -0.347534 0.522156 -0.566895 1441913308 -0.534058 -0.347534 0.522156 -0.566895 1441913308 -0.534058 -0.347534 0.522156 -0.566895 1441913308 -0.534058 -0.347534 0.522156 -0.566895 1441913308 -0.532227 -0.347900 0.523926 -0.566833 1441913308 -0.532227 -0.347900 0.523926 -0.566833 1441913308 -0.532227 -0.347900 0.523926 -0.566833 1441913308 -0.532227 -0.347900 0.523926 -0.566833 1441913308 -0.532227 -0.347900 0.523926 -0.566833 1441913308 -0.532227 -0.347900 0.523926 -0.566833 1441913308 -0.532227 -0.347900 0.523926 -0.566833 1441913308 -0.528931 -0.350281 0.523254 -0.569031 1441913308 -0.528931 -0.350281 0.523254 -0.569031 1441913308 -0.528931 -0.350281 0.523254 -0.569031 1441913308 -0.528931 -0.350281 0.523254 -0.569031 1441913308 -0.528931 -0.350281 0.523254 -0.569031 1441913308 -0.528931 -0.350281 0.523254 -0.569031 1441913308 -0.525146 -0.353516 0.521851 -0.571838 1441913308 -0.525146 -0.353516 0.521851 -0.571838 1441913308 -0.520691 -0.358215 0.519531 -0.575073 1441913308 -0.520691 -0.358215 0.519531 -0.575073 1441913308 -0.520691 -0.358215 0.519531 -0.575073 1441913308 -0.520691 -0.358215 0.519531 -0.575073 1441913308 -0.520691 -0.358215 0.519531 -0.575073 1441913308 -0.515869 -0.363953 0.515930 -0.579041 1441913308 -0.515869 -0.363953 0.515930 -0.579041 1441913308 -0.515869 -0.363953 0.515930 -0.579041 1441913308 -0.515869 -0.363953 0.515930 -0.579041 1441913308 -0.515869 -0.363953 0.515930 -0.579041 1441913308 -0.515869 -0.363953 0.515930 -0.579041 1441913308 -0.511292 -0.368286 0.512939 -0.583008 1441913308 -0.511292 -0.368286 0.512939 -0.583008 1441913308 -0.511292 -0.368286 0.512939 -0.583008 1441913308 -0.511292 -0.368286 0.512939 -0.583008 1441913308 -0.511292 -0.368286 0.512939 -0.583008 1441913308 -0.511292 -0.368286 0.512939 -0.583008 1441913308 -0.505920 -0.371521 0.510559 -0.587646 1441913308 -0.505920 -0.371521 0.510559 -0.587646 1441913308 -0.505920 -0.371521 0.510559 -0.587646 1441913308 -0.505920 -0.371521 0.510559 -0.587646 1441913308 -0.505920 -0.371521 0.510559 -0.587646 1441913308 -0.505920 -0.371521 0.510559 -0.587646 1441913308 -0.500610 -0.373657 0.507324 -0.593689 1441913308 -0.500610 -0.373657 0.507324 -0.593689 1441913308 -0.500610 -0.373657 0.507324 -0.593689 1441913308 -0.500610 -0.373657 0.507324 -0.593689 1441913308 -0.500610 -0.373657 0.507324 -0.593689 1441913308 -0.500610 -0.373657 0.507324 -0.593689 1441913308 -0.496582 -0.373230 0.505005 -0.599243 1441913308 -0.496582 -0.373230 0.505005 -0.599243 1441913308 -0.496582 -0.373230 0.505005 -0.599243 1441913308 -0.496582 -0.373230 0.505005 -0.599243 1441913308 -0.496582 -0.373230 0.505005 -0.599243 1441913308 -0.496582 -0.373230 0.505005 -0.599243 1441913308 -0.494141 -0.371399 0.503174 -0.603943 1441913308 -0.494141 -0.371399 0.503174 -0.603943 1441913308 -0.494141 -0.371399 0.503174 -0.603943 1441913308 -0.494141 -0.371399 0.503174 -0.603943 1441913308 -0.494141 -0.371399 0.503174 -0.603943 1441913308 -0.494141 -0.371399 0.503174 -0.603943 1441913308 -0.494080 -0.370239 0.500854 -0.606628 1441913308 -0.494080 -0.370239 0.500854 -0.606628 1441913308 -0.494080 -0.370239 0.500854 -0.606628 1441913308 -0.494080 -0.370239 0.500854 -0.606628 1441913308 -0.494080 -0.370239 0.500854 -0.606628 1441913308 -0.494080 -0.370239 0.500854 -0.606628 1441913308 -0.498596 -0.367249 0.501892 -0.603882 1441913308 -0.498596 -0.367249 0.501892 -0.603882 1441913308 -0.498596 -0.367249 0.501892 -0.603882 1441913308 -0.498596 -0.367249 0.501892 -0.603882 1441913308 -0.498596 -0.367249 0.501892 -0.603882 1441913308 
0.371277 0.424133 -0.433960 -0.702820 1441913312 0.374695 0.423950 -0.433838 -0.701172 1441913312 0.374695 0.423950 -0.433838 -0.701172 1441913312 0.374695 0.423950 -0.433838 -0.701172 1441913312 0.374695 0.423950 -0.433838 -0.701172 1441913312 0.374695 0.423950 -0.433838 -0.701172 1441913312 0.374695 0.423950 -0.433838 -0.701172 1441913312 0.377563 0.423462 -0.434875 -0.699280 1441913312 0.377563 0.423462 -0.434875 -0.699280 1441913312 0.377563 0.423462 -0.434875 -0.699280 1441913312 0.377563 0.423462 -0.434875 -0.699280 1441913312 0.377563 0.423462 -0.434875 -0.699280 1441913312 0.377563 0.423462 -0.434875 -0.699280 1441913312 0.379333 0.424744 -0.439087 -0.694946 1441913312 0.379333 0.424744 -0.439087 -0.694946 1441913312 0.379333 0.424744 -0.439087 -0.694946 1441913312 0.379333 0.424744 -0.439087 -0.694946 1441913312 0.379333 0.424744 -0.439087 -0.694946 1441913312 0.379333 0.424744 -0.439087 -0.694946 1441913312 0.370911 0.440857 -0.447144 -0.684204 1441913312 0.370911 0.440857 -0.447144 -0.684204 1441913312 0.370911 0.440857 -0.447144 -0.684204 1441913312 0.370911 0.440857 -0.447144 -0.684204 1441913312 0.370911 0.440857 -0.447144 -0.684204 1441913312 0.370911 0.440857 -0.447144 -0.684204 1441913312 0.332825 0.487610 -0.446716 -0.672241 1441913312 0.332825 0.487610 -0.446716 -0.672241 1441913312 0.332825 0.487610 -0.446716 -0.672241 1441913312 0.332825 0.487610 -0.446716 -0.672241 1441913312 0.332825 0.487610 -0.446716 -0.672241 1441913312 0.332825 0.487610 -0.446716 -0.672241 1441913312 0.266602 0.551392 -0.384399 -0.690796 1441913312 0.266602 0.551392 -0.384399 -0.690796 1441913312 0.266602 0.551392 -0.384399 -0.690796 1441913312 0.266602 0.551392 -0.384399 -0.690796 1441913312 0.266602 0.551392 -0.384399 -0.690796 1441913312 0.266602 0.551392 -0.384399 -0.690796 1441913312 0.266602 0.551392 -0.384399 -0.690796 1441913312 0.168091 0.600281 -0.259399 -0.737671 1441913312 0.168091 0.600281 -0.259399 -0.737671 1441913312 0.168091 0.600281 -0.259399 -0.737671 1441913312 0.168091 0.600281 -0.259399 -0.737671 1441913312 0.168091 0.600281 -0.259399 -0.737671 1441913312 0.168091 0.600281 -0.259399 -0.737671 1441913312 -0.002136 0.610901 -0.145325 -0.778259 1441913312 -0.002136 0.610901 -0.145325 -0.778259 1441913312 -0.002136 0.610901 -0.145325 -0.778259 1441913312 -0.002136 0.610901 -0.145325 -0.778259 1441913312 -0.002136 0.610901 -0.145325 -0.778259 1441913312 -0.002136 0.610901 -0.145325 -0.778259 1441913313 -0.002136 0.610901 -0.145325 -0.778259 1441913313 -0.209412 0.552734 -0.074951 -0.803162 1441913313 -0.209412 0.552734 -0.074951 -0.803162 1441913313 -0.209412 0.552734 -0.074951 -0.803162 1441913313 -0.209412 0.552734 -0.074951 -0.803162 1441913313 -0.209412 0.552734 -0.074951 -0.803162 1441913313 -0.394226 0.426331 0.010193 -0.814087 1441913313 -0.394226 0.426331 0.010193 -0.814087 1441913313 -0.394226 0.426331 0.010193 -0.814087 1441913313 -0.394226 0.426331 0.010193 -0.814087 1441913313 -0.394226 0.426331 0.010193 -0.814087 1441913313 -0.394226 0.426331 0.010193 -0.814087 1441913313 -0.531921 0.289307 0.105225 -0.788879 1441913313 -0.531921 0.289307 0.105225 -0.788879 1441913313 -0.531921 0.289307 0.105225 -0.788879 1441913313 -0.531921 0.289307 0.105225 -0.788879 1441913313 -0.531921 0.289307 0.105225 -0.788879 1441913313 -0.531921 0.289307 0.105225 -0.788879 1441913313 -0.531921 0.289307 0.105225 -0.788879 1441913313 -0.605042 0.222412 0.171448 -0.745056 1441913313 -0.605042 0.222412 0.171448 -0.745056 1441913313 -0.605042 0.222412 0.171448 -0.745056 1441913313 -0.605042 0.222412 0.171448 -0.745056 1441913313 -0.605042 0.222412 0.171448 -0.745056 1441913313 -0.605042 0.222412 0.171448 -0.745056 1441913313 -0.600220 0.224487 0.200195 -0.741211 1441913313 -0.600220 0.224487 0.200195 -0.741211 1441913313 -0.600220 0.224487 0.200195 -0.741211 1441913313 -0.600220 0.224487 0.200195 -0.741211 1441913313 -0.600220 0.224487 0.200195 -0.741211 1441913313 -0.600220 0.224487 0.200195 -0.741211 1441913313 -0.600220 0.224487 0.200195 -0.741211 1441913313 -0.572021 0.232178 0.197021 -0.761658 1441913313 -0.572021 0.232178 0.197021 -0.761658 1441913313 -0.572021 0.232178 0.197021 -0.761658 1441913313 -0.572021 0.232178 0.197021 -0.761658 1441913313 -0.572021 0.232178 0.197021 -0.761658 1441913313 -0.572021 0.232178 0.197021 -0.761658 1441913313 -0.524963 0.270508 0.186218 -0.785217 1441913313 -0.524963 0.270508 0.186218 -0.785217 1441913313 -0.524963 0.270508 0.186218 -0.785217 1441913313 -0.524963 0.270508 0.186218 -0.785217 1441913313 -0.524963 0.270508 0.186218 -0.785217 1441913313 -0.524963 0.270508 0.186218 -0.785217 1441913313 -0.450073 0.329102 0.154053 -0.815735 1441913313 -0.450073 0.329102 0.154053 -0.815735 1441913313 -0.450073 0.329102 0.154053 -0.815735 1441913313 -0.450073 0.329102 0.154053 -0.815735 1441913313 -0.450073 0.329102 0.154053 -0.815735 1441913313 -0.450073 0.329102 0.154053 -0.815735 1441913313 -0.344543 0.405823 0.096863 -0.841003 1441913313 -0.344543 0.405823 0.096863 -0.841003 1441913313 -0.344543 0.405823 0.096863 -0.841003 1441913313 -0.344543 0.405823 0.096863 -0.841003 1441913313 -0.344543 0.405823 0.096863 -0.841003 1441913313 -0.344543 0.405823 0.096863 -0.841003 1441913313 -0.242188 0.472778 -0.030823 -0.846741 1441913313 -0.242188 0.472778 -0.030823 -0.846741 1441913313 -0.242188 0.472778 -0.030823 -0.846741 1441913313 -0.242188 0.472778 -0.030823 -0.846741 1441913313 -0.242188 0.472778 -0.030823 -0.846741 1441913313 -0.242188 0.472778 -0.030823 -0.846741 1441913313 -0.242188 0.472778 -0.030823 -0.846741 1441913313 -0.125916 0.541016 -0.135986 -0.820313 1441913313 -0.125916 0.541016 -0.135986 -0.820313 1441913313 -0.125916 0.541016 -0.135986 -0.820313 1441913313 -0.125916 0.541016 -0.135986 -0.820313 1441913313 -0.125916 0.541016 -0.135986 -0.820313 1441913313 -0.125916 0.541016 -0.135986 -0.820313 1441913313 0.026428 0.585754 -0.224182 -0.778442 1441913313 0.026428 0.585754 -0.224182 -0.778442 1441913313 0.026428 0.585754 -0.224182 -0.778442 1441913313 0.026428 0.585754 -0.224182 -0.778442 1441913313 0.026428 0.585754 -0.224182 -0.778442 1441913313 0.026428 0.585754 -0.224182 -0.778442 1441913313 0.193604 0.585449 -0.295837 -0.729553 1441913313 0.193604 0.585449 -0.295837 -0.729553 1441913313 0.193604 0.585449 -0.295837 -0.729553 1441913313 0.193604 0.585449 -0.295837 -0.729553 1441913313 0.193604 0.585449 -0.295837 -0.729553 1441913313 0.193604 0.585449 -0.295837 -0.729553 1441913313 0.332153 0.536865 -0.371033 -0.681030 1441913313 0.332153 0.536865 -0.371033 -0.681030 1441913313 0.332153 0.536865 -0.371033 -0.681030 1441913313 0.332153 0.536865 -0.371033 -0.681030 1441913313 0.332153 0.536865 -0.371033 -0.681030 1441913313 0.332153 0.536865 -0.371033 -0.681030 1441913313 0.332153 0.536865 -0.371033 -0.681030 1441913313 0.383057 0.493958 -0.491089 -0.606750 1441913313 0.383057 0.493958 -0.491089 -0.606750 1441913313 0.383057 0.493958 -0.491089 -0.606750 1441913313 0.383057 0.493958 -0.491089 -0.606750 1441913313 0.383057 0.493958 -0.491089 -0.606750 1441913313 0.366943 0.489319 -0.530701 -0.586792 1441913313 0.366943 0.489319 -0.530701 -0.586792 1441913313 0.366943 0.489319 -0.530701 -0.586792 1441913313 0.366943 0.489319 -0.530701 -0.586792 1441913313 0.366943 0.489319 -0.530701 -0.586792 1441913313 0.366943 0.489319 -0.530701 -0.586792 1441913313 0.324707 0.514709 -0.485046 -0.627991 1441913313 0.324707 0.514709 -0.485046 -0.627991 1441913313 0.324707 0.514709 -0.485046 -0.627991 1441913313 0.324707 0.514709 -0.485046 -0.627991 1441913313 0.324707 0.514709 -0.485046 -0.627991 1441913313 0.324707 0.514709 -0.485046 -0.627991 1441913313 0.280334 0.536316 -0.441101 -0.662720 1441913313 0.280334 0.536316 -0.441101 -0.662720 1441913313 0.280334 0.536316 -0.441101 -0.662720 1441913313 0.280334 0.536316 -0.441101 -0.662720 1441913313 0.280334 0.536316 -0.441101 -0.662720 1441913314 0.213989 0.560181 -0.404236 -0.690674 1441913314 0.213989 0.560181 -0.404236 -0.690674 1441913314 0.213989 0.560181 -0.404236 -0.690674 1441913314 0.213989 0.560181 -0.404236 -0.690674 1441913314 0.213989 0.560181 -0.404236 -0.690674 1441913314 0.137207 0.582153 -0.342041 -0.724792 1441913314 0.137207 0.582153 -0.342041 -0.724792 1441913314 0.137207 0.582153 -0.342041 -0.724792 1441913314 0.137207 0.582153 -0.342041 -0.724792 1441913314 0.137207 0.582153 -0.342041 -0.724792 1441913314 0.137207 0.582153 -0.342041 -0.724792 1441913314 0.036804 0.590881 -0.261414 -0.762329 1441913314 0.036804 0.590881 -0.261414 -0.762329 1441913314 0.036804 0.590881 -0.261414 -0.762329 1441913314 0.036804 0.590881 -0.261414 -0.762329 1441913314 0.036804 0.590881 -0.261414 -0.762329 1441913314 0.036804 0.590881 -0.261414 -0.762329 1441913314 -0.096436 0.569214 -0.174622 -0.797607 1441913314 -0.096436 0.569214 -0.174622 -0.797607 1441913314 -0.096436 0.569214 -0.174622 -0.797607 1441913314 -0.096436 0.569214 -0.174622 -0.797607 1441913314 -0.096436 0.569214 -0.174622 -0.797607 1441913314 -0.096436 0.569214 -0.174622 -0.797607 1441913314 -0.272583 0.492676 -0.152283 -0.812317 1441913314 -0.272583 0.492676 -0.152283 -0.812317 1441913314 -0.272583 0.492676 -0.152283 -0.812317 1441913314 -0.272583 0.492676 -0.152283 -0.812317 1441913314 -0.272583 0.492676 -0.152283 -0.812317 1441913314 -0.272583 0.492676 -0.152283 -0.812317 1441913314 -0.272583 0.492676 -0.152283 -0.812317 1441913314 -0.427368 0.379150 -0.114136 -0.812805 1441913314 -0.427368 0.379150 -0.114136 -0.812805 1441913314 -0.427368 0.379150 -0.114136 -0.812805 1441913314 -0.427368 0.379150 -0.114136 -0.812805 1441913314 -0.427368 0.379150 -0.114136 -0.812805 1441913314 -0.427368 0.379150 -0.114136 -0.812805 1441913314 -0.559326 0.240051 -0.030029 -0.792908 1441913314 -0.559326 0.240051 -0.030029 -0.792908 1441913314 -0.559326 0.240051 -0.030029 -0.792908 1441913314 -0.559326 0.240051 -0.030029 -0.792908 1441913314 -0.559326 0.240051 -0.030029 -0.792908 1441913314 -0.559326 0.240051 -0.030029 -0.792908 1441913314 -0.641296 0.130066 0.053711 -0.754333 1441913314 -0.641296 0.130066 0.053711 -0.754333 1441913314 -0.641296 0.130066 0.053711 -0.754333 1441913314 -0.641296 0.130066 0.053711 -0.754333 1441913314 -0.641296 0.130066 0.053711 -0.754333 1441913314 -0.655457 0.105530 0.083069 -0.743225 1441913314 -0.655457 0.105530 0.083069 -0.743225 1441913314 -0.655457 0.105530 0.083069 -0.743225 1441913314 -0.655457 0.105530 0.083069 -0.743225 1441913314 -0.655457 0.105530 0.083069 -0.743225 1441913314 -0.655457 0.105530 0.083069 -0.743225 1441913314 -0.636475 0.120850 0.103210 -0.754761 1441913314 -0.636475 0.120850 0.103210 -0.754761 1441913314 -0.636475 0.120850 0.103210 -0.754761 1441913314 -0.636475 0.120850 0.103210 -0.754761 1441913314 -0.636475 0.120850 0.103210 -0.754761 1441913314 -0.636475 0.120850 0.103210 -0.754761 1441913314 -0.610840 0.163147 0.111145 -0.766785 1441913314 -0.610840 0.163147 0.111145 -0.766785 1441913314 -0.610840 0.163147 0.111145 -0.766785 1441913314 -0.610840 0.163147 0.111145 -0.766785 1441913314 -0.610840 0.163147 0.111145 -0.766785 1441913314 -0.610840 0.163147 0.111145 -0.766785 1441913314 -0.610840 0.163147 0.111145 -0.766785 1441913314 -0.566040 0.224609 0.108887 -0.785706 1441913314 -0.566040 0.224609 0.108887 -0.785706 1441913314 -0.566040 0.224609 0.108887 -0.785706 1441913314 -0.566040 0.224609 0.108887 -0.785706 1441913314 -0.566040 0.224609 0.108887 -0.785706 1441913314 -0.566040 0.224609 0.108887 -0.785706 1441913314 -0.481689 0.314636 0.095703 -0.812317 1441913314 -0.481689 0.314636 0.095703 -0.812317 1441913314 -0.481689 0.314636 0.095703 -0.812317 1441913314 -0.481689 0.314636 0.095703 -0.812317 1441913314 -0.481689 0.314636 0.095703 -0.812317 1441913314 -0.381470 0.395020 0.024841 -0.835388 1441913314 -0.381470 0.395020 0.024841 -0.835388 1441913314 -0.381470 0.395020 0.024841 -0.835388 1441913314 -0.381470 0.395020 0.024841 -0.835388 1441913314 -0.381470 0.395020 0.024841 -0.835388 1441913314 -0.381470 0.395020 0.024841 -0.835388 1441913314 -0.381470 0.395020 0.024841 -0.835388 1441913314 -0.271606 0.467041 -0.095154 -0.836121 1441913314 -0.271606 0.467041 -0.095154 -0.836121 1441913314 -0.271606 0.467041 -0.095154 -0.836121 1441913314 -0.271606 0.467041 -0.095154 -0.836121 1441913314 -0.271606 0.467041 -0.095154 -0.836121 1441913314 -0.271606 0.467041 -0.095154 -0.836121 1441913314 -0.154846 0.529602 -0.201965 -0.809204 1441913314 -0.154846 0.529602 -0.201965 -0.809204 1441913314 -0.154846 0.529602 -0.201965 -0.809204 1441913314 -0.154846 0.529602 -0.201965 -0.809204 1441913314 -0.154846 0.529602 -0.201965 -0.809204 1441913314 -0.154846 0.529602 -0.201965 -0.809204 1441913314 -0.154846 0.529602 -0.201965 -0.809204 1441913314 -0.032043 0.573425 -0.326782 -0.750610 1441913314 -0.032043 0.573425 -0.326782 -0.750610 1441913314 -0.032043 0.573425 -0.326782 -0.750610 1441913314 -0.032043 0.573425 -0.326782 -0.750610 1441913314 -0.032043 0.573425 -0.326782 -0.750610 1441913314 0.122192 0.592590 -0.422180 -0.674988 1441913314 0.122192 0.592590 -0.422180 -0.674988 1441913314 0.122192 0.592590 -0.422180 -0.674988 1441913314 0.122192 0.592590 -0.422180 -0.674988 1441913314 0.122192 0.592590 -0.422180 -0.674988 1441913314 0.122192 0.592590 -0.422180 -0.674988 1441913314 0.122192 0.592590 -0.422180 -0.674988 1441913314 0.238403 0.569458 -0.491943 -0.613892 1441913314 0.238403 0.569458 -0.491943 -0.613892 1441913314 0.238403 0.569458 -0.491943 -0.613892 1441913315 0.238403 0.569458 -0.491943 -0.613892 1441913315 0.238403 0.569458 -0.491943 -0.613892 1441913315 0.238403 0.569458 -0.491943 -0.613892 1441913315 0.238403 0.569458 -0.491943 -0.613892 1441913315 0.309082 0.533020 -0.542969 -0.570618 1441913315 0.309082 0.533020 -0.542969 -0.570618 1441913315 0.309082 0.533020 -0.542969 -0.570618 1441913315 0.309082 0.533020 -0.542969 -0.570618 1441913315 0.330933 0.514282 -0.558777 -0.560181 1441913315 0.330933 0.514282 -0.558777 -0.560181 1441913315 0.330933 0.514282 -0.558777 -0.560181 1441913315 0.330933 0.514282 -0.558777 -0.560181 1441913315 0.292175 0.534546 -0.549011 -0.572205 1441913315 0.292175 0.534546 -0.549011 -0.572205 1441913315 0.292175 0.534546 -0.549011 -0.572205 1441913315 0.292175 0.534546 -0.549011 -0.572205 1441913315 0.292175 0.534546 -0.549011 -0.572205 1441913315 0.292175 0.534546 -0.549011 -0.572205 1441913315 0.292175 0.534546 -0.549011 -0.572205 1441913315 0.235657 0.558228 -0.513062 -0.607971 1441913315 0.235657 0.558228 -0.513062 -0.607971 1441913315 0.235657 0.558228 -0.513062 -0.607971 1441913315 0.235657 0.558228 -0.513062 -0.607971 1441913315 0.235657 0.558228 -0.513062 -0.607971 1441913315 0.235657 0.558228 -0.513062 -0.607971 1441913315 0.160217 0.583862 -0.461670 -0.648315 1441913315 0.160217 0.583862 -0.461670 -0.648315 1441913315 0.160217 0.583862 -0.461670 -0.648315 1441913315 0.160217 0.583862 -0.461670 -0.648315 1441913315 0.160217 0.583862 -0.461670 -0.648315 1441913315 0.160217 0.583862 -0.461670 -0.648315 1441913315 0.064392 0.598633 -0.388794 -0.697388 1441913315 0.064392 0.598633 -0.388794 -0.697388 1441913315 0.064392 0.598633 -0.388794 -0.697388 1441913315 0.064392 0.598633 -0.388794 -0.697388 1441913315 0.064392 0.598633 -0.388794 -0.697388 1441913315 0.064392 0.598633 -0.388794 -0.697388 1441913315 0.064392 0.598633 -0.388794 -0.697388 1441913315 -0.079163 0.580994 -0.328491 -0.740479 1441913315 -0.079163 0.580994 -0.328491 -0.740479 1441913315 -0.079163 0.580994 -0.328491 -0.740479 1441913315 -0.079163 0.580994 -0.328491 -0.740479 1441913315 -0.079163 0.580994 -0.328491 -0.740479 1441913315 -0.079163 0.580994 -0.328491 -0.740479 1441913315 -0.246338 0.501587 -0.279480 -0.780823 1441913315 -0.246338 0.501587 -0.279480 -0.780823 1441913315 -0.246338 0.501587 -0.279480 -0.780823 1441913315 -0.246338 0.501587 -0.279480 -0.780823 1441913315 -0.246338 0.501587 -0.279480 -0.780823 1441913315 -0.246338 0.501587 -0.279480 -0.780823 1441913315 -0.246338 0.501587 -0.279480 -0.780823 1441913315 -0.399963 0.381409 -0.220520 -0.803711 1441913315 -0.399963 0.381409 -0.220520 -0.803711 1441913315 -0.399963 0.381409 -0.220520 -0.803711 1441913315 -0.399963 0.381409 -0.220520 -0.803711 1441913315 -0.399963 0.381409 -0.220520 -0.803711 1441913315 -0.524597 0.239197 -0.118103 -0.808533 1441913315 -0.524597 0.239197 -0.118103 -0.808533 1441913315 -0.524597 0.239197 -0.118103 -0.808533 1441913315 -0.524597 0.239197 -0.118103 -0.808533 1441913315 -0.524597 0.239197 -0.118103 -0.808533 1441913315 -0.524597 0.239197 -0.118103 -0.808533 1441913315 -0.629272 0.044006 -0.049866 -0.774414 1441913315 -0.629272 0.044006 -0.049866 -0.774414 1441913315 -0.629272 0.044006 -0.049866 -0.774414 1441913315 -0.629272 0.044006 -0.049866 -0.774414 1441913315 -0.629272 0.044006 -0.049866 -0.774414 1441913315 -0.629272 0.044006 -0.049866 -0.774414 1441913315 -0.629272 0.044006 -0.049866 -0.774414 1441913315 -0.676636 -0.055481 -0.075745 -0.730347 1441913315 -0.676636 -0.055481 -0.075745 -0.730347 1441913315 -0.676636 -0.055481 -0.075745 -0.730347 1441913315 -0.676636 -0.055481 -0.075745 -0.730347 1441913315 -0.676636 -0.055481 -0.075745 -0.730347 1441913315 -0.676636 -0.055481 -0.075745 -0.730347 1441913315 -0.665161 -0.033752 -0.020813 -0.745728 1441913315 -0.665161 -0.033752 -0.020813 -0.745728 1441913315 -0.665161 -0.033752 -0.020813 -0.745728 1441913315 -0.665161 -0.033752 -0.020813 -0.745728 1441913315 -0.665161 -0.033752 -0.020813 -0.745728 1441913315 -0.665161 -0.033752 -0.020813 -0.745728 1441913315 -0.639587 0.043762 0.039185 -0.766541 1441913315 -0.600281 0.133545 0.085815 -0.783936 1441913315 -0.600281 0.133545 0.085815 -0.783936 1441913315 -0.600281 0.133545 0.085815 -0.783936 1441913315 -0.600281 0.133545 0.085815 -0.783936 1441913315 -0.530029 0.230530 0.109314 -0.808777 1441913315 -0.530029 0.230530 0.109314 -0.808777 1441913315 -0.530029 0.230530 0.109314 -0.808777 1441913315 -0.530029 0.230530 0.109314 -0.808777 1441913315 -0.530029 0.230530 0.109314 -0.808777 1441913315 -0.530029 0.230530 0.109314 -0.808777 1441913315 -0.430237 0.323792 0.091309 -0.837708 1441913315 -0.430237 0.323792 0.091309 -0.837708 1441913315 -0.430237 0.323792 0.091309 -0.837708 1441913315 -0.430237 0.323792 0.091309 -0.837708 1441913315 -0.430237 0.323792 0.091309 -0.837708 1441913315 -0.309814 0.417297 0.025085 -0.854004 1441913315 -0.309814 0.417297 0.025085 -0.854004 1441913315 -0.309814 0.417297 0.025085 -0.854004 1441913316 -0.309814 0.417297 0.025085 -0.854004 1441913316 -0.309814 0.417297 0.025085 -0.854004 1441913316 -0.309814 0.417297 0.025085 -0.854004 1441913316 -0.159546 0.499756 -0.056580 -0.849487 1441913316 -0.159546 0.499756 -0.056580 -0.849487 1441913316 -0.159546 0.499756 -0.056580 -0.849487 1441913316 -0.159546 0.499756 -0.056580 -0.849487 1441913316 -0.159546 0.499756 -0.056580 -0.849487 1441913316 -0.159546 0.499756 -0.056580 -0.849487 1441913316 0.000122 0.549072 -0.121765 -0.826843 1441913316 0.000122 0.549072 -0.121765 -0.826843 1441913316 0.000122 0.549072 -0.121765 -0.826843 1441913316 0.000122 0.549072 -0.121765 -0.826843 1441913316 0.000122 0.549072 -0.121765 -0.826843 1441913316 0.000122 0.549072 -0.121765 -0.826843 1441913316 0.145325 0.564209 -0.231995 -0.778931 1441913316 0.145325 0.564209 -0.231995 -0.778931 1441913316 0.145325 0.564209 -0.231995 -0.778931 1441913316 0.145325 0.564209 -0.231995 -0.778931 1441913316 0.145325 0.564209 -0.231995 -0.778931 1441913316 0.145325 0.564209 -0.231995 -0.778931 1441913316 0.145325 0.564209 -0.231995 -0.778931 1441913316 0.277466 0.548096 -0.358582 -0.702881 1441913316 0.277466 0.548096 -0.358582 -0.702881 1441913316 0.277466 0.548096 -0.358582 -0.702881 1441913316 0.277466 0.548096 -0.358582 -0.702881 1441913316 0.277466 0.548096 -0.358582 -0.702881 1441913316 0.349182 0.521240 -0.478271 -0.614502 1441913316 0.349182 0.521240 -0.478271 -0.614502 1441913316 0.349182 0.521240 -0.478271 -0.614502 1441913316 0.349182 0.521240 -0.478271 -0.614502 1441913316 0.349182 0.521240 -0.478271 -0.614502 1441913316 0.349182 0.521240 -0.478271 -0.614502 1441913316 0.349182 0.521240 -0.478271 -0.614502 1441913316 0.345581 0.514587 -0.519104 -0.588562 1441913316 0.345581 0.514587 -0.519104 -0.588562 1441913316 0.345581 0.514587 -0.519104 -0.588562 1441913316 0.345581 0.514587 -0.519104 -0.588562 1441913316 0.345581 0.514587 -0.519104 -0.588562 1441913316 0.345581 0.514587 -0.519104 -0.588562 1441913316 0.293457 0.530273 -0.490417 -0.626282 1441913316 0.293457 0.530273 -0.490417 -0.626282 1441913316 0.293457 0.530273 -0.490417 -0.626282 1441913316 0.293457 0.530273 -0.490417 -0.626282 1441913316 0.293457 0.530273 -0.490417 -0.626282 1441913316 0.293457 0.530273 -0.490417 -0.626282 1441913316 0.293457 0.530273 -0.490417 -0.626282 1441913316 0.227234 0.550110 -0.441956 -0.671143 1441913316 0.227234 0.550110 -0.441956 -0.671143 1441913316 0.227234 0.550110 -0.441956 -0.671143 1441913316 0.227234 0.550110 -0.441956 -0.671143 1441913316 0.227234 0.550110 -0.441956 -0.671143 1441913316 0.227234 0.550110 -0.441956 -0.671143 1441913316 0.149597 0.576355 -0.394531 -0.699890 1441913316 0.149597 0.576355 -0.394531 -0.699890 1441913316 0.149597 0.576355 -0.394531 -0.699890 1441913316 0.149597 0.576355 -0.394531 -0.699890 1441913316 0.149597 0.576355 -0.394531 -0.699890 1441913316 0.149597 0.576355 -0.394531 -0.699890 1441913316 0.149597 0.576355 -0.394531 -0.699890 1441913316 0.045959 0.597473 -0.328430 -0.730103 1441913316 0.045959 0.597473 -0.328430 -0.730103 1441913316 0.045959 0.597473 -0.328430 -0.730103 1441913316 0.045959 0.597473 -0.328430 -0.730103 1441913316 0.045959 0.597473 -0.328430 -0.730103 1441913316 -0.087341 0.588928 -0.225769 -0.771118 1441913316 -0.087341 0.588928 -0.225769 -0.771118 1441913316 -0.087341 0.588928 -0.225769 -0.771118 1441913316 -0.087341 0.588928 -0.225769 -0.771118 1441913316 -0.087341 0.588928 -0.225769 -0.771118 1441913316 -0.087341 0.588928 -0.225769 -0.771118 1441913316 -0.087341 0.588928 -0.225769 -0.771118 1441913316 -0.234192 0.545288 -0.124146 -0.795288 1441913316 -0.234192 0.545288 -0.124146 -0.795288 1441913316 -0.234192 0.545288 -0.124146 -0.795288 1441913316 -0.234192 0.545288 -0.124146 -0.795288 1441913316 -0.234192 0.545288 -0.124146 -0.795288 1441913316 -0.234192 0.545288 -0.124146 -0.795288 1441913316 -0.234192 0.545288 -0.124146 -0.795288 1441913316 -0.385010 0.443054 -0.036621 -0.808838 1441913316 -0.385010 0.443054 -0.036621 -0.808838 1441913316 -0.385010 0.443054 -0.036621 -0.808838 1441913316 -0.385010 0.443054 -0.036621 -0.808838 1441913316 -0.385010 0.443054 -0.036621 -0.808838 1441913316 -0.385010 0.443054 -0.036621 -0.808838 1441913316 -0.510376 0.311890 0.051819 -0.799744 1441913316 -0.510376 0.311890 0.051819 -0.799744 1441913316 -0.510376 0.311890 0.051819 -0.799744 1441913316 -0.510376 0.311890 0.051819 -0.799744 1441913316 -0.510376 0.311890 0.051819 -0.799744 1441913316 -0.510376 0.311890 0.051819 -0.799744 1441913316 -0.603821 0.178284 0.088196 -0.771912 1441913316 -0.603821 0.178284 0.088196 -0.771912 1441913316 -0.603821 0.178284 0.088196 -0.771912 1441913316 -0.603821 0.178284 0.088196 -0.771912 1441913316 -0.603821 0.178284 0.088196 -0.771912 1441913316 -0.603821 0.178284 0.088196 -0.771912 1441913316 -0.603821 0.178284 0.088196 -0.771912 1441913316 -0.643188 0.112793 0.122070 -0.747498 1441913316 -0.643188 0.112793 0.122070 -0.747498 1441913316 -0.643188 0.112793 0.122070 -0.747498 1441913316 -0.643188 0.112793 0.122070 -0.747498 1441913316 -0.643188 0.112793 0.122070 -0.747498 1441913316 -0.643188 0.112793 0.122070 -0.747498 1441913316 -0.641602 0.091003 0.143250 -0.748047 1441913316 -0.641602 0.091003 0.143250 -0.748047 1441913316 -0.641602 0.091003 0.143250 -0.748047 1441913316 -0.641602 0.091003 0.143250 -0.748047 1441913316 -0.641602 0.091003 0.143250 -0.748047 1441913316 -0.631104 0.101990 0.143982 -0.755371 1441913316 -0.631104 0.101990 0.143982 -0.755371 1441913317 -0.631104 0.101990 0.143982 -0.755371 1441913317 -0.631104 0.101990 0.143982 -0.755371 1441913317 -0.610840 0.137878 0.140808 -0.766846 1441913317 -0.610840 0.137878 0.140808 -0.766846 1441913317 -0.610840 0.137878 0.140808 -0.766846 1441913317 -0.610840 0.137878 0.140808 -0.766846 1441913317 -0.610840 0.137878 0.140808 -0.766846 1441913317 -0.610840 0.137878 0.140808 -0.766846 1441913317 -0.568909 0.199036 0.132690 -0.786865 1441913317 -0.568909 0.199036 0.132690 -0.786865 1441913317 -0.568909 0.199036 0.132690 -0.786865 1441913317 -0.568909 0.199036 0.132690 -0.786865 1441913317 -0.568909 0.199036 0.132690 -0.786865 1441913317 -0.568909 0.199036 0.132690 -0.786865 1441913317 -0.497559 0.271851 0.097839 -0.817932 1441913317 -0.497559 0.271851 0.097839 -0.817932 1441913317 -0.497559 0.271851 0.097839 -0.817932 1441913317 -0.497559 0.271851 0.097839 -0.817932 1441913317 -0.497559 0.271851 0.097839 -0.817932 1441913317 -0.497559 0.271851 0.097839 -0.817932 1441913317 -0.497559 0.271851 0.097839 -0.817932 1441913317 -0.403625 0.348816 0.029114 -0.845337 1441913317 -0.403625 0.348816 0.029114 -0.845337 1441913317 -0.403625 0.348816 0.029114 -0.845337 1441913317 -0.403625 0.348816 0.029114 -0.845337 1441913317 -0.403625 0.348816 0.029114 -0.845337 1441913317 -0.403625 0.348816 0.029114 -0.845337 1441913317 -0.403625 0.348816 0.029114 -0.845337 1441913317 -0.296082 0.431274 -0.076416 -0.848877 1441913317 -0.296082 0.431274 -0.076416 -0.848877 1441913317 -0.296082 0.431274 -0.076416 -0.848877 1441913317 -0.296082 0.431274 -0.076416 -0.848877 1441913317 -0.296082 0.431274 -0.076416 -0.848877 1441913317 -0.296082 0.431274 -0.076416 -0.848877 1441913317 -0.168091 0.512268 -0.161255 -0.826660 1441913317 -0.168091 0.512268 -0.161255 -0.826660 1441913317 -0.168091 0.512268 -0.161255 -0.826660 1441913317 -0.168091 0.512268 -0.161255 -0.826660 1441913317 -0.168091 0.512268 -0.161255 -0.826660 1441913317 -0.168091 0.512268 -0.161255 -0.826660 1441913317 -0.033142 0.565918 -0.260315 -0.781616 1441913317 -0.033142 0.565918 -0.260315 -0.781616 1441913317 -0.033142 0.565918 -0.260315 -0.781616 1441913317 -0.033142 0.565918 -0.260315 -0.781616 1441913317 -0.033142 0.565918 -0.260315 -0.781616 1441913317 -0.033142 0.565918 -0.260315 -0.781616 1441913317 -0.033142 0.565918 -0.260315 -0.781616 1441913317 0.106689 0.593323 -0.367310 -0.708313 1441913317 0.106689 0.593323 -0.367310 -0.708313 1441913317 0.106689 0.593323 -0.367310 -0.708313 1441913317 0.106689 0.593323 -0.367310 -0.708313 1441913317 0.106689 0.593323 -0.367310 -0.708313 1441913317 0.106689 0.593323 -0.367310 -0.708313 1441913317 0.231201 0.576782 -0.428528 -0.655945 1441913317 0.231201 0.576782 -0.428528 -0.655945 1441913317 0.231201 0.576782 -0.428528 -0.655945 1441913317 0.231201 0.576782 -0.428528 -0.655945 1441913317 0.231201 0.576782 -0.428528 -0.655945 1441913317 0.231201 0.576782 -0.428528 -0.655945 1441913317 0.231201 0.576782 -0.428528 -0.655945 1441913317 0.306091 0.532410 -0.479675 -0.626709 1441913317 0.306091 0.532410 -0.479675 -0.626709 1441913317 0.306091 0.532410 -0.479675 -0.626709 1441913317 0.306091 0.532410 -0.479675 -0.626709 1441913317 0.306091 0.532410 -0.479675 -0.626709 1441913317 0.359192 0.483887 -0.531738 -0.595093 1441913317 0.359192 0.483887 -0.531738 -0.595093 1441913317 0.386047 0.455078 -0.538269 -0.595093 1441913317 0.386047 0.455078 -0.538269 -0.595093 1441913317 0.386047 0.455078 -0.538269 -0.595093 1441913317 0.386047 0.455078 -0.538269 -0.595093 1441913317 0.386047 0.455078 -0.538269 -0.595093 1441913317 0.386047 0.455078 -0.538269 -0.595093 1441913317 0.369812 0.463440 -0.500488 -0.630859 1441913317 0.369812 0.463440 -0.500488 -0.630859 1441913317 0.369812 0.463440 -0.500488 -0.630859 1441913317 0.369812 0.463440 -0.500488 -0.630859 1441913317 0.369812 0.463440 -0.500488 -0.630859 1441913317 0.369812 0.463440 -0.500488 -0.630859 1441913317 0.369812 0.463440 -0.500488 -0.630859 1441913317 0.319275 0.502930 -0.429504 -0.678711 1441913317 0.319275 0.502930 -0.429504 -0.678711 1441913317 0.319275 0.502930 -0.429504 -0.678711 1441913317 0.319275 0.502930 -0.429504 -0.678711 1441913317 0.319275 0.502930 -0.429504 -0.678711 1441913317 0.319275 0.502930 -0.429504 -0.678711 1441913317 0.231201 0.557861 -0.359497 -0.711426 1441913317 0.231201 0.557861 -0.359497 -0.711426 1441913317 0.231201 0.557861 -0.359497 -0.711426 1441913317 0.231201 0.557861 -0.359497 -0.711426 1441913317 0.231201 0.557861 -0.359497 -0.711426 1441913317 0.231201 0.557861 -0.359497 -0.711426 1441913317 0.231201 0.557861 -0.359497 -0.711426 1441913317 0.096252 0.591614 -0.270386 -0.753418 1441913317 0.096252 0.591614 -0.270386 -0.753418 1441913317 0.096252 0.591614 -0.270386 -0.753418 1441913317 0.096252 0.591614 -0.270386 -0.753418 1441913317 0.096252 0.591614 -0.270386 -0.753418 1441913317 0.096252 0.591614 -0.270386 -0.753418 1441913317 -0.071228 0.585144 -0.165161 -0.790771 1441913317 -0.071228 0.585144 -0.165161 -0.790771 1441913317 -0.071228 0.585144 -0.165161 -0.790771 1441913317 -0.071228 0.585144 -0.165161 -0.790771 1441913317 -0.071228 0.585144 -0.165161 -0.790771 1441913317 -0.071228 0.585144 -0.165161 -0.790771 1441913317 -0.071228 0.585144 -0.165161 -0.790771 1441913317 -0.273438 0.506897 -0.094238 -0.812073 1441913317 -0.273438 0.506897 -0.094238 -0.812073 1441913317 -0.273438 0.506897 -0.094238 -0.812073 1441913317 -0.273438 0.506897 -0.094238 -0.812073 1441913317 -0.273438 0.506897 -0.094238 -0.812073 1441913317 -0.273438 0.506897 -0.094238 -0.812073 1441913318 -0.273438 0.506897 -0.094238 -0.812073 1441913318 -0.470337 0.341309 -0.047363 -0.812439 1441913318 -0.470337 0.341309 -0.047363 -0.812439 1441913318 -0.470337 0.341309 -0.047363 -0.812439 1441913318 -0.470337 0.341309 -0.047363 -0.812439 1441913318 -0.470337 0.341309 -0.047363 -0.812439 1441913318 -0.470337 0.341309 -0.047363 -0.812439 1441913318 -0.608154 0.154175 0.014893 -0.778625 1441913318 -0.608154 0.154175 0.014893 -0.778625 1441913318 -0.608154 0.154175 0.014893 -0.778625 1441913318 -0.608154 0.154175 0.014893 -0.778625 1441913318 -0.652649 0.116516 0.067932 -0.745605 1441913318 -0.652649 0.116516 0.067932 -0.745605 1441913318 -0.652649 0.116516 0.067932 -0.745605 1441913318 -0.652649 0.116516 0.067932 -0.745605 1441913318 -0.652649 0.116516 0.067932 -0.745605 1441913318 -0.652649 0.116516 0.067932 -0.745605 1441913318 -0.652649 0.116516 0.067932 -0.745605 1441913318 -0.647583 0.072693 0.086853 -0.753601 1441913318 
-0.601135 -0.185913 0.630066 -0.455139 1441913320 -0.601135 -0.185913 0.630066 -0.455139 1441913320 -0.601135 -0.185913 0.630066 -0.455139 1441913320 -0.601135 -0.185913 0.630066 -0.455139 1441913320 -0.601624 -0.189331 0.623901 -0.461487 1441913320 -0.601624 -0.189331 0.623901 -0.461487 1441913320 -0.601624 -0.189331 0.623901 -0.461487 1441913320 -0.601624 -0.189331 0.623901 -0.461487 1441913320 -0.601624 -0.189331 0.623901 -0.461487 1441913320 -0.601807 -0.191162 0.619019 -0.467102 1441913320 -0.601807 -0.191162 0.619019 -0.467102 1441913320 -0.601807 -0.191162 0.619019 -0.467102 1441913320 -0.601807 -0.191162 0.619019 -0.467102 1441913320 -0.604309 -0.183838 0.621094 -0.464050 1441913320 -0.604309 -0.183838 0.621094 -0.464050 1441913320 -0.604309 -0.183838 0.621094 -0.464050 1441913320 -0.604309 -0.183838 0.621094 -0.464050 1441913320 -0.604309 -0.183838 0.621094 -0.464050 1441913320 -0.604309 -0.183838 0.621094 -0.464050 1441913320 -0.608032 -0.175110 0.624939 -0.457275 1441913320 -0.608032 -0.175110 0.624939 -0.457275 1441913320 -0.608032 -0.175110 0.624939 -0.457275 1441913320 -0.608032 -0.175110 0.624939 -0.457275 1441913320 -0.608032 -0.175110 0.624939 -0.457275 1441913320 -0.608032 -0.175110 0.624939 -0.457275 1441913320 -0.610352 -0.169678 0.626282 -0.454468 1441913320 -0.610352 -0.169678 0.626282 -0.454468 1441913320 -0.610352 -0.169678 0.626282 -0.454468 1441913320 -0.610352 -0.169678 0.626282 -0.454468 1441913320 -0.610352 -0.169678 0.626282 -0.454468 1441913320 -0.610352 -0.169678 0.626282 -0.454468 1441913320 -0.607483 -0.175354 0.622131 -0.461670 1441913320 -0.607483 -0.175354 0.622131 -0.461670 1441913320 -0.600769 -0.191040 0.611633 -0.478027 1441913320 -0.600769 -0.191040 0.611633 -0.478027 1441913320 -0.600769 -0.191040 0.611633 -0.478027 1441913320 -0.599060 -0.206360 0.601440 -0.486694 1441913320 -0.599060 -0.206360 0.601440 -0.486694 1441913320 -0.599060 -0.206360 0.601440 -0.486694 1441913320 -0.599060 -0.206360 0.601440 -0.486694 1441913320 -0.599060 -0.206360 0.601440 -0.486694 1441913320 -0.599060 -0.206360 0.601440 -0.486694 1441913320 -0.597595 -0.220581 0.594116 -0.491272 1441913320 -0.597595 -0.220581 0.594116 -0.491272 1441913320 -0.597595 -0.220581 0.594116 -0.491272 1441913320 -0.597595 -0.220581 0.594116 -0.491272 1441913320 -0.589844 -0.240723 0.585754 -0.501038 1441913320 -0.589844 -0.240723 0.585754 -0.501038 1441913321 -0.589844 -0.240723 0.585754 -0.501038 1441913321 -0.589844 -0.240723 0.585754 -0.501038 1441913321 -0.589844 -0.240723 0.585754 -0.501038 1441913321 -0.589844 -0.240723 0.585754 -0.501038 1441913321 -0.583069 -0.258362 0.578064 -0.509094 1441913321 -0.583069 -0.258362 0.578064 -0.509094 1441913321 -0.583069 -0.258362 0.578064 -0.509094 1441913321 -0.583069 -0.258362 0.578064 -0.509094 1441913321 -0.583069 -0.258362 0.578064 -0.509094 1441913321 -0.581421 -0.265808 0.574341 -0.511353 1441913321 -0.581421 -0.265808 0.574341 -0.511353 1441913321 -0.581421 -0.265808 0.574341 -0.511353 1441913321 -0.581421 -0.265808 0.574341 -0.511353 1441913321 -0.581421 -0.265808 0.574341 -0.511353 1441913321 -0.578125 -0.271423 0.573792 -0.512756 1441913321 -0.578125 -0.271423 0.573792 -0.512756 1441913321 -0.571228 -0.281372 0.570679 -0.518555 1441913321 -0.571228 -0.281372 0.570679 -0.518555 1441913321 -0.571228 -0.281372 0.570679 -0.518555 1441913321 -0.571228 -0.281372 0.570679 -0.518555 1441913321 -0.571228 -0.281372 0.570679 -0.518555 1441913321 -0.571228 -0.281372 0.570679 -0.518555 1441913321 -0.563599 -0.292847 0.565308 -0.526367 1441913321 -0.563599 -0.292847 0.565308 -0.526367 1441913321 -0.563599 -0.292847 0.565308 -0.526367 1441913321 -0.563599 -0.292847 0.565308 -0.526367 1441913321 -0.556274 -0.304077 0.559753 -0.533691 1441913321 -0.556274 -0.304077 0.559753 -0.533691 1441913321 -0.556274 -0.304077 0.559753 -0.533691 1441913321 -0.556274 -0.304077 0.559753 -0.533691 1441913321 -0.556274 -0.304077 0.559753 -0.533691 1441913321 -0.556274 -0.304077 0.559753 -0.533691 1441913321 -0.549927 -0.312317 0.555420 -0.540039 1441913321 -0.549927 -0.312317 0.555420 -0.540039 1441913321 -0.549927 -0.312317 0.555420 -0.540039 1441913321 -0.549927 -0.312317 0.555420 -0.540039 1441913321 -0.549927 -0.312317 0.555420 -0.540039 1441913321 -0.549927 -0.312317 0.555420 -0.540039 1441913321 -0.549927 -0.312317 0.555420 -0.540039 1441913321 -0.544128 -0.318359 0.551453 -0.546326 1441913321 -0.544128 -0.318359 0.551453 -0.546326 1441913321 -0.544128 -0.318359 0.551453 -0.546326 1441913321 -0.544128 -0.318359 0.551453 -0.546326 1441913321 -0.544128 -0.318359 0.551453 -0.546326 1441913321 -0.538879 -0.324219 0.547546 -0.552002 1441913321 -0.538879 -0.324219 0.547546 -0.552002 1441913321 -0.538879 -0.324219 0.547546 -0.552002 1441913321 -0.538879 -0.324219 0.547546 -0.552002 1441913321 -0.538879 -0.324219 0.547546 -0.552002 1441913321 -0.538879 -0.324219 0.547546 -0.552002 1441913321 -0.533691 -0.330872 0.542969 -0.557617 1441913321 -0.533691 -0.330872 0.542969 -0.557617 1441913321 -0.533691 -0.330872 0.542969 -0.557617 1441913321 -0.533691 -0.330872 0.542969 -0.557617 1441913321 -0.533691 -0.330872 0.542969 -0.557617 1441913321 -0.533691 -0.330872 0.542969 -0.557617 1441913321 -0.528320 -0.338501 0.535889 -0.565002 1441913321 -0.528320 -0.338501 0.535889 -0.565002 1441913321 -0.528320 -0.338501 0.535889 -0.565002 1441913321 -0.528320 -0.338501 0.535889 -0.565002 1441913321 -0.528320 -0.338501 0.535889 -0.565002 1441913321 -0.524719 -0.344788 0.528442 -0.571472 1441913321 -0.524719 -0.344788 0.528442 -0.571472 1441913321 -0.524719 -0.344788 0.528442 -0.571472 1441913321 -0.524719 -0.344788 0.528442 -0.571472 1441913321 -0.524719 -0.344788 0.528442 -0.571472 1441913321 -0.524353 -0.346802 0.524109 -0.574585 1441913321 -0.524353 -0.346802 0.524109 -0.574585 1441913321 -0.524353 -0.346802 0.524109 -0.574585 1441913321 -0.524353 -0.346802 0.524109 -0.574585 1441913321 -0.524353 -0.346802 0.524109 -0.574585 1441913321 -0.524353 -0.346802 0.524109 -0.574585 1441913321 -0.526611 -0.342896 0.524780 -0.574219 1441913321 -0.526611 -0.342896 0.524780 -0.574219 1441913321 -0.526611 -0.342896 0.524780 -0.574219 1441913321 -0.526611 -0.342896 0.524780 -0.574219 1441913321 -0.526611 -0.342896 0.524780 -0.574219 1441913321 -0.526611 -0.342896 0.524780 -0.574219 1441913321 -0.529663 -0.336487 0.527832 -0.572449 1441913321 -0.529663 -0.336487 0.527832 -0.572449 1441913321 -0.529663 -0.336487 0.527832 -0.572449 1441913321 -0.529663 -0.336487 0.527832 -0.572449 1441913321 -0.529663 -0.336487 0.527832 -0.572449 1441913321 -0.534485 -0.328308 0.531433 -0.569336 1441913321 -0.534485 -0.328308 0.531433 -0.569336 1441913321 -0.534485 -0.328308 0.531433 -0.569336 1441913321 -0.534485 -0.328308 0.531433 -0.569336 1441913321 -0.534485 -0.328308 0.531433 -0.569336 1441913321 -0.534485 -0.328308 0.531433 -0.569336 1441913321 -0.541321 -0.317261 0.537231 -0.563660 1441913321 -0.541321 -0.317261 0.537231 -0.563660 1441913321 -0.541321 -0.317261 0.537231 -0.563660 1441913321 -0.541321 -0.317261 0.537231 -0.563660 1441913321 -0.541321 -0.317261 0.537231 -0.563660 1441913321 -0.541321 -0.317261 0.537231 -0.563660 1441913321 -0.549011 -0.303467 0.546204 -0.555237 1441913321 -0.549011 -0.303467 0.546204 -0.555237 1441913321 -0.549011 -0.303467 0.546204 -0.555237 1441913321 -0.549011 -0.303467 0.546204 -0.555237 1441913322 -0.549011 -0.303467 0.546204 -0.555237 1441913322 -0.549011 -0.303467 0.546204 -0.555237 1441913322 -0.557861 -0.287476 0.557190 -0.543823 1441913322 -0.557861 -0.287476 0.557190 -0.543823 1441913322 -0.557861 -0.287476 0.557190 -0.543823 1441913322 -0.557861 -0.287476 0.557190 -0.543823 1441913322 -0.567200 -0.271729 0.566956 -0.531982 1441913322 -0.567200 -0.271729 0.566956 -0.531982 1441913322 -0.567200 -0.271729 0.566956 -0.531982 1441913322 -0.567200 -0.271729 0.566956 -0.531982 1441913322 -0.567200 -0.271729 0.566956 -0.531982 1441913322 -0.567200 -0.271729 0.566956 -0.531982 1441913322 -0.574646 -0.262878 0.574890 -0.519775 1441913322 -0.574646 -0.262878 0.574890 -0.519775 1441913322 -0.574646 -0.262878 0.574890 -0.519775 1441913322 -0.574646 -0.262878 0.574890 -0.519775 1441913322 -0.574646 -0.262878 0.574890 -0.519775 1441913322 -0.574646 -0.262878 0.574890 -0.519775 1441913322 -0.579773 -0.259827 0.581360 -0.508362 1441913322 -0.579773 -0.259827 0.581360 -0.508362 1441913322 -0.579773 -0.259827 0.581360 -0.508362 1441913322 -0.579773 -0.259827 0.581360 -0.508362 1441913322 -0.579773 -0.259827 0.581360 -0.508362 1441913322 -0.579773 -0.259827 0.581360 -0.508362 1441913322 -0.576965 -0.268616 0.578430 -0.510254 1441913322 -0.576965 -0.268616 0.578430 -0.510254 1441913322 -0.576965 -0.268616 0.578430 -0.510254 1441913322 -0.576965 -0.268616 0.578430 -0.510254 1441913322 -0.566406 -0.291748 0.564697 -0.524597 1441913322 -0.566406 -0.291748 0.564697 -0.524597 1441913322 -0.566406 -0.291748 0.564697 -0.524597 1441913322 -0.566406 -0.291748 0.564697 -0.524597 1441913322 -0.566406 -0.291748 0.564697 -0.524597 1441913322 -0.555176 -0.312744 0.549133 -0.540833 1441913322 -0.555176 -0.312744 0.549133 -0.540833 1441913322 -0.555176 -0.312744 0.549133 -0.540833 1441913322 -0.555176 -0.312744 0.549133 -0.540833 1441913322 -0.555176 -0.312744 0.549133 -0.540833 1441913322 -0.555176 -0.312744 0.549133 -0.540833 1441913322 -0.555176 -0.312744 0.549133 -0.540833 1441913322 -0.545837 -0.322571 0.542725 -0.550903 1441913322 -0.545837 -0.322571 0.542725 -0.550903 1441913322 -0.545837 -0.322571 0.542725 -0.550903 1441913322 -0.545837 -0.322571 0.542725 -0.550903 1441913322 -0.545837 -0.322571 0.542725 -0.550903 1441913322 -0.537537 -0.328430 0.539795 -0.558411 1441913322 -0.537537 -0.328430 0.539795 -0.558411 1441913322 -0.537537 -0.328430 0.539795 -0.558411 1441913322 -0.537537 -0.328430 0.539795 -0.558411 1441913322 -0.537537 -0.328430 0.539795 -0.558411 1441913322 -0.537537 -0.328430 0.539795 -0.558411 1441913322 -0.532593 -0.335388 0.535278 -0.563416 1441913322 -0.532593 -0.335388 0.535278 -0.563416 1441913322 -0.532593 -0.335388 0.535278 -0.563416 1441913322 -0.532593 -0.335388 0.535278 -0.563416 1441913322 -0.532593 -0.335388 0.535278 -0.563416 1441913322 -0.532593 -0.335388 0.535278 -0.563416 1441913322 -0.532715 -0.339539 0.535889 -0.560181 1441913322 -0.532715 -0.339539 0.535889 -0.560181 1441913322 -0.532715 -0.339539 0.535889 -0.560181 1441913322 -0.532715 -0.339539 0.535889 -0.560181 1441913322 -0.532715 -0.339539 0.535889 -0.560181 1441913322 -0.532715 -0.339539 0.535889 -0.560181 1441913322 -0.533203 -0.345337 0.535278 -0.556763 1441913322 -0.533203 -0.345337 0.535278 -0.556763 1441913322 -0.533203 -0.345337 0.535278 -0.556763 1441913322 -0.533203 -0.345337 0.535278 -0.556763 1441913322 -0.533203 -0.345337 0.535278 -0.556763 1441913322 -0.527466 -0.354675 0.528442 -0.562866 1441913322 -0.527466 -0.354675 0.528442 -0.562866 1441913322 -0.527466 -0.354675 0.528442 -0.562866 1441913322 -0.527466 -0.354675 0.528442 -0.562866 1441913322 -0.527466 -0.354675 0.528442 -0.562866 1441913322 -0.527466 -0.354675 0.528442 -0.562866 1441913322 -0.515869 -0.364685 0.514465 -0.579895 1441913322 -0.515869 -0.364685 0.514465 -0.579895 1441913322 -0.515869 -0.364685 0.514465 -0.579895 1441913322 -0.515869 -0.364685 0.514465 -0.579895 1441913322 -0.515869 -0.364685 0.514465 -0.579895 1441913322 -0.515869 -0.364685 0.514465 -0.579895 1441913322 -0.507507 -0.368225 0.504456 -0.593628 1441913322 -0.507507 -0.368225 0.504456 -0.593628 1441913322 -0.507507 -0.368225 0.504456 -0.593628 1441913322 -0.507507 -0.368225 0.504456 -0.593628 1441913322 -0.507507 -0.368225 0.504456 -0.593628 1441913322 -0.507507 -0.368225 0.504456 -0.593628 1441913322 -0.504333 -0.363220 0.502930 -0.600708 1441913322 -0.504333 -0.363220 0.502930 -0.600708 1441913322 -0.504333 -0.363220 0.502930 -0.600708 1441913322 -0.504333 -0.363220 0.502930 -0.600708 1441913322 -0.504333 -0.363220 0.502930 -0.600708 1441913322 -0.504333 -0.363220 0.502930 -0.600708 1441913322 -0.504089 -0.355957 0.504150 -0.604248 1441913322 -0.504089 -0.355957 0.504150 -0.604248 1441913322 -0.504089 -0.355957 0.504150 -0.604248 1441913322 -0.504089 -0.355957 0.504150 -0.604248 1441913322 -0.504089 -0.355957 0.504150 -0.604248 1441913322 -0.504089 -0.355957 0.504150 -0.604248 1441913322 -0.504944 -0.352478 0.505127 -0.604736 1441913322 -0.504944 -0.352478 0.505127 -0.604736 1441913322 -0.504944 -0.352478 0.505127 -0.604736 1441913322 -0.504944 -0.352478 0.505127 -0.604736 1441913323 -0.504944 -0.352478 0.505127 -0.604736 1441913323 -0.505310 -0.353210 0.507507 -0.602051 1441913323 -0.505310 -0.353210 0.507507 -0.602051 1441913323 -0.505310 -0.353210 0.507507 -0.602051 1441913323 -0.505310 -0.353210 0.507507 -0.602051 1441913323 -0.505310 -0.353210 0.507507 -0.602051 1441913323 -0.505310 -0.353210 0.507507 -0.602051 1441913323 -0.505371 -0.357178 0.508118 -0.599060 1441913323 -0.505371 -0.357178 0.508118 -0.599060 1441913323 -0.505371 -0.357178 0.508118 -0.599060 1441913323 -0.505371 -0.357178 0.508118 -0.599060 1441913323 -0.505371 -0.357178 0.508118 -0.599060 1441913323 -0.505371 -0.357178 0.508118 -0.599060 1441913323 -0.505371 -0.357178 0.508118 -0.599060 1441913323 -0.511719 -0.355591 0.510498 -0.592590 1441913323 -0.511719 -0.355591 0.510498 -0.592590 1441913323 -0.511719 -0.355591 0.510498 -0.592590 1441913323 -0.511719 -0.355591 0.510498 -0.592590 1441913323 -0.511719 -0.355591 0.510498 -0.592590 1441913323 -0.511719 -0.355591 0.510498 -0.592590 1441913323 -0.522461 -0.343140 0.519287 -0.582764 1441913323 -0.522461 -0.343140 0.519287 -0.582764 1441913323 -0.522461 -0.343140 0.519287 -0.582764 1441913323 -0.522461 -0.343140 0.519287 -0.582764 1441913323 -0.522461 -0.343140 0.519287 -0.582764 1441913323 -0.522461 -0.343140 0.519287 -0.582764 1441913323 -0.527832 -0.332947 0.526001 -0.577820 1441913323 -0.527832 -0.332947 0.526001 -0.577820 1441913323 -0.527832 -0.332947 0.526001 -0.577820 1441913323 -0.527832 -0.332947 0.526001 -0.577820 1441913323 -0.527832 -0.332947 0.526001 -0.577820 1441913323 -0.527832 -0.332947 0.526001 -0.577820 1441913323 -0.527832 -0.332947 0.526001 -0.577820 1441913323 -0.528809 -0.329285 0.526917 -0.578247 1441913323 -0.528809 -0.329285 0.526917 -0.578247 1441913323 -0.528809 -0.329285 0.526917 -0.578247 1441913323 -0.528809 -0.329285 0.526917 -0.578247 1441913323 -0.528809 -0.329285 0.526917 -0.578247 1441913323 -0.528809 -0.329285 0.526917 -0.578247 1441913323 -0.530334 -0.329651 0.527466 -0.576111 1441913323 -0.530334 -0.329651 0.527466 -0.576111 1441913323 -0.530334 -0.329651 0.527466 -0.576111 1441913323 -0.530334 -0.329651 0.527466 -0.576111 1441913323 -0.530334 -0.329651 0.527466 -0.576111 1441913323 -0.530334 -0.329651 0.527466 -0.576111 1441913323 -0.533142 -0.326294 0.530640 -0.572510 1441913323 -0.533142 -0.326294 0.530640 -0.572510 1441913323 -0.533142 -0.326294 0.530640 -0.572510 1441913323 -0.533142 -0.326294 0.530640 -0.572510 1441913323 -0.533142 -0.326294 0.530640 -0.572510 1441913323 -0.533142 -0.326294 0.530640 -0.572510 1441913323 -0.534241 -0.321899 0.532227 -0.572510 1441913323 -0.534241 -0.321899 0.532227 -0.572510 1441913323 -0.534241 -0.321899 0.532227 -0.572510 1441913323 -0.534241 -0.321899 0.532227 -0.572510 1441913323 -0.534241 -0.321899 0.532227 -0.572510 1441913323 -0.534241 -0.321899 0.532227 -0.572510 1441913323 -0.534668 -0.319641 0.533325 -0.572388 1441913323 -0.534668 -0.319641 0.533325 -0.572388 1441913323 -0.534668 -0.319641 0.533325 -0.572388 1441913323 -0.534668 -0.319641 0.533325 -0.572388 1441913323 -0.534668 -0.319641 0.533325 -0.572388 1441913323 -0.534668 -0.319641 0.533325 -0.572388 1441913323 -0.533752 -0.323425 0.531250 -0.573059 1441913323 -0.533752 -0.323425 0.531250 -0.573059 1441913323 -0.533752 -0.323425 0.531250 -0.573059 1441913323 -0.533752 -0.323425 0.531250 -0.573059 1441913323 -0.533752 -0.323425 0.531250 -0.573059 1441913323 -0.531616 -0.331055 0.526123 -0.575378 1441913323 -0.531616 -0.331055 0.526123 -0.575378 1441913323 -0.531616 -0.331055 0.526123 -0.575378 1441913323 -0.531616 -0.331055 0.526123 -0.575378 1441913323 -0.531616 -0.331055 0.526123 -0.575378 1441913323 -0.531616 -0.331055 0.526123 -0.575378 1441913323 -0.527466 -0.336365 0.526245 -0.575989 1441913323 -0.527466 -0.336365 0.526245 -0.575989 1441913323 -0.527466 -0.336365 0.526245 -0.575989 1441913323 -0.527466 -0.336365 0.526245 -0.575989 1441913323 -0.527466 -0.336365 0.526245 -0.575989 1441913323 -0.527466 -0.336365 0.526245 -0.575989 1441913323 -0.519104 -0.345093 0.524048 -0.580444 1441913323 -0.519104 -0.345093 0.524048 -0.580444 1441913323 -0.519104 -0.345093 0.524048 -0.580444 1441913323 -0.519104 -0.345093 0.524048 -0.580444 1441913323 -0.519104 -0.345093 0.524048 -0.580444 1441913323 -0.519104 -0.345093 0.524048 -0.580444 1441913323 -0.510803 -0.357056 0.515564 -0.588074 1441913323 -0.510803 -0.357056 0.515564 -0.588074 1441913323 -0.510803 -0.357056 0.515564 -0.588074 1441913323 -0.510803 -0.357056 0.515564 -0.588074 1441913323 -0.504944 -0.365051 0.509155 -0.593811 1441913323 -0.504944 -0.365051 0.509155 -0.593811 1441913323 -0.504944 -0.365051 0.509155 -0.593811 1441913323 -0.504944 -0.365051 0.509155 -0.593811 1441913323 -0.504944 -0.365051 0.509155 -0.593811 1441913323 -0.504944 -0.365051 0.509155 -0.593811 1441913323 -0.499695 -0.370178 0.505432 -0.598267 1441913323 -0.499695 -0.370178 0.505432 -0.598267 1441913323 -0.499695 -0.370178 0.505432 -0.598267 1441913323 -0.499695 -0.370178 0.505432 -0.598267 1441913323 -0.499695 -0.370178 0.505432 -0.598267 1441913323 -0.499695 -0.370178 0.505432 -0.598267 1441913323 -0.492371 -0.376282 0.500061 -0.604980 1441913323 -0.492371 -0.376282 0.500061 -0.604980 1441913323 -0.492371 -0.376282 0.500061 -0.604980 1441913323 -0.492371 -0.376282 0.500061 -0.604980 1441913323 -0.492371 -0.376282 0.500061 -0.604980 1441913323 -0.492371 -0.376282 0.500061 -0.604980 1441913324 -0.485474 -0.380310 0.494080 -0.612854 1441913324 -0.485474 -0.380310 0.494080 -0.612854 1441913324 -0.485474 -0.380310 0.494080 -0.612854 1441913324 -0.485474 -0.380310 0.494080 -0.612854 1441913324 -0.485474 -0.380310 0.494080 -0.612854 1441913324 -0.485474 -0.380310 0.494080 -0.612854 1441913324 -0.481567 -0.382874 0.489502 -0.618042 1441913324 -0.481567 -0.382874 0.489502 -0.618042 1441913324 -0.481567 -0.382874 0.489502 -0.618042 1441913324 -0.481567 -0.382874 0.489502 -0.618042 1441913324 -0.481567 -0.382874 0.489502 -0.618042 1441913324 -0.481567 -0.382874 0.489502 -0.618042 1441913324 -0.479126 -0.385925 0.486328 -0.620483 1441913324 -0.479126 -0.385925 0.486328 -0.620483 1441913324 -0.479126 -0.385925 0.486328 -0.620483 1441913324 -0.479126 -0.385925 0.486328 -0.620483 1441913324 -0.475586 -0.389954 0.480896 -0.624939 1441913324 -0.475586 -0.389954 0.480896 -0.624939 1441913324 -0.475586 -0.389954 0.480896 -0.624939 1441913324 -0.475586 -0.389954 0.480896 -0.624939 1441913324 -0.475586 -0.389954 0.480896 -0.624939 1441913324 -0.474915 -0.393066 0.475525 -0.627563 1441913324 -0.474915 -0.393066 0.475525 -0.627563 1441913324 -0.474915 -0.393066 0.475525 -0.627563 1441913324 -0.474915 -0.393066 0.475525 -0.627563 1441913324 -0.474915 -0.393066 0.475525 -0.627563 1441913324 -0.478516 -0.393433 0.475769 -0.624451 1441913324 -0.478516 -0.393433 0.475769 -0.624451 1441913324 -0.478516 -0.393433 0.475769 -0.624451 1441913324 -0.478516 -0.393433 0.475769 -0.624451 1441913324 -0.478516 -0.393433 0.475769 -0.624451 1441913324 -0.478516 -0.393433 0.475769 -0.624451 1441913324 -0.484314 -0.393921 0.478577 -0.617493 1441913324 -0.484314 -0.393921 0.478577 -0.617493 1441913324 -0.484314 -0.393921 0.478577 -0.617493 1441913324 -0.484314 -0.393921 0.478577 -0.617493 1441913324 -0.484314 -0.393921 0.478577 -0.617493 1441913324 -0.484314 -0.393921 0.478577 -0.617493 1441913324 -0.489746 -0.395874 0.479919 -0.610901 1441913324 -0.489746 -0.395874 0.479919 -0.610901 1441913324 -0.489746 -0.395874 0.479919 -0.610901 1441913324 -0.489746 -0.395874 0.479919 -0.610901 1441913324 -0.492065 -0.392639 0.479858 -0.611206 1441913324 -0.492065 -0.392639 0.479858 -0.611206 1441913324 -0.492065 -0.392639 0.479858 -0.611206 1441913324 -0.492065 -0.392639 0.479858 -0.611206 1441913324 -0.492065 -0.392639 0.479858 -0.611206 1441913324 -0.492065 -0.392639 0.479858 -0.611206 1441913324 -0.490662 -0.388367 0.474426 -0.619202 1441913324 -0.490662 -0.388367 0.474426 -0.619202 1441913324 -0.490662 -0.388367 0.474426 -0.619202 1441913324 -0.490662 -0.388367 0.474426 -0.619202 1441913324 -0.490662 -0.388367 0.474426 -0.619202 1441913324 -0.490662 -0.388367 0.474426 -0.619202 1441913324 -0.490662 -0.388367 0.474426 -0.619202 1441913324 -0.492004 -0.384766 0.469482 -0.624084 1441913324 -0.492004 -0.384766 0.469482 -0.624084 1441913324 -0.492004 -0.384766 0.469482 -0.624084 1441913324 -0.492004 -0.384766 0.469482 -0.624084 1441913324 -0.492004 -0.384766 0.469482 -0.624084 1441913324 -0.492004 -0.384766 0.469482 -0.624084 1441913324 -0.499023 -0.377808 0.474182 -0.619202 1441913324 -0.499023 -0.377808 0.474182 -0.619202 1441913324 -0.499023 -0.377808 0.474182 -0.619202 1441913324 -0.499023 -0.377808 0.474182 -0.619202 1441913324 -0.499023 -0.377808 0.474182 -0.619202 1441913324 -0.499023 -0.377808 0.474182 -0.619202 1441913324 -0.510132 -0.368713 0.483948 -0.607971 1441913324 -0.510132 -0.368713 0.483948 -0.607971 1441913324 -0.510132 -0.368713 0.483948 -0.607971 1441913324 -0.510132 -0.368713 0.483948 -0.607971 1441913324 -0.510132 -0.368713 0.483948 -0.607971 1441913324 -0.510132 -0.368713 0.483948 -0.607971 1441913324 -0.510132 -0.368713 0.483948 -0.607971 1441913324 -0.524414 -0.352295 0.500977 -0.591614 1441913324 -0.524414 -0.352295 0.500977 -0.591614 1441913324 -0.524414 -0.352295 0.500977 -0.591614 1441913324 -0.524414 -0.352295 0.500977 -0.591614 1441913324 -0.524414 -0.352295 0.500977 -0.591614 1441913324 -0.537720 -0.331726 0.522278 -0.572815 1441913324 -0.537720 -0.331726 0.522278 -0.572815 1441913324 -0.537720 -0.331726 0.522278 -0.572815 1441913324 -0.537720 -0.331726 0.522278 -0.572815 1441913324 -0.537720 -0.331726 0.522278 -0.572815 1441913324 -0.537720 -0.331726 0.522278 -0.572815 1441913324 -0.537720 -0.331726 0.522278 -0.572815 1441913324 -0.544556 -0.321655 0.536255 -0.559021 1441913324 -0.544556 -0.321655 0.536255 -0.559021 1441913324 -0.544556 -0.321655 0.536255 -0.559021 1441913324 -0.544556 -0.321655 0.536255 -0.559021 1441913324 -0.544556 -0.321655 0.536255 -0.559021 1441913324 -0.535706 -0.337769 0.532166 -0.561951 1441913324 -0.535706 -0.337769 0.532166 -0.561951 1441913324 -0.535706 -0.337769 0.532166 -0.561951 1441913324 -0.535706 -0.337769 0.532166 -0.561951 1441913324 -0.535706 -0.337769 0.532166 -0.561951 1441913324 -0.535706 -0.337769 0.532166 -0.561951 1441913324 -0.522095 -0.362427 0.514221 -0.575928 1441913324 -0.522095 -0.362427 0.514221 -0.575928 1441913324 -0.522095 -0.362427 0.514221 -0.575928 1441913324 -0.522095 -0.362427 0.514221 -0.575928 1441913324 -0.522095 -0.362427 0.514221 -0.575928 1441913324 -0.522095 -0.362427 0.514221 -0.575928 1441913324 -0.522095 -0.362427 0.514221 -0.575928 1441913324 -0.513000 -0.375671 0.504395 -0.584229 1441913325 -0.513000 -0.375671 0.504395 -0.584229 1441913325 -0.513000 -0.375671 0.504395 -0.584229 1441913325 -0.513000 -0.375671 0.504395 -0.584229 1441913325 -0.513000 -0.375671 0.504395 -0.584229 1441913325 -0.513000 -0.375671 0.504395 -0.584229 1441913325 -0.505981 -0.381104 0.502563 -0.588440 1441913325 -0.505981 -0.381104 0.502563 -0.588440 1441913325 -0.505981 -0.381104 0.502563 -0.588440 1441913325 -0.505981 -0.381104 0.502563 -0.588440 1441913325 -0.505981 -0.381104 0.502563 -0.588440 1441913325 -0.505981 -0.381104 0.502563 -0.588440 1441913325 -0.499512 -0.387390 0.495544 -0.595703 1441913325 -0.499512 -0.387390 0.495544 -0.595703 1441913325 -0.499512 -0.387390 0.495544 -0.595703 1441913325 -0.499512 -0.387390 0.495544 -0.595703 1441913325 -0.499512 -0.387390 0.495544 -0.595703 1441913325 -0.499512 -0.387390 0.495544 -0.595703 1441913325 -0.499390 -0.390137 0.493408 -0.595825 1441913325 -0.499390 -0.390137 0.493408 -0.595825 1441913325 -0.499390 -0.390137 0.493408 -0.595825 1441913325 -0.499390 -0.390137 0.493408 -0.595825 1441913325 -0.499390 -0.390137 0.493408 -0.595825 1441913325 -0.499390 -0.390137 0.493408 -0.595825 1441913325 -0.499390 -0.390137 0.493408 -0.595825 1441913325 -0.501648 -0.388428 0.498047 -0.591125 1441913325 -0.501648 -0.388428 0.498047 -0.591125 1441913325 -0.501648 -0.388428 0.498047 -0.591125 1441913325 -0.501648 -0.388428 0.498047 -0.591125 1441913325 -0.501648 -0.388428 0.498047 -0.591125 1441913325 -0.501648 -0.388428 0.498047 -0.591125 1441913325 -0.500977 -0.389587 0.497803 -0.591187 1441913325 -0.500977 -0.389587 0.497803 -0.591187 1441913325 -0.500977 -0.389587 0.497803 -0.591187 1441913325 -0.500977 -0.389587 0.497803 -0.591187 1441913325 -0.500977 -0.389587 0.497803 -0.591187 1441913325 -0.500977 -0.389587 0.497803 -0.591187 1441913325 -0.499634 -0.389465 0.497559 -0.592590 1441913325 -0.499634 -0.389465 0.497559 -0.592590 1441913325 -0.499634 -0.389465 0.497559 -0.592590 1441913325 -0.499634 -0.389465 0.497559 -0.592590 1441913325 -0.499634 -0.389465 0.497559 -0.592590 1441913325 -0.499634 -0.389465 0.497559 -0.592590 1441913325 -0.498169 -0.389343 0.498291 -0.593262 1441913325 -0.498169 -0.389343 0.498291 -0.593262 1441913325 -0.498169 -0.389343 0.498291 -0.593262 1441913325 -0.498169 -0.389343 0.498291 -0.593262 1441913325 -0.498169 -0.389343 0.498291 -0.593262 1441913325 -0.495178 -0.390747 0.497681 -0.595398 1441913325 -0.495178 -0.390747 0.497681 -0.595398 1441913325 -0.495178 -0.390747 0.497681 -0.595398 1441913325 -0.495178 -0.390747 0.497681 -0.595398 1441913325 -0.495178 -0.390747 0.497681 -0.595398 1441913325 -0.495178 -0.390747 0.497681 -0.595398 1441913325 -0.495178 -0.390747 0.497681 -0.595398 1441913325 -0.492798 -0.395203 0.492981 -0.598328 1441913325 -0.492798 -0.395203 0.492981 -0.598328 1441913325 -0.492798 -0.395203 0.492981 -0.598328 1441913325 -0.492798 -0.395203 0.492981 -0.598328 1441913325 -0.492798 -0.395203 0.492981 -0.598328 1441913325 -0.492798 -0.395203 0.492981 -0.598328 1441913325 -0.491577 -0.399719 0.487061 -0.601196 1441913325 -0.491577 -0.399719 0.487061 -0.601196 1441913325 -0.491577 -0.399719 0.487061 -0.601196 1441913325 -0.491577 -0.399719 0.487061 -0.601196 1441913325 -0.491577 -0.399719 0.487061 -0.601196 1441913325 -0.491577 -0.399719 0.487061 -0.601196 1441913325 -0.493286 -0.396912 0.485168 -0.603210 1441913325 -0.493286 -0.396912 0.485168 -0.603210 1441913325 -0.493286 -0.396912 0.485168 -0.603210 1441913325 -0.493286 -0.396912 0.485168 -0.603210 1441913325 -0.493286 -0.396912 0.485168 -0.603210 1441913325 -0.493286 -0.396912 0.485168 -0.603210 1441913325 -0.496277 -0.387756 0.488098 -0.604309 1441913325 -0.496277 -0.387756 0.488098 -0.604309 1441913325 -0.496277 -0.387756 0.488098 -0.604309 1441913325 -0.496277 -0.387756 0.488098 -0.604309 1441913325 -0.496277 -0.387756 0.488098 -0.604309 1441913325 -0.496277 -0.387756 0.488098 -0.604309 1441913325 -0.497681 -0.378845 0.491943 -0.605652 1441913325 -0.497681 -0.378845 0.491943 -0.605652 1441913325 -0.497681 -0.378845 0.491943 -0.605652 1441913325 
0.148254 0.567871 -0.390198 -0.709412 1441913328 0.148254 0.567871 -0.390198 -0.709412 1441913328 0.148254 0.567871 -0.390198 -0.709412 1441913328 0.148254 0.567871 -0.390198 -0.709412 1441913328 0.056824 0.596436 -0.245789 -0.761963 1441913328 0.056824 0.596436 -0.245789 -0.761963 1441913328 0.056824 0.596436 -0.245789 -0.761963 1441913328 0.056824 0.596436 -0.245789 -0.761963 1441913328 0.056824 0.596436 -0.245789 -0.761963 1441913328 0.056824 0.596436 -0.245789 -0.761963 1441913328 0.056824 0.596436 -0.245789 -0.761963 1441913328 -0.116028 0.590454 -0.174255 -0.779480 1441913328 -0.116028 0.590454 -0.174255 -0.779480 1441913328 -0.116028 0.590454 -0.174255 -0.779480 1441913328 -0.116028 0.590454 -0.174255 -0.779480 1441913328 -0.116028 0.590454 -0.174255 -0.779480 1441913328 -0.116028 0.590454 -0.174255 -0.779480 1441913328 -0.304932 0.522278 -0.118103 -0.787598 1441913328 -0.304932 0.522278 -0.118103 -0.787598 1441913328 -0.304932 0.522278 -0.118103 -0.787598 1441913328 -0.304932 0.522278 -0.118103 -0.787598 1441913328 -0.304932 0.522278 -0.118103 -0.787598 1441913328 -0.304932 0.522278 -0.118103 -0.787598 1441913328 -0.469604 0.387085 -0.033386 -0.792847 1441913328 -0.469604 0.387085 -0.033386 -0.792847 1441913328 -0.469604 0.387085 -0.033386 -0.792847 1441913328 -0.469604 0.387085 -0.033386 -0.792847 1441913328 -0.469604 0.387085 -0.033386 -0.792847 1441913328 -0.469604 0.387085 -0.033386 -0.792847 1441913328 -0.469604 0.387085 -0.033386 -0.792847 1441913328 -0.607666 0.230103 0.066345 -0.757263 1441913328 -0.607666 0.230103 0.066345 -0.757263 1441913328 -0.607666 0.230103 0.066345 -0.757263 1441913328 -0.607666 0.230103 0.066345 -0.757263 1441913328 -0.607666 0.230103 0.066345 -0.757263 1441913328 -0.607666 0.230103 0.066345 -0.757263 1441913328 -0.653992 0.188721 0.091309 -0.726929 1441913328 -0.653992 0.188721 0.091309 -0.726929 1441913328 -0.653992 0.188721 0.091309 -0.726929 1441913328 -0.653992 0.188721 0.091309 -0.726929 1441913328 -0.653992 0.188721 0.091309 -0.726929 1441913329 -0.653992 0.188721 0.091309 -0.726929 1441913329 -0.634094 0.173462 0.118774 -0.744202 1441913329 -0.634094 0.173462 0.118774 -0.744202 1441913329 -0.634094 0.173462 0.118774 -0.744202 1441913329 -0.634094 0.173462 0.118774 -0.744202 1441913329 -0.634094 0.173462 0.118774 -0.744202 1441913329 -0.634094 0.173462 0.118774 -0.744202 1441913329 -0.616943 0.170166 0.114075 -0.759949 1441913329 -0.616943 0.170166 0.114075 -0.759949 1441913329 -0.616943 0.170166 0.114075 -0.759949 1441913329 -0.616943 0.170166 0.114075 -0.759949 1441913329 -0.616943 0.170166 0.114075 -0.759949 1441913329 -0.616943 0.170166 0.114075 -0.759949 1441913329 -0.616943 0.170166 0.114075 -0.759949 1441913329 -0.591858 0.211121 0.139099 -0.765442 1441913329 -0.591858 0.211121 0.139099 -0.765442 1441913329 -0.591858 0.211121 0.139099 -0.765442 1441913329 -0.591858 0.211121 0.139099 -0.765442 1441913329 -0.591858 0.211121 0.139099 -0.765442 1441913329 -0.591858 0.211121 0.139099 -0.765442 1441913329 -0.527954 0.286682 0.148193 -0.785583 1441913329 -0.527954 0.286682 0.148193 -0.785583 1441913329 -0.527954 0.286682 0.148193 -0.785583 1441913329 -0.527954 0.286682 0.148193 -0.785583 1441913329 -0.527954 0.286682 0.148193 -0.785583 1441913329 -0.527954 0.286682 0.148193 -0.785583 1441913329 -0.527954 0.286682 0.148193 -0.785583 1441913329 -0.441040 0.358643 0.109436 -0.815430 1441913329 -0.441040 0.358643 0.109436 -0.815430 1441913329 -0.441040 0.358643 0.109436 -0.815430 1441913329 -0.441040 0.358643 0.109436 -0.815430 1441913329 -0.441040 0.358643 0.109436 -0.815430 1441913329 -0.441040 0.358643 0.109436 -0.815430 1441913329 -0.441040 0.358643 0.109436 -0.815430 1441913329 -0.349792 0.422485 0.009460 -0.836121 1441913329 -0.349792 0.422485 0.009460 -0.836121 1441913329 -0.349792 0.422485 0.009460 -0.836121 1441913329 -0.349792 0.422485 0.009460 -0.836121 1441913329 -0.349792 0.422485 0.009460 -0.836121 1441913329 -0.349792 0.422485 0.009460 -0.836121 1441913329 -0.244324 0.485229 -0.113464 -0.831848 1441913329 -0.244324 0.485229 -0.113464 -0.831848 1441913329 -0.244324 0.485229 -0.113464 -0.831848 1441913329 -0.244324 0.485229 -0.113464 -0.831848 1441913329 -0.244324 0.485229 -0.113464 -0.831848 1441913329 -0.244324 0.485229 -0.113464 -0.831848 1441913329 -0.114685 0.543945 -0.191772 -0.808838 1441913329 -0.114685 0.543945 -0.191772 -0.808838 1441913329 -0.114685 0.543945 -0.191772 -0.808838 1441913329 -0.114685 0.543945 -0.191772 -0.808838 1441913329 -0.114685 0.543945 -0.191772 -0.808838 1441913329 -0.114685 0.543945 -0.191772 -0.808838 1441913329 0.030762 0.574402 -0.286926 -0.766052 1441913329 0.030762 0.574402 -0.286926 -0.766052 1441913329 0.030762 0.574402 -0.286926 -0.766052 1441913329 0.030762 0.574402 -0.286926 -0.766052 1441913329 0.030762 0.574402 -0.286926 -0.766052 1441913329 0.030762 0.574402 -0.286926 -0.766052 1441913329 0.030762 0.574402 -0.286926 -0.766052 1441913329 0.169983 0.572510 -0.387634 -0.702271 1441913329 0.169983 0.572510 -0.387634 -0.702271 1441913329 0.169983 0.572510 -0.387634 -0.702271 1441913329 0.169983 0.572510 -0.387634 -0.702271 1441913329 0.169983 0.572510 -0.387634 -0.702271 1441913329 0.169983 0.572510 -0.387634 -0.702271 1441913329 0.272461 0.538696 -0.484802 -0.632874 1441913329 0.272461 0.538696 -0.484802 -0.632874 1441913329 0.272461 0.538696 -0.484802 -0.632874 1441913329 0.272461 0.538696 -0.484802 -0.632874 1441913329 0.272461 0.538696 -0.484802 -0.632874 1441913329 0.272461 0.538696 -0.484802 -0.632874 1441913329 0.310425 0.496277 -0.585388 -0.561035 1441913329 0.310425 0.496277 -0.585388 -0.561035 1441913329 0.310425 0.496277 -0.585388 -0.561035 1441913329 0.310425 0.496277 -0.585388 -0.561035 1441913329 0.295837 0.495544 -0.594299 -0.560181 1441913329 0.295837 0.495544 -0.594299 -0.560181 1441913329 0.295837 0.495544 -0.594299 -0.560181 1441913329 0.295837 0.495544 -0.594299 -0.560181 1441913329 0.295837 0.495544 -0.594299 -0.560181 1441913329 0.295837 0.495544 -0.594299 -0.560181 1441913329 0.295837 0.495544 -0.594299 -0.560181 1441913329 0.261841 0.525940 -0.545532 -0.597717 1441913329 0.261841 0.525940 -0.545532 -0.597717 1441913329 0.261841 0.525940 -0.545532 -0.597717 1441913329 0.261841 0.525940 -0.545532 -0.597717 1441913329 0.261841 0.525940 -0.545532 -0.597717 1441913329 0.261841 0.525940 -0.545532 -0.597717 1441913329 0.203125 0.559387 -0.497986 -0.630737 1441913329 0.203125 0.559387 -0.497986 -0.630737 1441913329 0.203125 0.559387 -0.497986 -0.630737 1441913329 0.203125 0.559387 -0.497986 -0.630737 1441913329 0.203125 0.559387 -0.497986 -0.630737 1441913329 0.203125 0.559387 -0.497986 -0.630737 1441913329 0.119995 0.580994 -0.440857 -0.673584 1441913329 0.119995 0.580994 -0.440857 -0.673584 1441913329 0.119995 0.580994 -0.440857 -0.673584 1441913329 0.119995 0.580994 -0.440857 -0.673584 1441913329 0.119995 0.580994 -0.440857 -0.673584 1441913329 0.119995 0.580994 -0.440857 -0.673584 1441913329 0.039490 0.588501 -0.350159 -0.727661 1441913329 0.039490 0.588501 -0.350159 -0.727661 1441913329 0.039490 0.588501 -0.350159 -0.727661 1441913329 0.039490 0.588501 -0.350159 -0.727661 1441913329 0.039490 0.588501 -0.350159 -0.727661 1441913329 0.039490 0.588501 -0.350159 -0.727661 1441913329 0.039490 0.588501 -0.350159 -0.727661 1441913329 -0.075256 0.572205 -0.267517 -0.771606 1441913329 -0.075256 0.572205 -0.267517 -0.771606 1441913329 -0.075256 0.572205 -0.267517 -0.771606 1441913329 -0.075256 0.572205 -0.267517 -0.771606 1441913329 -0.075256 0.572205 -0.267517 -0.771606 1441913330 -0.075256 0.572205 -0.267517 -0.771606 1441913330 -0.220398 0.519531 -0.209290 -0.798584 1441913330 -0.220398 0.519531 -0.209290 -0.798584 1441913330 -0.220398 0.519531 -0.209290 -0.798584 1441913330 -0.220398 0.519531 -0.209290 -0.798584 1441913330 -0.369080 0.431091 -0.174316 -0.804749 1441913330 -0.369080 0.431091 -0.174316 -0.804749 1441913330 -0.369080 0.431091 -0.174316 -0.804749 1441913330 -0.369080 0.431091 -0.174316 -0.804749 1441913330 -0.369080 0.431091 -0.174316 -0.804749 1441913330 -0.369080 0.431091 -0.174316 -0.804749 1441913330 -0.369080 0.431091 -0.174316 -0.804749 1441913330 -0.499817 0.317322 -0.103882 -0.799255 1441913330 -0.499817 0.317322 -0.103882 -0.799255 1441913330 -0.499817 0.317322 -0.103882 -0.799255 1441913330 -0.499817 0.317322 -0.103882 -0.799255 1441913330 -0.499817 0.317322 -0.103882 -0.799255 1441913330 -0.499817 0.317322 -0.103882 -0.799255 1441913330 -0.596069 0.202881 0.014832 -0.776794 1441913330 -0.596069 0.202881 0.014832 -0.776794 1441913330 -0.596069 0.202881 0.014832 -0.776794 1441913330 -0.596069 0.202881 0.014832 -0.776794 1441913330 -0.596069 0.202881 0.014832 -0.776794 1441913330 -0.596069 0.202881 0.014832 -0.776794 1441913330 -0.651794 0.149536 0.085999 -0.738525 1441913330 -0.651794 0.149536 0.085999 -0.738525 1441913330 -0.651794 0.149536 0.085999 -0.738525 1441913330 -0.651794 0.149536 0.085999 -0.738525 1441913330 -0.651794 0.149536 0.085999 -0.738525 1441913330 -0.651794 0.149536 0.085999 -0.738525 1441913330 -0.652344 0.122192 0.087463 -0.742981 1441913330 -0.652344 0.122192 0.087463 -0.742981 1441913330 -0.652344 0.122192 0.087463 -0.742981 1441913330 -0.652344 0.122192 0.087463 -0.742981 1441913330 -0.652344 0.122192 0.087463 -0.742981 1441913330 -0.652344 0.122192 0.087463 -0.742981 1441913330 -0.652344 0.122192 0.087463 -0.742981 1441913330 -0.626526 0.153931 0.106262 -0.756653 1441913330 -0.626526 0.153931 0.106262 -0.756653 1441913330 -0.626526 0.153931 0.106262 -0.756653 1441913330 -0.626526 0.153931 0.106262 -0.756653 1441913330 -0.626526 0.153931 0.106262 -0.756653 1441913330 -0.596863 0.204407 0.118530 -0.766846 1441913330 -0.596863 0.204407 0.118530 -0.766846 1441913330 -0.596863 0.204407 0.118530 -0.766846 1441913330 -0.596863 0.204407 0.118530 -0.766846 1441913330 -0.596863 0.204407 0.118530 -0.766846 1441913330 -0.596863 0.204407 0.118530 -0.766846 1441913330 -0.536255 0.283752 0.130615 -0.784180 1441913330 -0.536255 0.283752 0.130615 -0.784180 1441913330 -0.536255 0.283752 0.130615 -0.784180 1441913330 -0.536255 0.283752 0.130615 -0.784180 1441913330 -0.536255 0.283752 0.130615 -0.784180 1441913330 -0.536255 0.283752 0.130615 -0.784180 1441913330 -0.536255 0.283752 0.130615 -0.784180 1441913330 -0.433838 0.386292 0.128845 -0.803772 1441913330 -0.433838 0.386292 0.128845 -0.803772 1441913330 -0.433838 0.386292 0.128845 -0.803772 1441913330 -0.433838 0.386292 0.128845 -0.803772 1441913330 -0.433838 0.386292 0.128845 -0.803772 1441913330 -0.433838 0.386292 0.128845 -0.803772 1441913330 -0.227478 0.509521 -0.087769 -0.825195 1441913330 -0.227478 0.509521 -0.087769 -0.825195 1441913330 -0.227478 0.509521 -0.087769 -0.825195 1441913330 -0.227478 0.509521 -0.087769 -0.825195 1441913330 -0.227478 0.509521 -0.087769 -0.825195 1441913330 -0.227478 0.509521 -0.087769 -0.825195 1441913330 -0.227478 0.509521 -0.087769 -0.825195 1441913330 -0.095703 0.555908 -0.175964 -0.806763 1441913330 -0.095703 0.555908 -0.175964 -0.806763 1441913330 -0.095703 0.555908 -0.175964 -0.806763 1441913330 -0.095703 0.555908 -0.175964 -0.806763 1441913330 -0.095703 0.555908 -0.175964 -0.806763 1441913330 -0.095703 0.555908 -0.175964 -0.806763 1441913330 0.059998 0.570740 -0.272400 -0.772339 1441913330 0.059998 0.570740 -0.272400 -0.772339 1441913330 0.059998 0.570740 -0.272400 -0.772339 1441913330 0.059998 0.570740 -0.272400 -0.772339 1441913330 0.059998 0.570740 -0.272400 -0.772339 1441913330 0.059998 0.570740 -0.272400 -0.772339 1441913330 0.059998 0.570740 -0.272400 -0.772339 1441913330 0.222351 0.553284 -0.361877 -0.716553 1441913330 0.222351 0.553284 -0.361877 -0.716553 1441913330 0.222351 0.553284 -0.361877 -0.716553 1441913330 0.222351 0.553284 -0.361877 -0.716553 1441913330 0.222351 0.553284 -0.361877 -0.716553 1441913330 0.222351 0.553284 -0.361877 -0.716553 1441913330 0.320129 0.517334 -0.464417 -0.643616 1441913330 0.320129 0.517334 -0.464417 -0.643616 1441913330 0.320129 0.517334 -0.464417 -0.643616 1441913330 0.320129 0.517334 -0.464417 -0.643616 1441913330 0.320129 0.517334 -0.464417 -0.643616 1441913330 0.320129 0.517334 -0.464417 -0.643616 1441913330 0.337463 0.496582 -0.547791 -0.582642 1441913330 0.337463 0.496582 -0.547791 -0.582642 1441913330 0.337463 0.496582 -0.547791 -0.582642 1441913330 0.337463 0.496582 -0.547791 -0.582642 1441913330 0.337463 0.496582 -0.547791 -0.582642 1441913330 0.337463 0.496582 -0.547791 -0.582642 1441913330 0.319580 0.498291 -0.545288 -0.593506 1441913330 0.319580 0.498291 -0.545288 -0.593506 1441913330 0.319580 0.498291 -0.545288 -0.593506 1441913330 0.319580 0.498291 -0.545288 -0.593506 1441913330 0.319580 0.498291 -0.545288 -0.593506 1441913330 0.319580 0.498291 -0.545288 -0.593506 1441913331 0.275818 0.524414 -0.514160 -0.620117 1441913331 0.275818 0.524414 -0.514160 -0.620117 1441913331 0.275818 0.524414 -0.514160 -0.620117 1441913331 0.275818 0.524414 -0.514160 -0.620117 1441913331 0.275818 0.524414 -0.514160 -0.620117 1441913331 0.275818 0.524414 -0.514160 -0.620117 1441913331 0.227661 0.552002 -0.475037 -0.646362 1441913331 0.227661 0.552002 -0.475037 -0.646362 1441913331 0.227661 0.552002 -0.475037 -0.646362 1441913331 0.227661 0.552002 -0.475037 -0.646362 1441913331 0.227661 0.552002 -0.475037 -0.646362 1441913331 0.227661 0.552002 -0.475037 -0.646362 1441913331 0.156433 0.586121 -0.428101 -0.669922 1441913331 0.156433 0.586121 -0.428101 -0.669922 1441913331 0.156433 0.586121 -0.428101 -0.669922 1441913331 0.156433 0.586121 -0.428101 -0.669922 1441913331 0.156433 0.586121 -0.428101 -0.669922 1441913331 0.156433 0.586121 -0.428101 -0.669922 1441913331 0.156433 0.586121 -0.428101 -0.669922 1441913331 0.029236 0.601379 -0.396851 -0.692810 1441913331 0.029236 0.601379 -0.396851 -0.692810 1441913331 0.029236 0.601379 -0.396851 -0.692810 1441913331 0.029236 0.601379 -0.396851 -0.692810 1441913331 0.029236 0.601379 -0.396851 -0.692810 1441913331 0.029236 0.601379 -0.396851 -0.692810 1441913331 -0.100281 0.573608 -0.336975 -0.739868 1441913331 -0.100281 0.573608 -0.336975 -0.739868 1441913331 -0.100281 0.573608 -0.336975 -0.739868 1441913331 -0.100281 0.573608 -0.336975 -0.739868 1441913331 -0.100281 0.573608 -0.336975 -0.739868 1441913331 -0.100281 0.573608 -0.336975 -0.739868 1441913331 -0.223206 0.517395 -0.227417 -0.794250 1441913331 -0.223206 0.517395 -0.227417 -0.794250 1441913331 -0.223206 0.517395 -0.227417 -0.794250 1441913331 -0.223206 0.517395 -0.227417 -0.794250 1441913331 -0.223206 0.517395 -0.227417 -0.794250 1441913331 -0.223206 0.517395 -0.227417 -0.794250 1441913331 -0.371155 0.428223 -0.155212 -0.809204 1441913331 -0.371155 0.428223 -0.155212 -0.809204 1441913331 -0.371155 0.428223 -0.155212 -0.809204 1441913331 -0.371155 0.428223 -0.155212 -0.809204 1441913331 -0.371155 0.428223 -0.155212 -0.809204 1441913331 -0.371155 0.428223 -0.155212 -0.809204 1441913331 -0.371155 0.428223 -0.155212 -0.809204 1441913331 -0.524048 0.262817 -0.113037 -0.802246 1441913331 -0.524048 0.262817 -0.113037 -0.802246 1441913331 -0.524048 0.262817 -0.113037 -0.802246 1441913331 -0.524048 0.262817 -0.113037 -0.802246 1441913331 -0.627380 0.091370 -0.082214 -0.768982 1441913331 -0.627380 0.091370 -0.082214 -0.768982 1441913331 -0.627380 0.091370 -0.082214 -0.768982 1441913331 -0.627380 0.091370 -0.082214 -0.768982 1441913331 -0.627380 0.091370 -0.082214 -0.768982 1441913331 -0.627380 0.091370 -0.082214 -0.768982 1441913331 -0.672302 0.037659 0.011169 -0.739258 1441913331 -0.672302 0.037659 0.011169 -0.739258 1441913331 -0.672302 0.037659 0.011169 -0.739258 1441913331 -0.672302 0.037659 0.011169 -0.739258 1441913331 -0.672302 0.037659 0.011169 -0.739258 1441913331 -0.672302 0.037659 0.011169 -0.739258 1441913331 -0.674377 0.055237 0.076416 -0.732422 1441913331 -0.674377 0.055237 0.076416 -0.732422 1441913331 -0.674377 0.055237 0.076416 -0.732422 1441913331 -0.674377 0.055237 0.076416 -0.732422 1441913331 -0.674377 0.055237 0.076416 -0.732422 1441913331 -0.674377 0.055237 0.076416 -0.732422 1441913331 -0.674377 0.055237 0.076416 -0.732422 1441913331 -0.658325 0.081848 0.096436 -0.742126 1441913331 -0.658325 0.081848 0.096436 -0.742126 1441913331 -0.658325 0.081848 0.096436 -0.742126 1441913331 -0.658325 0.081848 0.096436 -0.742126 1441913331 -0.658325 0.081848 0.096436 -0.742126 1441913331 -0.658325 0.081848 0.096436 -0.742126 1441913331 -0.630066 0.148376 0.127380 -0.751587 1441913331 -0.630066 0.148376 0.127380 -0.751587 1441913331 -0.584290 0.220947 0.143494 -0.767639 1441913331 -0.584290 0.220947 0.143494 -0.767639 1441913331 -0.584290 0.220947 0.143494 -0.767639 1441913331 -0.584290 0.220947 0.143494 -0.767639 1441913331 -0.584290 0.220947 0.143494 -0.767639 1441913331 -0.584290 0.220947 0.143494 -0.767639 1441913331 -0.522461 0.286011 0.123230 -0.793823 1441913331 -0.522461 0.286011 0.123230 -0.793823 1441913331 -0.522461 0.286011 0.123230 -0.793823 1441913331 -0.522461 0.286011 0.123230 -0.793823 1441913331 -0.522461 0.286011 0.123230 -0.793823 1441913331 -0.522461 0.286011 0.123230 -0.793823 1441913331 -0.448730 0.340881 0.045593 -0.824890 1441913331 -0.448730 0.340881 0.045593 -0.824890 1441913331 -0.448730 0.340881 0.045593 -0.824890 1441913331 -0.448730 0.340881 0.045593 -0.824890 1441913331 -0.448730 0.340881 0.045593 -0.824890 1441913331 -0.448730 0.340881 0.045593 -0.824890 1441913331 -0.448730 0.340881 0.045593 -0.824890 1441913331 -0.350037 0.415710 -0.071533 -0.836426 1441913331 -0.350037 0.415710 -0.071533 -0.836426 1441913331 -0.350037 0.415710 -0.071533 -0.836426 1441913331 -0.350037 0.415710 -0.071533 -0.836426 1441913331 -0.233215 0.496826 -0.176147 -0.817139 1441913331 -0.233215 0.496826 -0.176147 -0.817139 1441913331 -0.233215 0.496826 -0.176147 -0.817139 1441913331 -0.233215 0.496826 -0.176147 -0.817139 1441913331 -0.233215 0.496826 -0.176147 -0.817139 1441913331 -0.233215 0.496826 -0.176147 -0.817139 1441913331 -0.080994 0.557434 -0.259094 -0.784607 1441913332 -0.080994 0.557434 -0.259094 -0.784607 1441913332 -0.080994 0.557434 -0.259094 -0.784607 1441913332 -0.080994 0.557434 -0.259094 -0.784607 1441913332 -0.080994 0.557434 -0.259094 -0.784607 1441913332 -0.080994 0.557434 -0.259094 -0.784607 1441913332 0.070618 0.589478 -0.348083 -0.725525 1441913332 0.070618 0.589478 -0.348083 -0.725525 1441913332 0.070618 0.589478 -0.348083 -0.725525 1441913332 0.070618 0.589478 -0.348083 -0.725525 1441913332 0.218140 0.574585 -0.420044 -0.667725 1441913332 0.218140 0.574585 -0.420044 -0.667725 1441913332 0.218140 0.574585 -0.420044 -0.667725 1441913332 0.218140 0.574585 -0.420044 -0.667725 1441913332 0.218140 0.574585 -0.420044 -0.667725 1441913332 0.218140 0.574585 -0.420044 -0.667725 1441913332 0.218140 0.574585 -0.420044 -0.667725 1441913332 0.295166 0.542358 -0.514709 -0.594788 1441913332 0.295166 0.542358 -0.514709 -0.594788 1441913332 0.295166 0.542358 -0.514709 -0.594788 1441913332 0.295166 0.542358 -0.514709 -0.594788 1441913332 0.306519 0.523743 -0.577637 -0.545959 1441913332 0.306519 0.523743 -0.577637 -0.545959 1441913332 0.306519 0.523743 -0.577637 -0.545959 1441913332 0.285889 0.530212 -0.555786 -0.572937 1441913332 0.285889 0.530212 -0.555786 -0.572937 1441913332 0.285889 0.530212 -0.555786 -0.572937 1441913332 0.285889 0.530212 -0.555786 -0.572937 1441913332 0.285889 0.530212 -0.555786 -0.572937 1441913332 0.285889 0.530212 -0.555786 -0.572937 1441913332 0.285889 0.530212 -0.555786 -0.572937 1441913332 0.237976 0.556091 -0.525085 -0.598694 1441913332 0.237976 0.556091 -0.525085 -0.598694 1441913332 0.237976 0.556091 -0.525085 -0.598694 1441913332 0.237976 0.556091 -0.525085 -0.598694 1441913332 0.237976 0.556091 -0.525085 -0.598694 1441913332 0.237976 0.556091 -0.525085 -0.598694 1441913332 0.150208 0.589783 -0.516541 -0.602295 1441913332 0.150208 0.589783 -0.516541 -0.602295 1441913332 0.150208 0.589783 -0.516541 -0.602295 1441913332 0.150208 0.589783 -0.516541 -0.602295 1441913332 0.150208 0.589783 -0.516541 -0.602295 1441913332 0.043518 0.614319 -0.486877 -0.619446 1441913332 0.043518 0.614319 -0.486877 -0.619446 1441913332 0.043518 0.614319 -0.486877 -0.619446 1441913332 0.043518 0.614319 -0.486877 -0.619446 1441913332 0.043518 0.614319 -0.486877 -0.619446 1441913332 0.043518 0.614319 -0.486877 -0.619446 1441913332 0.043518 0.614319 -0.486877 -0.619446 1441913332 -0.082031 0.615662 -0.432251 -0.653809 1441913332 -0.082031 0.615662 -0.432251 -0.653809 1441913332 -0.082031 0.615662 -0.432251 -0.653809 1441913332 -0.082031 0.615662 -0.432251 -0.653809 1441913332 -0.082031 0.615662 -0.432251 -0.653809 1441913332 -0.235413 0.575378 -0.365540 -0.692749 1441913332 -0.235413 0.575378 -0.365540 -0.692749 1441913332 -0.235413 0.575378 -0.365540 -0.692749 1441913332 -0.235413 0.575378 -0.365540 -0.692749 1441913332 -0.235413 0.575378 -0.365540 -0.692749 1441913332 -0.235413 0.575378 -0.365540 -0.692749 1441913332 -0.235413 0.575378 -0.365540 -0.692749 1441913332 -0.382996 0.484741 -0.281433 -0.734314 1441913332 -0.382996 0.484741 -0.281433 -0.734314 1441913332 -0.382996 0.484741 -0.281433 -0.734314 1441913332 -0.382996 0.484741 -0.281433 -0.734314 1441913332 -0.382996 0.484741 -0.281433 -0.734314 1441913332 -0.382996 0.484741 -0.281433 -0.734314 1441913332 -0.382996 0.484741 -0.281433 -0.734314 1441913332 -0.506470 0.365112 -0.190186 -0.757690 1441913332 -0.506470 0.365112 -0.190186 -0.757690 1441913332 -0.506470 0.365112 -0.190186 -0.757690 1441913332 -0.506470 0.365112 -0.190186 -0.757690 1441913332 -0.506470 0.365112 -0.190186 -0.757690 1441913332 -0.506470 0.365112 -0.190186 -0.757690 1441913332 -0.585266 0.279236 -0.066223 -0.758423 1441913332 -0.585266 0.279236 -0.066223 -0.758423 1441913332 -0.585266 0.279236 -0.066223 -0.758423 1441913332 -0.585266 0.279236 -0.066223 -0.758423 1441913332 -0.585266 0.279236 -0.066223 -0.758423 1441913332 -0.585266 0.279236 -0.066223 -0.758423 1441913332 -0.585266 0.279236 -0.066223 -0.758423 1441913332 -0.652405 0.172058 0.021545 -0.737854 1441913332 -0.652405 0.172058 0.021545 -0.737854 1441913332 -0.652405 0.172058 0.021545 -0.737854 1441913332 -0.652405 0.172058 0.021545 -0.737854 1441913332 -0.652405 0.172058 0.021545 -0.737854 1441913332 -0.652405 0.172058 0.021545 -0.737854 1441913332 -0.692383 0.090088 0.087891 -0.710510 1441913332 -0.692383 0.090088 0.087891 -0.710510 1441913332 -0.692383 0.090088 0.087891 -0.710510 1441913332 -0.692383 0.090088 0.087891 -0.710510 1441913332 -0.692383 0.090088 0.087891 -0.710510 1441913332 -0.692383 0.090088 0.087891 -0.710510 1441913332 -0.699951 0.048462 0.103394 -0.705078 1441913332 -0.689453 0.075745 0.120605 -0.710205 1441913332 -0.689453 0.075745 0.120605 -0.710205 1441913332 -0.689453 0.075745 0.120605 -0.710205 1441913332 -0.689453 0.075745 0.120605 -0.710205 1441913332 -0.689453 0.075745 0.120605 -0.710205 1441913332 -0.672485 0.118103 0.123169 -0.720215 1441913332 -0.672485 0.118103 0.123169 -0.720215 1441913333 -0.672485 0.118103 0.123169 -0.720215 1441913333 -0.672485 0.118103 0.123169 -0.720215 1441913333 -0.672485 0.118103 0.123169 -0.720215 1441913333 -0.672485 0.118103 0.123169 -0.720215 1441913333 -0.643677 0.166138 0.095459 -0.740967 1441913333 -0.643677 0.166138 0.095459 -0.740967 1441913333 -0.643677 0.166138 0.095459 -0.740967 1441913333 -0.643677 0.166138 0.095459 -0.740967 1441913333 -0.643677 0.166138 0.095459 -0.740967 1441913333 -0.643677 0.166138 0.095459 -0.740967 1441913333 -0.594666 0.233521 0.049316 -0.767761 1441913333 -0.594666 0.233521 0.049316 -0.767761 1441913333 -0.594666 0.233521 0.049316 -0.767761 1441913333 -0.594666 0.233521 0.049316 -0.767761 1441913333 -0.594666 0.233521 0.049316 -0.767761 1441913333 -0.594666 0.233521 0.049316 -0.767761 1441913333 -0.517517 0.319885 -0.014709 -0.793518 1441913333 -0.517517 0.319885 -0.014709 -0.793518 1441913333 -0.517517 0.319885 -0.014709 -0.793518 1441913333 -0.517517 0.319885 -0.014709 -0.793518 1441913333 -0.517517 0.319885 -0.014709 -0.793518 1441913333 -0.517517 0.319885 -0.014709 -0.793518 1441913333 -0.517517 0.319885 -0.014709 -0.793518 1441913333 -0.415222 0.406250 -0.111816 -0.806274 1441913333 -0.415222 0.406250 -0.111816 -0.806274 1441913333 -0.415222 0.406250 -0.111816 -0.806274 1441913333 -0.278687 0.493591 -0.219360 -0.794128 1441913333 -0.278687 0.493591 -0.219360 -0.794128 1441913333 -0.278687 0.493591 -0.219360 -0.794128 1441913333 -0.278687 0.493591 -0.219360 -0.794128 1441913333 -0.278687 0.493591 -0.219360 -0.794128 1441913333 -0.278687 0.493591 -0.219360 -0.794128 1441913333 -0.278687 0.493591 -0.219360 -0.794128 1441913333 -0.146790 0.552490 -0.330933 -0.750793 1441913333 -0.146790 0.552490 -0.330933 -0.750793 1441913333 -0.146790 0.552490 -0.330933 -0.750793 1441913333 -0.146790 0.552490 -0.330933 -0.750793 1441913333 -0.146790 0.552490 -0.330933 -0.750793 1441913333 -0.146790 0.552490 -0.330933 -0.750793 1441913333 -0.015991 0.596680 -0.476746 -0.645325 1441913333 -0.015991 0.596680 -0.476746 -0.645325 1441913333 -0.015991 0.596680 -0.476746 -0.645325 1441913333 -0.015991 0.596680 -0.476746 -0.645325 1441913333 -0.015991 0.596680 -0.476746 -0.645325 1441913333 -0.015991 0.596680 -0.476746 -0.645325 1441913333 0.136841 0.609192 -0.548462 -0.556274 1441913333 0.136841 0.609192 -0.548462 -0.556274 1441913333 0.136841 0.609192 -0.548462 -0.556274 1441913333 0.136841 0.609192 -0.548462 -0.556274 1441913333 0.136841 0.609192 -0.548462 -0.556274 1441913333 0.136841 0.609192 -0.548462 -0.556274 1441913333 0.215210 0.589600 -0.600647 -0.495300 1441913333 0.215210 0.589600 -0.600647 -0.495300 1441913333 0.215210 0.589600 -0.600647 -0.495300 1441913333 0.215210 0.589600 -0.600647 -0.495300 1441913333 0.215210 0.589600 -0.600647 -0.495300 1441913333 0.215210 0.589600 -0.600647 -0.495300 1441913333 0.215210 0.589600 -0.600647 -0.495300 1441913333 0.197021 0.588318 -0.598389 -0.506958 1441913333 0.197021 0.588318 -0.598389 -0.506958 1441913333 0.197021 0.588318 -0.598389 -0.506958 1441913333 0.197021 0.588318 -0.598389 -0.506958 1441913333 0.197021 0.588318 -0.598389 -0.506958 1441913333 0.197021 0.588318 -0.598389 -0.506958 1441913333 0.137024 0.605530 -0.557495 -0.551147 1441913333 0.137024 0.605530 -0.557495 -0.551147 1441913333 0.137024 0.605530 -0.557495 -0.551147 1441913333 0.137024 0.605530 -0.557495 -0.551147 1441913333 0.137024 0.605530 -0.557495 -0.551147 1441913333 0.137024 0.605530 -0.557495 -0.551147 1441913333 0.066650 0.619080 -0.497986 -0.603638 1441913333 0.066650 0.619080 -0.497986 -0.603638 1441913333 0.066650 0.619080 -0.497986 -0.603638 1441913333 0.066650 0.619080 -0.497986 -0.603638 1441913333 0.066650 0.619080 -0.497986 -0.603638 1441913333 0.066650 0.619080 -0.497986 -0.603638 1441913333 -0.023438 0.622437 -0.435242 -0.650085 1441913333 -0.023438 0.622437 -0.435242 -0.650085 1441913333 -0.023438 0.622437 -0.435242 -0.650085 1441913333 -0.023438 0.622437 -0.435242 -0.650085 1441913333 -0.023438 0.622437 -0.435242 -0.650085 1441913333 -0.023438 0.622437 -0.435242 -0.650085 1441913333 -0.127380 0.603516 -0.357788 -0.701111 1441913333 -0.127380 0.603516 -0.357788 -0.701111 1441913333 -0.127380 0.603516 -0.357788 -0.701111 1441913333 -0.127380 0.603516 -0.357788 -0.701111 1441913333 -0.127380 0.603516 -0.357788 -0.701111 1441913333 -0.127380 0.603516 -0.357788 -0.701111 1441913333 -0.127380 0.603516 -0.357788 -0.701111 1441913333 -0.244202 0.557861 -0.269836 -0.745911 1441913333 -0.244202 0.557861 -0.269836 -0.745911 1441913333 -0.244202 0.557861 -0.269836 -0.745911 1441913333 -0.244202 0.557861 -0.269836 -0.745911 1441913333 -0.244202 0.557861 -0.269836 -0.745911 1441913333 -0.244202 0.557861 -0.269836 -0.745911 1441913333 -0.372009 0.482727 -0.187866 -0.770264 1441913333 -0.372009 0.482727 -0.187866 -0.770264 1441913333 -0.372009 0.482727 -0.187866 -0.770264 1441913333 -0.372009 0.482727 -0.187866 -0.770264 1441913333 -0.372009 0.482727 -0.187866 -0.770264 1441913333 -0.372009 0.482727 -0.187866 -0.770264 1441913333 -0.372009 0.482727 -0.187866 -0.770264 1441913333 -0.481384 0.381836 -0.092651 -0.783569 1441913333 -0.481384 0.381836 -0.092651 -0.783569 1441913333 -0.481384 0.381836 -0.092651 -0.783569 1441913333 -0.481384 0.381836 -0.092651 -0.783569 1441913333 -0.481384 0.381836 -0.092651 -0.783569 1441913333 -0.481384 0.381836 -0.092651 -0.783569 1441913333 -0.569458 0.277039 0.027466 -0.773499 1441913333 -0.569458 0.277039 0.027466 -0.773499 1441913333 
-0.617920 -0.237122 0.606750 -0.440308 1441913335 -0.617920 -0.237122 0.606750 -0.440308 1441913335 -0.630554 -0.210754 0.619080 -0.418030 1441913335 -0.630554 -0.210754 0.619080 -0.418030 1441913335 -0.630554 -0.210754 0.619080 -0.418030 1441913335 -0.630554 -0.210754 0.619080 -0.418030 1441913335 -0.630554 -0.210754 0.619080 -0.418030 1441913335 -0.630554 -0.210754 0.619080 -0.418030 1441913336 -0.644653 -0.181702 0.632690 -0.388794 1441913336 -0.644653 -0.181702 0.632690 -0.388794 1441913336 -0.644653 -0.181702 0.632690 -0.388794 1441913336 -0.644653 -0.181702 0.632690 -0.388794 1441913336 -0.644653 -0.181702 0.632690 -0.388794 1441913336 -0.644653 -0.181702 0.632690 -0.388794 1441913336 -0.652039 -0.158142 0.643433 -0.368591 1441913336 -0.652039 -0.158142 0.643433 -0.368591 1441913336 -0.652039 -0.158142 0.643433 -0.368591 1441913336 -0.652039 -0.158142 0.643433 -0.368591 1441913336 -0.652039 -0.158142 0.643433 -0.368591 1441913336 -0.652039 -0.158142 0.643433 -0.368591 1441913336 -0.653748 -0.152222 0.647095 -0.361572 1441913336 -0.653748 -0.152222 0.647095 -0.361572 1441913336 -0.653748 -0.152222 0.647095 -0.361572 1441913336 -0.653748 -0.152222 0.647095 -0.361572 1441913336 -0.653748 -0.152222 0.647095 -0.361572 1441913336 -0.653748 -0.152222 0.647095 -0.361572 1441913336 -0.653992 -0.149536 0.644836 -0.366211 1441913336 -0.653992 -0.149536 0.644836 -0.366211 1441913336 -0.653992 -0.149536 0.644836 -0.366211 1441913336 -0.653992 -0.149536 0.644836 -0.366211 1441913336 -0.653992 -0.149536 0.644836 -0.366211 1441913336 -0.653992 -0.149536 0.644836 -0.366211 1441913336 -0.653992 -0.149536 0.644836 -0.366211 1441913336 -0.653992 -0.149475 0.640747 -0.373413 1441913336 -0.653992 -0.149475 0.640747 -0.373413 1441913336 -0.653992 -0.149475 0.640747 -0.373413 1441913336 -0.653992 -0.149475 0.640747 -0.373413 1441913336 -0.653992 -0.149475 0.640747 -0.373413 1441913336 -0.653992 -0.149475 0.640747 -0.373413 1441913336 -0.657654 -0.142517 0.640747 -0.369629 1441913336 -0.657654 -0.142517 0.640747 -0.369629 1441913336 -0.657654 -0.142517 0.640747 -0.369629 1441913336 -0.657654 -0.142517 0.640747 -0.369629 1441913336 -0.657654 -0.142517 0.640747 -0.369629 1441913336 -0.657654 -0.142517 0.640747 -0.369629 1441913336 -0.661255 -0.134460 0.641663 -0.364624 1441913336 -0.661255 -0.134460 0.641663 -0.364624 1441913336 -0.661255 -0.134460 0.641663 -0.364624 1441913336 -0.661255 -0.134460 0.641663 -0.364624 1441913336 -0.661255 -0.134460 0.641663 -0.364624 1441913336 -0.661255 -0.134460 0.641663 -0.364624 1441913336 -0.661255 -0.134460 0.641663 -0.364624 1441913336 -0.661804 -0.128113 0.644531 -0.360901 1441913336 -0.661804 -0.128113 0.644531 -0.360901 1441913336 -0.661804 -0.128113 0.644531 -0.360901 1441913336 -0.661804 -0.128113 0.644531 -0.360901 1441913336 -0.661804 -0.128113 0.644531 -0.360901 1441913336 -0.661804 -0.128113 0.644531 -0.360901 1441913336 -0.659363 -0.130493 0.644653 -0.364258 1441913336 -0.659363 -0.130493 0.644653 -0.364258 1441913336 -0.659363 -0.130493 0.644653 -0.364258 1441913336 -0.659363 -0.130493 0.644653 -0.364258 1441913336 -0.659363 -0.130493 0.644653 -0.364258 1441913336 -0.659363 -0.130493 0.644653 -0.364258 1441913336 -0.656006 -0.138550 0.643188 -0.369934 1441913336 -0.656006 -0.138550 0.643188 -0.369934 1441913336 -0.656006 -0.138550 0.643188 -0.369934 1441913336 -0.656006 -0.138550 0.643188 -0.369934 1441913336 -0.656006 -0.138550 0.643188 -0.369934 1441913336 -0.656006 -0.138550 0.643188 -0.369934 1441913336 -0.652710 -0.151306 0.640137 -0.375916 1441913336 -0.652710 -0.151306 0.640137 -0.375916 1441913336 -0.652710 -0.151306 0.640137 -0.375916 1441913336 -0.652710 -0.151306 0.640137 -0.375916 1441913336 -0.652710 -0.151306 0.640137 -0.375916 1441913336 -0.652710 -0.151306 0.640137 -0.375916 1441913336 -0.648315 -0.164673 0.636658 -0.383789 1441913336 -0.648315 -0.164673 0.636658 -0.383789 1441913336 -0.648315 -0.164673 0.636658 -0.383789 1441913336 -0.648315 -0.164673 0.636658 -0.383789 1441913336 -0.648315 -0.164673 0.636658 -0.383789 1441913336 -0.648315 -0.164673 0.636658 -0.383789 1441913336 -0.642639 -0.179016 0.631897 -0.394653 1441913336 -0.642639 -0.179016 0.631897 -0.394653 1441913336 -0.642639 -0.179016 0.631897 -0.394653 1441913336 -0.642639 -0.179016 0.631897 -0.394653 1441913336 -0.642639 -0.179016 0.631897 -0.394653 1441913336 -0.642639 -0.179016 0.631897 -0.394653 1441913336 -0.637695 -0.194946 0.623108 -0.408813 1441913336 -0.637695 -0.194946 0.623108 -0.408813 1441913336 -0.637695 -0.194946 0.623108 -0.408813 1441913336 -0.637695 -0.194946 0.623108 -0.408813 1441913336 -0.637695 -0.194946 0.623108 -0.408813 1441913336 -0.637695 -0.194946 0.623108 -0.408813 1441913336 -0.632996 -0.212341 0.613831 -0.421265 1441913336 -0.632996 -0.212341 0.613831 -0.421265 1441913336 -0.632996 -0.212341 0.613831 -0.421265 1441913336 -0.632996 -0.212341 0.613831 -0.421265 1441913336 -0.632996 -0.212341 0.613831 -0.421265 1441913336 -0.632996 -0.212341 0.613831 -0.421265 1441913336 -0.626465 -0.230103 0.606201 -0.432678 1441913336 -0.626465 -0.230103 0.606201 -0.432678 1441913336 -0.626465 -0.230103 0.606201 -0.432678 1441913336 -0.626465 -0.230103 0.606201 -0.432678 1441913336 -0.626465 -0.230103 0.606201 -0.432678 1441913336 -0.626465 -0.230103 0.606201 -0.432678 1441913336 -0.619812 -0.247803 0.598206 -0.443481 1441913336 -0.619812 -0.247803 0.598206 -0.443481 1441913336 -0.619812 -0.247803 0.598206 -0.443481 1441913336 -0.619812 -0.247803 0.598206 -0.443481 1441913336 -0.619812 -0.247803 0.598206 -0.443481 1441913336 -0.619812 -0.247803 0.598206 -0.443481 1441913336 -0.613953 -0.261536 0.591980 -0.451904 1441913336 -0.613953 -0.261536 0.591980 -0.451904 1441913336 -0.613953 -0.261536 0.591980 -0.451904 1441913336 -0.613953 -0.261536 0.591980 -0.451904 1441913336 -0.613953 -0.261536 0.591980 -0.451904 1441913336 -0.613953 -0.261536 0.591980 -0.451904 1441913336 -0.610291 -0.270813 0.586914 -0.458069 1441913337 -0.610291 -0.270813 0.586914 -0.458069 1441913337 -0.610291 -0.270813 0.586914 -0.458069 1441913337 -0.610291 -0.270813 0.586914 -0.458069 1441913337 -0.610291 -0.270813 0.586914 -0.458069 1441913337 -0.610291 -0.270813 0.586914 -0.458069 1441913337 -0.610291 -0.270813 0.586914 -0.458069 1441913337 -0.608643 -0.274170 0.584839 -0.460876 1441913337 -0.608643 -0.274170 0.584839 -0.460876 1441913337 -0.608643 -0.274170 0.584839 -0.460876 1441913337 -0.608643 -0.274170 0.584839 -0.460876 1441913337 -0.608643 -0.274170 0.584839 -0.460876 1441913337 -0.608643 -0.274170 0.584839 -0.460876 1441913337 -0.606689 -0.275879 0.582764 -0.465027 1441913337 -0.606689 -0.275879 0.582764 -0.465027 1441913337 -0.606689 -0.275879 0.582764 -0.465027 1441913337 -0.606689 -0.275879 0.582764 -0.465027 1441913337 -0.606689 -0.275879 0.582764 -0.465027 1441913337 -0.606689 -0.275879 0.582764 -0.465027 1441913337 -0.603394 -0.281006 0.578918 -0.471069 1441913337 -0.603394 -0.281006 0.578918 -0.471069 1441913337 -0.603394 -0.281006 0.578918 -0.471069 1441913337 -0.603394 -0.281006 0.578918 -0.471069 1441913337 -0.603394 -0.281006 0.578918 -0.471069 1441913337 -0.603394 -0.281006 0.578918 -0.471069 1441913337 -0.600647 -0.286499 0.574280 -0.476868 1441913337 -0.600647 -0.286499 0.574280 -0.476868 1441913337 -0.600647 -0.286499 0.574280 -0.476868 1441913337 -0.600647 -0.286499 0.574280 -0.476868 1441913337 -0.600647 -0.286499 0.574280 -0.476868 1441913337 -0.600647 -0.286499 0.574280 -0.476868 1441913337 -0.599365 -0.291199 0.570251 -0.480469 1441913337 -0.599365 -0.291199 0.570251 -0.480469 1441913337 -0.599365 -0.291199 0.570251 -0.480469 1441913337 -0.599365 -0.291199 0.570251 -0.480469 1441913337 -0.599365 -0.291199 0.570251 -0.480469 1441913337 -0.599365 -0.291199 0.570251 -0.480469 1441913337 -0.600342 -0.293945 0.568298 -0.479858 1441913337 -0.600342 -0.293945 0.568298 -0.479858 1441913337 -0.600342 -0.293945 0.568298 -0.479858 1441913337 -0.600342 -0.293945 0.568298 -0.479858 1441913337 -0.600342 -0.293945 0.568298 -0.479858 1441913337 -0.600342 -0.293945 0.568298 -0.479858 1441913337 -0.603943 -0.291199 0.569275 -0.475830 1441913337 -0.603943 -0.291199 0.569275 -0.475830 1441913337 -0.603943 -0.291199 0.569275 -0.475830 1441913337 -0.603943 -0.291199 0.569275 -0.475830 1441913337 -0.603943 -0.291199 0.569275 -0.475830 1441913337 -0.603943 -0.291199 0.569275 -0.475830 1441913337 -0.608643 -0.283386 0.571045 -0.472473 1441913337 -0.608643 -0.283386 0.571045 -0.472473 1441913337 -0.608643 -0.283386 0.571045 -0.472473 1441913337 -0.608643 -0.283386 0.571045 -0.472473 1441913337 -0.608643 -0.283386 0.571045 -0.472473 1441913337 -0.612000 -0.275574 0.572998 -0.470337 1441913337 -0.612000 -0.275574 0.572998 -0.470337 1441913337 -0.612000 -0.275574 0.572998 -0.470337 1441913337 -0.612000 -0.275574 0.572998 -0.470337 1441913337 -0.612000 -0.275574 0.572998 -0.470337 1441913337 -0.612000 -0.275574 0.572998 -0.470337 1441913337 -0.615417 -0.267090 0.576721 -0.466248 1441913337 -0.615417 -0.267090 0.576721 -0.466248 1441913337 -0.615417 -0.267090 0.576721 -0.466248 1441913337 -0.615417 -0.267090 0.576721 -0.466248 1441913337 -0.615417 -0.267090 0.576721 -0.466248 1441913337 -0.615417 -0.267090 0.576721 -0.466248 1441913337 -0.616516 -0.260193 0.581116 -0.463135 1441913337 -0.616516 -0.260193 0.581116 -0.463135 1441913337 -0.616516 -0.260193 0.581116 -0.463135 1441913337 -0.616516 -0.260193 0.581116 -0.463135 1441913337 -0.616516 -0.260193 0.581116 -0.463135 1441913337 -0.616516 -0.260193 0.581116 -0.463135 1441913337 -0.616272 -0.257263 0.585754 -0.459351 1441913337 -0.616272 -0.257263 0.585754 -0.459351 1441913337 -0.616272 -0.257263 0.585754 -0.459351 1441913337 -0.616272 -0.257263 0.585754 -0.459351 1441913337 -0.616272 -0.257263 0.585754 -0.459351 1441913337 -0.616272 -0.257263 0.585754 -0.459351 1441913337 -0.616089 -0.254517 0.591248 -0.454041 1441913337 -0.616089 -0.254517 0.591248 -0.454041 1441913337 -0.616089 -0.254517 0.591248 -0.454041 1441913337 -0.616089 -0.254517 0.591248 -0.454041 1441913337 -0.616089 -0.254517 0.591248 -0.454041 1441913337 -0.616089 -0.254517 0.591248 -0.454041 1441913337 -0.616760 -0.247681 0.597900 -0.448120 1441913337 -0.616760 -0.247681 0.597900 -0.448120 1441913337 -0.616760 -0.247681 0.597900 -0.448120 1441913337 -0.616760 -0.247681 0.597900 -0.448120 1441913337 -0.616760 -0.247681 0.597900 -0.448120 1441913337 -0.616760 -0.247681 0.597900 -0.448120 1441913337 -0.616150 -0.244690 0.602417 -0.444519 1441913337 -0.616150 -0.244690 0.602417 -0.444519 1441913337 -0.616150 -0.244690 0.602417 -0.444519 1441913337 -0.616150 -0.244690 0.602417 -0.444519 1441913337 -0.616150 -0.244690 0.602417 -0.444519 1441913337 -0.616150 -0.244690 0.602417 -0.444519 1441913337 -0.613892 -0.249512 0.604309 -0.442383 1441913337 -0.613892 -0.249512 0.604309 -0.442383 1441913337 -0.613892 -0.249512 0.604309 -0.442383 1441913337 -0.613892 -0.249512 0.604309 -0.442383 1441913337 -0.613892 -0.249512 0.604309 -0.442383 1441913337 -0.613892 -0.249512 0.604309 -0.442383 1441913337 -0.608154 -0.258606 0.604248 -0.445129 1441913337 -0.608154 -0.258606 0.604248 -0.445129 1441913337 -0.608154 -0.258606 0.604248 -0.445129 1441913337 -0.608154 -0.258606 0.604248 -0.445129 1441913337 -0.608154 -0.258606 0.604248 -0.445129 1441913337 -0.608154 -0.258606 0.604248 -0.445129 1441913337 -0.608154 -0.258606 0.604248 -0.445129 1441913337 -0.598389 -0.271606 0.604126 -0.450806 1441913337 -0.598389 -0.271606 0.604126 -0.450806 1441913338 -0.598389 -0.271606 0.604126 -0.450806 1441913338 -0.598389 -0.271606 0.604126 -0.450806 1441913338 -0.598389 -0.271606 0.604126 -0.450806 1441913338 -0.583313 -0.290955 0.597839 -0.466614 1441913338 -0.583313 -0.290955 0.597839 -0.466614 1441913338 -0.583313 -0.290955 0.597839 -0.466614 1441913338 -0.583313 -0.290955 0.597839 -0.466614 1441913338 -0.583313 -0.290955 0.597839 -0.466614 1441913338 -0.583313 -0.290955 0.597839 -0.466614 1441913338 -0.583313 -0.290955 0.597839 -0.466614 1441913338 -0.566589 -0.321472 0.580017 -0.489136 1441913338 -0.566589 -0.321472 0.580017 -0.489136 1441913338 -0.566589 -0.321472 0.580017 -0.489136 1441913338 -0.566589 -0.321472 0.580017 -0.489136 1441913338 -0.566589 -0.321472 0.580017 -0.489136 1441913338 -0.554138 -0.345337 0.563721 -0.505859 1441913338 -0.554138 -0.345337 0.563721 -0.505859 1441913338 -0.554138 -0.345337 0.563721 -0.505859 1441913338 -0.554138 -0.345337 0.563721 -0.505859 1441913338 -0.554138 -0.345337 0.563721 -0.505859 1441913338 -0.554138 -0.345337 0.563721 -0.505859 1441913338 -0.550049 -0.352966 0.559265 -0.510071 1441913338 -0.550049 -0.352966 0.559265 -0.510071 1441913338 -0.550049 -0.352966 0.559265 -0.510071 1441913338 -0.550049 -0.352966 0.559265 -0.510071 1441913338 -0.550049 -0.352966 0.559265 -0.510071 1441913338 -0.548462 -0.349731 0.564575 -0.508118 1441913338 -0.548462 -0.349731 0.564575 -0.508118 1441913338 -0.548462 -0.349731 0.564575 -0.508118 1441913338 -0.548462 -0.349731 0.564575 -0.508118 1441913338 -0.548462 -0.349731 0.564575 -0.508118 1441913338 -0.548462 -0.349731 0.564575 -0.508118 1441913338 -0.544373 -0.349731 0.566589 -0.510254 1441913338 -0.544373 -0.349731 0.566589 -0.510254 1441913338 -0.544373 -0.349731 0.566589 -0.510254 1441913338 -0.544373 -0.349731 0.566589 -0.510254 1441913338 -0.544373 -0.349731 0.566589 -0.510254 1441913338 -0.544373 -0.349731 0.566589 -0.510254 1441913338 -0.543457 -0.352417 0.565491 -0.510620 1441913338 -0.543457 -0.352417 0.565491 -0.510620 1441913338 -0.543457 -0.352417 0.565491 -0.510620 1441913338 -0.543457 -0.352417 0.565491 -0.510620 1441913338 -0.543457 -0.352417 0.565491 -0.510620 1441913338 -0.542114 -0.356995 0.563721 -0.510803 1441913338 -0.542114 -0.356995 0.563721 -0.510803 1441913338 -0.542114 -0.356995 0.563721 -0.510803 1441913338 -0.542114 -0.356995 0.563721 -0.510803 1441913338 -0.542114 -0.356995 0.563721 -0.510803 1441913338 -0.542114 -0.356995 0.563721 -0.510803 1441913338 -0.540955 -0.362061 0.560852 -0.511597 1441913338 -0.540955 -0.362061 0.560852 -0.511597 1441913338 -0.540955 -0.362061 0.560852 -0.511597 1441913338 -0.540955 -0.362061 0.560852 -0.511597 1441913338 -0.540955 -0.362061 0.560852 -0.511597 1441913338 -0.540955 -0.362061 0.560852 -0.511597 1441913338 -0.543457 -0.360962 0.559937 -0.510742 1441913338 -0.543457 -0.360962 0.559937 -0.510742 1441913338 -0.543457 -0.360962 0.559937 -0.510742 1441913338 -0.543457 -0.360962 0.559937 -0.510742 1441913338 -0.543457 -0.360962 0.559937 -0.510742 1441913338 -0.543457 -0.360962 0.559937 -0.510742 1441913338 -0.546265 -0.355774 0.562012 -0.509155 1441913338 -0.546265 -0.355774 0.562012 -0.509155 1441913338 -0.546265 -0.355774 0.562012 -0.509155 1441913338 -0.546265 -0.355774 0.562012 -0.509155 1441913338 -0.546265 -0.355774 0.562012 -0.509155 1441913338 -0.546265 -0.355774 0.562012 -0.509155 1441913338 -0.549011 -0.348938 0.562866 -0.509949 1441913338 -0.549011 -0.348938 0.562866 -0.509949 1441913338 -0.549011 -0.348938 0.562866 -0.509949 1441913338 -0.549011 -0.348938 0.562866 -0.509949 1441913338 -0.549011 -0.348938 0.562866 -0.509949 1441913338 -0.549011 -0.348938 0.562866 -0.509949 1441913338 -0.553284 -0.341980 0.561707 -0.511353 1441913338 -0.553284 -0.341980 0.561707 -0.511353 1441913338 -0.553284 -0.341980 0.561707 -0.511353 1441913338 -0.553284 -0.341980 0.561707 -0.511353 1441913338 -0.553284 -0.341980 0.561707 -0.511353 1441913338 -0.553284 -0.341980 0.561707 -0.511353 1441913338 -0.552612 -0.341614 0.560120 -0.513977 1441913338 -0.552612 -0.341614 0.560120 -0.513977 1441913338 -0.552612 -0.341614 0.560120 -0.513977 1441913338 -0.552612 -0.341614 0.560120 -0.513977 1441913338 -0.552612 -0.341614 0.560120 -0.513977 1441913338 -0.552612 -0.341614 0.560120 -0.513977 1441913338 -0.552429 -0.341370 0.560120 -0.514404 1441913338 -0.552429 -0.341370 0.560120 -0.514404 1441913338 -0.552429 -0.341370 0.560120 -0.514404 1441913338 -0.552429 -0.341370 0.560120 -0.514404 1441913338 -0.552429 -0.341370 0.560120 -0.514404 1441913338 -0.552429 -0.341370 0.560120 -0.514404 1441913338 -0.552429 -0.339172 0.561951 -0.513794 1441913338 -0.552429 -0.339172 0.561951 -0.513794 1441913338 -0.552429 -0.339172 0.561951 -0.513794 1441913338 -0.552429 -0.339172 0.561951 -0.513794 1441913338 -0.552429 -0.339172 0.561951 -0.513794 1441913338 -0.552429 -0.339172 0.561951 -0.513794 1441913338 -0.556091 -0.330688 0.567383 -0.509460 1441913338 -0.556091 -0.330688 0.567383 -0.509460 1441913338 -0.556091 -0.330688 0.567383 -0.509460 1441913338 -0.556091 -0.330688 0.567383 -0.509460 1441913338 -0.556091 -0.330688 0.567383 -0.509460 1441913338 -0.556091 -0.330688 0.567383 -0.509460 1441913338 -0.558228 -0.320068 0.575562 -0.504700 1441913338 -0.558228 -0.320068 0.575562 -0.504700 1441913338 -0.558228 -0.320068 0.575562 -0.504700 1441913339 -0.558228 -0.320068 0.575562 -0.504700 1441913339 -0.558228 -0.320068 0.575562 -0.504700 1441913339 -0.558228 -0.320068 0.575562 -0.504700 1441913339 -0.559509 -0.312378 0.582581 -0.500000 1441913339 -0.559509 -0.312378 0.582581 -0.500000 1441913339 -0.559509 -0.312378 0.582581 -0.500000 1441913339 -0.559509 -0.312378 0.582581 -0.500000 1441913339 -0.559509 -0.312378 0.582581 -0.500000 1441913339 -0.563782 -0.306396 0.588013 -0.492554 1441913339 -0.563782 -0.306396 0.588013 -0.492554 1441913339 -0.563782 -0.306396 0.588013 -0.492554 1441913339 -0.563782 -0.306396 0.588013 -0.492554 1441913339 -0.563782 -0.306396 0.588013 -0.492554 1441913339 -0.563782 -0.306396 0.588013 -0.492554 1441913339 -0.563782 -0.306396 0.588013 -0.492554 1441913339 -0.561523 -0.305359 0.593811 -0.488770 1441913339 -0.561523 -0.305359 0.593811 -0.488770 1441913339 -0.561523 -0.305359 0.593811 -0.488770 1441913339 -0.561523 -0.305359 0.593811 -0.488770 1441913339 -0.561523 -0.305359 0.593811 -0.488770 1441913339 -0.561523 -0.305359 0.593811 -0.488770 1441913339 -0.552551 -0.318176 0.588257 -0.497437 1441913339 -0.552551 -0.318176 0.588257 -0.497437 1441913339 -0.552551 -0.318176 0.588257 -0.497437 1441913339 -0.552551 -0.318176 0.588257 -0.497437 1441913339 -0.552551 -0.318176 0.588257 -0.497437 1441913339 -0.552551 -0.318176 0.588257 -0.497437 1441913339 -0.542664 -0.334167 0.576904 -0.510925 1441913339 -0.542664 -0.334167 0.576904 -0.510925 1441913339 -0.542664 -0.334167 0.576904 -0.510925 1441913339 -0.542664 -0.334167 0.576904 -0.510925 1441913339 -0.542664 -0.334167 0.576904 -0.510925 1441913339 -0.533752 -0.350586 0.563538 -0.524109 1441913339 -0.533752 -0.350586 0.563538 -0.524109 1441913339 -0.533752 -0.350586 0.563538 -0.524109 1441913339 -0.533752 -0.350586 0.563538 -0.524109 1441913339 -0.533752 -0.350586 0.563538 -0.524109 1441913339 -0.528015 -0.363708 0.553528 -0.531555 1441913339 -0.528015 -0.363708 0.553528 -0.531555 1441913339 -0.528015 -0.363708 0.553528 -0.531555 1441913339 -0.528015 -0.363708 0.553528 -0.531555 1441913339 -0.528015 -0.363708 0.553528 -0.531555 1441913339 -0.528015 -0.363708 0.553528 -0.531555 1441913339 -0.526855 -0.366760 0.552063 -0.532166 1441913339 -0.526855 -0.366760 0.552063 -0.532166 1441913339 -0.526855 -0.366760 0.552063 -0.532166 1441913339 -0.526855 -0.366760 0.552063 -0.532166 1441913339 -0.526855 -0.366760 0.552063 -0.532166 1441913339 -0.526855 -0.366760 0.552063 -0.532166 1441913339 -0.526550 -0.366150 0.553101 -0.531799 1441913339 -0.526550 -0.366150 0.553101 -0.531799 1441913339 -0.526550 -0.366150 0.553101 -0.531799 1441913339 -0.526550 -0.366150 0.553101 -0.531799 1441913339 -0.526550 -0.366150 0.553101 -0.531799 1441913339 -0.526550 -0.366150 0.553101 -0.531799 1441913339 -0.526917 -0.365234 0.552917 -0.532288 1441913339 -0.526917 -0.365234 0.552917 -0.532288 1441913339 -0.526917 -0.365234 0.552917 -0.532288 1441913339 -0.526917 -0.365234 0.552917 -0.532288 1441913339 -0.526917 -0.365234 0.552917 -0.532288 1441913339 -0.526917 -0.365234 0.552917 -0.532288 1441913339 -0.530090 -0.360352 0.555481 -0.529785 1441913339 -0.530090 -0.360352 0.555481 -0.529785 1441913339 -0.530090 -0.360352 0.555481 -0.529785 1441913339 -0.530090 -0.360352 0.555481 -0.529785 1441913339 -0.530090 -0.360352 0.555481 -0.529785 1441913339 -0.530090 -0.360352 0.555481 -0.529785 1441913339 -0.534729 -0.351318 0.561646 -0.524658 1441913339 -0.534729 -0.351318 0.561646 -0.524658 1441913339 -0.534729 -0.351318 0.561646 -0.524658 1441913339 -0.534729 -0.351318 0.561646 -0.524658 1441913339 -0.534729 -0.351318 0.561646 -0.524658 1441913339 -0.538330 -0.344238 0.566467 -0.520386 1441913339 -0.538330 -0.344238 0.566467 -0.520386 1441913339 -0.538330 -0.344238 0.566467 -0.520386 1441913339 -0.538330 -0.344238 0.566467 -0.520386 1441913339 -0.538330 -0.344238 0.566467 -0.520386 1441913339 -0.538330 -0.344238 0.566467 -0.520386 1441913339 -0.541260 -0.339722 0.568115 -0.518616 1441913339 -0.541260 -0.339722 0.568115 -0.518616 1441913339 -0.541260 -0.339722 0.568115 -0.518616 1441913339 -0.543884 -0.337524 0.566650 -0.518799 1441913339 -0.543884 -0.337524 0.566650 -0.518799 1441913339 -0.543884 -0.337524 0.566650 -0.518799 1441913339 -0.543884 -0.337524 0.566650 -0.518799 1441913339 -0.543884 -0.337524 0.566650 -0.518799 1441913339 -0.543884 -0.337524 0.566650 -0.518799 1441913339 -0.547791 -0.334290 0.564270 -0.519470 1441913339 -0.547791 -0.334290 0.564270 -0.519470 1441913339 -0.547791 -0.334290 0.564270 -0.519470 1441913339 -0.547791 -0.334290 0.564270 -0.519470 1441913339 -0.550598 -0.334595 0.557678 -0.523315 1441913339 -0.550598 -0.334595 0.557678 -0.523315 1441913339 -0.550598 -0.334595 0.557678 -0.523315 1441913339 -0.550598 -0.334595 0.557678 -0.523315 1441913339 -0.550598 -0.334595 0.557678 -0.523315 1441913339 -0.552795 -0.333740 0.554626 -0.524841 1441913339 -0.552795 -0.333740 0.554626 -0.524841 1441913339 -0.552795 -0.333740 0.554626 -0.524841 1441913340 -0.552795 -0.333740 0.554626 -0.524841 1441913340 -0.556152 -0.325623 0.558655 -0.522095 1441913340 -0.556152 -0.325623 0.558655 -0.522095 1441913340 -0.556152 -0.325623 0.558655 -0.522095 1441913340 -0.556152 -0.325623 0.558655 -0.522095 1441913340 -0.556152 -0.325623 0.558655 -0.522095 1441913340 -0.556152 -0.325623 0.558655 -0.522095 1441913340 -0.562500 -0.316650 0.563293 -0.515869 1441913340 -0.562500 -0.316650 0.563293 -0.515869 1441913340 -0.562500 -0.316650 0.563293 -0.515869 1441913340 -0.562500 -0.316650 0.563293 -0.515869 1441913340 -0.562500 -0.316650 0.563293 -0.515869 1441913340 -0.562500 -0.316650 0.563293 -0.515869 1441913340 -0.569519 -0.304993 0.569702 -0.508057 1441913340 -0.569519 -0.304993 0.569702 -0.508057 1441913340 -0.569519 -0.304993 0.569702 -0.508057 1441913340 -0.569519 -0.304993 0.569702 -0.508057 1441913340 -0.569519 -0.304993 0.569702 -0.508057 1441913340 -0.569519 -0.304993 0.569702 -0.508057 1441913340 -0.574829 -0.291138 0.579163 -0.499451 1441913340 -0.574829 -0.291138 0.579163 -0.499451 1441913340 -0.574829 -0.291138 0.579163 -0.499451 1441913340 -0.574829 -0.291138 0.579163 -0.499451 1441913340 -0.574829 -0.291138 0.579163 -0.499451 1441913340 -0.574829 -0.291138 0.579163 -0.499451 1441913340 -0.577942 -0.281738 0.586365 -0.492737 1441913340 -0.577942 -0.281738 0.586365 -0.492737 1441913340 -0.577942 -0.281738 0.586365 -0.492737 1441913340 -0.577942 -0.281738 0.586365 -0.492737 1441913340 -0.579773 -0.274292 0.592163 -0.487854 1441913340 -0.579773 -0.274292 0.592163 -0.487854 1441913340 -0.579773 -0.274292 0.592163 -0.487854 1441913340 -0.579773 -0.274292 0.592163 -0.487854 1441913340 -0.579773 -0.274292 0.592163 -0.487854 1441913340 -0.579773 -0.274292 0.592163 -0.487854 1441913340 -0.580383 -0.271179 0.595764 -0.484436 1441913340 -0.580383 -0.271179 0.595764 -0.484436 1441913340 -0.580383 -0.271179 0.595764 -0.484436 1441913340 -0.580383 -0.271179 0.595764 -0.484436 1441913340 -0.580383 -0.271179 0.595764 -0.484436 1441913340 -0.580383 -0.271179 0.595764 -0.484436 1441913340 -0.580139 -0.272034 0.597839 -0.481750 1441913340 -0.580139 -0.272034 0.597839 -0.481750 1441913340 -0.580139 -0.272034 0.597839 -0.481750 1441913340 -0.580139 -0.272034 0.597839 -0.481750 1441913340 -0.580139 -0.272034 0.597839 -0.481750 1441913340 -0.580139 -0.272034 0.597839 -0.481750 1441913340 -0.580139 -0.272034 0.597839 -0.481750 1441913340 -0.578125 -0.276733 0.597839 -0.481506 1441913340 -0.578125 -0.276733 0.597839 -0.481506 1441913340 -0.578125 -0.276733 0.597839 -0.481506 1441913340 -0.578125 -0.276733 0.597839 -0.481506 1441913340 -0.578125 -0.276733 0.597839 -0.481506 1441913340 -0.578125 -0.276733 0.597839 -0.481506 1441913340 -0.573059 -0.285583 0.593384 -0.487793 1441913340 -0.573059 -0.285583 0.593384 -0.487793 1441913340 -0.573059 -0.285583 0.593384 -0.487793 1441913340 -0.573059 -0.285583 0.593384 -0.487793 1441913340 -0.573059 -0.285583 0.593384 -0.487793 1441913340 -0.573059 -0.285583 0.593384 -0.487793 1441913340 -0.565613 -0.297913 0.583557 -0.500793 1441913340 -0.565613 -0.297913 0.583557 -0.500793 1441913340 -0.565613 -0.297913 0.583557 -0.500793 1441913340 -0.565613 -0.297913 0.583557 -0.500793 1441913340 -0.565613 -0.297913 0.583557 -0.500793 1441913340 -0.565613 -0.297913 0.583557 -0.500793 1441913340 -0.557800 -0.311096 0.570679 -0.516235 1441913340 -0.557800 -0.311096 0.570679 -0.516235 1441913340 -0.557800 -0.311096 0.570679 -0.516235 1441913340 -0.557800 -0.311096 0.570679 -0.516235 1441913340 -0.557800 -0.311096 0.570679 -0.516235 1441913340 -0.557800 -0.311096 0.570679 -0.516235 1441913340 -0.557800 -0.311096 0.570679 -0.516235 1441913340 -0.551697 -0.324036 0.557617 -0.528931 1441913340 -0.551697 -0.324036 0.557617 -0.528931 1441913340 -0.551697 -0.324036 0.557617 -0.528931 1441913340 -0.551697 -0.324036 0.557617 -0.528931 1441913340 -0.551697 -0.324036 0.557617 -0.528931 1441913340 -0.551697 -0.324036 0.557617 -0.528931 1441913340 -0.549011 -0.332947 0.549561 -0.534607 1441913340 -0.549011 -0.332947 0.549561 -0.534607 1441913340 -0.549011 -0.332947 0.549561 -0.534607 1441913340 -0.549011 -0.332947 0.549561 -0.534607 1441913340 -0.549011 -0.332947 0.549561 -0.534607 1441913340 -0.546570 -0.337219 0.546326 -0.537720 1441913340 -0.546570 -0.337219 0.546326 -0.537720 1441913340 -0.546570 -0.337219 0.546326 -0.537720 1441913340 -0.546570 -0.337219 0.546326 -0.537720 1441913340 -0.546570 -0.337219 0.546326 -0.537720 1441913340 -0.542969 -0.340454 0.541626 -0.544067 1441913340 -0.542969 -0.340454 0.541626 -0.544067 1441913340 -0.542969 -0.340454 0.541626 -0.544067 1441913340 -0.542969 -0.340454 0.541626 -0.544067 1441913340 -0.542969 -0.340454 0.541626 -0.544067 1441913340 -0.542969 -0.340454 0.541626 -0.544067 1441913340 -0.539978 -0.341614 0.536499 -0.551270 1441913340 -0.539978 -0.341614 0.536499 -0.551270 1441913340 -0.539978 -0.341614 0.536499 -0.551270 1441913340 -0.539978 -0.341614 0.536499 -0.551270 1441913340 -0.539978 -0.341614 0.536499 -0.551270 1441913340 -0.536743 -0.341736 0.532654 -0.558167 1441913340 -0.536743 -0.341736 0.532654 -0.558167 1441913340 -0.536743 -0.341736 0.532654 -0.558167 1441913340 -0.536743 -0.341736 0.532654 -0.558167 1441913340 -0.536743 -0.341736 0.532654 -0.558167 1441913340 -0.536743 -0.341736 0.532654 -0.558167 1441913341 -0.536743 -0.341736 0.532654 -0.558167 1441913341 -0.531738 -0.342896 0.528564 -0.566040 1441913341 -0.531738 -0.342896 0.528564 -0.566040 1441913341 -0.531738 -0.342896 0.528564 -0.566040 1441913341 -0.531738 -0.342896 0.528564 -0.566040 1441913341 -0.531738 -0.342896 0.528564 -0.566040 1441913341 -0.525879 -0.345215 0.523560 -0.574646 1441913341 -0.525879 -0.345215 0.523560 -0.574646 1441913341 -0.525879 -0.345215 0.523560 -0.574646 1441913341 -0.525879 -0.345215 0.523560 -0.574646 1441913341 -0.525879 -0.345215 0.523560 -0.574646 1441913341 -0.525879 -0.345215 0.523560 -0.574646 1441913341 -0.523010 -0.348877 0.518250 -0.579834 1441913341 -0.523010 -0.348877 0.518250 -0.579834 1441913341 -0.523010 -0.348877 0.518250 -0.579834 1441913341 -0.523010 -0.348877 0.518250 -0.579834 1441913341 -0.523010 -0.348877 0.518250 -0.579834 1441913341 -0.525146 -0.350281 0.518372 -0.576965 1441913341 -0.525146 -0.350281 0.518372 -0.576965 1441913341 -0.525146 -0.350281 0.518372 -0.576965 1441913341 -0.525146 -0.350281 0.518372 -0.576965 1441913341 -0.525146 -0.350281 0.518372 -0.576965 1441913341 -0.525146 -0.350281 0.518372 -0.576965 1441913341 -0.530579 -0.346558 0.524109 -0.568970 1441913341 
0.198608 0.601074 -0.398071 -0.663940 1441913343 0.198608 0.601074 -0.398071 -0.663940 1441913343 0.198608 0.601074 -0.398071 -0.663940 1441913343 0.080688 0.635071 -0.295410 -0.709229 1441913343 0.080688 0.635071 -0.295410 -0.709229 1441913343 0.080688 0.635071 -0.295410 -0.709229 1441913343 0.080688 0.635071 -0.295410 -0.709229 1441913343 0.080688 0.635071 -0.295410 -0.709229 1441913343 0.080688 0.635071 -0.295410 -0.709229 1441913343 0.080688 0.635071 -0.295410 -0.709229 1441913343 -0.082275 0.636780 -0.194214 -0.741638 1441913343 -0.082275 0.636780 -0.194214 -0.741638 1441913343 -0.082275 0.636780 -0.194214 -0.741638 1441913343 -0.082275 0.636780 -0.194214 -0.741638 1441913343 -0.082275 0.636780 -0.194214 -0.741638 1441913343 -0.269653 0.572144 -0.106445 -0.767212 1441913343 -0.269653 0.572144 -0.106445 -0.767212 1441913343 -0.269653 0.572144 -0.106445 -0.767212 1441913343 -0.269653 0.572144 -0.106445 -0.767212 1441913343 -0.269653 0.572144 -0.106445 -0.767212 1441913343 -0.476807 0.411316 -0.036499 -0.776062 1441913343 -0.476807 0.411316 -0.036499 -0.776062 1441913343 -0.476807 0.411316 -0.036499 -0.776062 1441913343 -0.476807 0.411316 -0.036499 -0.776062 1441913343 -0.476807 0.411316 -0.036499 -0.776062 1441913343 -0.476807 0.411316 -0.036499 -0.776062 1441913343 -0.476807 0.411316 -0.036499 -0.776062 1441913343 -0.620056 0.220642 0.016418 -0.752747 1441913343 -0.620056 0.220642 0.016418 -0.752747 1441913343 -0.620056 0.220642 0.016418 -0.752747 1441913343 -0.620056 0.220642 0.016418 -0.752747 1441913343 -0.620056 0.220642 0.016418 -0.752747 1441913343 -0.620056 0.220642 0.016418 -0.752747 1441913343 -0.676880 0.136597 0.035706 -0.722473 1441913343 -0.676880 0.136597 0.035706 -0.722473 1441913343 -0.676880 0.136597 0.035706 -0.722473 1441913343 -0.676880 0.136597 0.035706 -0.722473 1441913343 -0.676880 0.136597 0.035706 -0.722473 1441913343 -0.676880 0.136597 0.035706 -0.722473 1441913343 -0.669373 0.108459 0.049622 -0.733337 1441913343 -0.669373 0.108459 0.049622 -0.733337 1441913343 -0.669373 0.108459 0.049622 -0.733337 1441913343 -0.669373 0.108459 0.049622 -0.733337 1441913343 -0.656738 0.116821 0.053040 -0.743225 1441913343 -0.656738 0.116821 0.053040 -0.743225 1441913343 -0.656738 0.116821 0.053040 -0.743225 1441913343 -0.656738 0.116821 0.053040 -0.743225 1441913343 -0.656738 0.116821 0.053040 -0.743225 1441913343 -0.656738 0.116821 0.053040 -0.743225 1441913343 -0.634583 0.159241 0.067566 -0.753296 1441913343 -0.634583 0.159241 0.067566 -0.753296 1441913343 -0.634583 0.159241 0.067566 -0.753296 1441913343 -0.634583 0.159241 0.067566 -0.753296 1441913343 -0.634583 0.159241 0.067566 -0.753296 1441913343 -0.634583 0.159241 0.067566 -0.753296 1441913343 -0.578369 0.237000 0.071045 -0.777405 1441913343 -0.578369 0.237000 0.071045 -0.777405 1441913343 -0.578369 0.237000 0.071045 -0.777405 1441913343 -0.578369 0.237000 0.071045 -0.777405 1441913343 -0.578369 0.237000 0.071045 -0.777405 1441913343 -0.578369 0.237000 0.071045 -0.777405 1441913343 -0.482971 0.344666 0.059631 -0.802795 1441913343 -0.482971 0.344666 0.059631 -0.802795 1441913343 -0.482971 0.344666 0.059631 -0.802795 1441913343 -0.482971 0.344666 0.059631 -0.802795 1441913343 -0.482971 0.344666 0.059631 -0.802795 1441913343 -0.482971 0.344666 0.059631 -0.802795 1441913343 -0.363342 0.445984 -0.002563 -0.817993 1441913343 -0.363342 0.445984 -0.002563 -0.817993 1441913343 -0.363342 0.445984 -0.002563 -0.817993 1441913343 -0.363342 0.445984 -0.002563 -0.817993 1441913343 -0.363342 0.445984 -0.002563 -0.817993 1441913343 -0.220520 0.530090 -0.087036 -0.814148 1441913343 -0.220520 0.530090 -0.087036 -0.814148 1441913343 -0.220520 0.530090 -0.087036 -0.814148 1441913343 -0.220520 0.530090 -0.087036 -0.814148 1441913343 -0.220520 0.530090 -0.087036 -0.814148 1441913343 -0.079895 0.590820 -0.162781 -0.786133 1441913343 -0.079895 0.590820 -0.162781 -0.786133 1441913343 -0.079895 0.590820 -0.162781 -0.786133 1441913343 -0.079895 0.590820 -0.162781 -0.786133 1441913343 -0.079895 0.590820 -0.162781 -0.786133 1441913343 -0.079895 0.590820 -0.162781 -0.786133 1441913343 -0.079895 0.590820 -0.162781 -0.786133 1441913343 0.067932 0.622192 -0.261047 -0.734924 1441913343 0.067932 0.622192 -0.261047 -0.734924 1441913343 0.067932 0.622192 -0.261047 -0.734924 1441913343 0.067932 0.622192 -0.261047 -0.734924 1441913343 0.067932 0.622192 -0.261047 -0.734924 1441913343 0.067932 0.622192 -0.261047 -0.734924 1441913343 0.205688 0.622803 -0.361023 -0.662903 1441913343 0.205688 0.622803 -0.361023 -0.662903 1441913343 0.205688 0.622803 -0.361023 -0.662903 1441913343 0.205688 0.622803 -0.361023 -0.662903 1441913343 0.205688 0.622803 -0.361023 -0.662903 1441913343 0.205688 0.622803 -0.361023 -0.662903 1441913343 0.205688 0.622803 -0.361023 -0.662903 1441913343 0.315613 0.594238 -0.432556 -0.600159 1441913343 0.315613 0.594238 -0.432556 -0.600159 1441913344 0.315613 0.594238 -0.432556 -0.600159 1441913344 0.315613 0.594238 -0.432556 -0.600159 1441913344 0.315613 0.594238 -0.432556 -0.600159 1441913344 0.315613 0.594238 -0.432556 -0.600159 1441913344 0.358215 0.567688 -0.490662 -0.555603 1441913344 0.358215 0.567688 -0.490662 -0.555603 1441913344 0.358215 0.567688 -0.490662 -0.555603 1441913344 0.358215 0.567688 -0.490662 -0.555603 1441913344 0.358215 0.567688 -0.490662 -0.555603 1441913344 0.358215 0.567688 -0.490662 -0.555603 1441913344 0.348511 0.575439 -0.493103 -0.551636 1441913344 0.348511 0.575439 -0.493103 -0.551636 1441913344 0.348511 0.575439 -0.493103 -0.551636 1441913344 0.348511 0.575439 -0.493103 -0.551636 1441913344 0.348511 0.575439 -0.493103 -0.551636 1441913344 0.348511 0.575439 -0.493103 -0.551636 1441913344 0.311707 0.595825 -0.450684 -0.587158 1441913344 0.311707 0.595825 -0.450684 -0.587158 1441913344 0.311707 0.595825 -0.450684 -0.587158 1441913344 0.311707 0.595825 -0.450684 -0.587158 1441913344 0.311707 0.595825 -0.450684 -0.587158 1441913344 0.311707 0.595825 -0.450684 -0.587158 1441913344 0.311707 0.595825 -0.450684 -0.587158 1441913344 0.243896 0.616699 -0.410583 -0.625854 1441913344 0.243896 0.616699 -0.410583 -0.625854 1441913344 0.243896 0.616699 -0.410583 -0.625854 1441913344 0.243896 0.616699 -0.410583 -0.625854 1441913344 0.243896 0.616699 -0.410583 -0.625854 1441913344 0.243896 0.616699 -0.410583 -0.625854 1441913344 0.132446 0.628845 -0.377136 -0.666931 1441913344 0.132446 0.628845 -0.377136 -0.666931 1441913344 0.132446 0.628845 -0.377136 -0.666931 1441913344 0.132446 0.628845 -0.377136 -0.666931 1441913344 0.132446 0.628845 -0.377136 -0.666931 1441913344 0.132446 0.628845 -0.377136 -0.666931 1441913344 0.132446 0.628845 -0.377136 -0.666931 1441913344 0.009094 0.617004 -0.314087 -0.721558 1441913344 0.009094 0.617004 -0.314087 -0.721558 1441913344 0.009094 0.617004 -0.314087 -0.721558 1441913344 0.009094 0.617004 -0.314087 -0.721558 1441913344 0.009094 0.617004 -0.314087 -0.721558 1441913344 -0.133545 0.579529 -0.217407 -0.773987 1441913344 -0.133545 0.579529 -0.217407 -0.773987 1441913344 -0.133545 0.579529 -0.217407 -0.773987 1441913344 -0.133545 0.579529 -0.217407 -0.773987 1441913344 -0.133545 0.579529 -0.217407 -0.773987 1441913344 -0.133545 0.579529 -0.217407 -0.773987 1441913344 -0.133545 0.579529 -0.217407 -0.773987 1441913344 -0.331116 0.471863 -0.148804 -0.803528 1441913344 -0.331116 0.471863 -0.148804 -0.803528 1441913344 -0.331116 0.471863 -0.148804 -0.803528 1441913344 -0.331116 0.471863 -0.148804 -0.803528 1441913344 -0.331116 0.471863 -0.148804 -0.803528 1441913344 -0.331116 0.471863 -0.148804 -0.803528 1441913344 -0.514954 0.284607 -0.064087 -0.806091 1441913344 -0.514954 0.284607 -0.064087 -0.806091 1441913344 -0.514954 0.284607 -0.064087 -0.806091 1441913344 -0.514954 0.284607 -0.064087 -0.806091 1441913344 -0.630981 0.111206 -0.023926 -0.767517 1441913344 -0.630981 0.111206 -0.023926 -0.767517 1441913344 -0.630981 0.111206 -0.023926 -0.767517 1441913344 -0.666504 0.064087 0.007141 -0.742737 1441913344 -0.666504 0.064087 0.007141 -0.742737 1441913344 -0.666504 0.064087 0.007141 -0.742737 1441913344 -0.666504 0.064087 0.007141 -0.742737 1441913344 -0.666504 0.064087 0.007141 -0.742737 1441913344 -0.666504 0.064087 0.007141 -0.742737 1441913344 -0.661499 0.046387 0.033508 -0.747803 1441913344 -0.661499 0.046387 0.033508 -0.747803 1441913344 -0.661499 0.046387 0.033508 -0.747803 1441913344 -0.661499 0.046387 0.033508 -0.747803 1441913344 -0.661499 0.046387 0.033508 -0.747803 1441913344 -0.661499 0.046387 0.033508 -0.747803 1441913344 -0.655273 0.062988 0.044678 -0.751526 1441913344 -0.655273 0.062988 0.044678 -0.751526 1441913344 -0.655273 0.062988 0.044678 -0.751526 1441913344 -0.655273 0.062988 0.044678 -0.751526 1441913344 -0.655273 0.062988 0.044678 -0.751526 1441913344 -0.655273 0.062988 0.044678 -0.751526 1441913344 -0.655273 0.062988 0.044678 -0.751526 1441913344 -0.638611 0.107361 0.061218 -0.759583 1441913344 -0.638611 0.107361 0.061218 -0.759583 1441913344 -0.638611 0.107361 0.061218 -0.759583 1441913344 -0.638611 0.107361 0.061218 -0.759583 1441913344 -0.591431 0.186401 0.070862 -0.781372 1441913344 -0.591431 0.186401 0.070862 -0.781372 1441913344 -0.591431 0.186401 0.070862 -0.781372 1441913344 -0.591431 0.186401 0.070862 -0.781372 1441913344 -0.591431 0.186401 0.070862 -0.781372 1441913344 -0.591431 0.186401 0.070862 -0.781372 1441913344 -0.591431 0.186401 0.070862 -0.781372 1441913344 -0.498108 0.304626 0.086182 -0.807312 1441913344 -0.498108 0.304626 0.086182 -0.807312 1441913344 -0.498108 0.304626 0.086182 -0.807312 1441913344 -0.498108 0.304626 0.086182 -0.807312 1441913344 -0.498108 0.304626 0.086182 -0.807312 1441913344 -0.498108 0.304626 0.086182 -0.807312 1441913344 -0.373291 0.424072 0.082092 -0.821045 1441913344 -0.373291 0.424072 0.082092 -0.821045 1441913344 -0.373291 0.424072 0.082092 -0.821045 1441913344 -0.373291 0.424072 0.082092 -0.821045 1441913344 -0.373291 0.424072 0.082092 -0.821045 1441913344 -0.373291 0.424072 0.082092 -0.821045 1441913344 -0.280151 0.493652 -0.032227 -0.822693 1441913344 -0.280151 0.493652 -0.032227 -0.822693 1441913344 -0.280151 0.493652 -0.032227 -0.822693 1441913345 -0.280151 0.493652 -0.032227 -0.822693 1441913345 -0.280151 0.493652 -0.032227 -0.822693 1441913345 -0.280151 0.493652 -0.032227 -0.822693 1441913345 -0.146362 0.561523 -0.117920 -0.805847 1441913345 -0.146362 0.561523 -0.117920 -0.805847 1441913345 -0.146362 0.561523 -0.117920 -0.805847 1441913345 -0.146362 0.561523 -0.117920 -0.805847 1441913345 -0.146362 0.561523 -0.117920 -0.805847 1441913345 -0.146362 0.561523 -0.117920 -0.805847 1441913345 0.012390 0.604797 -0.205017 -0.769470 1441913345 0.012390 0.604797 -0.205017 -0.769470 1441913345 0.012390 0.604797 -0.205017 -0.769470 1441913345 0.012390 0.604797 -0.205017 -0.769470 1441913345 0.012390 0.604797 -0.205017 -0.769470 1441913345 0.012390 0.604797 -0.205017 -0.769470 1441913345 0.174866 0.620117 -0.305176 -0.701233 1441913345 0.174866 0.620117 -0.305176 -0.701233 1441913345 0.174866 0.620117 -0.305176 -0.701233 1441913345 0.174866 0.620117 -0.305176 -0.701233 1441913345 0.174866 0.620117 -0.305176 -0.701233 1441913345 0.174866 0.620117 -0.305176 -0.701233 1441913345 0.174866 0.620117 -0.305176 -0.701233 1441913345 0.299683 0.609497 -0.407532 -0.610474 1441913345 0.299683 0.609497 -0.407532 -0.610474 1441913345 0.299683 0.609497 -0.407532 -0.610474 1441913345 0.299683 0.609497 -0.407532 -0.610474 1441913345 0.299683 0.609497 -0.407532 -0.610474 1441913345 0.299683 0.609497 -0.407532 -0.610474 1441913345 0.341675 0.598267 -0.506226 -0.518738 1441913345 0.341675 0.598267 -0.506226 -0.518738 1441913345 0.341675 0.598267 -0.506226 -0.518738 1441913345 0.341675 0.598267 -0.506226 -0.518738 1441913345 0.341675 0.598267 -0.506226 -0.518738 1441913345 0.341675 0.598267 -0.506226 -0.518738 1441913345 0.341675 0.598267 -0.506226 -0.518738 1441913345 0.303101 0.609558 -0.537231 -0.497925 1441913345 0.303101 0.609558 -0.537231 -0.497925 1441913345 0.303101 0.609558 -0.537231 -0.497925 1441913345 0.303101 0.609558 -0.537231 -0.497925 1441913345 0.303101 0.609558 -0.537231 -0.497925 1441913345 0.303101 0.609558 -0.537231 -0.497925 1441913345 0.245972 0.623169 -0.513245 -0.536438 1441913345 0.245972 0.623169 -0.513245 -0.536438 1441913345 0.245972 0.623169 -0.513245 -0.536438 1441913345 0.245972 0.623169 -0.513245 -0.536438 1441913345 0.245972 0.623169 -0.513245 -0.536438 1441913345 0.245972 0.623169 -0.513245 -0.536438 1441913345 0.187012 0.635681 -0.471619 -0.581848 1441913345 0.187012 0.635681 -0.471619 -0.581848 1441913345 0.187012 0.635681 -0.471619 -0.581848 1441913345 0.187012 0.635681 -0.471619 -0.581848 1441913345 0.187012 0.635681 -0.471619 -0.581848 1441913345 0.187012 0.635681 -0.471619 -0.581848 1441913345 0.187012 0.635681 -0.471619 -0.581848 1441913345 0.100769 0.646484 -0.423340 -0.626648 1441913345 0.100769 0.646484 -0.423340 -0.626648 1441913345 0.100769 0.646484 -0.423340 -0.626648 1441913345 0.100769 0.646484 -0.423340 -0.626648 1441913345 0.100769 0.646484 -0.423340 -0.626648 1441913345 0.100769 0.646484 -0.423340 -0.626648 1441913345 0.000000 0.644775 -0.361572 -0.673462 1441913345 0.000000 0.644775 -0.361572 -0.673462 1441913345 0.000000 0.644775 -0.361572 -0.673462 1441913345 0.000000 0.644775 -0.361572 -0.673462 1441913345 0.000000 0.644775 -0.361572 -0.673462 1441913345 -0.133911 0.613342 -0.302917 -0.717041 1441913345 -0.133911 0.613342 -0.302917 -0.717041 1441913345 -0.133911 0.613342 -0.302917 -0.717041 1441913345 -0.133911 0.613342 -0.302917 -0.717041 1441913345 -0.133911 0.613342 -0.302917 -0.717041 1441913345 -0.133911 0.613342 -0.302917 -0.717041 1441913345 -0.279480 0.541199 -0.250427 -0.752563 1441913345 -0.279480 0.541199 -0.250427 -0.752563 1441913345 -0.279480 0.541199 -0.250427 -0.752563 1441913345 -0.279480 0.541199 -0.250427 -0.752563 1441913345 -0.279480 0.541199 -0.250427 -0.752563 1441913345 -0.279480 0.541199 -0.250427 -0.752563 1441913345 -0.279480 0.541199 -0.250427 -0.752563 1441913345 -0.411011 0.439941 -0.199036 -0.773254 1441913345 -0.411011 0.439941 -0.199036 -0.773254 1441913345 -0.411011 0.439941 -0.199036 -0.773254 1441913345 -0.411011 0.439941 -0.199036 -0.773254 1441913345 -0.411011 0.439941 -0.199036 -0.773254 1441913345 -0.526794 0.305908 -0.130981 -0.782166 1441913345 -0.526794 0.305908 -0.130981 -0.782166 1441913345 -0.526794 0.305908 -0.130981 -0.782166 1441913345 -0.526794 0.305908 -0.130981 -0.782166 1441913345 -0.526794 0.305908 -0.130981 -0.782166 1441913345 -0.526794 0.305908 -0.130981 -0.782166 1441913345 -0.526794 0.305908 -0.130981 -0.782166 1441913345 -0.611145 0.180786 -0.068359 -0.767578 1441913345 -0.611145 0.180786 -0.068359 -0.767578 1441913345 -0.611145 0.180786 -0.068359 -0.767578 1441913345 -0.611145 0.180786 -0.068359 -0.767578 1441913345 -0.611145 0.180786 -0.068359 -0.767578 1441913345 -0.611145 0.180786 -0.068359 -0.767578 1441913345 -0.662842 0.108215 0.009216 -0.740906 1441913345 -0.662842 0.108215 0.009216 -0.740906 1441913345 -0.662842 0.108215 0.009216 -0.740906 1441913345 -0.662842 0.108215 0.009216 -0.740906 1441913345 -0.662842 0.108215 0.009216 -0.740906 1441913345 -0.662842 0.108215 0.009216 -0.740906 1441913345 -0.679443 0.071838 0.058655 -0.727844 1441913345 -0.679443 0.071838 0.058655 -0.727844 1441913345 -0.679443 0.071838 0.058655 -0.727844 1441913345 -0.679443 0.071838 0.058655 -0.727844 1441913345 -0.679443 0.071838 0.058655 -0.727844 1441913345 -0.679443 0.071838 0.058655 -0.727844 1441913345 -0.677979 0.055542 0.066467 -0.730042 1441913345 -0.677979 0.055542 0.066467 -0.730042 1441913345 -0.677979 0.055542 0.066467 -0.730042 1441913345 -0.677979 0.055542 0.066467 -0.730042 1441913345 -0.677979 0.055542 0.066467 -0.730042 1441913346 -0.677979 0.055542 0.066467 -0.730042 1441913346 -0.653870 0.114502 0.100464 -0.741150 1441913346 -0.653870 0.114502 0.100464 -0.741150 1441913346 -0.653870 0.114502 0.100464 -0.741150 1441913346 -0.653870 0.114502 0.100464 -0.741150 1441913346 -0.653870 0.114502 0.100464 -0.741150 1441913346 -0.653870 0.114502 0.100464 -0.741150 1441913346 -0.614380 0.176453 0.106506 -0.761658 1441913346 -0.614380 0.176453 0.106506 -0.761658 1441913346 -0.614380 0.176453 0.106506 -0.761658 1441913346 -0.614380 0.176453 0.106506 -0.761658 1441913346 -0.614380 0.176453 0.106506 -0.761658 1441913346 -0.546692 0.260071 0.100647 -0.789551 1441913346 -0.546692 0.260071 0.100647 -0.789551 1441913346 -0.546692 0.260071 0.100647 -0.789551 1441913346 -0.546692 0.260071 0.100647 -0.789551 1441913346 -0.546692 0.260071 0.100647 -0.789551 1441913346 -0.546692 0.260071 0.100647 -0.789551 1441913346 -0.447449 0.361755 0.084900 -0.813477 1441913346 -0.447449 0.361755 0.084900 -0.813477 1441913346 -0.447449 0.361755 0.084900 -0.813477 1441913346 -0.447449 0.361755 0.084900 -0.813477 1441913346 -0.447449 0.361755 0.084900 -0.813477 1441913346 -0.447449 0.361755 0.084900 -0.813477 1441913346 -0.329041 0.458435 0.021667 -0.825317 1441913346 -0.329041 0.458435 0.021667 -0.825317 1441913346 -0.329041 0.458435 0.021667 -0.825317 1441913346 -0.329041 0.458435 0.021667 -0.825317 1441913346 -0.214600 0.534302 -0.096252 -0.811890 1441913346 -0.214600 0.534302 -0.096252 -0.811890 1441913346 -0.214600 0.534302 -0.096252 -0.811890 1441913346 -0.214600 0.534302 -0.096252 -0.811890 1441913346 -0.214600 0.534302 -0.096252 -0.811890 1441913346 -0.214600 0.534302 -0.096252 -0.811890 1441913346 -0.098267 0.590820 -0.192078 -0.777466 1441913346 -0.098267 0.590820 -0.192078 -0.777466 1441913346 -0.098267 0.590820 -0.192078 -0.777466 1441913346 -0.098267 0.590820 -0.192078 -0.777466 1441913346 -0.098267 0.590820 -0.192078 -0.777466 1441913346 -0.098267 0.590820 -0.192078 -0.777466 1441913346 0.043274 0.623047 -0.285095 -0.727112 1441913346 0.043274 0.623047 -0.285095 -0.727112 1441913346 0.043274 0.623047 -0.285095 -0.727112 1441913346 0.043274 0.623047 -0.285095 -0.727112 1441913346 0.043274 0.623047 -0.285095 -0.727112 1441913346 0.043274 0.623047 -0.285095 -0.727112 1441913346 0.190857 0.621948 -0.361877 -0.667725 1441913346 0.190857 0.621948 -0.361877 -0.667725 1441913346 0.190857 0.621948 -0.361877 -0.667725 1441913346 0.190857 0.621948 -0.361877 -0.667725 1441913346 0.190857 0.621948 -0.361877 -0.667725 1441913346 0.190857 0.621948 -0.361877 -0.667725 1441913346 0.190857 0.621948 -0.361877 -0.667725 1441913346 0.292236 0.595825 -0.453796 -0.594727 1441913346 0.292236 0.595825 -0.453796 -0.594727 1441913346 0.292236 0.595825 -0.453796 -0.594727 1441913346 0.292236 0.595825 -0.453796 -0.594727 1441913346 0.292236 0.595825 -0.453796 -0.594727 1441913346 0.321594 0.580688 -0.531738 -0.525940 1441913346 0.321594 0.580688 -0.531738 -0.525940 1441913346 0.321594 0.580688 -0.531738 -0.525940 1441913346 0.321594 0.580688 -0.531738 -0.525940 1441913346 0.321594 0.580688 -0.531738 -0.525940 1441913346 0.321594 0.580688 -0.531738 -0.525940 1441913346 0.321594 0.580688 -0.531738 -0.525940 1441913346 0.307983 0.587524 -0.510132 -0.547485 1441913346 0.307983 0.587524 -0.510132 -0.547485 1441913346 0.307983 0.587524 -0.510132 -0.547485 1441913346 0.307983 0.587524 -0.510132 -0.547485 1441913346 0.261597 0.605774 -0.469482 -0.586731 1441913346 0.261597 0.605774 -0.469482 -0.586731 1441913346 0.261597 0.605774 -0.469482 -0.586731 1441913346 0.261597 0.605774 -0.469482 -0.586731 1441913346 0.261597 0.605774 -0.469482 -0.586731 1441913346 0.261597 0.605774 -0.469482 -0.586731 1441913346 0.261597 0.605774 -0.469482 -0.586731 1441913346 0.184875 0.627563 -0.440613 -0.614746 1441913346 0.184875 0.627563 -0.440613 -0.614746 1441913346 0.184875 0.627563 -0.440613 -0.614746 1441913346 0.184875 0.627563 -0.440613 -0.614746 1441913346 0.184875 0.627563 -0.440613 -0.614746 1441913346 0.184875 0.627563 -0.440613 -0.614746 1441913346 0.184875 0.627563 -0.440613 -0.614746 1441913346 0.100098 0.639343 -0.383606 -0.658875 1441913346 0.100098 0.639343 -0.383606 -0.658875 1441913346 0.100098 0.639343 -0.383606 -0.658875 1441913346 0.100098 0.639343 -0.383606 -0.658875 1441913346 0.100098 0.639343 -0.383606 -0.658875 1441913346 0.100098 0.639343 -0.383606 -0.658875 1441913346 0.000000 0.639404 -0.299866 -0.708008 1441913346 0.000000 0.639404 -0.299866 -0.708008 1441913346 0.000000 0.639404 -0.299866 -0.708008 1441913346 0.000000 0.639404 -0.299866 -0.708008 1441913346 0.000000 0.639404 -0.299866 -0.708008 1441913346 0.000000 0.639404 -0.299866 -0.708008 1441913346 -0.122437 0.614868 -0.193726 -0.754639 1441913346 -0.122437 0.614868 -0.193726 -0.754639 1441913346 -0.122437 0.614868 -0.193726 -0.754639 1441913346 -0.122437 0.614868 -0.193726 -0.754639 1441913346 -0.122437 0.614868 -0.193726 -0.754639 1441913346 -0.122437 0.614868 -0.193726 -0.754639 1441913346 -0.268005 0.555176 -0.114258 -0.779053 1441913346 -0.268005 0.555176 -0.114258 -0.779053 1441913346 -0.268005 0.555176 -0.114258 -0.779053 1441913346 -0.268005 0.555176 -0.114258 -0.779053 1441913347 -0.400452 0.453308 -0.027039 -0.795898 1441913347 -0.400452 0.453308 -0.027039 -0.795898 1441913347 -0.400452 0.453308 -0.027039 -0.795898 1441913347 -0.400452 0.453308 -0.027039 -0.795898 1441913347 -0.400452 0.453308 -0.027039 -0.795898 1441913347 -0.400452 0.453308 -0.027039 -0.795898 1441913347 -0.530212 0.325989 0.059509 -0.780457 1441913347 -0.530212 0.325989 0.059509 -0.780457 1441913347 -0.530212 0.325989 0.059509 -0.780457 1441913347 -0.530212 0.325989 0.059509 -0.780457 1441913347 -0.530212 0.325989 0.059509 -0.780457 1441913347 -0.530212 0.325989 0.059509 -0.780457 1441913347 -0.629028 0.216187 0.131348 -0.735107 1441913347 -0.629028 0.216187 0.131348 -0.735107 1441913347 -0.629028 0.216187 0.131348 -0.735107 1441913347 -0.629028 0.216187 0.131348 -0.735107 1441913347 -0.662109 0.169128 0.155701 -0.713318 1441913347 -0.662109 0.169128 0.155701 -0.713318 1441913347 -0.662109 0.169128 0.155701 -0.713318 1441913347 -0.662109 0.169128 0.155701 -0.713318 1441913347 -0.662109 0.169128 0.155701 -0.713318 1441913347 -0.662109 0.169128 0.155701 -0.713318 1441913347 -0.662109 0.169128 0.155701 -0.713318 1441913347 -0.665710 0.140320 0.152954 -0.716797 1441913347 -0.665710 0.140320 0.152954 -0.716797 1441913347 -0.665710 0.140320 0.152954 -0.716797 1441913347 -0.665710 0.140320 0.152954 -0.716797 1441913347 -0.665710 0.140320 0.152954 -0.716797 1441913347 -0.665710 0.140320 0.152954 -0.716797 1441913347 -0.665710 0.140320 0.152954 -0.716797 1441913347 -0.655884 0.156433 0.159851 -0.721008 1441913347 -0.655884 0.156433 0.159851 -0.721008 1441913347 -0.655884 0.156433 0.159851 -0.721008 1441913347 -0.655884 0.156433 0.159851 -0.721008 1441913347 -0.655884 0.156433 0.159851 -0.721008 1441913347 -0.655884 0.156433 0.159851 -0.721008 1441913347 -0.626404 0.205566 0.164124 -0.733765 1441913347 -0.626404 0.205566 0.164124 -0.733765 1441913347 -0.626404 0.205566 0.164124 -0.733765 1441913347 -0.626404 0.205566 0.164124 -0.733765 1441913347 -0.626404 0.205566 0.164124 -0.733765 1441913347 -0.562134 0.291931 0.161316 -0.756836 1441913347 -0.562134 0.291931 0.161316 -0.756836 1441913347 -0.562134 0.291931 0.161316 -0.756836 1441913347 -0.562134 0.291931 0.161316 -0.756836 1441913347 -0.562134 0.291931 0.161316 -0.756836 1441913347 -0.562134 0.291931 0.161316 -0.756836 1441913347 -0.457947 0.393616 0.142944 -0.784180 1441913347 -0.457947 0.393616 0.142944 -0.784180 1441913347 -0.457947 0.393616 0.142944 -0.784180 1441913347 -0.457947 0.393616 0.142944 -0.784180 1441913347 -0.457947 0.393616 0.142944 -0.784180 1441913347 -0.457947 0.393616 0.142944 -0.784180 1441913347 -0.457947 0.393616 0.142944 -0.784180 1441913347 -0.332275 0.483704 0.080444 -0.805725 1441913347 -0.332275 0.483704 0.080444 -0.805725 1441913347 -0.332275 0.483704 0.080444 -0.805725 1441913347 -0.332275 0.483704 0.080444 -0.805725 1441913347 -0.332275 0.483704 0.080444 -0.805725 1441913347 -0.332275 0.483704 0.080444 -0.805725 1441913347 -0.216431 0.548523 -0.060974 -0.805359 1441913347 -0.216431 0.548523 -0.060974 -0.805359 1441913347 -0.216431 0.548523 -0.060974 -0.805359 1441913347 -0.216431 0.548523 -0.060974 -0.805359 1441913347 -0.216431 0.548523 -0.060974 -0.805359 1441913347 -0.216431 0.548523 -0.060974 -0.805359 1441913347 -0.216431 0.548523 -0.060974 -0.805359 1441913347 -0.068176 0.599365 -0.165222 -0.780273 1441913347 -0.068176 0.599365 -0.165222 -0.780273 1441913347 -0.068176 0.599365 -0.165222 -0.780273 1441913347 -0.068176 0.599365 -0.165222 -0.780273 1441913347 -0.068176 0.599365 -0.165222 -0.780273 1441913347 -0.068176 0.599365 -0.165222 -0.780273 1441913347 0.086121 0.617432 -0.288879 -0.726624 1441913347 0.086121 0.617432 -0.288879 -0.726624 1441913347 0.086121 0.617432 -0.288879 -0.726624 1441913347 0.086121 0.617432 -0.288879 -0.726624 1441913347 0.086121 0.617432 -0.288879 -0.726624 1441913347 0.086121 0.617432 -0.288879 -0.726624 1441913347 0.224548 0.600098 -0.401855 -0.654175 1441913347 0.224548 0.600098 -0.401855 -0.654175 1441913347 0.224548 0.600098 -0.401855 -0.654175 1441913347 0.224548 0.600098 -0.401855 -0.654175 1441913347 0.224548 0.600098 -0.401855 -0.654175 1441913347 0.224548 0.600098 -0.401855 -0.654175 1441913347 0.224548 0.600098 -0.401855 -0.654175 1441913347 0.308289 0.566284 -0.497864 -0.580017 1441913347 0.308289 0.566284 -0.497864 -0.580017 1441913347 0.308289 0.566284 -0.497864 -0.580017 1441913347 0.308289 0.566284 -0.497864 -0.580017 1441913347 0.308289 0.566284 -0.497864 -0.580017 1441913347 0.308289 0.566284 -0.497864 -0.580017 1441913347 0.314636 0.550110 -0.553162 -0.540771 1441913347 0.314636 0.550110 -0.553162 -0.540771 1441913347 0.314636 0.550110 -0.553162 -0.540771 1441913347 0.314636 0.550110 -0.553162 -0.540771 1441913347 0.314636 0.550110 -0.553162 -0.540771 1441913347 0.314636 0.550110 -0.553162 -0.540771 1441913347 0.314636 0.550110 -0.553162 -0.540771 1441913347 0.267212 0.574097 -0.541443 -0.552979 1441913347 0.267212 0.574097 -0.541443 -0.552979 1441913347 0.267212 0.574097 -0.541443 -0.552979 1441913347 0.267212 0.574097 -0.541443 -0.552979 1441913347 0.267212 0.574097 -0.541443 -0.552979 1441913347 0.208008 0.601624 -0.505493 -0.582458 1441913347 0.208008 0.601624 -0.505493 -0.582458 1441913347 0.208008 0.601624 -0.505493 -0.582458 1441913347 0.208008 0.601624 -0.505493 -0.582458 1441913347 0.208008 0.601624 -0.505493 -0.582458 1441913347 0.208008 0.601624 -0.505493 -0.582458 1441913347 0.208008 0.601624 -0.505493 -0.582458 1441913347 0.138733 0.623230 -0.453247 -0.622009 1441913348 0.138733 0.623230 -0.453247 -0.622009 1441913348 0.138733 0.623230 -0.453247 -0.622009 1441913348 0.138733 0.623230 -0.453247 -0.622009 1441913348 0.138733 0.623230 -0.453247 -0.622009 1441913348 0.138733 0.623230 -0.453247 -0.622009 1441913348 0.039978 0.631226 -0.393005 -0.667480 1441913348 0.039978 0.631226 -0.393005 -0.667480 1441913348 0.039978 0.631226 -0.393005 -0.667480 1441913348 0.039978 0.631226 -0.393005 -0.667480 1441913348 0.039978 0.631226 -0.393005 -0.667480 1441913348 0.039978 0.631226 -0.393005 -0.667480 1441913348 0.039978 0.631226 -0.393005 -0.667480 1441913348 -0.080383 0.613159 -0.320313 -0.717651 1441913348 -0.080383 0.613159 -0.320313 -0.717651 1441913348 -0.080383 0.613159 -0.320313 -0.717651 1441913348 -0.080383 0.613159 -0.320313 -0.717651 1441913348 -0.080383 0.613159 -0.320313 -0.717651 1441913348 -0.080383 0.613159 -0.320313 -0.717651 1441913348 -0.228455 0.556458 -0.251892 -0.758118 1441913348 -0.228455 0.556458 -0.251892 -0.758118 1441913348 -0.228455 0.556458 -0.251892 -0.758118 1441913348 -0.228455 0.556458 -0.251892 -0.758118 1441913348 -0.228455 0.556458 -0.251892 -0.758118 1441913348 -0.228455 0.556458 -0.251892 -0.758118 1441913348 -0.376709 0.464111 -0.170288 -0.783447 1441913348 -0.376709 0.464111 -0.170288 -0.783447 1441913348 -0.376709 0.464111 -0.170288 -0.783447 1441913348 -0.376709 0.464111 -0.170288 -0.783447 1441913348 -0.376709 0.464111 -0.170288 -0.783447 1441913348 -0.376709 0.464111 -0.170288 -0.783447 1441913348 -0.376709 0.464111 -0.170288 -0.783447 1441913348 -0.514893 0.336792 -0.058105 -0.786255 1441913348 
-0.611694 -0.130554 0.667725 -0.403687 1441913350 -0.611694 -0.130554 0.667725 -0.403687 1441913350 -0.611694 -0.130554 0.667725 -0.403687 1441913350 -0.611694 -0.130554 0.667725 -0.403687 1441913350 -0.611694 -0.130554 0.667725 -0.403687 1441913350 -0.611694 -0.130554 0.667725 -0.403687 1441913350 -0.608459 -0.133972 0.664734 -0.412292 1441913350 -0.608459 -0.133972 0.664734 -0.412292 1441913350 -0.608459 -0.133972 0.664734 -0.412292 1441913350 -0.608459 -0.133972 0.664734 -0.412292 1441913350 -0.608459 -0.133972 0.664734 -0.412292 1441913350 -0.608459 -0.133972 0.664734 -0.412292 1441913350 -0.607544 -0.136963 0.662598 -0.416138 1441913350 -0.607544 -0.136963 0.662598 -0.416138 1441913350 -0.607544 -0.136963 0.662598 -0.416138 1441913350 -0.607544 -0.136963 0.662598 -0.416138 1441913350 -0.607544 -0.136963 0.662598 -0.416138 1441913350 -0.608337 -0.140320 0.660156 -0.417664 1441913350 -0.608337 -0.140320 0.660156 -0.417664 1441913350 -0.608337 -0.140320 0.660156 -0.417664 1441913350 -0.608337 -0.140320 0.660156 -0.417664 1441913350 -0.608032 -0.139526 0.658630 -0.420776 1441913350 -0.608032 -0.139526 0.658630 -0.420776 1441913350 -0.608032 -0.139526 0.658630 -0.420776 1441913350 -0.608032 -0.139526 0.658630 -0.420776 1441913350 -0.608032 -0.139526 0.658630 -0.420776 1441913350 -0.608032 -0.139526 0.658630 -0.420776 1441913350 -0.608032 -0.139526 0.658630 -0.420776 1441913350 -0.606018 -0.142212 0.657166 -0.425049 1441913350 -0.606018 -0.142212 0.657166 -0.425049 1441913350 -0.606018 -0.142212 0.657166 -0.425049 1441913350 -0.606018 -0.142212 0.657166 -0.425049 1441913350 -0.606018 -0.142212 0.657166 -0.425049 1441913350 -0.606018 -0.142212 0.657166 -0.425049 1441913350 -0.604248 -0.142822 0.658752 -0.424927 1441913350 -0.604248 -0.142822 0.658752 -0.424927 1441913350 -0.604248 -0.142822 0.658752 -0.424927 1441913350 -0.604248 -0.142822 0.658752 -0.424927 1441913350 -0.604248 -0.142822 0.658752 -0.424927 1441913350 -0.604248 -0.142822 0.658752 -0.424927 1441913350 -0.602661 -0.148682 0.657471 -0.427246 1441913350 -0.602661 -0.148682 0.657471 -0.427246 1441913350 -0.602661 -0.148682 0.657471 -0.427246 1441913350 -0.602661 -0.148682 0.657471 -0.427246 1441913350 -0.602661 -0.148682 0.657471 -0.427246 1441913350 -0.602661 -0.148682 0.657471 -0.427246 1441913350 -0.598877 -0.160522 0.655273 -0.431519 1441913350 -0.598877 -0.160522 0.655273 -0.431519 1441913350 -0.598877 -0.160522 0.655273 -0.431519 1441913350 -0.598877 -0.160522 0.655273 -0.431519 1441913350 -0.598877 -0.160522 0.655273 -0.431519 1441913350 -0.598877 -0.160522 0.655273 -0.431519 1441913350 -0.595947 -0.170288 0.653870 -0.433960 1441913350 -0.595947 -0.170288 0.653870 -0.433960 1441913350 -0.595947 -0.170288 0.653870 -0.433960 1441913350 -0.595947 -0.170288 0.653870 -0.433960 1441913350 -0.595947 -0.170288 0.653870 -0.433960 1441913350 -0.595947 -0.170288 0.653870 -0.433960 1441913350 -0.593201 -0.179443 0.651123 -0.438232 1441913350 -0.593201 -0.179443 0.651123 -0.438232 1441913350 -0.593201 -0.179443 0.651123 -0.438232 1441913350 -0.593201 -0.179443 0.651123 -0.438232 1441913350 -0.593201 -0.179443 0.651123 -0.438232 1441913350 -0.591064 -0.192505 0.644592 -0.445068 1441913350 -0.591064 -0.192505 0.644592 -0.445068 1441913350 -0.591064 -0.192505 0.644592 -0.445068 1441913350 -0.591064 -0.192505 0.644592 -0.445068 1441913350 -0.591064 -0.192505 0.644592 -0.445068 1441913350 -0.591064 -0.192505 0.644592 -0.445068 1441913350 -0.591064 -0.192505 0.644592 -0.445068 1441913350 -0.588989 -0.202881 0.640564 -0.449036 1441913350 -0.588989 -0.202881 0.640564 -0.449036 1441913350 -0.588989 -0.202881 0.640564 -0.449036 1441913350 -0.588989 -0.202881 0.640564 -0.449036 1441913350 -0.588989 -0.202881 0.640564 -0.449036 1441913350 -0.588989 -0.202881 0.640564 -0.449036 1441913350 -0.587830 -0.210022 0.638306 -0.450562 1441913350 -0.587830 -0.210022 0.638306 -0.450562 1441913350 -0.587830 -0.210022 0.638306 -0.450562 1441913350 -0.587830 -0.210022 0.638306 -0.450562 1441913350 -0.587830 -0.210022 0.638306 -0.450562 1441913350 -0.587402 -0.214478 0.636902 -0.450989 1441913350 -0.587402 -0.214478 0.636902 -0.450989 1441913350 -0.587402 -0.214478 0.636902 -0.450989 1441913350 -0.587402 -0.214478 0.636902 -0.450989 1441913350 -0.587402 -0.214478 0.636902 -0.450989 1441913350 -0.587402 -0.214478 0.636902 -0.450989 1441913350 -0.587280 -0.216125 0.636475 -0.450928 1441913350 -0.587280 -0.216125 0.636475 -0.450928 1441913350 -0.587280 -0.216125 0.636475 -0.450928 1441913350 -0.587280 -0.216125 0.636475 -0.450928 1441913351 -0.587280 -0.216125 0.636475 -0.450928 1441913351 -0.587280 -0.216125 0.636475 -0.450928 1441913351 -0.587280 -0.214966 0.636536 -0.451355 1441913351 -0.587280 -0.214966 0.636536 -0.451355 1441913351 -0.587280 -0.214966 0.636536 -0.451355 1441913351 -0.587280 -0.214966 0.636536 -0.451355 1441913351 -0.587280 -0.214966 0.636536 -0.451355 1441913351 -0.587280 -0.214966 0.636536 -0.451355 1441913351 -0.587097 -0.216858 0.634033 -0.454285 1441913351 -0.587097 -0.216858 0.634033 -0.454285 1441913351 -0.587097 -0.216858 0.634033 -0.454285 1441913351 -0.587097 -0.216858 0.634033 -0.454285 1441913351 -0.587097 -0.216858 0.634033 -0.454285 1441913351 -0.587097 -0.216858 0.634033 -0.454285 1441913351 -0.587097 -0.216858 0.634033 -0.454285 1441913351 -0.588013 -0.218445 0.631897 -0.455322 1441913351 -0.588013 -0.218445 0.631897 -0.455322 1441913351 -0.588013 -0.218445 0.631897 -0.455322 1441913351 -0.588013 -0.218445 0.631897 -0.455322 1441913351 -0.589172 -0.218628 0.632935 -0.452209 1441913351 -0.589172 -0.218628 0.632935 -0.452209 1441913351 -0.589172 -0.218628 0.632935 -0.452209 1441913351 -0.589172 -0.218628 0.632935 -0.452209 1441913351 -0.590271 -0.219543 0.633118 -0.450012 1441913351 -0.590271 -0.219543 0.633118 -0.450012 1441913351 -0.590271 -0.219543 0.633118 -0.450012 1441913351 -0.590271 -0.219543 0.633118 -0.450012 1441913351 -0.590271 -0.219543 0.633118 -0.450012 1441913351 -0.590271 -0.219543 0.633118 -0.450012 1441913351 -0.590271 -0.219543 0.633118 -0.450012 1441913351 -0.590820 -0.219116 0.631897 -0.451294 1441913351 -0.590820 -0.219116 0.631897 -0.451294 1441913351 -0.590820 -0.219116 0.631897 -0.451294 1441913351 -0.590820 -0.219116 0.631897 -0.451294 1441913351 -0.590820 -0.219116 0.631897 -0.451294 1441913351 -0.591187 -0.218628 0.630188 -0.453430 1441913351 -0.591187 -0.218628 0.630188 -0.453430 1441913351 -0.591187 -0.218628 0.630188 -0.453430 1441913351 -0.591187 -0.218628 0.630188 -0.453430 1441913351 -0.591187 -0.218628 0.630188 -0.453430 1441913351 -0.591187 -0.218628 0.630188 -0.453430 1441913351 -0.594360 -0.213379 0.631409 -0.450073 1441913351 -0.594360 -0.213379 0.631409 -0.450073 1441913351 -0.594360 -0.213379 0.631409 -0.450073 1441913351 -0.594360 -0.213379 0.631409 -0.450073 1441913351 -0.594360 -0.213379 0.631409 -0.450073 1441913351 -0.597168 -0.208923 0.632263 -0.447205 1441913351 -0.597168 -0.208923 0.632263 -0.447205 1441913351 -0.597168 -0.208923 0.632263 -0.447205 1441913351 -0.599304 -0.207031 0.630920 -0.447205 1441913351 -0.599304 -0.207031 0.630920 -0.447205 1441913351 -0.599304 -0.207031 0.630920 -0.447205 1441913351 -0.599304 -0.207031 0.630920 -0.447205 1441913351 -0.599304 -0.207031 0.630920 -0.447205 1441913351 -0.600647 -0.203003 0.631653 -0.446228 1441913351 -0.600647 -0.203003 0.631653 -0.446228 1441913351 -0.600647 -0.203003 0.631653 -0.446228 1441913351 -0.600647 -0.203003 0.631653 -0.446228 1441913351 -0.600647 -0.203003 0.631653 -0.446228 1441913351 -0.600647 -0.203003 0.631653 -0.446228 1441913351 -0.604553 -0.193420 0.637390 -0.436829 1441913351 -0.604553 -0.193420 0.637390 -0.436829 1441913351 -0.604553 -0.193420 0.637390 -0.436829 1441913351 -0.604553 -0.193420 0.637390 -0.436829 1441913351 -0.604553 -0.193420 0.637390 -0.436829 1441913351 -0.609558 -0.184998 0.642578 -0.425842 1441913351 -0.609558 -0.184998 0.642578 -0.425842 1441913351 -0.609558 -0.184998 0.642578 -0.425842 1441913351 -0.609558 -0.184998 0.642578 -0.425842 1441913351 -0.609558 -0.184998 0.642578 -0.425842 1441913351 -0.609558 -0.184998 0.642578 -0.425842 1441913351 -0.607788 -0.194397 0.639465 -0.428833 1441913351 -0.607788 -0.194397 0.639465 -0.428833 1441913351 -0.607788 -0.194397 0.639465 -0.428833 1441913351 -0.607788 -0.194397 0.639465 -0.428833 1441913351 -0.607788 -0.194397 0.639465 -0.428833 1441913351 -0.607788 -0.194397 0.639465 -0.428833 1441913351 -0.607788 -0.194397 0.639465 -0.428833 1441913351 -0.603821 -0.209045 0.634521 -0.434875 1441913351 -0.603821 -0.209045 0.634521 -0.434875 1441913351 -0.603821 -0.209045 0.634521 -0.434875 1441913351 -0.603821 -0.209045 0.634521 -0.434875 1441913351 -0.603821 -0.209045 0.634521 -0.434875 1441913351 -0.600464 -0.218018 0.631714 -0.439209 1441913351 -0.600464 -0.218018 0.631714 -0.439209 1441913351 -0.600464 -0.218018 0.631714 -0.439209 1441913351 -0.600464 -0.218018 0.631714 -0.439209 1441913351 -0.600464 -0.218018 0.631714 -0.439209 1441913351 -0.600464 -0.218018 0.631714 -0.439209 1441913351 -0.600464 -0.218018 0.631714 -0.439209 1441913351 -0.596680 -0.228149 0.626770 -0.446228 1441913351 -0.596680 -0.228149 0.626770 -0.446228 1441913351 -0.596680 -0.228149 0.626770 -0.446228 1441913351 -0.596680 -0.228149 0.626770 -0.446228 1441913351 -0.596680 -0.228149 0.626770 -0.446228 1441913351 -0.596680 -0.228149 0.626770 -0.446228 1441913351 -0.592651 -0.239990 0.619690 -0.455200 1441913351 -0.592651 -0.239990 0.619690 -0.455200 1441913351 -0.592651 -0.239990 0.619690 -0.455200 1441913352 -0.592651 -0.239990 0.619690 -0.455200 1441913352 -0.592651 -0.239990 0.619690 -0.455200 1441913352 -0.592651 -0.239990 0.619690 -0.455200 1441913352 -0.589172 -0.248413 0.614990 -0.461487 1441913352 -0.589172 -0.248413 0.614990 -0.461487 1441913352 -0.589172 -0.248413 0.614990 -0.461487 1441913352 -0.589172 -0.248413 0.614990 -0.461487 1441913352 -0.589172 -0.248413 0.614990 -0.461487 1441913352 -0.587402 -0.251892 0.613159 -0.464294 1441913352 -0.587402 -0.251892 0.613159 -0.464294 1441913352 -0.587402 -0.251892 0.613159 -0.464294 1441913352 -0.587402 -0.251892 0.613159 -0.464294 1441913352 -0.587402 -0.251892 0.613159 -0.464294 1441913352 -0.587402 -0.251892 0.613159 -0.464294 1441913352 -0.587402 -0.251892 0.613159 -0.464294 1441913352 -0.589722 -0.246216 0.618347 -0.457458 1441913352 -0.589722 -0.246216 0.618347 -0.457458 1441913352 -0.589722 -0.246216 0.618347 -0.457458 1441913352 -0.589722 -0.246216 0.618347 -0.457458 1441913352 -0.589722 -0.246216 0.618347 -0.457458 1441913352 -0.594482 -0.232483 0.628235 -0.444946 1441913352 -0.594482 -0.232483 0.628235 -0.444946 1441913352 -0.594482 -0.232483 0.628235 -0.444946 1441913352 -0.594482 -0.232483 0.628235 -0.444946 1441913352 -0.594482 -0.232483 0.628235 -0.444946 1441913352 -0.594482 -0.232483 0.628235 -0.444946 1441913352 -0.596741 -0.223206 0.634094 -0.438293 1441913352 -0.596741 -0.223206 0.634094 -0.438293 1441913352 -0.596741 -0.223206 0.634094 -0.438293 1441913352 -0.596741 -0.223206 0.634094 -0.438293 1441913352 -0.596741 -0.223206 0.634094 -0.438293 1441913352 -0.596741 -0.223206 0.634094 -0.438293 1441913352 -0.596741 -0.223206 0.634094 -0.438293 1441913352 -0.595276 -0.221191 0.635132 -0.439758 1441913352 -0.595276 -0.221191 0.635132 -0.439758 1441913352 -0.595276 -0.221191 0.635132 -0.439758 1441913352 -0.595276 -0.221191 0.635132 -0.439758 1441913352 -0.595276 -0.221191 0.635132 -0.439758 1441913352 -0.595276 -0.221191 0.635132 -0.439758 1441913352 -0.592407 -0.222778 0.633667 -0.444885 1441913352 -0.592407 -0.222778 0.633667 -0.444885 1441913352 -0.592407 -0.222778 0.633667 -0.444885 1441913352 -0.592407 -0.222778 0.633667 -0.444885 1441913352 -0.592407 -0.222778 0.633667 -0.444885 1441913352 -0.592407 -0.222778 0.633667 -0.444885 1441913352 -0.589600 -0.226990 0.629578 -0.452271 1441913352 -0.589600 -0.226990 0.629578 -0.452271 1441913352 -0.589600 -0.226990 0.629578 -0.452271 1441913352 -0.589600 -0.226990 0.629578 -0.452271 1441913352 -0.589600 -0.226990 0.629578 -0.452271 1441913352 -0.589600 -0.226990 0.629578 -0.452271 1441913352 -0.588257 -0.231445 0.626160 -0.456482 1441913352 -0.588257 -0.231445 0.626160 -0.456482 1441913352 -0.588257 -0.231445 0.626160 -0.456482 1441913352 -0.588257 -0.231445 0.626160 -0.456482 1441913352 -0.588257 -0.231445 0.626160 -0.456482 1441913352 -0.588013 -0.234070 0.624390 -0.457886 1441913352 -0.588013 -0.234070 0.624390 -0.457886 1441913352 -0.588013 -0.234070 0.624390 -0.457886 1441913352 -0.588013 -0.234070 0.624390 -0.457886 1441913352 -0.588013 -0.234070 0.624390 -0.457886 1441913352 -0.588013 -0.234070 0.624390 -0.457886 1441913352 -0.587952 -0.234558 0.622742 -0.459839 1441913352 -0.587952 -0.234558 0.622742 -0.459839 1441913352 -0.587952 -0.234558 0.622742 -0.459839 1441913352 -0.587952 -0.234558 0.622742 -0.459839 1441913352 -0.587952 -0.234558 0.622742 -0.459839 1441913352 -0.589600 -0.231506 0.621521 -0.461060 1441913352 -0.589600 -0.231506 0.621521 -0.461060 1441913352 -0.589600 -0.231506 0.621521 -0.461060 1441913352 -0.589600 -0.231506 0.621521 -0.461060 1441913352 -0.589600 -0.231506 0.621521 -0.461060 1441913352 -0.592468 -0.224426 0.622986 -0.458801 1441913352 -0.592468 -0.224426 0.622986 -0.458801 1441913352 -0.592468 -0.224426 0.622986 -0.458801 1441913352 -0.592468 -0.224426 0.622986 -0.458801 1441913352 -0.592468 -0.224426 0.622986 -0.458801 1441913352 -0.592468 -0.224426 0.622986 -0.458801 1441913352 -0.596375 -0.215881 0.625366 -0.454651 1441913352 -0.596375 -0.215881 0.625366 -0.454651 1441913352 -0.596375 -0.215881 0.625366 -0.454651 1441913352 -0.596375 -0.215881 0.625366 -0.454651 1441913352 -0.596375 -0.215881 0.625366 -0.454651 1441913352 -0.596375 -0.215881 0.625366 -0.454651 1441913352 -0.601013 -0.204773 0.628845 -0.448730 1441913352 -0.601013 -0.204773 0.628845 -0.448730 1441913352 -0.601013 -0.204773 0.628845 -0.448730 1441913352 -0.601013 -0.204773 0.628845 -0.448730 1441913352 -0.601013 -0.204773 0.628845 -0.448730 1441913352 -0.601013 -0.204773 0.628845 -0.448730 1441913352 -0.604919 -0.195618 0.631104 -0.444458 1441913352 -0.604919 -0.195618 0.631104 -0.444458 1441913352 -0.604919 -0.195618 0.631104 -0.444458 1441913352 -0.604919 -0.195618 0.631104 -0.444458 1441913352 -0.604919 -0.195618 0.631104 -0.444458 1441913352 -0.604919 -0.195618 0.631104 -0.444458 1441913352 -0.608643 -0.189026 0.632568 -0.440186 1441913352 -0.608643 -0.189026 0.632568 -0.440186 1441913352 -0.608643 -0.189026 0.632568 -0.440186 1441913352 -0.608643 -0.189026 0.632568 -0.440186 1441913352 -0.608643 -0.189026 0.632568 -0.440186 1441913352 -0.608826 -0.189087 0.633667 -0.438293 1441913352 -0.608826 -0.189087 0.633667 -0.438293 1441913352 -0.608826 -0.189087 0.633667 -0.438293 1441913352 -0.608826 -0.189087 0.633667 -0.438293 1441913352 -0.608826 -0.189087 0.633667 -0.438293 1441913352 -0.608826 -0.189087 0.633667 -0.438293 1441913353 -0.608154 -0.191956 0.633179 -0.438599 1441913353 -0.608154 -0.191956 0.633179 -0.438599 1441913353 -0.608154 -0.191956 0.633179 -0.438599 1441913353 -0.608154 -0.191956 0.633179 -0.438599 1441913353 -0.608154 -0.191956 0.633179 -0.438599 1441913353 -0.608154 -0.191956 0.633179 -0.438599 1441913353 -0.606628 -0.198486 0.630737 -0.441345 1441913353 -0.606628 -0.198486 0.630737 -0.441345 1441913353 -0.606628 -0.198486 0.630737 -0.441345 1441913353 -0.606628 -0.198486 0.630737 -0.441345 1441913353 -0.606628 -0.198486 0.630737 -0.441345 1441913353 -0.603455 -0.206604 0.627991 -0.445862 1441913353 -0.603455 -0.206604 0.627991 -0.445862 1441913353 -0.603455 -0.206604 0.627991 -0.445862 1441913353 -0.603455 -0.206604 0.627991 -0.445862 1441913353 -0.603455 -0.206604 0.627991 -0.445862 1441913353 -0.603455 -0.206604 0.627991 -0.445862 1441913353 -0.603455 -0.206604 0.627991 -0.445862 1441913353 -0.598083 -0.217590 0.623596 -0.453918 1441913353 -0.598083 -0.217590 0.623596 -0.453918 1441913353 -0.598083 -0.217590 0.623596 -0.453918 1441913353 -0.598083 -0.217590 0.623596 -0.453918 1441913353 -0.598083 -0.217590 0.623596 -0.453918 1441913353 -0.591614 -0.230713 0.617432 -0.464294 1441913353 -0.591614 -0.230713 0.617432 -0.464294 1441913353 -0.591614 -0.230713 0.617432 -0.464294 1441913353 -0.591614 -0.230713 0.617432 -0.464294 1441913353 -0.591614 -0.230713 0.617432 -0.464294 1441913353 -0.591614 -0.230713 0.617432 -0.464294 1441913353 -0.591614 -0.230713 0.617432 -0.464294 1441913353 -0.585388 -0.244385 0.609741 -0.475281 1441913353 -0.585388 -0.244385 0.609741 -0.475281 1441913353 -0.585388 -0.244385 0.609741 -0.475281 1441913353 -0.585388 -0.244385 0.609741 -0.475281 1441913353 -0.585388 -0.244385 0.609741 -0.475281 1441913353 -0.580872 -0.255005 0.603638 -0.482910 1441913353 -0.580872 -0.255005 0.603638 -0.482910 1441913353 -0.580872 -0.255005 0.603638 -0.482910 1441913353 -0.580872 -0.255005 0.603638 -0.482910 1441913353 -0.580872 -0.255005 0.603638 -0.482910 1441913353 -0.580872 -0.255005 0.603638 -0.482910 1441913353 -0.577637 -0.260315 0.601746 -0.486328 1441913353 -0.577637 -0.260315 0.601746 -0.486328 1441913353 -0.577637 -0.260315 0.601746 -0.486328 1441913353 -0.577637 -0.260315 0.601746 -0.486328 1441913353 -0.577637 -0.260315 0.601746 -0.486328 1441913353 -0.577637 -0.260315 0.601746 -0.486328 1441913353 -0.574097 -0.264832 0.600891 -0.489136 1441913353 -0.574097 -0.264832 0.600891 -0.489136 1441913353 -0.574097 -0.264832 0.600891 -0.489136 1441913353 -0.574097 -0.264832 0.600891 -0.489136 1441913353 -0.574097 -0.264832 0.600891 -0.489136 1441913353 -0.574097 -0.264832 0.600891 -0.489136 1441913353 -0.573730 -0.266541 0.601440 -0.487976 1441913353 -0.573730 -0.266541 0.601440 -0.487976 1441913353 -0.573730 -0.266541 0.601440 -0.487976 1441913353 -0.573730 -0.266541 0.601440 -0.487976 1441913353 -0.574341 -0.264099 0.602905 -0.486755 1441913353 -0.574341 -0.264099 0.602905 -0.486755 1441913353 -0.574341 -0.264099 0.602905 -0.486755 1441913353 -0.574341 -0.264099 0.602905 -0.486755 1441913353 -0.574341 -0.264099 0.602905 -0.486755 1441913353 -0.574341 -0.264099 0.602905 -0.486755 1441913353 -0.573425 -0.263672 0.602722 -0.488281 1441913353 -0.573425 -0.263672 0.602722 -0.488281 1441913353 -0.573425 -0.263672 0.602722 -0.488281 1441913353 -0.573425 -0.263672 0.602722 -0.488281 1441913353 -0.573425 -0.263672 0.602722 -0.488281 1441913353 -0.573303 -0.263855 0.601379 -0.489929 1441913353 -0.573303 -0.263855 0.601379 -0.489929 1441913353 -0.573303 -0.263855 0.601379 -0.489929 1441913353 -0.573303 -0.263855 0.601379 -0.489929 1441913353 -0.573303 -0.263855 0.601379 -0.489929 1441913353 -0.573303 -0.263855 0.601379 -0.489929 1441913353 -0.575134 -0.264832 0.598816 -0.490479 1441913353 -0.575134 -0.264832 0.598816 -0.490479 1441913353 -0.575134 -0.264832 0.598816 -0.490479 1441913353 -0.575134 -0.264832 0.598816 -0.490479 1441913353 -0.575134 -0.264832 0.598816 -0.490479 1441913353 -0.575134 -0.264832 0.598816 -0.490479 1441913353 -0.578125 -0.265259 0.596924 -0.489075 1441913353 -0.578125 -0.265259 0.596924 -0.489075 1441913353 -0.578125 -0.265259 0.596924 -0.489075 1441913353 -0.578125 -0.265259 0.596924 -0.489075 1441913353 -0.578125 -0.265259 0.596924 -0.489075 1441913353 -0.578125 -0.265259 0.596924 -0.489075 1441913353 -0.580811 -0.262329 0.598206 -0.485840 1441913353 -0.580811 -0.262329 0.598206 -0.485840 1441913353 -0.580811 -0.262329 0.598206 -0.485840 1441913353 -0.580811 -0.262329 0.598206 -0.485840 1441913353 -0.580811 -0.262329 0.598206 -0.485840 1441913353 -0.580811 -0.262329 0.598206 -0.485840 1441913353 -0.585205 -0.253723 0.602417 -0.479919 1441913353 -0.585205 -0.253723 0.602417 -0.479919 1441913353 -0.585205 -0.253723 0.602417 -0.479919 1441913353 -0.585205 -0.253723 0.602417 -0.479919 1441913353 -0.585205 -0.253723 0.602417 -0.479919 1441913353 -0.592651 -0.237366 0.610046 -0.469360 1441913353 -0.592651 -0.237366 0.610046 -0.469360 1441913353 -0.592651 -0.237366 0.610046 -0.469360 1441913353 -0.592651 -0.237366 0.610046 -0.469360 1441913353 -0.592651 -0.237366 0.610046 -0.469360 1441913353 -0.592651 -0.237366 0.610046 -0.469360 1441913354 -0.600342 -0.222168 0.615479 -0.459900 1441913354 -0.600342 -0.222168 0.615479 -0.459900 1441913354 -0.600342 -0.222168 0.615479 -0.459900 1441913354 -0.600342 -0.222168 0.615479 -0.459900 1441913354 -0.600342 -0.222168 0.615479 -0.459900 1441913354 -0.600342 -0.222168 0.615479 -0.459900 1441913354 -0.605286 -0.210083 0.619324 -0.453796 1441913354 -0.605286 -0.210083 0.619324 -0.453796 1441913354 -0.605286 -0.210083 0.619324 -0.453796 1441913354 -0.605286 -0.210083 0.619324 -0.453796 1441913354 -0.605286 -0.210083 0.619324 -0.453796 1441913354 -0.605286 -0.210083 0.619324 -0.453796 1441913354 -0.605286 -0.210083 0.619324 -0.453796 1441913354 -0.604370 -0.208130 0.618530 -0.457031 1441913354 -0.604370 -0.208130 0.618530 -0.457031 1441913354 -0.604370 -0.208130 0.618530 -0.457031 1441913354 -0.604370 -0.208130 0.618530 -0.457031 1441913354 -0.604370 -0.208130 0.618530 -0.457031 1441913354 -0.604370 -0.208130 0.618530 -0.457031 1441913354 -0.603210 -0.209229 0.615906 -0.461609 1441913354 -0.603210 -0.209229 0.615906 -0.461609 1441913354 -0.603210 -0.209229 0.615906 -0.461609 1441913354 -0.603210 -0.209229 0.615906 -0.461609 1441913354 -0.603210 -0.209229 0.615906 -0.461609 1441913354 -0.602356 -0.210693 0.613708 -0.465027 1441913354 -0.602356 -0.210693 0.613708 -0.465027 1441913354 -0.602356 -0.210693 0.613708 -0.465027 1441913354 -0.602356 -0.210693 0.613708 -0.465027 1441913354 -0.602356 -0.210693 0.613708 -0.465027 1441913354 -0.600830 -0.212769 0.613708 -0.466003 1441913354 -0.600830 -0.212769 0.613708 -0.466003 1441913354 -0.600830 -0.212769 0.613708 -0.466003 1441913354 -0.600830 -0.212769 0.613708 -0.466003 1441913354 -0.600830 -0.212769 0.613708 -0.466003 1441913354 -0.600830 -0.212769 0.613708 -0.466003 1441913354 -0.599304 -0.215881 0.614502 -0.465454 1441913354 -0.599304 -0.215881 0.614502 -0.465454 1441913354 -0.599304 -0.215881 0.614502 -0.465454 1441913354 -0.599304 -0.215881 0.614502 -0.465454 1441913354 -0.599304 -0.215881 0.614502 -0.465454 1441913354 -0.599304 -0.215881 0.614502 -0.465454 1441913354 -0.595276 -0.223633 0.613098 -0.468811 1441913354 -0.595276 -0.223633 0.613098 -0.468811 1441913354 -0.595276 -0.223633 0.613098 -0.468811 1441913354 -0.595276 -0.223633 0.613098 -0.468811 1441913354 -0.595276 -0.223633 0.613098 -0.468811 1441913354 -0.595276 -0.223633 0.613098 -0.468811 1441913354 -0.588806 -0.235779 0.608887 -0.476440 1441913354 -0.588806 -0.235779 0.608887 -0.476440 1441913354 -0.588806 -0.235779 0.608887 -0.476440 1441913354 -0.588806 -0.235779 0.608887 -0.476440 1441913354 -0.588806 -0.235779 0.608887 -0.476440 1441913354 -0.588806 -0.235779 0.608887 -0.476440 1441913354 -0.581848 -0.249878 0.601013 -0.487732 1441913354 -0.581848 -0.249878 0.601013 -0.487732 1441913354 -0.581848 -0.249878 0.601013 -0.487732 1441913354 -0.581848 -0.249878 0.601013 -0.487732 1441913354 -0.581848 -0.249878 0.601013 -0.487732 1441913354 -0.581848 -0.249878 0.601013 -0.487732 1441913354 -0.576294 -0.263245 0.592712 -0.497314 1441913354 -0.576294 -0.263245 0.592712 -0.497314 1441913354 -0.576294 -0.263245 0.592712 -0.497314 1441913354 -0.576294 -0.263245 0.592712 -0.497314 1441913354 -0.576294 -0.263245 0.592712 -0.497314 1441913354 -0.576294 -0.263245 0.592712 -0.497314 1441913354 -0.572327 -0.272034 0.588745 -0.501831 1441913354 -0.572327 -0.272034 0.588745 -0.501831 1441913354 -0.572327 -0.272034 0.588745 -0.501831 1441913354 -0.572327 -0.272034 0.588745 -0.501831 1441913354 -0.572327 -0.272034 0.588745 -0.501831 1441913354 -0.572327 -0.272034 0.588745 -0.501831 1441913354 -0.570251 -0.276123 0.589050 -0.501587 1441913354 -0.570251 -0.276123 0.589050 -0.501587 1441913354 -0.570251 -0.276123 0.589050 -0.501587 1441913354 -0.570251 -0.276123 0.589050 -0.501587 1441913354 -0.570251 -0.276123 0.589050 -0.501587 1441913354 -0.570251 -0.276123 0.589050 -0.501587 1441913354 -0.570251 -0.276123 0.589050 -0.501587 1441913354 -0.568970 -0.277161 0.590698 -0.500610 1441913354 -0.568970 -0.277161 0.590698 -0.500610 1441913354 -0.568970 -0.277161 0.590698 -0.500610 1441913354 -0.568970 -0.277161 0.590698 -0.500610 1441913354 -0.568970 -0.277161 0.590698 -0.500610 1441913354 -0.568420 -0.277649 0.591370 -0.500122 1441913354 -0.568420 -0.277649 0.591370 -0.500122 1441913354 -0.568420 -0.277649 0.591370 -0.500122 1441913354 -0.568420 -0.277649 0.591370 -0.500122 1441913354 -0.568420 -0.277649 0.591370 -0.500122 1441913354 -0.568420 -0.277649 0.591370 -0.500122 1441913354 -0.569397 -0.274902 0.592957 -0.498657 1441913354 -0.569397 -0.274902 0.592957 -0.498657 1441913354 -0.569397 -0.274902 0.592957 -0.498657 1441913354 -0.569397 -0.274902 0.592957 -0.498657 1441913354 -0.569397 -0.274902 0.592957 -0.498657 1441913354 -0.569397 -0.274902 0.592957 -0.498657 1441913354 -0.569397 -0.274902 0.592957 -0.498657 1441913354 -0.569763 -0.271362 0.595215 -0.497498 1441913354 -0.569763 -0.271362 0.595215 -0.497498 1441913354 -0.569763 -0.271362 0.595215 -0.497498 1441913354 -0.569763 -0.271362 0.595215 -0.497498 1441913354 -0.569763 -0.271362 0.595215 -0.497498 1441913354 -0.569763 -0.271362 0.595215 -0.497498 1441913354 -0.569397 -0.270630 0.594788 -0.498779 1441913354 -0.569397 -0.270630 0.594788 -0.498779 1441913354 -0.569397 -0.270630 0.594788 -0.498779 1441913354 -0.569397 -0.270630 0.594788 -0.498779 1441913354 -0.569397 -0.270630 0.594788 -0.498779 1441913354 -0.569397 -0.270630 0.594788 -0.498779 1441913354 -0.568420 -0.272766 0.592285 -0.501831 1441913355 -0.568420 -0.272766 0.592285 -0.501831 1441913355 -0.568420 -0.272766 0.592285 -0.501831 1441913355 -0.568420 -0.272766 0.592285 -0.501831 1441913355 -0.568420 -0.272766 0.592285 -0.501831 1441913355 -0.568420 -0.272766 0.592285 -0.501831 1441913355 -0.567627 -0.275269 0.590454 -0.503479 1441913355 -0.567627 -0.275269 0.590454 -0.503479 1441913355 -0.567627 -0.275269 0.590454 -0.503479 1441913355 -0.567627 -0.275269 0.590454 -0.503479 1441913355 -0.567627 -0.275269 0.590454 -0.503479 1441913355 -0.567566 -0.276367 0.589661 -0.503845 1441913355 -0.567566 -0.276367 0.589661 -0.503845 1441913355 -0.567566 -0.276367 0.589661 -0.503845 1441913355 -0.567566 -0.276367 0.589661 -0.503845 1441913355 -0.567566 -0.276367 0.589661 -0.503845 1441913355 -0.567566 -0.276367 0.589661 -0.503845 1441913355 -0.567566 -0.276367 0.589661 -0.503845 1441913355 -0.567627 -0.275818 0.589600 -0.504150 1441913355 -0.567627 -0.275818 0.589600 -0.504150 1441913355 -0.567627 -0.275818 0.589600 -0.504150 1441913355 -0.567627 -0.275818 0.589600 -0.504150 1441913355 -0.567627 -0.275818 0.589600 -0.504150 1441913355 -0.567627 -0.275818 0.589600 -0.504150 1441913355 -0.568420 -0.272400 0.590088 -0.504517 1441913355 -0.568420 -0.272400 0.590088 -0.504517 1441913355 -0.568420 -0.272400 0.590088 -0.504517 1441913355 -0.568420 -0.272400 0.590088 -0.504517 1441913355
[truncated: 164,843 more chars]
