# Supplementary material for: Quaternion-Based Gesture Recognition Using Wireless Wearable Motion Capture Sensors
Source: Sensors (Basel). 2016 Apr 28;16(5):605. doi: 10.3390/s16050605 (PMC4883296; doi:10.3390/s16050605)
Supplement: Supplementary file 1 [file sensors-16-00605-s001.zip › MultiSensorGestureData/P4/3. Throw/Training16.txt]

-0.634827 0.065247 -0.567078 -0.520813 1441913245 -0.587158 -0.029907 -0.580750 -0.563232 1441913245 -0.587158 -0.029907 -0.580750 -0.563232 1441913245 -0.587158 -0.029907 -0.580750 -0.563232 1441913245 -0.587158 -0.029907 -0.580750 -0.563232 1441913245 -0.587158 -0.029907 -0.580750 -0.563232 1441913245 -0.587158 -0.029907 -0.580750 -0.563232 1441913245 -0.587158 -0.029907 -0.580750 -0.563232 1441913245 -0.587158 -0.029907 -0.580750 -0.563232 1441913245 -0.535095 -0.115417 -0.584229 -0.599304 1441913245 -0.535095 -0.115417 -0.584229 -0.599304 1441913245 -0.535095 -0.115417 -0.584229 -0.599304 1441913245 -0.535095 -0.115417 -0.584229 -0.599304 1441913245 -0.535095 -0.115417 -0.584229 -0.599304 1441913245 -0.535095 -0.115417 -0.584229 -0.599304 1441913245 -0.491882 -0.189026 -0.575256 -0.625671 1441913245 -0.491882 -0.189026 -0.575256 -0.625671 1441913245 -0.491882 -0.189026 -0.575256 -0.625671 1441913245 -0.491882 -0.189026 -0.575256 -0.625671 1441913245 -0.491882 -0.189026 -0.575256 -0.625671 1441913245 -0.491882 -0.189026 -0.575256 -0.625671 1441913245 -0.460022 -0.260010 -0.567200 -0.631775 1441913245 -0.460022 -0.260010 -0.567200 -0.631775 1441913245 -0.460022 -0.260010 -0.567200 -0.631775 1441913245 -0.460022 -0.260010 -0.567200 -0.631775 1441913245 -0.460022 -0.260010 -0.567200 -0.631775 1441913245 -0.460022 -0.260010 -0.567200 -0.631775 1441913245 -0.428345 -0.323425 -0.565002 -0.626770 1441913245 -0.428345 -0.323425 -0.565002 -0.626770 1441913245 -0.428345 -0.323425 -0.565002 -0.626770 1441913245 -0.428345 -0.323425 -0.565002 -0.626770 1441913245 -0.428345 -0.323425 -0.565002 -0.626770 1441913245 -0.428345 -0.323425 -0.565002 -0.626770 1441913245 -0.386597 -0.361206 -0.577820 -0.621521 1441913245 -0.386597 -0.361206 -0.577820 -0.621521 1441913245 -0.386597 -0.361206 -0.577820 -0.621521 1441913245 -0.386597 -0.361206 -0.577820 -0.621521 1441913245 -0.377014 -0.355896 -0.563416 -0.643311 1441913245 -0.377014 -0.355896 -0.563416 -0.643311 1441913245 -0.377014 -0.355896 -0.563416 -0.643311 1441913245 -0.377014 -0.355896 -0.563416 -0.643311 1441913245 -0.377014 -0.355896 -0.563416 -0.643311 1441913245 -0.377014 -0.355896 -0.563416 -0.643311 1441913245 -0.367615 -0.333740 -0.532471 -0.685608 1441913245 -0.367615 -0.333740 -0.532471 -0.685608 1441913245 -0.367615 -0.333740 -0.532471 -0.685608 1441913245 -0.367615 -0.333740 -0.532471 -0.685608 1441913245 -0.334473 -0.309326 -0.520020 -0.722595 1441913245 -0.334473 -0.309326 -0.520020 -0.722595 1441913245 -0.334473 -0.309326 -0.520020 -0.722595 1441913245 -0.334473 -0.309326 -0.520020 -0.722595 1441913245 -0.334473 -0.309326 -0.520020 -0.722595 1441913245 -0.334473 -0.309326 -0.520020 -0.722595 1441913245 -0.295227 -0.287659 -0.525146 -0.744629 1441913245 -0.295227 -0.287659 -0.525146 -0.744629 1441913245 -0.295227 -0.287659 -0.525146 -0.744629 1441913245 -0.295227 -0.287659 -0.525146 -0.744629 1441913245 -0.295227 -0.287659 -0.525146 -0.744629 1441913245 -0.295227 -0.287659 -0.525146 -0.744629 1441913245 -0.262878 -0.269836 -0.519104 -0.767273 1441913245 -0.262878 -0.269836 -0.519104 -0.767273 1441913245 -0.262878 -0.269836 -0.519104 -0.767273 1441913245 -0.262878 -0.269836 -0.519104 -0.767273 1441913245 -0.262878 -0.269836 -0.519104 -0.767273 1441913245 -0.262878 -0.269836 -0.519104 -0.767273 1441913245 -0.245422 -0.255066 -0.499084 -0.791077 1441913245 -0.245422 -0.255066 -0.499084 -0.791077 1441913245 -0.245422 -0.255066 -0.499084 -0.791077 1441913245 -0.245422 -0.255066 -0.499084 -0.791077 1441913245 -0.245422 -0.255066 -0.499084 -0.791077 1441913245 -0.245422 -0.255066 -0.499084 -0.791077 1441913245 -0.200989 -0.257446 -0.495789 -0.804749 1441913245 -0.200989 -0.257446 -0.495789 -0.804749 1441913245 -0.200989 -0.257446 -0.495789 -0.804749 1441913245 -0.200989 -0.257446 -0.495789 -0.804749 1441913245 -0.200989 -0.257446 -0.495789 -0.804749 1441913245 -0.200989 -0.257446 -0.495789 -0.804749 1441913245 -0.212036 -0.223083 -0.435547 -0.846008 1441913245 -0.212036 -0.223083 -0.435547 -0.846008 1441913245 -0.212036 -0.223083 -0.435547 -0.846008 1441913245 -0.212036 -0.223083 -0.435547 -0.846008 1441913245 -0.212036 -0.223083 -0.435547 -0.846008 1441913245 -0.212036 -0.223083 -0.435547 -0.846008 1441913245 -0.229431 -0.163818 -0.400513 -0.871948 1441913245 -0.229431 -0.163818 -0.400513 -0.871948 1441913245 -0.229431 -0.163818 -0.400513 -0.871948 1441913245 -0.229431 -0.163818 -0.400513 -0.871948 1441913245 -0.229431 -0.163818 -0.400513 -0.871948 1441913245 -0.229431 -0.163818 -0.400513 -0.871948 1441913245 -0.215637 -0.177246 -0.510254 -0.813538 1441913245 -0.215637 -0.177246 -0.510254 -0.813538 1441913245 -0.215637 -0.177246 -0.510254 -0.813538 1441913245 -0.215637 -0.177246 -0.510254 -0.813538 1441913245 -0.215637 -0.177246 -0.510254 -0.813538 1441913245 -0.215637 -0.177246 -0.510254 -0.813538 1441913245 -0.224243 -0.167725 -0.538635 -0.794678 1441913245 -0.224243 -0.167725 -0.538635 -0.794678 1441913245 -0.224243 -0.167725 -0.538635 -0.794678 1441913245 -0.224243 -0.167725 -0.538635 -0.794678 1441913245 -0.224243 -0.167725 -0.538635 -0.794678 1441913245 -0.224243 -0.167725 -0.538635 -0.794678 1441913245 -0.234680 -0.164917 -0.505676 -0.813721 1441913246 -0.234680 -0.164917 -0.505676 -0.813721 1441913246 -0.234680 -0.164917 -0.505676 -0.813721 1441913246 -0.234680 -0.164917 -0.505676 -0.813721 1441913246 -0.234680 -0.164917 -0.505676 -0.813721 1441913246 -0.234680 -0.164917 -0.505676 -0.813721 1441913246 -0.235840 -0.185608 -0.493896 -0.816162 1441913246 -0.235840 -0.185608 -0.493896 -0.816162 1441913246 -0.235840 -0.185608 -0.493896 -0.816162 1441913246 -0.235840 -0.185608 -0.493896 -0.816162 1441913246 -0.235840 -0.185608 -0.493896 -0.816162 1441913246 -0.235840 -0.185608 -0.493896 -0.816162 1441913246 -0.235840 -0.185608 -0.493896 -0.816162 1441913246 -0.235840 -0.185608 -0.493896 -0.816162 1441913246 -0.238831 -0.205078 -0.492554 -0.811401 1441913246 -0.238831 -0.205078 -0.492554 -0.811401 1441913246 -0.238831 -0.205078 -0.492554 -0.811401 1441913246 -0.238831 -0.205078 -0.492554 -0.811401 1441913246 -0.238831 -0.205078 -0.492554 -0.811401 1441913246 -0.238831 -0.205078 -0.492554 -0.811401 1441913246 -0.233398 -0.225037 -0.497925 -0.804382 1441913246 -0.233398 -0.225037 -0.497925 -0.804382 1441913246 -0.233398 -0.225037 -0.497925 -0.804382 1441913246 -0.233398 -0.225037 -0.497925 -0.804382 1441913246 -0.233398 -0.225037 -0.497925 -0.804382 1441913246 -0.233398 -0.225037 -0.497925 -0.804382 1441913246 -0.227234 -0.247314 -0.513428 -0.789734 1441913246 -0.227234 -0.247314 -0.513428 -0.789734 1441913246 -0.227234 -0.247314 -0.513428 -0.789734 1441913246 -0.227234 -0.247314 -0.513428 -0.789734 1441913246 -0.227234 -0.247314 -0.513428 -0.789734 1441913246 -0.227234 -0.247314 -0.513428 -0.789734 1441913246 -0.225830 -0.269409 -0.514587 -0.782104 1441913246 -0.225830 -0.269409 -0.514587 -0.782104 1441913246 -0.225830 -0.269409 -0.514587 -0.782104 1441913246 -0.225830 -0.269409 -0.514587 -0.782104 1441913246 -0.225830 -0.269409 -0.514587 -0.782104 1441913246 -0.225830 -0.269409 -0.514587 -0.782104 1441913246 -0.225830 -0.269409 -0.514587 -0.782104 1441913246 -0.225830 -0.269409 -0.514587 -0.782104 1441913246 -0.210876 -0.284058 -0.501709 -0.789429 1441913246 -0.210876 -0.284058 -0.501709 -0.789429 1441913246 -0.210876 -0.284058 -0.501709 -0.789429 1441913246 -0.210876 -0.284058 -0.501709 -0.789429 1441913246 -0.220764 -0.300903 -0.484375 -0.791321 1441913246 -0.220764 -0.300903 -0.484375 -0.791321 1441913246 -0.220764 -0.300903 -0.484375 -0.791321 1441913246 -0.220764 -0.300903 -0.484375 -0.791321 1441913246 -0.220764 -0.300903 -0.484375 -0.791321 1441913246 -0.220764 -0.300903 -0.484375 -0.791321 1441913246 -0.252686 -0.326904 -0.503174 -0.759094 1441913246 -0.252686 -0.326904 -0.503174 -0.759094 1441913246 -0.252686 -0.326904 -0.503174 -0.759094 1441913246 -0.252686 -0.326904 -0.503174 -0.759094 1441913246 -0.252686 -0.326904 -0.503174 -0.759094 1441913246 -0.252686 -0.326904 -0.503174 -0.759094 1441913246 -0.279968 -0.350037 -0.526123 -0.722839 1441913246 -0.279968 -0.350037 -0.526123 -0.722839 1441913246 -0.279968 -0.350037 -0.526123 -0.722839 1441913246 -0.279968 -0.350037 -0.526123 -0.722839 1441913246 -0.296265 -0.343384 -0.521484 -0.722839 1441913246 -0.296265 -0.343384 -0.521484 -0.722839 1441913246 -0.296265 -0.343384 -0.521484 -0.722839 1441913246 -0.296265 -0.343384 -0.521484 -0.722839 1441913246 -0.296265 -0.343384 -0.521484 -0.722839 1441913246 -0.296265 -0.343384 -0.521484 -0.722839 1441913246 -0.287292 -0.321289 -0.518005 -0.738953 1441913246 -0.287292 -0.321289 -0.518005 -0.738953 1441913246 -0.287292 -0.321289 -0.518005 -0.738953 1441913246 -0.287292 -0.321289 -0.518005 -0.738953 1441913246 -0.259460 -0.302063 -0.515320 -0.758972 1441913246 -0.259460 -0.302063 -0.515320 -0.758972 1441913246 -0.259460 -0.302063 -0.515320 -0.758972 1441913246 -0.259460 -0.302063 -0.515320 -0.758972 1441913246 -0.259460 -0.302063 -0.515320 -0.758972 1441913246 -0.259460 -0.302063 -0.515320 -0.758972 1441913246 -0.259460 -0.302063 -0.515320 -0.758972 1441913246 -0.259460 -0.302063 -0.515320 -0.758972 1441913246 -0.243286 -0.280701 -0.507690 -0.777405 1441913246 -0.243286 -0.280701 -0.507690 -0.777405 1441913246 -0.243286 -0.280701 -0.507690 -0.777405 1441913246 -0.243286 -0.280701 -0.507690 -0.777405 1441913246 -0.243286 -0.280701 -0.507690 -0.777405 1441913246 -0.243286 -0.280701 -0.507690 -0.777405 1441913246 -0.231934 -0.267029 -0.499451 -0.790894 1441913246 -0.231934 -0.267029 -0.499451 -0.790894 1441913246 -0.231934 -0.267029 -0.499451 -0.790894 1441913246 -0.231934 -0.267029 -0.499451 -0.790894 1441913246 -0.231934 -0.267029 -0.499451 -0.790894 1441913246 -0.231934 -0.267029 -0.499451 -0.790894 1441913246 -0.227661 -0.257141 -0.490295 -0.801086 1441913246 -0.227661 -0.257141 -0.490295 -0.801086 1441913246 -0.227661 -0.257141 -0.490295 -0.801086 1441913246 -0.227661 -0.257141 -0.490295 -0.801086 1441913246 -0.227661 -0.257141 -0.490295 -0.801086 1441913246 -0.227661 -0.257141 -0.490295 -0.801086 1441913246 -0.211731 -0.246643 -0.484009 -0.812500 1441913246 -0.211731 -0.246643 -0.484009 -0.812500 1441913246 -0.211731 -0.246643 -0.484009 -0.812500 1441913246 -0.211731 -0.246643 -0.484009 -0.812500 1441913246 -0.211731 -0.246643 -0.484009 -0.812500 1441913246 -0.211731 -0.246643 -0.484009 -0.812500 1441913246 -0.197571 -0.237671 -0.468628 -0.827637 1441913246 -0.197571 -0.237671 -0.468628 -0.827637 1441913246 -0.197571 -0.237671 -0.468628 -0.827637 1441913246 -0.197571 -0.237671 -0.468628 -0.827637 1441913246 -0.197571 -0.237671 -0.468628 -0.827637 1441913246 -0.197571 -0.237671 -0.468628 -0.827637 1441913246 -0.197571 -0.237671 -0.468628 -0.827637 1441913246 -0.197571 -0.237671 -0.468628 -0.827637 1441913246 -0.192810 -0.209167 -0.434021 -0.854858 1441913247 -0.192810 -0.209167 -0.434021 -0.854858 1441913247 -0.192810 -0.209167 -0.434021 -0.854858 1441913247 -0.192810 -0.209167 -0.434021 -0.854858 1441913247 -0.192810 -0.209167 -0.434021 -0.854858 1441913247 -0.192810 -0.209167 -0.434021 -0.854858 1441913247 -0.193909 -0.160706 -0.420471 -0.871704 1441913247 -0.193909 -0.160706 -0.420471 -0.871704 1441913247 -0.193909 -0.160706 -0.420471 -0.871704 1441913247 -0.193909 -0.160706 -0.420471 -0.871704 1441913247 -0.193909 -0.160706 -0.420471 -0.871704 1441913247 -0.193909 -0.160706 -0.420471 -0.871704 1441913247 -0.186279 -0.173523 -0.535767 -0.805115 1441913247 -0.186279 -0.173523 -0.535767 -0.805115 1441913247 -0.186279 -0.173523 -0.535767 -0.805115 1441913247 -0.186279 -0.173523 -0.535767 -0.805115 1441913247 -0.186279 -0.173523 -0.535767 -0.805115 1441913247 -0.186279 -0.173523 -0.535767 -0.805115 1441913247 -0.213318 -0.161194 -0.503418 -0.821655 1441913247 -0.213318 -0.161194 -0.503418 -0.821655 1441913247 -0.213318 -0.161194 -0.503418 -0.821655 1441913247 -0.213318 -0.161194 -0.503418 -0.821655 1441913247 -0.213318 -0.161194 -0.503418 -0.821655 1441913247 -0.213318 -0.161194 -0.503418 -0.821655 1441913247 -0.230042 -0.149963 -0.460571 -0.844116 1441913247 -0.230042 -0.149963 -0.460571 -0.844116 1441913247 -0.230042 -0.149963 -0.460571 -0.844116 1441913247 -0.230042 -0.149963 -0.460571 -0.844116 1441913247 -0.230042 -0.149963 -0.460571 -0.844116 1441913247 -0.230042 -0.149963 -0.460571 -0.844116 1441913247 -0.223022 -0.174316 -0.486633 -0.826538 1441913247 -0.223022 -0.174316 -0.486633 -0.826538 1441913247 -0.223022 -0.174316 -0.486633 -0.826538 1441913247 -0.223022 -0.174316 -0.486633 -0.826538 1441913247 -0.223022 -0.174316 -0.486633 -0.826538 1441913247 -0.223022 -0.174316 -0.486633 -0.826538 1441913247 -0.212769 -0.194580 -0.526611 -0.799805 1441913247 -0.212769 -0.194580 -0.526611 -0.799805 1441913247 -0.212769 -0.194580 -0.526611 -0.799805 1441913247 -0.212769 -0.194580 -0.526611 -0.799805 1441913247 -0.212769 -0.194580 -0.526611 -0.799805 1441913247 -0.212769 -0.194580 -0.526611 -0.799805 1441913247 -0.212219 -0.206177 -0.524719 -0.798279 1441913247 -0.212219 -0.206177 -0.524719 -0.798279 1441913247 -0.212219 -0.206177 -0.524719 -0.798279 1441913247 -0.212219 -0.206177 -0.524719 -0.798279 1441913247 -0.212219 -0.206177 -0.524719 -0.798279 1441913247 -0.212219 -0.206177 -0.524719 -0.798279 1441913247 -0.212219 -0.206177 -0.524719 -0.798279 1441913247 -0.212219 -0.206177 -0.524719 -0.798279 1441913247 -0.215332 -0.219849 -0.509949 -0.803345 1441913247 -0.215332 -0.219849 -0.509949 -0.803345 1441913247 -0.215332 -0.219849 -0.509949 -0.803345 1441913247 -0.215332 -0.219849 -0.509949 -0.803345 1441913247 -0.215332 -0.219849 -0.509949 -0.803345 1441913247 -0.215332 -0.219849 -0.509949 -0.803345 1441913247 -0.218628 -0.230957 -0.511719 -0.798218 1441913247 -0.218628 -0.230957 -0.511719 -0.798218 1441913247 -0.218628 -0.230957 -0.511719 -0.798218 1441913247 -0.218628 -0.230957 -0.511719 -0.798218 1441913247 -0.218628 -0.230957 -0.511719 -0.798218 1441913247 -0.218628 -0.230957 -0.511719 -0.798218 1441913247 -0.210938 -0.249451 -0.522705 -0.787476 1441913247 -0.210938 -0.249451 -0.522705 -0.787476 1441913247 -0.210938 -0.249451 -0.522705 -0.787476 1441913247 -0.210938 -0.249451 -0.522705 -0.787476 1441913247 -0.210938 -0.249451 -0.522705 -0.787476 1441913247 -0.210938 -0.249451 -0.522705 -0.787476 1441913247 -0.205750 -0.259338 -0.506775 -0.796082 1441913247 -0.205750 -0.259338 -0.506775 -0.796082 1441913247 -0.205750 -0.259338 -0.506775 -0.796082 1441913247 -0.205750 -0.259338 -0.506775 -0.796082 1441913247 -0.205750 -0.259338 -0.506775 -0.796082 1441913247 -0.205750 -0.259338 -0.506775 -0.796082 1441913247 -0.247681 -0.273010 -0.507874 -0.778687 1441913247 -0.247681 -0.273010 -0.507874 -0.778687 1441913247 -0.247681 -0.273010 -0.507874 -0.778687 1441913247 -0.247681 -0.273010 -0.507874 -0.778687 1441913247 -0.247681 -0.273010 -0.507874 -0.778687 1441913247 -0.247681 -0.273010 -0.507874 -0.778687 1441913247 -0.283142 -0.290955 -0.531250 -0.743713 1441913247 -0.283142 -0.290955 -0.531250 -0.743713 1441913247 -0.283142 -0.290955 -0.531250 -0.743713 1441913247 -0.283142 -0.290955 -0.531250 -0.743713 1441913247 -0.283142 -0.290955 -0.531250 -0.743713 1441913247 -0.283142 -0.290955 -0.531250 -0.743713 1441913247 -0.299255 -0.281372 -0.539429 -0.735107 1441913247 -0.299255 -0.281372 -0.539429 -0.735107 1441913247 -0.299255 -0.281372 -0.539429 -0.735107 1441913247 -0.299255 -0.281372 -0.539429 -0.735107 1441913247 -0.299255 -0.281372 -0.539429 -0.735107 1441913247 -0.299255 -0.281372 -0.539429 -0.735107 1441913247 -0.296753 -0.253540 -0.527771 -0.754456 1441913247 -0.296753 -0.253540 -0.527771 -0.754456 1441913247 -0.296753 -0.253540 -0.527771 -0.754456 1441913247 -0.296753 -0.253540 -0.527771 -0.754456 1441913247 -0.296753 -0.253540 -0.527771 -0.754456 1441913247 -0.296753 -0.253540 -0.527771 -0.754456 1441913247 -0.279724 -0.229736 -0.513062 -0.778320 1441913247 -0.279724 -0.229736 -0.513062 -0.778320 1441913247 -0.279724 -0.229736 -0.513062 -0.778320 1441913247 -0.279724 -0.229736 -0.513062 -0.778320 1441913247 -0.279724 -0.229736 -0.513062 -0.778320 1441913247 -0.279724 -0.229736 -0.513062 -0.778320 1441913247 -0.267334 -0.215210 -0.508301 -0.789917 1441913247 -0.267334 -0.215210 -0.508301 -0.789917 1441913247 -0.267334 -0.215210 -0.508301 -0.789917 1441913247 -0.267334 -0.215210 -0.508301 -0.789917 1441913247 -0.267334 -0.215210 -0.508301 -0.789917 1441913247 -0.267334 -0.215210 -0.508301 -0.789917 1441913247 -0.261353 -0.215637 -0.506836 -0.792725 1441913247 -0.261353 -0.215637 -0.506836 -0.792725 1441913247 -0.261353 -0.215637 -0.506836 -0.792725 1441913248 -0.261353 -0.215637 -0.506836 -0.792725 1441913248 -0.261353 -0.215637 -0.506836 -0.792725 1441913248 -0.261353 -0.215637 -0.506836 -0.792725 1441913248 -0.249878 -0.214172 -0.500183 -0.801025 1441913248 -0.249878 -0.214172 -0.500183 -0.801025 1441913248 -0.249878 -0.214172 -0.500183 -0.801025 1441913248 -0.249878 -0.214172 -0.500183 -0.801025 1441913248 -0.249878 -0.214172 -0.500183 -0.801025 1441913248 -0.249878 -0.214172 -0.500183 -0.801025 1441913248 -0.222046 -0.213928 -0.499878 -0.809448 1441913248 -0.222046 -0.213928 -0.499878 -0.809448 1441913248 -0.222046 -0.213928 -0.499878 -0.809448 1441913248 -0.222046 -0.213928 -0.499878 -0.809448 1441913248 -0.222046 -0.213928 -0.499878 -0.809448 1441913248 -0.222046 -0.213928 -0.499878 -0.809448 1441913248 -0.222046 -0.213928 -0.499878 -0.809448 1441913248 -0.222046 -0.213928 -0.499878 -0.809448 1441913248 -0.213928 -0.203308 -0.475159 -0.828979 1441913248 -0.213928 -0.203308 -0.475159 -0.828979 1441913248 -0.213928 -0.203308 -0.475159 -0.828979 1441913248 -0.213928 -0.203308 -0.475159 -0.828979 1441913248 -0.213928 -0.203308 -0.475159 -0.828979 1441913248 -0.213928 -0.203308 -0.475159 -0.828979 1441913248 -0.205261 -0.171509 -0.441895 -0.856323 1441913248 -0.205261 -0.171509 -0.441895 -0.856323 1441913248 -0.205261 -0.171509 -0.441895 -0.856323 1441913248 -0.205261 -0.171509 -0.441895 -0.856323 1441913248 -0.205261 -0.171509 -0.441895 -0.856323 1441913248 -0.205261 -0.171509 -0.441895 -0.856323 1441913248 -0.216370 -0.129883 -0.422363 -0.870667 1441913248 -0.216370 -0.129883 -0.422363 -0.870667 1441913248 -0.216370 -0.129883 -0.422363 -0.870667 1441913248 -0.216370 -0.129883 -0.422363 -0.870667 1441913248 -0.216370 -0.129883 -0.422363 -0.870667 1441913248 -0.216370 -0.129883 -0.422363 -0.870667 1441913248 -0.209473 -0.141785 -0.518188 -0.817078 1441913248 -0.209473 -0.141785 -0.518188 -0.817078 1441913248 -0.209473 -0.141785 -0.518188 -0.817078 1441913248 -0.209473 -0.141785 -0.518188 -0.817078 1441913248 -0.209473 -0.141785 -0.518188 -0.817078 1441913248 -0.209473 -0.141785 -0.518188 -0.817078 1441913248 -0.225037 -0.137390 -0.508545 -0.819702 1441913248 -0.225037 -0.137390 -0.508545 -0.819702 1441913248 -0.225037 -0.137390 -0.508545 -0.819702 1441913248 -0.225037 -0.137390 -0.508545 -0.819702 1441913248 -0.225037 -0.137390 -0.508545 -0.819702 1441913248 -0.225037 -0.137390 -0.508545 -0.819702 1441913248 -0.239868 -0.133850 -0.476440 -0.835266 1441913248 -0.239868 -0.133850 -0.476440 -0.835266 1441913248 -0.239868 -0.133850 -0.476440 -0.835266 1441913248 -0.239868 -0.133850 -0.476440 -0.835266 1441913248 -0.239868 -0.133850 -0.476440 -0.835266 1441913248 -0.239868 -0.133850 -0.476440 -0.835266 1441913248 -0.237793 -0.157898 -0.501587 -0.816711 1441913248 -0.237793 -0.157898 -0.501587 -0.816711 1441913248 -0.237793 -0.157898 -0.501587 -0.816711 1441913248 -0.237793 -0.157898 -0.501587 -0.816711 1441913248 -0.237793 -0.157898 -0.501587 -0.816711 1441913248 -0.237793 -0.157898 -0.501587 -0.816711 1441913248 -0.237793 -0.157898 -0.501587 -0.816711 1441913248 -0.237793 -0.157898 -0.501587 -0.816711 1441913248 -0.234558 -0.176697 -0.526794 -0.797729 1441913248 -0.234558 -0.176697 -0.526794 -0.797729 1441913248 -0.234558 -0.176697 -0.526794 -0.797729 1441913248 -0.234558 -0.176697 -0.526794 -0.797729 1441913248 -0.234558 -0.176697 -0.526794 -0.797729 1441913248 -0.234558 -0.176697 -0.526794 -0.797729 1441913248 -0.228577 -0.190918 -0.534058 -0.791382 1441913248 -0.228577 -0.190918 -0.534058 -0.791382 1441913248 -0.228577 -0.190918 -0.534058 -0.791382 1441913248 -0.228577 -0.190918 -0.534058 -0.791382 1441913248 -0.228577 -0.190918 -0.534058 -0.791382 1441913248 -0.228577 -0.190918 -0.534058 -0.791382 1441913248 -0.226318 -0.207092 -0.528625 -0.791565 1441913248 -0.226318 -0.207092 -0.528625 -0.791565 1441913248 -0.226318 -0.207092 -0.528625 -0.791565 1441913248 -0.226318 -0.207092 -0.528625 -0.791565 1441913248 -0.226318 -0.207092 -0.528625 -0.791565 1441913248 -0.226318 -0.207092 -0.528625 -0.791565 1441913248 -0.219116 -0.224426 -0.525879 -0.790710 1441913248 -0.219116 -0.224426 -0.525879 -0.790710 1441913248 -0.219116 -0.224426 -0.525879 -0.790710 1441913248 -0.219116 -0.224426 -0.525879 -0.790710 1441913248 -0.199768 -0.246033 -0.517639 -0.794800 1441913248 -0.199768 -0.246033 -0.517639 -0.794800 1441913248 -0.199768 -0.246033 -0.517639 -0.794800 1441913248 -0.199768 -0.246033 -0.517639 -0.794800 1441913248 -0.199768 -0.246033 -0.517639 -0.794800 1441913248 -0.199768 -0.246033 -0.517639 -0.794800 1441913248 -0.196228 -0.257507 -0.491516 -0.808533 1441913248 -0.196228 -0.257507 -0.491516 -0.808533 1441913248 -0.196228 -0.257507 -0.491516 -0.808533 1441913248 -0.196228 -0.257507 -0.491516 -0.808533 1441913248 -0.196228 -0.257507 -0.491516 -0.808533 1441913248 -0.196228 -0.257507 -0.491516 -0.808533 1441913248 -0.217834 -0.281372 -0.490234 -0.795715 1441913248 -0.217834 -0.281372 -0.490234 -0.795715 1441913248 -0.217834 -0.281372 -0.490234 -0.795715 1441913248 -0.217834 -0.281372 -0.490234 -0.795715 1441913248 -0.217834 -0.281372 -0.490234 -0.795715 1441913248 -0.217834 -0.281372 -0.490234 -0.795715 1441913248 -0.217834 -0.281372 -0.490234 -0.795715 1441913248 -0.217834 -0.281372 -0.490234 -0.795715 1441913248 -0.245972 -0.307007 -0.508606 -0.765930 1441913248 -0.245972 -0.307007 -0.508606 -0.765930 1441913248 -0.245972 -0.307007 -0.508606 -0.765930 1441913248 -0.245972 -0.307007 -0.508606 -0.765930 1441913248 -0.269104 -0.309692 -0.504944 -0.759460 1441913248 -0.269104 -0.309692 -0.504944 -0.759460 1441913249 -0.269104 -0.309692 -0.504944 -0.759460 1441913249 -0.269104 -0.309692 -0.504944 -0.759460 1441913249 -0.269104 -0.309692 -0.504944 -0.759460 1441913249 -0.269104 -0.309692 -0.504944 -0.759460 1441913249 -0.273132 -0.285767 -0.502014 -0.769348 1441913249 -0.273132 -0.285767 -0.502014 -0.769348 1441913249 -0.273132 -0.285767 -0.502014 -0.769348 1441913249 -0.273132 -0.285767 -0.502014 -0.769348 1441913249 -0.273132 -0.285767 -0.502014 -0.769348 1441913249 -0.273132 -0.285767 -0.502014 -0.769348 1441913249 -0.252136 -0.268799 -0.510254 -0.777100 1441913249 -0.252136 -0.268799 -0.510254 -0.777100 1441913249 -0.252136 -0.268799 -0.510254 -0.777100 1441913249 -0.252136 -0.268799 -0.510254 -0.777100 1441913249 -0.252136 -0.268799 -0.510254 -0.777100 1441913249 -0.252136 -0.268799 -0.510254 -0.777100 1441913249 -0.235474 -0.254211 -0.508057 -0.788635 1441913249 -0.235474 -0.254211 -0.508057 -0.788635 1441913249 -0.235474 -0.254211 -0.508057 -0.788635 1441913249 -0.235474 -0.254211 -0.508057 -0.788635 1441913249 -0.235474 -0.254211 -0.508057 -0.788635 1441913249 -0.235474 -0.254211 -0.508057 -0.788635 1441913249 -0.226074 -0.247009 -0.496399 -0.800964 1441913249 -0.226074 -0.247009 -0.496399 -0.800964 1441913249 -0.226074 -0.247009 -0.496399 -0.800964 1441913249 -0.226074 -0.247009 -0.496399 -0.800964 1441913249 -0.226074 -0.247009 -0.496399 -0.800964 1441913249 -0.226074 -0.247009 -0.496399 -0.800964 1441913249 -0.226074 -0.247009 -0.496399 -0.800964 1441913249 -0.226074 -0.247009 -0.496399 -0.800964 1441913249 -0.223022 -0.238953 -0.483032 -0.812378 1441913249 -0.223022 -0.238953 -0.483032 -0.812378 1441913249 -0.223022 -0.238953 -0.483032 -0.812378 1441913249 -0.223022 -0.238953 -0.483032 -0.812378 1441913249 -0.223022 -0.238953 -0.483032 -0.812378 1441913249 -0.223022 -0.238953 -0.483032 -0.812378 1441913249 -0.219238 -0.227661 -0.467285 -0.825745 1441913249 -0.219238 -0.227661 -0.467285 -0.825745 1441913249 -0.219238 -0.227661 -0.467285 -0.825745 1441913249 -0.219238 -0.227661 -0.467285 -0.825745 1441913249 -0.218811 -0.216187 -0.461853 -0.831970 1441913249 -0.218811 -0.216187 -0.461853 -0.831970 1441913249 -0.218811 -0.216187 -0.461853 -0.831970 1441913249 -0.218811 -0.216187 -0.461853 -0.831970 1441913249 -0.218811 -0.216187 -0.461853 -0.831970 1441913249 -0.218811 -0.216187 -0.461853 -0.831970 1441913249 -0.218811 -0.216187 -0.461853 -0.831970 1441913249 -0.218811 -0.216187 -0.461853 -0.831970 1441913249 -0.213623 -0.202209 -0.457214 -0.839355 1441913249 -0.213623 -0.202209 -0.457214 -0.839355 1441913249 -0.213623 -0.202209 -0.457214 -0.839355 1441913249 -0.213623 -0.202209 -0.457214 -0.839355 1441913249 -0.213623 -0.202209 -0.457214 -0.839355 1441913249 -0.213623 -0.202209 -0.457214 -0.839355 1441913249 -0.217712 -0.166016 -0.447205 -0.851563 1441913249 -0.217712 -0.166016 -0.447205 -0.851563 1441913249 -0.217712 -0.166016 -0.447205 -0.851563 1441913249 -0.217712 -0.166016 -0.447205 -0.851563 1441913249 -0.217712 -0.166016 -0.447205 -0.851563 1441913249 -0.217712 -0.166016 -0.447205 -0.851563 1441913249 -0.230835 -0.122864 -0.429626 -0.864380 1441913249 -0.230835 -0.122864 -0.429626 -0.864380 1441913249 -0.230835 -0.122864 -0.429626 -0.864380 1441913249 -0.230835 -0.122864 -0.429626 -0.864380 1441913249 -0.230835 -0.122864 -0.429626 -0.864380 1441913249 -0.230835 -0.122864 -0.429626 -0.864380 1441913249 -0.234314 -0.126526 -0.485718 -0.832642 1441913249 -0.234314 -0.126526 -0.485718 -0.832642 1441913249 -0.234314 -0.126526 -0.485718 -0.832642 1441913249 -0.234314 -0.126526 -0.485718 -0.832642 1441913249 -0.234314 -0.126526 -0.485718 -0.832642 1441913249 -0.234314 -0.126526 -0.485718 -0.832642 1441913249 -0.234314 -0.126526 -0.485718 -0.832642 1441913249 -0.234314 -0.126526 -0.485718 -0.832642 1441913249 -0.241394 -0.132874 -0.492615 -0.825562 1441913249 -0.241394 -0.132874 -0.492615 -0.825562 1441913249 -0.241394 -0.132874 -0.492615 -0.825562 1441913249 -0.241394 -0.132874 -0.492615 -0.825562 1441913249 -0.247620 -0.139160 -0.464172 -0.839050 1441913249 -0.247620 -0.139160 -0.464172 -0.839050 1441913249 -0.247620 -0.139160 -0.464172 -0.839050 1441913249 -0.247620 -0.139160 -0.464172 -0.839050 1441913249 -0.247620 -0.139160 -0.464172 -0.839050 1441913249 -0.247620 -0.139160 -0.464172 -0.839050 1441913249 -0.239990 -0.164673 -0.483459 -0.825623 1441913249 -0.239990 -0.164673 -0.483459 -0.825623 1441913249 -0.239990 -0.164673 -0.483459 -0.825623 1441913249 -0.239990 -0.164673 -0.483459 -0.825623 1441913249 -0.220703 -0.188782 -0.520569 -0.802979 1441913249 -0.220703 -0.188782 -0.520569 -0.802979 1441913249 -0.220703 -0.188782 -0.520569 -0.802979 1441913249 -0.220703 -0.188782 -0.520569 -0.802979 1441913249 -0.220703 -0.188782 -0.520569 -0.802979 1441913249 -0.220703 -0.188782 -0.520569 -0.802979 1441913249 -0.207092 -0.203125 -0.525940 -0.799561 1441913249 -0.207092 -0.203125 -0.525940 -0.799561 1441913249 -0.207092 -0.203125 -0.525940 -0.799561 1441913249 -0.207092 -0.203125 -0.525940 -0.799561 1441913249 -0.207092 -0.203125 -0.525940 -0.799561 1441913249 -0.207092 -0.203125 -0.525940 -0.799561 1441913249 -0.207092 -0.203125 -0.525940 -0.799561 1441913249 -0.207092 -0.203125 -0.525940 -0.799561 1441913249 -0.209412 -0.216309 -0.505554 -0.808655 1441913249 -0.209412 -0.216309 -0.505554 -0.808655 1441913249 -0.209412 -0.216309 -0.505554 -0.808655 1441913249 -0.209412 -0.216309 -0.505554 -0.808655 1441913249 -0.209412 -0.216309 -0.505554 -0.808655 1441913249 -0.209412 -0.216309 -0.505554 -0.808655 1441913249 -0.211182 -0.233459 -0.492249 -0.811584 1441913249 -0.211182 -0.233459 -0.492249 -0.811584 1441913249 -0.211182 -0.233459 -0.492249 -0.811584 1441913250 -0.211182 -0.233459 -0.492249 -0.811584 1441913250 -0.211182 -0.233459 -0.492249 -0.811584 1441913250 -0.211182 -0.233459 -0.492249 -0.811584 1441913250 -0.199463 -0.262756 -0.496277 -0.803101 1441913250 -0.199463 -0.262756 -0.496277 -0.803101 1441913250 -0.199463 -0.262756 -0.496277 -0.803101 1441913250 -0.199463 -0.262756 -0.496277 -0.803101 1441913250 -0.199463 -0.262756 -0.496277 -0.803101 1441913250 -0.199463 -0.262756 -0.496277 -0.803101 1441913250 -0.211792 -0.286804 -0.485596 -0.798218 1441913250 -0.211792 -0.286804 -0.485596 -0.798218 1441913250 -0.211792 -0.286804 -0.485596 -0.798218 1441913250 -0.211792 -0.286804 -0.485596 -0.798218 1441913250 -0.211792 -0.286804 -0.485596 -0.798218 1441913250 -0.211792 -0.286804 -0.485596 -0.798218 1441913250 -0.249817 -0.329407 -0.494263 -0.764832 1441913250 -0.249817 -0.329407 -0.494263 -0.764832 1441913250 -0.249817 -0.329407 -0.494263 -0.764832 1441913250 -0.249817 -0.329407 -0.494263 -0.764832 1441913250 -0.256287 -0.336060 -0.513550 -0.746826 1441913250 -0.256287 -0.336060 -0.513550 -0.746826 1441913250 -0.256287 -0.336060 -0.513550 -0.746826 1441913250 -0.256287 -0.336060 -0.513550 -0.746826 1441913250 -0.256287 -0.336060 -0.513550 -0.746826 1441913250 -0.256287 -0.336060 -0.513550 -0.746826 1441913250 -0.268066 -0.311768 -0.503479 -0.760010 1441913250 -0.268066 -0.311768 -0.503479 -0.760010 1441913250 -0.268066 -0.311768 -0.503479 -0.760010 1441913250 -0.268066 -0.311768 -0.503479 -0.760010 1441913250 -0.268066 -0.311768 -0.503479 -0.760010 1441913250 -0.268066 -0.311768 -0.503479 -0.760010 1441913250 -0.258301 -0.289490 -0.502014 -0.773010 1441913250 -0.258301 -0.289490 -0.502014 -0.773010 1441913250 -0.258301 -0.289490 -0.502014 -0.773010 1441913250 -0.258301 -0.289490 -0.502014 -0.773010 1441913250 -0.258301 -0.289490 -0.502014 -0.773010 1441913250 -0.258301 -0.289490 -0.502014 -0.773010 1441913250 -0.237915 -0.275574 -0.502502 -0.784241 1441913250 -0.237915 -0.275574 -0.502502 -0.784241 1441913250 -0.237915 -0.275574 -0.502502 -0.784241 1441913250 -0.237915 -0.275574 -0.502502 -0.784241 1441913250 -0.237915 -0.275574 -0.502502 -0.784241 1441913250 -0.237915 -0.275574 -0.502502 -0.784241 1441913250 -0.237915 -0.275574 -0.502502 -0.784241 1441913250 -0.237915 -0.275574 -0.502502 -0.784241 1441913250 -0.229309 -0.266602 -0.495850 -0.794067 1441913250 -0.229309 -0.266602 -0.495850 -0.794067 1441913250 -0.229309 -0.266602 -0.495850 -0.794067 1441913250 -0.229309 -0.266602 -0.495850 -0.794067 1441913250 -0.229309 -0.266602 -0.495850 -0.794067 1441913250 -0.229309 -0.266602 -0.495850 -0.794067 1441913250 -0.223022 -0.258545 -0.482483 -0.806641 1441913250 -0.223022 -0.258545 -0.482483 -0.806641 1441913250 -0.223022 -0.258545 -0.482483 -0.806641 1441913250 
-0.583008 0.456177 -0.458252 -0.492004 1441913252 -0.584778 0.446411 -0.458130 -0.498962 1441913252 -0.584778 0.446411 -0.458130 -0.498962 1441913252 -0.584778 0.446411 -0.458130 -0.498962 1441913252 -0.584778 0.446411 -0.458130 -0.498962 1441913252 -0.584778 0.446411 -0.458130 -0.498962 1441913252 -0.584778 0.446411 -0.458130 -0.498962 1441913252 -0.584045 0.437012 -0.455383 -0.510498 1441913252 -0.584045 0.437012 -0.455383 -0.510498 1441913252 -0.584045 0.437012 -0.455383 -0.510498 1441913252 -0.584045 0.437012 -0.455383 -0.510498 1441913252 -0.584045 0.437012 -0.455383 -0.510498 1441913252 -0.584045 0.437012 -0.455383 -0.510498 1441913252 -0.578064 0.435669 -0.450378 -0.522766 1441913252 -0.578064 0.435669 -0.450378 -0.522766 1441913252 -0.578064 0.435669 -0.450378 -0.522766 1441913252 -0.578064 0.435669 -0.450378 -0.522766 1441913252 -0.578064 0.435669 -0.450378 -0.522766 1441913252 -0.578064 0.435669 -0.450378 -0.522766 1441913252 -0.572083 0.434143 -0.451355 -0.529724 1441913253 -0.572083 0.434143 -0.451355 -0.529724 1441913253 -0.572083 0.434143 -0.451355 -0.529724 1441913253 -0.572083 0.434143 -0.451355 -0.529724 1441913253 -0.572083 0.434143 -0.451355 -0.529724 1441913253 -0.572083 0.434143 -0.451355 -0.529724 1441913253 -0.569641 0.427490 -0.460449 -0.529968 1441913253 -0.569641 0.427490 -0.460449 -0.529968 1441913253 -0.569641 0.427490 -0.460449 -0.529968 1441913253 -0.569641 0.427490 -0.460449 -0.529968 1441913253 -0.565735 0.423828 -0.471558 -0.527283 1441913253 -0.565735 0.423828 -0.471558 -0.527283 1441913253 -0.565735 0.423828 -0.471558 -0.527283 1441913253 -0.565735 0.423828 -0.471558 -0.527283 1441913253 -0.565735 0.423828 -0.471558 -0.527283 1441913253 -0.565735 0.423828 -0.471558 -0.527283 1441913253 -0.563354 0.420471 -0.483521 -0.521667 1441913253 -0.563354 0.420471 -0.483521 -0.521667 1441913253 -0.563354 0.420471 -0.483521 -0.521667 1441913253 -0.563354 0.420471 -0.483521 -0.521667 1441913253 -0.563354 0.420471 -0.483521 -0.521667 1441913253 -0.563354 0.420471 -0.483521 -0.521667 1441913253 -0.563354 0.420471 -0.483521 -0.521667 1441913253 -0.563354 0.420471 -0.483521 -0.521667 1441913253 -0.562744 0.417053 -0.493896 -0.515320 1441913253 -0.562744 0.417053 -0.493896 -0.515320 1441913253 -0.562744 0.417053 -0.493896 -0.515320 1441913253 -0.562744 0.417053 -0.493896 -0.515320 1441913253 -0.564209 0.418579 -0.497192 -0.509277 1441913253 -0.564209 0.418579 -0.497192 -0.509277 1441913253 -0.564209 0.418579 -0.497192 -0.509277 1441913253 -0.564209 0.418579 -0.497192 -0.509277 1441913253 -0.564209 0.418579 -0.497192 -0.509277 1441913253 -0.564209 0.418579 -0.497192 -0.509277 1441913253 -0.568481 0.418091 -0.491821 -0.510132 1441913253 -0.568481 0.418091 -0.491821 -0.510132 1441913253 -0.568481 0.418091 -0.491821 -0.510132 1441913253 -0.568481 0.418091 -0.491821 -0.510132 1441913253 -0.568481 0.418091 -0.491821 -0.510132 1441913253 -0.568481 0.418091 -0.491821 -0.510132 1441913253 -0.570068 0.423645 -0.478821 -0.516052 1441913253 -0.570068 0.423645 -0.478821 -0.516052 1441913253 -0.570068 0.423645 -0.478821 -0.516052 1441913253 -0.570068 0.423645 -0.478821 -0.516052 1441913253 -0.570068 0.423645 -0.478821 -0.516052 1441913253 -0.570068 0.423645 -0.478821 -0.516052 1441913253 -0.570068 0.423645 -0.478821 -0.516052 1441913253 -0.570068 0.423645 -0.478821 -0.516052 1441913253 -0.571594 0.428528 -0.467712 -0.520508 1441913253 -0.571594 0.428528 -0.467712 -0.520508 1441913253 -0.571594 0.428528 -0.467712 -0.520508 1441913253 -0.571594 0.428528 -0.467712 -0.520508 1441913253 -0.571594 0.428528 -0.467712 -0.520508 1441913253 -0.571594 0.428528 -0.467712 -0.520508 1441913253 -0.573242 0.432983 -0.460632 -0.521301 1441913253 -0.573242 0.432983 -0.460632 -0.521301 1441913253 -0.573242 0.432983 -0.460632 -0.521301 1441913253 -0.573242 0.432983 -0.460632 -0.521301 1441913253 -0.573242 0.432983 -0.460632 -0.521301 1441913253 -0.573242 0.432983 -0.460632 -0.521301 1441913253 -0.571594 0.436096 -0.454712 -0.525696 1441913253 -0.571594 0.436096 -0.454712 -0.525696 1441913253 -0.571594 0.436096 -0.454712 -0.525696 1441913253 -0.571594 0.436096 -0.454712 -0.525696 1441913253 -0.571594 0.436096 -0.454712 -0.525696 1441913253 -0.571594 0.436096 -0.454712 -0.525696 1441913253 -0.560486 0.451233 -0.440552 -0.536804 1441913253 -0.560486 0.451233 -0.440552 -0.536804 1441913253 -0.560486 0.451233 -0.440552 -0.536804 1441913253 -0.560486 0.451233 -0.440552 -0.536804 1441913253 -0.560486 0.451233 -0.440552 -0.536804 1441913253 -0.560486 0.451233 -0.440552 -0.536804 1441913253 -0.551453 0.464783 -0.429932 -0.543274 1441913253 -0.551453 0.464783 -0.429932 -0.543274 1441913253 -0.551453 0.464783 -0.429932 -0.543274 1441913253 -0.551453 0.464783 -0.429932 -0.543274 1441913253 -0.551453 0.464783 -0.429932 -0.543274 1441913253 -0.551453 0.464783 -0.429932 -0.543274 1441913253 -0.551453 0.464783 -0.429932 -0.543274 1441913253 -0.551453 0.464783 -0.429932 -0.543274 1441913253 -0.547729 0.470520 -0.428406 -0.543274 1441913253 -0.547729 0.470520 -0.428406 -0.543274 1441913253 -0.547729 0.470520 -0.428406 -0.543274 1441913253 -0.547729 0.470520 -0.428406 -0.543274 1441913253 -0.547729 0.470520 -0.428406 -0.543274 1441913253 -0.547729 0.470520 -0.428406 -0.543274 1441913253 -0.548218 0.468506 -0.433411 -0.540527 1441913253 -0.548218 0.468506 -0.433411 -0.540527 1441913253 -0.548218 0.468506 -0.433411 -0.540527 1441913253 -0.548218 0.468506 -0.433411 -0.540527 1441913253 -0.548218 0.468506 -0.433411 -0.540527 1441913253 -0.548218 0.468506 -0.433411 -0.540527 1441913253 -0.551758 0.459229 -0.440125 -0.539490 1441913253 -0.551758 0.459229 -0.440125 -0.539490 1441913253 -0.551758 0.459229 -0.440125 -0.539490 1441913253 -0.551758 0.459229 -0.440125 -0.539490 1441913253 -0.554626 0.452698 -0.440674 -0.541565 1441913253 -0.554626 0.452698 -0.440674 -0.541565 1441913253 -0.554626 0.452698 -0.440674 -0.541565 1441913253 -0.554626 0.452698 -0.440674 -0.541565 1441913253 -0.554626 0.452698 -0.440674 -0.541565 1441913253 -0.554626 0.452698 -0.440674 -0.541565 1441913253 -0.555298 0.451904 -0.434143 -0.546875 1441913253 -0.555298 0.451904 -0.434143 -0.546875 1441913253 -0.555298 0.451904 -0.434143 -0.546875 1441913253 -0.555298 0.451904 -0.434143 -0.546875 1441913253 -0.555298 0.451904 -0.434143 -0.546875 1441913253 -0.555298 0.451904 -0.434143 -0.546875 1441913253 -0.559814 0.446899 -0.432373 -0.547729 1441913253 -0.559814 0.446899 -0.432373 -0.547729 1441913253 -0.559814 0.446899 -0.432373 -0.547729 1441913254 -0.559814 0.446899 -0.432373 -0.547729 1441913254 -0.559814 0.446899 -0.432373 -0.547729 1441913254 -0.559814 0.446899 -0.432373 -0.547729 1441913254 -0.564209 0.439941 -0.435242 -0.546570 1441913254 -0.564209 0.439941 -0.435242 -0.546570 1441913254 -0.564209 0.439941 -0.435242 -0.546570 1441913254 -0.564209 0.439941 -0.435242 -0.546570 1441913254 -0.564209 0.439941 -0.435242 -0.546570 1441913254 -0.564209 0.439941 -0.435242 -0.546570 1441913254 -0.565308 0.435791 -0.437012 -0.547363 1441913254 -0.565308 0.435791 -0.437012 -0.547363 1441913254 -0.565308 0.435791 -0.437012 -0.547363 1441913254 -0.565308 0.435791 -0.437012 -0.547363 1441913254 -0.565308 0.435791 -0.437012 -0.547363 1441913254 -0.565308 0.435791 -0.437012 -0.547363 1441913254 -0.565308 0.435791 -0.437012 -0.547363 1441913254 -0.565308 0.435791 -0.437012 -0.547363 1441913254 -0.564209 0.437073 -0.436401 -0.547913 1441913254 -0.564209 0.437073 -0.436401 -0.547913 1441913254 -0.564209 0.437073 -0.436401 -0.547913 1441913254 -0.564209 0.437073 -0.436401 -0.547913 1441913254 -0.564209 0.437073 -0.436401 -0.547913 1441913254 -0.564209 0.437073 -0.436401 -0.547913 1441913254 -0.564270 0.440186 -0.439087 -0.543274 1441913254 -0.564270 0.440186 -0.439087 -0.543274 1441913254 -0.564270 0.440186 -0.439087 -0.543274 1441913254 -0.564270 0.440186 -0.439087 -0.543274 1441913254 -0.564270 0.440186 -0.439087 -0.543274 1441913254 -0.564270 0.440186 -0.439087 -0.543274 1441913254 -0.565491 0.441772 -0.446960 -0.534180 1441913254 -0.565491 0.441772 -0.446960 -0.534180 1441913254 -0.565491 0.441772 -0.446960 -0.534180 1441913254 -0.565491 0.441772 -0.446960 -0.534180 1441913254 -0.565491 0.441772 -0.446960 -0.534180 1441913254 -0.565491 0.441772 -0.446960 -0.534180 1441913254 -0.572266 0.433044 -0.461365 -0.521729 1441913254 -0.572266 0.433044 -0.461365 -0.521729 1441913254 -0.572266 0.433044 -0.461365 -0.521729 1441913254 -0.572266 0.433044 -0.461365 -0.521729 1441913254 -0.572266 0.433044 -0.461365 -0.521729 1441913254 -0.572266 0.433044 -0.461365 -0.521729 1441913254 -0.576904 0.422668 -0.472595 -0.515076 1441913254 -0.576904 0.422668 -0.472595 -0.515076 1441913254 -0.576904 0.422668 -0.472595 -0.515076 1441913254 -0.576904 0.422668 -0.472595 -0.515076 1441913254 -0.576904 0.422668 -0.472595 -0.515076 1441913254 -0.576904 0.422668 -0.472595 -0.515076 1441913254 -0.577087 0.420166 -0.477112 -0.512695 1441913254 -0.577087 0.420166 -0.477112 -0.512695 1441913254 -0.577087 0.420166 -0.477112 -0.512695 1441913254 -0.577087 0.420166 -0.477112 -0.512695 1441913254 -0.577087 0.420166 -0.477112 -0.512695 1441913254 -0.577087 0.420166 -0.477112 -0.512695 1441913254 -0.580444 0.418823 -0.477478 -0.509644 1441913254 -0.580444 0.418823 -0.477478 -0.509644 1441913254 -0.580444 0.418823 -0.477478 -0.509644 1441913254 -0.580444 0.418823 -0.477478 -0.509644 1441913254 -0.580444 0.418823 -0.477478 -0.509644 1441913254 -0.580444 0.418823 -0.477478 -0.509644 1441913254 -0.585510 0.417175 -0.470764 -0.511475 1441913254 -0.585510 0.417175 -0.470764 -0.511475 1441913254 -0.585510 0.417175 -0.470764 -0.511475 1441913254 -0.585510 0.417175 -0.470764 -0.511475 1441913254 -0.585510 0.417175 -0.470764 -0.511475 1441913254 -0.585510 0.417175 -0.470764 -0.511475 1441913254 -0.586914 0.417358 -0.460571 -0.518921 1441913254 -0.586914 0.417358 -0.460571 -0.518921 1441913254 -0.586914 0.417358 -0.460571 -0.518921 1441913254 -0.586914 0.417358 -0.460571 -0.518921 1441913254 -0.586914 0.417358 -0.460571 -0.518921 1441913254 -0.586914 0.417358 -0.460571 -0.518921 1441913254 -0.584778 0.419617 -0.453674 -0.525574 1441913254 -0.584778 0.419617 -0.453674 -0.525574 1441913254 -0.584778 0.419617 -0.453674 -0.525574 1441913254 -0.584778 0.419617 -0.453674 -0.525574 1441913254 -0.584778 0.419617 -0.453674 -0.525574 1441913254 -0.584778 0.419617 -0.453674 -0.525574 1441913254 -0.584778 0.419617 -0.453674 -0.525574 1441913254 -0.580200 0.423340 -0.450378 -0.530457 1441913254 -0.580200 0.423340 -0.450378 -0.530457 1441913254 -0.580200 0.423340 -0.450378 -0.530457 1441913254 -0.580200 0.423340 -0.450378 -0.530457 1441913254 -0.580200 0.423340 -0.450378 -0.530457 1441913254 -0.580200 0.423340 -0.450378 -0.530457 1441913254 -0.573914 0.430847 -0.448181 -0.533081 1441913254 -0.573914 0.430847 -0.448181 -0.533081 1441913254 -0.573914 0.430847 -0.448181 -0.533081 1441913254 -0.573914 0.430847 -0.448181 -0.533081 1441913254 -0.573914 0.430847 -0.448181 -0.533081 1441913254 -0.573914 0.430847 -0.448181 -0.533081 1441913254 -0.565125 0.441895 -0.444031 -0.536987 1441913254 -0.565125 0.441895 -0.444031 -0.536987 1441913254 -0.565125 0.441895 -0.444031 -0.536987 1441913254 -0.565125 0.441895 -0.444031 -0.536987 1441913254 -0.565125 0.441895 -0.444031 -0.536987 1441913254 -0.565125 0.441895 -0.444031 -0.536987 1441913254 -0.565125 0.441895 -0.444031 -0.536987 1441913254 -0.555786 0.451538 -0.438110 -0.543457 1441913254 -0.555786 0.451538 -0.438110 -0.543457 1441913254 -0.555786 0.451538 -0.438110 -0.543457 1441913254 -0.555786 0.451538 -0.438110 -0.543457 1441913254 -0.555786 0.451538 -0.438110 -0.543457 1441913254 -0.554199 0.451660 -0.435486 -0.547058 1441913254 -0.554199 0.451660 -0.435486 -0.547058 1441913254 -0.554199 0.451660 -0.435486 -0.547058 1441913254 -0.554199 0.451660 -0.435486 -0.547058 1441913254 -0.554199 0.451660 -0.435486 -0.547058 1441913254 -0.554199 0.451660 -0.435486 -0.547058 1441913254 -0.554199 0.451660 -0.435486 -0.547058 1441913254 -0.554016 0.450623 -0.433716 -0.549438 1441913254 -0.554016 0.450623 -0.433716 -0.549438 1441913254 -0.554016 0.450623 -0.433716 -0.549438 1441913255 -0.554016 0.450623 -0.433716 -0.549438 1441913255 -0.554016 0.450623 -0.433716 -0.549438 1441913255 -0.554016 0.450623 -0.433716 -0.549438 1441913255 -0.552063 0.452637 -0.432739 -0.550598 1441913255 -0.552063 0.452637 -0.432739 -0.550598 1441913255 -0.552063 0.452637 -0.432739 -0.550598 1441913255 -0.552063 0.452637 -0.432739 -0.550598 1441913255 -0.552063 0.452637 -0.432739 -0.550598 1441913255 -0.552063 0.452637 -0.432739 -0.550598 1441913255 -0.552063 0.452637 -0.432739 -0.550598 1441913255 -0.551880 0.452148 -0.436401 -0.548279 1441913255 -0.551880 0.452148 -0.436401 -0.548279 1441913255 -0.551880 0.452148 -0.436401 -0.548279 1441913255 -0.551880 0.452148 -0.436401 -0.548279 1441913255 -0.551880 0.452148 -0.436401 -0.548279 1441913255 -0.551880 0.452148 -0.436401 -0.548279 1441913255 -0.554321 0.449890 -0.439392 -0.545288 1441913255 -0.554321 0.449890 -0.439392 -0.545288 1441913255 -0.554321 0.449890 -0.439392 -0.545288 1441913255 -0.554321 0.449890 -0.439392 -0.545288 1441913255 -0.554321 0.449890 -0.439392 -0.545288 1441913255 -0.554321 0.449890 -0.439392 -0.545288 1441913255 -0.558167 0.447327 -0.438721 -0.544006 1441913255 -0.558167 0.447327 -0.438721 -0.544006 1441913255 -0.558167 0.447327 -0.438721 -0.544006 1441913255 -0.558167 0.447327 -0.438721 -0.544006 1441913255 -0.558167 0.447327 -0.438721 -0.544006 1441913255 -0.559814 0.446106 -0.436768 -0.544861 1441913255 -0.559814 0.446106 -0.436768 -0.544861 1441913255 -0.559814 0.446106 -0.436768 -0.544861 1441913255 -0.559814 0.446106 -0.436768 -0.544861 1441913255 -0.559814 0.446106 -0.436768 -0.544861 1441913255 -0.559814 0.446106 -0.436768 -0.544861 1441913255 -0.558960 0.445740 -0.437744 -0.545349 1441913255 -0.558960 0.445740 -0.437744 -0.545349 1441913255 -0.558960 0.445740 -0.437744 -0.545349 1441913255 -0.558960 0.445740 -0.437744 -0.545349 1441913255 -0.558960 0.445740 -0.437744 -0.545349 1441913255 -0.558960 0.445740 -0.437744 -0.545349 1441913255 -0.555969 0.446838 -0.439575 -0.545959 1441913255 -0.555969 0.446838 -0.439575 -0.545959 1441913255 -0.555969 0.446838 -0.439575 -0.545959 1441913255 -0.555969 0.446838 -0.439575 -0.545959 1441913255 -0.555969 0.446838 -0.439575 -0.545959 1441913255 -0.552979 0.448914 -0.440125 -0.546875 1441913255 -0.552979 0.448914 -0.440125 -0.546875 1441913255 -0.552979 0.448914 -0.440125 -0.546875 1441913255 -0.552979 0.448914 -0.440125 -0.546875 1441913255 -0.552979 0.448914 -0.440125 -0.546875 1441913255 -0.553894 0.447571 -0.441589 -0.545837 1441913255 -0.553894 0.447571 -0.441589 -0.545837 1441913255 -0.553894 0.447571 -0.441589 -0.545837 1441913255 -0.553894 0.447571 -0.441589 -0.545837 1441913255 -0.553894 0.447571 -0.441589 -0.545837 1441913255 -0.560059 0.437927 -0.449829 -0.540588 1441913255 -0.560059 0.437927 -0.449829 -0.540588 1441913255 -0.560059 0.437927 -0.449829 -0.540588 1441913255 -0.560059 0.437927 -0.449829 -0.540588 1441913255 -0.560059 0.437927 -0.449829 -0.540588 1441913255 -0.560059 0.437927 -0.449829 -0.540588 1441913255 -0.560059 0.437927 -0.449829 -0.540588 1441913255 -0.564331 0.430298 -0.457703 -0.535645 1441913255 -0.564331 0.430298 -0.457703 -0.535645 1441913255 -0.564331 0.430298 -0.457703 -0.535645 1441913255 -0.564331 0.430298 -0.457703 -0.535645 1441913255 -0.564331 0.430298 -0.457703 -0.535645 1441913255 -0.564331 0.430298 -0.457703 -0.535645 1441913255 -0.565247 0.431458 -0.459839 -0.531921 1441913255 -0.565247 0.431458 -0.459839 -0.531921 1441913255 -0.565247 0.431458 -0.459839 -0.531921 1441913255 -0.565247 0.431458 -0.459839 -0.531921 1441913255 -0.565247 0.431458 -0.459839 -0.531921 1441913255 -0.565247 0.431458 -0.459839 -0.531921 1441913255 -0.566833 0.431946 -0.460815 -0.528992 1441913255 -0.566833 0.431946 -0.460815 -0.528992 1441913255 -0.566833 0.431946 -0.460815 -0.528992 1441913255 -0.566833 0.431946 -0.460815 -0.528992 1441913255 -0.566833 0.431946 -0.460815 -0.528992 1441913255 -0.566833 0.431946 -0.460815 -0.528992 1441913255 -0.572083 0.427429 -0.464905 -0.523376 1441913255 -0.572083 0.427429 -0.464905 -0.523376 1441913255 -0.572083 0.427429 -0.464905 -0.523376 1441913255 -0.572083 0.427429 -0.464905 -0.523376 1441913255 -0.572083 0.427429 -0.464905 -0.523376 1441913255 -0.572083 0.427429 -0.464905 -0.523376 1441913255 -0.572083 0.427429 -0.464905 -0.523376 1441913255 -0.575378 0.427856 -0.462158 -0.521912 1441913255 -0.575378 0.427856 -0.462158 -0.521912 1441913255 -0.575378 0.427856 -0.462158 -0.521912 1441913255 -0.575378 0.427856 -0.462158 -0.521912 1441913255 -0.575378 0.427856 -0.462158 -0.521912 1441913255 -0.575378 0.427856 -0.462158 -0.521912 1441913255 -0.572021 0.436218 -0.452820 -0.526794 1441913255 -0.572021 0.436218 -0.452820 -0.526794 1441913255 -0.572021 0.436218 -0.452820 -0.526794 1441913255 -0.572021 0.436218 -0.452820 -0.526794 1441913255 -0.572021 0.436218 -0.452820 -0.526794 1441913255 -0.572021 0.436218 -0.452820 -0.526794 1441913255 -0.568054 0.440796 -0.449463 -0.530212 1441913255 -0.568054 0.440796 -0.449463 -0.530212 1441913255 -0.568054 0.440796 -0.449463 -0.530212 1441913255 -0.568054 0.440796 -0.449463 -0.530212 1441913255 -0.568054 0.440796 -0.449463 -0.530212 1441913255 -0.568054 0.440796 -0.449463 -0.530212 1441913255 -0.567749 0.440918 -0.448975 -0.530762 1441913255 -0.567749 0.440918 -0.448975 -0.530762 1441913255 -0.567749 0.440918 -0.448975 -0.530762 1441913255 -0.567749 0.440918 -0.448975 -0.530762 1441913255 -0.567749 0.440918 -0.448975 -0.530762 1441913256 -0.566528 0.446594 -0.441589 -0.533508 1441913256 -0.566528 0.446594 -0.441589 -0.533508 1441913256 -0.566528 0.446594 -0.441589 -0.533508 1441913256 -0.566528 0.446594 -0.441589 -0.533508 1441913256 -0.566528 0.446594 -0.441589 -0.533508 1441913256 -0.566528 0.446594 -0.441589 -0.533508 1441913256 -0.566528 0.446594 -0.441589 -0.533508 1441913256 -0.561035 0.457458 -0.428650 -0.540649 1441913256 -0.561035 0.457458 -0.428650 -0.540649 1441913256 -0.561035 0.457458 -0.428650 -0.540649 1441913256 -0.561035 0.457458 -0.428650 -0.540649 1441913256 -0.561035 0.457458 -0.428650 -0.540649 1441913256 -0.561035 0.457458 -0.428650 -0.540649 1441913256 -0.554504 0.464111 -0.421448 -0.547363 1441913256 -0.554504 0.464111 -0.421448 -0.547363 1441913256 -0.554504 0.464111 -0.421448 -0.547363 1441913256 -0.554504 0.464111 -0.421448 -0.547363 1441913256 -0.554504 0.464111 -0.421448 -0.547363 1441913256 -0.554504 0.464111 -0.421448 -0.547363 1441913256 -0.548340 0.466309 -0.421936 -0.551270 1441913256 -0.548340 0.466309 -0.421936 -0.551270 1441913256 -0.548340 0.466309 -0.421936 -0.551270 1441913256 -0.548340 0.466309 -0.421936 -0.551270 1441913256 -0.548340 0.466309 -0.421936 -0.551270 1441913256 -0.545044 0.467529 -0.424683 -0.551453 1441913256 -0.545044 0.467529 -0.424683 -0.551453 1441913256 -0.545044 0.467529 -0.424683 -0.551453 1441913256 -0.545044 0.467529 -0.424683 -0.551453 1441913256 -0.545044 0.467529 -0.424683 -0.551453 1441913256 -0.545044 0.467529 -0.424683 -0.551453 1441913256 -0.546143 0.468323 -0.427002 -0.547913 1441913256 -0.546143 0.468323 -0.427002 -0.547913 1441913256 -0.546143 0.468323 -0.427002 -0.547913 1441913256 -0.546143 0.468323 -0.427002 -0.547913 1441913256 -0.546143 0.468323 -0.427002 -0.547913 1441913256 -0.546143 0.468323 -0.427002 -0.547913 1441913256 -0.546265 0.471191 -0.426331 -0.545776 1441913256 -0.546265 0.471191 -0.426331 -0.545776 1441913256 -0.546265 0.471191 -0.426331 -0.545776 1441913256 -0.546265 0.471191 -0.426331 -0.545776 1441913256 -0.546265 0.471191 -0.426331 -0.545776 1441913256 -0.546265 0.471191 -0.426331 -0.545776 1441913256 -0.546265 0.471191 -0.426331 -0.545776 1441913256 -0.545410 0.473206 -0.425354 -0.545654 1441913256 -0.545410 0.473206 -0.425354 -0.545654 1441913256 -0.545410 0.473206 -0.425354 -0.545654 1441913256 -0.545410 0.473206 -0.425354 -0.545654 1441913256 -0.545410 0.473206 -0.425354 -0.545654 1441913256 -0.545410 0.473206 -0.425354 -0.545654 1441913256 -0.548706 0.468994 -0.426636 -0.544983 1441913256 -0.548706 0.468994 -0.426636 -0.544983 1441913256 -0.548706 0.468994 -0.426636 -0.544983 1441913256 -0.548706 0.468994 -0.426636 -0.544983 1441913256 -0.548706 0.468994 -0.426636 -0.544983 1441913256 -0.548706 0.468994 -0.426636 -0.544983 1441913256 -0.548706 0.468994 -0.426636 -0.544983 1441913256 -0.552856 0.463867 -0.427246 -0.544678 1441913256 -0.552856 0.463867 -0.427246 -0.544678 1441913256 -0.552856 0.463867 -0.427246 -0.544678 1441913256 -0.552856 0.463867 -0.427246 -0.544678 1441913256 -0.552856 0.463867 -0.427246 -0.544678 1441913256 -0.552856 0.463867 -0.427246 -0.544678 1441913256 -0.554565 0.462036 -0.425903 -0.545532 1441913256 -0.554565 0.462036 -0.425903 -0.545532 1441913256 -0.554565 0.462036 -0.425903 -0.545532 1441913256 -0.554565 0.462036 -0.425903 -0.545532 1441913256 -0.554565 0.462036 -0.425903 -0.545532 1441913256 -0.554565 0.462036 -0.425903 -0.545532 1441913256 -0.554688 0.461975 -0.424316 -0.546692 1441913256 -0.554688 0.461975 -0.424316 -0.546692 1441913256 -0.554688 0.461975 -0.424316 -0.546692 1441913256 -0.554688 0.461975 -0.424316 -0.546692 1441913256 -0.554688 0.461975 -0.424316 -0.546692 1441913256 -0.554688 0.461975 -0.424316 -0.546692 1441913256 -0.551758 0.465637 -0.421875 -0.548523 1441913256 -0.551758 0.465637 -0.421875 -0.548523 1441913256 -0.551758 0.465637 -0.421875 -0.548523 1441913256 -0.551758 0.465637 -0.421875 -0.548523 1441913256 -0.551758 0.465637 -0.421875 -0.548523 1441913256 -0.551758 0.465637 -0.421875 -0.548523 1441913256 -0.552307 0.463440 -0.425598 -0.546936 1441913256 -0.552307 0.463440 -0.425598 -0.546936 1441913256 -0.552307 0.463440 -0.425598 -0.546936 1441913256 -0.552307 0.463440 -0.425598 -0.546936 1441913256 -0.552307 0.463440 -0.425598 -0.546936 1441913256 -0.552307 0.463440 -0.425598 -0.546936 1441913256 -0.552307 0.463440 -0.425598 -0.546936 1441913256 -0.555969 0.455994 -0.433594 -0.543213 1441913256 -0.555969 0.455994 -0.433594 -0.543213 1441913256 -0.555969 0.455994 -0.433594 -0.543213 1441913256 -0.555969 0.455994 -0.433594 -0.543213 1441913256 -0.555969 0.455994 -0.433594 -0.543213 1441913256 -0.556335 0.452148 -0.437866 -0.542603 1441913256 -0.556335 0.452148 -0.437866 -0.542603 1441913256 -0.556335 0.452148 -0.437866 -0.542603 1441913256 -0.556335 0.452148 -0.437866 -0.542603 1441913256 -0.556335 0.452148 -0.437866 -0.542603 1441913256 -0.556335 0.452148 -0.437866 -0.542603 1441913256 -0.556335 0.452148 -0.437866 -0.542603 1441913256 -0.557861 0.448730 -0.442322 -0.540283 1441913256 -0.557861 0.448730 -0.442322 -0.540283 1441913256 -0.557861 0.448730 -0.442322 -0.540283 1441913256 -0.557861 0.448730 -0.442322 -0.540283 1441913256 -0.552368 0.451843 -0.442932 -0.542786 1441913256 -0.552368 0.451843 -0.442932 -0.542786 1441913256 -0.552368 0.451843 -0.442932 -0.542786 1441913256 -0.552368 0.451843 -0.442932 -0.542786 1441913256 -0.552368 0.451843 -0.442932 -0.542786 1441913257 -0.552368 0.451843 -0.442932 -0.542786 1441913257 -0.543457 0.463623 -0.438538 -0.545410 1441913257 -0.543457 0.463623 -0.438538 -0.545410 1441913257 -0.543457 0.463623 -0.438538 -0.545410 1441913257 -0.543457 0.463623 -0.438538 -0.545410 1441913257 -0.543457 0.463623 -0.438538 -0.545410 1441913257 -0.543457 0.463623 -0.438538 -0.545410 1441913257 -0.545593 0.466614 -0.435364 -0.543213 1441913257 -0.545593 0.466614 -0.435364 -0.543213 1441913257 -0.545593 0.466614 -0.435364 -0.543213 1441913257 -0.545593 0.466614 -0.435364 -0.543213 1441913257 -0.545593 0.466614 -0.435364 -0.543213 1441913257 -0.545593 0.466614 -0.435364 -0.543213 1441913257 -0.550659 0.467529 -0.430603 -0.541077 1441913257 -0.550659 0.467529 -0.430603 -0.541077 1441913257 -0.550659 0.467529 -0.430603 -0.541077 1441913257 -0.550659 0.467529 -0.430603 -0.541077 1441913257 -0.550659 0.467529 -0.430603 -0.541077 1441913257 -0.550659 0.467529 -0.430603 -0.541077 1441913257 -0.550659 0.467529 -0.430603 -0.541077 1441913257 -0.552979 0.470398 -0.426819 -0.539246 1441913257 -0.552979 0.470398 -0.426819 -0.539246 1441913257 -0.552979 0.470398 -0.426819 -0.539246 1441913257 -0.552979 0.470398 -0.426819 -0.539246 1441913257 -0.552979 0.470398 -0.426819 -0.539246 1441913257 -0.552979 0.470398 -0.426819 -0.539246 1441913257 -0.552612 0.472656 -0.427307 -0.537292 1441913257 -0.552612 0.472656 -0.427307 -0.537292 1441913257 -0.552612 0.472656 -0.427307 -0.537292 1441913257 -0.552612 0.472656 -0.427307 -0.537292 1441913257 -0.552612 0.472656 -0.427307 -0.537292 1441913257 -0.552612 0.472656 -0.427307 -0.537292 1441913257 -0.549133 0.476563 -0.426819 -0.537781 1441913257 -0.549133 0.476563 -0.426819 -0.537781 1441913257 -0.549133 0.476563 -0.426819 -0.537781 1441913257 -0.549133 0.476563 -0.426819 -0.537781 1441913257 -0.549133 0.476563 -0.426819 -0.537781 1441913257 -0.549133 0.476563 -0.426819 -0.537781 1441913257 -0.549133 0.476563 -0.426819 -0.537781 1441913257 -0.545776 0.480957 -0.423584 -0.539856 1441913257 -0.545776 0.480957 -0.423584 -0.539856 1441913257 -0.545776 0.480957 -0.423584 -0.539856 1441913257 -0.545776 0.480957 -0.423584 -0.539856 1441913257 -0.545776 0.480957 -0.423584 -0.539856 1441913257 -0.545776 0.480957 -0.423584 -0.539856 1441913257 -0.542725 0.484741 -0.417969 -0.543884 1441913257 -0.542725 0.484741 -0.417969 -0.543884 1441913257 -0.542725 0.484741 -0.417969 -0.543884 1441913257 -0.542725 0.484741 -0.417969 -0.543884 1441913257 -0.542725 0.484741 -0.417969 -0.543884 1441913257 -0.542725 0.484741 -0.417969 -0.543884 1441913257 -0.540527 0.486511 -0.414368 -0.547241 1441913257 -0.539917 0.484558 -0.415894 -0.548462 1441913257 -0.539917 0.484558 -0.415894 -0.548462 1441913257 -0.539917 0.484558 -0.415894 -0.548462 1441913257 -0.539917 0.484558 -0.415894 -0.548462 1441913257 -0.539917 0.484558 -0.415894 -0.548462 1441913257 -0.539124 0.482605 -0.418823 -0.548706 1441913257 -0.539124 0.482605 -0.418823 -0.548706 1441913257 -0.539124 0.482605 -0.418823 -0.548706 1441913257 -0.539124 0.482605 -0.418823 -0.548706 1441913257 -0.539124 0.482605 -0.418823 -0.548706 1441913257 -0.539124 0.482605 -0.418823 -0.548706 1441913257 -0.536865 0.483032 -0.420593 -0.549133 1441913257 -0.536865 0.483032 -0.420593 -0.549133 1441913257 -0.536865 0.483032 -0.420593 -0.549133 1441913257 -0.536865 0.483032 -0.420593 -0.549133 1441913257 -0.536865 0.483032 -0.420593 -0.549133 1441913257 -0.536865 0.483032 -0.420593 -0.549133 1441913257 -0.533386 0.486755 -0.420837 -0.549072 1441913257 -0.533386 0.486755 -0.420837 -0.549072 1441913257 -0.533386 0.486755 -0.420837 -0.549072 1441913257 -0.533386 0.486755 -0.420837 -0.549072 1441913257 -0.533386 0.486755 -0.420837 -0.549072 1441913257 -0.533386 0.486755 -0.420837 -0.549072 1441913257 -0.533386 0.486755 -0.420837 -0.549072 1441913257 -0.537109 0.483276 -0.424988 -0.545349 1441913257 -0.537109 0.483276 -0.424988 -0.545349 1441913257 -0.537109 0.483276 -0.424988 -0.545349 1441913257 -0.537109 0.483276 -0.424988 -0.545349 1441913257 -0.537109 0.483276 -0.424988 -0.545349 1441913257 -0.543518 0.476868 -0.427063 -0.543030 1441913257 -0.543518 0.476868 -0.427063 -0.543030 1441913257 -0.543518 0.476868 -0.427063 -0.543030 1441913257 -0.543518 0.476868 -0.427063 -0.543030 1441913257 -0.543518 0.476868 -0.427063 -0.543030 1441913257 -0.543518 0.476868 -0.427063 -0.543030 1441913257 -0.543518 0.476868 -0.427063 -0.543030 1441913257 -0.544617 0.475159 -0.424744 -0.545166 1441913257 -0.544617 0.475159 -0.424744 -0.545166 1441913257 -0.544617 0.475159 -0.424744 -0.545166 1441913257 -0.544617 0.475159 -0.424744 -0.545166 1441913257 -0.544617 0.475159 -0.424744 -0.545166 1441913257 -0.543091 0.473999 -0.423889 -0.548401 1441913257 -0.543091 0.473999 -0.423889 -0.548401 1441913257 -0.543091 0.473999 -0.423889 -0.548401 1441913257 -0.543091 0.473999 -0.423889 -0.548401 1441913257 -0.543091 0.473999 -0.423889 -0.548401 1441913257 
-0.426575 -0.298279 -0.535461 -0.665161 1441913259 -0.426575 -0.298279 -0.535461 -0.665161 1441913259 -0.394104 -0.276672 -0.531677 -0.696838 1441913259 -0.394104 -0.276672 -0.531677 -0.696838 1441913259 -0.394104 -0.276672 -0.531677 -0.696838 1441913260 -0.394104 -0.276672 -0.531677 -0.696838 1441913260 -0.394104 -0.276672 -0.531677 -0.696838 1441913260 -0.359619 -0.241699 -0.525085 -0.732544 1441913260 -0.359619 -0.241699 -0.525085 -0.732544 1441913260 -0.359619 -0.241699 -0.525085 -0.732544 1441913260 -0.359619 -0.241699 -0.525085 -0.732544 1441913260 -0.325500 -0.208252 -0.517334 -0.763672 1441913260 -0.325500 -0.208252 -0.517334 -0.763672 1441913260 -0.300842 -0.187927 -0.508972 -0.784363 1441913260 -0.300842 -0.187927 -0.508972 -0.784363 1441913260 -0.300842 -0.187927 -0.508972 -0.784363 1441913260 -0.271545 -0.181885 -0.528320 -0.783691 1441913260 -0.271545 -0.181885 -0.528320 -0.783691 1441913260 -0.239441 -0.176392 -0.518433 -0.801819 1441913260 -0.239441 -0.176392 -0.518433 -0.801819 1441913260 -0.239441 -0.176392 -0.518433 -0.801819 1441913260 -0.239441 -0.176392 -0.518433 -0.801819 1441913260 -0.239441 -0.176392 -0.518433 -0.801819 1441913260 -0.239441 -0.176392 -0.518433 -0.801819 1441913260 -0.241516 -0.143372 -0.479065 -0.831726 1441913260 -0.241516 -0.143372 -0.479065 -0.831726 1441913260 -0.241516 -0.143372 -0.479065 -0.831726 1441913260 -0.241516 -0.143372 -0.479065 -0.831726 1441913260 -0.241516 -0.143372 -0.479065 -0.831726 1441913260 -0.241516 -0.143372 -0.479065 -0.831726 1441913260 -0.240662 -0.112183 -0.478149 -0.837219 1441913260 -0.240662 -0.112183 -0.478149 -0.837219 1441913260 -0.240662 -0.112183 -0.478149 -0.837219 1441913260 -0.240662 -0.112183 -0.478149 -0.837219 1441913260 -0.240662 -0.112183 -0.478149 -0.837219 1441913260 -0.240662 -0.112183 -0.478149 -0.837219 1441913260 -0.240662 -0.112183 -0.478149 -0.837219 1441913260 -0.240662 -0.118774 -0.560364 -0.783630 1441913260 -0.240662 -0.118774 -0.560364 -0.783630 1441913260 -0.240662 -0.118774 -0.560364 -0.783630 1441913260 -0.240662 -0.118774 -0.560364 -0.783630 1441913260 -0.240662 -0.118774 -0.560364 -0.783630 1441913260 -0.240662 -0.118774 -0.560364 -0.783630 1441913260 -0.259766 -0.118103 -0.565247 -0.774109 1441913260 -0.259766 -0.118103 -0.565247 -0.774109 1441913260 -0.259766 -0.118103 -0.565247 -0.774109 1441913260 -0.259766 -0.118103 -0.565247 -0.774109 1441913260 -0.259766 -0.118103 -0.565247 -0.774109 1441913260 -0.259766 -0.118103 -0.565247 -0.774109 1441913260 -0.280579 -0.104858 -0.512939 -0.804504 1441913260 -0.280579 -0.104858 -0.512939 -0.804504 1441913260 -0.280579 -0.104858 -0.512939 -0.804504 1441913260 -0.280579 -0.104858 -0.512939 -0.804504 1441913260 -0.280579 -0.104858 -0.512939 -0.804504 1441913260 -0.280579 -0.104858 -0.512939 -0.804504 1441913260 -0.290466 -0.115356 -0.505737 -0.804138 1441913260 -0.290466 -0.115356 -0.505737 -0.804138 1441913260 -0.290466 -0.115356 -0.505737 -0.804138 1441913260 -0.290466 -0.115356 -0.505737 -0.804138 1441913260 -0.290466 -0.115356 -0.505737 -0.804138 1441913260 -0.290466 -0.115356 -0.505737 -0.804138 1441913260 -0.290466 -0.115356 -0.505737 -0.804138 1441913260 -0.291260 -0.136169 -0.536987 -0.780029 1441913260 -0.291260 -0.136169 -0.536987 -0.780029 1441913260 -0.291260 -0.136169 -0.536987 -0.780029 1441913260 -0.291260 -0.136169 -0.536987 -0.780029 1441913260 -0.291260 -0.136169 -0.536987 -0.780029 1441913260 -0.291260 -0.136169 -0.536987 -0.780029 1441913260 -0.287842 -0.153809 -0.548828 -0.769714 1441913260 -0.287842 -0.153809 -0.548828 -0.769714 1441913260 -0.287842 -0.153809 -0.548828 -0.769714 1441913260 -0.287842 -0.153809 -0.548828 -0.769714 1441913260 -0.287842 -0.153809 -0.548828 -0.769714 1441913260 -0.287842 -0.153809 -0.548828 -0.769714 1441913260 -0.291687 -0.169922 -0.536377 -0.773560 1441913260 -0.291687 -0.169922 -0.536377 -0.773560 1441913260 -0.291687 -0.169922 -0.536377 -0.773560 1441913260 -0.291687 -0.169922 -0.536377 -0.773560 1441913260 -0.291687 -0.169922 -0.536377 -0.773560 1441913260 -0.291687 -0.169922 -0.536377 -0.773560 1441913260 -0.291687 -0.169922 -0.536377 -0.773560 1441913260 -0.299133 -0.189453 -0.525818 -0.773499 1441913260 -0.299133 -0.189453 -0.525818 -0.773499 1441913260 -0.299133 -0.189453 -0.525818 -0.773499 1441913260 -0.299133 -0.189453 -0.525818 -0.773499 1441913260 -0.299133 -0.189453 -0.525818 -0.773499 1441913260 -0.299133 -0.189453 -0.525818 -0.773499 1441913260 -0.292664 -0.213501 -0.520996 -0.772949 1441913260 -0.292664 -0.213501 -0.520996 -0.772949 1441913260 -0.292664 -0.213501 -0.520996 -0.772949 1441913260 -0.292664 -0.213501 -0.520996 -0.772949 1441913260 -0.292664 -0.213501 -0.520996 -0.772949 1441913260 -0.292664 -0.213501 -0.520996 -0.772949 1441913260 -0.303162 -0.233704 -0.511108 -0.769653 1441913260 -0.303162 -0.233704 -0.511108 -0.769653 1441913260 -0.303162 -0.233704 -0.511108 -0.769653 1441913260 -0.303162 -0.233704 -0.511108 -0.769653 1441913260 -0.303162 -0.233704 -0.511108 -0.769653 1441913260 -0.303162 -0.233704 -0.511108 -0.769653 1441913260 -0.303162 -0.233704 -0.511108 -0.769653 1441913260 -0.327759 -0.269592 -0.530212 -0.734070 1441913260 -0.327759 -0.269592 -0.530212 -0.734070 1441913260 -0.327759 -0.269592 -0.530212 -0.734070 1441913260 -0.327759 -0.269592 -0.530212 -0.734070 1441913261 -0.327759 -0.269592 -0.530212 -0.734070 1441913261 -0.327759 -0.269592 -0.530212 -0.734070 1441913261 -0.333191 -0.280701 -0.557800 -0.706543 1441913261 -0.333191 -0.280701 -0.557800 -0.706543 1441913261 -0.333191 -0.280701 -0.557800 -0.706543 1441913261 -0.333191 -0.280701 -0.557800 -0.706543 1441913261 -0.333191 -0.280701 -0.557800 -0.706543 1441913261 -0.333191 -0.280701 -0.557800 -0.706543 1441913261 -0.333191 -0.280701 -0.557800 -0.706543 1441913261 -0.340271 -0.256226 -0.541077 -0.725159 1441913261 -0.340271 -0.256226 -0.541077 -0.725159 1441913261 -0.340271 -0.256226 -0.541077 -0.725159 1441913261 -0.340271 -0.256226 -0.541077 -0.725159 1441913261 -0.340271 -0.256226 -0.541077 -0.725159 1441913261 -0.340271 -0.256226 -0.541077 -0.725159 1441913261 -0.329468 -0.233521 -0.516296 -0.755249 1441913261 -0.329468 -0.233521 -0.516296 -0.755249 1441913261 -0.329468 -0.233521 -0.516296 -0.755249 1441913261 -0.329468 -0.233521 -0.516296 -0.755249 1441913261 -0.329468 -0.233521 -0.516296 -0.755249 1441913261 -0.329468 -0.233521 -0.516296 -0.755249 1441913261 -0.329468 -0.233521 -0.516296 -0.755249 1441913261 -0.309753 -0.216919 -0.511353 -0.771790 1441913261 -0.309753 -0.216919 -0.511353 -0.771790 1441913261 -0.309753 -0.216919 -0.511353 -0.771790 1441913261 -0.309753 -0.216919 -0.511353 -0.771790 1441913261 -0.309753 -0.216919 -0.511353 -0.771790 1441913261 -0.309753 -0.216919 -0.511353 -0.771790 1441913261 -0.293274 -0.209290 -0.513245 -0.778992 1441913261 -0.293274 -0.209290 -0.513245 -0.778992 1441913261 -0.293274 -0.209290 -0.513245 -0.778992 1441913261 -0.293274 -0.209290 -0.513245 -0.778992 1441913261 -0.293274 -0.209290 -0.513245 -0.778992 1441913261 -0.293274 -0.209290 -0.513245 -0.778992 1441913261 -0.284424 -0.201294 -0.501465 -0.791992 1441913261 -0.284424 -0.201294 -0.501465 -0.791992 1441913261 -0.284424 -0.201294 -0.501465 -0.791992 1441913261 -0.284424 -0.201294 -0.501465 -0.791992 1441913261 -0.284424 -0.201294 -0.501465 -0.791992 1441913261 -0.284424 -0.201294 -0.501465 -0.791992 1441913261 -0.272949 -0.193420 -0.489197 -0.805542 1441913261 -0.272949 -0.193420 -0.489197 -0.805542 1441913261 -0.272949 -0.193420 -0.489197 -0.805542 1441913261 -0.272949 -0.193420 -0.489197 -0.805542 1441913261 -0.272949 -0.193420 -0.489197 -0.805542 1441913261 -0.272949 -0.193420 -0.489197 -0.805542 1441913261 -0.248657 -0.179993 -0.472839 -0.825989 1441913261 -0.248657 -0.179993 -0.472839 -0.825989 1441913261 -0.248657 -0.179993 -0.472839 -0.825989 1441913261 -0.248657 -0.179993 -0.472839 -0.825989 1441913261 -0.248657 -0.179993 -0.472839 -0.825989 1441913261 -0.248657 -0.179993 -0.472839 -0.825989 1441913261 -0.235596 -0.154846 -0.449524 -0.847656 1441913261 -0.235596 -0.154846 -0.449524 -0.847656 1441913261 -0.235596 -0.154846 -0.449524 -0.847656 1441913261 -0.235596 -0.154846 -0.449524 -0.847656 1441913261 -0.235596 -0.154846 -0.449524 -0.847656 1441913261 -0.235596 -0.154846 -0.449524 -0.847656 1441913261 -0.235596 -0.154846 -0.449524 -0.847656 1441913261 -0.228821 -0.107117 -0.442139 -0.860657 1441913261 -0.228821 -0.107117 -0.442139 -0.860657 1441913261 -0.228821 -0.107117 -0.442139 -0.860657 1441913261 -0.228821 -0.107117 -0.442139 -0.860657 1441913261 -0.228821 -0.107117 -0.442139 -0.860657 1441913261 -0.228821 -0.107117 -0.442139 -0.860657 1441913261 -0.239136 -0.097900 -0.524597 -0.811218 1441913261 -0.239136 -0.097900 -0.524597 -0.811218 1441913261 -0.239136 -0.097900 -0.524597 -0.811218 1441913261 -0.239136 -0.097900 -0.524597 -0.811218 1441913261 -0.239136 -0.097900 -0.524597 -0.811218 1441913261 -0.239136 -0.097900 -0.524597 -0.811218 1441913261 -0.247437 -0.096863 -0.566284 -0.780273 1441913261 -0.247437 -0.096863 -0.566284 -0.780273 1441913261 -0.247437 -0.096863 -0.566284 -0.780273 1441913261 -0.247437 -0.096863 -0.566284 -0.780273 1441913261 -0.247437 -0.096863 -0.566284 -0.780273 1441913261 -0.247437 -0.096863 -0.566284 -0.780273 1441913261 -0.265686 -0.075989 -0.518433 -0.809265 1441913261 -0.265686 -0.075989 -0.518433 -0.809265 1441913261 -0.265686 -0.075989 -0.518433 -0.809265 1441913261 -0.265686 -0.075989 -0.518433 -0.809265 1441913261 -0.265686 -0.075989 -0.518433 -0.809265 1441913261 -0.265686 -0.075989 -0.518433 -0.809265 1441913261 -0.265564 -0.085815 -0.516663 -0.809509 1441913261 -0.265564 -0.085815 -0.516663 -0.809509 1441913261 -0.265564 -0.085815 -0.516663 -0.809509 1441913261 -0.265564 -0.085815 -0.516663 -0.809509 1441913261 -0.265564 -0.085815 -0.516663 -0.809509 1441913261 -0.265564 -0.085815 -0.516663 -0.809509 1441913261 -0.262634 -0.108276 -0.551636 -0.784302 1441913261 -0.262634 -0.108276 -0.551636 -0.784302 1441913261 -0.262634 -0.108276 -0.551636 -0.784302 1441913261 -0.262634 -0.108276 -0.551636 -0.784302 1441913261 -0.262634 -0.108276 -0.551636 -0.784302 1441913261 -0.262634 -0.108276 -0.551636 -0.784302 1441913261 -0.264221 -0.119873 -0.549988 -0.783203 1441913261 -0.264221 -0.119873 -0.549988 -0.783203 1441913261 -0.264221 -0.119873 -0.549988 -0.783203 1441913261 -0.264221 -0.119873 -0.549988 -0.783203 1441913261 -0.264221 -0.119873 -0.549988 -0.783203 1441913261 -0.264221 -0.119873 -0.549988 -0.783203 1441913261 -0.264221 -0.119873 -0.549988 -0.783203 1441913261 -0.269165 -0.134766 -0.527527 -0.794495 1441913261 -0.269165 -0.134766 -0.527527 -0.794495 1441913261 -0.269165 -0.134766 -0.527527 -0.794495 1441913261 -0.269165 -0.134766 -0.527527 -0.794495 1441913261 -0.269165 -0.134766 -0.527527 -0.794495 1441913261 -0.272034 -0.148315 -0.518860 -0.796814 1441913261 -0.272034 -0.148315 -0.518860 -0.796814 1441913261 -0.272034 -0.148315 -0.518860 -0.796814 1441913261 -0.272034 -0.148315 -0.518860 -0.796814 1441913261 -0.272034 -0.148315 -0.518860 -0.796814 1441913261 -0.272034 -0.148315 -0.518860 -0.796814 1441913262 -0.259155 -0.173462 -0.532715 -0.786804 1441913262 -0.259155 -0.173462 -0.532715 -0.786804 1441913262 -0.259155 -0.173462 -0.532715 -0.786804 1441913262 -0.259155 -0.173462 -0.532715 -0.786804 1441913262 -0.259155 -0.173462 -0.532715 -0.786804 1441913262 -0.259155 -0.173462 -0.532715 -0.786804 1441913262 -0.259155 -0.173462 -0.532715 -0.786804 1441913262 -0.247986 -0.190979 -0.522278 -0.793335 1441913262 -0.247986 -0.190979 -0.522278 -0.793335 1441913262 -0.247986 -0.190979 -0.522278 -0.793335 1441913262 -0.247986 -0.190979 -0.522278 -0.793335 1441913262 -0.247986 -0.190979 -0.522278 -0.793335 1441913262 -0.247986 -0.190979 -0.522278 -0.793335 1441913262 -0.278381 -0.212280 -0.510620 -0.785339 1441913262 -0.278381 -0.212280 -0.510620 -0.785339 1441913262 -0.278381 -0.212280 -0.510620 -0.785339 1441913262 -0.278381 -0.212280 -0.510620 -0.785339 1441913262 -0.278381 -0.212280 -0.510620 -0.785339 1441913262 -0.278381 -0.212280 -0.510620 -0.785339 1441913262 -0.310425 -0.252808 -0.528442 -0.748718 1441913262 -0.310425 -0.252808 -0.528442 -0.748718 1441913262 -0.310425 -0.252808 -0.528442 -0.748718 1441913262 -0.310425 -0.252808 -0.528442 -0.748718 1441913262 -0.310425 -0.252808 -0.528442 -0.748718 1441913262 -0.310425 -0.252808 -0.528442 -0.748718 1441913262 -0.310425 -0.252808 -0.528442 -0.748718 1441913262 -0.319641 -0.255005 -0.539490 -0.736084 1441913262 -0.319641 -0.255005 -0.539490 -0.736084 1441913262 -0.319641 -0.255005 -0.539490 -0.736084 1441913262 -0.319641 -0.255005 -0.539490 -0.736084 1441913262 -0.319641 -0.255005 -0.539490 -0.736084 1441913262 -0.319641 -0.255005 -0.539490 -0.736084 1441913262 -0.317871 -0.230286 -0.524963 -0.755249 1441913262 -0.317871 -0.230286 -0.524963 -0.755249 1441913262 -0.317871 -0.230286 -0.524963 -0.755249 1441913262 -0.317871 -0.230286 -0.524963 -0.755249 1441913262 -0.317871 -0.230286 -0.524963 -0.755249 1441913262 -0.317871 -0.230286 -0.524963 -0.755249 1441913262 -0.317871 -0.230286 -0.524963 -0.755249 1441913262 -0.294434 -0.216675 -0.514282 -0.775879 1441913262 -0.294434 -0.216675 -0.514282 -0.775879 1441913262 -0.294434 -0.216675 -0.514282 -0.775879 1441913262 -0.294434 -0.216675 -0.514282 -0.775879 1441913262 -0.294434 -0.216675 -0.514282 -0.775879 1441913262 -0.272400 -0.214783 -0.515015 -0.783875 1441913262 -0.272400 -0.214783 -0.515015 -0.783875 1441913262 -0.272400 -0.214783 -0.515015 -0.783875 1441913262 -0.272400 -0.214783 -0.515015 -0.783875 1441913262 -0.272400 -0.214783 -0.515015 -0.783875 1441913262 -0.272400 -0.214783 -0.515015 -0.783875 1441913262 -0.260315 -0.213684 -0.509216 -0.792053 1441913262 -0.260315 -0.213684 -0.509216 -0.792053 1441913262 -0.260315 -0.213684 -0.509216 -0.792053 1441913262 -0.260315 -0.213684 -0.509216 -0.792053 1441913262 -0.260315 -0.213684 -0.509216 -0.792053 1441913262 -0.260315 -0.213684 -0.509216 -0.792053 1441913262 -0.247375 -0.214294 -0.498718 -0.802673 1441913262 -0.247375 -0.214294 -0.498718 -0.802673 1441913262 -0.247375 -0.214294 -0.498718 -0.802673 1441913262 -0.247375 -0.214294 -0.498718 -0.802673 1441913262 -0.247375 -0.214294 -0.498718 -0.802673 1441913262 -0.247375 -0.214294 -0.498718 -0.802673 1441913262 -0.247375 -0.214294 -0.498718 -0.802673 1441913262 -0.221313 -0.206238 -0.484863 -0.820679 1441913262 -0.221313 -0.206238 -0.484863 -0.820679 1441913262 -0.221313 -0.206238 -0.484863 -0.820679 1441913262 -0.221313 -0.206238 -0.484863 -0.820679 1441913262 -0.221313 -0.206238 -0.484863 -0.820679 1441913262 -0.221313 -0.206238 -0.484863 -0.820679 1441913262 -0.232910 -0.191833 -0.456543 -0.837036 1441913262 -0.232910 -0.191833 -0.456543 -0.837036 1441913262 -0.232910 -0.191833 -0.456543 -0.837036 1441913262 -0.232910 -0.191833 -0.456543 -0.837036 1441913262 -0.232910 -0.191833 -0.456543 -0.837036 1441913262 -0.232910 -0.191833 -0.456543 -0.837036 1441913262 -0.224365 -0.161804 -0.460022 -0.843750 1441913262 -0.224365 -0.161804 -0.460022 -0.843750 1441913262 -0.224365 -0.161804 -0.460022 -0.843750 1441913262 -0.224365 -0.161804 -0.460022 -0.843750 1441913262 -0.224365 -0.161804 -0.460022 -0.843750 1441913262 -0.224365 -0.161804 -0.460022 -0.843750 1441913262 -0.224365 -0.161804 -0.460022 -0.843750 1441913262 -0.230042 -0.122131 -0.478943 -0.838379 1441913262 -0.230042 -0.122131 -0.478943 -0.838379 1441913262 -0.230042 -0.122131 -0.478943 -0.838379 1441913262 -0.230042 -0.122131 -0.478943 -0.838379 1441913262 -0.230042 -0.122131 -0.478943 -0.838379 1441913262 -0.230042 -0.122131 -0.478943 -0.838379 1441913262 -0.234375 -0.116516 -0.549866 -0.793274 1441913262 -0.234375 -0.116516 -0.549866 -0.793274 1441913262 -0.234375 -0.116516 -0.549866 -0.793274 1441913262 -0.234375 -0.116516 -0.549866 -0.793274 1441913262 -0.250732 -0.112366 -0.546753 -0.791016 1441913262 -0.250732 -0.112366 -0.546753 -0.791016 1441913262 -0.250732 -0.112366 -0.546753 -0.791016 1441913262 -0.250732 -0.112366 -0.546753 -0.791016 1441913262 -0.250732 -0.112366 -0.546753 -0.791016 1441913262 -0.250732 -0.112366 -0.546753 -0.791016 1441913262 -0.260193 -0.108154 -0.514526 -0.809937 1441913262 -0.260193 -0.108154 -0.514526 -0.809937 1441913262 -0.260193 -0.108154 -0.514526 -0.809937 1441913262 -0.260193 -0.108154 -0.514526 -0.809937 1441913262 -0.260193 -0.108154 -0.514526 -0.809937 1441913262 -0.260193 -0.108154 -0.514526 -0.809937 1441913262 -0.258606 -0.132080 -0.520874 -0.802795 1441913262 -0.258606 -0.132080 -0.520874 -0.802795 1441913262 -0.258606 -0.132080 -0.520874 -0.802795 1441913262 -0.258606 -0.132080 -0.520874 -0.802795 1441913262 -0.258606 -0.132080 -0.520874 -0.802795 1441913263 -0.258606 -0.132080 -0.520874 -0.802795 1441913263 -0.258606 -0.132080 -0.520874 -0.802795 1441913263 -0.256653 -0.158020 -0.522156 -0.797852 1441913263 -0.256653 -0.158020 -0.522156 -0.797852 1441913263 -0.256653 -0.158020 -0.522156 -0.797852 1441913263 -0.256653 -0.158020 -0.522156 -0.797852 1441913263 -0.256653 -0.158020 -0.522156 -0.797852 1441913263 -0.256653 -0.158020 -0.522156 -0.797852 1441913263 -0.259338 -0.172363 -0.503174 -0.806213 1441913263 -0.259338 -0.172363 -0.503174 -0.806213 1441913263 -0.259338 -0.172363 -0.503174 -0.806213 1441913263 -0.259338 -0.172363 -0.503174 -0.806213 1441913263 -0.259338 -0.172363 -0.503174 -0.806213 1441913263 -0.259338 -0.172363 -0.503174 -0.806213 1441913263 -0.255676 -0.187439 -0.501038 -0.805359 1441913263 -0.255676 -0.187439 -0.501038 -0.805359 1441913263 -0.255676 -0.187439 -0.501038 -0.805359 1441913263 -0.255676 -0.187439 -0.501038 -0.805359 1441913263 -0.255676 -0.187439 -0.501038 -0.805359 1441913263 -0.255676 -0.187439 -0.501038 -0.805359 1441913263 -0.248291 -0.202271 -0.522034 -0.790588 1441913263 -0.248291 -0.202271 -0.522034 -0.790588 1441913263 -0.248291 -0.202271 -0.522034 -0.790588 1441913263 -0.248291 -0.202271 -0.522034 -0.790588 1441913263 -0.248291 -0.202271 -0.522034 -0.790588 1441913263 -0.248291 -0.202271 -0.522034 -0.790588 1441913263 -0.248291 -0.202271 -0.522034 -0.790588 1441913263 -0.249512 -0.211060 -0.527466 -0.784302 1441913263 -0.249512 -0.211060 -0.527466 -0.784302 1441913263 -0.249512 -0.211060 -0.527466 -0.784302 1441913263 -0.249512 -0.211060 -0.527466 -0.784302 1441913263 -0.249512 -0.211060 -0.527466 -0.784302 1441913263 -0.249512 -0.211060 -0.527466 -0.784302 1441913263 -0.255371 -0.232422 -0.505920 -0.790527 1441913263 -0.255371 -0.232422 -0.505920 -0.790527 1441913263 -0.255371 -0.232422 -0.505920 -0.790527 1441913263 -0.255371 -0.232422 -0.505920 -0.790527 1441913263 -0.255371 -0.232422 -0.505920 -0.790527 1441913263 -0.255371 -0.232422 -0.505920 -0.790527 1441913263 -0.265381 -0.243408 -0.467407 -0.807434 1441913263 -0.265381 -0.243408 -0.467407 -0.807434 1441913263 -0.265381 -0.243408 -0.467407 -0.807434 1441913263 -0.265381 -0.243408 -0.467407 -0.807434 1441913263 -0.265381 -0.243408 -0.467407 -0.807434 1441913263 -0.265381 -0.243408 -0.467407 -0.807434 1441913263 -0.303589 -0.274597 -0.475830 -0.778503 1441913263 -0.303589 -0.274597 -0.475830 -0.778503 1441913263 -0.303589 -0.274597 -0.475830 -0.778503 1441913263 -0.303589 -0.274597 -0.475830 -0.778503 1441913263 -0.303589 -0.274597 -0.475830 -0.778503 1441913263 -0.303589 -0.274597 -0.475830 -0.778503 1441913263 -0.320984 -0.309937 -0.519653 -0.728638 1441913263 -0.320984 -0.309937 -0.519653 -0.728638 1441913263 -0.320984 -0.309937 -0.519653 -0.728638 1441913263 -0.320984 -0.309937 -0.519653 -0.728638 1441913263 -0.320984 -0.309937 -0.519653 -0.728638 1441913263 -0.320984 -0.309937 -0.519653 -0.728638 1441913263 -0.329651 -0.286377 -0.527527 -0.728821 1441913263 -0.329651 -0.286377 -0.527527 -0.728821 1441913263 -0.329651 -0.286377 -0.527527 -0.728821 1441913263 -0.329651 -0.286377 -0.527527 -0.728821 1441913263 -0.329651 -0.286377 -0.527527 -0.728821 1441913263 -0.330505 -0.255310 -0.509338 -0.752502 1441913263 -0.330505 -0.255310 -0.509338 -0.752502 1441913263 -0.330505 -0.255310 -0.509338 -0.752502 1441913263 -0.330505 -0.255310 -0.509338 -0.752502 1441913263 -0.330505 -0.255310 -0.509338 -0.752502 1441913263 -0.330505 -0.255310 -0.509338 -0.752502 1441913263 -0.330505 -0.255310 -0.509338 -0.752502 1441913263 -0.321594 -0.235596 -0.500793 -0.768372 1441913263 -0.321594 -0.235596 -0.500793 -0.768372 1441913263 -0.321594 -0.235596 -0.500793 -0.768372 1441913263 -0.321594 -0.235596 -0.500793 -0.768372 1441913263 -0.321594 -0.235596 -0.500793 -0.768372 1441913263 -0.321594 -0.235596 -0.500793 -0.768372 1441913263 -0.321594 -0.235596 -0.500793 -0.768372 1441913263 -0.309021 -0.228455 -0.504578 -0.773193 1441913263 -0.309021 -0.228455 -0.504578 -0.773193 1441913263 -0.309021 -0.228455 -0.504578 -0.773193 1441913263 -0.309021 -0.228455 -0.504578 -0.773193 1441913263 -0.309021 -0.228455 -0.504578 -0.773193 1441913263 -0.309021 -0.228455 -0.504578 -0.773193 1441913263 -0.299377 -0.225647 -0.500549 -0.780396 1441913263 -0.299377 -0.225647 -0.500549 -0.780396 1441913263 -0.299377 -0.225647 -0.500549 -0.780396 1441913263 -0.299377 -0.225647 -0.500549 -0.780396 1441913263 -0.299377 -0.225647 -0.500549 -0.780396 1441913263 -0.299377 -0.225647 -0.500549 -0.780396 1441913263 -0.289795 -0.227539 -0.478210 -0.797302 1441913263 -0.289795 -0.227539 -0.478210 -0.797302 1441913263 -0.289795 -0.227539 -0.478210 -0.797302 1441913263 -0.289795 -0.227539 -0.478210 -0.797302 1441913263 -0.289795 -0.227539 -0.478210 -0.797302 1441913263 -0.289795 -0.227539 -0.478210 -0.797302 1441913263 -0.266663 -0.221863 -0.455750 -0.819763 1441913263 -0.266663 -0.221863 -0.455750 -0.819763 1441913263 -0.266663 -0.221863 -0.455750 -0.819763 1441913263 -0.266663 -0.221863 -0.455750 -0.819763 1441913263 -0.266663 -0.221863 -0.455750 -0.819763 1441913263 -0.266663 -0.221863 -0.455750 -0.819763 1441913263 -0.266663 -0.221863 -0.455750 -0.819763 1441913263 -0.257996 -0.199280 -0.411804 -0.851013 1441913263 -0.257996 -0.199280 -0.411804 -0.851013 1441913263 -0.257996 -0.199280 -0.411804 -0.851013 1441913263 -0.257996 -0.199280 -0.411804 -0.851013 1441913263 -0.258118 -0.144409 -0.350586 -0.888672 1441913263 -0.258118 -0.144409 -0.350586 -0.888672 1441913263 -0.258118 -0.144409 -0.350586 -0.888672 1441913263 -0.258118 -0.144409 -0.350586 -0.888672 1441913263 -0.258118 -0.144409 -0.350586 -0.888672 1441913263 -0.258118 -0.144409 -0.350586 -0.888672 1441913264 -0.265808 -0.102112 -0.341736 -0.895691 1441913264 -0.265808 -0.102112 -0.341736 -0.895691 1441913264 -0.265808 -0.102112 -0.341736 -0.895691 1441913264 -0.265808 -0.102112 -0.341736 -0.895691 1441913264 -0.265808 -0.102112 -0.341736 -0.895691 1441913264 -0.265808 -0.102112 -0.341736 -0.895691 1441913264 -0.265808 -0.102112 -0.341736 -0.895691 1441913264 -0.261780 -0.101563 -0.419189 -0.863464 1441913264 -0.261780 -0.101563 -0.419189 -0.863464 1441913264 -0.261780 -0.101563 -0.419189 -0.863464 1441913264 -0.261780 -0.101563 -0.419189 -0.863464 1441913264 -0.261780 -0.101563 -0.419189 -0.863464 1441913264 -0.261780 -0.101563 -0.419189 -0.863464 1441913264 -0.261780 -0.101563 -0.419189 -0.863464 1441913264 -0.279114 -0.100037 -0.406433 -0.864319 1441913264 -0.279114 -0.100037 -0.406433 -0.864319 1441913264 -0.279114 -0.100037 -0.406433 -0.864319 1441913264 -0.279114 -0.100037 -0.406433 -0.864319 1441913264 -0.279114 -0.100037 -0.406433 -0.864319 1441913264 -0.279114 -0.100037 -0.406433 -0.864319 1441913264 -0.278992 -0.116028 -0.420532 -0.855530 1441913264 -0.278992 -0.116028 -0.420532 -0.855530 1441913264 -0.278992 -0.116028 -0.420532 -0.855530 1441913264 -0.278992 -0.116028 -0.420532 -0.855530 1441913264 -0.278992 -0.116028 -0.420532 -0.855530 1441913264 -0.278992 -0.116028 -0.420532 -0.855530 1441913264 -0.268921 -0.147583 -0.467773 -0.828979 1441913264 -0.268921 -0.147583 -0.467773 -0.828979 1441913264 -0.268921 -0.147583 -0.467773 -0.828979 1441913264 -0.268921 -0.147583 -0.467773 -0.828979 1441913264 -0.268921 -0.147583 -0.467773 -0.828979 1441913264 -0.268921 -0.147583 -0.467773 -0.828979 1441913264 -0.261353 -0.174561 -0.512207 -0.799377 1441913264 -0.261353 -0.174561 -0.512207 -0.799377 1441913264 -0.261353 -0.174561 -0.512207 -0.799377 1441913264 -0.261353 -0.174561 -0.512207 -0.799377 1441913264 -0.261353 -0.174561 -0.512207 -0.799377 1441913264 -0.261353 -0.174561 -0.512207 -0.799377 1441913264 -0.265198 -0.186951 -0.514526 -0.793762 1441913264 -0.265198 -0.186951 -0.514526 -0.793762 1441913264 -0.265198 -0.186951 -0.514526 -0.793762 1441913264 -0.265198 -0.186951 -0.514526 -0.793762 1441913264 -0.265198 -0.186951 -0.514526 -0.793762 1441913264 -0.265198 -0.186951 -0.514526 -0.793762 1441913264 -0.268921 -0.191650 -0.501892 -0.799438 1441913264 -0.268921 -0.191650 -0.501892 -0.799438 1441913264 -0.268921 -0.191650 -0.501892 -0.799438 1441913264 -0.268921 -0.191650 -0.501892 -0.799438 1441913264 -0.268921 -0.191650 -0.501892 -0.799438 1441913264 -0.268921 -0.191650 -0.501892 -0.799438 1441913264 -0.277405 -0.198669 -0.490906 -0.801697 1441913264 -0.277405 -0.198669 -0.490906 -0.801697 1441913264 -0.277405 -0.198669 -0.490906 -0.801697 1441913264 -0.277405 -0.198669 -0.490906 -0.801697 1441913264 -0.277405 -0.198669 -0.490906 -0.801697 1441913264 -0.277405 -0.198669 -0.490906 -0.801697 1441913264 -0.272217 -0.223694 -0.501709 -0.790100 1441913264 -0.272217 -0.223694 -0.501709 -0.790100 1441913264 -0.272217 -0.223694 -0.501709 -0.790100 1441913264 -0.272217 -0.223694 -0.501709 -0.790100 1441913264 -0.272217 -0.223694 -0.501709 -0.790100 1441913264 -0.272217 -0.223694 -0.501709 -0.790100 1441913264 -0.272217 -0.223694 -0.501709 -0.790100 1441913264 -0.268250 -0.239624 -0.488220 -0.795227 1441913264 -0.268250 -0.239624 -0.488220 -0.795227 1441913264 -0.268250 -0.239624 -0.488220 -0.795227 1441913264 -0.268250 -0.239624 -0.488220 -0.795227 1441913264 -0.268250 -0.239624 -0.488220 -0.795227 1441913264 -0.268250 -0.239624 -0.488220 -0.795227 1441913264 -0.278320 -0.255798 -0.479431 -0.792053 1441913264 -0.278320 -0.255798 -0.479431 -0.792053 1441913264 -0.278320 -0.255798 -0.479431 -0.792053 1441913264 -0.278320 -0.255798 -0.479431 -0.792053 1441913264 -0.278320 -0.255798 -0.479431 -0.792053 1441913264 -0.278320 -0.255798 -0.479431 -0.792053 1441913264 -0.302185 -0.276917 -0.495911 -0.765625 1441913264 -0.302185 -0.276917 -0.495911 -0.765625 1441913264 -0.302185 -0.276917 -0.495911 -0.765625 1441913264 -0.302185 -0.276917 -0.495911 -0.765625 1441913264 -0.302185 -0.276917 -0.495911 -0.765625 1441913264 -0.302185 -0.276917 -0.495911 -0.765625 1441913264 -0.328552 -0.302185 -0.509827 -0.735474 1441913264 -0.328552 -0.302185 -0.509827 -0.735474 1441913264 -0.328552 -0.302185 -0.509827 -0.735474 1441913264 -0.336792 -0.293884 -0.515747 -0.730957 1441913264 -0.336792 -0.293884 -0.515747 -0.730957 1441913264 -0.336792 -0.293884 -0.515747 -0.730957 1441913264 -0.336792 -0.293884 -0.515747 -0.730957 1441913264 -0.336792 -0.293884 -0.515747 -0.730957 1441913264 -0.336792 -0.293884 -0.515747 -0.730957 1441913264 -0.331848 -0.264832 -0.511780 -0.746948 1441913264 -0.331848 -0.264832 -0.511780 -0.746948 1441913264 -0.331848 -0.264832 -0.511780 -0.746948 1441913264 -0.331848 -0.264832 -0.511780 -0.746948 1441913264 -0.304016 -0.238708 -0.517761 -0.763367 1441913264 -0.304016 -0.238708 -0.517761 -0.763367 1441913264 -0.304016 -0.238708 -0.517761 -0.763367 1441913264 -0.304016 -0.238708 -0.517761 -0.763367 1441913264 -0.304016 -0.238708 -0.517761 -0.763367 1441913264 -0.304016 -0.238708 -0.517761 -0.763367 1441913264 -0.304016 -0.238708 -0.517761 -0.763367 1441913264 -0.286133 -0.221069 -0.518860 -0.774658 1441913264 -0.286133 -0.221069 -0.518860 -0.774658 1441913264 -0.286133 -0.221069 -0.518860 -0.774658 1441913264 -0.286133 -0.221069 -0.518860 -0.774658 1441913264 -0.286133 -0.221069 -0.518860 -0.774658 1441913264 -0.286133 -0.221069 -0.518860 -0.774658 1441913264 -0.275635 -0.206482 -0.505310 -0.791321 1441913264 -0.275635 -0.206482 -0.505310 -0.791321 1441913265 -0.275635 -0.206482 -0.505310 -0.791321 1441913265 -0.275635 -0.206482 -0.505310 -0.791321 1441913265 -0.275635 -0.206482 -0.505310 -0.791321 1441913265 -0.275635 -0.206482 -0.505310 -0.791321 1441913265 -0.275635 -0.206482 -0.505310 -0.791321 1441913265 -0.268982 -0.196045 -0.494019 -0.803284 1441913265 -0.268982 -0.196045 -0.494019 -0.803284 1441913265 
-0.583435 0.458435 -0.465332 -0.482666 1441913267 -0.583435 0.458435 -0.465332 -0.482666 1441913267 -0.583435 0.458435 -0.465332 -0.482666 1441913267 -0.583435 0.458435 -0.465332 -0.482666 1441913267 -0.583435 0.458435 -0.465332 -0.482666 1441913267 -0.583191 0.457886 -0.464478 -0.484314 1441913267 -0.583191 0.457886 -0.464478 -0.484314 1441913267 -0.583191 0.457886 -0.464478 -0.484314 1441913267 -0.583191 0.457886 -0.464478 -0.484314 1441913267 -0.583191 0.457886 -0.464478 -0.484314 1441913267 -0.583191 0.457886 -0.464478 -0.484314 1441913267 -0.583191 0.457886 -0.464478 -0.484314 1441913267 -0.583801 0.456970 -0.463440 -0.485413 1441913267 -0.583801 0.456970 -0.463440 -0.485413 1441913267 -0.583801 0.456970 -0.463440 -0.485413 1441913267 -0.583801 0.456970 -0.463440 -0.485413 1441913267 -0.583801 0.456970 -0.463440 -0.485413 1441913267 -0.583801 0.456970 -0.463440 -0.485413 1441913267 -0.581848 0.457886 -0.461487 -0.488708 1441913267 -0.581848 0.457886 -0.461487 -0.488708 1441913267 -0.581848 0.457886 -0.461487 -0.488708 1441913267 -0.581848 0.457886 -0.461487 -0.488708 1441913267 -0.581848 0.457886 -0.461487 -0.488708 1441913267 -0.581848 0.457886 -0.461487 -0.488708 1441913267 -0.581848 0.457886 -0.461487 -0.488708 1441913267 -0.581360 0.455750 -0.462219 -0.490662 1441913267 -0.581360 0.455750 -0.462219 -0.490662 1441913267 -0.581360 0.455750 -0.462219 -0.490662 1441913267 -0.581360 0.455750 -0.462219 -0.490662 1441913267 -0.581360 0.455750 -0.462219 -0.490662 1441913267 -0.581360 0.455750 -0.462219 -0.490662 1441913267 -0.582214 0.451477 -0.464600 -0.491333 1441913267 -0.582214 0.451477 -0.464600 -0.491333 1441913267 -0.582214 0.451477 -0.464600 -0.491333 1441913267 -0.582214 0.451477 -0.464600 -0.491333 1441913267 -0.582214 0.451477 -0.464600 -0.491333 1441913267 -0.582214 0.451477 -0.464600 -0.491333 1441913267 -0.582214 0.451477 -0.464600 -0.491333 1441913267 -0.581848 0.448669 -0.467712 -0.491394 1441913267 -0.581848 0.448669 -0.467712 -0.491394 1441913267 -0.581848 0.448669 -0.467712 -0.491394 1441913267 -0.581848 0.448669 -0.467712 -0.491394 1441913267 -0.581848 0.448669 -0.467712 -0.491394 1441913267 -0.581848 0.448669 -0.467712 -0.491394 1441913267 -0.583130 0.443359 -0.473877 -0.488770 1441913267 -0.583130 0.443359 -0.473877 -0.488770 1441913267 -0.583130 0.443359 -0.473877 -0.488770 1441913267 -0.583130 0.443359 -0.473877 -0.488770 1441913267 -0.583130 0.443359 -0.473877 -0.488770 1441913268 -0.583130 0.443359 -0.473877 -0.488770 1441913268 -0.584290 0.437988 -0.480896 -0.485352 1441913268 -0.584290 0.437988 -0.480896 -0.485352 1441913268 -0.584290 0.437988 -0.480896 -0.485352 1441913268 -0.584290 0.437988 -0.480896 -0.485352 1441913268 -0.584290 0.437988 -0.480896 -0.485352 1441913268 -0.584290 0.437988 -0.480896 -0.485352 1441913268 -0.585754 0.432678 -0.487427 -0.481873 1441913268 -0.585754 0.432678 -0.487427 -0.481873 1441913268 -0.585754 0.432678 -0.487427 -0.481873 1441913268 -0.585754 0.432678 -0.487427 -0.481873 1441913268 -0.585754 0.432678 -0.487427 -0.481873 1441913268 -0.585754 0.432678 -0.487427 -0.481873 1441913268 -0.585876 0.431885 -0.490356 -0.479431 1441913268 -0.585876 0.431885 -0.490356 -0.479431 1441913268 -0.585876 0.431885 -0.490356 -0.479431 1441913268 -0.585876 0.431885 -0.490356 -0.479431 1441913268 -0.589600 0.431458 -0.487549 -0.478149 1441913268 -0.589600 0.431458 -0.487549 -0.478149 1441913268 -0.589600 0.431458 -0.487549 -0.478149 1441913268 -0.589600 0.431458 -0.487549 -0.478149 1441913268 -0.589600 0.431458 -0.487549 -0.478149 1441913268 -0.589600 0.431458 -0.487549 -0.478149 1441913268 -0.591614 0.433899 -0.482178 -0.478821 1441913268 -0.591614 0.433899 -0.482178 -0.478821 1441913268 -0.591614 0.433899 -0.482178 -0.478821 1441913268 -0.591614 0.433899 -0.482178 -0.478821 1441913268 -0.591614 0.433899 -0.482178 -0.478821 1441913268 -0.591614 0.433899 -0.482178 -0.478821 1441913268 -0.593384 0.435730 -0.478394 -0.478760 1441913268 -0.593384 0.435730 -0.478394 -0.478760 1441913268 -0.593384 0.435730 -0.478394 -0.478760 1441913268 -0.593384 0.435730 -0.478394 -0.478760 1441913268 -0.593384 0.435730 -0.478394 -0.478760 1441913268 -0.593384 0.435730 -0.478394 -0.478760 1441913268 -0.593384 0.435730 -0.478394 -0.478760 1441913268 -0.594727 0.437195 -0.474731 -0.479431 1441913268 -0.594727 0.437195 -0.474731 -0.479431 1441913268 -0.594727 0.437195 -0.474731 -0.479431 1441913268 -0.594727 0.437195 -0.474731 -0.479431 1441913268 -0.594727 0.437195 -0.474731 -0.479431 1441913268 -0.591919 0.444092 -0.466736 -0.484375 1441913268 -0.591919 0.444092 -0.466736 -0.484375 1441913268 -0.591919 0.444092 -0.466736 -0.484375 1441913268 -0.591919 0.444092 -0.466736 -0.484375 1441913268 -0.591919 0.444092 -0.466736 -0.484375 1441913268 -0.587952 0.452026 -0.458313 -0.489868 1441913268 -0.587952 0.452026 -0.458313 -0.489868 1441913268 -0.587952 0.452026 -0.458313 -0.489868 1441913268 -0.587952 0.452026 -0.458313 -0.489868 1441913268 -0.587952 0.452026 -0.458313 -0.489868 1441913268 -0.587952 0.452026 -0.458313 -0.489868 1441913268 -0.583313 0.458984 -0.451538 -0.495239 1441913268 -0.583313 0.458984 -0.451538 -0.495239 1441913268 -0.583313 0.458984 -0.451538 -0.495239 1441913268 -0.583313 0.458984 -0.451538 -0.495239 1441913268 -0.583313 0.458984 -0.451538 -0.495239 1441913268 -0.583313 0.458984 -0.451538 -0.495239 1441913268 -0.583313 0.458984 -0.451538 -0.495239 1441913268 -0.578918 0.463257 -0.447693 -0.499939 1441913268 -0.578918 0.463257 -0.447693 -0.499939 1441913268 -0.578918 0.463257 -0.447693 -0.499939 1441913268 -0.578918 0.463257 -0.447693 -0.499939 1441913268 -0.578918 0.463257 -0.447693 -0.499939 1441913268 -0.574524 0.465393 -0.448059 -0.502625 1441913268 -0.574524 0.465393 -0.448059 -0.502625 1441913268 -0.574524 0.465393 -0.448059 -0.502625 1441913268 -0.574524 0.465393 -0.448059 -0.502625 1441913268 -0.574524 0.465393 -0.448059 -0.502625 1441913268 -0.574524 0.465393 -0.448059 -0.502625 1441913268 -0.576355 0.456177 -0.454224 -0.503418 1441913268 -0.576355 0.456177 -0.454224 -0.503418 1441913268 -0.576355 0.456177 -0.454224 -0.503418 1441913268 -0.576355 0.456177 -0.454224 -0.503418 1441913268 -0.576355 0.456177 -0.454224 -0.503418 1441913268 -0.576355 0.456177 -0.454224 -0.503418 1441913268 -0.572998 0.453674 -0.453186 -0.510437 1441913268 -0.572998 0.453674 -0.453186 -0.510437 1441913268 -0.572998 0.453674 -0.453186 -0.510437 1441913268 -0.572998 0.453674 -0.453186 -0.510437 1441913268 -0.572998 0.453674 -0.453186 -0.510437 1441913268 -0.572998 0.453674 -0.453186 -0.510437 1441913268 -0.568176 0.456848 -0.444824 -0.520325 1441913268 -0.568176 0.456848 -0.444824 -0.520325 1441913268 -0.568176 0.456848 -0.444824 -0.520325 1441913268 -0.568176 0.456848 -0.444824 -0.520325 1441913268 -0.568176 0.456848 -0.444824 -0.520325 1441913268 -0.568176 0.456848 -0.444824 -0.520325 1441913268 -0.567261 0.455322 -0.437744 -0.528503 1441913268 -0.567261 0.455322 -0.437744 -0.528503 1441913268 -0.567261 0.455322 -0.437744 -0.528503 1441913268 -0.567261 0.455322 -0.437744 -0.528503 1441913268 -0.567261 0.455322 -0.437744 -0.528503 1441913268 -0.567261 0.455322 -0.437744 -0.528503 1441913268 -0.567261 0.455322 -0.437744 -0.528503 1441913268 -0.569824 0.448059 -0.439514 -0.530518 1441913268 -0.569824 0.448059 -0.439514 -0.530518 1441913268 -0.569824 0.448059 -0.439514 -0.530518 1441913268 -0.569824 0.448059 -0.439514 -0.530518 1441913268 -0.569824 0.448059 -0.439514 -0.530518 1441913268 -0.568970 0.443054 -0.455200 -0.522400 1441913269 -0.568970 0.443054 -0.455200 -0.522400 1441913269 -0.568970 0.443054 -0.455200 -0.522400 1441913269 -0.568970 0.443054 -0.455200 -0.522400 1441913269 -0.572144 0.439453 -0.470642 -0.507996 1441913269 -0.572144 0.439453 -0.470642 -0.507996 1441913269 -0.572144 0.439453 -0.470642 -0.507996 1441913269 -0.572144 0.439453 -0.470642 -0.507996 1441913269 -0.577759 0.423584 -0.490784 -0.495972 1441913269 -0.577759 0.423584 -0.490784 -0.495972 1441913269 -0.577759 0.423584 -0.490784 -0.495972 1441913269 -0.577759 0.423584 -0.490784 -0.495972 1441913269 -0.577759 0.423584 -0.490784 -0.495972 1441913269 -0.577759 0.423584 -0.490784 -0.495972 1441913269 -0.577759 0.423584 -0.490784 -0.495972 1441913269 -0.582642 0.406067 -0.508362 -0.487061 1441913269 -0.582642 0.406067 -0.508362 -0.487061 1441913269 -0.582642 0.406067 -0.508362 -0.487061 1441913269 -0.582642 0.406067 -0.508362 -0.487061 1441913269 -0.582642 0.406067 -0.508362 -0.487061 1441913269 -0.582642 0.406067 -0.508362 -0.487061 1441913269 -0.582642 0.406067 -0.508362 -0.487061 1441913269 -0.589539 0.391907 -0.521851 -0.475952 1441913269 -0.589539 0.391907 -0.521851 -0.475952 1441913269 -0.589539 0.391907 -0.521851 -0.475952 1441913269 -0.589539 0.391907 -0.521851 -0.475952 1441913269 -0.589539 0.391907 -0.521851 -0.475952 1441913269 -0.594055 0.385010 -0.528076 -0.469177 1441913269 -0.594055 0.385010 -0.528076 -0.469177 1441913269 -0.594055 0.385010 -0.528076 -0.469177 1441913269 -0.594055 0.385010 -0.528076 -0.469177 1441913269 -0.594055 0.385010 -0.528076 -0.469177 1441913269 -0.594055 0.385010 -0.528076 -0.469177 1441913269 -0.594482 0.380554 -0.533630 -0.465881 1441913269 -0.594482 0.380554 -0.533630 -0.465881 1441913269 -0.594482 0.380554 -0.533630 -0.465881 1441913269 -0.594482 0.380554 -0.533630 -0.465881 1441913269 -0.594482 0.380554 -0.533630 -0.465881 1441913269 -0.594482 0.380554 -0.533630 -0.465881 1441913269 -0.594482 0.380554 -0.533630 -0.465881 1441913269 -0.596680 0.372986 -0.539673 -0.462219 1441913269 -0.596680 0.372986 -0.539673 -0.462219 1441913269 -0.596680 0.372986 -0.539673 -0.462219 1441913269 -0.596680 0.372986 -0.539673 -0.462219 1441913269 -0.599976 0.374207 -0.535889 -0.461365 1441913269 -0.599976 0.374207 -0.535889 -0.461365 1441913269 -0.599976 0.374207 -0.535889 -0.461365 1441913269 -0.599976 0.374207 -0.535889 -0.461365 1441913269 -0.599976 0.374207 -0.535889 -0.461365 1441913269 -0.599976 0.374207 -0.535889 -0.461365 1441913269 -0.601135 0.384033 -0.525024 -0.464294 1441913269 -0.601135 0.384033 -0.525024 -0.464294 1441913269 -0.601135 0.384033 -0.525024 -0.464294 1441913269 -0.601135 0.384033 -0.525024 -0.464294 1441913269 -0.601135 0.384033 -0.525024 -0.464294 1441913269 -0.601135 0.384033 -0.525024 -0.464294 1441913269 -0.601135 0.384033 -0.525024 -0.464294 1441913269 -0.602295 0.391724 -0.516968 -0.465515 1441913269 -0.602295 0.391724 -0.516968 -0.465515 1441913269 -0.602295 0.391724 -0.516968 -0.465515 1441913269 -0.602295 0.391724 -0.516968 -0.465515 1441913269 -0.602295 0.391724 -0.516968 -0.465515 1441913269 -0.602295 0.391724 -0.516968 -0.465515 1441913269 -0.603088 0.398254 -0.511047 -0.465393 1441913269 -0.603088 0.398254 -0.511047 -0.465393 1441913269 -0.603088 0.398254 -0.511047 -0.465393 1441913269 -0.603088 0.398254 -0.511047 -0.465393 1441913269 -0.603088 0.398254 -0.511047 -0.465393 1441913269 -0.602722 0.406616 -0.505432 -0.464783 1441913269 -0.602722 0.406616 -0.505432 -0.464783 1441913269 -0.602722 0.406616 -0.505432 -0.464783 1441913269 -0.602722 0.406616 -0.505432 -0.464783 1441913269 -0.602722 0.406616 -0.505432 -0.464783 1441913269 -0.602722 0.406616 -0.505432 -0.464783 1441913269 -0.599060 0.415894 -0.500244 -0.466858 1441913269 -0.599060 0.415894 -0.500244 -0.466858 1441913269 -0.599060 0.415894 -0.500244 -0.466858 1441913269 -0.599060 0.415894 -0.500244 -0.466858 1441913269 -0.599060 0.415894 -0.500244 -0.466858 1441913269 -0.599060 0.415894 -0.500244 -0.466858 1441913269 -0.599060 0.415894 -0.500244 -0.466858 1441913269 -0.593262 0.422302 -0.496277 -0.472717 1441913269 -0.593262 0.422302 -0.496277 -0.472717 1441913269 -0.593262 0.422302 -0.496277 -0.472717 1441913269 -0.593262 0.422302 -0.496277 -0.472717 1441913269 -0.593262 0.422302 -0.496277 -0.472717 1441913269 -0.593262 0.422302 -0.496277 -0.472717 1441913269 -0.587036 0.428223 -0.491089 -0.480530 1441913269 -0.587036 0.428223 -0.491089 -0.480530 1441913269 -0.587036 0.428223 -0.491089 -0.480530 1441913269 -0.587036 0.428223 -0.491089 -0.480530 1441913269 -0.587036 0.428223 -0.491089 -0.480530 1441913269 -0.587036 0.428223 -0.491089 -0.480530 1441913269 -0.580505 0.436646 -0.482666 -0.489319 1441913269 -0.580505 0.436646 -0.482666 -0.489319 1441913269 -0.580505 0.436646 -0.482666 -0.489319 1441913269 -0.580505 0.436646 -0.482666 -0.489319 1441913269 -0.580505 0.436646 -0.482666 -0.489319 1441913269 -0.574158 0.444214 -0.474487 -0.497925 1441913269 -0.574158 0.444214 -0.474487 -0.497925 1441913269 -0.574158 0.444214 -0.474487 -0.497925 1441913269 -0.574158 0.444214 -0.474487 -0.497925 1441913269 -0.574158 0.444214 -0.474487 -0.497925 1441913269 -0.574158 0.444214 -0.474487 -0.497925 1441913269 -0.574158 0.444214 -0.474487 -0.497925 1441913269 -0.570679 0.449585 -0.466797 -0.504333 1441913270 -0.570679 0.449585 -0.466797 -0.504333 1441913270 -0.570679 0.449585 -0.466797 -0.504333 1441913270 -0.570679 0.449585 -0.466797 -0.504333 1441913270 -0.570679 0.449585 -0.466797 -0.504333 1441913270 -0.570679 0.449585 -0.466797 -0.504333 1441913270 -0.570068 0.448364 -0.462280 -0.510315 1441913270 -0.570068 0.448364 -0.462280 -0.510315 1441913270 -0.570068 0.448364 -0.462280 -0.510315 1441913270 -0.570068 0.448364 -0.462280 -0.510315 1441913270 -0.570068 0.448364 -0.462280 -0.510315 1441913270 -0.570068 0.448364 -0.462280 -0.510315 1441913270 -0.571167 0.443726 -0.458923 -0.516052 1441913270 -0.571167 0.443726 -0.458923 -0.516052 1441913270 -0.571167 0.443726 -0.458923 -0.516052 1441913270 -0.571167 0.443726 -0.458923 -0.516052 1441913270 -0.571167 0.443726 -0.458923 -0.516052 1441913270 -0.571167 0.443726 -0.458923 -0.516052 1441913270 -0.571167 0.443726 -0.458923 -0.516052 1441913270 -0.570801 0.441956 -0.455200 -0.521301 1441913270 -0.570801 0.441956 -0.455200 -0.521301 1441913270 -0.570801 0.441956 -0.455200 -0.521301 1441913270 -0.570801 0.441956 -0.455200 -0.521301 1441913270 -0.570801 0.441956 -0.455200 -0.521301 1441913270 -0.568726 0.441895 -0.452820 -0.525635 1441913270 -0.568726 0.441895 -0.452820 -0.525635 1441913270 -0.568726 0.441895 -0.452820 -0.525635 1441913270 -0.568726 0.441895 -0.452820 -0.525635 1441913270 -0.568726 0.441895 -0.452820 -0.525635 1441913270 -0.568726 0.441895 -0.452820 -0.525635 1441913270 -0.568726 0.441895 -0.452820 -0.525635 1441913270 -0.569092 0.439453 -0.455078 -0.525330 1441913270 -0.569092 0.439453 -0.455078 -0.525330 1441913270 -0.569092 0.439453 -0.455078 -0.525330 1441913270 -0.569092 0.439453 -0.455078 -0.525330 1441913270 -0.573120 0.434021 -0.462769 -0.518738 1441913270 -0.573120 0.434021 -0.462769 -0.518738 1441913270 -0.579651 0.428284 -0.473328 -0.506531 1441913270 -0.579651 0.428284 -0.473328 -0.506531 1441913270 -0.579651 0.428284 -0.473328 -0.506531 1441913270 -0.579651 0.428284 -0.473328 -0.506531 1441913270 -0.579651 0.428284 -0.473328 -0.506531 1441913270 -0.579651 0.428284 -0.473328 -0.506531 1441913270 -0.587708 0.421753 -0.485779 -0.490723 1441913270 -0.587708 0.421753 -0.485779 -0.490723 1441913270 -0.587708 0.421753 -0.485779 -0.490723 1441913270 -0.587708 0.421753 -0.485779 -0.490723 1441913270 -0.587708 0.421753 -0.485779 -0.490723 1441913270 -0.587708 0.421753 -0.485779 -0.490723 1441913270 -0.587708 0.421753 -0.485779 -0.490723 1441913270 -0.592957 0.415588 -0.497437 -0.477844 1441913270 -0.592957 0.415588 -0.497437 -0.477844 1441913270 -0.592957 0.415588 -0.497437 -0.477844 1441913270 -0.592957 0.415588 -0.497437 -0.477844 1441913270 -0.592957 0.415588 -0.497437 -0.477844 1441913270 -0.592957 0.415588 -0.497437 -0.477844 1441913270 -0.592163 0.412903 -0.504028 -0.474243 1441913270 -0.592163 0.412903 -0.504028 -0.474243 1441913270 -0.592163 0.412903 -0.504028 -0.474243 1441913270 -0.592163 0.412903 -0.504028 -0.474243 1441913270 -0.584778 0.420654 -0.502319 -0.478333 1441913270 -0.584778 0.420654 -0.502319 -0.478333 1441913270 -0.584778 0.420654 -0.502319 -0.478333 1441913270 -0.584778 0.420654 -0.502319 -0.478333 1441913270 -0.584778 0.420654 -0.502319 -0.478333 1441913270 -0.584778 0.420654 -0.502319 -0.478333 1441913270 -0.584778 0.420654 -0.502319 -0.478333 1441913270 -0.585327 0.420837 -0.499695 -0.480225 1441913270 -0.585327 0.420837 -0.499695 -0.480225 1441913270 -0.585327 0.420837 -0.499695 -0.480225 1441913270 -0.585327 0.420837 -0.499695 -0.480225 1441913270 -0.585327 0.420837 -0.499695 -0.480225 1441913270 -0.585327 0.420837 -0.499695 -0.480225 1441913270 -0.591736 0.415100 -0.495544 -0.481628 1441913270 -0.591736 0.415100 -0.495544 -0.481628 1441913270 -0.591736 0.415100 -0.495544 -0.481628 1441913270 -0.591736 0.415100 -0.495544 -0.481628 1441913270 -0.591736 0.415100 -0.495544 -0.481628 1441913270 -0.591736 0.415100 -0.495544 -0.481628 1441913270 -0.591736 0.415100 -0.495544 -0.481628 1441913270 -0.591248 0.418945 -0.484314 -0.490295 1441913270 -0.591248 0.418945 -0.484314 -0.490295 1441913270 -0.591248 0.418945 -0.484314 -0.490295 1441913270 -0.591248 0.418945 -0.484314 -0.490295 1441913270 -0.591248 0.418945 -0.484314 -0.490295 1441913270 -0.591248 0.418945 -0.484314 -0.490295 1441913270 -0.591248 0.418945 -0.484314 -0.490295 1441913270 -0.585571 0.429138 -0.474182 -0.498169 1441913270 -0.585571 0.429138 -0.474182 -0.498169 1441913270 -0.581055 0.433777 -0.471008 -0.502441 1441913270 -0.581055 0.433777 -0.471008 -0.502441 1441913270 -0.581055 0.433777 -0.471008 -0.502441 1441913270 -0.581055 0.433777 -0.471008 -0.502441 1441913270 -0.579895 0.435608 -0.469360 -0.503662 1441913270 -0.578430 0.441833 -0.463379 -0.505432 1441913271 -0.578430 0.441833 -0.463379 -0.505432 1441913271 -0.578430 0.441833 -0.463379 -0.505432 1441913271 -0.578430 0.441833 -0.463379 -0.505432 1441913271 -0.578430 0.441833 -0.463379 -0.505432 1441913271 -0.578430 0.441833 -0.463379 -0.505432 1441913271 -0.574219 0.449707 -0.457825 -0.508423 1441913271 -0.574219 0.449707 -0.457825 -0.508423 1441913271 -0.574219 0.449707 -0.457825 -0.508423 1441913271 -0.574219 0.449707 -0.457825 -0.508423 1441913271 -0.574219 0.449707 -0.457825 -0.508423 1441913271 -0.574219 0.449707 -0.457825 -0.508423 1441913271 -0.568298 0.454346 -0.455933 -0.512695 1441913271 -0.568298 0.454346 -0.455933 -0.512695 1441913271 -0.568298 0.454346 -0.455933 -0.512695 1441913271 -0.568298 0.454346 -0.455933 -0.512695 1441913271 -0.568298 0.454346 -0.455933 -0.512695 1441913271 -0.560181 0.460388 -0.452759 -0.518921 1441913271 -0.560181 0.460388 -0.452759 -0.518921 1441913271 -0.560181 0.460388 -0.452759 -0.518921 1441913271 -0.560181 0.460388 -0.452759 -0.518921 1441913271 -0.560181 0.460388 -0.452759 -0.518921 1441913271 -0.554993 0.465088 -0.448730 -0.523865 1441913271 -0.554993 0.465088 -0.448730 -0.523865 1441913271 -0.554993 0.465088 -0.448730 -0.523865 1441913271 -0.553772 0.466248 -0.446533 -0.526001 1441913271 -0.553772 0.466248 -0.446533 -0.526001 1441913271 -0.553772 0.466248 -0.446533 -0.526001 1441913271 -0.554626 0.464783 -0.445557 -0.527222 1441913271 -0.554626 0.464783 -0.445557 -0.527222 1441913271 -0.554626 0.464783 -0.445557 -0.527222 1441913271 -0.554626 0.464783 -0.445557 -0.527222 1441913271 -0.555481 0.463684 -0.443665 -0.528809 1441913271 -0.555481 0.463684 -0.443665 -0.528809 1441913271 -0.555481 0.463684 -0.443665 -0.528809 1441913271 -0.555481 0.463684 -0.443665 -0.528809 1441913271 -0.555481 0.463684 -0.443665 -0.528809 1441913271 -0.555481 0.463684 -0.443665 -0.528809 1441913271 -0.556702 0.461975 -0.443359 -0.529236 1441913271 -0.556702 0.461975 -0.443359 -0.529236 1441913271 -0.556702 0.461975 -0.443359 -0.529236 1441913271 -0.556702 0.461975 -0.443359 -0.529236 1441913271 -0.556702 0.461975 -0.443359 -0.529236 1441913271 -0.557983 0.458130 -0.447449 -0.527832 1441913271 -0.557983 0.458130 -0.447449 -0.527832 1441913271 -0.557983 0.458130 -0.447449 -0.527832 1441913271 -0.557983 0.458130 -0.447449 -0.527832 1441913271 -0.557983 0.458130 -0.447449 -0.527832 1441913271 -0.557983 0.458130 -0.447449 -0.527832 1441913271 -0.558350 0.453186 -0.454346 -0.525879 1441913271 -0.558350 0.453186 -0.454346 -0.525879 1441913271 -0.558350 0.453186 -0.454346 -0.525879 1441913271 -0.558350 0.453186 -0.454346 -0.525879 1441913271 -0.558350 0.453186 -0.454346 -0.525879 1441913271 -0.558350 0.453186 -0.454346 -0.525879 1441913271 -0.560791 0.447327 -0.461975 -0.521606 1441913271 -0.560791 0.447327 -0.461975 -0.521606 1441913271 -0.560791 0.447327 -0.461975 -0.521606 1441913271 -0.560791 0.447327 -0.461975 -0.521606 1441913271 -0.560791 0.447327 -0.461975 -0.521606 1441913271 -0.560791 0.447327 -0.461975 -0.521606 1441913271 -0.565857 0.441162 -0.468750 -0.515320 1441913271 -0.565857 0.441162 -0.468750 -0.515320 1441913271 -0.565857 0.441162 -0.468750 -0.515320 1441913271 -0.572815 0.434204 -0.475586 -0.507202 1441913271 -0.572815 0.434204 -0.475586 -0.507202 1441913271 -0.572815 0.434204 -0.475586 -0.507202 1441913271 -0.577942 0.428711 -0.482544 -0.499390 1441913271 -0.577942 0.428711 -0.482544 -0.499390 1441913271 -0.577942 0.428711 -0.482544 -0.499390 1441913271 -0.577942 0.428711 -0.482544 -0.499390 1441913271 -0.580872 0.425781 -0.486755 -0.494446 1441913271 -0.580872 0.425781 -0.486755 -0.494446 1441913271 -0.580872 0.425781 -0.486755 -0.494446 1441913271 -0.580872 0.425781 -0.486755 -0.494446 1441913271 -0.580872 0.425781 -0.486755 -0.494446 1441913271 -0.580872 0.425781 -0.486755 -0.494446 1441913271 -0.581909 0.427612 -0.485535 -0.492737 1441913271 -0.581909 0.427612 -0.485535 -0.492737 1441913271 -0.581909 0.427612 -0.485535 -0.492737 1441913271 -0.581909 0.427612 -0.485535 -0.492737 1441913271 -0.581909 0.427612 -0.485535 -0.492737 1441913271 -0.581909 0.427612 -0.485535 -0.492737 1441913271 -0.581848 0.429688 -0.482727 -0.493774 1441913271 -0.581848 0.429688 -0.482727 -0.493774 1441913271 -0.577698 0.432678 -0.477173 -0.501526 1441913271 -0.577698 0.432678 -0.477173 -0.501526 1441913271 -0.577698 0.432678 -0.477173 -0.501526 1441913272 -0.577698 0.432678 -0.477173 -0.501526 1441913272 -0.577698 0.432678 -0.477173 -0.501526 1441913272 -0.577698 0.432678 -0.477173 -0.501526 1441913272 -0.569885 0.439270 -0.467834 -0.513306 1441913272 -0.569885 0.439270 -0.467834 -0.513306 1441913272 -0.569885 0.439270 -0.467834 -0.513306 1441913272 -0.569885 0.439270 -0.467834 -0.513306 1441913272 -0.569885 0.439270 -0.467834 -0.513306 1441913272 -0.569885 0.439270 -0.467834 -0.513306 1441913272 -0.564514 0.443970 -0.460083 -0.522095 1441913272 -0.564514 0.443970 -0.460083 -0.522095 1441913272 -0.564514 0.443970 -0.460083 -0.522095 1441913272 -0.564514 0.443970 -0.460083 -0.522095 1441913272 -0.564514 0.443970 -0.460083 -0.522095 1441913272 -0.564514 0.443970 -0.460083 -0.522095 1441913272 -0.562561 0.446777 -0.455383 -0.525879 1441913272 -0.562561 0.446777 -0.455383 -0.525879 1441913272 -0.562561 0.446777 -0.455383 -0.525879 1441913272 -0.562561 0.446777 -0.455383 -0.525879 1441913272 -0.562561 0.446777 -0.455383 -0.525879 1441913272 -0.562561 0.446777 -0.455383 -0.525879 1441913272 -0.562561 0.446777 -0.455383 -0.525879 1441913272 -0.562622 0.448303 -0.452576 -0.526978 1441913272 -0.562622 0.448303 -0.452576 -0.526978 1441913272 -0.562622 0.448303 -0.452576 -0.526978 1441913272 -0.562622 0.448303 -0.452576 -0.526978 1441913272 -0.562622 0.448303 -0.452576 -0.526978 1441913272 -0.562622 0.448303 -0.452576 -0.526978 1441913272 -0.561707 0.449524 -0.451416 -0.527893 1441913272 -0.561707 0.449524 -0.451416 -0.527893 1441913272 -0.561707 0.449524 -0.451416 -0.527893 1441913272 -0.561707 0.449524 -0.451416 -0.527893 1441913272 -0.561707 0.449524 -0.451416 -0.527893 1441913272 -0.561707 0.449524 -0.451416 -0.527893 1441913272 -0.557983 0.452393 -0.450317 -0.530396 1441913272 -0.557983 0.452393 -0.450317 -0.530396 1441913272 -0.557983 0.452393 -0.450317 -0.530396 1441913272 -0.557983 0.452393 -0.450317 -0.530396 1441913272 -0.557983 0.452393 -0.450317 -0.530396 1441913272 -0.557983 0.452393 -0.450317 -0.530396 1441913272 -0.553162 0.456543 -0.449158 -0.532776 1441913272 -0.553162 0.456543 -0.449158 -0.532776 1441913272 -0.553162 0.456543 -0.449158 -0.532776 1441913272 -0.553162 0.456543 -0.449158 -0.532776 1441913272 -0.553162 0.456543 -0.449158 -0.532776 1441913272 -0.553162 0.456543 -0.449158 -0.532776 1441913272 -0.552124 0.459229 -0.449036 -0.531738 1441913272 -0.552124 0.459229 -0.449036 -0.531738 1441913272 -0.552124 0.459229 -0.449036 -0.531738 1441913272 -0.552124 0.459229 -0.449036 -0.531738 1441913272 -0.552124 0.459229 -0.449036 -0.531738 1441913272 -0.552124 0.459229 -0.449036 -0.531738 1441913272 -0.553589 0.461914 -0.446411 -0.530090 1441913272 -0.553589 0.461914 -0.446411 -0.530090 1441913272 -0.553589 0.461914 -0.446411 -0.530090 1441913272 -0.553589 0.461914 -0.446411 -0.530090 1441913272 -0.556763 0.466248 -0.438232 -0.529785 1441913272 -0.556763 0.466248 -0.438232 -0.529785 1441913272 -0.556763 0.466248 -0.438232 -0.529785 1441913272 -0.556763 0.466248 -0.438232 -0.529785 1441913272 -0.556763 0.466248 -0.438232 -0.529785 1441913272 -0.556763 0.466248 -0.438232 -0.529785 1441913272 -0.556763 0.466248 -0.438232 -0.529785 1441913272 -0.556702 0.471802 -0.429688 -0.531860 1441913272 -0.556702 0.471802 -0.429688 -0.531860 1441913272 -0.556702 0.471802 -0.429688 -0.531860 1441913272 -0.556702 0.471802 -0.429688 -0.531860 1441913272 -0.556702 0.471802 -0.429688 -0.531860 1441913272 -0.556702 0.471802 -0.429688 -0.531860 1441913272 -0.553162 0.470886 -0.429138 -0.536804 1441913272 -0.553162 0.470886 -0.429138 -0.536804 1441913272 -0.553162 0.470886 -0.429138 -0.536804 1441913272 -0.553162 0.470886 -0.429138 -0.536804 1441913272 -0.553162 0.470886 -0.429138 -0.536804 1441913272 -0.547485 0.469055 -0.432373 -0.541626 1441913272 -0.547485 0.469055 -0.432373 -0.541626 1441913272 -0.547485 0.469055 -0.432373 -0.541626 1441913272 -0.547485 0.469055 -0.432373 -0.541626 1441913272 -0.547485 0.469055 -0.432373 -0.541626 1441913272 -0.547485 0.469055 -0.432373 -0.541626 1441913272 -0.547485 0.469055 -0.432373 -0.541626 1441913272 -0.546204 0.468384 -0.435120 -0.541321 1441913272 -0.546204 0.468384 -0.435120 -0.541321 1441913272 -0.546204 0.468384 -0.435120 -0.541321 1441913272 -0.546204 0.468384 -0.435120 -0.541321 1441913272 -0.546204 0.468384 -0.435120 -0.541321 1441913272 -0.546204 0.468384 -0.435120 -0.541321 1441913272 -0.552979 0.461060 -0.442383 -0.534729 1441913272 -0.552979 0.461060 -0.442383 -0.534729 1441913272 -0.552979 0.461060 -0.442383 -0.534729 1441913272 -0.552979 0.461060 -0.442383 -0.534729 1441913272 -0.552979 0.461060 -0.442383 -0.534729 1441913272 
-0.325989 -0.308838 -0.478760 -0.754456 1441913281 -0.325989 -0.308838 -0.478760 -0.754456 1441913281 -0.325989 -0.308838 -0.478760 -0.754456 1441913281 -0.325989 -0.308838 -0.478760 -0.754456 1441913281 -0.325989 -0.308838 -0.478760 -0.754456 1441913281 -0.325989 -0.308838 -0.478760 -0.754456 1441913281 -0.320801 -0.305115 -0.481506 -0.756470 1441913281 -0.320801 -0.305115 -0.481506 -0.756470 1441913281 -0.320801 -0.305115 -0.481506 -0.756470 1441913281 -0.320801 -0.305115 -0.481506 -0.756470 1441913281 -0.320801 -0.305115 -0.481506 -0.756470 1441913281 -0.319824 -0.303345 -0.481506 -0.757629 1441913281 -0.319824 -0.303345 -0.481506 -0.757629 1441913281 -0.319824 -0.303345 -0.481506 -0.757629 1441913281 -0.319824 -0.303345 -0.481506 -0.757629 1441913281 -0.319824 -0.303345 -0.481506 -0.757629 1441913281 -0.319824 -0.303345 -0.481506 -0.757629 1441913281 -0.317871 -0.297668 -0.487000 -0.757141 1441913281 -0.317871 -0.297668 -0.487000 -0.757141 1441913281 -0.317871 -0.297668 -0.487000 -0.757141 1441913281 -0.317871 -0.297668 -0.487000 -0.757141 1441913281 -0.317871 -0.297668 -0.487000 -0.757141 1441913281 -0.317871 -0.297668 -0.487000 -0.757141 1441913281 -0.313354 -0.285645 -0.495728 -0.758057 1441913281 -0.313354 -0.285645 -0.495728 -0.758057 1441913281 -0.313354 -0.285645 -0.495728 -0.758057 1441913281 -0.313354 -0.285645 -0.495728 -0.758057 1441913281 -0.313354 -0.285645 -0.495728 -0.758057 1441913281 -0.313354 -0.285645 -0.495728 -0.758057 1441913281 -0.304260 -0.268066 -0.504150 -0.762512 1441913281 -0.304260 -0.268066 -0.504150 -0.762512 1441913281 -0.304260 -0.268066 -0.504150 -0.762512 1441913281 -0.304260 -0.268066 -0.504150 -0.762512 1441913281 -0.304260 -0.268066 -0.504150 -0.762512 1441913281 -0.304260 -0.268066 -0.504150 -0.762512 1441913281 -0.297363 -0.244019 -0.511841 -0.768188 1441913281 -0.297363 -0.244019 -0.511841 -0.768188 1441913281 -0.297363 -0.244019 -0.511841 -0.768188 1441913281 -0.297363 -0.244019 -0.511841 -0.768188 1441913281 -0.297363 -0.244019 -0.511841 -0.768188 1441913281 -0.297363 -0.244019 -0.511841 -0.768188 1441913281 -0.291016 -0.226440 -0.517517 -0.772217 1441913281 -0.291016 -0.226440 -0.517517 -0.772217 1441913281 -0.291016 -0.226440 -0.517517 -0.772217 1441913281 -0.291016 -0.226440 -0.517517 -0.772217 1441913281 -0.291016 -0.226440 -0.517517 -0.772217 1441913281 -0.291016 -0.226440 -0.517517 -0.772217 1441913281 -0.290894 -0.212402 -0.512817 -0.779358 1441913281 -0.290894 -0.212402 -0.512817 -0.779358 1441913281 -0.290894 -0.212402 -0.512817 -0.779358 1441913281 -0.290894 -0.212402 -0.512817 -0.779358 1441913281 -0.290894 -0.212402 -0.512817 -0.779358 1441913281 -0.290894 -0.212402 -0.512817 -0.779358 1441913281 -0.294678 -0.205688 -0.502686 -0.786316 1441913282 -0.294678 -0.205688 -0.502686 -0.786316 1441913282 -0.294678 -0.205688 -0.502686 -0.786316 1441913282 -0.294678 -0.205688 -0.502686 -0.786316 1441913282 -0.294678 -0.205688 -0.502686 -0.786316 1441913282 -0.294678 -0.205688 -0.502686 -0.786316 1441913282 -0.280151 -0.198364 -0.502380 -0.793640 1441913282 -0.280151 -0.198364 -0.502380 -0.793640 1441913282 -0.280151 -0.198364 -0.502380 -0.793640 1441913282 -0.280151 -0.198364 -0.502380 -0.793640 1441913282 -0.280151 -0.198364 -0.502380 -0.793640 1441913282 -0.280151 -0.198364 -0.502380 -0.793640 1441913282 -0.280151 -0.198364 -0.502380 -0.793640 1441913282 -0.277283 -0.178772 -0.482971 -0.811157 1441913282 -0.277283 -0.178772 -0.482971 -0.811157 1441913282 -0.277283 -0.178772 -0.482971 -0.811157 1441913282 -0.277283 -0.178772 -0.482971 -0.811157 1441913282 -0.277283 -0.178772 -0.482971 -0.811157 1441913282 -0.277283 -0.178772 -0.482971 -0.811157 1441913282 -0.289978 -0.134766 -0.452637 -0.832458 1441913282 -0.289978 -0.134766 -0.452637 -0.832458 1441913282 -0.289978 -0.134766 -0.452637 -0.832458 1441913282 -0.289978 -0.134766 -0.452637 -0.832458 1441913282 -0.289978 -0.134766 -0.452637 -0.832458 1441913282 -0.289978 -0.134766 -0.452637 -0.832458 1441913282 -0.289978 -0.134766 -0.452637 -0.832458 1441913282 -0.312500 -0.096008 -0.455994 -0.827820 1441913282 -0.312500 -0.096008 -0.455994 -0.827820 1441913282 -0.312500 -0.096008 -0.455994 -0.827820 1441913282 -0.312500 -0.096008 -0.455994 -0.827820 1441913282 -0.312500 -0.096008 -0.455994 -0.827820 1441913282 -0.312500 -0.096008 -0.455994 -0.827820 1441913282 -0.310974 -0.121521 -0.532593 -0.777832 1441913282 -0.310974 -0.121521 -0.532593 -0.777832 1441913282 -0.310974 -0.121521 -0.532593 -0.777832 1441913282 -0.310974 -0.121521 -0.532593 -0.777832 1441913282 -0.310974 -0.121521 -0.532593 -0.777832 1441913282 -0.310974 -0.121521 -0.532593 -0.777832 1441913282 -0.326660 -0.125488 -0.516418 -0.781616 1441913282 -0.326660 -0.125488 -0.516418 -0.781616 1441913282 -0.326660 -0.125488 -0.516418 -0.781616 1441913282 -0.326660 -0.125488 -0.516418 -0.781616 1441913282 -0.326660 -0.125488 -0.516418 -0.781616 1441913282 -0.326660 -0.125488 -0.516418 -0.781616 1441913282 -0.326660 -0.125488 -0.516418 -0.781616 1441913282 -0.336426 -0.130005 -0.480530 -0.799438 1441913282 -0.336426 -0.130005 -0.480530 -0.799438 1441913282 -0.336426 -0.130005 -0.480530 -0.799438 1441913282 -0.336426 -0.130005 -0.480530 -0.799438 1441913282 -0.336426 -0.130005 -0.480530 -0.799438 1441913282 -0.336426 -0.130005 -0.480530 -0.799438 1441913282 -0.333435 -0.153259 -0.475708 -0.799500 1441913282 -0.333435 -0.153259 -0.475708 -0.799500 1441913282 -0.333435 -0.153259 -0.475708 -0.799500 1441913282 -0.333435 -0.153259 -0.475708 -0.799500 1441913282 -0.333435 -0.153259 -0.475708 -0.799500 1441913282 -0.333435 -0.153259 -0.475708 -0.799500 1441913282 -0.333435 -0.153259 -0.475708 -0.799500 1441913282 -0.319336 -0.181152 -0.497437 -0.786072 1441913282 -0.319336 -0.181152 -0.497437 -0.786072 1441913282 -0.319336 -0.181152 -0.497437 -0.786072 1441913282 -0.319336 -0.181152 -0.497437 -0.786072 1441913282 -0.319336 -0.181152 -0.497437 -0.786072 1441913282 -0.319336 -0.181152 -0.497437 -0.786072 1441913282 -0.307312 -0.204041 -0.516663 -0.772766 1441913282 -0.307312 -0.204041 -0.516663 -0.772766 1441913282 -0.307312 -0.204041 -0.516663 -0.772766 1441913282 -0.307312 -0.204041 -0.516663 -0.772766 1441913282 -0.307312 -0.204041 -0.516663 -0.772766 1441913282 -0.307312 -0.204041 -0.516663 -0.772766 1441913282 -0.300842 -0.219055 -0.516846 -0.770996 1441913282 -0.300842 -0.219055 -0.516846 -0.770996 1441913282 -0.300842 -0.219055 -0.516846 -0.770996 1441913282 -0.300842 -0.219055 -0.516846 -0.770996 1441913282 -0.300842 -0.219055 -0.516846 -0.770996 1441913282 -0.300842 -0.219055 -0.516846 -0.770996 1441913282 -0.281677 -0.234741 -0.511841 -0.776978 1441913282 -0.281677 -0.234741 -0.511841 -0.776978 1441913282 -0.281677 -0.234741 -0.511841 -0.776978 1441913282 -0.281677 -0.234741 -0.511841 -0.776978 1441913282 -0.281677 -0.234741 -0.511841 -0.776978 1441913282 -0.281677 -0.234741 -0.511841 -0.776978 1441913282 -0.275757 -0.252319 -0.510254 -0.774597 1441913282 -0.275757 -0.252319 -0.510254 -0.774597 1441913282 -0.275757 -0.252319 -0.510254 -0.774597 1441913282 -0.275757 -0.252319 -0.510254 -0.774597 1441913282 -0.275757 -0.252319 -0.510254 -0.774597 1441913282 -0.275757 -0.252319 -0.510254 -0.774597 1441913282 -0.275757 -0.252319 -0.510254 -0.774597 1441913282 -0.300659 -0.277283 -0.515869 -0.752808 1441913282 -0.300659 -0.277283 -0.515869 -0.752808 1441913282 -0.300659 -0.277283 -0.515869 -0.752808 1441913282 -0.300659 -0.277283 -0.515869 -0.752808 1441913282 -0.300659 -0.277283 -0.515869 -0.752808 1441913282 -0.323730 -0.306335 -0.530273 -0.721313 1441913282 -0.323730 -0.306335 -0.530273 -0.721313 1441913282 -0.323730 -0.306335 -0.530273 -0.721313 1441913282 -0.323730 -0.306335 -0.530273 -0.721313 1441913282 -0.323730 -0.306335 -0.530273 -0.721313 1441913282 -0.323730 -0.306335 -0.530273 -0.721313 1441913282 -0.323730 -0.306335 -0.530273 -0.721313 1441913282 -0.327942 -0.287659 -0.530212 -0.727112 1441913282 -0.327942 -0.287659 -0.530212 -0.727112 1441913282 -0.327942 -0.287659 -0.530212 -0.727112 1441913282 -0.327942 -0.287659 -0.530212 -0.727112 1441913282 -0.327942 -0.287659 -0.530212 -0.727112 1441913282 -0.327942 -0.287659 -0.530212 -0.727112 1441913282 -0.317688 -0.258057 -0.511597 -0.755554 1441913282 -0.317688 -0.258057 -0.511597 -0.755554 1441913282 -0.317688 -0.258057 -0.511597 -0.755554 1441913282 -0.317688 -0.258057 -0.511597 -0.755554 1441913282 -0.317688 -0.258057 -0.511597 -0.755554 1441913282 -0.317688 -0.258057 -0.511597 -0.755554 1441913282 -0.301636 -0.237732 -0.502991 -0.774353 1441913282 -0.301636 -0.237732 -0.502991 -0.774353 1441913283 -0.301636 -0.237732 -0.502991 -0.774353 1441913283 -0.301636 -0.237732 -0.502991 -0.774353 1441913283 -0.301636 -0.237732 -0.502991 -0.774353 1441913283 -0.301636 -0.237732 -0.502991 -0.774353 1441913283 -0.301636 -0.237732 -0.502991 -0.774353 1441913283 -0.283936 -0.230164 -0.510071 -0.778687 1441913283 -0.283936 -0.230164 -0.510071 -0.778687 1441913283 -0.283936 -0.230164 -0.510071 -0.778687 1441913283 -0.283936 -0.230164 -0.510071 -0.778687 1441913283 -0.283936 -0.230164 -0.510071 -0.778687 1441913283 -0.283936 -0.230164 -0.510071 -0.778687 1441913283 -0.270569 -0.223328 -0.509888 -0.785522 1441913283 -0.270569 -0.223328 -0.509888 -0.785522 1441913283 -0.270569 -0.223328 -0.509888 -0.785522 1441913283 -0.270569 -0.223328 -0.509888 -0.785522 1441913283 -0.270569 -0.223328 -0.509888 -0.785522 1441913283 -0.270569 -0.223328 -0.509888 -0.785522 1441913283 -0.258911 -0.208923 -0.497559 -0.801147 1441913283 -0.258911 -0.208923 -0.497559 -0.801147 1441913283 -0.258911 -0.208923 -0.497559 -0.801147 1441913283 -0.258911 -0.208923 -0.497559 -0.801147 1441913283 -0.258911 -0.208923 -0.497559 -0.801147 1441913283 -0.258911 -0.208923 -0.497559 -0.801147 1441913283 -0.240906 -0.206848 -0.493774 -0.809631 1441913283 -0.240906 -0.206848 -0.493774 -0.809631 1441913283 -0.240906 -0.206848 -0.493774 -0.809631 1441913283 -0.240906 -0.206848 -0.493774 -0.809631 1441913283 -0.240906 -0.206848 -0.493774 -0.809631 1441913283 -0.240906 -0.206848 -0.493774 -0.809631 1441913283 -0.233459 -0.179199 -0.466797 -0.833984 1441913283 -0.233459 -0.179199 -0.466797 -0.833984 1441913283 -0.233459 -0.179199 -0.466797 -0.833984 1441913283 -0.233459 -0.179199 -0.466797 -0.833984 1441913283 -0.233459 -0.179199 -0.466797 -0.833984 1441913283 -0.233459 -0.179199 -0.466797 -0.833984 1441913283 -0.254761 -0.107178 -0.395203 -0.876099 1441913283 -0.254761 -0.107178 -0.395203 -0.876099 1441913283 -0.254761 -0.107178 -0.395203 -0.876099 1441913283 -0.254761 -0.107178 -0.395203 -0.876099 1441913283 -0.254761 -0.107178 -0.395203 -0.876099 1441913283 -0.254761 -0.107178 -0.395203 -0.876099 1441913283 -0.273987 -0.087097 -0.429077 -0.856323 1441913283 -0.273987 -0.087097 -0.429077 -0.856323 1441913283 -0.273987 -0.087097 -0.429077 -0.856323 1441913283 -0.273987 -0.087097 -0.429077 -0.856323 1441913283 -0.273987 -0.087097 -0.429077 -0.856323 1441913283 -0.273987 -0.087097 -0.429077 -0.856323 1441913283 -0.272705 -0.106384 -0.499756 -0.815247 1441913283 -0.272705 -0.106384 -0.499756 -0.815247 1441913283 -0.272705 -0.106384 -0.499756 -0.815247 1441913283 -0.272705 -0.106384 -0.499756 -0.815247 1441913283 -0.272705 -0.106384 -0.499756 -0.815247 1441913283 -0.272705 -0.106384 -0.499756 -0.815247 1441913283 -0.272705 -0.106384 -0.499756 -0.815247 1441913283 -0.285217 -0.105408 -0.495850 -0.813538 1441913283 -0.285217 -0.105408 -0.495850 -0.813538 1441913283 -0.285217 -0.105408 -0.495850 -0.813538 1441913283 -0.285217 -0.105408 -0.495850 -0.813538 1441913283 -0.285217 -0.105408 -0.495850 -0.813538 1441913283 -0.285217 -0.105408 -0.495850 -0.813538 1441913283 -0.293701 -0.125488 -0.491455 -0.810303 1441913283 -0.293701 -0.125488 -0.491455 -0.810303 1441913283 -0.293701 -0.125488 -0.491455 -0.810303 1441913283 -0.293701 -0.125488 -0.491455 -0.810303 1441913283 -0.293701 -0.125488 -0.491455 -0.810303 1441913283 -0.293701 -0.125488 -0.491455 -0.810303 1441913283 -0.290588 -0.158508 -0.508240 -0.795105 1441913283 -0.290588 -0.158508 -0.508240 -0.795105 1441913283 -0.290588 -0.158508 -0.508240 -0.795105 1441913283 -0.290588 -0.158508 -0.508240 -0.795105 1441913283 -0.290588 -0.158508 -0.508240 -0.795105 1441913283 -0.290588 -0.158508 -0.508240 -0.795105 1441913283 -0.290588 -0.158508 -0.508240 -0.795105 1441913283 -0.286133 -0.178406 -0.506287 -0.793762 1441913283 -0.286133 -0.178406 -0.506287 -0.793762 1441913283 -0.286133 -0.178406 -0.506287 -0.793762 1441913283 -0.286133 -0.178406 -0.506287 -0.793762 1441913283 -0.286133 -0.178406 -0.506287 -0.793762 1441913283 -0.286133 -0.178406 -0.506287 -0.793762 1441913283 -0.278320 -0.197449 -0.501587 -0.795044 1441913283 -0.278320 -0.197449 -0.501587 -0.795044 1441913283 -0.278320 -0.197449 -0.501587 -0.795044 1441913283 -0.278320 -0.197449 -0.501587 -0.795044 1441913283 -0.278320 -0.197449 -0.501587 -0.795044 1441913283 -0.278320 -0.197449 -0.501587 -0.795044 1441913283 -0.270081 -0.218628 -0.514771 -0.783813 1441913283 -0.270081 -0.218628 -0.514771 -0.783813 1441913283 -0.270081 -0.218628 -0.514771 -0.783813 1441913283 -0.270081 -0.218628 -0.514771 -0.783813 1441913283 -0.270081 -0.218628 -0.514771 -0.783813 1441913283 -0.270081 -0.218628 -0.514771 -0.783813 1441913283 -0.270081 -0.218628 -0.514771 -0.783813 1441913283 -0.251404 -0.241089 -0.521240 -0.779175 1441913283 -0.251404 -0.241089 -0.521240 -0.779175 1441913283 -0.251404 -0.241089 -0.521240 -0.779175 1441913283 -0.251404 -0.241089 -0.521240 -0.779175 1441913283 -0.251404 -0.241089 -0.521240 -0.779175 1441913283 -0.251404 -0.241089 -0.521240 -0.779175 1441913283 -0.250732 -0.257263 -0.503479 -0.785828 1441913283 -0.250732 -0.257263 -0.503479 -0.785828 1441913283 -0.250732 -0.257263 -0.503479 -0.785828 1441913283 -0.250732 -0.257263 -0.503479 -0.785828 1441913283 -0.250732 -0.257263 -0.503479 -0.785828 1441913283 -0.250732 -0.257263 -0.503479 -0.785828 1441913283 -0.278625 -0.278015 -0.498596 -0.772400 1441913283 -0.278625 -0.278015 -0.498596 -0.772400 1441913283 -0.278625 -0.278015 -0.498596 -0.772400 1441913283 -0.278625 -0.278015 -0.498596 -0.772400 1441913283 -0.278625 -0.278015 -0.498596 -0.772400 1441913283 -0.278625 -0.278015 -0.498596 -0.772400 1441913283 -0.307983 -0.311890 -0.520081 -0.733154 1441913283 -0.307983 -0.311890 -0.520081 -0.733154 1441913284 -0.307983 -0.311890 -0.520081 -0.733154 1441913284 -0.307983 -0.311890 -0.520081 -0.733154 1441913284 -0.307983 -0.311890 -0.520081 -0.733154 1441913284 -0.320923 -0.317017 -0.523315 -0.723022 1441913284 -0.320923 -0.317017 -0.523315 -0.723022 1441913284 -0.320923 -0.317017 -0.523315 -0.723022 1441913284 -0.320923 -0.317017 -0.523315 -0.723022 1441913284 -0.320923 -0.317017 -0.523315 -0.723022 1441913284 -0.320923 -0.317017 -0.523315 -0.723022 1441913284 -0.315063 -0.294067 -0.517639 -0.739197 1441913284 -0.315063 -0.294067 -0.517639 -0.739197 1441913284 -0.315063 -0.294067 -0.517639 -0.739197 1441913284 -0.315063 -0.294067 -0.517639 -0.739197 1441913284 -0.315063 -0.294067 -0.517639 -0.739197 1441913284 -0.291260 -0.276855 -0.512390 -0.758972 1441913284 -0.291260 -0.276855 -0.512390 -0.758972 1441913284 -0.291260 -0.276855 -0.512390 -0.758972 1441913284 -0.291260 -0.276855 -0.512390 -0.758972 1441913284 -0.291260 -0.276855 -0.512390 -0.758972 1441913284 -0.291260 -0.276855 -0.512390 -0.758972 1441913284 -0.291260 -0.276855 -0.512390 -0.758972 1441913284 -0.275696 -0.260010 -0.508484 -0.773254 1441913284 -0.275696 -0.260010 -0.508484 -0.773254 1441913284 -0.275696 -0.260010 -0.508484 -0.773254 1441913284 -0.275696 -0.260010 -0.508484 -0.773254 1441913284 -0.275696 -0.260010 -0.508484 -0.773254 1441913284 -0.275696 -0.260010 -0.508484 -0.773254 1441913284 -0.265076 -0.245789 -0.501038 -0.786377 1441913284 -0.265076 -0.245789 -0.501038 -0.786377 1441913284 -0.265076 -0.245789 -0.501038 -0.786377 1441913284 -0.265076 -0.245789 -0.501038 -0.786377 1441913284 -0.265076 -0.245789 -0.501038 -0.786377 1441913284 -0.265076 -0.245789 -0.501038 -0.786377 1441913284 -0.257507 -0.236084 -0.494629 -0.795898 1441913284 -0.257507 -0.236084 -0.494629 -0.795898 1441913284 -0.257507 -0.236084 -0.494629 -0.795898 1441913284 -0.257507 -0.236084 -0.494629 -0.795898 1441913284 -0.257507 -0.236084 -0.494629 -0.795898 1441913284 -0.257507 -0.236084 -0.494629 -0.795898 1441913284 -0.252502 -0.227966 -0.488403 -0.803650 1441913284 -0.252502 -0.227966 -0.488403 -0.803650 1441913284 -0.252502 -0.227966 -0.488403 -0.803650 1441913284 -0.252502 -0.227966 -0.488403 -0.803650 1441913284 -0.252502 -0.227966 -0.488403 -0.803650 1441913284 -0.252502 -0.227966 -0.488403 -0.803650 1441913284 -0.236694 -0.226746 -0.493530 -0.805664 1441913284 -0.236694 -0.226746 -0.493530 -0.805664 1441913284 -0.236694 -0.226746 -0.493530 -0.805664 1441913284 -0.236694 -0.226746 -0.493530 -0.805664 1441913284 -0.236694 -0.226746 -0.493530 -0.805664 1441913284 -0.236694 -0.226746 -0.493530 -0.805664 1441913284 -0.236694 -0.226746 -0.493530 -0.805664 1441913284 -0.235901 -0.209961 -0.464478 -0.827454 1441913284 -0.235901 -0.209961 -0.464478 -0.827454 1441913284 -0.235901 -0.209961 -0.464478 -0.827454 1441913284 -0.235901 -0.209961 -0.464478 -0.827454 1441913284 -0.235901 -0.209961 -0.464478 -0.827454 1441913284 -0.235901 -0.209961 -0.464478 -0.827454 1441913284 -0.237976 -0.165588 -0.420898 -0.859619 1441913284 -0.237976 -0.165588 -0.420898 -0.859619 1441913284 -0.237976 -0.165588 -0.420898 -0.859619 1441913284 -0.237976 -0.165588 -0.420898 -0.859619 1441913284 -0.237976 -0.165588 -0.420898 -0.859619 1441913284 -0.237976 -0.165588 -0.420898 -0.859619 1441913284 -0.237976 -0.165588 -0.420898 -0.859619 1441913284 -0.253174 -0.119812 -0.401855 -0.871887 1441913284 -0.253174 -0.119812 -0.401855 -0.871887 1441913284 -0.253174 -0.119812 -0.401855 -0.871887 1441913284 -0.253174 -0.119812 -0.401855 -0.871887 1441913284 -0.253174 -0.119812 -0.401855 -0.871887 1441913284 -0.253174 -0.119812 -0.401855 -0.871887 1441913284 -0.246643 -0.133606 -0.506653 -0.815308 1441913284 -0.246643 -0.133606 -0.506653 -0.815308 1441913284 -0.246643 -0.133606 -0.506653 -0.815308 1441913284 -0.246643 -0.133606 -0.506653 -0.815308 1441913284 -0.246643 -0.133606 -0.506653 -0.815308 1441913284 -0.246643 -0.133606 -0.506653 -0.815308 1441913284 -0.246643 -0.133606 -0.506653 -0.815308 1441913284 -0.264832 -0.122620 -0.492004 -0.820251 1441913284 -0.264832 -0.122620 -0.492004 -0.820251 1441913284 -0.264832 -0.122620 -0.492004 -0.820251 1441913284 -0.264832 -0.122620 -0.492004 -0.820251 1441913284 -0.264832 -0.122620 -0.492004 -0.820251 1441913284 -0.264832 -0.122620 -0.492004 -0.820251 1441913284 -0.264832 -0.122620 -0.492004 -0.820251 1441913284 -0.280090 -0.115845 -0.454468 -0.837646 1441913284 -0.280090 -0.115845 -0.454468 -0.837646 1441913284 -0.280090 -0.115845 -0.454468 -0.837646 1441913284 -0.280090 -0.115845 -0.454468 -0.837646 1441913284 -0.280090 -0.115845 -0.454468 -0.837646 1441913284 -0.280090 -0.115845 -0.454468 -0.837646 1441913284 -0.268494 -0.147583 -0.484375 -0.819519 1441913284 -0.268494 -0.147583 -0.484375 -0.819519 1441913284 -0.268494 -0.147583 -0.484375 -0.819519 1441913284 -0.268494 -0.147583 -0.484375 -0.819519 1441913284 -0.268494 -0.147583 -0.484375 -0.819519 1441913284 -0.268494 -0.147583 -0.484375 -0.819519 1441913284 -0.257813 -0.173584 -0.517334 -0.797424 1441913284 -0.257813 -0.173584 -0.517334 -0.797424 1441913284 -0.257813 -0.173584 -0.517334 -0.797424 1441913284 -0.257813 -0.173584 -0.517334 -0.797424 1441913284 -0.257813 -0.173584 -0.517334 -0.797424 1441913284 -0.257813 -0.173584 -0.517334 -0.797424 1441913284 -0.252319 -0.186096 -0.518250 -0.795776 1441913284 -0.252319 -0.186096 -0.518250 -0.795776 1441913284 -0.252319 -0.186096 -0.518250 -0.795776 1441913284 -0.252319 -0.186096 -0.518250 -0.795776 1441913284 -0.252319 -0.186096 -0.518250 -0.795776 1441913284 -0.252319 -0.186096 -0.518250 -0.795776 1441913284 -0.252319 -0.186096 -0.518250 -0.795776 1441913284 -0.253418 -0.200012 -0.506653 -0.799438 1441913284 -0.253418 -0.200012 -0.506653 -0.799438 1441913284 -0.253418 -0.200012 -0.506653 -0.799438 1441913284 -0.253418 -0.200012 -0.506653 -0.799438 1441913285 -0.253418 -0.200012 -0.506653 -0.799438 1441913285 -0.253418 -0.200012 -0.506653 -0.799438 1441913285 -0.256104 -0.210999 -0.506042 -0.796204 1441913285 -0.256104 -0.210999 -0.506042 -0.796204 1441913285 -0.256104 -0.210999 -0.506042 -0.796204 1441913285 -0.256104 -0.210999 -0.506042 -0.796204 1441913285 -0.256104 -0.210999 -0.506042 -0.796204 1441913285 -0.256104 -0.210999 -0.506042 -0.796204 1441913285 -0.256104 -0.210999 -0.506042 -0.796204 1441913285 -0.254028 -0.225769 -0.518921 -0.784424 1441913285 -0.254028 -0.225769 -0.518921 -0.784424 1441913285 -0.254028 -0.225769 -0.518921 -0.784424 1441913285 -0.254028 -0.225769 -0.518921 -0.784424 1441913285 -0.254028 -0.225769 -0.518921 -0.784424 1441913285 -0.254028 -0.225769 -0.518921 -0.784424 1441913285 -0.245850 -0.238525 -0.512085 -0.787720 1441913285 -0.245850 -0.238525 -0.512085 -0.787720 1441913285 -0.245850 -0.238525 -0.512085 -0.787720 1441913285 -0.245850 -0.238525 -0.512085 -0.787720 1441913285 -0.245850 -0.238525 -0.512085 -0.787720 1441913285 -0.245850 -0.238525 -0.512085 -0.787720 1441913285 -0.261780 -0.250244 -0.500610 -0.786377 1441913285 -0.261780 -0.250244 -0.500610 -0.786377 1441913285 -0.261780 -0.250244 -0.500610 -0.786377 1441913285 -0.261780 -0.250244 -0.500610 -0.786377 1441913285 -0.261780 -0.250244 -0.500610 -0.786377 1441913285 -0.261780 -0.250244 -0.500610 -0.786377 1441913285 -0.291138 -0.276550 -0.522949 -0.751953 1441913285 -0.291138 -0.276550 -0.522949 -0.751953 1441913285 -0.291138 -0.276550 -0.522949 -0.751953 1441913285 -0.291138 -0.276550 -0.522949 -0.751953 1441913285 -0.291138 -0.276550 -0.522949 -0.751953 1441913285 -0.291138 -0.276550 -0.522949 -0.751953 1441913285 -0.302368 -0.285339 -0.551697 -0.723083 1441913285 -0.302368 -0.285339 -0.551697 -0.723083 1441913285 -0.302368 -0.285339 -0.551697 -0.723083 1441913285 -0.302368 -0.285339 -0.551697 -0.723083 1441913285 -0.302368 -0.285339 -0.551697 -0.723083 1441913285 -0.302368 -0.285339 -0.551697 -0.723083 1441913285 -0.302368 -0.285339 -0.551697 -0.723083 1441913285 -0.312561 -0.267517 -0.541382 -0.733337 1441913285 -0.312561 -0.267517 -0.541382 -0.733337 1441913285 -0.312561 -0.267517 -0.541382 -0.733337 1441913285 -0.312561 -0.267517 -0.541382 -0.733337 1441913285 -0.312561 -0.267517 -0.541382 -0.733337 1441913285 -0.312561 -0.267517 -0.541382 -0.733337 1441913285 -0.304993 -0.245605 -0.527222 -0.754211 1441913285 -0.304993 -0.245605 -0.527222 -0.754211 1441913285 -0.304993 -0.245605 -0.527222 -0.754211 1441913285 -0.304993 -0.245605 -0.527222 -0.754211 1441913285 -0.304993 -0.245605 -0.527222 -0.754211 1441913285 -0.304993 -0.245605 -0.527222 -0.754211 1441913285 -0.288391 -0.227905 -0.519897 -0.771179 1441913285 -0.288391 -0.227905 -0.519897 -0.771179 1441913285 -0.288391 -0.227905 -0.519897 -0.771179 1441913285 -0.288391 -0.227905 -0.519897 -0.771179 1441913285 -0.288391 -0.227905 -0.519897 -0.771179 1441913285 -0.288391 -0.227905 -0.519897 -0.771179 1441913285 -0.288391 -0.227905 -0.519897 -0.771179 1441913285 -0.275391 -0.215393 -0.518738 -0.780273 1441913285 -0.275391 -0.215393 -0.518738 -0.780273 1441913285 -0.275391 -0.215393 -0.518738 -0.780273 1441913285 -0.275391 -0.215393 -0.518738 -0.780273 1441913285 -0.275391 -0.215393 -0.518738 -0.780273 1441913285 -0.275391 -0.215393 -0.518738 -0.780273 1441913285 -0.270813 -0.203857 -0.514465 -0.787720 1441913285 -0.270813 -0.203857 -0.514465 -0.787720 1441913285 -0.270813 -0.203857 -0.514465 -0.787720 1441913285 -0.270813 -0.203857 -0.514465 -0.787720 1441913285 -0.270813 -0.203857 -0.514465 -0.787720 1441913285 -0.270813 -0.203857 -0.514465 -0.787720 1441913285 -0.270813 -0.203857 -0.514465 -0.787720 1441913285 -0.266113 -0.189026 -0.507263 -0.797607 1441913285 -0.266113 -0.189026 -0.507263 -0.797607 1441913285 -0.266113 -0.189026 -0.507263 -0.797607 1441913285 -0.266113 -0.189026 -0.507263 -0.797607 1441913285 -0.266113 -0.189026 -0.507263 -0.797607 1441913285 -0.254272 -0.176941 -0.514099 -0.799866 1441913285 -0.254272 -0.176941 -0.514099 -0.799866 1441913285 -0.254272 -0.176941 -0.514099 -0.799866 1441913285 -0.254272 -0.176941 -0.514099 -0.799866 1441913285 -0.254272 -0.176941 -0.514099 -0.799866 1441913285 -0.254272 -0.176941 -0.514099 -0.799866 1441913285 -0.254272 -0.176941 -0.514099 -0.799866 1441913285 -0.250183 -0.161194 -0.513550 -0.804871 1441913285 -0.250183 -0.161194 -0.513550 -0.804871 1441913285 -0.250183 -0.161194 -0.513550 -0.804871 1441913285 -0.250183 -0.161194 -0.513550 -0.804871 1441913285 -0.250183 -0.161194 -0.513550 -0.804871 1441913285 -0.250183 -0.161194 -0.513550 -0.804871 1441913285 -0.251831 -0.139832 -0.525513 -0.800598 1441913285 -0.251831 -0.139832 -0.525513 -0.800598 1441913285 -0.251831 -0.139832 -0.525513 -0.800598 1441913285 -0.251831 -0.139832 -0.525513 -0.800598 1441913285 -0.251831 -0.139832 -0.525513 -0.800598 1441913285 -0.251831 -0.139832 -0.525513 -0.800598 1441913285 -0.251831 -0.139832 -0.525513 -0.800598 1441913285 -0.252991 -0.118652 -0.530518 -0.800354 1441913285 -0.252991 -0.118652 -0.530518 -0.800354 1441913285 -0.252991 -0.118652 -0.530518 -0.800354 1441913285 -0.252991 -0.118652 -0.530518 -0.800354 1441913285 -0.252991 -0.118652 -0.530518 -0.800354 1441913285 -0.252991 -0.118652 -0.530518 -0.800354 1441913285 -0.256226 -0.091003 -0.517395 -0.811462 1441913285 -0.256226 -0.091003 -0.517395 -0.811462 1441913285 -0.256226 -0.091003 -0.517395 -0.811462 1441913285 -0.256226 -0.091003 -0.517395 -0.811462 1441913285 -0.256226 -0.091003 -0.517395 -0.811462 1441913285 -0.256226 -0.091003 -0.517395 -0.811462 1441913285 -0.266785 -0.080994 -0.517273 -0.809204 1441913285 -0.266785 -0.080994 -0.517273 -0.809204 1441913285 -0.266785 -0.080994 -0.517273 -0.809204 1441913285 -0.266785 -0.080994 -0.517273 -0.809204 1441913285 -0.266785 -0.080994 -0.517273 -0.809204 1441913286 -0.266785 -0.080994 -0.517273 -0.809204 1441913286 -0.266785 -0.080994 -0.517273 -0.809204 1441913286 -0.266602 -0.101624 -0.545227 -0.788269 1441913286 -0.266602 -0.101624 -0.545227 -0.788269 1441913286 -0.266602 -0.101624 -0.545227 -0.788269 1441913286 -0.266602 -0.101624 -0.545227 -0.788269 1441913286 -0.266602 -0.101624 -0.545227 -0.788269 1441913286 -0.266602 -0.101624 -0.545227 -0.788269 1441913286 -0.272522 -0.114136 -0.523987 -0.798889 1441913286 -0.272522 -0.114136 -0.523987 -0.798889 1441913286 -0.272522 -0.114136 -0.523987 -0.798889 1441913286 -0.272522 -0.114136 -0.523987 -0.798889 1441913286 -0.272522 -0.114136 -0.523987 -0.798889 1441913286 -0.272522 -0.114136 -0.523987 -0.798889 1441913286 -0.273499 -0.130981 -0.503784 -0.808899 1441913286 -0.273499 -0.130981 -0.503784 -0.808899 1441913286 -0.273499 -0.130981 -0.503784 -0.808899 1441913286 -0.273499 -0.130981 -0.503784 -0.808899 1441913286 -0.273499 -0.130981 -0.503784 -0.808899 1441913286 -0.273499 -0.130981 -0.503784 -0.808899 1441913286 -0.273499 -0.130981 -0.503784 -0.808899 1441913286 -0.270447 -0.156067 -0.512573 -0.799927 1441913286 -0.270447 -0.156067 -0.512573 -0.799927 1441913286 -0.270447 -0.156067 -0.512573 -0.799927 1441913286 -0.270447 -0.156067 -0.512573 -0.799927 1441913286 -0.270447 -0.156067 -0.512573 -0.799927 1441913286 -0.270447 -0.156067 -0.512573 -0.799927 1441913286 -0.267700 -0.176880 -0.525879 -0.787781 1441913286 -0.267700 -0.176880 -0.525879 -0.787781 1441913286 -0.267700 -0.176880 -0.525879 -0.787781 1441913286 -0.267700 -0.176880 -0.525879 -0.787781 1441913286 -0.267700 -0.176880 -0.525879 -0.787781 1441913286 -0.267700 -0.176880 -0.525879 -0.787781 1441913286 -0.268005 -0.192383 -0.529175 -0.781799 1441913286 -0.268005 -0.192383 -0.529175 -0.781799 1441913286 -0.268005 -0.192383 -0.529175 -0.781799 1441913286 -0.268005 -0.192383 -0.529175 -0.781799 1441913286 -0.268005 -0.192383 -0.529175 -0.781799 1441913286 -0.268005 -0.192383 -0.529175 -0.781799 1441913286 -0.279968 -0.205811 -0.520142 -0.780273 1441913286 -0.279968 -0.205811 -0.520142 -0.780273 1441913286 -0.279968 -0.205811 -0.520142 -0.780273 1441913286 -0.279968 -0.205811 -0.520142 -0.780273 1441913286 -0.279968 -0.205811 -0.520142 -0.780273 1441913286 -0.279968 -0.205811 -0.520142 -0.780273 1441913286 -0.277466 -0.224854 -0.518005 -0.777283 1441913286 -0.277466 -0.224854 -0.518005 -0.777283 1441913286 -0.277466 -0.224854 -0.518005 -0.777283 1441913286 -0.277466 -0.224854 -0.518005 -0.777283 1441913286 -0.277466 -0.224854 -0.518005 -0.777283 1441913286 -0.277466 -0.224854 -0.518005 -0.777283 1441913286 -0.264160 -0.243286 -0.508057 -0.782959 1441913286 -0.264160 -0.243286 -0.508057 -0.782959 1441913286 -0.264160 -0.243286 -0.508057 -0.782959 1441913286 -0.264160 -0.243286 -0.508057 -0.782959 1441913286 -0.264160 -0.243286 -0.508057 -0.782959 1441913286 -0.264160 -0.243286 -0.508057 -0.782959 1441913286 -0.273926 -0.262634 -0.503479 -0.776245 1441913286 -0.273926 -0.262634 -0.503479 -0.776245 1441913286 -0.273926 -0.262634 -0.503479 -0.776245 1441913286 -0.273926 -0.262634 -0.503479 -0.776245 1441913286 -0.273926 -0.262634 -0.503479 -0.776245 1441913286 -0.273926 -0.262634 -0.503479 -0.776245 1441913286 -0.298035 -0.292114 -0.516968 -0.747437 1441913286 -0.298035 -0.292114 -0.516968 -0.747437 1441913286 -0.298035 -0.292114 -0.516968 -0.747437 1441913286 -0.298035 -0.292114 -0.516968 -0.747437 1441913286 -0.298035 -0.292114 -0.516968 -0.747437 1441913286 -0.315125 -0.317200 -0.522339 -0.726196 1441913286 -0.315125 -0.317200 -0.522339 -0.726196 1441913286 -0.315125 -0.317200 -0.522339 -0.726196 1441913286 -0.315125 -0.317200 -0.522339 -0.726196 1441913286 -0.315125 -0.317200 -0.522339 -0.726196 1441913286 -0.315125 -0.317200 -0.522339 -0.726196 1441913286 -0.315125 -0.317200 -0.522339 -0.726196 1441913286 -0.315308 -0.298950 -0.520935 -0.734802 1441913286 -0.315308 -0.298950 -0.520935 -0.734802 1441913286 -0.315308 -0.298950 -0.520935 -0.734802 1441913286 -0.315308 -0.298950 -0.520935 -0.734802 1441913286 -0.315308 -0.298950 -0.520935 -0.734802 1441913286 -0.315308 -0.298950 -0.520935 -0.734802 1441913286 -0.300293 -0.281189 -0.515808 -0.751526 1441913286 -0.300293 -0.281189 -0.515808 -0.751526 1441913286 -0.300293 -0.281189 -0.515808 -0.751526 1441913286 -0.300293 -0.281189 -0.515808 -0.751526 1441913286 -0.300293 -0.281189 -0.515808 -0.751526 1441913286 -0.300293 -0.281189 -0.515808 -0.751526 1441913286 -0.300293 -0.281189 -0.515808 -0.751526 1441913286 -0.277710 -0.262146 -0.518860 -0.764893 1441913286 -0.277710 -0.262146 -0.518860 -0.764893 1441913286 -0.277710 -0.262146 -0.518860 -0.764893 1441913286 -0.277710 -0.262146 -0.518860 -0.764893 1441913286 -0.277710 -0.262146 -0.518860 -0.764893 1441913286 -0.277710 -0.262146 -0.518860 -0.764893 1441913286 
-0.591248 0.457275 -0.464478 -0.475037 1441913288 -0.591248 0.457275 -0.464478 -0.475037 1441913288 -0.591187 0.458740 -0.462280 -0.475891 1441913288 -0.591187 0.458740 -0.462280 -0.475891 1441913288 -0.591187 0.458740 -0.462280 -0.475891 1441913288 -0.591187 0.458740 -0.462280 -0.475891 1441913288 -0.591187 0.458740 -0.462280 -0.475891 1441913288 -0.591187 0.458740 -0.462280 -0.475891 1441913288 -0.591187 0.458740 -0.462280 -0.475891 1441913288 -0.588257 0.459412 -0.460022 -0.480957 1441913288 -0.588257 0.459412 -0.460022 -0.480957 1441913288 -0.588257 0.459412 -0.460022 -0.480957 1441913288 -0.588257 0.459412 -0.460022 -0.480957 1441913288 -0.588257 0.459412 -0.460022 -0.480957 1441913288 -0.588257 0.459412 -0.460022 -0.480957 1441913288 -0.584839 0.462830 -0.455811 -0.485840 1441913288 -0.584839 0.462830 -0.455811 -0.485840 1441913288 -0.584839 0.462830 -0.455811 -0.485840 1441913288 -0.584839 0.462830 -0.455811 -0.485840 1441913288 -0.584839 0.462830 -0.455811 -0.485840 1441913288 -0.584839 0.462830 -0.455811 -0.485840 1441913288 -0.584839 0.462830 -0.455811 -0.485840 1441913288 -0.585938 0.463318 -0.454590 -0.485229 1441913289 -0.585938 0.463318 -0.454590 -0.485229 1441913289 -0.585938 0.463318 -0.454590 -0.485229 1441913289 -0.585938 0.463318 -0.454590 -0.485229 1441913289 -0.585938 0.463318 -0.454590 -0.485229 1441913289 -0.589417 0.459595 -0.458008 -0.481262 1441913289 -0.589417 0.459595 -0.458008 -0.481262 1441913289 -0.589417 0.459595 -0.458008 -0.481262 1441913289 -0.589417 0.459595 -0.458008 -0.481262 1441913289 -0.589417 0.459595 -0.458008 -0.481262 1441913289 -0.589417 0.459595 -0.458008 -0.481262 1441913289 -0.589417 0.459595 -0.458008 -0.481262 1441913289 -0.591797 0.455688 -0.462158 -0.478088 1441913289 -0.591797 0.455688 -0.462158 -0.478088 1441913289 -0.591797 0.455688 -0.462158 -0.478088 1441913289 -0.591797 0.455688 -0.462158 -0.478088 1441913289 -0.591797 0.455688 -0.462158 -0.478088 1441913289 -0.591797 0.455688 -0.462158 -0.478088 1441913289 -0.592773 0.453491 -0.464233 -0.476990 1441913289 -0.592773 0.453491 -0.464233 -0.476990 1441913289 -0.592773 0.453491 -0.464233 -0.476990 1441913289 -0.592773 0.453491 -0.464233 -0.476990 1441913289 -0.592773 0.453491 -0.464233 -0.476990 1441913289 -0.593445 0.450745 -0.465332 -0.477600 1441913289 -0.593445 0.450745 -0.465332 -0.477600 1441913289 -0.593445 0.450745 -0.465332 -0.477600 1441913289 -0.593445 0.450745 -0.465332 -0.477600 1441913289 -0.593445 0.450745 -0.465332 -0.477600 1441913289 -0.593445 0.450745 -0.465332 -0.477600 1441913289 -0.593445 0.450745 -0.465332 -0.477600 1441913289 -0.591614 0.448853 -0.465393 -0.481628 1441913289 -0.591614 0.448853 -0.465393 -0.481628 1441913289 -0.591614 0.448853 -0.465393 -0.481628 1441913289 -0.591614 0.448853 -0.465393 -0.481628 1441913289 -0.591614 0.448853 -0.465393 -0.481628 1441913289 -0.591614 0.448853 -0.465393 -0.481628 1441913289 -0.588013 0.447449 -0.464966 -0.487793 1441913289 -0.588013 0.447449 -0.464966 -0.487793 1441913289 -0.588013 0.447449 -0.464966 -0.487793 1441913289 -0.588013 0.447449 -0.464966 -0.487793 1441913289 -0.588013 0.447449 -0.464966 -0.487793 1441913289 -0.588013 0.447449 -0.464966 -0.487793 1441913289 -0.584778 0.445129 -0.465210 -0.493469 1441913289 -0.584778 0.445129 -0.465210 -0.493469 1441913289 -0.584778 0.445129 -0.465210 -0.493469 1441913289 -0.584778 0.445129 -0.465210 -0.493469 1441913289 -0.584778 0.445129 -0.465210 -0.493469 1441913289 -0.584778 0.445129 -0.465210 -0.493469 1441913289 -0.585083 0.439331 -0.469055 -0.494690 1441913289 -0.585083 0.439331 -0.469055 -0.494690 1441913289 -0.585083 0.439331 -0.469055 -0.494690 1441913289 -0.585083 0.439331 -0.469055 -0.494690 1441913289 -0.585083 0.439331 -0.469055 -0.494690 1441913289 -0.585083 0.439331 -0.469055 -0.494690 1441913289 -0.585083 0.439331 -0.469055 -0.494690 1441913289 -0.589233 0.431519 -0.474670 -0.491211 1441913289 -0.589233 0.431519 -0.474670 -0.491211 1441913289 -0.589233 0.431519 -0.474670 -0.491211 1441913289 -0.589233 0.431519 -0.474670 -0.491211 1441913289 -0.589233 0.431519 -0.474670 -0.491211 1441913289 -0.589233 0.431519 -0.474670 -0.491211 1441913289 -0.589417 0.431152 -0.473633 -0.492371 1441913289 -0.589417 0.431152 -0.473633 -0.492371 1441913289 -0.589417 0.431152 -0.473633 -0.492371 1441913289 -0.589417 0.431152 -0.473633 -0.492371 1441913289 -0.589417 0.431152 -0.473633 -0.492371 1441913289 -0.589417 0.431152 -0.473633 -0.492371 1441913289 -0.589417 0.431152 -0.473633 -0.492371 1441913289 -0.584839 0.438354 -0.464294 -0.500366 1441913289 -0.584839 0.438354 -0.464294 -0.500366 1441913289 -0.584839 0.438354 -0.464294 -0.500366 1441913289 -0.584839 0.438354 -0.464294 -0.500366 1441913289 -0.584839 0.438354 -0.464294 -0.500366 1441913289 -0.584839 0.438354 -0.464294 -0.500366 1441913289 -0.580688 0.442932 -0.458130 -0.506714 1441913289 -0.580688 0.442932 -0.458130 -0.506714 1441913289 -0.580688 0.442932 -0.458130 -0.506714 1441913289 -0.580688 0.442932 -0.458130 -0.506714 1441913289 -0.580688 0.442932 -0.458130 -0.506714 1441913289 -0.580688 0.442932 -0.458130 -0.506714 1441913289 -0.580688 0.442932 -0.458130 -0.506714 1441913289 -0.580139 0.444214 -0.455444 -0.508667 1441913289 -0.580139 0.444214 -0.455444 -0.508667 1441913289 -0.580139 0.444214 -0.455444 -0.508667 1441913289 -0.580139 0.444214 -0.455444 -0.508667 1441913289 -0.580139 0.444214 -0.455444 -0.508667 1441913289 -0.580139 0.444214 -0.455444 -0.508667 1441913289 -0.581970 0.444763 -0.452515 -0.508789 1441913289 -0.581970 0.444763 -0.452515 -0.508789 1441913289 -0.581970 0.444763 -0.452515 -0.508789 1441913289 -0.581970 0.444763 -0.452515 -0.508789 1441913289 -0.581970 0.444763 -0.452515 -0.508789 1441913289 -0.581970 0.444763 -0.452515 -0.508789 1441913289 -0.583862 0.446167 -0.448547 -0.508789 1441913289 -0.583862 0.446167 -0.448547 -0.508789 1441913289 -0.583862 0.446167 -0.448547 -0.508789 1441913289 -0.583862 0.446167 -0.448547 -0.508789 1441913289 -0.583862 0.446167 -0.448547 -0.508789 1441913289 -0.583862 0.446167 -0.448547 -0.508789 1441913289 -0.584717 0.448059 -0.445679 -0.508667 1441913289 -0.584717 0.448059 -0.445679 -0.508667 1441913289 -0.584717 0.448059 -0.445679 -0.508667 1441913289 -0.584717 0.448059 -0.445679 -0.508667 1441913289 -0.584717 0.448059 -0.445679 -0.508667 1441913289 -0.584717 0.448059 -0.445679 -0.508667 1441913289 -0.582947 0.453247 -0.441772 -0.509521 1441913289 -0.582947 0.453247 -0.441772 -0.509521 1441913289 -0.582947 0.453247 -0.441772 -0.509521 1441913289 -0.582947 0.453247 -0.441772 -0.509521 1441913289 -0.582947 0.453247 -0.441772 -0.509521 1441913289 -0.582947 0.453247 -0.441772 -0.509521 1441913289 -0.578674 0.460449 -0.437073 -0.511963 1441913289 -0.578674 0.460449 -0.437073 -0.511963 1441913289 -0.578674 0.460449 -0.437073 -0.511963 1441913290 -0.578674 0.460449 -0.437073 -0.511963 1441913290 -0.578674 0.460449 -0.437073 -0.511963 1441913290 -0.578674 0.460449 -0.437073 -0.511963 1441913290 -0.572388 0.468994 -0.432068 -0.515564 1441913290 -0.572388 0.468994 -0.432068 -0.515564 1441913290 -0.572388 0.468994 -0.432068 -0.515564 1441913290 -0.572388 0.468994 -0.432068 -0.515564 1441913290 -0.572388 0.468994 -0.432068 -0.515564 1441913290 -0.572388 0.468994 -0.432068 -0.515564 1441913290 -0.572388 0.468994 -0.432068 -0.515564 1441913290 -0.570740 0.469971 -0.432312 -0.516357 1441913290 -0.570740 0.469971 -0.432312 -0.516357 1441913290 -0.570740 0.469971 -0.432312 -0.516357 1441913290 -0.570740 0.469971 -0.432312 -0.516357 1441913290 -0.570740 0.469971 -0.432312 -0.516357 1441913290 -0.570740 0.469971 -0.432312 -0.516357 1441913290 -0.572388 0.465332 -0.434326 -0.516968 1441913290 -0.572388 0.465332 -0.434326 -0.516968 1441913290 -0.572388 0.465332 -0.434326 -0.516968 1441913290 -0.572388 0.465332 -0.434326 -0.516968 1441913290 -0.572388 0.465332 -0.434326 -0.516968 1441913290 -0.573364 0.463623 -0.429382 -0.521545 1441913290 -0.573364 0.463623 -0.429382 -0.521545 1441913290 -0.573364 0.463623 -0.429382 -0.521545 1441913290 -0.573364 0.463623 -0.429382 -0.521545 1441913290 -0.573364 0.463623 -0.429382 -0.521545 1441913290 -0.573364 0.463623 -0.429382 -0.521545 1441913290 -0.572937 0.464539 -0.422729 -0.526611 1441913290 -0.572937 0.464539 -0.422729 -0.526611 1441913290 -0.572937 0.464539 -0.422729 -0.526611 1441913290 -0.572937 0.464539 -0.422729 -0.526611 1441913290 -0.572937 0.464539 -0.422729 -0.526611 1441913290 -0.572937 0.464539 -0.422729 -0.526611 1441913290 -0.572937 0.464539 -0.422729 -0.526611 1441913290 -0.572388 0.463196 -0.423462 -0.527771 1441913290 -0.572388 0.463196 -0.423462 -0.527771 1441913290 -0.572388 0.463196 -0.423462 -0.527771 1441913290 -0.572388 0.463196 -0.423462 -0.527771 1441913290 -0.572388 0.463196 -0.423462 -0.527771 1441913290 -0.572388 0.463196 -0.423462 -0.527771 1441913290 -0.571655 0.460144 -0.431458 -0.524780 1441913290 -0.571655 0.460144 -0.431458 -0.524780 1441913290 -0.571655 0.460144 -0.431458 -0.524780 1441913290 -0.571655 0.460144 -0.431458 -0.524780 1441913290 -0.571655 0.460144 -0.431458 -0.524780 1441913290 -0.571655 0.460144 -0.431458 -0.524780 1441913290 -0.572144 0.456665 -0.440247 -0.520020 1441913290 -0.572144 0.456665 -0.440247 -0.520020 1441913290 -0.572144 0.456665 -0.440247 -0.520020 1441913290 -0.572144 0.456665 -0.440247 -0.520020 1441913290 -0.572144 0.456665 -0.440247 -0.520020 1441913290 -0.572144 0.456665 -0.440247 -0.520020 1441913290 -0.575684 0.452332 -0.448853 -0.512451 1441913290 -0.575684 0.452332 -0.448853 -0.512451 1441913290 -0.575684 0.452332 -0.448853 -0.512451 1441913290 -0.575684 0.452332 -0.448853 -0.512451 1441913290 -0.575684 0.452332 -0.448853 -0.512451 1441913290 -0.575684 0.452332 -0.448853 -0.512451 1441913290 -0.575684 0.452332 -0.448853 -0.512451 1441913290 -0.579712 0.447327 -0.459167 -0.502991 1441913290 -0.579712 0.447327 -0.459167 -0.502991 1441913290 -0.579712 0.447327 -0.459167 -0.502991 1441913290 -0.579712 0.447327 -0.459167 -0.502991 1441913290 -0.579712 0.447327 -0.459167 -0.502991 1441913290 -0.583496 0.440125 -0.472351 -0.492737 1441913290 -0.583496 0.440125 -0.472351 -0.492737 1441913290 -0.583496 0.440125 -0.472351 -0.492737 1441913290 -0.583496 0.440125 -0.472351 -0.492737 1441913290 -0.583496 0.440125 -0.472351 -0.492737 1441913290 -0.583496 0.440125 -0.472351 -0.492737 1441913290 -0.588379 0.428955 -0.484863 -0.484558 1441913290 -0.588379 0.428955 -0.484863 -0.484558 1441913290 -0.588379 0.428955 -0.484863 -0.484558 1441913290 -0.588379 0.428955 -0.484863 -0.484558 1441913290 -0.588379 0.428955 -0.484863 -0.484558 1441913290 -0.588379 0.428955 -0.484863 -0.484558 1441913290 -0.592224 0.421997 -0.489624 -0.481201 1441913290 -0.592224 0.421997 -0.489624 -0.481201 1441913290 -0.592224 0.421997 -0.489624 -0.481201 1441913290 -0.592224 0.421997 -0.489624 -0.481201 1441913290 -0.592224 0.421997 -0.489624 -0.481201 1441913290 -0.592224 0.421997 -0.489624 -0.481201 1441913290 -0.597839 0.420654 -0.488220 -0.476807 1441913290 -0.597839 0.420654 -0.488220 -0.476807 1441913290 -0.597839 0.420654 -0.488220 -0.476807 1441913290 -0.597839 0.420654 -0.488220 -0.476807 1441913290 -0.597839 0.420654 -0.488220 -0.476807 1441913290 -0.597839 0.420654 -0.488220 -0.476807 1441913290 -0.597839 0.420654 -0.488220 -0.476807 1441913290 -0.601685 0.425720 -0.480103 -0.475647 1441913290 -0.601685 0.425720 -0.480103 -0.475647 1441913290 -0.601685 0.425720 -0.480103 -0.475647 1441913290 -0.601685 0.425720 -0.480103 -0.475647 1441913290 -0.601685 0.425720 -0.480103 -0.475647 1441913290 -0.601685 0.425720 -0.480103 -0.475647 1441913290 -0.599365 0.436218 -0.467773 -0.481445 1441913290 -0.599365 0.436218 -0.467773 -0.481445 1441913290 -0.599365 0.436218 -0.467773 -0.481445 1441913290 -0.599365 0.436218 -0.467773 -0.481445 1441913290 -0.599365 0.436218 -0.467773 -0.481445 1441913290 -0.599365 0.436218 -0.467773 -0.481445 1441913290 -0.599365 0.436218 -0.467773 -0.481445 1441913290 -0.596802 0.440796 -0.460815 -0.487122 1441913290 -0.596802 0.440796 -0.460815 -0.487122 1441913290 -0.596802 0.440796 -0.460815 -0.487122 1441913290 -0.596802 0.440796 -0.460815 -0.487122 1441913290 -0.596802 0.440796 -0.460815 -0.487122 1441913290 -0.596802 0.440796 -0.460815 -0.487122 1441913290 -0.592957 0.444092 -0.455627 -0.493591 1441913290 -0.592957 0.444092 -0.455627 -0.493591 1441913290 -0.592957 0.444092 -0.455627 -0.493591 1441913290 -0.592957 0.444092 -0.455627 -0.493591 1441913291 -0.592957 0.444092 -0.455627 -0.493591 1441913291 -0.592957 0.444092 -0.455627 -0.493591 1441913291 -0.588379 0.451294 -0.447083 -0.500305 1441913291 -0.588379 0.451294 -0.447083 -0.500305 1441913291 -0.588379 0.451294 -0.447083 -0.500305 1441913291 -0.588379 0.451294 -0.447083 -0.500305 1441913291 -0.588379 0.451294 -0.447083 -0.500305 1441913291 -0.584595 0.457825 -0.439209 -0.505798 1441913291 -0.584595 0.457825 -0.439209 -0.505798 1441913291 -0.584595 0.457825 -0.439209 -0.505798 1441913291 -0.584595 0.457825 -0.439209 -0.505798 1441913291 -0.584595 0.457825 -0.439209 -0.505798 1441913291 -0.584595 0.457825 -0.439209 -0.505798 1441913291 -0.582336 0.458679 -0.437317 -0.509216 1441913291 -0.582336 0.458679 -0.437317 -0.509216 1441913291 -0.582336 0.458679 -0.437317 -0.509216 1441913291 -0.582336 0.458679 -0.437317 -0.509216 1441913291 -0.582336 0.458679 -0.437317 -0.509216 1441913291 -0.579224 0.457581 -0.439270 -0.512024 1441913291 -0.579224 0.457581 -0.439270 -0.512024 1441913291 -0.579224 0.457581 -0.439270 -0.512024 1441913291 -0.579224 0.457581 -0.439270 -0.512024 1441913291 -0.579224 0.457581 -0.439270 -0.512024 1441913291 -0.579224 0.457581 -0.439270 -0.512024 1441913291 -0.579224 0.457581 -0.439270 -0.512024 1441913291 -0.578186 0.452332 -0.438477 -0.518555 1441913291 -0.578186 0.452332 -0.438477 -0.518555 1441913291 -0.578186 0.452332 -0.438477 -0.518555 1441913291 -0.578186 0.452332 -0.438477 -0.518555 1441913291 -0.578186 0.452332 -0.438477 -0.518555 1441913291 -0.578186 0.452332 -0.438477 -0.518555 1441913291 -0.576599 0.448303 -0.433716 -0.527710 1441913291 -0.576599 0.448303 -0.433716 -0.527710 1441913291 -0.576599 0.448303 -0.433716 -0.527710 1441913291 -0.576599 0.448303 -0.433716 -0.527710 1441913291 -0.576599 0.448303 -0.433716 -0.527710 1441913291 -0.576599 0.448303 -0.433716 -0.527710 1441913291 -0.571167 0.451843 -0.425598 -0.537231 1441913291 -0.571167 0.451843 -0.425598 -0.537231 1441913291 -0.571167 0.451843 -0.425598 -0.537231 1441913291 -0.571167 0.451843 -0.425598 -0.537231 1441913291 -0.571167 0.451843 -0.425598 -0.537231 1441913291 -0.571167 0.451843 -0.425598 -0.537231 1441913291 -0.567322 0.453735 -0.419006 -0.544800 1441913291 -0.567322 0.453735 -0.419006 -0.544800 1441913291 -0.567322 0.453735 -0.419006 -0.544800 1441913291 -0.567322 0.453735 -0.419006 -0.544800 1441913291 -0.567322 0.453735 -0.419006 -0.544800 1441913291 -0.567322 0.453735 -0.419006 -0.544800 1441913291 -0.567200 0.451233 -0.418335 -0.547485 1441913291 -0.567200 0.451233 -0.418335 -0.547485 1441913291 -0.567200 0.451233 -0.418335 -0.547485 1441913291 -0.567200 0.451233 -0.418335 -0.547485 1441913291 -0.566589 0.449219 -0.419983 -0.548523 1441913291 -0.566589 0.449219 -0.419983 -0.548523 1441913291 -0.566589 0.449219 -0.419983 -0.548523 1441913291 -0.566589 0.449219 -0.419983 -0.548523 1441913291 -0.566589 0.449219 -0.419983 -0.548523 1441913291 -0.566589 0.449219 -0.419983 -0.548523 1441913291 -0.565735 0.445862 -0.427124 -0.546631 1441913291 -0.565735 0.445862 -0.427124 -0.546631 1441913291 -0.565735 0.445862 -0.427124 -0.546631 1441913291 -0.565735 0.445862 -0.427124 -0.546631 1441913291 -0.565735 0.445862 -0.427124 -0.546631 1441913291 -0.565735 0.445862 -0.427124 -0.546631 1441913291 -0.565735 0.445862 -0.427124 -0.546631 1441913291 -0.565613 0.440491 -0.439819 -0.541016 1441913291 -0.565613 0.440491 -0.439819 -0.541016 1441913291 -0.565613 0.440491 -0.439819 -0.541016 1441913291 -0.565613 0.440491 -0.439819 -0.541016 1441913291 -0.565613 0.440491 -0.439819 -0.541016 1441913291 -0.570129 0.432922 -0.454468 -0.530212 1441913291 -0.570129 0.432922 -0.454468 -0.530212 1441913291 -0.570129 0.432922 -0.454468 -0.530212 1441913291 -0.570129 0.432922 -0.454468 -0.530212 1441913291 -0.570129 0.432922 -0.454468 -0.530212 1441913291 -0.570129 0.432922 -0.454468 -0.530212 1441913291 -0.570129 0.432922 -0.454468 -0.530212 1441913291 -0.575439 0.428406 -0.465820 -0.518127 1441913291 -0.575439 0.428406 -0.465820 -0.518127 1441913291 -0.575439 0.428406 -0.465820 -0.518127 1441913291 -0.575439 0.428406 -0.465820 -0.518127 1441913291 -0.575439 0.428406 -0.465820 -0.518127 1441913291 -0.575439 0.428406 -0.465820 -0.518127 1441913291 -0.579895 0.427917 -0.476074 -0.504028 1441913291 -0.579895 0.427917 -0.476074 -0.504028 1441913291 -0.579895 0.427917 -0.476074 -0.504028 1441913291 -0.579895 0.427917 -0.476074 -0.504028 1441913291 -0.579895 0.427917 -0.476074 -0.504028 1441913291 -0.588135 0.417664 -0.494507 -0.484985 1441913291 -0.588135 0.417664 -0.494507 -0.484985 1441913291 -0.588135 0.417664 -0.494507 -0.484985 1441913291 -0.588135 0.417664 -0.494507 -0.484985 1441913291 -0.588135 0.417664 -0.494507 -0.484985 1441913291 -0.588135 0.417664 -0.494507 -0.484985 1441913291 -0.593262 0.406677 -0.510376 -0.471497 1441913291 -0.593262 0.406677 -0.510376 -0.471497 1441913291 -0.593262 0.406677 -0.510376 -0.471497 1441913291 -0.593262 0.406677 -0.510376 -0.471497 1441913291 -0.593262 0.406677 -0.510376 -0.471497 1441913291 -0.593262 0.406677 -0.510376 -0.471497 1441913291 -0.593262 0.406677 -0.510376 -0.471497 1441913291 -0.597900 0.391785 -0.523743 -0.463440 1441913291 -0.597900 0.391785 -0.523743 -0.463440 1441913291 -0.597900 0.391785 -0.523743 -0.463440 1441913291 -0.597900 0.391785 -0.523743 -0.463440 1441913291 -0.597900 0.391785 -0.523743 -0.463440 1441913292 -0.597900 0.391785 -0.523743 -0.463440 1441913292 -0.604553 0.378601 -0.533691 -0.454285 1441913292 -0.604553 0.378601 -0.533691 -0.454285 1441913292 -0.604553 0.378601 -0.533691 -0.454285 1441913292 -0.604553 0.378601 -0.533691 -0.454285 1441913292 -0.604553 0.378601 -0.533691 -0.454285 1441913292 -0.604553 0.378601 -0.533691 -0.454285 1441913292 -0.608826 0.382446 -0.524780 -0.455811 1441913292 -0.608826 0.382446 -0.524780 -0.455811 1441913292 -0.608826 0.382446 -0.524780 -0.455811 1441913292 -0.608826 0.382446 -0.524780 -0.455811 1441913292 -0.608826 0.382446 -0.524780 -0.455811 1441913292 -0.608826 0.382446 -0.524780 -0.455811 1441913292 -0.605530 0.400635 -0.503540 -0.468323 1441913292 -0.605530 0.400635 -0.503540 -0.468323 1441913292 -0.605530 0.400635 -0.503540 -0.468323 1441913292 -0.605530 0.400635 -0.503540 -0.468323 1441913292 -0.605530 0.400635 -0.503540 -0.468323 1441913292 -0.605530 0.400635 -0.503540 -0.468323 1441913292 -0.605530 0.400635 -0.503540 -0.468323 1441913292 -0.601990 0.414246 -0.488403 -0.477051 1441913292 -0.601990 0.414246 -0.488403 -0.477051 1441913292 -0.601990 0.414246 -0.488403 -0.477051 1441913292 -0.601990 0.414246 -0.488403 -0.477051 1441913292 -0.601990 0.414246 -0.488403 -0.477051 1441913292 -0.601990 0.414246 -0.488403 -0.477051 1441913292 -0.600159 0.419006 -0.485291 -0.478333 1441913292 -0.600159 0.419006 -0.485291 -0.478333 1441913292 -0.600159 0.419006 -0.485291 -0.478333 1441913292 -0.600159 0.419006 -0.485291 -0.478333 1441913292 -0.600159 0.419006 -0.485291 -0.478333 1441913292 -0.600159 0.419006 -0.485291 -0.478333 1441913292 -0.597839 0.424561 -0.483093 -0.478577 1441913292 -0.597839 0.424561 -0.483093 -0.478577 1441913292 -0.597839 0.424561 -0.483093 -0.478577 1441913292 -0.597839 0.424561 -0.483093 -0.478577 1441913292 -0.595337 0.432556 -0.477417 -0.480286 1441913292 -0.595337 0.432556 -0.477417 -0.480286 1441913292 -0.595337 0.432556 -0.477417 -0.480286 1441913292 -0.595337 0.432556 -0.477417 -0.480286 1441913292 -0.595337 0.432556 -0.477417 -0.480286 1441913292 -0.591980 0.438782 -0.471802 -0.484314 1441913292 -0.591980 0.438782 -0.471802 -0.484314 1441913292 -0.591980 0.438782 -0.471802 -0.484314 1441913292 -0.591980 0.438782 -0.471802 -0.484314 1441913292 -0.591980 0.438782 -0.471802 -0.484314 1441913292 -0.591980 0.438782 -0.471802 -0.484314 1441913292 -0.591980 0.438782 -0.471802 -0.484314 1441913292 -0.586853 0.442200 -0.468445 -0.490601 1441913292 -0.586853 0.442200 -0.468445 -0.490601 1441913292 -0.586853 0.442200 -0.468445 -0.490601 1441913292 -0.586853 0.442200 -0.468445 -0.490601 1441913292 -0.586853 0.442200 -0.468445 -0.490601 1441913292 -0.586853 0.442200 -0.468445 -0.490601 1441913292 -0.580261 0.445984 -0.464600 -0.498657 1441913292 -0.580261 0.445984 -0.464600 -0.498657 1441913292 -0.580261 0.445984 -0.464600 -0.498657 1441913292 -0.580261 0.445984 -0.464600 -0.498657 1441913292 -0.580261 0.445984 -0.464600 -0.498657 1441913292 -0.580261 0.445984 -0.464600 -0.498657 1441913292 -0.573181 0.449524 -0.462585 -0.505432 1441913292 -0.573181 0.449524 -0.462585 -0.505432 1441913292 -0.573181 0.449524 -0.462585 -0.505432 1441913292 -0.573181 0.449524 -0.462585 -0.505432 1441913292 -0.573181 0.449524 -0.462585 -0.505432 1441913292 -0.573181 0.449524 -0.462585 -0.505432 1441913292 -0.567383 0.450989 -0.461182 -0.511902 1441913292 -0.567383 0.450989 -0.461182 -0.511902 1441913292 -0.567383 0.450989 -0.461182 -0.511902 1441913292 -0.567383 0.450989 -0.461182 -0.511902 1441913292 -0.567383 0.450989 -0.461182 -0.511902 1441913292 -0.567383 0.450989 -0.461182 -0.511902 1441913292 -0.567383 0.450989 -0.461182 -0.511902 1441913292 -0.563232 0.455627 -0.452515 -0.520020 1441913292 -0.563232 0.455627 -0.452515 -0.520020 1441913292 -0.563232 0.455627 -0.452515 -0.520020 1441913292 -0.563232 0.455627 -0.452515 -0.520020 1441913292 -0.563232 0.455627 -0.452515 -0.520020 1441913292 -0.563232 0.455627 -0.452515 -0.520020 1441913292 -0.563049 0.458313 -0.445313 -0.524048 1441913292 -0.563049 0.458313 -0.445313 -0.524048 1441913292 -0.563049 0.458313 -0.445313 -0.524048 1441913292 -0.563049 0.458313 -0.445313 -0.524048 1441913292 -0.563049 0.458313 -0.445313 -0.524048 1441913292 -0.563049 0.458313 -0.445313 -0.524048 1441913292 -0.564331 0.453857 -0.450806 -0.521912 1441913292 -0.564331 0.453857 -0.450806 -0.521912 1441913292 -0.564331 0.453857 -0.450806 -0.521912 1441913292 -0.564331 0.453857 -0.450806 -0.521912 1441913292 -0.564331 0.453857 -0.450806 -0.521912 1441913292 -0.564331 0.453857 -0.450806 -0.521912 1441913292 -0.562927 0.448181 -0.459290 -0.520935 1441913292 -0.562927 0.448181 -0.459290 -0.520935 1441913292 -0.562927 0.448181 -0.459290 -0.520935 1441913292 -0.562927 0.448181 -0.459290 -0.520935 1441913292 -0.562927 0.448181 -0.459290 -0.520935 1441913292 -0.560181 0.446106 -0.462646 -0.522644 1441913292 -0.560181 0.446106 -0.462646 -0.522644 1441913292 -0.560181 0.446106 -0.462646 -0.522644 1441913292 -0.560181 0.446106 -0.462646 -0.522644 1441913292 -0.560181 0.446106 -0.462646 -0.522644 1441913292 -0.560181 0.446106 -0.462646 -0.522644 1441913292 -0.560547 0.446045 -0.461792 -0.523071 1441913292 -0.560547 0.446045 -0.461792 -0.523071 1441913292 -0.560547 0.446045 -0.461792 -0.523071 1441913292 -0.560547 0.446045 -0.461792 -0.523071 1441913292 -0.560547 0.446045 -0.461792 -0.523071 1441913292 -0.560547 0.446045 -0.461792 -0.523071 1441913293 -0.565735 0.441345 -0.465332 -0.518311 1441913293 -0.565735 0.441345 -0.465332 -0.518311 1441913293 -0.565735 0.441345 -0.465332 -0.518311 1441913293 -0.565735 0.441345 -0.465332 -0.518311 1441913293 -0.565735 0.441345 -0.465332 -0.518311 1441913293 -0.565735 0.441345 -0.465332 -0.518311 1441913293 -0.565735 0.441345 -0.465332 -0.518311 1441913293 -0.572327 0.434570 -0.474426 -0.508484 1441913293 -0.572327 0.434570 -0.474426 -0.508484 1441913293 -0.572327 0.434570 -0.474426 -0.508484 1441913293 -0.572327 0.434570 -0.474426 -0.508484 1441913293 -0.572327 0.434570 -0.474426 -0.508484 1441913293 -0.572327 0.434570 -0.474426 -0.508484 1441913293 -0.577393 0.430664 -0.486206 -0.494751 1441913293 -0.577393 0.430664 -0.486206 -0.494751 1441913293 -0.577393 0.430664 -0.486206 -0.494751 1441913293 -0.577393 0.430664 -0.486206 -0.494751 1441913293 -0.577393 0.430664 -0.486206 -0.494751 1441913293 -0.577393 0.430664 -0.486206 -0.494751 1441913293 -0.577393 0.430664 -0.486206 -0.494751 1441913293 -0.582458 0.429626 -0.496338 -0.479492 1441913293 -0.582458 0.429626 -0.496338 -0.479492 1441913293 -0.582458 0.429626 -0.496338 -0.479492 1441913293 -0.582458 0.429626 -0.496338 -0.479492 1441913293 -0.582458 0.429626 -0.496338 -0.479492 1441913293 -0.582458 0.429626 -0.496338 -0.479492 1441913293 -0.589050 0.428284 -0.502808 -0.465698 1441913293 -0.589050 0.428284 -0.502808 -0.465698 1441913293 -0.589050 0.428284 -0.502808 -0.465698 1441913293 -0.589050 0.428284 -0.502808 -0.465698 1441913293 -0.589050 0.428284 -0.502808 -0.465698 1441913293 -0.589050 0.428284 -0.502808 -0.465698 1441913293 -0.592590 0.429138 -0.503052 -0.460144 1441913293 -0.592590 0.429138 -0.503052 -0.460144 1441913293 -0.592590 0.429138 -0.503052 -0.460144 1441913293 -0.592590 0.429138 -0.503052 -0.460144 1441913293 -0.592590 0.429138 -0.503052 -0.460144 1441913293 -0.592590 0.429138 -0.503052 -0.460144 1441913293 -0.598511 0.422668 -0.507690 -0.453308 1441913293 -0.598511 0.422668 -0.507690 -0.453308 1441913293 -0.598511 0.422668 -0.507690 -0.453308 1441913293 -0.598511 0.422668 -0.507690 -0.453308 1441913293 -0.598511 0.422668 -0.507690 -0.453308 1441913293 -0.598511 0.422668 -0.507690 -0.453308 1441913293 -0.605774 0.411926 -0.511230 -0.449585 1441913293 -0.605774 0.411926 -0.511230 -0.449585 1441913293 -0.605774 0.411926 -0.511230 -0.449585 1441913293 -0.605774 0.411926 -0.511230 -0.449585 1441913293 -0.605774 0.411926 -0.511230 -0.449585 1441913293 -0.605774 0.411926 -0.511230 -0.449585 1441913293 -0.605774 0.411926 -0.511230 -0.449585 1441913293 -0.602844 0.420837 -0.499878 -0.457886 1441913293 -0.602844 0.420837 -0.499878 -0.457886 1441913293 -0.602844 0.420837 -0.499878 -0.457886 1441913293 -0.602844 0.420837 -0.499878 -0.457886 1441913293 -0.602844 0.420837 -0.499878 -0.457886 1441913293 -0.602844 0.420837 -0.499878 -0.457886 1441913293 -0.599182 0.431763 -0.489075 -0.464111 1441913293 -0.599182 0.431763 -0.489075 -0.464111 1441913293 -0.599182 0.431763 -0.489075 -0.464111 1441913293 -0.599182 0.431763 -0.489075 -0.464111 1441913293 -0.599182 0.431763 -0.489075 -0.464111 1441913293 -0.599182 0.431763 -0.489075 -0.464111 1441913293 -0.595764 0.435242 -0.485107 -0.469360 1441913293 -0.595764 0.435242 -0.485107 -0.469360 1441913293 -0.595764 0.435242 -0.485107 -0.469360 1441913293 -0.595764 0.435242 -0.485107 -0.469360 1441913293 -0.595764 0.435242 -0.485107 -0.469360 1441913293 -0.595764 0.435242 -0.485107 -0.469360 1441913293 -0.591553 0.437439 -0.481873 -0.476013 1441913293 -0.591553 0.437439 -0.481873 -0.476013 1441913293 -0.591553 0.437439 -0.481873 -0.476013 1441913293 -0.591553 0.437439 -0.481873 -0.476013 1441913293 -0.591553 0.437439 -0.481873 -0.476013 1441913293 -0.591553 0.437439 -0.481873 -0.476013 1441913293 -0.586853 0.442932 -0.474365 -0.484192 1441913293 -0.586853 0.442932 -0.474365 -0.484192 1441913293 -0.586853 0.442932 -0.474365 -0.484192 1441913293 -0.586853 0.442932 -0.474365 -0.484192 1441913293 -0.586853 0.442932 -0.474365 -0.484192 1441913293 -0.586853 0.442932 -0.474365 -0.484192 1441913293 -0.586853 0.442932 -0.474365 -0.484192 1441913293 -0.582153 0.448669 -0.466187 -0.492493 1441913293 -0.582153 0.448669 -0.466187 -0.492493 1441913293 -0.582153 0.448669 -0.466187 -0.492493 1441913293 -0.582153 0.448669 -0.466187 -0.492493 1441913293 -0.582153 0.448669 -0.466187 -0.492493 1441913293 -0.582153 0.448669 -0.466187 -0.492493 1441913293 -0.577332 0.452087 -0.461060 -0.499817 1441913293 -0.577332 0.452087 -0.461060 -0.499817 1441913293 -0.577332 0.452087 -0.461060 -0.499817 1441913293 -0.577332 0.452087 -0.461060 -0.499817 1441913293 -0.577332 0.452087 -0.461060 -0.499817 1441913293 -0.577332 0.452087 -0.461060 -0.499817 1441913293 -0.570923 0.455322 -0.457703 -0.507202 1441913293 -0.570923 0.455322 -0.457703 -0.507202 1441913293 -0.570923 0.455322 -0.457703 -0.507202 1441913293 -0.570923 0.455322 -0.457703 -0.507202 1441913293 -0.570923 0.455322 -0.457703 -0.507202 1441913293 -0.570923 0.455322 -0.457703 -0.507202 1441913293 -0.563293 0.459473 -0.454712 -0.514648 1441913293 -0.563293 0.459473 -0.454712 -0.514648 1441913293 -0.563293 0.459473 -0.454712 -0.514648 1441913293 -0.563293 0.459473 -0.454712 -0.514648 1441913293 -0.563293 0.459473 -0.454712 -0.514648 1441913293 -0.563293 0.459473 -0.454712 -0.514648 1441913293 -0.563293 0.459473 -0.454712 -0.514648 1441913293 -0.556396 0.463623 -0.451233 -0.521423 1441913293 -0.556396 0.463623 -0.451233 -0.521423 1441913293 -0.556396 0.463623 -0.451233 -0.521423 1441913293 -0.556396 0.463623 -0.451233 -0.521423 1441913293 -0.556396 0.463623 -0.451233 -0.521423 1441913293 -0.556396 0.463623 -0.451233 -0.521423 1441913293 -0.554993 0.464966 -0.447083 -0.525330 1441913294 -0.554993 0.464966 -0.447083 -0.525330 1441913294 -0.554993 0.464966 -0.447083 -0.525330 1441913294 -0.554993 0.464966 -0.447083 -0.525330 1441913294 -0.554993 0.464966 -0.447083 -0.525330 1441913294 -0.557495 0.464355 -0.443359 -0.526428 1441913294 -0.557495 0.464355 -0.443359 -0.526428 1441913294 -0.557495 0.464355 -0.443359 -0.526428 1441913294 -0.559998 0.462158 -0.442322 -0.526550 1441913294 -0.559998 0.462158 -0.442322 -0.526550 1441913294 -0.559998 0.462158 -0.442322 -0.526550 1441913294 -0.559998 0.462158 -0.442322 -0.526550 1441913294 
-0.396179 -0.231812 -0.512512 -0.725769 1441913296 -0.385437 -0.226990 -0.511475 -0.733765 1441913296 -0.385437 -0.226990 -0.511475 -0.733765 1441913296 -0.385437 -0.226990 -0.511475 -0.733765 1441913296 -0.385437 -0.226990 -0.511475 -0.733765 1441913296 -0.385437 -0.226990 -0.511475 -0.733765 1441913296 -0.385437 -0.226990 -0.511475 -0.733765 1441913296 -0.385437 -0.226990 -0.511475 -0.733765 1441913296 -0.369324 -0.223267 -0.512329 -0.742554 1441913296 -0.369324 -0.223267 -0.512329 -0.742554 1441913296 -0.369324 -0.223267 -0.512329 -0.742554 1441913296 -0.369324 -0.223267 -0.512329 -0.742554 1441913296 -0.369324 -0.223267 -0.512329 -0.742554 1441913296 -0.369324 -0.223267 -0.512329 -0.742554 1441913296 -0.346008 -0.213074 -0.512878 -0.756287 1441913296 -0.346008 -0.213074 -0.512878 -0.756287 1441913296 -0.346008 -0.213074 -0.512878 -0.756287 1441913296 -0.346008 -0.213074 -0.512878 -0.756287 1441913296 -0.346008 -0.213074 -0.512878 -0.756287 1441913296 -0.346008 -0.213074 -0.512878 -0.756287 1441913296 -0.346008 -0.213074 -0.512878 -0.756287 1441913296 -0.323120 -0.199768 -0.512939 -0.769897 1441913296 -0.323120 -0.199768 -0.512939 -0.769897 1441913296 -0.323120 -0.199768 -0.512939 -0.769897 1441913296 -0.323120 -0.199768 -0.512939 -0.769897 1441913296 -0.323120 -0.199768 -0.512939 -0.769897 1441913296 -0.323120 -0.199768 -0.512939 -0.769897 1441913296 -0.308289 -0.191345 -0.506104 -0.782532 1441913296 -0.308289 -0.191345 -0.506104 -0.782532 1441913296 -0.308289 -0.191345 -0.506104 -0.782532 1441913296 -0.308289 -0.191345 -0.506104 -0.782532 1441913296 -0.308289 -0.191345 -0.506104 -0.782532 1441913296 -0.304810 -0.191711 -0.494995 -0.790833 1441913296 -0.304810 -0.191711 -0.494995 -0.790833 1441913296 -0.304810 -0.191711 -0.494995 -0.790833 1441913296 -0.304810 -0.191711 -0.494995 -0.790833 1441913296 -0.304810 -0.191711 -0.494995 -0.790833 1441913296 -0.304810 -0.191711 -0.494995 -0.790833 1441913296 -0.304810 -0.191711 -0.494995 -0.790833 1441913296 -0.269470 -0.193176 -0.484619 -0.809509 1441913296 -0.269470 -0.193176 -0.484619 -0.809509 1441913296 -0.269470 -0.193176 -0.484619 -0.809509 1441913296 -0.269470 -0.193176 -0.484619 -0.809509 1441913296 -0.269470 -0.193176 -0.484619 -0.809509 1441913296 -0.269470 -0.193176 -0.484619 -0.809509 1441913296 -0.281433 -0.166626 -0.425842 -0.843689 1441913296 -0.281433 -0.166626 -0.425842 -0.843689 1441913296 -0.281433 -0.166626 -0.425842 -0.843689 1441913296 -0.281433 -0.166626 -0.425842 -0.843689 1441913296 -0.281433 -0.166626 -0.425842 -0.843689 1441913296 -0.281433 -0.166626 -0.425842 -0.843689 1441913296 -0.284790 -0.123535 -0.393799 -0.865234 1441913296 -0.284790 -0.123535 -0.393799 -0.865234 1441913296 -0.284790 -0.123535 -0.393799 -0.865234 1441913296 -0.284790 -0.123535 -0.393799 -0.865234 1441913296 -0.284790 -0.123535 -0.393799 -0.865234 1441913296 -0.284790 -0.123535 -0.393799 -0.865234 1441913296 -0.286926 -0.141479 -0.470459 -0.822449 1441913296 -0.286926 -0.141479 -0.470459 -0.822449 1441913296 -0.286926 -0.141479 -0.470459 -0.822449 1441913296 -0.286926 -0.141479 -0.470459 -0.822449 1441913296 -0.286926 -0.141479 -0.470459 -0.822449 1441913296 -0.286926 -0.141479 -0.470459 -0.822449 1441913296 -0.296387 -0.162292 -0.503235 -0.795410 1441913296 -0.296387 -0.162292 -0.503235 -0.795410 1441913296 -0.296387 -0.162292 -0.503235 -0.795410 1441913296 -0.296387 -0.162292 -0.503235 -0.795410 1441913296 -0.296387 -0.162292 -0.503235 -0.795410 1441913296 -0.296387 -0.162292 -0.503235 -0.795410 1441913296 -0.323181 -0.156067 -0.455872 -0.814514 1441913296 -0.323181 -0.156067 -0.455872 -0.814514 1441913296 -0.323181 -0.156067 -0.455872 -0.814514 1441913296 -0.323181 -0.156067 -0.455872 -0.814514 1441913296 -0.323181 -0.156067 -0.455872 -0.814514 1441913296 -0.323181 -0.156067 -0.455872 -0.814514 1441913296 -0.335388 -0.166321 -0.436523 -0.818176 1441913296 -0.335388 -0.166321 -0.436523 -0.818176 1441913296 -0.335388 -0.166321 -0.436523 -0.818176 1441913296 -0.335388 -0.166321 -0.436523 -0.818176 1441913296 -0.335388 -0.166321 -0.436523 -0.818176 1441913296 -0.335388 -0.166321 -0.436523 -0.818176 1441913296 -0.330688 -0.188843 -0.461670 -0.801208 1441913296 -0.330688 -0.188843 -0.461670 -0.801208 1441913296 -0.330688 -0.188843 -0.461670 -0.801208 1441913296 -0.330688 -0.188843 -0.461670 -0.801208 1441913296 -0.330688 -0.188843 -0.461670 -0.801208 1441913296 -0.330688 -0.188843 -0.461670 -0.801208 1441913296 -0.320923 -0.207581 -0.499878 -0.777283 1441913296 -0.320923 -0.207581 -0.499878 -0.777283 1441913296 -0.320923 -0.207581 -0.499878 -0.777283 1441913296 -0.320923 -0.207581 -0.499878 -0.777283 1441913296 -0.320923 -0.207581 -0.499878 -0.777283 1441913297 -0.320923 -0.207581 -0.499878 -0.777283 1441913297 -0.323914 -0.213806 -0.515076 -0.764343 1441913297 -0.323914 -0.213806 -0.515076 -0.764343 1441913297 -0.323914 -0.213806 -0.515076 -0.764343 1441913297 -0.323914 -0.213806 -0.515076 -0.764343 1441913297 -0.323914 -0.213806 -0.515076 -0.764343 1441913297 -0.323914 -0.213806 -0.515076 -0.764343 1441913297 -0.323914 -0.213806 -0.515076 -0.764343 1441913297 -0.323059 -0.218811 -0.512085 -0.765320 1441913297 -0.323059 -0.218811 -0.512085 -0.765320 1441913297 -0.323059 -0.218811 -0.512085 -0.765320 1441913297 -0.323059 -0.218811 -0.512085 -0.765320 1441913297 -0.323059 -0.218811 -0.512085 -0.765320 1441913297 -0.323059 -0.218811 -0.512085 -0.765320 1441913297 -0.319519 -0.221313 -0.499878 -0.774048 1441913297 -0.319519 -0.221313 -0.499878 -0.774048 1441913297 -0.319519 -0.221313 -0.499878 -0.774048 1441913297 -0.333313 -0.230652 -0.503296 -0.763184 1441913297 -0.333313 -0.230652 -0.503296 -0.763184 1441913297 -0.333313 -0.230652 -0.503296 -0.763184 1441913297 -0.333313 -0.230652 -0.503296 -0.763184 1441913297 -0.333313 -0.230652 -0.503296 -0.763184 1441913297 -0.333313 -0.230652 -0.503296 -0.763184 1441913297 -0.333313 -0.230652 -0.503296 -0.763184 1441913297 -0.351990 -0.250427 -0.530762 -0.729248 1441913297 -0.351990 -0.250427 -0.530762 -0.729248 1441913297 -0.351990 -0.250427 -0.530762 -0.729248 1441913297 -0.351990 -0.250427 -0.530762 -0.729248 1441913297 -0.351990 -0.250427 -0.530762 -0.729248 1441913297 -0.351990 -0.250427 -0.530762 -0.729248 1441913297 -0.362610 -0.255615 -0.539429 -0.715759 1441913297 -0.362610 -0.255615 -0.539429 -0.715759 1441913297 -0.362610 -0.255615 -0.539429 -0.715759 1441913297 -0.362610 -0.255615 -0.539429 -0.715759 1441913297 -0.360657 -0.236145 -0.525818 -0.733337 1441913297 -0.360657 -0.236145 -0.525818 -0.733337 1441913297 -0.360657 -0.236145 -0.525818 -0.733337 1441913297 -0.360657 -0.236145 -0.525818 -0.733337 1441913297 -0.360657 -0.236145 -0.525818 -0.733337 1441913297 -0.360657 -0.236145 -0.525818 -0.733337 1441913297 -0.360657 -0.236145 -0.525818 -0.733337 1441913297 -0.344849 -0.217224 -0.510803 -0.757019 1441913297 -0.344849 -0.217224 -0.510803 -0.757019 1441913297 -0.344849 -0.217224 -0.510803 -0.757019 1441913297 -0.344849 -0.217224 -0.510803 -0.757019 1441913297 -0.344849 -0.217224 -0.510803 -0.757019 1441913297 -0.344849 -0.217224 -0.510803 -0.757019 1441913297 -0.324646 -0.206970 -0.507080 -0.771240 1441913297 -0.324646 -0.206970 -0.507080 -0.771240 1441913297 -0.324646 -0.206970 -0.507080 -0.771240 1441913297 -0.324646 -0.206970 -0.507080 -0.771240 1441913297 -0.324646 -0.206970 -0.507080 -0.771240 1441913297 -0.324646 -0.206970 -0.507080 -0.771240 1441913297 -0.324646 -0.206970 -0.507080 -0.771240 1441913297 -0.304016 -0.202148 -0.507690 -0.780396 1441913297 -0.304016 -0.202148 -0.507690 -0.780396 1441913297 -0.304016 -0.202148 -0.507690 -0.780396 1441913297 -0.304016 -0.202148 -0.507690 -0.780396 1441913297 -0.304016 -0.202148 -0.507690 -0.780396 1441913297 -0.304016 -0.202148 -0.507690 -0.780396 1441913297 -0.292603 -0.195557 -0.501099 -0.790649 1441913297 -0.292603 -0.195557 -0.501099 -0.790649 1441913297 -0.292603 -0.195557 -0.501099 -0.790649 1441913297 -0.292603 -0.195557 -0.501099 -0.790649 1441913297 -0.292603 -0.195557 -0.501099 -0.790649 1441913297 -0.292603 -0.195557 -0.501099 -0.790649 1441913297 -0.269897 -0.183350 -0.490112 -0.808350 1441913297 -0.269897 -0.183350 -0.490112 -0.808350 1441913297 -0.269897 -0.183350 -0.490112 -0.808350 1441913297 -0.269897 -0.183350 -0.490112 -0.808350 1441913297 -0.269897 -0.183350 -0.490112 -0.808350 1441913297 -0.269897 -0.183350 -0.490112 -0.808350 1441913297 -0.254456 -0.164795 -0.467590 -0.830383 1441913297 -0.254456 -0.164795 -0.467590 -0.830383 1441913297 -0.254456 -0.164795 -0.467590 -0.830383 1441913297 -0.254456 -0.164795 -0.467590 -0.830383 1441913297 -0.254456 -0.164795 -0.467590 -0.830383 1441913297 -0.254456 -0.164795 -0.467590 -0.830383 1441913297 -0.255981 -0.104858 -0.419128 -0.864807 1441913297 -0.255981 -0.104858 -0.419128 -0.864807 1441913297 -0.255981 -0.104858 -0.419128 -0.864807 1441913297 -0.255981 -0.104858 -0.419128 -0.864807 1441913297 -0.255981 -0.104858 -0.419128 -0.864807 1441913297 -0.255981 -0.104858 -0.419128 -0.864807 1441913297 -0.287170 -0.076050 -0.445862 -0.844421 1441913297 -0.287170 -0.076050 -0.445862 -0.844421 1441913297 -0.287170 -0.076050 -0.445862 -0.844421 1441913297 -0.287170 -0.076050 -0.445862 -0.844421 1441913297 -0.287170 -0.076050 -0.445862 -0.844421 1441913297 -0.287170 -0.076050 -0.445862 -0.844421 1441913297 -0.287170 -0.076050 -0.445862 -0.844421 1441913297 -0.290161 -0.104492 -0.546997 -0.778320 1441913297 -0.290161 -0.104492 -0.546997 -0.778320 1441913297 -0.290161 -0.104492 -0.546997 -0.778320 1441913297 -0.290161 -0.104492 -0.546997 -0.778320 1441913297 -0.290161 -0.104492 -0.546997 -0.778320 1441913297 -0.290161 -0.104492 -0.546997 -0.778320 1441913297 -0.290161 -0.104492 -0.546997 -0.778320 1441913297 -0.311401 -0.085388 -0.519531 -0.791138 1441913297 -0.311401 -0.085388 -0.519531 -0.791138 1441913297 -0.311401 -0.085388 -0.519531 -0.791138 1441913297 -0.311401 -0.085388 -0.519531 -0.791138 1441913297 -0.311401 -0.085388 -0.519531 -0.791138 1441913297 -0.311401 -0.085388 -0.519531 -0.791138 1441913297 -0.316711 -0.091492 -0.495483 -0.803711 1441913297 -0.316711 -0.091492 -0.495483 -0.803711 1441913297 -0.316711 -0.091492 -0.495483 -0.803711 1441913297 -0.316711 -0.091492 -0.495483 -0.803711 1441913297 -0.316711 -0.091492 -0.495483 -0.803711 1441913298 -0.313965 -0.121887 -0.510864 -0.791016 1441913298 -0.313965 -0.121887 -0.510864 -0.791016 1441913298 -0.313965 -0.121887 -0.510864 -0.791016 1441913298 -0.313965 -0.121887 -0.510864 -0.791016 1441913298 -0.313965 -0.121887 -0.510864 -0.791016 1441913298 -0.313965 -0.121887 -0.510864 -0.791016 1441913298 -0.308838 -0.144409 -0.526001 -0.779236 1441913298 -0.308838 -0.144409 -0.526001 -0.779236 1441913298 -0.308838 -0.144409 -0.526001 -0.779236 1441913298 -0.308838 -0.144409 -0.526001 -0.779236 1441913298 -0.308838 -0.144409 -0.526001 -0.779236 1441913298 -0.308838 -0.144409 -0.526001 -0.779236 1441913298 -0.308838 -0.144409 -0.526001 -0.779236 1441913298 -0.305725 -0.158142 -0.518127 -0.783081 1441913298 -0.305725 -0.158142 -0.518127 -0.783081 1441913298 -0.305725 -0.158142 -0.518127 -0.783081 1441913298 -0.305725 -0.158142 -0.518127 -0.783081 1441913298 -0.305725 -0.158142 -0.518127 -0.783081 1441913298 -0.305725 -0.158142 -0.518127 -0.783081 1441913298 -0.312561 -0.175598 -0.507690 -0.783447 1441913298 -0.312561 -0.175598 -0.507690 -0.783447 1441913298 -0.312561 -0.175598 -0.507690 -0.783447 1441913298 -0.312561 -0.175598 -0.507690 -0.783447 1441913298 -0.312561 -0.175598 -0.507690 -0.783447 1441913298 -0.312561 -0.175598 -0.507690 -0.783447 1441913298 -0.321289 -0.192871 -0.498474 -0.781799 1441913298 -0.321289 -0.192871 -0.498474 -0.781799 1441913298 -0.321289 -0.192871 -0.498474 -0.781799 1441913298 -0.321289 -0.192871 -0.498474 -0.781799 1441913298 -0.321289 -0.192871 -0.498474 -0.781799 1441913298 -0.321289 -0.192871 -0.498474 -0.781799 1441913298 -0.296509 -0.220520 -0.505493 -0.779785 1441913298 -0.296509 -0.220520 -0.505493 -0.779785 1441913298 -0.296509 -0.220520 -0.505493 -0.779785 1441913298 -0.296509 -0.220520 -0.505493 -0.779785 1441913298 -0.296509 -0.220520 -0.505493 -0.779785 1441913298 -0.296509 -0.220520 -0.505493 -0.779785 1441913298 -0.295288 -0.236206 -0.489014 -0.786133 1441913298 -0.295288 -0.236206 -0.489014 -0.786133 1441913298 -0.295288 -0.236206 -0.489014 -0.786133 1441913298 -0.295288 -0.236206 -0.489014 -0.786133 1441913298 -0.295288 -0.236206 -0.489014 -0.786133 1441913298 -0.295288 -0.236206 -0.489014 -0.786133 1441913298 -0.322876 -0.264709 -0.485352 -0.768250 1441913298 -0.322876 -0.264709 -0.485352 -0.768250 1441913298 -0.322876 -0.264709 -0.485352 -0.768250 1441913298 -0.322876 -0.264709 -0.485352 -0.768250 1441913298 -0.341003 -0.306519 -0.499023 -0.735413 1441913298 -0.341003 -0.306519 -0.499023 -0.735413 1441913298 -0.341003 -0.306519 -0.499023 -0.735413 1441913298 -0.341003 -0.306519 -0.499023 -0.735413 1441913298 -0.341003 -0.306519 -0.499023 -0.735413 1441913298 -0.341003 -0.306519 -0.499023 -0.735413 1441913298 -0.341003 -0.306519 -0.499023 -0.735413 1441913298 -0.353149 -0.293701 -0.498779 -0.735107 1441913298 -0.353149 -0.293701 -0.498779 -0.735107 1441913298 -0.353149 -0.293701 -0.498779 -0.735107 1441913298 -0.353149 -0.293701 -0.498779 -0.735107 1441913298 -0.353149 -0.293701 -0.498779 -0.735107 1441913298 -0.349792 -0.271362 -0.496704 -0.746582 1441913298 -0.349792 -0.271362 -0.496704 -0.746582 1441913298 -0.349792 -0.271362 -0.496704 -0.746582 1441913298 -0.349792 -0.271362 -0.496704 -0.746582 1441913298 -0.349792 -0.271362 -0.496704 -0.746582 1441913298 -0.327332 -0.257385 -0.499512 -0.759766 1441913298 -0.327332 -0.257385 -0.499512 -0.759766 1441913298 -0.327332 -0.257385 -0.499512 -0.759766 1441913298 -0.308777 -0.240723 -0.502747 -0.770752 1441913298 -0.308777 -0.240723 -0.502747 -0.770752 1441913298 -0.308777 -0.240723 -0.502747 -0.770752 1441913298 -0.308777 -0.240723 -0.502747 -0.770752 1441913298 -0.294006 -0.229370 -0.499268 -0.782166 1441913298 -0.294006 -0.229370 -0.499268 -0.782166 1441913298 -0.294006 -0.229370 -0.499268 -0.782166 1441913298 -0.294006 -0.229370 -0.499268 -0.782166 1441913298 -0.287903 -0.217102 -0.483826 -0.797485 1441913298 -0.287903 -0.217102 -0.483826 -0.797485 1441913298 -0.287903 -0.217102 -0.483826 -0.797485 1441913298 -0.287903 -0.217102 -0.483826 -0.797485 1441913298 -0.287903 -0.217102 -0.483826 -0.797485 1441913298 -0.287903 -0.217102 -0.483826 -0.797485 1441913298 -0.273804 -0.203918 -0.473450 -0.812012 1441913298 -0.273804 -0.203918 -0.473450 -0.812012 1441913298 -0.273804 -0.203918 -0.473450 -0.812012 1441913298 -0.273804 -0.203918 -0.473450 -0.812012 1441913298 -0.273804 -0.203918 -0.473450 -0.812012 1441913298 -0.273804 -0.203918 -0.473450 -0.812012 1441913298 -0.260437 -0.194397 -0.469604 -0.820984 1441913298 -0.260437 -0.194397 -0.469604 -0.820984 1441913298 -0.260437 -0.194397 -0.469604 -0.820984 1441913298 -0.260437 -0.194397 -0.469604 -0.820984 1441913298 -0.260437 -0.194397 -0.469604 -0.820984 1441913298 -0.260437 -0.194397 -0.469604 -0.820984 1441913298 -0.242615 -0.163025 -0.451416 -0.843140 1441913298 -0.242615 -0.163025 -0.451416 -0.843140 1441913298 -0.242615 -0.163025 -0.451416 -0.843140 1441913298 -0.242615 -0.163025 -0.451416 -0.843140 1441913298 -0.242615 -0.163025 -0.451416 -0.843140 1441913298 -0.242615 -0.163025 -0.451416 -0.843140 1441913299 -0.239929 -0.101013 -0.418701 -0.870056 1441913299 -0.239929 -0.101013 -0.418701 -0.870056 1441913299 -0.239929 -0.101013 -0.418701 -0.870056 1441913299 -0.239929 -0.101013 -0.418701 -0.870056 1441913299 -0.239929 -0.101013 -0.418701 -0.870056 1441913299 -0.239929 -0.101013 -0.418701 -0.870056 1441913299 -0.248413 -0.094727 -0.489319 -0.830627 1441913299 -0.248413 -0.094727 -0.489319 -0.830627 1441913299 -0.248413 -0.094727 -0.489319 -0.830627 1441913299 -0.248413 -0.094727 -0.489319 -0.830627 1441913299 -0.248413 -0.094727 -0.489319 -0.830627 1441913299 -0.248413 -0.094727 -0.489319 -0.830627 1441913299 -0.247253 -0.115479 -0.547485 -0.791138 1441913299 -0.247253 -0.115479 -0.547485 -0.791138 1441913299 -0.247253 -0.115479 -0.547485 -0.791138 1441913299 -0.247253 -0.115479 -0.547485 -0.791138 1441913299 -0.247253 -0.115479 -0.547485 -0.791138 1441913299 -0.247253 -0.115479 -0.547485 -0.791138 1441913299 -0.247253 -0.115479 -0.547485 -0.791138 1441913299 -0.260498 -0.107483 -0.504761 -0.816040 1441913299 -0.260498 -0.107483 -0.504761 -0.816040 1441913299 -0.260498 -0.107483 -0.504761 -0.816040 1441913299 -0.260498 -0.107483 -0.504761 -0.816040 1441913299 -0.260498 -0.107483 -0.504761 -0.816040 1441913299 -0.260498 -0.107483 -0.504761 -0.816040 1441913299 -0.264099 -0.122864 -0.478638 -0.828369 1441913299 -0.264099 -0.122864 -0.478638 -0.828369 1441913299 -0.264099 -0.122864 -0.478638 -0.828369 1441913299 -0.264099 -0.122864 -0.478638 -0.828369 1441913299 -0.264099 -0.122864 -0.478638 -0.828369 1441913299 -0.264099 -0.122864 -0.478638 -0.828369 1441913299 -0.261841 -0.150696 -0.498779 -0.812439 1441913299 -0.261841 -0.150696 -0.498779 -0.812439 1441913299 -0.261841 -0.150696 -0.498779 -0.812439 1441913299 -0.261841 -0.150696 -0.498779 -0.812439 1441913299 -0.261841 -0.150696 -0.498779 -0.812439 1441913299 -0.261841 -0.150696 -0.498779 -0.812439 1441913299 -0.255859 -0.168335 -0.517395 -0.799133 1441913299 -0.255859 -0.168335 -0.517395 -0.799133 1441913299 -0.255859 -0.168335 -0.517395 -0.799133 1441913299 -0.255859 -0.168335 -0.517395 -0.799133 1441913299 -0.255859 -0.168335 -0.517395 -0.799133 1441913299 -0.255859 -0.168335 -0.517395 -0.799133 1441913299 -0.254028 -0.182800 -0.514038 -0.798706 1441913299 -0.254028 -0.182800 -0.514038 -0.798706 1441913299 -0.254028 -0.182800 -0.514038 -0.798706 1441913299 -0.254028 -0.182800 -0.514038 -0.798706 1441913299 -0.254028 -0.182800 -0.514038 -0.798706 1441913299 -0.254028 -0.182800 -0.514038 -0.798706 1441913299 -0.254028 -0.182800 -0.514038 -0.798706 1441913299 -0.262756 -0.192383 -0.509338 -0.796692 1441913299 -0.262756 -0.192383 -0.509338 -0.796692 1441913299 -0.262756 -0.192383 -0.509338 -0.796692 1441913299 -0.262756 -0.192383 -0.509338 -0.796692 1441913299 -0.262756 -0.192383 -0.509338 -0.796692 1441913299 -0.262756 -0.192383 -0.509338 -0.796692 1441913299 -0.265808 -0.198303 -0.506165 -0.796204 1441913299 -0.265808 -0.198303 -0.506165 -0.796204 1441913299 -0.265808 -0.198303 -0.506165 -0.796204 1441913299 -0.265808 -0.198303 -0.506165 -0.796204 1441913299 -0.265808 -0.198303 -0.506165 -0.796204 1441913299 -0.265808 -0.198303 -0.506165 -0.796204 1441913299 -0.261597 -0.212097 -0.501221 -0.797180 1441913299 -0.261597 -0.212097 -0.501221 -0.797180 1441913299 -0.261597 -0.212097 -0.501221 -0.797180 1441913299 -0.261597 -0.212097 -0.501221 -0.797180 1441913299 -0.261597 -0.212097 -0.501221 -0.797180 1441913299 -0.261597 -0.212097 -0.501221 -0.797180 1441913299 -0.272339 -0.224915 -0.494263 -0.794373 1441913299 -0.272339 -0.224915 -0.494263 -0.794373 1441913299 -0.272339 -0.224915 -0.494263 -0.794373 1441913299 -0.272339 -0.224915 -0.494263 -0.794373 1441913299 -0.272339 -0.224915 -0.494263 -0.794373 1441913299 -0.272339 -0.224915 -0.494263 -0.794373 1441913299 -0.272339 -0.224915 -0.494263 -0.794373 1441913299 -0.309509 -0.244019 -0.494263 -0.774902 1441913299 -0.309509 -0.244019 -0.494263 -0.774902 1441913299 -0.309509 -0.244019 -0.494263 -0.774902 1441913299 -0.309509 -0.244019 -0.494263 -0.774902 1441913299 -0.309509 -0.244019 -0.494263 -0.774902 1441913299 -0.309509 -0.244019 -0.494263 -0.774902 1441913299 -0.309509 -0.244019 -0.494263 -0.774902 1441913299 -0.335449 -0.277405 -0.523376 -0.732605 1441913299 -0.335449 -0.277405 -0.523376 -0.732605 1441913299 -0.335449 -0.277405 -0.523376 -0.732605 1441913299 -0.335449 -0.277405 -0.523376 -0.732605 1441913299 -0.335449 -0.277405 -0.523376 -0.732605 1441913299 -0.338257 -0.280151 -0.553894 -0.707397 1441913299 -0.338257 -0.280151 -0.553894 -0.707397 1441913299 -0.338257 -0.280151 -0.553894 -0.707397 1441913299 -0.338257 -0.280151 -0.553894 -0.707397 1441913299 -0.338257 -0.280151 -0.553894 -0.707397 1441913299 -0.338257 -0.280151 -0.553894 -0.707397 1441913299 -0.341064 -0.263977 -0.544922 -0.719177 1441913299 -0.341064 -0.263977 -0.544922 -0.719177 1441913299 -0.341064 -0.263977 -0.544922 -0.719177 1441913299 -0.341064 -0.263977 -0.544922 -0.719177 1441913299 -0.341064 -0.263977 -0.544922 -0.719177 1441913299 -0.341064 -0.263977 -0.544922 -0.719177 1441913299 -0.341064 -0.263977 -0.544922 -0.719177 1441913299 -0.333069 -0.244507 -0.523621 -0.745117 1441913299 -0.333069 -0.244507 -0.523621 -0.745117 1441913299 -0.333069 -0.244507 -0.523621 -0.745117 1441913299 -0.333069 -0.244507 -0.523621 -0.745117 1441913299 -0.333069 -0.244507 -0.523621 -0.745117 1441913299 -0.333069 -0.244507 -0.523621 -0.745117 1441913299 -0.319275 -0.229248 -0.515198 -0.761719 1441913299 -0.319275 -0.229248 -0.515198 -0.761719 1441913299 -0.319275 -0.229248 -0.515198 -0.761719 1441913299 -0.319275 -0.229248 -0.515198 -0.761719 1441913299 -0.319275 -0.229248 -0.515198 -0.761719 1441913299 -0.319275 -0.229248 -0.515198 -0.761719 1441913299 -0.319275 -0.229248 -0.515198 -0.761719 1441913299 -0.310669 -0.219421 -0.512390 -0.770020 1441913300 -0.310669 -0.219421 -0.512390 -0.770020 1441913300 -0.310669 -0.219421 -0.512390 -0.770020 1441913300 -0.310669 -0.219421 -0.512390 -0.770020 1441913300 -0.310669 -0.219421 -0.512390 -0.770020 1441913300 -0.310669 -0.219421 -0.512390 -0.770020 1441913300 -0.302856 -0.205627 -0.499817 -0.785034 1441913300 -0.302856 -0.205627 -0.499817 -0.785034 1441913300 -0.302856 -0.205627 -0.499817 -0.785034 1441913300 -0.302856 -0.205627 -0.499817 -0.785034 1441913300 -0.302856 -0.205627 -0.499817 -0.785034 1441913300 -0.302856 -0.205627 -0.499817 -0.785034 1441913300 -0.293030 -0.187378 -0.489746 -0.799561 1441913300 -0.293030 -0.187378 -0.489746 -0.799561 1441913300 -0.293030 -0.187378 -0.489746 -0.799561 1441913300 -0.293030 -0.187378 -0.489746 -0.799561 1441913300 -0.293030 -0.187378 -0.489746 -0.799561 1441913300 -0.293030 -0.187378 -0.489746 -0.799561 1441913300 -0.274780 -0.177856 -0.482422 -0.812561 1441913300 -0.274780 -0.177856 -0.482422 -0.812561 1441913300 -0.274780 -0.177856 -0.482422 -0.812561 1441913300 -0.274780 -0.177856 -0.482422 -0.812561 1441913300 -0.274780 -0.177856 -0.482422 -0.812561 1441913300 -0.274780 -0.177856 -0.482422 -0.812561 1441913300 -0.271179 -0.150269 -0.470398 -0.826294 1441913300 -0.271179 -0.150269 -0.470398 -0.826294 1441913300 -0.271179 -0.150269 -0.470398 -0.826294 1441913300 -0.271179 -0.150269 -0.470398 -0.826294 1441913300 -0.271179 -0.150269 -0.470398 -0.826294 1441913300 -0.271179 -0.150269 -0.470398 -0.826294 1441913300 -0.262207 -0.104431 -0.474243 -0.833984 1441913300 -0.262207 -0.104431 -0.474243 -0.833984 1441913300 -0.262207 -0.104431 -0.474243 -0.833984 1441913300 -0.262207 -0.104431 -0.474243 -0.833984 1441913300 -0.262207 -0.104431 -0.474243 -0.833984 1441913300 -0.262207 -0.104431 -0.474243 -0.833984 1441913300 -0.262207 -0.104431 -0.474243 -0.833984 1441913300 -0.275085 -0.076050 -0.509827 -0.811646 1441913300 -0.275085 -0.076050 -0.509827 -0.811646 1441913300 -0.275085 -0.076050 -0.509827 -0.811646 1441913300 -0.275085 -0.076050 -0.509827 -0.811646 1441913300 -0.275085 -0.076050 -0.509827 -0.811646 1441913300 -0.275085 -0.076050 -0.509827 -0.811646 1441913300 -0.282532 -0.086975 -0.579163 -0.759766 1441913300 -0.282532 -0.086975 -0.579163 -0.759766 1441913300 -0.282532 -0.086975 -0.579163 -0.759766 1441913300 -0.282532 -0.086975 -0.579163 -0.759766 1441913300 -0.282532 -0.086975 -0.579163 -0.759766 1441913300 -0.282532 -0.086975 -0.579163 -0.759766 1441913300 -0.282532 -0.086975 -0.579163 -0.759766 1441913300 -0.302551 -0.074646 -0.528381 -0.789795 1441913300 -0.302551 -0.074646 -0.528381 -0.789795 1441913300 -0.302551 -0.074646 -0.528381 -0.789795 1441913300 -0.302551 -0.074646 -0.528381 -0.789795 1441913300 -0.308960 -0.080566 -0.501404 -0.804199 1441913300 -0.308960 -0.080566 -0.501404 -0.804199 1441913300 -0.308960 -0.080566 -0.501404 -0.804199 1441913300 -0.308960 -0.080566 -0.501404 -0.804199 1441913300 -0.308960 -0.080566 -0.501404 -0.804199 1441913300 -0.308960 -0.080566 -0.501404 -0.804199 1441913300 -0.305481 -0.114441 -0.523865 -0.786926 1441913300 -0.305481 -0.114441 -0.523865 -0.786926 1441913300 -0.305481 -0.114441 -0.523865 -0.786926 1441913300 -0.305481 -0.114441 -0.523865 -0.786926 1441913300 -0.303284 -0.140381 -0.534790 -0.776123 1441913300 -0.303284 -0.140381 -0.534790 -0.776123 1441913300 -0.303284 -0.140381 -0.534790 -0.776123 1441913300 -0.303284 -0.140381 -0.534790 -0.776123 1441913300 -0.303284 -0.140381 -0.534790 -0.776123 1441913300 -0.303772 -0.152649 -0.528625 -0.777832 1441913300 -0.303772 -0.152649 -0.528625 -0.777832 1441913300 -0.303772 -0.152649 -0.528625 -0.777832 1441913300 -0.303772 -0.152649 -0.528625 -0.777832 1441913300 -0.303772 -0.152649 -0.528625 -0.777832 1441913300 -0.303772 -0.152649 -0.528625 -0.777832 1441913300 -0.302490 -0.171387 -0.531921 -0.772156 1441913300 -0.302490 -0.171387 -0.531921 -0.772156 1441913300 -0.302490 -0.171387 -0.531921 -0.772156 1441913300 -0.302490 -0.171387 -0.531921 -0.772156 1441913300 -0.302490 -0.171387 -0.531921 -0.772156 1441913300 -0.302490 -0.171387 -0.531921 -0.772156 1441913300 -0.303528 -0.188049 -0.542236 -0.760681 1441913300 -0.303528 -0.188049 -0.542236 -0.760681 1441913300 -0.303528 -0.188049 -0.542236 -0.760681 1441913300 -0.303528 -0.188049 -0.542236 -0.760681 1441913300 -0.303528 -0.188049 -0.542236 -0.760681 1441913300 -0.303528 -0.188049 -0.542236 -0.760681 1441913300 -0.301636 -0.201721 -0.550232 -0.752136 1441913300 -0.301636 -0.201721 -0.550232 -0.752136 1441913300 -0.301636 -0.201721 -0.550232 -0.752136 1441913300 -0.301636 -0.201721 -0.550232 -0.752136 1441913300 -0.288208 -0.225220 -0.538635 -0.759094 1441913300 -0.288208 -0.225220 -0.538635 -0.759094 1441913300 -0.288208 -0.225220 -0.538635 -0.759094 1441913300 -0.288208 -0.225220 -0.538635 -0.759094 1441913300 -0.288208 -0.225220 -0.538635 -0.759094 1441913300 -0.296265 -0.242676 -0.516174 -0.766174 1441913300 -0.296265 -0.242676 -0.516174 -0.766174 1441913300 -0.296265 -0.242676 -0.516174 -0.766174 1441913300 -0.321228 -0.277466 -0.524414 -0.738159 1441913300 -0.321228 -0.277466 -0.524414 -0.738159 1441913301 -0.321228 -0.277466 -0.524414 -0.738159 1441913301 -0.321228 -0.277466 -0.524414 -0.738159 1441913301 -0.321228 -0.277466 -0.524414 -0.738159 1441913301 -0.321228 -0.277466 -0.524414 -0.738159 1441913301 -0.326416 -0.301575 -0.545471 -0.710693 1441913301 -0.326416 -0.301575 -0.545471 -0.710693 1441913301 -0.326416 -0.301575 -0.545471 -0.710693 1441913301 -0.326416 -0.301575 -0.545471 -0.710693 1441913301 -0.326416 -0.301575 -0.545471 -0.710693 1441913301 -0.326416 -0.301575 -0.545471 -0.710693 1441913301 -0.330017 -0.282471 -0.531189 -0.727478 1441913301 -0.330017 -0.282471 -0.531189 -0.727478 1441913301 -0.330017 -0.282471 -0.531189 -0.727478 1441913301 -0.330017 -0.282471 -0.531189 -0.727478 1441913301 -0.330017 -0.282471 -0.531189 -0.727478 1441913301 -0.330017 -0.282471 -0.531189 -0.727478 1441913301 -0.318542 -0.263550 -0.520203 -0.747375 1441913301 -0.318542 -0.263550 -0.520203 -0.747375 1441913301 -0.318542 -0.263550 -0.520203 -0.747375 1441913301 -0.318542 -0.263550 -0.520203 -0.747375 1441913301 -0.318542 -0.263550 -0.520203 -0.747375 1441913301 -0.318542 -0.263550 -0.520203 -0.747375 1441913301 -0.318542 -0.263550 -0.520203 -0.747375 1441913301 -0.299133 -0.247681 -0.525635 -0.756958 1441913301 -0.299133 -0.247681 -0.525635 -0.756958 1441913301 -0.299133 -0.247681 -0.525635 -0.756958 1441913301 -0.299133 -0.247681 -0.525635 -0.756958 1441913301 -0.299133 -0.247681 -0.525635 -0.756958 1441913301 -0.299133 -0.247681 -0.525635 -0.756958 1441913301 -0.280518 -0.238342 -0.534302 -0.760986 1441913301 -0.280518 -0.238342 -0.534302 -0.760986 1441913301 -0.280518 -0.238342 -0.534302 -0.760986 1441913301 -0.280518 -0.238342 -0.534302 -0.760986 1441913301 -0.280518 -0.238342 -0.534302 -0.760986 1441913301 -0.280518 -0.238342 -0.534302 -0.760986 1441913301 -0.280518 -0.238342 -0.534302 -0.760986 1441913301 -0.268433 -0.220764 -0.518066 -0.781616 1441913301 -0.268433 -0.220764 -0.518066 -0.781616 1441913301 -0.268433 -0.220764 -0.518066 -0.781616 1441913301 -0.268433 -0.220764 -0.518066 -0.781616 1441913301 -0.268433 -0.220764 -0.518066 -0.781616 1441913301 -0.268433 -0.220764 -0.518066 -0.781616 1441913301 -0.262634 -0.206055 -0.498657 -0.799988 1441913301 -0.262634 -0.206055 -0.498657 -0.799988 1441913301 -0.262634 -0.206055 -0.498657 -0.799988 1441913301 -0.262634 -0.206055 -0.498657 -0.799988 1441913301 -0.262634 -0.206055 -0.498657 -0.799988 1441913301 -0.262634 -0.206055 -0.498657 -0.799988 1441913301 -0.244629 -0.195740 -0.499756 -0.807556 1441913301 -0.244629 -0.195740 -0.499756 -0.807556 1441913301 -0.244629 -0.195740 -0.499756 -0.807556 1441913301 -0.244629 -0.195740 -0.499756 -0.807556 1441913301 -0.244629 -0.195740 -0.499756 -0.807556 1441913301 
-0.596863 0.436646 -0.460022 -0.491516 1441913303 -0.596863 0.436646 -0.460022 -0.491516 1441913303 -0.596863 0.436646 -0.460022 -0.491516 1441913303 -0.595276 0.439575 -0.461243 -0.489624 1441913303 -0.595276 0.439575 -0.461243 -0.489624 1441913303 -0.595276 0.439575 -0.461243 -0.489624 1441913303 -0.595276 0.439575 -0.461243 -0.489624 1441913303 -0.595276 0.439575 -0.461243 -0.489624 1441913303 -0.595276 0.439575 -0.461243 -0.489624 1441913303 -0.596558 0.431274 -0.466919 -0.490051 1441913303 -0.596558 0.431274 -0.466919 -0.490051 1441913303 -0.596558 0.431274 -0.466919 -0.490051 1441913303 -0.596558 0.431274 -0.466919 -0.490051 1441913303 -0.596558 0.431274 -0.466919 -0.490051 1441913303 -0.596558 0.431274 -0.466919 -0.490051 1441913303 -0.593262 0.425476 -0.469971 -0.496155 1441913303 -0.593262 0.425476 -0.469971 -0.496155 1441913303 -0.593262 0.425476 -0.469971 -0.496155 1441913303 -0.593262 0.425476 -0.469971 -0.496155 1441913303 -0.593262 0.425476 -0.469971 -0.496155 1441913303 -0.593262 0.425476 -0.469971 -0.496155 1441913303 -0.586182 0.428711 -0.469360 -0.502380 1441913303 -0.586182 0.428711 -0.469360 -0.502380 1441913303 -0.586182 0.428711 -0.469360 -0.502380 1441913303 -0.586182 0.428711 -0.469360 -0.502380 1441913303 -0.586182 0.428711 -0.469360 -0.502380 1441913303 -0.586182 0.428711 -0.469360 -0.502380 1441913303 -0.585449 0.425232 -0.474854 -0.501038 1441913303 -0.585449 0.425232 -0.474854 -0.501038 1441913303 -0.585449 0.425232 -0.474854 -0.501038 1441913303 -0.585449 0.425232 -0.474854 -0.501038 1441913303 -0.585449 0.425232 -0.474854 -0.501038 1441913303 -0.585449 0.425232 -0.474854 -0.501038 1441913303 -0.585449 0.425232 -0.474854 -0.501038 1441913303 -0.589722 0.415283 -0.485107 -0.494507 1441913303 -0.589722 0.415283 -0.485107 -0.494507 1441913303 -0.589722 0.415283 -0.485107 -0.494507 1441913303 -0.589722 0.415283 -0.485107 -0.494507 1441913303 -0.589722 0.415283 -0.485107 -0.494507 1441913303 -0.589722 0.415283 -0.485107 -0.494507 1441913303 -0.593689 0.408020 -0.492554 -0.488403 1441913303 -0.593689 0.408020 -0.492554 -0.488403 1441913303 -0.593689 0.408020 -0.492554 -0.488403 1441913303 -0.593689 0.408020 -0.492554 -0.488403 1441913303 -0.593689 0.408020 -0.492554 -0.488403 1441913304 -0.593689 0.408020 -0.492554 -0.488403 1441913304 -0.597778 0.403931 -0.499207 -0.479980 1441913304 -0.597778 0.403931 -0.499207 -0.479980 1441913304 -0.597778 0.403931 -0.499207 -0.479980 1441913304 -0.597778 0.403931 -0.499207 -0.479980 1441913304 -0.597778 0.403931 -0.499207 -0.479980 1441913304 -0.597778 0.403931 -0.499207 -0.479980 1441913304 -0.600281 0.406616 -0.501343 -0.472229 1441913304 -0.600281 0.406616 -0.501343 -0.472229 1441913304 -0.600281 0.406616 -0.501343 -0.472229 1441913304 -0.600281 0.406616 -0.501343 -0.472229 1441913304 -0.600281 0.406616 -0.501343 -0.472229 1441913304 -0.600281 0.406616 -0.501343 -0.472229 1441913304 -0.603760 0.407349 -0.501465 -0.467102 1441913304 -0.603760 0.407349 -0.501465 -0.467102 1441913304 -0.603760 0.407349 -0.501465 -0.467102 1441913304 -0.603760 0.407349 -0.501465 -0.467102 1441913304 -0.603760 0.407349 -0.501465 -0.467102 1441913304 -0.603760 0.407349 -0.501465 -0.467102 1441913304 -0.607483 0.402405 -0.502991 -0.464844 1441913304 -0.607483 0.402405 -0.502991 -0.464844 1441913304 -0.607483 0.402405 -0.502991 -0.464844 1441913304 -0.607483 0.402405 -0.502991 -0.464844 1441913304 -0.607483 0.402405 -0.502991 -0.464844 1441913304 -0.607483 0.402405 -0.502991 -0.464844 1441913304 -0.607483 0.402405 -0.502991 -0.464844 1441913304 -0.608032 0.400513 -0.501770 -0.467102 1441913304 -0.608032 0.400513 -0.501770 -0.467102 1441913304 -0.608032 0.400513 -0.501770 -0.467102 1441913304 -0.608032 0.400513 -0.501770 -0.467102 1441913304 -0.608032 0.400513 -0.501770 -0.467102 1441913304 -0.608032 0.400513 -0.501770 -0.467102 1441913304 -0.602600 0.409241 -0.493835 -0.474976 1441913304 -0.602600 0.409241 -0.493835 -0.474976 1441913304 -0.602600 0.409241 -0.493835 -0.474976 1441913304 -0.602600 0.409241 -0.493835 -0.474976 1441913304 -0.602600 0.409241 -0.493835 -0.474976 1441913304 -0.602600 0.409241 -0.493835 -0.474976 1441913304 -0.596436 0.420776 -0.483032 -0.483643 1441913304 -0.596436 0.420776 -0.483032 -0.483643 1441913304 -0.596436 0.420776 -0.483032 -0.483643 1441913304 -0.596436 0.420776 -0.483032 -0.483643 1441913304 -0.596436 0.420776 -0.483032 -0.483643 1441913304 -0.596436 0.420776 -0.483032 -0.483643 1441913304 -0.591492 0.428406 -0.475098 -0.490906 1441913304 -0.591492 0.428406 -0.475098 -0.490906 1441913304 -0.591492 0.428406 -0.475098 -0.490906 1441913304 -0.591492 0.428406 -0.475098 -0.490906 1441913304 -0.591492 0.428406 -0.475098 -0.490906 1441913304 -0.591492 0.428406 -0.475098 -0.490906 1441913304 -0.591492 0.428406 -0.475098 -0.490906 1441913304 -0.588196 0.431824 -0.470398 -0.496338 1441913304 -0.588196 0.431824 -0.470398 -0.496338 1441913304 -0.588196 0.431824 -0.470398 -0.496338 1441913304 -0.588196 0.431824 -0.470398 -0.496338 1441913304 -0.588196 0.431824 -0.470398 -0.496338 1441913304 -0.588196 0.431824 -0.470398 -0.496338 1441913304 -0.586914 0.432129 -0.469666 -0.498230 1441913304 -0.586914 0.432129 -0.469666 -0.498230 1441913304 -0.586914 0.432129 -0.469666 -0.498230 1441913304 -0.586914 0.432129 -0.469666 -0.498230 1441913304 -0.585083 0.432983 -0.469482 -0.499878 1441913304 -0.585083 0.432983 -0.469482 -0.499878 1441913304 -0.585083 0.432983 -0.469482 -0.499878 1441913304 -0.585083 0.432983 -0.469482 -0.499878 1441913304 -0.585083 0.432983 -0.469482 -0.499878 1441913304 -0.585083 0.432983 -0.469482 -0.499878 1441913304 -0.585083 0.432983 -0.469482 -0.499878 1441913304 -0.581665 0.435669 -0.467712 -0.503235 1441913304 -0.581665 0.435669 -0.467712 -0.503235 1441913304 -0.581665 0.435669 -0.467712 -0.503235 1441913304 -0.581665 0.435669 -0.467712 -0.503235 1441913304 -0.581665 0.435669 -0.467712 -0.503235 1441913304 -0.581665 0.435669 -0.467712 -0.503235 1441913304 -0.576355 0.440002 -0.464294 -0.508606 1441913304 -0.576355 0.440002 -0.464294 -0.508606 1441913304 -0.576355 0.440002 -0.464294 -0.508606 1441913304 -0.576355 0.440002 -0.464294 -0.508606 1441913304 -0.576355 0.440002 -0.464294 -0.508606 1441913304 -0.576355 0.440002 -0.464294 -0.508606 1441913304 -0.571594 0.444763 -0.459412 -0.514282 1441913304 -0.571594 0.444763 -0.459412 -0.514282 1441913304 -0.571594 0.444763 -0.459412 -0.514282 1441913304 -0.571594 0.444763 -0.459412 -0.514282 1441913304 -0.571594 0.444763 -0.459412 -0.514282 1441913304 -0.571594 0.444763 -0.459412 -0.514282 1441913304 -0.571594 0.444763 -0.459412 -0.514282 1441913304 -0.569153 0.448853 -0.452881 -0.519165 1441913304 -0.569153 0.448853 -0.452881 -0.519165 1441913304 -0.569153 0.448853 -0.452881 -0.519165 1441913304 -0.569153 0.448853 -0.452881 -0.519165 1441913304 -0.569153 0.448853 -0.452881 -0.519165 1441913304 -0.569153 0.448853 -0.452881 -0.519165 1441913304 -0.570374 0.448730 -0.449951 -0.520569 1441913304 -0.570374 0.448730 -0.449951 -0.520569 1441913304 -0.570374 0.448730 -0.449951 -0.520569 1441913304 -0.570374 0.448730 -0.449951 -0.520569 1441913304 -0.570374 0.448730 -0.449951 -0.520569 1441913304 -0.570374 0.448730 -0.449951 -0.520569 1441913304 -0.575623 0.442139 -0.454834 -0.516113 1441913304 -0.575623 0.442139 -0.454834 -0.516113 1441913304 -0.575623 0.442139 -0.454834 -0.516113 1441913304 -0.575623 0.442139 -0.454834 -0.516113 1441913304 -0.575623 0.442139 -0.454834 -0.516113 1441913304 -0.575623 0.442139 -0.454834 -0.516113 1441913304 -0.575623 0.442139 -0.454834 -0.516113 1441913304 -0.578735 0.436890 -0.461792 -0.510925 1441913304 -0.578735 0.436890 -0.461792 -0.510925 1441913304 -0.578735 0.436890 -0.461792 -0.510925 1441913304 -0.578735 0.436890 -0.461792 -0.510925 1441913304 -0.578735 0.436890 -0.461792 -0.510925 1441913304 -0.578735 0.436890 -0.461792 -0.510925 1441913304 -0.578735 0.436890 -0.461792 -0.510925 1441913305 -0.579590 0.434875 -0.466675 -0.507141 1441913305 -0.579590 0.434875 -0.466675 -0.507141 1441913305 -0.579590 0.434875 -0.466675 -0.507141 1441913305 -0.579590 0.434875 -0.466675 -0.507141 1441913305 -0.579590 0.434875 -0.466675 -0.507141 1441913305 -0.579590 0.434875 -0.466675 -0.507141 1441913305 -0.580627 0.432434 -0.472290 -0.502808 1441913305 -0.580627 0.432434 -0.472290 -0.502808 1441913305 -0.580627 0.432434 -0.472290 -0.502808 1441913305 -0.580627 0.432434 -0.472290 -0.502808 1441913305 -0.580627 0.432434 -0.472290 -0.502808 1441913305 -0.580627 0.432434 -0.472290 -0.502808 1441913305 -0.583679 0.427063 -0.482849 -0.493835 1441913305 -0.583679 0.427063 -0.482849 -0.493835 1441913305 -0.583679 0.427063 -0.482849 -0.493835 1441913305 -0.583679 0.427063 -0.482849 -0.493835 1441913305 -0.583679 0.427063 -0.482849 -0.493835 1441913305 -0.583679 0.427063 -0.482849 -0.493835 1441913305 -0.583679 0.427063 -0.482849 -0.493835 1441913305 -0.588867 0.415771 -0.498352 -0.481750 1441913305 -0.588867 0.415771 -0.498352 -0.481750 1441913305 -0.588867 0.415771 -0.498352 -0.481750 1441913305 -0.588867 0.415771 -0.498352 -0.481750 1441913305 -0.588867 0.415771 -0.498352 -0.481750 1441913305 -0.588867 0.415771 -0.498352 -0.481750 1441913305 -0.591614 0.403259 -0.510254 -0.476501 1441913305 -0.591614 0.403259 -0.510254 -0.476501 1441913305 -0.591614 0.403259 -0.510254 -0.476501 1441913305 -0.591614 0.403259 -0.510254 -0.476501 1441913305 -0.591614 0.403259 -0.510254 -0.476501 1441913305 -0.591614 0.403259 -0.510254 -0.476501 1441913305 -0.596069 0.388550 -0.522949 -0.469360 1441913305 -0.596069 0.388550 -0.522949 -0.469360 1441913305 -0.596069 0.388550 -0.522949 -0.469360 1441913305 -0.596069 0.388550 -0.522949 -0.469360 1441913305 -0.596069 0.388550 -0.522949 -0.469360 1441913305 -0.596069 0.388550 -0.522949 -0.469360 1441913305 -0.596069 0.388550 -0.522949 -0.469360 1441913305 -0.601929 0.383850 -0.524536 -0.463989 1441913305 -0.601929 0.383850 -0.524536 -0.463989 1441913305 -0.601929 0.383850 -0.524536 -0.463989 1441913305 -0.601929 0.383850 -0.524536 -0.463989 1441913305 -0.601929 0.383850 -0.524536 -0.463989 1441913305 -0.601929 0.383850 -0.524536 -0.463989 1441913305 -0.600281 0.395081 -0.513489 -0.469055 1441913305 -0.600281 0.395081 -0.513489 -0.469055 1441913305 -0.600281 0.395081 -0.513489 -0.469055 1441913305 -0.600281 0.395081 -0.513489 -0.469055 1441913305 -0.600281 0.395081 -0.513489 -0.469055 1441913305 -0.597656 0.401855 -0.506287 -0.474426 1441913305 -0.597656 0.401855 -0.506287 -0.474426 1441913305 -0.597656 0.401855 -0.506287 -0.474426 1441913305 -0.597656 0.401855 -0.506287 -0.474426 1441913305 -0.597656 0.401855 -0.506287 -0.474426 1441913305 -0.597656 0.401855 -0.506287 -0.474426 1441913305 -0.597656 0.401855 -0.506287 -0.474426 1441913305 -0.599304 0.398193 -0.508057 -0.473511 1441913305 -0.599304 0.398193 -0.508057 -0.473511 1441913305 -0.599304 0.398193 -0.508057 -0.473511 1441913305 -0.599304 0.398193 -0.508057 -0.473511 1441913305 -0.599304 0.398193 -0.508057 -0.473511 1441913305 -0.599304 0.398193 -0.508057 -0.473511 1441913305 -0.597351 0.404968 -0.503174 -0.475525 1441913305 -0.597351 0.404968 -0.503174 -0.475525 1441913305 -0.597351 0.404968 -0.503174 -0.475525 1441913305 -0.597351 0.404968 -0.503174 -0.475525 1441913305 -0.597351 0.404968 -0.503174 -0.475525 1441913305 -0.597351 0.404968 -0.503174 -0.475525 1441913305 -0.594421 0.417908 -0.491760 -0.479858 1441913305 -0.594421 0.417908 -0.491760 -0.479858 1441913305 -0.594421 0.417908 -0.491760 -0.479858 1441913305 -0.594421 0.417908 -0.491760 -0.479858 1441913305 -0.594421 0.417908 -0.491760 -0.479858 1441913305 -0.594421 0.417908 -0.491760 -0.479858 1441913305 -0.592957 0.426758 -0.482605 -0.483154 1441913305 -0.592957 0.426758 -0.482605 -0.483154 1441913305 -0.592957 0.426758 -0.482605 -0.483154 1441913305 -0.592957 0.426758 -0.482605 -0.483154 1441913305 -0.592957 0.426758 -0.482605 -0.483154 1441913305 -0.588745 0.434326 -0.475220 -0.488892 1441913305 -0.588745 0.434326 -0.475220 -0.488892 1441913305 -0.588745 0.434326 -0.475220 -0.488892 1441913305 -0.588745 0.434326 -0.475220 -0.488892 1441913305 -0.588745 0.434326 -0.475220 -0.488892 1441913305 -0.588745 0.434326 -0.475220 -0.488892 1441913305 -0.582336 0.441956 -0.467590 -0.497009 1441913305 -0.582336 0.441956 -0.467590 -0.497009 1441913305 -0.582336 0.441956 -0.467590 -0.497009 1441913305 -0.582336 0.441956 -0.467590 -0.497009 1441913305 -0.582336 0.441956 -0.467590 -0.497009 1441913305 -0.576782 0.448425 -0.461609 -0.503235 1441913305 -0.576782 0.448425 -0.461609 -0.503235 1441913305 -0.576782 0.448425 -0.461609 -0.503235 1441913305 -0.576782 0.448425 -0.461609 -0.503235 1441913305 -0.576782 0.448425 -0.461609 -0.503235 1441913305 -0.573242 0.452698 -0.458008 -0.506653 1441913305 -0.573242 0.452698 -0.458008 -0.506653 1441913305 -0.573242 0.452698 -0.458008 -0.506653 1441913305 -0.573242 0.452698 -0.458008 -0.506653 1441913305 -0.573242 0.452698 -0.458008 -0.506653 1441913305 -0.569275 0.455811 -0.456177 -0.510071 1441913305 -0.569275 0.455811 -0.456177 -0.510071 1441913305 -0.569275 0.455811 -0.456177 -0.510071 1441913305 -0.569275 0.455811 -0.456177 -0.510071 1441913305 -0.569275 0.455811 -0.456177 -0.510071 1441913305 -0.569275 0.455811 -0.456177 -0.510071 1441913305 -0.564941 0.456421 -0.456848 -0.513733 1441913305 -0.564941 0.456421 -0.456848 -0.513733 1441913306 -0.564941 0.456421 -0.456848 -0.513733 1441913306 -0.564941 0.456421 -0.456848 -0.513733 1441913306 -0.564941 0.456421 -0.456848 -0.513733 1441913306 -0.564941 0.456421 -0.456848 -0.513733 1441913306 -0.564941 0.456421 -0.456848 -0.513733 1441913306 -0.563049 0.451843 -0.462524 -0.514771 1441913306 -0.563049 0.451843 -0.462524 -0.514771 1441913306 -0.563049 0.451843 -0.462524 -0.514771 1441913306 -0.563049 0.451843 -0.462524 -0.514771 1441913306 -0.564697 0.445740 -0.469482 -0.511963 1441913306 -0.564697 0.445740 -0.469482 -0.511963 1441913306 -0.564697 0.445740 -0.469482 -0.511963 1441913306 -0.564697 0.445740 -0.469482 -0.511963 1441913306 -0.564697 0.445740 -0.469482 -0.511963 1441913306 -0.564697 0.445740 -0.469482 -0.511963 1441913306 -0.566162 0.441772 -0.473633 -0.509949 1441913306 -0.566162 0.441772 -0.473633 -0.509949 1441913306 -0.566162 0.441772 -0.473633 -0.509949 1441913306 -0.566162 0.441772 -0.473633 -0.509949 1441913306 -0.566162 0.441772 -0.473633 -0.509949 1441913306 -0.566162 0.441772 -0.473633 -0.509949 1441913306 -0.566162 0.441772 -0.473633 -0.509949 1441913306 -0.567627 0.438599 -0.475830 -0.509033 1441913306 -0.567627 0.438599 -0.475830 -0.509033 1441913306 -0.567627 0.438599 -0.475830 -0.509033 1441913306 -0.567627 0.438599 -0.475830 -0.509033 1441913306 -0.567627 0.438599 -0.475830 -0.509033 1441913306 -0.568909 0.435791 -0.478516 -0.507446 1441913306 -0.568909 0.435791 -0.478516 -0.507446 1441913306 -0.568909 0.435791 -0.478516 -0.507446 1441913306 -0.568909 0.435791 -0.478516 -0.507446 1441913306 -0.568909 0.435791 -0.478516 -0.507446 1441913306 -0.568909 0.435791 -0.478516 -0.507446 1441913306 -0.568909 0.435791 -0.478516 -0.507446 1441913306 -0.571838 0.430115 -0.484680 -0.503113 1441913306 -0.571838 0.430115 -0.484680 -0.503113 1441913306 -0.571838 0.430115 -0.484680 -0.503113 1441913306 -0.571838 0.430115 -0.484680 -0.503113 1441913306 -0.571838 0.430115 -0.484680 -0.503113 1441913306 -0.571838 0.430115 -0.484680 -0.503113 1441913306 -0.576477 0.423035 -0.492981 -0.495789 1441913306 -0.576477 0.423035 -0.492981 -0.495789 1441913306 -0.576477 0.423035 -0.492981 -0.495789 1441913306 -0.576477 0.423035 -0.492981 -0.495789 1441913306 -0.576477 0.423035 -0.492981 -0.495789 1441913306 -0.579468 0.419006 -0.499207 -0.489441 1441913306 -0.579468 0.419006 -0.499207 -0.489441 1441913306 -0.579468 0.419006 -0.499207 -0.489441 1441913306 -0.579468 0.419006 -0.499207 -0.489441 1441913306 -0.579468 0.419006 -0.499207 -0.489441 1441913306 -0.579468 0.419006 -0.499207 -0.489441 1441913306 -0.579468 0.419006 -0.499207 -0.489441 1441913306 -0.580750 0.416199 -0.503723 -0.485596 1441913306 -0.580750 0.416199 -0.503723 -0.485596 1441913306 -0.580750 0.416199 -0.503723 -0.485596 1441913306 -0.580750 0.416199 -0.503723 -0.485596 1441913306 -0.580750 0.416199 -0.503723 -0.485596 1441913306 -0.580750 0.416199 -0.503723 -0.485596 1441913306 -0.583496 0.409790 -0.509338 -0.481995 1441913306 -0.583496 0.409790 -0.509338 -0.481995 1441913306 -0.583496 0.409790 -0.509338 -0.481995 1441913306 -0.583496 0.409790 -0.509338 -0.481995 1441913306 -0.583496 0.409790 -0.509338 -0.481995 1441913306 -0.583496 0.409790 -0.509338 -0.481995 1441913306 -0.583496 0.409790 -0.509338 -0.481995 1441913306 -0.584839 0.405396 -0.512268 -0.480896 1441913306 -0.584839 0.405396 -0.512268 -0.480896 1441913306 -0.584839 0.405396 -0.512268 -0.480896 1441913306 -0.584839 0.405396 -0.512268 -0.480896 1441913306 -0.584839 0.405396 -0.512268 -0.480896 1441913306 -0.584839 0.405396 -0.512268 -0.480896 1441913306 -0.585815 0.405212 -0.512756 -0.479370 1441913306 -0.585815 0.405212 -0.512756 -0.479370 1441913306 -0.585815 0.405212 -0.512756 -0.479370 1441913306 -0.585815 0.405212 -0.512756 -0.479370 1441913306 -0.585815 0.405212 -0.512756 -0.479370 1441913306 -0.587402 0.407410 -0.510498 -0.477966 1441913306 -0.587402 0.407410 -0.510498 -0.477966 1441913306 -0.587402 0.407410 -0.510498 -0.477966 1441913306 -0.587402 0.407410 -0.510498 -0.477966 1441913306 -0.587402 0.407410 -0.510498 -0.477966 1441913306 -0.587402 0.407410 -0.510498 -0.477966 1441913306 -0.584839 0.414917 -0.503540 -0.481995 1441913306 -0.584839 0.414917 -0.503540 -0.481995 1441913306 -0.584839 0.414917 -0.503540 -0.481995 1441913306 -0.584839 0.414917 -0.503540 -0.481995 1441913306 -0.584839 0.414917 -0.503540 -0.481995 1441913306 -0.584839 0.414917 -0.503540 -0.481995 1441913306 -0.584839 0.414917 -0.503540 -0.481995 1441913306 -0.582581 0.421753 -0.496521 -0.486084 1441913306 -0.582581 0.421753 -0.496521 -0.486084 1441913306 -0.582581 0.421753 -0.496521 -0.486084 1441913306 -0.582581 0.421753 -0.496521 -0.486084 1441913306 -0.582581 0.421753 -0.496521 -0.486084 1441913306 -0.580505 0.428101 -0.489807 -0.489807 1441913306 -0.580505 0.428101 -0.489807 -0.489807 1441913306 -0.580505 0.428101 -0.489807 -0.489807 1441913306 -0.580505 0.428101 -0.489807 -0.489807 1441913306 -0.580505 0.428101 -0.489807 -0.489807 1441913306 -0.576172 0.437744 -0.480469 -0.495667 1441913306 -0.576172 0.437744 -0.480469 -0.495667 1441913306 -0.576172 0.437744 -0.480469 -0.495667 1441913306 -0.576172 0.437744 -0.480469 -0.495667 1441913306 -0.576172 0.437744 -0.480469 -0.495667 1441913306 -0.576172 0.437744 -0.480469 -0.495667 1441913306 -0.571411 0.446594 -0.471191 -0.502014 1441913306 -0.571411 0.446594 -0.471191 -0.502014 1441913307 -0.571411 0.446594 -0.471191 -0.502014 1441913307 -0.571411 0.446594 -0.471191 -0.502014 1441913307 -0.571411 0.446594 -0.471191 -0.502014 1441913307 -0.571411 0.446594 -0.471191 -0.502014 1441913307 -0.567566 0.452271 -0.464417 -0.507629 1441913307 -0.567566 0.452271 -0.464417 -0.507629 1441913307 -0.567566 0.452271 -0.464417 -0.507629 1441913307 -0.567566 0.452271 -0.464417 -0.507629 1441913307 -0.567566 0.452271 -0.464417 -0.507629 1441913307 -0.567566 0.452271 -0.464417 -0.507629 1441913307 -0.563843 0.456299 -0.459412 -0.512695 1441913307 -0.563843 0.456299 -0.459412 -0.512695 1441913307 -0.563843 0.456299 -0.459412 -0.512695 1441913307 -0.563843 0.456299 -0.459412 -0.512695 1441913307 -0.563843 0.456299 -0.459412 -0.512695 1441913307 -0.563843 0.456299 -0.459412 -0.512695 1441913307 -0.563843 0.456299 -0.459412 -0.512695 1441913307 -0.559509 0.460449 -0.454895 -0.517761 1441913307 -0.559509 0.460449 -0.454895 -0.517761 1441913307 -0.559509 0.460449 -0.454895 -0.517761 1441913307 -0.559509 0.460449 -0.454895 -0.517761 1441913307 -0.559509 0.460449 -0.454895 -0.517761 1441913307 -0.559509 0.460449 -0.454895 -0.517761 1441913307 -0.556213 0.463135 -0.452209 -0.521240 1441913307 -0.556213 0.463135 -0.452209 -0.521240 1441913307 -0.556213 0.463135 -0.452209 -0.521240 1441913307 -0.556213 0.463135 -0.452209 -0.521240 1441913307 -0.556213 0.463135 -0.452209 -0.521240 1441913307 -0.556213 0.463135 -0.452209 -0.521240 1441913307 -0.554077 0.463867 -0.450806 -0.524048 1441913307 -0.554077 0.463867 -0.450806 -0.524048 1441913307 -0.554077 0.463867 -0.450806 -0.524048 1441913307 -0.554077 0.463867 -0.450806 -0.524048 1441913307 -0.554077 0.463867 -0.450806 -0.524048 1441913307 -0.554077 0.463867 -0.450806 -0.524048 1441913307 -0.554077 0.463867 -0.450806 -0.524048 1441913307 -0.553345 0.464111 -0.448120 -0.526917 1441913307 -0.553345 0.464111 -0.448120 -0.526917 1441913307 -0.553345 0.464111 -0.448120 -0.526917 1441913307 -0.553345 0.464111 -0.448120 -0.526917 1441913307 -0.553345 0.464111 -0.448120 -0.526917 1441913307 -0.553284 0.464844 -0.443359 -0.530334 1441913307 -0.553284 0.464844 -0.443359 -0.530334 1441913307 -0.553284 0.464844 -0.443359 -0.530334 1441913307 -0.553284 0.464844 -0.443359 -0.530334 1441913307 -0.553284 0.464844 -0.443359 -0.530334 1441913307 -0.553772 0.463257 -0.441833 -0.532532 1441913307 -0.553772 0.463257 -0.441833 -0.532532 1441913307 -0.553772 0.463257 -0.441833 -0.532532 1441913307 -0.553772 0.463257 -0.441833 -0.532532 1441913307 -0.553772 0.463257 -0.441833 -0.532532 1441913307 -0.553772 0.463257 -0.441833 -0.532532 1441913307 -0.553772 0.463257 -0.441833 -0.532532 1441913307 -0.555115 0.458374 -0.447693 -0.530457 1441913307 -0.555115 0.458374 -0.447693 -0.530457 1441913307 -0.555115 0.458374 -0.447693 -0.530457 1441913307 -0.555115 0.458374 -0.447693 -0.530457 1441913307 -0.555115 0.458374 -0.447693 -0.530457 1441913307 -0.555115 0.458374 -0.447693 -0.530457 1441913307 -0.557678 0.452454 -0.455872 -0.525818 1441913307 -0.557678 0.452454 -0.455872 -0.525818 1441913307 -0.557678 0.452454 -0.455872 -0.525818 1441913307 -0.557678 0.452454 -0.455872 -0.525818 1441913307 -0.557678 0.452454 -0.455872 -0.525818 1441913307 -0.557678 0.452454 -0.455872 -0.525818 1441913307 -0.557678 0.452454 -0.455872 -0.525818 1441913307 -0.562378 0.446106 -0.462585 -0.520447 1441913307 -0.562378 0.446106 -0.462585 -0.520447 1441913307 -0.562378 0.446106 -0.462585 -0.520447 1441913307 -0.562378 0.446106 -0.462585 -0.520447 1441913307 -0.562378 0.446106 -0.462585 -0.520447 1441913307 -0.562378 0.446106 -0.462585 -0.520447 1441913307 -0.566833 0.439148 -0.468933 -0.515747 1441913307 -0.566833 0.439148 -0.468933 -0.515747 1441913307 -0.566833 0.439148 -0.468933 -0.515747 1441913307 -0.566833 0.439148 -0.468933 -0.515747 1441913307 -0.566833 0.439148 -0.468933 -0.515747 1441913307 -0.569458 0.428833 -0.480408 -0.510925 1441913307 -0.569458 0.428833 -0.480408 -0.510925 1441913307 -0.569458 0.428833 -0.480408 -0.510925 1441913307 -0.569458 0.428833 -0.480408 -0.510925 1441913307 -0.569458 0.428833 -0.480408 -0.510925 1441913307 -0.565674 0.424561 -0.486633 -0.512756 1441913307 -0.565674 0.424561 -0.486633 -0.512756 1441913307 -0.565674 0.424561 -0.486633 -0.512756 1441913307 -0.565674 0.424561 -0.486633 -0.512756 1441913307 -0.565674 0.424561 -0.486633 -0.512756 1441913307 -0.565674 0.424561 -0.486633 -0.512756 1441913307 -0.565674 0.424561 -0.486633 -0.512756 1441913307 -0.563416 0.422424 -0.488037 -0.515747 1441913307 -0.563416 0.422424 -0.488037 -0.515747 1441913307 -0.563416 0.422424 -0.488037 -0.515747 1441913307 -0.563416 0.422424 -0.488037 -0.515747 1441913307 -0.563416 0.422424 -0.488037 -0.515747 1441913307 -0.563416 0.422424 -0.488037 -0.515747 1441913307 -0.563416 0.422424 -0.488037 -0.515747 1441913307 -0.562988 0.419861 -0.489441 -0.516968 1441913307 -0.562988 0.419861 -0.489441 -0.516968 1441913307 -0.562988 0.419861 -0.489441 -0.516968 1441913307 -0.562988 0.419861 -0.489441 -0.516968 1441913307 -0.562988 0.419861 -0.489441 -0.516968 1441913307 -0.562988 0.419861 -0.489441 -0.516968 1441913307 -0.564087 0.420593 -0.488281 -0.516357 1441913307 -0.564087 0.420593 -0.488281 -0.516357 1441913307 -0.564087 0.420593 -0.488281 -0.516357 1441913307 -0.564087 0.420593 -0.488281 -0.516357 1441913307 -0.564087 0.420593 -0.488281 -0.516357 1441913307 -0.564087 0.420593 -0.488281 -0.516357 1441913307 -0.563110 0.427124 -0.481506 -0.518372 1441913307 -0.563110 0.427124 -0.481506 -0.518372 1441913308 -0.563110 0.427124 -0.481506 -0.518372 1441913308 -0.563110 0.427124 -0.481506 -0.518372 1441913308 -0.563110 0.427124 -0.481506 -0.518372 1441913308 -0.561157 0.432922 -0.475891 -0.520813 1441913308 -0.561157 0.432922 -0.475891 -0.520813 1441913308 -0.561157 0.432922 -0.475891 -0.520813 1441913308 -0.561157 0.432922 -0.475891 -0.520813 1441913308 -0.561157 0.432922 -0.475891 -0.520813 1441913308 -0.561157 0.432922 -0.475891 -0.520813 1441913308 -0.560730 0.435974 -0.474365 -0.520142 1441913308 -0.560730 0.435974 -0.474365 -0.520142 1441913308 -0.560730 0.435974 -0.474365 -0.520142 1441913308 -0.560730 0.435974 -0.474365 -0.520142 1441913308 -0.560730 0.435974 -0.474365 -0.520142 1441913308 -0.560730 0.435974 -0.474365 -0.520142 1441913308 -0.561462 0.437866 -0.473572 -0.518494 1441913308 -0.561462 0.437866 -0.473572 -0.518494 1441913308 -0.561462 0.437866 -0.473572 -0.518494 1441913308 -0.561462 0.437866 -0.473572 -0.518494 1441913308 -0.561462 0.437866 -0.473572 -0.518494 1441913308 -0.561462 0.437866 -0.473572 -0.518494 1441913308 -0.561707 0.440857 -0.470947 -0.518066 1441913308 -0.561707 0.440857 -0.470947 -0.518066 1441913308 -0.561707 0.440857 -0.470947 -0.518066 1441913308 -0.561707 0.440857 -0.470947 -0.518066 1441913308 -0.561707 0.440857 -0.470947 -0.518066 1441913308 -0.561707 0.440857 -0.470947 -0.518066 1441913308 -0.560852 0.445068 -0.466675 -0.519287 1441913308 -0.560852 0.445068 -0.466675 -0.519287 1441913308 -0.560852 0.445068 -0.466675 -0.519287 1441913308 -0.560852 0.445068 -0.466675 -0.519287 1441913308 -0.560852 0.445068 -0.466675 -0.519287 1441913308 -0.558594 0.450623 -0.460754 -0.522156 1441913308 -0.558594 0.450623 -0.460754 -0.522156 1441913308 -0.558594 0.450623 -0.460754 -0.522156 1441913308 -0.558594 0.450623 -0.460754 -0.522156 1441913308 -0.558594 0.450623 -0.460754 -0.522156 1441913308 -0.554260 0.457458 -0.453613 -0.527100 1441913308 -0.554260 0.457458 -0.453613 -0.527100 1441913308 -0.554260 0.457458 -0.453613 -0.527100 1441913308 -0.554260 0.457458 -0.453613 -0.527100 1441913308 -0.554260 0.457458 -0.453613 -0.527100 1441913308 -0.554260 0.457458 -0.453613 -0.527100 1441913308 -0.554260 0.457458 -0.453613 -0.527100 1441913308 -0.549194 0.463623 -0.447632 -0.532166 1441913308 -0.549194 0.463623 -0.447632 -0.532166 1441913308 -0.549194 0.463623 -0.447632 -0.532166 1441913308 -0.549194 0.463623 -0.447632 -0.532166 1441913308 -0.549194 0.463623 -0.447632 -0.532166 1441913308 -0.549194 0.463623 -0.447632 -0.532166 1441913308 -0.544922 0.468201 -0.443665 -0.535828 1441913308 -0.544922 0.468201 -0.443665 -0.535828 1441913308 -0.544922 0.468201 -0.443665 -0.535828 1441913308 -0.544922 0.468201 -0.443665 -0.535828 1441913308 -0.544922 0.468201 -0.443665 -0.535828 1441913308 -0.544922 0.468201 -0.443665 -0.535828 1441913308 -0.541748 0.471008 -0.440796 -0.538879 1441913308 -0.541748 0.471008 -0.440796 -0.538879 1441913308 -0.541748 0.471008 -0.440796 -0.538879 1441913308 -0.541748 0.471008 -0.440796 -0.538879 1441913308 -0.541748 0.471008 -0.440796 -0.538879 1441913308 -0.541748 0.471008 -0.440796 -0.538879 1441913308 -0.541992 0.470398 -0.440186 -0.539673 1441913308 -0.541992 0.470398 -0.440186 -0.539673 1441913308 -0.541992 0.470398 -0.440186 -0.539673 1441913308 -0.541992 0.470398 -0.440186 -0.539673 1441913308 -0.541992 0.470398 -0.440186 -0.539673 1441913308 -0.541992 0.470398 -0.440186 -0.539673 1441913308 -0.543091 0.469849 -0.438110 -0.540771 1441913308 -0.543091 0.469849 -0.438110 -0.540771 1441913308 -0.543091 0.469849 -0.438110 -0.540771 1441913308 -0.543091 0.469849 -0.438110 -0.540771 1441913308 -0.543091 0.469849 -0.438110 -0.540771 1441913308 -0.543091 0.469849 -0.438110 -0.540771 1441913308 -0.543091 0.470459 -0.435120 -0.542603 1441913308 -0.543091 0.470459 -0.435120 -0.542603 1441913308 -0.543091 0.470459 -0.435120 -0.542603 1441913308 -0.543091 0.470459 -0.435120 -0.542603 1441913308 -0.543091 0.470459 -0.435120 -0.542603 1441913308 -0.543091 0.470459 -0.435120 -0.542603 1441913308 -0.543457 0.468994 -0.436157 -0.542664 1441913308 -0.543457 0.468994 -0.436157 -0.542664 1441913308 -0.543457 0.468994 -0.436157 -0.542664 1441913308 -0.543457 0.468994 -0.436157 -0.542664 1441913308 -0.543457 0.468994 -0.436157 -0.542664 1441913308 -0.543457 0.468994 -0.436157 -0.542664 1441913308 -0.543457 0.468994 -0.436157 -0.542664 1441913308 
-0.419922 -0.261108 -0.507629 -0.705627 1441913312 -0.419922 -0.261108 -0.507629 -0.705627 1441913312 -0.419922 -0.261108 -0.507629 -0.705627 1441913312 -0.419922 -0.261108 -0.507629 -0.705627 1441913312 -0.419922 -0.261108 -0.507629 -0.705627 1441913312 -0.417847 -0.262573 -0.507690 -0.706299 1441913312 -0.417847 -0.262573 -0.507690 -0.706299 1441913312 -0.417847 -0.262573 -0.507690 -0.706299 1441913312 -0.417847 -0.262573 -0.507690 -0.706299 1441913312 -0.417847 -0.262573 -0.507690 -0.706299 1441913312 -0.417847 -0.262573 -0.507690 -0.706299 1441913312 -0.414978 -0.264771 -0.507324 -0.707397 1441913312 -0.414978 -0.264771 -0.507324 -0.707397 1441913312 -0.414978 -0.264771 -0.507324 -0.707397 1441913312 -0.414978 -0.264771 -0.507324 -0.707397 1441913312 -0.414978 -0.264771 -0.507324 -0.707397 1441913312 -0.414978 -0.264771 -0.507324 -0.707397 1441913312 -0.412354 -0.268005 -0.504395 -0.709839 1441913312 -0.412354 -0.268005 -0.504395 -0.709839 1441913312 -0.412354 -0.268005 -0.504395 -0.709839 1441913312 -0.412354 -0.268005 -0.504395 -0.709839 1441913312 -0.412354 -0.268005 -0.504395 -0.709839 1441913312 -0.412354 -0.268005 -0.504395 -0.709839 1441913312 -0.398804 -0.259277 -0.505066 -0.720215 1441913312 -0.398804 -0.259277 -0.505066 -0.720215 1441913312 -0.398804 -0.259277 -0.505066 -0.720215 1441913312 -0.398804 -0.259277 -0.505066 -0.720215 1441913312 -0.398804 -0.259277 -0.505066 -0.720215 1441913312 -0.398804 -0.259277 -0.505066 -0.720215 1441913312 -0.372070 -0.234009 -0.508179 -0.740723 1441913312 -0.372070 -0.234009 -0.508179 -0.740723 1441913312 -0.372070 -0.234009 -0.508179 -0.740723 1441913312 -0.372070 -0.234009 -0.508179 -0.740723 1441913312 -0.372070 -0.234009 -0.508179 -0.740723 1441913312 -0.372070 -0.234009 -0.508179 -0.740723 1441913312 -0.372070 -0.234009 -0.508179 -0.740723 1441913312 -0.355652 -0.207458 -0.512817 -0.753357 1441913312 -0.355652 -0.207458 -0.512817 -0.753357 1441913312 -0.355652 -0.207458 -0.512817 -0.753357 1441913312 -0.355652 -0.207458 -0.512817 -0.753357 1441913312 -0.355652 -0.207458 -0.512817 -0.753357 1441913312 -0.355652 -0.207458 -0.512817 -0.753357 1441913312 -0.345764 -0.192200 -0.515869 -0.759949 1441913312 -0.345764 -0.192200 -0.515869 -0.759949 1441913312 -0.345764 -0.192200 -0.515869 -0.759949 1441913312 -0.345764 -0.192200 -0.515869 -0.759949 1441913312 -0.345764 -0.192200 -0.515869 -0.759949 1441913312 -0.345764 -0.192200 -0.515869 -0.759949 1441913312 -0.345764 -0.192200 -0.515869 -0.759949 1441913312 -0.327515 -0.177856 -0.523438 -0.766357 1441913313 -0.327515 -0.177856 -0.523438 -0.766357 1441913313 -0.327515 -0.177856 -0.523438 -0.766357 1441913313 -0.327515 -0.177856 -0.523438 -0.766357 1441913313 -0.327515 -0.177856 -0.523438 -0.766357 1441913313 -0.327515 -0.177856 -0.523438 -0.766357 1441913313 -0.298889 -0.166931 -0.509521 -0.789490 1441913313 -0.298889 -0.166931 -0.509521 -0.789490 1441913313 -0.298889 -0.166931 -0.509521 -0.789490 1441913313 -0.298889 -0.166931 -0.509521 -0.789490 1441913313 -0.298889 -0.166931 -0.509521 -0.789490 1441913313 -0.298889 -0.166931 -0.509521 -0.789490 1441913313 -0.287720 -0.143738 -0.475891 -0.818665 1441913313 -0.287720 -0.143738 -0.475891 -0.818665 1441913313 -0.287720 -0.143738 -0.475891 -0.818665 1441913313 -0.287720 -0.143738 -0.475891 -0.818665 1441913313 -0.287720 -0.143738 -0.475891 -0.818665 1441913313 -0.287720 -0.143738 -0.475891 -0.818665 1441913313 -0.277832 -0.106750 -0.445740 -0.844299 1441913313 -0.277832 -0.106750 -0.445740 -0.844299 1441913313 -0.277832 -0.106750 -0.445740 -0.844299 1441913313 -0.277832 -0.106750 -0.445740 -0.844299 1441913313 -0.277832 -0.106750 -0.445740 -0.844299 1441913313 -0.277832 -0.106750 -0.445740 -0.844299 1441913313 -0.277832 -0.106750 -0.445740 -0.844299 1441913313 -0.285400 -0.090332 -0.479492 -0.824951 1441913313 -0.285400 -0.090332 -0.479492 -0.824951 1441913313 -0.285400 -0.090332 -0.479492 -0.824951 1441913313 -0.285400 -0.090332 -0.479492 -0.824951 1441913313 -0.285400 -0.090332 -0.479492 -0.824951 1441913313 -0.285400 -0.090332 -0.479492 -0.824951 1441913313 -0.283203 -0.115723 -0.557800 -0.771606 1441913313 -0.283203 -0.115723 -0.557800 -0.771606 1441913313 -0.283203 -0.115723 -0.557800 -0.771606 1441913313 -0.283203 -0.115723 -0.557800 -0.771606 1441913313 -0.283203 -0.115723 -0.557800 -0.771606 1441913313 -0.283203 -0.115723 -0.557800 -0.771606 1441913313 -0.283203 -0.115723 -0.557800 -0.771606 1441913313 -0.308533 -0.107605 -0.515625 -0.792114 1441913313 -0.308533 -0.107605 -0.515625 -0.792114 1441913313 -0.308533 -0.107605 -0.515625 -0.792114 1441913313 -0.308533 -0.107605 -0.515625 -0.792114 1441913313 -0.308533 -0.107605 -0.515625 -0.792114 1441913313 -0.308533 -0.107605 -0.515625 -0.792114 1441913313 -0.325562 -0.110596 -0.484497 -0.804443 1441913313 -0.325562 -0.110596 -0.484497 -0.804443 1441913313 -0.325562 -0.110596 -0.484497 -0.804443 1441913313 -0.325562 -0.110596 -0.484497 -0.804443 1441913313 -0.325562 -0.110596 -0.484497 -0.804443 1441913313 -0.325562 -0.110596 -0.484497 -0.804443 1441913313 -0.333252 -0.130859 -0.499207 -0.789124 1441913313 -0.333252 -0.130859 -0.499207 -0.789124 1441913313 -0.333252 -0.130859 -0.499207 -0.789124 1441913313 -0.333252 -0.130859 -0.499207 -0.789124 1441913313 -0.333252 -0.130859 -0.499207 -0.789124 1441913313 -0.333252 -0.130859 -0.499207 -0.789124 1441913313 -0.330872 -0.157104 -0.531189 -0.764099 1441913313 -0.330872 -0.157104 -0.531189 -0.764099 1441913313 -0.330872 -0.157104 -0.531189 -0.764099 1441913313 -0.330872 -0.157104 -0.531189 -0.764099 1441913313 -0.330872 -0.157104 -0.531189 -0.764099 1441913313 -0.330872 -0.157104 -0.531189 -0.764099 1441913313 -0.336304 -0.172852 -0.542419 -0.750244 1441913313 -0.336304 -0.172852 -0.542419 -0.750244 1441913313 -0.336304 -0.172852 -0.542419 -0.750244 1441913313 -0.336304 -0.172852 -0.542419 -0.750244 1441913313 -0.336304 -0.172852 -0.542419 -0.750244 1441913313 -0.336304 -0.172852 -0.542419 -0.750244 1441913313 -0.336304 -0.172852 -0.542419 -0.750244 1441913313 -0.342041 -0.185730 -0.530273 -0.753296 1441913313 -0.342041 -0.185730 -0.530273 -0.753296 1441913313 -0.342041 -0.185730 -0.530273 -0.753296 1441913313 -0.342041 -0.185730 -0.530273 -0.753296 1441913313 -0.342041 -0.185730 -0.530273 -0.753296 1441913313 -0.342041 -0.185730 -0.530273 -0.753296 1441913313 -0.342041 -0.185730 -0.530273 -0.753296 1441913313 -0.336060 -0.198364 -0.509827 -0.766785 1441913313 -0.336060 -0.198364 -0.509827 -0.766785 1441913313 -0.336060 -0.198364 -0.509827 -0.766785 1441913313 -0.336060 -0.198364 -0.509827 -0.766785 1441913313 -0.336060 -0.198364 -0.509827 -0.766785 1441913313 -0.354736 -0.219604 -0.503540 -0.756653 1441913313 -0.354736 -0.219604 -0.503540 -0.756653 1441913313 -0.354736 -0.219604 -0.503540 -0.756653 1441913313 -0.354736 -0.219604 -0.503540 -0.756653 1441913313 -0.354736 -0.219604 -0.503540 -0.756653 1441913313 -0.354736 -0.219604 -0.503540 -0.756653 1441913313 -0.387329 -0.264893 -0.531189 -0.705505 1441913313 -0.387329 -0.264893 -0.531189 -0.705505 1441913313 -0.387329 -0.264893 -0.531189 -0.705505 1441913313 -0.387329 -0.264893 -0.531189 -0.705505 1441913313 -0.387329 -0.264893 -0.531189 -0.705505 1441913313 -0.387329 -0.264893 -0.531189 -0.705505 1441913313 -0.387329 -0.264893 -0.531189 -0.705505 1441913313 -0.390381 -0.291382 -0.564697 -0.666260 1441913313 -0.390381 -0.291382 -0.564697 -0.666260 1441913313 -0.390381 -0.291382 -0.564697 -0.666260 1441913313 -0.390381 -0.291382 -0.564697 -0.666260 1441913313 -0.390381 -0.291382 -0.564697 -0.666260 1441913313 -0.400696 -0.273376 -0.553162 -0.677368 1441913313 -0.400696 -0.273376 -0.553162 -0.677368 1441913313 -0.400696 -0.273376 -0.553162 -0.677368 1441913313 -0.400696 -0.273376 -0.553162 -0.677368 1441913313 -0.400696 -0.273376 -0.553162 -0.677368 1441913313 -0.400696 -0.273376 -0.553162 -0.677368 1441913313 -0.400696 -0.273376 -0.553162 -0.677368 1441913313 -0.404724 -0.249268 -0.519714 -0.709961 1441913313 -0.404724 -0.249268 -0.519714 -0.709961 1441913313 -0.404724 -0.249268 -0.519714 -0.709961 1441913313 -0.404724 -0.249268 -0.519714 -0.709961 1441913313 -0.404724 -0.249268 -0.519714 -0.709961 1441913313 -0.404724 -0.249268 -0.519714 -0.709961 1441913313 -0.380127 -0.238037 -0.513672 -0.731506 1441913313 -0.380127 -0.238037 -0.513672 -0.731506 1441913314 -0.380127 -0.238037 -0.513672 -0.731506 1441913314 -0.380127 -0.238037 -0.513672 -0.731506 1441913314 -0.380127 -0.238037 -0.513672 -0.731506 1441913314 -0.380127 -0.238037 -0.513672 -0.731506 1441913314 -0.352417 -0.228638 -0.524109 -0.740906 1441913314 -0.352417 -0.228638 -0.524109 -0.740906 1441913314 -0.352417 -0.228638 -0.524109 -0.740906 1441913314 -0.352417 -0.228638 -0.524109 -0.740906 1441913314 -0.352417 -0.228638 -0.524109 -0.740906 1441913314 -0.352417 -0.228638 -0.524109 -0.740906 1441913314 -0.352417 -0.228638 -0.524109 -0.740906 1441913314 -0.333618 -0.213257 -0.518433 -0.757996 1441913314 -0.333618 -0.213257 -0.518433 -0.757996 1441913314 -0.333618 -0.213257 -0.518433 -0.757996 1441913314 -0.333618 -0.213257 -0.518433 -0.757996 1441913314 -0.333618 -0.213257 -0.518433 -0.757996 1441913314 -0.324524 -0.191772 -0.496521 -0.781982 1441913314 -0.324524 -0.191772 -0.496521 -0.781982 1441913314 -0.324524 -0.191772 -0.496521 -0.781982 1441913314 -0.324524 -0.191772 -0.496521 -0.781982 1441913314 -0.324524 -0.191772 -0.496521 -0.781982 1441913314 -0.324524 -0.191772 -0.496521 -0.781982 1441913314 -0.313477 -0.180969 -0.490295 -0.792908 1441913314 -0.313477 -0.180969 -0.490295 -0.792908 1441913314 -0.313477 -0.180969 -0.490295 -0.792908 1441913314 -0.313477 -0.180969 -0.490295 -0.792908 1441913314 -0.313477 -0.180969 -0.490295 -0.792908 1441913314 -0.313477 -0.180969 -0.490295 -0.792908 1441913314 -0.295227 -0.178040 -0.498718 -0.795288 1441913314 -0.295227 -0.178040 -0.498718 -0.795288 1441913314 -0.295227 -0.178040 -0.498718 -0.795288 1441913314 -0.295227 -0.178040 -0.498718 -0.795288 1441913314 -0.295227 -0.178040 -0.498718 -0.795288 1441913314 -0.295227 -0.178040 -0.498718 -0.795288 1441913314 -0.295227 -0.178040 -0.498718 -0.795288 1441913314 -0.272766 -0.164856 -0.499695 -0.805542 1441913314 -0.272766 -0.164856 -0.499695 -0.805542 1441913314 -0.272766 -0.164856 -0.499695 -0.805542 1441913314 -0.272766 -0.164856 -0.499695 -0.805542 1441913314 -0.272766 -0.164856 -0.499695 -0.805542 1441913314 -0.272766 -0.164856 -0.499695 -0.805542 1441913314 -0.263184 -0.130737 -0.477051 -0.828369 1441913314 -0.263184 -0.130737 -0.477051 -0.828369 1441913314 -0.263184 -0.130737 -0.477051 -0.828369 1441913314 -0.263184 -0.130737 -0.477051 -0.828369 1441913314 -0.263184 -0.130737 -0.477051 -0.828369 1441913314 -0.263184 -0.130737 -0.477051 -0.828369 1441913314 -0.276733 -0.100281 -0.481079 -0.825867 1441913314 -0.276733 -0.100281 -0.481079 -0.825867 1441913314 -0.276733 -0.100281 -0.481079 -0.825867 1441913314 -0.276733 -0.100281 -0.481079 -0.825867 1441913314 -0.276367 -0.115295 -0.553040 -0.777527 1441913314 -0.276367 -0.115295 -0.553040 -0.777527 1441913314 -0.276367 -0.115295 -0.553040 -0.777527 1441913314 -0.276367 -0.115295 -0.553040 -0.777527 1441913314 -0.276367 -0.115295 -0.553040 -0.777527 1441913314 -0.276367 -0.115295 -0.553040 -0.777527 1441913314 -0.296936 -0.105164 -0.523010 -0.792053 1441913314 -0.296936 -0.105164 -0.523010 -0.792053 1441913314 -0.296936 -0.105164 -0.523010 -0.792053 1441913314 -0.296936 -0.105164 -0.523010 -0.792053 1441913314 -0.296936 -0.105164 -0.523010 -0.792053 1441913314 -0.296936 -0.105164 -0.523010 -0.792053 1441913314 -0.296936 -0.105164 -0.523010 -0.792053 1441913314 -0.306824 -0.103638 -0.500122 -0.803162 1441913314 -0.306824 -0.103638 -0.500122 -0.803162 1441913314 -0.306824 -0.103638 -0.500122 -0.803162 1441913314 -0.306824 -0.103638 -0.500122 -0.803162 1441913314 -0.306824 -0.103638 -0.500122 -0.803162 1441913314 -0.306824 -0.103638 -0.500122 -0.803162 1441913314 -0.309814 -0.125854 -0.521851 -0.784851 1441913314 -0.309814 -0.125854 -0.521851 -0.784851 1441913314 -0.309814 -0.125854 -0.521851 -0.784851 1441913314 -0.309814 -0.125854 -0.521851 -0.784851 1441913314 -0.309814 -0.125854 -0.521851 -0.784851 1441913314 -0.309814 -0.125854 -0.521851 -0.784851 1441913314 -0.312927 -0.142395 -0.542175 -0.766785 1441913314 -0.312927 -0.142395 -0.542175 -0.766785 1441913314 -0.312927 -0.142395 -0.542175 -0.766785 1441913314 -0.312927 -0.142395 -0.542175 -0.766785 1441913314 -0.312927 -0.142395 -0.542175 -0.766785 1441913314 -0.312927 -0.142395 -0.542175 -0.766785 1441913314 -0.312927 -0.142395 -0.542175 -0.766785 1441913314 -0.316711 -0.155762 -0.538025 -0.765564 1441913314 -0.316711 -0.155762 -0.538025 -0.765564 1441913314 -0.316711 -0.155762 -0.538025 -0.765564 1441913314 -0.316711 -0.155762 -0.538025 -0.765564 1441913314 -0.316711 -0.155762 -0.538025 -0.765564 1441913314 -0.316711 -0.155762 -0.538025 -0.765564 1441913314 -0.328552 -0.170105 -0.520203 -0.769836 1441913314 -0.328552 -0.170105 -0.520203 -0.769836 1441913314 -0.328552 -0.170105 -0.520203 -0.769836 1441913314 -0.328552 -0.170105 -0.520203 -0.769836 1441913314 -0.328552 -0.170105 -0.520203 -0.769836 1441913314 -0.328552 -0.170105 -0.520203 -0.769836 1441913314 -0.330444 -0.190613 -0.520508 -0.763977 1441913314 -0.330444 -0.190613 -0.520508 -0.763977 1441913314 -0.330444 -0.190613 -0.520508 -0.763977 1441913314 -0.330444 -0.190613 -0.520508 -0.763977 1441913314 -0.330444 -0.190613 -0.520508 -0.763977 1441913314 -0.330444 -0.190613 -0.520508 -0.763977 1441913314 -0.316956 -0.211304 -0.518188 -0.765808 1441913314 -0.316956 -0.211304 -0.518188 -0.765808 1441913314 -0.316956 -0.211304 -0.518188 -0.765808 1441913314 -0.316956 -0.211304 -0.518188 -0.765808 1441913314 -0.316956 -0.211304 -0.518188 -0.765808 1441913314 -0.316956 -0.211304 -0.518188 -0.765808 1441913314 -0.316956 -0.211304 -0.518188 -0.765808 1441913314 -0.326050 -0.231323 -0.509033 -0.762329 1441913314 -0.326050 -0.231323 -0.509033 -0.762329 1441913314 -0.326050 -0.231323 -0.509033 -0.762329 1441913314 -0.326050 -0.231323 -0.509033 -0.762329 1441913315 -0.326050 -0.231323 -0.509033 -0.762329 1441913315 -0.326050 -0.231323 -0.509033 -0.762329 1441913315 -0.345154 -0.261597 -0.523743 -0.733643 1441913315 -0.345154 -0.261597 -0.523743 -0.733643 1441913315 -0.345154 -0.261597 -0.523743 -0.733643 1441913315 -0.345154 -0.261597 -0.523743 -0.733643 1441913315 -0.356506 -0.281677 -0.534607 -0.712646 1441913315 -0.356506 -0.281677 -0.534607 -0.712646 1441913315 -0.363464 -0.267090 -0.519531 -0.725769 1441913315 -0.363464 -0.267090 -0.519531 -0.725769 1441913315 -0.363464 -0.267090 -0.519531 -0.725769 1441913315 -0.363464 -0.267090 -0.519531 -0.725769 1441913315 -0.363464 -0.267090 -0.519531 -0.725769 1441913315 -0.353760 -0.248352 -0.513428 -0.741394 1441913315 -0.353760 -0.248352 -0.513428 -0.741394 1441913315 -0.353760 -0.248352 -0.513428 -0.741394 1441913315 -0.353760 -0.248352 -0.513428 -0.741394 1441913315 -0.353760 -0.248352 -0.513428 -0.741394 1441913315 -0.353760 -0.248352 -0.513428 -0.741394 1441913315 -0.353760 -0.248352 -0.513428 -0.741394 1441913315 -0.337280 -0.230286 -0.511780 -0.755920 1441913315 -0.337280 -0.230286 -0.511780 -0.755920 1441913315 -0.337280 -0.230286 -0.511780 -0.755920 1441913315 -0.337280 -0.230286 -0.511780 -0.755920 1441913315 -0.337280 -0.230286 -0.511780 -0.755920 1441913315 -0.337280 -0.230286 -0.511780 -0.755920 1441913315 -0.323181 -0.206238 -0.508423 -0.771118 1441913315 -0.323181 -0.206238 -0.508423 -0.771118 1441913315 -0.323181 -0.206238 -0.508423 -0.771118 1441913315 -0.323181 -0.206238 -0.508423 -0.771118 1441913315 -0.323181 -0.206238 -0.508423 -0.771118 1441913315 -0.323181 -0.206238 -0.508423 -0.771118 1441913315 -0.312012 -0.188965 -0.501160 -0.784790 1441913315 -0.312012 -0.188965 -0.501160 -0.784790 1441913315 -0.312012 -0.188965 -0.501160 -0.784790 1441913315 -0.312012 -0.188965 -0.501160 -0.784790 1441913315 -0.312012 -0.188965 -0.501160 -0.784790 1441913315 -0.312012 -0.188965 -0.501160 -0.784790 1441913315 -0.303894 -0.178833 -0.496094 -0.793518 1441913315 -0.303894 -0.178833 -0.496094 -0.793518 1441913315 -0.303894 -0.178833 -0.496094 -0.793518 1441913315 -0.303894 -0.178833 -0.496094 -0.793518 1441913315 -0.303894 -0.178833 -0.496094 -0.793518 1441913315 -0.303894 -0.178833 -0.496094 -0.793518 1441913315 -0.303894 -0.178833 -0.496094 -0.793518 1441913315 -0.284973 -0.174561 -0.504089 -0.796448 1441913315 -0.284973 -0.174561 -0.504089 -0.796448 1441913315 -0.284973 -0.174561 -0.504089 -0.796448 1441913315 -0.284973 -0.174561 -0.504089 -0.796448 1441913315 -0.284973 -0.174561 -0.504089 -0.796448 1441913315 -0.284973 -0.174561 -0.504089 -0.796448 1441913315 -0.284973 -0.174561 -0.504089 -0.796448 1441913315 -0.263855 -0.167297 -0.505737 -0.804199 1441913315 -0.263855 -0.167297 -0.505737 -0.804199 1441913315 -0.263855 -0.167297 -0.505737 -0.804199 1441913315 -0.263855 -0.167297 -0.505737 -0.804199 1441913315 -0.263855 -0.167297 -0.505737 -0.804199 1441913315 -0.263855 -0.167297 -0.505737 -0.804199 1441913315 -0.255737 -0.136108 -0.469177 -0.834290 1441913315 -0.255737 -0.136108 -0.469177 -0.834290 1441913315 -0.255737 -0.136108 -0.469177 -0.834290 1441913315 -0.255737 -0.136108 -0.469177 -0.834290 1441913315 -0.255737 -0.136108 -0.469177 -0.834290 1441913315 -0.255737 -0.136108 -0.469177 -0.834290 1441913315 -0.255737 -0.136108 -0.469177 -0.834290 1441913315 -0.277954 -0.072449 -0.374023 -0.881897 1441913315 -0.277954 -0.072449 -0.374023 -0.881897 1441913315 -0.277954 -0.072449 -0.374023 -0.881897 1441913315 -0.277954 -0.072449 -0.374023 -0.881897 1441913315 -0.277954 -0.072449 -0.374023 -0.881897 1441913315 -0.277954 -0.072449 -0.374023 -0.881897 1441913315 -0.282837 -0.083313 -0.448181 -0.843994 1441913315 -0.282837 -0.083313 -0.448181 -0.843994 1441913315 -0.282837 -0.083313 -0.448181 -0.843994 1441913315 -0.282837 -0.083313 -0.448181 -0.843994 1441913315 -0.282837 -0.083313 -0.448181 -0.843994 1441913315 -0.282837 -0.083313 -0.448181 -0.843994 1441913315 -0.288025 -0.107605 -0.516724 -0.799133 1441913315 -0.288025 -0.107605 -0.516724 -0.799133 1441913315 -0.288025 -0.107605 -0.516724 -0.799133 1441913315 -0.305542 -0.106201 -0.496033 -0.805847 1441913315 -0.305542 -0.106201 -0.496033 -0.805847 1441913315 -0.305542 -0.106201 -0.496033 -0.805847 1441913315 -0.315063 -0.120117 -0.476074 -0.812256 1441913315 -0.315063 -0.120117 -0.476074 -0.812256 1441913315 -0.315063 -0.120117 -0.476074 -0.812256 1441913315 -0.315063 -0.120117 -0.476074 -0.812256 1441913315 -0.315063 -0.120117 -0.476074 -0.812256 1441913315 -0.315063 -0.120117 -0.476074 -0.812256 1441913315 -0.319153 -0.143738 -0.498291 -0.793274 1441913315 -0.319153 -0.143738 -0.498291 -0.793274 1441913315 -0.319153 -0.143738 -0.498291 -0.793274 1441913315 -0.319153 -0.143738 -0.498291 -0.793274 1441913315 -0.320251 -0.160217 -0.518188 -0.776794 1441913315 -0.320251 -0.160217 -0.518188 -0.776794 1441913315 -0.320251 -0.160217 -0.518188 -0.776794 1441913315 -0.320251 -0.160217 -0.518188 -0.776794 1441913315 -0.320251 -0.160217 -0.518188 -0.776794 1441913316 -0.320251 -0.160217 -0.518188 -0.776794 1441913316 -0.319946 -0.178406 -0.523743 -0.769165 1441913316 -0.319946 -0.178406 -0.523743 -0.769165 1441913316 -0.319946 -0.178406 -0.523743 -0.769165 1441913316 -0.319946 -0.178406 -0.523743 -0.769165 1441913316 -0.319946 -0.178406 -0.523743 -0.769165 1441913316 -0.319946 -0.178406 -0.523743 -0.769165 1441913316 -0.331055 -0.190918 -0.517578 -0.765625 1441913316 -0.331055 -0.190918 -0.517578 -0.765625 1441913316 -0.331055 -0.190918 -0.517578 -0.765625 1441913316 -0.331055 -0.190918 -0.517578 -0.765625 1441913316 -0.331055 -0.190918 -0.517578 -0.765625 1441913316 -0.331055 -0.190918 -0.517578 -0.765625 1441913316 -0.325439 -0.210815 -0.513062 -0.765869 1441913316 -0.325439 -0.210815 -0.513062 -0.765869 1441913316 -0.325439 -0.210815 -0.513062 -0.765869 1441913316 -0.325439 -0.210815 -0.513062 -0.765869 1441913316 -0.325439 -0.210815 -0.513062 -0.765869 1441913316 -0.325439 -0.210815 -0.513062 -0.765869 1441913316 -0.317932 -0.231873 -0.502197 -0.770081 1441913316 -0.317932 -0.231873 -0.502197 -0.770081 1441913316 -0.317932 -0.231873 -0.502197 -0.770081 1441913316 -0.317932 -0.231873 -0.502197 -0.770081 1441913316 -0.317932 -0.231873 -0.502197 -0.770081 1441913316 -0.317932 -0.231873 -0.502197 -0.770081 1441913316 -0.317932 -0.231873 -0.502197 -0.770081 1441913316 -0.343018 -0.259705 -0.499084 -0.752258 1441913316 -0.343018 -0.259705 -0.499084 -0.752258 1441913316 -0.343018 -0.259705 -0.499084 -0.752258 1441913316 -0.343018 -0.259705 -0.499084 -0.752258 1441913316 -0.343018 -0.259705 -0.499084 -0.752258 1441913316 -0.343018 -0.259705 -0.499084 -0.752258 1441913316 -0.354614 -0.282349 -0.518616 -0.725037 1441913316 -0.354614 -0.282349 -0.518616 -0.725037 1441913316 -0.354614 -0.282349 -0.518616 -0.725037 1441913316 -0.354614 -0.282349 -0.518616 -0.725037 1441913316 -0.354614 -0.282349 -0.518616 -0.725037 1441913316 -0.354614 -0.282349 -0.518616 -0.725037 1441913316 -0.366943 -0.262268 -0.505066 -0.735962 1441913316 -0.366943 -0.262268 -0.505066 -0.735962 1441913316 -0.366943 -0.262268 -0.505066 -0.735962 1441913316 -0.366943 -0.262268 -0.505066 -0.735962 1441913316 -0.366943 -0.262268 -0.505066 -0.735962 1441913316 -0.366943 -0.262268 -0.505066 -0.735962 1441913316 -0.366394 -0.236328 -0.492126 -0.753540 1441913316 -0.366394 -0.236328 -0.492126 -0.753540 1441913316 -0.366394 -0.236328 -0.492126 -0.753540 1441913316 -0.366394 -0.236328 -0.492126 -0.753540 1441913316 -0.366394 -0.236328 -0.492126 -0.753540 1441913316 -0.366394 -0.236328 -0.492126 -0.753540 1441913316 -0.346802 -0.223328 -0.501831 -0.760315 1441913316 -0.346802 -0.223328 -0.501831 -0.760315 1441913316 -0.346802 -0.223328 -0.501831 -0.760315 1441913316 -0.346802 -0.223328 -0.501831 -0.760315 1441913316 -0.346802 -0.223328 -0.501831 -0.760315 1441913316 -0.346802 -0.223328 -0.501831 -0.760315 1441913316 -0.320740 -0.212952 -0.514221 -0.766418 1441913316 -0.320740 -0.212952 -0.514221 -0.766418 1441913316 -0.320740 -0.212952 -0.514221 -0.766418 1441913316 -0.320740 -0.212952 -0.514221 -0.766418 1441913316 -0.320740 -0.212952 -0.514221 -0.766418 1441913316 -0.320740 -0.212952 -0.514221 -0.766418 1441913316 -0.304749 -0.200684 -0.511719 -0.777893 1441913316 -0.304749 -0.200684 -0.511719 -0.777893 1441913316 -0.304749 -0.200684 -0.511719 -0.777893 1441913316 -0.304749 -0.200684 -0.511719 -0.777893 1441913316 -0.304749 -0.200684 -0.511719 -0.777893 1441913316 -0.304749 -0.200684 -0.511719 -0.777893 1441913316 -0.304749 -0.200684 -0.511719 -0.777893 1441913316 -0.286072 -0.186340 -0.505310 -0.792603 1441913316 -0.286072 -0.186340 -0.505310 -0.792603 1441913316 -0.286072 -0.186340 -0.505310 -0.792603 1441913316 -0.286072 -0.186340 -0.505310 -0.792603 1441913316 -0.286072 -0.186340 -0.505310 -0.792603 1441913316 -0.286072 -0.186340 -0.505310 -0.792603 1441913316 -0.257874 -0.182373 -0.507874 -0.801514 1441913316 -0.257874 -0.182373 -0.507874 -0.801514 1441913316 -0.257874 -0.182373 -0.507874 -0.801514 1441913316 -0.257874 -0.182373 -0.507874 -0.801514 1441913316 -0.257874 -0.182373 -0.507874 -0.801514 1441913316 -0.257874 -0.182373 -0.507874 -0.801514 1441913316 -0.255615 -0.156067 -0.478882 -0.825256 1441913316 -0.255615 -0.156067 -0.478882 -0.825256 1441913316 -0.255615 -0.156067 -0.478882 -0.825256 1441913316 -0.255615 -0.156067 -0.478882 -0.825256 1441913316 -0.255615 -0.156067 -0.478882 -0.825256 1441913316 -0.255615 -0.156067 -0.478882 -0.825256 1441913316 -0.255249 -0.119324 -0.461182 -0.841431 1441913316 -0.255249 -0.119324 -0.461182 -0.841431 1441913316 -0.255249 -0.119324 -0.461182 -0.841431 1441913316 -0.255249 -0.119324 -0.461182 -0.841431 1441913316 -0.255249 -0.119324 -0.461182 -0.841431 1441913316 -0.255249 -0.119324 -0.461182 -0.841431 1441913316 -0.255249 -0.119324 -0.461182 -0.841431 1441913316 -0.264465 -0.069580 -0.437744 -0.856567 1441913316 -0.264465 -0.069580 -0.437744 -0.856567 1441913316 -0.264465 -0.069580 -0.437744 -0.856567 1441913316 -0.264465 -0.069580 -0.437744 -0.856567 1441913316 -0.264465 -0.069580 -0.437744 -0.856567 1441913316 -0.264465 -0.069580 -0.437744 -0.856567 1441913316 -0.264465 -0.069580 -0.437744 -0.856567 1441913316 -0.272339 -0.059875 -0.484192 -0.829407 1441913316 -0.272339 -0.059875 -0.484192 -0.829407 1441913316 -0.272339 -0.059875 -0.484192 -0.829407 1441913316 -0.272339 -0.059875 -0.484192 -0.829407 1441913316 -0.276184 -0.073425 -0.517029 -0.806885 1441913316 -0.276184 -0.073425 -0.517029 -0.806885 1441913316 -0.276184 -0.073425 -0.517029 -0.806885 1441913317 -0.279541 -0.081726 -0.505371 -0.812317 1441913317 -0.279541 -0.081726 -0.505371 -0.812317 1441913317 -0.279541 -0.081726 -0.505371 -0.812317 1441913317 -0.279541 -0.081726 -0.505371 -0.812317 1441913317 -0.279541 -0.081726 -0.505371 -0.812317 1441913317 -0.279541 -0.081726 -0.505371 -0.812317 1441913317 -0.282593 -0.101807 -0.496765 -0.814331 1441913317 -0.282593 -0.101807 -0.496765 -0.814331 1441913317 -0.282593 -0.101807 -0.496765 -0.814331 1441913317 -0.282593 -0.101807 -0.496765 -0.814331 1441913317 -0.282593 -0.101807 -0.496765 -0.814331 1441913317 -0.287354 -0.127319 -0.501953 -0.805847 1441913317 -0.287354 -0.127319 -0.501953 -0.805847 1441913317 -0.287354 -0.127319 -0.501953 -0.805847 1441913317 -0.287354 -0.127319 -0.501953 -0.805847 1441913317 -0.287354 -0.127319 -0.501953 -0.805847 1441913317 -0.287354 -0.127319 -0.501953 -0.805847 1441913317 -0.287354 -0.127319 -0.501953 -0.805847 1441913317 -0.292114 -0.149841 -0.511780 -0.793945 1441913317 -0.292114 -0.149841 -0.511780 -0.793945 1441913317 -0.292114 -0.149841 -0.511780 -0.793945 1441913317 -0.292114 -0.149841 -0.511780 -0.793945 1441913317 -0.292114 -0.149841 -0.511780 -0.793945 1441913317 -0.292114 -0.149841 -0.511780 -0.793945 1441913317 -0.296936 -0.171326 -0.516113 -0.784973 1441913317 -0.296936 -0.171326 -0.516113 -0.784973 1441913317 -0.296936 -0.171326 -0.516113 -0.784973 1441913317 -0.296936 -0.171326 -0.516113 -0.784973 1441913317 -0.296936 -0.171326 -0.516113 -0.784973 1441913317 -0.296936 -0.171326 -0.516113 -0.784973 1441913317 -0.306580 -0.189575 -0.515381 -0.777527 1441913317 -0.306580 -0.189575 -0.515381 -0.777527 1441913317 -0.306580 -0.189575 -0.515381 -0.777527 1441913317 -0.306580 -0.189575 -0.515381 -0.777527 1441913317 -0.306580 -0.189575 -0.515381 -0.777527 1441913317 -0.306580 -0.189575 -0.515381 -0.777527 1441913317 -0.311096 -0.208496 -0.518494 -0.768799 1441913317 -0.311096 -0.208496 -0.518494 -0.768799 1441913317 -0.311096 -0.208496 -0.518494 -0.768799 1441913317 -0.311096 -0.208496 -0.518494 -0.768799 1441913317 -0.311096 -0.208496 -0.518494 -0.768799 1441913317 -0.311096 -0.208496 -0.518494 -0.768799 1441913317 -0.311096 -0.208496 -0.518494 -0.768799 1441913317 -0.296326 -0.228821 -0.507324 -0.776245 1441913317 -0.296326 -0.228821 -0.507324 -0.776245 1441913317 -0.296326 -0.228821 -0.507324 -0.776245 1441913317 -0.296326 -0.228821 -0.507324 -0.776245 1441913317 -0.296326 -0.228821 -0.507324 -0.776245 1441913317 -0.296326 -0.228821 -0.507324 -0.776245 1441913317 -0.303955 -0.238403 -0.483582 -0.785522 1441913317 -0.303955 -0.238403 -0.483582 -0.785522 1441913317 -0.303955 -0.238403 -0.483582 -0.785522 1441913317 -0.303955 -0.238403 -0.483582 -0.785522 1441913317 -0.303955 -0.238403 -0.483582 -0.785522 1441913317 -0.303955 -0.238403 -0.483582 -0.785522 1441913317 -0.317993 -0.258606 -0.477783 -0.777039 1441913317 -0.317993 -0.258606 -0.477783 -0.777039 1441913317 -0.317993 -0.258606 -0.477783 -0.777039 1441913317 -0.317993 -0.258606 -0.477783 -0.777039 1441913317 -0.317993 -0.258606 -0.477783 -0.777039 1441913317 -0.317993 -0.258606 -0.477783 -0.777039 1441913317 -0.335449 -0.285461 -0.498108 -0.747009 1441913317 -0.335449 -0.285461 -0.498108 -0.747009 1441913317 -0.335449 -0.285461 -0.498108 -0.747009 1441913317 -0.354980 -0.298584 -0.497375 -0.733215 1441913317 -0.354980 -0.298584 -0.497375 -0.733215 1441913317 -0.354980 -0.298584 -0.497375 -0.733215 1441913317 -0.354980 -0.298584 -0.497375 -0.733215 1441913317 -0.371399 -0.282410 -0.477234 -0.744751 1441913317 -0.371399 -0.282410 -0.477234 -0.744751 1441913317 -0.371399 -0.282410 -0.477234 -0.744751 1441913317 -0.371399 -0.282410 -0.477234 -0.744751 1441913317 -0.371399 -0.282410 -0.477234 -0.744751 1441913317 -0.361084 -0.257019 -0.483215 -0.755127 1441913317 -0.361084 -0.257019 -0.483215 -0.755127 1441913317 -0.361084 -0.257019 -0.483215 -0.755127 1441913317 -0.361084 -0.257019 -0.483215 -0.755127 1441913317 -0.361084 -0.257019 -0.483215 -0.755127 1441913317 -0.361084 -0.257019 -0.483215 -0.755127 1441913317 -0.361084 -0.257019 -0.483215 -0.755127 1441913317 -0.333374 -0.238586 -0.498657 -0.763794 1441913317 -0.333374 -0.238586 -0.498657 -0.763794 1441913317 -0.333374 -0.238586 -0.498657 -0.763794 1441913317 -0.333374 -0.238586 -0.498657 -0.763794 1441913317 -0.333374 -0.238586 -0.498657 -0.763794 1441913317 -0.333374 -0.238586 -0.498657 -0.763794 1441913317 -0.310547 -0.226807 -0.509216 -0.770020 1441913317 -0.310547 -0.226807 -0.509216 -0.770020 1441913317 -0.310547 -0.226807 -0.509216 -0.770020 1441913317 -0.310547 -0.226807 -0.509216 -0.770020 1441913317 -0.310547 -0.226807 -0.509216 -0.770020 1441913317 -0.310547 -0.226807 -0.509216 -0.770020 1441913317 -0.289185 -0.212891 -0.505493 -0.784607 1441913317 -0.289185 -0.212891 -0.505493 -0.784607 1441913317 -0.289185 -0.212891 -0.505493 -0.784607 1441913317 -0.289185 -0.212891 -0.505493 -0.784607 1441913317 -0.289185 -0.212891 -0.505493 -0.784607 1441913317 -0.289185 -0.212891 -0.505493 -0.784607 1441913317 -0.289185 -0.212891 -0.505493 -0.784607 1441913317 -0.266724 -0.201355 -0.500244 -0.798828 1441913317 -0.266724 -0.201355 -0.500244 -0.798828 1441913317 -0.266724 -0.201355 -0.500244 -0.798828 1441913317 -0.266724 -0.201355 -0.500244 -0.798828 1441913317 -0.266724 -0.201355 -0.500244 -0.798828 1441913317 -0.266724 -0.201355 -0.500244 -0.798828 1441913317 -0.238159 -0.189514 -0.499329 -0.811279 1441913318 -0.238159 -0.189514 -0.499329 -0.811279 1441913318 -0.238159 -0.189514 -0.499329 -0.811279 1441913318 -0.238159 -0.189514 -0.499329 -0.811279 1441913318 -0.238159 -0.189514 -0.499329 -0.811279 1441913318 -0.238159 -0.189514 -0.499329 -0.811279 1441913318 -0.231567 -0.155884 -0.473938 -0.835205 1441913318 -0.231567 -0.155884 -0.473938 -0.835205 1441913318 -0.231567 -0.155884 -0.473938 -0.835205 1441913318 -0.231567 -0.155884 -0.473938 -0.835205 1441913318 -0.231567 -0.155884 -0.473938 -0.835205 1441913318 -0.231567 -0.155884 -0.473938 -0.835205 1441913318 -0.247498 -0.086792 -0.413818 -0.871826 1441913318 -0.247498 -0.086792 -0.413818 -0.871826 1441913318 -0.247498 -0.086792 -0.413818 -0.871826 1441913318 -0.247498 -0.086792 -0.413818 -0.871826 1441913318 -0.247498 -0.086792 -0.413818 -0.871826 1441913318 -0.250671 -0.086853 -0.507385 -0.819885 1441913318 -0.250671 -0.086853 -0.507385 -0.819885 1441913318 -0.250671 -0.086853 -0.507385 -0.819885 1441913318 
-0.594299 0.459839 -0.454224 -0.478638 1441913320 -0.594299 0.459839 -0.454224 -0.478638 1441913320 -0.591614 0.461182 -0.453735 -0.481079 1441913320 -0.591614 0.461182 -0.453735 -0.481079 1441913320 -0.591614 0.461182 -0.453735 -0.481079 1441913320 -0.591614 0.461182 -0.453735 -0.481079 1441913320 -0.591614 0.461182 -0.453735 -0.481079 1441913320 -0.591614 0.461182 -0.453735 -0.481079 1441913320 -0.590637 0.458130 -0.456482 -0.482666 1441913320 -0.590637 0.458130 -0.456482 -0.482666 1441913320 -0.590637 0.458130 -0.456482 -0.482666 1441913320 -0.590637 0.458130 -0.456482 -0.482666 1441913320 -0.590637 0.458130 -0.456482 -0.482666 1441913320 -0.590637 0.458130 -0.456482 -0.482666 1441913320 -0.592590 0.450500 -0.462036 -0.482178 1441913320 -0.592590 0.450500 -0.462036 -0.482178 1441913320 -0.592590 0.450500 -0.462036 -0.482178 1441913320 -0.592590 0.450500 -0.462036 -0.482178 1441913320 -0.592590 0.450500 -0.462036 -0.482178 1441913320 -0.594849 0.443604 -0.464478 -0.483398 1441913320 -0.594849 0.443604 -0.464478 -0.483398 1441913320 -0.594849 0.443604 -0.464478 -0.483398 1441913320 -0.594849 0.443604 -0.464478 -0.483398 1441913320 -0.594849 0.443604 -0.464478 -0.483398 1441913320 -0.594849 0.443604 -0.464478 -0.483398 1441913320 -0.594849 0.443604 -0.464478 -0.483398 1441913320 -0.596069 0.439758 -0.464111 -0.485779 1441913320 -0.596069 0.439758 -0.464111 -0.485779 1441913320 -0.596069 0.439758 -0.464111 -0.485779 1441913320 -0.596069 0.439758 -0.464111 -0.485779 1441913320 -0.596069 0.439758 -0.464111 -0.485779 1441913320 -0.593628 0.438354 -0.463379 -0.490662 1441913320 -0.593628 0.438354 -0.463379 -0.490662 1441913320 -0.593628 0.438354 -0.463379 -0.490662 1441913320 -0.593628 0.438354 -0.463379 -0.490662 1441913320 -0.593628 0.438354 -0.463379 -0.490662 1441913320 -0.594727 0.431396 -0.467834 -0.491333 1441913320 -0.594727 0.431396 -0.467834 -0.491333 1441913320 -0.594727 0.431396 -0.467834 -0.491333 1441913320 -0.594727 0.431396 -0.467834 -0.491333 1441913320 -0.600708 0.421814 -0.472351 -0.488037 1441913320 -0.600708 0.421814 -0.472351 -0.488037 1441913320 -0.600708 0.421814 -0.472351 -0.488037 1441913320 -0.600708 0.421814 -0.472351 -0.488037 1441913320 -0.600708 0.421814 -0.472351 -0.488037 1441913320 -0.600708 0.421814 -0.472351 -0.488037 1441913320 -0.595947 0.429382 -0.462158 -0.496948 1441913320 -0.595947 0.429382 -0.462158 -0.496948 1441913320 -0.595947 0.429382 -0.462158 -0.496948 1441913320 -0.591187 0.438232 -0.450439 -0.505615 1441913320 -0.591187 0.438232 -0.450439 -0.505615 1441913320 -0.591187 0.438232 -0.450439 -0.505615 1441913320 -0.591187 0.438232 -0.450439 -0.505615 1441913321 -0.591187 0.438232 -0.450439 -0.505615 1441913321 -0.591187 0.438232 -0.450439 -0.505615 1441913321 -0.591492 0.440125 -0.446655 -0.506958 1441913321 -0.591492 0.440125 -0.446655 -0.506958 1441913321 -0.591492 0.440125 -0.446655 -0.506958 1441913321 -0.591492 0.440125 -0.446655 -0.506958 1441913321 -0.591492 0.440125 -0.446655 -0.506958 1441913321 -0.591492 0.440125 -0.446655 -0.506958 1441913321 -0.589111 0.446289 -0.442139 -0.508301 1441913321 -0.589111 0.446289 -0.442139 -0.508301 1441913321 -0.589111 0.446289 -0.442139 -0.508301 1441913321 -0.589111 0.446289 -0.442139 -0.508301 1441913321 -0.589111 0.446289 -0.442139 -0.508301 1441913321 -0.589111 0.446289 -0.442139 -0.508301 1441913321 -0.584778 0.455444 -0.434631 -0.511658 1441913321 -0.584778 0.455444 -0.434631 -0.511658 1441913321 -0.584778 0.455444 -0.434631 -0.511658 1441913321 -0.584778 0.455444 -0.434631 -0.511658 1441913321 -0.584778 0.455444 -0.434631 -0.511658 1441913321 -0.580444 0.463989 -0.427124 -0.515259 1441913321 -0.580444 0.463989 -0.427124 -0.515259 1441913321 -0.580444 0.463989 -0.427124 -0.515259 1441913321 -0.580444 0.463989 -0.427124 -0.515259 1441913321 -0.580444 0.463989 -0.427124 -0.515259 1441913321 -0.580444 0.463989 -0.427124 -0.515259 1441913321 -0.575439 0.472351 -0.420715 -0.518494 1441913321 -0.575439 0.472351 -0.420715 -0.518494 1441913321 -0.575439 0.472351 -0.420715 -0.518494 1441913321 -0.575439 0.472351 -0.420715 -0.518494 1441913321 -0.575439 0.472351 -0.420715 -0.518494 1441913321 -0.575439 0.472351 -0.420715 -0.518494 1441913321 -0.570068 0.479126 -0.416687 -0.521423 1441913321 -0.570068 0.479126 -0.416687 -0.521423 1441913321 -0.570068 0.479126 -0.416687 -0.521423 1441913321 -0.570068 0.479126 -0.416687 -0.521423 1441913321 -0.570068 0.479126 -0.416687 -0.521423 1441913321 -0.570068 0.479126 -0.416687 -0.521423 1441913321 -0.570068 0.479126 -0.416687 -0.521423 1441913321 -0.566284 0.482483 -0.415771 -0.523193 1441913321 -0.566284 0.482483 -0.415771 -0.523193 1441913321 -0.566284 0.482483 -0.415771 -0.523193 1441913321 -0.566284 0.482483 -0.415771 -0.523193 1441913321 -0.566284 0.482483 -0.415771 -0.523193 1441913321 -0.566284 0.482483 -0.415771 -0.523193 1441913321 -0.563843 0.483521 -0.416443 -0.524292 1441913321 -0.563843 0.483521 -0.416443 -0.524292 1441913321 -0.563843 0.483521 -0.416443 -0.524292 1441913321 -0.563843 0.483521 -0.416443 -0.524292 1441913321 -0.563843 0.483521 -0.416443 -0.524292 1441913321 -0.560974 0.485229 -0.415283 -0.526733 1441913321 -0.560974 0.485229 -0.415283 -0.526733 1441913321 -0.560974 0.485229 -0.415283 -0.526733 1441913321 -0.560974 0.485229 -0.415283 -0.526733 1441913321 -0.560974 0.485229 -0.415283 -0.526733 1441913321 -0.560974 0.485229 -0.415283 -0.526733 1441913321 -0.560974 0.485229 -0.415283 -0.526733 1441913321 -0.558594 0.487244 -0.411743 -0.530212 1441913321 -0.558594 0.487244 -0.411743 -0.530212 1441913321 -0.558594 0.487244 -0.411743 -0.530212 1441913321 -0.558594 0.487244 -0.411743 -0.530212 1441913321 -0.558594 0.487244 -0.411743 -0.530212 1441913321 -0.558594 0.487244 -0.411743 -0.530212 1441913321 -0.555725 0.490234 -0.406189 -0.534668 1441913321 -0.555725 0.490234 -0.406189 -0.534668 1441913321 -0.555725 0.490234 -0.406189 -0.534668 1441913321 -0.555725 0.490234 -0.406189 -0.534668 1441913321 -0.555725 0.490234 -0.406189 -0.534668 1441913321 -0.555725 0.490234 -0.406189 -0.534668 1441913321 -0.554077 0.490967 -0.403320 -0.537903 1441913321 -0.554077 0.490967 -0.403320 -0.537903 1441913321 -0.554077 0.490967 -0.403320 -0.537903 1441913321 -0.554077 0.490967 -0.403320 -0.537903 1441913321 -0.554077 0.490967 -0.403320 -0.537903 1441913321 -0.554077 0.490967 -0.403320 -0.537903 1441913321 -0.554077 0.490967 -0.403320 -0.537903 1441913321 -0.554199 0.487915 -0.406006 -0.538513 1441913321 -0.554199 0.487915 -0.406006 -0.538513 1441913321 -0.554199 0.487915 -0.406006 -0.538513 1441913321 -0.554199 0.487915 -0.406006 -0.538513 1441913321 -0.554199 0.487915 -0.406006 -0.538513 1441913321 -0.554199 0.487915 -0.406006 -0.538513 1441913321 -0.554321 0.484314 -0.411255 -0.537720 1441913321 -0.554321 0.484314 -0.411255 -0.537720 1441913321 -0.554321 0.484314 -0.411255 -0.537720 1441913321 -0.554321 0.484314 -0.411255 -0.537720 1441913321 -0.554321 0.484314 -0.411255 -0.537720 1441913321 -0.554443 0.480591 -0.417847 -0.535767 1441913321 -0.554443 0.480591 -0.417847 -0.535767 1441913321 -0.554443 0.480591 -0.417847 -0.535767 1441913321 -0.555176 0.476807 -0.425293 -0.532593 1441913321 -0.555176 0.476807 -0.425293 -0.532593 1441913321 -0.555176 0.476807 -0.425293 -0.532593 1441913321 -0.555176 0.476807 -0.425293 -0.532593 1441913321 -0.555176 0.476807 -0.425293 -0.532593 1441913321 -0.555176 0.476807 -0.425293 -0.532593 1441913321 -0.557678 0.471802 -0.432861 -0.528320 1441913321 -0.557678 0.471802 -0.432861 -0.528320 1441913321 -0.557678 0.471802 -0.432861 -0.528320 1441913321 -0.557678 0.471802 -0.432861 -0.528320 1441913321 -0.557678 0.471802 -0.432861 -0.528320 1441913321 -0.557678 0.471802 -0.432861 -0.528320 1441913321 -0.557678 0.471802 -0.432861 -0.528320 1441913321 -0.562256 0.464050 -0.442505 -0.522278 1441913321 -0.562256 0.464050 -0.442505 -0.522278 1441913321 -0.562256 0.464050 -0.442505 -0.522278 1441913321 -0.562256 0.464050 -0.442505 -0.522278 1441913321 -0.562256 0.464050 -0.442505 -0.522278 1441913322 -0.562256 0.464050 -0.442505 -0.522278 1441913322 -0.569519 0.454407 -0.452087 -0.514587 1441913322 -0.569519 0.454407 -0.452087 -0.514587 1441913322 -0.569519 0.454407 -0.452087 -0.514587 1441913322 -0.569519 0.454407 -0.452087 -0.514587 1441913322 -0.569519 0.454407 -0.452087 -0.514587 1441913322 -0.569519 0.454407 -0.452087 -0.514587 1441913322 -0.574829 0.447144 -0.459839 -0.508118 1441913322 -0.574829 0.447144 -0.459839 -0.508118 1441913322 -0.574829 0.447144 -0.459839 -0.508118 1441913322 -0.574829 0.447144 -0.459839 -0.508118 1441913322 -0.574829 0.447144 -0.459839 -0.508118 1441913322 -0.574829 0.447144 -0.459839 -0.508118 1441913322 -0.580933 0.435608 -0.473328 -0.498779 1441913322 -0.580933 0.435608 -0.473328 -0.498779 1441913322 -0.580933 0.435608 -0.473328 -0.498779 1441913322 -0.580933 0.435608 -0.473328 -0.498779 1441913322 -0.580933 0.435608 -0.473328 -0.498779 1441913322 -0.580933 0.435608 -0.473328 -0.498779 1441913322 -0.583435 0.430542 -0.478210 -0.495605 1441913322 -0.583435 0.430542 -0.478210 -0.495605 1441913322 -0.583435 0.430542 -0.478210 -0.495605 1441913322 -0.583435 0.430542 -0.478210 -0.495605 1441913322 -0.583435 0.430542 -0.478210 -0.495605 1441913322 -0.583435 0.430542 -0.478210 -0.495605 1441913322 -0.576782 0.441284 -0.468140 -0.503479 1441913322 -0.576782 0.441284 -0.468140 -0.503479 1441913322 -0.576782 0.441284 -0.468140 -0.503479 1441913322 -0.576782 0.441284 -0.468140 -0.503479 1441913322 -0.576782 0.441284 -0.468140 -0.503479 1441913322 -0.576782 0.441284 -0.468140 -0.503479 1441913322 -0.571899 0.448853 -0.458069 -0.511536 1441913322 -0.571899 0.448853 -0.458069 -0.511536 1441913322 -0.571899 0.448853 -0.458069 -0.511536 1441913322 -0.571899 0.448853 -0.458069 -0.511536 1441913322 -0.571899 0.448853 -0.458069 -0.511536 1441913322 -0.571899 0.448853 -0.458069 -0.511536 1441913322 -0.570313 0.450928 -0.453613 -0.515503 1441913322 -0.570313 0.450928 -0.453613 -0.515503 1441913322 -0.570313 0.450928 -0.453613 -0.515503 1441913322 -0.570313 0.450928 -0.453613 -0.515503 1441913322 -0.570313 0.450928 -0.453613 -0.515503 1441913322 -0.570313 0.450928 -0.453613 -0.515503 1441913322 -0.566467 0.458191 -0.446960 -0.519165 1441913322 -0.566467 0.458191 -0.446960 -0.519165 1441913322 -0.566467 0.458191 -0.446960 -0.519165 1441913322 -0.566467 0.458191 -0.446960 -0.519165 1441913322 -0.566467 0.458191 -0.446960 -0.519165 1441913322 -0.566467 0.458191 -0.446960 -0.519165 1441913322 -0.562256 0.468323 -0.437683 -0.522461 1441913322 -0.562256 0.468323 -0.437683 -0.522461 1441913322 -0.562256 0.468323 -0.437683 -0.522461 1441913322 -0.562256 0.468323 -0.437683 -0.522461 1441913322 -0.562256 0.468323 -0.437683 -0.522461 1441913322 -0.562256 0.468323 -0.437683 -0.522461 1441913322 -0.560425 0.474670 -0.432556 -0.523071 1441913322 -0.560425 0.474670 -0.432556 -0.523071 1441913322 -0.560425 0.474670 -0.432556 -0.523071 1441913322 -0.560425 0.474670 -0.432556 -0.523071 1441913322 -0.560425 0.474670 -0.432556 -0.523071 1441913322 -0.560425 0.474670 -0.432556 -0.523071 1441913322 -0.560425 0.474670 -0.432556 -0.523071 1441913322 -0.556946 0.479126 -0.429810 -0.524963 1441913322 -0.556946 0.479126 -0.429810 -0.524963 1441913322 -0.556946 0.479126 -0.429810 -0.524963 1441913322 -0.556946 0.479126 -0.429810 -0.524963 1441913322 -0.556946 0.479126 -0.429810 -0.524963 1441913322 -0.556946 0.479126 -0.429810 -0.524963 1441913322 -0.556946 0.479126 -0.429810 -0.524963 1441913322 -0.549744 0.482239 -0.427734 -0.531433 1441913322 -0.549744 0.482239 -0.427734 -0.531433 1441913322 -0.549744 0.482239 -0.427734 -0.531433 1441913322 -0.549744 0.482239 -0.427734 -0.531433 1441913322 -0.549744 0.482239 -0.427734 -0.531433 1441913322 -0.549744 0.482239 -0.427734 -0.531433 1441913322 -0.541931 0.485168 -0.424194 -0.539490 1441913322 -0.541931 0.485168 -0.424194 -0.539490 1441913322 -0.541931 0.485168 -0.424194 -0.539490 1441913322 -0.541931 0.485168 -0.424194 -0.539490 1441913322 -0.541931 0.485168 -0.424194 -0.539490 1441913322 -0.541931 0.485168 -0.424194 -0.539490 1441913322 -0.537048 0.487061 -0.418823 -0.546814 1441913322 -0.537048 0.487061 -0.418823 -0.546814 1441913322 -0.537048 0.487061 -0.418823 -0.546814 1441913322 -0.537048 0.487061 -0.418823 -0.546814 1441913322 -0.537048 0.487061 -0.418823 -0.546814 1441913322 -0.537048 0.487061 -0.418823 -0.546814 1441913322 -0.535156 0.485840 -0.415894 -0.552002 1441913322 -0.535156 0.485840 -0.415894 -0.552002 1441913322 -0.535156 0.485840 -0.415894 -0.552002 1441913322 -0.535156 0.485840 -0.415894 -0.552002 1441913322 -0.535156 0.485840 -0.415894 -0.552002 1441913322 -0.535156 0.485840 -0.415894 -0.552002 1441913322 -0.534546 0.484741 -0.413757 -0.555054 1441913322 -0.534546 0.484741 -0.413757 -0.555054 1441913322 -0.534546 0.484741 -0.413757 -0.555054 1441913322 -0.534546 0.484741 -0.413757 -0.555054 1441913322 -0.534546 0.484741 -0.413757 -0.555054 1441913322 -0.534546 0.484741 -0.413757 -0.555054 1441913322 -0.532776 0.486023 -0.410522 -0.558105 1441913322 -0.532776 0.486023 -0.410522 -0.558105 1441913322 -0.532776 0.486023 -0.410522 -0.558105 1441913322 -0.532776 0.486023 -0.410522 -0.558105 1441913322 -0.532776 0.486023 -0.410522 -0.558105 1441913322 -0.532776 0.486023 -0.410522 -0.558105 1441913322 -0.532532 0.485291 -0.411194 -0.558472 1441913322 -0.532532 0.485291 -0.411194 -0.558472 1441913322 -0.532532 0.485291 -0.411194 -0.558472 1441913322 -0.532532 0.485291 -0.411194 -0.558472 1441913322 -0.532532 0.485291 -0.411194 -0.558472 1441913322 -0.532532 0.485291 -0.411194 -0.558472 1441913323 -0.533020 0.483643 -0.414612 -0.556885 1441913323 -0.533020 0.483643 -0.414612 -0.556885 1441913323 -0.533020 0.483643 -0.414612 -0.556885 1441913323 -0.533020 0.483643 -0.414612 -0.556885 1441913323 -0.533020 0.483643 -0.414612 -0.556885 1441913323 -0.533020 0.483643 -0.414612 -0.556885 1441913323 -0.531067 0.484314 -0.416626 -0.556702 1441913323 -0.531067 0.484314 -0.416626 -0.556702 1441913323 -0.531067 0.484314 -0.416626 -0.556702 1441913323 -0.531067 0.484314 -0.416626 -0.556702 1441913323 -0.531067 0.484314 -0.416626 -0.556702 1441913323 -0.531067 0.484314 -0.416626 -0.556702 1441913323 -0.528381 0.483765 -0.421448 -0.556091 1441913323 -0.528381 0.483765 -0.421448 -0.556091 1441913323 -0.528381 0.483765 -0.421448 -0.556091 1441913323 -0.528381 0.483765 -0.421448 -0.556091 1441913323 -0.528381 0.483765 -0.421448 -0.556091 1441913323 -0.528381 0.483765 -0.421448 -0.556091 1441913323 -0.527588 0.480896 -0.429565 -0.553101 1441913323 -0.527588 0.480896 -0.429565 -0.553101 1441913323 -0.527588 0.480896 -0.429565 -0.553101 1441913323 -0.527588 0.480896 -0.429565 -0.553101 1441913323 -0.527588 0.480896 -0.429565 -0.553101 1441913323 -0.527588 0.480896 -0.429565 -0.553101 1441913323 -0.528259 0.477661 -0.435913 -0.550354 1441913323 -0.528259 0.477661 -0.435913 -0.550354 1441913323 -0.528259 0.477661 -0.435913 -0.550354 1441913323 -0.528259 0.477661 -0.435913 -0.550354 1441913323 -0.528259 0.477661 -0.435913 -0.550354 1441913323 -0.528259 0.477661 -0.435913 -0.550354 1441913323 -0.528870 0.474609 -0.440247 -0.548889 1441913323 -0.528870 0.474609 -0.440247 -0.548889 1441913323 -0.528870 0.474609 -0.440247 -0.548889 1441913323 -0.528870 0.474609 -0.440247 -0.548889 1441913323 -0.528870 0.474609 -0.440247 -0.548889 1441913323 -0.528870 0.474609 -0.440247 -0.548889 1441913323 -0.531006 0.467590 -0.449097 -0.545715 1441913323 -0.531006 0.467590 -0.449097 -0.545715 1441913323 -0.531006 0.467590 -0.449097 -0.545715 1441913323 -0.531006 0.467590 -0.449097 -0.545715 1441913323 -0.531006 0.467590 -0.449097 -0.545715 1441913323 -0.531006 0.467590 -0.449097 -0.545715 1441913323 -0.531006 0.467590 -0.449097 -0.545715 1441913323 -0.531494 0.462708 -0.456360 -0.543274 1441913323 -0.531494 0.462708 -0.456360 -0.543274 1441913323 -0.531494 0.462708 -0.456360 -0.543274 1441913323 -0.531494 0.462708 -0.456360 -0.543274 1441913323 -0.531494 0.462708 -0.456360 -0.543274 1441913323 -0.531494 0.462708 -0.456360 -0.543274 1441913323 -0.537720 0.455627 -0.463257 -0.537354 1441913323 -0.537720 0.455627 -0.463257 -0.537354 1441913323 -0.537720 0.455627 -0.463257 -0.537354 1441913323 -0.537720 0.455627 -0.463257 -0.537354 1441913323 -0.537720 0.455627 -0.463257 -0.537354 1441913323 -0.537720 0.455627 -0.463257 -0.537354 1441913323 -0.542480 0.453247 -0.462097 -0.535522 1441913323 -0.542480 0.453247 -0.462097 -0.535522 1441913323 -0.542480 0.453247 -0.462097 -0.535522 1441913323 -0.542480 0.453247 -0.462097 -0.535522 1441913323 -0.542480 0.453247 -0.462097 -0.535522 1441913323 -0.542480 0.453247 -0.462097 -0.535522 1441913323 -0.537781 0.459045 -0.454041 -0.542236 1441913323 -0.537781 0.459045 -0.454041 -0.542236 1441913323 -0.537781 0.459045 -0.454041 -0.542236 1441913323 -0.537781 0.459045 -0.454041 -0.542236 1441913323 -0.537781 0.459045 -0.454041 -0.542236 1441913323 -0.537781 0.459045 -0.454041 -0.542236 1441913323 -0.537781 0.459045 -0.454041 -0.542236 1441913323 -0.539185 0.454834 -0.456299 -0.542480 1441913323 -0.539185 0.454834 -0.456299 -0.542480 1441913323 -0.539185 0.454834 -0.456299 -0.542480 1441913323 -0.539185 0.454834 -0.456299 -0.542480 1441913323 -0.539185 0.454834 -0.456299 -0.542480 1441913323 -0.539185 0.454834 -0.456299 -0.542480 1441913323 -0.544250 0.447998 -0.460815 -0.539246 1441913323 -0.544250 0.447998 -0.460815 -0.539246 1441913323 -0.544250 0.447998 -0.460815 -0.539246 1441913323 -0.544250 0.447998 -0.460815 -0.539246 1441913323 -0.540833 0.457520 -0.450073 -0.543762 1441913323 -0.540833 0.457520 -0.450073 -0.543762 1441913323 -0.540833 0.457520 -0.450073 -0.543762 1441913323 -0.540833 0.457520 -0.450073 -0.543762 1441913323 -0.540833 0.457520 -0.450073 -0.543762 1441913323 -0.540833 0.457520 -0.450073 -0.543762 1441913323 -0.536804 0.469116 -0.436584 -0.548828 1441913323 -0.536804 0.469116 -0.436584 -0.548828 1441913323 -0.536804 0.469116 -0.436584 -0.548828 1441913323 -0.536804 0.469116 -0.436584 -0.548828 1441913323 -0.536804 0.469116 -0.436584 -0.548828 1441913323 -0.536804 0.469116 -0.436584 -0.548828 1441913323 -0.536804 0.469116 -0.436584 -0.548828 1441913323 -0.537903 0.469116 -0.434021 -0.549805 1441913323 -0.537903 0.469116 -0.434021 -0.549805 1441913323 -0.537903 0.469116 -0.434021 -0.549805 1441913323 -0.537903 0.469116 -0.434021 -0.549805 1441913323 -0.537903 0.469116 -0.434021 -0.549805 1441913323 -0.537903 0.469116 -0.434021 -0.549805 1441913323 -0.536560 0.466614 -0.434570 -0.552856 1441913323 -0.536560 0.466614 -0.434570 -0.552856 1441913323 -0.536560 0.466614 -0.434570 -0.552856 1441913323 -0.536560 0.466614 -0.434570 -0.552856 1441913323 -0.536560 0.466614 -0.434570 -0.552856 1441913323 -0.536560 0.466614 -0.434570 -0.552856 1441913323 -0.529541 0.472961 -0.427185 -0.559814 1441913323 -0.529541 0.472961 -0.427185 -0.559814 1441913323 -0.529541 0.472961 -0.427185 -0.559814 1441913323 -0.529541 0.472961 -0.427185 -0.559814 1441913323 -0.529541 0.472961 -0.427185 -0.559814 1441913323 -0.529541 0.472961 -0.427185 -0.559814 1441913323 -0.529541 0.472961 -0.427185 -0.559814 1441913323 -0.526184 0.477600 -0.421082 -0.563721 1441913324 -0.526184 0.477600 -0.421082 -0.563721 1441913324 -0.526184 0.477600 -0.421082 -0.563721 1441913324 -0.526184 0.477600 -0.421082 -0.563721 1441913324 -0.526184 0.477600 -0.421082 -0.563721 1441913324 -0.527100 0.475891 -0.421082 -0.564331 1441913324 -0.527100 0.475891 -0.421082 -0.564331 1441913324 -0.527100 0.475891 -0.421082 -0.564331 1441913324 -0.527100 0.475891 -0.421082 -0.564331 1441913324 -0.527100 0.475891 -0.421082 -0.564331 1441913324 -0.527100 0.475891 -0.421082 -0.564331 1441913324 -0.527100 0.475891 -0.421082 -0.564331 1441913324 -0.526672 0.473999 -0.420959 -0.566467 1441913324 -0.526672 0.473999 -0.420959 -0.566467 1441913324 -0.526672 0.473999 -0.420959 -0.566467 1441913324 -0.526672 0.473999 -0.420959 -0.566467 1441913324 -0.526672 0.473999 -0.420959 -0.566467 1441913324 -0.526672 0.473999 -0.420959 -0.566467 1441913324 -0.526672 0.473999 -0.420959 -0.566467 1441913324 -0.525940 0.474609 -0.416504 -0.569885 1441913324 -0.525940 0.474609 -0.416504 -0.569885 1441913324 -0.525940 0.474609 -0.416504 -0.569885 1441913324 -0.525940 0.474609 -0.416504 -0.569885 1441913324 -0.525940 0.474609 -0.416504 -0.569885 1441913324 -0.525940 0.474609 -0.416504 -0.569885 1441913324 -0.527039 0.474426 -0.412109 -0.572205 1441913324 -0.527039 0.474426 -0.412109 -0.572205 1441913324 -0.527039 0.474426 -0.412109 -0.572205 1441913324 -0.527039 0.474426 -0.412109 -0.572205 1441913324 -0.527039 0.474426 -0.412109 -0.572205 1441913324 -0.527039 0.474426 -0.412109 -0.572205 1441913324 -0.529236 0.471680 -0.413513 -0.571350 1441913324 -0.529236 0.471680 -0.413513 -0.571350 1441913324 -0.529236 0.471680 -0.413513 -0.571350 1441913324 -0.529236 0.471680 -0.413513 -0.571350 1441913324 -0.529236 0.471680 -0.413513 -0.571350 1441913324 -0.529236 0.471680 -0.413513 -0.571350 1441913324 -0.529236 0.471680 -0.413513 -0.571350 1441913324 -0.527405 0.469971 -0.418274 -0.571045 1441913324 -0.527405 0.469971 -0.418274 -0.571045 1441913324 -0.527405 0.469971 -0.418274 -0.571045 1441913324 -0.527405 0.469971 -0.418274 -0.571045 1441913324 -0.527405 0.469971 -0.418274 -0.571045 1441913324 -0.527405 0.469971 -0.418274 -0.571045 1441913324 -0.519287 0.472107 -0.422974 -0.573242 1441913324 -0.514038 0.473328 -0.427917 -0.573303 1441913324 -0.514038 0.473328 -0.427917 -0.573303 1441913324 -0.514038 0.473328 -0.427917 -0.573303 1441913324 -0.514038 0.473328 -0.427917 -0.573303 1441913324 -0.514038 0.473328 -0.427917 -0.573303 1441913324 -0.514038 0.473328 -0.427917 -0.573303 1441913324 -0.516418 0.468323 -0.432617 -0.571716 1441913324 -0.516418 0.468323 -0.432617 -0.571716 1441913324 -0.516418 0.468323 -0.432617 -0.571716 1441913324 -0.516418 0.468323 -0.432617 -0.571716 1441913324 -0.516418 0.468323 -0.432617 -0.571716 1441913324 -0.516418 0.468323 -0.432617 -0.571716 1441913324 -0.516418 0.468323 -0.432617 -0.571716 1441913324 -0.521057 0.460510 -0.438477 -0.569397 1441913324 -0.521057 0.460510 -0.438477 -0.569397 1441913324 -0.521057 0.460510 -0.438477 -0.569397 1441913324 -0.521057 0.460510 -0.438477 -0.569397 1441913324 -0.521057 0.460510 -0.438477 -0.569397 1441913324 -0.521057 0.460510 -0.438477 -0.569397 1441913324 -0.524048 0.455078 -0.443909 -0.566772 1441913324 -0.524048 0.455078 -0.443909 -0.566772 1441913324 -0.524048 0.455078 -0.443909 -0.566772 1441913324 -0.524048 0.455078 -0.443909 -0.566772 1441913324 -0.524048 0.455078 -0.443909 -0.566772 1441913324 -0.524048 0.455078 -0.443909 -0.566772 1441913324 -0.524048 0.455078 -0.443909 -0.566772 1441913324 -0.527954 0.449646 -0.451965 -0.561157 1441913324 -0.527954 0.449646 -0.451965 -0.561157 1441913324 -0.527954 0.449646 -0.451965 -0.561157 1441913324 -0.527954 0.449646 -0.451965 -0.561157 1441913324 -0.527954 0.449646 -0.451965 -0.561157 1441913324 -0.539368 0.437866 -0.466431 -0.547607 1441913324 -0.539368 0.437866 -0.466431 -0.547607 1441913324 -0.539368 0.437866 -0.466431 -0.547607 1441913324 -0.539368 0.437866 -0.466431 -0.547607 1441913324 -0.539368 0.437866 -0.466431 -0.547607 1441913324 -0.539368 0.437866 -0.466431 -0.547607 1441913324 -0.552795 0.429749 -0.472229 -0.535522 1441913324 -0.552795 0.429749 -0.472229 -0.535522 1441913324 -0.552795 0.429749 -0.472229 -0.535522 1441913324 -0.552795 0.429749 -0.472229 -0.535522 1441913324 -0.552795 0.429749 -0.472229 -0.535522 1441913324 -0.552795 0.429749 -0.472229 -0.535522 1441913324 -0.552795 0.429749 -0.472229 -0.535522 1441913324 -0.552917 0.440002 -0.460266 -0.537476 1441913324 -0.552917 0.440002 -0.460266 -0.537476 1441913324 -0.552917 0.440002 -0.460266 -0.537476 1441913324 -0.552917 0.440002 -0.460266 -0.537476 1441913324 -0.552917 0.440002 -0.460266 -0.537476 1441913324 -0.552917 0.440002 -0.460266 -0.537476 1441913324 -0.552917 0.440002 -0.460266 -0.537476 1441913324 -0.552979 0.444092 -0.450684 -0.542175 1441913324 -0.552979 0.444092 -0.450684 -0.542175 1441913324 -0.552979 0.444092 -0.450684 -0.542175 1441913324 -0.552979 0.444092 -0.450684 -0.542175 1441913324 -0.552979 0.444092 -0.450684 -0.542175 1441913324 -0.552979 0.444092 -0.450684 -0.542175 1441913324 -0.555481 0.442261 -0.446838 -0.544312 1441913324 -0.555481 0.442261 -0.446838 -0.544312 1441913324 -0.555481 0.442261 -0.446838 -0.544312 1441913324 -0.555481 0.442261 -0.446838 -0.544312 1441913324 -0.555481 0.442261 -0.446838 -0.544312 1441913324 -0.554871 0.447083 -0.441040 -0.545715 1441913324 -0.554871 0.447083 -0.441040 -0.545715 1441913324 -0.554871 0.447083 -0.441040 -0.545715 1441913325 -0.554871 0.447083 -0.441040 -0.545715 1441913325 -0.554871 0.447083 -0.441040 -0.545715 1441913325 -0.554871 0.447083 -0.441040 -0.545715 1441913325 -0.554871 0.447083 -0.441040 -0.545715 1441913325 -0.551025 0.458374 -0.429993 -0.549072 1441913325 -0.551025 0.458374 -0.429993 -0.549072 1441913325 -0.551025 0.458374 -0.429993 -0.549072 1441913325 -0.551025 0.458374 -0.429993 -0.549072 1441913325 -0.551025 0.458374 -0.429993 -0.549072 1441913325 -0.551025 0.458374 -0.429993 -0.549072 1441913325 -0.548218 0.468323 -0.420776 -0.550598 1441913325 -0.548218 0.468323 -0.420776 -0.550598 1441913325 -0.548218 0.468323 -0.420776 -0.550598 1441913325 -0.548218 0.468323 -0.420776 -0.550598 1441913325 -0.548218 0.468323 -0.420776 -0.550598 1441913325 -0.548218 0.468323 -0.420776 -0.550598 1441913325 -0.548218 0.468323 -0.420776 -0.550598 1441913325 -0.548950 0.470215 -0.423157 -0.546387 1441913325 -0.548950 0.470215 -0.423157 -0.546387 1441913325 -0.548950 0.470215 -0.423157 -0.546387 1441913325 -0.548950 0.470215 -0.423157 -0.546387 1441913325 -0.548950 0.470215 -0.423157 -0.546387 1441913325 -0.548950 0.470215 -0.423157 -0.546387 1441913325 -0.548706 0.471252 -0.426331 -0.543274 1441913325 -0.548706 0.471252 -0.426331 -0.543274 1441913325 -0.548706 0.471252 -0.426331 -0.543274 1441913325 -0.548706 0.471252 -0.426331 -0.543274 1441913325 -0.548706 0.471252 -0.426331 -0.543274 1441913325 -0.548706 0.471252 -0.426331 -0.543274 1441913325 -0.548706 0.471252 -0.426331 -0.543274 1441913325 -0.547424 0.473999 -0.425781 -0.542664 1441913325 -0.547424 0.473999 -0.425781 -0.542664 1441913325 -0.547424 0.473999 -0.425781 -0.542664 1441913325 -0.547424 0.473999 -0.425781 -0.542664 1441913325 -0.547424 0.473999 -0.425781 -0.542664 1441913325 -0.547424 0.473999 -0.425781 -0.542664 1441913325 -0.548767 0.474548 -0.424255 -0.541992 1441913325 -0.548767 0.474548 -0.424255 -0.541992 1441913325 -0.548767 0.474548 -0.424255 -0.541992 1441913325 -0.548767 0.474548 -0.424255 -0.541992 1441913325 -0.548767 0.474548 -0.424255 -0.541992 1441913325 -0.548767 0.474548 -0.424255 -0.541992 1441913325 -0.549438 0.474792 -0.422363 -0.542542 1441913325 -0.549438 0.474792 -0.422363 -0.542542 1441913325 -0.549438 0.474792 -0.422363 -0.542542 1441913325 -0.549438 0.474792 -0.422363 -0.542542 1441913325 -0.549438 0.474792 -0.422363 -0.542542 1441913325 -0.549438 0.474792 -0.422363 -0.542542 1441913325 -0.547974 0.477600 -0.417480 -0.545349 1441913325 -0.547974 0.477600 -0.417480 -0.545349 1441913325 -0.547974 0.477600 -0.417480 -0.545349 1441913325 -0.547974 0.477600 -0.417480 -0.545349 1441913325 -0.547974 0.477600 -0.417480 -0.545349 1441913325 -0.547974 0.477600 -0.417480 -0.545349 1441913325 -0.545471 0.480408 -0.412109 -0.549500 1441913325 -0.545471 0.480408 -0.412109 -0.549500 1441913325 -0.545471 0.480408 -0.412109 -0.549500 1441913325 -0.545471 0.480408 -0.412109 -0.549500 1441913325 -0.545471 0.480408 -0.412109 -0.549500 1441913325 -0.545471 0.480408 -0.412109 -0.549500 1441913325 -0.546204 0.478455 -0.410339 -0.551758 1441913325 -0.546204 0.478455 -0.410339 -0.551758 1441913325 -0.546204 0.478455 -0.410339 -0.551758 1441913325 -0.546204 0.478455 -0.410339 -0.551758 1441913325 -0.546204 0.478455 -0.410339 -0.551758 1441913325 -0.546204 0.478455 -0.410339 -0.551758 1441913325 -0.546570 0.475769 -0.410889 -0.553345 1441913325 -0.546570 0.475769 -0.410889 -0.553345 1441913325 -0.546570 0.475769 -0.410889 -0.553345 1441913325 -0.546570 0.475769 -0.410889 -0.553345 1441913325 -0.546570 0.475769 -0.410889 -0.553345 1441913325 -0.546570 0.475769 -0.410889 -0.553345 1441913325 -0.546570 0.475769 -0.410889 -0.553345 1441913325 -0.545349 0.475037 -0.410706 -0.555237 1441913325 -0.545349 0.475037 -0.410706 -0.555237 1441913325 -0.545349 0.475037 -0.410706 -0.555237 1441913325 -0.545349 0.475037 -0.410706 -0.555237 1441913325 -0.545349 0.475037 -0.410706 -0.555237 1441913325 -0.545349 0.475037 -0.410706 -0.555237 1441913325 -0.544922 0.473572 -0.413391 -0.554932 1441913325 -0.544922 0.473572 -0.413391 -0.554932 1441913325 -0.544922 0.473572 -0.413391 -0.554932 1441913325 -0.544922 0.473572 -0.413391 -0.554932 1441913325 
-0.369568 -0.232666 -0.510742 -0.740601 1441913328 -0.369568 -0.232666 -0.510742 -0.740601 1441913328 -0.369568 -0.232666 -0.510742 -0.740601 1441913328 -0.351624 -0.223145 -0.516968 -0.747925 1441913328 -0.351624 -0.223145 -0.516968 -0.747925 1441913328 -0.351624 -0.223145 -0.516968 -0.747925 1441913328 -0.351624 -0.223145 -0.516968 -0.747925 1441913328 -0.351624 -0.223145 -0.516968 -0.747925 1441913328 -0.351624 -0.223145 -0.516968 -0.747925 1441913328 -0.340027 -0.213867 -0.511108 -0.759949 1441913328 -0.340027 -0.213867 -0.511108 -0.759949 1441913328 -0.340027 -0.213867 -0.511108 -0.759949 1441913328 -0.340027 -0.213867 -0.511108 -0.759949 1441913328 -0.340027 -0.213867 -0.511108 -0.759949 1441913328 -0.340027 -0.213867 -0.511108 -0.759949 1441913328 -0.321411 -0.207520 -0.499390 -0.777405 1441913328 -0.321411 -0.207520 -0.499390 -0.777405 1441913328 -0.321411 -0.207520 -0.499390 -0.777405 1441913328 -0.321411 -0.207520 -0.499390 -0.777405 1441913328 -0.321411 -0.207520 -0.499390 -0.777405 1441913328 -0.321411 -0.207520 -0.499390 -0.777405 1441913328 -0.290955 -0.201172 -0.485962 -0.799255 1441913328 -0.290955 -0.201172 -0.485962 -0.799255 1441913328 -0.290955 -0.201172 -0.485962 -0.799255 1441913328 -0.290955 -0.201172 -0.485962 -0.799255 1441913328 -0.290955 -0.201172 -0.485962 -0.799255 1441913328 -0.290955 -0.201172 -0.485962 -0.799255 1441913328 -0.290955 -0.201172 -0.485962 -0.799255 1441913328 -0.279785 -0.174988 -0.433899 -0.838440 1441913328 -0.279785 -0.174988 -0.433899 -0.838440 1441913328 -0.279785 -0.174988 -0.433899 -0.838440 1441913328 -0.279785 -0.174988 -0.433899 -0.838440 1441913328 -0.279785 -0.174988 -0.433899 -0.838440 1441913328 -0.290771 -0.108398 -0.364807 -0.877930 1441913328 -0.290771 -0.108398 -0.364807 -0.877930 1441913328 -0.290771 -0.108398 -0.364807 -0.877930 1441913328 -0.290771 -0.108398 -0.364807 -0.877930 1441913328 -0.290771 -0.108398 -0.364807 -0.877930 1441913328 -0.290771 -0.108398 -0.364807 -0.877930 1441913328 -0.290039 -0.123535 -0.474792 -0.821716 1441913329 -0.290039 -0.123535 -0.474792 -0.821716 1441913329 -0.290039 -0.123535 -0.474792 -0.821716 1441913329 -0.290039 -0.123535 -0.474792 -0.821716 1441913329 -0.290039 -0.123535 -0.474792 -0.821716 1441913329 -0.290039 -0.123535 -0.474792 -0.821716 1441913329 -0.290039 -0.123535 -0.474792 -0.821716 1441913329 -0.293579 -0.132751 -0.520569 -0.790771 1441913329 -0.293579 -0.132751 -0.520569 -0.790771 1441913329 -0.293579 -0.132751 -0.520569 -0.790771 1441913329 -0.293579 -0.132751 -0.520569 -0.790771 1441913329 -0.293579 -0.132751 -0.520569 -0.790771 1441913329 -0.293579 -0.132751 -0.520569 -0.790771 1441913329 -0.293579 -0.132751 -0.520569 -0.790771 1441913329 -0.312378 -0.113953 -0.480103 -0.811829 1441913329 -0.312378 -0.113953 -0.480103 -0.811829 1441913329 -0.312378 -0.113953 -0.480103 -0.811829 1441913329 -0.312378 -0.113953 -0.480103 -0.811829 1441913329 -0.312378 -0.113953 -0.480103 -0.811829 1441913329 -0.312378 -0.113953 -0.480103 -0.811829 1441913329 -0.319824 -0.127380 -0.470459 -0.812561 1441913329 -0.319824 -0.127380 -0.470459 -0.812561 1441913329 -0.319824 -0.127380 -0.470459 -0.812561 1441913329 -0.319824 -0.127380 -0.470459 -0.812561 1441913329 -0.319824 -0.127380 -0.470459 -0.812561 1441913329 -0.319824 -0.127380 -0.470459 -0.812561 1441913329 -0.319641 -0.156799 -0.504089 -0.786926 1441913329 -0.319641 -0.156799 -0.504089 -0.786926 1441913329 -0.319641 -0.156799 -0.504089 -0.786926 1441913329 -0.319641 -0.156799 -0.504089 -0.786926 1441913329 -0.319641 -0.156799 -0.504089 -0.786926 1441913329 -0.319641 -0.156799 -0.504089 -0.786926 1441913329 -0.325012 -0.175354 -0.513367 -0.774719 1441913329 -0.325012 -0.175354 -0.513367 -0.774719 1441913329 -0.325012 -0.175354 -0.513367 -0.774719 1441913329 -0.325012 -0.175354 -0.513367 -0.774719 1441913329 -0.325012 -0.175354 -0.513367 -0.774719 1441913329 -0.325012 -0.175354 -0.513367 -0.774719 1441913329 -0.330750 -0.193420 -0.505310 -0.773254 1441913329 -0.330750 -0.193420 -0.505310 -0.773254 1441913329 -0.330750 -0.193420 -0.505310 -0.773254 1441913329 -0.330750 -0.193420 -0.505310 -0.773254 1441913329 -0.330750 -0.193420 -0.505310 -0.773254 1441913329 -0.330750 -0.193420 -0.505310 -0.773254 1441913329 -0.343445 -0.207764 -0.497314 -0.769165 1441913329 -0.343445 -0.207764 -0.497314 -0.769165 1441913329 -0.343445 -0.207764 -0.497314 -0.769165 1441913329 -0.343445 -0.207764 -0.497314 -0.769165 1441913329 -0.343445 -0.207764 -0.497314 -0.769165 1441913329 -0.343445 -0.207764 -0.497314 -0.769165 1441913329 -0.348511 -0.224426 -0.503845 -0.757935 1441913329 -0.348511 -0.224426 -0.503845 -0.757935 1441913329 -0.348511 -0.224426 -0.503845 -0.757935 1441913329 -0.348511 -0.224426 -0.503845 -0.757935 1441913329 -0.348511 -0.224426 -0.503845 -0.757935 1441913329 -0.348511 -0.224426 -0.503845 -0.757935 1441913329 -0.344849 -0.246521 -0.502380 -0.753662 1441913329 -0.344849 -0.246521 -0.502380 -0.753662 1441913329 -0.344849 -0.246521 -0.502380 -0.753662 1441913329 -0.344849 -0.246521 -0.502380 -0.753662 1441913329 -0.344849 -0.246521 -0.502380 -0.753662 1441913329 -0.366516 -0.268860 -0.505920 -0.733154 1441913329 -0.366516 -0.268860 -0.505920 -0.733154 1441913329 -0.366516 -0.268860 -0.505920 -0.733154 1441913329 -0.366516 -0.268860 -0.505920 -0.733154 1441913329 -0.366516 -0.268860 -0.505920 -0.733154 1441913329 -0.391541 -0.314697 -0.536926 -0.677856 1441913329 -0.391541 -0.314697 -0.536926 -0.677856 1441913329 -0.391541 -0.314697 -0.536926 -0.677856 1441913329 -0.391541 -0.314697 -0.536926 -0.677856 1441913329 -0.391541 -0.314697 -0.536926 -0.677856 1441913329 -0.391541 -0.314697 -0.536926 -0.677856 1441913329 -0.391541 -0.314697 -0.536926 -0.677856 1441913329 -0.385864 -0.329834 -0.567871 -0.648071 1441913329 -0.385864 -0.329834 -0.567871 -0.648071 1441913329 -0.385864 -0.329834 -0.567871 -0.648071 1441913329 -0.385864 -0.329834 -0.567871 -0.648071 1441913329 -0.385864 -0.329834 -0.567871 -0.648071 1441913329 -0.394348 -0.304443 -0.543884 -0.675354 1441913329 -0.394348 -0.304443 -0.543884 -0.675354 1441913329 -0.394348 -0.304443 -0.543884 -0.675354 1441913329 -0.394348 -0.304443 -0.543884 -0.675354 1441913329 -0.394348 -0.304443 -0.543884 -0.675354 1441913329 -0.394348 -0.304443 -0.543884 -0.675354 1441913329 -0.394348 -0.304443 -0.543884 -0.675354 1441913329 -0.381531 -0.280518 -0.517334 -0.712891 1441913329 -0.381531 -0.280518 -0.517334 -0.712891 1441913329 -0.381531 -0.280518 -0.517334 -0.712891 1441913329 -0.381531 -0.280518 -0.517334 -0.712891 1441913329 -0.381531 -0.280518 -0.517334 -0.712891 1441913329 -0.381531 -0.280518 -0.517334 -0.712891 1441913329 -0.355103 -0.262817 -0.515930 -0.734009 1441913329 -0.355103 -0.262817 -0.515930 -0.734009 1441913329 -0.355103 -0.262817 -0.515930 -0.734009 1441913329 -0.355103 -0.262817 -0.515930 -0.734009 1441913329 -0.355103 -0.262817 -0.515930 -0.734009 1441913329 -0.355103 -0.262817 -0.515930 -0.734009 1441913329 -0.355103 -0.262817 -0.515930 -0.734009 1441913329 -0.334534 -0.247009 -0.518860 -0.747009 1441913329 -0.334534 -0.247009 -0.518860 -0.747009 1441913329 -0.334534 -0.247009 -0.518860 -0.747009 1441913329 -0.334534 -0.247009 -0.518860 -0.747009 1441913329 -0.334534 -0.247009 -0.518860 -0.747009 1441913329 -0.334534 -0.247009 -0.518860 -0.747009 1441913329 -0.320374 -0.229248 -0.505188 -0.767883 1441913329 -0.320374 -0.229248 -0.505188 -0.767883 1441913329 -0.320374 -0.229248 -0.505188 -0.767883 1441913329 -0.320374 -0.229248 -0.505188 -0.767883 1441913329 -0.320374 -0.229248 -0.505188 -0.767883 1441913329 -0.320374 -0.229248 -0.505188 -0.767883 1441913329 -0.311523 -0.206055 -0.486450 -0.789917 1441913330 -0.311523 -0.206055 -0.486450 -0.789917 1441913330 -0.311523 -0.206055 -0.486450 -0.789917 1441913330 -0.311523 -0.206055 -0.486450 -0.789917 1441913330 -0.289856 -0.194885 -0.492065 -0.797485 1441913330 -0.289856 -0.194885 -0.492065 -0.797485 1441913330 -0.289856 -0.194885 -0.492065 -0.797485 1441913330 -0.289856 -0.194885 -0.492065 -0.797485 1441913330 -0.289856 -0.194885 -0.492065 -0.797485 1441913330 -0.267822 -0.186707 -0.503296 -0.800110 1441913330 -0.267822 -0.186707 -0.503296 -0.800110 1441913330 -0.267822 -0.186707 -0.503296 -0.800110 1441913330 -0.267822 -0.186707 -0.503296 -0.800110 1441913330 -0.267822 -0.186707 -0.503296 -0.800110 1441913330 -0.247498 -0.160156 -0.494019 -0.818054 1441913330 -0.247498 -0.160156 -0.494019 -0.818054 1441913330 -0.247498 -0.160156 -0.494019 -0.818054 1441913330 -0.247498 -0.160156 -0.494019 -0.818054 1441913330 -0.247498 -0.160156 -0.494019 -0.818054 1441913330 -0.247498 -0.160156 -0.494019 -0.818054 1441913330 -0.245361 -0.124023 -0.483154 -0.831299 1441913330 -0.245361 -0.124023 -0.483154 -0.831299 1441913330 -0.245361 -0.124023 -0.483154 -0.831299 1441913330 -0.245361 -0.124023 -0.483154 -0.831299 1441913330 -0.245361 -0.124023 -0.483154 -0.831299 1441913330 -0.245361 -0.124023 -0.483154 -0.831299 1441913330 -0.245361 -0.124023 -0.483154 -0.831299 1441913330 -0.255981 -0.116028 -0.528992 -0.800781 1441913330 -0.255981 -0.116028 -0.528992 -0.800781 1441913330 -0.255981 -0.116028 -0.528992 -0.800781 1441913330 -0.255981 -0.116028 -0.528992 -0.800781 1441913330 -0.255981 -0.116028 -0.528992 -0.800781 1441913330 -0.255981 -0.116028 -0.528992 -0.800781 1441913330 -0.267273 -0.122742 -0.559204 -0.775146 1441913330 -0.267273 -0.122742 -0.559204 -0.775146 1441913330 -0.267273 -0.122742 -0.559204 -0.775146 1441913330 -0.267273 -0.122742 -0.559204 -0.775146 1441913330 -0.267273 -0.122742 -0.559204 -0.775146 1441913330 -0.267273 -0.122742 -0.559204 -0.775146 1441913330 -0.289307 -0.108704 -0.512573 -0.801147 1441913330 -0.289307 -0.108704 -0.512573 -0.801147 1441913330 -0.289307 -0.108704 -0.512573 -0.801147 1441913330 -0.289307 -0.108704 -0.512573 -0.801147 1441913330 -0.289307 -0.108704 -0.512573 -0.801147 1441913330 -0.289307 -0.108704 -0.512573 -0.801147 1441913330 -0.297302 -0.117004 -0.501709 -0.803955 1441913330 -0.297302 -0.117004 -0.501709 -0.803955 1441913330 -0.297302 -0.117004 -0.501709 -0.803955 1441913330 -0.297302 -0.117004 -0.501709 -0.803955 1441913330 -0.297302 -0.117004 -0.501709 -0.803955 1441913330 -0.297302 -0.117004 -0.501709 -0.803955 1441913330 -0.297852 -0.140259 -0.534180 -0.778748 1441913330 -0.297852 -0.140259 -0.534180 -0.778748 1441913330 -0.297852 -0.140259 -0.534180 -0.778748 1441913330 -0.297852 -0.140259 -0.534180 -0.778748 1441913330 -0.297852 -0.140259 -0.534180 -0.778748 1441913330 -0.297852 -0.140259 -0.534180 -0.778748 1441913330 -0.299377 -0.156433 -0.550537 -0.763489 1441913330 -0.299377 -0.156433 -0.550537 -0.763489 1441913330 -0.299377 -0.156433 -0.550537 -0.763489 1441913330 -0.299377 -0.156433 -0.550537 -0.763489 1441913330 -0.299377 -0.156433 -0.550537 -0.763489 1441913330 -0.305481 -0.166626 -0.539917 -0.766479 1441913330 -0.305481 -0.166626 -0.539917 -0.766479 1441913330 -0.305481 -0.166626 -0.539917 -0.766479 1441913330 -0.305481 -0.166626 -0.539917 -0.766479 1441913330 -0.322937 -0.177612 -0.518555 -0.771606 1441913330 -0.322937 -0.177612 -0.518555 -0.771606 1441913330 -0.322937 -0.177612 -0.518555 -0.771606 1441913330 -0.322937 -0.177612 -0.518555 -0.771606 1441913330 -0.322937 -0.177612 -0.518555 -0.771606 1441913330 -0.322937 -0.177612 -0.518555 -0.771606 1441913330 -0.322021 -0.194397 -0.515015 -0.770325 1441913330 -0.322021 -0.194397 -0.515015 -0.770325 1441913330 -0.322021 -0.194397 -0.515015 -0.770325 1441913330 -0.322021 -0.194397 -0.515015 -0.770325 1441913330 -0.322021 -0.194397 -0.515015 -0.770325 1441913330 -0.322021 -0.194397 -0.515015 -0.770325 1441913330 -0.313843 -0.216492 -0.508667 -0.772034 1441913330 -0.313843 -0.216492 -0.508667 -0.772034 1441913330 -0.313843 -0.216492 -0.508667 -0.772034 1441913330 -0.313843 -0.216492 -0.508667 -0.772034 1441913330 -0.313843 -0.216492 -0.508667 -0.772034 1441913330 -0.313843 -0.216492 -0.508667 -0.772034 1441913330 -0.313843 -0.216492 -0.508667 -0.772034 1441913330 -0.335754 -0.238708 -0.505676 -0.758118 1441913330 -0.335754 -0.238708 -0.505676 -0.758118 1441913330 -0.335754 -0.238708 -0.505676 -0.758118 1441913330 -0.335754 -0.238708 -0.505676 -0.758118 1441913330 -0.335754 -0.238708 -0.505676 -0.758118 1441913330 -0.335754 -0.238708 -0.505676 -0.758118 1441913330 -0.360168 -0.272644 -0.526428 -0.720398 1441913330 -0.360168 -0.272644 -0.526428 -0.720398 1441913330 -0.360168 -0.272644 -0.526428 -0.720398 1441913330 -0.360168 -0.272644 -0.526428 -0.720398 1441913330 -0.360168 -0.272644 -0.526428 -0.720398 1441913330 -0.360168 -0.272644 -0.526428 -0.720398 1441913330 -0.360168 -0.272644 -0.526428 -0.720398 1441913330 -0.367615 -0.279541 -0.547852 -0.697632 1441913330 -0.367615 -0.279541 -0.547852 -0.697632 1441913330 -0.367615 -0.279541 -0.547852 -0.697632 1441913330 -0.367615 -0.279541 -0.547852 -0.697632 1441913330 -0.367615 -0.279541 -0.547852 -0.697632 1441913330 -0.367615 -0.279541 -0.547852 -0.697632 1441913330 -0.369507 -0.257202 -0.534302 -0.715515 1441913330 -0.369507 -0.257202 -0.534302 -0.715515 1441913331 -0.369507 -0.257202 -0.534302 -0.715515 1441913331 -0.369507 -0.257202 -0.534302 -0.715515 1441913331 -0.369507 -0.257202 -0.534302 -0.715515 1441913331 -0.369507 -0.257202 -0.534302 -0.715515 1441913331 -0.369507 -0.257202 -0.534302 -0.715515 1441913331 -0.356812 -0.241150 -0.520142 -0.737610 1441913331 -0.356812 -0.241150 -0.520142 -0.737610 1441913331 -0.356812 -0.241150 -0.520142 -0.737610 1441913331 -0.356812 -0.241150 -0.520142 -0.737610 1441913331 -0.356812 -0.241150 -0.520142 -0.737610 1441913331 -0.356812 -0.241150 -0.520142 -0.737610 1441913331 -0.336365 -0.229004 -0.519958 -0.751099 1441913331 -0.336365 -0.229004 -0.519958 -0.751099 1441913331 -0.336365 -0.229004 -0.519958 -0.751099 1441913331 -0.336365 -0.229004 -0.519958 -0.751099 1441913331 -0.336365 -0.229004 -0.519958 -0.751099 1441913331 -0.336365 -0.229004 -0.519958 -0.751099 1441913331 -0.322388 -0.215271 -0.521362 -0.760254 1441913331 -0.322388 -0.215271 -0.521362 -0.760254 1441913331 -0.322388 -0.215271 -0.521362 -0.760254 1441913331 -0.322388 -0.215271 -0.521362 -0.760254 1441913331 -0.322388 -0.215271 -0.521362 -0.760254 1441913331 -0.322388 -0.215271 -0.521362 -0.760254 1441913331 -0.312744 -0.198547 -0.516541 -0.772034 1441913331 -0.312744 -0.198547 -0.516541 -0.772034 1441913331 -0.312744 -0.198547 -0.516541 -0.772034 1441913331 -0.312744 -0.198547 -0.516541 -0.772034 1441913331 -0.308838 -0.178955 -0.501099 -0.788391 1441913331 -0.308838 -0.178955 -0.501099 -0.788391 1441913331 -0.308838 -0.178955 -0.501099 -0.788391 1441913331 -0.308838 -0.178955 -0.501099 -0.788391 1441913331 -0.308838 -0.178955 -0.501099 -0.788391 1441913331 -0.308838 -0.178955 -0.501099 -0.788391 1441913331 -0.290710 -0.166321 -0.503784 -0.796326 1441913331 -0.290710 -0.166321 -0.503784 -0.796326 1441913331 -0.290710 -0.166321 -0.503784 -0.796326 1441913331 -0.290710 -0.166321 -0.503784 -0.796326 1441913331 -0.290710 -0.166321 -0.503784 -0.796326 1441913331 -0.290710 -0.166321 -0.503784 -0.796326 1441913331 -0.290710 -0.166321 -0.503784 -0.796326 1441913331 -0.262329 -0.159241 -0.514587 -0.800659 1441913331 -0.262329 -0.159241 -0.514587 -0.800659 1441913331 -0.262329 -0.159241 -0.514587 -0.800659 1441913331 -0.262329 -0.159241 -0.514587 -0.800659 1441913331 -0.262329 -0.159241 -0.514587 -0.800659 1441913331 -0.262329 -0.159241 -0.514587 -0.800659 1441913331 -0.257080 -0.125732 -0.486023 -0.825806 1441913331 -0.257080 -0.125732 -0.486023 -0.825806 1441913331 -0.257080 -0.125732 -0.486023 -0.825806 1441913331 -0.257080 -0.125732 -0.486023 -0.825806 1441913331 -0.257080 -0.125732 -0.486023 -0.825806 1441913331 -0.257080 -0.125732 -0.486023 -0.825806 1441913331 -0.259338 -0.088745 -0.474243 -0.836670 1441913331 -0.259338 -0.088745 -0.474243 -0.836670 1441913331 -0.259338 -0.088745 -0.474243 -0.836670 1441913331 -0.259338 -0.088745 -0.474243 -0.836670 1441913331 -0.259338 -0.088745 -0.474243 -0.836670 1441913331 -0.259338 -0.088745 -0.474243 -0.836670 1441913331 -0.259338 -0.088745 -0.474243 -0.836670 1441913331 -0.263245 -0.078735 -0.507690 -0.816650 1441913331 -0.263245 -0.078735 -0.507690 -0.816650 1441913331 -0.263245 -0.078735 -0.507690 -0.816650 1441913331 -0.263245 -0.078735 -0.507690 -0.816650 1441913331 -0.263245 -0.078735 -0.507690 -0.816650 1441913331 -0.263245 -0.078735 -0.507690 -0.816650 1441913331 -0.265503 -0.087402 -0.555725 -0.783020 1441913331 -0.265503 -0.087402 -0.555725 -0.783020 1441913331 -0.265503 -0.087402 -0.555725 -0.783020 1441913331 -0.265503 -0.087402 -0.555725 -0.783020 1441913331 -0.265503 -0.087402 -0.555725 -0.783020 1441913331 -0.265503 -0.087402 -0.555725 -0.783020 1441913331 -0.274414 -0.083679 -0.522400 -0.803040 1441913331 -0.274414 -0.083679 -0.522400 -0.803040 1441913331 -0.274414 -0.083679 -0.522400 -0.803040 1441913331 -0.274414 -0.083679 -0.522400 -0.803040 1441913331 -0.274414 -0.083679 -0.522400 -0.803040 1441913331 -0.271118 -0.095215 -0.508301 -0.811890 1441913331 -0.271118 -0.095215 -0.508301 -0.811890 1441913331 -0.271118 -0.095215 -0.508301 -0.811890 1441913331 -0.271118 -0.095215 -0.508301 -0.811890 1441913331 -0.271118 -0.095215 -0.508301 -0.811890 1441913331 -0.267334 -0.117004 -0.519592 -0.803101 1441913331 -0.267334 -0.117004 -0.519592 -0.803101 1441913331 -0.267334 -0.117004 -0.519592 -0.803101 1441913331 -0.267334 -0.117004 -0.519592 -0.803101 1441913331 -0.267334 -0.117004 -0.519592 -0.803101 1441913331 -0.267334 -0.117004 -0.519592 -0.803101 1441913331 -0.266113 -0.136230 -0.536743 -0.789063 1441913331 -0.266113 -0.136230 -0.536743 -0.789063 1441913331 -0.266113 -0.136230 -0.536743 -0.789063 1441913331 -0.266113 -0.136230 -0.536743 -0.789063 1441913331 -0.266113 -0.136230 -0.536743 -0.789063 1441913331 -0.266113 -0.136230 -0.536743 -0.789063 1441913331 -0.276245 -0.151184 -0.533508 -0.785095 1441913331 -0.276245 -0.151184 -0.533508 -0.785095 1441913331 -0.276245 -0.151184 -0.533508 -0.785095 1441913331 -0.276245 -0.151184 -0.533508 -0.785095 1441913331 -0.276245 -0.151184 -0.533508 -0.785095 1441913331 -0.276245 -0.151184 -0.533508 -0.785095 1441913331 -0.291687 -0.165405 -0.514099 -0.789551 1441913331 -0.291687 -0.165405 -0.514099 -0.789551 1441913331 -0.291687 -0.165405 -0.514099 -0.789551 1441913331 -0.291687 -0.165405 -0.514099 -0.789551 1441913331 -0.291687 -0.165405 -0.514099 -0.789551 1441913331 -0.291687 -0.165405 -0.514099 -0.789551 1441913331 -0.291687 -0.165405 -0.514099 -0.789551 1441913331 -0.306152 -0.178162 -0.504822 -0.787292 1441913331 -0.306152 -0.178162 -0.504822 -0.787292 1441913331 -0.306152 -0.178162 -0.504822 -0.787292 1441913332 -0.306152 -0.178162 -0.504822 -0.787292 1441913332 -0.306152 -0.178162 -0.504822 -0.787292 1441913332 -0.306152 -0.178162 -0.504822 -0.787292 1441913332 -0.299255 -0.203674 -0.515503 -0.776733 1441913332 -0.299255 -0.203674 -0.515503 -0.776733 1441913332 -0.299255 -0.203674 -0.515503 -0.776733 1441913332 -0.299255 -0.203674 -0.515503 -0.776733 1441913332 -0.299255 -0.203674 -0.515503 -0.776733 1441913332 -0.299255 -0.203674 -0.515503 -0.776733 1441913332 -0.297913 -0.221619 -0.508301 -0.777100 1441913332 -0.297913 -0.221619 -0.508301 -0.777100 1441913332 -0.297913 -0.221619 -0.508301 -0.777100 1441913332 -0.297913 -0.221619 -0.508301 -0.777100 1441913332 -0.297913 -0.221619 -0.508301 -0.777100 1441913332 -0.297913 -0.221619 -0.508301 -0.777100 1441913332 -0.332214 -0.249634 -0.511169 -0.752441 1441913332 -0.332214 -0.249634 -0.511169 -0.752441 1441913332 -0.332214 -0.249634 -0.511169 -0.752441 1441913332 -0.332214 -0.249634 -0.511169 -0.752441 1441913332 -0.332214 -0.249634 -0.511169 -0.752441 1441913332 -0.332214 -0.249634 -0.511169 -0.752441 1441913332 -0.355652 -0.285889 -0.535034 -0.711060 1441913332 -0.367126 -0.283508 -0.537109 -0.704651 1441913332 -0.367126 -0.283508 -0.537109 -0.704651 1441913332 -0.367126 -0.283508 -0.537109 -0.704651 1441913332 -0.367126 -0.283508 -0.537109 -0.704651 1441913332 -0.367126 -0.283508 -0.537109 -0.704651 1441913332 -0.367126 -0.283508 -0.537109 -0.704651 1441913332 -0.366821 -0.264221 -0.522400 -0.723083 1441913332 -0.366821 -0.264221 -0.522400 -0.723083 1441913332 -0.366821 -0.264221 -0.522400 -0.723083 1441913332 -0.366821 -0.264221 -0.522400 -0.723083 1441913332 -0.366821 -0.264221 -0.522400 -0.723083 1441913332 -0.366821 -0.264221 -0.522400 -0.723083 1441913332 -0.347107 -0.253540 -0.517395 -0.739990 1441913332 -0.347107 -0.253540 -0.517395 -0.739990 1441913332 -0.347107 -0.253540 -0.517395 -0.739990 1441913332 -0.347107 -0.253540 -0.517395 -0.739990 1441913332 -0.347107 -0.253540 -0.517395 -0.739990 1441913332 -0.347107 -0.253540 -0.517395 -0.739990 1441913332 -0.322571 -0.241943 -0.527161 -0.748047 1441913332 -0.322571 -0.241943 -0.527161 -0.748047 1441913332 -0.322571 -0.241943 -0.527161 -0.748047 1441913332 -0.322571 -0.241943 -0.527161 -0.748047 1441913332 -0.322571 -0.241943 -0.527161 -0.748047 1441913332 -0.322571 -0.241943 -0.527161 -0.748047 1441913332 -0.301147 -0.228882 -0.530518 -0.758667 1441913332 -0.301147 -0.228882 -0.530518 -0.758667 1441913332 -0.301147 -0.228882 -0.530518 -0.758667 1441913332 -0.301147 -0.228882 -0.530518 -0.758667 1441913332 -0.301147 -0.228882 -0.530518 -0.758667 1441913332 -0.301147 -0.228882 -0.530518 -0.758667 1441913332 -0.301147 -0.228882 -0.530518 -0.758667 1441913332 -0.291016 -0.212097 -0.525146 -0.771118 1441913332 -0.291016 -0.212097 -0.525146 -0.771118 1441913332 -0.291016 -0.212097 -0.525146 -0.771118 1441913332 -0.291016 -0.212097 -0.525146 -0.771118 1441913332 -0.291016 -0.212097 -0.525146 -0.771118 1441913332 -0.291016 -0.212097 -0.525146 -0.771118 1441913332 -0.280090 -0.195190 -0.524902 -0.779785 1441913332 -0.280090 -0.195190 -0.524902 -0.779785 1441913332 -0.280090 -0.195190 -0.524902 -0.779785 1441913332 -0.280090 -0.195190 -0.524902 -0.779785 1441913332 -0.280090 -0.195190 -0.524902 -0.779785 1441913332 -0.280090 -0.195190 -0.524902 -0.779785 1441913332 -0.280090 -0.195190 -0.524902 -0.779785 1441913332 -0.261963 -0.182983 -0.526550 -0.787903 1441913332 -0.261963 -0.182983 -0.526550 -0.787903 1441913332 -0.261963 -0.182983 -0.526550 -0.787903 1441913332 -0.261963 -0.182983 -0.526550 -0.787903 1441913332 -0.261963 -0.182983 -0.526550 -0.787903 1441913332 -0.261963 -0.182983 -0.526550 -0.787903 1441913332 -0.263184 -0.152344 -0.511841 -0.803528 1441913332 -0.263184 -0.152344 -0.511841 -0.803528 1441913332 -0.263184 -0.152344 -0.511841 -0.803528 1441913332 -0.263184 -0.152344 -0.511841 -0.803528 1441913332 -0.263184 -0.152344 -0.511841 -0.803528 1441913332 -0.263184 -0.152344 -0.511841 -0.803528 1441913332 -0.263184 -0.152344 -0.511841 -0.803528 1441913332 -0.256775 -0.133911 -0.536072 -0.792969 1441913332 -0.256775 -0.133911 -0.536072 -0.792969 1441913332 -0.256775 -0.133911 -0.536072 -0.792969 1441913332 -0.256775 -0.133911 -0.536072 -0.792969 1441913332 -0.256775 -0.133911 -0.536072 -0.792969 1441913332 -0.256775 -0.133911 -0.536072 -0.792969 1441913332 -0.255676 -0.112183 -0.561462 -0.779053 1441913332 -0.255676 -0.112183 -0.561462 -0.779053 1441913332 -0.255676 -0.112183 -0.561462 -0.779053 1441913332 -0.255676 -0.112183 -0.561462 -0.779053 1441913332 -0.255676 -0.112183 -0.561462 -0.779053 1441913332 -0.255676 -0.112183 -0.561462 -0.779053 1441913332 -0.255676 -0.112183 -0.561462 -0.779053 1441913332 -0.273560 -0.091309 -0.577026 -0.764160 1441913332 -0.283630 -0.087769 -0.576843 -0.761108 1441913332 -0.283630 -0.087769 -0.576843 -0.761108 1441913332 -0.283630 -0.087769 -0.576843 -0.761108 1441913332 -0.283630 -0.087769 -0.576843 -0.761108 1441913332 -0.291687 -0.084717 -0.550232 -0.777893 1441913332 -0.291687 -0.084717 -0.550232 -0.777893 1441913332 -0.291687 -0.084717 -0.550232 -0.777893 1441913332 -0.291687 -0.084717 -0.550232 -0.777893 1441913333 -0.291687 -0.084717 -0.550232 -0.777893 1441913333 -0.288940 -0.102600 -0.556763 -0.772095 1441913333 -0.288940 -0.102600 -0.556763 -0.772095 1441913333 -0.288940 -0.102600 -0.556763 -0.772095 1441913333 -0.288940 -0.102600 -0.556763 -0.772095 1441913333 -0.288940 -0.102600 -0.556763 -0.772095 1441913333 -0.288940 -0.102600 -0.556763 -0.772095 1441913333 -0.288940 -0.102600 -0.556763 -0.772095 1441913333 -0.285889 -0.129517 -0.562988 -0.764587 1441913333 -0.285889 -0.129517 -0.562988 -0.764587 1441913333 -0.285889 -0.129517 -0.562988 -0.764587 1441913333 -0.285889 -0.129517 -0.562988 -0.764587 1441913333 -0.285889 -0.129517 -0.562988 -0.764587 1441913333 -0.285889 -0.129517 -0.562988 -0.764587 1441913333 -0.285889 -0.129517 -0.562988 -0.764587 1441913333 -0.292236 -0.141541 -0.547668 -0.771240 1441913333 -0.292236 -0.141541 -0.547668 -0.771240 1441913333 -0.292236 -0.141541 -0.547668 -0.771240 1441913333 -0.292236 -0.141541 -0.547668 -0.771240 1441913333 -0.292236 -0.141541 -0.547668 -0.771240 1441913333 -0.292236 -0.141541 -0.547668 -0.771240 1441913333 -0.299866 -0.152161 -0.534607 -0.775391 1441913333 -0.299866 -0.152161 -0.534607 -0.775391 1441913333 -0.299866 -0.152161 -0.534607 -0.775391 1441913333 -0.299866 -0.152161 -0.534607 -0.775391 1441913333 -0.299866 -0.152161 -0.534607 -0.775391 1441913333 -0.299866 -0.152161 -0.534607 -0.775391 1441913333 -0.299866 -0.152161 -0.534607 -0.775391 1441913333 -0.310791 -0.174988 -0.536438 -0.764954 1441913333 -0.310791 -0.174988 -0.536438 -0.764954 1441913333 -0.310791 -0.174988 -0.536438 -0.764954 1441913333 -0.310791 -0.174988 -0.536438 -0.764954 1441913333 -0.310791 -0.174988 -0.536438 -0.764954 1441913333 -0.310791 -0.174988 -0.536438 -0.764954 1441913333 -0.323792 -0.191956 -0.549072 -0.746277 1441913333 -0.323792 -0.191956 -0.549072 -0.746277 1441913333 -0.323792 -0.191956 -0.549072 -0.746277 1441913333 -0.323792 -0.191956 -0.549072 -0.746277 1441913333 -0.323792 -0.191956 -0.549072 -0.746277 1441913333 -0.323792 -0.191956 -0.549072 -0.746277 1441913333 -0.323792 -0.191956 -0.549072 -0.746277 1441913333 -0.316895 -0.211670 -0.550171 -0.743103 1441913333 -0.316895 -0.211670 -0.550171 -0.743103 1441913333 -0.316895 -0.211670 -0.550171 -0.743103 1441913333 -0.316895 -0.211670 -0.550171 -0.743103 1441913333 -0.316895 -0.211670 -0.550171 -0.743103 1441913333 -0.316895 -0.211670 -0.550171 -0.743103 1441913333 -0.329956 -0.220581 -0.527344 -0.751343 1441913333 -0.329956 -0.220581 -0.527344 -0.751343 1441913333 -0.329956 -0.220581 -0.527344 -0.751343 1441913333 -0.329956 -0.220581 -0.527344 -0.751343 1441913333 -0.361633 -0.258789 -0.545776 -0.710327 1441913333 -0.361633 -0.258789 -0.545776 -0.710327 1441913333 -0.361633 -0.258789 -0.545776 -0.710327 1441913333 -0.361633 -0.258789 -0.545776 -0.710327 1441913333 -0.361633 -0.258789 -0.545776 -0.710327 1441913333 -0.361633 -0.258789 -0.545776 -0.710327 1441913333 -0.366089 -0.266907 -0.580017 -0.677124 1441913333 -0.366089 -0.266907 -0.580017 -0.677124 1441913333 -0.366089 -0.266907 -0.580017 -0.677124 1441913333 -0.366089 -0.266907 -0.580017 -0.677124 1441913333 -0.366089 -0.266907 -0.580017 -0.677124 1441913333 -0.366089 -0.266907 -0.580017 -0.677124 1441913333 -0.374878 -0.235962 -0.554871 -0.704285 1441913333 -0.374878 -0.235962 -0.554871 -0.704285 1441913333 -0.374878 -0.235962 -0.554871 -0.704285 1441913333 -0.374878 -0.235962 -0.554871 -0.704285 1441913333 -0.374878 -0.235962 -0.554871 -0.704285 1441913333 -0.374878 -0.235962 -0.554871 -0.704285 1441913333 -0.366699 -0.206848 -0.528931 -0.736938 1441913333 -0.366699 -0.206848 -0.528931 -0.736938 1441913333 -0.366699 -0.206848 -0.528931 -0.736938 1441913333 -0.366699 -0.206848 -0.528931 -0.736938 1441913333 -0.366699 -0.206848 -0.528931 -0.736938 1441913333 -0.366699 -0.206848 -0.528931 -0.736938 1441913333 -0.340088 -0.197998 -0.534485 -0.748047 1441913333 -0.340088 -0.197998 -0.534485 -0.748047 1441913333 -0.340088 -0.197998 -0.534485 -0.748047 1441913333 -0.340088 -0.197998 -0.534485 -0.748047 1441913333 -0.340088 -0.197998 -0.534485 -0.748047 1441913333 -0.340088 -0.197998 -0.534485 -0.748047 1441913333 -0.340088 -0.197998 -0.534485 -0.748047 1441913333 -0.316833 -0.193237 -0.542847 -0.753418 1441913333 -0.316833 -0.193237 -0.542847 -0.753418 1441913333 -0.316833 -0.193237 -0.542847 -0.753418 1441913333 -0.316833 -0.193237 -0.542847 -0.753418 1441913333 -0.316833 -0.193237 -0.542847 -0.753418 1441913333 -0.316833 -0.193237 -0.542847 -0.753418 1441913333 -0.296448 -0.181580 -0.530273 -0.773315 1441913333 -0.296448 -0.181580 -0.530273 -0.773315 1441913333 -0.296448 -0.181580 -0.530273 -0.773315 1441913333 -0.296448 -0.181580 -0.530273 -0.773315 1441913333 -0.296448 -0.181580 -0.530273 -0.773315 1441913333 -0.296448 -0.181580 -0.530273 -0.773315 1441913333 -0.296448 -0.181580 -0.530273 -0.773315 1441913333 -0.270630 -0.170471 -0.522217 -0.790649 1441913333 -0.270630 -0.170471 -0.522217 -0.790649 1441913333 -0.270630 -0.170471 -0.522217 -0.790649 1441913333 -0.270630 -0.170471 -0.522217 -0.790649 1441913333 -0.270630 -0.170471 -0.522217 -0.790649 1441913333 -0.270630 -0.170471 -0.522217 -0.790649 1441913333 -0.248657 -0.169861 -0.521301 -0.798523 1441913333 -0.248657 -0.169861 -0.521301 -0.798523 1441913333 -0.248657 -0.169861 -0.521301 -0.798523 1441913333 -0.248657 -0.169861 -0.521301 -0.798523 1441913333 -0.248657 -0.169861 -0.521301 -0.798523 1441913333 -0.248657 -0.169861 -0.521301 -0.798523 1441913333 -0.243958 -0.150391 -0.505493 -0.813904 1441913333 -0.243958 -0.150391 -0.505493 -0.813904 1441913333 -0.243958 -0.150391 -0.505493 -0.813904 1441913333 -0.243958 -0.150391 -0.505493 -0.813904 1441913333 
-0.618408 0.441528 -0.479187 -0.439392 1441913335 -0.618408 0.441528 -0.479187 -0.439392 1441913335 -0.618408 0.441528 -0.479187 -0.439392 1441913335 -0.618408 0.441528 -0.479187 -0.439392 1441913335 -0.618408 0.441528 -0.479187 -0.439392 1441913335 -0.618408 0.441528 -0.479187 -0.439392 1441913335 -0.622803 0.437805 -0.486145 -0.429138 1441913335 -0.622803 0.437805 -0.486145 -0.429138 1441913336 -0.622803 0.437805 -0.486145 -0.429138 1441913336 -0.622803 0.437805 -0.486145 -0.429138 1441913336 -0.622803 0.437805 -0.486145 -0.429138 1441913336 -0.622803 0.437805 -0.486145 -0.429138 1441913336 -0.622803 0.437805 -0.486145 -0.429138 1441913336 -0.626770 0.433350 -0.491028 -0.422302 1441913336 -0.626770 0.433350 -0.491028 -0.422302 1441913336 -0.626770 0.433350 -0.491028 -0.422302 1441913336 -0.626770 0.433350 -0.491028 -0.422302 1441913336 -0.626770 0.433350 -0.491028 -0.422302 1441913336 -0.626770 0.433350 -0.491028 -0.422302 1441913336 -0.627991 0.430542 -0.492371 -0.421753 1441913336 -0.627991 0.430542 -0.492371 -0.421753 1441913336 -0.627991 0.430542 -0.492371 -0.421753 1441913336 -0.627991 0.430542 -0.492371 -0.421753 1441913336 -0.627991 0.430542 -0.492371 -0.421753 1441913336 -0.627991 0.430542 -0.492371 -0.421753 1441913336 -0.625977 0.432190 -0.490540 -0.425232 1441913336 -0.625977 0.432190 -0.490540 -0.425232 1441913336 -0.625977 0.432190 -0.490540 -0.425232 1441913336 -0.625977 0.432190 -0.490540 -0.425232 1441913336 -0.625977 0.432190 -0.490540 -0.425232 1441913336 -0.625977 0.432190 -0.490540 -0.425232 1441913336 -0.623474 0.432922 -0.490601 -0.428040 1441913336 -0.623474 0.432922 -0.490601 -0.428040 1441913336 -0.623474 0.432922 -0.490601 -0.428040 1441913336 -0.623474 0.432922 -0.490601 -0.428040 1441913336 -0.623474 0.432922 -0.490601 -0.428040 1441913336 -0.623474 0.432922 -0.490601 -0.428040 1441913336 -0.622437 0.428894 -0.494934 -0.428589 1441913336 -0.622437 0.428894 -0.494934 -0.428589 1441913336 -0.622437 0.428894 -0.494934 -0.428589 1441913336 -0.622437 0.428894 -0.494934 -0.428589 1441913336 -0.622437 0.428894 -0.494934 -0.428589 1441913336 -0.622437 0.428894 -0.494934 -0.428589 1441913336 -0.620911 0.428223 -0.496643 -0.429504 1441913336 -0.620911 0.428223 -0.496643 -0.429504 1441913336 -0.620911 0.428223 -0.496643 -0.429504 1441913336 -0.620911 0.428223 -0.496643 -0.429504 1441913336 -0.620911 0.428223 -0.496643 -0.429504 1441913336 -0.620911 0.428223 -0.496643 -0.429504 1441913336 -0.620300 0.427307 -0.496399 -0.431580 1441913336 -0.620300 0.427307 -0.496399 -0.431580 1441913336 -0.620300 0.427307 -0.496399 -0.431580 1441913336 -0.620300 0.427307 -0.496399 -0.431580 1441913336 -0.620300 0.427307 -0.496399 -0.431580 1441913336 -0.620300 0.427307 -0.496399 -0.431580 1441913336 -0.620300 0.427307 -0.496399 -0.431580 1441913336 -0.620728 0.423889 -0.497864 -0.432739 1441913336 -0.620728 0.423889 -0.497864 -0.432739 1441913336 -0.620728 0.423889 -0.497864 -0.432739 1441913336 -0.620728 0.423889 -0.497864 -0.432739 1441913336 -0.620728 0.423889 -0.497864 -0.432739 1441913336 -0.620728 0.423889 -0.497864 -0.432739 1441913336 -0.622253 0.421936 -0.498779 -0.431335 1441913336 -0.622253 0.421936 -0.498779 -0.431335 1441913336 -0.622253 0.421936 -0.498779 -0.431335 1441913336 -0.622253 0.421936 -0.498779 -0.431335 1441913336 -0.622253 0.421936 -0.498779 -0.431335 1441913336 -0.622253 0.421936 -0.498779 -0.431335 1441913336 -0.619690 0.429077 -0.490295 -0.437622 1441913336 -0.619690 0.429077 -0.490295 -0.437622 1441913336 -0.619690 0.429077 -0.490295 -0.437622 1441913336 -0.619690 0.429077 -0.490295 -0.437622 1441913336 -0.619690 0.429077 -0.490295 -0.437622 1441913336 -0.619690 0.429077 -0.490295 -0.437622 1441913336 -0.619690 0.429077 -0.490295 -0.437622 1441913336 -0.612366 0.441528 -0.478394 -0.448608 1441913336 -0.612366 0.441528 -0.478394 -0.448608 1441913336 -0.612366 0.441528 -0.478394 -0.448608 1441913336 -0.612366 0.441528 -0.478394 -0.448608 1441913336 -0.612366 0.441528 -0.478394 -0.448608 1441913336 -0.612366 0.441528 -0.478394 -0.448608 1441913336 -0.609985 0.444458 -0.472717 -0.454895 1441913336 -0.609985 0.444458 -0.472717 -0.454895 1441913336 -0.609985 0.444458 -0.472717 -0.454895 1441913336 -0.609985 0.444458 -0.472717 -0.454895 1441913336 -0.609985 0.444458 -0.472717 -0.454895 1441913336 -0.609985 0.444458 -0.472717 -0.454895 1441913336 -0.609314 0.444458 -0.470825 -0.457764 1441913336 -0.609314 0.444458 -0.470825 -0.457764 1441913336 -0.609314 0.444458 -0.470825 -0.457764 1441913336 -0.609314 0.444458 -0.470825 -0.457764 1441913336 -0.609314 0.444458 -0.470825 -0.457764 1441913336 -0.609314 0.444458 -0.470825 -0.457764 1441913336 -0.609314 0.444458 -0.470825 -0.457764 1441913336 -0.605835 0.450134 -0.464844 -0.462952 1441913336 -0.605835 0.450134 -0.464844 -0.462952 1441913336 -0.605835 0.450134 -0.464844 -0.462952 1441913336 -0.605835 0.450134 -0.464844 -0.462952 1441913336 -0.605835 0.450134 -0.464844 -0.462952 1441913336 -0.605835 0.450134 -0.464844 -0.462952 1441913336 -0.603821 0.455322 -0.457336 -0.467957 1441913336 -0.603821 0.455322 -0.457336 -0.467957 1441913336 -0.603821 0.455322 -0.457336 -0.467957 1441913336 -0.603821 0.455322 -0.457336 -0.467957 1441913336 -0.603821 0.455322 -0.457336 -0.467957 1441913336 -0.603821 0.455322 -0.457336 -0.467957 1441913336 -0.601379 0.460693 -0.450684 -0.472290 1441913336 -0.601379 0.460693 -0.450684 -0.472290 1441913336 -0.601379 0.460693 -0.450684 -0.472290 1441913336 -0.601379 0.460693 -0.450684 -0.472290 1441913336 -0.601379 0.460693 -0.450684 -0.472290 1441913336 -0.601379 0.460693 -0.450684 -0.472290 1441913336 -0.601379 0.460693 -0.450684 -0.472290 1441913336 -0.597656 0.467346 -0.444824 -0.476013 1441913336 -0.597656 0.467346 -0.444824 -0.476013 1441913336 -0.597656 0.467346 -0.444824 -0.476013 1441913336 -0.597656 0.467346 -0.444824 -0.476013 1441913336 -0.597656 0.467346 -0.444824 -0.476013 1441913336 -0.597656 0.467346 -0.444824 -0.476013 1441913336 -0.594177 0.472900 -0.440918 -0.478455 1441913336 -0.594177 0.472900 -0.440918 -0.478455 1441913336 -0.594177 0.472900 -0.440918 -0.478455 1441913337 -0.594177 0.472900 -0.440918 -0.478455 1441913337 -0.594177 0.472900 -0.440918 -0.478455 1441913337 -0.594177 0.472900 -0.440918 -0.478455 1441913337 -0.593140 0.474121 -0.439758 -0.479614 1441913337 -0.593140 0.474121 -0.439758 -0.479614 1441913337 -0.593140 0.474121 -0.439758 -0.479614 1441913337 -0.593140 0.474121 -0.439758 -0.479614 1441913337 -0.593140 0.474121 -0.439758 -0.479614 1441913337 -0.593140 0.474121 -0.439758 -0.479614 1441913337 -0.593140 0.474121 -0.439758 -0.479614 1441913337 -0.593689 0.472046 -0.440308 -0.480530 1441913337 -0.593689 0.472046 -0.440308 -0.480530 1441913337 -0.593689 0.472046 -0.440308 -0.480530 1441913337 -0.593689 0.472046 -0.440308 -0.480530 1441913337 -0.593689 0.472046 -0.440308 -0.480530 1441913337 -0.594116 0.469482 -0.440186 -0.482605 1441913337 -0.594116 0.469482 -0.440186 -0.482605 1441913337 -0.594116 0.469482 -0.440186 -0.482605 1441913337 -0.594116 0.469482 -0.440186 -0.482605 1441913337 -0.594116 0.469482 -0.440186 -0.482605 1441913337 -0.594116 0.469482 -0.440186 -0.482605 1441913337 -0.594116 0.469482 -0.440186 -0.482605 1441913337 -0.593384 0.470581 -0.436401 -0.485901 1441913337 -0.593384 0.470581 -0.436401 -0.485901 1441913337 -0.593384 0.470581 -0.436401 -0.485901 1441913337 -0.593384 0.470581 -0.436401 -0.485901 1441913337 -0.593384 0.470581 -0.436401 -0.485901 1441913337 -0.593384 0.470581 -0.436401 -0.485901 1441913337 -0.591736 0.473816 -0.431274 -0.489319 1441913337 -0.591736 0.473816 -0.431274 -0.489319 1441913337 -0.591736 0.473816 -0.431274 -0.489319 1441913337 -0.591736 0.473816 -0.431274 -0.489319 1441913337 -0.591736 0.473816 -0.431274 -0.489319 1441913337 -0.591736 0.473816 -0.431274 -0.489319 1441913337 -0.591858 0.473633 -0.430420 -0.490112 1441913337 -0.591858 0.473633 -0.430420 -0.490112 1441913337 -0.591858 0.473633 -0.430420 -0.490112 1441913337 -0.591858 0.473633 -0.430420 -0.490112 1441913337 -0.591858 0.473633 -0.430420 -0.490112 1441913337 -0.591858 0.473633 -0.430420 -0.490112 1441913337 -0.591858 0.473633 -0.430420 -0.490112 1441913337 -0.591431 0.472961 -0.431519 -0.490295 1441913337 -0.591431 0.472961 -0.431519 -0.490295 1441913337 -0.591431 0.472961 -0.431519 -0.490295 1441913337 -0.591431 0.472961 -0.431519 -0.490295 1441913337 -0.591431 0.472961 -0.431519 -0.490295 1441913337 -0.591431 0.472961 -0.431519 -0.490295 1441913337 -0.590881 0.473267 -0.431641 -0.490479 1441913337 -0.590881 0.473267 -0.431641 -0.490479 1441913337 -0.590881 0.473267 -0.431641 -0.490479 1441913337 -0.590881 0.473267 -0.431641 -0.490479 1441913337 -0.590881 0.473267 -0.431641 -0.490479 1441913337 -0.590881 0.473267 -0.431641 -0.490479 1441913337 -0.593567 0.469849 -0.433899 -0.488525 1441913337 -0.593567 0.469849 -0.433899 -0.488525 1441913337 -0.593567 0.469849 -0.433899 -0.488525 1441913337 -0.593567 0.469849 -0.433899 -0.488525 1441913337 -0.593567 0.469849 -0.433899 -0.488525 1441913337 -0.593567 0.469849 -0.433899 -0.488525 1441913337 -0.596802 0.464050 -0.438599 -0.485962 1441913337 -0.596802 0.464050 -0.438599 -0.485962 1441913337 -0.596802 0.464050 -0.438599 -0.485962 1441913337 -0.596802 0.464050 -0.438599 -0.485962 1441913337 -0.596802 0.464050 -0.438599 -0.485962 1441913337 -0.596802 0.464050 -0.438599 -0.485962 1441913337 -0.595398 0.461609 -0.443481 -0.485535 1441913337 -0.595398 0.461609 -0.443481 -0.485535 1441913337 -0.595398 0.461609 -0.443481 -0.485535 1441913337 -0.595398 0.461609 -0.443481 -0.485535 1441913337 -0.595398 0.461609 -0.443481 -0.485535 1441913337 -0.595398 0.461609 -0.443481 -0.485535 1441913337 -0.595398 0.461609 -0.443481 -0.485535 1441913337 -0.592651 0.458069 -0.451904 -0.484497 1441913337 -0.592651 0.458069 -0.451904 -0.484497 1441913337 -0.592651 0.458069 -0.451904 -0.484497 1441913337 -0.592651 0.458069 -0.451904 -0.484497 1441913337 -0.592651 0.458069 -0.451904 -0.484497 1441913337 -0.592651 0.458069 -0.451904 -0.484497 1441913337 -0.595764 0.448792 -0.462402 -0.479492 1441913337 -0.595764 0.448792 -0.462402 -0.479492 1441913337 -0.595764 0.448792 -0.462402 -0.479492 1441913337 -0.595764 0.448792 -0.462402 -0.479492 1441913337 -0.595764 0.448792 -0.462402 -0.479492 1441913337 -0.595764 0.448792 -0.462402 -0.479492 1441913337 -0.595764 0.448792 -0.462402 -0.479492 1441913337 -0.599060 0.442688 -0.470215 -0.473389 1441913337 -0.599060 0.442688 -0.470215 -0.473389 1441913337 -0.599060 0.442688 -0.470215 -0.473389 1441913337 -0.599060 0.442688 -0.470215 -0.473389 1441913337 -0.599060 0.442688 -0.470215 -0.473389 1441913337 -0.599060 0.442688 -0.470215 -0.473389 1441913337 -0.602112 0.442932 -0.470032 -0.469421 1441913337 -0.602112 0.442932 -0.470032 -0.469421 1441913337 -0.602112 0.442932 -0.470032 -0.469421 1441913337 -0.602112 0.442932 -0.470032 -0.469421 1441913337 -0.602112 0.442932 -0.470032 -0.469421 1441913337 -0.602112 0.442932 -0.470032 -0.469421 1441913337 -0.602112 0.442932 -0.470032 -0.469421 1441913337 -0.599121 0.449951 -0.464233 -0.472412 1441913337 -0.599121 0.449951 -0.464233 -0.472412 1441913337 -0.599121 0.449951 -0.464233 -0.472412 1441913337 -0.599121 0.449951 -0.464233 -0.472412 1441913337 -0.599121 0.449951 -0.464233 -0.472412 1441913337 -0.599121 0.449951 -0.464233 -0.472412 1441913337 -0.599121 0.449951 -0.464233 -0.472412 1441913337 -0.595459 0.453979 -0.460938 -0.476379 1441913337 -0.595459 0.453979 -0.460938 -0.476379 1441913337 -0.595459 0.453979 -0.460938 -0.476379 1441913337 -0.595459 0.453979 -0.460938 -0.476379 1441913337 -0.595459 0.453979 -0.460938 -0.476379 1441913337 -0.591980 0.456238 -0.458130 -0.481201 1441913337 -0.591980 0.456238 -0.458130 -0.481201 1441913337 -0.591980 0.456238 -0.458130 -0.481201 1441913337 -0.591980 0.456238 -0.458130 -0.481201 1441913338 -0.591980 0.456238 -0.458130 -0.481201 1441913338 -0.591980 0.456238 -0.458130 -0.481201 1441913338 -0.591980 0.456238 -0.458130 -0.481201 1441913338 -0.584839 0.467102 -0.445862 -0.490967 1441913338 -0.584839 0.467102 -0.445862 -0.490967 1441913338 -0.584839 0.467102 -0.445862 -0.490967 1441913338 -0.584839 0.467102 -0.445862 -0.490967 1441913338 -0.584839 0.467102 -0.445862 -0.490967 1441913338 -0.584839 0.467102 -0.445862 -0.490967 1441913338 -0.575012 0.482117 -0.428955 -0.502930 1441913338 -0.575012 0.482117 -0.428955 -0.502930 1441913338 -0.575012 0.482117 -0.428955 -0.502930 1441913338 -0.575012 0.482117 -0.428955 -0.502930 1441913338 -0.575012 0.482117 -0.428955 -0.502930 1441913338 -0.575012 0.482117 -0.428955 -0.502930 1441913338 -0.569824 0.488403 -0.419556 -0.510742 1441913338 -0.569824 0.488403 -0.419556 -0.510742 1441913338 -0.569824 0.488403 -0.419556 -0.510742 1441913338 -0.569824 0.488403 -0.419556 -0.510742 1441913338 -0.569824 0.488403 -0.419556 -0.510742 1441913338 -0.569824 0.488403 -0.419556 -0.510742 1441913338 -0.567627 0.487732 -0.420715 -0.512817 1441913338 -0.567627 0.487732 -0.420715 -0.512817 1441913338 -0.567627 0.487732 -0.420715 -0.512817 1441913338 -0.567627 0.487732 -0.420715 -0.512817 1441913338 -0.567627 0.487732 -0.420715 -0.512817 1441913338 -0.567627 0.487732 -0.420715 -0.512817 1441913338 -0.564880 0.485779 -0.426758 -0.512695 1441913338 -0.564880 0.485779 -0.426758 -0.512695 1441913338 -0.564880 0.485779 -0.426758 -0.512695 1441913338 -0.564880 0.485779 -0.426758 -0.512695 1441913338 -0.564880 0.485779 -0.426758 -0.512695 1441913338 -0.564880 0.485779 -0.426758 -0.512695 1441913338 -0.564880 0.485779 -0.426758 -0.512695 1441913338 -0.567688 0.479309 -0.436157 -0.507751 1441913338 -0.567688 0.479309 -0.436157 -0.507751 1441913338 -0.567688 0.479309 -0.436157 -0.507751 1441913338 -0.567688 0.479309 -0.436157 -0.507751 1441913338 -0.567688 0.479309 -0.436157 -0.507751 1441913338 -0.567688 0.479309 -0.436157 -0.507751 1441913338 -0.569824 0.475830 -0.440491 -0.504944 1441913338 -0.569824 0.475830 -0.440491 -0.504944 1441913338 -0.569824 0.475830 -0.440491 -0.504944 1441913338 -0.569824 0.475830 -0.440491 -0.504944 1441913338 -0.569824 0.475830 -0.440491 -0.504944 1441913338 -0.569824 0.475830 -0.440491 -0.504944 1441913338 -0.569824 0.475830 -0.440491 -0.504944 1441913338 -0.568542 0.478821 -0.434692 -0.508484 1441913338 -0.568542 0.478821 -0.434692 -0.508484 1441913338 -0.568542 0.478821 -0.434692 -0.508484 1441913338 -0.568542 0.478821 -0.434692 -0.508484 1441913338 -0.568542 0.478821 -0.434692 -0.508484 1441913338 -0.567078 0.482300 -0.426758 -0.513550 1441913338 -0.567078 0.482300 -0.426758 -0.513550 1441913338 -0.567078 0.482300 -0.426758 -0.513550 1441913338 -0.567078 0.482300 -0.426758 -0.513550 1441913338 -0.567078 0.482300 -0.426758 -0.513550 1441913338 -0.567078 0.482300 -0.426758 -0.513550 1441913338 -0.567688 0.481873 -0.424805 -0.514893 1441913338 -0.567688 0.481873 -0.424805 -0.514893 1441913338 -0.567688 0.481873 -0.424805 -0.514893 1441913338 -0.567688 0.481873 -0.424805 -0.514893 1441913338 -0.567688 0.481873 -0.424805 -0.514893 1441913338 -0.567688 0.481873 -0.424805 -0.514893 1441913338 -0.567993 0.478882 -0.429016 -0.513855 1441913338 -0.567993 0.478882 -0.429016 -0.513855 1441913338 -0.567993 0.478882 -0.429016 -0.513855 1441913338 -0.567993 0.478882 -0.429016 -0.513855 1441913338 -0.567993 0.478882 -0.429016 -0.513855 1441913338 -0.567993 0.478882 -0.429016 -0.513855 1441913338 -0.568909 0.474792 -0.435059 -0.511536 1441913338 -0.568909 0.474792 -0.435059 -0.511536 1441913338 -0.568909 0.474792 -0.435059 -0.511536 1441913338 -0.568909 0.474792 -0.435059 -0.511536 1441913338 -0.568909 0.474792 -0.435059 -0.511536 1441913338 -0.568909 0.474792 -0.435059 -0.511536 1441913338 -0.570251 0.469910 -0.441406 -0.509155 1441913338 -0.570251 0.469910 -0.441406 -0.509155 1441913338 -0.570251 0.469910 -0.441406 -0.509155 1441913338 -0.570251 0.469910 -0.441406 -0.509155 1441913338 -0.570251 0.469910 -0.441406 -0.509155 1441913338 -0.570251 0.469910 -0.441406 -0.509155 1441913338 -0.570251 0.469910 -0.441406 -0.509155 1441913338 -0.572571 0.463562 -0.447388 -0.507141 1441913338 -0.572571 0.463562 -0.447388 -0.507141 1441913338 -0.572571 0.463562 -0.447388 -0.507141 1441913338 -0.572571 0.463562 -0.447388 -0.507141 1441913338 -0.572571 0.463562 -0.447388 -0.507141 1441913338 -0.572571 0.463562 -0.447388 -0.507141 1441913338 -0.575745 0.454346 -0.453003 -0.506958 1441913338 -0.575745 0.454346 -0.453003 -0.506958 1441913338 -0.575745 0.454346 -0.453003 -0.506958 1441913338 -0.575745 0.454346 -0.453003 -0.506958 1441913338 -0.575745 0.454346 -0.453003 -0.506958 1441913338 -0.575745 0.454346 -0.453003 -0.506958 1441913338 -0.575745 0.454346 -0.453003 -0.506958 1441913338 -0.578918 0.447205 -0.458130 -0.505005 1441913338 -0.578918 0.447205 -0.458130 -0.505005 1441913338 -0.578918 0.447205 -0.458130 -0.505005 1441913338 -0.578918 0.447205 -0.458130 -0.505005 1441913338 -0.578918 0.447205 -0.458130 -0.505005 1441913338 -0.578918 0.447205 -0.458130 -0.505005 1441913338 -0.580505 0.442017 -0.463379 -0.502991 1441913338 -0.580505 0.442017 -0.463379 -0.502991 1441913338 -0.580505 0.442017 -0.463379 -0.502991 1441913338 -0.580505 0.442017 -0.463379 -0.502991 1441913338 -0.580505 0.442017 -0.463379 -0.502991 1441913338 -0.580505 0.442017 -0.463379 -0.502991 1441913338 -0.580505 0.442017 -0.463379 -0.502991 1441913338 -0.584595 0.433960 -0.472046 -0.497131 1441913338 -0.584595 0.433960 -0.472046 -0.497131 1441913338 -0.584595 0.433960 -0.472046 -0.497131 1441913338 -0.584595 0.433960 -0.472046 -0.497131 1441913338 -0.584595 0.433960 -0.472046 -0.497131 1441913339 -0.584595 0.433960 -0.472046 -0.497131 1441913339 -0.593323 0.425598 -0.479248 -0.487061 1441913339 -0.593323 0.425598 -0.479248 -0.487061 1441913339 -0.593323 0.425598 -0.479248 -0.487061 1441913339 -0.593323 0.425598 -0.479248 -0.487061 1441913339 -0.593323 0.425598 -0.479248 -0.487061 1441913339 -0.593323 0.425598 -0.479248 -0.487061 1441913339 -0.591675 0.433960 -0.473633 -0.487183 1441913339 -0.591675 0.433960 -0.473633 -0.487183 1441913339 -0.591675 0.433960 -0.473633 -0.487183 1441913339 -0.591675 0.433960 -0.473633 -0.487183 1441913339 -0.591675 0.433960 -0.473633 -0.487183 1441913339 -0.591675 0.433960 -0.473633 -0.487183 1441913339 -0.591675 0.433960 -0.473633 -0.487183 1441913339 -0.586548 0.443787 -0.465942 -0.491943 1441913339 -0.586548 0.443787 -0.465942 -0.491943 1441913339 -0.586548 0.443787 -0.465942 -0.491943 1441913339 -0.586548 0.443787 -0.465942 -0.491943 1441913339 -0.586548 0.443787 -0.465942 -0.491943 1441913339 -0.586548 0.443787 -0.465942 -0.491943 1441913339 -0.587708 0.443420 -0.464355 -0.492371 1441913339 -0.587708 0.443420 -0.464355 -0.492371 1441913339 -0.587708 0.443420 -0.464355 -0.492371 1441913339 -0.587708 0.443420 -0.464355 -0.492371 1441913339 -0.587708 0.443420 -0.464355 -0.492371 1441913339 -0.587708 0.443420 -0.464355 -0.492371 1441913339 -0.584290 0.448608 -0.458679 -0.497009 1441913339 -0.584290 0.448608 -0.458679 -0.497009 1441913339 -0.584290 0.448608 -0.458679 -0.497009 1441913339 -0.584290 0.448608 -0.458679 -0.497009 1441913339 -0.584290 0.448608 -0.458679 -0.497009 1441913339 -0.584290 0.448608 -0.458679 -0.497009 1441913339 -0.578125 0.458618 -0.448792 -0.504028 1441913339 -0.578125 0.458618 -0.448792 -0.504028 1441913339 -0.578125 0.458618 -0.448792 -0.504028 1441913339 -0.578125 0.458618 -0.448792 -0.504028 1441913339 -0.578125 0.458618 -0.448792 -0.504028 1441913339 -0.578125 0.458618 -0.448792 -0.504028 1441913339 -0.578125 0.458618 -0.448792 -0.504028 1441913339 -0.575500 0.462158 -0.443726 -0.508240 1441913339 -0.575500 0.462158 -0.443726 -0.508240 1441913339 -0.575500 0.462158 -0.443726 -0.508240 1441913339 -0.575500 0.462158 -0.443726 -0.508240 1441913339 -0.575500 0.462158 -0.443726 -0.508240 1441913339 -0.575500 0.462158 -0.443726 -0.508240 1441913339 -0.574463 0.462341 -0.442505 -0.510376 1441913339 -0.574463 0.462341 -0.442505 -0.510376 1441913339 -0.574463 0.462341 -0.442505 -0.510376 1441913339 -0.574463 0.462341 -0.442505 -0.510376 1441913339 -0.571411 0.465576 -0.440735 -0.512390 1441913339 -0.571411 0.465576 -0.440735 -0.512390 1441913339 -0.571411 0.465576 -0.440735 -0.512390 1441913339 -0.571411 0.465576 -0.440735 -0.512390 1441913339 -0.571411 0.465576 -0.440735 -0.512390 1441913339 -0.571411 0.465576 -0.440735 -0.512390 1441913339 -0.569885 0.467712 -0.439148 -0.513550 1441913339 -0.569885 0.467712 -0.439148 -0.513550 1441913339 -0.569885 0.467712 -0.439148 -0.513550 1441913339 -0.569885 0.467712 -0.439148 -0.513550 1441913339 -0.569885 0.467712 -0.439148 -0.513550 1441913339 -0.569885 0.467712 -0.439148 -0.513550 1441913339 -0.569885 0.467712 -0.439148 -0.513550 1441913339 -0.570862 0.466064 -0.440308 -0.512939 1441913339 -0.570862 0.466064 -0.440308 -0.512939 1441913339 -0.570862 0.466064 -0.440308 -0.512939 1441913339 -0.570862 0.466064 -0.440308 -0.512939 1441913339 -0.570862 0.466064 -0.440308 -0.512939 1441913339 -0.570862 0.466064 -0.440308 -0.512939 1441913339 -0.573608 0.460938 -0.443359 -0.511841 1441913339 -0.573608 0.460938 -0.443359 -0.511841 1441913339 -0.573608 0.460938 -0.443359 -0.511841 1441913339 -0.573608 0.460938 -0.443359 -0.511841 1441913339 -0.573608 0.460938 -0.443359 -0.511841 1441913339 -0.573608 0.460938 -0.443359 -0.511841 1441913339 -0.573608 0.460938 -0.443359 -0.511841 1441913339 -0.575256 0.456665 -0.446472 -0.511169 1441913339 -0.575256 0.456665 -0.446472 -0.511169 1441913339 -0.575256 0.456665 -0.446472 -0.511169 1441913339 -0.575256 0.456665 -0.446472 -0.511169 1441913339 -0.575256 0.456665 -0.446472 -0.511169 1441913339 -0.575256 0.456665 -0.446472 -0.511169 1441913339 -0.575623 0.454956 -0.447144 -0.511658 1441913339 -0.575623 0.454956 -0.447144 -0.511658 1441913339 -0.575623 0.454956 -0.447144 -0.511658 1441913339 -0.575623 0.454956 -0.447144 -0.511658 1441913339 -0.575623 0.454956 -0.447144 -0.511658 1441913339 -0.575623 0.454956 -0.447144 -0.511658 1441913339 -0.575195 0.455322 -0.445374 -0.513428 1441913339 -0.575195 0.455322 -0.445374 -0.513428 1441913339 -0.575195 0.455322 -0.445374 -0.513428 1441913339 -0.575195 0.455322 -0.445374 -0.513428 1441913339 -0.575195 0.455322 -0.445374 -0.513428 1441913339 -0.575195 0.455322 -0.445374 -0.513428 1441913339 -0.574524 0.455078 -0.444214 -0.515320 1441913339 -0.574524 0.455078 -0.444214 -0.515320 1441913339 -0.574524 0.455078 -0.444214 -0.515320 1441913339 -0.574524 0.455078 -0.444214 -0.515320 1441913339 -0.574524 0.455078 -0.444214 -0.515320 1441913339 -0.574524 0.455078 -0.444214 -0.515320 1441913339 -0.574951 0.453003 -0.445923 -0.515259 1441913339 -0.574951 0.453003 -0.445923 -0.515259 1441913339 -0.574951 0.453003 -0.445923 -0.515259 1441913339 -0.574951 0.453003 -0.445923 -0.515259 1441913339 -0.574951 0.453003 -0.445923 -0.515259 1441913339 -0.574951 0.453003 -0.445923 -0.515259 1441913339 -0.574951 0.453003 -0.445923 -0.515259 1441913339 -0.574829 0.450500 -0.448486 -0.515320 1441913339 -0.574829 0.450500 -0.448486 -0.515320 1441913339 -0.574829 0.450500 -0.448486 -0.515320 1441913339 -0.574829 0.450500 -0.448486 -0.515320 1441913339 -0.574829 0.450500 -0.448486 -0.515320 1441913339 -0.574829 0.450500 -0.448486 -0.515320 1441913340 -0.575745 0.448120 -0.451111 -0.514038 1441913340 -0.575745 0.448120 -0.451111 -0.514038 1441913340 -0.575745 0.448120 -0.451111 -0.514038 1441913340 -0.575745 0.448120 -0.451111 -0.514038 1441913340 -0.575745 0.448120 -0.451111 -0.514038 1441913340 -0.575745 0.448120 -0.451111 -0.514038 1441913340 -0.578369 0.444092 -0.455750 -0.510559 1441913340 -0.578369 0.444092 -0.455750 -0.510559 1441913340 -0.578369 0.444092 -0.455750 -0.510559 1441913340 -0.578369 0.444092 -0.455750 -0.510559 1441913340 -0.578369 0.444092 -0.455750 -0.510559 1441913340 -0.578369 0.444092 -0.455750 -0.510559 1441913340 -0.582153 0.438110 -0.461304 -0.506409 1441913340 -0.582153 0.438110 -0.461304 -0.506409 1441913340 -0.582153 0.438110 -0.461304 -0.506409 1441913340 -0.582153 0.438110 -0.461304 -0.506409 1441913340 -0.582153 0.438110 -0.461304 -0.506409 1441913340 -0.582153 0.438110 -0.461304 -0.506409 1441913340 -0.585205 0.432129 -0.467529 -0.502258 1441913340 -0.585205 0.432129 -0.467529 -0.502258 1441913340 -0.585205 0.432129 -0.467529 -0.502258 1441913340 -0.585205 0.432129 -0.467529 -0.502258 1441913340 -0.585205 0.432129 -0.467529 -0.502258 1441913340 -0.585205 0.432129 -0.467529 -0.502258 1441913340 -0.585205 0.432129 -0.467529 -0.502258 1441913340 -0.586914 0.427185 -0.473389 -0.498962 1441913340 -0.586914 0.427185 -0.473389 -0.498962 1441913340 -0.586914 0.427185 -0.473389 -0.498962 1441913340 -0.586914 0.427185 -0.473389 -0.498962 1441913340 -0.586914 0.427185 -0.473389 -0.498962 1441913340 -0.586914 0.427185 -0.473389 -0.498962 1441913340 -0.589478 0.423279 -0.479187 -0.493713 1441913340 -0.589478 0.423279 -0.479187 -0.493713 1441913340 -0.589478 0.423279 -0.479187 -0.493713 1441913340 -0.589478 0.423279 -0.479187 -0.493713 1441913340 -0.589478 0.423279 -0.479187 -0.493713 1441913340 -0.589478 0.423279 -0.479187 -0.493713 1441913340 -0.593201 0.421814 -0.480591 -0.489197 1441913340 -0.593201 0.421814 -0.480591 -0.489197 1441913340 -0.593201 0.421814 -0.480591 -0.489197 1441913340 -0.593201 0.421814 -0.480591 -0.489197 1441913340 -0.593201 0.421814 -0.480591 -0.489197 1441913340 -0.593201 0.421814 -0.480591 -0.489197 1441913340 -0.593079 0.426270 -0.475647 -0.490234 1441913340 -0.593079 0.426270 -0.475647 -0.490234 1441913340 -0.593079 0.426270 -0.475647 -0.490234 1441913340 -0.593079 0.426270 -0.475647 -0.490234 1441913340 -0.593079 0.426270 -0.475647 -0.490234 1441913340 -0.593079 0.426270 -0.475647 -0.490234 1441913340 -0.593079 0.426270 -0.475647 -0.490234 1441913340 -0.590271 0.431824 -0.469543 -0.494690 1441913340 -0.590271 0.431824 -0.469543 -0.494690 1441913340 -0.590271 0.431824 -0.469543 -0.494690 1441913340 -0.590271 0.431824 -0.469543 -0.494690 1441913340 -0.590271 0.431824 -0.469543 -0.494690 1441913340 -0.590271 0.431824 -0.469543 -0.494690 1441913340 -0.587524 0.435242 -0.466064 -0.498291 1441913340 -0.587524 0.435242 -0.466064 -0.498291 1441913340 -0.587524 0.435242 -0.466064 -0.498291 1441913340 -0.587524 0.435242 -0.466064 -0.498291 1441913340 -0.587524 0.435242 -0.466064 -0.498291 1441913340 -0.587524 0.435242 -0.466064 -0.498291 1441913340 -0.585144 0.438660 -0.462585 -0.501221 1441913340 -0.585144 0.438660 -0.462585 -0.501221 1441913340 -0.585144 0.438660 -0.462585 -0.501221 1441913340 -0.585144 0.438660 -0.462585 -0.501221 1441913340 -0.585144 0.438660 -0.462585 -0.501221 1441913340 -0.585144 0.438660 -0.462585 -0.501221 1441913340 -0.581421 0.443909 -0.457886 -0.505310 1441913340 -0.581421 0.443909 -0.457886 -0.505310 1441913340 -0.581421 0.443909 -0.457886 -0.505310 1441913340 -0.581421 0.443909 -0.457886 -0.505310 1441913340 -0.581421 0.443909 -0.457886 -0.505310 1441913340 -0.581421 0.443909 -0.457886 -0.505310 1441913340 -0.581421 0.443909 -0.457886 -0.505310 1441913340 -0.580322 0.446655 -0.453308 -0.508301 1441913340 -0.580322 0.446655 -0.453308 -0.508301 1441913340 -0.580322 0.446655 -0.453308 -0.508301 1441913340 -0.580322 0.446655 -0.453308 -0.508301 1441913340 -0.580322 0.446655 -0.453308 -0.508301 1441913340 -0.580322 0.446655 -0.453308 -0.508301 1441913340 -0.577698 0.449524 -0.447449 -0.513916 1441913340 -0.577698 0.449524 -0.447449 -0.513916 1441913340 -0.577698 0.449524 -0.447449 -0.513916 1441913340 -0.577698 0.449524 -0.447449 -0.513916 1441913340 -0.577698 0.449524 -0.447449 -0.513916 1441913340 -0.577698 0.449524 -0.447449 -0.513916 1441913340 -0.574097 0.453003 -0.440674 -0.520630 1441913340 -0.574097 0.453003 -0.440674 -0.520630 1441913340 -0.574097 0.453003 -0.440674 -0.520630 1441913340 -0.574097 0.453003 -0.440674 -0.520630 1441913340 -0.574097 0.453003 -0.440674 -0.520630 1441913340 -0.574097 0.453003 -0.440674 -0.520630 1441913340 -0.574097 0.453003 -0.440674 -0.520630 1441913340 -0.572205 0.453857 -0.436096 -0.525818 1441913340 -0.572205 0.453857 -0.436096 -0.525818 1441913340 -0.572205 0.453857 -0.436096 -0.525818 1441913340 -0.572205 0.453857 -0.436096 -0.525818 1441913340 -0.572205 0.453857 -0.436096 -0.525818 1441913340 -0.569275 0.455139 -0.432556 -0.530762 1441913340 -0.569275 0.455139 -0.432556 -0.530762 1441913340 -0.569275 0.455139 -0.432556 -0.530762 1441913340 -0.569275 0.455139 -0.432556 -0.530762 1441913340 -0.569275 0.455139 -0.432556 -0.530762 1441913340 -0.569275 0.455139 -0.432556 -0.530762 1441913340 -0.566040 0.456543 -0.430725 -0.534546 1441913340 -0.566040 0.456543 -0.430725 -0.534546 1441913340 -0.566040 0.456543 -0.430725 -0.534546 1441913340 -0.566040 0.456543 -0.430725 -0.534546 1441913340 -0.566040 0.456543 -0.430725 -0.534546 1441913340 -0.566040 0.456543 -0.430725 -0.534546 1441913340 -0.566040 0.456543 -0.430725 -0.534546 1441913341 -0.563904 0.456421 -0.430420 -0.537170 1441913341 -0.563904 0.456421 -0.430420 -0.537170 1441913341 -0.563904 0.456421 -0.430420 -0.537170 1441913341 -0.563904 0.456421 -0.430420 -0.537170 1441913341 -0.563904 0.456421 -0.430420 -0.537170 1441913341 -0.562988 0.457642 -0.428406 -0.538635 1441913341 -0.562988 0.457642 -0.428406 -0.538635 1441913341 -0.562988 0.457642 -0.428406 -0.538635 1441913341 -0.562988 0.457642 -0.428406 -0.538635 1441913341 -0.562988 0.457642 -0.428406 -0.538635 1441913341 -0.562988 0.457642 -0.428406 -0.538635 1441913341 -0.562988 0.457642 -0.428406 -0.538635 1441913341 -0.562866 0.459045 -0.426636 -0.539001 1441913341 -0.562866 0.459045 -0.426636 -0.539001 1441913341 -0.562866 0.459045 -0.426636 -0.539001 1441913341 -0.562866 0.459045 -0.426636 -0.539001 1441913341 -0.562866 0.459045 -0.426636 -0.539001 1441913341 -0.562866 0.459045 -0.426636 -0.539001 1441913341 -0.562195 0.459717 -0.427429 -0.538513 1441913341 -0.562195 0.459717 -0.427429 -0.538513 1441913341 -0.562195 0.459717 -0.427429 -0.538513 1441913341 -0.562195 0.459717 -0.427429 -0.538513 1441913341 -0.562195 0.459717 -0.427429 -0.538513 1441913341 -0.562195 0.459717 -0.427429 -0.538513 1441913341 -0.562195 0.459717 -0.427429 -0.538513 1441913341 -0.561279 0.459412 -0.429688 -0.537842 1441913341 -0.561279 0.459412 -0.429688 -0.537842 1441913341 
-0.333435 -0.231079 -0.515625 -0.754761 1441913343 -0.333435 -0.231079 -0.515625 -0.754761 1441913343 -0.333435 -0.231079 -0.515625 -0.754761 1441913343 -0.316467 -0.212158 -0.523376 -0.762268 1441913343 -0.316467 -0.212158 -0.523376 -0.762268 1441913343 -0.316467 -0.212158 -0.523376 -0.762268 1441913343 -0.316467 -0.212158 -0.523376 -0.762268 1441913343 -0.316467 -0.212158 -0.523376 -0.762268 1441913343 -0.297607 -0.202271 -0.531372 -0.766968 1441913343 -0.297607 -0.202271 -0.531372 -0.766968 1441913343 -0.297607 -0.202271 -0.531372 -0.766968 1441913343 -0.297607 -0.202271 -0.531372 -0.766968 1441913343 -0.297607 -0.202271 -0.531372 -0.766968 1441913343 -0.297607 -0.202271 -0.531372 -0.766968 1441913343 -0.279907 -0.198425 -0.544312 -0.765564 1441913343 -0.279907 -0.198425 -0.544312 -0.765564 1441913343 -0.279907 -0.198425 -0.544312 -0.765564 1441913343 -0.279907 -0.198425 -0.544312 -0.765564 1441913343 -0.279907 -0.198425 -0.544312 -0.765564 1441913343 -0.279907 -0.198425 -0.544312 -0.765564 1441913343 -0.279907 -0.198425 -0.544312 -0.765564 1441913343 -0.254517 -0.199646 -0.528320 -0.785095 1441913343 -0.254517 -0.199646 -0.528320 -0.785095 1441913343 -0.254517 -0.199646 -0.528320 -0.785095 1441913343 -0.254517 -0.199646 -0.528320 -0.785095 1441913343 -0.254517 -0.199646 -0.528320 -0.785095 1441913343 -0.254517 -0.199646 -0.528320 -0.785095 1441913343 -0.260132 -0.175415 -0.480408 -0.819092 1441913343 -0.260132 -0.175415 -0.480408 -0.819092 1441913343 -0.260132 -0.175415 -0.480408 -0.819092 1441913343 -0.260132 -0.175415 -0.480408 -0.819092 1441913343 -0.260132 -0.175415 -0.480408 -0.819092 1441913343 -0.260132 -0.175415 -0.480408 -0.819092 1441913343 -0.267090 -0.126221 -0.440613 -0.847778 1441913343 -0.267090 -0.126221 -0.440613 -0.847778 1441913343 -0.267090 -0.126221 -0.440613 -0.847778 1441913343 -0.267090 -0.126221 -0.440613 -0.847778 1441913343 -0.267090 -0.126221 -0.440613 -0.847778 1441913343 -0.269653 -0.131226 -0.504150 -0.809937 1441913343 -0.269653 -0.131226 -0.504150 -0.809937 1441913343 -0.269653 -0.131226 -0.504150 -0.809937 1441913343 -0.264771 -0.143555 -0.554382 -0.775940 1441913343 -0.264771 -0.143555 -0.554382 -0.775940 1441913343 -0.264771 -0.143555 -0.554382 -0.775940 1441913343 -0.264771 -0.143555 -0.554382 -0.775940 1441913343 -0.264771 -0.143555 -0.554382 -0.775940 1441913343 -0.264771 -0.143555 -0.554382 -0.775940 1441913343 -0.280701 -0.129578 -0.513245 -0.800659 1441913343 -0.280701 -0.129578 -0.513245 -0.800659 1441913343 -0.280701 -0.129578 -0.513245 -0.800659 1441913343 -0.280701 -0.129578 -0.513245 -0.800659 1441913343 -0.280701 -0.129578 -0.513245 -0.800659 1441913343 -0.280701 -0.129578 -0.513245 -0.800659 1441913343 -0.289978 -0.136230 -0.494629 -0.807983 1441913343 -0.289978 -0.136230 -0.494629 -0.807983 1441913343 -0.289978 -0.136230 -0.494629 -0.807983 1441913343 -0.289978 -0.136230 -0.494629 -0.807983 1441913343 -0.289978 -0.136230 -0.494629 -0.807983 1441913343 -0.289978 -0.136230 -0.494629 -0.807983 1441913343 -0.289978 -0.136230 -0.494629 -0.807983 1441913343 -0.291992 -0.158752 -0.516785 -0.789063 1441913343 -0.291992 -0.158752 -0.516785 -0.789063 1441913343 -0.291992 -0.158752 -0.516785 -0.789063 1441913343 -0.291992 -0.158752 -0.516785 -0.789063 1441913343 -0.291992 -0.158752 -0.516785 -0.789063 1441913343 -0.291992 -0.158752 -0.516785 -0.789063 1441913343 -0.291504 -0.171753 -0.532837 -0.775696 1441913343 -0.291504 -0.171753 -0.532837 -0.775696 1441913343 -0.291504 -0.171753 -0.532837 -0.775696 1441913343 -0.291504 -0.171753 -0.532837 -0.775696 1441913343 -0.291504 -0.171753 -0.532837 -0.775696 1441913343 -0.291504 -0.171753 -0.532837 -0.775696 1441913343 -0.291504 -0.171753 -0.532837 -0.775696 1441913343 -0.296631 -0.180908 -0.535828 -0.769592 1441913343 -0.296631 -0.180908 -0.535828 -0.769592 1441913343 -0.296631 -0.180908 -0.535828 -0.769592 1441913343 -0.296631 -0.180908 -0.535828 -0.769592 1441913343 -0.310791 -0.182251 -0.527466 -0.769470 1441913343 -0.310791 -0.182251 -0.527466 -0.769470 1441913343 -0.310791 -0.182251 -0.527466 -0.769470 1441913343 -0.310791 -0.182251 -0.527466 -0.769470 1441913343 -0.310791 -0.182251 -0.527466 -0.769470 1441913343 -0.310791 -0.182251 -0.527466 -0.769470 1441913343 -0.308044 -0.194275 -0.536194 -0.761536 1441913343 -0.308044 -0.194275 -0.536194 -0.761536 1441913343 -0.308044 -0.194275 -0.536194 -0.761536 1441913343 -0.308044 -0.194275 -0.536194 -0.761536 1441913343 -0.308044 -0.194275 -0.536194 -0.761536 1441913343 -0.308044 -0.194275 -0.536194 -0.761536 1441913343 -0.300171 -0.197449 -0.536621 -0.763611 1441913343 -0.300171 -0.197449 -0.536621 -0.763611 1441913343 -0.300171 -0.197449 -0.536621 -0.763611 1441913343 -0.300171 -0.197449 -0.536621 -0.763611 1441913343 -0.300171 -0.197449 -0.536621 -0.763611 1441913343 -0.300171 -0.197449 -0.536621 -0.763611 1441913343 -0.324890 -0.208252 -0.538269 -0.749268 1441913343 -0.324890 -0.208252 -0.538269 -0.749268 1441913343 -0.324890 -0.208252 -0.538269 -0.749268 1441913343 -0.324890 -0.208252 -0.538269 -0.749268 1441913344 -0.324890 -0.208252 -0.538269 -0.749268 1441913344 -0.324890 -0.208252 -0.538269 -0.749268 1441913344 -0.346985 -0.232849 -0.561279 -0.714478 1441913344 -0.346985 -0.232849 -0.561279 -0.714478 1441913344 -0.346985 -0.232849 -0.561279 -0.714478 1441913344 -0.346985 -0.232849 -0.561279 -0.714478 1441913344 -0.346985 -0.232849 -0.561279 -0.714478 1441913344 -0.346985 -0.232849 -0.561279 -0.714478 1441913344 -0.350159 -0.234863 -0.575867 -0.700500 1441913344 -0.350159 -0.234863 -0.575867 -0.700500 1441913344 -0.350159 -0.234863 -0.575867 -0.700500 1441913344 -0.350159 -0.234863 -0.575867 -0.700500 1441913344 -0.350159 -0.234863 -0.575867 -0.700500 1441913344 -0.350159 -0.234863 -0.575867 -0.700500 1441913344 -0.347656 -0.213379 -0.557556 -0.723083 1441913344 -0.347656 -0.213379 -0.557556 -0.723083 1441913344 -0.347656 -0.213379 -0.557556 -0.723083 1441913344 -0.347656 -0.213379 -0.557556 -0.723083 1441913344 -0.347656 -0.213379 -0.557556 -0.723083 1441913344 -0.347656 -0.213379 -0.557556 -0.723083 1441913344 -0.347656 -0.213379 -0.557556 -0.723083 1441913344 -0.332458 -0.200867 -0.535889 -0.749695 1441913344 -0.332458 -0.200867 -0.535889 -0.749695 1441913344 -0.332458 -0.200867 -0.535889 -0.749695 1441913344 -0.332458 -0.200867 -0.535889 -0.749695 1441913344 -0.332458 -0.200867 -0.535889 -0.749695 1441913344 -0.332458 -0.200867 -0.535889 -0.749695 1441913344 -0.316101 -0.192200 -0.527222 -0.765076 1441913344 -0.316101 -0.192200 -0.527222 -0.765076 1441913344 -0.316101 -0.192200 -0.527222 -0.765076 1441913344 -0.316101 -0.192200 -0.527222 -0.765076 1441913344 -0.316101 -0.192200 -0.527222 -0.765076 1441913344 -0.316101 -0.192200 -0.527222 -0.765076 1441913344 -0.316101 -0.192200 -0.527222 -0.765076 1441913344 -0.305786 -0.191223 -0.520508 -0.774048 1441913344 -0.305786 -0.191223 -0.520508 -0.774048 1441913344 -0.305786 -0.191223 -0.520508 -0.774048 1441913344 -0.305786 -0.191223 -0.520508 -0.774048 1441913344 -0.305786 -0.191223 -0.520508 -0.774048 1441913344 -0.298828 -0.187439 -0.506592 -0.786804 1441913344 -0.298828 -0.187439 -0.506592 -0.786804 1441913344 -0.298828 -0.187439 -0.506592 -0.786804 1441913344 -0.298828 -0.187439 -0.506592 -0.786804 1441913344 -0.298828 -0.187439 -0.506592 -0.786804 1441913344 -0.298828 -0.187439 -0.506592 -0.786804 1441913344 -0.285034 -0.184937 -0.494385 -0.800110 1441913344 -0.285034 -0.184937 -0.494385 -0.800110 1441913344 -0.285034 -0.184937 -0.494385 -0.800110 1441913344 -0.285034 -0.184937 -0.494385 -0.800110 1441913344 -0.285034 -0.184937 -0.494385 -0.800110 1441913344 -0.285034 -0.184937 -0.494385 -0.800110 1441913344 -0.285034 -0.184937 -0.494385 -0.800110 1441913344 -0.261658 -0.177490 -0.472595 -0.822632 1441913344 -0.261658 -0.177490 -0.472595 -0.822632 1441913344 -0.261658 -0.177490 -0.472595 -0.822632 1441913344 -0.261658 -0.177490 -0.472595 -0.822632 1441913344 -0.261658 -0.177490 -0.472595 -0.822632 1441913344 -0.261658 -0.177490 -0.472595 -0.822632 1441913344 -0.270447 -0.136292 -0.419983 -0.855530 1441913344 -0.270447 -0.136292 -0.419983 -0.855530 1441913344 -0.270447 -0.136292 -0.419983 -0.855530 1441913344 -0.270447 -0.136292 -0.419983 -0.855530 1441913344 -0.270447 -0.136292 -0.419983 -0.855530 1441913344 -0.270447 -0.136292 -0.419983 -0.855530 1441913344 -0.286499 -0.095154 -0.402405 -0.864319 1441913344 -0.286499 -0.095154 -0.402405 -0.864319 1441913344 -0.286499 -0.095154 -0.402405 -0.864319 1441913344 -0.286499 -0.095154 -0.402405 -0.864319 1441913344 -0.286499 -0.095154 -0.402405 -0.864319 1441913344 -0.286499 -0.095154 -0.402405 -0.864319 1441913344 -0.286499 -0.095154 -0.402405 -0.864319 1441913344 -0.280396 -0.108032 -0.487671 -0.819763 1441913344 -0.280396 -0.108032 -0.487671 -0.819763 1441913344 -0.280396 -0.108032 -0.487671 -0.819763 1441913344 -0.280396 -0.108032 -0.487671 -0.819763 1441913344 -0.280396 -0.108032 -0.487671 -0.819763 1441913344 -0.280396 -0.108032 -0.487671 -0.819763 1441913344 -0.280396 -0.108032 -0.487671 -0.819763 1441913344 -0.282898 -0.111938 -0.522400 -0.796692 1441913344 -0.282898 -0.111938 -0.522400 -0.796692 1441913344 -0.282898 -0.111938 -0.522400 -0.796692 1441913344 -0.282898 -0.111938 -0.522400 -0.796692 1441913344 -0.282898 -0.111938 -0.522400 -0.796692 1441913344 -0.287537 -0.107666 -0.494629 -0.813171 1441913344 -0.287537 -0.107666 -0.494629 -0.813171 1441913344 -0.287537 -0.107666 -0.494629 -0.813171 1441913344 -0.287537 -0.107666 -0.494629 -0.813171 1441913344 -0.287537 -0.107666 -0.494629 -0.813171 1441913344 -0.287537 -0.107666 -0.494629 -0.813171 1441913344 -0.282593 -0.124756 -0.490540 -0.814880 1441913344 -0.282593 -0.124756 -0.490540 -0.814880 1441913344 -0.282593 -0.124756 -0.490540 -0.814880 1441913344 -0.282593 -0.124756 -0.490540 -0.814880 1441913344 -0.282593 -0.124756 -0.490540 -0.814880 1441913344 -0.282593 -0.124756 -0.490540 -0.814880 1441913344 -0.285461 -0.139954 -0.502136 -0.804260 1441913344 -0.285461 -0.139954 -0.502136 -0.804260 1441913344 -0.285461 -0.139954 -0.502136 -0.804260 1441913344 -0.285461 -0.139954 -0.502136 -0.804260 1441913344 -0.285461 -0.139954 -0.502136 -0.804260 1441913344 -0.285461 -0.139954 -0.502136 -0.804260 1441913344 -0.285461 -0.139954 -0.502136 -0.804260 1441913344 -0.279602 -0.152222 -0.525330 -0.789185 1441913344 -0.279602 -0.152222 -0.525330 -0.789185 1441913344 -0.279602 -0.152222 -0.525330 -0.789185 1441913344 -0.279602 -0.152222 -0.525330 -0.789185 1441913344 -0.279602 -0.152222 -0.525330 -0.789185 1441913344 -0.279602 -0.152222 -0.525330 -0.789185 1441913344 -0.273315 -0.162231 -0.539673 -0.779663 1441913344 -0.273315 -0.162231 -0.539673 -0.779663 1441913344 -0.273315 -0.162231 -0.539673 -0.779663 1441913344 -0.273315 -0.162231 -0.539673 -0.779663 1441913344 -0.273315 -0.162231 -0.539673 -0.779663 1441913345 -0.273315 -0.162231 -0.539673 -0.779663 1441913345 -0.275085 -0.162964 -0.544678 -0.775391 1441913345 -0.275085 -0.162964 -0.544678 -0.775391 1441913345 -0.275085 -0.162964 -0.544678 -0.775391 1441913345 -0.275085 -0.162964 -0.544678 -0.775391 1441913345 -0.275085 -0.162964 -0.544678 -0.775391 1441913345 -0.275085 -0.162964 -0.544678 -0.775391 1441913345 -0.283020 -0.161133 -0.544434 -0.773071 1441913345 -0.283020 -0.161133 -0.544434 -0.773071 1441913345 -0.283020 -0.161133 -0.544434 -0.773071 1441913345 -0.283020 -0.161133 -0.544434 -0.773071 1441913345 -0.283020 -0.161133 -0.544434 -0.773071 1441913345 -0.283020 -0.161133 -0.544434 -0.773071 1441913345 -0.283020 -0.161133 -0.544434 -0.773071 1441913345 -0.269714 -0.171265 -0.539673 -0.778992 1441913345 -0.269714 -0.171265 -0.539673 -0.778992 1441913345 -0.269714 -0.171265 -0.539673 -0.778992 1441913345 -0.269714 -0.171265 -0.539673 -0.778992 1441913345 -0.269714 -0.171265 -0.539673 -0.778992 1441913345 -0.269714 -0.171265 -0.539673 -0.778992 1441913345 -0.269714 -0.171265 -0.539673 -0.778992 1441913345 -0.283691 -0.179932 -0.531738 -0.777466 1441913345 -0.283691 -0.179932 -0.531738 -0.777466 1441913345 -0.283691 -0.179932 -0.531738 -0.777466 1441913345 -0.283691 -0.179932 -0.531738 -0.777466 1441913345 -0.283691 -0.179932 -0.531738 -0.777466 1441913345 -0.283691 -0.179932 -0.531738 -0.777466 1441913345 -0.316406 -0.216370 -0.551636 -0.740845 1441913345 -0.316406 -0.216370 -0.551636 -0.740845 1441913345 -0.316406 -0.216370 -0.551636 -0.740845 1441913345 -0.316406 -0.216370 -0.551636 -0.740845 1441913345 -0.316406 -0.216370 -0.551636 -0.740845 1441913345 -0.316406 -0.216370 -0.551636 -0.740845 1441913345 -0.316406 -0.216370 -0.551636 -0.740845 1441913345 -0.328308 -0.227722 -0.569702 -0.718262 1441913345 -0.328308 -0.227722 -0.569702 -0.718262 1441913345 -0.328308 -0.227722 -0.569702 -0.718262 1441913345 -0.328308 -0.227722 -0.569702 -0.718262 1441913345 -0.328308 -0.227722 -0.569702 -0.718262 1441913345 -0.328308 -0.227722 -0.569702 -0.718262 1441913345 -0.338501 -0.204834 -0.549561 -0.735901 1441913345 -0.338501 -0.204834 -0.549561 -0.735901 1441913345 -0.338501 -0.204834 -0.549561 -0.735901 1441913345 -0.338501 -0.204834 -0.549561 -0.735901 1441913345 -0.338501 -0.204834 -0.549561 -0.735901 1441913345 -0.328064 -0.191162 -0.540710 -0.750732 1441913345 -0.328064 -0.191162 -0.540710 -0.750732 1441913345 -0.328064 -0.191162 -0.540710 -0.750732 1441913345 -0.328064 -0.191162 -0.540710 -0.750732 1441913345 -0.328064 -0.191162 -0.540710 -0.750732 1441913345 -0.328064 -0.191162 -0.540710 -0.750732 1441913345 -0.328064 -0.191162 -0.540710 -0.750732 1441913345 -0.311523 -0.183960 -0.545227 -0.756226 1441913345 -0.311523 -0.183960 -0.545227 -0.756226 1441913345 -0.311523 -0.183960 -0.545227 -0.756226 1441913345 -0.311523 -0.183960 -0.545227 -0.756226 1441913345 -0.311523 -0.183960 -0.545227 -0.756226 1441913345 -0.311523 -0.183960 -0.545227 -0.756226 1441913345 -0.295654 -0.179199 -0.547913 -0.761841 1441913345 -0.295654 -0.179199 -0.547913 -0.761841 1441913345 -0.295654 -0.179199 -0.547913 -0.761841 1441913345 -0.295654 -0.179199 -0.547913 -0.761841 1441913345 -0.295654 -0.179199 -0.547913 -0.761841 1441913345 -0.295654 -0.179199 -0.547913 -0.761841 1441913345 -0.295654 -0.179199 -0.547913 -0.761841 1441913345 -0.286438 -0.176636 -0.537537 -0.773254 1441913345 -0.286438 -0.176636 -0.537537 -0.773254 1441913345 -0.286438 -0.176636 -0.537537 -0.773254 1441913345 -0.286438 -0.176636 -0.537537 -0.773254 1441913345 -0.286438 -0.176636 -0.537537 -0.773254 1441913345 -0.286438 -0.176636 -0.537537 -0.773254 1441913345 -0.281433 -0.171997 -0.526184 -0.783875 1441913345 -0.281433 -0.171997 -0.526184 -0.783875 1441913345 -0.281433 -0.171997 -0.526184 -0.783875 1441913345 -0.281433 -0.171997 -0.526184 -0.783875 1441913345 -0.281433 -0.171997 -0.526184 -0.783875 1441913345 -0.281433 -0.171997 -0.526184 -0.783875 1441913345 -0.267517 -0.172485 -0.530151 -0.785950 1441913345 -0.267517 -0.172485 -0.530151 -0.785950 1441913345 -0.267517 -0.172485 -0.530151 -0.785950 1441913345 -0.267517 -0.172485 -0.530151 -0.785950 1441913345 -0.267517 -0.172485 -0.530151 -0.785950 1441913345 -0.267517 -0.172485 -0.530151 -0.785950 1441913345 -0.257690 -0.166626 -0.514648 -0.800659 1441913345 -0.257690 -0.166626 -0.514648 -0.800659 1441913345 -0.257690 -0.166626 -0.514648 -0.800659 1441913345 -0.257690 -0.166626 -0.514648 -0.800659 1441913345 -0.257690 -0.166626 -0.514648 -0.800659 1441913345 -0.257690 -0.166626 -0.514648 -0.800659 1441913345 -0.255310 -0.148254 -0.501404 -0.813354 1441913345 -0.255310 -0.148254 -0.501404 -0.813354 1441913345 -0.255310 -0.148254 -0.501404 -0.813354 1441913345 -0.255310 -0.148254 -0.501404 -0.813354 1441913345 -0.255310 -0.148254 -0.501404 -0.813354 1441913345 -0.255310 -0.148254 -0.501404 -0.813354 1441913345 -0.255310 -0.148254 -0.501404 -0.813354 1441913345 -0.249878 -0.127380 -0.506287 -0.815552 1441913345 -0.249878 -0.127380 -0.506287 -0.815552 1441913345 -0.249878 -0.127380 -0.506287 -0.815552 1441913345 -0.249878 -0.127380 -0.506287 -0.815552 1441913345 -0.249878 -0.127380 -0.506287 -0.815552 1441913345 -0.249878 -0.127380 -0.506287 -0.815552 1441913345 -0.249329 -0.110046 -0.531433 -0.802124 1441913345 -0.249329 -0.110046 -0.531433 -0.802124 1441913345 -0.249329 -0.110046 -0.531433 -0.802124 1441913345 -0.249329 -0.110046 -0.531433 -0.802124 1441913345 -0.249329 -0.110046 -0.531433 -0.802124 1441913345 -0.249329 -0.110046 -0.531433 -0.802124 1441913345 -0.249329 -0.110046 -0.531433 -0.802124 1441913345 -0.250488 -0.107605 -0.571777 -0.773865 1441913345 -0.250488 -0.107605 -0.571777 -0.773865 1441913345 -0.250488 -0.107605 -0.571777 -0.773865 1441913345 -0.250488 -0.107605 -0.571777 -0.773865 1441913345 -0.250488 -0.107605 -0.571777 -0.773865 1441913345 -0.250488 -0.107605 -0.571777 -0.773865 1441913346 -0.262756 -0.098877 -0.542480 -0.791870 1441913346 -0.262756 -0.098877 -0.542480 -0.791870 1441913346 -0.262756 -0.098877 -0.542480 -0.791870 1441913346 -0.262756 -0.098877 -0.542480 -0.791870 1441913346 -0.262756 -0.098877 -0.542480 -0.791870 1441913346 -0.262756 -0.098877 -0.542480 -0.791870 1441913346 -0.262756 -0.098877 -0.542480 -0.791870 1441913346 -0.264893 -0.101440 -0.520691 -0.805298 1441913346 -0.264893 -0.101440 -0.520691 -0.805298 1441913346 -0.264893 -0.101440 -0.520691 -0.805298 1441913346 -0.264893 -0.101440 -0.520691 -0.805298 1441913346 -0.264893 -0.101440 -0.520691 -0.805298 1441913346 -0.264893 -0.101440 -0.520691 -0.805298 1441913346 -0.263062 -0.118408 -0.529724 -0.797668 1441913346 -0.263062 -0.118408 -0.529724 -0.797668 1441913346 -0.263062 -0.118408 -0.529724 -0.797668 1441913346 -0.263062 -0.118408 -0.529724 -0.797668 1441913346 -0.263062 -0.118408 -0.529724 -0.797668 1441913346 -0.263062 -0.118408 -0.529724 -0.797668 1441913346 -0.257385 -0.134827 -0.544739 -0.786743 1441913346 -0.257385 -0.134827 -0.544739 -0.786743 1441913346 -0.257385 -0.134827 -0.544739 -0.786743 1441913346 -0.257385 -0.134827 -0.544739 -0.786743 1441913346 -0.257385 -0.134827 -0.544739 -0.786743 1441913346 -0.257385 -0.134827 -0.544739 -0.786743 1441913346 -0.257385 -0.134827 -0.544739 -0.786743 1441913346 -0.256836 -0.138855 -0.543091 -0.787354 1441913346 -0.256836 -0.138855 -0.543091 -0.787354 1441913346 -0.256836 -0.138855 -0.543091 -0.787354 1441913346 -0.256836 -0.138855 -0.543091 -0.787354 1441913346 -0.256836 -0.138855 -0.543091 -0.787354 1441913346 -0.256836 -0.138855 -0.543091 -0.787354 1441913346 -0.260864 -0.146118 -0.537537 -0.788513 1441913346 -0.260864 -0.146118 -0.537537 -0.788513 1441913346 -0.260864 -0.146118 -0.537537 -0.788513 1441913346 -0.260864 -0.146118 -0.537537 -0.788513 1441913346 -0.260864 -0.146118 -0.537537 -0.788513 1441913346 -0.260864 -0.146118 -0.537537 -0.788513 1441913346 -0.270142 -0.148987 -0.534119 -0.787170 1441913346 -0.270142 -0.148987 -0.534119 -0.787170 1441913346 -0.270142 -0.148987 -0.534119 -0.787170 1441913346 -0.270142 -0.148987 -0.534119 -0.787170 1441913346 -0.270142 -0.148987 -0.534119 -0.787170 1441913346 -0.270142 -0.148987 -0.534119 -0.787170 1441913346 -0.270142 -0.148987 -0.534119 -0.787170 1441913346 -0.273132 -0.159729 -0.541016 -0.779297 1441913346 -0.273132 -0.159729 -0.541016 -0.779297 1441913346 -0.273132 -0.159729 -0.541016 -0.779297 1441913346 -0.273132 -0.159729 -0.541016 -0.779297 1441913346 -0.269287 -0.177063 -0.528687 -0.785339 1441913346 -0.269287 -0.177063 -0.528687 -0.785339 1441913346 -0.269287 -0.177063 -0.528687 -0.785339 1441913346 -0.269287 -0.177063 -0.528687 -0.785339 1441913346 -0.269287 -0.177063 -0.528687 -0.785339 1441913346 -0.269287 -0.177063 -0.528687 -0.785339 1441913346 -0.294922 -0.195313 -0.519653 -0.777771 1441913346 -0.294922 -0.195313 -0.519653 -0.777771 1441913346 -0.294922 -0.195313 -0.519653 -0.777771 1441913346 -0.294922 -0.195313 -0.519653 -0.777771 1441913346 -0.294922 -0.195313 -0.519653 -0.777771 1441913346 -0.294922 -0.195313 -0.519653 -0.777771 1441913346 -0.314819 -0.231323 -0.541260 -0.744629 1441913346 -0.314819 -0.231323 -0.541260 -0.744629 1441913346 -0.314819 -0.231323 -0.541260 -0.744629 1441913346 -0.314819 -0.231323 -0.541260 -0.744629 1441913346 -0.314819 -0.231323 -0.541260 -0.744629 1441913346 -0.314819 -0.231323 -0.541260 -0.744629 1441913346 -0.317749 -0.230042 -0.550232 -0.737183 1441913346 -0.317749 -0.230042 -0.550232 -0.737183 1441913346 -0.317749 -0.230042 -0.550232 -0.737183 1441913346 -0.317749 -0.230042 -0.550232 -0.737183 1441913346 -0.317749 -0.230042 -0.550232 -0.737183 1441913346 -0.317749 -0.230042 -0.550232 -0.737183 1441913346 -0.318909 -0.208557 -0.530029 -0.757629 1441913346 -0.318909 -0.208557 -0.530029 -0.757629 1441913346 -0.318909 -0.208557 -0.530029 -0.757629 1441913346 -0.318909 -0.208557 -0.530029 -0.757629 1441913346 -0.318909 -0.208557 -0.530029 -0.757629 1441913346 -0.318909 -0.208557 -0.530029 -0.757629 1441913346 -0.311462 -0.196655 -0.526978 -0.765930 1441913346 -0.311462 -0.196655 -0.526978 -0.765930 1441913346 -0.311462 -0.196655 -0.526978 -0.765930 1441913346 -0.311462 -0.196655 -0.526978 -0.765930 1441913346 -0.311462 -0.196655 -0.526978 -0.765930 1441913346 -0.311462 -0.196655 -0.526978 -0.765930 1441913346 -0.305908 -0.189270 -0.536316 -0.763550 1441913346 -0.305908 -0.189270 -0.536316 -0.763550 1441913346 -0.305908 -0.189270 -0.536316 -0.763550 1441913346 -0.305908 -0.189270 -0.536316 -0.763550 1441913346 -0.305908 -0.189270 -0.536316 -0.763550 1441913346 -0.305908 -0.189270 -0.536316 -0.763550 1441913346 -0.302734 -0.187378 -0.543945 -0.759949 1441913346 -0.302734 -0.187378 -0.543945 -0.759949 1441913346 -0.302734 -0.187378 -0.543945 -0.759949 1441913346 -0.302734 -0.187378 -0.543945 -0.759949 1441913346 -0.302734 -0.187378 -0.543945 -0.759949 1441913346 -0.302734 -0.187378 -0.543945 -0.759949 1441913346 -0.297241 -0.178223 -0.534302 -0.771057 1441913346 -0.297241 -0.178223 -0.534302 -0.771057 1441913346 -0.297241 -0.178223 -0.534302 -0.771057 1441913346 -0.297241 -0.178223 -0.534302 -0.771057 1441913346 -0.297241 -0.178223 -0.534302 -0.771057 1441913346 -0.297241 -0.178223 -0.534302 -0.771057 1441913346 -0.297241 -0.178223 -0.534302 -0.771057 1441913346 -0.288025 -0.170471 -0.528198 -0.780457 1441913346 -0.288025 -0.170471 -0.528198 -0.780457 1441913346 -0.288025 -0.170471 -0.528198 -0.780457 1441913346 -0.288025 -0.170471 -0.528198 -0.780457 1441913346 -0.288025 -0.170471 -0.528198 -0.780457 1441913346 -0.288025 -0.170471 -0.528198 -0.780457 1441913346 -0.270752 -0.165588 -0.515076 -0.796265 1441913347 -0.270752 -0.165588 -0.515076 -0.796265 1441913347 -0.270752 -0.165588 -0.515076 -0.796265 1441913347 -0.270752 -0.165588 -0.515076 -0.796265 1441913347 -0.270752 -0.165588 -0.515076 -0.796265 1441913347 -0.264282 -0.154175 -0.495972 -0.812683 1441913347 -0.264282 -0.154175 -0.495972 -0.812683 1441913347 -0.264282 -0.154175 -0.495972 -0.812683 1441913347 -0.264282 -0.154175 -0.495972 -0.812683 1441913347 -0.264282 -0.154175 -0.495972 -0.812683 1441913347 -0.264282 -0.154175 -0.495972 -0.812683 1441913347 -0.264282 -0.154175 -0.495972 -0.812683 1441913347 -0.250427 -0.127136 -0.483459 -0.829163 1441913347 -0.250427 -0.127136 -0.483459 -0.829163 1441913347 -0.250427 -0.127136 -0.483459 -0.829163 1441913347 -0.250427 -0.127136 -0.483459 -0.829163 1441913347 -0.250427 -0.127136 -0.483459 -0.829163 1441913347 -0.250427 -0.127136 -0.483459 -0.829163 1441913347 -0.263733 -0.097229 -0.510498 -0.812744 1441913347 -0.263733 -0.097229 -0.510498 -0.812744 1441913347 -0.263733 -0.097229 -0.510498 -0.812744 1441913347 -0.263733 -0.097229 -0.510498 -0.812744 1441913347 -0.263733 -0.097229 -0.510498 -0.812744 1441913347 -0.263733 -0.097229 -0.510498 -0.812744 1441913347 -0.260193 -0.118286 -0.588196 -0.756592 1441913347 -0.260193 -0.118286 -0.588196 -0.756592 1441913347 -0.260193 -0.118286 -0.588196 -0.756592 1441913347 -0.260193 -0.118286 -0.588196 -0.756592 1441913347 -0.260193 -0.118286 -0.588196 -0.756592 1441913347 -0.287170 -0.099609 -0.540344 -0.784668 1441913347 -0.287170 -0.099609 -0.540344 -0.784668 1441913347 -0.287170 -0.099609 -0.540344 -0.784668 1441913347 -0.287170 -0.099609 -0.540344 -0.784668 1441913347 -0.287170 -0.099609 -0.540344 -0.784668 1441913347 -0.287170 -0.099609 -0.540344 -0.784668 1441913347 -0.295349 -0.101257 -0.518982 -0.795776 1441913347 -0.295349 -0.101257 -0.518982 -0.795776 1441913347 -0.295349 -0.101257 -0.518982 -0.795776 1441913347 -0.295349 -0.101257 -0.518982 -0.795776 1441913347 -0.295349 -0.101257 -0.518982 -0.795776 1441913347 -0.295349 -0.101257 -0.518982 -0.795776 1441913347 -0.288513 -0.127563 -0.537720 -0.781982 1441913347 -0.288513 -0.127563 -0.537720 -0.781982 1441913347 -0.288513 -0.127563 -0.537720 -0.781982 1441913347 -0.288513 -0.127563 -0.537720 -0.781982 1441913347 -0.288513 -0.127563 -0.537720 -0.781982 1441913347 -0.288513 -0.127563 -0.537720 -0.781982 1441913347 -0.288513 -0.127563 -0.537720 -0.781982 1441913347 -0.280884 -0.146301 -0.555359 -0.768982 1441913347 -0.280884 -0.146301 -0.555359 -0.768982 1441913347 -0.280884 -0.146301 -0.555359 -0.768982 1441913347 -0.280884 -0.146301 -0.555359 -0.768982 1441913347 -0.280884 -0.146301 -0.555359 -0.768982 1441913347 -0.277649 -0.155212 -0.552429 -0.770569 1441913347 -0.277649 -0.155212 -0.552429 -0.770569 1441913347 -0.277649 -0.155212 -0.552429 -0.770569 1441913347 -0.277649 -0.155212 -0.552429 -0.770569 1441913347 -0.277649 -0.155212 -0.552429 -0.770569 1441913347 -0.277649 -0.155212 -0.552429 -0.770569 1441913347 -0.277649 -0.155212 -0.552429 -0.770569 1441913347 -0.279968 -0.170654 -0.540405 -0.774963 1441913347 -0.279968 -0.170654 -0.540405 -0.774963 1441913347 -0.279968 -0.170654 -0.540405 -0.774963 1441913347 -0.279968 -0.170654 -0.540405 -0.774963 1441913347 -0.279968 -0.170654 -0.540405 -0.774963 1441913347 -0.279968 -0.170654 -0.540405 -0.774963 1441913347 -0.283081 -0.178162 -0.534424 -0.776245 1441913347 -0.283081 -0.178162 -0.534424 -0.776245 1441913347 -0.283081 -0.178162 -0.534424 -0.776245 1441913347 -0.283081 -0.178162 -0.534424 -0.776245 1441913347 -0.283081 -0.178162 -0.534424 -0.776245 1441913347 -0.283081 -0.178162 -0.534424 -0.776245 1441913347 -0.283081 -0.178162 -0.534424 -0.776245 1441913347 -0.274841 -0.202820 -0.538208 -0.770569 1441913347 -0.274841 -0.202820 -0.538208 -0.770569 1441913347 -0.274841 -0.202820 -0.538208 -0.770569 1441913347 -0.274841 -0.202820 -0.538208 -0.770569 1441913347 -0.274841 -0.202820 -0.538208 -0.770569 1441913347 -0.274841 -0.202820 -0.538208 -0.770569 1441913347 -0.266052 -0.210632 -0.510681 -0.790039 1441913347 -0.266052 -0.210632 -0.510681 -0.790039 1441913347 -0.266052 -0.210632 -0.510681 -0.790039 1441913347 -0.266052 -0.210632 -0.510681 -0.790039 1441913347 -0.266052 -0.210632 -0.510681 -0.790039 1441913347 -0.266052 -0.210632 -0.510681 -0.790039 1441913347 -0.295227 -0.233948 -0.504639 -0.776917 1441913347 -0.295227 -0.233948 -0.504639 -0.776917 1441913347 -0.295227 -0.233948 -0.504639 -0.776917 1441913347 -0.295227 -0.233948 -0.504639 -0.776917 1441913347 -0.295227 -0.233948 -0.504639 -0.776917 1441913347 -0.295227 -0.233948 -0.504639 -0.776917 1441913347 -0.310974 -0.265869 -0.538025 -0.737061 1441913347 -0.310974 -0.265869 -0.538025 -0.737061 1441913347 -0.310974 -0.265869 -0.538025 -0.737061 1441913347 -0.310974 -0.265869 -0.538025 -0.737061 1441913347 -0.310974 -0.265869 -0.538025 -0.737061 1441913347 -0.310974 -0.265869 -0.538025 -0.737061 1441913347 -0.313660 -0.256714 -0.547058 -0.732544 1441913347 -0.313660 -0.256714 -0.547058 -0.732544 1441913347 -0.313660 -0.256714 -0.547058 -0.732544 1441913347 -0.313660 -0.256714 -0.547058 -0.732544 1441913347 -0.313660 -0.256714 -0.547058 -0.732544 1441913347 -0.313660 -0.256714 -0.547058 -0.732544 1441913347 -0.310120 -0.236267 -0.530334 -0.752869 1441913347 -0.310120 -0.236267 -0.530334 -0.752869 1441913347 -0.310120 -0.236267 -0.530334 -0.752869 1441913347 -0.310120 -0.236267 -0.530334 -0.752869 1441913347 -0.310120 -0.236267 -0.530334 -0.752869 1441913347 -0.310120 -0.236267 -0.530334 -0.752869 1441913347 -0.292603 -0.223755 -0.527588 -0.765564 1441913347 -0.292603 -0.223755 -0.527588 -0.765564 1441913348 -0.292603 -0.223755 -0.527588 -0.765564 1441913348 -0.292603 -0.223755 -0.527588 -0.765564 1441913348 -0.292603 -0.223755 -0.527588 -0.765564 1441913348 -0.292603 -0.223755 -0.527588 -0.765564 1441913348 -0.278137 -0.212341 -0.534058 -0.769714 1441913348 -0.278137 -0.212341 -0.534058 -0.769714 1441913348 -0.278137 -0.212341 -0.534058 -0.769714 1441913348 -0.278137 -0.212341 -0.534058 -0.769714 1441913348 -0.278137 -0.212341 -0.534058 -0.769714 1441913348 -0.278137 -0.212341 -0.534058 -0.769714 1441913348 -0.278137 -0.212341 -0.534058 -0.769714 1441913348 -0.268188 -0.200928 -0.531311 -0.778137 1441913348 -0.268188 -0.200928 -0.531311 -0.778137 1441913348 -0.268188 -0.200928 -0.531311 -0.778137 1441913348 -0.268188 -0.200928 -0.531311 -0.778137 1441913348 -0.268188 -0.200928 -0.531311 -0.778137 1441913348 -0.268188 -0.200928 -0.531311 -0.778137 1441913348 -0.264893 -0.189453 -0.519470 -0.790039 1441913348 -0.264893 -0.189453 -0.519470 -0.790039 1441913348 -0.264893 -0.189453 -0.519470 -0.790039 1441913348 -0.264893 -0.189453 -0.519470 -0.790039 1441913348 -0.254578 -0.172546 -0.507507 -0.804932 1441913348 -0.254578 -0.172546 -0.507507 -0.804932 1441913348 -0.254578 -0.172546 -0.507507 -0.804932 1441913348 -0.254578 -0.172546 -0.507507 -0.804932 1441913348 -0.254578 -0.172546 -0.507507 -0.804932 1441913348 -0.254578 -0.172546 -0.507507 -0.804932 1441913348 -0.238037 -0.169128 -0.513489 -0.806946 1441913348 -0.238037 -0.169128 -0.513489 -0.806946 1441913348
[truncated: 197,919 more chars]
