# Supplementary material for: Quaternion-Based Gesture Recognition Using Wireless Wearable Motion Capture Sensors
Source: Sensors (Basel). 2016 Apr 28;16(5):605. doi: 10.3390/s16050605 (PMC4883296; doi:10.3390/s16050605)
Supplement: Supplementary file 1 [file sensors-16-00605-s001.zip › MultiSensorGestureData/P4/3. Throw/Training17.txt]

-0.750916 0.175964 -0.624390 -0.124023 1441913245 -0.752380 0.168823 -0.625854 -0.117737 1441913245 -0.752380 0.168823 -0.625854 -0.117737 1441913245 -0.752380 0.168823 -0.625854 -0.117737 1441913245 -0.752380 0.168823 -0.625854 -0.117737 1441913245 -0.752380 0.168823 -0.625854 -0.117737 1441913245 -0.752380 0.168823 -0.625854 -0.117737 1441913245 -0.752380 0.168823 -0.625854 -0.117737 1441913245 -0.752380 0.168823 -0.625854 -0.117737 1441913245 -0.753235 0.166748 -0.626038 -0.113770 1441913245 -0.753235 0.166748 -0.626038 -0.113770 1441913245 -0.753235 0.166748 -0.626038 -0.113770 1441913245 -0.753235 0.166748 -0.626038 -0.113770 1441913245 -0.753235 0.166748 -0.626038 -0.113770 1441913245 -0.753235 0.166748 -0.626038 -0.113770 1441913245 -0.754211 0.165833 -0.625488 -0.111816 1441913245 -0.754211 0.165833 -0.625488 -0.111816 1441913245 -0.754211 0.165833 -0.625488 -0.111816 1441913245 -0.754211 0.165833 -0.625488 -0.111816 1441913245 -0.754211 0.165833 -0.625488 -0.111816 1441913245 -0.754211 0.165833 -0.625488 -0.111816 1441913245 -0.754761 0.166443 -0.624023 -0.115417 1441913245 -0.754761 0.166443 -0.624023 -0.115417 1441913245 -0.754761 0.166443 -0.624023 -0.115417 1441913245 -0.754761 0.166443 -0.624023 -0.115417 1441913245 -0.754761 0.166443 -0.624023 -0.115417 1441913245 -0.754761 0.166443 -0.624023 -0.115417 1441913245 -0.754822 0.168274 -0.622559 -0.120178 1441913245 -0.754822 0.168274 -0.622559 -0.120178 1441913245 -0.754822 0.168274 -0.622559 -0.120178 1441913245 -0.754822 0.168274 -0.622559 -0.120178 1441913245 -0.754822 0.168274 -0.622559 -0.120178 1441913245 -0.754822 0.168274 -0.622559 -0.120178 1441913245 -0.753662 0.169678 -0.622925 -0.123169 1441913245 -0.753662 0.169678 -0.622925 -0.123169 1441913245 -0.753662 0.169678 -0.622925 -0.123169 1441913245 -0.753662 0.169678 -0.622925 -0.123169 1441913245 -0.753662 0.169678 -0.622925 -0.123169 1441913245 -0.753662 0.169678 -0.622925 -0.123169 1441913245 -0.751465 0.180420 -0.620422 -0.133850 1441913245 -0.751465 0.180420 -0.620422 -0.133850 1441913245 -0.751465 0.180420 -0.620422 -0.133850 1441913245 -0.751465 0.180420 -0.620422 -0.133850 1441913245 -0.751465 0.180420 -0.620422 -0.133850 1441913245 -0.751465 0.180420 -0.620422 -0.133850 1441913245 -0.751465 0.180420 -0.620422 -0.133850 1441913245 -0.751465 0.180420 -0.620422 -0.133850 1441913245 -0.750244 0.190979 -0.617065 -0.141296 1441913245 -0.750244 0.190979 -0.617065 -0.141296 1441913245 -0.750244 0.190979 -0.617065 -0.141296 1441913245 -0.750244 0.190979 -0.617065 -0.141296 1441913245 -0.750244 0.190979 -0.617065 -0.141296 1441913245 -0.750244 0.190979 -0.617065 -0.141296 1441913245 -0.749573 0.194519 -0.616211 -0.143738 1441913245 -0.749573 0.194519 -0.616211 -0.143738 1441913245 -0.749573 0.194519 -0.616211 -0.143738 1441913245 -0.749573 0.194519 -0.616211 -0.143738 1441913245 -0.749573 0.194519 -0.616211 -0.143738 1441913245 -0.749573 0.194519 -0.616211 -0.143738 1441913245 -0.748291 0.197510 -0.616577 -0.144775 1441913245 -0.748291 0.197510 -0.616577 -0.144775 1441913245 -0.748291 0.197510 -0.616577 -0.144775 1441913245 -0.748291 0.197510 -0.616577 -0.144775 1441913245 -0.748291 0.197510 -0.616577 -0.144775 1441913245 -0.748291 0.197510 -0.616577 -0.144775 1441913245 -0.746216 0.203857 -0.616333 -0.147583 1441913245 -0.746216 0.203857 -0.616333 -0.147583 1441913245 -0.746216 0.203857 -0.616333 -0.147583 1441913245 -0.746216 0.203857 -0.616333 -0.147583 1441913245 -0.746216 0.203857 -0.616333 -0.147583 1441913245 -0.746216 0.203857 -0.616333 -0.147583 1441913245 -0.744446 0.213501 -0.614075 -0.152222 1441913245 -0.744446 0.213501 -0.614075 -0.152222 1441913245 -0.744446 0.213501 -0.614075 -0.152222 1441913245 -0.744446 0.213501 -0.614075 -0.152222 1441913245 -0.744446 0.213501 -0.614075 -0.152222 1441913245 -0.744446 0.213501 -0.614075 -0.152222 1441913245 -0.742249 0.219543 -0.614807 -0.151733 1441913245 -0.742249 0.219543 -0.614807 -0.151733 1441913245 -0.742249 0.219543 -0.614807 -0.151733 1441913245 -0.742249 0.219543 -0.614807 -0.151733 1441913245 -0.742249 0.219543 -0.614807 -0.151733 1441913245 -0.742249 0.219543 -0.614807 -0.151733 1441913245 -0.739319 0.226746 -0.615417 -0.152771 1441913245 -0.739319 0.226746 -0.615417 -0.152771 1441913245 -0.739319 0.226746 -0.615417 -0.152771 1441913245 -0.739319 0.226746 -0.615417 -0.152771 1441913245 -0.739319 0.226746 -0.615417 -0.152771 1441913245 -0.739319 0.226746 -0.615417 -0.152771 1441913245 -0.739319 0.226746 -0.615417 -0.152771 1441913245 -0.739319 0.226746 -0.615417 -0.152771 1441913245 -0.733093 0.240906 -0.614990 -0.162354 1441913245 -0.733093 0.240906 -0.614990 -0.162354 1441913245 -0.733093 0.240906 -0.614990 -0.162354 1441913245 -0.733093 0.240906 -0.614990 -0.162354 1441913245 -0.733093 0.240906 -0.614990 -0.162354 1441913245 -0.733093 0.240906 -0.614990 -0.162354 1441913245 -0.724243 0.260925 -0.611572 -0.182800 1441913245 -0.724243 0.260925 -0.611572 -0.182800 1441913245 -0.724243 0.260925 -0.611572 -0.182800 1441913245 -0.724243 0.260925 -0.611572 -0.182800 1441913245 -0.724243 0.260925 -0.611572 -0.182800 1441913245 -0.724243 0.260925 -0.611572 -0.182800 1441913245 -0.722900 0.264893 -0.606567 -0.198486 1441913245 -0.722900 0.264893 -0.606567 -0.198486 1441913245 -0.722900 0.264893 -0.606567 -0.198486 1441913245 -0.722900 0.264893 -0.606567 -0.198486 1441913245 -0.722900 0.264893 -0.606567 -0.198486 1441913245 -0.722900 0.264893 -0.606567 -0.198486 1441913245 -0.729126 0.254700 -0.602905 -0.200195 1441913246 -0.729126 0.254700 -0.602905 -0.200195 1441913246 -0.729126 0.254700 -0.602905 -0.200195 1441913246 -0.729126 0.254700 -0.602905 -0.200195 1441913246 -0.729126 0.254700 -0.602905 -0.200195 1441913246 -0.729126 0.254700 -0.602905 -0.200195 1441913246 -0.733582 0.247681 -0.599976 -0.201599 1441913246 -0.733582 0.247681 -0.599976 -0.201599 1441913246 -0.733582 0.247681 -0.599976 -0.201599 1441913246 -0.733582 0.247681 -0.599976 -0.201599 1441913246 -0.733582 0.247681 -0.599976 -0.201599 1441913246 -0.733582 0.247681 -0.599976 -0.201599 1441913246 -0.737000 0.240417 -0.600220 -0.197144 1441913246 -0.737000 0.240417 -0.600220 -0.197144 1441913246 -0.737000 0.240417 -0.600220 -0.197144 1441913246 -0.737000 0.240417 -0.600220 -0.197144 1441913246 -0.739563 0.230347 -0.602966 -0.191101 1441913246 -0.739563 0.230347 -0.602966 -0.191101 1441913246 -0.739563 0.230347 -0.602966 -0.191101 1441913246 -0.739563 0.230347 -0.602966 -0.191101 1441913246 -0.739563 0.230347 -0.602966 -0.191101 1441913246 -0.739563 0.230347 -0.602966 -0.191101 1441913246 -0.739563 0.230347 -0.602966 -0.191101 1441913246 -0.739563 0.230347 -0.602966 -0.191101 1441913246 -0.740662 0.222717 -0.605103 -0.189087 1441913246 -0.740662 0.222717 -0.605103 -0.189087 1441913246 -0.740662 0.222717 -0.605103 -0.189087 1441913246 -0.740662 0.222717 -0.605103 -0.189087 1441913246 -0.740662 0.222717 -0.605103 -0.189087 1441913246 -0.740662 0.222717 -0.605103 -0.189087 1441913246 -0.742065 0.218201 -0.604980 -0.189209 1441913246 -0.742065 0.218201 -0.604980 -0.189209 1441913246 -0.742065 0.218201 -0.604980 -0.189209 1441913246 -0.742065 0.218201 -0.604980 -0.189209 1441913246 -0.742065 0.218201 -0.604980 -0.189209 1441913246 -0.742065 0.218201 -0.604980 -0.189209 1441913246 -0.742065 0.218201 -0.604980 -0.189209 1441913246 -0.742065 0.218201 -0.604980 -0.189209 1441913246 -0.743042 0.214722 -0.606079 -0.185974 1441913246 -0.743042 0.214722 -0.606079 -0.185974 1441913246 -0.743042 0.214722 -0.606079 -0.185974 1441913246 -0.743042 0.214722 -0.606079 -0.185974 1441913246 -0.743042 0.214722 -0.606079 -0.185974 1441913246 -0.743042 0.214722 -0.606079 -0.185974 1441913246 -0.743469 0.211609 -0.608337 -0.180054 1441913246 -0.743469 0.211609 -0.608337 -0.180054 1441913246 -0.743469 0.211609 -0.608337 -0.180054 1441913246 -0.743469 0.211609 -0.608337 -0.180054 1441913246 -0.743469 0.211609 -0.608337 -0.180054 1441913246 -0.743469 0.211609 -0.608337 -0.180054 1441913246 -0.743652 0.209656 -0.610535 -0.174011 1441913246 -0.743652 0.209656 -0.610535 -0.174011 1441913246 -0.743652 0.209656 -0.610535 -0.174011 1441913246 -0.743652 0.209656 -0.610535 -0.174011 1441913246 -0.743652 0.209656 -0.610535 -0.174011 1441913246 -0.743652 0.209656 -0.610535 -0.174011 1441913246 -0.744934 0.204163 -0.613098 -0.166016 1441913246 -0.744934 0.204163 -0.613098 -0.166016 1441913246 -0.744934 0.204163 -0.613098 -0.166016 1441913246 -0.744934 0.204163 -0.613098 -0.166016 1441913246 -0.744934 0.204163 -0.613098 -0.166016 1441913246 -0.744934 0.204163 -0.613098 -0.166016 1441913246 -0.748108 0.197693 -0.612305 -0.162659 1441913246 -0.748108 0.197693 -0.612305 -0.162659 1441913246 -0.748108 0.197693 -0.612305 -0.162659 1441913246 -0.748108 0.197693 -0.612305 -0.162659 1441913246 -0.748108 0.197693 -0.612305 -0.162659 1441913246 -0.748108 0.197693 -0.612305 -0.162659 1441913246 -0.752258 0.196472 -0.607178 -0.164124 1441913246 -0.752258 0.196472 -0.607178 -0.164124 1441913246 -0.752258 0.196472 -0.607178 -0.164124 1441913246 -0.752258 0.196472 -0.607178 -0.164124 1441913246 -0.752258 0.196472 -0.607178 -0.164124 1441913246 -0.752258 0.196472 -0.607178 -0.164124 1441913246 -0.754883 0.193542 -0.604797 -0.164368 1441913246 -0.754883 0.193542 -0.604797 -0.164368 1441913246 -0.754883 0.193542 -0.604797 -0.164368 1441913246 -0.754883 0.193542 -0.604797 -0.164368 1441913246 -0.754883 0.193542 -0.604797 -0.164368 1441913246 -0.754883 0.193542 -0.604797 -0.164368 1441913246 -0.754883 0.193542 -0.604797 -0.164368 1441913246 -0.754883 0.193542 -0.604797 -0.164368 1441913246 -0.755493 0.193726 -0.604309 -0.163147 1441913246 -0.755493 0.193726 -0.604309 -0.163147 1441913246 -0.755493 0.193726 -0.604309 -0.163147 1441913246 -0.755493 0.193726 -0.604309 -0.163147 1441913246 -0.755493 0.193726 -0.604309 -0.163147 1441913246 -0.755493 0.193726 -0.604309 -0.163147 1441913246 -0.755127 0.198181 -0.603516 -0.162476 1441913246 -0.755127 0.198181 -0.603516 -0.162476 1441913246 -0.755127 0.198181 -0.603516 -0.162476 1441913246 -0.755127 0.198181 -0.603516 -0.162476 1441913246 -0.755127 0.198181 -0.603516 -0.162476 1441913246 -0.755127 0.198181 -0.603516 -0.162476 1441913246 -0.753296 0.201050 -0.604980 -0.161865 1441913246 -0.753296 0.201050 -0.604980 -0.161865 1441913246 -0.753296 0.201050 -0.604980 -0.161865 1441913246 -0.753296 0.201050 -0.604980 -0.161865 1441913246 -0.753296 0.201050 -0.604980 -0.161865 1441913246 -0.753296 0.201050 -0.604980 -0.161865 1441913246 -0.749878 0.203796 -0.607849 -0.163574 1441913246 -0.749878 0.203796 -0.607849 -0.163574 1441913246 -0.749878 0.203796 -0.607849 -0.163574 1441913246 -0.749878 0.203796 -0.607849 -0.163574 1441913246 -0.749878 0.203796 -0.607849 -0.163574 1441913246 -0.749878 0.203796 -0.607849 -0.163574 1441913246 -0.744263 0.211731 -0.610535 -0.169128 1441913246 -0.744263 0.211731 -0.610535 -0.169128 1441913246 -0.744263 0.211731 -0.610535 -0.169128 1441913246 -0.744263 0.211731 -0.610535 -0.169128 1441913246 -0.744263 0.211731 -0.610535 -0.169128 1441913246 -0.744263 0.211731 -0.610535 -0.169128 1441913246 -0.736938 0.219604 -0.615479 -0.173157 1441913246 -0.736938 0.219604 -0.615479 -0.173157 1441913246 -0.736938 0.219604 -0.615479 -0.173157 1441913247 -0.736938 0.219604 -0.615479 -0.173157 1441913247 -0.736938 0.219604 -0.615479 -0.173157 1441913247 -0.736938 0.219604 -0.615479 -0.173157 1441913247 -0.729492 0.228821 -0.618835 -0.180420 1441913247 -0.729492 0.228821 -0.618835 -0.180420 1441913247 -0.729492 0.228821 -0.618835 -0.180420 1441913247 -0.729492 0.228821 -0.618835 -0.180420 1441913247 -0.729492 0.228821 -0.618835 -0.180420 1441913247 -0.729492 0.228821 -0.618835 -0.180420 1441913247 -0.719910 0.246765 -0.618164 -0.196899 1441913247 -0.719910 0.246765 -0.618164 -0.196899 1441913247 -0.719910 0.246765 -0.618164 -0.196899 1441913247 -0.719910 0.246765 -0.618164 -0.196899 1441913247 -0.719910 0.246765 -0.618164 -0.196899 1441913247 -0.719910 0.246765 -0.618164 -0.196899 1441913247 -0.716675 0.255798 -0.614929 -0.207153 1441913247 -0.716675 0.255798 -0.614929 -0.207153 1441913247 -0.716675 0.255798 -0.614929 -0.207153 1441913247 -0.716675 0.255798 -0.614929 -0.207153 1441913247 -0.716675 0.255798 -0.614929 -0.207153 1441913247 -0.716675 0.255798 -0.614929 -0.207153 1441913247 -0.716675 0.255798 -0.614929 -0.207153 1441913247 -0.716675 0.255798 -0.614929 -0.207153 1441913247 -0.721863 0.250061 -0.613586 -0.199890 1441913247 -0.721863 0.250061 -0.613586 -0.199890 1441913247 -0.721863 0.250061 -0.613586 -0.199890 1441913247 -0.721863 0.250061 -0.613586 -0.199890 1441913247 -0.721863 0.250061 -0.613586 -0.199890 1441913247 -0.721863 0.250061 -0.613586 -0.199890 1441913247 -0.729004 0.242493 -0.611267 -0.190125 1441913247 -0.729004 0.242493 -0.611267 -0.190125 1441913247 -0.729004 0.242493 -0.611267 -0.190125 1441913247 -0.729004 0.242493 -0.611267 -0.190125 1441913247 -0.729004 0.242493 -0.611267 -0.190125 1441913247 -0.729004 0.242493 -0.611267 -0.190125 1441913247 -0.735413 0.235291 -0.609131 -0.181274 1441913247 -0.735413 0.235291 -0.609131 -0.181274 1441913247 -0.735413 0.235291 -0.609131 -0.181274 1441913247 -0.735413 0.235291 -0.609131 -0.181274 1441913247 -0.735413 0.235291 -0.609131 -0.181274 1441913247 -0.735413 0.235291 -0.609131 -0.181274 1441913247 -0.741028 0.226013 -0.607666 -0.175110 1441913247 -0.741028 0.226013 -0.607666 -0.175110 1441913247 -0.741028 0.226013 -0.607666 -0.175110 1441913247 -0.741028 0.226013 -0.607666 -0.175110 1441913247 -0.741028 0.226013 -0.607666 -0.175110 1441913247 -0.741028 0.226013 -0.607666 -0.175110 1441913247 -0.743896 0.219238 -0.606812 -0.174438 1441913247 -0.743896 0.219238 -0.606812 -0.174438 1441913247 -0.743896 0.219238 -0.606812 -0.174438 1441913247 -0.743896 0.219238 -0.606812 -0.174438 1441913247 -0.743896 0.219238 -0.606812 -0.174438 1441913247 -0.743896 0.219238 -0.606812 -0.174438 1441913247 -0.745056 0.216553 -0.606018 -0.175537 1441913247 -0.745056 0.216553 -0.606018 -0.175537 1441913247 -0.745056 0.216553 -0.606018 -0.175537 1441913247 -0.745056 0.216553 -0.606018 -0.175537 1441913247 -0.745056 0.216553 -0.606018 -0.175537 1441913247 -0.745056 0.216553 -0.606018 -0.175537 1441913247 -0.744568 0.214478 -0.608093 -0.172791 1441913247 -0.744568 0.214478 -0.608093 -0.172791 1441913247 -0.744568 0.214478 -0.608093 -0.172791 1441913247 -0.744568 0.214478 -0.608093 -0.172791 1441913247 -0.744568 0.214478 -0.608093 -0.172791 1441913247 -0.744568 0.214478 -0.608093 -0.172791 1441913247 -0.742615 0.210510 -0.613770 -0.166138 1441913247 -0.742615 0.210510 -0.613770 -0.166138 1441913247 -0.742615 0.210510 -0.613770 -0.166138 1441913247 -0.742615 0.210510 -0.613770 -0.166138 1441913247 -0.742615 0.210510 -0.613770 -0.166138 1441913247 -0.742615 0.210510 -0.613770 -0.166138 1441913247 -0.742615 0.210510 -0.613770 -0.166138 1441913247 -0.737427 0.208984 -0.621826 -0.161194 1441913247 -0.737427 0.208984 -0.621826 -0.161194 1441913247 -0.737427 0.208984 -0.621826 -0.161194 1441913247 -0.737427 0.208984 -0.621826 -0.161194 1441913247 -0.737427 0.208984 -0.621826 -0.161194 1441913247 -0.737427 0.208984 -0.621826 -0.161194 1441913247 -0.734192 0.216553 -0.623169 -0.160828 1441913247 -0.734192 0.216553 -0.623169 -0.160828 1441913247 -0.734192 0.216553 -0.623169 -0.160828 1441913247 -0.734192 0.216553 -0.623169 -0.160828 1441913247 -0.734192 0.216553 -0.623169 -0.160828 1441913247 -0.734192 0.216553 -0.623169 -0.160828 1441913247 -0.734741 0.220093 -0.621460 -0.160034 1441913247 -0.734741 0.220093 -0.621460 -0.160034 1441913247 -0.734741 0.220093 -0.621460 -0.160034 1441913247 -0.734741 0.220093 -0.621460 -0.160034 1441913247 -0.734741 0.220093 -0.621460 -0.160034 1441913247 -0.734741 0.220093 -0.621460 -0.160034 1441913247 -0.737610 0.216736 -0.619202 -0.160095 1441913247 -0.737610 0.216736 -0.619202 -0.160095 1441913247 -0.737610 0.216736 -0.619202 -0.160095 1441913247 -0.737610 0.216736 -0.619202 -0.160095 1441913247 -0.737610 0.216736 -0.619202 -0.160095 1441913247 -0.740906 0.208679 -0.618835 -0.157043 1441913247 -0.740906 0.208679 -0.618835 -0.157043 1441913247 -0.740906 0.208679 -0.618835 -0.157043 1441913247 -0.740906 0.208679 -0.618835 -0.157043 1441913247 -0.740906 0.208679 -0.618835 -0.157043 1441913247 -0.740906 0.208679 -0.618835 -0.157043 1441913247 -0.740906 0.208679 -0.618835 -0.157043 1441913247 -0.744690 0.201233 -0.618408 -0.150208 1441913247 -0.744690 0.201233 -0.618408 -0.150208 1441913247 -0.744690 0.201233 -0.618408 -0.150208 1441913247 -0.744690 0.201233 -0.618408 -0.150208 1441913247 -0.744690 0.201233 -0.618408 -0.150208 1441913247 -0.744690 0.201233 -0.618408 -0.150208 1441913247 -0.747009 0.196777 -0.618896 -0.142334 1441913247 -0.747009 0.196777 -0.618896 -0.142334 1441913247 -0.747009 0.196777 -0.618896 -0.142334 1441913248 -0.747009 0.196777 -0.618896 -0.142334 1441913248 -0.747009 0.196777 -0.618896 -0.142334 1441913248 -0.747009 0.196777 -0.618896 -0.142334 1441913248 -0.747009 0.196777 -0.618896 -0.142334 1441913248 -0.747437 0.193115 -0.620178 -0.139526 1441913248 -0.747437 0.193115 -0.620178 -0.139526 1441913248 -0.747437 0.193115 -0.620178 -0.139526 1441913248 -0.747437 0.193115 -0.620178 -0.139526 1441913248 -0.747437 0.193115 -0.620178 -0.139526 1441913248 -0.747437 0.193115 -0.620178 -0.139526 1441913248 -0.746399 0.191956 -0.620911 -0.143616 1441913248 -0.746399 0.191956 -0.620911 -0.143616 1441913248 -0.746399 0.191956 -0.620911 -0.143616 1441913248 -0.746399 0.191956 -0.620911 -0.143616 1441913248 -0.746399 0.191956 -0.620911 -0.143616 1441913248 -0.746399 0.191956 -0.620911 -0.143616 1441913248 -0.746399 0.191956 -0.620911 -0.143616 1441913248 -0.744141 0.195679 -0.621155 -0.148926 1441913248 -0.744141 0.195679 -0.621155 -0.148926 1441913248 -0.744141 0.195679 -0.621155 -0.148926 1441913248 -0.744141 0.195679 -0.621155 -0.148926 1441913248 -0.744141 0.195679 -0.621155 -0.148926 1441913248 -0.744141 0.195679 -0.621155 -0.148926 1441913248 -0.741516 0.202759 -0.621094 -0.152893 1441913248 -0.741516 0.202759 -0.621094 -0.152893 1441913248 -0.741516 0.202759 -0.621094 -0.152893 1441913248 -0.741516 0.202759 -0.621094 -0.152893 1441913248 -0.741516 0.202759 -0.621094 -0.152893 1441913248 -0.741516 0.202759 -0.621094 -0.152893 1441913248 -0.741516 0.202759 -0.621094 -0.152893 1441913248 -0.738220 0.212341 -0.620605 -0.157654 1441913248 -0.738220 0.212341 -0.620605 -0.157654 1441913248 -0.738220 0.212341 -0.620605 -0.157654 1441913248 -0.738220 0.212341 -0.620605 -0.157654 1441913248 -0.738220 0.212341 -0.620605 -0.157654 1441913248 -0.738220 0.212341 -0.620605 -0.157654 1441913248 -0.733765 0.223999 -0.618896 -0.168823 1441913248 -0.733765 0.223999 -0.618896 -0.168823 1441913248 -0.733765 0.223999 -0.618896 -0.168823 1441913248 -0.733765 0.223999 -0.618896 -0.168823 1441913248 -0.733765 0.223999 -0.618896 -0.168823 1441913248 -0.733765 0.223999 -0.618896 -0.168823 1441913248 -0.732117 0.226746 -0.617004 -0.178711 1441913248 -0.732117 0.226746 -0.617004 -0.178711 1441913248 -0.732117 0.226746 -0.617004 -0.178711 1441913248 -0.732117 0.226746 -0.617004 -0.178711 1441913248 -0.732117 0.226746 -0.617004 -0.178711 1441913248 -0.732117 0.226746 -0.617004 -0.178711 1441913248 -0.733704 0.219116 -0.618042 -0.178345 1441913248 -0.733704 0.219116 -0.618042 -0.178345 1441913248 -0.733704 0.219116 -0.618042 -0.178345 1441913248 -0.733704 0.219116 -0.618042 -0.178345 1441913248 -0.733704 0.219116 -0.618042 -0.178345 1441913248 -0.733704 0.219116 -0.618042 -0.178345 1441913248 -0.735718 0.215698 -0.617371 -0.176453 1441913248 -0.735718 0.215698 -0.617371 -0.176453 1441913248 -0.735718 0.215698 -0.617371 -0.176453 1441913248 -0.735718 0.215698 -0.617371 -0.176453 1441913248 -0.735718 0.215698 -0.617371 -0.176453 1441913248 -0.735718 0.215698 -0.617371 -0.176453 1441913248 -0.735718 0.215698 -0.617371 -0.176453 1441913248 -0.737671 0.216187 -0.615356 -0.174866 1441913248 -0.737671 0.216187 -0.615356 -0.174866 1441913248 -0.737671 0.216187 -0.615356 -0.174866 1441913248 -0.737671 0.216187 -0.615356 -0.174866 1441913248 -0.737671 0.216187 -0.615356 -0.174866 1441913248 -0.737671 0.216187 -0.615356 -0.174866 1441913248 -0.737671 0.216187 -0.615356 -0.174866 1441913248 -0.740356 0.210938 -0.614563 -0.172607 1441913248 -0.740356 0.210938 -0.614563 -0.172607 1441913248 -0.740356 0.210938 -0.614563 -0.172607 1441913248 -0.740356 0.210938 -0.614563 -0.172607 1441913248 -0.740356 0.210938 -0.614563 -0.172607 1441913248 -0.740356 0.210938 -0.614563 -0.172607 1441913248 -0.742859 0.203613 -0.614197 -0.171753 1441913248 -0.742859 0.203613 -0.614197 -0.171753 1441913248 -0.742859 0.203613 -0.614197 -0.171753 1441913248 -0.742859 0.203613 -0.614197 -0.171753 1441913248 -0.742859 0.203613 -0.614197 -0.171753 1441913248 -0.742859 0.203613 -0.614197 -0.171753 1441913248 -0.742859 0.203613 -0.614197 -0.171753 1441913248 -0.744690 0.200745 -0.613281 -0.170471 1441913248 -0.744690 0.200745 -0.613281 -0.170471 1441913248 -0.744690 0.200745 -0.613281 -0.170471 1441913248 -0.744690 0.200745 -0.613281 -0.170471 1441913248 -0.744690 0.200745 -0.613281 -0.170471 1441913248 -0.744690 0.200745 -0.613281 -0.170471 1441913248 -0.745300 0.202576 -0.612976 -0.166809 1441913248 -0.745300 0.202576 -0.612976 -0.166809 1441913248 -0.745300 0.202576 -0.612976 -0.166809 1441913248 -0.745300 0.202576 -0.612976 -0.166809 1441913248 -0.745300 0.202576 -0.612976 -0.166809 1441913248 -0.745300 0.202576 -0.612976 -0.166809 1441913248 -0.745483 0.204895 -0.613342 -0.161621 1441913248 -0.745483 0.204895 -0.613342 -0.161621 1441913248 -0.745483 0.204895 -0.613342 -0.161621 1441913248 -0.745483 0.204895 -0.613342 -0.161621 1441913248 -0.745483 0.204895 -0.613342 -0.161621 1441913248 -0.745483 0.204895 -0.613342 -0.161621 1441913248 -0.745789 0.203735 -0.615051 -0.155273 1441913248 -0.745789 0.203735 -0.615051 -0.155273 1441913248 -0.745789 0.203735 -0.615051 -0.155273 1441913248 -0.745789 0.203735 -0.615051 -0.155273 1441913248 -0.745789 0.203735 -0.615051 -0.155273 1441913248 -0.745789 0.203735 -0.615051 -0.155273 1441913248 -0.746033 0.201904 -0.616699 -0.149841 1441913248 -0.746033 0.201904 -0.616699 -0.149841 1441913248 -0.746033 0.201904 -0.616699 -0.149841 1441913248 -0.746033 0.201904 -0.616699 -0.149841 1441913248 -0.746033 0.201904 -0.616699 -0.149841 1441913248 -0.746033 0.201904 -0.616699 -0.149841 1441913248 -0.746033 0.201904 -0.616699 -0.149841 1441913248 -0.746338 0.202759 -0.616577 -0.147827 1441913248 -0.746338 0.202759 -0.616577 -0.147827 1441913248 -0.746338 0.202759 -0.616577 -0.147827 1441913249 -0.746338 0.202759 -0.616577 -0.147827 1441913249 -0.746338 0.202759 -0.616577 -0.147827 1441913249 -0.746338 0.202759 -0.616577 -0.147827 1441913249 -0.747437 0.203064 -0.615479 -0.146179 1441913249 -0.747437 0.203064 -0.615479 -0.146179 1441913249 -0.747437 0.203064 -0.615479 -0.146179 1441913249 -0.747437 0.203064 -0.615479 -0.146179 1441913249 -0.747437 0.203064 -0.615479 -0.146179 1441913249 -0.747437 0.203064 -0.615479 -0.146179 1441913249 -0.748962 0.200562 -0.614929 -0.144104 1441913249 -0.748962 0.200562 -0.614929 -0.144104 1441913249 -0.748962 0.200562 -0.614929 -0.144104 1441913249 -0.748962 0.200562 -0.614929 -0.144104 1441913249 -0.748962 0.200562 -0.614929 -0.144104 1441913249 -0.748962 0.200562 -0.614929 -0.144104 1441913249 -0.748962 0.200562 -0.614929 -0.144104 1441913249 -0.750610 0.195801 -0.615479 -0.139587 1441913249 -0.750610 0.195801 -0.615479 -0.139587 1441913249 -0.750610 0.195801 -0.615479 -0.139587 1441913249 -0.750610 0.195801 -0.615479 -0.139587 1441913249 -0.750610 0.195801 -0.615479 -0.139587 1441913249 -0.750610 0.195801 -0.615479 -0.139587 1441913249 -0.751953 0.191467 -0.616455 -0.134216 1441913249 -0.751953 0.191467 -0.616455 -0.134216 1441913249 -0.751953 0.191467 -0.616455 -0.134216 1441913249 -0.751953 0.191467 -0.616455 -0.134216 1441913249 -0.751953 0.191467 -0.616455 -0.134216 1441913249 -0.751953 0.191467 -0.616455 -0.134216 1441913249 -0.751953 0.191467 -0.616455 -0.134216 1441913249 -0.752441 0.186707 -0.618347 -0.129028 1441913249 -0.752441 0.186707 -0.618347 -0.129028 1441913249 -0.752441 0.186707 -0.618347 -0.129028 1441913249 -0.752441 0.186707 -0.618347 -0.129028 1441913249 -0.752441 0.186707 -0.618347 -0.129028 1441913249 -0.752441 0.186707 -0.618347 -0.129028 1441913249 -0.752014 0.183167 -0.620667 -0.125610 1441913249 -0.752014 0.183167 -0.620667 -0.125610 1441913249 -0.752014 0.183167 -0.620667 -0.125610 1441913249 -0.752014 0.183167 -0.620667 -0.125610 1441913249 -0.752014 0.183167 -0.620667 -0.125610 1441913249 -0.752014 0.183167 -0.620667 -0.125610 1441913249 -0.749695 0.184692 -0.622559 -0.127869 1441913249 -0.749695 0.184692 -0.622559 -0.127869 1441913249 -0.749695 0.184692 -0.622559 -0.127869 1441913249 -0.749695 0.184692 -0.622559 -0.127869 1441913249 -0.749695 0.184692 -0.622559 -0.127869 1441913249 -0.749695 0.184692 -0.622559 -0.127869 1441913249 -0.746765 0.190430 -0.623108 -0.133850 1441913249 -0.746765 0.190430 -0.623108 -0.133850 1441913249 -0.746765 0.190430 -0.623108 -0.133850 1441913249 -0.746765 0.190430 -0.623108 -0.133850 1441913249 -0.746765 0.190430 -0.623108 -0.133850 1441913249 -0.746765 0.190430 -0.623108 -0.133850 1441913249 -0.742981 0.199890 -0.622864 -0.141846 1441913249 -0.742981 0.199890 -0.622864 -0.141846 1441913249 -0.742981 0.199890 -0.622864 -0.141846 1441913249 -0.742981 0.199890 -0.622864 -0.141846 1441913249 -0.742981 0.199890 -0.622864 -0.141846 1441913249 -0.742981 0.199890 -0.622864 -0.141846 1441913249 -0.742981 0.199890 -0.622864 -0.141846 1441913249 -0.739624 0.213196 -0.619812 -0.153137 1441913249 -0.739624 0.213196 -0.619812 -0.153137 1441913249 -0.739624 0.213196 -0.619812 -0.153137 1441913249 -0.739624 0.213196 -0.619812 -0.153137 1441913249 -0.739624 0.213196 -0.619812 -0.153137 1441913249 -0.739624 0.213196 -0.619812 -0.153137 1441913249 -0.735352 0.225708 -0.616272 -0.169128 1441913249 -0.735352 0.225708 -0.616272 -0.169128 1441913249 -0.735352 0.225708 -0.616272 -0.169128 1441913249 -0.735352 0.225708 -0.616272 -0.169128 1441913249 -0.735352 0.225708 -0.616272 -0.169128 1441913249 -0.735352 0.225708 -0.616272 -0.169128 1441913249 -0.733887 0.227173 -0.614380 -0.180176 1441913249 -0.733887 0.227173 -0.614380 -0.180176 1441913249 -0.733887 0.227173 -0.614380 -0.180176 1441913249 -0.733887 0.227173 -0.614380 -0.180176 1441913249 -0.733887 0.227173 -0.614380 -0.180176 1441913249 -0.733887 0.227173 -0.614380 -0.180176 1441913249 -0.735413 0.218323 -0.616577 -0.177307 1441913249 -0.735413 0.218323 -0.616577 -0.177307 1441913249 -0.735413 0.218323 -0.616577 -0.177307 1441913249 -0.735413 0.218323 -0.616577 -0.177307 1441913249 -0.735413 0.218323 -0.616577 -0.177307 1441913249 -0.735413 0.218323 -0.616577 -0.177307 1441913249 -0.735413 0.218323 -0.616577 -0.177307 1441913249 -0.737610 0.212708 -0.617859 -0.170288 1441913249 -0.737610 0.212708 -0.617859 -0.170288 1441913249 -0.737610 0.212708 -0.617859 -0.170288 1441913249 -0.737610 0.212708 -0.617859 -0.170288 1441913249 -0.737610 0.212708 -0.617859 -0.170288 1441913249 -0.737610 0.212708 -0.617859 -0.170288 1441913249 -0.739136 0.211975 -0.617432 -0.166321 1441913249 -0.739136 0.211975 -0.617432 -0.166321 1441913249 -0.739136 0.211975 -0.617432 -0.166321 1441913249 -0.739136 0.211975 -0.617432 -0.166321 1441913249 -0.739136 0.211975 -0.617432 -0.166321 1441913249 -0.739136 0.211975 -0.617432 -0.166321 1441913249 -0.739136 0.211975 -0.617432 -0.166321 1441913249 -0.741089 0.208557 -0.616760 -0.164185 1441913249 -0.741089 0.208557 -0.616760 -0.164185 1441913249 -0.741089 0.208557 -0.616760 -0.164185 1441913249 -0.741089 0.208557 -0.616760 -0.164185 1441913249 -0.741089 0.208557 -0.616760 -0.164185 1441913249 -0.741089 0.208557 -0.616760 -0.164185 1441913249 -0.742737 0.204895 -0.616089 -0.163818 1441913249 -0.742737 0.204895 -0.616089 -0.163818 1441913249 -0.742737 0.204895 -0.616089 -0.163818 1441913249 -0.742737 0.204895 -0.616089 -0.163818 1441913249 -0.742737 0.204895 -0.616089 -0.163818 1441913249 -0.742737 0.204895 -0.616089 -0.163818 1441913249 -0.743652 0.205444 -0.614563 -0.164917 1441913249 -0.743652 0.205444 -0.614563 -0.164917 1441913249 -0.743652 0.205444 -0.614563 -0.164917 1441913249 -0.743652 0.205444 -0.614563 -0.164917 1441913249 -0.743652 0.205444 -0.614563 -0.164917 1441913250 -0.743652 0.205444 -0.614563 -0.164917 1441913250 -0.743652 0.205444 -0.614563 -0.164917 1441913250 -0.743164 0.207581 -0.614868 -0.163208 1441913250 -0.743164 0.207581 -0.614868 -0.163208 1441913250 -0.743164 0.207581 -0.614868 -0.163208 1441913250 -0.743164 0.207581 -0.614868 -0.163208 1441913250 -0.743164 0.207581 -0.614868 -0.163208 1441913250 -0.743164 0.207581 -0.614868 -0.163208 1441913250 -0.742371 0.207336 -0.617432 -0.157227 1441913250 -0.742371 0.207336 -0.617432 -0.157227 1441913250 -0.742371 0.207336 -0.617432 -0.157227 1441913250 -0.742371 0.207336 -0.617432 -0.157227 1441913250 -0.742371 0.207336 -0.617432 -0.157227 1441913250 -0.742371 0.207336 -0.617432 -0.157227 1441913250 -0.741699 0.205322 -0.620789 -0.149536 1441913250 -0.741699 0.205322 -0.620789 -0.149536 1441913250 -0.741699 0.205322 -0.620789 -0.149536 1441913250 -0.741699 0.205322 -0.620789 -0.149536 1441913250 -0.741699 0.205322 -0.620789 -0.149536 1441913250 -0.741699 0.205322 -0.620789 -0.149536 1441913250 -0.741943 0.202271 -0.623108 -0.142761 1441913250 -0.741943 0.202271 -0.623108 -0.142761 1441913250 -0.741943 0.202271 -0.623108 -0.142761 1441913250 -0.741943 0.202271 -0.623108 -0.142761 1441913250 -0.741943 0.202271 -0.623108 -0.142761 1441913250 -0.741943 0.202271 -0.623108 -0.142761 1441913250 -0.741943 0.202271 -0.623108 -0.142761 1441913250 -0.743225 0.200500 -0.622620 -0.140808 1441913250 -0.743225 0.200500 -0.622620 -0.140808 1441913250 -0.743225 0.200500 -0.622620 -0.140808 1441913250 -0.743225 0.200500 -0.622620 -0.140808 1441913250 -0.743225 0.200500 -0.622620 -0.140808 1441913250 -0.743225 0.200500 -0.622620 -0.140808 1441913250 -0.745789 0.200378 -0.618958 -0.143555 1441913250 -0.745789 0.200378 -0.618958 -0.143555 1441913250 -0.745789 0.200378 -0.618958 -0.143555 1441913250 -0.745789 0.200378 -0.618958 -0.143555 1441913250 -0.745789 0.200378 -0.618958 -0.143555 1441913250 -0.745789 0.200378 -0.618958 -0.143555 1441913250 -0.745789 0.200378 -0.618958 -0.143555 1441913250 -0.748718 0.196594 -0.616577 -0.143860 1441913250 -0.748718 0.196594 -0.616577 -0.143860 1441913250 -0.748718 0.196594 -0.616577 -0.143860 1441913250 -0.748718 0.196594 -0.616577 -0.143860 1441913250 -0.748718 0.196594 -0.616577 -0.143860 1441913250 -0.748718 0.196594 -0.616577 -0.143860 1441913250 -0.750610 0.190918 -0.616943 -0.140137 1441913250 -0.750610 0.190918 -0.616943 -0.140137 1441913250 -0.750610 0.190918 -0.616943 -0.140137 1441913250 -0.750610 0.190918 -0.616943 -0.140137 1441913250 -0.750610 0.190918 -0.616943 -0.140137 1441913250 -0.750610 0.190918 -0.616943 -0.140137 1441913250 -0.750610 0.190918 -0.616943 -0.140137 1441913250 -0.750671 0.187622 -0.618713 -0.136230 1441913250 -0.750671 0.187622 -0.618713 -0.136230 1441913250 -0.750671 0.187622 -0.618713 -0.136230 1441913250 
-0.796570 0.587585 0.026794 0.139587 1441913252 -0.802429 0.570801 0.017334 0.173218 1441913252 -0.802429 0.570801 0.017334 0.173218 1441913252 -0.802429 0.570801 0.017334 0.173218 1441913252 -0.802429 0.570801 0.017334 0.173218 1441913252 -0.802429 0.570801 0.017334 0.173218 1441913252 -0.800354 0.560303 0.019348 0.212585 1441913252 -0.800354 0.560303 0.019348 0.212585 1441913252 -0.800354 0.560303 0.019348 0.212585 1441913252 -0.800354 0.560303 0.019348 0.212585 1441913252 -0.800354 0.560303 0.019348 0.212585 1441913252 -0.800354 0.560303 0.019348 0.212585 1441913252 -0.800354 0.560303 0.019348 0.212585 1441913252 -0.797058 0.546387 0.012695 0.256836 1441913252 -0.797058 0.546387 0.012695 0.256836 1441913252 -0.797058 0.546387 0.012695 0.256836 1441913252 -0.797058 0.546387 0.012695 0.256836 1441913252 -0.797058 0.546387 0.012695 0.256836 1441913252 -0.797058 0.546387 0.012695 0.256836 1441913252 -0.792847 0.531677 0.007935 0.297729 1441913253 -0.792847 0.531677 0.007935 0.297729 1441913253 -0.792847 0.531677 0.007935 0.297729 1441913253 -0.792847 0.531677 0.007935 0.297729 1441913253 -0.792847 0.531677 0.007935 0.297729 1441913253 -0.792847 0.531677 0.007935 0.297729 1441913253 -0.798584 0.501221 0.005798 0.333191 1441913253 -0.798584 0.501221 0.005798 0.333191 1441913253 -0.798584 0.501221 0.005798 0.333191 1441913253 -0.798584 0.501221 0.005798 0.333191 1441913253 -0.798584 0.501221 0.005798 0.333191 1441913253 -0.798584 0.501221 0.005798 0.333191 1441913253 -0.811768 0.458984 -0.010925 0.360840 1441913253 -0.811768 0.458984 -0.010925 0.360840 1441913253 -0.811768 0.458984 -0.010925 0.360840 1441913253 -0.811768 0.458984 -0.010925 0.360840 1441913253 -0.811768 0.458984 -0.010925 0.360840 1441913253 -0.811768 0.458984 -0.010925 0.360840 1441913253 -0.811768 0.458984 -0.010925 0.360840 1441913253 -0.821594 0.427856 -0.052917 0.372986 1441913253 -0.821594 0.427856 -0.052917 0.372986 1441913253 -0.821594 0.427856 -0.052917 0.372986 1441913253 -0.821594 0.427856 -0.052917 0.372986 1441913253 -0.821594 0.427856 -0.052917 0.372986 1441913253 -0.821594 0.427856 -0.052917 0.372986 1441913253 -0.821594 0.427856 -0.052917 0.372986 1441913253 -0.813721 0.451050 -0.109009 0.350098 1441913253 -0.813721 0.451050 -0.109009 0.350098 1441913253 -0.813721 0.451050 -0.109009 0.350098 1441913253 -0.813721 0.451050 -0.109009 0.350098 1441913253 -0.813721 0.451050 -0.109009 0.350098 1441913253 -0.813721 0.451050 -0.109009 0.350098 1441913253 -0.791260 0.501282 -0.141357 0.320374 1441913253 -0.791260 0.501282 -0.141357 0.320374 1441913253 -0.791260 0.501282 -0.141357 0.320374 1441913253 -0.791260 0.501282 -0.141357 0.320374 1441913253 -0.791260 0.501282 -0.141357 0.320374 1441913253 -0.791260 0.501282 -0.141357 0.320374 1441913253 -0.809265 0.484436 -0.142456 0.300293 1441913253 -0.809265 0.484436 -0.142456 0.300293 1441913253 -0.809265 0.484436 -0.142456 0.300293 1441913253 -0.809265 0.484436 -0.142456 0.300293 1441913253 -0.809265 0.484436 -0.142456 0.300293 1441913253 -0.809265 0.484436 -0.142456 0.300293 1441913253 -0.809265 0.484436 -0.142456 0.300293 1441913253 -0.816467 0.484680 -0.127625 0.286621 1441913253 -0.816467 0.484680 -0.127625 0.286621 1441913253 -0.816467 0.484680 -0.127625 0.286621 1441913253 -0.816467 0.484680 -0.127625 0.286621 1441913253 -0.816467 0.484680 -0.127625 0.286621 1441913253 -0.816467 0.484680 -0.127625 0.286621 1441913253 -0.819519 0.490967 -0.112122 0.273438 1441913253 -0.819519 0.490967 -0.112122 0.273438 1441913253 -0.819519 0.490967 -0.112122 0.273438 1441913253 -0.819519 0.490967 -0.112122 0.273438 1441913253 -0.819519 0.490967 -0.112122 0.273438 1441913253 -0.819519 0.490967 -0.112122 0.273438 1441913253 -0.819519 0.490967 -0.112122 0.273438 1441913253 -0.815125 0.506958 -0.097717 0.262817 1441913253 -0.815125 0.506958 -0.097717 0.262817 1441913253 -0.815125 0.506958 -0.097717 0.262817 1441913253 -0.815125 0.506958 -0.097717 0.262817 1441913253 -0.815125 0.506958 -0.097717 0.262817 1441913253 -0.815125 0.506958 -0.097717 0.262817 1441913253 -0.801636 0.533508 -0.079224 0.257874 1441913253 -0.801636 0.533508 -0.079224 0.257874 1441913253 -0.801636 0.533508 -0.079224 0.257874 1441913253 -0.801636 0.533508 -0.079224 0.257874 1441913253 -0.801636 0.533508 -0.079224 0.257874 1441913253 -0.801636 0.533508 -0.079224 0.257874 1441913253 -0.801636 0.533508 -0.079224 0.257874 1441913253 -0.789185 0.557190 -0.060547 0.251221 1441913253 -0.789185 0.557190 -0.060547 0.251221 1441913253 -0.789185 0.557190 -0.060547 0.251221 1441913253 -0.789185 0.557190 -0.060547 0.251221 1441913253 -0.789185 0.557190 -0.060547 0.251221 1441913253 -0.789185 0.557190 -0.060547 0.251221 1441913253 -0.789185 0.557190 -0.060547 0.251221 1441913253 -0.792786 0.554260 -0.034607 0.251282 1441913253 -0.792786 0.554260 -0.034607 0.251282 1441913253 -0.792786 0.554260 -0.034607 0.251282 1441913253 -0.792786 0.554260 -0.034607 0.251282 1441913253 -0.792786 0.554260 -0.034607 0.251282 1441913253 -0.792786 0.554260 -0.034607 0.251282 1441913253 -0.801697 0.537292 -0.005859 0.261719 1441913253 -0.801697 0.537292 -0.005859 0.261719 1441913253 -0.801697 0.537292 -0.005859 0.261719 1441913253 -0.801697 0.537292 -0.005859 0.261719 1441913253 -0.801697 0.537292 -0.005859 0.261719 1441913253 -0.801697 0.537292 -0.005859 0.261719 1441913253 -0.801697 0.537292 -0.005859 0.261719 1441913253 -0.800964 0.542786 0.009155 0.252441 1441913253 -0.800964 0.542786 0.009155 0.252441 1441913253 -0.800964 0.542786 0.009155 0.252441 1441913253 -0.800964 0.542786 0.009155 0.252441 1441913253 -0.800964 0.542786 0.009155 0.252441 1441913253 -0.800964 0.542786 0.009155 0.252441 1441913253 -0.780212 0.584167 0.019775 0.222900 1441913253 -0.780212 0.584167 0.019775 0.222900 1441913253 -0.780212 0.584167 0.019775 0.222900 1441913253 -0.780212 0.584167 0.019775 0.222900 1441913253 -0.780212 0.584167 0.019775 0.222900 1441913253 -0.780212 0.584167 0.019775 0.222900 1441913253 -0.770630 0.604065 0.015808 0.202515 1441913253 -0.770630 0.604065 0.015808 0.202515 1441913253 -0.770630 0.604065 0.015808 0.202515 1441913253 -0.770630 0.604065 0.015808 0.202515 1441913253 -0.770630 0.604065 0.015808 0.202515 1441913253 -0.770630 0.604065 0.015808 0.202515 1441913253 -0.770630 0.604065 0.015808 0.202515 1441913253 -0.778870 0.592407 -0.001038 0.206055 1441913253 -0.778870 0.592407 -0.001038 0.206055 1441913253 -0.778870 0.592407 -0.001038 0.206055 1441913253 -0.778870 0.592407 -0.001038 0.206055 1441913253 -0.778870 0.592407 -0.001038 0.206055 1441913253 -0.778870 0.592407 -0.001038 0.206055 1441913253 -0.773071 0.591492 -0.018860 0.228210 1441913253 -0.773071 0.591492 -0.018860 0.228210 1441913253 -0.773071 0.591492 -0.018860 0.228210 1441913254 -0.773071 0.591492 -0.018860 0.228210 1441913254 -0.773071 0.591492 -0.018860 0.228210 1441913254 -0.773071 0.591492 -0.018860 0.228210 1441913254 -0.773071 0.591492 -0.018860 0.228210 1441913254 -0.773804 0.582886 -0.022156 0.246948 1441913254 -0.773804 0.582886 -0.022156 0.246948 1441913254 -0.773804 0.582886 -0.022156 0.246948 1441913254 -0.773804 0.582886 -0.022156 0.246948 1441913254 -0.773804 0.582886 -0.022156 0.246948 1441913254 -0.773804 0.582886 -0.022156 0.246948 1441913254 -0.773804 0.582886 -0.022156 0.246948 1441913254 -0.782654 0.561096 -0.019531 0.268799 1441913254 -0.782654 0.561096 -0.019531 0.268799 1441913254 -0.782654 0.561096 -0.019531 0.268799 1441913254 -0.782654 0.561096 -0.019531 0.268799 1441913254 -0.782654 0.561096 -0.019531 0.268799 1441913254 -0.782654 0.561096 -0.019531 0.268799 1441913254 -0.790039 0.538025 -0.021545 0.293030 1441913254 -0.790039 0.538025 -0.021545 0.293030 1441913254 -0.790039 0.538025 -0.021545 0.293030 1441913254 -0.790039 0.538025 -0.021545 0.293030 1441913254 -0.790039 0.538025 -0.021545 0.293030 1441913254 -0.790039 0.538025 -0.021545 0.293030 1441913254 -0.789551 0.522766 -0.032593 0.319702 1441913254 -0.789551 0.522766 -0.032593 0.319702 1441913254 -0.789551 0.522766 -0.032593 0.319702 1441913254 -0.789551 0.522766 -0.032593 0.319702 1441913254 -0.789551 0.522766 -0.032593 0.319702 1441913254 -0.789551 0.522766 -0.032593 0.319702 1441913254 -0.789307 0.502502 -0.044861 0.349976 1441913254 -0.789307 0.502502 -0.044861 0.349976 1441913254 -0.789307 0.502502 -0.044861 0.349976 1441913254 -0.789307 0.502502 -0.044861 0.349976 1441913254 -0.789307 0.502502 -0.044861 0.349976 1441913254 -0.789307 0.502502 -0.044861 0.349976 1441913254 -0.789307 0.502502 -0.044861 0.349976 1441913254 -0.788147 0.478088 -0.061279 0.382751 1441913254 -0.788147 0.478088 -0.061279 0.382751 1441913254 -0.788147 0.478088 -0.061279 0.382751 1441913254 -0.788147 0.478088 -0.061279 0.382751 1441913254 -0.788147 0.478088 -0.061279 0.382751 1441913254 -0.788147 0.478088 -0.061279 0.382751 1441913254 -0.795471 0.447266 -0.091370 0.398560 1441913254 -0.795471 0.447266 -0.091370 0.398560 1441913254 -0.795471 0.447266 -0.091370 0.398560 1441913254 -0.795471 0.447266 -0.091370 0.398560 1441913254 -0.795471 0.447266 -0.091370 0.398560 1441913254 -0.795471 0.447266 -0.091370 0.398560 1441913254 -0.795471 0.447266 -0.091370 0.398560 1441913254 -0.780090 0.479919 -0.142761 0.375122 1441913254 -0.780090 0.479919 -0.142761 0.375122 1441913254 -0.780090 0.479919 -0.142761 0.375122 1441913254 -0.780090 0.479919 -0.142761 0.375122 1441913254 -0.780090 0.479919 -0.142761 0.375122 1441913254 -0.780090 0.479919 -0.142761 0.375122 1441913254 -0.777100 0.497986 -0.168945 0.345764 1441913254 -0.777100 0.497986 -0.168945 0.345764 1441913254 -0.777100 0.497986 -0.168945 0.345764 1441913254 -0.777100 0.497986 -0.168945 0.345764 1441913254 -0.777100 0.497986 -0.168945 0.345764 1441913254 -0.777100 0.497986 -0.168945 0.345764 1441913254 -0.777100 0.497986 -0.168945 0.345764 1441913254 -0.800415 0.469788 -0.166626 0.333008 1441913254 -0.800415 0.469788 -0.166626 0.333008 1441913254 -0.800415 0.469788 -0.166626 0.333008 1441913254 -0.800415 0.469788 -0.166626 0.333008 1441913254 -0.800415 0.469788 -0.166626 0.333008 1441913254 -0.800415 0.469788 -0.166626 0.333008 1441913254 -0.798889 0.484375 -0.160461 0.318481 1441913254 -0.798889 0.484375 -0.160461 0.318481 1441913254 -0.798889 0.484375 -0.160461 0.318481 1441913254 -0.798889 0.484375 -0.160461 0.318481 1441913254 -0.798889 0.484375 -0.160461 0.318481 1441913254 -0.798889 0.484375 -0.160461 0.318481 1441913254 -0.786377 0.519043 -0.150391 0.299438 1441913254 -0.786377 0.519043 -0.150391 0.299438 1441913254 -0.786377 0.519043 -0.150391 0.299438 1441913254 -0.786377 0.519043 -0.150391 0.299438 1441913254 -0.786377 0.519043 -0.150391 0.299438 1441913254 -0.786377 0.519043 -0.150391 0.299438 1441913254 -0.786377 0.519043 -0.150391 0.299438 1441913254 -0.794617 0.518616 -0.127319 0.288879 1441913254 -0.794617 0.518616 -0.127319 0.288879 1441913254 -0.794617 0.518616 -0.127319 0.288879 1441913254 -0.794617 0.518616 -0.127319 0.288879 1441913254 -0.794617 0.518616 -0.127319 0.288879 1441913254 -0.794617 0.518616 -0.127319 0.288879 1441913254 -0.809509 0.505859 -0.099060 0.280945 1441913254 -0.809509 0.505859 -0.099060 0.280945 1441913254 -0.809509 0.505859 -0.099060 0.280945 1441913254 -0.809509 0.505859 -0.099060 0.280945 1441913254 -0.809509 0.505859 -0.099060 0.280945 1441913254 -0.808228 0.516113 -0.080261 0.271912 1441913254 -0.808228 0.516113 -0.080261 0.271912 1441913254 -0.808228 0.516113 -0.080261 0.271912 1441913254 -0.808228 0.516113 -0.080261 0.271912 1441913254 -0.808228 0.516113 -0.080261 0.271912 1441913254 -0.808228 0.516113 -0.080261 0.271912 1441913254 -0.808228 0.516113 -0.080261 0.271912 1441913254 -0.785583 0.551086 -0.064575 0.273743 1441913254 -0.785583 0.551086 -0.064575 0.273743 1441913254 -0.785583 0.551086 -0.064575 0.273743 1441913254 -0.785583 0.551086 -0.064575 0.273743 1441913254 -0.785583 0.551086 -0.064575 0.273743 1441913254 -0.785583 0.551086 -0.064575 0.273743 1441913254 -0.781250 0.555725 -0.043030 0.281067 1441913254 -0.781250 0.555725 -0.043030 0.281067 1441913254 -0.781250 0.555725 -0.043030 0.281067 1441913254 -0.781250 0.555725 -0.043030 0.281067 1441913254 -0.781250 0.555725 -0.043030 0.281067 1441913254 -0.781250 0.555725 -0.043030 0.281067 1441913254 -0.794128 0.545715 -0.025696 0.266357 1441913254 -0.794128 0.545715 -0.025696 0.266357 1441913254 -0.794128 0.545715 -0.025696 0.266357 1441913255 -0.794128 0.545715 -0.025696 0.266357 1441913255 -0.794128 0.545715 -0.025696 0.266357 1441913255 -0.794128 0.545715 -0.025696 0.266357 1441913255 -0.803955 0.550781 -0.009888 0.223938 1441913255 -0.803955 0.550781 -0.009888 0.223938 1441913255 -0.803955 0.550781 -0.009888 0.223938 1441913255 -0.803955 0.550781 -0.009888 0.223938 1441913255 -0.803955 0.550781 -0.009888 0.223938 1441913255 -0.803955 0.550781 -0.009888 0.223938 1441913255 -0.803955 0.550781 -0.009888 0.223938 1441913255 -0.789063 0.586182 -0.003723 0.183716 1441913255 -0.789063 0.586182 -0.003723 0.183716 1441913255 -0.789063 0.586182 -0.003723 0.183716 1441913255 -0.789063 0.586182 -0.003723 0.183716 1441913255 -0.789063 0.586182 -0.003723 0.183716 1441913255 -0.789063 0.586182 -0.003723 0.183716 1441913255 -0.785034 0.592163 -0.021240 0.180481 1441913255 -0.785034 0.592163 -0.021240 0.180481 1441913255 -0.785034 0.592163 -0.021240 0.180481 1441913255 -0.785034 0.592163 -0.021240 0.180481 1441913255 -0.785034 0.592163 -0.021240 0.180481 1441913255 -0.785034 0.592163 -0.021240 0.180481 1441913255 -0.791382 0.574036 -0.025574 0.208496 1441913255 -0.791382 0.574036 -0.025574 0.208496 1441913255 -0.791382 0.574036 -0.025574 0.208496 1441913255 -0.791382 0.574036 -0.025574 0.208496 1441913255 -0.791382 0.574036 -0.025574 0.208496 1441913255 -0.791382 0.574036 -0.025574 0.208496 1441913255 -0.791382 0.574036 -0.025574 0.208496 1441913255 -0.793884 0.557251 -0.020386 0.242554 1441913255 -0.793884 0.557251 -0.020386 0.242554 1441913255 -0.793884 0.557251 -0.020386 0.242554 1441913255 -0.793884 0.557251 -0.020386 0.242554 1441913255 -0.793884 0.557251 -0.020386 0.242554 1441913255 -0.793884 0.557251 -0.020386 0.242554 1441913255 -0.794556 0.546753 -0.013184 0.263733 1441913255 -0.794556 0.546753 -0.013184 0.263733 1441913255 -0.794556 0.546753 -0.013184 0.263733 1441913255 -0.794556 0.546753 -0.013184 0.263733 1441913255 -0.794556 0.546753 -0.013184 0.263733 1441913255 -0.794556 0.546753 -0.013184 0.263733 1441913255 -0.793396 0.538513 -0.012390 0.283447 1441913255 -0.793396 0.538513 -0.012390 0.283447 1441913255 -0.793396 0.538513 -0.012390 0.283447 1441913255 -0.793396 0.538513 -0.012390 0.283447 1441913255 -0.793396 0.538513 -0.012390 0.283447 1441913255 -0.793396 0.538513 -0.012390 0.283447 1441913255 -0.793396 0.538513 -0.012390 0.283447 1441913255 -0.796936 0.519043 -0.015076 0.308655 1441913255 -0.796936 0.519043 -0.015076 0.308655 1441913255 -0.796936 0.519043 -0.015076 0.308655 1441913255 -0.796936 0.519043 -0.015076 0.308655 1441913255 -0.796936 0.519043 -0.015076 0.308655 1441913255 -0.796936 0.519043 -0.015076 0.308655 1441913255 -0.792786 0.506348 -0.027466 0.338135 1441913255 -0.792786 0.506348 -0.027466 0.338135 1441913255 -0.792786 0.506348 -0.027466 0.338135 1441913255 -0.792786 0.506348 -0.027466 0.338135 1441913255 -0.792786 0.506348 -0.027466 0.338135 1441913255 -0.792786 0.506348 -0.027466 0.338135 1441913255 -0.783203 0.500488 -0.050110 0.365479 1441913255 -0.783203 0.500488 -0.050110 0.365479 1441913255 -0.783203 0.500488 -0.050110 0.365479 1441913255 -0.783203 0.500488 -0.050110 0.365479 1441913255 -0.783203 0.500488 -0.050110 0.365479 1441913255 -0.783203 0.500488 -0.050110 0.365479 1441913255 -0.783203 0.500488 -0.050110 0.365479 1441913255 -0.769714 0.496155 -0.082275 0.393188 1441913255 -0.769714 0.496155 -0.082275 0.393188 1441913255 -0.769714 0.496155 -0.082275 0.393188 1441913255 -0.769714 0.496155 -0.082275 0.393188 1441913255 -0.769714 0.496155 -0.082275 0.393188 1441913255 -0.769714 0.496155 -0.082275 0.393188 1441913255 -0.752136 0.509216 -0.125610 0.398987 1441913255 -0.752136 0.509216 -0.125610 0.398987 1441913255 -0.752136 0.509216 -0.125610 0.398987 1441913255 -0.752136 0.509216 -0.125610 0.398987 1441913255 -0.752136 0.509216 -0.125610 0.398987 1441913255 -0.752136 0.509216 -0.125610 0.398987 1441913255 -0.754150 0.504150 -0.167786 0.385864 1441913255 -0.754150 0.504150 -0.167786 0.385864 1441913255 -0.754150 0.504150 -0.167786 0.385864 1441913255 -0.754150 0.504150 -0.167786 0.385864 1441913255 -0.754150 0.504150 -0.167786 0.385864 1441913255 -0.754150 0.504150 -0.167786 0.385864 1441913255 -0.747253 0.522949 -0.195251 0.360596 1441913255 -0.747253 0.522949 -0.195251 0.360596 1441913255 -0.747253 0.522949 -0.195251 0.360596 1441913255 -0.747253 0.522949 -0.195251 0.360596 1441913255 -0.747253 0.522949 -0.195251 0.360596 1441913255 -0.747253 0.522949 -0.195251 0.360596 1441913255 -0.747253 0.522949 -0.195251 0.360596 1441913255 -0.766846 0.503235 -0.196472 0.346558 1441913255 -0.766846 0.503235 -0.196472 0.346558 1441913255 -0.766846 0.503235 -0.196472 0.346558 1441913255 -0.766846 0.503235 -0.196472 0.346558 1441913255 -0.766846 0.503235 -0.196472 0.346558 1441913255 -0.766846 0.503235 -0.196472 0.346558 1441913255 -0.775940 0.503906 -0.192688 0.326904 1441913255 -0.775940 0.503906 -0.192688 0.326904 1441913255 -0.775940 0.503906 -0.192688 0.326904 1441913255 -0.775940 0.503906 -0.192688 0.326904 1441913255 -0.775940 0.503906 -0.192688 0.326904 1441913255 -0.775940 0.503906 -0.192688 0.326904 1441913255 -0.774780 0.526550 -0.190857 0.293335 1441913255 -0.774780 0.526550 -0.190857 0.293335 1441913255 -0.774780 0.526550 -0.190857 0.293335 1441913255 -0.774780 0.526550 -0.190857 0.293335 1441913255 -0.774780 0.526550 -0.190857 0.293335 1441913255 -0.774780 0.526550 -0.190857 0.293335 1441913255 -0.774780 0.526550 -0.190857 0.293335 1441913255 -0.791870 0.522705 -0.169434 0.266541 1441913255 -0.791870 0.522705 -0.169434 0.266541 1441913255 -0.791870 0.522705 -0.169434 0.266541 1441913255 -0.791870 0.522705 -0.169434 0.266541 1441913256 -0.791870 0.522705 -0.169434 0.266541 1441913256 -0.791870 0.522705 -0.169434 0.266541 1441913256 -0.809204 0.506348 -0.141418 0.262268 1441913256 -0.809204 0.506348 -0.141418 0.262268 1441913256 -0.809204 0.506348 -0.141418 0.262268 1441913256 -0.809204 0.506348 -0.141418 0.262268 1441913256 -0.809204 0.506348 -0.141418 0.262268 1441913256 -0.809204 0.506348 -0.141418 0.262268 1441913256 -0.809204 0.506348 -0.141418 0.262268 1441913256 -0.796936 0.533203 -0.125854 0.254333 1441913256 -0.796936 0.533203 -0.125854 0.254333 1441913256 -0.796936 0.533203 -0.125854 0.254333 1441913256 -0.796936 0.533203 -0.125854 0.254333 1441913256 -0.796936 0.533203 -0.125854 0.254333 1441913256 -0.796936 0.533203 -0.125854 0.254333 1441913256 -0.781006 0.560181 -0.102661 0.256348 1441913256 -0.781006 0.560181 -0.102661 0.256348 1441913256 -0.781006 0.560181 -0.102661 0.256348 1441913256 -0.781006 0.560181 -0.102661 0.256348 1441913256 -0.781006 0.560181 -0.102661 0.256348 1441913256 -0.781006 0.560181 -0.102661 0.256348 1441913256 -0.789795 0.542664 -0.070618 0.277161 1441913256 -0.789795 0.542664 -0.070618 0.277161 1441913256 -0.789795 0.542664 -0.070618 0.277161 1441913256 -0.789795 0.542664 -0.070618 0.277161 1441913256 -0.789795 0.542664 -0.070618 0.277161 1441913256 -0.789795 0.542664 -0.070618 0.277161 1441913256 -0.789795 0.542664 -0.070618 0.277161 1441913256 -0.799438 0.522766 -0.042053 0.292969 1441913256 -0.799438 0.522766 -0.042053 0.292969 1441913256 -0.799438 0.522766 -0.042053 0.292969 1441913256 -0.799438 0.522766 -0.042053 0.292969 1441913256 -0.799438 0.522766 -0.042053 0.292969 1441913256 -0.799438 0.522766 -0.042053 0.292969 1441913256 -0.792236 0.540771 -0.025879 0.281555 1441913256 -0.792236 0.540771 -0.025879 0.281555 1441913256 -0.792236 0.540771 -0.025879 0.281555 1441913256 -0.792236 0.540771 -0.025879 0.281555 1441913256 -0.792236 0.540771 -0.025879 0.281555 1441913256 -0.792236 0.540771 -0.025879 0.281555 1441913256 -0.782471 0.573425 -0.010010 0.242676 1441913256 -0.782471 0.573425 -0.010010 0.242676 1441913256 -0.782471 0.573425 -0.010010 0.242676 1441913256 -0.782471 0.573425 -0.010010 0.242676 1441913256 -0.782471 0.573425 -0.010010 0.242676 1441913256 -0.782471 0.573425 -0.010010 0.242676 1441913256 -0.782471 0.573425 -0.010010 0.242676 1441913256 -0.780273 0.585938 -0.002075 0.218811 1441913256 -0.780273 0.585938 -0.002075 0.218811 1441913256 -0.780273 0.585938 -0.002075 0.218811 1441913256 -0.780273 0.585938 -0.002075 0.218811 1441913256 -0.780273 0.585938 -0.002075 0.218811 1441913256 -0.780273 0.585938 -0.002075 0.218811 1441913256 -0.783203 0.582153 -0.013489 0.217957 1441913256 -0.783203 0.582153 -0.013489 0.217957 1441913256 -0.783203 0.582153 -0.013489 0.217957 1441913256 -0.783203 0.582153 -0.013489 0.217957 1441913256 -0.783203 0.582153 -0.013489 0.217957 1441913256 -0.783203 0.582153 -0.013489 0.217957 1441913256 -0.781311 0.577820 -0.026672 0.234436 1441913256 -0.781311 0.577820 -0.026672 0.234436 1441913256 -0.781311 0.577820 -0.026672 0.234436 1441913256 -0.781311 0.577820 -0.026672 0.234436 1441913256 -0.781311 0.577820 -0.026672 0.234436 1441913256 -0.781311 0.577820 -0.026672 0.234436 1441913256 -0.781311 0.577820 -0.026672 0.234436 1441913256 -0.784973 0.566406 -0.028809 0.249390 1441913256 -0.784973 0.566406 -0.028809 0.249390 1441913256 -0.784973 0.566406 -0.028809 0.249390 1441913256 -0.784973 0.566406 -0.028809 0.249390 1441913256 -0.784973 0.566406 -0.028809 0.249390 1441913256 -0.784973 0.566406 -0.028809 0.249390 1441913256 -0.787415 0.555054 -0.038818 0.265259 1441913256 -0.787415 0.555054 -0.038818 0.265259 1441913256 -0.787415 0.555054 -0.038818 0.265259 1441913256 -0.787415 0.555054 -0.038818 0.265259 1441913256 -0.787415 0.555054 -0.038818 0.265259 1441913256 -0.787415 0.555054 -0.038818 0.265259 1441913256 -0.785645 0.546997 -0.054077 0.283875 1441913256 -0.785645 0.546997 -0.054077 0.283875 1441913256 -0.785645 0.546997 -0.054077 0.283875 1441913256 -0.785645 0.546997 -0.054077 0.283875 1441913256 -0.785645 0.546997 -0.054077 0.283875 1441913256 -0.785645 0.546997 -0.054077 0.283875 1441913256 -0.785645 0.546997 -0.054077 0.283875 1441913256 -0.774963 0.552368 -0.071350 0.298645 1441913256 -0.774963 0.552368 -0.071350 0.298645 1441913256 -0.774963 0.552368 -0.071350 0.298645 1441913256 -0.774963 0.552368 -0.071350 0.298645 1441913256 -0.774963 0.552368 -0.071350 0.298645 1441913256 -0.774963 0.552368 -0.071350 0.298645 1441913256 -0.770447 0.548767 -0.077026 0.315125 1441913256 -0.770447 0.548767 -0.077026 0.315125 1441913256 -0.770447 0.548767 -0.077026 0.315125 1441913256 -0.770447 0.548767 -0.077026 0.315125 1441913256 -0.770447 0.548767 -0.077026 0.315125 1441913256 -0.770447 0.548767 -0.077026 0.315125 1441913256 -0.770447 0.548767 -0.077026 0.315125 1441913256 -0.780457 0.519775 -0.082458 0.337463 1441913256 -0.780457 0.519775 -0.082458 0.337463 1441913256 -0.780457 0.519775 -0.082458 0.337463 1441913256 -0.780457 0.519775 -0.082458 0.337463 1441913256 -0.780457 0.519775 -0.082458 0.337463 1441913256 -0.816162 0.447327 -0.093506 0.353699 1441913256 -0.816162 0.447327 -0.093506 0.353699 1441913256 -0.816162 0.447327 -0.093506 0.353699 1441913256 -0.816162 0.447327 -0.093506 0.353699 1441913256 -0.816162 0.447327 -0.093506 0.353699 1441913256 -0.816162 0.447327 -0.093506 0.353699 1441913256 -0.816162 0.447327 -0.093506 0.353699 1441913256 -0.824402 0.418945 -0.122375 0.360413 1441913256 -0.824402 0.418945 -0.122375 0.360413 1441913256 -0.824402 0.418945 -0.122375 0.360413 1441913256 -0.824402 0.418945 -0.122375 0.360413 1441913256 -0.824402 0.418945 -0.122375 0.360413 1441913257 -0.824402 0.418945 -0.122375 0.360413 1441913257 -0.797852 0.476074 -0.161011 0.333069 1441913257 -0.797852 0.476074 -0.161011 0.333069 1441913257 -0.797852 0.476074 -0.161011 0.333069 1441913257 -0.797852 0.476074 -0.161011 0.333069 1441913257 -0.797852 0.476074 -0.161011 0.333069 1441913257 -0.797852 0.476074 -0.161011 0.333069 1441913257 -0.788818 0.505737 -0.165466 0.307617 1441913257 -0.788818 0.505737 -0.165466 0.307617 1441913257 -0.788818 0.505737 -0.165466 0.307617 1441913257 -0.788818 0.505737 -0.165466 0.307617 1441913257 -0.788818 0.505737 -0.165466 0.307617 1441913257 -0.788818 0.505737 -0.165466 0.307617 1441913257 -0.788818 0.505737 -0.165466 0.307617 1441913257 -0.816528 0.474060 -0.136230 0.299988 1441913257 -0.816528 0.474060 -0.136230 0.299988 1441913257 -0.816528 0.474060 -0.136230 0.299988 1441913257 -0.816528 0.474060 -0.136230 0.299988 1441913257 -0.816528 0.474060 -0.136230 0.299988 1441913257 -0.816528 0.474060 -0.136230 0.299988 1441913257 -0.831726 0.462585 -0.106079 0.288086 1441913257 -0.831726 0.462585 -0.106079 0.288086 1441913257 -0.831726 0.462585 -0.106079 0.288086 1441913257 -0.831726 0.462585 -0.106079 0.288086 1441913257 -0.831726 0.462585 -0.106079 0.288086 1441913257 -0.831726 0.462585 -0.106079 0.288086 1441913257 -0.834290 0.472717 -0.084900 0.270691 1441913257 -0.834290 0.472717 -0.084900 0.270691 1441913257 -0.834290 0.472717 -0.084900 0.270691 1441913257 -0.834290 0.472717 -0.084900 0.270691 1441913257 -0.834290 0.472717 -0.084900 0.270691 1441913257 -0.834290 0.472717 -0.084900 0.270691 1441913257 -0.834290 0.472717 -0.084900 0.270691 1441913257 -0.822327 0.498901 -0.076294 0.262878 1441913257 -0.822327 0.498901 -0.076294 0.262878 1441913257 -0.822327 0.498901 -0.076294 0.262878 1441913257 -0.822327 0.498901 -0.076294 0.262878 1441913257 -0.822327 0.498901 -0.076294 0.262878 1441913257 -0.822327 0.498901 -0.076294 0.262878 1441913257 -0.802124 0.536316 -0.072876 0.252441 1441913257 -0.802124 0.536316 -0.072876 0.252441 1441913257 -0.802124 0.536316 -0.072876 0.252441 1441913257 -0.802124 0.536316 -0.072876 0.252441 1441913257 -0.802124 0.536316 -0.072876 0.252441 1441913257 -0.802124 0.536316 -0.072876 0.252441 1441913257 -0.802124 0.536316 -0.072876 0.252441 1441913257 -0.788940 0.561523 -0.057129 0.242981 1441913257 -0.788940 0.561523 -0.057129 0.242981 1441913257 -0.788940 0.561523 -0.057129 0.242981 1441913257 -0.788940 0.561523 -0.057129 0.242981 1441913257 -0.788940 0.561523 -0.057129 0.242981 1441913257 -0.788940 0.561523 -0.057129 0.242981 1441913257 -0.800049 0.543579 -0.027954 0.252197 1441913257 -0.800049 0.543579 -0.027954 0.252197 1441913257 -0.800049 0.543579 -0.027954 0.252197 1441913257 -0.800049 0.543579 -0.027954 0.252197 1441913257 -0.800049 0.543579 -0.027954 0.252197 1441913257 -0.800049 0.543579 -0.027954 0.252197 1441913257 -0.800049 0.543579 -0.027954 0.252197 1441913257 -0.806824 0.537964 -0.002869 0.244141 1441913257 -0.806824 0.537964 -0.002869 0.244141 1441913257 -0.806824 0.537964 -0.002869 0.244141 1441913257 -0.806824 0.537964 -0.002869 0.244141 1441913257 -0.806824 0.537964 -0.002869 0.244141 1441913257 -0.806824 0.537964 -0.002869 0.244141 1441913257 -0.800049 0.558777 0.015259 0.217957 1441913257 -0.800049 0.558777 0.015259 0.217957 1441913257 -0.800049 0.558777 0.015259 0.217957 1441913257 -0.800049 0.558777 0.015259 0.217957 1441913257 -0.800049 0.558777 0.015259 0.217957 1441913257 -0.800049 0.558777 0.015259 0.217957 1441913257 -0.796631 0.576294 0.031128 0.179749 1441913257 -0.796631 0.576294 0.031128 0.179749 1441913257 -0.796631 0.576294 0.031128 0.179749 1441913257 -0.796631 0.576294 0.031128 0.179749 1441913257 -0.796631 0.576294 0.031128 0.179749 1441913257 -0.796631 0.576294 0.031128 0.179749 1441913257 -0.803650 0.571350 0.026428 0.164490 1441913257 -0.803650 0.571350 0.026428 0.164490 1441913257 -0.803650 0.571350 0.026428 0.164490 1441913257 -0.803650 0.571350 0.026428 0.164490 1441913257 -0.803650 0.571350 0.026428 0.164490 1441913257 -0.803650 0.571350 0.026428 0.164490 1441913257 -0.803650 0.571350 0.026428 0.164490 1441913257 -0.803650 0.567322 0.002747 0.179688 1441913257 -0.803650 0.567322 0.002747 0.179688 1441913257 -0.803650 0.567322 0.002747 0.179688 1441913257 -0.803650 0.567322 0.002747 0.179688 1441913257 -0.803650 0.567322 0.002747 0.179688 1441913257 -0.803650 0.567322 0.002747 0.179688 1441913257 -0.806580 0.557739 -0.009583 0.195740 1441913257 -0.806580 0.557739 -0.009583 0.195740 1441913257 -0.806580 0.557739 -0.009583 0.195740 1441913257 -0.806580 0.557739 -0.009583 0.195740 1441913257 -0.806580 0.557739 -0.009583 0.195740 1441913257 -0.806580 0.557739 -0.009583 0.195740 1441913257 -0.812988 0.542297 -0.012329 0.211670 1441913257 -0.812988 0.542297 -0.012329 0.211670 1441913257 -0.812988 0.542297 -0.012329 0.211670 1441913257 -0.812988 0.542297 -0.012329 0.211670 1441913257 -0.812988 0.542297 -0.012329 0.211670 1441913257 -0.812988 0.542297 -0.012329 0.211670 1441913257 -0.812988 0.542297 -0.012329 0.211670 1441913257 -0.814209 0.532043 -0.015991 0.231812 1441913257 -0.814209 0.532043 -0.015991 0.231812 1441913257 -0.814209 0.532043 -0.015991 0.231812 1441913257 -0.814209 0.532043 -0.015991 0.231812 1441913257 -0.814209 0.532043 -0.015991 0.231812 1441913257 
-0.745483 0.221497 -0.603088 -0.177673 1441913259 -0.747620 0.222839 -0.599915 -0.177856 1441913259 -0.747620 0.222839 -0.599915 -0.177856 1441913259 -0.747620 0.222839 -0.599915 -0.177856 1441913260 -0.747620 0.222839 -0.599915 -0.177856 1441913260 -0.747620 0.222839 -0.599915 -0.177856 1441913260 -0.747620 0.222839 -0.599915 -0.177856 1441913260 -0.747620 0.222839 -0.599915 -0.177856 1441913260 -0.749023 0.226990 -0.596863 -0.176819 1441913260 -0.749023 0.226990 -0.596863 -0.176819 1441913260 -0.749023 0.226990 -0.596863 -0.176819 1441913260 -0.749023 0.226990 -0.596863 -0.176819 1441913260 -0.749023 0.226990 -0.596863 -0.176819 1441913260 -0.749695 0.232239 -0.594360 -0.175598 1441913260 -0.749695 0.232239 -0.594360 -0.175598 1441913260 -0.749695 0.232239 -0.594360 -0.175598 1441913260 -0.749695 0.232239 -0.594360 -0.175598 1441913260 -0.749695 0.232239 -0.594360 -0.175598 1441913260 -0.749695 0.232239 -0.594360 -0.175598 1441913260 -0.748657 0.236938 -0.594299 -0.174011 1441913260 -0.748657 0.236938 -0.594299 -0.174011 1441913260 -0.748657 0.236938 -0.594299 -0.174011 1441913260 -0.748657 0.236938 -0.594299 -0.174011 1441913260 -0.748657 0.236938 -0.594299 -0.174011 1441913260 -0.748657 0.236938 -0.594299 -0.174011 1441913260 -0.748657 0.236938 -0.594299 -0.174011 1441913260 -0.744812 0.243225 -0.596802 -0.173279 1441913260 -0.744812 0.243225 -0.596802 -0.173279 1441913260 -0.744812 0.243225 -0.596802 -0.173279 1441913260 -0.744812 0.243225 -0.596802 -0.173279 1441913260 -0.744812 0.243225 -0.596802 -0.173279 1441913260 -0.744812 0.243225 -0.596802 -0.173279 1441913260 -0.737061 0.257385 -0.597778 -0.182312 1441913260 -0.737061 0.257385 -0.597778 -0.182312 1441913260 -0.737061 0.257385 -0.597778 -0.182312 1441913260 -0.737061 0.257385 -0.597778 -0.182312 1441913260 -0.737061 0.257385 -0.597778 -0.182312 1441913260 -0.726563 0.273132 -0.599548 -0.195251 1441913260 -0.726563 0.273132 -0.599548 -0.195251 1441913260 -0.726563 0.273132 -0.599548 -0.195251 1441913260 -0.726563 0.273132 -0.599548 -0.195251 1441913260 -0.726563 0.273132 -0.599548 -0.195251 1441913260 -0.726563 0.273132 -0.599548 -0.195251 1441913260 -0.717957 0.284424 -0.601563 -0.204590 1441913260 -0.717957 0.284424 -0.601563 -0.204590 1441913260 -0.717957 0.284424 -0.601563 -0.204590 1441913260 -0.717957 0.284424 -0.601563 -0.204590 1441913260 -0.717957 0.284424 -0.601563 -0.204590 1441913260 -0.717957 0.284424 -0.601563 -0.204590 1441913260 -0.717957 0.284424 -0.601563 -0.204590 1441913260 -0.709534 0.297791 -0.602478 -0.211975 1441913260 -0.709534 0.297791 -0.602478 -0.211975 1441913260 -0.709534 0.297791 -0.602478 -0.211975 1441913260 -0.709534 0.297791 -0.602478 -0.211975 1441913260 -0.709534 0.297791 -0.602478 -0.211975 1441913260 -0.709534 0.297791 -0.602478 -0.211975 1441913260 -0.706421 0.302246 -0.604065 -0.211548 1441913260 -0.706421 0.302246 -0.604065 -0.211548 1441913260 -0.706421 0.302246 -0.604065 -0.211548 1441913260 -0.706421 0.302246 -0.604065 -0.211548 1441913260 -0.706421 0.302246 -0.604065 -0.211548 1441913260 -0.706421 0.302246 -0.604065 -0.211548 1441913260 -0.705200 0.307373 -0.603394 -0.210144 1441913260 -0.705200 0.307373 -0.603394 -0.210144 1441913260 -0.705200 0.307373 -0.603394 -0.210144 1441913260 -0.705200 0.307373 -0.603394 -0.210144 1441913260 -0.705200 0.307373 -0.603394 -0.210144 1441913260 -0.705200 0.307373 -0.603394 -0.210144 1441913260 -0.701660 0.310303 -0.603210 -0.218201 1441913260 -0.701660 0.310303 -0.603210 -0.218201 1441913260 -0.701660 0.310303 -0.603210 -0.218201 1441913260 -0.701660 0.310303 -0.603210 -0.218201 1441913260 -0.701660 0.310303 -0.603210 -0.218201 1441913260 -0.701660 0.310303 -0.603210 -0.218201 1441913260 -0.701660 0.310303 -0.603210 -0.218201 1441913260 -0.700439 0.305969 -0.604980 -0.223206 1441913260 -0.700439 0.305969 -0.604980 -0.223206 1441913260 -0.700439 0.305969 -0.604980 -0.223206 1441913260 -0.700439 0.305969 -0.604980 -0.223206 1441913260 -0.700439 0.305969 -0.604980 -0.223206 1441913260 -0.700439 0.305969 -0.604980 -0.223206 1441913260 -0.703064 0.298767 -0.602966 -0.230103 1441913260 -0.703064 0.298767 -0.602966 -0.230103 1441913260 -0.703064 0.298767 -0.602966 -0.230103 1441913260 -0.703064 0.298767 -0.602966 -0.230103 1441913260 -0.703064 0.298767 -0.602966 -0.230103 1441913260 -0.703064 0.298767 -0.602966 -0.230103 1441913260 -0.705261 0.295471 -0.598022 -0.240417 1441913260 -0.705261 0.295471 -0.598022 -0.240417 1441913260 -0.705261 0.295471 -0.598022 -0.240417 1441913260 -0.705261 0.295471 -0.598022 -0.240417 1441913260 -0.705261 0.295471 -0.598022 -0.240417 1441913260 -0.705261 0.295471 -0.598022 -0.240417 1441913260 -0.708496 0.290771 -0.595886 -0.241821 1441913260 -0.708496 0.290771 -0.595886 -0.241821 1441913260 -0.708496 0.290771 -0.595886 -0.241821 1441913260 -0.708496 0.290771 -0.595886 -0.241821 1441913260 -0.708496 0.290771 -0.595886 -0.241821 1441913260 -0.708496 0.290771 -0.595886 -0.241821 1441913260 -0.711121 0.287598 -0.596863 -0.235474 1441913260 -0.711121 0.287598 -0.596863 -0.235474 1441913260 -0.711121 0.287598 -0.596863 -0.235474 1441913260 -0.711121 0.287598 -0.596863 -0.235474 1441913260 -0.711121 0.287598 -0.596863 -0.235474 1441913260 -0.711121 0.287598 -0.596863 -0.235474 1441913260 -0.711121 0.287598 -0.596863 -0.235474 1441913260 -0.713928 0.284119 -0.598450 -0.226990 1441913260 -0.713928 0.284119 -0.598450 -0.226990 1441913260 -0.713928 0.284119 -0.598450 -0.226990 1441913260 -0.713928 0.284119 -0.598450 -0.226990 1441913260 -0.713928 0.284119 -0.598450 -0.226990 1441913260 -0.713928 0.284119 -0.598450 -0.226990 1441913260 -0.713928 0.284119 -0.598450 -0.226990 1441913260 -0.718018 0.278137 -0.599976 -0.217224 1441913260 -0.718018 0.278137 -0.599976 -0.217224 1441913260 -0.718018 0.278137 -0.599976 -0.217224 1441913260 -0.718018 0.278137 -0.599976 -0.217224 1441913261 -0.718018 0.278137 -0.599976 -0.217224 1441913261 -0.718018 0.278137 -0.599976 -0.217224 1441913261 -0.721497 0.273682 -0.600525 -0.209717 1441913261 -0.721497 0.273682 -0.600525 -0.209717 1441913261 -0.721497 0.273682 -0.600525 -0.209717 1441913261 -0.721497 0.273682 -0.600525 -0.209717 1441913261 -0.721497 0.273682 -0.600525 -0.209717 1441913261 -0.721497 0.273682 -0.600525 -0.209717 1441913261 -0.723938 0.273315 -0.599243 -0.205383 1441913261 -0.723938 0.273315 -0.599243 -0.205383 1441913261 -0.723938 0.273315 -0.599243 -0.205383 1441913261 -0.723938 0.273315 -0.599243 -0.205383 1441913261 -0.723938 0.273315 -0.599243 -0.205383 1441913261 -0.723938 0.273315 -0.599243 -0.205383 1441913261 -0.726196 0.271362 -0.599365 -0.199524 1441913261 -0.726196 0.271362 -0.599365 -0.199524 1441913261 -0.726196 0.271362 -0.599365 -0.199524 1441913261 -0.726196 0.271362 -0.599365 -0.199524 1441913261 -0.726196 0.271362 -0.599365 -0.199524 1441913261 -0.726196 0.271362 -0.599365 -0.199524 1441913261 -0.726196 0.271362 -0.599365 -0.199524 1441913261 -0.729858 0.264832 -0.600769 -0.190491 1441913261 -0.729858 0.264832 -0.600769 -0.190491 1441913261 -0.729858 0.264832 -0.600769 -0.190491 1441913261 -0.729858 0.264832 -0.600769 -0.190491 1441913261 -0.729858 0.264832 -0.600769 -0.190491 1441913261 -0.729858 0.264832 -0.600769 -0.190491 1441913261 -0.733337 0.259399 -0.601379 -0.182678 1441913261 -0.733337 0.259399 -0.601379 -0.182678 1441913261 -0.733337 0.259399 -0.601379 -0.182678 1441913261 -0.733337 0.259399 -0.601379 -0.182678 1441913261 -0.733337 0.259399 -0.601379 -0.182678 1441913261 -0.733337 0.259399 -0.601379 -0.182678 1441913261 -0.737061 0.254822 -0.601379 -0.173889 1441913261 -0.737061 0.254822 -0.601379 -0.173889 1441913261 -0.737061 0.254822 -0.601379 -0.173889 1441913261 -0.737061 0.254822 -0.601379 -0.173889 1441913261 -0.737061 0.254822 -0.601379 -0.173889 1441913261 -0.737061 0.254822 -0.601379 -0.173889 1441913261 -0.737061 0.254822 -0.601379 -0.173889 1441913261 -0.737122 0.254089 -0.602722 -0.170105 1441913261 -0.737122 0.254089 -0.602722 -0.170105 1441913261 -0.737122 0.254089 -0.602722 -0.170105 1441913261 -0.737122 0.254089 -0.602722 -0.170105 1441913261 -0.737122 0.254089 -0.602722 -0.170105 1441913261 -0.737122 0.254089 -0.602722 -0.170105 1441913261 -0.733154 0.259888 -0.603882 -0.174011 1441913261 -0.733154 0.259888 -0.603882 -0.174011 1441913261 -0.733154 0.259888 -0.603882 -0.174011 1441913261 -0.733154 0.259888 -0.603882 -0.174011 1441913261 -0.733154 0.259888 -0.603882 -0.174011 1441913261 -0.733154 0.259888 -0.603882 -0.174011 1441913261 -0.728577 0.265137 -0.606262 -0.177246 1441913261 -0.728577 0.265137 -0.606262 -0.177246 1441913261 -0.728577 0.265137 -0.606262 -0.177246 1441913261 -0.728577 0.265137 -0.606262 -0.177246 1441913261 -0.728577 0.265137 -0.606262 -0.177246 1441913261 -0.728577 0.265137 -0.606262 -0.177246 1441913261 -0.728577 0.265137 -0.606262 -0.177246 1441913261 -0.723450 0.272949 -0.607788 -0.181213 1441913261 -0.723450 0.272949 -0.607788 -0.181213 1441913261 -0.723450 0.272949 -0.607788 -0.181213 1441913261 -0.723450 0.272949 -0.607788 -0.181213 1441913261 -0.723450 0.272949 -0.607788 -0.181213 1441913261 -0.723450 0.272949 -0.607788 -0.181213 1441913261 -0.714966 0.290344 -0.606018 -0.193176 1441913261 -0.714966 0.290344 -0.606018 -0.193176 1441913261 -0.714966 0.290344 -0.606018 -0.193176 1441913261 -0.714966 0.290344 -0.606018 -0.193176 1441913261 -0.714966 0.290344 -0.606018 -0.193176 1441913261 -0.714966 0.290344 -0.606018 -0.193176 1441913261 -0.711853 0.299866 -0.602234 -0.201843 1441913261 -0.711853 0.299866 -0.602234 -0.201843 1441913261 -0.711853 0.299866 -0.602234 -0.201843 1441913261 -0.711853 0.299866 -0.602234 -0.201843 1441913261 -0.711853 0.299866 -0.602234 -0.201843 1441913261 -0.711853 0.299866 -0.602234 -0.201843 1441913261 -0.714539 0.291138 -0.605042 -0.196594 1441913261 -0.714539 0.291138 -0.605042 -0.196594 1441913261 -0.714539 0.291138 -0.605042 -0.196594 1441913261 -0.714539 0.291138 -0.605042 -0.196594 1441913261 -0.714539 0.291138 -0.605042 -0.196594 1441913261 -0.714539 0.291138 -0.605042 -0.196594 1441913261 -0.717346 0.288330 -0.604187 -0.193237 1441913261 -0.717346 0.288330 -0.604187 -0.193237 1441913261 -0.717346 0.288330 -0.604187 -0.193237 1441913261 -0.717346 0.288330 -0.604187 -0.193237 1441913261 -0.717346 0.288330 -0.604187 -0.193237 1441913261 -0.717346 0.288330 -0.604187 -0.193237 1441913261 -0.721924 0.292847 -0.596680 -0.192871 1441913261 -0.721924 0.292847 -0.596680 -0.192871 1441913261 -0.721924 0.292847 -0.596680 -0.192871 1441913261 -0.721924 0.292847 -0.596680 -0.192871 1441913261 -0.721924 0.292847 -0.596680 -0.192871 1441913261 -0.721924 0.292847 -0.596680 -0.192871 1441913261 -0.721924 0.292847 -0.596680 -0.192871 1441913261 -0.728699 0.288086 -0.592224 -0.187866 1441913261 -0.728699 0.288086 -0.592224 -0.187866 1441913261 -0.728699 0.288086 -0.592224 -0.187866 1441913261 -0.728699 0.288086 -0.592224 -0.187866 1441913261 -0.728699 0.288086 -0.592224 -0.187866 1441913261 -0.728699 0.288086 -0.592224 -0.187866 1441913261 -0.735168 0.277710 -0.591248 -0.181335 1441913261 -0.735168 0.277710 -0.591248 -0.181335 1441913261 -0.735168 0.277710 -0.591248 -0.181335 1441913261 -0.735168 0.277710 -0.591248 -0.181335 1441913261 -0.735168 0.277710 -0.591248 -0.181335 1441913261 -0.735168 0.277710 -0.591248 -0.181335 1441913261 -0.735168 0.277710 -0.591248 -0.181335 1441913261 -0.739685 0.270508 -0.590637 -0.175720 1441913261 -0.739685 0.270508 -0.590637 -0.175720 1441913261 -0.739685 0.270508 -0.590637 -0.175720 1441913261 -0.739685 0.270508 -0.590637 -0.175720 1441913261 -0.739685 0.270508 -0.590637 -0.175720 1441913262 -0.739685 0.270508 -0.590637 -0.175720 1441913262 -0.742554 0.267639 -0.590210 -0.169617 1441913262 -0.742554 0.267639 -0.590210 -0.169617 1441913262 -0.742554 0.267639 -0.590210 -0.169617 1441913262 -0.742554 0.267639 -0.590210 -0.169617 1441913262 -0.742554 0.267639 -0.590210 -0.169617 1441913262 -0.742554 0.267639 -0.590210 -0.169617 1441913262 -0.742554 0.267639 -0.590210 -0.169617 1441913262 -0.742310 0.267151 -0.591980 -0.165039 1441913262 -0.742310 0.267151 -0.591980 -0.165039 1441913262 -0.742310 0.267151 -0.591980 -0.165039 1441913262 -0.742310 0.267151 -0.591980 -0.165039 1441913262 -0.742310 0.267151 -0.591980 -0.165039 1441913262 -0.739441 0.265808 -0.596802 -0.162720 1441913262 -0.739441 0.265808 -0.596802 -0.162720 1441913262 -0.739441 0.265808 -0.596802 -0.162720 1441913262 -0.739441 0.265808 -0.596802 -0.162720 1441913262 -0.739441 0.265808 -0.596802 -0.162720 1441913262 -0.739441 0.265808 -0.596802 -0.162720 1441913262 -0.739441 0.265808 -0.596802 -0.162720 1441913262 -0.734863 0.266785 -0.601379 -0.164856 1441913262 -0.734863 0.266785 -0.601379 -0.164856 1441913262 -0.734863 0.266785 -0.601379 -0.164856 1441913262 -0.734863 0.266785 -0.601379 -0.164856 1441913262 -0.734863 0.266785 -0.601379 -0.164856 1441913262 -0.734863 0.266785 -0.601379 -0.164856 1441913262 -0.734863 0.266785 -0.601379 -0.164856 1441913262 -0.730713 0.270325 -0.603943 -0.168030 1441913262 -0.730713 0.270325 -0.603943 -0.168030 1441913262 -0.730713 0.270325 -0.603943 -0.168030 1441913262 -0.730713 0.270325 -0.603943 -0.168030 1441913262 -0.730713 0.270325 -0.603943 -0.168030 1441913262 -0.730713 0.270325 -0.603943 -0.168030 1441913262 -0.728333 0.273193 -0.604736 -0.170898 1441913262 -0.728333 0.273193 -0.604736 -0.170898 1441913262 -0.728333 0.273193 -0.604736 -0.170898 1441913262 -0.728333 0.273193 -0.604736 -0.170898 1441913262 -0.728333 0.273193 -0.604736 -0.170898 1441913262 -0.728333 0.273193 -0.604736 -0.170898 1441913262 -0.728333 0.273193 -0.604736 -0.170898 1441913262 -0.728210 0.273865 -0.604187 -0.172424 1441913262 -0.728210 0.273865 -0.604187 -0.172424 1441913262 -0.728210 0.273865 -0.604187 -0.172424 1441913262 -0.728210 0.273865 -0.604187 -0.172424 1441913262 -0.728210 0.273865 -0.604187 -0.172424 1441913262 -0.728210 0.273865 -0.604187 -0.172424 1441913262 -0.728210 0.273865 -0.604187 -0.172424 1441913262 -0.729309 0.271484 -0.604187 -0.171631 1441913262 -0.729309 0.271484 -0.604187 -0.171631 1441913262 -0.729309 0.271484 -0.604187 -0.171631 1441913262 -0.729309 0.271484 -0.604187 -0.171631 1441913262 -0.729309 0.271484 -0.604187 -0.171631 1441913262 -0.729309 0.271484 -0.604187 -0.171631 1441913262 -0.731140 0.268250 -0.604065 -0.169189 1441913262 -0.731140 0.268250 -0.604065 -0.169189 1441913262 -0.731140 0.268250 -0.604065 -0.169189 1441913262 -0.731140 0.268250 -0.604065 -0.169189 1441913262 -0.731140 0.268250 -0.604065 -0.169189 1441913262 -0.731140 0.268250 -0.604065 -0.169189 1441913262 -0.731140 0.268250 -0.604065 -0.169189 1441913262 -0.732300 0.266785 -0.603943 -0.166992 1441913262 -0.732300 0.266785 -0.603943 -0.166992 1441913262 -0.732300 0.266785 -0.603943 -0.166992 1441913262 -0.732300 0.266785 -0.603943 -0.166992 1441913262 -0.732300 0.266785 -0.603943 -0.166992 1441913262 -0.732300 0.266785 -0.603943 -0.166992 1441913262 -0.731873 0.267761 -0.603882 -0.167542 1441913262 -0.731873 0.267761 -0.603882 -0.167542 1441913262 -0.731873 0.267761 -0.603882 -0.167542 1441913262 -0.731873 0.267761 -0.603882 -0.167542 1441913262 -0.731873 0.267761 -0.603882 -0.167542 1441913262 -0.731873 0.267761 -0.603882 -0.167542 1441913262 -0.731873 0.267761 -0.603882 -0.167542 1441913262 -0.728394 0.275330 -0.601990 -0.176819 1441913262 -0.728394 0.275330 -0.601990 -0.176819 1441913262 -0.728394 0.275330 -0.601990 -0.176819 1441913262 -0.728394 0.275330 -0.601990 -0.176819 1441913262 -0.728394 0.275330 -0.601990 -0.176819 1441913262 -0.728394 0.275330 -0.601990 -0.176819 1441913262 -0.723145 0.286438 -0.599304 -0.189575 1441913262 -0.723145 0.286438 -0.599304 -0.189575 1441913262 -0.723145 0.286438 -0.599304 -0.189575 1441913262 -0.723145 0.286438 -0.599304 -0.189575 1441913262 -0.723145 0.286438 -0.599304 -0.189575 1441913262 -0.723145 0.286438 -0.599304 -0.189575 1441913262 -0.723145 0.286438 -0.599304 -0.189575 1441913262 -0.717834 0.296265 -0.597473 -0.200073 1441913262 -0.717834 0.296265 -0.597473 -0.200073 1441913262 -0.717834 0.296265 -0.597473 -0.200073 1441913262 -0.717834 0.296265 -0.597473 -0.200073 1441913262 -0.717834 0.296265 -0.597473 -0.200073 1441913262 -0.717834 0.296265 -0.597473 -0.200073 1441913262 -0.711487 0.306274 -0.595215 -0.213989 1441913262 -0.711487 0.306274 -0.595215 -0.213989 1441913262 -0.711487 0.306274 -0.595215 -0.213989 1441913262 -0.711487 0.306274 -0.595215 -0.213989 1441913262 -0.711487 0.306274 -0.595215 -0.213989 1441913262 -0.711487 0.306274 -0.595215 -0.213989 1441913262 -0.711487 0.306274 -0.595215 -0.213989 1441913262 -0.707092 0.309753 -0.594238 -0.225830 1441913262 -0.707092 0.309753 -0.594238 -0.225830 1441913262 -0.707092 0.309753 -0.594238 -0.225830 1441913262 -0.707092 0.309753 -0.594238 -0.225830 1441913262 -0.707092 0.309753 -0.594238 -0.225830 1441913262 -0.707092 0.309753 -0.594238 -0.225830 1441913262 -0.705811 0.302551 -0.598572 -0.228210 1441913262 -0.705811 0.302551 -0.598572 -0.228210 1441913262 -0.705811 0.302551 -0.598572 -0.228210 1441913262 -0.705811 0.302551 -0.598572 -0.228210 1441913262 -0.705811 0.302551 -0.598572 -0.228210 1441913262 -0.705811 0.302551 -0.598572 -0.228210 1441913262 -0.704956 0.293823 -0.600708 -0.236633 1441913262 -0.704956 0.293823 -0.600708 -0.236633 1441913262 -0.704956 0.293823 -0.600708 -0.236633 1441913262 -0.704956 0.293823 -0.600708 -0.236633 1441913263 -0.704956 0.293823 -0.600708 -0.236633 1441913263 -0.704956 0.293823 -0.600708 -0.236633 1441913263 -0.705444 0.291565 -0.598511 -0.243408 1441913263 -0.705444 0.291565 -0.598511 -0.243408 1441913263 -0.705444 0.291565 -0.598511 -0.243408 1441913263 -0.705444 0.291565 -0.598511 -0.243408 1441913263 -0.705444 0.291565 -0.598511 -0.243408 1441913263 -0.705444 0.291565 -0.598511 -0.243408 1441913263 -0.705444 0.291565 -0.598511 -0.243408 1441913263 -0.709167 0.287292 -0.597900 -0.239136 1441913263 -0.709167 0.287292 -0.597900 -0.239136 1441913263 -0.709167 0.287292 -0.597900 -0.239136 1441913263 -0.709167 0.287292 -0.597900 -0.239136 1441913263 -0.709167 0.287292 -0.597900 -0.239136 1441913263 -0.709167 0.287292 -0.597900 -0.239136 1441913263 -0.716980 0.280029 -0.595642 -0.229797 1441913263 -0.716980 0.280029 -0.595642 -0.229797 1441913263 -0.716980 0.280029 -0.595642 -0.229797 1441913263 -0.716980 0.280029 -0.595642 -0.229797 1441913263 -0.716980 0.280029 -0.595642 -0.229797 1441913263 -0.716980 0.280029 -0.595642 -0.229797 1441913263 -0.723755 0.270325 -0.596191 -0.218506 1441913263 -0.723755 0.270325 -0.596191 -0.218506 1441913263 -0.723755 0.270325 -0.596191 -0.218506 1441913263 -0.723755 0.270325 -0.596191 -0.218506 1441913263 -0.723755 0.270325 -0.596191 -0.218506 1441913263 -0.723755 0.270325 -0.596191 -0.218506 1441913263 -0.723755 0.270325 -0.596191 -0.218506 1441913263 -0.730347 0.258606 -0.597351 -0.207275 1441913263 -0.730347 0.258606 -0.597351 -0.207275 1441913263 -0.730347 0.258606 -0.597351 -0.207275 1441913263 -0.730347 0.258606 -0.597351 -0.207275 1441913263 -0.730347 0.258606 -0.597351 -0.207275 1441913263 -0.730347 0.258606 -0.597351 -0.207275 1441913263 -0.732666 0.254089 -0.598572 -0.200989 1441913263 -0.732666 0.254089 -0.598572 -0.200989 1441913263 -0.732666 0.254089 -0.598572 -0.200989 1441913263 -0.732666 0.254089 -0.598572 -0.200989 1441913263 -0.732666 0.254089 -0.598572 -0.200989 1441913263 -0.732666 0.254089 -0.598572 -0.200989 1441913263 -0.732666 0.254089 -0.598572 -0.200989 1441913263 -0.734985 0.253723 -0.597229 -0.197144 1441913263 -0.734985 0.253723 -0.597229 -0.197144 1441913263 -0.734985 0.253723 -0.597229 -0.197144 1441913263 -0.734985 0.253723 -0.597229 -0.197144 1441913263 -0.734985 0.253723 -0.597229 -0.197144 1441913263 -0.734985 0.253723 -0.597229 -0.197144 1441913263 -0.737061 0.251831 -0.597412 -0.191101 1441913263 -0.737061 0.251831 -0.597412 -0.191101 1441913263 -0.737061 0.251831 -0.597412 -0.191101 1441913263 -0.737061 0.251831 -0.597412 -0.191101 1441913263 -0.737061 0.251831 -0.597412 -0.191101 1441913263 -0.737061 0.251831 -0.597412 -0.191101 1441913263 -0.739624 0.248413 -0.597595 -0.184875 1441913263 -0.739624 0.248413 -0.597595 -0.184875 1441913263 -0.739624 0.248413 -0.597595 -0.184875 1441913263 -0.739624 0.248413 -0.597595 -0.184875 1441913263 -0.739624 0.248413 -0.597595 -0.184875 1441913263 -0.739624 0.248413 -0.597595 -0.184875 1441913263 -0.742981 0.242737 -0.597229 -0.179932 1441913263 -0.742981 0.242737 -0.597229 -0.179932 1441913263 -0.742981 0.242737 -0.597229 -0.179932 1441913263 -0.742981 0.242737 -0.597229 -0.179932 1441913263 -0.742981 0.242737 -0.597229 -0.179932 1441913263 -0.742981 0.242737 -0.597229 -0.179932 1441913263 -0.742981 0.242737 -0.597229 -0.179932 1441913263 -0.745667 0.235840 -0.597107 -0.178772 1441913263 -0.745667 0.235840 -0.597107 -0.178772 1441913263 -0.745667 0.235840 -0.597107 -0.178772 1441913263 -0.745667 0.235840 -0.597107 -0.178772 1441913263 -0.745667 0.235840 -0.597107 -0.178772 1441913263 -0.745667 0.235840 -0.597107 -0.178772 1441913263 -0.747742 0.233398 -0.594910 -0.180420 1441913263 -0.747742 0.233398 -0.594910 -0.180420 1441913263 -0.747742 0.233398 -0.594910 -0.180420 1441913263 -0.747742 0.233398 -0.594910 -0.180420 1441913263 -0.747742 0.233398 -0.594910 -0.180420 1441913263 -0.747742 0.233398 -0.594910 -0.180420 1441913263 -0.748840 0.233948 -0.593140 -0.180969 1441913263 -0.748840 0.233948 -0.593140 -0.180969 1441913263 -0.748840 0.233948 -0.593140 -0.180969 1441913263 -0.748840 0.233948 -0.593140 -0.180969 1441913263 -0.748840 0.233948 -0.593140 -0.180969 1441913263 -0.748840 0.233948 -0.593140 -0.180969 1441913263 -0.749207 0.233704 -0.593201 -0.179504 1441913263 -0.749207 0.233704 -0.593201 -0.179504 1441913263 -0.749207 0.233704 -0.593201 -0.179504 1441913263 -0.749207 0.233704 -0.593201 -0.179504 1441913263 -0.749207 0.233704 -0.593201 -0.179504 1441913263 -0.749207 0.233704 -0.593201 -0.179504 1441913263 -0.748291 0.235413 -0.593079 -0.181641 1441913263 -0.748291 0.235413 -0.593079 -0.181641 1441913263 -0.748291 0.235413 -0.593079 -0.181641 1441913263 -0.748291 0.235413 -0.593079 -0.181641 1441913263 -0.748291 0.235413 -0.593079 -0.181641 1441913263 -0.748291 0.235413 -0.593079 -0.181641 1441913263 -0.748291 0.235413 -0.593079 -0.181641 1441913263 -0.746643 0.232849 -0.596252 -0.181458 1441913263 -0.746643 0.232849 -0.596252 -0.181458 1441913263 -0.746643 0.232849 -0.596252 -0.181458 1441913263 -0.746643 0.232849 -0.596252 -0.181458 1441913263 -0.746643 0.232849 -0.596252 -0.181458 1441913263 -0.746643 0.232849 -0.596252 -0.181458 1441913263 -0.744080 0.230286 -0.601379 -0.178223 1441913263 -0.744080 0.230286 -0.601379 -0.178223 1441913263 -0.744080 0.230286 -0.601379 -0.178223 1441913263 -0.744080 0.230286 -0.601379 -0.178223 1441913263 -0.744080 0.230286 -0.601379 -0.178223 1441913263 -0.744080 0.230286 -0.601379 -0.178223 1441913263 -0.739258 0.237122 -0.604248 -0.179504 1441913263 -0.739258 0.237122 -0.604248 -0.179504 1441913263 -0.739258 0.237122 -0.604248 -0.179504 1441913263 -0.739258 0.237122 -0.604248 -0.179504 1441913263 -0.739258 0.237122 -0.604248 -0.179504 1441913263 -0.739258 0.237122 -0.604248 -0.179504 1441913264 -0.731812 0.249878 -0.605774 -0.187317 1441913264 -0.731812 0.249878 -0.605774 -0.187317 1441913264 -0.731812 0.249878 -0.605774 -0.187317 1441913264 -0.731812 0.249878 -0.605774 -0.187317 1441913264 -0.731812 0.249878 -0.605774 -0.187317 1441913264 -0.731812 0.249878 -0.605774 -0.187317 1441913264 -0.731812 0.249878 -0.605774 -0.187317 1441913264 -0.724915 0.260193 -0.603882 -0.205444 1441913264 -0.724915 0.260193 -0.603882 -0.205444 1441913264 -0.724915 0.260193 -0.603882 -0.205444 1441913264 -0.724915 0.260193 -0.603882 -0.205444 1441913264 -0.724915 0.260193 -0.603882 -0.205444 1441913264 -0.724915 0.260193 -0.603882 -0.205444 1441913264 -0.724487 0.257935 -0.599915 -0.220825 1441913264 -0.724487 0.257935 -0.599915 -0.220825 1441913264 -0.724487 0.257935 -0.599915 -0.220825 1441913264 -0.724487 0.257935 -0.599915 -0.220825 1441913264 -0.724487 0.257935 -0.599915 -0.220825 1441913264 -0.724487 0.257935 -0.599915 -0.220825 1441913264 -0.724487 0.257935 -0.599915 -0.220825 1441913264 -0.730103 0.252319 -0.593384 -0.226440 1441913264 -0.730103 0.252319 -0.593384 -0.226440 1441913264 -0.730103 0.252319 -0.593384 -0.226440 1441913264 -0.730103 0.252319 -0.593384 -0.226440 1441913264 -0.730103 0.252319 -0.593384 -0.226440 1441913264 -0.730103 0.252319 -0.593384 -0.226440 1441913264 -0.733337 0.250610 -0.590088 -0.226501 1441913264 -0.733337 0.250610 -0.590088 -0.226501 1441913264 -0.733337 0.250610 -0.590088 -0.226501 1441913264 -0.733337 0.250610 -0.590088 -0.226501 1441913264 -0.733337 0.250610 -0.590088 -0.226501 1441913264 -0.733337 0.250610 -0.590088 -0.226501 1441913264 -0.733154 0.247375 -0.594910 -0.217773 1441913264 -0.733154 0.247375 -0.594910 -0.217773 1441913264 -0.733154 0.247375 -0.594910 -0.217773 1441913264 -0.733154 0.247375 -0.594910 -0.217773 1441913264 -0.733154 0.247375 -0.594910 -0.217773 1441913264 -0.733154 0.247375 -0.594910 -0.217773 1441913264 -0.733154 0.247375 -0.594910 -0.217773 1441913264 -0.733887 0.237610 -0.602783 -0.204346 1441913264 -0.733887 0.237610 -0.602783 -0.204346 1441913264 -0.733887 0.237610 -0.602783 -0.204346 1441913264 -0.733887 0.237610 -0.602783 -0.204346 1441913264 -0.733887 0.237610 -0.602783 -0.204346 1441913264 -0.733887 0.237610 -0.602783 -0.204346 1441913264 -0.734924 0.228577 -0.608154 -0.194763 1441913264 -0.734924 0.228577 -0.608154 -0.194763 1441913264 -0.734924 0.228577 -0.608154 -0.194763 1441913264 -0.734924 0.228577 -0.608154 -0.194763 1441913264 -0.734924 0.228577 -0.608154 -0.194763 1441913264 -0.734924 0.228577 -0.608154 -0.194763 1441913264 -0.734924 0.228577 -0.608154 -0.194763 1441913264 -0.735229 0.224609 -0.609985 -0.192200 1441913264 -0.735229 0.224609 -0.609985 -0.192200 1441913264 -0.735229 0.224609 -0.609985 -0.192200 1441913264 -0.735229 0.224609 -0.609985 -0.192200 1441913264 -0.735229 0.224609 -0.609985 -0.192200 1441913264 -0.735229 0.224609 -0.609985 -0.192200 1441913264 -0.736267 0.218445 -0.613159 -0.185181 1441913264 -0.736267 0.218445 -0.613159 -0.185181 1441913264 -0.736267 0.218445 -0.613159 -0.185181 1441913264 -0.736267 0.218445 -0.613159 -0.185181 1441913264 -0.736267 0.218445 -0.613159 -0.185181 1441913264 -0.736267 0.218445 -0.613159 -0.185181 1441913264 -0.736267 0.218445 -0.613159 -0.185181 1441913264 -0.738708 0.208862 -0.617493 -0.171753 1441913264 -0.738708 0.208862 -0.617493 -0.171753 1441913264 -0.738708 0.208862 -0.617493 -0.171753 1441913264 -0.738708 0.208862 -0.617493 -0.171753 1441913264 -0.738708 0.208862 -0.617493 -0.171753 1441913264 -0.738708 0.208862 -0.617493 -0.171753 1441913264 -0.742249 0.199036 -0.620667 -0.155762 1441913264 -0.742249 0.199036 -0.620667 -0.155762 1441913264 -0.742249 0.199036 -0.620667 -0.155762 1441913264 -0.742249 0.199036 -0.620667 -0.155762 1441913264 -0.742249 0.199036 -0.620667 -0.155762 1441913264 -0.742249 0.199036 -0.620667 -0.155762 1441913264 -0.742249 0.199036 -0.620667 -0.155762 1441913264 -0.747803 0.188721 -0.621033 -0.139832 1441913264 -0.747803 0.188721 -0.621033 -0.139832 1441913264 -0.747803 0.188721 -0.621033 -0.139832 1441913264 -0.747803 0.188721 -0.621033 -0.139832 1441913264 -0.747803 0.188721 -0.621033 -0.139832 1441913264 -0.747803 0.188721 -0.621033 -0.139832 1441913264 -0.753540 0.179565 -0.619324 -0.128296 1441913264 -0.753540 0.179565 -0.619324 -0.128296 1441913264 -0.753540 0.179565 -0.619324 -0.128296 1441913264 -0.753540 0.179565 -0.619324 -0.128296 1441913264 -0.753540 0.179565 -0.619324 -0.128296 1441913264 -0.753540 0.179565 -0.619324 -0.128296 1441913264 -0.757141 0.175049 -0.616699 -0.126099 1441913264 -0.757141 0.175049 -0.616699 -0.126099 1441913264 -0.757141 0.175049 -0.616699 -0.126099 1441913264 -0.757141 0.175049 -0.616699 -0.126099 1441913264 -0.757141 0.175049 -0.616699 -0.126099 1441913264 -0.757141 0.175049 -0.616699 -0.126099 1441913264 -0.756653 0.176331 -0.615845 -0.131042 1441913264 -0.756653 0.176331 -0.615845 -0.131042 1441913264 -0.756653 0.176331 -0.615845 -0.131042 1441913264 -0.756653 0.176331 -0.615845 -0.131042 1441913264 -0.756653 0.176331 -0.615845 -0.131042 1441913264 -0.756653 0.176331 -0.615845 -0.131042 1441913264 -0.756653 0.176331 -0.615845 -0.131042 1441913264 -0.754333 0.181152 -0.615479 -0.139404 1441913264 -0.754333 0.181152 -0.615479 -0.139404 1441913264 -0.754333 0.181152 -0.615479 -0.139404 1441913264 -0.754333 0.181152 -0.615479 -0.139404 1441913264 -0.754333 0.181152 -0.615479 -0.139404 1441913264 -0.754333 0.181152 -0.615479 -0.139404 1441913264 -0.752136 0.192139 -0.613159 -0.146667 1441913264 -0.752136 0.192139 -0.613159 -0.146667 1441913264 -0.752136 0.192139 -0.613159 -0.146667 1441913264 -0.752136 0.192139 -0.613159 -0.146667 1441913264 -0.752136 0.192139 -0.613159 -0.146667 1441913264 -0.752136 0.192139 -0.613159 -0.146667 1441913264 -0.751038 0.200317 -0.611267 -0.149170 1441913265 -0.751038 0.200317 -0.611267 -0.149170 1441913265 -0.751038 0.200317 -0.611267 -0.149170 1441913265 -0.751038 0.200317 -0.611267 -0.149170 1441913265 -0.751038 0.200317 -0.611267 -0.149170 1441913265 -0.751038 0.200317 -0.611267 -0.149170 1441913265 -0.749023 0.204102 -0.611938 -0.151184 1441913265 -0.749023 0.204102 -0.611938 -0.151184 1441913265 
-0.824646 0.535583 0.010559 0.181763 1441913267 -0.824646 0.535583 0.010559 0.181763 1441913267 -0.824646 0.535583 0.010559 0.181763 1441913267 -0.824646 0.535583 0.010559 0.181763 1441913267 -0.824646 0.535583 0.010559 0.181763 1441913267 -0.824646 0.535583 0.010559 0.181763 1441913267 -0.825073 0.528564 0.009460 0.199524 1441913267 -0.825073 0.528564 0.009460 0.199524 1441913267 -0.825073 0.528564 0.009460 0.199524 1441913267 -0.825073 0.528564 0.009460 0.199524 1441913267 -0.825073 0.528564 0.009460 0.199524 1441913267 -0.825073 0.528564 0.009460 0.199524 1441913267 -0.825073 0.528564 0.009460 0.199524 1441913267 -0.810120 0.538208 -0.010193 0.232239 1441913267 -0.810120 0.538208 -0.010193 0.232239 1441913267 -0.810120 0.538208 -0.010193 0.232239 1441913267 -0.810120 0.538208 -0.010193 0.232239 1441913267 -0.810120 0.538208 -0.010193 0.232239 1441913267 -0.810120 0.538208 -0.010193 0.232239 1441913267 -0.800049 0.544128 -0.036865 0.250000 1441913267 -0.800049 0.544128 -0.036865 0.250000 1441913267 -0.800049 0.544128 -0.036865 0.250000 1441913267 -0.800049 0.544128 -0.036865 0.250000 1441913267 -0.800049 0.544128 -0.036865 0.250000 1441913267 -0.800049 0.544128 -0.036865 0.250000 1441913267 -0.794434 0.543213 -0.055664 0.265808 1441913267 -0.794434 0.543213 -0.055664 0.265808 1441913267 -0.794434 0.543213 -0.055664 0.265808 1441913267 -0.794434 0.543213 -0.055664 0.265808 1441913267 -0.794434 0.543213 -0.055664 0.265808 1441913267 -0.794434 0.543213 -0.055664 0.265808 1441913267 -0.794434 0.543213 -0.055664 0.265808 1441913267 -0.791016 0.534424 -0.074158 0.288452 1441913267 -0.791016 0.534424 -0.074158 0.288452 1441913267 -0.791016 0.534424 -0.074158 0.288452 1441913267 -0.791016 0.534424 -0.074158 0.288452 1441913267 -0.791016 0.534424 -0.074158 0.288452 1441913267 -0.791016 0.534424 -0.074158 0.288452 1441913267 -0.786072 0.527405 -0.083923 0.311279 1441913267 -0.786072 0.527405 -0.083923 0.311279 1441913267 -0.786072 0.527405 -0.083923 0.311279 1441913267 -0.786072 0.527405 -0.083923 0.311279 1441913267 -0.786072 0.527405 -0.083923 0.311279 1441913267 -0.786072 0.527405 -0.083923 0.311279 1441913267 -0.787476 0.511841 -0.089478 0.331543 1441913267 -0.787476 0.511841 -0.089478 0.331543 1441913267 -0.787476 0.511841 -0.089478 0.331543 1441913267 -0.787476 0.511841 -0.089478 0.331543 1441913267 -0.787476 0.511841 -0.089478 0.331543 1441913268 -0.787476 0.511841 -0.089478 0.331543 1441913268 -0.787476 0.511841 -0.089478 0.331543 1441913268 -0.797791 0.481262 -0.104370 0.347900 1441913268 -0.797791 0.481262 -0.104370 0.347900 1441913268 -0.797791 0.481262 -0.104370 0.347900 1441913268 -0.797791 0.481262 -0.104370 0.347900 1441913268 -0.797791 0.481262 -0.104370 0.347900 1441913268 -0.797791 0.481262 -0.104370 0.347900 1441913268 -0.818970 0.435547 -0.141113 0.345947 1441913268 -0.818970 0.435547 -0.141113 0.345947 1441913268 -0.818970 0.435547 -0.141113 0.345947 1441913268 -0.818970 0.435547 -0.141113 0.345947 1441913268 -0.818970 0.435547 -0.141113 0.345947 1441913268 -0.818970 0.435547 -0.141113 0.345947 1441913268 -0.805786 0.469788 -0.183960 0.310181 1441913268 -0.805786 0.469788 -0.183960 0.310181 1441913268 -0.805786 0.469788 -0.183960 0.310181 1441913268 -0.805786 0.469788 -0.183960 0.310181 1441913268 -0.805786 0.469788 -0.183960 0.310181 1441913268 -0.805786 0.469788 -0.183960 0.310181 1441913268 -0.783752 0.515076 -0.208679 0.277405 1441913268 -0.783752 0.515076 -0.208679 0.277405 1441913268 -0.783752 0.515076 -0.208679 0.277405 1441913268 -0.783752 0.515076 -0.208679 0.277405 1441913268 -0.783752 0.515076 -0.208679 0.277405 1441913268 -0.783752 0.515076 -0.208679 0.277405 1441913268 -0.786499 0.517212 -0.207642 0.266174 1441913268 -0.786499 0.517212 -0.207642 0.266174 1441913268 -0.786499 0.517212 -0.207642 0.266174 1441913268 -0.786499 0.517212 -0.207642 0.266174 1441913268 -0.786499 0.517212 -0.207642 0.266174 1441913268 -0.786499 0.517212 -0.207642 0.266174 1441913268 -0.786499 0.517212 -0.207642 0.266174 1441913268 -0.790833 0.518433 -0.187988 0.265442 1441913268 -0.790833 0.518433 -0.187988 0.265442 1441913268 -0.790833 0.518433 -0.187988 0.265442 1441913268 -0.790833 0.518433 -0.187988 0.265442 1441913268 -0.790833 0.518433 -0.187988 0.265442 1441913268 -0.790833 0.518433 -0.187988 0.265442 1441913268 -0.795410 0.520630 -0.166260 0.261902 1441913268 -0.795410 0.520630 -0.166260 0.261902 1441913268 -0.795410 0.520630 -0.166260 0.261902 1441913268 -0.795410 0.520630 -0.166260 0.261902 1441913268 -0.795410 0.520630 -0.166260 0.261902 1441913268 -0.795410 0.520630 -0.166260 0.261902 1441913268 -0.795410 0.520630 -0.166260 0.261902 1441913268 -0.791077 0.537231 -0.143677 0.254883 1441913268 -0.791077 0.537231 -0.143677 0.254883 1441913268 -0.791077 0.537231 -0.143677 0.254883 1441913268 -0.791077 0.537231 -0.143677 0.254883 1441913268 -0.791077 0.537231 -0.143677 0.254883 1441913268 -0.787964 0.550598 -0.123047 0.246521 1441913268 -0.787964 0.550598 -0.123047 0.246521 1441913268 -0.787964 0.550598 -0.123047 0.246521 1441913268 -0.787964 0.550598 -0.123047 0.246521 1441913268 -0.787964 0.550598 -0.123047 0.246521 1441913268 -0.787964 0.550598 -0.123047 0.246521 1441913268 -0.792053 0.551941 -0.109436 0.236694 1441913268 -0.792053 0.551941 -0.109436 0.236694 1441913268 -0.792053 0.551941 -0.109436 0.236694 1441913268 -0.792053 0.551941 -0.109436 0.236694 1441913268 -0.792053 0.551941 -0.109436 0.236694 1441913268 -0.792053 0.551941 -0.109436 0.236694 1441913268 -0.794312 0.551270 -0.096008 0.236511 1441913268 -0.794312 0.551270 -0.096008 0.236511 1441913268 -0.794312 0.551270 -0.096008 0.236511 1441913268 -0.794312 0.551270 -0.096008 0.236511 1441913268 -0.794312 0.551270 -0.096008 0.236511 1441913268 -0.794312 0.551270 -0.096008 0.236511 1441913268 -0.795776 0.553772 -0.095947 0.225525 1441913268 -0.795776 0.553772 -0.095947 0.225525 1441913268 -0.795776 0.553772 -0.095947 0.225525 1441913268 -0.795776 0.553772 -0.095947 0.225525 1441913268 -0.795776 0.553772 -0.095947 0.225525 1441913268 -0.795776 0.553772 -0.095947 0.225525 1441913268 -0.795776 0.553772 -0.095947 0.225525 1441913268 -0.778809 0.588379 -0.103577 0.191223 1441913268 -0.778809 0.588379 -0.103577 0.191223 1441913268 -0.778809 0.588379 -0.103577 0.191223 1441913268 -0.778809 0.588379 -0.103577 0.191223 1441913268 -0.778809 0.588379 -0.103577 0.191223 1441913268 -0.778809 0.588379 -0.103577 0.191223 1441913268 -0.780701 0.598450 -0.099243 0.150146 1441913268 -0.780701 0.598450 -0.099243 0.150146 1441913268 -0.780701 0.598450 -0.099243 0.150146 1441913268 -0.780701 0.598450 -0.099243 0.150146 1441913268 -0.780701 0.598450 -0.099243 0.150146 1441913268 -0.780701 0.598450 -0.099243 0.150146 1441913268 -0.780701 0.598450 -0.099243 0.150146 1441913268 -0.784302 0.598083 -0.097412 0.132935 1441913268 -0.784302 0.598083 -0.097412 0.132935 1441913268 -0.784302 0.598083 -0.097412 0.132935 1441913268 -0.784302 0.598083 -0.097412 0.132935 1441913268 -0.784302 0.598083 -0.097412 0.132935 1441913268 -0.784302 0.598083 -0.097412 0.132935 1441913268 -0.778015 0.600037 -0.107605 0.152100 1441913268 -0.778015 0.600037 -0.107605 0.152100 1441913268 -0.778015 0.600037 -0.107605 0.152100 1441913268 -0.778015 0.600037 -0.107605 0.152100 1441913268 -0.778015 0.600037 -0.107605 0.152100 1441913268 -0.778015 0.600037 -0.107605 0.152100 1441913268 -0.778015 0.600037 -0.107605 0.152100 1441913268 -0.787659 0.577026 -0.104187 0.189209 1441913268 -0.787659 0.577026 -0.104187 0.189209 1441913268 -0.787659 0.577026 -0.104187 0.189209 1441913268 -0.787659 0.577026 -0.104187 0.189209 1441913268 -0.787659 0.577026 -0.104187 0.189209 1441913268 -0.787659 0.577026 -0.104187 0.189209 1441913268 -0.796021 0.555725 -0.095215 0.220093 1441913268 -0.796021 0.555725 -0.095215 0.220093 1441913268 -0.796021 0.555725 -0.095215 0.220093 1441913268 -0.796021 0.555725 -0.095215 0.220093 1441913268 -0.796021 0.555725 -0.095215 0.220093 1441913268 -0.796021 0.555725 -0.095215 0.220093 1441913269 -0.796021 0.555725 -0.095215 0.220093 1441913269 -0.793091 0.551514 -0.088562 0.242981 1441913269 -0.793091 0.551514 -0.088562 0.242981 1441913269 -0.793091 0.551514 -0.088562 0.242981 1441913269 -0.793091 0.551514 -0.088562 0.242981 1441913269 -0.793091 0.551514 -0.088562 0.242981 1441913269 -0.793091 0.551514 -0.088562 0.242981 1441913269 -0.781982 0.556091 -0.092346 0.265991 1441913269 -0.781982 0.556091 -0.092346 0.265991 1441913269 -0.781982 0.556091 -0.092346 0.265991 1441913269 -0.781982 0.556091 -0.092346 0.265991 1441913269 -0.781982 0.556091 -0.092346 0.265991 1441913269 -0.781982 0.556091 -0.092346 0.265991 1441913269 -0.778198 0.544617 -0.099365 0.296570 1441913269 -0.778198 0.544617 -0.099365 0.296570 1441913269 -0.778198 0.544617 -0.099365 0.296570 1441913269 -0.778198 0.544617 -0.099365 0.296570 1441913269 -0.778198 0.544617 -0.099365 0.296570 1441913269 -0.778198 0.544617 -0.099365 0.296570 1441913269 -0.779907 0.523254 -0.097351 0.329346 1441913269 -0.779907 0.523254 -0.097351 0.329346 1441913269 -0.779907 0.523254 -0.097351 0.329346 1441913269 -0.779907 0.523254 -0.097351 0.329346 1441913269 -0.779907 0.523254 -0.097351 0.329346 1441913269 -0.779907 0.523254 -0.097351 0.329346 1441913269 -0.779907 0.523254 -0.097351 0.329346 1441913269 -0.784424 0.501038 -0.102356 0.350891 1441913269 -0.784424 0.501038 -0.102356 0.350891 1441913269 -0.784424 0.501038 -0.102356 0.350891 1441913269 -0.784424 0.501038 -0.102356 0.350891 1441913269 -0.784424 0.501038 -0.102356 0.350891 1441913269 -0.784424 0.501038 -0.102356 0.350891 1441913269 -0.780884 0.487244 -0.129456 0.368958 1441913269 -0.780884 0.487244 -0.129456 0.368958 1441913269 -0.780884 0.487244 -0.129456 0.368958 1441913269 -0.780884 0.487244 -0.129456 0.368958 1441913269 -0.780884 0.487244 -0.129456 0.368958 1441913269 -0.780884 0.487244 -0.129456 0.368958 1441913269 -0.785583 0.481628 -0.172058 0.348206 1441913269 -0.785583 0.481628 -0.172058 0.348206 1441913269 -0.785583 0.481628 -0.172058 0.348206 1441913269 -0.785583 0.481628 -0.172058 0.348206 1441913269 -0.785583 0.481628 -0.172058 0.348206 1441913269 -0.785583 0.481628 -0.172058 0.348206 1441913269 -0.756409 0.535645 -0.207397 0.312988 1441913269 -0.756409 0.535645 -0.207397 0.312988 1441913269 -0.756409 0.535645 -0.207397 0.312988 1441913269 -0.756409 0.535645 -0.207397 0.312988 1441913269 -0.756409 0.535645 -0.207397 0.312988 1441913269 -0.756409 0.535645 -0.207397 0.312988 1441913269 -0.756409 0.535645 -0.207397 0.312988 1441913269 -0.781433 0.502319 -0.210938 0.304260 1441913269 -0.781433 0.502319 -0.210938 0.304260 1441913269 -0.781433 0.502319 -0.210938 0.304260 1441913269 -0.781433 0.502319 -0.210938 0.304260 1441913269 -0.781433 0.502319 -0.210938 0.304260 1441913269 -0.781433 0.502319 -0.210938 0.304260 1441913269 -0.782166 0.510925 -0.202209 0.293823 1441913269 -0.782166 0.510925 -0.202209 0.293823 1441913269 -0.782166 0.510925 -0.202209 0.293823 1441913269 -0.782166 0.510925 -0.202209 0.293823 1441913269 -0.782166 0.510925 -0.202209 0.293823 1441913269 -0.782166 0.510925 -0.202209 0.293823 1441913269 -0.782166 0.510925 -0.202209 0.293823 1441913269 -0.780090 0.523315 -0.182556 0.290344 1441913269 -0.780090 0.523315 -0.182556 0.290344 1441913269 -0.780090 0.523315 -0.182556 0.290344 1441913269 -0.780090 0.523315 -0.182556 0.290344 1441913269 -0.780090 0.523315 -0.182556 0.290344 1441913269 -0.780090 0.523315 -0.182556 0.290344 1441913269 -0.782654 0.527405 -0.161194 0.288696 1441913269 -0.782654 0.527405 -0.161194 0.288696 1441913269 -0.782654 0.527405 -0.161194 0.288696 1441913269 -0.782654 0.527405 -0.161194 0.288696 1441913269 -0.782654 0.527405 -0.161194 0.288696 1441913269 -0.782654 0.527405 -0.161194 0.288696 1441913269 -0.784363 0.533508 -0.135864 0.285950 1441913269 -0.784363 0.533508 -0.135864 0.285950 1441913269 -0.784363 0.533508 -0.135864 0.285950 1441913269 -0.784363 0.533508 -0.135864 0.285950 1441913269 -0.784363 0.533508 -0.135864 0.285950 1441913269 -0.784363 0.533508 -0.135864 0.285950 1441913269 -0.784363 0.533508 -0.135864 0.285950 1441913269 -0.782043 0.541931 -0.118042 0.284180 1441913269 -0.782043 0.541931 -0.118042 0.284180 1441913269 -0.782043 0.541931 -0.118042 0.284180 1441913269 -0.782043 0.541931 -0.118042 0.284180 1441913269 -0.782043 0.541931 -0.118042 0.284180 1441913269 -0.782043 0.541931 -0.118042 0.284180 1441913269 -0.781433 0.550842 -0.105591 0.273438 1441913269 -0.781433 0.550842 -0.105591 0.273438 1441913269 -0.781433 0.550842 -0.105591 0.273438 1441913269 -0.781433 0.550842 -0.105591 0.273438 1441913269 -0.781433 0.550842 -0.105591 0.273438 1441913269 -0.781433 0.550842 -0.105591 0.273438 1441913269 -0.781433 0.550842 -0.105591 0.273438 1441913269 -0.783081 0.550354 -0.090881 0.275024 1441913269 -0.783081 0.550354 -0.090881 0.275024 1441913269 -0.783081 0.550354 -0.090881 0.275024 1441913269 -0.783081 0.550354 -0.090881 0.275024 1441913269 -0.783081 0.550354 -0.090881 0.275024 1441913269 -0.783081 0.550354 -0.090881 0.275024 1441913269 -0.789917 0.542725 -0.085083 0.272522 1441913269 -0.789917 0.542725 -0.085083 0.272522 1441913269 -0.789917 0.542725 -0.085083 0.272522 1441913269 -0.789917 0.542725 -0.085083 0.272522 1441913269 -0.789917 0.542725 -0.085083 0.272522 1441913269 -0.789917 0.542725 -0.085083 0.272522 1441913269 -0.783997 0.565125 -0.091003 0.240112 1441913269 -0.783997 0.565125 -0.091003 0.240112 1441913269 -0.783997 0.565125 -0.091003 0.240112 1441913269 -0.783997 0.565125 -0.091003 0.240112 1441913269 -0.783997 0.565125 -0.091003 0.240112 1441913269 -0.783997 0.565125 -0.091003 0.240112 1441913269 -0.776917 0.588684 -0.098877 0.200195 1441913270 -0.776917 0.588684 -0.098877 0.200195 1441913270 -0.776917 0.588684 -0.098877 0.200195 1441913270 -0.776917 0.588684 -0.098877 0.200195 1441913270 -0.776917 0.588684 -0.098877 0.200195 1441913270 -0.776917 0.588684 -0.098877 0.200195 1441913270 -0.773926 0.597412 -0.098267 0.185669 1441913270 -0.773926 0.597412 -0.098267 0.185669 1441913270 -0.773926 0.597412 -0.098267 0.185669 1441913270 -0.773926 0.597412 -0.098267 0.185669 1441913270 -0.773926 0.597412 -0.098267 0.185669 1441913270 -0.773926 0.597412 -0.098267 0.185669 1441913270 -0.773926 0.597412 -0.098267 0.185669 1441913270 -0.774963 0.587708 -0.107971 0.205811 1441913270 -0.774963 0.587708 -0.107971 0.205811 1441913270 -0.774963 0.587708 -0.107971 0.205811 1441913270 -0.774963 0.587708 -0.107971 0.205811 1441913270 -0.774963 0.587708 -0.107971 0.205811 1441913270 -0.774963 0.587708 -0.107971 0.205811 1441913270 -0.782959 0.567810 -0.104004 0.231750 1441913270 -0.782959 0.567810 -0.104004 0.231750 1441913270 -0.782959 0.567810 -0.104004 0.231750 1441913270 -0.782959 0.567810 -0.104004 0.231750 1441913270 -0.782959 0.567810 -0.104004 0.231750 1441913270 -0.782959 0.567810 -0.104004 0.231750 1441913270 -0.789246 0.551331 -0.096252 0.252808 1441913270 -0.789246 0.551331 -0.096252 0.252808 1441913270 -0.789246 0.551331 -0.096252 0.252808 1441913270 -0.789246 0.551331 -0.096252 0.252808 1441913270 -0.789246 0.551331 -0.096252 0.252808 1441913270 -0.789246 0.551331 -0.096252 0.252808 1441913270 -0.789246 0.551331 -0.096252 0.252808 1441913270 -0.783508 0.552917 -0.094604 0.267212 1441913270 -0.783508 0.552917 -0.094604 0.267212 1441913270 -0.783508 0.552917 -0.094604 0.267212 1441913270 -0.783508 0.552917 -0.094604 0.267212 1441913270 -0.783508 0.552917 -0.094604 0.267212 1441913270 -0.775452 0.555176 -0.098999 0.284058 1441913270 -0.775452 0.555176 -0.098999 0.284058 1441913270 -0.775452 0.555176 -0.098999 0.284058 1441913270 -0.775452 0.555176 -0.098999 0.284058 1441913270 -0.775452 0.555176 -0.098999 0.284058 1441913270 -0.775452 0.555176 -0.098999 0.284058 1441913270 -0.775452 0.555176 -0.098999 0.284058 1441913270 -0.768555 0.546875 -0.106873 0.314270 1441913270 -0.768555 0.546875 -0.106873 0.314270 1441913270 -0.768555 0.546875 -0.106873 0.314270 1441913270 -0.768555 0.546875 -0.106873 0.314270 1441913270 -0.768555 0.546875 -0.106873 0.314270 1441913270 -0.768555 0.546875 -0.106873 0.314270 1441913270 -0.760864 0.539001 -0.110718 0.344055 1441913270 -0.760864 0.539001 -0.110718 0.344055 1441913270 -0.760864 0.539001 -0.110718 0.344055 1441913270 -0.760864 0.539001 -0.110718 0.344055 1441913270 -0.760864 0.539001 -0.110718 0.344055 1441913270 -0.760864 0.539001 -0.110718 0.344055 1441913270 -0.774475 0.505005 -0.105347 0.366150 1441913270 -0.774475 0.505005 -0.105347 0.366150 1441913270 -0.774475 0.505005 -0.105347 0.366150 1441913270 -0.774475 0.505005 -0.105347 0.366150 1441913270 -0.774475 0.505005 -0.105347 0.366150 1441913270 -0.774475 0.505005 -0.105347 0.366150 1441913270 -0.782776 0.478821 -0.122925 0.377991 1441913270 -0.782776 0.478821 -0.122925 0.377991 1441913270 -0.782776 0.478821 -0.122925 0.377991 1441913270 -0.782776 0.478821 -0.122925 0.377991 1441913270 -0.782776 0.478821 -0.122925 0.377991 1441913270 -0.782776 0.478821 -0.122925 0.377991 1441913270 -0.782776 0.478821 -0.122925 0.377991 1441913270 -0.777832 0.482056 -0.157715 0.371094 1441913270 -0.777832 0.482056 -0.157715 0.371094 1441913270 -0.777832 0.482056 -0.157715 0.371094 1441913270 -0.777832 0.482056 -0.157715 0.371094 1441913270 -0.777832 0.482056 -0.157715 0.371094 1441913270 -0.777832 0.482056 -0.157715 0.371094 1441913270 -0.777832 0.482056 -0.157715 0.371094 1441913270 -0.746887 0.537048 -0.195496 0.339844 1441913270 -0.746887 0.537048 -0.195496 0.339844 1441913270 -0.746887 0.537048 -0.195496 0.339844 1441913270 -0.746887 0.537048 -0.195496 0.339844 1441913270 -0.746887 0.537048 -0.195496 0.339844 1441913270 -0.746887 0.537048 -0.195496 0.339844 1441913270 -0.755737 0.533325 -0.199036 0.323792 1441913270 -0.755737 0.533325 -0.199036 0.323792 1441913270 -0.755737 0.533325 -0.199036 0.323792 1441913270 -0.755737 0.533325 -0.199036 0.323792 1441913270 -0.755737 0.533325 -0.199036 0.323792 1441913270 -0.755737 0.533325 -0.199036 0.323792 1441913270 -0.783386 0.504395 -0.185303 0.312378 1441913270 -0.783386 0.504395 -0.185303 0.312378 1441913270 -0.783386 0.504395 -0.185303 0.312378 1441913270 -0.783386 0.504395 -0.185303 0.312378 1441913270 -0.783386 0.504395 -0.185303 0.312378 1441913270 -0.783386 0.504395 -0.185303 0.312378 1441913270 -0.783386 0.504395 -0.185303 0.312378 1441913270 -0.789001 0.509705 -0.184021 0.289490 1441913270 -0.789001 0.509705 -0.184021 0.289490 1441913270 -0.789001 0.509705 -0.184021 0.289490 1441913270 -0.789001 0.509705 -0.184021 0.289490 1441913270 -0.789001 0.509705 -0.184021 0.289490 1441913270 -0.789001 0.509705 -0.184021 0.289490 1441913270 -0.782532 0.533264 -0.178040 0.267456 1441913270 -0.782532 0.533264 -0.178040 0.267456 1441913270 -0.782532 0.533264 -0.178040 0.267456 1441913270 -0.782532 0.533264 -0.178040 0.267456 1441913270 -0.782532 0.533264 -0.178040 0.267456 1441913270 -0.782532 0.533264 -0.178040 0.267456 1441913270 -0.782532 0.533264 -0.178040 0.267456 1441913270 -0.770020 0.558472 -0.170410 0.257202 1441913270 -0.770020 0.558472 -0.170410 0.257202 1441913270 -0.770020 0.558472 -0.170410 0.257202 1441913270 -0.770020 0.558472 -0.170410 0.257202 1441913270 -0.770020 0.558472 -0.170410 0.257202 1441913270 -0.770020 0.558472 -0.170410 0.257202 1441913271 -0.772095 0.565063 -0.152161 0.247864 1441913271 -0.772095 0.565063 -0.152161 0.247864 1441913271 -0.772095 0.565063 -0.152161 0.247864 1441913271 -0.772095 0.565063 -0.152161 0.247864 1441913271 -0.772095 0.565063 -0.152161 0.247864 1441913271 -0.772095 0.565063 -0.152161 0.247864 1441913271 -0.782166 0.554871 -0.122925 0.255432 1441913271 -0.782166 0.554871 -0.122925 0.255432 1441913271 -0.782166 0.554871 -0.122925 0.255432 1441913271 -0.782166 0.554871 -0.122925 0.255432 1441913271 -0.782166 0.554871 -0.122925 0.255432 1441913271 -0.782166 0.554871 -0.122925 0.255432 1441913271 -0.792908 0.539856 -0.092529 0.266968 1441913271 -0.792908 0.539856 -0.092529 0.266968 1441913271 -0.792908 0.539856 -0.092529 0.266968 1441913271 -0.792908 0.539856 -0.092529 0.266968 1441913271 -0.792908 0.539856 -0.092529 0.266968 1441913271 -0.792908 0.539856 -0.092529 0.266968 1441913271 -0.790405 0.552185 -0.076294 0.254089 1441913271 -0.790405 0.552185 -0.076294 0.254089 1441913271 -0.790405 0.552185 -0.076294 0.254089 1441913271 -0.790405 0.552185 -0.076294 0.254089 1441913271 -0.790405 0.552185 -0.076294 0.254089 1441913271 -0.790405 0.552185 -0.076294 0.254089 1441913271 -0.788574 0.565918 -0.073608 0.229065 1441913271 -0.788574 0.565918 -0.073608 0.229065 1441913271 -0.788574 0.565918 -0.073608 0.229065 1441913271 -0.788574 0.565918 -0.073608 0.229065 1441913271 -0.788574 0.565918 -0.073608 0.229065 1441913271 -0.788574 0.565918 -0.073608 0.229065 1441913271 -0.788574 0.565918 -0.073608 0.229065 1441913271 -0.785339 0.578674 -0.076416 0.206238 1441913271 -0.785339 0.578674 -0.076416 0.206238 1441913271 -0.785339 0.578674 -0.076416 0.206238 1441913271 -0.785339 0.578674 -0.076416 0.206238 1441913271 -0.785339 0.578674 -0.076416 0.206238 1441913271 -0.785339 0.578674 -0.076416 0.206238 1441913271 -0.784729 0.575623 -0.093201 0.210205 1441913271 -0.784729 0.575623 -0.093201 0.210205 1441913271 -0.784729 0.575623 -0.093201 0.210205 1441913271 -0.784729 0.575623 -0.093201 0.210205 1441913271 -0.784729 0.575623 -0.093201 0.210205 1441913271 -0.789490 0.562378 -0.093506 0.227356 1441913271 -0.789490 0.562378 -0.093506 0.227356 1441913271 -0.789490 0.562378 -0.093506 0.227356 1441913271 -0.789490 0.562378 -0.093506 0.227356 1441913271 -0.789490 0.562378 -0.093506 0.227356 1441913271 -0.792297 0.550720 -0.085938 0.248230 1441913271 -0.792297 0.550720 -0.085938 0.248230 1441913271 -0.792297 0.550720 -0.085938 0.248230 1441913271 -0.791199 0.547241 -0.085327 0.259277 1441913271 -0.791199 0.547241 -0.085327 0.259277 1441913271 -0.791199 0.547241 -0.085327 0.259277 1441913271 -0.791199 0.547241 -0.085327 0.259277 1441913271 -0.791199 0.547241 -0.085327 0.259277 1441913271 -0.791199 0.547241 -0.085327 0.259277 1441913271 -0.788452 0.541199 -0.098877 0.275085 1441913271 -0.788452 0.541199 -0.098877 0.275085 1441913271 -0.788452 0.541199 -0.098877 0.275085 1441913271 -0.788452 0.541199 -0.098877 0.275085 1441913271 -0.788452 0.541199 -0.098877 0.275085 1441913271 -0.788452 0.541199 -0.098877 0.275085 1441913271 -0.788452 0.541199 -0.098877 0.275085 1441913271 -0.778381 0.536133 -0.119080 0.304199 1441913271 -0.778381 0.536133 -0.119080 0.304199 1441913271 -0.778381 0.536133 -0.119080 0.304199 1441913271 -0.778381 0.536133 -0.119080 0.304199 1441913271 -0.778381 0.536133 -0.119080 0.304199 1441913271 -0.778381 0.536133 -0.119080 0.304199 1441913271 -0.768494 0.539001 -0.132874 0.318176 1441913271 -0.768494 0.539001 -0.132874 0.318176 1441913271 -0.768494 0.539001 -0.132874 0.318176 1441913271 -0.768494 0.539001 -0.132874 0.318176 1441913271 -0.768494 0.539001 -0.132874 0.318176 1441913271 -0.768494 0.539001 -0.132874 0.318176 1441913271 -0.766724 0.528137 -0.142517 0.335938 1441913271 -0.766724 0.528137 -0.142517 0.335938 1441913271 -0.766724 0.528137 -0.142517 0.335938 1441913271 -0.766724 0.528137 -0.142517 0.335938 1441913271 -0.766724 0.528137 -0.142517 0.335938 1441913271 -0.766724 0.528137 -0.142517 0.335938 1441913271 -0.766724 0.528137 -0.142517 0.335938 1441913271 -0.769348 0.510620 -0.164307 0.346985 1441913271 -0.769348 0.510620 -0.164307 0.346985 1441913271 -0.769348 0.510620 -0.164307 0.346985 1441913271 -0.769348 0.510620 -0.164307 0.346985 1441913271 -0.769348 0.510620 -0.164307 0.346985 1441913271 -0.769348 0.510620 -0.164307 0.346985 1441913271 -0.777771 0.496216 -0.184814 0.338684 1441913271 -0.777771 0.496216 -0.184814 0.338684 1441913271 -0.777771 0.496216 -0.184814 0.338684 1441913271 -0.777771 0.496216 -0.184814 0.338684 1441913271 -0.777771 0.496216 -0.184814 0.338684 1441913271 -0.777771 0.496216 -0.184814 0.338684 1441913271 -0.757568 0.536011 -0.200745 0.313843 1441913271 -0.757568 0.536011 -0.200745 0.313843 1441913271 -0.757568 0.536011 -0.200745 0.313843 1441913271 -0.757568 0.536011 -0.200745 0.313843 1441913271 -0.757568 0.536011 -0.200745 0.313843 1441913271 -0.757568 0.536011 -0.200745 0.313843 1441913271 -0.757568 0.536011 -0.200745 0.313843 1441913271 -0.775940 0.518982 -0.184631 0.307434 1441913271 -0.775940 0.518982 -0.184631 0.307434 1441913271 -0.775940 0.518982 -0.184631 0.307434 1441913271 -0.775940 0.518982 -0.184631 0.307434 1441913271 -0.775940 0.518982 -0.184631 0.307434 1441913271 -0.775940 0.518982 -0.184631 0.307434 1441913271 -0.775940 0.518982 -0.184631 0.307434 1441913271 -0.784790 0.515198 -0.152832 0.308716 1441913272 -0.784790 0.515198 -0.152832 0.308716 1441913272 -0.784790 0.515198 -0.152832 0.308716 1441913272 -0.784790 0.515198 -0.152832 0.308716 1441913272 -0.784790 0.515198 -0.152832 0.308716 1441913272 -0.784790 0.515198 -0.152832 0.308716 1441913272 -0.788086 0.520447 -0.125610 0.303833 1441913272 -0.788086 0.520447 -0.125610 0.303833 1441913272 -0.788086 0.520447 -0.125610 0.303833 1441913272 -0.788086 0.520447 -0.125610 0.303833 1441913272 -0.788086 0.520447 -0.125610 0.303833 1441913272 -0.788086 0.520447 -0.125610 0.303833 1441913272 -0.788086 0.520447 -0.125610 0.303833 1441913272 -0.788147 0.531128 -0.106567 0.292175 1441913272 -0.788147 0.531128 -0.106567 0.292175 1441913272 -0.788147 0.531128 -0.106567 0.292175 1441913272 -0.788147 0.531128 -0.106567 0.292175 1441913272 -0.788147 0.531128 -0.106567 0.292175 1441913272 -0.788147 0.531128 -0.106567 0.292175 1441913272 -0.788269 0.543213 -0.087219 0.275574 1441913272 -0.788269 0.543213 -0.087219 0.275574 1441913272 -0.788269 0.543213 -0.087219 0.275574 1441913272 -0.788269 0.543213 -0.087219 0.275574 1441913272 -0.788269 0.543213 -0.087219 0.275574 1441913272 -0.788269 0.543213 -0.087219 0.275574 1441913272 -0.793030 0.547058 -0.072632 0.258057 1441913272 -0.793030 0.547058 -0.072632 0.258057 1441913272 -0.793030 0.547058 -0.072632 0.258057 1441913272 -0.793030 0.547058 -0.072632 0.258057 1441913272 -0.793030 0.547058 -0.072632 0.258057 1441913272 -0.793030 0.547058 -0.072632 0.258057 1441913272 -0.793030 0.547058 -0.072632 0.258057 1441913272 -0.789978 0.555664 -0.053772 0.253662 1441913272 -0.789978 0.555664 -0.053772 0.253662 1441913272 -0.789978 0.555664 -0.053772 0.253662 1441913272 -0.789978 0.555664 -0.053772 0.253662 1441913272 -0.789978 0.555664 -0.053772 0.253662 1441913272 -0.789978 0.555664 -0.053772 0.253662 1441913272 -0.794617 0.547607 -0.039429 0.259094 1441913272 -0.794617 0.547607 -0.039429 0.259094 1441913272 -0.794617 0.547607 -0.039429 0.259094 1441913272 -0.794617 0.547607 -0.039429 0.259094 1441913272 -0.794617 0.547607 -0.039429 0.259094 1441913272 -0.794617 0.547607 -0.039429 0.259094 1441913272 -0.791687 0.561768 -0.025940 0.238586 1441913272 -0.791687 0.561768 -0.025940 0.238586 1441913272 -0.791687 0.561768 -0.025940 0.238586 1441913272 -0.791687 0.561768 -0.025940 0.238586 1441913272 -0.791687 0.561768 -0.025940 0.238586 1441913272 -0.791687 0.561768 -0.025940 0.238586 1441913272 -0.768799 0.612915 -0.022766 0.180969 1441913272 -0.768799 0.612915 -0.022766 0.180969 1441913272 -0.768799 0.612915 -0.022766 0.180969 1441913272 -0.768799 0.612915 -0.022766 0.180969 1441913272 -0.768799 0.612915 -0.022766 0.180969 1441913272 -0.768799 0.612915 -0.022766 0.180969 1441913272 -0.768799 0.612915 -0.022766 0.180969 1441913272 -0.756226 0.632507 -0.045349 0.161133 1441913272 -0.756226 0.632507 -0.045349 0.161133 1441913272 -0.756226 0.632507 -0.045349 0.161133 1441913272 -0.756226 0.632507 -0.045349 0.161133 1441913272 -0.756226 0.632507 -0.045349 0.161133 1441913272 -0.756226 0.632507 -0.045349 0.161133 1441913272 -0.772888 0.609009 -0.059082 0.168274 1441913272 -0.772888 0.609009 -0.059082 0.168274 1441913272 -0.772888 0.609009 -0.059082 0.168274 1441913272 -0.772888 0.609009 -0.059082 0.168274 1441913272 -0.772888 0.609009 -0.059082 0.168274 1441913272 -0.772888 0.609009 -0.059082 0.168274 1441913272 -0.784668 0.586487 -0.059326 0.191956 1441913272 -0.784668 0.586487 -0.059326 0.191956 1441913272 -0.784668 0.586487 -0.059326 0.191956 1441913272 -0.784668 0.586487 -0.059326 0.191956 1441913272 -0.784668 0.586487 -0.059326 0.191956 1441913272 -0.784668 0.586487 -0.059326 0.191956 1441913272 -0.790833 0.570618 -0.054504 0.214478 1441913272 -0.790833 0.570618 -0.054504 0.214478 1441913272 -0.790833 0.570618 -0.054504 0.214478 1441913272 -0.790833 0.570618 -0.054504 0.214478 1441913272 -0.790833 0.570618 -0.054504 0.214478 1441913272 -0.790833 0.570618 -0.054504 0.214478 1441913272 -0.794495 0.555908 -0.054138 0.238342 1441913272 -0.794495 0.555908 -0.054138 0.238342 1441913272 -0.794495 0.555908 -0.054138 0.238342 1441913272 -0.794495 0.555908 -0.054138 0.238342 1441913272 -0.794495 0.555908 -0.054138 0.238342 1441913272 -0.794495 0.555908 -0.054138 0.238342 1441913272 -0.794495 0.555908 -0.054138 0.238342 1441913272 -0.795593 0.542175 -0.055603 0.264587 1441913272 -0.795593 0.542175 -0.055603 0.264587 1441913272 -0.795593 0.542175 -0.055603 0.264587 1441913272 -0.795593 0.542175 -0.055603 0.264587 1441913272 -0.795593 0.542175 -0.055603 0.264587 1441913272 -0.795593 0.542175 -0.055603 0.264587 1441913272 -0.792664 0.527771 -0.074219 0.296082 1441913272 -0.792664 0.527771 -0.074219 0.296082 1441913272 -0.792664 0.527771 -0.074219 0.296082 1441913272 
-0.738586 0.239746 -0.600220 -0.191895 1441913281 -0.737061 0.243286 -0.599548 -0.195374 1441913281 -0.737061 0.243286 -0.599548 -0.195374 1441913281 -0.737061 0.243286 -0.599548 -0.195374 1441913281 -0.737061 0.243286 -0.599548 -0.195374 1441913281 -0.737061 0.243286 -0.599548 -0.195374 1441913281 -0.737061 0.243286 -0.599548 -0.195374 1441913281 -0.735474 0.245911 -0.599182 -0.199097 1441913281 -0.735474 0.245911 -0.599182 -0.199097 1441913281 -0.735474 0.245911 -0.599182 -0.199097 1441913281 -0.735474 0.245911 -0.599182 -0.199097 1441913281 -0.735474 0.245911 -0.599182 -0.199097 1441913281 -0.735474 0.245911 -0.599182 -0.199097 1441913281 -0.733887 0.247742 -0.599182 -0.202698 1441913281 -0.733887 0.247742 -0.599182 -0.202698 1441913281 -0.733887 0.247742 -0.599182 -0.202698 1441913281 -0.733887 0.247742 -0.599182 -0.202698 1441913281 -0.733887 0.247742 -0.599182 -0.202698 1441913281 -0.733887 0.247742 -0.599182 -0.202698 1441913281 -0.732544 0.250549 -0.598450 -0.206238 1441913281 -0.732544 0.250549 -0.598450 -0.206238 1441913281 -0.732544 0.250549 -0.598450 -0.206238 1441913281 -0.732544 0.250549 -0.598450 -0.206238 1441913281 -0.732544 0.250549 -0.598450 -0.206238 1441913281 -0.732544 0.250549 -0.598450 -0.206238 1441913281 -0.731323 0.253784 -0.597412 -0.209534 1441913281 -0.731323 0.253784 -0.597412 -0.209534 1441913281 -0.731323 0.253784 -0.597412 -0.209534 1441913281 -0.731323 0.253784 -0.597412 -0.209534 1441913281 -0.731323 0.253784 -0.597412 -0.209534 1441913281 -0.731323 0.253784 -0.597412 -0.209534 1441913281 -0.730591 0.256653 -0.596069 -0.212463 1441913281 -0.730591 0.256653 -0.596069 -0.212463 1441913281 -0.730591 0.256653 -0.596069 -0.212463 1441913281 -0.730591 0.256653 -0.596069 -0.212463 1441913281 -0.730591 0.256653 -0.596069 -0.212463 1441913281 -0.730591 0.256653 -0.596069 -0.212463 1441913281 -0.730591 0.256653 -0.596069 -0.212463 1441913281 -0.730103 0.259583 -0.594910 -0.213867 1441913281 -0.730103 0.259583 -0.594910 -0.213867 1441913281 -0.730103 0.259583 -0.594910 -0.213867 1441913281 -0.730103 0.259583 -0.594910 -0.213867 1441913281 -0.730103 0.259583 -0.594910 -0.213867 1441913281 -0.730103 0.259583 -0.594910 -0.213867 1441913281 -0.731018 0.259460 -0.594177 -0.212830 1441913281 -0.731018 0.259460 -0.594177 -0.212830 1441913281 -0.731018 0.259460 -0.594177 -0.212830 1441913281 -0.731018 0.259460 -0.594177 -0.212830 1441913281 -0.731018 0.259460 -0.594177 -0.212830 1441913281 -0.731018 0.259460 -0.594177 -0.212830 1441913281 -0.731018 0.259460 -0.594177 -0.212830 1441913281 -0.732117 0.259216 -0.593811 -0.210388 1441913281 -0.732117 0.259216 -0.593811 -0.210388 1441913281 -0.732117 0.259216 -0.593811 -0.210388 1441913281 -0.732117 0.259216 -0.593811 -0.210388 1441913281 -0.732117 0.259216 -0.593811 -0.210388 1441913281 -0.732117 0.259216 -0.593811 -0.210388 1441913282 -0.733337 0.259583 -0.593506 -0.206665 1441913282 -0.733337 0.259583 -0.593506 -0.206665 1441913282 -0.733337 0.259583 -0.593506 -0.206665 1441913282 -0.733337 0.259583 -0.593506 -0.206665 1441913282 -0.733337 0.259583 -0.593506 -0.206665 1441913282 -0.733337 0.259583 -0.593506 -0.206665 1441913282 -0.733337 0.259583 -0.593506 -0.206665 1441913282 -0.733459 0.260742 -0.594421 -0.201965 1441913282 -0.733459 0.260742 -0.594421 -0.201965 1441913282 -0.733459 0.260742 -0.594421 -0.201965 1441913282 -0.733459 0.260742 -0.594421 -0.201965 1441913282 -0.733459 0.260742 -0.594421 -0.201965 1441913282 -0.733459 0.260742 -0.594421 -0.201965 1441913282 -0.732117 0.264465 -0.595215 -0.199646 1441913282 -0.732117 0.264465 -0.595215 -0.199646 1441913282 -0.732117 0.264465 -0.595215 -0.199646 1441913282 -0.732117 0.264465 -0.595215 -0.199646 1441913282 -0.732117 0.264465 -0.595215 -0.199646 1441913282 -0.732117 0.264465 -0.595215 -0.199646 1441913282 -0.728882 0.271606 -0.595093 -0.202209 1441913282 -0.728882 0.271606 -0.595093 -0.202209 1441913282 -0.728882 0.271606 -0.595093 -0.202209 1441913282 -0.728882 0.271606 -0.595093 -0.202209 1441913282 -0.728882 0.271606 -0.595093 -0.202209 1441913282 -0.728882 0.271606 -0.595093 -0.202209 1441913282 -0.728882 0.271606 -0.595093 -0.202209 1441913282 -0.723145 0.283142 -0.593140 -0.212463 1441913282 -0.723145 0.283142 -0.593140 -0.212463 1441913282 -0.723145 0.283142 -0.593140 -0.212463 1441913282 -0.723145 0.283142 -0.593140 -0.212463 1441913282 -0.723145 0.283142 -0.593140 -0.212463 1441913282 -0.723145 0.283142 -0.593140 -0.212463 1441913282 -0.718994 0.289368 -0.590881 -0.224243 1441913282 -0.718994 0.289368 -0.590881 -0.224243 1441913282 -0.718994 0.289368 -0.590881 -0.224243 1441913282 -0.718994 0.289368 -0.590881 -0.224243 1441913282 -0.718994 0.289368 -0.590881 -0.224243 1441913282 -0.718994 0.289368 -0.590881 -0.224243 1441913282 -0.722046 0.278687 -0.593079 -0.222107 1441913282 -0.722046 0.278687 -0.593079 -0.222107 1441913282 -0.722046 0.278687 -0.593079 -0.222107 1441913282 -0.722046 0.278687 -0.593079 -0.222107 1441913282 -0.722046 0.278687 -0.593079 -0.222107 1441913282 -0.722046 0.278687 -0.593079 -0.222107 1441913282 -0.722046 0.278687 -0.593079 -0.222107 1441913282 -0.729004 0.262878 -0.596191 -0.210083 1441913282 -0.729004 0.262878 -0.596191 -0.210083 1441913282 -0.729004 0.262878 -0.596191 -0.210083 1441913282 -0.729004 0.262878 -0.596191 -0.210083 1441913282 -0.729004 0.262878 -0.596191 -0.210083 1441913282 -0.729004 0.262878 -0.596191 -0.210083 1441913282 -0.729004 0.262878 -0.596191 -0.210083 1441913282 -0.735229 0.252502 -0.596619 -0.199463 1441913282 -0.735229 0.252502 -0.596619 -0.199463 1441913282 -0.735229 0.252502 -0.596619 -0.199463 1441913282 -0.735229 0.252502 -0.596619 -0.199463 1441913282 -0.735229 0.252502 -0.596619 -0.199463 1441913282 -0.739563 0.245667 -0.595520 -0.195251 1441913282 -0.739563 0.245667 -0.595520 -0.195251 1441913282 -0.739563 0.245667 -0.595520 -0.195251 1441913282 -0.739563 0.245667 -0.595520 -0.195251 1441913282 -0.739563 0.245667 -0.595520 -0.195251 1441913282 -0.739563 0.245667 -0.595520 -0.195251 1441913282 -0.742554 0.242432 -0.592529 -0.196960 1441913282 -0.742554 0.242432 -0.592529 -0.196960 1441913282 -0.742554 0.242432 -0.592529 -0.196960 1441913282 -0.742554 0.242432 -0.592529 -0.196960 1441913282 -0.742554 0.242432 -0.592529 -0.196960 1441913282 -0.742554 0.242432 -0.592529 -0.196960 1441913282 -0.744629 0.243530 -0.588745 -0.199280 1441913282 -0.744629 0.243530 -0.588745 -0.199280 1441913282 -0.744629 0.243530 -0.588745 -0.199280 1441913282 -0.744629 0.243530 -0.588745 -0.199280 1441913282 -0.744629 0.243530 -0.588745 -0.199280 1441913282 -0.744629 0.243530 -0.588745 -0.199280 1441913282 -0.744629 0.243530 -0.588745 -0.199280 1441913282 -0.745667 0.242920 -0.588257 -0.197266 1441913282 -0.745667 0.242920 -0.588257 -0.197266 1441913282 -0.745667 0.242920 -0.588257 -0.197266 1441913282 -0.745667 0.242920 -0.588257 -0.197266 1441913282 -0.745667 0.242920 -0.588257 -0.197266 1441913282 -0.745667 0.242920 -0.588257 -0.197266 1441913282 -0.746826 0.238464 -0.591187 -0.189636 1441913282 -0.746826 0.238464 -0.591187 -0.189636 1441913282 -0.746826 0.238464 -0.591187 -0.189636 1441913282 -0.746826 0.238464 -0.591187 -0.189636 1441913282 -0.746826 0.238464 -0.591187 -0.189636 1441913282 -0.746826 0.238464 -0.591187 -0.189636 1441913282 -0.748047 0.231567 -0.595947 -0.178101 1441913282 -0.748047 0.231567 -0.595947 -0.178101 1441913282 -0.748047 0.231567 -0.595947 -0.178101 1441913282 -0.748047 0.231567 -0.595947 -0.178101 1441913282 -0.748047 0.231567 -0.595947 -0.178101 1441913282 -0.748047 0.231567 -0.595947 -0.178101 1441913282 -0.748901 0.226501 -0.599731 -0.168091 1441913282 -0.748901 0.226501 -0.599731 -0.168091 1441913282 -0.748901 0.226501 -0.599731 -0.168091 1441913282 -0.748901 0.226501 -0.599731 -0.168091 1441913282 -0.748901 0.226501 -0.599731 -0.168091 1441913282 -0.748901 0.226501 -0.599731 -0.168091 1441913282 -0.749573 0.226624 -0.598572 -0.169006 1441913282 -0.749573 0.226624 -0.598572 -0.169006 1441913282 -0.749573 0.226624 -0.598572 -0.169006 1441913282 -0.749573 0.226624 -0.598572 -0.169006 1441913282 -0.749573 0.226624 -0.598572 -0.169006 1441913282 -0.749573 0.226624 -0.598572 -0.169006 1441913282 -0.750977 0.227051 -0.595520 -0.172974 1441913282 -0.750977 0.227051 -0.595520 -0.172974 1441913282 -0.750977 0.227051 -0.595520 -0.172974 1441913282 -0.750977 0.227051 -0.595520 -0.172974 1441913282 -0.750977 0.227051 -0.595520 -0.172974 1441913282 -0.750977 0.227051 -0.595520 -0.172974 1441913283 -0.750977 0.227051 -0.595520 -0.172974 1441913283 -0.753357 0.222229 -0.594788 -0.171387 1441913283 -0.753357 0.222229 -0.594788 -0.171387 1441913283 -0.753357 0.222229 -0.594788 -0.171387 1441913283 -0.753357 0.222229 -0.594788 -0.171387 1441913283 -0.753357 0.222229 -0.594788 -0.171387 1441913283 -0.753357 0.222229 -0.594788 -0.171387 1441913283 -0.754211 0.218201 -0.596008 -0.168457 1441913283 -0.754211 0.218201 -0.596008 -0.168457 1441913283 -0.754211 0.218201 -0.596008 -0.168457 1441913283 -0.754211 0.218201 -0.596008 -0.168457 1441913283 -0.754211 0.218201 -0.596008 -0.168457 1441913283 -0.754211 0.218201 -0.596008 -0.168457 1441913283 -0.752869 0.215881 -0.599121 -0.166443 1441913283 -0.752869 0.215881 -0.599121 -0.166443 1441913283 -0.752869 0.215881 -0.599121 -0.166443 1441913283 -0.752869 0.215881 -0.599121 -0.166443 1441913283 -0.752869 0.215881 -0.599121 -0.166443 1441913283 -0.752869 0.215881 -0.599121 -0.166443 1441913283 -0.750427 0.212646 -0.603638 -0.165466 1441913283 -0.750427 0.212646 -0.603638 -0.165466 1441913283 -0.750427 0.212646 -0.603638 -0.165466 1441913283 -0.750427 0.212646 -0.603638 -0.165466 1441913283 -0.750427 0.212646 -0.603638 -0.165466 1441913283 -0.750427 0.212646 -0.603638 -0.165466 1441913283 -0.747192 0.211609 -0.607483 -0.167358 1441913283 -0.747192 0.211609 -0.607483 -0.167358 1441913283 -0.747192 0.211609 -0.607483 -0.167358 1441913283 -0.747192 0.211609 -0.607483 -0.167358 1441913283 -0.747192 0.211609 -0.607483 -0.167358 1441913283 -0.747192 0.211609 -0.607483 -0.167358 1441913283 -0.747192 0.211609 -0.607483 -0.167358 1441913283 -0.742493 0.215210 -0.610657 -0.171997 1441913283 -0.742493 0.215210 -0.610657 -0.171997 1441913283 -0.742493 0.215210 -0.610657 -0.171997 1441913283 -0.742493 0.215210 -0.610657 -0.171997 1441913283 -0.742493 0.215210 -0.610657 -0.171997 1441913283 -0.742493 0.215210 -0.610657 -0.171997 1441913283 -0.735168 0.228882 -0.611328 -0.182922 1441913283 -0.735168 0.228882 -0.611328 -0.182922 1441913283 -0.735168 0.228882 -0.611328 -0.182922 1441913283 -0.735168 0.228882 -0.611328 -0.182922 1441913283 -0.735168 0.228882 -0.611328 -0.182922 1441913283 -0.735168 0.228882 -0.611328 -0.182922 1441913283 -0.726257 0.254822 -0.603577 -0.208374 1441913283 -0.726257 0.254822 -0.603577 -0.208374 1441913283 -0.726257 0.254822 -0.603577 -0.208374 1441913283 -0.726257 0.254822 -0.603577 -0.208374 1441913283 -0.726257 0.254822 -0.603577 -0.208374 1441913283 -0.726257 0.254822 -0.603577 -0.208374 1441913283 -0.726257 0.254822 -0.603577 -0.208374 1441913283 -0.725891 0.264526 -0.593689 -0.225281 1441913283 -0.725891 0.264526 -0.593689 -0.225281 1441913283 -0.725891 0.264526 -0.593689 -0.225281 1441913283 -0.725891 0.264526 -0.593689 -0.225281 1441913283 -0.725891 0.264526 -0.593689 -0.225281 1441913283 -0.725891 0.264526 -0.593689 -0.225281 1441913283 -0.730286 0.251770 -0.596191 -0.218872 1441913283 -0.730286 0.251770 -0.596191 -0.218872 1441913283 -0.730286 0.251770 -0.596191 -0.218872 1441913283 -0.730286 0.251770 -0.596191 -0.218872 1441913283 -0.730286 0.251770 -0.596191 -0.218872 1441913283 -0.730286 0.251770 -0.596191 -0.218872 1441913283 -0.734070 0.244507 -0.598511 -0.208008 1441913283 -0.734070 0.244507 -0.598511 -0.208008 1441913283 -0.734070 0.244507 -0.598511 -0.208008 1441913283 -0.734070 0.244507 -0.598511 -0.208008 1441913283 -0.734070 0.244507 -0.598511 -0.208008 1441913283 -0.734070 0.244507 -0.598511 -0.208008 1441913283 -0.734070 0.244507 -0.598511 -0.208008 1441913283 -0.735901 0.244873 -0.598389 -0.201172 1441913283 -0.735901 0.244873 -0.598389 -0.201172 1441913283 -0.735901 0.244873 -0.598389 -0.201172 1441913283 -0.735901 0.244873 -0.598389 -0.201172 1441913283 -0.735901 0.244873 -0.598389 -0.201172 1441913283 -0.735901 0.244873 -0.598389 -0.201172 1441913283 -0.737244 0.240417 -0.599426 -0.198730 1441913283 -0.737244 0.240417 -0.599426 -0.198730 1441913283 -0.737244 0.240417 -0.599426 -0.198730 1441913283 -0.737244 0.240417 -0.599426 -0.198730 1441913283 -0.737244 0.240417 -0.599426 -0.198730 1441913283 -0.737244 0.240417 -0.599426 -0.198730 1441913283 -0.737976 0.235474 -0.600159 -0.199585 1441913283 -0.737976 0.235474 -0.600159 -0.199585 1441913283 -0.737976 0.235474 -0.600159 -0.199585 1441913283 -0.737976 0.235474 -0.600159 -0.199585 1441913283 -0.737976 0.235474 -0.600159 -0.199585 1441913283 -0.737976 0.235474 -0.600159 -0.199585 1441913283 -0.737976 0.235474 -0.600159 -0.199585 1441913283 -0.737976 0.236023 -0.599792 -0.200012 1441913283 -0.737976 0.236023 -0.599792 -0.200012 1441913283 -0.737976 0.236023 -0.599792 -0.200012 1441913283 -0.737976 0.236023 -0.599792 -0.200012 1441913283 -0.737976 0.236023 -0.599792 -0.200012 1441913283 -0.737976 0.236023 -0.599792 -0.200012 1441913283 -0.737122 0.237488 -0.601807 -0.195435 1441913283 -0.737122 0.237488 -0.601807 -0.195435 1441913283 -0.737122 0.237488 -0.601807 -0.195435 1441913283 -0.737122 0.237488 -0.601807 -0.195435 1441913283 -0.737122 0.237488 -0.601807 -0.195435 1441913283 -0.737122 0.237488 -0.601807 -0.195435 1441913283 -0.736206 0.236084 -0.606018 -0.187439 1441913283 -0.736206 0.236084 -0.606018 -0.187439 1441913283 -0.736206 0.236084 -0.606018 -0.187439 1441913283 -0.736206 0.236084 -0.606018 -0.187439 1441913283 -0.736206 0.236084 -0.606018 -0.187439 1441913283 -0.736206 0.236084 -0.606018 -0.187439 1441913283 -0.737122 0.234009 -0.608337 -0.178711 1441913283 -0.737122 0.234009 -0.608337 -0.178711 1441913283 -0.737122 0.234009 -0.608337 -0.178711 1441913283 -0.737122 0.234009 -0.608337 -0.178711 1441913283 -0.737122 0.234009 -0.608337 -0.178711 1441913283 -0.737122 0.234009 -0.608337 -0.178711 1441913283 -0.737122 0.234009 -0.608337 -0.178711 1441913283 -0.742249 0.234375 -0.603943 -0.171692 1441913284 -0.742249 0.234375 -0.603943 -0.171692 1441913284 -0.742249 0.234375 -0.603943 -0.171692 1441913284 -0.742249 0.234375 -0.603943 -0.171692 1441913284 -0.742249 0.234375 -0.603943 -0.171692 1441913284 -0.742249 0.234375 -0.603943 -0.171692 1441913284 -0.750305 0.236450 -0.595215 -0.164124 1441913284 -0.750305 0.236450 -0.595215 -0.164124 1441913284 -0.750305 0.236450 -0.595215 -0.164124 1441913284 -0.750305 0.236450 -0.595215 -0.164124 1441913284 -0.750305 0.236450 -0.595215 -0.164124 1441913284 -0.750305 0.236450 -0.595215 -0.164124 1441913284 -0.757935 0.233459 -0.588379 -0.157715 1441913284 -0.757935 0.233459 -0.588379 -0.157715 1441913284 -0.757935 0.233459 -0.588379 -0.157715 1441913284 -0.757935 0.233459 -0.588379 -0.157715 1441913284 -0.757935 0.233459 -0.588379 -0.157715 1441913284 -0.757935 0.233459 -0.588379 -0.157715 1441913284 -0.765076 0.233154 -0.580017 -0.154724 1441913284 -0.765076 0.233154 -0.580017 -0.154724 1441913284 -0.765076 0.233154 -0.580017 -0.154724 1441913284 -0.765076 0.233154 -0.580017 -0.154724 1441913284 -0.765076 0.233154 -0.580017 -0.154724 1441913284 -0.765076 0.233154 -0.580017 -0.154724 1441913284 -0.765076 0.233154 -0.580017 -0.154724 1441913284 -0.770142 0.235901 -0.572632 -0.153015 1441913284 -0.770142 0.235901 -0.572632 -0.153015 1441913284 -0.770142 0.235901 -0.572632 -0.153015 1441913284 -0.770142 0.235901 -0.572632 -0.153015 1441913284 -0.770142 0.235901 -0.572632 -0.153015 1441913284 -0.770142 0.235901 -0.572632 -0.153015 1441913284 -0.770508 0.241882 -0.569092 -0.155029 1441913284 -0.770508 0.241882 -0.569092 -0.155029 1441913284 -0.770508 0.241882 -0.569092 -0.155029 1441913284 -0.770508 0.241882 -0.569092 -0.155029 1441913284 -0.770508 0.241882 -0.569092 -0.155029 1441913284 -0.770508 0.241882 -0.569092 -0.155029 1441913284 -0.768127 0.245605 -0.569946 -0.157776 1441913284 -0.768127 0.245605 -0.569946 -0.157776 1441913284 -0.768127 0.245605 -0.569946 -0.157776 1441913284 -0.768127 0.245605 -0.569946 -0.157776 1441913284 -0.768127 0.245605 -0.569946 -0.157776 1441913284 -0.768127 0.245605 -0.569946 -0.157776 1441913284 -0.768127 0.245605 -0.569946 -0.157776 1441913284 -0.763733 0.245056 -0.574951 -0.161743 1441913284 -0.763733 0.245056 -0.574951 -0.161743 1441913284 -0.763733 0.245056 -0.574951 -0.161743 1441913284 -0.763733 0.245056 -0.574951 -0.161743 1441913284 -0.763733 0.245056 -0.574951 -0.161743 1441913284 -0.763733 0.245056 -0.574951 -0.161743 1441913284 -0.756287 0.250732 -0.579651 -0.171204 1441913284 -0.756287 0.250732 -0.579651 -0.171204 1441913284 -0.756287 0.250732 -0.579651 -0.171204 1441913284 -0.756287 0.250732 -0.579651 -0.171204 1441913284 -0.756287 0.250732 -0.579651 -0.171204 1441913284 -0.756287 0.250732 -0.579651 -0.171204 1441913284 -0.748657 0.255920 -0.584290 -0.180725 1441913284 -0.748657 0.255920 -0.584290 -0.180725 1441913284 -0.748657 0.255920 -0.584290 -0.180725 1441913284 -0.748657 0.255920 -0.584290 -0.180725 1441913284 -0.748657 0.255920 -0.584290 -0.180725 1441913284 -0.748657 0.255920 -0.584290 -0.180725 1441913284 -0.742065 0.259460 -0.588989 -0.187439 1441913284 -0.742065 0.259460 -0.588989 -0.187439 1441913284 -0.742065 0.259460 -0.588989 -0.187439 1441913284 -0.742065 0.259460 -0.588989 -0.187439 1441913284 -0.742065 0.259460 -0.588989 -0.187439 1441913284 -0.742065 0.259460 -0.588989 -0.187439 1441913284 -0.735901 0.266724 -0.590759 -0.195862 1441913284 -0.735901 0.266724 -0.590759 -0.195862 1441913284 -0.735901 0.266724 -0.590759 -0.195862 1441913284 -0.735901 0.266724 -0.590759 -0.195862 1441913284 -0.735901 0.266724 -0.590759 -0.195862 1441913284 -0.735901 0.266724 -0.590759 -0.195862 1441913284 -0.735901 0.266724 -0.590759 -0.195862 1441913284 -0.728882 0.281433 -0.586853 -0.212646 1441913284 -0.728882 0.281433 -0.586853 -0.212646 1441913284 -0.728882 0.281433 -0.586853 -0.212646 1441913284 -0.728882 0.281433 -0.586853 -0.212646 1441913284 -0.728882 0.281433 -0.586853 -0.212646 1441913284 -0.728882 0.281433 -0.586853 -0.212646 1441913284 -0.728333 0.284119 -0.583313 -0.220581 1441913284 -0.728333 0.284119 -0.583313 -0.220581 1441913284 -0.728333 0.284119 -0.583313 -0.220581 1441913284 -0.728333 0.284119 -0.583313 -0.220581 1441913284 -0.728333 0.284119 -0.583313 -0.220581 1441913284 -0.728333 0.284119 -0.583313 -0.220581 1441913284 -0.735413 0.267456 -0.586670 -0.208679 1441913284 -0.735413 0.267456 -0.586670 -0.208679 1441913284 -0.735413 0.267456 -0.586670 -0.208679 1441913284 -0.735413 0.267456 -0.586670 -0.208679 1441913284 -0.735413 0.267456 -0.586670 -0.208679 1441913284 -0.735413 0.267456 -0.586670 -0.208679 1441913284 -0.735413 0.267456 -0.586670 -0.208679 1441913284 -0.740723 0.250671 -0.591675 -0.196289 1441913284 -0.740723 0.250671 -0.591675 -0.196289 1441913284 -0.740723 0.250671 -0.591675 -0.196289 1441913284 -0.740723 0.250671 -0.591675 -0.196289 1441913284 -0.740723 0.250671 -0.591675 -0.196289 1441913284 -0.740723 0.250671 -0.591675 -0.196289 1441913284 -0.741455 0.242737 -0.595764 -0.191101 1441913284 -0.741455 0.242737 -0.595764 -0.191101 1441913284 -0.741455 0.242737 -0.595764 -0.191101 1441913284 -0.741455 0.242737 -0.595764 -0.191101 1441913284 -0.741455 0.242737 -0.595764 -0.191101 1441913284 -0.741455 0.242737 -0.595764 -0.191101 1441913284 -0.740906 0.242004 -0.596130 -0.192932 1441913284 -0.740906 0.242004 -0.596130 -0.192932 1441913284 -0.740906 0.242004 -0.596130 -0.192932 1441913284 -0.740906 0.242004 -0.596130 -0.192932 1441913284 -0.740906 0.242004 -0.596130 -0.192932 1441913284 -0.740906 0.242004 -0.596130 -0.192932 1441913284 -0.740906 0.242004 -0.596130 -0.192932 1441913284 -0.738770 0.243958 -0.596497 -0.197327 1441913284 -0.738770 0.243958 -0.596497 -0.197327 1441913285 -0.738770 0.243958 -0.596497 -0.197327 1441913285 -0.738770 0.243958 -0.596497 -0.197327 1441913285 -0.738770 0.243958 -0.596497 -0.197327 1441913285 -0.738770 0.243958 -0.596497 -0.197327 1441913285 -0.738037 0.244995 -0.596985 -0.197388 1441913285 -0.738037 0.244995 -0.596985 -0.197388 1441913285 -0.738037 0.244995 -0.596985 -0.197388 1441913285 -0.738037 0.244995 -0.596985 -0.197388 1441913285 -0.738037 0.244995 -0.596985 -0.197388 1441913285 -0.738037 0.244995 -0.596985 -0.197388 1441913285 -0.738098 0.244629 -0.598816 -0.191956 1441913285 -0.738098 0.244629 -0.598816 -0.191956 1441913285 -0.738098 0.244629 -0.598816 -0.191956 1441913285 -0.738098 0.244629 -0.598816 -0.191956 1441913285 -0.738098 0.244629 -0.598816 -0.191956 1441913285 -0.738098 0.244629 -0.598816 -0.191956 1441913285 -0.738098 0.244629 -0.598816 -0.191956 1441913285 -0.739136 0.240479 -0.602478 -0.181396 1441913285 -0.739136 0.240479 -0.602478 -0.181396 1441913285 -0.739136 0.240479 -0.602478 -0.181396 1441913285 -0.739136 0.240479 -0.602478 -0.181396 1441913285 -0.739136 0.240479 -0.602478 -0.181396 1441913285 -0.740723 0.235901 -0.605103 -0.171997 1441913285 -0.740723 0.235901 -0.605103 -0.171997 1441913285 -0.740723 0.235901 -0.605103 -0.171997 1441913285 -0.740723 0.235901 -0.605103 -0.171997 1441913285 -0.740723 0.235901 -0.605103 -0.171997 1441913285 -0.740723 0.235901 -0.605103 -0.171997 1441913285 -0.742859 0.233643 -0.604614 -0.167542 1441913285 -0.742859 0.233643 -0.604614 -0.167542 1441913285 -0.742859 0.233643 -0.604614 -0.167542 1441913285 -0.742859 0.233643 -0.604614 -0.167542 1441913285 -0.742859 0.233643 -0.604614 -0.167542 1441913285 -0.742859 0.233643 -0.604614 -0.167542 1441913285 -0.742859 0.233643 -0.604614 -0.167542 1441913285 -0.744507 0.232056 -0.603516 -0.166626 1441913285 -0.744507 0.232056 -0.603516 -0.166626 1441913285 -0.744507 0.232056 -0.603516 -0.166626 1441913285 -0.744507 0.232056 -0.603516 -0.166626 1441913285 -0.744507 0.232056 -0.603516 -0.166626 1441913285 -0.744507 0.232056 -0.603516 -0.166626 1441913285 -0.744507 0.232056 -0.603516 -0.166626 1441913285 -0.744385 0.233215 -0.602112 -0.170471 1441913285 -0.744385 0.233215 -0.602112 -0.170471 1441913285 -0.744385 0.233215 -0.602112 -0.170471 1441913285 -0.744385 0.233215 -0.602112 -0.170471 1441913285 -0.744385 0.233215 -0.602112 -0.170471 1441913285 -0.744385 0.233215 -0.602112 -0.170471 1441913285 -0.744202 0.232422 -0.601746 -0.173645 1441913285 -0.744202 0.232422 -0.601746 -0.173645 1441913285 -0.744202 0.232422 -0.601746 -0.173645 1441913285 -0.744202 0.232422 -0.601746 -0.173645 1441913285 -0.744202 0.232422 -0.601746 -0.173645 1441913285 -0.744202 0.232422 -0.601746 -0.173645 1441913285 -0.744080 0.228271 -0.603699 -0.172668 1441913285 -0.744080 0.228271 -0.603699 -0.172668 1441913285 -0.744080 0.228271 -0.603699 -0.172668 1441913285 -0.744080 0.228271 -0.603699 -0.172668 1441913285 -0.744080 0.228271 -0.603699 -0.172668 1441913285 -0.744080 0.228271 -0.603699 -0.172668 1441913285 -0.744080 0.228271 -0.603699 -0.172668 1441913285 -0.743286 0.224487 -0.606506 -0.171326 1441913285 -0.743286 0.224487 -0.606506 -0.171326 1441913285 -0.743286 0.224487 -0.606506 -0.171326 1441913285 -0.743286 0.224487 -0.606506 -0.171326 1441913285 -0.743286 0.224487 -0.606506 -0.171326 1441913285 -0.743286 0.224487 -0.606506 -0.171326 1441913285 -0.742004 0.220825 -0.609314 -0.171692 1441913285 -0.742004 0.220825 -0.609314 -0.171692 1441913285 -0.742004 0.220825 -0.609314 -0.171692 1441913285 -0.742004 0.220825 -0.609314 -0.171692 1441913285 -0.742004 0.220825 -0.609314 -0.171692 1441913285 -0.742004 0.220825 -0.609314 -0.171692 1441913285 -0.740112 0.218201 -0.612061 -0.173462 1441913285 -0.740112 0.218201 -0.612061 -0.173462 1441913285 -0.740112 0.218201 -0.612061 -0.173462 1441913285 -0.740112 0.218201 -0.612061 -0.173462 1441913285 -0.740112 0.218201 -0.612061 -0.173462 1441913285 -0.740112 0.218201 -0.612061 -0.173462 1441913285 -0.737488 0.219788 -0.613708 -0.176575 1441913285 -0.737488 0.219788 -0.613708 -0.176575 1441913285 -0.737488 0.219788 -0.613708 -0.176575 1441913285 -0.737488 0.219788 -0.613708 -0.176575 1441913285 -0.737488 0.219788 -0.613708 -0.176575 1441913285 -0.737488 0.219788 -0.613708 -0.176575 1441913285 -0.735046 0.225220 -0.613708 -0.180115 1441913285 -0.735046 0.225220 -0.613708 -0.180115 1441913285 -0.735046 0.225220 -0.613708 -0.180115 1441913285 -0.735046 0.225220 -0.613708 -0.180115 1441913285 -0.735046 0.225220 -0.613708 -0.180115 1441913285 -0.735046 0.225220 -0.613708 -0.180115 1441913285 -0.733521 0.229980 -0.612915 -0.182983 1441913285 -0.733521 0.229980 -0.612915 -0.182983 1441913285 -0.733521 0.229980 -0.612915 -0.182983 1441913285 -0.733521 0.229980 -0.612915 -0.182983 1441913285 -0.733521 0.229980 -0.612915 -0.182983 1441913285 -0.733521 0.229980 -0.612915 -0.182983 1441913285 -0.733521 0.229980 -0.612915 -0.182983 1441913285 -0.731567 0.234436 -0.612244 -0.187317 1441913285 -0.731567 0.234436 -0.612244 -0.187317 1441913285 -0.731567 0.234436 -0.612244 -0.187317 1441913285 -0.731567 0.234436 -0.612244 -0.187317 1441913285 -0.731567 0.234436 -0.612244 -0.187317 1441913285 -0.731567 0.234436 -0.612244 -0.187317 1441913285 -0.728760 0.241394 -0.611084 -0.193176 1441913285 -0.728760 0.241394 -0.611084 -0.193176 1441913285 -0.728760 0.241394 -0.611084 -0.193176 1441913285 -0.728760 0.241394 -0.611084 -0.193176 1441913285 -0.728760 0.241394 -0.611084 -0.193176 1441913285 -0.728760 0.241394 -0.611084 -0.193176 1441913285 -0.728760 0.241394 -0.611084 -0.193176 1441913285 -0.726196 0.247620 -0.609802 -0.198730 1441913285 -0.726196 0.247620 -0.609802 -0.198730 1441913285 -0.726196 0.247620 -0.609802 -0.198730 1441913286 -0.726196 0.247620 -0.609802 -0.198730 1441913286 -0.726196 0.247620 -0.609802 -0.198730 1441913286 -0.726196 0.247620 -0.609802 -0.198730 1441913286 -0.725952 0.246521 -0.609985 -0.200684 1441913286 -0.725952 0.246521 -0.609985 -0.200684 1441913286 -0.725952 0.246521 -0.609985 -0.200684 1441913286 -0.725952 0.246521 -0.609985 -0.200684 1441913286 -0.725952 0.246521 -0.609985 -0.200684 1441913286 -0.725952 0.246521 -0.609985 -0.200684 1441913286 -0.728699 0.237427 -0.612366 -0.194214 1441913286 -0.728699 0.237427 -0.612366 -0.194214 1441913286 -0.728699 0.237427 -0.612366 -0.194214 1441913286 -0.728699 0.237427 -0.612366 -0.194214 1441913286 -0.728699 0.237427 -0.612366 -0.194214 1441913286 -0.728699 0.237427 -0.612366 -0.194214 1441913286 -0.732117 0.233582 -0.611694 -0.187927 1441913286 -0.732117 0.233582 -0.611694 -0.187927 1441913286 -0.732117 0.233582 -0.611694 -0.187927 1441913286 -0.732117 0.233582 -0.611694 -0.187927 1441913286 -0.732117 0.233582 -0.611694 -0.187927 1441913286 -0.732117 0.233582 -0.611694 -0.187927 1441913286 -0.732117 0.233582 -0.611694 -0.187927 1441913286 -0.734985 0.235046 -0.608643 -0.184875 1441913286 -0.734985 0.235046 -0.608643 -0.184875 1441913286 -0.734985 0.235046 -0.608643 -0.184875 1441913286 -0.734985 0.235046 -0.608643 -0.184875 1441913286 -0.734985 0.235046 -0.608643 -0.184875 1441913286 -0.734985 0.235046 -0.608643 -0.184875 1441913286 -0.738159 0.230286 -0.608154 -0.179688 1441913286 -0.738159 0.230286 -0.608154 -0.179688 1441913286 -0.738159 0.230286 -0.608154 -0.179688 1441913286 -0.738159 0.230286 -0.608154 -0.179688 1441913286 -0.738159 0.230286 -0.608154 -0.179688 1441913286 -0.738159 0.230286 -0.608154 -0.179688 1441913286 -0.738159 0.230286 -0.608154 -0.179688 1441913286 -0.740906 0.223755 -0.608276 -0.176147 1441913286 -0.740906 0.223755 -0.608276 -0.176147 1441913286 -0.740906 0.223755 -0.608276 -0.176147 1441913286 -0.740906 0.223755 -0.608276 -0.176147 1441913286 -0.740906 0.223755 -0.608276 -0.176147 1441913286 -0.740906 0.223755 -0.608276 -0.176147 1441913286 -0.742554 0.222595 -0.606995 -0.175293 1441913286 -0.742554 0.222595 -0.606995 -0.175293 1441913286 -0.742554 0.222595 -0.606995 -0.175293 1441913286 -0.742554 0.222595 -0.606995 -0.175293 1441913286 -0.742554 0.222595 -0.606995 -0.175293 1441913286 -0.742554 0.222595 -0.606995 -0.175293 1441913286 -0.743164 0.222107 -0.607178 -0.172546 1441913286 -0.743164 0.222107 -0.607178 -0.172546 1441913286 -0.743164 0.222107 -0.607178 -0.172546 1441913286 -0.743164 0.222107 -0.607178 -0.172546 1441913286 -0.743164 0.222107 -0.607178 -0.172546 1441913286 -0.743164 0.222107 -0.607178 -0.172546 1441913286 -0.743164 0.222107 -0.607178 -0.172546 1441913286 -0.743896 0.219910 -0.608093 -0.168945 1441913286 -0.743896 0.219910 -0.608093 -0.168945 1441913286 -0.743896 0.219910 -0.608093 -0.168945 1441913286 -0.743896 0.219910 -0.608093 -0.168945 1441913286 -0.743896 0.219910 -0.608093 -0.168945 1441913286 -0.743896 0.219910 -0.608093 -0.168945 1441913286 -0.745239 0.216370 -0.608887 -0.164978 1441913286 -0.745239 0.216370 -0.608887 -0.164978 1441913286 -0.745239 0.216370 -0.608887 -0.164978 1441913286 -0.745239 0.216370 -0.608887 -0.164978 1441913286 -0.745239 0.216370 -0.608887 -0.164978 1441913286 -0.745239 0.216370 -0.608887 -0.164978 1441913286 -0.746216 0.215576 -0.607971 -0.164795 1441913286 -0.746216 0.215576 -0.607971 -0.164795 1441913286 -0.746216 0.215576 -0.607971 -0.164795 1441913286 -0.746216 0.215576 -0.607971 -0.164795 1441913286 -0.746216 0.215576 -0.607971 -0.164795 1441913286 -0.746216 0.215576 -0.607971 -0.164795 1441913286 -0.746216 0.215576 -0.607971 -0.164795 1441913286 -0.746765 0.217651 -0.605713 -0.167908 1441913286 -0.746765 0.217651 -0.605713 -0.167908 1441913286 -0.746765 0.217651 -0.605713 -0.167908 1441913286 -0.746765 0.217651 -0.605713 -0.167908 1441913286 -0.746765 0.217651 -0.605713 -0.167908 1441913286 -0.746765 0.217651 -0.605713 -0.167908 1441913286 -0.747253 0.218994 -0.603699 -0.171265 1441913286 -0.747253 0.218994 -0.603699 -0.171265 1441913286 -0.747253 0.218994 -0.603699 -0.171265 1441913286 -0.747253 0.218994 -0.603699 -0.171265 1441913286 -0.747253 0.218994 -0.603699 -0.171265 1441913286 -0.747253 0.218994 -0.603699 -0.171265 1441913286 -0.747864 0.217896 -0.603027 -0.172058 1441913286 -0.747864 0.217896 -0.603027 -0.172058 1441913286 -0.747864 0.217896 -0.603027 -0.172058 1441913286 -0.747864 0.217896 -0.603027 -0.172058 1441913286 -0.747864 0.217896 -0.603027 -0.172058 1441913286 -0.747864 0.217896 -0.603027 -0.172058 1441913286 -0.747864 0.217896 -0.603027 -0.172058 1441913286 -0.747803 0.217896 -0.603210 -0.171936 1441913286 -0.747803 0.217896 -0.603210 -0.171936 1441913286 -0.747803 0.217896 -0.603210 -0.171936 1441913286 
-0.817566 0.572449 -0.012695 0.061401 1441913288 -0.817566 0.572449 -0.012695 0.061401 1441913288 -0.817566 0.572449 -0.012695 0.061401 1441913288 -0.817566 0.572449 -0.012695 0.061401 1441913288 -0.814392 0.575562 -0.003906 0.074219 1441913288 -0.814392 0.575562 -0.003906 0.074219 1441913288 -0.814392 0.575562 -0.003906 0.074219 1441913288 -0.814392 0.575562 -0.003906 0.074219 1441913288 -0.814392 0.575562 -0.003906 0.074219 1441913288 -0.814392 0.575562 -0.003906 0.074219 1441913288 -0.814087 0.573425 -0.000671 0.091797 1441913288 -0.814087 0.573425 -0.000671 0.091797 1441913288 -0.814087 0.573425 -0.000671 0.091797 1441913288 -0.814087 0.573425 -0.000671 0.091797 1441913288 -0.814087 0.573425 -0.000671 0.091797 1441913288 -0.814087 0.573425 -0.000671 0.091797 1441913288 -0.814087 0.569519 -0.007690 0.113342 1441913288 -0.814087 0.569519 -0.007690 0.113342 1441913288 -0.814087 0.569519 -0.007690 0.113342 1441913288 -0.814087 0.569519 -0.007690 0.113342 1441913288 -0.814087 0.569519 -0.007690 0.113342 1441913289 -0.814087 0.569519 -0.007690 0.113342 1441913289 -0.817017 0.556396 -0.032715 0.147705 1441913289 -0.817017 0.556396 -0.032715 0.147705 1441913289 -0.817017 0.556396 -0.032715 0.147705 1441913289 -0.817017 0.556396 -0.032715 0.147705 1441913289 -0.817017 0.556396 -0.032715 0.147705 1441913289 -0.817017 0.556396 -0.032715 0.147705 1441913289 -0.824524 0.532898 -0.061401 0.179993 1441913289 -0.824524 0.532898 -0.061401 0.179993 1441913289 -0.824524 0.532898 -0.061401 0.179993 1441913289 -0.824524 0.532898 -0.061401 0.179993 1441913289 -0.824524 0.532898 -0.061401 0.179993 1441913289 -0.822815 0.525513 -0.084900 0.199036 1441913289 -0.822815 0.525513 -0.084900 0.199036 1441913289 -0.822815 0.525513 -0.084900 0.199036 1441913289 -0.822815 0.525513 -0.084900 0.199036 1441913289 -0.822815 0.525513 -0.084900 0.199036 1441913289 -0.822815 0.525513 -0.084900 0.199036 1441913289 -0.817810 0.522705 -0.106873 0.215881 1441913289 -0.817810 0.522705 -0.106873 0.215881 1441913289 -0.817810 0.522705 -0.106873 0.215881 1441913289 -0.817810 0.522705 -0.106873 0.215881 1441913289 -0.817810 0.522705 -0.106873 0.215881 1441913289 -0.817810 0.522705 -0.106873 0.215881 1441913289 -0.817810 0.522705 -0.106873 0.215881 1441913289 -0.803101 0.533569 -0.134338 0.228638 1441913289 -0.803101 0.533569 -0.134338 0.228638 1441913289 -0.803101 0.533569 -0.134338 0.228638 1441913289 -0.803101 0.533569 -0.134338 0.228638 1441913289 -0.803101 0.533569 -0.134338 0.228638 1441913289 -0.803101 0.533569 -0.134338 0.228638 1441913289 -0.791626 0.538452 -0.146729 0.248779 1441913289 -0.791626 0.538452 -0.146729 0.248779 1441913289 -0.791626 0.538452 -0.146729 0.248779 1441913289 -0.791626 0.538452 -0.146729 0.248779 1441913289 -0.791626 0.538452 -0.146729 0.248779 1441913289 -0.791626 0.538452 -0.146729 0.248779 1441913289 -0.794495 0.521545 -0.154175 0.270203 1441913289 -0.794495 0.521545 -0.154175 0.270203 1441913289 -0.794495 0.521545 -0.154175 0.270203 1441913289 -0.794495 0.521545 -0.154175 0.270203 1441913289 -0.794495 0.521545 -0.154175 0.270203 1441913289 -0.794495 0.521545 -0.154175 0.270203 1441913289 -0.800964 0.496948 -0.166138 0.289612 1441913289 -0.800964 0.496948 -0.166138 0.289612 1441913289 -0.800964 0.496948 -0.166138 0.289612 1441913289 -0.800964 0.496948 -0.166138 0.289612 1441913289 -0.800964 0.496948 -0.166138 0.289612 1441913289 -0.800964 0.496948 -0.166138 0.289612 1441913289 -0.800964 0.496948 -0.166138 0.289612 1441913289 -0.799438 0.484680 -0.183960 0.303589 1441913289 -0.799438 0.484680 -0.183960 0.303589 1441913289 -0.799438 0.484680 -0.183960 0.303589 1441913289 -0.799438 0.484680 -0.183960 0.303589 1441913289 -0.799438 0.484680 -0.183960 0.303589 1441913289 -0.799438 0.484680 -0.183960 0.303589 1441913289 -0.799438 0.484680 -0.183960 0.303589 1441913289 -0.778992 0.523621 -0.204041 0.278259 1441913289 -0.778992 0.523621 -0.204041 0.278259 1441913289 -0.778992 0.523621 -0.204041 0.278259 1441913289 -0.778992 0.523621 -0.204041 0.278259 1441913289 -0.778992 0.523621 -0.204041 0.278259 1441913289 -0.778992 0.523621 -0.204041 0.278259 1441913289 -0.784973 0.520447 -0.192871 0.275269 1441913289 -0.784973 0.520447 -0.192871 0.275269 1441913289 -0.784973 0.520447 -0.192871 0.275269 1441913289 -0.784973 0.520447 -0.192871 0.275269 1441913289 -0.784973 0.520447 -0.192871 0.275269 1441913289 -0.784973 0.520447 -0.192871 0.275269 1441913289 -0.813904 0.476074 -0.166687 0.288330 1441913289 -0.813904 0.476074 -0.166687 0.288330 1441913289 -0.813904 0.476074 -0.166687 0.288330 1441913289 -0.813904 0.476074 -0.166687 0.288330 1441913289 -0.813904 0.476074 -0.166687 0.288330 1441913289 -0.813904 0.476074 -0.166687 0.288330 1441913289 -0.813904 0.476074 -0.166687 0.288330 1441913289 -0.807922 0.498474 -0.147400 0.277710 1441913289 -0.807922 0.498474 -0.147400 0.277710 1441913289 -0.807922 0.498474 -0.147400 0.277710 1441913289 -0.807922 0.498474 -0.147400 0.277710 1441913289 -0.807922 0.498474 -0.147400 0.277710 1441913289 -0.807922 0.498474 -0.147400 0.277710 1441913289 -0.794189 0.533447 -0.131836 0.259460 1441913289 -0.794189 0.533447 -0.131836 0.259460 1441913289 -0.794189 0.533447 -0.131836 0.259460 1441913289 -0.794189 0.533447 -0.131836 0.259460 1441913289 -0.794189 0.533447 -0.131836 0.259460 1441913289 -0.794189 0.533447 -0.131836 0.259460 1441913289 -0.807312 0.524109 -0.102478 0.251160 1441913289 -0.807312 0.524109 -0.102478 0.251160 1441913289 -0.807312 0.524109 -0.102478 0.251160 1441913289 -0.807312 0.524109 -0.102478 0.251160 1441913289 -0.807312 0.524109 -0.102478 0.251160 1441913289 -0.807312 0.524109 -0.102478 0.251160 1441913289 -0.807312 0.524109 -0.102478 0.251160 1441913289 -0.814209 0.521851 -0.076416 0.242676 1441913289 -0.814209 0.521851 -0.076416 0.242676 1441913289 -0.814209 0.521851 -0.076416 0.242676 1441913289 -0.814209 0.521851 -0.076416 0.242676 1441913289 -0.814209 0.521851 -0.076416 0.242676 1441913289 -0.814209 0.521851 -0.076416 0.242676 1441913289 -0.812317 0.533691 -0.058960 0.227661 1441913289 -0.812317 0.533691 -0.058960 0.227661 1441913289 -0.812317 0.533691 -0.058960 0.227661 1441913289 -0.812317 0.533691 -0.058960 0.227661 1441913289 -0.812317 0.533691 -0.058960 0.227661 1441913289 -0.812317 0.533691 -0.058960 0.227661 1441913289 -0.805237 0.548706 -0.049500 0.219360 1441913289 -0.805237 0.548706 -0.049500 0.219360 1441913289 -0.805237 0.548706 -0.049500 0.219360 1441913289 -0.805237 0.548706 -0.049500 0.219360 1441913289 -0.805237 0.548706 -0.049500 0.219360 1441913289 -0.805237 0.548706 -0.049500 0.219360 1441913289 -0.805237 0.548706 -0.049500 0.219360 1441913289 -0.807800 0.544189 -0.040161 0.222961 1441913290 -0.807800 0.544189 -0.040161 0.222961 1441913290 -0.807800 0.544189 -0.040161 0.222961 1441913290 -0.807800 0.544189 -0.040161 0.222961 1441913290 -0.807800 0.544189 -0.040161 0.222961 1441913290 -0.807800 0.544189 -0.040161 0.222961 1441913290 -0.810181 0.550720 -0.037292 0.197266 1441913290 -0.810181 0.550720 -0.037292 0.197266 1441913290 -0.810181 0.550720 -0.037292 0.197266 1441913290 -0.810181 0.550720 -0.037292 0.197266 1441913290 -0.810181 0.550720 -0.037292 0.197266 1441913290 -0.810181 0.550720 -0.037292 0.197266 1441913290 -0.810181 0.550720 -0.037292 0.197266 1441913290 -0.794312 0.588013 -0.032837 0.149231 1441913290 -0.794312 0.588013 -0.032837 0.149231 1441913290 -0.794312 0.588013 -0.032837 0.149231 1441913290 -0.794312 0.588013 -0.032837 0.149231 1441913290 -0.794312 0.588013 -0.032837 0.149231 1441913290 -0.794312 0.588013 -0.032837 0.149231 1441913290 -0.780762 0.606567 -0.040405 0.144348 1441913290 -0.780762 0.606567 -0.040405 0.144348 1441913290 -0.780762 0.606567 -0.040405 0.144348 1441913290 -0.780762 0.606567 -0.040405 0.144348 1441913290 -0.780762 0.606567 -0.040405 0.144348 1441913290 -0.780762 0.606567 -0.040405 0.144348 1441913290 -0.791199 0.585205 -0.046204 0.171326 1441913290 -0.791199 0.585205 -0.046204 0.171326 1441913290 -0.791199 0.585205 -0.046204 0.171326 1441913290 -0.791199 0.585205 -0.046204 0.171326 1441913290 -0.791199 0.585205 -0.046204 0.171326 1441913290 -0.791199 0.585205 -0.046204 0.171326 1441913290 -0.803589 0.559387 -0.037476 0.199768 1441913290 -0.803589 0.559387 -0.037476 0.199768 1441913290 -0.803589 0.559387 -0.037476 0.199768 1441913290 -0.803589 0.559387 -0.037476 0.199768 1441913290 -0.803589 0.559387 -0.037476 0.199768 1441913290 -0.803589 0.559387 -0.037476 0.199768 1441913290 -0.803589 0.559387 -0.037476 0.199768 1441913290 -0.804016 0.552673 -0.031006 0.217102 1441913290 -0.804016 0.552673 -0.031006 0.217102 1441913290 -0.804016 0.552673 -0.031006 0.217102 1441913290 -0.804016 0.552673 -0.031006 0.217102 1441913290 -0.804016 0.552673 -0.031006 0.217102 1441913290 -0.804016 0.552673 -0.031006 0.217102 1441913290 -0.803406 0.545654 -0.035461 0.235718 1441913290 -0.803406 0.545654 -0.035461 0.235718 1441913290 -0.803406 0.545654 -0.035461 0.235718 1441913290 -0.803406 0.545654 -0.035461 0.235718 1441913290 -0.803406 0.545654 -0.035461 0.235718 1441913290 -0.803406 0.545654 -0.035461 0.235718 1441913290 -0.807129 0.530273 -0.045410 0.255493 1441913290 -0.807129 0.530273 -0.045410 0.255493 1441913290 -0.807129 0.530273 -0.045410 0.255493 1441913290 -0.807129 0.530273 -0.045410 0.255493 1441913290 -0.807129 0.530273 -0.045410 0.255493 1441913290 -0.807129 0.530273 -0.045410 0.255493 1441913290 -0.807129 0.530273 -0.045410 0.255493 1441913290 -0.807068 0.518005 -0.068542 0.275024 1441913290 -0.807068 0.518005 -0.068542 0.275024 1441913290 -0.807068 0.518005 -0.068542 0.275024 1441913290 -0.807068 0.518005 -0.068542 0.275024 1441913290 -0.807068 0.518005 -0.068542 0.275024 1441913290 -0.807068 0.518005 -0.068542 0.275024 1441913290 -0.801453 0.516907 -0.096741 0.284790 1441913290 -0.801453 0.516907 -0.096741 0.284790 1441913290 -0.801453 0.516907 -0.096741 0.284790 1441913290 -0.801453 0.516907 -0.096741 0.284790 1441913290 -0.801453 0.516907 -0.096741 0.284790 1441913290 -0.801453 0.516907 -0.096741 0.284790 1441913290 -0.801636 0.499817 -0.120850 0.304810 1441913290 -0.801636 0.499817 -0.120850 0.304810 1441913290 -0.801636 0.499817 -0.120850 0.304810 1441913290 -0.801636 0.499817 -0.120850 0.304810 1441913290 -0.801636 0.499817 -0.120850 0.304810 1441913290 -0.801636 0.499817 -0.120850 0.304810 1441913290 -0.801636 0.499817 -0.120850 0.304810 1441913290 -0.797791 0.488464 -0.157410 0.316467 1441913290 -0.797791 0.488464 -0.157410 0.316467 1441913290 -0.797791 0.488464 -0.157410 0.316467 1441913290 -0.797791 0.488464 -0.157410 0.316467 1441913290 -0.797791 0.488464 -0.157410 0.316467 1441913290 -0.797791 0.488464 -0.157410 0.316467 1441913290 -0.791321 0.500671 -0.186646 0.297180 1441913290 -0.791321 0.500671 -0.186646 0.297180 1441913290 -0.791321 0.500671 -0.186646 0.297180 1441913290 -0.791321 0.500671 -0.186646 0.297180 1441913290 -0.791321 0.500671 -0.186646 0.297180 1441913290 -0.791321 0.500671 -0.186646 0.297180 1441913290 -0.768311 0.546509 -0.197510 0.268372 1441913290 -0.768311 0.546509 -0.197510 0.268372 1441913290 -0.768311 0.546509 -0.197510 0.268372 1441913290 -0.768311 0.546509 -0.197510 0.268372 1441913290 -0.768311 0.546509 -0.197510 0.268372 1441913290 -0.768311 0.546509 -0.197510 0.268372 1441913290 -0.768311 0.546509 -0.197510 0.268372 1441913290 -0.803650 0.499756 -0.176758 0.270508 1441913290 -0.803650 0.499756 -0.176758 0.270508 1441913290 -0.803650 0.499756 -0.176758 0.270508 1441913290 -0.803650 0.499756 -0.176758 0.270508 1441913290 -0.803650 0.499756 -0.176758 0.270508 1441913290 -0.803650 0.499756 -0.176758 0.270508 1441913290 -0.813721 0.492371 -0.155762 0.266724 1441913290 -0.813721 0.492371 -0.155762 0.266724 1441913290 -0.813721 0.492371 -0.155762 0.266724 1441913290 -0.813721 0.492371 -0.155762 0.266724 1441913290 -0.813721 0.492371 -0.155762 0.266724 1441913290 -0.813721 0.492371 -0.155762 0.266724 1441913290 -0.801086 0.526184 -0.141174 0.248047 1441913290 -0.801086 0.526184 -0.141174 0.248047 1441913290 -0.801086 0.526184 -0.141174 0.248047 1441913290 -0.801086 0.526184 -0.141174 0.248047 1441913290 -0.801086 0.526184 -0.141174 0.248047 1441913290 -0.801086 0.526184 -0.141174 0.248047 1441913290 -0.801086 0.526184 -0.141174 0.248047 1441913290 -0.792114 0.548767 -0.127075 0.234985 1441913290 -0.792114 0.548767 -0.127075 0.234985 1441913291 -0.792114 0.548767 -0.127075 0.234985 1441913291 -0.792114 0.548767 -0.127075 0.234985 1441913291 -0.792114 0.548767 -0.127075 0.234985 1441913291 -0.795044 0.552612 -0.115967 0.221558 1441913291 -0.795044 0.552612 -0.115967 0.221558 1441913291 -0.795044 0.552612 -0.115967 0.221558 1441913291 -0.795044 0.552612 -0.115967 0.221558 1441913291 -0.795044 0.552612 -0.115967 0.221558 1441913291 -0.795044 0.552612 -0.115967 0.221558 1441913291 -0.802429 0.548889 -0.104736 0.209473 1441913291 -0.802429 0.548889 -0.104736 0.209473 1441913291 -0.802429 0.548889 -0.104736 0.209473 1441913291 -0.802429 0.548889 -0.104736 0.209473 1441913291 -0.802429 0.548889 -0.104736 0.209473 1441913291 -0.802429 0.548889 -0.104736 0.209473 1441913291 -0.803467 0.550354 -0.099304 0.204285 1441913291 -0.803467 0.550354 -0.099304 0.204285 1441913291 -0.803467 0.550354 -0.099304 0.204285 1441913291 -0.803467 0.550354 -0.099304 0.204285 1441913291 -0.803467 0.550354 -0.099304 0.204285 1441913291 -0.803467 0.550354 -0.099304 0.204285 1441913291 -0.798889 0.561707 -0.099121 0.190979 1441913291 -0.798889 0.561707 -0.099121 0.190979 1441913291 -0.798889 0.561707 -0.099121 0.190979 1441913291 -0.798889 0.561707 -0.099121 0.190979 1441913291 -0.798889 0.561707 -0.099121 0.190979 1441913291 -0.798889 0.561707 -0.099121 0.190979 1441913291 -0.798889 0.561707 -0.099121 0.190979 1441913291 -0.789185 0.580994 -0.098083 0.173157 1441913291 -0.789185 0.580994 -0.098083 0.173157 1441913291 -0.789185 0.580994 -0.098083 0.173157 1441913291 -0.789185 0.580994 -0.098083 0.173157 1441913291 -0.789185 0.580994 -0.098083 0.173157 1441913291 -0.789185 0.580994 -0.098083 0.173157 1441913291 -0.789185 0.580994 -0.098083 0.173157 1441913291 -0.783081 0.598877 -0.098450 0.135620 1441913291 -0.783081 0.598877 -0.098450 0.135620 1441913291 -0.783081 0.598877 -0.098450 0.135620 1441913291 -0.783081 0.598877 -0.098450 0.135620 1441913291 -0.783081 0.598877 -0.098450 0.135620 1441913291 -0.783081 0.598877 -0.098450 0.135620 1441913291 -0.779297 0.606445 -0.098267 0.123779 1441913291 -0.779297 0.606445 -0.098267 0.123779 1441913291 -0.779297 0.606445 -0.098267 0.123779 1441913291 -0.779297 0.606445 -0.098267 0.123779 1441913291 -0.779297 0.606445 -0.098267 0.123779 1441913291 -0.779297 0.606445 -0.098267 0.123779 1441913291 -0.782043 0.596130 -0.109924 0.144836 1441913291 -0.782043 0.596130 -0.109924 0.144836 1441913291 -0.782043 0.596130 -0.109924 0.144836 1441913291 -0.782043 0.596130 -0.109924 0.144836 1441913291 -0.782043 0.596130 -0.109924 0.144836 1441913291 -0.782043 0.596130 -0.109924 0.144836 1441913291 -0.782043 0.596130 -0.109924 0.144836 1441913291 -0.791992 0.576721 -0.106812 0.169617 1441913291 -0.791992 0.576721 -0.106812 0.169617 1441913291 -0.791992 0.576721 -0.106812 0.169617 1441913291 -0.791992 0.576721 -0.106812 0.169617 1441913291 -0.791992 0.576721 -0.106812 0.169617 1441913291 -0.791992 0.576721 -0.106812 0.169617 1441913291 -0.800720 0.558960 -0.099304 0.191162 1441913291 -0.800720 0.558960 -0.099304 0.191162 1441913291 -0.800720 0.558960 -0.099304 0.191162 1441913291 -0.800720 0.558960 -0.099304 0.191162 1441913291 -0.800720 0.558960 -0.099304 0.191162 1441913291 -0.800720 0.558960 -0.099304 0.191162 1441913291 -0.804382 0.549011 -0.099121 0.204285 1441913291 -0.804382 0.549011 -0.099121 0.204285 1441913291 -0.804382 0.549011 -0.099121 0.204285 1441913291 -0.804382 0.549011 -0.099121 0.204285 1441913291 -0.804382 0.549011 -0.099121 0.204285 1441913291 -0.804382 0.549011 -0.099121 0.204285 1441913291 -0.806824 0.539795 -0.106384 0.215149 1441913291 -0.806824 0.539795 -0.106384 0.215149 1441913291 -0.806824 0.539795 -0.106384 0.215149 1441913291 -0.806824 0.539795 -0.106384 0.215149 1441913291 -0.806824 0.539795 -0.106384 0.215149 1441913291 -0.806824 0.539795 -0.106384 0.215149 1441913291 -0.804443 0.532959 -0.119690 0.233459 1441913291 -0.804443 0.532959 -0.119690 0.233459 1441913291 -0.804443 0.532959 -0.119690 0.233459 1441913291 -0.804443 0.532959 -0.119690 0.233459 1441913291 -0.804443 0.532959 -0.119690 0.233459 1441913291 -0.804443 0.532959 -0.119690 0.233459 1441913291 -0.791870 0.536865 -0.138733 0.255859 1441913291 -0.791870 0.536865 -0.138733 0.255859 1441913291 -0.791870 0.536865 -0.138733 0.255859 1441913291 -0.791870 0.536865 -0.138733 0.255859 1441913291 -0.791870 0.536865 -0.138733 0.255859 1441913291 -0.791870 0.536865 -0.138733 0.255859 1441913291 -0.784607 0.531311 -0.147156 0.283569 1441913291 -0.784607 0.531311 -0.147156 0.283569 1441913291 -0.784607 0.531311 -0.147156 0.283569 1441913291 -0.784607 0.531311 -0.147156 0.283569 1441913291 -0.784607 0.531311 -0.147156 0.283569 1441913291 -0.784607 0.531311 -0.147156 0.283569 1441913291 -0.784729 0.517761 -0.150757 0.305603 1441913291 -0.784729 0.517761 -0.150757 0.305603 1441913291 -0.784729 0.517761 -0.150757 0.305603 1441913291 -0.784729 0.517761 -0.150757 0.305603 1441913291 -0.784729 0.517761 -0.150757 0.305603 1441913291 -0.784729 0.517761 -0.150757 0.305603 1441913291 -0.798584 0.476379 -0.168396 0.327026 1441913291 -0.798584 0.476379 -0.168396 0.327026 1441913291 -0.798584 0.476379 -0.168396 0.327026 1441913291 -0.798584 0.476379 -0.168396 0.327026 1441913291 -0.798584 0.476379 -0.168396 0.327026 1441913291 -0.798584 0.476379 -0.168396 0.327026 1441913291 -0.798584 0.476379 -0.168396 0.327026 1441913291 -0.823486 0.431580 -0.187805 0.316772 1441913291 -0.823486 0.431580 -0.187805 0.316772 1441913291 -0.823486 0.431580 -0.187805 0.316772 1441913292 -0.823486 0.431580 -0.187805 0.316772 1441913292 -0.823486 0.431580 -0.187805 0.316772 1441913292 -0.823486 0.431580 -0.187805 0.316772 1441913292 -0.823486 0.431580 -0.187805 0.316772 1441913292 -0.796265 0.494507 -0.208130 0.279541 1441913292 -0.796265 0.494507 -0.208130 0.279541 1441913292 -0.796265 0.494507 -0.208130 0.279541 1441913292 -0.796265 0.494507 -0.208130 0.279541 1441913292 -0.796265 0.494507 -0.208130 0.279541 1441913292 -0.796265 0.494507 -0.208130 0.279541 1441913292 -0.808411 0.486816 -0.200378 0.263306 1441913292 -0.808411 0.486816 -0.200378 0.263306 1441913292 -0.808411 0.486816 -0.200378 0.263306 1441913292 -0.808411 0.486816 -0.200378 0.263306 1441913292 -0.808411 0.486816 -0.200378 0.263306 1441913292 -0.808411 0.486816 -0.200378 0.263306 1441913292 -0.820740 0.477051 -0.181091 0.256958 1441913292 -0.820740 0.477051 -0.181091 0.256958 1441913292 -0.820740 0.477051 -0.181091 0.256958 1441913292 -0.820740 0.477051 -0.181091 0.256958 1441913292 -0.820740 0.477051 -0.181091 0.256958 1441913292 -0.820740 0.477051 -0.181091 0.256958 1441913292 -0.820740 0.477051 -0.181091 0.256958 1441913292 -0.820618 0.492859 -0.166138 0.236755 1441913292 -0.820618 0.492859 -0.166138 0.236755 1441913292 -0.820618 0.492859 -0.166138 0.236755 1441913292 -0.820618 0.492859 -0.166138 0.236755 1441913292 -0.820618 0.492859 -0.166138 0.236755 1441913292 -0.820618 0.492859 -0.166138 0.236755 1441913292 -0.820618 0.492859 -0.166138 0.236755 1441913292 -0.817810 0.510742 -0.149475 0.219055 1441913292 -0.817810 0.510742 -0.149475 0.219055 1441913292 -0.817810 0.510742 -0.149475 0.219055 1441913292 -0.817810 0.510742 -0.149475 0.219055 1441913292 -0.817810 0.510742 -0.149475 0.219055 1441913292 -0.817810 0.510742 -0.149475 0.219055 1441913292 -0.810852 0.531250 -0.133240 0.206238 1441913292 -0.810852 0.531250 -0.133240 0.206238 1441913292 -0.810852 0.531250 -0.133240 0.206238 1441913292 -0.810852 0.531250 -0.133240 0.206238 1441913292 -0.810852 0.531250 -0.133240 0.206238 1441913292 -0.810852 0.531250 -0.133240 0.206238 1441913292 -0.803284 0.550720 -0.117493 0.194031 1441913292 -0.803284 0.550720 -0.117493 0.194031 1441913292 -0.803284 0.550720 -0.117493 0.194031 1441913292 -0.803284 0.550720 -0.117493 0.194031 1441913292 -0.803284 0.550720 -0.117493 0.194031 1441913292 -0.803284 0.550720 -0.117493 0.194031 1441913292 -0.803284 0.550720 -0.117493 0.194031 1441913292 -0.796814 0.561646 -0.099548 0.199219 1441913292 -0.796814 0.561646 -0.099548 0.199219 1441913292 -0.796814 0.561646 -0.099548 0.199219 1441913292 -0.796814 0.561646 -0.099548 0.199219 1441913292 -0.796814 0.561646 -0.099548 0.199219 1441913292 -0.796814 0.561646 -0.099548 0.199219 1441913292 -0.800842 0.559265 -0.072083 0.201843 1441913292 -0.800842 0.559265 -0.072083 0.201843 1441913292 -0.800842 0.559265 -0.072083 0.201843 1441913292 -0.800842 0.559265 -0.072083 0.201843 1441913292 -0.800842 0.559265 -0.072083 0.201843 1441913292 -0.800842 0.559265 -0.072083 0.201843 1441913292 -0.802490 0.568359 -0.050049 0.174561 1441913292 -0.802490 0.568359 -0.050049 0.174561 1441913292 -0.802490 0.568359 -0.050049 0.174561 1441913292 -0.802490 0.568359 -0.050049 0.174561 1441913292 -0.802490 0.568359 -0.050049 0.174561 1441913292 -0.802490 0.568359 -0.050049 0.174561 1441913292 -0.802490 0.568359 -0.050049 0.174561 1441913292 -0.780945 0.609070 -0.030396 0.135315 1441913292 -0.780945 0.609070 -0.030396 0.135315 1441913292 -0.780945 0.609070 -0.030396 0.135315 1441913292 -0.780945 0.609070 -0.030396 0.135315 1441913292 -0.780945 0.609070 -0.030396 0.135315 1441913292 -0.780945 0.609070 -0.030396 0.135315 1441913292 -0.775635 0.616272 -0.046875 0.128052 1441913292 -0.775635 0.616272 -0.046875 0.128052 1441913292 -0.775635 0.616272 -0.046875 0.128052 1441913292 -0.775635 0.616272 -0.046875 0.128052 1441913292 -0.775635 0.616272 -0.046875 0.128052 1441913292 -0.775635 0.616272 -0.046875 0.128052 1441913292 -0.797485 0.584656 -0.045288 0.141968 1441913292 -0.797485 0.584656 -0.045288 0.141968 1441913292 -0.797485 0.584656 -0.045288 0.141968 1441913292 -0.797485 0.584656 -0.045288 0.141968 1441913292 -0.797485 0.584656 -0.045288 0.141968 1441913292 -0.797485 0.584656 -0.045288 0.141968 1441913292 -0.797485 0.584656 -0.045288 0.141968 1441913292 -0.801819 0.571838 -0.043579 0.167847 1441913292 -0.801819 0.571838 -0.043579 0.167847 1441913292 -0.801819 0.571838 -0.043579 0.167847 1441913292 -0.801819 0.571838 -0.043579 0.167847 1441913292 -0.801819 0.571838 -0.043579 0.167847 1441913292 -0.801819 0.571838 -0.043579 0.167847 1441913292 -0.804810 0.561157 -0.038208 0.189514 1441913292 -0.804810 0.561157 -0.038208 0.189514 1441913292 -0.804810 0.561157 -0.038208 0.189514 1441913292 -0.804810 0.561157 -0.038208 0.189514 1441913292 -0.804810 0.561157 -0.038208 0.189514 1441913292 -0.804810 0.561157 -0.038208 0.189514 1441913292 -0.808655 0.547424 -0.036987 0.212219 1441913292 -0.808655 0.547424 -0.036987 0.212219 1441913292 -0.808655 0.547424 -0.036987 0.212219 1441913292 -0.808655 0.547424 -0.036987 0.212219 1441913292 -0.808655 0.547424 -0.036987 0.212219 1441913292 -0.808655 0.547424 -0.036987 0.212219 1441913292 -0.810425 0.535217 -0.041870 0.234497 1441913292 -0.810425 0.535217 -0.041870 0.234497 1441913292 -0.810425 0.535217 -0.041870 0.234497 1441913292 -0.810425 0.535217 -0.041870 0.234497 1441913292 -0.810425 0.535217 -0.041870 0.234497 1441913292 -0.810425 0.535217 -0.041870 0.234497 1441913292 -0.810425 0.535217 -0.041870 0.234497 1441913292 -0.807739 0.530457 -0.059875 0.250244 1441913292 -0.807739 0.530457 -0.059875 0.250244 1441913292 -0.807739 0.530457 -0.059875 0.250244 1441913292 -0.807739 0.530457 -0.059875 0.250244 1441913293 -0.807739 0.530457 -0.059875 0.250244 1441913293 -0.807739 0.530457 -0.059875 0.250244 1441913293 -0.803589 0.528198 -0.081848 0.261841 1441913293 -0.803589 0.528198 -0.081848 0.261841 1441913293 -0.803589 0.528198 -0.081848 0.261841 1441913293 -0.803589 0.528198 -0.081848 0.261841 1441913293 -0.803589 0.528198 -0.081848 0.261841 1441913293 -0.803589 0.528198 -0.081848 0.261841 1441913293 -0.801575 0.520996 -0.109985 0.271973 1441913293 -0.801575 0.520996 -0.109985 0.271973 1441913293 -0.801575 0.520996 -0.109985 0.271973 1441913293 -0.801575 0.520996 -0.109985 0.271973 1441913293 -0.801575 0.520996 -0.109985 0.271973 1441913293 -0.801575 0.520996 -0.109985 0.271973 1441913293 -0.818542 0.485229 -0.139587 0.274048 1441913293 -0.818542 0.485229 -0.139587 0.274048 1441913293 -0.818542 0.485229 -0.139587 0.274048 1441913293 -0.818542 0.485229 -0.139587 0.274048 1441913293 -0.818542 0.485229 -0.139587 0.274048 1441913293 -0.818542 0.485229 -0.139587 0.274048 1441913293 -0.801636 0.505554 -0.168823 0.270813 1441913293 -0.801636 0.505554 -0.168823 0.270813 1441913293 -0.801636 0.505554 -0.168823 0.270813 1441913293 -0.801636 0.505554 -0.168823 0.270813 1441913293 -0.801636 0.505554 -0.168823 0.270813 1441913293 -0.801636 0.505554 -0.168823 0.270813 1441913293 -0.798523 0.498108 -0.179688 0.286316 1441913293 -0.798523 0.498108 -0.179688 0.286316 1441913293 -0.798523 0.498108 -0.179688 0.286316 1441913293 -0.798523 0.498108 -0.179688 0.286316 1441913293 -0.798523 0.498108 -0.179688 0.286316 1441913293 -0.798523 0.498108 -0.179688 0.286316 1441913293 -0.817566 0.455139 -0.174500 0.306641 1441913293 -0.817566 0.455139 -0.174500 0.306641 1441913293 -0.817566 0.455139 -0.174500 0.306641 1441913293 -0.817566 0.455139 -0.174500 0.306641 1441913293 -0.817566 0.455139 -0.174500 0.306641 1441913293 -0.817566 0.455139 -0.174500 0.306641 1441913293 -0.825439 0.455261 -0.163818 0.290833 1441913293 -0.825439 0.455261 -0.163818 0.290833 1441913293 -0.825439 0.455261 -0.163818 0.290833 1441913293 -0.825439 0.455261 -0.163818 0.290833 1441913293 -0.825439 0.455261 -0.163818 0.290833 1441913293 -0.825439 0.455261 -0.163818 0.290833 1441913293 -0.825439 0.455261 -0.163818 0.290833 1441913293 -0.828247 0.471680 -0.147156 0.264282 1441913293 -0.828247 0.471680 -0.147156 0.264282 1441913293 -0.828247 0.471680 -0.147156 0.264282 1441913293 -0.828247 0.471680 -0.147156 0.264282 1441913293 -0.828247 0.471680 -0.147156 0.264282 1441913293 -0.828247 0.471680 -0.147156 0.264282 1441913293 -0.835083 0.473572 -0.127686 0.249146 1441913293 -0.835083 0.473572 -0.127686 0.249146 1441913293 -0.835083 0.473572 -0.127686 0.249146 1441913293 -0.835083 0.473572 -0.127686 0.249146 1441913293 -0.835083 0.473572 -0.127686 0.249146 1441913293 -0.835083 0.473572 -0.127686 0.249146 1441913293 -0.831482 0.491638 -0.109375 0.234497 1441913293 -0.831482 0.491638 -0.109375 0.234497 1441913293 -0.831482 0.491638 -0.109375 0.234497 1441913293 -0.831482 0.491638 -0.109375 0.234497 1441913293 -0.831482 0.491638 -0.109375 0.234497 1441913293 -0.831482 0.491638 -0.109375 0.234497 1441913293 -0.825317 0.510193 -0.090820 0.224365 1441913293 -0.825317 0.510193 -0.090820 0.224365 1441913293 -0.825317 0.510193 -0.090820 0.224365 1441913293 -0.825317 0.510193 -0.090820 0.224365 1441913293 -0.825317 0.510193 -0.090820 0.224365 1441913293 -0.825317 0.510193 -0.090820 0.224365 1441913293 -0.816284 0.529846 -0.082458 0.214783 1441913293 -0.816284 0.529846 -0.082458 0.214783 1441913293 -0.816284 0.529846 -0.082458 0.214783 1441913293 -0.816284 0.529846 -0.082458 0.214783 1441913293 -0.816284 0.529846 -0.082458 0.214783 1441913293 -0.816284 0.529846 -0.082458 0.214783 1441913293 -0.816284 0.529846 -0.082458 0.214783 1441913293 -0.809937 0.545105 -0.075500 0.202820 1441913293 -0.809937 0.545105 -0.075500 0.202820 1441913293 -0.809937 0.545105 -0.075500 0.202820 1441913293 -0.809937 0.545105 -0.075500 0.202820 1441913293 -0.809937 0.545105 -0.075500 0.202820 1441913293 -0.809937 0.545105 -0.075500 0.202820 1441913293 -0.810364 0.545959 -0.069214 0.201172 1441913293 -0.810364 0.545959 -0.069214 0.201172 1441913293 -0.810364 0.545959 -0.069214 0.201172 1441913293 -0.810364 0.545959 -0.069214 0.201172 1441913293 -0.810364 0.545959 -0.069214 0.201172 1441913293 -0.810364 0.545959 -0.069214 0.201172 1441913293 -0.810364 0.545959 -0.069214 0.201172 1441913293 -0.814636 0.539978 -0.061829 0.202332 1441913293 -0.814636 0.539978 -0.061829 0.202332 1441913293 -0.814636 0.539978 -0.061829 0.202332 1441913293 -0.814636 0.539978 -0.061829 0.202332 1441913293 -0.814636 0.539978 -0.061829 0.202332 1441913293 -0.814636 0.539978 -0.061829 0.202332 1441913293 -0.811584 0.552246 -0.052856 0.183228 1441913293 -0.811584 0.552246 -0.052856 0.183228 1441913293 -0.811584 0.552246 -0.052856 0.183228 1441913293 -0.811584 0.552246 -0.052856 0.183228 1441913293 -0.811584 0.552246 -0.052856 0.183228 1441913293 -0.811584 0.552246 -0.052856 0.183228 1441913293 -0.796448 0.584290 -0.049805 0.147705 1441913293 -0.796448 0.584290 -0.049805 0.147705 1441913293 -0.796448 0.584290 -0.049805 0.147705 1441913293 -0.796448 0.584290 -0.049805 0.147705 1441913293 -0.796448 0.584290 -0.049805 0.147705 1441913293 -0.796448 0.584290 -0.049805 0.147705 1441913293 -0.796448 0.584290 -0.049805 0.147705 1441913293 -0.784607 0.601990 -0.057434 0.136780 1441913293 -0.784607 0.601990 -0.057434 0.136780 1441913293 -0.784607 0.601990 -0.057434 0.136780 1441913293 -0.784607 0.601990 -0.057434 0.136780 1441913293 -0.784607 0.601990 -0.057434 0.136780 1441913294 -0.784607 0.601990 -0.057434 0.136780 1441913294 -0.795166 0.585510 -0.061340 0.145447 1441913294 -0.795166 0.585510 -0.061340 0.145447 1441913294 -0.795166 0.585510 -0.061340 0.145447 1441913294 -0.795166 0.585510 -0.061340 0.145447 1441913294 -0.795166 0.585510 -0.061340 0.145447 1441913294 -0.795166 0.585510 -0.061340 0.145447 1441913294 -0.810364 0.560181 -0.056946 0.162231 1441913294 -0.810364 0.560181 -0.056946 0.162231 1441913294 -0.810364 0.560181 -0.056946 0.162231 1441913294 -0.810364 0.560181 -0.056946 0.162231 1441913294 -0.810364 0.560181 -0.056946 0.162231 1441913294 -0.810364 0.560181 -0.056946 0.162231 1441913294 -0.810364 0.560181 -0.056946 0.162231 1441913294 -0.813049 0.551575 -0.054321 0.178223 1441913294 -0.813049 0.551575 -0.054321 0.178223 1441913294 
-0.750000 0.272217 -0.546753 -0.254028 1441913296 -0.750000 0.272217 -0.546753 -0.254028 1441913296 -0.750000 0.272217 -0.546753 -0.254028 1441913296 -0.747986 0.278992 -0.544983 -0.256409 1441913296 -0.747986 0.278992 -0.544983 -0.256409 1441913296 -0.747986 0.278992 -0.544983 -0.256409 1441913296 -0.747986 0.278992 -0.544983 -0.256409 1441913296 -0.747986 0.278992 -0.544983 -0.256409 1441913296 -0.747986 0.278992 -0.544983 -0.256409 1441913296 -0.747986 0.278992 -0.544983 -0.256409 1441913296 -0.743225 0.284607 -0.546936 -0.259888 1441913296 -0.743225 0.284607 -0.546936 -0.259888 1441913296 -0.743225 0.284607 -0.546936 -0.259888 1441913296 -0.743225 0.284607 -0.546936 -0.259888 1441913296 -0.737732 0.288574 -0.551147 -0.262329 1441913296 -0.737732 0.288574 -0.551147 -0.262329 1441913296 -0.737732 0.288574 -0.551147 -0.262329 1441913296 -0.737732 0.288574 -0.551147 -0.262329 1441913296 -0.737732 0.288574 -0.551147 -0.262329 1441913296 -0.732910 0.291809 -0.556580 -0.260681 1441913296 -0.732910 0.291809 -0.556580 -0.260681 1441913296 -0.732910 0.291809 -0.556580 -0.260681 1441913296 -0.732910 0.291809 -0.556580 -0.260681 1441913296 -0.732910 0.291809 -0.556580 -0.260681 1441913296 -0.732910 0.291809 -0.556580 -0.260681 1441913296 -0.727844 0.295715 -0.562256 -0.258301 1441913296 -0.727844 0.295715 -0.562256 -0.258301 1441913296 -0.727844 0.295715 -0.562256 -0.258301 1441913296 -0.727844 0.295715 -0.562256 -0.258301 1441913296 -0.727844 0.295715 -0.562256 -0.258301 1441913296 -0.727844 0.295715 -0.562256 -0.258301 1441913296 -0.727844 0.295715 -0.562256 -0.258301 1441913296 -0.722839 0.299744 -0.567688 -0.255859 1441913296 -0.722839 0.299744 -0.567688 -0.255859 1441913296 -0.722839 0.299744 -0.567688 -0.255859 1441913296 -0.722839 0.299744 -0.567688 -0.255859 1441913296 -0.722839 0.299744 -0.567688 -0.255859 1441913296 -0.718384 0.305664 -0.570984 -0.254089 1441913296 -0.718384 0.305664 -0.570984 -0.254089 1441913296 -0.718384 0.305664 -0.570984 -0.254089 1441913296 -0.718384 0.305664 -0.570984 -0.254089 1441913296 -0.718384 0.305664 -0.570984 -0.254089 1441913296 -0.718384 0.305664 -0.570984 -0.254089 1441913296 -0.714172 0.315430 -0.570374 -0.255371 1441913296 -0.714172 0.315430 -0.570374 -0.255371 1441913296 -0.714172 0.315430 -0.570374 -0.255371 1441913296 -0.714172 0.315430 -0.570374 -0.255371 1441913296 -0.714172 0.315430 -0.570374 -0.255371 1441913296 -0.714172 0.315430 -0.570374 -0.255371 1441913296 -0.710754 0.326050 -0.567444 -0.258057 1441913296 -0.710754 0.326050 -0.567444 -0.258057 1441913296 -0.710754 0.326050 -0.567444 -0.258057 1441913296 -0.710754 0.326050 -0.567444 -0.258057 1441913296 -0.710754 0.326050 -0.567444 -0.258057 1441913296 -0.710754 0.326050 -0.567444 -0.258057 1441913296 -0.710754 0.326050 -0.567444 -0.258057 1441913296 -0.709229 0.331848 -0.561890 -0.266907 1441913296 -0.709229 0.331848 -0.561890 -0.266907 1441913296 -0.709229 0.331848 -0.561890 -0.266907 1441913296 -0.709229 0.331848 -0.561890 -0.266907 1441913296 -0.709229 0.331848 -0.561890 -0.266907 1441913296 -0.709229 0.331848 -0.561890 -0.266907 1441913296 -0.709229 0.331848 -0.561890 -0.266907 1441913296 -0.712891 0.326111 -0.559143 -0.269958 1441913296 -0.712891 0.326111 -0.559143 -0.269958 1441913296 -0.712891 0.326111 -0.559143 -0.269958 1441913296 -0.712891 0.326111 -0.559143 -0.269958 1441913296 -0.712891 0.326111 -0.559143 -0.269958 1441913296 -0.712891 0.326111 -0.559143 -0.269958 1441913296 -0.720215 0.315613 -0.557495 -0.266357 1441913296 -0.720215 0.315613 -0.557495 -0.266357 1441913296 -0.720215 0.315613 -0.557495 -0.266357 1441913296 -0.720215 0.315613 -0.557495 -0.266357 1441913296 -0.720215 0.315613 -0.557495 -0.266357 1441913296 -0.720215 0.315613 -0.557495 -0.266357 1441913296 -0.720215 0.315613 -0.557495 -0.266357 1441913296 -0.725830 0.308716 -0.557922 -0.258240 1441913296 -0.725830 0.308716 -0.557922 -0.258240 1441913296 -0.725830 0.308716 -0.557922 -0.258240 1441913296 -0.725830 0.308716 -0.557922 -0.258240 1441913296 -0.725830 0.308716 -0.557922 -0.258240 1441913296 -0.731750 0.300232 -0.559631 -0.247559 1441913296 -0.731750 0.300232 -0.559631 -0.247559 1441913296 -0.731750 0.300232 -0.559631 -0.247559 1441913296 -0.731750 0.300232 -0.559631 -0.247559 1441913296 -0.731750 0.300232 -0.559631 -0.247559 1441913296 -0.731750 0.300232 -0.559631 -0.247559 1441913296 -0.731750 0.300232 -0.559631 -0.247559 1441913296 -0.737000 0.287048 -0.563049 -0.239746 1441913296 -0.737000 0.287048 -0.563049 -0.239746 1441913297 -0.737000 0.287048 -0.563049 -0.239746 1441913297 -0.737000 0.287048 -0.563049 -0.239746 1441913297 -0.737000 0.287048 -0.563049 -0.239746 1441913297 -0.737000 0.287048 -0.563049 -0.239746 1441913297 -0.737000 0.287048 -0.563049 -0.239746 1441913297 -0.740234 0.277405 -0.564880 -0.236877 1441913297 -0.740234 0.277405 -0.564880 -0.236877 1441913297 -0.740234 0.277405 -0.564880 -0.236877 1441913297 -0.740234 0.277405 -0.564880 -0.236877 1441913297 -0.740234 0.277405 -0.564880 -0.236877 1441913297 -0.740234 0.277405 -0.564880 -0.236877 1441913297 -0.741028 0.275757 -0.564697 -0.236816 1441913297 -0.741028 0.275757 -0.564697 -0.236816 1441913297 -0.741028 0.275757 -0.564697 -0.236816 1441913297 -0.741028 0.275757 -0.564697 -0.236816 1441913297 -0.741028 0.275757 -0.564697 -0.236816 1441913297 -0.741028 0.275757 -0.564697 -0.236816 1441913297 -0.740662 0.275513 -0.566406 -0.234131 1441913297 -0.740662 0.275513 -0.566406 -0.234131 1441913297 -0.740662 0.275513 -0.566406 -0.234131 1441913297 -0.740662 0.275513 -0.566406 -0.234131 1441913297 -0.740662 0.275513 -0.566406 -0.234131 1441913297 -0.740662 0.275513 -0.566406 -0.234131 1441913297 -0.741394 0.271484 -0.570618 -0.226074 1441913297 -0.741394 0.271484 -0.570618 -0.226074 1441913297 -0.741394 0.271484 -0.570618 -0.226074 1441913297 -0.741394 0.271484 -0.570618 -0.226074 1441913297 -0.741394 0.271484 -0.570618 -0.226074 1441913297 -0.741394 0.271484 -0.570618 -0.226074 1441913297 -0.742615 0.266113 -0.575378 -0.216187 1441913297 -0.742615 0.266113 -0.575378 -0.216187 1441913297 -0.742615 0.266113 -0.575378 -0.216187 1441913297 -0.742615 0.266113 -0.575378 -0.216187 1441913297 -0.742615 0.266113 -0.575378 -0.216187 1441913297 -0.742615 0.266113 -0.575378 -0.216187 1441913297 -0.743591 0.263672 -0.577637 -0.209717 1441913297 -0.743591 0.263672 -0.577637 -0.209717 1441913297 -0.743591 0.263672 -0.577637 -0.209717 1441913297 -0.743591 0.263672 -0.577637 -0.209717 1441913297 -0.743591 0.263672 -0.577637 -0.209717 1441913297 -0.744812 0.261230 -0.577820 -0.207886 1441913297 -0.744812 0.261230 -0.577820 -0.207886 1441913297 -0.744812 0.261230 -0.577820 -0.207886 1441913297 -0.744812 0.261230 -0.577820 -0.207886 1441913297 -0.744812 0.261230 -0.577820 -0.207886 1441913297 -0.744812 0.261230 -0.577820 -0.207886 1441913297 -0.747253 0.257141 -0.577515 -0.205078 1441913297 -0.747253 0.257141 -0.577515 -0.205078 1441913297 -0.747253 0.257141 -0.577515 -0.205078 1441913297 -0.747253 0.257141 -0.577515 -0.205078 1441913297 -0.747253 0.257141 -0.577515 -0.205078 1441913297 -0.747253 0.257141 -0.577515 -0.205078 1441913297 -0.747253 0.257141 -0.577515 -0.205078 1441913297 -0.749512 0.253906 -0.577820 -0.199951 1441913297 -0.749512 0.253906 -0.577820 -0.199951 1441913297 -0.749512 0.253906 -0.577820 -0.199951 1441913297 -0.749512 0.253906 -0.577820 -0.199951 1441913297 -0.749512 0.253906 -0.577820 -0.199951 1441913297 -0.749512 0.253906 -0.577820 -0.199951 1441913297 -0.751160 0.249451 -0.580688 -0.190979 1441913297 -0.751160 0.249451 -0.580688 -0.190979 1441913297 -0.751160 0.249451 -0.580688 -0.190979 1441913297 -0.751160 0.249451 -0.580688 -0.190979 1441913297 -0.751160 0.249451 -0.580688 -0.190979 1441913297 -0.751160 0.249451 -0.580688 -0.190979 1441913297 -0.752502 0.243164 -0.584534 -0.181519 1441913297 -0.752502 0.243164 -0.584534 -0.181519 1441913297 -0.752502 0.243164 -0.584534 -0.181519 1441913297 -0.752502 0.243164 -0.584534 -0.181519 1441913297 -0.752502 0.243164 -0.584534 -0.181519 1441913297 -0.752502 0.243164 -0.584534 -0.181519 1441913297 -0.751282 0.243225 -0.585999 -0.181885 1441913297 -0.751282 0.243225 -0.585999 -0.181885 1441913297 -0.751282 0.243225 -0.585999 -0.181885 1441913297 -0.751282 0.243225 -0.585999 -0.181885 1441913297 -0.751282 0.243225 -0.585999 -0.181885 1441913297 -0.751282 0.243225 -0.585999 -0.181885 1441913297 -0.747131 0.247803 -0.586914 -0.189697 1441913297 -0.747131 0.247803 -0.586914 -0.189697 1441913297 -0.747131 0.247803 -0.586914 -0.189697 1441913297 -0.747131 0.247803 -0.586914 -0.189697 1441913297 -0.747131 0.247803 -0.586914 -0.189697 1441913297 -0.747131 0.247803 -0.586914 -0.189697 1441913297 -0.740967 0.258911 -0.586182 -0.200928 1441913297 -0.740967 0.258911 -0.586182 -0.200928 1441913297 -0.740967 0.258911 -0.586182 -0.200928 1441913297 -0.740967 0.258911 -0.586182 -0.200928 1441913297 -0.740967 0.258911 -0.586182 -0.200928 1441913297 -0.740967 0.258911 -0.586182 -0.200928 1441913297 -0.728577 0.285828 -0.580566 -0.224731 1441913297 -0.728577 0.285828 -0.580566 -0.224731 1441913297 -0.728577 0.285828 -0.580566 -0.224731 1441913297 -0.728577 0.285828 -0.580566 -0.224731 1441913297 -0.728577 0.285828 -0.580566 -0.224731 1441913297 -0.728577 0.285828 -0.580566 -0.224731 1441913297 -0.728577 0.285828 -0.580566 -0.224731 1441913297 -0.714661 0.308228 -0.576538 -0.248779 1441913297 -0.714661 0.308228 -0.576538 -0.248779 1441913297 -0.714661 0.308228 -0.576538 -0.248779 1441913297 -0.714661 0.308228 -0.576538 -0.248779 1441913297 -0.714661 0.308228 -0.576538 -0.248779 1441913297 -0.714661 0.308228 -0.576538 -0.248779 1441913297 -0.710938 0.308960 -0.578003 -0.255127 1441913297 -0.710938 0.308960 -0.578003 -0.255127 1441913297 -0.710938 0.308960 -0.578003 -0.255127 1441913297 -0.710938 0.308960 -0.578003 -0.255127 1441913297 -0.710938 0.308960 -0.578003 -0.255127 1441913297 -0.710938 0.308960 -0.578003 -0.255127 1441913297 -0.710999 0.305847 -0.580933 -0.252197 1441913297 -0.710999 0.305847 -0.580933 -0.252197 1441913297 -0.710999 0.305847 -0.580933 -0.252197 1441913297 -0.710999 0.305847 -0.580933 -0.252197 1441913298 -0.710999 0.305847 -0.580933 -0.252197 1441913298 -0.710999 0.305847 -0.580933 -0.252197 1441913298 -0.710999 0.305847 -0.580933 -0.252197 1441913298 -0.713013 0.301880 -0.582825 -0.246765 1441913298 -0.713013 0.301880 -0.582825 -0.246765 1441913298 -0.713013 0.301880 -0.582825 -0.246765 1441913298 -0.713013 0.301880 -0.582825 -0.246765 1441913298 -0.713013 0.301880 -0.582825 -0.246765 1441913298 -0.713013 0.301880 -0.582825 -0.246765 1441913298 -0.713013 0.301880 -0.582825 -0.246765 1441913298 -0.716125 0.295105 -0.584290 -0.242432 1441913298 -0.716125 0.295105 -0.584290 -0.242432 1441913298 -0.716125 0.295105 -0.584290 -0.242432 1441913298 -0.716125 0.295105 -0.584290 -0.242432 1441913298 -0.716125 0.295105 -0.584290 -0.242432 1441913298 -0.716125 0.295105 -0.584290 -0.242432 1441913298 -0.719849 0.288513 -0.583557 -0.241089 1441913298 -0.719849 0.288513 -0.583557 -0.241089 1441913298 -0.719849 0.288513 -0.583557 -0.241089 1441913298 -0.719849 0.288513 -0.583557 -0.241089 1441913298 -0.719849 0.288513 -0.583557 -0.241089 1441913298 -0.719849 0.288513 -0.583557 -0.241089 1441913298 -0.719849 0.288513 -0.583557 -0.241089 1441913298 -0.723633 0.286438 -0.579712 -0.241577 1441913298 -0.723633 0.286438 -0.579712 -0.241577 1441913298 -0.723633 0.286438 -0.579712 -0.241577 1441913298 -0.723633 0.286438 -0.579712 -0.241577 1441913298 -0.723633 0.286438 -0.579712 -0.241577 1441913298 -0.723633 0.286438 -0.579712 -0.241577 1441913298 -0.729248 0.282288 -0.577759 -0.233948 1441913298 -0.729248 0.282288 -0.577759 -0.233948 1441913298 -0.729248 0.282288 -0.577759 -0.233948 1441913298 -0.729248 0.282288 -0.577759 -0.233948 1441913298 -0.729248 0.282288 -0.577759 -0.233948 1441913298 -0.729248 0.282288 -0.577759 -0.233948 1441913298 -0.736389 0.273315 -0.579163 -0.218140 1441913298 -0.736389 0.273315 -0.579163 -0.218140 1441913298 -0.736389 0.273315 -0.579163 -0.218140 1441913298 -0.736389 0.273315 -0.579163 -0.218140 1441913298 -0.736389 0.273315 -0.579163 -0.218140 1441913298 -0.736389 0.273315 -0.579163 -0.218140 1441913298 -0.743164 0.263855 -0.580933 -0.201721 1441913298 -0.743164 0.263855 -0.580933 -0.201721 1441913298 -0.743164 0.263855 -0.580933 -0.201721 1441913298 -0.743164 0.263855 -0.580933 -0.201721 1441913298 -0.743164 0.263855 -0.580933 -0.201721 1441913298 -0.743164 0.263855 -0.580933 -0.201721 1441913298 -0.743164 0.263855 -0.580933 -0.201721 1441913298 -0.748108 0.256958 -0.582092 -0.188660 1441913298 -0.748108 0.256958 -0.582092 -0.188660 1441913298 -0.748108 0.256958 -0.582092 -0.188660 1441913298 -0.748108 0.256958 -0.582092 -0.188660 1441913298 -0.748108 0.256958 -0.582092 -0.188660 1441913298 -0.748108 0.256958 -0.582092 -0.188660 1441913298 -0.750610 0.254639 -0.582397 -0.180664 1441913298 -0.750610 0.254639 -0.582397 -0.180664 1441913298 -0.750610 0.254639 -0.582397 -0.180664 1441913298 -0.750610 0.254639 -0.582397 -0.180664 1441913298 -0.750610 0.254639 -0.582397 -0.180664 1441913298 -0.750610 0.254639 -0.582397 -0.180664 1441913298 -0.750610 0.254639 -0.582397 -0.180664 1441913298 -0.751465 0.255249 -0.581543 -0.178955 1441913298 -0.751465 0.255249 -0.581543 -0.178955 1441913298 -0.751465 0.255249 -0.581543 -0.178955 1441913298 -0.751465 0.255249 -0.581543 -0.178955 1441913298 -0.751465 0.255249 -0.581543 -0.178955 1441913298 -0.751465 0.255249 -0.581543 -0.178955 1441913298 -0.752625 0.251709 -0.581970 -0.177734 1441913298 -0.752625 0.251709 -0.581970 -0.177734 1441913298 -0.752625 0.251709 -0.581970 -0.177734 1441913298 -0.752625 0.251709 -0.581970 -0.177734 1441913298 -0.752625 0.251709 -0.581970 -0.177734 1441913298 -0.752625 0.251709 -0.581970 -0.177734 1441913298 -0.752625 0.251709 -0.581970 -0.177734 1441913298 -0.753540 0.247498 -0.583130 -0.175964 1441913298 -0.753540 0.247498 -0.583130 -0.175964 1441913298 -0.753540 0.247498 -0.583130 -0.175964 1441913298 -0.753540 0.247498 -0.583130 -0.175964 1441913298 -0.753540 0.247498 -0.583130 -0.175964 1441913298 -0.753540 0.247498 -0.583130 -0.175964 1441913298 -0.753113 0.245972 -0.585205 -0.172974 1441913298 -0.753113 0.245972 -0.585205 -0.172974 1441913298 -0.753113 0.245972 -0.585205 -0.172974 1441913298 -0.753113 0.245972 -0.585205 -0.172974 1441913298 -0.753113 0.245972 -0.585205 -0.172974 1441913298 -0.753113 0.245972 -0.585205 -0.172974 1441913298 -0.753113 0.245972 -0.585205 -0.172974 1441913298 -0.752258 0.243042 -0.588806 -0.168884 1441913298 -0.752258 0.243042 -0.588806 -0.168884 1441913298 -0.752258 0.243042 -0.588806 -0.168884 1441913298 -0.752258 0.243042 -0.588806 -0.168884 1441913298 -0.752258 0.243042 -0.588806 -0.168884 1441913298 -0.752258 0.243042 -0.588806 -0.168884 1441913298 -0.751099 0.239746 -0.592163 -0.166809 1441913298 -0.751099 0.239746 -0.592163 -0.166809 1441913298 -0.751099 0.239746 -0.592163 -0.166809 1441913298 -0.751099 0.239746 -0.592163 -0.166809 1441913298 -0.751099 0.239746 -0.592163 -0.166809 1441913298 -0.751099 0.239746 -0.592163 -0.166809 1441913298 -0.748291 0.242249 -0.593384 -0.171387 1441913298 -0.748291 0.242249 -0.593384 -0.171387 1441913298 -0.748291 0.242249 -0.593384 -0.171387 1441913298 -0.748291 0.242249 -0.593384 -0.171387 1441913298 -0.748291 0.242249 -0.593384 -0.171387 1441913298 -0.748291 0.242249 -0.593384 -0.171387 1441913298 -0.748291 0.242249 -0.593384 -0.171387 1441913298 -0.744629 0.250305 -0.591736 -0.181030 1441913298 -0.744629 0.250305 -0.591736 -0.181030 1441913298 -0.744629 0.250305 -0.591736 -0.181030 1441913298 -0.744629 0.250305 -0.591736 -0.181030 1441913298 -0.744629 0.250305 -0.591736 -0.181030 1441913298 -0.744629 0.250305 -0.591736 -0.181030 1441913298 -0.741394 0.257874 -0.589294 -0.191467 1441913298 -0.741394 0.257874 -0.589294 -0.191467 1441913298 -0.741394 0.257874 -0.589294 -0.191467 1441913298 -0.741394 0.257874 -0.589294 -0.191467 1441913299 -0.741394 0.257874 -0.589294 -0.191467 1441913299 -0.741394 0.257874 -0.589294 -0.191467 1441913299 -0.741394 0.257874 -0.589294 -0.191467 1441913299 -0.736816 0.265381 -0.587952 -0.202637 1441913299 -0.736816 0.265381 -0.587952 -0.202637 1441913299 -0.736816 0.265381 -0.587952 -0.202637 1441913299 -0.736816 0.265381 -0.587952 -0.202637 1441913299 -0.736816 0.265381 -0.587952 -0.202637 1441913299 -0.736816 0.265381 -0.587952 -0.202637 1441913299 -0.730835 0.272156 -0.588501 -0.213379 1441913299 -0.730835 0.272156 -0.588501 -0.213379 1441913299 -0.730835 0.272156 -0.588501 -0.213379 1441913299 -0.730835 0.272156 -0.588501 -0.213379 1441913299 -0.730835 0.272156 -0.588501 -0.213379 1441913299 -0.730835 0.272156 -0.588501 -0.213379 1441913299 -0.730835 0.272156 -0.588501 -0.213379 1441913299 -0.729553 0.270630 -0.588623 -0.219360 1441913299 -0.729553 0.270630 -0.588623 -0.219360 1441913299 -0.729553 0.270630 -0.588623 -0.219360 1441913299 -0.729553 0.270630 -0.588623 -0.219360 1441913299 -0.729553 0.270630 -0.588623 -0.219360 1441913299 -0.729553 0.270630 -0.588623 -0.219360 1441913299 -0.731018 0.264282 -0.589722 -0.219421 1441913299 -0.731018 0.264282 -0.589722 -0.219421 1441913299 -0.731018 0.264282 -0.589722 -0.219421 1441913299 -0.731018 0.264282 -0.589722 -0.219421 1441913299 -0.731018 0.264282 -0.589722 -0.219421 1441913299 -0.731018 0.264282 -0.589722 -0.219421 1441913299 -0.731018 0.264282 -0.589722 -0.219421 1441913299 -0.731567 0.264954 -0.588196 -0.220825 1441913299 -0.731567 0.264954 -0.588196 -0.220825 1441913299 -0.731567 0.264954 -0.588196 -0.220825 1441913299 -0.731567 0.264954 -0.588196 -0.220825 1441913299 -0.731567 0.264954 -0.588196 -0.220825 1441913299 -0.731567 0.264954 -0.588196 -0.220825 1441913299 -0.731384 0.270935 -0.585266 -0.221924 1441913299 -0.731384 0.270935 -0.585266 -0.221924 1441913299 -0.731384 0.270935 -0.585266 -0.221924 1441913299 -0.731384 0.270935 -0.585266 -0.221924 1441913299 -0.731384 0.270935 -0.585266 -0.221924 1441913299 -0.731384 0.270935 -0.585266 -0.221924 1441913299 -0.733765 0.268311 -0.584839 -0.218262 1441913299 -0.733765 0.268311 -0.584839 -0.218262 1441913299 -0.733765 0.268311 -0.584839 -0.218262 1441913299 -0.733765 0.268311 -0.584839 -0.218262 1441913299 -0.733765 0.268311 -0.584839 -0.218262 1441913299 -0.733765 0.268311 -0.584839 -0.218262 1441913299 -0.737915 0.261169 -0.584839 -0.212830 1441913299 -0.737915 0.261169 -0.584839 -0.212830 1441913299 -0.737915 0.261169 -0.584839 -0.212830 1441913299 -0.737915 0.261169 -0.584839 -0.212830 1441913299 -0.737915 0.261169 -0.584839 -0.212830 1441913299 -0.737915 0.261169 -0.584839 -0.212830 1441913299 -0.741211 0.257568 -0.584351 -0.207153 1441913299 -0.741211 0.257568 -0.584351 -0.207153 1441913299 -0.741211 0.257568 -0.584351 -0.207153 1441913299 -0.741211 0.257568 -0.584351 -0.207153 1441913299 -0.741211 0.257568 -0.584351 -0.207153 1441913299 -0.741211 0.257568 -0.584351 -0.207153 1441913299 -0.741211 0.257568 -0.584351 -0.207153 1441913299 -0.742676 0.256836 -0.585205 -0.200195 1441913299 -0.742676 0.256836 -0.585205 -0.200195 1441913299 -0.742676 0.256836 -0.585205 -0.200195 1441913299 -0.742676 0.256836 -0.585205 -0.200195 1441913299 -0.742676 0.256836 -0.585205 -0.200195 1441913299 -0.742676 0.256836 -0.585205 -0.200195 1441913299 -0.742126 0.256042 -0.588074 -0.194763 1441913299 -0.742126 0.256042 -0.588074 -0.194763 1441913299 -0.742126 0.256042 -0.588074 -0.194763 1441913299 -0.742126 0.256042 -0.588074 -0.194763 1441913299 -0.742126 0.256042 -0.588074 -0.194763 1441913299 -0.742126 0.256042 -0.588074 -0.194763 1441913299 -0.742004 0.249695 -0.593689 -0.186279 1441913299 -0.742004 0.249695 -0.593689 -0.186279 1441913299 -0.742004 0.249695 -0.593689 -0.186279 1441913299 -0.742004 0.249695 -0.593689 -0.186279 1441913299 -0.742004 0.249695 -0.593689 -0.186279 1441913299 -0.742004 0.249695 -0.593689 -0.186279 1441913299 -0.742004 0.249695 -0.593689 -0.186279 1441913299 -0.743103 0.243042 -0.597717 -0.177551 1441913299 -0.743103 0.243042 -0.597717 -0.177551 1441913299 -0.743103 0.243042 -0.597717 -0.177551 1441913299 -0.743103 0.243042 -0.597717 -0.177551 1441913299 -0.743103 0.243042 -0.597717 -0.177551 1441913299 -0.743103 0.243042 -0.597717 -0.177551 1441913299 -0.743652 0.239990 -0.600159 -0.171143 1441913299 -0.743652 0.239990 -0.600159 -0.171143 1441913299 -0.743652 0.239990 -0.600159 -0.171143 1441913299 -0.743652 0.239990 -0.600159 -0.171143 1441913299 -0.743652 0.239990 -0.600159 -0.171143 1441913299 -0.743652 0.239990 -0.600159 -0.171143 1441913299 -0.744141 0.238525 -0.600281 -0.170471 1441913299 -0.744141 0.238525 -0.600281 -0.170471 1441913299 -0.744141 0.238525 -0.600281 -0.170471 1441913299 -0.744141 0.238525 -0.600281 -0.170471 1441913299 -0.744141 0.238525 -0.600281 -0.170471 1441913299 -0.744141 0.238525 -0.600281 -0.170471 1441913299 -0.745422 0.237305 -0.598328 -0.173584 1441913299 -0.745422 0.237305 -0.598328 -0.173584 1441913299 -0.745422 0.237305 -0.598328 -0.173584 1441913299 -0.745422 0.237305 -0.598328 -0.173584 1441913299 -0.745422 0.237305 -0.598328 -0.173584 1441913299 -0.745422 0.237305 -0.598328 -0.173584 1441913299 -0.745422 0.237305 -0.598328 -0.173584 1441913299 -0.747314 0.236328 -0.595825 -0.175232 1441913299 -0.747314 0.236328 -0.595825 -0.175232 1441913299 -0.747314 0.236328 -0.595825 -0.175232 1441913299 -0.747314 0.236328 -0.595825 -0.175232 1441913299 -0.747314 0.236328 -0.595825 -0.175232 1441913299 -0.747314 0.236328 -0.595825 -0.175232 1441913299 -0.748413 0.235657 -0.595337 -0.173218 1441913299 -0.748413 0.235657 -0.595337 -0.173218 1441913299 -0.748413 0.235657 -0.595337 -0.173218 1441913299 -0.748413 0.235657 -0.595337 -0.173218 1441913299 -0.748413 0.235657 -0.595337 -0.173218 1441913300 -0.748413 0.235657 -0.595337 -0.173218 1441913300 -0.749329 0.232239 -0.596863 -0.168396 1441913300 -0.749329 0.232239 -0.596863 -0.168396 1441913300 -0.749329 0.232239 -0.596863 -0.168396 1441913300 -0.749329 0.232239 -0.596863 -0.168396 1441913300 -0.749329 0.232239 -0.596863 -0.168396 1441913300 -0.749329 0.232239 -0.596863 -0.168396 1441913300 -0.749329 0.232239 -0.596863 -0.168396 1441913300 -0.750366 0.226135 -0.598450 -0.166565 1441913300 -0.750366 0.226135 -0.598450 -0.166565 1441913300 -0.750366 0.226135 -0.598450 -0.166565 1441913300 -0.750366 0.226135 -0.598450 -0.166565 1441913300 -0.750366 0.226135 -0.598450 -0.166565 1441913300 -0.750366 0.226135 -0.598450 -0.166565 1441913300 -0.750305 0.219238 -0.600708 -0.167786 1441913300 -0.750305 0.219238 -0.600708 -0.167786 1441913300 -0.750305 0.219238 -0.600708 -0.167786 1441913300 -0.750305 0.219238 -0.600708 -0.167786 1441913300 -0.750305 0.219238 -0.600708 -0.167786 1441913300 -0.750305 0.219238 -0.600708 -0.167786 1441913300 -0.750305 0.219238 -0.600708 -0.167786 1441913300 -0.748108 0.219421 -0.601746 -0.173584 1441913300 -0.748108 0.219421 -0.601746 -0.173584 1441913300 -0.748108 0.219421 -0.601746 -0.173584 1441913300 -0.748108 0.219421 -0.601746 -0.173584 1441913300 -0.748108 0.219421 -0.601746 -0.173584 1441913300 -0.748108 0.219421 -0.601746 -0.173584 1441913300 -0.744873 0.226746 -0.600891 -0.181030 1441913300 -0.744873 0.226746 -0.600891 -0.181030 1441913300 -0.744873 0.226746 -0.600891 -0.181030 1441913300 -0.744873 0.226746 -0.600891 -0.181030 1441913300 -0.744873 0.226746 -0.600891 -0.181030 1441913300 -0.744873 0.226746 -0.600891 -0.181030 1441913300 -0.740723 0.236511 -0.599548 -0.189819 1441913300 -0.740723 0.236511 -0.599548 -0.189819 1441913300 -0.740723 0.236511 -0.599548 -0.189819 1441913300 -0.740723 0.236511 -0.599548 -0.189819 1441913300 -0.740723 0.236511 -0.599548 -0.189819 1441913300 -0.740723 0.236511 -0.599548 -0.189819 1441913300 -0.740723 0.236511 -0.599548 -0.189819 1441913300 -0.733704 0.255371 -0.595215 -0.205627 1441913300 -0.733704 0.255371 -0.595215 -0.205627 1441913300 -0.733704 0.255371 -0.595215 -0.205627 1441913300 -0.733704 0.255371 -0.595215 -0.205627 1441913300 -0.733704 0.255371 -0.595215 -0.205627 1441913300 -0.733704 0.255371 -0.595215 -0.205627 1441913300 -0.730469 0.262817 -0.592407 -0.215698 1441913300 -0.730469 0.262817 -0.592407 -0.215698 1441913300 -0.730469 0.262817 -0.592407 -0.215698 1441913300 -0.730469 0.262817 -0.592407 -0.215698 1441913300 -0.730469 0.262817 -0.592407 -0.215698 1441913300 -0.730469 0.262817 -0.592407 -0.215698 1441913300 -0.733704 0.251709 -0.595398 -0.209595 1441913300 -0.733704 0.251709 -0.595398 -0.209595 1441913300 -0.733704 0.251709 -0.595398 -0.209595 1441913300 -0.733704 0.251709 -0.595398 -0.209595 1441913300 -0.733704 0.251709 -0.595398 -0.209595 1441913300 -0.733704 0.251709 -0.595398 -0.209595 1441913300 -0.737488 0.244934 -0.596130 -0.202087 1441913300 -0.737488 0.244934 -0.596130 -0.202087 1441913300 -0.737488 0.244934 -0.596130 -0.202087 1441913300 -0.737488 0.244934 -0.596130 -0.202087 1441913300 -0.737488 0.244934 -0.596130 -0.202087 1441913300 -0.737488 0.244934 -0.596130 -0.202087 1441913300 -0.740662 0.244751 -0.594360 -0.195679 1441913300 -0.740662 0.244751 -0.594360 -0.195679 1441913300 -0.740662 0.244751 -0.594360 -0.195679 1441913300 -0.740662 0.244751 -0.594360 -0.195679 1441913300 -0.740662 0.244751 -0.594360 -0.195679 1441913300 -0.740662 0.244751 -0.594360 -0.195679 1441913300 -0.744873 0.240051 -0.593445 -0.188293 1441913300 -0.744873 0.240051 -0.593445 -0.188293 1441913300 -0.744873 0.240051 -0.593445 -0.188293 1441913300 -0.744873 0.240051 -0.593445 -0.188293 1441913300 -0.744873 0.240051 -0.593445 -0.188293 1441913300 -0.744873 0.240051 -0.593445 -0.188293 1441913300 -0.744873 0.240051 -0.593445 -0.188293 1441913300 -0.749268 0.235413 -0.590820 -0.184998 1441913300 -0.749268 0.235413 -0.590820 -0.184998 1441913300 -0.749268 0.235413 -0.590820 -0.184998 1441913300 -0.749268 0.235413 -0.590820 -0.184998 1441913300 -0.749268 0.235413 -0.590820 -0.184998 1441913300 -0.749268 0.235413 -0.590820 -0.184998 1441913300 -0.749268 0.235413 -0.590820 -0.184998 1441913300 -0.752930 0.233398 -0.587402 -0.183411 1441913300 -0.752930 0.233398 -0.587402 -0.183411 1441913300 -0.752930 0.233398 -0.587402 -0.183411 1441913300 -0.752930 0.233398 -0.587402 -0.183411 1441913300 -0.752930 0.233398 -0.587402 -0.183411 1441913300 -0.752930 0.233398 -0.587402 -0.183411 1441913300 -0.755554 0.230652 -0.586792 -0.178101 1441913300 -0.755554 0.230652 -0.586792 -0.178101 1441913300 -0.755554 0.230652 -0.586792 -0.178101 1441913300 -0.755554 0.230652 -0.586792 -0.178101 1441913300 -0.755554 0.230652 -0.586792 -0.178101 1441913300 -0.755554 0.230652 -0.586792 -0.178101 1441913300 -0.755554 0.230652 -0.586792 -0.178101 1441913300 -0.756836 0.226318 -0.589233 -0.169922 1441913300 -0.756836 0.226318 -0.589233 -0.169922 1441913300 -0.756836 0.226318 -0.589233 -0.169922 1441913300 -0.756836 0.226318 -0.589233 -0.169922 1441913300 -0.756836 0.226318 -0.589233 -0.169922 1441913300 -0.756836 0.226318 -0.589233 -0.169922 1441913300 -0.756958 0.222656 -0.592468 -0.162781 1441913300 -0.756958 0.222656 -0.592468 -0.162781 1441913300 -0.756958 0.222656 -0.592468 -0.162781 1441913300 -0.756958 0.222656 -0.592468 -0.162781 1441913300 -0.756958 0.222656 -0.592468 -0.162781 1441913300 -0.756958 0.222656 -0.592468 -0.162781 1441913300 -0.756958 0.222656 -0.592468 -0.162781 1441913300 -0.757446 0.216248 -0.596313 -0.154724 1441913300 -0.757446 0.216248 -0.596313 -0.154724 1441913300 -0.757446 0.216248 -0.596313 -0.154724 1441913300 -0.757446 0.216248 -0.596313 -0.154724 1441913300 -0.757446 0.216248 -0.596313 -0.154724 1441913300 -0.757446 0.216248 -0.596313 -0.154724 1441913301 -0.757507 0.211670 -0.598999 -0.150635 1441913301 -0.757507 0.211670 -0.598999 -0.150635 1441913301 -0.757507 0.211670 -0.598999 -0.150635 1441913301 -0.757507 0.211670 -0.598999 -0.150635 1441913301 -0.757507 0.211670 -0.598999 -0.150635 1441913301 -0.757507 0.211670 -0.598999 -0.150635 1441913301 -0.757507 0.211670 -0.598999 -0.150635 1441913301 -0.756531 0.211243 -0.600037 -0.152039 1441913301 -0.756531 0.211243 -0.600037 -0.152039 1441913301 -0.756531 0.211243 -0.600037 -0.152039 1441913301 -0.756531 0.211243 -0.600037 -0.152039 1441913301 -0.756531 0.211243 -0.600037 -0.152039 1441913301 -0.755371 0.211792 -0.600525 -0.155029 1441913301 -0.755371 0.211792 -0.600525 -0.155029 1441913301 -0.755371 0.211792 -0.600525 -0.155029 1441913301 -0.755371 0.211792 -0.600525 -0.155029 1441913301 -0.755371 0.211792 -0.600525 -0.155029 1441913301 -0.755371 0.211792 -0.600525 -0.155029 1441913301 -0.754761 0.215576 -0.599426 -0.156860 1441913301 -0.754761 0.215576 -0.599426 -0.156860 1441913301 -0.754761 0.215576 -0.599426 -0.156860 1441913301 -0.754761 0.215576 -0.599426 -0.156860 1441913301 -0.754761 0.215576 -0.599426 -0.156860 1441913301 -0.754761 0.215576 -0.599426 -0.156860 1441913301 -0.754761 0.215576 -0.599426 -0.156860 1441913301 -0.755981 0.217651 -0.597778 -0.154297 1441913301 -0.755981 0.217651 -0.597778 -0.154297 1441913301 -0.755981 0.217651 -0.597778 -0.154297 1441913301 -0.755981 0.217651 -0.597778 -0.154297 1441913301 -0.755981 0.217651 -0.597778 -0.154297 1441913301 -0.755981 0.217651 -0.597778 -0.154297 1441913301 -0.757996 0.211365 -0.599731 -0.145325 1441913301 -0.757996 0.211365 -0.599731 -0.145325 1441913301 -0.757996 0.211365 -0.599731 -0.145325 1441913301 -0.757996 0.211365 -0.599731 -0.145325 1441913301 -0.757996 0.211365 -0.599731 -0.145325 1441913301 -0.757996 0.211365 -0.599731 -0.145325 1441913301 -0.759094 0.205261 -0.601868 -0.139526 1441913301 -0.759094 0.205261 -0.601868 -0.139526 1441913301 -0.759094 0.205261 -0.601868 -0.139526 1441913301 -0.759094 0.205261 -0.601868 -0.139526 1441913301 -0.759094 0.205261 -0.601868 -0.139526 1441913301 -0.759094 0.205261 -0.601868 -0.139526 1441913301 -0.758240 0.206970 -0.601929 -0.141479 1441913301 -0.758240 0.206970 -0.601929 -0.141479 1441913301 -0.758240 0.206970 -0.601929 -0.141479 1441913301 -0.758240 0.206970 -0.601929 -0.141479 1441913301 -0.758240 0.206970 -0.601929 -0.141479 1441913301 -0.758240 0.206970 -0.601929 -0.141479 1441913301 -0.754883 0.215149 -0.601624 -0.148132 1441913301 -0.754883 0.215149 -0.601624 -0.148132 1441913301 
-0.798096 0.581299 -0.065613 0.144165 1441913303 -0.798096 0.581299 -0.065613 0.144165 1441913303 -0.798096 0.581299 -0.065613 0.144165 1441913303 -0.798096 0.581299 -0.065613 0.144165 1441913303 -0.798096 0.581299 -0.065613 0.144165 1441913303 -0.798096 0.581299 -0.065613 0.144165 1441913303 -0.805542 0.556335 -0.084045 0.185852 1441913303 -0.805542 0.556335 -0.084045 0.185852 1441913303 -0.805542 0.556335 -0.084045 0.185852 1441913303 -0.805542 0.556335 -0.084045 0.185852 1441913303 -0.805542 0.556335 -0.084045 0.185852 1441913303 -0.805542 0.556335 -0.084045 0.185852 1441913303 -0.807495 0.543701 -0.095642 0.207947 1441913303 -0.807495 0.543701 -0.095642 0.207947 1441913303 -0.807495 0.543701 -0.095642 0.207947 1441913303 -0.807495 0.543701 -0.095642 0.207947 1441913303 -0.807495 0.543701 -0.095642 0.207947 1441913303 -0.807495 0.543701 -0.095642 0.207947 1441913303 -0.807495 0.543701 -0.095642 0.207947 1441913303 -0.796509 0.551392 -0.107849 0.223328 1441913303 -0.796509 0.551392 -0.107849 0.223328 1441913303 -0.796509 0.551392 -0.107849 0.223328 1441913303 -0.796509 0.551392 -0.107849 0.223328 1441913303 -0.796509 0.551392 -0.107849 0.223328 1441913303 -0.796509 0.551392 -0.107849 0.223328 1441913303 -0.788208 0.550354 -0.117676 0.248901 1441913303 -0.788208 0.550354 -0.117676 0.248901 1441913303 -0.788208 0.550354 -0.117676 0.248901 1441913303 -0.788208 0.550354 -0.117676 0.248901 1441913303 -0.788208 0.550354 -0.117676 0.248901 1441913303 -0.788208 0.550354 -0.117676 0.248901 1441913303 -0.796326 0.524963 -0.125244 0.273010 1441913303 -0.796326 0.524963 -0.125244 0.273010 1441913303 -0.796326 0.524963 -0.125244 0.273010 1441913303 -0.796326 0.524963 -0.125244 0.273010 1441913303 -0.796326 0.524963 -0.125244 0.273010 1441913303 -0.796326 0.524963 -0.125244 0.273010 1441913303 -0.800964 0.500366 -0.137695 0.298584 1441913303 -0.800964 0.500366 -0.137695 0.298584 1441913303 -0.800964 0.500366 -0.137695 0.298584 1441913303 -0.800964 0.500366 -0.137695 0.298584 1441913303 -0.800964 0.500366 -0.137695 0.298584 1441913303 -0.800964 0.500366 -0.137695 0.298584 1441913303 -0.811584 0.472168 -0.163757 0.302612 1441913303 -0.811584 0.472168 -0.163757 0.302612 1441913303 -0.811584 0.472168 -0.163757 0.302612 1441913304 -0.811584 0.472168 -0.163757 0.302612 1441913304 -0.811584 0.472168 -0.163757 0.302612 1441913304 -0.811584 0.472168 -0.163757 0.302612 1441913304 -0.811584 0.472168 -0.163757 0.302612 1441913304 -0.766907 0.547241 -0.205872 0.264587 1441913304 -0.766907 0.547241 -0.205872 0.264587 1441913304 -0.766907 0.547241 -0.205872 0.264587 1441913304 -0.766907 0.547241 -0.205872 0.264587 1441913304 -0.766907 0.547241 -0.205872 0.264587 1441913304 -0.766907 0.547241 -0.205872 0.264587 1441913304 -0.794312 0.505798 -0.202087 0.269043 1441913304 -0.794312 0.505798 -0.202087 0.269043 1441913304 -0.794312 0.505798 -0.202087 0.269043 1441913304 -0.794312 0.505798 -0.202087 0.269043 1441913304 -0.794312 0.505798 -0.202087 0.269043 1441913304 -0.794312 0.505798 -0.202087 0.269043 1441913304 -0.800232 0.500366 -0.195068 0.266968 1441913304 -0.800232 0.500366 -0.195068 0.266968 1441913304 -0.800232 0.500366 -0.195068 0.266968 1441913304 -0.800232 0.500366 -0.195068 0.266968 1441913304 -0.800232 0.500366 -0.195068 0.266968 1441913304 -0.800232 0.500366 -0.195068 0.266968 1441913304 -0.800232 0.500366 -0.195068 0.266968 1441913304 -0.784241 0.535461 -0.186768 0.251587 1441913304 -0.784241 0.535461 -0.186768 0.251587 1441913304 -0.784241 0.535461 -0.186768 0.251587 1441913304 -0.784241 0.535461 -0.186768 0.251587 1441913304 -0.784241 0.535461 -0.186768 0.251587 1441913304 -0.784241 0.535461 -0.186768 0.251587 1441913304 -0.788330 0.539368 -0.172058 0.240967 1441913304 -0.788330 0.539368 -0.172058 0.240967 1441913304 -0.788330 0.539368 -0.172058 0.240967 1441913304 -0.788330 0.539368 -0.172058 0.240967 1441913304 -0.788330 0.539368 -0.172058 0.240967 1441913304 -0.788330 0.539368 -0.172058 0.240967 1441913304 -0.799133 0.532104 -0.154053 0.233521 1441913304 -0.799133 0.532104 -0.154053 0.233521 1441913304 -0.799133 0.532104 -0.154053 0.233521 1441913304 -0.799133 0.532104 -0.154053 0.233521 1441913304 -0.799133 0.532104 -0.154053 0.233521 1441913304 -0.799133 0.532104 -0.154053 0.233521 1441913304 -0.798157 0.545959 -0.138000 0.214111 1441913304 -0.798157 0.545959 -0.138000 0.214111 1441913304 -0.798157 0.545959 -0.138000 0.214111 1441913304 -0.798157 0.545959 -0.138000 0.214111 1441913304 -0.798157 0.545959 -0.138000 0.214111 1441913304 -0.798157 0.545959 -0.138000 0.214111 1441913304 -0.798157 0.545959 -0.138000 0.214111 1441913304 -0.798035 0.555298 -0.128296 0.195923 1441913304 -0.798035 0.555298 -0.128296 0.195923 1441913304 -0.798035 0.555298 -0.128296 0.195923 1441913304 -0.798035 0.555298 -0.128296 0.195923 1441913304 -0.798035 0.555298 -0.128296 0.195923 1441913304 -0.798035 0.555298 -0.128296 0.195923 1441913304 -0.799805 0.559326 -0.117920 0.183044 1441913304 -0.799805 0.559326 -0.117920 0.183044 1441913304 -0.799805 0.559326 -0.117920 0.183044 1441913304 -0.799805 0.559326 -0.117920 0.183044 1441913304 -0.799805 0.559326 -0.117920 0.183044 1441913304 -0.799805 0.559326 -0.117920 0.183044 1441913304 -0.806702 0.550110 -0.101196 0.190857 1441913304 -0.806702 0.550110 -0.101196 0.190857 1441913304 -0.806702 0.550110 -0.101196 0.190857 1441913304 -0.806702 0.550110 -0.101196 0.190857 1441913304 -0.806702 0.550110 -0.101196 0.190857 1441913304 -0.806702 0.550110 -0.101196 0.190857 1441913304 -0.806702 0.550110 -0.101196 0.190857 1441913304 -0.810059 0.550659 -0.091003 0.179749 1441913304 -0.810059 0.550659 -0.091003 0.179749 1441913304 -0.810059 0.550659 -0.091003 0.179749 1441913304 -0.810059 0.550659 -0.091003 0.179749 1441913304 -0.810059 0.550659 -0.091003 0.179749 1441913304 -0.810059 0.550659 -0.091003 0.179749 1441913304 -0.799377 0.579712 -0.081848 0.134888 1441913304 -0.799377 0.579712 -0.081848 0.134888 1441913304 -0.799377 0.579712 -0.081848 0.134888 1441913304 -0.799377 0.579712 -0.081848 0.134888 1441913304 -0.799377 0.579712 -0.081848 0.134888 1441913304 -0.799377 0.579712 -0.081848 0.134888 1441913304 -0.799377 0.579712 -0.081848 0.134888 1441913304 -0.785461 0.606445 -0.072632 0.100159 1441913304 -0.785461 0.606445 -0.072632 0.100159 1441913304 -0.785461 0.606445 -0.072632 0.100159 1441913304 -0.785461 0.606445 -0.072632 0.100159 1441913304 -0.785461 0.606445 -0.072632 0.100159 1441913304 -0.785461 0.606445 -0.072632 0.100159 1441913304 -0.786133 0.605347 -0.078369 0.096863 1441913304 -0.786133 0.605347 -0.078369 0.096863 1441913304 -0.786133 0.605347 -0.078369 0.096863 1441913304 -0.786133 0.605347 -0.078369 0.096863 1441913304 -0.786133 0.605347 -0.078369 0.096863 1441913304 -0.786133 0.605347 -0.078369 0.096863 1441913304 -0.791443 0.593384 -0.084106 0.120117 1441913304 -0.791443 0.593384 -0.084106 0.120117 1441913304 -0.791443 0.593384 -0.084106 0.120117 1441913304 -0.791443 0.593384 -0.084106 0.120117 1441913304 -0.791443 0.593384 -0.084106 0.120117 1441913304 -0.791443 0.593384 -0.084106 0.120117 1441913304 -0.791443 0.593384 -0.084106 0.120117 1441913304 -0.799622 0.574036 -0.084351 0.154846 1441913304 -0.799622 0.574036 -0.084351 0.154846 1441913304 -0.799622 0.574036 -0.084351 0.154846 1441913304 -0.799622 0.574036 -0.084351 0.154846 1441913304 -0.799622 0.574036 -0.084351 0.154846 1441913304 -0.799622 0.574036 -0.084351 0.154846 1441913304 -0.805603 0.557190 -0.080566 0.184570 1441913304 -0.805603 0.557190 -0.080566 0.184570 1441913304 -0.805603 0.557190 -0.080566 0.184570 1441913304 -0.805603 0.557190 -0.080566 0.184570 1441913304 -0.805603 0.557190 -0.080566 0.184570 1441913304 -0.805603 0.557190 -0.080566 0.184570 1441913304 -0.809509 0.541992 -0.079224 0.211243 1441913304 -0.809509 0.541992 -0.079224 0.211243 1441913304 -0.809509 0.541992 -0.079224 0.211243 1441913304 -0.809509 0.541992 -0.079224 0.211243 1441913305 -0.809509 0.541992 -0.079224 0.211243 1441913305 -0.809509 0.541992 -0.079224 0.211243 1441913305 -0.809509 0.541992 -0.079224 0.211243 1441913305 -0.807617 0.533569 -0.086304 0.235779 1441913305 -0.807617 0.533569 -0.086304 0.235779 1441913305 -0.807617 0.533569 -0.086304 0.235779 1441913305 -0.807617 0.533569 -0.086304 0.235779 1441913305 -0.807617 0.533569 -0.086304 0.235779 1441913305 -0.807617 0.533569 -0.086304 0.235779 1441913305 -0.796875 0.532593 -0.090881 0.270325 1441913305 -0.796875 0.532593 -0.090881 0.270325 1441913305 -0.796875 0.532593 -0.090881 0.270325 1441913305 -0.796875 0.532593 -0.090881 0.270325 1441913305 -0.796875 0.532593 -0.090881 0.270325 1441913305 -0.796875 0.532593 -0.090881 0.270325 1441913305 -0.800720 0.510437 -0.074341 0.304565 1441913305 -0.800720 0.510437 -0.074341 0.304565 1441913305 -0.800720 0.510437 -0.074341 0.304565 1441913305 -0.800720 0.510437 -0.074341 0.304565 1441913305 -0.800720 0.510437 -0.074341 0.304565 1441913305 -0.800720 0.510437 -0.074341 0.304565 1441913305 -0.800720 0.510437 -0.074341 0.304565 1441913305 -0.833801 0.425354 -0.064026 0.346069 1441913305 -0.833801 0.425354 -0.064026 0.346069 1441913305 -0.833801 0.425354 -0.064026 0.346069 1441913305 -0.833801 0.425354 -0.064026 0.346069 1441913305 -0.833801 0.425354 -0.064026 0.346069 1441913305 -0.851563 0.375122 -0.088806 0.355347 1441913305 -0.851563 0.375122 -0.088806 0.355347 1441913305 -0.851563 0.375122 -0.088806 0.355347 1441913305 -0.851563 0.375122 -0.088806 0.355347 1441913305 -0.851563 0.375122 -0.088806 0.355347 1441913305 -0.851563 0.375122 -0.088806 0.355347 1441913305 -0.851563 0.375122 -0.088806 0.355347 1441913305 -0.787231 0.520020 -0.141357 0.299744 1441913305 -0.787231 0.520020 -0.141357 0.299744 1441913305 -0.787231 0.520020 -0.141357 0.299744 1441913305 -0.787231 0.520020 -0.141357 0.299744 1441913305 -0.787231 0.520020 -0.141357 0.299744 1441913305 -0.804565 0.497925 -0.142395 0.290649 1441913305 -0.804565 0.497925 -0.142395 0.290649 1441913305 -0.804565 0.497925 -0.142395 0.290649 1441913305 -0.804565 0.497925 -0.142395 0.290649 1441913305 -0.804565 0.497925 -0.142395 0.290649 1441913305 -0.804565 0.497925 -0.142395 0.290649 1441913305 -0.804565 0.497925 -0.142395 0.290649 1441913305 -0.832458 0.452332 -0.131714 0.291748 1441913305 -0.832458 0.452332 -0.131714 0.291748 1441913305 -0.832458 0.452332 -0.131714 0.291748 1441913305 -0.832458 0.452332 -0.131714 0.291748 1441913305 -0.832458 0.452332 -0.131714 0.291748 1441913305 -0.832458 0.452332 -0.131714 0.291748 1441913305 -0.823059 0.480042 -0.120056 0.278748 1441913305 -0.823059 0.480042 -0.120056 0.278748 1441913305 -0.823059 0.480042 -0.120056 0.278748 1441913305 -0.823059 0.480042 -0.120056 0.278748 1441913305 -0.823059 0.480042 -0.120056 0.278748 1441913305 -0.823059 0.480042 -0.120056 0.278748 1441913305 -0.805298 0.521851 -0.122986 0.253052 1441913305 -0.805298 0.521851 -0.122986 0.253052 1441913305 -0.805298 0.521851 -0.122986 0.253052 1441913305 -0.805298 0.521851 -0.122986 0.253052 1441913305 -0.805298 0.521851 -0.122986 0.253052 1441913305 -0.805298 0.521851 -0.122986 0.253052 1441913305 -0.805298 0.521851 -0.122986 0.253052 1441913305 -0.810181 0.523254 -0.116089 0.237366 1441913305 -0.810181 0.523254 -0.116089 0.237366 1441913305 -0.810181 0.523254 -0.116089 0.237366 1441913305 -0.810181 0.523254 -0.116089 0.237366 1441913305 -0.810181 0.523254 -0.116089 0.237366 1441913305 -0.810181 0.523254 -0.116089 0.237366 1441913305 -0.814331 0.523865 -0.105286 0.226501 1441913305 -0.814331 0.523865 -0.105286 0.226501 1441913305 -0.814331 0.523865 -0.105286 0.226501 1441913305 -0.814331 0.523865 -0.105286 0.226501 1441913305 -0.814331 0.523865 -0.105286 0.226501 1441913305 -0.814331 0.523865 -0.105286 0.226501 1441913305 -0.807617 0.539673 -0.104431 0.213562 1441913305 -0.807617 0.539673 -0.104431 0.213562 1441913305 -0.807617 0.539673 -0.104431 0.213562 1441913305 -0.807617 0.539673 -0.104431 0.213562 1441913305 -0.807617 0.539673 -0.104431 0.213562 1441913305 -0.807617 0.539673 -0.104431 0.213562 1441913305 -0.807617 0.539673 -0.104431 0.213562 1441913305 -0.797424 0.561096 -0.105774 0.195190 1441913305 -0.797424 0.561096 -0.105774 0.195190 1441913305 -0.797424 0.561096 -0.105774 0.195190 1441913305 -0.797424 0.561096 -0.105774 0.195190 1441913305 -0.797424 0.561096 -0.105774 0.195190 1441913305 -0.797424 0.561096 -0.105774 0.195190 1441913305 -0.797424 0.561096 -0.105774 0.195190 1441913305 -0.798706 0.562012 -0.099304 0.190674 1441913305 -0.798706 0.562012 -0.099304 0.190674 1441913305 -0.798706 0.562012 -0.099304 0.190674 1441913305 -0.798706 0.562012 -0.099304 0.190674 1441913305 -0.798706 0.562012 -0.099304 0.190674 1441913305 -0.798706 0.562012 -0.099304 0.190674 1441913305 -0.806030 0.550964 -0.096863 0.193176 1441913305 -0.806030 0.550964 -0.096863 0.193176 1441913305 -0.806030 0.550964 -0.096863 0.193176 1441913305 -0.806030 0.550964 -0.096863 0.193176 1441913305 -0.806030 0.550964 -0.096863 0.193176 1441913305 -0.806030 0.550964 -0.096863 0.193176 1441913305 -0.809814 0.549316 -0.096680 0.181946 1441913305 -0.809814 0.549316 -0.096680 0.181946 1441913305 -0.809814 0.549316 -0.096680 0.181946 1441913305 -0.809814 0.549316 -0.096680 0.181946 1441913305 -0.809814 0.549316 -0.096680 0.181946 1441913305 -0.809814 0.549316 -0.096680 0.181946 1441913305 -0.809814 0.549316 -0.096680 0.181946 1441913305 -0.809204 0.558716 -0.094299 0.155457 1441913305 -0.809204 0.558716 -0.094299 0.155457 1441913305 -0.809204 0.558716 -0.094299 0.155457 1441913305 -0.809204 0.558716 -0.094299 0.155457 1441913305 -0.809204 0.558716 -0.094299 0.155457 1441913306 -0.809204 0.558716 -0.094299 0.155457 1441913306 -0.798401 0.578796 -0.097656 0.134399 1441913306 -0.798401 0.578796 -0.097656 0.134399 1441913306 -0.798401 0.578796 -0.097656 0.134399 1441913306 -0.798401 0.578796 -0.097656 0.134399 1441913306 -0.798401 0.578796 -0.097656 0.134399 1441913306 -0.798401 0.578796 -0.097656 0.134399 1441913306 -0.799072 0.575073 -0.107483 0.138794 1441913306 -0.799072 0.575073 -0.107483 0.138794 1441913306 -0.799072 0.575073 -0.107483 0.138794 1441913306 -0.799072 0.575073 -0.107483 0.138794 1441913306 -0.799072 0.575073 -0.107483 0.138794 1441913306 -0.799072 0.575073 -0.107483 0.138794 1441913306 -0.799072 0.575073 -0.107483 0.138794 1441913306 -0.807678 0.555725 -0.113892 0.160767 1441913306 -0.807678 0.555725 -0.113892 0.160767 1441913306 -0.807678 0.555725 -0.113892 0.160767 1441913306 -0.807678 0.555725 -0.113892 0.160767 1441913306 -0.807678 0.555725 -0.113892 0.160767 1441913306 -0.807678 0.555725 -0.113892 0.160767 1441913306 -0.812073 0.542419 -0.115845 0.181519 1441913306 -0.812073 0.542419 -0.115845 0.181519 1441913306 -0.812073 0.542419 -0.115845 0.181519 1441913306 -0.812073 0.542419 -0.115845 0.181519 1441913306 -0.812073 0.542419 -0.115845 0.181519 1441913306 -0.812073 0.542419 -0.115845 0.181519 1441913306 -0.812378 0.536682 -0.118103 0.195190 1441913306 -0.812378 0.536682 -0.118103 0.195190 1441913306 -0.812378 0.536682 -0.118103 0.195190 1441913306 -0.812378 0.536682 -0.118103 0.195190 1441913306 -0.812378 0.536682 -0.118103 0.195190 1441913306 -0.812378 0.536682 -0.118103 0.195190 1441913306 -0.812378 0.536682 -0.118103 0.195190 1441913306 -0.809265 0.532654 -0.127014 0.212646 1441913306 -0.809265 0.532654 -0.127014 0.212646 1441913306 -0.809265 0.532654 -0.127014 0.212646 1441913306 -0.809265 0.532654 -0.127014 0.212646 1441913306 -0.809265 0.532654 -0.127014 0.212646 1441913306 -0.809265 0.532654 -0.127014 0.212646 1441913306 -0.805847 0.526917 -0.139160 0.231506 1441913306 -0.805847 0.526917 -0.139160 0.231506 1441913306 -0.805847 0.526917 -0.139160 0.231506 1441913306 -0.805847 0.526917 -0.139160 0.231506 1441913306 -0.805847 0.526917 -0.139160 0.231506 1441913306 -0.805847 0.526917 -0.139160 0.231506 1441913306 -0.805847 0.526917 -0.139160 0.231506 1441913306 -0.796692 0.526001 -0.152588 0.255615 1441913306 -0.796692 0.526001 -0.152588 0.255615 1441913306 -0.796692 0.526001 -0.152588 0.255615 1441913306 -0.796692 0.526001 -0.152588 0.255615 1441913306 -0.796692 0.526001 -0.152588 0.255615 1441913306 -0.796692 0.526001 -0.152588 0.255615 1441913306 -0.791016 0.520325 -0.157532 0.280518 1441913306 -0.791016 0.520325 -0.157532 0.280518 1441913306 -0.791016 0.520325 -0.157532 0.280518 1441913306 -0.791016 0.520325 -0.157532 0.280518 1441913306 -0.791016 0.520325 -0.157532 0.280518 1441913306 -0.791016 0.520325 -0.157532 0.280518 1441913306 -0.791016 0.520325 -0.157532 0.280518 1441913306 -0.798340 0.496216 -0.154419 0.304260 1441913306 -0.798340 0.496216 -0.154419 0.304260 1441913306 -0.798340 0.496216 -0.154419 0.304260 1441913306 -0.798340 0.496216 -0.154419 0.304260 1441913306 -0.798340 0.496216 -0.154419 0.304260 1441913306 -0.798340 0.496216 -0.154419 0.304260 1441913306 -0.812195 0.459412 -0.155212 0.324463 1441913306 -0.812195 0.459412 -0.155212 0.324463 1441913306 -0.812195 0.459412 -0.155212 0.324463 1441913306 -0.812195 0.459412 -0.155212 0.324463 1441913306 -0.812195 0.459412 -0.155212 0.324463 1441913306 -0.812195 0.459412 -0.155212 0.324463 1441913306 -0.812195 0.459412 -0.155212 0.324463 1441913306 -0.814697 0.454285 -0.167175 0.319275 1441913306 -0.814697 0.454285 -0.167175 0.319275 1441913306 -0.814697 0.454285 -0.167175 0.319275 1441913306 -0.814697 0.454285 -0.167175 0.319275 1441913306 -0.814697 0.454285 -0.167175 0.319275 1441913306 -0.814697 0.454285 -0.167175 0.319275 1441913306 -0.792114 0.505798 -0.184387 0.287598 1441913306 -0.792114 0.505798 -0.184387 0.287598 1441913306 -0.792114 0.505798 -0.184387 0.287598 1441913306 -0.792114 0.505798 -0.184387 0.287598 1441913306 -0.792114 0.505798 -0.184387 0.287598 1441913306 -0.792114 0.505798 -0.184387 0.287598 1441913306 -0.794617 0.514282 -0.181580 0.266663 1441913306 -0.794617 0.514282 -0.181580 0.266663 1441913306 -0.794617 0.514282 -0.181580 0.266663 1441913306 -0.794617 0.514282 -0.181580 0.266663 1441913306 -0.794617 0.514282 -0.181580 0.266663 1441913306 -0.794617 0.514282 -0.181580 0.266663 1441913306 -0.812134 0.496643 -0.169800 0.254883 1441913306 -0.812134 0.496643 -0.169800 0.254883 1441913306 -0.812134 0.496643 -0.169800 0.254883 1441913306 -0.812134 0.496643 -0.169800 0.254883 1441913306 -0.812134 0.496643 -0.169800 0.254883 1441913306 -0.812134 0.496643 -0.169800 0.254883 1441913306 -0.815613 0.504395 -0.154968 0.237366 1441913306 -0.815613 0.504395 -0.154968 0.237366 1441913306 -0.815613 0.504395 -0.154968 0.237366 1441913306 -0.815613 0.504395 -0.154968 0.237366 1441913306 -0.815613 0.504395 -0.154968 0.237366 1441913306 -0.807129 0.527649 -0.143738 0.222473 1441913306 -0.807129 0.527649 -0.143738 0.222473 1441913306 -0.807129 0.527649 -0.143738 0.222473 1441913306 -0.807129 0.527649 -0.143738 0.222473 1441913306 -0.807129 0.527649 -0.143738 0.222473 1441913306 -0.807129 0.527649 -0.143738 0.222473 1441913306 -0.807129 0.527649 -0.143738 0.222473 1441913306 -0.800537 0.546631 -0.132935 0.206604 1441913306 -0.800537 0.546631 -0.132935 0.206604 1441913306 -0.800537 0.546631 -0.132935 0.206604 1441913306 -0.800537 0.546631 -0.132935 0.206604 1441913306 -0.800537 0.546631 -0.132935 0.206604 1441913306 -0.800537 0.546631 -0.132935 0.206604 1441913307 -0.806274 0.544312 -0.115051 0.201050 1441913307 -0.806274 0.544312 -0.115051 0.201050 1441913307 -0.806274 0.544312 -0.115051 0.201050 1441913307 -0.806274 0.544312 -0.115051 0.201050 1441913307 -0.806274 0.544312 -0.115051 0.201050 1441913307 -0.806274 0.544312 -0.115051 0.201050 1441913307 -0.806274 0.544312 -0.115051 0.201050 1441913307 -0.815186 0.535950 -0.097778 0.196594 1441913307 -0.815186 0.535950 -0.097778 0.196594 1441913307 -0.815186 0.535950 -0.097778 0.196594 1441913307 -0.815186 0.535950 -0.097778 0.196594 1441913307 -0.815186 0.535950 -0.097778 0.196594 1441913307 -0.817566 0.535278 -0.086426 0.193909 1441913307 -0.817566 0.535278 -0.086426 0.193909 1441913307 -0.817566 0.535278 -0.086426 0.193909 1441913307 -0.817566 0.535278 -0.086426 0.193909 1441913307 -0.817566 0.535278 -0.086426 0.193909 1441913307 -0.817566 0.535278 -0.086426 0.193909 1441913307 -0.812195 0.551880 -0.085266 0.168884 1441913307 -0.812195 0.551880 -0.085266 0.168884 1441913307 -0.812195 0.551880 -0.085266 0.168884 1441913307 -0.812195 0.551880 -0.085266 0.168884 1441913307 -0.812195 0.551880 -0.085266 0.168884 1441913307 -0.812195 0.551880 -0.085266 0.168884 1441913307 -0.812195 0.551880 -0.085266 0.168884 1441913307 -0.804199 0.575195 -0.082092 0.125305 1441913307 -0.804199 0.575195 -0.082092 0.125305 1441913307 -0.804199 0.575195 -0.082092 0.125305 1441913307 -0.804199 0.575195 -0.082092 0.125305 1441913307 -0.804199 0.575195 -0.082092 0.125305 1441913307 -0.804199 0.575195 -0.082092 0.125305 1441913307 -0.792358 0.592957 -0.091003 0.110718 1441913307 -0.792358 0.592957 -0.091003 0.110718 1441913307 -0.792358 0.592957 -0.091003 0.110718 1441913307 -0.792358 0.592957 -0.091003 0.110718 1441913307 -0.792358 0.592957 -0.091003 0.110718 1441913307 -0.792358 0.592957 -0.091003 0.110718 1441913307 -0.792358 0.592957 -0.091003 0.110718 1441913307 -0.795410 0.583008 -0.108459 0.125244 1441913307 -0.795410 0.583008 -0.108459 0.125244 1441913307 -0.795410 0.583008 -0.108459 0.125244 1441913307 -0.795410 0.583008 -0.108459 0.125244 1441913307 -0.795410 0.583008 -0.108459 0.125244 1441913307 -0.795410 0.583008 -0.108459 0.125244 1441913307 -0.808960 0.558716 -0.107849 0.147705 1441913307 -0.808960 0.558716 -0.107849 0.147705 1441913307 -0.808960 0.558716 -0.107849 0.147705 1441913307 -0.808960 0.558716 -0.107849 0.147705 1441913307 -0.808960 0.558716 -0.107849 0.147705 1441913307 -0.808960 0.558716 -0.107849 0.147705 1441913307 -0.815308 0.543518 -0.106445 0.169006 1441913307 -0.815308 0.543518 -0.106445 0.169006 1441913307 -0.815308 0.543518 -0.106445 0.169006 1441913307 -0.815308 0.543518 -0.106445 0.169006 1441913307 -0.815308 0.543518 -0.106445 0.169006 1441913307 -0.815308 0.543518 -0.106445 0.169006 1441913307 -0.815308 0.543518 -0.106445 0.169006 1441913307 -0.812439 0.541626 -0.108215 0.186890 1441913307 -0.812439 0.541626 -0.108215 0.186890 1441913307 -0.812439 0.541626 -0.108215 0.186890 1441913307 -0.812439 0.541626 -0.108215 0.186890 1441913307 -0.812439 0.541626 -0.108215 0.186890 1441913307 -0.812439 0.541626 -0.108215 0.186890 1441913307 -0.803345 0.547180 -0.120605 0.201660 1441913307 -0.803345 0.547180 -0.120605 0.201660 1441913307 -0.803345 0.547180 -0.120605 0.201660 1441913307 -0.803345 0.547180 -0.120605 0.201660 1441913307 -0.803345 0.547180 -0.120605 0.201660 1441913307 -0.803345 0.547180 -0.120605 0.201660 1441913307 -0.798828 0.538818 -0.130920 0.233154 1441913307 -0.798828 0.538818 -0.130920 0.233154 1441913307 -0.798828 0.538818 -0.130920 0.233154 1441913307 -0.798828 0.538818 -0.130920 0.233154 1441913307 -0.798828 0.538818 -0.130920 0.233154 1441913307 -0.798828 0.538818 -0.130920 0.233154 1441913307 -0.803772 0.512878 -0.125488 0.274170 1441913307 -0.803772 0.512878 -0.125488 0.274170 1441913307 -0.803772 0.512878 -0.125488 0.274170 1441913307 -0.803772 0.512878 -0.125488 0.274170 1441913307 -0.803772 0.512878 -0.125488 0.274170 1441913307 -0.803772 0.512878 -0.125488 0.274170 1441913307 -0.801270 0.491150 -0.123535 0.318542 1441913307 -0.801270 0.491150 -0.123535 0.318542 1441913307 -0.801270 0.491150 -0.123535 0.318542 1441913307 -0.801270 0.491150 -0.123535 0.318542 1441913307 -0.801270 0.491150 -0.123535 0.318542 1441913307 -0.801270 0.491150 -0.123535 0.318542 1441913307 -0.801270 0.491150 -0.123535 0.318542 1441913307 -0.814819 0.444885 -0.124756 0.350159 1441913307 -0.814819 0.444885 -0.124756 0.350159 1441913307 -0.814819 0.444885 -0.124756 0.350159 1441913307 -0.814819 0.444885 -0.124756 0.350159 1441913307 -0.814819 0.444885 -0.124756 0.350159 1441913307 -0.814819 0.444885 -0.124756 0.350159 1441913307 -0.814819 0.444885 -0.124756 0.350159 1441913307 -0.819336 0.425537 -0.157715 0.350403 1441913307 -0.819336 0.425537 -0.157715 0.350403 1441913307 -0.819336 0.425537 -0.157715 0.350403 1441913307 -0.819336 0.425537 -0.157715 0.350403 1441913307 -0.819336 0.425537 -0.157715 0.350403 1441913307 -0.819336 0.425537 -0.157715 0.350403 1441913307 -0.804688 0.457886 -0.188599 0.327454 1441913307 -0.804688 0.457886 -0.188599 0.327454 1441913307 -0.804688 0.457886 -0.188599 0.327454 1441913307 -0.804688 0.457886 -0.188599 0.327454 1441913307 -0.804688 0.457886 -0.188599 0.327454 1441913307 -0.804688 0.457886 -0.188599 0.327454 1441913307 -0.805054 0.457092 -0.201538 0.319885 1441913307 -0.805054 0.457092 -0.201538 0.319885 1441913307 -0.805054 0.457092 -0.201538 0.319885 1441913307 -0.805054 0.457092 -0.201538 0.319885 1441913307 -0.805054 0.457092 -0.201538 0.319885 1441913307 -0.805054 0.457092 -0.201538 0.319885 1441913307 -0.805054 0.457092 -0.201538 0.319885 1441913308 -0.808228 0.457520 -0.196472 0.314453 1441913308 -0.808228 0.457520 -0.196472 0.314453 1441913308 -0.808228 0.457520 -0.196472 0.314453 1441913308 -0.808228 0.457520 -0.196472 0.314453 1441913308 -0.808228 0.457520 -0.196472 0.314453 1441913308 -0.808228 0.457520 -0.196472 0.314453 1441913308 -0.805908 0.477600 -0.188965 0.294434 1441913308 -0.805908 0.477600 -0.188965 0.294434 1441913308 -0.805908 0.477600 -0.188965 0.294434 1441913308 -0.805908 0.477600 -0.188965 0.294434 1441913308 -0.805908 0.477600 -0.188965 0.294434 1441913308 -0.805908 0.477600 -0.188965 0.294434 1441913308 -0.806580 0.494507 -0.176758 0.271484 1441913308 -0.806580 0.494507 -0.176758 0.271484 1441913308 -0.806580 0.494507 -0.176758 0.271484 1441913308 -0.806580 0.494507 -0.176758 0.271484 1441913308 -0.806580 0.494507 -0.176758 0.271484 1441913308 -0.806580 0.494507 -0.176758 0.271484 1441913308 -0.806580 0.494507 -0.176758 0.271484 1441913308 -0.817200 0.494141 -0.156311 0.252258 1441913308 -0.817200 0.494141 -0.156311 0.252258 1441913308 -0.817200 0.494141 -0.156311 0.252258 1441913308 -0.817200 0.494141 -0.156311 0.252258 1441913308 -0.817200 0.494141 -0.156311 0.252258 1441913308 -0.817200 0.494141 -0.156311 0.252258 1441913308 -0.817200 0.494141 -0.156311 0.252258 1441913308 -0.819214 0.505615 -0.136719 0.233521 1441913308 -0.819214 0.505615 -0.136719 0.233521 1441913308 -0.819214 0.505615 -0.136719 0.233521 1441913308 -0.819214 0.505615 -0.136719 0.233521 1441913308 -0.819214 0.505615 -0.136719 0.233521 1441913308 -0.819214 0.505615 -0.136719 0.233521 1441913308 -0.812683 0.528381 -0.123108 0.212646 1441913308 -0.812683 0.528381 -0.123108 0.212646 1441913308 -0.812683 0.528381 -0.123108 0.212646 1441913308 -0.812683 0.528381 -0.123108 0.212646 1441913308 -0.812683 0.528381 -0.123108 0.212646 1441913308 -0.812683 0.528381 -0.123108 0.212646 1441913308 -0.808472 0.545837 -0.113647 0.188660 1441913308 -0.808472 0.545837 -0.113647 0.188660 1441913308 -0.808472 0.545837 -0.113647 0.188660 1441913308 -0.808472 0.545837 -0.113647 0.188660 1441913308 -0.808472 0.545837 -0.113647 0.188660 1441913308 -0.808472 0.545837 -0.113647 0.188660 1441913308 -0.810730 0.545410 -0.108154 0.183228 1441913308 -0.810730 0.545410 -0.108154 0.183228 1441913308 -0.810730 0.545410 -0.108154 0.183228 1441913308 -0.810730 0.545410 -0.108154 0.183228 1441913308 -0.810730 0.545410 -0.108154 0.183228 1441913308 -0.814880 0.539856 -0.104736 0.183289 1441913308 -0.814880 0.539856 -0.104736 0.183289 1441913308 -0.814880 0.539856 -0.104736 0.183289 1441913308 -0.814880 0.539856 -0.104736 0.183289 1441913308 -0.814880 0.539856 -0.104736 0.183289 1441913308 -0.814880 0.539856 -0.104736 0.183289 1441913308 -0.810547 0.554199 -0.110229 0.154053 1441913308 -0.810547 0.554199 -0.110229 0.154053 1441913308 -0.810547 0.554199 -0.110229 0.154053 1441913308 -0.810547 0.554199 -0.110229 0.154053 1441913308 -0.810547 0.554199 -0.110229 0.154053 1441913308 -0.810547 0.554199 -0.110229 0.154053 1441913308 -0.793457 0.588074 -0.109497 0.112244 1441913308 -0.793457 0.588074 -0.109497 0.112244 1441913308 -0.793457 0.588074 -0.109497 0.112244 1441913308 -0.793457 0.588074 -0.109497 0.112244 1441913308 -0.793457 0.588074 -0.109497 0.112244 1441913308 -0.793457 0.588074 -0.109497 0.112244 1441913308 -0.793457 0.588074 -0.109497 0.112244 1441913308 -0.777710 0.608398 -0.115173 0.108459 1441913308 -0.777710 0.608398 -0.115173 0.108459 1441913308 -0.777710 0.608398 -0.115173 0.108459 1441913308 -0.777710 0.608398 -0.115173 0.108459 1441913308 -0.777710 0.608398 -0.115173 0.108459 1441913308 -0.777710 0.608398 -0.115173 0.108459 1441913308 -0.784851 0.593079 -0.123169 0.130920 1441913308 -0.784851 0.593079 -0.123169 0.130920 1441913308 -0.784851 0.593079 -0.123169 0.130920 1441913308 -0.784851 0.593079 -0.123169 0.130920 1441913308 -0.784851 0.593079 -0.123169 0.130920 1441913308 -0.784851 0.593079 -0.123169 0.130920 1441913308 -0.804443 0.561218 -0.117615 0.155212 1441913308 -0.804443 0.561218 -0.117615 0.155212 1441913308 -0.804443 0.561218 -0.117615 0.155212 1441913308 -0.804443 0.561218 -0.117615 0.155212 1441913308 -0.804443 0.561218 -0.117615 0.155212 1441913308 -0.804443 0.561218 -0.117615 0.155212 1441913308 -0.804443 0.561218 -0.117615 0.155212 1441913308 -0.815063 0.541077 -0.112061 0.174194 1441913308 -0.815063 0.541077 -0.112061 0.174194 1441913308 -0.815063 0.541077 -0.112061 0.174194 1441913308 -0.815063 0.541077 -0.112061 0.174194 1441913308 
-0.747742 0.213745 -0.598694 -0.192078 1441913312 -0.747742 0.213745 -0.598694 -0.192078 1441913312 -0.747742 0.213745 -0.598694 -0.192078 1441913312 -0.745972 0.221375 -0.597351 -0.194397 1441913312 -0.745972 0.221375 -0.597351 -0.194397 1441913312 -0.745972 0.221375 -0.597351 -0.194397 1441913312 -0.745972 0.221375 -0.597351 -0.194397 1441913312 -0.745972 0.221375 -0.597351 -0.194397 1441913312 -0.745972 0.221375 -0.597351 -0.194397 1441913312 -0.744629 0.221130 -0.599609 -0.192688 1441913312 -0.744629 0.221130 -0.599609 -0.192688 1441913312 -0.744629 0.221130 -0.599609 -0.192688 1441913312 -0.744629 0.221130 -0.599609 -0.192688 1441913312 -0.744629 0.221130 -0.599609 -0.192688 1441913312 -0.744629 0.221130 -0.599609 -0.192688 1441913312 -0.744629 0.221130 -0.599609 -0.192688 1441913312 -0.743347 0.221436 -0.600586 -0.194519 1441913312 -0.743347 0.221436 -0.600586 -0.194519 1441913312 -0.743347 0.221436 -0.600586 -0.194519 1441913312 -0.743347 0.221436 -0.600586 -0.194519 1441913312 -0.743347 0.221436 -0.600586 -0.194519 1441913312 -0.743347 0.221436 -0.600586 -0.194519 1441913312 -0.743347 0.221436 -0.600586 -0.194519 1441913312 -0.741577 0.222168 -0.600891 -0.199341 1441913312 -0.741577 0.222168 -0.600891 -0.199341 1441913312 -0.741577 0.222168 -0.600891 -0.199341 1441913312 -0.741577 0.222168 -0.600891 -0.199341 1441913312 -0.741577 0.222168 -0.600891 -0.199341 1441913312 -0.741577 0.222168 -0.600891 -0.199341 1441913312 -0.739929 0.223450 -0.600586 -0.204834 1441913312 -0.739929 0.223450 -0.600586 -0.204834 1441913312 -0.739929 0.223450 -0.600586 -0.204834 1441913312 -0.739929 0.223450 -0.600586 -0.204834 1441913312 -0.739929 0.223450 -0.600586 -0.204834 1441913312 -0.739929 0.223450 -0.600586 -0.204834 1441913312 -0.738098 0.227112 -0.600037 -0.209106 1441913312 -0.738098 0.227112 -0.600037 -0.209106 1441913312 -0.738098 0.227112 -0.600037 -0.209106 1441913312 -0.738098 0.227112 -0.600037 -0.209106 1441913312 -0.738098 0.227112 -0.600037 -0.209106 1441913312 -0.738098 0.227112 -0.600037 -0.209106 1441913312 -0.738098 0.227112 -0.600037 -0.209106 1441913312 -0.737488 0.232239 -0.598022 -0.211243 1441913312 -0.737488 0.232239 -0.598022 -0.211243 1441913312 -0.737488 0.232239 -0.598022 -0.211243 1441913312 -0.737488 0.232239 -0.598022 -0.211243 1441913312 -0.737488 0.232239 -0.598022 -0.211243 1441913312 -0.737488 0.232239 -0.598022 -0.211243 1441913312 -0.736755 0.238586 -0.595520 -0.213928 1441913312 -0.736755 0.238586 -0.595520 -0.213928 1441913312 -0.736755 0.238586 -0.595520 -0.213928 1441913312 -0.736755 0.238586 -0.595520 -0.213928 1441913312 -0.736755 0.238586 -0.595520 -0.213928 1441913313 -0.736755 0.238586 -0.595520 -0.213928 1441913313 -0.736755 0.238586 -0.595520 -0.213928 1441913313 -0.735352 0.244995 -0.593628 -0.216614 1441913313 -0.735352 0.244995 -0.593628 -0.216614 1441913313 -0.735352 0.244995 -0.593628 -0.216614 1441913313 -0.735352 0.244995 -0.593628 -0.216614 1441913313 -0.735352 0.244995 -0.593628 -0.216614 1441913313 -0.732605 0.252869 -0.592773 -0.219238 1441913313 -0.732605 0.252869 -0.592773 -0.219238 1441913313 -0.732605 0.252869 -0.592773 -0.219238 1441913313 -0.732605 0.252869 -0.592773 -0.219238 1441913313 -0.732605 0.252869 -0.592773 -0.219238 1441913313 -0.732605 0.252869 -0.592773 -0.219238 1441913313 -0.729553 0.259949 -0.592346 -0.222107 1441913313 -0.729553 0.259949 -0.592346 -0.222107 1441913313 -0.729553 0.259949 -0.592346 -0.222107 1441913313 -0.729553 0.259949 -0.592346 -0.222107 1441913313 -0.729553 0.259949 -0.592346 -0.222107 1441913313 -0.729553 0.259949 -0.592346 -0.222107 1441913313 -0.729553 0.259949 -0.592346 -0.222107 1441913313 -0.725098 0.271606 -0.589844 -0.229553 1441913313 -0.725098 0.271606 -0.589844 -0.229553 1441913313 -0.725098 0.271606 -0.589844 -0.229553 1441913313 -0.725098 0.271606 -0.589844 -0.229553 1441913313 -0.725098 0.271606 -0.589844 -0.229553 1441913313 -0.725098 0.271606 -0.589844 -0.229553 1441913313 -0.717224 0.287781 -0.585876 -0.244080 1441913313 -0.717224 0.287781 -0.585876 -0.244080 1441913313 -0.717224 0.287781 -0.585876 -0.244080 1441913313 -0.717224 0.287781 -0.585876 -0.244080 1441913313 -0.717224 0.287781 -0.585876 -0.244080 1441913313 -0.717224 0.287781 -0.585876 -0.244080 1441913313 -0.717224 0.287781 -0.585876 -0.244080 1441913313 -0.712341 0.292725 -0.584229 -0.256104 1441913313 -0.712341 0.292725 -0.584229 -0.256104 1441913313 -0.712341 0.292725 -0.584229 -0.256104 1441913313 -0.712341 0.292725 -0.584229 -0.256104 1441913313 -0.712341 0.292725 -0.584229 -0.256104 1441913313 -0.712341 0.292725 -0.584229 -0.256104 1441913313 -0.713074 0.285034 -0.587097 -0.256226 1441913313 -0.713074 0.285034 -0.587097 -0.256226 1441913313 -0.713074 0.285034 -0.587097 -0.256226 1441913313 -0.713074 0.285034 -0.587097 -0.256226 1441913313 -0.713074 0.285034 -0.587097 -0.256226 1441913313 -0.713074 0.285034 -0.587097 -0.256226 1441913313 -0.716003 0.276550 -0.589050 -0.252869 1441913313 -0.716003 0.276550 -0.589050 -0.252869 1441913313 -0.716003 0.276550 -0.589050 -0.252869 1441913313 -0.716003 0.276550 -0.589050 -0.252869 1441913313 -0.716003 0.276550 -0.589050 -0.252869 1441913313 -0.716003 0.276550 -0.589050 -0.252869 1441913313 -0.716003 0.276550 -0.589050 -0.252869 1441913313 -0.718811 0.269531 -0.591003 -0.247986 1441913313 -0.718811 0.269531 -0.591003 -0.247986 1441913313 -0.718811 0.269531 -0.591003 -0.247986 1441913313 -0.718811 0.269531 -0.591003 -0.247986 1441913313 -0.718811 0.269531 -0.591003 -0.247986 1441913313 -0.718811 0.269531 -0.591003 -0.247986 1441913313 -0.723206 0.260254 -0.592896 -0.240417 1441913313 -0.723206 0.260254 -0.592896 -0.240417 1441913313 -0.723206 0.260254 -0.592896 -0.240417 1441913313 -0.723206 0.260254 -0.592896 -0.240417 1441913313 -0.723206 0.260254 -0.592896 -0.240417 1441913313 -0.723206 0.260254 -0.592896 -0.240417 1441913313 -0.728394 0.252441 -0.592651 -0.233582 1441913313 -0.728394 0.252441 -0.592651 -0.233582 1441913313 -0.728394 0.252441 -0.592651 -0.233582 1441913313 -0.728394 0.252441 -0.592651 -0.233582 1441913313 -0.728394 0.252441 -0.592651 -0.233582 1441913313 -0.728394 0.252441 -0.592651 -0.233582 1441913313 -0.734375 0.246826 -0.591125 -0.224548 1441913313 -0.734375 0.246826 -0.591125 -0.224548 1441913313 -0.734375 0.246826 -0.591125 -0.224548 1441913313 -0.734375 0.246826 -0.591125 -0.224548 1441913313 -0.734375 0.246826 -0.591125 -0.224548 1441913313 -0.734375 0.246826 -0.591125 -0.224548 1441913313 -0.740356 0.241333 -0.590698 -0.211670 1441913313 -0.740356 0.241333 -0.590698 -0.211670 1441913313 -0.740356 0.241333 -0.590698 -0.211670 1441913313 -0.740356 0.241333 -0.590698 -0.211670 1441913313 -0.740356 0.241333 -0.590698 -0.211670 1441913313 -0.740356 0.241333 -0.590698 -0.211670 1441913313 -0.746216 0.234314 -0.591675 -0.195679 1441913313 -0.746216 0.234314 -0.591675 -0.195679 1441913313 -0.746216 0.234314 -0.591675 -0.195679 1441913313 -0.746216 0.234314 -0.591675 -0.195679 1441913313 -0.746216 0.234314 -0.591675 -0.195679 1441913313 -0.746216 0.234314 -0.591675 -0.195679 1441913313 -0.751465 0.226990 -0.593262 -0.178772 1441913313 -0.751465 0.226990 -0.593262 -0.178772 1441913313 -0.751465 0.226990 -0.593262 -0.178772 1441913313 -0.751465 0.226990 -0.593262 -0.178772 1441913313 -0.751465 0.226990 -0.593262 -0.178772 1441913313 -0.751465 0.226990 -0.593262 -0.178772 1441913313 -0.751465 0.226990 -0.593262 -0.178772 1441913313 -0.756958 0.219666 -0.593079 -0.164551 1441913313 -0.756958 0.219666 -0.593079 -0.164551 1441913313 -0.756958 0.219666 -0.593079 -0.164551 1441913313 -0.756958 0.219666 -0.593079 -0.164551 1441913313 -0.756958 0.219666 -0.593079 -0.164551 1441913313 -0.756958 0.219666 -0.593079 -0.164551 1441913313 -0.756958 0.219666 -0.593079 -0.164551 1441913313 -0.762329 0.210510 -0.592773 -0.152466 1441913313 -0.762329 0.210510 -0.592773 -0.152466 1441913313 -0.762329 0.210510 -0.592773 -0.152466 1441913313 -0.762329 0.210510 -0.592773 -0.152466 1441913313 -0.762329 0.210510 -0.592773 -0.152466 1441913313 -0.762329 0.210510 -0.592773 -0.152466 1441913313 -0.768433 0.203491 -0.588989 -0.145935 1441913313 -0.768433 0.203491 -0.588989 -0.145935 1441913313 -0.768433 0.203491 -0.588989 -0.145935 1441913313 -0.768433 0.203491 -0.588989 -0.145935 1441913313 -0.768433 0.203491 -0.588989 -0.145935 1441913314 -0.768433 0.203491 -0.588989 -0.145935 1441913314 -0.770874 0.204773 -0.585449 -0.145264 1441913314 -0.770874 0.204773 -0.585449 -0.145264 1441913314 -0.770874 0.204773 -0.585449 -0.145264 1441913314 -0.770874 0.204773 -0.585449 -0.145264 1441913314 -0.770874 0.204773 -0.585449 -0.145264 1441913314 -0.770874 0.204773 -0.585449 -0.145264 1441913314 -0.770874 0.204773 -0.585449 -0.145264 1441913314 -0.770142 0.209900 -0.584473 -0.145996 1441913314 -0.770142 0.209900 -0.584473 -0.145996 1441913314 -0.770142 0.209900 -0.584473 -0.145996 1441913314 -0.770142 0.209900 -0.584473 -0.145996 1441913314 -0.770142 0.209900 -0.584473 -0.145996 1441913314 -0.770142 0.209900 -0.584473 -0.145996 1441913314 -0.766418 0.217712 -0.585632 -0.149414 1441913314 -0.766418 0.217712 -0.585632 -0.149414 1441913314 -0.766418 0.217712 -0.585632 -0.149414 1441913314 -0.766418 0.217712 -0.585632 -0.149414 1441913314 -0.766418 0.217712 -0.585632 -0.149414 1441913314 -0.766418 0.217712 -0.585632 -0.149414 1441913314 -0.766418 0.217712 -0.585632 -0.149414 1441913314 -0.761230 0.223328 -0.589050 -0.154175 1441913314 -0.761230 0.223328 -0.589050 -0.154175 1441913314 -0.761230 0.223328 -0.589050 -0.154175 1441913314 -0.761230 0.223328 -0.589050 -0.154175 1441913314 -0.761230 0.223328 -0.589050 -0.154175 1441913314 -0.761230 0.223328 -0.589050 -0.154175 1441913314 -0.754944 0.228577 -0.593140 -0.161560 1441913314 -0.754944 0.228577 -0.593140 -0.161560 1441913314 -0.754944 0.228577 -0.593140 -0.161560 1441913314 -0.754944 0.228577 -0.593140 -0.161560 1441913314 -0.754944 0.228577 -0.593140 -0.161560 1441913314 -0.754944 0.228577 -0.593140 -0.161560 1441913314 -0.754944 0.228577 -0.593140 -0.161560 1441913314 -0.745789 0.237244 -0.597107 -0.176208 1441913314 -0.745789 0.237244 -0.597107 -0.176208 1441913314 -0.745789 0.237244 -0.597107 -0.176208 1441913314 -0.745789 0.237244 -0.597107 -0.176208 1441913314 -0.745789 0.237244 -0.597107 -0.176208 1441913314 -0.745789 0.237244 -0.597107 -0.176208 1441913314 -0.736023 0.246582 -0.600769 -0.191406 1441913314 -0.736023 0.246582 -0.600769 -0.191406 1441913314 -0.736023 0.246582 -0.600769 -0.191406 1441913314 -0.736023 0.246582 -0.600769 -0.191406 1441913314 -0.736023 0.246582 -0.600769 -0.191406 1441913314 -0.736023 0.246582 -0.600769 -0.191406 1441913314 -0.725952 0.260803 -0.600647 -0.210327 1441913314 -0.725952 0.260803 -0.600647 -0.210327 1441913314 -0.725952 0.260803 -0.600647 -0.210327 1441913314 -0.725952 0.260803 -0.600647 -0.210327 1441913314 -0.725952 0.260803 -0.600647 -0.210327 1441913314 -0.725952 0.260803 -0.600647 -0.210327 1441913314 -0.725952 0.260803 -0.600647 -0.210327 1441913314 -0.716125 0.277527 -0.596436 -0.233337 1441913314 -0.716125 0.277527 -0.596436 -0.233337 1441913314 -0.716125 0.277527 -0.596436 -0.233337 1441913314 -0.716125 0.277527 -0.596436 -0.233337 1441913314 -0.716125 0.277527 -0.596436 -0.233337 1441913314 -0.716125 0.277527 -0.596436 -0.233337 1441913314 -0.709229 0.286865 -0.591431 -0.254761 1441913314 -0.709229 0.286865 -0.591431 -0.254761 1441913314 -0.709229 0.286865 -0.591431 -0.254761 1441913314 -0.709229 0.286865 -0.591431 -0.254761 1441913314 -0.709229 0.286865 -0.591431 -0.254761 1441913314 -0.709229 0.286865 -0.591431 -0.254761 1441913314 -0.708862 0.283325 -0.590393 -0.262146 1441913314 -0.708862 0.283325 -0.590393 -0.262146 1441913314 -0.708862 0.283325 -0.590393 -0.262146 1441913314 -0.708862 0.283325 -0.590393 -0.262146 1441913314 -0.708862 0.283325 -0.590393 -0.262146 1441913314 -0.708862 0.283325 -0.590393 -0.262146 1441913314 -0.712219 0.278381 -0.589111 -0.261292 1441913314 -0.712219 0.278381 -0.589111 -0.261292 1441913314 -0.712219 0.278381 -0.589111 -0.261292 1441913314 -0.712219 0.278381 -0.589111 -0.261292 1441913314 -0.712219 0.278381 -0.589111 -0.261292 1441913314 -0.712219 0.278381 -0.589111 -0.261292 1441913314 -0.712219 0.278381 -0.589111 -0.261292 1441913314 -0.716064 0.278687 -0.585144 -0.259399 1441913314 -0.716064 0.278687 -0.585144 -0.259399 1441913314 -0.716064 0.278687 -0.585144 -0.259399 1441913314 -0.716064 0.278687 -0.585144 -0.259399 1441913314 -0.716064 0.278687 -0.585144 -0.259399 1441913314 -0.716064 0.278687 -0.585144 -0.259399 1441913314 -0.721558 0.275757 -0.582458 -0.253296 1441913314 -0.721558 0.275757 -0.582458 -0.253296 1441913314 -0.721558 0.275757 -0.582458 -0.253296 1441913314 -0.721558 0.275757 -0.582458 -0.253296 1441913314 -0.721558 0.275757 -0.582458 -0.253296 1441913314 -0.721558 0.275757 -0.582458 -0.253296 1441913314 -0.721558 0.275757 -0.582458 -0.253296 1441913314 -0.728943 0.268433 -0.580261 -0.244934 1441913314 -0.728943 0.268433 -0.580261 -0.244934 1441913314 -0.728943 0.268433 -0.580261 -0.244934 1441913314 -0.728943 0.268433 -0.580261 -0.244934 1441913314 -0.728943 0.268433 -0.580261 -0.244934 1441913314 -0.728943 0.268433 -0.580261 -0.244934 1441913314 -0.736084 0.260193 -0.579895 -0.232910 1441913314 -0.736084 0.260193 -0.579895 -0.232910 1441913314 -0.736084 0.260193 -0.579895 -0.232910 1441913314 -0.736084 0.260193 -0.579895 -0.232910 1441913314 -0.736084 0.260193 -0.579895 -0.232910 1441913314 -0.736084 0.260193 -0.579895 -0.232910 1441913314 -0.742004 0.254211 -0.580750 -0.218201 1441913314 -0.742004 0.254211 -0.580750 -0.218201 1441913314 -0.742004 0.254211 -0.580750 -0.218201 1441913314 -0.742004 0.254211 -0.580750 -0.218201 1441913314 -0.742004 0.254211 -0.580750 -0.218201 1441913314 -0.742004 0.254211 -0.580750 -0.218201 1441913314 -0.745728 0.250488 -0.583313 -0.202393 1441913314 -0.745728 0.250488 -0.583313 -0.202393 1441913314 -0.745728 0.250488 -0.583313 -0.202393 1441913314 -0.745728 0.250488 -0.583313 -0.202393 1441913314 -0.745728 0.250488 -0.583313 -0.202393 1441913314 -0.745728 0.250488 -0.583313 -0.202393 1441913314 -0.745728 0.250488 -0.583313 -0.202393 1441913315 -0.748779 0.245728 -0.586487 -0.187134 1441913315 -0.748779 0.245728 -0.586487 -0.187134 1441913315 -0.748779 0.245728 -0.586487 -0.187134 1441913315 -0.748779 0.245728 -0.586487 -0.187134 1441913315 -0.748779 0.245728 -0.586487 -0.187134 1441913315 -0.748779 0.245728 -0.586487 -0.187134 1441913315 -0.750854 0.240967 -0.589355 -0.175903 1441913315 -0.750854 0.240967 -0.589355 -0.175903 1441913315 -0.750854 0.240967 -0.589355 -0.175903 1441913315 -0.750854 0.240967 -0.589355 -0.175903 1441913315 -0.750854 0.240967 -0.589355 -0.175903 1441913315 -0.750854 0.240967 -0.589355 -0.175903 1441913315 -0.751953 0.237183 -0.591187 -0.169861 1441913315 -0.751953 0.237183 -0.591187 -0.169861 1441913315 -0.751953 0.237183 -0.591187 -0.169861 1441913315 -0.751953 0.237183 -0.591187 -0.169861 1441913315 -0.751953 0.237183 -0.591187 -0.169861 1441913315 -0.751953 0.237183 -0.591187 -0.169861 1441913315 -0.751953 0.237183 -0.591187 -0.169861 1441913315 -0.752075 0.233276 -0.593140 -0.168030 1441913315 -0.752075 0.233276 -0.593140 -0.168030 1441913315 -0.752075 0.233276 -0.593140 -0.168030 1441913315 -0.752075 0.233276 -0.593140 -0.168030 1441913315 -0.752075 0.233276 -0.593140 -0.168030 1441913315 -0.750854 0.229553 -0.596130 -0.168091 1441913315 -0.750854 0.229553 -0.596130 -0.168091 1441913315 -0.750854 0.229553 -0.596130 -0.168091 1441913315 -0.750854 0.229553 -0.596130 -0.168091 1441913315 -0.750854 0.229553 -0.596130 -0.168091 1441913315 -0.750854 0.229553 -0.596130 -0.168091 1441913315 -0.750854 0.229553 -0.596130 -0.168091 1441913315 -0.749207 0.226624 -0.599121 -0.168945 1441913315 -0.749207 0.226624 -0.599121 -0.168945 1441913315 -0.749207 0.226624 -0.599121 -0.168945 1441913315 -0.749207 0.226624 -0.599121 -0.168945 1441913315 -0.749207 0.226624 -0.599121 -0.168945 1441913315 -0.749207 0.226624 -0.599121 -0.168945 1441913315 -0.746155 0.226868 -0.601929 -0.172119 1441913315 -0.746155 0.226868 -0.601929 -0.172119 1441913315 -0.746155 0.226868 -0.601929 -0.172119 1441913315 -0.746155 0.226868 -0.601929 -0.172119 1441913315 -0.746155 0.226868 -0.601929 -0.172119 1441913315 -0.746155 0.226868 -0.601929 -0.172119 1441913315 -0.742493 0.229248 -0.603577 -0.178650 1441913315 -0.742493 0.229248 -0.603577 -0.178650 1441913315 -0.742493 0.229248 -0.603577 -0.178650 1441913315 -0.742493 0.229248 -0.603577 -0.178650 1441913315 -0.742493 0.229248 -0.603577 -0.178650 1441913315 -0.742493 0.229248 -0.603577 -0.178650 1441913315 -0.740051 0.229492 -0.604614 -0.184875 1441913315 -0.740051 0.229492 -0.604614 -0.184875 1441913315 -0.740051 0.229492 -0.604614 -0.184875 1441913315 -0.740051 0.229492 -0.604614 -0.184875 1441913315 -0.740051 0.229492 -0.604614 -0.184875 1441913315 -0.740051 0.229492 -0.604614 -0.184875 1441913315 -0.740051 0.229492 -0.604614 -0.184875 1441913315 -0.737915 0.232056 -0.604370 -0.190796 1441913315 -0.737915 0.232056 -0.604370 -0.190796 1441913315 -0.737915 0.232056 -0.604370 -0.190796 1441913315 -0.737915 0.232056 -0.604370 -0.190796 1441913315 -0.737915 0.232056 -0.604370 -0.190796 1441913315 -0.737915 0.232056 -0.604370 -0.190796 1441913315 -0.734558 0.242554 -0.601746 -0.198792 1441913315 -0.734558 0.242554 -0.601746 -0.198792 1441913315 -0.734558 0.242554 -0.601746 -0.198792 1441913315 -0.734558 0.242554 -0.601746 -0.198792 1441913315 -0.734558 0.242554 -0.601746 -0.198792 1441913315 -0.734558 0.242554 -0.601746 -0.198792 1441913315 -0.728394 0.260254 -0.599182 -0.206787 1441913315 -0.728394 0.260254 -0.599182 -0.206787 1441913315 -0.728394 0.260254 -0.599182 -0.206787 1441913315 -0.728394 0.260254 -0.599182 -0.206787 1441913315 -0.728394 0.260254 -0.599182 -0.206787 1441913315 -0.728394 0.260254 -0.599182 -0.206787 1441913315 -0.719055 0.281921 -0.597839 -0.214905 1441913315 -0.719055 0.281921 -0.597839 -0.214905 1441913315 -0.719055 0.281921 -0.597839 -0.214905 1441913315 -0.719055 0.281921 -0.597839 -0.214905 1441913315 -0.719055 0.281921 -0.597839 -0.214905 1441913315 -0.719055 0.281921 -0.597839 -0.214905 1441913315 -0.712280 0.294739 -0.595459 -0.226501 1441913315 -0.712280 0.294739 -0.595459 -0.226501 1441913315 -0.712280 0.294739 -0.595459 -0.226501 1441913315 -0.712280 0.294739 -0.595459 -0.226501 1441913315 -0.712280 0.294739 -0.595459 -0.226501 1441913315 -0.712280 0.294739 -0.595459 -0.226501 1441913315 -0.712280 0.294739 -0.595459 -0.226501 1441913315 -0.713745 0.289490 -0.596375 -0.226379 1441913315 -0.713745 0.289490 -0.596375 -0.226379 1441913315 -0.713745 0.289490 -0.596375 -0.226379 1441913315 -0.713745 0.289490 -0.596375 -0.226379 1441913315 -0.713745 0.289490 -0.596375 -0.226379 1441913315 -0.713745 0.289490 -0.596375 -0.226379 1441913315 -0.718384 0.280518 -0.597412 -0.220032 1441913315 -0.718384 0.280518 -0.597412 -0.220032 1441913315 -0.718384 0.280518 -0.597412 -0.220032 1441913315 -0.718384 0.280518 -0.597412 -0.220032 1441913315 -0.718384 0.280518 -0.597412 -0.220032 1441913315 -0.718384 0.280518 -0.597412 -0.220032 1441913315 -0.718384 0.280518 -0.597412 -0.220032 1441913315 -0.722900 0.275635 -0.596802 -0.212952 1441913315 -0.722900 0.275635 -0.596802 -0.212952 1441913315 -0.722900 0.275635 -0.596802 -0.212952 1441913315 -0.722900 0.275635 -0.596802 -0.212952 1441913315 -0.722900 0.275635 -0.596802 -0.212952 1441913315 -0.722900 0.275635 -0.596802 -0.212952 1441913315 -0.727783 0.266907 -0.597900 -0.204346 1441913315 -0.727783 0.266907 -0.597900 -0.204346 1441913315 -0.727783 0.266907 -0.597900 -0.204346 1441913315 -0.727783 0.266907 -0.597900 -0.204346 1441913315 -0.727783 0.266907 -0.597900 -0.204346 1441913315 -0.727783 0.266907 -0.597900 -0.204346 1441913315 -0.732422 0.256348 -0.599060 -0.197632 1441913316 -0.732422 0.256348 -0.599060 -0.197632 1441913316 -0.732422 0.256348 -0.599060 -0.197632 1441913316 -0.732422 0.256348 -0.599060 -0.197632 1441913316 -0.732422 0.256348 -0.599060 -0.197632 1441913316 -0.732422 0.256348 -0.599060 -0.197632 1441913316 -0.737000 0.249329 -0.598083 -0.192505 1441913316 -0.737000 0.249329 -0.598083 -0.192505 1441913316 -0.737000 0.249329 -0.598083 -0.192505 1441913316 -0.737000 0.249329 -0.598083 -0.192505 1441913316 -0.737000 0.249329 -0.598083 -0.192505 1441913316 -0.737000 0.249329 -0.598083 -0.192505 1441913316 -0.737000 0.249329 -0.598083 -0.192505 1441913316 -0.741821 0.243103 -0.597351 -0.183777 1441913316 -0.741821 0.243103 -0.597351 -0.183777 1441913316 -0.741821 0.243103 -0.597351 -0.183777 1441913316 -0.741821 0.243103 -0.597351 -0.183777 1441913316 -0.741821 0.243103 -0.597351 -0.183777 1441913316 -0.741821 0.243103 -0.597351 -0.183777 1441913316 -0.746277 0.236450 -0.598145 -0.171631 1441913316 -0.746277 0.236450 -0.598145 -0.171631 1441913316 -0.746277 0.236450 -0.598145 -0.171631 1441913316 -0.746277 0.236450 -0.598145 -0.171631 1441913316 -0.746277 0.236450 -0.598145 -0.171631 1441913316 -0.746277 0.236450 -0.598145 -0.171631 1441913316 -0.749817 0.230896 -0.599121 -0.160034 1441913316 -0.749817 0.230896 -0.599121 -0.160034 1441913316 -0.749817 0.230896 -0.599121 -0.160034 1441913316 -0.749817 0.230896 -0.599121 -0.160034 1441913316 -0.749817 0.230896 -0.599121 -0.160034 1441913316 -0.749817 0.230896 -0.599121 -0.160034 1441913316 -0.752197 0.228394 -0.599060 -0.152405 1441913316 -0.752197 0.228394 -0.599060 -0.152405 1441913316 -0.752197 0.228394 -0.599060 -0.152405 1441913316 -0.752197 0.228394 -0.599060 -0.152405 1441913316 -0.752197 0.228394 -0.599060 -0.152405 1441913316 -0.752197 0.228394 -0.599060 -0.152405 1441913316 -0.753967 0.228821 -0.597839 -0.147888 1441913316 -0.753967 0.228821 -0.597839 -0.147888 1441913316 -0.753967 0.228821 -0.597839 -0.147888 1441913316 -0.753967 0.228821 -0.597839 -0.147888 1441913316 -0.753967 0.228821 -0.597839 -0.147888 1441913316 -0.753967 0.228821 -0.597839 -0.147888 1441913316 -0.753967 0.228821 -0.597839 -0.147888 1441913316 -0.755676 0.230591 -0.595459 -0.146179 1441913316 -0.755676 0.230591 -0.595459 -0.146179 1441913316 -0.755676 0.230591 -0.595459 -0.146179 1441913316 -0.755676 0.230591 -0.595459 -0.146179 1441913316 -0.755676 0.230591 -0.595459 -0.146179 1441913316 -0.755676 0.230591 -0.595459 -0.146179 1441913316 -0.755676 0.230591 -0.595459 -0.146179 1441913316 -0.755859 0.231262 -0.594788 -0.146729 1441913316 -0.755859 0.231262 -0.594788 -0.146729 1441913316 -0.755859 0.231262 -0.594788 -0.146729 1441913316 -0.755859 0.231262 -0.594788 -0.146729 1441913316 -0.755859 0.231262 -0.594788 -0.146729 1441913316 -0.755859 0.231262 -0.594788 -0.146729 1441913316 -0.755371 0.230164 -0.595886 -0.146301 1441913316 -0.755371 0.230164 -0.595886 -0.146301 1441913316 -0.755371 0.230164 -0.595886 -0.146301 1441913316 -0.755371 0.230164 -0.595886 -0.146301 1441913316 -0.755371 0.230164 -0.595886 -0.146301 1441913316 -0.755371 0.230164 -0.595886 -0.146301 1441913316 -0.754211 0.229858 -0.597351 -0.147034 1441913316 -0.754211 0.229858 -0.597351 -0.147034 1441913316 -0.754211 0.229858 -0.597351 -0.147034 1441913316 -0.754211 0.229858 -0.597351 -0.147034 1441913316 -0.754211 0.229858 -0.597351 -0.147034 1441913316 -0.754211 0.229858 -0.597351 -0.147034 1441913316 -0.751404 0.230652 -0.600037 -0.149109 1441913316 -0.751404 0.230652 -0.600037 -0.149109 1441913316 -0.751404 0.230652 -0.600037 -0.149109 1441913316 -0.751404 0.230652 -0.600037 -0.149109 1441913316 -0.751404 0.230652 -0.600037 -0.149109 1441913316 -0.751404 0.230652 -0.600037 -0.149109 1441913316 -0.751404 0.230652 -0.600037 -0.149109 1441913316 -0.746216 0.236694 -0.602051 -0.157166 1441913316 -0.746216 0.236694 -0.602051 -0.157166 1441913316 -0.746216 0.236694 -0.602051 -0.157166 1441913316 -0.746216 0.236694 -0.602051 -0.157166 1441913316 -0.746216 0.236694 -0.602051 -0.157166 1441913316 -0.746216 0.236694 -0.602051 -0.157166 1441913316 -0.738953 0.247375 -0.603088 -0.170654 1441913316 -0.738953 0.247375 -0.603088 -0.170654 1441913316 -0.738953 0.247375 -0.603088 -0.170654 1441913316 -0.738953 0.247375 -0.603088 -0.170654 1441913316 -0.738953 0.247375 -0.603088 -0.170654 1441913316 -0.738953 0.247375 -0.603088 -0.170654 1441913316 -0.730652 0.260376 -0.602844 -0.187195 1441913316 -0.730652 0.260376 -0.602844 -0.187195 1441913316 -0.730652 0.260376 -0.602844 -0.187195 1441913316 -0.730652 0.260376 -0.602844 -0.187195 1441913316 -0.730652 0.260376 -0.602844 -0.187195 1441913316 -0.730652 0.260376 -0.602844 -0.187195 1441913316 -0.722168 0.273499 -0.602600 -0.201660 1441913316 -0.722168 0.273499 -0.602600 -0.201660 1441913316 -0.722168 0.273499 -0.602600 -0.201660 1441913316 -0.722168 0.273499 -0.602600 -0.201660 1441913316 -0.722168 0.273499 -0.602600 -0.201660 1441913316 -0.722168 0.273499 -0.602600 -0.201660 1441913316 -0.712830 0.289673 -0.599548 -0.220459 1441913316 -0.712830 0.289673 -0.599548 -0.220459 1441913316 -0.712830 0.289673 -0.599548 -0.220459 1441913316 -0.712830 0.289673 -0.599548 -0.220459 1441913316 -0.712830 0.289673 -0.599548 -0.220459 1441913316 -0.712830 0.289673 -0.599548 -0.220459 1441913316 -0.704102 0.304443 -0.595886 -0.237854 1441913316 -0.704102 0.304443 -0.595886 -0.237854 1441913316 -0.704102 0.304443 -0.595886 -0.237854 1441913316 -0.704102 0.304443 -0.595886 -0.237854 1441913316 -0.704102 0.304443 -0.595886 -0.237854 1441913316 -0.702820 0.305969 -0.594482 -0.243042 1441913316 -0.702820 0.305969 -0.594482 -0.243042 1441913316 -0.702820 0.305969 -0.594482 -0.243042 1441913317 -0.702820 0.305969 -0.594482 -0.243042 1441913317 -0.702820 0.305969 -0.594482 -0.243042 1441913317 -0.702820 0.305969 -0.594482 -0.243042 1441913317 -0.702820 0.305969 -0.594482 -0.243042 1441913317 -0.707642 0.300110 -0.594238 -0.237000 1441913317 -0.707642 0.300110 -0.594238 -0.237000 1441913317 -0.707642 0.300110 -0.594238 -0.237000 1441913317 -0.707642 0.300110 -0.594238 -0.237000 1441913317 -0.713440 0.295166 -0.593018 -0.228638 1441913317 -0.713440 0.295166 -0.593018 -0.228638 1441913317 -0.713440 0.295166 -0.593018 -0.228638 1441913317 -0.713440 0.295166 -0.593018 -0.228638 1441913317 -0.713440 0.295166 -0.593018 -0.228638 1441913317 -0.719910 0.289185 -0.591431 -0.219910 1441913317 -0.719910 0.289185 -0.591431 -0.219910 1441913317 -0.719910 0.289185 -0.591431 -0.219910 1441913317 -0.719910 0.289185 -0.591431 -0.219910 1441913317 -0.719910 0.289185 -0.591431 -0.219910 1441913317 -0.719910 0.289185 -0.591431 -0.219910 1441913317 -0.727173 0.280273 -0.590271 -0.210388 1441913317 -0.727173 0.280273 -0.590271 -0.210388 1441913317 -0.727173 0.280273 -0.590271 -0.210388 1441913317 -0.727173 0.280273 -0.590271 -0.210388 1441913317 -0.727173 0.280273 -0.590271 -0.210388 1441913317 -0.727173 0.280273 -0.590271 -0.210388 1441913317 -0.727173 0.280273 -0.590271 -0.210388 1441913317 -0.734131 0.271851 -0.588867 -0.201172 1441913317 -0.734131 0.271851 -0.588867 -0.201172 1441913317 -0.734131 0.271851 -0.588867 -0.201172 1441913317 -0.734131 0.271851 -0.588867 -0.201172 1441913317 -0.734131 0.271851 -0.588867 -0.201172 1441913317 -0.734131 0.271851 -0.588867 -0.201172 1441913317 -0.740479 0.263306 -0.588318 -0.190552 1441913317 -0.740479 0.263306 -0.588318 -0.190552 1441913317 -0.740479 0.263306 -0.588318 -0.190552 1441913317 -0.740479 0.263306 -0.588318 -0.190552 1441913317 -0.740479 0.263306 -0.588318 -0.190552 1441913317 -0.740479 0.263306 -0.588318 -0.190552 1441913317 -0.745789 0.254761 -0.589233 -0.178284 1441913317 -0.745789 0.254761 -0.589233 -0.178284 1441913317 -0.745789 0.254761 -0.589233 -0.178284 1441913317 -0.745789 0.254761 -0.589233 -0.178284 1441913317 -0.745789 0.254761 -0.589233 -0.178284 1441913317 -0.745789 0.254761 -0.589233 -0.178284 1441913317 -0.749451 0.250854 -0.588623 -0.170288 1441913317 -0.749451 0.250854 -0.588623 -0.170288 1441913317 -0.749451 0.250854 -0.588623 -0.170288 1441913317 -0.749451 0.250854 -0.588623 -0.170288 1441913317 -0.749451 0.250854 -0.588623 -0.170288 1441913317 -0.749451 0.250854 -0.588623 -0.170288 1441913317 -0.752014 0.248901 -0.587830 -0.164246 1441913317 -0.752014 0.248901 -0.587830 -0.164246 1441913317 -0.752014 0.248901 -0.587830 -0.164246 1441913317 -0.752014 0.248901 -0.587830 -0.164246 1441913317 -0.752014 0.248901 -0.587830 -0.164246 1441913317 -0.752014 0.248901 -0.587830 -0.164246 1441913317 -0.752014 0.248901 -0.587830 -0.164246 1441913317 -0.755371 0.246704 -0.585449 -0.160645 1441913317 -0.755371 0.246704 -0.585449 -0.160645 1441913317 -0.755371 0.246704 -0.585449 -0.160645 1441913317 -0.755371 0.246704 -0.585449 -0.160645 1441913317 -0.755371 0.246704 -0.585449 -0.160645 1441913317 -0.756714 0.244324 -0.585022 -0.159851 1441913317 -0.756714 0.244324 -0.585022 -0.159851 1441913317 -0.756714 0.244324 -0.585022 -0.159851 1441913317 -0.756714 0.244324 -0.585022 -0.159851 1441913317 -0.756714 0.244324 -0.585022 -0.159851 1441913317 -0.756714 0.244324 -0.585022 -0.159851 1441913317 -0.756714 0.244324 -0.585022 -0.159851 1441913317 -0.754700 0.245789 -0.586182 -0.162659 1441913317 -0.754700 0.245789 -0.586182 -0.162659 1441913317 -0.754700 0.245789 -0.586182 -0.162659 1441913317 -0.754700 0.245789 -0.586182 -0.162659 1441913317 -0.754700 0.245789 -0.586182 -0.162659 1441913317 -0.754700 0.245789 -0.586182 -0.162659 1441913317 -0.754700 0.245789 -0.586182 -0.162659 1441913317 -0.751038 0.257385 -0.583252 -0.171936 1441913317 -0.751038 0.257385 -0.583252 -0.171936 1441913317 -0.751038 0.257385 -0.583252 -0.171936 1441913317 -0.751038 0.257385 -0.583252 -0.171936 1441913317 -0.751038 0.257385 -0.583252 -0.171936 1441913317 -0.751038 0.257385 -0.583252 -0.171936 1441913317 -0.748291 0.267212 -0.579773 -0.180603 1441913317 -0.748291 0.267212 -0.579773 -0.180603 1441913317 -0.748291 0.267212 -0.579773 -0.180603 1441913317 -0.748291 0.267212 -0.579773 -0.180603 1441913317 -0.748291 0.267212 -0.579773 -0.180603 1441913317 -0.748291 0.267212 -0.579773 -0.180603 1441913317 -0.747925 0.267883 -0.578613 -0.184692 1441913317 -0.747925 0.267883 -0.578613 -0.184692 1441913317 -0.747925 0.267883 -0.578613 -0.184692 1441913317 -0.747925 0.267883 -0.578613 -0.184692 1441913317 -0.747925 0.267883 -0.578613 -0.184692 1441913317 -0.747925 0.267883 -0.578613 -0.184692 1441913317 -0.746521 0.268860 -0.578674 -0.188721 1441913317 -0.746521 0.268860 -0.578674 -0.188721 1441913317 -0.746521 0.268860 -0.578674 -0.188721 1441913317 -0.746521 0.268860 -0.578674 -0.188721 1441913317 -0.746521 0.268860 -0.578674 -0.188721 1441913317 -0.746521 0.268860 -0.578674 -0.188721 1441913317 -0.742920 0.272461 -0.579895 -0.194031 1441913317 -0.742920 0.272461 -0.579895 -0.194031 1441913317 -0.742920 0.272461 -0.579895 -0.194031 1441913317 -0.742920 0.272461 -0.579895 -0.194031 1441913317 -0.742920 0.272461 -0.579895 -0.194031 1441913317 -0.742920 0.272461 -0.579895 -0.194031 1441913317 -0.742920 0.272461 -0.579895 -0.194031 1441913317 -0.738342 0.272888 -0.583740 -0.199219 1441913317 -0.738342 0.272888 -0.583740 -0.199219 1441913317 -0.738342 0.272888 -0.583740 -0.199219 1441913317 -0.738342 0.272888 -0.583740 -0.199219 1441913318 -0.738342 0.272888 -0.583740 -0.199219 1441913318 -0.738342 0.272888 -0.583740 -0.199219 1441913318 -0.738342 0.272888 -0.583740 -0.199219 1441913318 -0.732483 0.274719 -0.587769 -0.206543 1441913318 -0.732483 0.274719 -0.587769 -0.206543 1441913318 -0.732483 0.274719 -0.587769 -0.206543 1441913318 -0.732483 0.274719 -0.587769 -0.206543 1441913318 -0.732483 0.274719 -0.587769 -0.206543 1441913318 -0.732483 0.274719 -0.587769 -0.206543 1441913318 -0.725586 0.285095 -0.587646 -0.216736 1441913318 -0.725586 0.285095 -0.587646 -0.216736 1441913318 -0.725586 0.285095 -0.587646 -0.216736 1441913318 -0.725586 0.285095 -0.587646 -0.216736 1441913318 -0.725586 0.285095 -0.587646 -0.216736 1441913318 -0.725586 0.285095 -0.587646 -0.216736 1441913318 -0.717712 0.302185 -0.583008 -0.231812 1441913318 -0.717712 0.302185 -0.583008 -0.231812 1441913318 -0.717712 0.302185 -0.583008 -0.231812 1441913318 -0.717712 0.302185 -0.583008 -0.231812 1441913318 -0.717712 0.302185 -0.583008 -0.231812 1441913318 -0.717712 0.302185 -0.583008 -0.231812 1441913318 
-0.801819 0.563354 -0.056641 0.191162 1441913320 -0.801819 0.563354 -0.056641 0.191162 1441913320 -0.801819 0.563354 -0.056641 0.191162 1441913320 -0.801819 0.563354 -0.056641 0.191162 1441913320 -0.801819 0.563354 -0.056641 0.191162 1441913320 -0.801819 0.563354 -0.056641 0.191162 1441913320 -0.805237 0.548767 -0.064636 0.215271 1441913320 -0.805237 0.548767 -0.064636 0.215271 1441913320 -0.805237 0.548767 -0.064636 0.215271 1441913320 -0.805237 0.548767 -0.064636 0.215271 1441913320 -0.805237 0.548767 -0.064636 0.215271 1441913320 -0.805237 0.548767 -0.064636 0.215271 1441913320 -0.805298 0.539856 -0.077332 0.232483 1441913320 -0.805298 0.539856 -0.077332 0.232483 1441913320 -0.805298 0.539856 -0.077332 0.232483 1441913320 -0.805298 0.539856 -0.077332 0.232483 1441913320 -0.805298 0.539856 -0.077332 0.232483 1441913320 -0.805298 0.539856 -0.077332 0.232483 1441913320 -0.805298 0.539856 -0.077332 0.232483 1441913320 -0.803528 0.530396 -0.088013 0.255493 1441913320 -0.803528 0.530396 -0.088013 0.255493 1441913320 -0.803528 0.530396 -0.088013 0.255493 1441913320 -0.803528 0.530396 -0.088013 0.255493 1441913320 -0.803528 0.530396 -0.088013 0.255493 1441913320 -0.803528 0.530396 -0.088013 0.255493 1441913320 -0.801575 0.519104 -0.100647 0.279053 1441913320 -0.801575 0.519104 -0.100647 0.279053 1441913320 -0.801575 0.519104 -0.100647 0.279053 1441913320 -0.801575 0.519104 -0.100647 0.279053 1441913320 -0.801575 0.519104 -0.100647 0.279053 1441913320 -0.801575 0.519104 -0.100647 0.279053 1441913320 -0.799194 0.502258 -0.124146 0.305908 1441913320 -0.799194 0.502258 -0.124146 0.305908 1441913320 -0.799194 0.502258 -0.124146 0.305908 1441913320 -0.799194 0.502258 -0.124146 0.305908 1441913320 -0.799194 0.502258 -0.124146 0.305908 1441913320 -0.799194 0.502258 -0.124146 0.305908 1441913320 -0.794983 0.499329 -0.167725 0.300903 1441913320 -0.794983 0.499329 -0.167725 0.300903 1441913320 -0.794983 0.499329 -0.167725 0.300903 1441913320 -0.794983 0.499329 -0.167725 0.300903 1441913320 -0.794983 0.499329 -0.167725 0.300903 1441913320 -0.794983 0.499329 -0.167725 0.300903 1441913320 -0.794983 0.499329 -0.167725 0.300903 1441913320 -0.739685 0.583679 -0.219482 0.253052 1441913320 -0.739685 0.583679 -0.219482 0.253052 1441913320 -0.739685 0.583679 -0.219482 0.253052 1441913320 -0.739685 0.583679 -0.219482 0.253052 1441913320 -0.739685 0.583679 -0.219482 0.253052 1441913320 -0.785645 0.520081 -0.213806 0.258118 1441913320 -0.785645 0.520081 -0.213806 0.258118 1441913320 -0.785645 0.520081 -0.213806 0.258118 1441913320 -0.785645 0.520081 -0.213806 0.258118 1441913320 -0.800781 0.499023 -0.207703 0.258118 1441913320 -0.800781 0.499023 -0.207703 0.258118 1441913320 -0.800781 0.499023 -0.207703 0.258118 1441913320 -0.800781 0.499023 -0.207703 0.258118 1441913320 -0.800781 0.499023 -0.207703 0.258118 1441913320 -0.800781 0.499023 -0.207703 0.258118 1441913321 -0.783508 0.540894 -0.193787 0.236633 1441913321 -0.783508 0.540894 -0.193787 0.236633 1441913321 -0.783508 0.540894 -0.193787 0.236633 1441913321 -0.783508 0.540894 -0.193787 0.236633 1441913321 -0.783508 0.540894 -0.193787 0.236633 1441913321 -0.783508 0.540894 -0.193787 0.236633 1441913321 -0.786072 0.548157 -0.175537 0.225342 1441913321 -0.786072 0.548157 -0.175537 0.225342 1441913321 -0.786072 0.548157 -0.175537 0.225342 1441913321 -0.786072 0.548157 -0.175537 0.225342 1441913321 -0.786072 0.548157 -0.175537 0.225342 1441913321 -0.786072 0.548157 -0.175537 0.225342 1441913321 -0.786072 0.548157 -0.175537 0.225342 1441913321 -0.807617 0.524902 -0.151001 0.222351 1441913321 -0.807617 0.524902 -0.151001 0.222351 1441913321 -0.807617 0.524902 -0.151001 0.222351 1441913321 -0.807617 0.524902 -0.151001 0.222351 1441913321 -0.807617 0.524902 -0.151001 0.222351 1441913321 -0.807617 0.524902 -0.151001 0.222351 1441913321 -0.814819 0.525085 -0.129578 0.208923 1441913321 -0.814819 0.525085 -0.129578 0.208923 1441913321 -0.814819 0.525085 -0.129578 0.208923 1441913321 -0.814819 0.525085 -0.129578 0.208923 1441913321 -0.814819 0.525085 -0.129578 0.208923 1441913321 -0.814819 0.525085 -0.129578 0.208923 1441913321 -0.805969 0.546448 -0.129578 0.187195 1441913321 -0.805969 0.546448 -0.129578 0.187195 1441913321 -0.805969 0.546448 -0.129578 0.187195 1441913321 -0.805969 0.546448 -0.129578 0.187195 1441913321 -0.805969 0.546448 -0.129578 0.187195 1441913321 -0.805969 0.546448 -0.129578 0.187195 1441913321 -0.803101 0.558899 -0.125061 0.164368 1441913321 -0.803101 0.558899 -0.125061 0.164368 1441913321 -0.803101 0.558899 -0.125061 0.164368 1441913321 -0.803101 0.558899 -0.125061 0.164368 1441913321 -0.803101 0.558899 -0.125061 0.164368 1441913321 -0.803101 0.558899 -0.125061 0.164368 1441913321 -0.808594 0.554260 -0.117920 0.158203 1441913321 -0.808594 0.554260 -0.117920 0.158203 1441913321 -0.808594 0.554260 -0.117920 0.158203 1441913321 -0.808594 0.554260 -0.117920 0.158203 1441913321 -0.808594 0.554260 -0.117920 0.158203 1441913321 -0.808594 0.554260 -0.117920 0.158203 1441913321 -0.813782 0.553467 -0.112915 0.136841 1441913321 -0.813782 0.553467 -0.112915 0.136841 1441913321 -0.813782 0.553467 -0.112915 0.136841 1441913321 -0.813782 0.553467 -0.112915 0.136841 1441913321 -0.813782 0.553467 -0.112915 0.136841 1441913321 -0.813782 0.553467 -0.112915 0.136841 1441913321 -0.813782 0.553467 -0.112915 0.136841 1441913321 -0.803772 0.580322 -0.101318 0.083374 1441913321 -0.803772 0.580322 -0.101318 0.083374 1441913321 -0.803772 0.580322 -0.101318 0.083374 1441913321 -0.803772 0.580322 -0.101318 0.083374 1441913321 -0.803772 0.580322 -0.101318 0.083374 1441913321 -0.803772 0.580322 -0.101318 0.083374 1441913321 -0.803772 0.580322 -0.101318 0.083374 1441913321 -0.788818 0.602600 -0.100159 0.067932 1441913321 -0.788818 0.602600 -0.100159 0.067932 1441913321 -0.788818 0.602600 -0.100159 0.067932 1441913321 -0.788818 0.602600 -0.100159 0.067932 1441913321 -0.788818 0.602600 -0.100159 0.067932 1441913321 -0.788818 0.602600 -0.100159 0.067932 1441913321 -0.794189 0.594299 -0.104370 0.071960 1441913321 -0.794189 0.594299 -0.104370 0.071960 1441913321 -0.794189 0.594299 -0.104370 0.071960 1441913321 -0.794189 0.594299 -0.104370 0.071960 1441913321 -0.794189 0.594299 -0.104370 0.071960 1441913321 -0.794189 0.594299 -0.104370 0.071960 1441913321 -0.802246 0.578613 -0.107605 0.100342 1441913321 -0.802246 0.578613 -0.107605 0.100342 1441913321 -0.802246 0.578613 -0.107605 0.100342 1441913321 -0.802246 0.578613 -0.107605 0.100342 1441913321 -0.802246 0.578613 -0.107605 0.100342 1441913321 -0.802246 0.578613 -0.107605 0.100342 1441913321 -0.807373 0.564819 -0.104431 0.135010 1441913321 -0.807373 0.564819 -0.104431 0.135010 1441913321 -0.807373 0.564819 -0.104431 0.135010 1441913321 -0.807373 0.564819 -0.104431 0.135010 1441913321 -0.807373 0.564819 -0.104431 0.135010 1441913321 -0.807373 0.564819 -0.104431 0.135010 1441913321 -0.812439 0.550049 -0.103699 0.163269 1441913321 -0.812439 0.550049 -0.103699 0.163269 1441913321 -0.812439 0.550049 -0.103699 0.163269 1441913321 -0.812439 0.550049 -0.103699 0.163269 1441913321 -0.812439 0.550049 -0.103699 0.163269 1441913321 -0.812439 0.550049 -0.103699 0.163269 1441913321 -0.815552 0.534180 -0.111877 0.192261 1441913321 -0.815552 0.534180 -0.111877 0.192261 1441913321 -0.815552 0.534180 -0.111877 0.192261 1441913321 -0.815552 0.534180 -0.111877 0.192261 1441913321 -0.815552 0.534180 -0.111877 0.192261 1441913321 -0.815552 0.534180 -0.111877 0.192261 1441913321 -0.810425 0.531799 -0.122131 0.213135 1441913321 -0.810425 0.531799 -0.122131 0.213135 1441913321 -0.810425 0.531799 -0.122131 0.213135 1441913321 -0.810425 0.531799 -0.122131 0.213135 1441913321 -0.810425 0.531799 -0.122131 0.213135 1441913321 -0.810425 0.531799 -0.122131 0.213135 1441913321 -0.810425 0.531799 -0.122131 0.213135 1441913321 -0.798462 0.535522 -0.136047 0.239258 1441913321 -0.798462 0.535522 -0.136047 0.239258 1441913321 -0.798462 0.535522 -0.136047 0.239258 1441913321 -0.798462 0.535522 -0.136047 0.239258 1441913321 -0.798462 0.535522 -0.136047 0.239258 1441913321 -0.798462 0.535522 -0.136047 0.239258 1441913321 -0.801147 0.519592 -0.142578 0.260437 1441913321 -0.801147 0.519592 -0.142578 0.260437 1441913321 -0.801147 0.519592 -0.142578 0.260437 1441913321 -0.801147 0.519592 -0.142578 0.260437 1441913321 -0.801147 0.519592 -0.142578 0.260437 1441913321 -0.801147 0.519592 -0.142578 0.260437 1441913321 -0.801147 0.519592 -0.142578 0.260437 1441913321 -0.802307 0.498901 -0.151978 0.290344 1441913322 -0.802307 0.498901 -0.151978 0.290344 1441913322 -0.802307 0.498901 -0.151978 0.290344 1441913322 -0.802307 0.498901 -0.151978 0.290344 1441913322 -0.802307 0.498901 -0.151978 0.290344 1441913322 -0.802307 0.498901 -0.151978 0.290344 1441913322 -0.806946 0.468506 -0.163879 0.320190 1441913322 -0.806946 0.468506 -0.163879 0.320190 1441913322 -0.806946 0.468506 -0.163879 0.320190 1441913322 -0.806946 0.468506 -0.163879 0.320190 1441913322 -0.806946 0.468506 -0.163879 0.320190 1441913322 -0.806946 0.468506 -0.163879 0.320190 1441913322 -0.797852 0.487610 -0.197083 0.294556 1441913322 -0.797852 0.487610 -0.197083 0.294556 1441913322 -0.797852 0.487610 -0.197083 0.294556 1441913322 -0.797852 0.487610 -0.197083 0.294556 1441913322 -0.797852 0.487610 -0.197083 0.294556 1441913322 -0.797852 0.487610 -0.197083 0.294556 1441913322 -0.797852 0.487610 -0.197083 0.294556 1441913322 -0.767395 0.546448 -0.212769 0.259277 1441913322 -0.767395 0.546448 -0.212769 0.259277 1441913322 -0.767395 0.546448 -0.212769 0.259277 1441913322 -0.767395 0.546448 -0.212769 0.259277 1441913322 -0.767395 0.546448 -0.212769 0.259277 1441913322 -0.767395 0.546448 -0.212769 0.259277 1441913322 -0.814880 0.474243 -0.201599 0.265320 1441913322 -0.814880 0.474243 -0.201599 0.265320 1441913322 -0.814880 0.474243 -0.201599 0.265320 1441913322 -0.814880 0.474243 -0.201599 0.265320 1441913322 -0.814880 0.474243 -0.201599 0.265320 1441913322 -0.814880 0.474243 -0.201599 0.265320 1441913322 -0.816956 0.480408 -0.196533 0.251343 1441913322 -0.816956 0.480408 -0.196533 0.251343 1441913322 -0.816956 0.480408 -0.196533 0.251343 1441913322 -0.816956 0.480408 -0.196533 0.251343 1441913322 -0.816956 0.480408 -0.196533 0.251343 1441913322 -0.816956 0.480408 -0.196533 0.251343 1441913322 -0.816956 0.480408 -0.196533 0.251343 1441913322 -0.794495 0.531433 -0.193176 0.221497 1441913322 -0.794495 0.531433 -0.193176 0.221497 1441913322 -0.794495 0.531433 -0.193176 0.221497 1441913322 -0.794495 0.531433 -0.193176 0.221497 1441913322 -0.794495 0.531433 -0.193176 0.221497 1441913322 -0.794495 0.531433 -0.193176 0.221497 1441913322 -0.791077 0.548523 -0.183716 0.198853 1441913322 -0.791077 0.548523 -0.183716 0.198853 1441913322 -0.791077 0.548523 -0.183716 0.198853 1441913322 -0.791077 0.548523 -0.183716 0.198853 1441913322 -0.791077 0.548523 -0.183716 0.198853 1441913322 -0.791077 0.548523 -0.183716 0.198853 1441913322 -0.791077 0.548523 -0.183716 0.198853 1441913322 -0.806458 0.537659 -0.162231 0.184937 1441913322 -0.806458 0.537659 -0.162231 0.184937 1441913322 -0.806458 0.537659 -0.162231 0.184937 1441913322 -0.806458 0.537659 -0.162231 0.184937 1441913322 -0.806458 0.537659 -0.162231 0.184937 1441913322 -0.806458 0.537659 -0.162231 0.184937 1441913322 -0.815613 0.535889 -0.140442 0.166931 1441913322 -0.815613 0.535889 -0.140442 0.166931 1441913322 -0.815613 0.535889 -0.140442 0.166931 1441913322 -0.815613 0.535889 -0.140442 0.166931 1441913322 -0.815613 0.535889 -0.140442 0.166931 1441913322 -0.815613 0.535889 -0.140442 0.166931 1441913322 -0.808655 0.555481 -0.129150 0.144470 1441913322 -0.808655 0.555481 -0.129150 0.144470 1441913322 -0.808655 0.555481 -0.129150 0.144470 1441913322 -0.808655 0.555481 -0.129150 0.144470 1441913322 -0.808655 0.555481 -0.129150 0.144470 1441913322 -0.808655 0.555481 -0.129150 0.144470 1441913322 -0.802917 0.566528 -0.111816 0.147949 1441913322 -0.802917 0.566528 -0.111816 0.147949 1441913322 -0.802917 0.566528 -0.111816 0.147949 1441913322 -0.802917 0.566528 -0.111816 0.147949 1441913322 -0.802917 0.566528 -0.111816 0.147949 1441913322 -0.802917 0.566528 -0.111816 0.147949 1441913322 -0.804688 0.565979 -0.097839 0.150452 1441913322 -0.804688 0.565979 -0.097839 0.150452 1441913322 -0.804688 0.565979 -0.097839 0.150452 1441913322 -0.804688 0.565979 -0.097839 0.150452 1441913322 -0.804688 0.565979 -0.097839 0.150452 1441913322 -0.804688 0.565979 -0.097839 0.150452 1441913322 -0.795959 0.587646 -0.086914 0.116638 1441913322 -0.795959 0.587646 -0.086914 0.116638 1441913322 -0.795959 0.587646 -0.086914 0.116638 1441913322 -0.795959 0.587646 -0.086914 0.116638 1441913322 -0.795959 0.587646 -0.086914 0.116638 1441913322 -0.795959 0.587646 -0.086914 0.116638 1441913322 -0.776733 0.619812 -0.075928 0.082275 1441913322 -0.776733 0.619812 -0.075928 0.082275 1441913322 -0.776733 0.619812 -0.075928 0.082275 1441913322 -0.776733 0.619812 -0.075928 0.082275 1441913322 -0.776733 0.619812 -0.075928 0.082275 1441913322 -0.776733 0.619812 -0.075928 0.082275 1441913322 -0.776733 0.619812 -0.075928 0.082275 1441913322 -0.770325 0.626404 -0.089111 0.079529 1441913322 -0.770325 0.626404 -0.089111 0.079529 1441913322 -0.770325 0.626404 -0.089111 0.079529 1441913322 -0.770325 0.626404 -0.089111 0.079529 1441913322 -0.770325 0.626404 -0.089111 0.079529 1441913322 -0.770325 0.626404 -0.089111 0.079529 1441913322 -0.789734 0.598755 -0.093689 0.095154 1441913322 -0.789734 0.598755 -0.093689 0.095154 1441913322 -0.789734 0.598755 -0.093689 0.095154 1441913322 -0.789734 0.598755 -0.093689 0.095154 1441913322 -0.789734 0.598755 -0.093689 0.095154 1441913322 -0.789734 0.598755 -0.093689 0.095154 1441913322 -0.789734 0.598755 -0.093689 0.095154 1441913322 -0.792786 0.586487 -0.103760 0.129639 1441913322 -0.792786 0.586487 -0.103760 0.129639 1441913322 -0.792786 0.586487 -0.103760 0.129639 1441913322 -0.792786 0.586487 -0.103760 0.129639 1441913322 -0.792786 0.586487 -0.103760 0.129639 1441913322 -0.787720 0.588562 -0.106812 0.147217 1441913322 -0.787720 0.588562 -0.106812 0.147217 1441913323 -0.787720 0.588562 -0.106812 0.147217 1441913323 -0.787720 0.588562 -0.106812 0.147217 1441913323 -0.787720 0.588562 -0.106812 0.147217 1441913323 -0.794067 0.573486 -0.109070 0.169434 1441913323 -0.794067 0.573486 -0.109070 0.169434 1441913323 -0.794067 0.573486 -0.109070 0.169434 1441913323 -0.794067 0.573486 -0.109070 0.169434 1441913323 -0.794067 0.573486 -0.109070 0.169434 1441913323 -0.794067 0.573486 -0.109070 0.169434 1441913323 -0.808411 0.542969 -0.109314 0.199219 1441913323 -0.808411 0.542969 -0.109314 0.199219 1441913323 -0.808411 0.542969 -0.109314 0.199219 1441913323 -0.808411 0.542969 -0.109314 0.199219 1441913323 -0.808411 0.542969 -0.109314 0.199219 1441913323 -0.808411 0.542969 -0.109314 0.199219 1441913323 -0.811646 0.526184 -0.125732 0.220337 1441913323 -0.811646 0.526184 -0.125732 0.220337 1441913323 -0.811646 0.526184 -0.125732 0.220337 1441913323 -0.811646 0.526184 -0.125732 0.220337 1441913323 -0.811646 0.526184 -0.125732 0.220337 1441913323 -0.811646 0.526184 -0.125732 0.220337 1441913323 -0.798401 0.537109 -0.132568 0.237732 1441913323 -0.798401 0.537109 -0.132568 0.237732 1441913323 -0.798401 0.537109 -0.132568 0.237732 1441913323 -0.798401 0.537109 -0.132568 0.237732 1441913323 -0.798401 0.537109 -0.132568 0.237732 1441913323 -0.798401 0.537109 -0.132568 0.237732 1441913323 -0.797180 0.519714 -0.132141 0.277283 1441913323 -0.797180 0.519714 -0.132141 0.277283 1441913323 -0.797180 0.519714 -0.132141 0.277283 1441913323 -0.797180 0.519714 -0.132141 0.277283 1441913323 -0.797180 0.519714 -0.132141 0.277283 1441913323 -0.797180 0.519714 -0.132141 0.277283 1441913323 -0.797180 0.519714 -0.132141 0.277283 1441913323 -0.814880 0.472595 -0.132385 0.308472 1441913323 -0.814880 0.472595 -0.132385 0.308472 1441913323 -0.814880 0.472595 -0.132385 0.308472 1441913323 -0.814880 0.472595 -0.132385 0.308472 1441913323 -0.814880 0.472595 -0.132385 0.308472 1441913323 -0.814880 0.472595 -0.132385 0.308472 1441913323 -0.826477 0.438354 -0.148682 0.320435 1441913323 -0.826477 0.438354 -0.148682 0.320435 1441913323 -0.826477 0.438354 -0.148682 0.320435 1441913323 -0.826477 0.438354 -0.148682 0.320435 1441913323 -0.826477 0.438354 -0.148682 0.320435 1441913323 -0.826477 0.438354 -0.148682 0.320435 1441913323 -0.826477 0.438354 -0.148682 0.320435 1441913323 -0.786133 0.514648 -0.189941 0.284790 1441913323 -0.786133 0.514648 -0.189941 0.284790 1441913323 -0.786133 0.514648 -0.189941 0.284790 1441913323 -0.786133 0.514648 -0.189941 0.284790 1441913323 -0.786133 0.514648 -0.189941 0.284790 1441913323 -0.786133 0.514648 -0.189941 0.284790 1441913323 -0.785828 0.524658 -0.192383 0.265076 1441913323 -0.785828 0.524658 -0.192383 0.265076 1441913323 -0.785828 0.524658 -0.192383 0.265076 1441913323 -0.785828 0.524658 -0.192383 0.265076 1441913323 -0.785828 0.524658 -0.192383 0.265076 1441913323 -0.785828 0.524658 -0.192383 0.265076 1441913323 -0.821533 0.476990 -0.188721 0.248901 1441913323 -0.821533 0.476990 -0.188721 0.248901 1441913323 -0.821533 0.476990 -0.188721 0.248901 1441913323 -0.821533 0.476990 -0.188721 0.248901 1441913323 -0.821533 0.476990 -0.188721 0.248901 1441913323 -0.821533 0.476990 -0.188721 0.248901 1441913323 -0.826965 0.483337 -0.189026 0.216187 1441913323 -0.826965 0.483337 -0.189026 0.216187 1441913323 -0.826965 0.483337 -0.189026 0.216187 1441913323 -0.826965 0.483337 -0.189026 0.216187 1441913323 -0.826965 0.483337 -0.189026 0.216187 1441913323 -0.826965 0.483337 -0.189026 0.216187 1441913323 -0.805603 0.531738 -0.192627 0.176697 1441913323 -0.805603 0.531738 -0.192627 0.176697 1441913323 -0.805603 0.531738 -0.192627 0.176697 1441913323 -0.805603 0.531738 -0.192627 0.176697 1441913323 -0.805603 0.531738 -0.192627 0.176697 1441913323 -0.805603 0.531738 -0.192627 0.176697 1441913323 -0.798035 0.551941 -0.189026 0.150940 1441913323 -0.798035 0.551941 -0.189026 0.150940 1441913323 -0.798035 0.551941 -0.189026 0.150940 1441913323 -0.798035 0.551941 -0.189026 0.150940 1441913323 -0.798035 0.551941 -0.189026 0.150940 1441913323 -0.798035 0.551941 -0.189026 0.150940 1441913323 -0.801392 0.555786 -0.169617 0.141846 1441913323 -0.801392 0.555786 -0.169617 0.141846 1441913323 -0.801392 0.555786 -0.169617 0.141846 1441913323 -0.801392 0.555786 -0.169617 0.141846 1441913323 -0.801392 0.555786 -0.169617 0.141846 1441913323 -0.801392 0.555786 -0.169617 0.141846 1441913323 -0.801392 0.555786 -0.169617 0.141846 1441913323 -0.801392 0.563477 -0.146118 0.137695 1441913323 -0.801392 0.563477 -0.146118 0.137695 1441913323 -0.801392 0.563477 -0.146118 0.137695 1441913323 -0.801392 0.563477 -0.146118 0.137695 1441913323 -0.801392 0.563477 -0.146118 0.137695 1441913323 -0.801392 0.563477 -0.146118 0.137695 1441913323 -0.804138 0.564941 -0.122742 0.138367 1441913323 -0.804138 0.564941 -0.122742 0.138367 1441913323 -0.804138 0.564941 -0.122742 0.138367 1441913323 -0.804138 0.564941 -0.122742 0.138367 1441913323 -0.804138 0.564941 -0.122742 0.138367 1441913323 -0.804138 0.564941 -0.122742 0.138367 1441913323 -0.809937 0.558960 -0.097961 0.148499 1441913323 -0.809937 0.558960 -0.097961 0.148499 1441913323 -0.809937 0.558960 -0.097961 0.148499 1441913323 -0.809937 0.558960 -0.097961 0.148499 1441913323 -0.809937 0.558960 -0.097961 0.148499 1441913323 -0.809937 0.558960 -0.097961 0.148499 1441913323 -0.805237 0.570496 -0.082581 0.139038 1441913323 -0.805237 0.570496 -0.082581 0.139038 1441913323 -0.805237 0.570496 -0.082581 0.139038 1441913323 -0.805237 0.570496 -0.082581 0.139038 1441913324 -0.805237 0.570496 -0.082581 0.139038 1441913324 -0.805237 0.570496 -0.082581 0.139038 1441913324 -0.784912 0.609070 -0.068298 0.091125 1441913324 -0.784912 0.609070 -0.068298 0.091125 1441913324 -0.784912 0.609070 -0.068298 0.091125 1441913324 -0.784912 0.609070 -0.068298 0.091125 1441913324 -0.784912 0.609070 -0.068298 0.091125 1441913324 -0.784912 0.609070 -0.068298 0.091125 1441913324 -0.762146 0.640137 -0.068298 0.068665 1441913324 -0.762146 0.640137 -0.068298 0.068665 1441913324 -0.762146 0.640137 -0.068298 0.068665 1441913324 -0.762146 0.640137 -0.068298 0.068665 1441913324 -0.762146 0.640137 -0.068298 0.068665 1441913324 -0.762146 0.640137 -0.068298 0.068665 1441913324 -0.762146 0.640137 -0.068298 0.068665 1441913324 -0.780334 0.616150 -0.079956 0.070862 1441913324 -0.780334 0.616150 -0.079956 0.070862 1441913324 -0.780334 0.616150 -0.079956 0.070862 1441913324 -0.780334 0.616150 -0.079956 0.070862 1441913324 -0.780334 0.616150 -0.079956 0.070862 1441913324 -0.780334 0.616150 -0.079956 0.070862 1441913324 -0.803955 0.581848 -0.082886 0.091248 1441913324 -0.803955 0.581848 -0.082886 0.091248 1441913324 -0.803955 0.581848 -0.082886 0.091248 1441913324 -0.803955 0.581848 -0.082886 0.091248 1441913324 -0.803955 0.581848 -0.082886 0.091248 1441913324 -0.803955 0.581848 -0.082886 0.091248 1441913324 -0.805481 0.573730 -0.087341 0.119812 1441913324 -0.805481 0.573730 -0.087341 0.119812 1441913324 -0.805481 0.573730 -0.087341 0.119812 1441913324 -0.805481 0.573730 -0.087341 0.119812 1441913324 -0.805481 0.573730 -0.087341 0.119812 1441913324 -0.805481 0.573730 -0.087341 0.119812 1441913324 -0.805481 0.573730 -0.087341 0.119812 1441913324 -0.803528 0.572083 -0.091553 0.136475 1441913324 -0.803528 0.572083 -0.091553 0.136475 1441913324 -0.803528 0.572083 -0.091553 0.136475 1441913324 -0.803528 0.572083 -0.091553 0.136475 1441913324 -0.803528 0.572083 -0.091553 0.136475 1441913324 -0.803528 0.572083 -0.091553 0.136475 1441913324 -0.813232 0.552551 -0.097290 0.154785 1441913324 -0.813232 0.552551 -0.097290 0.154785 1441913324 -0.813232 0.552551 -0.097290 0.154785 1441913324 -0.813232 0.552551 -0.097290 0.154785 1441913324 -0.813232 0.552551 -0.097290 0.154785 1441913324 -0.813232 0.552551 -0.097290 0.154785 1441913324 -0.818970 0.533081 -0.111816 0.180603 1441913324 -0.818970 0.533081 -0.111816 0.180603 1441913324 -0.818970 0.533081 -0.111816 0.180603 1441913324 -0.818970 0.533081 -0.111816 0.180603 1441913324 -0.818970 0.533081 -0.111816 0.180603 1441913324 -0.818970 0.533081 -0.111816 0.180603 1441913324 -0.818970 0.533081 -0.111816 0.180603 1441913324 -0.807068 0.533813 -0.134888 0.213379 1441913324 -0.807068 0.533813 -0.134888 0.213379 1441913324 -0.807068 0.533813 -0.134888 0.213379 1441913324 -0.807068 0.533813 -0.134888 0.213379 1441913324 -0.807068 0.533813 -0.134888 0.213379 1441913324 -0.807068 0.533813 -0.134888 0.213379 1441913324 -0.799133 0.528748 -0.138977 0.250000 1441913324 -0.799133 0.528748 -0.138977 0.250000 1441913324 -0.799133 0.528748 -0.138977 0.250000 1441913324 -0.799133 0.528748 -0.138977 0.250000 1441913324 -0.799133 0.528748 -0.138977 0.250000 1441913324 -0.799133 0.528748 -0.138977 0.250000 1441913324 -0.807434 0.499146 -0.139709 0.281738 1441913324 -0.807434 0.499146 -0.139709 0.281738 1441913324 -0.807434 0.499146 -0.139709 0.281738 1441913324 -0.807434 0.499146 -0.139709 0.281738 1441913324 -0.807434 0.499146 -0.139709 0.281738 1441913324 -0.807434 0.499146 -0.139709 0.281738 1441913324 -0.807434 0.499146 -0.139709 0.281738 1441913324 -0.834229 0.428589 -0.149658 0.312927 1441913324 -0.834229 0.428589 -0.149658 0.312927 1441913324 -0.834229 0.428589 -0.149658 0.312927 1441913324 -0.834229 0.428589 -0.149658 0.312927 1441913324 -0.834229 0.428589 -0.149658 0.312927 1441913324 -0.834229 0.428589 -0.149658 0.312927 1441913324 -0.850403 0.400513 -0.171021 0.295288 1441913324 -0.850403 0.400513 -0.171021 0.295288 1441913324 -0.850403 0.400513 -0.171021 0.295288 1441913324 -0.850403 0.400513 -0.171021 0.295288 1441913324 -0.850403 0.400513 -0.171021 0.295288 1441913324 -0.850403 0.400513 -0.171021 0.295288 1441913324 -0.850403 0.400513 -0.171021 0.295288 1441913324 -0.824524 0.458374 -0.194092 0.269043 1441913324 -0.824524 0.458374 -0.194092 0.269043 1441913324 -0.824524 0.458374 -0.194092 0.269043 1441913324 -0.824524 0.458374 -0.194092 0.269043 1441913324 -0.824524 0.458374 -0.194092 0.269043 1441913324 -0.824524 0.458374 -0.194092 0.269043 1441913324 -0.823486 0.464539 -0.198853 0.257935 1441913324 -0.823486 0.464539 -0.198853 0.257935 1441913324 -0.823486 0.464539 -0.198853 0.257935 1441913324 -0.823486 0.464539 -0.198853 0.257935 1441913324 -0.823486 0.464539 -0.198853 0.257935 1441913324 -0.823486 0.464539 -0.198853 0.257935 1441913324 -0.822021 0.474854 -0.196716 0.245239 1441913324 -0.822021 0.474854 -0.196716 0.245239 1441913324 -0.822021 0.474854 -0.196716 0.245239 1441913324 -0.822021 0.474854 -0.196716 0.245239 1441913324 -0.822021 0.474854 -0.196716 0.245239 1441913324 -0.822021 0.474854 -0.196716 0.245239 1441913324 -0.822021 0.474854 -0.196716 0.245239 1441913324 -0.812805 0.501160 -0.193481 0.225281 1441913324 -0.812805 0.501160 -0.193481 0.225281 1441913324 -0.812805 0.501160 -0.193481 0.225281 1441913324 -0.812805 0.501160 -0.193481 0.225281 1441913324 -0.812805 0.501160 -0.193481 0.225281 1441913324 -0.812805 0.501160 -0.193481 0.225281 1441913324 -0.813599 0.510376 -0.190857 0.202820 1441913324 -0.813599 0.510376 -0.190857 0.202820 1441913324 -0.813599 0.510376 -0.190857 0.202820 1441913324 -0.813599 0.510376 -0.190857 0.202820 1441913324 -0.813599 0.510376 -0.190857 0.202820 1441913325 -0.813599 0.510376 -0.190857 0.202820 1441913325 -0.813599 0.510376 -0.190857 0.202820 1441913325 -0.818420 0.512085 -0.178406 0.190125 1441913325 -0.818420 0.512085 -0.178406 0.190125 1441913325 -0.818420 0.512085 -0.178406 0.190125 1441913325 -0.818420 0.512085 -0.178406 0.190125 1441913325 -0.818420 0.512085 -0.178406 0.190125 1441913325 -0.818420 0.512085 -0.178406 0.190125 1441913325 -0.808472 0.534790 -0.170715 0.176697 1441913325 -0.808472 0.534790 -0.170715 0.176697 1441913325 -0.808472 0.534790 -0.170715 0.176697 1441913325 -0.808472 0.534790 -0.170715 0.176697 1441913325 -0.808472 0.534790 -0.170715 0.176697 1441913325 -0.808472 0.534790 -0.170715 0.176697 1441913325 -0.808472 0.534790 -0.170715 0.176697 1441913325 -0.792114 0.567627 -0.163757 0.153381 1441913325 -0.792114 0.567627 -0.163757 0.153381 1441913325 -0.792114 0.567627 -0.163757 0.153381 1441913325 -0.792114 0.567627 -0.163757 0.153381 1441913325 -0.792114 0.567627 -0.163757 0.153381 1441913325 -0.792114 0.567627 -0.163757 0.153381 1441913325 -0.796631 0.565735 -0.145142 0.155884 1441913325 -0.796631 0.565735 -0.145142 0.155884 1441913325 -0.796631 0.565735 -0.145142 0.155884 1441913325 -0.796631 0.565735 -0.145142 0.155884 1441913325 -0.796631 0.565735 -0.145142 0.155884 1441913325 -0.796631 0.565735 -0.145142 0.155884 1441913325 -0.813110 0.545349 -0.124268 0.161499 1441913325 -0.813110 0.545349 -0.124268 0.161499 1441913325 -0.813110 0.545349 -0.124268 0.161499 1441913325 -0.813110 0.545349 -0.124268 0.161499 1441913325 -0.813110 0.545349 -0.124268 0.161499 1441913325 -0.813110 0.545349 -0.124268 0.161499 1441913325 -0.813110 0.545349 -0.124268 0.161499 1441913325 -0.809753 0.564270 -0.106140 0.120972 1441913325 -0.809753 0.564270 -0.106140 0.120972 1441913325 -0.809753 0.564270 -0.106140 0.120972 1441913325 -0.809753 0.564270 -0.106140 0.120972 1441913325 -0.809753 0.564270 -0.106140 0.120972 1441913325 -0.809753 0.564270 -0.106140 0.120972 1441913325 -0.775879 0.620850 -0.087097 0.070496 1441913325 -0.775879 0.620850 -0.087097 0.070496 1441913325 -0.775879 0.620850 -0.087097 0.070496 1441913325 -0.775879 0.620850 -0.087097 0.070496 1441913325 -0.775879 0.620850 -0.087097 0.070496 1441913325 -0.766174 0.632874 -0.092957 0.061584 1441913325 -0.766174 0.632874 -0.092957 0.061584 1441913325 -0.766174 0.632874 -0.092957 0.061584 1441913325 -0.766174 0.632874 -0.092957 0.061584 1441913325 -0.766174 0.632874 -0.092957 0.061584 1441913325 -0.766174 0.632874 -0.092957 0.061584 1441913325 -0.796326 0.593445 -0.088013 0.077209 1441913325 -0.796326 0.593445 -0.088013 0.077209 1441913325 -0.796326 0.593445 -0.088013 0.077209 1441913325 -0.796326 0.593445 -0.088013 0.077209 1441913325 -0.796326 0.593445 -0.088013 0.077209 1441913325 -0.796326 0.593445 -0.088013 0.077209 1441913325 -0.796326 0.593445 -0.088013 0.077209 1441913325 -0.807068 0.572815 -0.088684 0.112427 1441913325 -0.807068 0.572815 -0.088684 0.112427 1441913325 -0.807068 0.572815 -0.088684 0.112427 1441913325 -0.807068 0.572815 -0.088684 0.112427 1441913325 -0.807068 0.572815 -0.088684 0.112427 1441913325 -0.807068 0.572815 -0.088684 0.112427 1441913325 -0.805847 0.570923 -0.078308 0.136047 1441913325 -0.805847 0.570923 -0.078308 0.136047 1441913325 -0.805847 0.570923 -0.078308 0.136047 1441913325 -0.805847 0.570923 -0.078308 0.136047 1441913325 -0.805847 0.570923 -0.078308 0.136047 1441913325 -0.805847 0.570923 -0.078308 0.136047 1441913325 -0.805847 0.570923 -0.078308 0.136047 1441913325 -0.812622 0.553162 -0.074036 0.167908 1441913325 -0.812622 0.553162 -0.074036 0.167908 1441913325 -0.812622 0.553162 -0.074036 0.167908 1441913325 -0.812622 0.553162 -0.074036 0.167908 1441913325 -0.812622 0.553162 -0.074036 0.167908 1441913325 -0.812622 0.553162 -0.074036 0.167908 1441913325 -0.815063 0.538574 -0.078857 0.198669 1441913325 -0.815063 0.538574 -0.078857 0.198669 1441913325 -0.815063 0.538574 -0.078857 0.198669 1441913325 -0.815063 0.538574 -0.078857 0.198669 1441913325 -0.815063 0.538574 -0.078857 0.198669 1441913325 -0.815063 0.538574 -0.078857 0.198669 1441913325 -0.814941 0.527771 -0.088623 0.222351 1441913325 
-0.728088 0.237305 -0.602661 -0.224731 1441913328 -0.728088 0.237305 -0.602661 -0.224731 1441913328 -0.728088 0.237305 -0.602661 -0.224731 1441913328 -0.728088 0.237305 -0.602661 -0.224731 1441913328 -0.728088 0.237305 -0.602661 -0.224731 1441913328 -0.728088 0.237305 -0.602661 -0.224731 1441913328 -0.728088 0.237305 -0.602661 -0.224731 1441913328 -0.727844 0.240234 -0.601440 -0.225586 1441913328 -0.727844 0.240234 -0.601440 -0.225586 1441913328 -0.727844 0.240234 -0.601440 -0.225586 1441913328 -0.727844 0.240234 -0.601440 -0.225586 1441913328 -0.727844 0.240234 -0.601440 -0.225586 1441913328 -0.727844 0.240234 -0.601440 -0.225586 1441913328 -0.726929 0.243103 -0.601196 -0.225952 1441913328 -0.726929 0.243103 -0.601196 -0.225952 1441913328 -0.726929 0.243103 -0.601196 -0.225952 1441913328 -0.726929 0.243103 -0.601196 -0.225952 1441913328 -0.726929 0.243103 -0.601196 -0.225952 1441913328 -0.726929 0.243103 -0.601196 -0.225952 1441913328 -0.726929 0.243103 -0.601196 -0.225952 1441913328 -0.725342 0.244751 -0.603333 -0.223816 1441913328 -0.725342 0.244751 -0.603333 -0.223816 1441913328 -0.725342 0.244751 -0.603333 -0.223816 1441913328 -0.725342 0.244751 -0.603333 -0.223816 1441913328 -0.725342 0.244751 -0.603333 -0.223816 1441913328 -0.725342 0.244751 -0.603333 -0.223816 1441913328 -0.722656 0.248535 -0.605286 -0.222900 1441913328 -0.722656 0.248535 -0.605286 -0.222900 1441913328 -0.722656 0.248535 -0.605286 -0.222900 1441913328 -0.722656 0.248535 -0.605286 -0.222900 1441913328 -0.722656 0.248535 -0.605286 -0.222900 1441913328 -0.722656 0.248535 -0.605286 -0.222900 1441913328 -0.718628 0.256836 -0.604919 -0.227600 1441913328 -0.718628 0.256836 -0.604919 -0.227600 1441913328 -0.718628 0.256836 -0.604919 -0.227600 1441913328 -0.718628 0.256836 -0.604919 -0.227600 1441913328 -0.718628 0.256836 -0.604919 -0.227600 1441913328 -0.718628 0.256836 -0.604919 -0.227600 1441913328 -0.710388 0.273804 -0.602112 -0.240662 1441913328 -0.710388 0.273804 -0.602112 -0.240662 1441913328 -0.710388 0.273804 -0.602112 -0.240662 1441913329 -0.710388 0.273804 -0.602112 -0.240662 1441913329 -0.710388 0.273804 -0.602112 -0.240662 1441913329 -0.710388 0.273804 -0.602112 -0.240662 1441913329 -0.710388 0.273804 -0.602112 -0.240662 1441913329 -0.701111 0.291321 -0.596619 -0.260071 1441913329 -0.701111 0.291321 -0.596619 -0.260071 1441913329 -0.701111 0.291321 -0.596619 -0.260071 1441913329 -0.701111 0.291321 -0.596619 -0.260071 1441913329 -0.701111 0.291321 -0.596619 -0.260071 1441913329 -0.701111 0.291321 -0.596619 -0.260071 1441913329 -0.700012 0.290344 -0.596008 -0.265625 1441913329 -0.700012 0.290344 -0.596008 -0.265625 1441913329 -0.700012 0.290344 -0.596008 -0.265625 1441913329 -0.700012 0.290344 -0.596008 -0.265625 1441913329 -0.700012 0.290344 -0.596008 -0.265625 1441913329 -0.700012 0.290344 -0.596008 -0.265625 1441913329 -0.703552 0.280334 -0.597778 -0.262939 1441913329 -0.703552 0.280334 -0.597778 -0.262939 1441913329 -0.703552 0.280334 -0.597778 -0.262939 1441913329 -0.703552 0.280334 -0.597778 -0.262939 1441913329 -0.703552 0.280334 -0.597778 -0.262939 1441913329 -0.703552 0.280334 -0.597778 -0.262939 1441913329 -0.707458 0.277466 -0.594727 -0.262573 1441913329 -0.707458 0.277466 -0.594727 -0.262573 1441913329 -0.707458 0.277466 -0.594727 -0.262573 1441913329 -0.707458 0.277466 -0.594727 -0.262573 1441913329 -0.707458 0.277466 -0.594727 -0.262573 1441913329 -0.707458 0.277466 -0.594727 -0.262573 1441913329 -0.711365 0.272888 -0.593384 -0.259766 1441913329 -0.711365 0.272888 -0.593384 -0.259766 1441913329 -0.711365 0.272888 -0.593384 -0.259766 1441913329 -0.711365 0.272888 -0.593384 -0.259766 1441913329 -0.711365 0.272888 -0.593384 -0.259766 1441913329 -0.711365 0.272888 -0.593384 -0.259766 1441913329 -0.711365 0.272888 -0.593384 -0.259766 1441913329 -0.716858 0.261169 -0.594910 -0.253052 1441913329 -0.716858 0.261169 -0.594910 -0.253052 1441913329 -0.716858 0.261169 -0.594910 -0.253052 1441913329 -0.716858 0.261169 -0.594910 -0.253052 1441913329 -0.716858 0.261169 -0.594910 -0.253052 1441913329 -0.716858 0.261169 -0.594910 -0.253052 1441913329 -0.722656 0.249878 -0.596069 -0.245239 1441913329 -0.722656 0.249878 -0.596069 -0.245239 1441913329 -0.722656 0.249878 -0.596069 -0.245239 1441913329 -0.722656 0.249878 -0.596069 -0.245239 1441913329 -0.722656 0.249878 -0.596069 -0.245239 1441913329 -0.722656 0.249878 -0.596069 -0.245239 1441913329 -0.722656 0.249878 -0.596069 -0.245239 1441913329 -0.727783 0.242493 -0.597046 -0.234802 1441913329 -0.727783 0.242493 -0.597046 -0.234802 1441913329 -0.727783 0.242493 -0.597046 -0.234802 1441913329 -0.727783 0.242493 -0.597046 -0.234802 1441913329 -0.727783 0.242493 -0.597046 -0.234802 1441913329 -0.727783 0.242493 -0.597046 -0.234802 1441913329 -0.732971 0.235535 -0.598938 -0.220642 1441913329 -0.732971 0.235535 -0.598938 -0.220642 1441913329 -0.732971 0.235535 -0.598938 -0.220642 1441913329 -0.732971 0.235535 -0.598938 -0.220642 1441913329 -0.732971 0.235535 -0.598938 -0.220642 1441913329 -0.732971 0.235535 -0.598938 -0.220642 1441913329 -0.737793 0.227661 -0.601318 -0.205750 1441913329 -0.737793 0.227661 -0.601318 -0.205750 1441913329 -0.737793 0.227661 -0.601318 -0.205750 1441913329 -0.737793 0.227661 -0.601318 -0.205750 1441913329 -0.737793 0.227661 -0.601318 -0.205750 1441913329 -0.737793 0.227661 -0.601318 -0.205750 1441913329 -0.737793 0.227661 -0.601318 -0.205750 1441913329 -0.742310 0.220825 -0.602356 -0.193542 1441913329 -0.742310 0.220825 -0.602356 -0.193542 1441913329 -0.742310 0.220825 -0.602356 -0.193542 1441913329 -0.742310 0.220825 -0.602356 -0.193542 1441913329 -0.742310 0.220825 -0.602356 -0.193542 1441913329 -0.742310 0.220825 -0.602356 -0.193542 1441913329 -0.746338 0.217529 -0.601318 -0.184937 1441913329 -0.746338 0.217529 -0.601318 -0.184937 1441913329 -0.746338 0.217529 -0.601318 -0.184937 1441913329 -0.746338 0.217529 -0.601318 -0.184937 1441913329 -0.746338 0.217529 -0.601318 -0.184937 1441913329 -0.746338 0.217529 -0.601318 -0.184937 1441913329 -0.746338 0.217529 -0.601318 -0.184937 1441913329 -0.750671 0.213257 -0.599243 -0.178833 1441913329 -0.750671 0.213257 -0.599243 -0.178833 1441913329 -0.750671 0.213257 -0.599243 -0.178833 1441913329 -0.750671 0.213257 -0.599243 -0.178833 1441913329 -0.750671 0.213257 -0.599243 -0.178833 1441913329 -0.750671 0.213257 -0.599243 -0.178833 1441913329 -0.754456 0.205994 -0.598511 -0.173706 1441913329 -0.754456 0.205994 -0.598511 -0.173706 1441913329 -0.754456 0.205994 -0.598511 -0.173706 1441913329 -0.754456 0.205994 -0.598511 -0.173706 1441913329 -0.754456 0.205994 -0.598511 -0.173706 1441913329 -0.754456 0.205994 -0.598511 -0.173706 1441913329 -0.756592 0.202454 -0.598206 -0.169861 1441913329 -0.756592 0.202454 -0.598206 -0.169861 1441913329 -0.756592 0.202454 -0.598206 -0.169861 1441913329 -0.756592 0.202454 -0.598206 -0.169861 1441913329 -0.756592 0.202454 -0.598206 -0.169861 1441913329 -0.756592 0.202454 -0.598206 -0.169861 1441913329 -0.756592 0.202454 -0.598206 -0.169861 1441913329 -0.755188 0.205261 -0.599609 -0.167603 1441913329 -0.755188 0.205261 -0.599609 -0.167603 1441913329 -0.755188 0.205261 -0.599609 -0.167603 1441913329 -0.755188 0.205261 -0.599609 -0.167603 1441913329 -0.755188 0.205261 -0.599609 -0.167603 1441913329 -0.755188 0.205261 -0.599609 -0.167603 1441913329 -0.751038 0.210999 -0.602417 -0.168884 1441913329 -0.751038 0.210999 -0.602417 -0.168884 1441913329 -0.751038 0.210999 -0.602417 -0.168884 1441913329 -0.751038 0.210999 -0.602417 -0.168884 1441913329 -0.751038 0.210999 -0.602417 -0.168884 1441913329 -0.751038 0.210999 -0.602417 -0.168884 1441913329 -0.745667 0.216125 -0.605713 -0.174561 1441913329 -0.745667 0.216125 -0.605713 -0.174561 1441913329 -0.745667 0.216125 -0.605713 -0.174561 1441913330 -0.745667 0.216125 -0.605713 -0.174561 1441913330 -0.745667 0.216125 -0.605713 -0.174561 1441913330 -0.745667 0.216125 -0.605713 -0.174561 1441913330 -0.739258 0.221985 -0.608337 -0.184875 1441913330 -0.739258 0.221985 -0.608337 -0.184875 1441913330 -0.739258 0.221985 -0.608337 -0.184875 1441913330 -0.739258 0.221985 -0.608337 -0.184875 1441913330 -0.739258 0.221985 -0.608337 -0.184875 1441913330 -0.739258 0.221985 -0.608337 -0.184875 1441913330 -0.739258 0.221985 -0.608337 -0.184875 1441913330 -0.731201 0.231445 -0.610657 -0.197449 1441913330 -0.731201 0.231445 -0.610657 -0.197449 1441913330 -0.731201 0.231445 -0.610657 -0.197449 1441913330 -0.731201 0.231445 -0.610657 -0.197449 1441913330 -0.731201 0.231445 -0.610657 -0.197449 1441913330 -0.721313 0.246399 -0.612854 -0.208435 1441913330 -0.721313 0.246399 -0.612854 -0.208435 1441913330 -0.721313 0.246399 -0.612854 -0.208435 1441913330 -0.721313 0.246399 -0.612854 -0.208435 1441913330 -0.721313 0.246399 -0.612854 -0.208435 1441913330 -0.721313 0.246399 -0.612854 -0.208435 1441913330 -0.711853 0.268433 -0.610107 -0.221619 1441913330 -0.711853 0.268433 -0.610107 -0.221619 1441913330 -0.711853 0.268433 -0.610107 -0.221619 1441913330 -0.711853 0.268433 -0.610107 -0.221619 1441913330 -0.711853 0.268433 -0.610107 -0.221619 1441913330 -0.711853 0.268433 -0.610107 -0.221619 1441913330 -0.711853 0.268433 -0.610107 -0.221619 1441913330 -0.704346 0.287354 -0.605469 -0.234070 1441913330 -0.704346 0.287354 -0.605469 -0.234070 1441913330 -0.704346 0.287354 -0.605469 -0.234070 1441913330 -0.704346 0.287354 -0.605469 -0.234070 1441913330 -0.704346 0.287354 -0.605469 -0.234070 1441913330 -0.704346 0.287354 -0.605469 -0.234070 1441913330 -0.697998 0.296143 -0.602051 -0.250427 1441913330 -0.697998 0.296143 -0.602051 -0.250427 1441913330 -0.697998 0.296143 -0.602051 -0.250427 1441913330 -0.697998 0.296143 -0.602051 -0.250427 1441913330 -0.697998 0.296143 -0.602051 -0.250427 1441913330 -0.697998 0.296143 -0.602051 -0.250427 1441913330 -0.696045 0.293091 -0.602051 -0.259338 1441913330 -0.696045 0.293091 -0.602051 -0.259338 1441913330 -0.696045 0.293091 -0.602051 -0.259338 1441913330 -0.696045 0.293091 -0.602051 -0.259338 1441913330 -0.696045 0.293091 -0.602051 -0.259338 1441913330 -0.696045 0.293091 -0.602051 -0.259338 1441913330 -0.699829 0.283691 -0.603333 -0.256592 1441913330 -0.699829 0.283691 -0.603333 -0.256592 1441913330 -0.699829 0.283691 -0.603333 -0.256592 1441913330 -0.699829 0.283691 -0.603333 -0.256592 1441913330 -0.699829 0.283691 -0.603333 -0.256592 1441913330 -0.699829 0.283691 -0.603333 -0.256592 1441913330 -0.699829 0.283691 -0.603333 -0.256592 1441913330 -0.705444 0.278992 -0.601074 -0.251526 1441913330 -0.705444 0.278992 -0.601074 -0.251526 1441913330 -0.705444 0.278992 -0.601074 -0.251526 1441913330 -0.705444 0.278992 -0.601074 -0.251526 1441913330 -0.705444 0.278992 -0.601074 -0.251526 1441913330 -0.705444 0.278992 -0.601074 -0.251526 1441913330 -0.712341 0.271545 -0.599609 -0.243835 1441913330 -0.712341 0.271545 -0.599609 -0.243835 1441913330 -0.712341 0.271545 -0.599609 -0.243835 1441913330 -0.712341 0.271545 -0.599609 -0.243835 1441913330 -0.712341 0.271545 -0.599609 -0.243835 1441913330 -0.712341 0.271545 -0.599609 -0.243835 1441913330 -0.719849 0.256470 -0.600830 -0.234802 1441913330 -0.719849 0.256470 -0.600830 -0.234802 1441913330 -0.719849 0.256470 -0.600830 -0.234802 1441913330 -0.719849 0.256470 -0.600830 -0.234802 1441913330 -0.719849 0.256470 -0.600830 -0.234802 1441913330 -0.719849 0.256470 -0.600830 -0.234802 1441913330 -0.719849 0.256470 -0.600830 -0.234802 1441913330 -0.727173 0.240906 -0.601440 -0.226929 1441913330 -0.727173 0.240906 -0.601440 -0.226929 1441913330 -0.727173 0.240906 -0.601440 -0.226929 1441913330 -0.727173 0.240906 -0.601440 -0.226929 1441913330 -0.727173 0.240906 -0.601440 -0.226929 1441913330 -0.727173 0.240906 -0.601440 -0.226929 1441913330 -0.734436 0.228027 -0.601624 -0.216248 1441913330 -0.734436 0.228027 -0.601624 -0.216248 1441913330 -0.734436 0.228027 -0.601624 -0.216248 1441913330 -0.734436 0.228027 -0.601624 -0.216248 1441913330 -0.734436 0.228027 -0.601624 -0.216248 1441913330 -0.734436 0.228027 -0.601624 -0.216248 1441913330 -0.740234 0.218750 -0.602783 -0.202332 1441913330 -0.740234 0.218750 -0.602783 -0.202332 1441913330 -0.740234 0.218750 -0.602783 -0.202332 1441913330 -0.740234 0.218750 -0.602783 -0.202332 1441913330 -0.740234 0.218750 -0.602783 -0.202332 1441913330 -0.740234 0.218750 -0.602783 -0.202332 1441913330 -0.743774 0.214233 -0.603699 -0.191223 1441913330 -0.743774 0.214233 -0.603699 -0.191223 1441913330 -0.743774 0.214233 -0.603699 -0.191223 1441913330 -0.743774 0.214233 -0.603699 -0.191223 1441913330 -0.743774 0.214233 -0.603699 -0.191223 1441913330 -0.743774 0.214233 -0.603699 -0.191223 1441913330 -0.746033 0.212646 -0.603699 -0.183899 1441913330 -0.746033 0.212646 -0.603699 -0.183899 1441913330 -0.746033 0.212646 -0.603699 -0.183899 1441913330 -0.746033 0.212646 -0.603699 -0.183899 1441913330 -0.746033 0.212646 -0.603699 -0.183899 1441913330 -0.746033 0.212646 -0.603699 -0.183899 1441913330 -0.748352 0.211304 -0.603210 -0.177551 1441913330 -0.748352 0.211304 -0.603210 -0.177551 1441913330 -0.748352 0.211304 -0.603210 -0.177551 1441913330 -0.748352 0.211304 -0.603210 -0.177551 1441913330 -0.748352 0.211304 -0.603210 -0.177551 1441913330 -0.748352 0.211304 -0.603210 -0.177551 1441913330 -0.750366 0.213867 -0.599731 -0.177612 1441913330 -0.750366 0.213867 -0.599731 -0.177612 1441913330 -0.750366 0.213867 -0.599731 -0.177612 1441913330 -0.750366 0.213867 -0.599731 -0.177612 1441913330 -0.750366 0.213867 -0.599731 -0.177612 1441913331 -0.750366 0.213867 -0.599731 -0.177612 1441913331 -0.750366 0.213867 -0.599731 -0.177612 1441913331 -0.750000 0.217346 -0.597595 -0.182251 1441913331 -0.750000 0.217346 -0.597595 -0.182251 1441913331 -0.750000 0.217346 -0.597595 -0.182251 1441913331 -0.750000 0.217346 -0.597595 -0.182251 1441913331 -0.750000 0.217346 -0.597595 -0.182251 1441913331 -0.750000 0.217346 -0.597595 -0.182251 1441913331 -0.750000 0.217346 -0.597595 -0.182251 1441913331 -0.749268 0.215881 -0.598999 -0.182373 1441913331 -0.749268 0.215881 -0.598999 -0.182373 1441913331 -0.749268 0.215881 -0.598999 -0.182373 1441913331 -0.749268 0.215881 -0.598999 -0.182373 1441913331 -0.749268 0.215881 -0.598999 -0.182373 1441913331 -0.747620 0.216492 -0.600952 -0.181763 1441913331 -0.747620 0.216492 -0.600952 -0.181763 1441913331 -0.747620 0.216492 -0.600952 -0.181763 1441913331 -0.747620 0.216492 -0.600952 -0.181763 1441913331 -0.747620 0.216492 -0.600952 -0.181763 1441913331 -0.747620 0.216492 -0.600952 -0.181763 1441913331 -0.744873 0.221741 -0.602234 -0.182617 1441913331 -0.744873 0.221741 -0.602234 -0.182617 1441913331 -0.744873 0.221741 -0.602234 -0.182617 1441913331 -0.744873 0.221741 -0.602234 -0.182617 1441913331 -0.744873 0.221741 -0.602234 -0.182617 1441913331 -0.744873 0.221741 -0.602234 -0.182617 1441913331 -0.744873 0.221741 -0.602234 -0.182617 1441913331 -0.742371 0.226440 -0.602295 -0.186768 1441913331 -0.742371 0.226440 -0.602295 -0.186768 1441913331 -0.742371 0.226440 -0.602295 -0.186768 1441913331 -0.742371 0.226440 -0.602295 -0.186768 1441913331 -0.742371 0.226440 -0.602295 -0.186768 1441913331 -0.742371 0.226440 -0.602295 -0.186768 1441913331 -0.739624 0.228577 -0.602905 -0.193054 1441913331 -0.739624 0.228577 -0.602905 -0.193054 1441913331 -0.739624 0.228577 -0.602905 -0.193054 1441913331 -0.739624 0.228577 -0.602905 -0.193054 1441913331 -0.739624 0.228577 -0.602905 -0.193054 1441913331 -0.739624 0.228577 -0.602905 -0.193054 1441913331 -0.735229 0.234863 -0.602234 -0.204285 1441913331 -0.735229 0.234863 -0.602234 -0.204285 1441913331 -0.735229 0.234863 -0.602234 -0.204285 1441913331 -0.735229 0.234863 -0.602234 -0.204285 1441913331 -0.735229 0.234863 -0.602234 -0.204285 1441913331 -0.735229 0.234863 -0.602234 -0.204285 1441913331 -0.735229 0.234863 -0.602234 -0.204285 1441913331 -0.729065 0.246826 -0.600647 -0.216492 1441913331 -0.729065 0.246826 -0.600647 -0.216492 1441913331 -0.729065 0.246826 -0.600647 -0.216492 1441913331 -0.729065 0.246826 -0.600647 -0.216492 1441913331 -0.729065 0.246826 -0.600647 -0.216492 1441913331 -0.729065 0.246826 -0.600647 -0.216492 1441913331 -0.721924 0.264587 -0.596008 -0.231567 1441913331 -0.721924 0.264587 -0.596008 -0.231567 1441913331 -0.721924 0.264587 -0.596008 -0.231567 1441913331 -0.721924 0.264587 -0.596008 -0.231567 1441913331 -0.721924 0.264587 -0.596008 -0.231567 1441913331 -0.721924 0.264587 -0.596008 -0.231567 1441913331 -0.705505 0.295410 -0.587097 -0.265259 1441913331 -0.705505 0.295410 -0.587097 -0.265259 1441913331 -0.705505 0.295410 -0.587097 -0.265259 1441913331 -0.705505 0.295410 -0.587097 -0.265259 1441913331 -0.705505 0.295410 -0.587097 -0.265259 1441913331 -0.705505 0.295410 -0.587097 -0.265259 1441913331 -0.686829 0.324280 -0.576416 -0.301514 1441913331 -0.686829 0.324280 -0.576416 -0.301514 1441913331 -0.686829 0.324280 -0.576416 -0.301514 1441913331 -0.686829 0.324280 -0.576416 -0.301514 1441913331 -0.686829 0.324280 -0.576416 -0.301514 1441913331 -0.686829 0.324280 -0.576416 -0.301514 1441913331 -0.678711 0.331482 -0.573120 -0.317871 1441913331 -0.678711 0.331482 -0.573120 -0.317871 1441913331 -0.678711 0.331482 -0.573120 -0.317871 1441913331 -0.678711 0.331482 -0.573120 -0.317871 1441913331 -0.678711 0.331482 -0.573120 -0.317871 1441913331 -0.678711 0.331482 -0.573120 -0.317871 1441913331 -0.678711 0.331482 -0.573120 -0.317871 1441913331 -0.680359 0.325195 -0.575378 -0.316895 1441913331 -0.680359 0.325195 -0.575378 -0.316895 1441913331 -0.680359 0.325195 -0.575378 -0.316895 1441913331 -0.680359 0.325195 -0.575378 -0.316895 1441913331 -0.680359 0.325195 -0.575378 -0.316895 1441913331 -0.680359 0.325195 -0.575378 -0.316895 1441913331 -0.684753 0.321045 -0.575378 -0.311523 1441913331 -0.684753 0.321045 -0.575378 -0.311523 1441913331 -0.684753 0.321045 -0.575378 -0.311523 1441913331 -0.684753 0.321045 -0.575378 -0.311523 1441913331 -0.684753 0.321045 -0.575378 -0.311523 1441913331 -0.684753 0.321045 -0.575378 -0.311523 1441913331 -0.684753 0.321045 -0.575378 -0.311523 1441913331 -0.687073 0.318115 -0.575500 -0.309143 1441913331 -0.687073 0.318115 -0.575500 -0.309143 1441913331 -0.687073 0.318115 -0.575500 -0.309143 1441913331 -0.687073 0.318115 -0.575500 -0.309143 1441913331 -0.687073 0.318115 -0.575500 -0.309143 1441913331 -0.687073 0.318115 -0.575500 -0.309143 1441913331 -0.688538 0.310059 -0.579163 -0.307312 1441913331 -0.688538 0.310059 -0.579163 -0.307312 1441913331 -0.688538 0.310059 -0.579163 -0.307312 1441913331 -0.688538 0.310059 -0.579163 -0.307312 1441913331 -0.688538 0.310059 -0.579163 -0.307312 1441913331 -0.688538 0.310059 -0.579163 -0.307312 1441913331 -0.688538 0.310059 -0.579163 -0.307312 1441913331 -0.691650 0.300903 -0.581482 -0.304932 1441913331 -0.691650 0.300903 -0.581482 -0.304932 1441913331 -0.691650 0.300903 -0.581482 -0.304932 1441913331 -0.691650 0.300903 -0.581482 -0.304932 1441913331 -0.691650 0.300903 -0.581482 -0.304932 1441913331 -0.691650 0.300903 -0.581482 -0.304932 1441913331 -0.697693 0.291504 -0.583740 -0.295959 1441913331 -0.697693 0.291504 -0.583740 -0.295959 1441913331 -0.697693 0.291504 -0.583740 -0.295959 1441913331 -0.697693 0.291504 -0.583740 -0.295959 1441913331 -0.697693 0.291504 -0.583740 -0.295959 1441913332 -0.697693 0.291504 -0.583740 -0.295959 1441913332 -0.705933 0.278870 -0.588989 -0.277588 1441913332 -0.705933 0.278870 -0.588989 -0.277588 1441913332 -0.705933 0.278870 -0.588989 -0.277588 1441913332 -0.705933 0.278870 -0.588989 -0.277588 1441913332 -0.705933 0.278870 -0.588989 -0.277588 1441913332 -0.705933 0.278870 -0.588989 -0.277588 1441913332 -0.714539 0.264893 -0.595581 -0.254211 1441913332 -0.714539 0.264893 -0.595581 -0.254211 1441913332 -0.714539 0.264893 -0.595581 -0.254211 1441913332 -0.714539 0.264893 -0.595581 -0.254211 1441913332 -0.714539 0.264893 -0.595581 -0.254211 1441913332 -0.714539 0.264893 -0.595581 -0.254211 1441913332 -0.723816 0.248474 -0.602051 -0.227905 1441913332 -0.723816 0.248474 -0.602051 -0.227905 1441913332 -0.723816 0.248474 -0.602051 -0.227905 1441913332 -0.723816 0.248474 -0.602051 -0.227905 1441913332 -0.723816 0.248474 -0.602051 -0.227905 1441913332 -0.723816 0.248474 -0.602051 -0.227905 1441913332 -0.723816 0.248474 -0.602051 -0.227905 1441913332 -0.733765 0.233215 -0.605286 -0.202271 1441913332 -0.733765 0.233215 -0.605286 -0.202271 1441913332 -0.733765 0.233215 -0.605286 -0.202271 1441913332 -0.733765 0.233215 -0.605286 -0.202271 1441913332 -0.733765 0.233215 -0.605286 -0.202271 1441913332 -0.733765 0.233215 -0.605286 -0.202271 1441913332 -0.742737 0.222168 -0.604553 -0.183289 1441913332 -0.742737 0.222168 -0.604553 -0.183289 1441913332 -0.742737 0.222168 -0.604553 -0.183289 1441913332 -0.742737 0.222168 -0.604553 -0.183289 1441913332 -0.742737 0.222168 -0.604553 -0.183289 1441913332 -0.742737 0.222168 -0.604553 -0.183289 1441913332 -0.742737 0.222168 -0.604553 -0.183289 1441913332 -0.748962 0.212891 -0.603821 -0.171021 1441913332 -0.748962 0.212891 -0.603821 -0.171021 1441913332 -0.748962 0.212891 -0.603821 -0.171021 1441913332 -0.748962 0.212891 -0.603821 -0.171021 1441913332 -0.748962 0.212891 -0.603821 -0.171021 1441913332 -0.748962 0.212891 -0.603821 -0.171021 1441913332 -0.752808 0.204285 -0.604309 -0.162659 1441913332 -0.752808 0.204285 -0.604309 -0.162659 1441913332 -0.752808 0.204285 -0.604309 -0.162659 1441913332 -0.752808 0.204285 -0.604309 -0.162659 1441913332 -0.752808 0.204285 -0.604309 -0.162659 1441913332 -0.752808 0.204285 -0.604309 -0.162659 1441913332 -0.752808 0.204285 -0.604309 -0.162659 1441913332 -0.754761 0.200195 -0.604614 -0.157654 1441913332 -0.754761 0.200195 -0.604614 -0.157654 1441913332 -0.754761 0.200195 -0.604614 -0.157654 1441913332 -0.754761 0.200195 -0.604614 -0.157654 1441913332 -0.754761 0.200195 -0.604614 -0.157654 1441913332 -0.754761 0.200195 -0.604614 -0.157654 1441913332 -0.754761 0.200073 -0.604553 -0.157898 1441913332 -0.754761 0.200073 -0.604553 -0.157898 1441913332 -0.754761 0.200073 -0.604553 -0.157898 1441913332 -0.754761 0.200073 -0.604553 -0.157898 1441913332 -0.754761 0.200073 -0.604553 -0.157898 1441913332 -0.754761 0.200073 -0.604553 -0.157898 1441913332 -0.753174 0.199158 -0.605103 -0.164429 1441913332 -0.753174 0.199158 -0.605103 -0.164429 1441913332 -0.753174 0.199158 -0.605103 -0.164429 1441913332 -0.753174 0.199158 -0.605103 -0.164429 1441913332 -0.753174 0.199158 -0.605103 -0.164429 1441913332 -0.753174 0.199158 -0.605103 -0.164429 1441913332 -0.750732 0.197327 -0.606506 -0.172485 1441913332 -0.750732 0.197327 -0.606506 -0.172485 1441913332 -0.750732 0.197327 -0.606506 -0.172485 1441913332 -0.750732 0.197327 -0.606506 -0.172485 1441913332 -0.750732 0.197327 -0.606506 -0.172485 1441913332 -0.750732 0.197327 -0.606506 -0.172485 1441913332 -0.750732 0.197327 -0.606506 -0.172485 1441913332 -0.746582 0.200928 -0.607788 -0.181335 1441913332 -0.746582 0.200928 -0.607788 -0.181335 1441913332 -0.746582 0.200928 -0.607788 -0.181335 1441913332 -0.746582 0.200928 -0.607788 -0.181335 1441913332 -0.746582 0.200928 -0.607788 -0.181335 1441913332 -0.746582 0.200928 -0.607788 -0.181335 1441913332 -0.740356 0.208923 -0.610291 -0.189270 1441913332 -0.740356 0.208923 -0.610291 -0.189270 1441913332 -0.740356 0.208923 -0.610291 -0.189270 1441913332 -0.740356 0.208923 -0.610291 -0.189270 1441913332 -0.740356 0.208923 -0.610291 -0.189270 1441913332 -0.740356 0.208923 -0.610291 -0.189270 1441913332 -0.732666 0.226929 -0.608093 -0.204956 1441913332 -0.732666 0.226929 -0.608093 -0.204956 1441913332 -0.732666 0.226929 -0.608093 -0.204956 1441913332 -0.732666 0.226929 -0.608093 -0.204956 1441913332 -0.732666 0.226929 -0.608093 -0.204956 1441913332 -0.732666 0.226929 -0.608093 -0.204956 1441913332 -0.726318 0.246704 -0.601990 -0.221985 1441913332 -0.726318 0.246704 -0.601990 -0.221985 1441913332 -0.726318 0.246704 -0.601990 -0.221985 1441913332 -0.726318 0.246704 -0.601990 -0.221985 1441913332 -0.726318 0.246704 -0.601990 -0.221985 1441913332 -0.726318 0.246704 -0.601990 -0.221985 1441913332 -0.726318 0.246704 -0.601990 -0.221985 1441913332 -0.719971 0.256958 -0.600159 -0.235657 1441913332 -0.719971 0.256958 -0.600159 -0.235657 1441913332 -0.719971 0.256958 -0.600159 -0.235657 1441913332 -0.719971 0.256958 -0.600159 -0.235657 1441913332 -0.719971 0.256958 -0.600159 -0.235657 1441913332 -0.719971 0.256958 -0.600159 -0.235657 1441913332 -0.712280 0.266663 -0.598450 -0.251953 1441913332 -0.712280 0.266663 -0.598450 -0.251953 1441913332 -0.712280 0.266663 -0.598450 -0.251953 1441913332 -0.712280 0.266663 -0.598450 -0.251953 1441913332 -0.712280 0.266663 -0.598450 -0.251953 1441913332 -0.712280 0.266663 -0.598450 -0.251953 1441913332 -0.706299 0.272949 -0.597473 -0.264099 1441913332 -0.706299 0.272949 -0.597473 -0.264099 1441913332 -0.706299 0.272949 -0.597473 -0.264099 1441913332 -0.706299 0.272949 -0.597473 -0.264099 1441913332 -0.706299 0.272949 -0.597473 -0.264099 1441913332 -0.706299 0.272949 -0.597473 -0.264099 1441913333 -0.705200 0.269348 -0.599854 -0.265259 1441913333 -0.705200 0.269348 -0.599854 -0.265259 1441913333 -0.705200 0.269348 -0.599854 -0.265259 1441913333 -0.705200 0.269348 -0.599854 -0.265259 1441913333 -0.705200 0.269348 -0.599854 -0.265259 1441913333 -0.705200 0.269348 -0.599854 -0.265259 1441913333 -0.706848 0.263916 -0.600220 -0.265625 1441913333 -0.706848 0.263916 -0.600220 -0.265625 1441913333 -0.706848 0.263916 -0.600220 -0.265625 1441913333 -0.706848 0.263916 -0.600220 -0.265625 1441913333 -0.706848 0.263916 -0.600220 -0.265625 1441913333 -0.706848 0.263916 -0.600220 -0.265625 1441913333 -0.709290 0.262634 -0.598022 -0.265259 1441913333 -0.709290 0.262634 -0.598022 -0.265259 1441913333 -0.709290 0.262634 -0.598022 -0.265259 1441913333 -0.709290 0.262634 -0.598022 -0.265259 1441913333 -0.709290 0.262634 -0.598022 -0.265259 1441913333 -0.709290 0.262634 -0.598022 -0.265259 1441913333 -0.715515 0.258789 -0.595764 -0.257324 1441913333 -0.715515 0.258789 -0.595764 -0.257324 1441913333 -0.715515 0.258789 -0.595764 -0.257324 1441913333 -0.715515 0.258789 -0.595764 -0.257324 1441913333 -0.715515 0.258789 -0.595764 -0.257324 1441913333 -0.715515 0.258789 -0.595764 -0.257324 1441913333 -0.715515 0.258789 -0.595764 -0.257324 1441913333 -0.723633 0.247437 -0.597168 -0.242065 1441913333 -0.723633 0.247437 -0.597168 -0.242065 1441913333 -0.723633 0.247437 -0.597168 -0.242065 1441913333 -0.723633 0.247437 -0.597168 -0.242065 1441913333 -0.723633 0.247437 -0.597168 -0.242065 1441913333 -0.732666 0.232544 -0.600037 -0.221741 1441913333 -0.732666 0.232544 -0.600037 -0.221741 1441913333 -0.732666 0.232544 -0.600037 -0.221741 1441913333 -0.732666 0.232544 -0.600037 -0.221741 1441913333 -0.732666 0.232544 -0.600037 -0.221741 1441913333 -0.732666 0.232544 -0.600037 -0.221741 1441913333 -0.741516 0.218689 -0.602600 -0.198181 1441913333 -0.741516 0.218689 -0.602600 -0.198181 1441913333 -0.741516 0.218689 -0.602600 -0.198181 1441913333 -0.741516 0.218689 -0.602600 -0.198181 1441913333 -0.741516 0.218689 -0.602600 -0.198181 1441913333 -0.741516 0.218689 -0.602600 -0.198181 1441913333 -0.748108 0.205933 -0.605713 -0.176392 1441913333 -0.748108 0.205933 -0.605713 -0.176392 1441913333 -0.748108 0.205933 -0.605713 -0.176392 1441913333 -0.748108 0.205933 -0.605713 -0.176392 1441913333 -0.748108 0.205933 -0.605713 -0.176392 1441913333 -0.748108 0.205933 -0.605713 -0.176392 1441913333 -0.748108 0.205933 -0.605713 -0.176392 1441913333 -0.753357 0.194153 -0.607788 -0.159363 1441913333 -0.753357 0.194153 -0.607788 -0.159363 1441913333 -0.753357 0.194153 -0.607788 -0.159363 1441913333 -0.753357 0.194153 -0.607788 -0.159363 1441913333 -0.753357 0.194153 -0.607788 -0.159363 1441913333 -0.753357 0.194153 -0.607788 -0.159363 1441913333 -0.753357 0.194153 -0.607788 -0.159363 1441913333 -0.757690 0.187561 -0.606750 -0.150330 1441913333 -0.757690 0.187561 -0.606750 -0.150330 1441913333 -0.757690 0.187561 -0.606750 -0.150330 1441913333 -0.757690 0.187561 -0.606750 -0.150330 1441913333 -0.757690 0.187561 -0.606750 -0.150330 1441913333 -0.760315 0.186829 -0.604065 -0.148804 1441913333 -0.760315 0.186829 -0.604065 -0.148804 1441913333 -0.760315 0.186829 -0.604065 -0.148804 1441913333 -0.760315 0.186829 -0.604065 -0.148804 1441913333 -0.760315 0.186829 -0.604065 -0.148804 1441913333 -0.760315 0.186829 -0.604065 -0.148804 1441913333 -0.761963 0.187073 -0.601929 -0.148987 1441913333 -0.761963 0.187073 -0.601929 -0.148987 1441913333 -0.761963 0.187073 -0.601929 -0.148987 1441913333 -0.761963 0.187073 -0.601929 -0.148987 1441913333 -0.761963 0.187073 -0.601929 -0.148987 1441913333 -0.761963 0.187073 -0.601929 -0.148987 1441913333 -0.761963 0.187073 -0.601929 -0.148987 1441913333 -0.762939 0.184143 -0.602234 -0.146484 1441913333 -0.762939 0.184143 -0.602234 -0.146484 1441913333 -0.762939 0.184143 -0.602234 -0.146484 1441913333 -0.762939 0.184143 -0.602234 -0.146484 1441913333 -0.762939 0.184143 -0.602234 -0.146484 1441913333 -0.762939 0.184143 -0.602234 -0.146484 1441913333 -0.762939 0.184143 -0.602234 -0.146484 1441913333 -0.761780 0.181702 -0.604736 -0.145020 1441913333 -0.761780 0.181702 -0.604736 -0.145020 1441913333 -0.761780 0.181702 -0.604736 -0.145020 1441913333 -0.761780 0.181702 -0.604736 -0.145020 1441913333 -0.761780 0.181702 -0.604736 -0.145020 1441913333 -0.761780 0.181702 -0.604736 -0.145020 1441913333 -0.758850 0.182251 -0.607788 -0.147034 1441913333 -0.758850 0.182251 -0.607788 -0.147034 1441913333 -0.758850 0.182251 -0.607788 -0.147034 1441913333 -0.758850 0.182251 -0.607788 -0.147034 1441913333 -0.758850 0.182251 -0.607788 -0.147034 1441913333 -0.758850 0.182251 -0.607788 -0.147034 1441913333 -0.754822 0.187866 -0.609375 -0.153931 1441913333 -0.754822 0.187866 -0.609375 -0.153931 1441913333 -0.754822 0.187866 -0.609375 -0.153931 1441913333 -0.754822 0.187866 -0.609375 -0.153931 1441913333 -0.754822 0.187866 -0.609375 -0.153931 1441913333 -0.754822 0.187866 -0.609375 -0.153931 1441913333 -0.749817 0.196960 -0.610107 -0.163879 1441913333 -0.749817 0.196960 -0.610107 -0.163879 1441913333 -0.749817 0.196960 -0.610107 -0.163879 1441913333 -0.749817 0.196960 -0.610107 -0.163879 1441913333 -0.749817 0.196960 -0.610107 -0.163879 1441913333 -0.749817 0.196960 -0.610107 -0.163879 1441913333 -0.749817 0.196960 -0.610107 -0.163879 1441913333 -0.744385 0.205933 -0.611511 -0.171997 1441913333 -0.744385 0.205933 -0.611511 -0.171997 1441913333 -0.744385 0.205933 -0.611511 -0.171997 1441913333 -0.744385 0.205933 -0.611511 -0.171997 1441913333 -0.744385 0.205933 -0.611511 -0.171997 1441913333 -0.744385 0.205933 -0.611511 -0.171997 1441913333 
-0.800720 0.588318 -0.024109 0.110474 1441913335 -0.800720 0.588318 -0.024109 0.110474 1441913335 -0.800720 0.588318 -0.024109 0.110474 1441913335 -0.800720 0.588318 -0.024109 0.110474 1441913335 -0.800720 0.588318 -0.024109 0.110474 1441913335 -0.801819 0.586121 -0.021118 0.114441 1441913335 -0.801819 0.586121 -0.021118 0.114441 1441913335 -0.801819 0.586121 -0.021118 0.114441 1441913336 -0.801819 0.586121 -0.021118 0.114441 1441913336 -0.801819 0.586121 -0.021118 0.114441 1441913336 -0.801819 0.586121 -0.021118 0.114441 1441913336 -0.792542 0.591492 -0.046997 0.140808 1441913336 -0.792542 0.591492 -0.046997 0.140808 1441913336 -0.792542 0.591492 -0.046997 0.140808 1441913336 -0.792542 0.591492 -0.046997 0.140808 1441913336 -0.792542 0.591492 -0.046997 0.140808 1441913336 -0.792542 0.591492 -0.046997 0.140808 1441913336 -0.792542 0.591492 -0.046997 0.140808 1441913336 -0.792175 0.585388 -0.067139 0.158936 1441913336 -0.792175 0.585388 -0.067139 0.158936 1441913336 -0.792175 0.585388 -0.067139 0.158936 1441913336 -0.792175 0.585388 -0.067139 0.158936 1441913336 -0.792175 0.585388 -0.067139 0.158936 1441913336 -0.801147 0.567688 -0.072571 0.174988 1441913336 -0.801147 0.567688 -0.072571 0.174988 1441913336 -0.801147 0.567688 -0.072571 0.174988 1441913336 -0.801147 0.567688 -0.072571 0.174988 1441913336 -0.801147 0.567688 -0.072571 0.174988 1441913336 -0.801147 0.567688 -0.072571 0.174988 1441913336 -0.801147 0.567688 -0.072571 0.174988 1441913336 -0.808960 0.548035 -0.081970 0.196106 1441913336 -0.808960 0.548035 -0.081970 0.196106 1441913336 -0.808960 0.548035 -0.081970 0.196106 1441913336 -0.808960 0.548035 -0.081970 0.196106 1441913336 -0.808960 0.548035 -0.081970 0.196106 1441913336 -0.808960 0.548035 -0.081970 0.196106 1441913336 -0.811401 0.533569 -0.073120 0.227173 1441913336 -0.811401 0.533569 -0.073120 0.227173 1441913336 -0.811401 0.533569 -0.073120 0.227173 1441913336 -0.811401 0.533569 -0.073120 0.227173 1441913336 -0.811401 0.533569 -0.073120 0.227173 1441913336 -0.811401 0.533569 -0.073120 0.227173 1441913336 -0.826111 0.497803 -0.076294 0.252747 1441913336 -0.826111 0.497803 -0.076294 0.252747 1441913336 -0.826111 0.497803 -0.076294 0.252747 1441913336 -0.826111 0.497803 -0.076294 0.252747 1441913336 -0.826111 0.497803 -0.076294 0.252747 1441913336 -0.826111 0.497803 -0.076294 0.252747 1441913336 -0.826172 0.479980 -0.098267 0.278259 1441913336 -0.826172 0.479980 -0.098267 0.278259 1441913336 -0.826172 0.479980 -0.098267 0.278259 1441913336 -0.826172 0.479980 -0.098267 0.278259 1441913336 -0.826172 0.479980 -0.098267 0.278259 1441913336 -0.826172 0.479980 -0.098267 0.278259 1441913336 -0.826172 0.479980 -0.098267 0.278259 1441913336 -0.823364 0.470825 -0.141785 0.283386 1441913336 -0.823364 0.470825 -0.141785 0.283386 1441913336 -0.823364 0.470825 -0.141785 0.283386 1441913336 -0.823364 0.470825 -0.141785 0.283386 1441913336 -0.823364 0.470825 -0.141785 0.283386 1441913336 -0.823364 0.470825 -0.141785 0.283386 1441913336 -0.792419 0.523376 -0.185181 0.252747 1441913336 -0.792419 0.523376 -0.185181 0.252747 1441913336 -0.792419 0.523376 -0.185181 0.252747 1441913336 -0.792419 0.523376 -0.185181 0.252747 1441913336 -0.792419 0.523376 -0.185181 0.252747 1441913336 -0.792419 0.523376 -0.185181 0.252747 1441913336 -0.791138 0.527588 -0.194946 0.240295 1441913336 -0.791138 0.527588 -0.194946 0.240295 1441913336 -0.791138 0.527588 -0.194946 0.240295 1441913336 -0.791138 0.527588 -0.194946 0.240295 1441913336 -0.791138 0.527588 -0.194946 0.240295 1441913336 -0.791138 0.527588 -0.194946 0.240295 1441913336 -0.816895 0.489868 -0.180542 0.245300 1441913336 -0.816895 0.489868 -0.180542 0.245300 1441913336 -0.816895 0.489868 -0.180542 0.245300 1441913336 -0.816895 0.489868 -0.180542 0.245300 1441913336 -0.816895 0.489868 -0.180542 0.245300 1441913336 -0.816895 0.489868 -0.180542 0.245300 1441913336 -0.816284 0.499939 -0.162109 0.239746 1441913336 -0.816284 0.499939 -0.162109 0.239746 1441913336 -0.816284 0.499939 -0.162109 0.239746 1441913336 -0.816284 0.499939 -0.162109 0.239746 1441913336 -0.816284 0.499939 -0.162109 0.239746 1441913336 -0.816284 0.499939 -0.162109 0.239746 1441913336 -0.816284 0.499939 -0.162109 0.239746 1441913336 -0.801514 0.533691 -0.146423 0.226501 1441913336 -0.801514 0.533691 -0.146423 0.226501 1441913336 -0.801514 0.533691 -0.146423 0.226501 1441913336 -0.801514 0.533691 -0.146423 0.226501 1441913336 -0.801514 0.533691 -0.146423 0.226501 1441913336 -0.801514 0.533691 -0.146423 0.226501 1441913336 -0.809509 0.530151 -0.124512 0.219421 1441913336 -0.809509 0.530151 -0.124512 0.219421 1441913336 -0.809509 0.530151 -0.124512 0.219421 1441913336 -0.809509 0.530151 -0.124512 0.219421 1441913336 -0.809509 0.530151 -0.124512 0.219421 1441913336 -0.809509 0.530151 -0.124512 0.219421 1441913336 -0.809509 0.530151 -0.124512 0.219421 1441913336 -0.815735 0.528198 -0.101501 0.212830 1441913336 -0.815735 0.528198 -0.101501 0.212830 1441913336 -0.815735 0.528198 -0.101501 0.212830 1441913336 -0.815735 0.528198 -0.101501 0.212830 1441913336 -0.815735 0.528198 -0.101501 0.212830 1441913336 -0.815735 0.528198 -0.101501 0.212830 1441913336 -0.809204 0.544495 -0.089233 0.201843 1441913336 -0.809204 0.544495 -0.089233 0.201843 1441913336 -0.809204 0.544495 -0.089233 0.201843 1441913336 -0.809204 0.544495 -0.089233 0.201843 1441913336 -0.809204 0.544495 -0.089233 0.201843 1441913336 -0.809204 0.544495 -0.089233 0.201843 1441913336 -0.809204 0.544495 -0.089233 0.201843 1441913336 -0.798950 0.565002 -0.080444 0.189697 1441913336 -0.798950 0.565002 -0.080444 0.189697 1441913336 -0.798950 0.565002 -0.080444 0.189697 1441913336 -0.798950 0.565002 -0.080444 0.189697 1441913336 -0.798950 0.565002 -0.080444 0.189697 1441913336 -0.798950 0.565002 -0.080444 0.189697 1441913336 -0.799988 0.562988 -0.068665 0.195740 1441913336 -0.799988 0.562988 -0.068665 0.195740 1441913336 -0.799988 0.562988 -0.068665 0.195740 1441913336 -0.799988 0.562988 -0.068665 0.195740 1441913336 -0.799988 0.562988 -0.068665 0.195740 1441913337 -0.799988 0.562988 -0.068665 0.195740 1441913337 -0.799988 0.562988 -0.068665 0.195740 1441913337 -0.806763 0.554077 -0.063599 0.195251 1441913337 -0.806763 0.554077 -0.063599 0.195251 1441913337 -0.806763 0.554077 -0.063599 0.195251 1441913337 -0.806763 0.554077 -0.063599 0.195251 1441913337 -0.806763 0.554077 -0.063599 0.195251 1441913337 -0.806763 0.554077 -0.063599 0.195251 1441913337 -0.803040 0.571655 -0.061035 0.156860 1441913337 -0.803040 0.571655 -0.061035 0.156860 1441913337 -0.803040 0.571655 -0.061035 0.156860 1441913337 -0.803040 0.571655 -0.061035 0.156860 1441913337 -0.803040 0.571655 -0.061035 0.156860 1441913337 -0.803040 0.571655 -0.061035 0.156860 1441913337 -0.787109 0.600769 -0.058777 0.126953 1441913337 -0.787109 0.600769 -0.058777 0.126953 1441913337 -0.787109 0.600769 -0.058777 0.126953 1441913337 -0.787109 0.600769 -0.058777 0.126953 1441913337 -0.787109 0.600769 -0.058777 0.126953 1441913337 -0.787109 0.600769 -0.058777 0.126953 1441913337 -0.784851 0.601379 -0.072937 0.130432 1441913337 -0.784851 0.601379 -0.072937 0.130432 1441913337 -0.784851 0.601379 -0.072937 0.130432 1441913337 -0.784851 0.601379 -0.072937 0.130432 1441913337 -0.784851 0.601379 -0.072937 0.130432 1441913337 -0.784851 0.601379 -0.072937 0.130432 1441913337 -0.784851 0.601379 -0.072937 0.130432 1441913337 -0.788879 0.587158 -0.082153 0.161560 1441913337 -0.788879 0.587158 -0.082153 0.161560 1441913337 -0.788879 0.587158 -0.082153 0.161560 1441913337 -0.788879 0.587158 -0.082153 0.161560 1441913337 -0.788879 0.587158 -0.082153 0.161560 1441913337 -0.788879 0.587158 -0.082153 0.161560 1441913337 -0.791870 0.571838 -0.084290 0.197266 1441913337 -0.791870 0.571838 -0.084290 0.197266 1441913337 -0.791870 0.571838 -0.084290 0.197266 1441913337 -0.791870 0.571838 -0.084290 0.197266 1441913337 -0.791870 0.571838 -0.084290 0.197266 1441913337 -0.791870 0.571838 -0.084290 0.197266 1441913337 -0.791809 0.563538 -0.085022 0.219788 1441913337 -0.791809 0.563538 -0.085022 0.219788 1441913337 -0.791809 0.563538 -0.085022 0.219788 1441913337 -0.791809 0.563538 -0.085022 0.219788 1441913337 -0.791809 0.563538 -0.085022 0.219788 1441913337 -0.791809 0.563538 -0.085022 0.219788 1441913337 -0.793701 0.549500 -0.087402 0.245850 1441913337 -0.793701 0.549500 -0.087402 0.245850 1441913337 -0.793701 0.549500 -0.087402 0.245850 1441913337 -0.793701 0.549500 -0.087402 0.245850 1441913337 -0.793701 0.549500 -0.087402 0.245850 1441913337 -0.793701 0.549500 -0.087402 0.245850 1441913337 -0.793701 0.549500 -0.087402 0.245850 1441913337 -0.793945 0.537720 -0.097656 0.266357 1441913337 -0.793945 0.537720 -0.097656 0.266357 1441913337 -0.793945 0.537720 -0.097656 0.266357 1441913337 -0.793945 0.537720 -0.097656 0.266357 1441913337 -0.793945 0.537720 -0.097656 0.266357 1441913337 -0.793945 0.537720 -0.097656 0.266357 1441913337 -0.785828 0.534851 -0.113892 0.288818 1441913337 -0.785828 0.534851 -0.113892 0.288818 1441913337 -0.785828 0.534851 -0.113892 0.288818 1441913337 -0.785828 0.534851 -0.113892 0.288818 1441913337 -0.785828 0.534851 -0.113892 0.288818 1441913337 -0.785828 0.534851 -0.113892 0.288818 1441913337 -0.788513 0.520020 -0.123596 0.304138 1441913337 -0.788513 0.520020 -0.123596 0.304138 1441913337 -0.788513 0.520020 -0.123596 0.304138 1441913337 -0.788513 0.520020 -0.123596 0.304138 1441913337 -0.788513 0.520020 -0.123596 0.304138 1441913337 -0.788513 0.520020 -0.123596 0.304138 1441913337 -0.785645 0.516663 -0.152771 0.304199 1441913337 -0.785645 0.516663 -0.152771 0.304199 1441913337 -0.785645 0.516663 -0.152771 0.304199 1441913337 -0.785645 0.516663 -0.152771 0.304199 1441913337 -0.785645 0.516663 -0.152771 0.304199 1441913337 -0.785645 0.516663 -0.152771 0.304199 1441913337 -0.785645 0.516663 -0.152771 0.304199 1441913337 -0.796692 0.486633 -0.168640 0.316223 1441913337 -0.796692 0.486633 -0.168640 0.316223 1441913337 -0.796692 0.486633 -0.168640 0.316223 1441913337 -0.796692 0.486633 -0.168640 0.316223 1441913337 -0.796692 0.486633 -0.168640 0.316223 1441913337 -0.796692 0.486633 -0.168640 0.316223 1441913337 -0.797607 0.489136 -0.192627 0.295715 1441913337 -0.797607 0.489136 -0.192627 0.295715 1441913337 -0.797607 0.489136 -0.192627 0.295715 1441913337 -0.797607 0.489136 -0.192627 0.295715 1441913337 -0.797607 0.489136 -0.192627 0.295715 1441913337 -0.797607 0.489136 -0.192627 0.295715 1441913337 -0.797607 0.489136 -0.192627 0.295715 1441913337 -0.775452 0.532776 -0.196594 0.276062 1441913337 -0.775452 0.532776 -0.196594 0.276062 1441913337 -0.775452 0.532776 -0.196594 0.276062 1441913337 -0.775452 0.532776 -0.196594 0.276062 1441913337 -0.775452 0.532776 -0.196594 0.276062 1441913337 -0.775452 0.532776 -0.196594 0.276062 1441913337 -0.800476 0.501221 -0.176147 0.277466 1441913337 -0.800476 0.501221 -0.176147 0.277466 1441913337 -0.800476 0.501221 -0.176147 0.277466 1441913337 -0.800476 0.501221 -0.176147 0.277466 1441913337 -0.800476 0.501221 -0.176147 0.277466 1441913337 -0.800476 0.501221 -0.176147 0.277466 1441913337 -0.810974 0.494812 -0.151306 0.273193 1441913337 -0.810974 0.494812 -0.151306 0.273193 1441913337 -0.810974 0.494812 -0.151306 0.273193 1441913337 -0.810974 0.494812 -0.151306 0.273193 1441913337 -0.810974 0.494812 -0.151306 0.273193 1441913337 -0.810974 0.494812 -0.151306 0.273193 1441913337 -0.809937 0.509583 -0.132446 0.258423 1441913337 -0.809937 0.509583 -0.132446 0.258423 1441913337 -0.809937 0.509583 -0.132446 0.258423 1441913337 -0.809937 0.509583 -0.132446 0.258423 1441913337 -0.809937 0.509583 -0.132446 0.258423 1441913337 -0.809937 0.509583 -0.132446 0.258423 1441913338 -0.809937 0.509583 -0.132446 0.258423 1441913338 -0.806763 0.526001 -0.112366 0.244690 1441913338 -0.806763 0.526001 -0.112366 0.244690 1441913338 -0.806763 0.526001 -0.112366 0.244690 1441913338 -0.806763 0.526001 -0.112366 0.244690 1441913338 -0.806763 0.526001 -0.112366 0.244690 1441913338 -0.806763 0.526001 -0.112366 0.244690 1441913338 -0.806763 0.526001 -0.112366 0.244690 1441913338 -0.812256 0.529541 -0.094238 0.225708 1441913338 -0.812256 0.529541 -0.094238 0.225708 1441913338 -0.812256 0.529541 -0.094238 0.225708 1441913338 -0.812256 0.529541 -0.094238 0.225708 1441913338 -0.812256 0.529541 -0.094238 0.225708 1441913338 -0.812256 0.529541 -0.094238 0.225708 1441913338 -0.820557 0.525757 -0.075745 0.211121 1441913338 -0.820557 0.525757 -0.075745 0.211121 1441913338 -0.820557 0.525757 -0.075745 0.211121 1441913338 -0.820557 0.525757 -0.075745 0.211121 1441913338 -0.820557 0.525757 -0.075745 0.211121 1441913338 -0.820557 0.525757 -0.075745 0.211121 1441913338 -0.820557 0.525757 -0.075745 0.211121 1441913338 -0.823608 0.524719 -0.062195 0.206238 1441913338 -0.823608 0.524719 -0.062195 0.206238 1441913338 -0.823608 0.524719 -0.062195 0.206238 1441913338 -0.823608 0.524719 -0.062195 0.206238 1441913338 -0.823608 0.524719 -0.062195 0.206238 1441913338 -0.823608 0.524719 -0.062195 0.206238 1441913338 -0.818176 0.539124 -0.057434 0.191345 1441913338 -0.818176 0.539124 -0.057434 0.191345 1441913338 -0.818176 0.539124 -0.057434 0.191345 1441913338 -0.818176 0.539124 -0.057434 0.191345 1441913338 -0.818176 0.539124 -0.057434 0.191345 1441913338 -0.818176 0.539124 -0.057434 0.191345 1441913338 -0.797852 0.582214 -0.053040 0.147095 1441913338 -0.797852 0.582214 -0.053040 0.147095 1441913338 -0.797852 0.582214 -0.053040 0.147095 1441913338 -0.797852 0.582214 -0.053040 0.147095 1441913338 -0.797852 0.582214 -0.053040 0.147095 1441913338 -0.797852 0.582214 -0.053040 0.147095 1441913338 -0.766541 0.634155 -0.035767 0.094849 1441913338 -0.766541 0.634155 -0.035767 0.094849 1441913338 -0.766541 0.634155 -0.035767 0.094849 1441913338 -0.766541 0.634155 -0.035767 0.094849 1441913338 -0.766541 0.634155 -0.035767 0.094849 1441913338 -0.766541 0.634155 -0.035767 0.094849 1441913338 -0.766541 0.634155 -0.035767 0.094849 1441913338 -0.766296 0.633789 -0.044678 0.095764 1441913338 -0.766296 0.633789 -0.044678 0.095764 1441913338 -0.766296 0.633789 -0.044678 0.095764 1441913338 -0.766296 0.633789 -0.044678 0.095764 1441913338 -0.766296 0.633789 -0.044678 0.095764 1441913338 -0.766296 0.633789 -0.044678 0.095764 1441913338 -0.798218 0.588745 -0.047180 0.118530 1441913338 -0.798218 0.588745 -0.047180 0.118530 1441913338 -0.798218 0.588745 -0.047180 0.118530 1441913338 -0.798218 0.588745 -0.047180 0.118530 1441913338 -0.798218 0.588745 -0.047180 0.118530 1441913338 -0.798218 0.588745 -0.047180 0.118530 1441913338 -0.803528 0.574585 -0.057922 0.144287 1441913338 -0.803528 0.574585 -0.057922 0.144287 1441913338 -0.803528 0.574585 -0.057922 0.144287 1441913338 -0.803528 0.574585 -0.057922 0.144287 1441913338 -0.803528 0.574585 -0.057922 0.144287 1441913338 -0.803528 0.574585 -0.057922 0.144287 1441913338 -0.805420 0.566772 -0.060730 0.162354 1441913338 -0.805420 0.566772 -0.060730 0.162354 1441913338 -0.805420 0.566772 -0.060730 0.162354 1441913338 -0.805420 0.566772 -0.060730 0.162354 1441913338 -0.805420 0.566772 -0.060730 0.162354 1441913338 -0.805420 0.566772 -0.060730 0.162354 1441913338 -0.809631 0.553894 -0.067139 0.182190 1441913338 -0.809631 0.553894 -0.067139 0.182190 1441913338 -0.809631 0.553894 -0.067139 0.182190 1441913338 -0.809631 0.553894 -0.067139 0.182190 1441913338 -0.809631 0.553894 -0.067139 0.182190 1441913338 -0.809631 0.553894 -0.067139 0.182190 1441913338 -0.809631 0.553894 -0.067139 0.182190 1441913338 -0.814758 0.538025 -0.077759 0.201782 1441913338 -0.814758 0.538025 -0.077759 0.201782 1441913338 -0.814758 0.538025 -0.077759 0.201782 1441913338 -0.814758 0.538025 -0.077759 0.201782 1441913338 -0.814758 0.538025 -0.077759 0.201782 1441913338 -0.814758 0.538025 -0.077759 0.201782 1441913338 -0.814758 0.538025 -0.077759 0.201782 1441913338 -0.805786 0.536926 -0.096558 0.230469 1441913338 -0.805786 0.536926 -0.096558 0.230469 1441913338 -0.805786 0.536926 -0.096558 0.230469 1441913338 -0.805786 0.536926 -0.096558 0.230469 1441913338 -0.805786 0.536926 -0.096558 0.230469 1441913338 -0.805786 0.536926 -0.096558 0.230469 1441913338 -0.804626 0.522583 -0.106140 0.261292 1441913338 -0.804626 0.522583 -0.106140 0.261292 1441913338 -0.804626 0.522583 -0.106140 0.261292 1441913338 -0.804626 0.522583 -0.106140 0.261292 1441913338 -0.804626 0.522583 -0.106140 0.261292 1441913338 -0.804626 0.522583 -0.106140 0.261292 1441913338 -0.804626 0.522583 -0.106140 0.261292 1441913338 -0.819336 0.484009 -0.115723 0.284790 1441913338 -0.819336 0.484009 -0.115723 0.284790 1441913338 -0.819336 0.484009 -0.115723 0.284790 1441913338 -0.819336 0.484009 -0.115723 0.284790 1441913338 -0.819336 0.484009 -0.115723 0.284790 1441913338 -0.831543 0.437866 -0.142151 0.310852 1441913338 -0.831543 0.437866 -0.142151 0.310852 1441913338 -0.831543 0.437866 -0.142151 0.310852 1441913338 -0.831543 0.437866 -0.142151 0.310852 1441913338 -0.831543 0.437866 -0.142151 0.310852 1441913338 -0.831543 0.437866 -0.142151 0.310852 1441913338 -0.828491 0.440491 -0.179443 0.295593 1441913338 -0.828491 0.440491 -0.179443 0.295593 1441913338 -0.828491 0.440491 -0.179443 0.295593 1441913338 -0.828491 0.440491 -0.179443 0.295593 1441913338 -0.828491 0.440491 -0.179443 0.295593 1441913338 -0.828491 0.440491 -0.179443 0.295593 1441913338 -0.828491 0.440491 -0.179443 0.295593 1441913339 -0.777954 0.534241 -0.209412 0.255920 1441913339 -0.777954 0.534241 -0.209412 0.255920 1441913339 -0.777954 0.534241 -0.209412 0.255920 1441913339 -0.777954 0.534241 -0.209412 0.255920 1441913339 -0.777954 0.534241 -0.209412 0.255920 1441913339 -0.777954 0.534241 -0.209412 0.255920 1441913339 -0.818359 0.472656 -0.195618 0.262024 1441913339 -0.818359 0.472656 -0.195618 0.262024 1441913339 -0.818359 0.472656 -0.195618 0.262024 1441913339 -0.818359 0.472656 -0.195618 0.262024 1441913339 -0.818359 0.472656 -0.195618 0.262024 1441913339 -0.818359 0.472656 -0.195618 0.262024 1441913339 -0.835999 0.448425 -0.179993 0.260071 1441913339 -0.835999 0.448425 -0.179993 0.260071 1441913339 -0.835999 0.448425 -0.179993 0.260071 1441913339 -0.835999 0.448425 -0.179993 0.260071 1441913339 -0.835999 0.448425 -0.179993 0.260071 1441913339 -0.835999 0.448425 -0.179993 0.260071 1441913339 -0.835999 0.448425 -0.179993 0.260071 1441913339 -0.809937 0.507263 -0.178467 0.234131 1441913339 -0.809937 0.507263 -0.178467 0.234131 1441913339 -0.809937 0.507263 -0.178467 0.234131 1441913339 -0.809937 0.507263 -0.178467 0.234131 1441913339 -0.809937 0.507263 -0.178467 0.234131 1441913339 -0.809937 0.507263 -0.178467 0.234131 1441913339 -0.787598 0.549927 -0.174744 0.216309 1441913339 -0.787598 0.549927 -0.174744 0.216309 1441913339 -0.787598 0.549927 -0.174744 0.216309 1441913339 -0.787598 0.549927 -0.174744 0.216309 1441913339 -0.787598 0.549927 -0.174744 0.216309 1441913339 -0.787598 0.549927 -0.174744 0.216309 1441913339 -0.797485 0.541016 -0.155334 0.217224 1441913339 -0.797485 0.541016 -0.155334 0.217224 1441913339 -0.797485 0.541016 -0.155334 0.217224 1441913339 -0.797485 0.541016 -0.155334 0.217224 1441913339 -0.797485 0.541016 -0.155334 0.217224 1441913339 -0.797485 0.541016 -0.155334 0.217224 1441913339 -0.797485 0.541016 -0.155334 0.217224 1441913339 -0.803040 0.538086 -0.132629 0.219177 1441913339 -0.803040 0.538086 -0.132629 0.219177 1441913339 -0.803040 0.538086 -0.132629 0.219177 1441913339 -0.803040 0.538086 -0.132629 0.219177 1441913339 -0.803040 0.538086 -0.132629 0.219177 1441913339 -0.803040 0.538086 -0.132629 0.219177 1441913339 -0.798767 0.550415 -0.116150 0.213440 1441913339 -0.798767 0.550415 -0.116150 0.213440 1441913339 -0.798767 0.550415 -0.116150 0.213440 1441913339 -0.798767 0.550415 -0.116150 0.213440 1441913339 -0.798767 0.550415 -0.116150 0.213440 1441913339 -0.798767 0.550415 -0.116150 0.213440 1441913339 -0.792969 0.563538 -0.102051 0.207947 1441913339 -0.792969 0.563538 -0.102051 0.207947 1441913339 -0.792969 0.563538 -0.102051 0.207947 1441913339 -0.792969 0.563538 -0.102051 0.207947 1441913339 -0.792969 0.563538 -0.102051 0.207947 1441913339 -0.792969 0.563538 -0.102051 0.207947 1441913339 -0.792969 0.563538 -0.102051 0.207947 1441913339 -0.798401 0.557373 -0.082092 0.212585 1441913339 -0.798401 0.557373 -0.082092 0.212585 1441913339 -0.798401 0.557373 -0.082092 0.212585 1441913339 -0.798401 0.557373 -0.082092 0.212585 1441913339 -0.798401 0.557373 -0.082092 0.212585 1441913339 -0.811523 0.545959 -0.072205 0.195435 1441913339 -0.811523 0.545959 -0.072205 0.195435 1441913339 -0.811523 0.545959 -0.072205 0.195435 1441913339 -0.811523 0.545959 -0.072205 0.195435 1441913339 -0.811523 0.545959 -0.072205 0.195435 1441913339 -0.811523 0.545959 -0.072205 0.195435 1441913339 -0.812988 0.556946 -0.062256 0.157959 1441913339 -0.812988 0.556946 -0.062256 0.157959 1441913339 -0.812988 0.556946 -0.062256 0.157959 1441913339 -0.812988 0.556946 -0.062256 0.157959 1441913339 -0.812988 0.556946 -0.062256 0.157959 1441913339 -0.812988 0.556946 -0.062256 0.157959 1441913339 -0.797791 0.587769 -0.054321 0.122925 1441913339 -0.797791 0.587769 -0.054321 0.122925 1441913339 -0.797791 0.587769 -0.054321 0.122925 1441913339 -0.797791 0.587769 -0.054321 0.122925 1441913339 -0.797791 0.587769 -0.054321 0.122925 1441913339 -0.797791 0.587769 -0.054321 0.122925 1441913339 -0.788940 0.599915 -0.060547 0.118530 1441913339 -0.788940 0.599915 -0.060547 0.118530 1441913339 -0.788940 0.599915 -0.060547 0.118530 1441913339 -0.788940 0.599915 -0.060547 0.118530 1441913339 -0.788940 0.599915 -0.060547 0.118530 1441913339 -0.788940 0.599915 -0.060547 0.118530 1441913339 -0.788940 0.599915 -0.060547 0.118530 1441913339 -0.791809 0.589172 -0.073120 0.143555 1441913339 -0.791809 0.589172 -0.073120 0.143555 1441913339 -0.791809 0.589172 -0.073120 0.143555 1441913339 -0.791809 0.589172 -0.073120 0.143555 1441913339 -0.791809 0.589172 -0.073120 0.143555 1441913339 -0.791809 0.589172 -0.073120 0.143555 1441913339 -0.800659 0.569397 -0.077881 0.169312 1441913339 -0.800659 0.569397 -0.077881 0.169312 1441913339 -0.800659 0.569397 -0.077881 0.169312 1441913339 -0.800659 0.569397 -0.077881 0.169312 1441913339 -0.800659 0.569397 -0.077881 0.169312 1441913339 -0.800659 0.569397 -0.077881 0.169312 1441913339 -0.806763 0.556152 -0.079956 0.182800 1441913339 -0.806763 0.556152 -0.079956 0.182800 1441913339 -0.806763 0.556152 -0.079956 0.182800 1441913339 -0.806763 0.556152 -0.079956 0.182800 1441913339 -0.806763 0.556152 -0.079956 0.182800 1441913339 -0.806763 0.556152 -0.079956 0.182800 1441913339 -0.806763 0.556152 -0.079956 0.182800 1441913339 -0.804749 0.552368 -0.085571 0.199768 1441913339 -0.804749 0.552368 -0.085571 0.199768 1441913339 -0.804749 0.552368 -0.085571 0.199768 1441913339 -0.804749 0.552368 -0.085571 0.199768 1441913339 -0.804749 0.552368 -0.085571 0.199768 1441913339 -0.804749 0.552368 -0.085571 0.199768 1441913339 -0.801270 0.547180 -0.097473 0.221436 1441913340 -0.801270 0.547180 -0.097473 0.221436 1441913340 -0.801270 0.547180 -0.097473 0.221436 1441913340 -0.801270 0.547180 -0.097473 0.221436 1441913340 -0.801270 0.547180 -0.097473 0.221436 1441913340 -0.801270 0.547180 -0.097473 0.221436 1441913340 -0.789856 0.548340 -0.113159 0.250427 1441913340 -0.789856 0.548340 -0.113159 0.250427 1441913340 -0.789856 0.548340 -0.113159 0.250427 1441913340 -0.789856 0.548340 -0.113159 0.250427 1441913340 -0.789856 0.548340 -0.113159 0.250427 1441913340 -0.789856 0.548340 -0.113159 0.250427 1441913340 -0.789856 0.548340 -0.113159 0.250427 1441913340 -0.788086 0.533752 -0.125916 0.279602 1441913340 -0.788086 0.533752 -0.125916 0.279602 1441913340 -0.788086 0.533752 -0.125916 0.279602 1441913340 -0.788086 0.533752 -0.125916 0.279602 1441913340 -0.788086 0.533752 -0.125916 0.279602 1441913340 -0.788086 0.533752 -0.125916 0.279602 1441913340 -0.803528 0.494568 -0.141357 0.299622 1441913340 -0.803528 0.494568 -0.141357 0.299622 1441913340 -0.803528 0.494568 -0.141357 0.299622 1441913340 -0.803528 0.494568 -0.141357 0.299622 1441913340 -0.803528 0.494568 -0.141357 0.299622 1441913340 -0.803528 0.494568 -0.141357 0.299622 1441913340 -0.803528 0.494568 -0.141357 0.299622 1441913340 -0.801453 0.484680 -0.170532 0.306030 1441913340 -0.801453 0.484680 -0.170532 0.306030 1441913340 -0.801453 0.484680 -0.170532 0.306030 1441913340 -0.801453 0.484680 -0.170532 0.306030 1441913340 -0.801453 0.484680 -0.170532 0.306030 1441913340 -0.801453 0.484680 -0.170532 0.306030 1441913340 -0.797791 0.487610 -0.198486 0.293823 1441913340 -0.797791 0.487610 -0.198486 0.293823 1441913340 -0.797791 0.487610 -0.198486 0.293823 1441913340 -0.797791 0.487610 -0.198486 0.293823 1441913340 -0.797791 0.487610 -0.198486 0.293823 1441913340 -0.797791 0.487610 -0.198486 0.293823 1441913340 -0.797791 0.487610 -0.198486 0.293823 1441913340 -0.784302 0.515442 -0.214355 0.270752 1441913340 -0.784302 0.515442 -0.214355 0.270752 1441913340 -0.784302 0.515442 -0.214355 0.270752 1441913340 -0.784302 0.515442 -0.214355 0.270752 1441913340 -0.784302 0.515442 -0.214355 0.270752 1441913340 -0.784302 0.515442 -0.214355 0.270752 1441913340 -0.803040 0.491455 -0.201904 0.269775 1441913340 -0.803040 0.491455 -0.201904 0.269775 1441913340 -0.803040 0.491455 -0.201904 0.269775 1441913340 -0.803040 0.491455 -0.201904 0.269775 1441913340 -0.803040 0.491455 -0.201904 0.269775 1441913340 -0.803040 0.491455 -0.201904 0.269775 1441913340 -0.809509 0.491699 -0.183655 0.263123 1441913340 -0.809509 0.491699 -0.183655 0.263123 1441913340 -0.809509 0.491699 -0.183655 0.263123 1441913340 -0.809509 0.491699 -0.183655 0.263123 1441913340 -0.809509 0.491699 -0.183655 0.263123 1441913340 -0.809509 0.491699 -0.183655 0.263123 1441913340 -0.809509 0.491699 -0.183655 0.263123 1441913340 -0.803650 0.516357 -0.155273 0.251831 1441913340 -0.803650 0.516357 -0.155273 0.251831 1441913340 -0.803650 0.516357 -0.155273 0.251831 1441913340 -0.803650 0.516357 -0.155273 0.251831 1441913340 -0.803650 0.516357 -0.155273 0.251831 1441913340 -0.803650 0.516357 -0.155273 0.251831 1441913340 -0.813171 0.515747 -0.127808 0.237488 1441913340 -0.813171 0.515747 -0.127808 0.237488 1441913340 -0.813171 0.515747 -0.127808 0.237488 1441913340 -0.813171 0.515747 -0.127808 0.237488 1441913340 -0.813171 0.515747 -0.127808 0.237488 1441913340 -0.813171 0.515747 -0.127808 0.237488 1441913340 -0.827148 0.507690 -0.101746 0.218384 1441913340 -0.827148 0.507690 -0.101746 0.218384 1441913340 -0.827148 0.507690 -0.101746 0.218384 1441913340 -0.827148 0.507690 -0.101746 0.218384 1441913340 -0.827148 0.507690 -0.101746 0.218384 1441913340 -0.827148 0.507690 -0.101746 0.218384 1441913340 -0.825195 0.520630 -0.083557 0.202698 1441913340 -0.825195 0.520630 -0.083557 0.202698 1441913340 -0.825195 0.520630 -0.083557 0.202698 1441913340 -0.825195 0.520630 -0.083557 0.202698 1441913340 -0.825195 0.520630 -0.083557 0.202698 1441913340 -0.825195 0.520630 -0.083557 0.202698 1441913340 -0.825195 0.520630 -0.083557 0.202698 1441913340 -0.807922 0.554382 -0.081665 0.182312 1441913340 -0.807922 0.554382 -0.081665 0.182312 1441913340 -0.807922 0.554382 -0.081665 0.182312 1441913340 -0.807922 0.554382 -0.081665 0.182312 1441913340 -0.807922 0.554382 -0.081665 0.182312 1441913340 -0.807922 0.554382 -0.081665 0.182312 1441913340 -0.790710 0.581238 -0.082092 0.173828 1441913340 -0.790710 0.581238 -0.082092 0.173828 1441913340 -0.790710 0.581238 -0.082092 0.173828 1441913340 -0.790710 0.581238 -0.082092 0.173828 1441913340 -0.790710 0.581238 -0.082092 0.173828 1441913340 -0.790710 0.581238 -0.082092 0.173828 1441913340 -0.790710 0.581238 -0.082092 0.173828 1441913340 -0.792419 0.574890 -0.073975 0.190002 1441913340 -0.792419 0.574890 -0.073975 0.190002 1441913340 -0.792419 0.574890 -0.073975 0.190002 1441913340 -0.792419 0.574890 -0.073975 0.190002 1441913340 -0.792419 0.574890 -0.073975 0.190002 1441913340 -0.792419 0.574890 -0.073975 0.190002 1441913340 -0.795654 0.571350 -0.066528 0.190002 1441913340 -0.795654 0.571350 -0.066528 0.190002 1441913340 -0.795654 0.571350 -0.066528 0.190002 1441913340 -0.795654 0.571350 -0.066528 0.190002 1441913340 -0.795654 0.571350 -0.066528 0.190002 1441913340 -0.795654 0.571350 -0.066528 0.190002 1441913340 -0.790283 0.585999 -0.056824 0.169861 1441913340 -0.790283 0.585999 -0.056824 0.169861 1441913340 -0.790283 0.585999 -0.056824 0.169861 1441913340 -0.790283 0.585999 -0.056824 0.169861 1441913340 -0.790283 0.585999 -0.056824 0.169861 1441913340 -0.790283 0.585999 -0.056824 0.169861 1441913340 -0.786621 0.595703 -0.056274 0.152405 1441913340 -0.786621 0.595703 -0.056274 0.152405 1441913341 -0.786621 0.595703 -0.056274 0.152405 1441913341 -0.786621 0.595703 -0.056274 0.152405 1441913341 -0.786621 0.595703 -0.056274 0.152405 1441913341 -0.786621 0.595703 -0.056274 0.152405 1441913341 -0.786621 0.595703 -0.056274 0.152405 1441913341 -0.799255 0.577332 -0.066040 0.153442 1441913341 -0.799255 0.577332 -0.066040 0.153442 1441913341 -0.799255 0.577332 -0.066040 0.153442 1441913341 -0.799255 0.577332 -0.066040 0.153442 1441913341 -0.799255 0.577332 -0.066040 0.153442 1441913341 -0.799255 0.577332 -0.066040 0.153442 1441913341 -0.805176 0.565063 -0.078369 0.162109 1441913341 -0.805176 0.565063 -0.078369 0.162109 1441913341 -0.805176 0.565063 -0.078369 0.162109 1441913341 -0.805176 0.565063 -0.078369 0.162109 1441913341 -0.805176 0.565063 -0.078369 0.162109 1441913341 -0.805176 0.565063 -0.078369 0.162109 1441913341 -0.805176 0.565063 -0.078369 0.162109 1441913341 -0.802673 0.564758 -0.090271 0.169006 1441913341 -0.802673 0.564758 -0.090271 0.169006 1441913341 -0.802673 0.564758 -0.090271 0.169006 1441913341 -0.802673 0.564758 -0.090271 0.169006 1441913341 -0.802673 0.564758 -0.090271 0.169006 1441913341 -0.802673 0.564758 -0.090271 0.169006 1441913341 -0.802185 0.561523 -0.106750 0.172668 1441913341 -0.802185 0.561523 -0.106750 0.172668 1441913341 -0.802185 0.561523 -0.106750 0.172668 1441913341 -0.802185 0.561523 -0.106750 0.172668 1441913341 -0.802185 0.561523 -0.106750 0.172668 1441913341 
-0.692322 0.312500 -0.561646 -0.328125 1441913343 -0.692322 0.312500 -0.561646 -0.328125 1441913343 -0.692322 0.312500 -0.561646 -0.328125 1441913343 -0.692322 0.312500 -0.561646 -0.328125 1441913343 -0.692017 0.315613 -0.560669 -0.327393 1441913343 -0.692017 0.315613 -0.560669 -0.327393 1441913343 -0.692017 0.315613 -0.560669 -0.327393 1441913343 -0.692017 0.315613 -0.560669 -0.327393 1441913343 -0.692017 0.315613 -0.560669 -0.327393 1441913343 -0.692017 0.315613 -0.560669 -0.327393 1441913343 -0.691772 0.318359 -0.560669 -0.325378 1441913343 -0.691772 0.318359 -0.560669 -0.325378 1441913343 -0.691772 0.318359 -0.560669 -0.325378 1441913343 -0.691772 0.318359 -0.560669 -0.325378 1441913343 -0.691772 0.318359 -0.560669 -0.325378 1441913343 -0.691772 0.318359 -0.560669 -0.325378 1441913343 -0.691772 0.318359 -0.560669 -0.325378 1441913343 -0.688782 0.323608 -0.562073 -0.324158 1441913343 -0.688782 0.323608 -0.562073 -0.324158 1441913343 -0.688782 0.323608 -0.562073 -0.324158 1441913343 -0.688782 0.323608 -0.562073 -0.324158 1441913343 -0.688782 0.323608 -0.562073 -0.324158 1441913343 -0.688782 0.323608 -0.562073 -0.324158 1441913343 -0.685974 0.334656 -0.557495 -0.326721 1441913343 -0.685974 0.334656 -0.557495 -0.326721 1441913343 -0.685974 0.334656 -0.557495 -0.326721 1441913343 -0.685974 0.334656 -0.557495 -0.326721 1441913343 -0.685974 0.334656 -0.557495 -0.326721 1441913343 -0.685974 0.334656 -0.557495 -0.326721 1441913343 -0.684692 0.343872 -0.552917 -0.327576 1441913343 -0.684692 0.343872 -0.552917 -0.327576 1441913343 -0.684692 0.343872 -0.552917 -0.327576 1441913343 -0.684692 0.343872 -0.552917 -0.327576 1441913343 -0.684692 0.343872 -0.552917 -0.327576 1441913343 -0.684692 0.343872 -0.552917 -0.327576 1441913343 -0.683228 0.352905 -0.548035 -0.329224 1441913343 -0.683228 0.352905 -0.548035 -0.329224 1441913343 -0.683228 0.352905 -0.548035 -0.329224 1441913343 -0.683228 0.352905 -0.548035 -0.329224 1441913343 -0.683228 0.352905 -0.548035 -0.329224 1441913343 -0.683228 0.352905 -0.548035 -0.329224 1441913343 -0.683228 0.352905 -0.548035 -0.329224 1441913343 -0.679565 0.364075 -0.544800 -0.330017 1441913343 -0.679565 0.364075 -0.544800 -0.330017 1441913343 -0.679565 0.364075 -0.544800 -0.330017 1441913343 -0.679565 0.364075 -0.544800 -0.330017 1441913343 -0.679565 0.364075 -0.544800 -0.330017 1441913343 -0.679565 0.364075 -0.544800 -0.330017 1441913343 -0.675171 0.369629 -0.544922 -0.332642 1441913343 -0.675171 0.369629 -0.544922 -0.332642 1441913343 -0.675171 0.369629 -0.544922 -0.332642 1441913343 -0.675171 0.369629 -0.544922 -0.332642 1441913343 -0.675171 0.369629 -0.544922 -0.332642 1441913343 -0.675171 0.369629 -0.544922 -0.332642 1441913343 -0.675171 0.369629 -0.544922 -0.332642 1441913343 -0.675354 0.361816 -0.551697 -0.329651 1441913343 -0.675354 0.361816 -0.551697 -0.329651 1441913343 -0.675354 0.361816 -0.551697 -0.329651 1441913343 -0.675354 0.361816 -0.551697 -0.329651 1441913343 -0.675354 0.361816 -0.551697 -0.329651 1441913343 -0.675354 0.361816 -0.551697 -0.329651 1441913343 -0.678223 0.355164 -0.552979 -0.328796 1441913343 -0.678223 0.355164 -0.552979 -0.328796 1441913343 -0.678223 0.355164 -0.552979 -0.328796 1441913343 -0.678223 0.355164 -0.552979 -0.328796 1441913343 -0.678223 0.355164 -0.552979 -0.328796 1441913343 -0.678223 0.355164 -0.552979 -0.328796 1441913343 -0.681824 0.353638 -0.549316 -0.329285 1441913343 -0.681824 0.353638 -0.549316 -0.329285 1441913343 -0.681824 0.353638 -0.549316 -0.329285 1441913343 -0.681824 0.353638 -0.549316 -0.329285 1441913343 -0.681824 0.353638 -0.549316 -0.329285 1441913343 -0.681824 0.353638 -0.549316 -0.329285 1441913343 -0.681824 0.353638 -0.549316 -0.329285 1441913343 -0.687012 0.347351 -0.548279 -0.326782 1441913343 -0.687012 0.347351 -0.548279 -0.326782 1441913343 -0.687012 0.347351 -0.548279 -0.326782 1441913343 -0.687012 0.347351 -0.548279 -0.326782 1441913343 -0.687012 0.347351 -0.548279 -0.326782 1441913343 -0.687012 0.347351 -0.548279 -0.326782 1441913343 -0.693726 0.332886 -0.551086 -0.322876 1441913343 -0.693726 0.332886 -0.551086 -0.322876 1441913343 -0.693726 0.332886 -0.551086 -0.322876 1441913343 -0.693726 0.332886 -0.551086 -0.322876 1441913343 -0.693726 0.332886 -0.551086 -0.322876 1441913343 -0.693726 0.332886 -0.551086 -0.322876 1441913343 -0.693726 0.332886 -0.551086 -0.322876 1441913343 -0.699463 0.315735 -0.556519 -0.318481 1441913343 -0.699463 0.315735 -0.556519 -0.318481 1441913343 -0.699463 0.315735 -0.556519 -0.318481 1441913343 -0.699463 0.315735 -0.556519 -0.318481 1441913343 -0.699463 0.315735 -0.556519 -0.318481 1441913343 -0.699463 0.315735 -0.556519 -0.318481 1441913343 -0.702881 0.303772 -0.561707 -0.313538 1441913343 -0.702881 0.303772 -0.561707 -0.313538 1441913343 -0.702881 0.303772 -0.561707 -0.313538 1441913343 -0.702881 0.303772 -0.561707 -0.313538 1441913343 -0.702881 0.303772 -0.561707 -0.313538 1441913343 -0.702881 0.303772 -0.561707 -0.313538 1441913343 -0.702881 0.303772 -0.561707 -0.313538 1441913343 -0.705017 0.299500 -0.564270 -0.308105 1441913343 -0.705017 0.299500 -0.564270 -0.308105 1441913343 -0.705017 0.299500 -0.564270 -0.308105 1441913343 -0.705017 0.299500 -0.564270 -0.308105 1441913343 -0.705017 0.299500 -0.564270 -0.308105 1441913343 -0.705017 0.299500 -0.564270 -0.308105 1441913343 -0.706360 0.296204 -0.568054 -0.301208 1441913343 -0.706360 0.296204 -0.568054 -0.301208 1441913343 -0.706360 0.296204 -0.568054 -0.301208 1441913343 -0.706360 0.296204 -0.568054 -0.301208 1441913343 -0.706360 0.296204 -0.568054 -0.301208 1441913344 -0.706360 0.296204 -0.568054 -0.301208 1441913344 -0.708496 0.289978 -0.573059 -0.292542 1441913344 -0.708496 0.289978 -0.573059 -0.292542 1441913344 -0.708496 0.289978 -0.573059 -0.292542 1441913344 -0.708496 0.289978 -0.573059 -0.292542 1441913344 -0.708496 0.289978 -0.573059 -0.292542 1441913344 -0.708496 0.289978 -0.573059 -0.292542 1441913344 -0.708496 0.289978 -0.573059 -0.292542 1441913344 -0.710083 0.286682 -0.575745 -0.286743 1441913344 -0.710083 0.286682 -0.575745 -0.286743 1441913344 -0.710083 0.286682 -0.575745 -0.286743 1441913344 -0.710083 0.286682 -0.575745 -0.286743 1441913344 -0.710083 0.286682 -0.575745 -0.286743 1441913344 -0.710083 0.286682 -0.575745 -0.286743 1441913344 -0.712341 0.284668 -0.576294 -0.281860 1441913344 -0.712341 0.284668 -0.576294 -0.281860 1441913344 -0.712341 0.284668 -0.576294 -0.281860 1441913344 -0.712341 0.284668 -0.576294 -0.281860 1441913344 -0.712341 0.284668 -0.576294 -0.281860 1441913344 -0.712341 0.284668 -0.576294 -0.281860 1441913344 -0.716064 0.281067 -0.576477 -0.275635 1441913344 -0.716064 0.281067 -0.576477 -0.275635 1441913344 -0.716064 0.281067 -0.576477 -0.275635 1441913344 -0.716064 0.281067 -0.576477 -0.275635 1441913344 -0.716064 0.281067 -0.576477 -0.275635 1441913344 -0.716064 0.281067 -0.576477 -0.275635 1441913344 -0.720337 0.276489 -0.576538 -0.269043 1441913344 -0.720337 0.276489 -0.576538 -0.269043 1441913344 -0.720337 0.276489 -0.576538 -0.269043 1441913344 -0.720337 0.276489 -0.576538 -0.269043 1441913344 -0.720337 0.276489 -0.576538 -0.269043 1441913344 -0.720337 0.276489 -0.576538 -0.269043 1441913344 -0.724426 0.271118 -0.577026 -0.262451 1441913344 -0.724426 0.271118 -0.577026 -0.262451 1441913344 -0.724426 0.271118 -0.577026 -0.262451 1441913344 -0.724426 0.271118 -0.577026 -0.262451 1441913344 -0.724426 0.271118 -0.577026 -0.262451 1441913344 -0.724426 0.271118 -0.577026 -0.262451 1441913344 -0.724426 0.271118 -0.577026 -0.262451 1441913344 -0.727661 0.264832 -0.578857 -0.255615 1441913344 -0.727661 0.264832 -0.578857 -0.255615 1441913344 -0.727661 0.264832 -0.578857 -0.255615 1441913344 -0.727661 0.264832 -0.578857 -0.255615 1441913344 -0.727661 0.264832 -0.578857 -0.255615 1441913344 -0.727661 0.264832 -0.578857 -0.255615 1441913344 -0.729187 0.261230 -0.580811 -0.250488 1441913344 -0.729187 0.261230 -0.580811 -0.250488 1441913344 -0.729187 0.261230 -0.580811 -0.250488 1441913344 -0.729187 0.261230 -0.580811 -0.250488 1441913344 -0.729187 0.261230 -0.580811 -0.250488 1441913344 -0.729187 0.261230 -0.580811 -0.250488 1441913344 -0.729187 0.261230 -0.580811 -0.250488 1441913344 -0.728760 0.263916 -0.580566 -0.249512 1441913344 -0.728760 0.263916 -0.580566 -0.249512 1441913344 -0.728760 0.263916 -0.580566 -0.249512 1441913344 -0.728760 0.263916 -0.580566 -0.249512 1441913344 -0.728760 0.263916 -0.580566 -0.249512 1441913344 -0.728760 0.263916 -0.580566 -0.249512 1441913344 -0.725891 0.273254 -0.577881 -0.254028 1441913344 -0.725891 0.273254 -0.577881 -0.254028 1441913344 -0.725891 0.273254 -0.577881 -0.254028 1441913344 -0.725891 0.273254 -0.577881 -0.254028 1441913344 -0.725891 0.273254 -0.577881 -0.254028 1441913344 -0.725891 0.273254 -0.577881 -0.254028 1441913344 -0.719299 0.288452 -0.574158 -0.264160 1441913344 -0.719299 0.288452 -0.574158 -0.264160 1441913344 -0.719299 0.288452 -0.574158 -0.264160 1441913344 -0.719299 0.288452 -0.574158 -0.264160 1441913344 -0.719299 0.288452 -0.574158 -0.264160 1441913344 -0.719299 0.288452 -0.574158 -0.264160 1441913344 -0.708679 0.307983 -0.568115 -0.283203 1441913344 -0.708679 0.307983 -0.568115 -0.283203 1441913344 -0.708679 0.307983 -0.568115 -0.283203 1441913344 -0.708679 0.307983 -0.568115 -0.283203 1441913344 -0.708679 0.307983 -0.568115 -0.283203 1441913344 -0.708679 0.307983 -0.568115 -0.283203 1441913344 -0.708679 0.307983 -0.568115 -0.283203 1441913344 -0.700012 0.317871 -0.564514 -0.300659 1441913344 -0.700012 0.317871 -0.564514 -0.300659 1441913344 -0.700012 0.317871 -0.564514 -0.300659 1441913344 -0.700012 0.317871 -0.564514 -0.300659 1441913344 -0.700012 0.317871 -0.564514 -0.300659 1441913344 -0.700012 0.317871 -0.564514 -0.300659 1441913344 -0.697693 0.309143 -0.570374 -0.303955 1441913344 -0.697693 0.309143 -0.570374 -0.303955 1441913344 -0.697693 0.309143 -0.570374 -0.303955 1441913344 -0.697693 0.309143 -0.570374 -0.303955 1441913344 -0.697693 0.309143 -0.570374 -0.303955 1441913344 -0.697693 0.309143 -0.570374 -0.303955 1441913344 -0.696289 0.300842 -0.571228 -0.313843 1441913344 -0.696289 0.300842 -0.571228 -0.313843 1441913344 -0.696289 0.300842 -0.571228 -0.313843 1441913344 -0.696289 0.300842 -0.571228 -0.313843 1441913344 -0.696289 0.300842 -0.571228 -0.313843 1441913344 -0.696289 0.300842 -0.571228 -0.313843 1441913344 -0.699402 0.298889 -0.565063 -0.319763 1441913344 -0.699402 0.298889 -0.565063 -0.319763 1441913344 -0.699402 0.298889 -0.565063 -0.319763 1441913344 -0.699402 0.298889 -0.565063 -0.319763 1441913344 -0.699402 0.298889 -0.565063 -0.319763 1441913344 -0.699402 0.298889 -0.565063 -0.319763 1441913344 -0.699402 0.298889 -0.565063 -0.319763 1441913344 -0.705627 0.297424 -0.559326 -0.317627 1441913344 -0.705627 0.297424 -0.559326 -0.317627 1441913344 -0.705627 0.297424 -0.559326 -0.317627 1441913344 -0.705627 0.297424 -0.559326 -0.317627 1441913344 -0.705627 0.297424 -0.559326 -0.317627 1441913344 -0.705627 0.297424 -0.559326 -0.317627 1441913344 -0.711426 0.296875 -0.556213 -0.310669 1441913344 -0.711426 0.296875 -0.556213 -0.310669 1441913344 -0.711426 0.296875 -0.556213 -0.310669 1441913344 -0.711426 0.296875 -0.556213 -0.310669 1441913344 -0.711426 0.296875 -0.556213 -0.310669 1441913344 -0.711426 0.296875 -0.556213 -0.310669 1441913345 -0.716675 0.290344 -0.559387 -0.298706 1441913345 -0.716675 0.290344 -0.559387 -0.298706 1441913345 -0.716675 0.290344 -0.559387 -0.298706 1441913345 -0.716675 0.290344 -0.559387 -0.298706 1441913345 -0.716675 0.290344 -0.559387 -0.298706 1441913345 -0.716675 0.290344 -0.559387 -0.298706 1441913345 -0.721558 0.279114 -0.566467 -0.283997 1441913345 -0.721558 0.279114 -0.566467 -0.283997 1441913345 -0.721558 0.279114 -0.566467 -0.283997 1441913345 -0.721558 0.279114 -0.566467 -0.283997 1441913345 -0.721558 0.279114 -0.566467 -0.283997 1441913345 -0.721558 0.279114 -0.566467 -0.283997 1441913345 -0.726196 0.268982 -0.571533 -0.271545 1441913345 -0.726196 0.268982 -0.571533 -0.271545 1441913345 -0.726196 0.268982 -0.571533 -0.271545 1441913345 -0.726196 0.268982 -0.571533 -0.271545 1441913345 -0.726196 0.268982 -0.571533 -0.271545 1441913345 -0.726196 0.268982 -0.571533 -0.271545 1441913345 -0.728577 0.262146 -0.574768 -0.265015 1441913345 -0.728577 0.262146 -0.574768 -0.265015 1441913345 -0.728577 0.262146 -0.574768 -0.265015 1441913345 -0.728577 0.262146 -0.574768 -0.265015 1441913345 -0.728577 0.262146 -0.574768 -0.265015 1441913345 -0.728577 0.262146 -0.574768 -0.265015 1441913345 -0.730469 0.258423 -0.575500 -0.261658 1441913345 -0.730469 0.258423 -0.575500 -0.261658 1441913345 -0.730469 0.258423 -0.575500 -0.261658 1441913345 -0.730469 0.258423 -0.575500 -0.261658 1441913345 -0.730469 0.258423 -0.575500 -0.261658 1441913345 -0.730469 0.258423 -0.575500 -0.261658 1441913345 -0.732605 0.257874 -0.574280 -0.258911 1441913345 -0.732605 0.257874 -0.574280 -0.258911 1441913345 -0.732605 0.257874 -0.574280 -0.258911 1441913345 -0.732605 0.257874 -0.574280 -0.258911 1441913345 -0.732605 0.257874 -0.574280 -0.258911 1441913345 -0.732605 0.257874 -0.574280 -0.258911 1441913345 -0.732605 0.257874 -0.574280 -0.258911 1441913345 -0.734680 0.256226 -0.574158 -0.254944 1441913345 -0.734680 0.256226 -0.574158 -0.254944 1441913345 -0.734680 0.256226 -0.574158 -0.254944 1441913345 -0.734680 0.256226 -0.574158 -0.254944 1441913345 -0.734680 0.256226 -0.574158 -0.254944 1441913345 -0.734680 0.256226 -0.574158 -0.254944 1441913345 -0.736938 0.250854 -0.575806 -0.250000 1441913345 -0.736938 0.250854 -0.575806 -0.250000 1441913345 -0.736938 0.250854 -0.575806 -0.250000 1441913345 -0.736938 0.250854 -0.575806 -0.250000 1441913345 -0.736938 0.250854 -0.575806 -0.250000 1441913345 -0.736938 0.250854 -0.575806 -0.250000 1441913345 -0.736938 0.250854 -0.575806 -0.250000 1441913345 -0.739380 0.243774 -0.579163 -0.241943 1441913345 -0.739380 0.243774 -0.579163 -0.241943 1441913345 -0.739380 0.243774 -0.579163 -0.241943 1441913345 -0.739380 0.243774 -0.579163 -0.241943 1441913345 -0.739380 0.243774 -0.579163 -0.241943 1441913345 -0.739380 0.243774 -0.579163 -0.241943 1441913345 -0.740723 0.240906 -0.581848 -0.234192 1441913345 -0.740723 0.240906 -0.581848 -0.234192 1441913345 -0.740723 0.240906 -0.581848 -0.234192 1441913345 -0.740723 0.240906 -0.581848 -0.234192 1441913345 -0.740723 0.240906 -0.581848 -0.234192 1441913345 -0.740723 0.240906 -0.581848 -0.234192 1441913345 -0.740784 0.240540 -0.584473 -0.227783 1441913345 -0.740784 0.240540 -0.584473 -0.227783 1441913345 -0.740784 0.240540 -0.584473 -0.227783 1441913345 -0.740784 0.240540 -0.584473 -0.227783 1441913345 -0.740784 0.240540 -0.584473 -0.227783 1441913345 -0.740784 0.240540 -0.584473 -0.227783 1441913345 -0.740784 0.240540 -0.584473 -0.227783 1441913345 -0.740479 0.240723 -0.586365 -0.223694 1441913345 -0.740479 0.240723 -0.586365 -0.223694 1441913345 -0.740479 0.240723 -0.586365 -0.223694 1441913345 -0.740479 0.240723 -0.586365 -0.223694 1441913345 -0.740479 0.240723 -0.586365 -0.223694 1441913345 -0.740479 0.240723 -0.586365 -0.223694 1441913345 -0.738708 0.243042 -0.588013 -0.222534 1441913345 -0.738708 0.243042 -0.588013 -0.222534 1441913345 -0.738708 0.243042 -0.588013 -0.222534 1441913345 -0.738708 0.243042 -0.588013 -0.222534 1441913345 -0.738708 0.243042 -0.588013 -0.222534 1441913345 -0.738708 0.243042 -0.588013 -0.222534 1441913345 -0.736389 0.248047 -0.588318 -0.224182 1441913345 -0.736389 0.248047 -0.588318 -0.224182 1441913345 -0.736389 0.248047 -0.588318 -0.224182 1441913345 -0.736389 0.248047 -0.588318 -0.224182 1441913345 -0.736389 0.248047 -0.588318 -0.224182 1441913345 -0.736389 0.248047 -0.588318 -0.224182 1441913345 -0.733459 0.254761 -0.587463 -0.228333 1441913345 -0.733459 0.254761 -0.587463 -0.228333 1441913345 -0.733459 0.254761 -0.587463 -0.228333 1441913345 -0.733459 0.254761 -0.587463 -0.228333 1441913345 -0.733459 0.254761 -0.587463 -0.228333 1441913345 -0.733459 0.254761 -0.587463 -0.228333 1441913345 -0.733459 0.254761 -0.587463 -0.228333 1441913345 -0.728760 0.266052 -0.585083 -0.236389 1441913345 -0.728760 0.266052 -0.585083 -0.236389 1441913345 -0.728760 0.266052 -0.585083 -0.236389 1441913345 -0.728760 0.266052 -0.585083 -0.236389 1441913345 -0.728760 0.266052 -0.585083 -0.236389 1441913345 -0.728760 0.266052 -0.585083 -0.236389 1441913345 -0.723389 0.277832 -0.582520 -0.245483 1441913345 -0.723389 0.277832 -0.582520 -0.245483 1441913345 -0.723389 0.277832 -0.582520 -0.245483 1441913345 -0.723389 0.277832 -0.582520 -0.245483 1441913345 -0.723389 0.277832 -0.582520 -0.245483 1441913345 -0.723389 0.277832 -0.582520 -0.245483 1441913345 -0.723389 0.277832 -0.582520 -0.245483 1441913345 -0.718323 0.286682 -0.580444 -0.254883 1441913345 -0.718323 0.286682 -0.580444 -0.254883 1441913345 -0.718323 0.286682 -0.580444 -0.254883 1441913345 -0.718323 0.286682 -0.580444 -0.254883 1441913345 -0.718323 0.286682 -0.580444 -0.254883 1441913345 -0.715881 0.286926 -0.580811 -0.260620 1441913346 -0.715881 0.286926 -0.580811 -0.260620 1441913346 -0.715881 0.286926 -0.580811 -0.260620 1441913346 -0.715881 0.286926 -0.580811 -0.260620 1441913346 -0.715881 0.286926 -0.580811 -0.260620 1441913346 -0.715881 0.286926 -0.580811 -0.260620 1441913346 -0.715881 0.286926 -0.580811 -0.260620 1441913346 -0.719238 0.275513 -0.585083 -0.254028 1441913346 -0.719238 0.275513 -0.585083 -0.254028 1441913346 -0.719238 0.275513 -0.585083 -0.254028 1441913346 -0.719238 0.275513 -0.585083 -0.254028 1441913346 -0.719238 0.275513 -0.585083 -0.254028 1441913346 -0.719238 0.275513 -0.585083 -0.254028 1441913346 -0.724976 0.263184 -0.587219 -0.245789 1441913346 -0.724976 0.263184 -0.587219 -0.245789 1441913346 -0.724976 0.263184 -0.587219 -0.245789 1441913346 -0.724976 0.263184 -0.587219 -0.245789 1441913346 -0.724976 0.263184 -0.587219 -0.245789 1441913346 -0.724976 0.263184 -0.587219 -0.245789 1441913346 -0.724976 0.263184 -0.587219 -0.245789 1441913346 -0.727661 0.258057 -0.587585 -0.242432 1441913346 -0.727661 0.258057 -0.587585 -0.242432 1441913346 -0.727661 0.258057 -0.587585 -0.242432 1441913346 -0.727661 0.258057 -0.587585 -0.242432 1441913346 -0.727661 0.258057 -0.587585 -0.242432 1441913346 -0.727661 0.258057 -0.587585 -0.242432 1441913346 -0.729309 0.256348 -0.586609 -0.241455 1441913346 -0.729309 0.256348 -0.586609 -0.241455 1441913346 -0.729309 0.256348 -0.586609 -0.241455 1441913346 -0.729309 0.256348 -0.586609 -0.241455 1441913346 -0.729309 0.256348 -0.586609 -0.241455 1441913346 -0.729309 0.256348 -0.586609 -0.241455 1441913346 -0.729309 0.256348 -0.586609 -0.241455 1441913346 -0.730774 0.255859 -0.585449 -0.240540 1441913346 -0.730774 0.255859 -0.585449 -0.240540 1441913346 -0.730774 0.255859 -0.585449 -0.240540 1441913346 -0.730774 0.255859 -0.585449 -0.240540 1441913346 -0.730774 0.255859 -0.585449 -0.240540 1441913346 -0.730774 0.255859 -0.585449 -0.240540 1441913346 -0.732117 0.258423 -0.583252 -0.239014 1441913346 -0.732117 0.258423 -0.583252 -0.239014 1441913346 -0.732117 0.258423 -0.583252 -0.239014 1441913346 -0.732117 0.258423 -0.583252 -0.239014 1441913346 -0.732117 0.258423 -0.583252 -0.239014 1441913346 -0.732117 0.258423 -0.583252 -0.239014 1441913346 -0.733154 0.262390 -0.581360 -0.236145 1441913346 -0.733154 0.262390 -0.581360 -0.236145 1441913346 -0.733154 0.262390 -0.581360 -0.236145 1441913346 -0.733154 0.262390 -0.581360 -0.236145 1441913346 -0.733154 0.262390 -0.581360 -0.236145 1441913346 -0.733154 0.262390 -0.581360 -0.236145 1441913346 -0.733154 0.262390 -0.581360 -0.236145 1441913346 -0.733887 0.264832 -0.580933 -0.231995 1441913346 -0.733887 0.264832 -0.580933 -0.231995 1441913346 -0.733887 0.264832 -0.580933 -0.231995 1441913346 -0.733887 0.264832 -0.580933 -0.231995 1441913346 -0.733887 0.264832 -0.580933 -0.231995 1441913346 -0.733887 0.264832 -0.580933 -0.231995 1441913346 -0.734253 0.265198 -0.582092 -0.227478 1441913346 -0.734253 0.265198 -0.582092 -0.227478 1441913346 -0.734253 0.265198 -0.582092 -0.227478 1441913346 -0.734253 0.265198 -0.582092 -0.227478 1441913346 -0.734253 0.265198 -0.582092 -0.227478 1441913346 -0.734253 0.265198 -0.582092 -0.227478 1441913346 -0.734253 0.265198 -0.582092 -0.227478 1441913346 -0.734436 0.264771 -0.583679 -0.223389 1441913346 -0.734436 0.264771 -0.583679 -0.223389 1441913346 -0.734436 0.264771 -0.583679 -0.223389 1441913346 -0.734436 0.264771 -0.583679 -0.223389 1441913346 -0.734436 0.264771 -0.583679 -0.223389 1441913346 -0.734436 0.264771 -0.583679 -0.223389 1441913346 -0.735046 0.262817 -0.585510 -0.218811 1441913346 -0.735046 0.262817 -0.585510 -0.218811 1441913346 -0.735046 0.262817 -0.585510 -0.218811 1441913346 -0.735046 0.262817 -0.585510 -0.218811 1441913346 -0.735046 0.262817 -0.585510 -0.218811 1441913346 -0.735046 0.262817 -0.585510 -0.218811 1441913346 -0.735535 0.259399 -0.587585 -0.215576 1441913346 -0.735535 0.259399 -0.587585 -0.215576 1441913346 -0.735535 0.259399 -0.587585 -0.215576 1441913346 -0.735535 0.259399 -0.587585 -0.215576 1441913346 -0.735535 0.259399 -0.587585 -0.215576 1441913346 -0.735535 0.259399 -0.587585 -0.215576 1441913346 -0.735535 0.259399 -0.587585 -0.215576 1441913346 -0.736023 0.255432 -0.589661 -0.213013 1441913346 -0.736023 0.255432 -0.589661 -0.213013 1441913346 -0.736023 0.255432 -0.589661 -0.213013 1441913346 -0.736023 0.255432 -0.589661 -0.213013 1441913346 -0.736023 0.255432 -0.589661 -0.213013 1441913346 -0.736023 0.255432 -0.589661 -0.213013 1441913346 -0.736694 0.252075 -0.591309 -0.210083 1441913346 -0.736694 0.252075 -0.591309 -0.210083 1441913346 -0.736694 0.252075 -0.591309 -0.210083 1441913346 -0.736694 0.252075 -0.591309 -0.210083 1441913346 -0.736694 0.252075 -0.591309 -0.210083 1441913346 -0.736694 0.252075 -0.591309 -0.210083 1441913346 -0.736023 0.250244 -0.593384 -0.208862 1441913346 -0.736023 0.250244 -0.593384 -0.208862 1441913346 -0.736023 0.250244 -0.593384 -0.208862 1441913346 -0.736023 0.250244 -0.593384 -0.208862 1441913346 -0.736023 0.250244 -0.593384 -0.208862 1441913346 -0.736023 0.250244 -0.593384 -0.208862 1441913346 -0.736084 0.245605 -0.595642 -0.207703 1441913346 -0.736084 0.245605 -0.595642 -0.207703 1441913346 -0.736084 0.245605 -0.595642 -0.207703 1441913346 -0.736084 0.245605 -0.595642 -0.207703 1441913346 -0.736084 0.245605 -0.595642 -0.207703 1441913346 -0.736084 0.245605 -0.595642 -0.207703 1441913346 -0.735779 0.241638 -0.597961 -0.206787 1441913346 -0.735779 0.241638 -0.597961 -0.206787 1441913346 -0.735779 0.241638 -0.597961 -0.206787 1441913346 -0.735779 0.241638 -0.597961 -0.206787 1441913346 -0.735779 0.241638 -0.597961 -0.206787 1441913346 -0.735779 0.241638 -0.597961 -0.206787 1441913346 -0.735779 0.241638 -0.597961 -0.206787 1441913346 -0.734070 0.244873 -0.598083 -0.208801 1441913346 -0.734070 0.244873 -0.598083 -0.208801 1441913347 -0.734070 0.244873 -0.598083 -0.208801 1441913347 -0.734070 0.244873 -0.598083 -0.208801 1441913347 -0.734070 0.244873 -0.598083 -0.208801 1441913347 -0.734070 0.244873 -0.598083 -0.208801 1441913347 -0.731079 0.253601 -0.596497 -0.213379 1441913347 -0.731079 0.253601 -0.596497 -0.213379 1441913347 -0.731079 0.253601 -0.596497 -0.213379 1441913347 -0.731079 0.253601 -0.596497 -0.213379 1441913347 -0.731079 0.253601 -0.596497 -0.213379 1441913347 -0.731079 0.253601 -0.596497 -0.213379 1441913347 -0.728271 0.264160 -0.592346 -0.221436 1441913347 -0.728271 0.264160 -0.592346 -0.221436 1441913347 -0.728271 0.264160 -0.592346 -0.221436 1441913347 -0.728271 0.264160 -0.592346 -0.221436 1441913347 -0.728271 0.264160 -0.592346 -0.221436 1441913347 -0.728271 0.264160 -0.592346 -0.221436 1441913347 -0.728271 0.264160 -0.592346 -0.221436 1441913347 -0.724731 0.275452 -0.588745 -0.228760 1441913347 -0.724731 0.275452 -0.588745 -0.228760 1441913347 -0.724731 0.275452 -0.588745 -0.228760 1441913347 -0.724731 0.275452 -0.588745 -0.228760 1441913347 -0.724731 0.275452 -0.588745 -0.228760 1441913347 -0.724731 0.275452 -0.588745 -0.228760 1441913347 -0.718079 0.292236 -0.584167 -0.240295 1441913347 -0.718079 0.292236 -0.584167 -0.240295 1441913347 -0.718079 0.292236 -0.584167 -0.240295 1441913347 -0.718079 0.292236 -0.584167 -0.240295 1441913347 -0.718079 0.292236 -0.584167 -0.240295 1441913347 -0.718079 0.292236 -0.584167 -0.240295 1441913347 -0.717529 0.302429 -0.580872 -0.237427 1441913347 -0.717529 0.302429 -0.580872 -0.237427 1441913347 -0.717529 0.302429 -0.580872 -0.237427 1441913347 -0.717529 0.302429 -0.580872 -0.237427 1441913347 -0.717529 0.302429 -0.580872 -0.237427 1441913347 -0.717529 0.302429 -0.580872 -0.237427 1441913347 -0.717529 0.302429 -0.580872 -0.237427 1441913347 -0.726624 0.288269 -0.586914 -0.211060 1441913347 -0.726624 0.288269 -0.586914 -0.211060 1441913347 -0.726624 0.288269 -0.586914 -0.211060 1441913347 -0.726624 0.288269 -0.586914 -0.211060 1441913347 -0.726624 0.288269 -0.586914 -0.211060 1441913347 -0.726624 0.288269 -0.586914 -0.211060 1441913347 -0.733521 0.273743 -0.590149 -0.196899 1441913347 -0.733521 0.273743 -0.590149 -0.196899 1441913347 -0.733521 0.273743 -0.590149 -0.196899 1441913347 -0.733521 0.273743 -0.590149 -0.196899 1441913347 -0.733521 0.273743 -0.590149 -0.196899 1441913347 -0.733521 0.273743 -0.590149 -0.196899 1441913347 -0.738647 0.268494 -0.585938 -0.197632 1441913347 -0.738647 0.268494 -0.585938 -0.197632 1441913347 -0.738647 0.268494 -0.585938 -0.197632 1441913347 -0.738647 0.268494 -0.585938 -0.197632 1441913347 -0.738647 0.268494 -0.585938 -0.197632 1441913347 -0.738647 0.268494 -0.585938 -0.197632 1441913347 -0.743652 0.260986 -0.583191 -0.197083 1441913347 -0.743652 0.260986 -0.583191 -0.197083 1441913347 -0.743652 0.260986 -0.583191 -0.197083 1441913347 -0.743652 0.260986 -0.583191 -0.197083 1441913347 -0.743652 0.260986 -0.583191 -0.197083 1441913347 -0.743652 0.260986 -0.583191 -0.197083 1441913347 -0.746887 0.256592 -0.580383 -0.198914 1441913347 -0.746887 0.256592 -0.580383 -0.198914 1441913347 -0.746887 0.256592 -0.580383 -0.198914 1441913347 -0.746887 0.256592 -0.580383 -0.198914 1441913347 -0.746887 0.256592 -0.580383 -0.198914 1441913347 -0.746887 0.256592 -0.580383 -0.198914 1441913347 -0.746887 0.256592 -0.580383 -0.198914 1441913347 -0.747986 0.261902 -0.575439 -0.202026 1441913347 -0.747986 0.261902 -0.575439 -0.202026 1441913347 -0.747986 0.261902 -0.575439 -0.202026 1441913347 -0.747986 0.261902 -0.575439 -0.202026 1441913347 -0.747986 0.261902 -0.575439 -0.202026 1441913347 -0.747986 0.261902 -0.575439 -0.202026 1441913347 -0.747437 0.274719 -0.568665 -0.206360 1441913347 -0.747437 0.274719 -0.568665 -0.206360 1441913347 -0.747437 0.274719 -0.568665 -0.206360 1441913347 -0.747437 0.274719 -0.568665 -0.206360 1441913347 -0.747437 0.274719 -0.568665 -0.206360 1441913347 -0.747437 0.274719 -0.568665 -0.206360 1441913347 -0.747375 0.281433 -0.564392 -0.209229 1441913347 -0.747375 0.281433 -0.564392 -0.209229 1441913347 -0.747375 0.281433 -0.564392 -0.209229 1441913347 -0.747375 0.281433 -0.564392 -0.209229 1441913347 -0.747375 0.281433 -0.564392 -0.209229 1441913347 -0.747375 0.281433 -0.564392 -0.209229 1441913347 -0.748291 0.279236 -0.564636 -0.208252 1441913347 -0.748291 0.279236 -0.564636 -0.208252 1441913347 -0.748291 0.279236 -0.564636 -0.208252 1441913347 -0.748291 0.279236 -0.564636 -0.208252 1441913347 -0.748291 0.279236 -0.564636 -0.208252 1441913347 -0.748291 0.279236 -0.564636 -0.208252 1441913347 -0.748291 0.279236 -0.564636 -0.208252 1441913347 -0.748108 0.279419 -0.564636 -0.208740 1441913347 -0.748108 0.279419 -0.564636 -0.208740 1441913347 -0.748108 0.279419 -0.564636 -0.208740 1441913347 -0.748108 0.279419 -0.564636 -0.208740 1441913347 -0.748108 0.279419 -0.564636 -0.208740 1441913347 -0.748108 0.279419 -0.564636 -0.208740 1441913347 -0.746216 0.283386 -0.564026 -0.211609 1441913347 -0.746216 0.283386 -0.564026 -0.211609 1441913347 -0.746216 0.283386 -0.564026 -0.211609 1441913347 -0.746216 0.283386 -0.564026 -0.211609 1441913347 -0.746216 0.283386 -0.564026 -0.211609 1441913347 -0.746216 0.283386 -0.564026 -0.211609 1441913347 -0.746216 0.283386 -0.564026 -0.211609 1441913347 -0.744202 0.285950 -0.563965 -0.215515 1441913347 -0.744202 0.285950 -0.563965 -0.215515 1441913347 -0.744202 0.285950 -0.563965 -0.215515 1441913347 -0.744202 0.285950 -0.563965 -0.215515 1441913347 -0.744202 0.285950 -0.563965 -0.215515 1441913347 -0.744202 0.285950 -0.563965 -0.215515 1441913347 -0.742676 0.286255 -0.564575 -0.218689 1441913347 -0.742676 0.286255 -0.564575 -0.218689 1441913347 -0.742676 0.286255 -0.564575 -0.218689 1441913348 -0.742676 0.286255 -0.564575 -0.218689 1441913348 -0.742676 0.286255 -0.564575 -0.218689 1441913348 -0.742676 0.286255 -0.564575 -0.218689 1441913348 -0.741699 0.285706 -0.565857 -0.219299 1441913348 -0.741699 0.285706 -0.565857 -0.219299 1441913348 -0.741699 0.285706 -0.565857 -0.219299 1441913348 -0.741699 0.285706 -0.565857 -0.219299 1441913348 -0.741699 0.285706 -0.565857 -0.219299 1441913348 -0.741699 0.285706 -0.565857 -0.219299 1441913348 -0.741699 0.285706 -0.565857 -0.219299 1441913348 -0.741333 0.283386 -0.567932 -0.218262 1441913348 -0.741333 0.283386 -0.567932 -0.218262 1441913348 -0.741333 0.283386 -0.567932 -0.218262 1441913348 -0.741333 0.283386 -0.567932 -0.218262 1441913348 -0.741333 0.283386 -0.567932 -0.218262 1441913348 -0.741333 0.283386 -0.567932 -0.218262 1441913348 -0.740845 0.279724 -0.570862 -0.217041 1441913348 -0.740845 0.279724 -0.570862 -0.217041 1441913348 -0.740845 0.279724 -0.570862 -0.217041 1441913348 -0.740845 0.279724 -0.570862 -0.217041 1441913348 -0.740845 0.279724 -0.570862 -0.217041 1441913348 -0.740845 0.279724 -0.570862 -0.217041 1441913348 -0.740845 0.279724 -0.570862 -0.217041 1441913348 -0.739380 0.277832 -0.573975 -0.216248 1441913348 -0.739380 0.277832 -0.573975 -0.216248 1441913348 -0.739380 0.277832 -0.573975 -0.216248 1441913348 -0.739380 0.277832 -0.573975 -0.216248 1441913348 -0.739380 0.277832 -0.573975 -0.216248 1441913348 -0.739380 0.277832 -0.573975 -0.216248 1441913348 -0.736694 0.277588 -0.577515 -0.216187 1441913348 -0.736694 0.277588 -0.577515 -0.216187 1441913348
[truncated: 205,127 more chars]
