# Supplementary material for: Quaternion-Based Gesture Recognition Using Wireless Wearable Motion Capture Sensors
Source: Sensors (Basel). 2016 Apr 28;16(5):605. doi: 10.3390/s16050605 (PMC4883296; doi:10.3390/s16050605)
Supplement: Supplementary file 1 [file sensors-16-00605-s001.zip › MultiSensorGestureData/P4/3. Throw/Training18.txt]

0.722229 0.002014 -0.664978 -0.190308 1441913245 0.722229 0.002014 -0.664978 -0.190308 1441913245 0.722229 0.002014 -0.664978 -0.190308 1441913245 0.722229 0.002014 -0.664978 -0.190308 1441913245 0.722229 0.002014 -0.664978 -0.190308 1441913245 0.722168 -0.005005 -0.664124 -0.193298 1441913245 0.722168 -0.005005 -0.664124 -0.193298 1441913245 0.722168 -0.005005 -0.664124 -0.193298 1441913245 0.722168 -0.005005 -0.664124 -0.193298 1441913245 0.722168 -0.005005 -0.664124 -0.193298 1441913245 0.722168 -0.005005 -0.664124 -0.193298 1441913245 0.723328 -0.009399 -0.662354 -0.194885 1441913245 0.723328 -0.009399 -0.662354 -0.194885 1441913245 0.723328 -0.009399 -0.662354 -0.194885 1441913245 0.723328 -0.009399 -0.662354 -0.194885 1441913245 0.723328 -0.009399 -0.662354 -0.194885 1441913245 0.723328 -0.009399 -0.662354 -0.194885 1441913245 0.723328 -0.009399 -0.662354 -0.194885 1441913245 0.723328 -0.009399 -0.662354 -0.194885 1441913245 0.724976 -0.002686 -0.661133 -0.193054 1441913245 0.724976 -0.002686 -0.661133 -0.193054 1441913245 0.724976 -0.002686 -0.661133 -0.193054 1441913245 0.724976 -0.002686 -0.661133 -0.193054 1441913245 0.724976 -0.002686 -0.661133 -0.193054 1441913245 0.724976 -0.002686 -0.661133 -0.193054 1441913245 0.725586 0.014038 -0.663086 -0.183472 1441913245 0.725586 0.014038 -0.663086 -0.183472 1441913245 0.725586 0.014038 -0.663086 -0.183472 1441913245 0.725586 0.014038 -0.663086 -0.183472 1441913245 0.725586 0.014038 -0.663086 -0.183472 1441913245 0.725586 0.014038 -0.663086 -0.183472 1441913245 0.721558 0.067627 -0.674133 -0.142761 1441913245 0.721558 0.067627 -0.674133 -0.142761 1441913245 0.721558 0.067627 -0.674133 -0.142761 1441913245 0.721558 0.067627 -0.674133 -0.142761 1441913245 0.721558 0.067627 -0.674133 -0.142761 1441913245 0.721558 0.067627 -0.674133 -0.142761 1441913245 0.720459 0.094971 -0.675232 -0.126465 1441913245 0.720459 0.094971 -0.675232 -0.126465 1441913245 0.720459 0.094971 -0.675232 -0.126465 1441913245 0.720459 0.094971 -0.675232 -0.126465 1441913245 0.720459 0.094971 -0.675232 -0.126465 1441913245 0.720459 0.094971 -0.675232 -0.126465 1441913245 0.720459 0.094971 -0.675232 -0.126465 1441913245 0.720459 0.094971 -0.675232 -0.126465 1441913245 0.724121 0.083191 -0.670959 -0.136292 1441913245 0.724121 0.083191 -0.670959 -0.136292 1441913245 0.724121 0.083191 -0.670959 -0.136292 1441913245 0.724121 0.083191 -0.670959 -0.136292 1441913245 0.724121 0.083191 -0.670959 -0.136292 1441913245 0.724121 0.083191 -0.670959 -0.136292 1441913245 0.727600 0.051758 -0.666199 -0.155457 1441913245 0.727600 0.051758 -0.666199 -0.155457 1441913245 0.727600 0.051758 -0.666199 -0.155457 1441913245 0.727600 0.051758 -0.666199 -0.155457 1441913245 0.727600 0.051758 -0.666199 -0.155457 1441913245 0.727600 0.051758 -0.666199 -0.155457 1441913245 0.729492 0.029358 -0.664001 -0.161377 1441913245 0.729492 0.029358 -0.664001 -0.161377 1441913245 0.729492 0.029358 -0.664001 -0.161377 1441913245 0.729492 0.029358 -0.664001 -0.161377 1441913245 0.729492 0.029358 -0.664001 -0.161377 1441913245 0.729492 0.029358 -0.664001 -0.161377 1441913245 0.731873 0.039063 -0.664063 -0.148010 1441913245 0.731873 0.039063 -0.664063 -0.148010 1441913245 0.731873 0.039063 -0.664063 -0.148010 1441913245 0.731873 0.039063 -0.664063 -0.148010 1441913245 0.731873 0.039063 -0.664063 -0.148010 1441913245 0.731873 0.039063 -0.664063 -0.148010 1441913245 0.733765 0.053162 -0.662720 -0.139771 1441913245 0.733765 0.053162 -0.662720 -0.139771 1441913245 0.733765 0.053162 -0.662720 -0.139771 1441913245 0.733765 0.053162 -0.662720 -0.139771 1441913245 0.733765 0.053162 -0.662720 -0.139771 1441913245 0.733765 0.053162 -0.662720 -0.139771 1441913245 0.733765 0.053162 -0.662720 -0.139771 1441913245 0.733765 0.053162 -0.662720 -0.139771 1441913245 0.734741 0.063293 -0.661011 -0.138611 1441913245 0.734741 0.063293 -0.661011 -0.138611 1441913245 0.734741 0.063293 -0.661011 -0.138611 1441913245 0.734741 0.063293 -0.661011 -0.138611 1441913245 0.734680 0.073059 -0.660767 -0.135498 1441913245 0.734680 0.073059 -0.660767 -0.135498 1441913245 0.734680 0.073059 -0.660767 -0.135498 1441913245 0.734680 0.073059 -0.660767 -0.135498 1441913245 0.734680 0.073059 -0.660767 -0.135498 1441913245 0.734680 0.073059 -0.660767 -0.135498 1441913245 0.734680 0.073059 -0.660767 -0.135498 1441913245 0.734680 0.073059 -0.660767 -0.135498 1441913245 0.734192 0.086182 -0.661316 -0.127258 1441913245 0.734192 0.086182 -0.661316 -0.127258 1441913245 0.734192 0.086182 -0.661316 -0.127258 1441913245 0.734192 0.086182 -0.661316 -0.127258 1441913245 0.734192 0.086182 -0.661316 -0.127258 1441913245 0.734192 0.086182 -0.661316 -0.127258 1441913245 0.732788 0.105103 -0.662659 -0.113281 1441913245 0.732788 0.105103 -0.662659 -0.113281 1441913245 0.732788 0.105103 -0.662659 -0.113281 1441913245 0.732788 0.105103 -0.662659 -0.113281 1441913245 0.732788 0.105103 -0.662659 -0.113281 1441913245 0.732788 0.105103 -0.662659 -0.113281 1441913245 0.729004 0.126526 -0.665894 -0.095764 1441913245 0.729004 0.126526 -0.665894 -0.095764 1441913245 0.729004 0.126526 -0.665894 -0.095764 1441913245 0.729004 0.126526 -0.665894 -0.095764 1441913245 0.729004 0.126526 -0.665894 -0.095764 1441913245 0.729004 0.126526 -0.665894 -0.095764 1441913245 0.727051 0.127625 -0.668457 -0.090698 1441913245 0.727051 0.127625 -0.668457 -0.090698 1441913245 0.727051 0.127625 -0.668457 -0.090698 1441913246 0.727051 0.127625 -0.668457 -0.090698 1441913246 0.727051 0.127625 -0.668457 -0.090698 1441913246 0.727051 0.127625 -0.668457 -0.090698 1441913246 0.730347 0.094849 -0.668640 -0.102234 1441913246 0.730347 0.094849 -0.668640 -0.102234 1441913246 0.730347 0.094849 -0.668640 -0.102234 1441913246 0.730347 0.094849 -0.668640 -0.102234 1441913246 0.730347 0.094849 -0.668640 -0.102234 1441913246 0.730347 0.094849 -0.668640 -0.102234 1441913246 0.730347 0.094849 -0.668640 -0.102234 1441913246 0.730347 0.094849 -0.668640 -0.102234 1441913246 0.734192 0.055237 -0.667786 -0.109253 1441913246 0.734192 0.055237 -0.667786 -0.109253 1441913246 0.734192 0.055237 -0.667786 -0.109253 1441913246 0.734192 0.055237 -0.667786 -0.109253 1441913246 0.734192 0.055237 -0.667786 -0.109253 1441913246 0.734192 0.055237 -0.667786 -0.109253 1441913246 0.737000 0.033508 -0.667053 -0.103882 1441913246 0.737000 0.033508 -0.667053 -0.103882 1441913246 0.737000 0.033508 -0.667053 -0.103882 1441913246 0.737000 0.033508 -0.667053 -0.103882 1441913246 0.737000 0.033508 -0.667053 -0.103882 1441913246 0.737000 0.033508 -0.667053 -0.103882 1441913246 0.738647 0.026672 -0.666321 -0.098511 1441913246 0.738647 0.026672 -0.666321 -0.098511 1441913246 0.738647 0.026672 -0.666321 -0.098511 1441913246 0.738647 0.026672 -0.666321 -0.098511 1441913246 0.739563 0.033203 -0.664978 -0.098755 1441913246 0.739563 0.033203 -0.664978 -0.098755 1441913246 0.739563 0.033203 -0.664978 -0.098755 1441913246 0.739563 0.033203 -0.664978 -0.098755 1441913246 0.739563 0.033203 -0.664978 -0.098755 1441913246 0.739563 0.033203 -0.664978 -0.098755 1441913246 0.739319 0.043396 -0.663452 -0.106873 1441913246 0.739319 0.043396 -0.663452 -0.106873 1441913246 0.739319 0.043396 -0.663452 -0.106873 1441913246 0.739319 0.043396 -0.663452 -0.106873 1441913246 0.739319 0.043396 -0.663452 -0.106873 1441913246 0.739319 0.043396 -0.663452 -0.106873 1441913246 0.737244 0.052429 -0.662598 -0.120911 1441913246 0.737244 0.052429 -0.662598 -0.120911 1441913246 0.737244 0.052429 -0.662598 -0.120911 1441913246 0.737244 0.052429 -0.662598 -0.120911 1441913246 0.737244 0.052429 -0.662598 -0.120911 1441913246 0.737244 0.052429 -0.662598 -0.120911 1441913246 0.737244 0.052429 -0.662598 -0.120911 1441913246 0.737244 0.052429 -0.662598 -0.120911 1441913246 0.734131 0.057373 -0.662170 -0.138916 1441913246 0.734131 0.057373 -0.662170 -0.138916 1441913246 0.734131 0.057373 -0.662170 -0.138916 1441913246 0.734131 0.057373 -0.662170 -0.138916 1441913246 0.734131 0.057373 -0.662170 -0.138916 1441913246 0.733582 0.049133 -0.658508 -0.160645 1441913246 0.733582 0.049133 -0.658508 -0.160645 1441913246 0.733582 0.049133 -0.658508 -0.160645 1441913246 0.733582 0.049133 -0.658508 -0.160645 1441913246 0.733582 0.049133 -0.658508 -0.160645 1441913246 0.733582 0.049133 -0.658508 -0.160645 1441913246 0.733582 0.049133 -0.658508 -0.160645 1441913246 0.737122 0.019775 -0.649048 -0.187012 1441913246 0.737122 0.019775 -0.649048 -0.187012 1441913246 0.737122 0.019775 -0.649048 -0.187012 1441913246 0.737122 0.019775 -0.649048 -0.187012 1441913246 0.737122 0.019775 -0.649048 -0.187012 1441913246 0.737122 0.019775 -0.649048 -0.187012 1441913246 0.739990 0.010437 -0.644348 -0.192627 1441913246 0.739990 0.010437 -0.644348 -0.192627 1441913246 0.739990 0.010437 -0.644348 -0.192627 1441913246 0.739990 0.010437 -0.644348 -0.192627 1441913246 0.739990 0.010437 -0.644348 -0.192627 1441913246 0.739990 0.010437 -0.644348 -0.192627 1441913246 0.739990 0.010437 -0.644348 -0.192627 1441913246 0.742737 0.031311 -0.644775 -0.177856 1441913246 0.742737 0.031311 -0.644775 -0.177856 1441913246 0.742737 0.031311 -0.644775 -0.177856 1441913246 0.742737 0.031311 -0.644775 -0.177856 1441913246 0.742737 0.031311 -0.644775 -0.177856 1441913246 0.742737 0.031311 -0.644775 -0.177856 1441913246 0.747803 0.050659 -0.642700 -0.158630 1441913246 0.747803 0.050659 -0.642700 -0.158630 1441913246 0.747803 0.050659 -0.642700 -0.158630 1441913246 0.747803 0.050659 -0.642700 -0.158630 1441913246 0.747803 0.050659 -0.642700 -0.158630 1441913246 0.747803 0.050659 -0.642700 -0.158630 1441913246 0.751160 0.061218 -0.642090 -0.140564 1441913246 0.751160 0.061218 -0.642090 -0.140564 1441913246 0.751160 0.061218 -0.642090 -0.140564 1441913246 0.751160 0.061218 -0.642090 -0.140564 1441913246 0.751160 0.061218 -0.642090 -0.140564 1441913246 0.750793 0.065674 -0.644897 -0.126953 1441913246 0.750793 0.065674 -0.644897 -0.126953 1441913246 0.750793 0.065674 -0.644897 -0.126953 1441913246 0.750793 0.065674 -0.644897 -0.126953 1441913246 0.750793 0.065674 -0.644897 -0.126953 1441913246 0.750793 0.065674 -0.644897 -0.126953 1441913246 0.748047 0.065125 -0.649231 -0.121033 1441913246 0.748047 0.065125 -0.649231 -0.121033 1441913246 0.748047 0.065125 -0.649231 -0.121033 1441913246 0.748047 0.065125 -0.649231 -0.121033 1441913246 0.748047 0.065125 -0.649231 -0.121033 1441913246 0.748047 0.065125 -0.649231 -0.121033 1441913246 0.748047 0.065125 -0.649231 -0.121033 1441913246 0.743896 0.062866 -0.654724 -0.118469 1441913246 0.743896 0.062866 -0.654724 -0.118469 1441913246 0.743896 0.062866 -0.654724 -0.118469 1441913246 0.743896 0.062866 -0.654724 -0.118469 1441913246 0.743896 0.062866 -0.654724 -0.118469 1441913246 0.743896 0.062866 -0.654724 -0.118469 1441913246 0.737976 0.064697 -0.661926 -0.114197 1441913246 0.737976 0.064697 -0.661926 -0.114197 1441913246 0.737976 0.064697 -0.661926 -0.114197 1441913246 0.737976 0.064697 -0.661926 -0.114197 1441913247 0.737976 0.064697 -0.661926 -0.114197 1441913247 0.737976 0.064697 -0.661926 -0.114197 1441913247 0.733276 0.070129 -0.667297 -0.109741 1441913247 0.733276 0.070129 -0.667297 -0.109741 1441913247 0.733276 0.070129 -0.667297 -0.109741 1441913247 0.733276 0.070129 -0.667297 -0.109741 1441913247 0.733276 0.070129 -0.667297 -0.109741 1441913247 0.733276 0.070129 -0.667297 -0.109741 1441913247 0.732605 0.091003 -0.667908 -0.094177 1441913247 0.732605 0.091003 -0.667908 -0.094177 1441913247 0.732605 0.091003 -0.667908 -0.094177 1441913247 0.732605 0.091003 -0.667908 -0.094177 1441913247 0.732605 0.091003 -0.667908 -0.094177 1441913247 0.732605 0.091003 -0.667908 -0.094177 1441913247 0.732605 0.091003 -0.667908 -0.094177 1441913247 0.733276 0.124390 -0.664734 -0.070618 1441913247 0.733276 0.124390 -0.664734 -0.070618 1441913247 0.733276 0.124390 -0.664734 -0.070618 1441913247 0.733276 0.124390 -0.664734 -0.070618 1441913247 0.733276 0.124390 -0.664734 -0.070618 1441913247 0.733276 0.124390 -0.664734 -0.070618 1441913247 0.733643 0.131409 -0.663818 -0.062561 1441913247 0.733643 0.131409 -0.663818 -0.062561 1441913247 0.733643 0.131409 -0.663818 -0.062561 1441913247 0.733643 0.131409 -0.663818 -0.062561 1441913247 0.733643 0.131409 -0.663818 -0.062561 1441913247 0.733643 0.131409 -0.663818 -0.062561 1441913247 0.733643 0.131409 -0.663818 -0.062561 1441913247 0.738953 0.102905 -0.661560 -0.075256 1441913247 0.738953 0.102905 -0.661560 -0.075256 1441913247 0.738953 0.102905 -0.661560 -0.075256 1441913247 0.738953 0.102905 -0.661560 -0.075256 1441913247 0.738953 0.102905 -0.661560 -0.075256 1441913247 0.738953 0.102905 -0.661560 -0.075256 1441913247 0.745239 0.067200 -0.656921 -0.092224 1441913247 0.745239 0.067200 -0.656921 -0.092224 1441913247 0.745239 0.067200 -0.656921 -0.092224 1441913247 0.745239 0.067200 -0.656921 -0.092224 1441913247 0.745239 0.067200 -0.656921 -0.092224 1441913247 0.745239 0.067200 -0.656921 -0.092224 1441913247 0.748047 0.055115 -0.654114 -0.097412 1441913247 0.748047 0.055115 -0.654114 -0.097412 1441913247 0.748047 0.055115 -0.654114 -0.097412 1441913247 0.748047 0.055115 -0.654114 -0.097412 1441913247 0.748047 0.055115 -0.654114 -0.097412 1441913247 0.748047 0.055115 -0.654114 -0.097412 1441913247 0.749084 0.062744 -0.651794 -0.100708 1441913247 0.749084 0.062744 -0.651794 -0.100708 1441913247 0.749084 0.062744 -0.651794 -0.100708 1441913247 0.749084 0.062744 -0.651794 -0.100708 1441913247 0.749084 0.062744 -0.651794 -0.100708 1441913247 0.749084 0.062744 -0.651794 -0.100708 1441913247 0.748535 0.072510 -0.650269 -0.107483 1441913247 0.748535 0.072510 -0.650269 -0.107483 1441913247 0.748535 0.072510 -0.650269 -0.107483 1441913247 0.748535 0.072510 -0.650269 -0.107483 1441913247 0.748535 0.072510 -0.650269 -0.107483 1441913247 0.748535 0.072510 -0.650269 -0.107483 1441913247 0.745850 0.077820 -0.651428 -0.115112 1441913247 0.745850 0.077820 -0.651428 -0.115112 1441913247 0.745850 0.077820 -0.651428 -0.115112 1441913247 0.745850 0.077820 -0.651428 -0.115112 1441913247 0.745850 0.077820 -0.651428 -0.115112 1441913247 0.745850 0.077820 -0.651428 -0.115112 1441913247 0.745850 0.077820 -0.651428 -0.115112 1441913247 0.741516 0.076721 -0.655334 -0.121643 1441913247 0.741516 0.076721 -0.655334 -0.121643 1441913247 0.741516 0.076721 -0.655334 -0.121643 1441913247 0.741516 0.076721 -0.655334 -0.121643 1441913247 0.741516 0.076721 -0.655334 -0.121643 1441913247 0.738953 0.069885 -0.657471 -0.129639 1441913247 0.738953 0.069885 -0.657471 -0.129639 1441913247 0.738953 0.069885 -0.657471 -0.129639 1441913247 0.738953 0.069885 -0.657471 -0.129639 1441913247 0.738953 0.069885 -0.657471 -0.129639 1441913247 0.738953 0.069885 -0.657471 -0.129639 1441913247 0.739868 0.072998 -0.656311 -0.128479 1441913247 0.739868 0.072998 -0.656311 -0.128479 1441913247 0.739868 0.072998 -0.656311 -0.128479 1441913247 0.739868 0.072998 -0.656311 -0.128479 1441913247 0.739868 0.072998 -0.656311 -0.128479 1441913247 0.739868 0.072998 -0.656311 -0.128479 1441913247 0.739868 0.072998 -0.656311 -0.128479 1441913247 0.739990 0.081787 -0.655762 -0.125366 1441913247 0.739990 0.081787 -0.655762 -0.125366 1441913247 0.739990 0.081787 -0.655762 -0.125366 1441913247 0.739990 0.081787 -0.655762 -0.125366 1441913247 0.739990 0.081787 -0.655762 -0.125366 1441913247 0.739990 0.081787 -0.655762 -0.125366 1441913247 0.742432 0.082153 -0.652466 -0.127563 1441913247 0.742432 0.082153 -0.652466 -0.127563 1441913247 0.742432 0.082153 -0.652466 -0.127563 1441913247 0.742432 0.082153 -0.652466 -0.127563 1441913247 0.742432 0.082153 -0.652466 -0.127563 1441913247 0.742432 0.082153 -0.652466 -0.127563 1441913247 0.745483 0.080444 -0.649109 -0.128357 1441913247 0.745483 0.080444 -0.649109 -0.128357 1441913247 0.745483 0.080444 -0.649109 -0.128357 1441913247 0.745483 0.080444 -0.649109 -0.128357 1441913247 0.745483 0.080444 -0.649109 -0.128357 1441913247 0.745483 0.080444 -0.649109 -0.128357 1441913247 0.747742 0.077759 -0.648010 -0.122131 1441913247 0.747742 0.077759 -0.648010 -0.122131 1441913247 0.747742 0.077759 -0.648010 -0.122131 1441913247 0.747742 0.077759 -0.648010 -0.122131 1441913247 0.747742 0.077759 -0.648010 -0.122131 1441913247 0.747742 0.077759 -0.648010 -0.122131 1441913247 0.747742 0.077759 -0.648010 -0.122131 1441913247 0.748657 0.072327 -0.649292 -0.112915 1441913247 0.748657 0.072327 -0.649292 -0.112915 1441913247 0.748657 0.072327 -0.649292 -0.112915 1441913247 0.748657 0.072327 -0.649292 -0.112915 1441913247 0.748657 0.072327 -0.649292 -0.112915 1441913248 0.748657 0.072327 -0.649292 -0.112915 1441913248 0.748718 0.065918 -0.650452 -0.109375 1441913248 0.748718 0.065918 -0.650452 -0.109375 1441913248 0.748718 0.065918 -0.650452 -0.109375 1441913248 0.748718 0.065918 -0.650452 -0.109375 1441913248 0.748718 0.065918 -0.650452 -0.109375 1441913248 0.748718 0.065918 -0.650452 -0.109375 1441913248 0.747986 0.066223 -0.651001 -0.110840 1441913248 0.747986 0.066223 -0.651001 -0.110840 1441913248 0.747986 0.066223 -0.651001 -0.110840 1441913248 0.747986 0.066223 -0.651001 -0.110840 1441913248 0.747986 0.066223 -0.651001 -0.110840 1441913248 0.747986 0.066223 -0.651001 -0.110840 1441913248 0.747986 0.066223 -0.651001 -0.110840 1441913248 0.747070 0.071167 -0.651550 -0.111145 1441913248 0.747070 0.071167 -0.651550 -0.111145 1441913248 0.747070 0.071167 -0.651550 -0.111145 1441913248 0.747070 0.071167 -0.651550 -0.111145 1441913248 0.747070 0.071167 -0.651550 -0.111145 1441913248 0.747070 0.071167 -0.651550 -0.111145 1441913248 0.745544 0.074341 -0.653320 -0.108643 1441913248 0.745544 0.074341 -0.653320 -0.108643 1441913248 0.745544 0.074341 -0.653320 -0.108643 1441913248 0.745544 0.074341 -0.653320 -0.108643 1441913248 0.745544 0.074341 -0.653320 -0.108643 1441913248 0.745544 0.074341 -0.653320 -0.108643 1441913248 0.743774 0.076843 -0.655457 -0.106018 1441913248 0.743774 0.076843 -0.655457 -0.106018 1441913248 0.743774 0.076843 -0.655457 -0.106018 1441913248 0.743774 0.076843 -0.655457 -0.106018 1441913248 0.743774 0.076843 -0.655457 -0.106018 1441913248 0.743774 0.076843 -0.655457 -0.106018 1441913248 0.743774 0.076843 -0.655457 -0.106018 1441913248 0.741577 0.081970 -0.657715 -0.103760 1441913248 0.741577 0.081970 -0.657715 -0.103760 1441913248 0.741577 0.081970 -0.657715 -0.103760 1441913248 0.741577 0.081970 -0.657715 -0.103760 1441913248 0.741577 0.081970 -0.657715 -0.103760 1441913248 0.741577 0.081970 -0.657715 -0.103760 1441913248 0.738831 0.084229 -0.660339 -0.104797 1441913248 0.738831 0.084229 -0.660339 -0.104797 1441913248 0.738831 0.084229 -0.660339 -0.104797 1441913248 0.738831 0.084229 -0.660339 -0.104797 1441913248 0.738831 0.084229 -0.660339 -0.104797 1441913248 0.738831 0.084229 -0.660339 -0.104797 1441913248 0.738831 0.084229 -0.660339 -0.104797 1441913248 0.738464 0.075073 -0.661133 -0.109131 1441913248 0.738464 0.075073 -0.661133 -0.109131 1441913248 0.738464 0.075073 -0.661133 -0.109131 1441913248 0.738464 0.075073 -0.661133 -0.109131 1441913248 0.738464 0.075073 -0.661133 -0.109131 1441913248 0.738464 0.075073 -0.661133 -0.109131 1441913248 0.740356 0.060852 -0.660400 -0.109924 1441913248 0.740356 0.060852 -0.660400 -0.109924 1441913248 0.740356 0.060852 -0.660400 -0.109924 1441913248 0.740356 0.060852 -0.660400 -0.109924 1441913248 0.740356 0.060852 -0.660400 -0.109924 1441913248 0.740356 0.060852 -0.660400 -0.109924 1441913248 0.742676 0.052307 -0.659485 -0.103699 1441913248 0.742676 0.052307 -0.659485 -0.103699 1441913248 0.742676 0.052307 -0.659485 -0.103699 1441913248 0.742676 0.052307 -0.659485 -0.103699 1441913248 0.742676 0.052307 -0.659485 -0.103699 1441913248 0.742676 0.052307 -0.659485 -0.103699 1441913248 0.742676 0.052307 -0.659485 -0.103699 1441913248 0.744934 0.050598 -0.657959 -0.097717 1441913248 0.744934 0.050598 -0.657959 -0.097717 1441913248 0.744934 0.050598 -0.657959 -0.097717 1441913248 0.744934 0.050598 -0.657959 -0.097717 1441913248 0.744934 0.050598 -0.657959 -0.097717 1441913248 0.744934 0.050598 -0.657959 -0.097717 1441913248 0.744934 0.050598 -0.657959 -0.097717 1441913248 0.746399 0.051758 -0.655945 -0.099731 1441913248 0.746399 0.051758 -0.655945 -0.099731 1441913248 0.746399 0.051758 -0.655945 -0.099731 1441913248 0.746399 0.051758 -0.655945 -0.099731 1441913248 0.746399 0.051758 -0.655945 -0.099731 1441913248 0.746399 0.051758 -0.655945 -0.099731 1441913248 0.747803 0.053528 -0.653259 -0.105774 1441913248 0.747803 0.053528 -0.653259 -0.105774 1441913248 0.747803 0.053528 -0.653259 -0.105774 1441913248 0.747803 0.053528 -0.653259 -0.105774 1441913248 0.747803 0.053528 -0.653259 -0.105774 1441913248 0.747803 0.053528 -0.653259 -0.105774 1441913248 0.748535 0.058228 -0.651367 -0.109558 1441913248 0.748535 0.058228 -0.651367 -0.109558 1441913248 0.748535 0.058228 -0.651367 -0.109558 1441913248 0.748535 0.058228 -0.651367 -0.109558 1441913248 0.748535 0.058228 -0.651367 -0.109558 1441913248 0.748535 0.058228 -0.651367 -0.109558 1441913248 0.747559 0.064575 -0.651306 -0.113037 1441913248 0.747559 0.064575 -0.651306 -0.113037 1441913248 0.747559 0.064575 -0.651306 -0.113037 1441913248 0.747559 0.064575 -0.651306 -0.113037 1441913248 0.747559 0.064575 -0.651306 -0.113037 1441913248 0.747559 0.064575 -0.651306 -0.113037 1441913248 0.745056 0.064514 -0.652466 -0.122375 1441913248 0.745056 0.064514 -0.652466 -0.122375 1441913248 0.745056 0.064514 -0.652466 -0.122375 1441913248 0.745056 0.064514 -0.652466 -0.122375 1441913248 0.745056 0.064514 -0.652466 -0.122375 1441913248 0.745056 0.064514 -0.652466 -0.122375 1441913248 0.745056 0.064514 -0.652466 -0.122375 1441913248 0.742432 0.060486 -0.653503 -0.134399 1441913248 0.742432 0.060486 -0.653503 -0.134399 1441913248 0.742432 0.060486 -0.653503 -0.134399 1441913248 0.742432 0.060486 -0.653503 -0.134399 1441913248 0.742432 0.060486 -0.653503 -0.134399 1441913248 0.742432 0.060486 -0.653503 -0.134399 1441913248 0.740479 0.054443 -0.653564 -0.146912 1441913248 0.740479 0.054443 -0.653564 -0.146912 1441913248 0.740479 0.054443 -0.653564 -0.146912 1441913248 0.740479 0.054443 -0.653564 -0.146912 1441913248 0.740479 0.054443 -0.653564 -0.146912 1441913249 0.740479 0.054443 -0.653564 -0.146912 1441913249 0.740112 0.048950 -0.652222 -0.156311 1441913249 0.740112 0.048950 -0.652222 -0.156311 1441913249 0.740112 0.048950 -0.652222 -0.156311 1441913249 0.740112 0.048950 -0.652222 -0.156311 1441913249 0.740112 0.048950 -0.652222 -0.156311 1441913249 0.740112 0.048950 -0.652222 -0.156311 1441913249 0.741272 0.046814 -0.650330 -0.159485 1441913249 0.741272 0.046814 -0.650330 -0.159485 1441913249 0.741272 0.046814 -0.650330 -0.159485 1441913249 0.741272 0.046814 -0.650330 -0.159485 1441913249 0.741272 0.046814 -0.650330 -0.159485 1441913249 0.741272 0.046814 -0.650330 -0.159485 1441913249 0.742554 0.044983 -0.649475 -0.157349 1441913249 0.742554 0.044983 -0.649475 -0.157349 1441913249 0.742554 0.044983 -0.649475 -0.157349 1441913249 0.742554 0.044983 -0.649475 -0.157349 1441913249 0.742554 0.044983 -0.649475 -0.157349 1441913249 0.742554 0.044983 -0.649475 -0.157349 1441913249 0.742554 0.044983 -0.649475 -0.157349 1441913249 0.743408 0.040161 -0.649780 -0.153381 1441913249 0.743408 0.040161 -0.649780 -0.153381 1441913249 0.743408 0.040161 -0.649780 -0.153381 1441913249 0.743408 0.040161 -0.649780 -0.153381 1441913249 0.743408 0.040161 -0.649780 -0.153381 1441913249 0.743408 0.040161 -0.649780 -0.153381 1441913249 0.743408 0.035889 -0.650879 -0.149841 1441913249 0.743408 0.035889 -0.650879 -0.149841 1441913249 0.743408 0.035889 -0.650879 -0.149841 1441913249 0.743408 0.035889 -0.650879 -0.149841 1441913249 0.743408 0.035889 -0.650879 -0.149841 1441913249 0.743408 0.035889 -0.650879 -0.149841 1441913249 0.743408 0.035889 -0.650879 -0.149841 1441913249 0.742615 0.034424 -0.652466 -0.147217 1441913249 0.742615 0.034424 -0.652466 -0.147217 1441913249 0.742615 0.034424 -0.652466 -0.147217 1441913249 0.742615 0.034424 -0.652466 -0.147217 1441913249 0.742615 0.034424 -0.652466 -0.147217 1441913249 0.742615 0.034424 -0.652466 -0.147217 1441913249 0.740540 0.036377 -0.654907 -0.146362 1441913249 0.740540 0.036377 -0.654907 -0.146362 1441913249 0.740540 0.036377 -0.654907 -0.146362 1441913249 0.740540 0.036377 -0.654907 -0.146362 1441913249 0.740540 0.036377 -0.654907 -0.146362 1441913249 0.740540 0.036377 -0.654907 -0.146362 1441913249 0.740540 0.036377 -0.654907 -0.146362 1441913249 0.737915 0.040161 -0.657532 -0.146667 1441913249 0.737915 0.040161 -0.657532 -0.146667 1441913249 0.737915 0.040161 -0.657532 -0.146667 1441913249 0.737915 0.040161 -0.657532 -0.146667 1441913249 0.737915 0.040161 -0.657532 -0.146667 1441913249 0.737915 0.040161 -0.657532 -0.146667 1441913249 0.736023 0.044006 -0.659424 -0.146545 1441913249 0.736023 0.044006 -0.659424 -0.146545 1441913249 0.736023 0.044006 -0.659424 -0.146545 1441913249 0.736023 0.044006 -0.659424 -0.146545 1441913249 0.736023 0.044006 -0.659424 -0.146545 1441913249 0.736023 0.044006 -0.659424 -0.146545 1441913249 0.734863 0.047668 -0.660889 -0.144775 1441913249 0.734863 0.047668 -0.660889 -0.144775 1441913249 0.734863 0.047668 -0.660889 -0.144775 1441913249 0.734863 0.047668 -0.660889 -0.144775 1441913249 0.734863 0.047668 -0.660889 -0.144775 1441913249 0.734863 0.047668 -0.660889 -0.144775 1441913249 0.734619 0.052246 -0.661743 -0.140137 1441913249 0.734619 0.052246 -0.661743 -0.140137 1441913249 0.734619 0.052246 -0.661743 -0.140137 1441913249 0.734619 0.052246 -0.661743 -0.140137 1441913249 0.734619 0.052246 -0.661743 -0.140137 1441913249 0.734619 0.052246 -0.661743 -0.140137 1441913249 0.734619 0.052246 -0.661743 -0.140137 1441913249 0.733643 0.057678 -0.664185 -0.131714 1441913249 0.733643 0.057678 -0.664185 -0.131714 1441913249 0.733643 0.057678 -0.664185 -0.131714 1441913249 0.733643 0.057678 -0.664185 -0.131714 1441913249 0.733643 0.057678 -0.664185 -0.131714 1441913249 0.733643 0.057678 -0.664185 -0.131714 1441913249 0.733643 0.057678 -0.664185 -0.131714 1441913249 0.733459 0.047058 -0.666382 -0.125732 1441913249 0.733459 0.047058 -0.666382 -0.125732 1441913249 0.733459 0.047058 -0.666382 -0.125732 1441913249 0.733459 0.047058 -0.666382 -0.125732 1441913249 0.733459 0.047058 -0.666382 -0.125732 1441913249 0.733459 0.047058 -0.666382 -0.125732 1441913249 0.735352 0.026550 -0.666504 -0.119690 1441913249 0.735352 0.026550 -0.666504 -0.119690 1441913249 0.735352 0.026550 -0.666504 -0.119690 1441913249 0.735352 0.026550 -0.666504 -0.119690 1441913249 0.735352 0.026550 -0.666504 -0.119690 1441913249 0.735352 0.026550 -0.666504 -0.119690 1441913249 0.738770 0.015076 -0.664734 -0.110291 1441913249 0.738770 0.015076 -0.664734 -0.110291 1441913249 0.738770 0.015076 -0.664734 -0.110291 1441913249 0.738770 0.015076 -0.664734 -0.110291 1441913249 0.738770 0.015076 -0.664734 -0.110291 1441913249 0.738770 0.015076 -0.664734 -0.110291 1441913249 0.742065 0.020020 -0.662048 -0.103271 1441913249 0.742065 0.020020 -0.662048 -0.103271 1441913249 0.742065 0.020020 -0.662048 -0.103271 1441913249 0.742065 0.020020 -0.662048 -0.103271 1441913249 0.742065 0.020020 -0.662048 -0.103271 1441913249 0.742065 0.020020 -0.662048 -0.103271 1441913249 0.743713 0.033508 -0.659302 -0.105469 1441913249 0.743713 0.033508 -0.659302 -0.105469 1441913249 0.743713 0.033508 -0.659302 -0.105469 1441913249 0.743713 0.033508 -0.659302 -0.105469 1441913249 0.743713 0.033508 -0.659302 -0.105469 1441913249 0.743713 0.033508 -0.659302 -0.105469 1441913249 0.743835 0.045593 -0.656616 -0.116028 1441913249 0.743835 0.045593 -0.656616 -0.116028 1441913249 0.743835 0.045593 -0.656616 -0.116028 1441913249 0.743835 0.045593 -0.656616 -0.116028 1441913249 0.743835 0.045593 -0.656616 -0.116028 1441913249 0.743835 0.045593 -0.656616 -0.116028 1441913249 0.742615 0.057861 -0.654907 -0.127563 1441913250 0.742615 0.057861 -0.654907 -0.127563 1441913250 0.742615 0.057861 -0.654907 -0.127563 1441913250 0.742615 0.057861 -0.654907 -0.127563 1441913250 0.742615 0.057861 -0.654907 -0.127563 1441913250 0.742615 0.057861 -0.654907 -0.127563 1441913250 0.739563 0.067688 -0.655518 -0.136963 1441913250 0.739563 0.067688 -0.655518 -0.136963 1441913250 0.739563 0.067688 -0.655518 -0.136963 1441913250 0.739563 0.067688 -0.655518 -0.136963 1441913250 0.739563 0.067688 -0.655518 -0.136963 1441913250 0.739563 0.067688 -0.655518 -0.136963 1441913250 0.739563 0.067688 -0.655518 -0.136963 1441913250 0.735352 0.067688 -0.657898 -0.147888 1441913250 0.735352 0.067688 -0.657898 -0.147888 1441913250 0.735352 0.067688 -0.657898 -0.147888 1441913250 0.735352 0.067688 -0.657898 -0.147888 1441913250 0.735352 0.067688 -0.657898 -0.147888 1441913250 0.731934 0.058105 -0.659729 -0.160278 1441913250 0.731934 0.058105 -0.659729 -0.160278 1441913250 0.731934 0.058105 -0.659729 -0.160278 1441913250 0.731934 0.058105 -0.659729 -0.160278 1441913250 0.731934 0.058105 -0.659729 -0.160278 1441913250 0.731934 0.058105 -0.659729 -0.160278 1441913250 0.733276 0.045837 -0.657349 -0.167786 1441913250 0.733276 0.045837 -0.657349 -0.167786 1441913250 0.733276 0.045837 -0.657349 -0.167786 1441913250 0.733276 0.045837 -0.657349 -0.167786 1441913250 0.733276 0.045837 -0.657349 -0.167786 1441913250 0.733276 0.045837 -0.657349 -0.167786 1441913250 0.733276 0.045837 -0.657349 -0.167786 1441913250 0.735474 0.042908 -0.655090 -0.167603 1441913250 0.735474 0.042908 -0.655090 -0.167603 1441913250 0.735474 0.042908 -0.655090 -0.167603 1441913250 0.735474 0.042908 -0.655090 -0.167603 1441913250 0.735474 0.042908 -0.655090 -0.167603 1441913250 0.735474 0.042908 -0.655090 -0.167603 1441913250 0.737244 0.039856 -0.653992 -0.164734 1441913250 0.737244 0.039856 -0.653992 -0.164734 1441913250 0.737244 0.039856 -0.653992 -0.164734 1441913250 0.737244 0.039856 -0.653992 -0.164734 1441913250 0.737244 0.039856 -0.653992 -0.164734 1441913250 0.737244 0.039856 -0.653992 -0.164734 1441913250 0.739502 0.033020 -0.653259 -0.159058 1441913250 0.739502 0.033020 -0.653259 -0.159058 1441913250 0.739502 0.033020 -0.653259 -0.159058 1441913250 0.739502 0.033020 -0.653259 -0.159058 1441913250 0.739502 0.033020 -0.653259 -0.159058 1441913250 0.739502 0.033020 -0.653259 -0.159058 1441913250 0.739746 0.025635 -0.655212 -0.151123 1441913250 0.739746 0.025635 -0.655212 -0.151123 1441913250 0.739746 0.025635 -0.655212 -0.151123 1441913250 0.739746 0.025635 -0.655212 -0.151123 1441913250 0.739746 0.025635 -0.655212 -0.151123 1441913250 
0.095886 0.305542 0.530273 -0.785034 1441913252 0.095886 0.305542 0.530273 -0.785034 1441913252 0.095886 0.305542 0.530273 -0.785034 1441913252 0.095886 0.305542 0.530273 -0.785034 1441913252 0.095886 0.305542 0.530273 -0.785034 1441913252 0.207031 0.363098 0.486084 -0.767456 1441913252 0.207031 0.363098 0.486084 -0.767456 1441913252 0.207031 0.363098 0.486084 -0.767456 1441913252 0.207031 0.363098 0.486084 -0.767456 1441913252 0.207031 0.363098 0.486084 -0.767456 1441913252 0.207031 0.363098 0.486084 -0.767456 1441913252 0.329834 0.397888 0.419556 -0.746216 1441913252 0.329834 0.397888 0.419556 -0.746216 1441913252 0.329834 0.397888 0.419556 -0.746216 1441913252 0.329834 0.397888 0.419556 -0.746216 1441913252 0.329834 0.397888 0.419556 -0.746216 1441913252 0.329834 0.397888 0.419556 -0.746216 1441913252 0.444336 0.433716 0.306824 -0.721252 1441913252 0.444336 0.433716 0.306824 -0.721252 1441913252 0.444336 0.433716 0.306824 -0.721252 1441913252 0.444336 0.433716 0.306824 -0.721252 1441913253 0.444336 0.433716 0.306824 -0.721252 1441913253 0.444336 0.433716 0.306824 -0.721252 1441913253 0.551880 0.448181 0.160767 -0.684570 1441913253 0.551880 0.448181 0.160767 -0.684570 1441913253 0.551880 0.448181 0.160767 -0.684570 1441913253 0.551880 0.448181 0.160767 -0.684570 1441913253 0.551880 0.448181 0.160767 -0.684570 1441913253 0.659607 0.415955 0.030762 -0.625305 1441913253 0.659607 0.415955 0.030762 -0.625305 1441913253 0.659607 0.415955 0.030762 -0.625305 1441913253 0.659607 0.415955 0.030762 -0.625305 1441913253 0.659607 0.415955 0.030762 -0.625305 1441913253 0.659607 0.415955 0.030762 -0.625305 1441913253 0.659607 0.415955 0.030762 -0.625305 1441913253 0.758789 0.344543 -0.040344 -0.551208 1441913253 0.758789 0.344543 -0.040344 -0.551208 1441913253 0.758789 0.344543 -0.040344 -0.551208 1441913253 0.758789 0.344543 -0.040344 -0.551208 1441913253 0.758789 0.344543 -0.040344 -0.551208 1441913253 0.758789 0.344543 -0.040344 -0.551208 1441913253 0.778198 0.342041 -0.116150 -0.513672 1441913253 0.778198 0.342041 -0.116150 -0.513672 1441913253 0.778198 0.342041 -0.116150 -0.513672 1441913253 0.778198 0.342041 -0.116150 -0.513672 1441913253 0.778198 0.342041 -0.116150 -0.513672 1441913253 0.778198 0.342041 -0.116150 -0.513672 1441913253 0.778198 0.342041 -0.116150 -0.513672 1441913253 0.758789 0.362671 -0.176758 -0.511292 1441913253 0.758789 0.362671 -0.176758 -0.511292 1441913253 0.758789 0.362671 -0.176758 -0.511292 1441913253 0.758789 0.362671 -0.176758 -0.511292 1441913253 0.758789 0.362671 -0.176758 -0.511292 1441913253 0.758789 0.362671 -0.176758 -0.511292 1441913253 0.725220 0.391296 -0.207275 -0.527222 1441913253 0.725220 0.391296 -0.207275 -0.527222 1441913253 0.725220 0.391296 -0.207275 -0.527222 1441913253 0.725220 0.391296 -0.207275 -0.527222 1441913253 0.725220 0.391296 -0.207275 -0.527222 1441913253 0.725220 0.391296 -0.207275 -0.527222 1441913253 0.668579 0.439087 -0.214966 -0.560364 1441913253 0.668579 0.439087 -0.214966 -0.560364 1441913253 0.668579 0.439087 -0.214966 -0.560364 1441913253 0.668579 0.439087 -0.214966 -0.560364 1441913253 0.668579 0.439087 -0.214966 -0.560364 1441913253 0.668579 0.439087 -0.214966 -0.560364 1441913253 0.595215 0.479126 -0.191101 -0.616089 1441913253 0.595215 0.479126 -0.191101 -0.616089 1441913253 0.595215 0.479126 -0.191101 -0.616089 1441913253 0.595215 0.479126 -0.191101 -0.616089 1441913253 0.595215 0.479126 -0.191101 -0.616089 1441913253 0.595215 0.479126 -0.191101 -0.616089 1441913253 0.516235 0.504089 -0.109436 -0.683655 1441913253 0.516235 0.504089 -0.109436 -0.683655 1441913253 0.516235 0.504089 -0.109436 -0.683655 1441913253 0.516235 0.504089 -0.109436 -0.683655 1441913253 0.516235 0.504089 -0.109436 -0.683655 1441913253 0.516235 0.504089 -0.109436 -0.683655 1441913253 0.441772 0.509949 0.029541 -0.737488 1441913253 0.441772 0.509949 0.029541 -0.737488 1441913253 0.441772 0.509949 0.029541 -0.737488 1441913253 0.441772 0.509949 0.029541 -0.737488 1441913253 0.441772 0.509949 0.029541 -0.737488 1441913253 0.441772 0.509949 0.029541 -0.737488 1441913253 0.351013 0.497253 0.183167 -0.771973 1441913253 0.351013 0.497253 0.183167 -0.771973 1441913253 0.351013 0.497253 0.183167 -0.771973 1441913253 0.351013 0.497253 0.183167 -0.771973 1441913253 0.351013 0.497253 0.183167 -0.771973 1441913253 0.351013 0.497253 0.183167 -0.771973 1441913253 0.351013 0.497253 0.183167 -0.771973 1441913253 0.234131 0.472473 0.298523 -0.795471 1441913253 0.234131 0.472473 0.298523 -0.795471 1441913253 0.234131 0.472473 0.298523 -0.795471 1441913253 0.234131 0.472473 0.298523 -0.795471 1441913253 0.234131 0.472473 0.298523 -0.795471 1441913253 0.234131 0.472473 0.298523 -0.795471 1441913253 0.117188 0.417297 0.410461 -0.802246 1441913253 0.117188 0.417297 0.410461 -0.802246 1441913253 0.117188 0.417297 0.410461 -0.802246 1441913253 0.117188 0.417297 0.410461 -0.802246 1441913253 0.117188 0.417297 0.410461 -0.802246 1441913253 0.004395 0.337830 0.498596 -0.798279 1441913253 0.004395 0.337830 0.498596 -0.798279 1441913253 0.004395 0.337830 0.498596 -0.798279 1441913253 0.004395 0.337830 0.498596 -0.798279 1441913253 0.004395 0.337830 0.498596 -0.798279 1441913253 0.004395 0.337830 0.498596 -0.798279 1441913253 0.004395 0.337830 0.498596 -0.798279 1441913253 -0.063965 0.255005 0.600220 -0.755371 1441913253 -0.063965 0.255005 0.600220 -0.755371 1441913253 -0.063965 0.255005 0.600220 -0.755371 1441913253 -0.063965 0.255005 0.600220 -0.755371 1441913253 -0.063965 0.255005 0.600220 -0.755371 1441913253 -0.063965 0.255005 0.600220 -0.755371 1441913253 -0.095215 0.212341 0.663879 -0.710693 1441913253 -0.095215 0.212341 0.663879 -0.710693 1441913253 -0.095215 0.212341 0.663879 -0.710693 1441913253 -0.095215 0.212341 0.663879 -0.710693 1441913253 -0.095215 0.212341 0.663879 -0.710693 1441913253 -0.095215 0.212341 0.663879 -0.710693 1441913253 -0.089539 0.231201 0.647400 -0.720703 1441913253 -0.089539 0.231201 0.647400 -0.720703 1441913253 -0.089539 0.231201 0.647400 -0.720703 1441913253 -0.089539 0.231201 0.647400 -0.720703 1441913253 -0.089539 0.231201 0.647400 -0.720703 1441913253 -0.089539 0.231201 0.647400 -0.720703 1441913253 -0.036743 0.285156 0.634033 -0.717896 1441913253 -0.036743 0.285156 0.634033 -0.717896 1441913253 -0.036743 0.285156 0.634033 -0.717896 1441913253 -0.036743 0.285156 0.634033 -0.717896 1441913254 -0.036743 0.285156 0.634033 -0.717896 1441913254 -0.036743 0.285156 0.634033 -0.717896 1441913254 0.046387 0.339844 0.591431 -0.729797 1441913254 0.046387 0.339844 0.591431 -0.729797 1441913254 0.046387 0.339844 0.591431 -0.729797 1441913254 0.046387 0.339844 0.591431 -0.729797 1441913254 0.046387 0.339844 0.591431 -0.729797 1441913254 0.046387 0.339844 0.591431 -0.729797 1441913254 0.158813 0.377869 0.533081 -0.740112 1441913254 0.158813 0.377869 0.533081 -0.740112 1441913254 0.158813 0.377869 0.533081 -0.740112 1441913254 0.158813 0.377869 0.533081 -0.740112 1441913254 0.158813 0.377869 0.533081 -0.740112 1441913254 0.158813 0.377869 0.533081 -0.740112 1441913254 0.293579 0.392151 0.461975 -0.739319 1441913254 0.293579 0.392151 0.461975 -0.739319 1441913254 0.293579 0.392151 0.461975 -0.739319 1441913254 0.293579 0.392151 0.461975 -0.739319 1441913254 0.293579 0.392151 0.461975 -0.739319 1441913254 0.293579 0.392151 0.461975 -0.739319 1441913254 0.422974 0.393677 0.346863 -0.738770 1441913254 0.422974 0.393677 0.346863 -0.738770 1441913254 0.422974 0.393677 0.346863 -0.738770 1441913254 0.422974 0.393677 0.346863 -0.738770 1441913254 0.422974 0.393677 0.346863 -0.738770 1441913254 0.422974 0.393677 0.346863 -0.738770 1441913254 0.422974 0.393677 0.346863 -0.738770 1441913254 0.549072 0.368896 0.224854 -0.715454 1441913254 0.549072 0.368896 0.224854 -0.715454 1441913254 0.549072 0.368896 0.224854 -0.715454 1441913254 0.549072 0.368896 0.224854 -0.715454 1441913254 0.549072 0.368896 0.224854 -0.715454 1441913254 0.549072 0.368896 0.224854 -0.715454 1441913254 0.672974 0.309570 0.101013 -0.664063 1441913254 0.672974 0.309570 0.101013 -0.664063 1441913254 0.672974 0.309570 0.101013 -0.664063 1441913254 0.672974 0.309570 0.101013 -0.664063 1441913254 0.672974 0.309570 0.101013 -0.664063 1441913254 0.672974 0.309570 0.101013 -0.664063 1441913254 0.766174 0.247192 -0.015320 -0.592957 1441913254 0.766174 0.247192 -0.015320 -0.592957 1441913254 0.766174 0.247192 -0.015320 -0.592957 1441913254 0.766174 0.247192 -0.015320 -0.592957 1441913254 0.766174 0.247192 -0.015320 -0.592957 1441913254 0.766174 0.247192 -0.015320 -0.592957 1441913254 0.766174 0.247192 -0.015320 -0.592957 1441913254 0.809631 0.199524 -0.059875 -0.548706 1441913254 0.809631 0.199524 -0.059875 -0.548706 1441913254 0.809631 0.199524 -0.059875 -0.548706 1441913254 0.809631 0.199524 -0.059875 -0.548706 1441913254 0.809631 0.199524 -0.059875 -0.548706 1441913254 0.809631 0.199524 -0.059875 -0.548706 1441913254 0.804016 0.194946 -0.100708 -0.552612 1441913254 0.804016 0.194946 -0.100708 -0.552612 1441913254 0.804016 0.194946 -0.100708 -0.552612 1441913254 0.804016 0.194946 -0.100708 -0.552612 1441913254 0.804016 0.194946 -0.100708 -0.552612 1441913254 0.804016 0.194946 -0.100708 -0.552612 1441913254 0.788452 0.213745 -0.117920 -0.564575 1441913254 0.788452 0.213745 -0.117920 -0.564575 1441913254 0.788452 0.213745 -0.117920 -0.564575 1441913254 0.788452 0.213745 -0.117920 -0.564575 1441913254 0.788452 0.213745 -0.117920 -0.564575 1441913254 0.788452 0.213745 -0.117920 -0.564575 1441913254 0.762817 0.255981 -0.111694 -0.583130 1441913254 0.762817 0.255981 -0.111694 -0.583130 1441913254 0.762817 0.255981 -0.111694 -0.583130 1441913254 0.762817 0.255981 -0.111694 -0.583130 1441913254 0.762817 0.255981 -0.111694 -0.583130 1441913254 0.762817 0.255981 -0.111694 -0.583130 1441913254 0.700439 0.338013 -0.095337 -0.621338 1441913254 0.700439 0.338013 -0.095337 -0.621338 1441913254 0.700439 0.338013 -0.095337 -0.621338 1441913254 0.700439 0.338013 -0.095337 -0.621338 1441913254 0.700439 0.338013 -0.095337 -0.621338 1441913254 0.700439 0.338013 -0.095337 -0.621338 1441913254 0.700439 0.338013 -0.095337 -0.621338 1441913254 0.612732 0.411987 -0.041382 -0.673157 1441913254 0.612732 0.411987 -0.041382 -0.673157 1441913254 0.612732 0.411987 -0.041382 -0.673157 1441913254 0.612732 0.411987 -0.041382 -0.673157 1441913254 0.612732 0.411987 -0.041382 -0.673157 1441913254 0.612732 0.411987 -0.041382 -0.673157 1441913254 0.501953 0.461243 0.051636 -0.729797 1441913254 0.501953 0.461243 0.051636 -0.729797 1441913254 0.501953 0.461243 0.051636 -0.729797 1441913254 0.501953 0.461243 0.051636 -0.729797 1441913254 0.501953 0.461243 0.051636 -0.729797 1441913254 0.501953 0.461243 0.051636 -0.729797 1441913254 0.501953 0.461243 0.051636 -0.729797 1441913254 0.361145 0.487488 0.152893 -0.780090 1441913254 0.361145 0.487488 0.152893 -0.780090 1441913254 0.361145 0.487488 0.152893 -0.780090 1441913254 0.361145 0.487488 0.152893 -0.780090 1441913254 0.361145 0.487488 0.152893 -0.780090 1441913254 0.361145 0.487488 0.152893 -0.780090 1441913254 0.222961 0.476807 0.244934 -0.814209 1441913254 0.222961 0.476807 0.244934 -0.814209 1441913254 0.222961 0.476807 0.244934 -0.814209 1441913254 0.222961 0.476807 0.244934 -0.814209 1441913254 0.222961 0.476807 0.244934 -0.814209 1441913254 0.222961 0.476807 0.244934 -0.814209 1441913254 0.086426 0.436951 0.330139 -0.832214 1441913254 0.086426 0.436951 0.330139 -0.832214 1441913254 0.086426 0.436951 0.330139 -0.832214 1441913254 0.086426 0.436951 0.330139 -0.832214 1441913254 0.086426 0.436951 0.330139 -0.832214 1441913254 0.086426 0.436951 0.330139 -0.832214 1441913254 0.086426 0.436951 0.330139 -0.832214 1441913254 -0.022766 0.368652 0.404846 -0.836487 1441913254 -0.022766 0.368652 0.404846 -0.836487 1441913254 -0.022766 0.368652 0.404846 -0.836487 1441913254 -0.022766 0.368652 0.404846 -0.836487 1441913254 -0.022766 0.368652 0.404846 -0.836487 1441913255 -0.022766 0.368652 0.404846 -0.836487 1441913255 -0.099854 0.290222 0.507629 -0.805054 1441913255 -0.099854 0.290222 0.507629 -0.805054 1441913255 -0.099854 0.290222 0.507629 -0.805054 1441913255 -0.099854 0.290222 0.507629 -0.805054 1441913255 -0.099854 0.290222 0.507629 -0.805054 1441913255 -0.148621 0.232727 0.585388 -0.762268 1441913255 -0.148621 0.232727 0.585388 -0.762268 1441913255 -0.148621 0.232727 0.585388 -0.762268 1441913255 -0.148621 0.232727 0.585388 -0.762268 1441913255 -0.148621 0.232727 0.585388 -0.762268 1441913255 -0.148621 0.232727 0.585388 -0.762268 1441913255 -0.148621 0.232727 0.585388 -0.762268 1441913255 -0.127869 0.245605 0.620117 -0.734009 1441913255 -0.127869 0.245605 0.620117 -0.734009 1441913255 -0.127869 0.245605 0.620117 -0.734009 1441913255 -0.127869 0.245605 0.620117 -0.734009 1441913255 -0.127869 0.245605 0.620117 -0.734009 1441913255 -0.127869 0.245605 0.620117 -0.734009 1441913255 -0.127869 0.245605 0.620117 -0.734009 1441913255 -0.092346 0.279846 0.562683 -0.772339 1441913255 -0.092346 0.279846 0.562683 -0.772339 1441913255 -0.092346 0.279846 0.562683 -0.772339 1441913255 -0.092346 0.279846 0.562683 -0.772339 1441913255 -0.092346 0.279846 0.562683 -0.772339 1441913255 -0.023804 0.315308 0.545776 -0.776001 1441913255 -0.023804 0.315308 0.545776 -0.776001 1441913255 -0.023804 0.315308 0.545776 -0.776001 1441913255 -0.023804 0.315308 0.545776 -0.776001 1441913255 -0.023804 0.315308 0.545776 -0.776001 1441913255 -0.023804 0.315308 0.545776 -0.776001 1441913255 0.069824 0.347412 0.524536 -0.774109 1441913255 0.069824 0.347412 0.524536 -0.774109 1441913255 0.069824 0.347412 0.524536 -0.774109 1441913255 0.069824 0.347412 0.524536 -0.774109 1441913255 0.069824 0.347412 0.524536 -0.774109 1441913255 0.194336 0.367920 0.500854 -0.758972 1441913255 0.194336 0.367920 0.500854 -0.758972 1441913255 0.194336 0.367920 0.500854 -0.758972 1441913255 0.194336 0.367920 0.500854 -0.758972 1441913255 0.194336 0.367920 0.500854 -0.758972 1441913255 0.194336 0.367920 0.500854 -0.758972 1441913255 0.194336 0.367920 0.500854 -0.758972 1441913255 0.317688 0.379822 0.434692 -0.752197 1441913255 0.317688 0.379822 0.434692 -0.752197 1441913255 0.317688 0.379822 0.434692 -0.752197 1441913255 0.317688 0.379822 0.434692 -0.752197 1441913255 0.317688 0.379822 0.434692 -0.752197 1441913255 0.317688 0.379822 0.434692 -0.752197 1441913255 0.317688 0.379822 0.434692 -0.752197 1441913255 0.441589 0.385559 0.346436 -0.732300 1441913255 0.441589 0.385559 0.346436 -0.732300 1441913255 0.441589 0.385559 0.346436 -0.732300 1441913255 0.441589 0.385559 0.346436 -0.732300 1441913255 0.441589 0.385559 0.346436 -0.732300 1441913255 0.441589 0.385559 0.346436 -0.732300 1441913255 0.441589 0.385559 0.346436 -0.732300 1441913255 0.567688 0.364502 0.253174 -0.693359 1441913255 0.567688 0.364502 0.253174 -0.693359 1441913255 0.567688 0.364502 0.253174 -0.693359 1441913255 0.567688 0.364502 0.253174 -0.693359 1441913255 0.567688 0.364502 0.253174 -0.693359 1441913255 0.567688 0.364502 0.253174 -0.693359 1441913255 0.693237 0.302490 0.163086 -0.633484 1441913255 0.693237 0.302490 0.163086 -0.633484 1441913255 0.693237 0.302490 0.163086 -0.633484 1441913255 0.693237 0.302490 0.163086 -0.633484 1441913255 0.693237 0.302490 0.163086 -0.633484 1441913255 0.693237 0.302490 0.163086 -0.633484 1441913255 0.792175 0.207825 0.056702 -0.570984 1441913255 0.792175 0.207825 0.056702 -0.570984 1441913255 0.792175 0.207825 0.056702 -0.570984 1441913255 0.792175 0.207825 0.056702 -0.570984 1441913255 0.792175 0.207825 0.056702 -0.570984 1441913255 0.792175 0.207825 0.056702 -0.570984 1441913255 0.792175 0.207825 0.056702 -0.570984 1441913255 0.836304 0.152893 -0.049072 -0.524231 1441913255 0.836304 0.152893 -0.049072 -0.524231 1441913255 0.836304 0.152893 -0.049072 -0.524231 1441913255 0.836304 0.152893 -0.049072 -0.524231 1441913255 0.836304 0.152893 -0.049072 -0.524231 1441913255 0.836304 0.152893 -0.049072 -0.524231 1441913255 0.843140 0.106018 -0.073975 -0.521851 1441913255 0.843140 0.106018 -0.073975 -0.521851 1441913255 0.843140 0.106018 -0.073975 -0.521851 1441913255 0.843140 0.106018 -0.073975 -0.521851 1441913255 0.843140 0.106018 -0.073975 -0.521851 1441913255 0.843140 0.106018 -0.073975 -0.521851 1441913255 0.822266 0.165955 -0.109070 -0.533325 1441913255 0.822266 0.165955 -0.109070 -0.533325 1441913255 0.822266 0.165955 -0.109070 -0.533325 1441913255 0.822266 0.165955 -0.109070 -0.533325 1441913255 0.822266 0.165955 -0.109070 -0.533325 1441913255 0.822266 0.165955 -0.109070 -0.533325 1441913255 0.822266 0.165955 -0.109070 -0.533325 1441913255 0.769836 0.287415 -0.140564 -0.552185 1441913255 0.769836 0.287415 -0.140564 -0.552185 1441913255 0.769836 0.287415 -0.140564 -0.552185 1441913255 0.769836 0.287415 -0.140564 -0.552185 1441913255 0.769836 0.287415 -0.140564 -0.552185 1441913255 0.684448 0.384827 -0.132141 -0.604919 1441913255 0.684448 0.384827 -0.132141 -0.604919 1441913255 0.684448 0.384827 -0.132141 -0.604919 1441913255 0.684448 0.384827 -0.132141 -0.604919 1441913255 0.684448 0.384827 -0.132141 -0.604919 1441913255 0.684448 0.384827 -0.132141 -0.604919 1441913255 0.593933 0.436157 -0.066772 -0.672729 1441913255 0.593933 0.436157 -0.066772 -0.672729 1441913255 0.593933 0.436157 -0.066772 -0.672729 1441913255 0.593933 0.436157 -0.066772 -0.672729 1441913255 0.593933 0.436157 -0.066772 -0.672729 1441913255 0.593933 0.436157 -0.066772 -0.672729 1441913255 0.593933 0.436157 -0.066772 -0.672729 1441913256 0.499634 0.454041 0.041382 -0.736572 1441913256 0.499634 0.454041 0.041382 -0.736572 1441913256 0.499634 0.454041 0.041382 -0.736572 1441913256 0.499634 0.454041 0.041382 -0.736572 1441913256 0.499634 0.454041 0.041382 -0.736572 1441913256 0.499634 0.454041 0.041382 -0.736572 1441913256 0.376648 0.473938 0.132385 -0.784851 1441913256 0.376648 0.473938 0.132385 -0.784851 1441913256 0.376648 0.473938 0.132385 -0.784851 1441913256 0.376648 0.473938 0.132385 -0.784851 1441913256 0.376648 0.473938 0.132385 -0.784851 1441913256 0.376648 0.473938 0.132385 -0.784851 1441913256 0.252502 0.475342 0.229736 -0.810852 1441913256 0.252502 0.475342 0.229736 -0.810852 1441913256 0.252502 0.475342 0.229736 -0.810852 1441913256 0.252502 0.475342 0.229736 -0.810852 1441913256 0.252502 0.475342 0.229736 -0.810852 1441913256 0.252502 0.475342 0.229736 -0.810852 1441913256 0.121948 0.456726 0.332703 -0.815979 1441913256 0.121948 0.456726 0.332703 -0.815979 1441913256 0.121948 0.456726 0.332703 -0.815979 1441913256 0.121948 0.456726 0.332703 -0.815979 1441913256 0.121948 0.456726 0.332703 -0.815979 1441913256 0.121948 0.456726 0.332703 -0.815979 1441913256 0.121948 0.456726 0.332703 -0.815979 1441913256 0.000061 0.414307 0.424683 -0.804932 1441913256 0.000061 0.414307 0.424683 -0.804932 1441913256 0.000061 0.414307 0.424683 -0.804932 1441913256 0.000061 0.414307 0.424683 -0.804932 1441913256 0.000061 0.414307 0.424683 -0.804932 1441913256 0.000061 0.414307 0.424683 -0.804932 1441913256 -0.097168 0.350525 0.501038 -0.785217 1441913256 -0.097168 0.350525 0.501038 -0.785217 1441913256 -0.097168 0.350525 0.501038 -0.785217 1441913256 -0.097168 0.350525 0.501038 -0.785217 1441913256 -0.097168 0.350525 0.501038 -0.785217 1441913256 -0.097168 0.350525 0.501038 -0.785217 1441913256 -0.097168 0.350525 0.501038 -0.785217 1441913256 -0.138855 0.294250 0.596436 -0.733765 1441913256 -0.138855 0.294250 0.596436 -0.733765 1441913256 -0.138855 0.294250 0.596436 -0.733765 1441913256 -0.138855 0.294250 0.596436 -0.733765 1441913256 -0.138855 0.294250 0.596436 -0.733765 1441913256 -0.138855 0.294250 0.596436 -0.733765 1441913256 -0.154968 0.264282 0.654114 -0.691589 1441913256 -0.154968 0.264282 0.654114 -0.691589 1441913256 -0.154968 0.264282 0.654114 -0.691589 1441913256 -0.154968 0.264282 0.654114 -0.691589 1441913256 -0.154968 0.264282 0.654114 -0.691589 1441913256 -0.154968 0.264282 0.654114 -0.691589 1441913256 -0.140747 0.277710 0.624451 -0.716309 1441913256 -0.140747 0.277710 0.624451 -0.716309 1441913256 -0.140747 0.277710 0.624451 -0.716309 1441913256 -0.140747 0.277710 0.624451 -0.716309 1441913256 -0.076965 0.321228 0.592407 -0.734802 1441913256 -0.076965 0.321228 0.592407 -0.734802 1441913256 -0.076965 0.321228 0.592407 -0.734802 1441913256 -0.076965 0.321228 0.592407 -0.734802 1441913256 -0.076965 0.321228 0.592407 -0.734802 1441913256 -0.076965 0.321228 0.592407 -0.734802 1441913256 -0.076965 0.321228 0.592407 -0.734802 1441913256 0.029114 0.371216 0.559753 -0.740234 1441913256 0.029114 0.371216 0.559753 -0.740234 1441913256 0.029114 0.371216 0.559753 -0.740234 1441913256 0.029114 0.371216 0.559753 -0.740234 1441913256 0.029114 0.371216 0.559753 -0.740234 1441913256 0.029114 0.371216 0.559753 -0.740234 1441913256 0.151306 0.420410 0.492371 -0.746948 1441913256 0.151306 0.420410 0.492371 -0.746948 1441913256 0.151306 0.420410 0.492371 -0.746948 1441913256 0.151306 0.420410 0.492371 -0.746948 1441913256 0.151306 0.420410 0.492371 -0.746948 1441913256 0.151306 0.420410 0.492371 -0.746948 1441913256 0.280579 0.454285 0.405640 -0.741882 1441913256 0.280579 0.454285 0.405640 -0.741882 1441913256 0.280579 0.454285 0.405640 -0.741882 1441913256 0.280579 0.454285 0.405640 -0.741882 1441913256 0.280579 0.454285 0.405640 -0.741882 1441913256 0.280579 0.454285 0.405640 -0.741882 1441913256 0.280579 0.454285 0.405640 -0.741882 1441913256 0.398315 0.467407 0.309631 -0.725952 1441913256 0.398315 0.467407 0.309631 -0.725952 1441913256 0.398315 0.467407 0.309631 -0.725952 1441913256 0.398315 0.467407 0.309631 -0.725952 1441913256 0.398315 0.467407 0.309631 -0.725952 1441913256 0.510132 0.452698 0.217529 -0.698181 1441913256 0.510132 0.452698 0.217529 -0.698181 1441913256 0.510132 0.452698 0.217529 -0.698181 1441913256 0.510132 0.452698 0.217529 -0.698181 1441913256 0.510132 0.452698 0.217529 -0.698181 1441913256 0.510132 0.452698 0.217529 -0.698181 1441913256 0.510132 0.452698 0.217529 -0.698181 1441913256 0.603027 0.437500 0.090149 -0.660889 1441913256 0.603027 0.437500 0.090149 -0.660889 1441913256 0.603027 0.437500 0.090149 -0.660889 1441913256 0.603027 0.437500 0.090149 -0.660889 1441913256 0.603027 0.437500 0.090149 -0.660889 1441913256 0.603027 0.437500 0.090149 -0.660889 1441913256 0.657898 0.460083 -0.079712 -0.590820 1441913256 0.657898 0.460083 -0.079712 -0.590820 1441913256 0.657898 0.460083 -0.079712 -0.590820 1441913256 0.657898 0.460083 -0.079712 -0.590820 1441913256 0.657898 0.460083 -0.079712 -0.590820 1441913256 0.657898 0.460083 -0.079712 -0.590820 1441913256 0.689331 0.486450 -0.188416 -0.502625 1441913256 0.689331 0.486450 -0.188416 -0.502625 1441913256 0.689331 0.486450 -0.188416 -0.502625 1441913256 0.689331 0.486450 -0.188416 -0.502625 1441913256 0.689331 0.486450 -0.188416 -0.502625 1441913256 0.689331 0.486450 -0.188416 -0.502625 1441913256 0.689331 0.486450 -0.188416 -0.502625 1441913256 0.690552 0.513428 -0.241150 -0.448669 1441913257 0.690552 0.513428 -0.241150 -0.448669 1441913257 0.690552 0.513428 -0.241150 -0.448669 1441913257 0.690552 0.513428 -0.241150 -0.448669 1441913257 0.690552 0.513428 -0.241150 -0.448669 1441913257 0.690552 0.513428 -0.241150 -0.448669 1441913257 0.670410 0.523987 -0.269958 -0.450623 1441913257 0.670410 0.523987 -0.269958 -0.450623 1441913257 0.670410 0.523987 -0.269958 -0.450623 1441913257 0.670410 0.523987 -0.269958 -0.450623 1441913257 0.670410 0.523987 -0.269958 -0.450623 1441913257 0.670410 0.523987 -0.269958 -0.450623 1441913257 0.649719 0.523743 -0.256104 -0.487854 1441913257 0.649719 0.523743 -0.256104 -0.487854 1441913257 0.649719 0.523743 -0.256104 -0.487854 1441913257 0.649719 0.523743 -0.256104 -0.487854 1441913257 0.649719 0.523743 -0.256104 -0.487854 1441913257 0.649719 0.523743 -0.256104 -0.487854 1441913257 0.609436 0.524841 -0.219543 -0.552185 1441913257 0.609436 0.524841 -0.219543 -0.552185 1441913257 0.609436 0.524841 -0.219543 -0.552185 1441913257 0.609436 0.524841 -0.219543 -0.552185 1441913257 0.609436 0.524841 -0.219543 -0.552185 1441913257 0.609436 0.524841 -0.219543 -0.552185 1441913257 0.609436 0.524841 -0.219543 -0.552185 1441913257 0.523621 0.546082 -0.175903 -0.629822 1441913257 0.523621 0.546082 -0.175903 -0.629822 1441913257 0.523621 0.546082 -0.175903 -0.629822 1441913257 0.523621 0.546082 -0.175903 -0.629822 1441913257 0.523621 0.546082 -0.175903 -0.629822 1441913257 0.401245 0.570801 -0.102966 -0.708923 1441913257 0.401245 0.570801 -0.102966 -0.708923 1441913257 0.401245 0.570801 -0.102966 -0.708923 1441913257 0.401245 0.570801 -0.102966 -0.708923 1441913257 0.401245 0.570801 -0.102966 -0.708923 1441913257 0.401245 0.570801 -0.102966 -0.708923 1441913257 0.401245 0.570801 -0.102966 -0.708923 1441913257 0.293091 0.561157 0.017517 -0.773865 1441913257 0.293091 0.561157 0.017517 -0.773865 1441913257 0.293091 0.561157 0.017517 -0.773865 1441913257 0.293091 0.561157 0.017517 -0.773865 1441913257 0.293091 0.561157 0.017517 -0.773865 1441913257 0.293091 0.561157 0.017517 -0.773865 1441913257 0.293091 0.561157 0.017517 -0.773865 1441913257 0.189392 0.527893 0.154907 -0.813293 1441913257 0.189392 0.527893 0.154907 -0.813293 1441913257 0.189392 0.527893 0.154907 -0.813293 1441913257 0.189392 0.527893 0.154907 -0.813293 1441913257 0.189392 0.527893 0.154907 -0.813293 1441913257 0.189392 0.527893 0.154907 -0.813293 1441913257 0.103577 0.468933 0.304199 -0.822693 1441913257 0.103577 0.468933 0.304199 -0.822693 1441913257 0.103577 0.468933 0.304199 -0.822693 1441913257 0.103577 0.468933 0.304199 -0.822693 1441913257 0.103577 0.468933 0.304199 -0.822693 1441913257 0.103577 0.468933 0.304199 -0.822693 1441913257 0.008423 0.396179 0.415100 -0.818970 1441913257 0.008423 0.396179 0.415100 -0.818970 1441913257 0.008423 0.396179 0.415100 -0.818970 1441913257 0.008423 0.396179 0.415100 -0.818970 1441913257 0.008423 0.396179 0.415100 -0.818970 1441913257 0.008423 0.396179 0.415100 -0.818970 1441913257 -0.079102 0.305847 0.494080 -0.809998 1441913257 -0.079102 0.305847 0.494080 -0.809998 1441913257 -0.079102 0.305847 0.494080 -0.809998 1441913257 -0.079102 0.305847 0.494080 -0.809998 1441913257 -0.079102 0.305847 0.494080 -0.809998 1441913257 -0.079102 0.305847 0.494080 -0.809998 1441913257 -0.150085 0.213257 0.578186 -0.773132 1441913257 -0.150085 0.213257 0.578186 -0.773132 1441913257 -0.150085 0.213257 0.578186 -0.773132 1441913257 -0.150085 0.213257 0.578186 -0.773132 1441913257 -0.150085 0.213257 0.578186 -0.773132 1441913257 -0.150085 0.213257 0.578186 -0.773132 1441913257 -0.169067 0.191101 0.670288 -0.696838 1441913257 -0.169067 0.191101 0.670288 -0.696838 1441913257 -0.169067 0.191101 0.670288 -0.696838 1441913257 -0.169067 0.191101 0.670288 -0.696838 1441913257 -0.169067 0.191101 0.670288 -0.696838 1441913257 -0.169067 0.191101 0.670288 -0.696838 1441913257 -0.169067 0.191101 0.670288 -0.696838 1441913257 -0.121399 0.227844 0.634583 -0.728455 1441913257 -0.121399 0.227844 0.634583 -0.728455 1441913257 -0.121399 0.227844 0.634583 -0.728455 1441913257 -0.121399 0.227844 0.634583 -0.728455 1441913257 -0.121399 0.227844 0.634583 -0.728455 1441913257 -0.033997 0.279297 0.587646 -0.758606 1441913257 -0.033997 0.279297 0.587646 -0.758606 1441913257 -0.033997 0.279297 0.587646 -0.758606 1441913257 -0.033997 0.279297 0.587646 -0.758606 1441913257 -0.033997 0.279297 0.587646 -0.758606 1441913257 -0.033997 0.279297 0.587646 -0.758606 1441913257 -0.033997 0.279297 0.587646 -0.758606 1441913257 0.087769 0.320129 0.565063 -0.755310 1441913257 0.087769 0.320129 0.565063 -0.755310 1441913257 0.087769 0.320129 0.565063 -0.755310 1441913257 0.087769 0.320129 0.565063 -0.755310 1441913257 0.087769 0.320129 0.565063 -0.755310 1441913257 0.087769 0.320129 0.565063 -0.755310 1441913257 0.215698 0.340881 0.520935 -0.752258 1441913257 0.215698 0.340881 0.520935 -0.752258 1441913257 0.215698 0.340881 0.520935 -0.752258 1441913257 0.215698 0.340881 0.520935 -0.752258 1441913257 0.215698 0.340881 0.520935 -0.752258 1441913257 0.356201 0.340454 0.458008 -0.739868 1441913257 
0.752197 0.064026 -0.645203 -0.117188 1441913259 0.752197 0.064026 -0.645203 -0.117188 1441913259 0.752197 0.064026 -0.645203 -0.117188 1441913259 0.752197 0.064026 -0.645203 -0.117188 1441913259 0.752197 0.064026 -0.645203 -0.117188 1441913260 0.755798 0.063782 -0.641418 -0.114990 1441913260 0.755798 0.063782 -0.641418 -0.114990 1441913260 0.755798 0.063782 -0.641418 -0.114990 1441913260 0.755798 0.063782 -0.641418 -0.114990 1441913260 0.755798 0.063782 -0.641418 -0.114990 1441913260 0.755798 0.063782 -0.641418 -0.114990 1441913260 0.755798 0.063782 -0.641418 -0.114990 1441913260 0.758118 0.073914 -0.638306 -0.111328 1441913260 0.758118 0.073914 -0.638306 -0.111328 1441913260 0.758118 0.073914 -0.638306 -0.111328 1441913260 0.758118 0.073914 -0.638306 -0.111328 1441913260 0.758118 0.073914 -0.638306 -0.111328 1441913260 0.758118 0.073914 -0.638306 -0.111328 1441913260 0.758118 0.091553 -0.636108 -0.110596 1441913260 0.758118 0.091553 -0.636108 -0.110596 1441913260 0.758118 0.091553 -0.636108 -0.110596 1441913260 0.758118 0.091553 -0.636108 -0.110596 1441913260 0.758118 0.091553 -0.636108 -0.110596 1441913260 0.758118 0.091553 -0.636108 -0.110596 1441913260 0.758118 0.091553 -0.636108 -0.110596 1441913260 0.755615 0.110596 -0.635315 -0.114990 1441913260 0.755615 0.110596 -0.635315 -0.114990 1441913260 0.755615 0.110596 -0.635315 -0.114990 1441913260 0.755615 0.110596 -0.635315 -0.114990 1441913260 0.755615 0.110596 -0.635315 -0.114990 1441913260 0.755615 0.110596 -0.635315 -0.114990 1441913260 0.751038 0.129639 -0.636475 -0.118408 1441913260 0.751038 0.129639 -0.636475 -0.118408 1441913260 0.751038 0.129639 -0.636475 -0.118408 1441913260 0.751038 0.129639 -0.636475 -0.118408 1441913260 0.751038 0.129639 -0.636475 -0.118408 1441913260 0.751038 0.129639 -0.636475 -0.118408 1441913260 0.744812 0.146545 -0.640381 -0.116638 1441913260 0.744812 0.146545 -0.640381 -0.116638 1441913260 0.744812 0.146545 -0.640381 -0.116638 1441913260 0.744812 0.146545 -0.640381 -0.116638 1441913260 0.744812 0.146545 -0.640381 -0.116638 1441913260 0.744812 0.146545 -0.640381 -0.116638 1441913260 0.744812 0.146545 -0.640381 -0.116638 1441913260 0.739197 0.151611 -0.646790 -0.110779 1441913260 0.739197 0.151611 -0.646790 -0.110779 1441913260 0.739197 0.151611 -0.646790 -0.110779 1441913260 0.739197 0.151611 -0.646790 -0.110779 1441913260 0.739197 0.151611 -0.646790 -0.110779 1441913260 0.739197 0.151611 -0.646790 -0.110779 1441913260 0.739197 0.151611 -0.646790 -0.110779 1441913260 0.736572 0.149109 -0.652771 -0.095398 1441913260 0.736572 0.149109 -0.652771 -0.095398 1441913260 0.736572 0.149109 -0.652771 -0.095398 1441913260 0.736572 0.149109 -0.652771 -0.095398 1441913260 0.736572 0.149109 -0.652771 -0.095398 1441913260 0.736572 0.149109 -0.652771 -0.095398 1441913260 0.734009 0.146362 -0.659668 -0.068298 1441913260 0.734009 0.146362 -0.659668 -0.068298 1441913260 0.734009 0.146362 -0.659668 -0.068298 1441913260 0.734009 0.146362 -0.659668 -0.068298 1441913260 0.734009 0.146362 -0.659668 -0.068298 1441913260 0.734009 0.146362 -0.659668 -0.068298 1441913260 0.734009 0.146362 -0.659668 -0.068298 1441913260 0.731445 0.136353 -0.666565 -0.045410 1441913260 0.731445 0.136353 -0.666565 -0.045410 1441913260 0.731445 0.136353 -0.666565 -0.045410 1441913260 0.731445 0.136353 -0.666565 -0.045410 1441913260 0.731445 0.136353 -0.666565 -0.045410 1441913260 0.731445 0.136353 -0.666565 -0.045410 1441913260 0.731445 0.120483 -0.670105 -0.038330 1441913260 0.731445 0.120483 -0.670105 -0.038330 1441913260 0.731445 0.120483 -0.670105 -0.038330 1441913260 0.731445 0.120483 -0.670105 -0.038330 1441913260 0.731445 0.120483 -0.670105 -0.038330 1441913260 0.731445 0.120483 -0.670105 -0.038330 1441913260 0.730957 0.119995 -0.670898 -0.034790 1441913260 0.730957 0.119995 -0.670898 -0.034790 1441913260 0.730957 0.119995 -0.670898 -0.034790 1441913260 0.730957 0.119995 -0.670898 -0.034790 1441913260 0.730957 0.119995 -0.670898 -0.034790 1441913260 0.730957 0.119995 -0.670898 -0.034790 1441913260 0.730957 0.119995 -0.670898 -0.034790 1441913260 0.730164 0.122498 -0.671082 -0.038818 1441913260 0.730164 0.122498 -0.671082 -0.038818 1441913260 0.730164 0.122498 -0.671082 -0.038818 1441913260 0.730164 0.122498 -0.671082 -0.038818 1441913260 0.730164 0.122498 -0.671082 -0.038818 1441913260 0.730164 0.122498 -0.671082 -0.038818 1441913260 0.733337 0.119507 -0.667236 -0.052856 1441913260 0.733337 0.119507 -0.667236 -0.052856 1441913260 0.733337 0.119507 -0.667236 -0.052856 1441913260 0.733337 0.119507 -0.667236 -0.052856 1441913260 0.733337 0.119507 -0.667236 -0.052856 1441913260 0.733337 0.119507 -0.667236 -0.052856 1441913260 0.735657 0.129761 -0.662170 -0.058960 1441913260 0.735657 0.129761 -0.662170 -0.058960 1441913260 0.735657 0.129761 -0.662170 -0.058960 1441913260 0.735657 0.129761 -0.662170 -0.058960 1441913260 0.735657 0.129761 -0.662170 -0.058960 1441913260 0.735657 0.129761 -0.662170 -0.058960 1441913260 0.735657 0.129761 -0.662170 -0.058960 1441913260 0.736267 0.146423 -0.658020 -0.059082 1441913260 0.736267 0.146423 -0.658020 -0.059082 1441913260 0.736267 0.146423 -0.658020 -0.059082 1441913260 0.736267 0.146423 -0.658020 -0.059082 1441913260 0.736267 0.146423 -0.658020 -0.059082 1441913260 0.736267 0.146423 -0.658020 -0.059082 1441913260 0.735413 0.153564 -0.656860 -0.064026 1441913260 0.735413 0.153564 -0.656860 -0.064026 1441913260 0.735413 0.153564 -0.656860 -0.064026 1441913260 0.735413 0.153564 -0.656860 -0.064026 1441913260 0.735413 0.153564 -0.656860 -0.064026 1441913260 0.735413 0.153564 -0.656860 -0.064026 1441913260 0.733459 0.145447 -0.659241 -0.079102 1441913260 0.733459 0.145447 -0.659241 -0.079102 1441913260 0.733459 0.145447 -0.659241 -0.079102 1441913260 0.733459 0.145447 -0.659241 -0.079102 1441913260 0.733459 0.145447 -0.659241 -0.079102 1441913260 0.733459 0.145447 -0.659241 -0.079102 1441913261 0.732361 0.125610 -0.661377 -0.102234 1441913261 0.732361 0.125610 -0.661377 -0.102234 1441913261 0.732361 0.125610 -0.661377 -0.102234 1441913261 0.732361 0.125610 -0.661377 -0.102234 1441913261 0.732361 0.125610 -0.661377 -0.102234 1441913261 0.732361 0.125610 -0.661377 -0.102234 1441913261 0.733398 0.100891 -0.660217 -0.126648 1441913261 0.733398 0.100891 -0.660217 -0.126648 1441913261 0.733398 0.100891 -0.660217 -0.126648 1441913261 0.733398 0.100891 -0.660217 -0.126648 1441913261 0.733398 0.100891 -0.660217 -0.126648 1441913261 0.733398 0.100891 -0.660217 -0.126648 1441913261 0.733398 0.100891 -0.660217 -0.126648 1441913261 0.735962 0.090149 -0.656982 -0.136353 1441913261 0.735962 0.090149 -0.656982 -0.136353 1441913261 0.735962 0.090149 -0.656982 -0.136353 1441913261 0.735962 0.090149 -0.656982 -0.136353 1441913261 0.735962 0.090149 -0.656982 -0.136353 1441913261 0.735962 0.090149 -0.656982 -0.136353 1441913261 0.735962 0.090149 -0.656982 -0.136353 1441913261 0.737183 0.091431 -0.655823 -0.134338 1441913261 0.737183 0.091431 -0.655823 -0.134338 1441913261 0.737183 0.091431 -0.655823 -0.134338 1441913261 0.737183 0.091431 -0.655823 -0.134338 1441913261 0.737183 0.091431 -0.655823 -0.134338 1441913261 0.737183 0.091431 -0.655823 -0.134338 1441913261 0.737915 0.088562 -0.655640 -0.133179 1441913261 0.737915 0.088562 -0.655640 -0.133179 1441913261 0.737915 0.088562 -0.655640 -0.133179 1441913261 0.737915 0.088562 -0.655640 -0.133179 1441913261 0.737915 0.088562 -0.655640 -0.133179 1441913261 0.737915 0.088562 -0.655640 -0.133179 1441913261 0.738525 0.078735 -0.655334 -0.137451 1441913261 0.738525 0.078735 -0.655334 -0.137451 1441913261 0.738525 0.078735 -0.655334 -0.137451 1441913261 0.738525 0.078735 -0.655334 -0.137451 1441913261 0.738525 0.078735 -0.655334 -0.137451 1441913261 0.738525 0.078735 -0.655334 -0.137451 1441913261 0.738525 0.078735 -0.655334 -0.137451 1441913261 0.737976 0.072144 -0.655518 -0.143066 1441913261 0.737976 0.072144 -0.655518 -0.143066 1441913261 0.737976 0.072144 -0.655518 -0.143066 1441913261 0.737976 0.072144 -0.655518 -0.143066 1441913261 0.737976 0.072144 -0.655518 -0.143066 1441913261 0.737976 0.072144 -0.655518 -0.143066 1441913261 0.736816 0.078308 -0.656250 -0.142517 1441913261 0.736816 0.078308 -0.656250 -0.142517 1441913261 0.736816 0.078308 -0.656250 -0.142517 1441913261 0.736816 0.078308 -0.656250 -0.142517 1441913261 0.736816 0.078308 -0.656250 -0.142517 1441913261 0.736816 0.078308 -0.656250 -0.142517 1441913261 0.733826 0.090149 -0.659546 -0.135376 1441913261 0.733826 0.090149 -0.659546 -0.135376 1441913261 0.733826 0.090149 -0.659546 -0.135376 1441913261 0.733826 0.090149 -0.659546 -0.135376 1441913261 0.733826 0.090149 -0.659546 -0.135376 1441913261 0.733826 0.090149 -0.659546 -0.135376 1441913261 0.731262 0.093567 -0.663086 -0.129578 1441913261 0.731262 0.093567 -0.663086 -0.129578 1441913261 0.731262 0.093567 -0.663086 -0.129578 1441913261 0.731262 0.093567 -0.663086 -0.129578 1441913261 0.731262 0.093567 -0.663086 -0.129578 1441913261 0.731262 0.093567 -0.663086 -0.129578 1441913261 0.731262 0.093567 -0.663086 -0.129578 1441913261 0.730164 0.095581 -0.665710 -0.120728 1441913261 0.730164 0.095581 -0.665710 -0.120728 1441913261 0.730164 0.095581 -0.665710 -0.120728 1441913261 0.730164 0.095581 -0.665710 -0.120728 1441913261 0.730164 0.095581 -0.665710 -0.120728 1441913261 0.730164 0.095581 -0.665710 -0.120728 1441913261 0.726990 0.095337 -0.670959 -0.110474 1441913261 0.726990 0.095337 -0.670959 -0.110474 1441913261 0.726990 0.095337 -0.670959 -0.110474 1441913261 0.726990 0.095337 -0.670959 -0.110474 1441913261 0.726990 0.095337 -0.670959 -0.110474 1441913261 0.726990 0.095337 -0.670959 -0.110474 1441913261 0.725586 0.074036 -0.675049 -0.110962 1441913261 0.725586 0.074036 -0.675049 -0.110962 1441913261 0.725586 0.074036 -0.675049 -0.110962 1441913261 0.725586 0.074036 -0.675049 -0.110962 1441913261 0.725586 0.074036 -0.675049 -0.110962 1441913261 0.725586 0.074036 -0.675049 -0.110962 1441913261 0.730957 0.056396 -0.671387 -0.108521 1441913261 0.730957 0.056396 -0.671387 -0.108521 1441913261 0.730957 0.056396 -0.671387 -0.108521 1441913261 0.730957 0.056396 -0.671387 -0.108521 1441913261 0.730957 0.056396 -0.671387 -0.108521 1441913261 0.730957 0.056396 -0.671387 -0.108521 1441913261 0.730957 0.056396 -0.671387 -0.108521 1441913261 0.739563 0.052673 -0.663208 -0.101990 1441913261 0.739563 0.052673 -0.663208 -0.101990 1441913261 0.739563 0.052673 -0.663208 -0.101990 1441913261 0.739563 0.052673 -0.663208 -0.101990 1441913261 0.739563 0.052673 -0.663208 -0.101990 1441913261 0.748962 0.072144 -0.652527 -0.089783 1441913261 0.748962 0.072144 -0.652527 -0.089783 1441913261 0.748962 0.072144 -0.652527 -0.089783 1441913261 0.748962 0.072144 -0.652527 -0.089783 1441913261 0.748962 0.072144 -0.652527 -0.089783 1441913261 0.748962 0.072144 -0.652527 -0.089783 1441913261 0.755066 0.099854 -0.642944 -0.080750 1441913261 0.755066 0.099854 -0.642944 -0.080750 1441913261 0.755066 0.099854 -0.642944 -0.080750 1441913261 0.755066 0.099854 -0.642944 -0.080750 1441913261 0.755066 0.099854 -0.642944 -0.080750 1441913261 0.755066 0.099854 -0.642944 -0.080750 1441913261 0.757507 0.117554 -0.636780 -0.082764 1441913261 0.757507 0.117554 -0.636780 -0.082764 1441913261 0.757507 0.117554 -0.636780 -0.082764 1441913261 0.757507 0.117554 -0.636780 -0.082764 1441913261 0.757507 0.117554 -0.636780 -0.082764 1441913261 0.757507 0.117554 -0.636780 -0.082764 1441913261 0.757507 0.117554 -0.636780 -0.082764 1441913261 0.758179 0.121216 -0.633850 -0.093201 1441913262 0.758179 0.121216 -0.633850 -0.093201 1441913262 0.758179 0.121216 -0.633850 -0.093201 1441913262 0.758179 0.121216 -0.633850 -0.093201 1441913262 0.758179 0.121216 -0.633850 -0.093201 1441913262 0.758179 0.121216 -0.633850 -0.093201 1441913262 0.755615 0.120789 -0.635132 -0.105164 1441913262 0.755615 0.120789 -0.635132 -0.105164 1441913262 0.755615 0.120789 -0.635132 -0.105164 1441913262 0.755615 0.120789 -0.635132 -0.105164 1441913262 0.755615 0.120789 -0.635132 -0.105164 1441913262 0.755615 0.120789 -0.635132 -0.105164 1441913262 0.749817 0.120728 -0.639893 -0.117065 1441913262 0.749817 0.120728 -0.639893 -0.117065 1441913262 0.749817 0.120728 -0.639893 -0.117065 1441913262 0.749817 0.120728 -0.639893 -0.117065 1441913262 0.749817 0.120728 -0.639893 -0.117065 1441913262 0.749817 0.120728 -0.639893 -0.117065 1441913262 0.749817 0.120728 -0.639893 -0.117065 1441913262 0.743591 0.119446 -0.645325 -0.127747 1441913262 0.743591 0.119446 -0.645325 -0.127747 1441913262 0.743591 0.119446 -0.645325 -0.127747 1441913262 0.743591 0.119446 -0.645325 -0.127747 1441913262 0.743591 0.119446 -0.645325 -0.127747 1441913262 0.743591 0.119446 -0.645325 -0.127747 1441913262 0.738037 0.111267 -0.651184 -0.137512 1441913262 0.738037 0.111267 -0.651184 -0.137512 1441913262 0.738037 0.111267 -0.651184 -0.137512 1441913262 0.738037 0.111267 -0.651184 -0.137512 1441913262 0.738037 0.111267 -0.651184 -0.137512 1441913262 0.738037 0.111267 -0.651184 -0.137512 1441913262 0.738037 0.111267 -0.651184 -0.137512 1441913262 0.734863 0.095276 -0.655273 -0.146729 1441913262 0.734863 0.095276 -0.655273 -0.146729 1441913262 0.734863 0.095276 -0.655273 -0.146729 1441913262 0.734863 0.095276 -0.655273 -0.146729 1441913262 0.734863 0.095276 -0.655273 -0.146729 1441913262 0.734863 0.095276 -0.655273 -0.146729 1441913262 0.735046 0.081055 -0.656372 -0.149353 1441913262 0.735046 0.081055 -0.656372 -0.149353 1441913262 0.735046 0.081055 -0.656372 -0.149353 1441913262 0.735046 0.081055 -0.656372 -0.149353 1441913262 0.735046 0.081055 -0.656372 -0.149353 1441913262 0.735046 0.081055 -0.656372 -0.149353 1441913262 0.737488 0.073975 -0.655579 -0.144409 1441913262 0.737488 0.073975 -0.655579 -0.144409 1441913262 0.737488 0.073975 -0.655579 -0.144409 1441913262 0.737488 0.073975 -0.655579 -0.144409 1441913262 0.737488 0.073975 -0.655579 -0.144409 1441913262 0.737488 0.073975 -0.655579 -0.144409 1441913262 0.737488 0.073975 -0.655579 -0.144409 1441913262 0.739380 0.070129 -0.655457 -0.137085 1441913262 0.739380 0.070129 -0.655457 -0.137085 1441913262 0.739380 0.070129 -0.655457 -0.137085 1441913262 0.739380 0.070129 -0.655457 -0.137085 1441913262 0.739380 0.070129 -0.655457 -0.137085 1441913262 0.739380 0.070129 -0.655457 -0.137085 1441913262 0.741150 0.067993 -0.654907 -0.130981 1441913262 0.741150 0.067993 -0.654907 -0.130981 1441913262 0.741150 0.067993 -0.654907 -0.130981 1441913262 0.741150 0.067993 -0.654907 -0.130981 1441913262 0.741150 0.067993 -0.654907 -0.130981 1441913262 0.741150 0.067993 -0.654907 -0.130981 1441913262 0.742493 0.069214 -0.654114 -0.126709 1441913262 0.742493 0.069214 -0.654114 -0.126709 1441913262 0.742493 0.069214 -0.654114 -0.126709 1441913262 0.742493 0.069214 -0.654114 -0.126709 1441913262 0.742493 0.069214 -0.654114 -0.126709 1441913262 0.742493 0.069214 -0.654114 -0.126709 1441913262 0.742493 0.069214 -0.654114 -0.126709 1441913262 0.742432 0.081848 -0.653870 -0.120483 1441913262 0.742432 0.081848 -0.653870 -0.120483 1441913262 0.742432 0.081848 -0.653870 -0.120483 1441913262 0.742432 0.081848 -0.653870 -0.120483 1441913262 0.742432 0.081848 -0.653870 -0.120483 1441913262 0.742432 0.081848 -0.653870 -0.120483 1441913262 0.741394 0.100708 -0.653748 -0.113037 1441913262 0.741394 0.100708 -0.653748 -0.113037 1441913262 0.741394 0.100708 -0.653748 -0.113037 1441913262 0.741394 0.100708 -0.653748 -0.113037 1441913262 0.741394 0.100708 -0.653748 -0.113037 1441913262 0.741394 0.100708 -0.653748 -0.113037 1441913262 0.741394 0.100708 -0.653748 -0.113037 1441913262 0.739868 0.114502 -0.654297 -0.106567 1441913262 0.739868 0.114502 -0.654297 -0.106567 1441913262 0.739868 0.114502 -0.654297 -0.106567 1441913262 0.739868 0.114502 -0.654297 -0.106567 1441913262 0.739868 0.114502 -0.654297 -0.106567 1441913262 0.739868 0.114502 -0.654297 -0.106567 1441913262 0.738098 0.121399 -0.656189 -0.099365 1441913262 0.738098 0.121399 -0.656189 -0.099365 1441913262 0.738098 0.121399 -0.656189 -0.099365 1441913262 0.738098 0.121399 -0.656189 -0.099365 1441913262 0.738098 0.121399 -0.656189 -0.099365 1441913262 0.738098 0.121399 -0.656189 -0.099365 1441913262 0.735840 0.122925 -0.659851 -0.089478 1441913262 0.735840 0.122925 -0.659851 -0.089478 1441913262 0.735840 0.122925 -0.659851 -0.089478 1441913262 0.735840 0.122925 -0.659851 -0.089478 1441913262 0.735840 0.122925 -0.659851 -0.089478 1441913262 0.735840 0.122925 -0.659851 -0.089478 1441913262 0.734192 0.116028 -0.664001 -0.081299 1441913262 0.734192 0.116028 -0.664001 -0.081299 1441913262 0.734192 0.116028 -0.664001 -0.081299 1441913262 0.734192 0.116028 -0.664001 -0.081299 1441913262 0.734192 0.116028 -0.664001 -0.081299 1441913262 0.734192 0.116028 -0.664001 -0.081299 1441913262 0.734192 0.116028 -0.664001 -0.081299 1441913262 0.732910 0.102600 -0.666565 -0.089539 1441913262 0.732910 0.102600 -0.666565 -0.089539 1441913262 0.732910 0.102600 -0.666565 -0.089539 1441913262 0.732910 0.102600 -0.666565 -0.089539 1441913262 0.732910 0.102600 -0.666565 -0.089539 1441913262 0.732910 0.102600 -0.666565 -0.089539 1441913263 0.732849 0.095459 -0.665649 -0.103516 1441913263 0.732849 0.095459 -0.665649 -0.103516 1441913263 0.732849 0.095459 -0.665649 -0.103516 1441913263 0.732849 0.095459 -0.665649 -0.103516 1441913263 0.732849 0.095459 -0.665649 -0.103516 1441913263 0.732849 0.095459 -0.665649 -0.103516 1441913263 0.733215 0.096680 -0.663513 -0.113098 1441913263 0.733215 0.096680 -0.663513 -0.113098 1441913263 0.733215 0.096680 -0.663513 -0.113098 1441913263 0.733215 0.096680 -0.663513 -0.113098 1441913263 0.733215 0.096680 -0.663513 -0.113098 1441913263 0.733215 0.096680 -0.663513 -0.113098 1441913263 0.733093 0.092590 -0.662292 -0.124023 1441913263 0.733093 0.092590 -0.662292 -0.124023 1441913263 0.733093 0.092590 -0.662292 -0.124023 1441913263 0.733093 0.092590 -0.662292 -0.124023 1441913263 0.733093 0.092590 -0.662292 -0.124023 1441913263 0.733093 0.092590 -0.662292 -0.124023 1441913263 0.733093 0.092590 -0.662292 -0.124023 1441913263 0.733337 0.081482 -0.660461 -0.139282 1441913263 0.733337 0.081482 -0.660461 -0.139282 1441913263 0.733337 0.081482 -0.660461 -0.139282 1441913263 0.733337 0.081482 -0.660461 -0.139282 1441913263 0.733337 0.081482 -0.660461 -0.139282 1441913263 0.733337 0.081482 -0.660461 -0.139282 1441913263 0.733521 0.069275 -0.658569 -0.153076 1441913263 0.733521 0.069275 -0.658569 -0.153076 1441913263 0.733521 0.069275 -0.658569 -0.153076 1441913263 0.733521 0.069275 -0.658569 -0.153076 1441913263 0.733521 0.069275 -0.658569 -0.153076 1441913263 0.733521 0.069275 -0.658569 -0.153076 1441913263 0.733582 0.068176 -0.656982 -0.159912 1441913263 0.733582 0.068176 -0.656982 -0.159912 1441913263 0.733582 0.068176 -0.656982 -0.159912 1441913263 0.733582 0.068176 -0.656982 -0.159912 1441913263 0.733582 0.068176 -0.656982 -0.159912 1441913263 0.733582 0.068176 -0.656982 -0.159912 1441913263 0.733582 0.068176 -0.656982 -0.159912 1441913263 0.733276 0.071350 -0.655823 -0.164490 1441913263 0.733276 0.071350 -0.655823 -0.164490 1441913263 0.733276 0.071350 -0.655823 -0.164490 1441913263 0.733276 0.071350 -0.655823 -0.164490 1441913263 0.733276 0.071350 -0.655823 -0.164490 1441913263 0.733276 0.071350 -0.655823 -0.164490 1441913263 0.732605 0.068298 -0.655457 -0.170166 1441913263 0.732605 0.068298 -0.655457 -0.170166 1441913263 0.732605 0.068298 -0.655457 -0.170166 1441913263 0.732605 0.068298 -0.655457 -0.170166 1441913263 0.732605 0.068298 -0.655457 -0.170166 1441913263 0.732605 0.068298 -0.655457 -0.170166 1441913263 0.731201 0.055420 -0.656555 -0.176575 1441913263 0.731201 0.055420 -0.656555 -0.176575 1441913263 0.731201 0.055420 -0.656555 -0.176575 1441913263 0.731201 0.055420 -0.656555 -0.176575 1441913263 0.731201 0.055420 -0.656555 -0.176575 1441913263 0.731201 0.055420 -0.656555 -0.176575 1441913263 0.731201 0.055420 -0.656555 -0.176575 1441913263 0.729309 0.035339 -0.658569 -0.182129 1441913263 0.729309 0.035339 -0.658569 -0.182129 1441913263 0.729309 0.035339 -0.658569 -0.182129 1441913263 0.729309 0.035339 -0.658569 -0.182129 1441913263 0.729309 0.035339 -0.658569 -0.182129 1441913263 0.729309 0.035339 -0.658569 -0.182129 1441913263 0.729065 0.017822 -0.658630 -0.185425 1441913263 0.729065 0.017822 -0.658630 -0.185425 1441913263 0.729065 0.017822 -0.658630 -0.185425 1441913263 0.729065 0.017822 -0.658630 -0.185425 1441913263 0.729065 0.017822 -0.658630 -0.185425 1441913263 0.729065 0.017822 -0.658630 -0.185425 1441913263 0.730652 0.011719 -0.657532 -0.183350 1441913263 0.730652 0.011719 -0.657532 -0.183350 1441913263 0.730652 0.011719 -0.657532 -0.183350 1441913263 0.730652 0.011719 -0.657532 -0.183350 1441913263 0.730652 0.011719 -0.657532 -0.183350 1441913263 0.730652 0.011719 -0.657532 -0.183350 1441913263 0.732849 0.014648 -0.657532 -0.174194 1441913263 0.732849 0.014648 -0.657532 -0.174194 1441913263 0.732849 0.014648 -0.657532 -0.174194 1441913263 0.732849 0.014648 -0.657532 -0.174194 1441913263 0.732849 0.014648 -0.657532 -0.174194 1441913263 0.732849 0.014648 -0.657532 -0.174194 1441913263 0.732849 0.014648 -0.657532 -0.174194 1441913263 0.734375 0.028137 -0.658386 -0.162537 1441913263 0.734375 0.028137 -0.658386 -0.162537 1441913263 0.734375 0.028137 -0.658386 -0.162537 1441913263 0.734375 0.028137 -0.658386 -0.162537 1441913263 0.734375 0.028137 -0.658386 -0.162537 1441913263 0.734985 0.039856 -0.658386 -0.157349 1441913263 0.734985 0.039856 -0.658386 -0.157349 1441913263 0.734985 0.039856 -0.658386 -0.157349 1441913263 0.734985 0.039856 -0.658386 -0.157349 1441913263 0.734985 0.039856 -0.658386 -0.157349 1441913263 0.734985 0.039856 -0.658386 -0.157349 1441913263 0.734985 0.039856 -0.658386 -0.157349 1441913263 0.733643 0.046814 -0.659241 -0.158142 1441913263 0.733643 0.046814 -0.659241 -0.158142 1441913263 0.733643 0.046814 -0.659241 -0.158142 1441913263 0.733643 0.046814 -0.659241 -0.158142 1441913263 0.733643 0.046814 -0.659241 -0.158142 1441913263 0.733643 0.046814 -0.659241 -0.158142 1441913263 0.730042 0.050232 -0.662720 -0.159180 1441913263 0.730042 0.050232 -0.662720 -0.159180 1441913263 0.730042 0.050232 -0.662720 -0.159180 1441913263 0.730042 0.050232 -0.662720 -0.159180 1441913263 0.730042 0.050232 -0.662720 -0.159180 1441913263 0.730042 0.050232 -0.662720 -0.159180 1441913263 0.727051 0.048401 -0.666016 -0.159424 1441913263 0.727051 0.048401 -0.666016 -0.159424 1441913263 0.727051 0.048401 -0.666016 -0.159424 1441913263 0.727051 0.048401 -0.666016 -0.159424 1441913263 0.727051 0.048401 -0.666016 -0.159424 1441913263 0.727051 0.048401 -0.666016 -0.159424 1441913263 0.727051 0.048401 -0.666016 -0.159424 1441913263 0.725037 0.049194 -0.669067 -0.155701 1441913264 0.725037 0.049194 -0.669067 -0.155701 1441913264 0.725037 0.049194 -0.669067 -0.155701 1441913264 0.725037 0.049194 -0.669067 -0.155701 1441913264 0.725037 0.049194 -0.669067 -0.155701 1441913264 0.725037 0.049194 -0.669067 -0.155701 1441913264 0.724731 0.069580 -0.670776 -0.141296 1441913264 0.724731 0.069580 -0.670776 -0.141296 1441913264 0.724731 0.069580 -0.670776 -0.141296 1441913264 0.724731 0.069580 -0.670776 -0.141296 1441913264 0.724731 0.069580 -0.670776 -0.141296 1441913264 0.724731 0.069580 -0.670776 -0.141296 1441913264 0.724426 0.090759 -0.671204 -0.128296 1441913264 0.724426 0.090759 -0.671204 -0.128296 1441913264 0.724426 0.090759 -0.671204 -0.128296 1441913264 0.724426 0.090759 -0.671204 -0.128296 1441913264 0.724426 0.090759 -0.671204 -0.128296 1441913264 0.724426 0.090759 -0.671204 -0.128296 1441913264 0.724426 0.090759 -0.671204 -0.128296 1441913264 0.719116 0.100159 -0.677063 -0.119995 1441913264 0.719116 0.100159 -0.677063 -0.119995 1441913264 0.719116 0.100159 -0.677063 -0.119995 1441913264 0.719116 0.100159 -0.677063 -0.119995 1441913264 0.719116 0.100159 -0.677063 -0.119995 1441913264 0.719116 0.100159 -0.677063 -0.119995 1441913264 0.715454 0.083252 -0.682800 -0.122314 1441913264 0.715454 0.083252 -0.682800 -0.122314 1441913264 0.715454 0.083252 -0.682800 -0.122314 1441913264 0.715454 0.083252 -0.682800 -0.122314 1441913264 0.715454 0.083252 -0.682800 -0.122314 1441913264 0.715454 0.083252 -0.682800 -0.122314 1441913264 0.719299 0.049438 -0.681213 -0.126709 1441913264 0.719299 0.049438 -0.681213 -0.126709 1441913264 0.719299 0.049438 -0.681213 -0.126709 1441913264 0.719299 0.049438 -0.681213 -0.126709 1441913264 0.719299 0.049438 -0.681213 -0.126709 1441913264 0.719299 0.049438 -0.681213 -0.126709 1441913264 0.719299 0.049438 -0.681213 -0.126709 1441913264 0.722961 0.027161 -0.679260 -0.123352 1441913264 0.722961 0.027161 -0.679260 -0.123352 1441913264 0.722961 0.027161 -0.679260 -0.123352 1441913264 0.722961 0.027161 -0.679260 -0.123352 1441913264 0.722961 0.027161 -0.679260 -0.123352 1441913264 0.722961 0.027161 -0.679260 -0.123352 1441913264 0.723633 0.022461 -0.679504 -0.118896 1441913264 0.723633 0.022461 -0.679504 -0.118896 1441913264 0.723633 0.022461 -0.679504 -0.118896 1441913264 0.723633 0.022461 -0.679504 -0.118896 1441913264 0.723633 0.022461 -0.679504 -0.118896 1441913264 0.723633 0.022461 -0.679504 -0.118896 1441913264 0.722961 0.020569 -0.678894 -0.126465 1441913264 0.722961 0.020569 -0.678894 -0.126465 1441913264 0.722961 0.020569 -0.678894 -0.126465 1441913264 0.722961 0.020569 -0.678894 -0.126465 1441913264 0.722961 0.020569 -0.678894 -0.126465 1441913264 0.722961 0.020569 -0.678894 -0.126465 1441913264 0.722961 0.020569 -0.678894 -0.126465 1441913264 0.721069 0.020264 -0.677612 -0.143127 1441913264 0.721069 0.020264 -0.677612 -0.143127 1441913264 0.721069 0.020264 -0.677612 -0.143127 1441913264 0.721069 0.020264 -0.677612 -0.143127 1441913264 0.721069 0.020264 -0.677612 -0.143127 1441913264 0.721069 0.020264 -0.677612 -0.143127 1441913264 0.717896 0.016907 -0.676453 -0.163574 1441913264 0.717896 0.016907 -0.676453 -0.163574 1441913264 0.717896 0.016907 -0.676453 -0.163574 1441913264 0.717896 0.016907 -0.676453 -0.163574 1441913264 0.717896 0.016907 -0.676453 -0.163574 1441913264 0.717896 0.016907 -0.676453 -0.163574 1441913264 0.717224 -0.002136 -0.670410 -0.190247 1441913264 0.717224 -0.002136 -0.670410 -0.190247 1441913264 0.717224 -0.002136 -0.670410 -0.190247 1441913264 0.717224 -0.002136 -0.670410 -0.190247 1441913264 0.717224 -0.002136 -0.670410 -0.190247 1441913264 0.717224 -0.002136 -0.670410 -0.190247 1441913264 0.716309 -0.033752 -0.661682 -0.218994 1441913264 0.716309 -0.033752 -0.661682 -0.218994 1441913264 0.716309 -0.033752 -0.661682 -0.218994 1441913264 0.716309 -0.033752 -0.661682 -0.218994 1441913264 0.716309 -0.033752 -0.661682 -0.218994 1441913264 0.716309 -0.033752 -0.661682 -0.218994 1441913264 0.716309 -0.033752 -0.661682 -0.218994 1441913264 0.713501 -0.054504 -0.656494 -0.238647 1441913264 0.713501 -0.054504 -0.656494 -0.238647 1441913264 0.713501 -0.054504 -0.656494 -0.238647 1441913264 0.713501 -0.054504 -0.656494 -0.238647 1441913264 0.713501 -0.054504 -0.656494 -0.238647 1441913264 0.713501 -0.054504 -0.656494 -0.238647 1441913264 0.712524 -0.050781 -0.656494 -0.242432 1441913264 0.712524 -0.050781 -0.656494 -0.242432 1441913264 0.712524 -0.050781 -0.656494 -0.242432 1441913264 0.712524 -0.050781 -0.656494 -0.242432 1441913264 0.712524 -0.050781 -0.656494 -0.242432 1441913264 0.712524 -0.050781 -0.656494 -0.242432 1441913264 0.712524 -0.050781 -0.656494 -0.242432 1441913264 0.712952 0.006531 -0.670654 -0.204895 1441913264 0.712952 0.006531 -0.670654 -0.204895 1441913264 0.712952 0.006531 -0.670654 -0.204895 1441913264 0.712952 0.006531 -0.670654 -0.204895 1441913264 0.712952 0.006531 -0.670654 -0.204895 1441913264 0.712952 0.006531 -0.670654 -0.204895 1441913264 0.709167 0.069946 -0.680237 -0.171753 1441913264 0.709167 0.069946 -0.680237 -0.171753 1441913264 0.709167 0.069946 -0.680237 -0.171753 1441913264 0.709167 0.069946 -0.680237 -0.171753 1441913264 0.709167 0.069946 -0.680237 -0.171753 1441913264 0.709167 0.069946 -0.680237 -0.171753 1441913264 0.713013 0.083801 -0.675903 -0.166382 1441913264 0.713013 0.083801 -0.675903 -0.166382 1441913264 0.713013 0.083801 -0.675903 -0.166382 1441913264 0.713013 0.083801 -0.675903 -0.166382 1441913264 0.713013 0.083801 -0.675903 -0.166382 1441913264 0.713013 0.083801 -0.675903 -0.166382 1441913264 0.713013 0.083801 -0.675903 -0.166382 1441913264 0.718018 0.063660 -0.670471 -0.175720 1441913264 0.718018 0.063660 -0.670471 -0.175720 1441913264 0.718018 0.063660 -0.670471 -0.175720 1441913265 0.718018 0.063660 -0.670471 -0.175720 1441913265 0.718018 0.063660 -0.670471 -0.175720 1441913265 0.718018 0.063660 -0.670471 -0.175720 1441913265 0.717407 0.043884 -0.671997 -0.178284 1441913265 0.717407 0.043884 -0.671997 -0.178284 1441913265 0.717407 0.043884 -0.671997 -0.178284 1441913265 0.717407 0.043884 -0.671997 -0.178284 1441913265 0.717407 0.043884 -0.671997 -0.178284 1441913265 
-0.106567 0.230957 0.596924 -0.760925 1441913267 -0.106567 0.230957 0.596924 -0.760925 1441913267 -0.106567 0.230957 0.596924 -0.760925 1441913267 -0.099426 0.239197 0.633484 -0.729126 1441913267 -0.099426 0.239197 0.633484 -0.729126 1441913267 -0.099426 0.239197 0.633484 -0.729126 1441913267 -0.099426 0.239197 0.633484 -0.729126 1441913267 -0.099426 0.239197 0.633484 -0.729126 1441913267 -0.099426 0.239197 0.633484 -0.729126 1441913267 -0.084290 0.278015 0.631836 -0.718567 1441913267 -0.084290 0.278015 0.631836 -0.718567 1441913267 -0.084290 0.278015 0.631836 -0.718567 1441913267 -0.084290 0.278015 0.631836 -0.718567 1441913267 -0.084290 0.278015 0.631836 -0.718567 1441913267 -0.084290 0.278015 0.631836 -0.718567 1441913267 -0.084290 0.278015 0.631836 -0.718567 1441913267 -0.023010 0.351563 0.564880 -0.746216 1441913267 -0.023010 0.351563 0.564880 -0.746216 1441913267 -0.023010 0.351563 0.564880 -0.746216 1441913267 -0.023010 0.351563 0.564880 -0.746216 1441913267 -0.023010 0.351563 0.564880 -0.746216 1441913267 -0.023010 0.351563 0.564880 -0.746216 1441913267 0.079956 0.427063 0.467529 -0.769836 1441913267 0.079956 0.427063 0.467529 -0.769836 1441913267 0.079956 0.427063 0.467529 -0.769836 1441913267 0.079956 0.427063 0.467529 -0.769836 1441913267 0.079956 0.427063 0.467529 -0.769836 1441913267 0.079956 0.427063 0.467529 -0.769836 1441913267 0.190857 0.487549 0.325500 -0.787354 1441913267 0.190857 0.487549 0.325500 -0.787354 1441913267 0.190857 0.487549 0.325500 -0.787354 1441913267 0.190857 0.487549 0.325500 -0.787354 1441913267 0.190857 0.487549 0.325500 -0.787354 1441913267 0.190857 0.487549 0.325500 -0.787354 1441913267 0.317871 0.522522 0.175415 -0.771423 1441913267 0.317871 0.522522 0.175415 -0.771423 1441913267 0.317871 0.522522 0.175415 -0.771423 1441913267 0.317871 0.522522 0.175415 -0.771423 1441913267 0.317871 0.522522 0.175415 -0.771423 1441913267 0.317871 0.522522 0.175415 -0.771423 1441913267 0.454895 0.523499 0.038879 -0.719360 1441913267 0.454895 0.523499 0.038879 -0.719360 1441913267 0.454895 0.523499 0.038879 -0.719360 1441913267 0.454895 0.523499 0.038879 -0.719360 1441913267 0.454895 0.523499 0.038879 -0.719360 1441913267 0.454895 0.523499 0.038879 -0.719360 1441913267 0.454895 0.523499 0.038879 -0.719360 1441913267 0.580444 0.496887 -0.114380 -0.634888 1441913268 0.580444 0.496887 -0.114380 -0.634888 1441913268 0.580444 0.496887 -0.114380 -0.634888 1441913268 0.580444 0.496887 -0.114380 -0.634888 1441913268 0.580444 0.496887 -0.114380 -0.634888 1441913268 0.580444 0.496887 -0.114380 -0.634888 1441913268 0.704651 0.414124 -0.192017 -0.543213 1441913268 0.704651 0.414124 -0.192017 -0.543213 1441913268 0.704651 0.414124 -0.192017 -0.543213 1441913268 0.704651 0.414124 -0.192017 -0.543213 1441913268 0.704651 0.414124 -0.192017 -0.543213 1441913268 0.704651 0.414124 -0.192017 -0.543213 1441913268 0.704651 0.414124 -0.192017 -0.543213 1441913268 0.725952 0.394104 -0.236328 -0.511658 1441913268 0.725952 0.394104 -0.236328 -0.511658 1441913268 0.725952 0.394104 -0.236328 -0.511658 1441913268 0.725952 0.394104 -0.236328 -0.511658 1441913268 0.725952 0.394104 -0.236328 -0.511658 1441913268 0.725952 0.394104 -0.236328 -0.511658 1441913268 0.688782 0.441101 -0.283508 -0.500610 1441913268 0.688782 0.441101 -0.283508 -0.500610 1441913268 0.688782 0.441101 -0.283508 -0.500610 1441913268 0.688782 0.441101 -0.283508 -0.500610 1441913268 0.688782 0.441101 -0.283508 -0.500610 1441913268 0.688782 0.441101 -0.283508 -0.500610 1441913268 0.642822 0.482849 -0.291870 -0.518066 1441913268 0.642822 0.482849 -0.291870 -0.518066 1441913268 0.642822 0.482849 -0.291870 -0.518066 1441913268 0.642822 0.482849 -0.291870 -0.518066 1441913268 0.642822 0.482849 -0.291870 -0.518066 1441913268 0.642822 0.482849 -0.291870 -0.518066 1441913268 0.576904 0.532959 -0.269531 -0.557251 1441913268 0.576904 0.532959 -0.269531 -0.557251 1441913268 0.576904 0.532959 -0.269531 -0.557251 1441913268 0.576904 0.532959 -0.269531 -0.557251 1441913268 0.576904 0.532959 -0.269531 -0.557251 1441913268 0.576904 0.532959 -0.269531 -0.557251 1441913268 0.485962 0.575867 -0.220581 -0.619324 1441913268 0.485962 0.575867 -0.220581 -0.619324 1441913268 0.485962 0.575867 -0.220581 -0.619324 1441913268 0.485962 0.575867 -0.220581 -0.619324 1441913268 0.485962 0.575867 -0.220581 -0.619324 1441913268 0.485962 0.575867 -0.220581 -0.619324 1441913268 0.485962 0.575867 -0.220581 -0.619324 1441913268 0.401978 0.589661 -0.125488 -0.689148 1441913268 0.401978 0.589661 -0.125488 -0.689148 1441913268 0.401978 0.589661 -0.125488 -0.689148 1441913268 0.401978 0.589661 -0.125488 -0.689148 1441913268 0.401978 0.589661 -0.125488 -0.689148 1441913268 0.401978 0.589661 -0.125488 -0.689148 1441913268 0.320740 0.581787 0.005066 -0.747375 1441913268 0.320740 0.581787 0.005066 -0.747375 1441913268 0.320740 0.581787 0.005066 -0.747375 1441913268 0.320740 0.581787 0.005066 -0.747375 1441913268 0.320740 0.581787 0.005066 -0.747375 1441913268 0.320740 0.581787 0.005066 -0.747375 1441913268 0.230835 0.555603 0.138000 -0.786743 1441913268 0.230835 0.555603 0.138000 -0.786743 1441913268 0.230835 0.555603 0.138000 -0.786743 1441913268 0.230835 0.555603 0.138000 -0.786743 1441913268 0.230835 0.555603 0.138000 -0.786743 1441913268 0.230835 0.555603 0.138000 -0.786743 1441913268 0.230835 0.555603 0.138000 -0.786743 1441913268 0.136169 0.511963 0.261963 -0.806702 1441913268 0.136169 0.511963 0.261963 -0.806702 1441913268 0.136169 0.511963 0.261963 -0.806702 1441913268 0.136169 0.511963 0.261963 -0.806702 1441913268 0.136169 0.511963 0.261963 -0.806702 1441913268 0.052734 0.455994 0.378479 -0.803772 1441913268 0.052734 0.455994 0.378479 -0.803772 1441913268 0.052734 0.455994 0.378479 -0.803772 1441913268 0.052734 0.455994 0.378479 -0.803772 1441913268 0.052734 0.455994 0.378479 -0.803772 1441913268 -0.023865 0.401245 0.467590 -0.787231 1441913268 -0.023865 0.401245 0.467590 -0.787231 1441913268 -0.023865 0.401245 0.467590 -0.787231 1441913268 -0.023865 0.401245 0.467590 -0.787231 1441913268 -0.023865 0.401245 0.467590 -0.787231 1441913268 -0.023865 0.401245 0.467590 -0.787231 1441913268 -0.074341 0.355042 0.555725 -0.748047 1441913268 -0.074341 0.355042 0.555725 -0.748047 1441913268 -0.074341 0.355042 0.555725 -0.748047 1441913268 -0.074341 0.355042 0.555725 -0.748047 1441913268 -0.074341 0.355042 0.555725 -0.748047 1441913268 -0.074341 0.355042 0.555725 -0.748047 1441913268 -0.074341 0.355042 0.555725 -0.748047 1441913268 -0.103394 0.323608 0.601135 -0.723328 1441913268 -0.103394 0.323608 0.601135 -0.723328 1441913268 -0.103394 0.323608 0.601135 -0.723328 1441913268 -0.103394 0.323608 0.601135 -0.723328 1441913268 -0.103394 0.323608 0.601135 -0.723328 1441913268 -0.103394 0.323608 0.601135 -0.723328 1441913268 -0.075623 0.341248 0.597107 -0.722046 1441913268 -0.075623 0.341248 0.597107 -0.722046 1441913268 -0.075623 0.341248 0.597107 -0.722046 1441913268 -0.075623 0.341248 0.597107 -0.722046 1441913268 -0.075623 0.341248 0.597107 -0.722046 1441913268 -0.075623 0.341248 0.597107 -0.722046 1441913268 -0.049133 0.370728 0.518372 -0.768982 1441913268 -0.049133 0.370728 0.518372 -0.768982 1441913268 -0.049133 0.370728 0.518372 -0.768982 1441913268 -0.049133 0.370728 0.518372 -0.768982 1441913268 -0.049133 0.370728 0.518372 -0.768982 1441913268 -0.049133 0.370728 0.518372 -0.768982 1441913268 -0.017151 0.408997 0.394775 -0.822571 1441913268 -0.017151 0.408997 0.394775 -0.822571 1441913268 -0.017151 0.408997 0.394775 -0.822571 1441913268 -0.017151 0.408997 0.394775 -0.822571 1441913268 -0.017151 0.408997 0.394775 -0.822571 1441913268 -0.017151 0.408997 0.394775 -0.822571 1441913268 0.072266 0.460693 0.319885 -0.824707 1441913268 0.072266 0.460693 0.319885 -0.824707 1441913269 0.072266 0.460693 0.319885 -0.824707 1441913269 0.072266 0.460693 0.319885 -0.824707 1441913269 0.072266 0.460693 0.319885 -0.824707 1441913269 0.072266 0.460693 0.319885 -0.824707 1441913269 0.187073 0.496277 0.253906 -0.808838 1441913269 0.187073 0.496277 0.253906 -0.808838 1441913269 0.187073 0.496277 0.253906 -0.808838 1441913269 0.187073 0.496277 0.253906 -0.808838 1441913269 0.187073 0.496277 0.253906 -0.808838 1441913269 0.187073 0.496277 0.253906 -0.808838 1441913269 0.187073 0.496277 0.253906 -0.808838 1441913269 0.313477 0.517151 0.163086 -0.779480 1441913269 0.313477 0.517151 0.163086 -0.779480 1441913269 0.313477 0.517151 0.163086 -0.779480 1441913269 0.313477 0.517151 0.163086 -0.779480 1441913269 0.313477 0.517151 0.163086 -0.779480 1441913269 0.313477 0.517151 0.163086 -0.779480 1441913269 0.438721 0.520447 0.054565 -0.730530 1441913269 0.438721 0.520447 0.054565 -0.730530 1441913269 0.438721 0.520447 0.054565 -0.730530 1441913269 0.438721 0.520447 0.054565 -0.730530 1441913269 0.438721 0.520447 0.054565 -0.730530 1441913269 0.438721 0.520447 0.054565 -0.730530 1441913269 0.543518 0.511780 -0.072144 -0.661377 1441913269 0.543518 0.511780 -0.072144 -0.661377 1441913269 0.543518 0.511780 -0.072144 -0.661377 1441913269 0.543518 0.511780 -0.072144 -0.661377 1441913269 0.543518 0.511780 -0.072144 -0.661377 1441913269 0.543518 0.511780 -0.072144 -0.661377 1441913269 0.654236 0.463745 -0.166138 -0.573853 1441913269 0.654236 0.463745 -0.166138 -0.573853 1441913269 0.654236 0.463745 -0.166138 -0.573853 1441913269 0.654236 0.463745 -0.166138 -0.573853 1441913269 0.654236 0.463745 -0.166138 -0.573853 1441913269 0.654236 0.463745 -0.166138 -0.573853 1441913269 0.654236 0.463745 -0.166138 -0.573853 1441913269 0.711487 0.439575 -0.219299 -0.502441 1441913269 0.711487 0.439575 -0.219299 -0.502441 1441913269 0.711487 0.439575 -0.219299 -0.502441 1441913269 0.711487 0.439575 -0.219299 -0.502441 1441913269 0.711487 0.439575 -0.219299 -0.502441 1441913269 0.711487 0.439575 -0.219299 -0.502441 1441913269 0.710938 0.432556 -0.255005 -0.492371 1441913269 0.710938 0.432556 -0.255005 -0.492371 1441913269 0.710938 0.432556 -0.255005 -0.492371 1441913269 0.710938 0.432556 -0.255005 -0.492371 1441913269 0.710938 0.432556 -0.255005 -0.492371 1441913269 0.710938 0.432556 -0.255005 -0.492371 1441913269 0.710938 0.432556 -0.255005 -0.492371 1441913269 0.682373 0.456177 -0.285156 -0.494873 1441913269 0.682373 0.456177 -0.285156 -0.494873 1441913269 0.682373 0.456177 -0.285156 -0.494873 1441913269 0.682373 0.456177 -0.285156 -0.494873 1441913269 0.682373 0.456177 -0.285156 -0.494873 1441913269 0.682373 0.456177 -0.285156 -0.494873 1441913269 0.643982 0.488159 -0.285095 -0.515381 1441913269 0.643982 0.488159 -0.285095 -0.515381 1441913269 0.643982 0.488159 -0.285095 -0.515381 1441913269 0.643982 0.488159 -0.285095 -0.515381 1441913269 0.643982 0.488159 -0.285095 -0.515381 1441913269 0.643982 0.488159 -0.285095 -0.515381 1441913269 0.591248 0.521790 -0.257446 -0.558411 1441913269 0.591248 0.521790 -0.257446 -0.558411 1441913269 0.591248 0.521790 -0.257446 -0.558411 1441913269 0.591248 0.521790 -0.257446 -0.558411 1441913269 0.591248 0.521790 -0.257446 -0.558411 1441913269 0.591248 0.521790 -0.257446 -0.558411 1441913269 0.512085 0.561218 -0.210876 -0.615051 1441913269 0.512085 0.561218 -0.210876 -0.615051 1441913269 0.512085 0.561218 -0.210876 -0.615051 1441913269 0.512085 0.561218 -0.210876 -0.615051 1441913269 0.512085 0.561218 -0.210876 -0.615051 1441913269 0.512085 0.561218 -0.210876 -0.615051 1441913269 0.413574 0.593933 -0.139526 -0.675842 1441913269 0.413574 0.593933 -0.139526 -0.675842 1441913269 0.413574 0.593933 -0.139526 -0.675842 1441913269 0.413574 0.593933 -0.139526 -0.675842 1441913269 0.413574 0.593933 -0.139526 -0.675842 1441913269 0.413574 0.593933 -0.139526 -0.675842 1441913269 0.324097 0.587646 -0.023376 -0.740967 1441913269 0.324097 0.587646 -0.023376 -0.740967 1441913269 0.324097 0.587646 -0.023376 -0.740967 1441913269 0.324097 0.587646 -0.023376 -0.740967 1441913269 0.324097 0.587646 -0.023376 -0.740967 1441913269 0.324097 0.587646 -0.023376 -0.740967 1441913269 0.324097 0.587646 -0.023376 -0.740967 1441913269 0.225464 0.559143 0.105347 -0.790833 1441913269 0.225464 0.559143 0.105347 -0.790833 1441913269 0.225464 0.559143 0.105347 -0.790833 1441913269 0.225464 0.559143 0.105347 -0.790833 1441913269 0.225464 0.559143 0.105347 -0.790833 1441913269 0.225464 0.559143 0.105347 -0.790833 1441913269 0.112427 0.515930 0.214233 -0.821716 1441913269 0.112427 0.515930 0.214233 -0.821716 1441913269 0.112427 0.515930 0.214233 -0.821716 1441913269 0.112427 0.515930 0.214233 -0.821716 1441913269 0.112427 0.515930 0.214233 -0.821716 1441913269 0.112427 0.515930 0.214233 -0.821716 1441913269 -0.001587 0.459839 0.310974 -0.831726 1441913269 -0.001587 0.459839 0.310974 -0.831726 1441913269 -0.001587 0.459839 0.310974 -0.831726 1441913269 -0.001587 0.459839 0.310974 -0.831726 1441913269 -0.001587 0.459839 0.310974 -0.831726 1441913269 -0.001587 0.459839 0.310974 -0.831726 1441913269 -0.086304 0.401428 0.388855 -0.824768 1441913269 -0.086304 0.401428 0.388855 -0.824768 1441913269 -0.086304 0.401428 0.388855 -0.824768 1441913269 -0.086304 0.401428 0.388855 -0.824768 1441913269 -0.086304 0.401428 0.388855 -0.824768 1441913269 -0.086304 0.401428 0.388855 -0.824768 1441913269 -0.134399 0.355652 0.482300 -0.789185 1441913269 -0.134399 0.355652 0.482300 -0.789185 1441913269 -0.134399 0.355652 0.482300 -0.789185 1441913270 -0.134399 0.355652 0.482300 -0.789185 1441913270 -0.134399 0.355652 0.482300 -0.789185 1441913270 -0.134399 0.355652 0.482300 -0.789185 1441913270 -0.134399 0.355652 0.482300 -0.789185 1441913270 -0.159424 0.335388 0.549500 -0.748413 1441913270 -0.159424 0.335388 0.549500 -0.748413 1441913270 -0.159424 0.335388 0.549500 -0.748413 1441913270 -0.159424 0.335388 0.549500 -0.748413 1441913270 -0.159424 0.335388 0.549500 -0.748413 1441913270 -0.159424 0.335388 0.549500 -0.748413 1441913270 -0.126892 0.357300 0.554199 -0.740967 1441913270 -0.126892 0.357300 0.554199 -0.740967 1441913270 -0.126892 0.357300 0.554199 -0.740967 1441913270 -0.126892 0.357300 0.554199 -0.740967 1441913270 -0.126892 0.357300 0.554199 -0.740967 1441913270 -0.126892 0.357300 0.554199 -0.740967 1441913270 -0.126892 0.357300 0.554199 -0.740967 1441913270 -0.079163 0.388245 0.496765 -0.772156 1441913270 -0.079163 0.388245 0.496765 -0.772156 1441913270 -0.079163 0.388245 0.496765 -0.772156 1441913270 -0.079163 0.388245 0.496765 -0.772156 1441913270 -0.079163 0.388245 0.496765 -0.772156 1441913270 -0.079163 0.388245 0.496765 -0.772156 1441913270 -0.008240 0.419128 0.440796 -0.793701 1441913270 -0.008240 0.419128 0.440796 -0.793701 1441913270 -0.008240 0.419128 0.440796 -0.793701 1441913270 -0.008240 0.419128 0.440796 -0.793701 1441913270 -0.008240 0.419128 0.440796 -0.793701 1441913270 -0.008240 0.419128 0.440796 -0.793701 1441913270 -0.008240 0.419128 0.440796 -0.793701 1441913270 0.084351 0.445435 0.383240 -0.804749 1441913270 0.084351 0.445435 0.383240 -0.804749 1441913270 0.084351 0.445435 0.383240 -0.804749 1441913270 0.084351 0.445435 0.383240 -0.804749 1441913270 0.084351 0.445435 0.383240 -0.804749 1441913270 0.084351 0.445435 0.383240 -0.804749 1441913270 0.187500 0.469971 0.295532 -0.810303 1441913270 0.187500 0.469971 0.295532 -0.810303 1441913270 0.187500 0.469971 0.295532 -0.810303 1441913270 0.187500 0.469971 0.295532 -0.810303 1441913270 0.187500 0.469971 0.295532 -0.810303 1441913270 0.187500 0.469971 0.295532 -0.810303 1441913270 0.295105 0.493103 0.177734 -0.798828 1441913270 0.295105 0.493103 0.177734 -0.798828 1441913270 0.295105 0.493103 0.177734 -0.798828 1441913270 0.295105 0.493103 0.177734 -0.798828 1441913270 0.295105 0.493103 0.177734 -0.798828 1441913270 0.295105 0.493103 0.177734 -0.798828 1441913270 0.409302 0.507568 0.054138 -0.756226 1441913270 0.409302 0.507568 0.054138 -0.756226 1441913270 0.409302 0.507568 0.054138 -0.756226 1441913270 0.409302 0.507568 0.054138 -0.756226 1441913270 0.409302 0.507568 0.054138 -0.756226 1441913270 0.409302 0.507568 0.054138 -0.756226 1441913270 0.532288 0.484009 -0.062073 -0.691711 1441913270 0.532288 0.484009 -0.062073 -0.691711 1441913270 0.532288 0.484009 -0.062073 -0.691711 1441913270 0.532288 0.484009 -0.062073 -0.691711 1441913270 0.532288 0.484009 -0.062073 -0.691711 1441913270 0.532288 0.484009 -0.062073 -0.691711 1441913270 0.645935 0.415833 -0.127197 -0.627380 1441913270 0.645935 0.415833 -0.127197 -0.627380 1441913270 0.645935 0.415833 -0.127197 -0.627380 1441913270 0.645935 0.415833 -0.127197 -0.627380 1441913270 0.645935 0.415833 -0.127197 -0.627380 1441913270 0.645935 0.415833 -0.127197 -0.627380 1441913270 0.691467 0.406189 -0.197083 -0.563965 1441913270 0.691467 0.406189 -0.197083 -0.563965 1441913270 0.691467 0.406189 -0.197083 -0.563965 1441913270 0.691467 0.406189 -0.197083 -0.563965 1441913270 0.691467 0.406189 -0.197083 -0.563965 1441913270 0.691467 0.406189 -0.197083 -0.563965 1441913270 0.684204 0.447632 -0.248413 -0.519348 1441913270 0.684204 0.447632 -0.248413 -0.519348 1441913270 0.684204 0.447632 -0.248413 -0.519348 1441913270 0.684204 0.447632 -0.248413 -0.519348 1441913270 0.684204 0.447632 -0.248413 -0.519348 1441913270 0.684204 0.447632 -0.248413 -0.519348 1441913270 0.659851 0.471497 -0.275146 -0.516357 1441913270 0.659851 0.471497 -0.275146 -0.516357 1441913270 0.659851 0.471497 -0.275146 -0.516357 1441913270 0.659851 0.471497 -0.275146 -0.516357 1441913270 0.659851 0.471497 -0.275146 -0.516357 1441913270 0.659851 0.471497 -0.275146 -0.516357 1441913270 0.593323 0.522888 -0.285889 -0.541138 1441913270 0.593323 0.522888 -0.285889 -0.541138 1441913270 0.593323 0.522888 -0.285889 -0.541138 1441913270 0.593323 0.522888 -0.285889 -0.541138 1441913270 0.593323 0.522888 -0.285889 -0.541138 1441913270 0.593323 0.522888 -0.285889 -0.541138 1441913270 0.468018 0.589233 -0.287537 -0.592529 1441913270 0.468018 0.589233 -0.287537 -0.592529 1441913270 0.468018 0.589233 -0.287537 -0.592529 1441913270 0.468018 0.589233 -0.287537 -0.592529 1441913270 0.468018 0.589233 -0.287537 -0.592529 1441913270 0.468018 0.589233 -0.287537 -0.592529 1441913270 0.468018 0.589233 -0.287537 -0.592529 1441913270 0.356934 0.610657 -0.233887 -0.667053 1441913270 0.356934 0.610657 -0.233887 -0.667053 1441913270 0.356934 0.610657 -0.233887 -0.667053 1441913270 0.356934 0.610657 -0.233887 -0.667053 1441913270 0.356934 0.610657 -0.233887 -0.667053 1441913270 0.356934 0.610657 -0.233887 -0.667053 1441913270 0.278320 0.597900 -0.107422 -0.744019 1441913270 0.278320 0.597900 -0.107422 -0.744019 1441913270 0.278320 0.597900 -0.107422 -0.744019 1441913270 0.278320 0.597900 -0.107422 -0.744019 1441913270 0.278320 0.597900 -0.107422 -0.744019 1441913270 0.278320 0.597900 -0.107422 -0.744019 1441913270 0.180603 0.580017 0.022400 -0.794006 1441913270 0.180603 0.580017 0.022400 -0.794006 1441913270 0.180603 0.580017 0.022400 -0.794006 1441913271 0.180603 0.580017 0.022400 -0.794006 1441913271 0.180603 0.580017 0.022400 -0.794006 1441913271 0.180603 0.580017 0.022400 -0.794006 1441913271 0.077820 0.546509 0.138733 -0.822205 1441913271 0.077820 0.546509 0.138733 -0.822205 1441913271 0.077820 0.546509 0.138733 -0.822205 1441913271 0.077820 0.546509 0.138733 -0.822205 1441913271 0.077820 0.546509 0.138733 -0.822205 1441913271 0.077820 0.546509 0.138733 -0.822205 1441913271 0.077820 0.546509 0.138733 -0.822205 1441913271 -0.005981 0.490784 0.275391 -0.826599 1441913271 -0.005981 0.490784 0.275391 -0.826599 1441913271 -0.005981 0.490784 0.275391 -0.826599 1441913271 -0.005981 0.490784 0.275391 -0.826599 1441913271 -0.005981 0.490784 0.275391 -0.826599 1441913271 -0.005981 0.490784 0.275391 -0.826599 1441913271 -0.085449 0.426025 0.391907 -0.810913 1441913271 -0.085449 0.426025 0.391907 -0.810913 1441913271 -0.085449 0.426025 0.391907 -0.810913 1441913271 -0.085449 0.426025 0.391907 -0.810913 1441913271 -0.085449 0.426025 0.391907 -0.810913 1441913271 -0.085449 0.426025 0.391907 -0.810913 1441913271 -0.135010 0.363220 0.507080 -0.769897 1441913271 -0.135010 0.363220 0.507080 -0.769897 1441913271 -0.135010 0.363220 0.507080 -0.769897 1441913271 -0.135010 0.363220 0.507080 -0.769897 1441913271 -0.135010 0.363220 0.507080 -0.769897 1441913271 -0.147705 0.331604 0.580078 -0.729187 1441913271 -0.147705 0.331604 0.580078 -0.729187 1441913271 -0.147705 0.331604 0.580078 -0.729187 1441913271 -0.147705 0.331604 0.580078 -0.729187 1441913271 -0.147705 0.331604 0.580078 -0.729187 1441913271 -0.118469 0.349976 0.572937 -0.731628 1441913271 -0.118469 0.349976 0.572937 -0.731628 1441913271 -0.118469 0.349976 0.572937 -0.731628 1441913271 -0.118469 0.349976 0.572937 -0.731628 1441913271 -0.118469 0.349976 0.572937 -0.731628 1441913271 -0.118469 0.349976 0.572937 -0.731628 1441913271 -0.078613 0.385864 0.493469 -0.775513 1441913271 -0.078613 0.385864 0.493469 -0.775513 1441913271 -0.078613 0.385864 0.493469 -0.775513 1441913271 -0.078613 0.385864 0.493469 -0.775513 1441913271 -0.078613 0.385864 0.493469 -0.775513 1441913271 -0.078613 0.385864 0.493469 -0.775513 1441913271 -0.017883 0.426025 0.415527 -0.803406 1441913271 -0.017883 0.426025 0.415527 -0.803406 1441913271 -0.017883 0.426025 0.415527 -0.803406 1441913271 -0.017883 0.426025 0.415527 -0.803406 1441913271 -0.017883 0.426025 0.415527 -0.803406 1441913271 -0.017883 0.426025 0.415527 -0.803406 1441913271 0.087097 0.468018 0.344360 -0.809204 1441913271 0.087097 0.468018 0.344360 -0.809204 1441913271 0.087097 0.468018 0.344360 -0.809204 1441913271 0.087097 0.468018 0.344360 -0.809204 1441913271 0.087097 0.468018 0.344360 -0.809204 1441913271 0.087097 0.468018 0.344360 -0.809204 1441913271 0.204407 0.500061 0.239075 -0.806824 1441913271 0.204407 0.500061 0.239075 -0.806824 1441913271 0.204407 0.500061 0.239075 -0.806824 1441913271 0.204407 0.500061 0.239075 -0.806824 1441913271 0.204407 0.500061 0.239075 -0.806824 1441913271 0.204407 0.500061 0.239075 -0.806824 1441913271 0.322449 0.518494 0.123901 -0.782227 1441913271 0.322449 0.518494 0.123901 -0.782227 1441913271 0.322449 0.518494 0.123901 -0.782227 1441913271 0.322449 0.518494 0.123901 -0.782227 1441913271 0.322449 0.518494 0.123901 -0.782227 1441913271 0.322449 0.518494 0.123901 -0.782227 1441913271 0.428528 0.527649 0.004639 -0.733398 1441913271 0.428528 0.527649 0.004639 -0.733398 1441913271 0.428528 0.527649 0.004639 -0.733398 1441913271 0.428528 0.527649 0.004639 -0.733398 1441913271 0.428528 0.527649 0.004639 -0.733398 1441913271 0.428528 0.527649 0.004639 -0.733398 1441913271 0.428528 0.527649 0.004639 -0.733398 1441913271 0.541687 0.507446 -0.119080 -0.659485 1441913271 0.541687 0.507446 -0.119080 -0.659485 1441913271 0.541687 0.507446 -0.119080 -0.659485 1441913271 0.541687 0.507446 -0.119080 -0.659485 1441913271 0.541687 0.507446 -0.119080 -0.659485 1441913271 0.541687 0.507446 -0.119080 -0.659485 1441913271 0.651855 0.457031 -0.186401 -0.575745 1441913271 0.651855 0.457031 -0.186401 -0.575745 1441913271 0.651855 0.457031 -0.186401 -0.575745 1441913271 0.651855 0.457031 -0.186401 -0.575745 1441913271 0.651855 0.457031 -0.186401 -0.575745 1441913271 0.651855 0.457031 -0.186401 -0.575745 1441913271 0.701355 0.437378 -0.240601 -0.508850 1441913271 0.701355 0.437378 -0.240601 -0.508850 1441913271 0.701355 0.437378 -0.240601 -0.508850 1441913271 0.701355 0.437378 -0.240601 -0.508850 1441913271 0.701355 0.437378 -0.240601 -0.508850 1441913271 0.701355 0.437378 -0.240601 -0.508850 1441913271 0.690552 0.456665 -0.263245 -0.495239 1441913271 0.690552 0.456665 -0.263245 -0.495239 1441913271 0.690552 0.456665 -0.263245 -0.495239 1441913271 0.690552 0.456665 -0.263245 -0.495239 1441913271 0.690552 0.456665 -0.263245 -0.495239 1441913271 0.690552 0.456665 -0.263245 -0.495239 1441913271 0.690552 0.456665 -0.263245 -0.495239 1441913271 0.653320 0.489807 -0.272034 -0.509155 1441913271 0.653320 0.489807 -0.272034 -0.509155 1441913271 0.653320 0.489807 -0.272034 -0.509155 1441913271 0.653320 0.489807 -0.272034 -0.509155 1441913271 0.653320 0.489807 -0.272034 -0.509155 1441913271 0.653320 0.489807 -0.272034 -0.509155 1441913271 0.612244 0.517395 -0.249634 -0.543213 1441913271 0.612244 0.517395 -0.249634 -0.543213 1441913271 0.612244 0.517395 -0.249634 -0.543213 1441913271 0.612244 0.517395 -0.249634 -0.543213 1441913272 0.612244 0.517395 -0.249634 -0.543213 1441913272 0.612244 0.517395 -0.249634 -0.543213 1441913272 0.550720 0.546692 -0.208862 -0.595154 1441913272 0.550720 0.546692 -0.208862 -0.595154 1441913272 0.550720 0.546692 -0.208862 -0.595154 1441913272 0.550720 0.546692 -0.208862 -0.595154 1441913272 0.550720 0.546692 -0.208862 -0.595154 1441913272 0.550720 0.546692 -0.208862 -0.595154 1441913272 0.550720 0.546692 -0.208862 -0.595154 1441913272 0.464417 0.574646 -0.144409 -0.658203 1441913272 0.464417 0.574646 -0.144409 -0.658203 1441913272 0.464417 0.574646 -0.144409 -0.658203 1441913272 0.464417 0.574646 -0.144409 -0.658203 1441913272 0.464417 0.574646 -0.144409 -0.658203 1441913272 0.464417 0.574646 -0.144409 -0.658203 1441913272 0.382446 0.567749 -0.015503 -0.728760 1441913272 0.382446 0.567749 -0.015503 -0.728760 1441913272 0.382446 0.567749 -0.015503 -0.728760 1441913272 0.382446 0.567749 -0.015503 -0.728760 1441913272 0.382446 0.567749 -0.015503 -0.728760 1441913272 0.382446 0.567749 -0.015503 -0.728760 1441913272 0.298828 0.530334 0.152710 -0.778503 1441913272 0.298828 0.530334 0.152710 -0.778503 1441913272 0.298828 0.530334 0.152710 -0.778503 1441913272 0.298828 0.530334 0.152710 -0.778503 1441913272 0.298828 0.530334 0.152710 -0.778503 1441913272 0.190735 0.485657 0.315186 -0.792664 1441913272 0.190735 0.485657 0.315186 -0.792664 1441913272 0.190735 0.485657 0.315186 -0.792664 1441913272 0.190735 0.485657 0.315186 -0.792664 1441913272 0.190735 0.485657 0.315186 -0.792664 1441913272 0.190735 0.485657 0.315186 -0.792664 1441913272 0.068604 0.434509 0.445618 -0.779663 1441913272 0.068604 0.434509 0.445618 -0.779663 1441913272 0.068604 0.434509 0.445618 -0.779663 1441913272 0.068604 0.434509 0.445618 -0.779663 1441913272 0.068604 0.434509 0.445618 -0.779663 1441913272 0.068604 0.434509 0.445618 -0.779663 1441913272 -0.041443 0.372131 0.562134 -0.737427 1441913272 -0.041443 0.372131 0.562134 -0.737427 1441913272 -0.041443 0.372131 0.562134 -0.737427 1441913272 -0.041443 0.372131 0.562134 -0.737427 1441913272 -0.041443 0.372131 0.562134 -0.737427 1441913272 -0.041443 0.372131 0.562134 -0.737427 1441913272 -0.118225 0.327026 0.662231 -0.663696 1441913272 -0.118225 0.327026 0.662231 -0.663696 1441913272 -0.118225 0.327026 0.662231 -0.663696 1441913272 -0.118225 0.327026 0.662231 -0.663696 1441913272 -0.118225 0.327026 0.662231 -0.663696 1441913272 -0.118225 0.327026 0.662231 -0.663696 1441913272 -0.118225 0.327026 0.662231 -0.663696 1441913272 -0.136414 0.332825 0.658142 -0.661438 1441913272 -0.136414 0.332825 0.658142 -0.661438 1441913272 -0.136414 0.332825 0.658142 -0.661438 1441913272 -0.136414 0.332825 0.658142 -0.661438 1441913272 -0.136414 0.332825 0.658142 -0.661438 1441913272 -0.136414 0.332825 0.658142 -0.661438 1441913272 -0.086182 0.369568 0.633179 -0.674561 1441913272 -0.086182 0.369568 0.633179 -0.674561 1441913272 -0.086182 0.369568 0.633179 -0.674561 1441913272 -0.086182 0.369568 0.633179 -0.674561 1441913272 -0.086182 0.369568 0.633179 -0.674561 1441913272 -0.086182 0.369568 0.633179 -0.674561 1441913272 -0.009521 0.393250 0.618591 -0.680115 1441913272 -0.009521 0.393250 0.618591 -0.680115 1441913272 -0.009521 0.393250 0.618591 -0.680115 1441913272 -0.009521 0.393250 0.618591 -0.680115 1441913272 -0.009521 0.393250 0.618591 -0.680115 1441913272 -0.009521 0.393250 0.618591 -0.680115 1441913272 0.073242 0.404541 0.580994 -0.702454 1441913272 0.073242 0.404541 0.580994 -0.702454 1441913272 0.073242 0.404541 0.580994 -0.702454 1441913272 0.073242 0.404541 0.580994 -0.702454 1441913272 0.073242 0.404541 0.580994 -0.702454 1441913272 0.073242 0.404541 0.580994 -0.702454 1441913272 0.168640 0.422058 0.505188 -0.733582 1441913272 0.168640 0.422058 0.505188 -0.733582 1441913272 0.168640 0.422058 0.505188 -0.733582 1441913272 0.168640 0.422058 0.505188 -0.733582 1441913272 0.168640 0.422058 0.505188 -0.733582 1441913272 0.168640 0.422058 0.505188 -0.733582 1441913272 0.168640 0.422058 0.505188 -0.733582 1441913272 0.259583 0.442932 0.386658 -0.766113 1441913272 0.259583 0.442932 0.386658 -0.766113 1441913272 0.259583 0.442932 0.386658 -0.766113 1441913272 0.259583 0.442932 0.386658 -0.766113 1441913272 0.259583 0.442932 0.386658 -0.766113 1441913272 0.351257 0.466614 0.230652 -0.778259 1441913272 0.351257 0.466614 0.230652 -0.778259 1441913272 0.351257 0.466614 0.230652 -0.778259 1441913272 0.351257 0.466614 0.230652 -0.778259 1441913272 0.351257 0.466614 0.230652 -0.778259 1441913272 0.351257 0.466614 0.230652 -0.778259 1441913272 
0.715576 -0.020935 -0.661438 -0.223633 1441913281 0.715576 -0.020935 -0.661438 -0.223633 1441913281 0.715576 -0.020935 -0.661438 -0.223633 1441913281 0.715576 -0.020935 -0.661438 -0.223633 1441913281 0.715576 -0.020935 -0.661438 -0.223633 1441913281 0.715820 -0.018188 -0.662354 -0.220398 1441913281 0.715820 -0.018188 -0.662354 -0.220398 1441913281 0.715820 -0.018188 -0.662354 -0.220398 1441913281 0.715820 -0.018188 -0.662354 -0.220398 1441913281 0.715820 -0.018188 -0.662354 -0.220398 1441913281 0.715820 -0.018188 -0.662354 -0.220398 1441913281 0.716492 -0.013611 -0.663635 -0.214661 1441913281 0.716492 -0.013611 -0.663635 -0.214661 1441913281 0.716492 -0.013611 -0.663635 -0.214661 1441913281 0.716492 -0.013611 -0.663635 -0.214661 1441913281 0.716492 -0.013611 -0.663635 -0.214661 1441913281 0.716492 -0.013611 -0.663635 -0.214661 1441913281 0.716492 -0.013611 -0.663635 -0.214661 1441913281 0.717468 -0.008911 -0.664673 -0.208191 1441913281 0.717468 -0.008911 -0.664673 -0.208191 1441913281 0.717468 -0.008911 -0.664673 -0.208191 1441913281 0.717468 -0.008911 -0.664673 -0.208191 1441913281 0.717468 -0.008911 -0.664673 -0.208191 1441913281 0.717468 -0.008911 -0.664673 -0.208191 1441913281 0.718445 -0.007385 -0.664917 -0.204041 1441913281 0.718445 -0.007385 -0.664917 -0.204041 1441913281 0.718445 -0.007385 -0.664917 -0.204041 1441913281 0.718445 -0.007385 -0.664917 -0.204041 1441913281 0.718445 -0.007385 -0.664917 -0.204041 1441913281 0.718445 -0.007385 -0.664917 -0.204041 1441913281 0.719482 -0.006348 -0.664978 -0.200195 1441913281 0.719482 -0.006348 -0.664978 -0.200195 1441913281 0.719482 -0.006348 -0.664978 -0.200195 1441913281 0.719482 -0.006348 -0.664978 -0.200195 1441913281 0.719482 -0.006348 -0.664978 -0.200195 1441913281 0.719482 -0.006348 -0.664978 -0.200195 1441913281 0.719482 -0.006348 -0.664978 -0.200195 1441913281 0.720459 -0.005066 -0.664673 -0.197937 1441913281 0.720459 -0.005066 -0.664673 -0.197937 1441913281 0.720459 -0.005066 -0.664673 -0.197937 1441913281 0.720459 -0.005066 -0.664673 -0.197937 1441913281 0.720459 -0.005066 -0.664673 -0.197937 1441913281 0.720459 -0.005066 -0.664673 -0.197937 1441913281 0.721130 -0.002991 -0.663940 -0.197693 1441913281 0.721130 -0.002991 -0.663940 -0.197693 1441913281 0.721130 -0.002991 -0.663940 -0.197693 1441913281 0.721130 -0.002991 -0.663940 -0.197693 1441913281 0.721130 -0.002991 -0.663940 -0.197693 1441913281 0.721130 -0.002991 -0.663940 -0.197693 1441913281 0.721802 -0.003540 -0.662048 -0.201782 1441913281 0.721802 -0.003540 -0.662048 -0.201782 1441913281 0.721802 -0.003540 -0.662048 -0.201782 1441913281 0.721802 -0.003540 -0.662048 -0.201782 1441913281 0.721802 -0.003540 -0.662048 -0.201782 1441913281 0.721802 -0.003540 -0.662048 -0.201782 1441913281 0.722046 -0.004639 -0.660217 -0.206726 1441913281 0.722046 -0.004639 -0.660217 -0.206726 1441913282 0.722046 -0.004639 -0.660217 -0.206726 1441913282 0.722046 -0.004639 -0.660217 -0.206726 1441913282 0.722046 -0.004639 -0.660217 -0.206726 1441913282 0.722046 -0.004639 -0.660217 -0.206726 1441913282 0.722107 -0.003052 -0.659424 -0.209045 1441913282 0.722107 -0.003052 -0.659424 -0.209045 1441913282 0.722107 -0.003052 -0.659424 -0.209045 1441913282 0.722107 -0.003052 -0.659424 -0.209045 1441913282 0.722107 -0.003052 -0.659424 -0.209045 1441913282 0.722107 -0.003052 -0.659424 -0.209045 1441913282 0.722107 -0.003052 -0.659424 -0.209045 1441913282 0.721558 0.000916 -0.659790 -0.209900 1441913282 0.721558 0.000916 -0.659790 -0.209900 1441913282 0.721558 0.000916 -0.659790 -0.209900 1441913282 0.721558 0.000916 -0.659790 -0.209900 1441913282 0.721558 0.000916 -0.659790 -0.209900 1441913282 0.721558 0.000916 -0.659790 -0.209900 1441913282 0.720703 0.005676 -0.660828 -0.209473 1441913282 0.720703 0.005676 -0.660828 -0.209473 1441913282 0.720703 0.005676 -0.660828 -0.209473 1441913282 0.720703 0.005676 -0.660828 -0.209473 1441913282 0.720703 0.005676 -0.660828 -0.209473 1441913282 0.720703 0.005676 -0.660828 -0.209473 1441913282 0.720703 0.005676 -0.660828 -0.209473 1441913282 0.720886 0.014221 -0.661987 -0.204773 1441913282 0.720886 0.014221 -0.661987 -0.204773 1441913282 0.720886 0.014221 -0.661987 -0.204773 1441913282 0.720886 0.014221 -0.661987 -0.204773 1441913282 0.720886 0.014221 -0.661987 -0.204773 1441913282 0.720886 0.014221 -0.661987 -0.204773 1441913282 0.721741 0.025879 -0.664063 -0.193481 1441913282 0.721741 0.025879 -0.664063 -0.193481 1441913282 0.721741 0.025879 -0.664063 -0.193481 1441913282 0.721741 0.025879 -0.664063 -0.193481 1441913282 0.721741 0.025879 -0.664063 -0.193481 1441913282 0.721741 0.025879 -0.664063 -0.193481 1441913282 0.721863 0.024841 -0.665955 -0.186340 1441913282 0.721863 0.024841 -0.665955 -0.186340 1441913282 0.721863 0.024841 -0.665955 -0.186340 1441913282 0.721863 0.024841 -0.665955 -0.186340 1441913282 0.721863 0.024841 -0.665955 -0.186340 1441913282 0.721863 0.024841 -0.665955 -0.186340 1441913282 0.723267 -0.002686 -0.663757 -0.190674 1441913282 0.723267 -0.002686 -0.663757 -0.190674 1441913282 0.723267 -0.002686 -0.663757 -0.190674 1441913282 0.723267 -0.002686 -0.663757 -0.190674 1441913282 0.723267 -0.002686 -0.663757 -0.190674 1441913282 0.723267 -0.002686 -0.663757 -0.190674 1441913282 0.723267 -0.002686 -0.663757 -0.190674 1441913282 0.724670 -0.039734 -0.659058 -0.197388 1441913282 0.724670 -0.039734 -0.659058 -0.197388 1441913282 0.724670 -0.039734 -0.659058 -0.197388 1441913282 0.724670 -0.039734 -0.659058 -0.197388 1441913282 0.724670 -0.039734 -0.659058 -0.197388 1441913282 0.724670 -0.039734 -0.659058 -0.197388 1441913282 0.724670 -0.039734 -0.659058 -0.197388 1441913282 0.727356 -0.054504 -0.655273 -0.196655 1441913282 0.727356 -0.054504 -0.655273 -0.196655 1441913282 0.727356 -0.054504 -0.655273 -0.196655 1441913282 0.727356 -0.054504 -0.655273 -0.196655 1441913282 0.727356 -0.054504 -0.655273 -0.196655 1441913282 0.727356 -0.054504 -0.655273 -0.196655 1441913282 0.730591 -0.041260 -0.652954 -0.195618 1441913282 0.730591 -0.041260 -0.652954 -0.195618 1441913282 0.730591 -0.041260 -0.652954 -0.195618 1441913282 0.730591 -0.041260 -0.652954 -0.195618 1441913282 0.730591 -0.041260 -0.652954 -0.195618 1441913282 0.730591 -0.041260 -0.652954 -0.195618 1441913282 0.731750 -0.019470 -0.651245 -0.200073 1441913282 0.731750 -0.019470 -0.651245 -0.200073 1441913282 0.731750 -0.019470 -0.651245 -0.200073 1441913282 0.731750 -0.019470 -0.651245 -0.200073 1441913282 0.731750 -0.019470 -0.651245 -0.200073 1441913282 0.731750 -0.019470 -0.651245 -0.200073 1441913282 0.730225 -0.002686 -0.650269 -0.209656 1441913282 0.730225 -0.002686 -0.650269 -0.209656 1441913282 0.730225 -0.002686 -0.650269 -0.209656 1441913282 0.730225 -0.002686 -0.650269 -0.209656 1441913282 0.730225 -0.002686 -0.650269 -0.209656 1441913282 0.730225 -0.002686 -0.650269 -0.209656 1441913282 0.730225 -0.002686 -0.650269 -0.209656 1441913282 0.726135 0.004272 -0.651184 -0.220581 1441913282 0.726135 0.004272 -0.651184 -0.220581 1441913282 0.726135 0.004272 -0.651184 -0.220581 1441913282 0.726135 0.004272 -0.651184 -0.220581 1441913282 0.726135 0.004272 -0.651184 -0.220581 1441913282 0.726135 0.004272 -0.651184 -0.220581 1441913282 0.720337 -0.002686 -0.653320 -0.232910 1441913282 0.720337 -0.002686 -0.653320 -0.232910 1441913282 0.720337 -0.002686 -0.653320 -0.232910 1441913282 0.720337 -0.002686 -0.653320 -0.232910 1441913282 0.720337 -0.002686 -0.653320 -0.232910 1441913282 0.720337 -0.002686 -0.653320 -0.232910 1441913282 0.716675 -0.021484 -0.652649 -0.244873 1441913282 0.716675 -0.021484 -0.652649 -0.244873 1441913282 0.716675 -0.021484 -0.652649 -0.244873 1441913282 0.716675 -0.021484 -0.652649 -0.244873 1441913282 0.716675 -0.021484 -0.652649 -0.244873 1441913282 0.716675 -0.021484 -0.652649 -0.244873 1441913282 0.716675 -0.021484 -0.652649 -0.244873 1441913282 0.718628 -0.026917 -0.650208 -0.245178 1441913282 0.718628 -0.026917 -0.650208 -0.245178 1441913282 0.718628 -0.026917 -0.650208 -0.245178 1441913282 0.718628 -0.026917 -0.650208 -0.245178 1441913282 0.718628 -0.026917 -0.650208 -0.245178 1441913282 0.718628 -0.026917 -0.650208 -0.245178 1441913282 0.720642 -0.023193 -0.649170 -0.242432 1441913282 0.720642 -0.023193 -0.649170 -0.242432 1441913282 0.720642 -0.023193 -0.649170 -0.242432 1441913282 0.720642 -0.023193 -0.649170 -0.242432 1441913282 0.720642 -0.023193 -0.649170 -0.242432 1441913282 0.720642 -0.023193 -0.649170 -0.242432 1441913282 0.721741 -0.025513 -0.648499 -0.240540 1441913282 0.721741 -0.025513 -0.648499 -0.240540 1441913283 0.721741 -0.025513 -0.648499 -0.240540 1441913283 0.721741 -0.025513 -0.648499 -0.240540 1441913283 0.721741 -0.025513 -0.648499 -0.240540 1441913283 0.721741 -0.025513 -0.648499 -0.240540 1441913283 0.723083 -0.034668 -0.647827 -0.237183 1441913283 0.723083 -0.034668 -0.647827 -0.237183 1441913283 0.723083 -0.034668 -0.647827 -0.237183 1441913283 0.723083 -0.034668 -0.647827 -0.237183 1441913283 0.723083 -0.034668 -0.647827 -0.237183 1441913283 0.723083 -0.034668 -0.647827 -0.237183 1441913283 0.723450 -0.038757 -0.650085 -0.229187 1441913283 0.723450 -0.038757 -0.650085 -0.229187 1441913283 0.723450 -0.038757 -0.650085 -0.229187 1441913283 0.723450 -0.038757 -0.650085 -0.229187 1441913283 0.723450 -0.038757 -0.650085 -0.229187 1441913283 0.723450 -0.038757 -0.650085 -0.229187 1441913283 0.721924 -0.038635 -0.654053 -0.222534 1441913283 0.721924 -0.038635 -0.654053 -0.222534 1441913283 0.721924 -0.038635 -0.654053 -0.222534 1441913283 0.721924 -0.038635 -0.654053 -0.222534 1441913283 0.721924 -0.038635 -0.654053 -0.222534 1441913283 0.721924 -0.038635 -0.654053 -0.222534 1441913283 0.717834 -0.040710 -0.658813 -0.221436 1441913283 0.717834 -0.040710 -0.658813 -0.221436 1441913283 0.717834 -0.040710 -0.658813 -0.221436 1441913283 0.717834 -0.040710 -0.658813 -0.221436 1441913283 0.717834 -0.040710 -0.658813 -0.221436 1441913283 0.717834 -0.040710 -0.658813 -0.221436 1441913283 0.713562 -0.042053 -0.662781 -0.223083 1441913283 0.713562 -0.042053 -0.662781 -0.223083 1441913283 0.713562 -0.042053 -0.662781 -0.223083 1441913283 0.713562 -0.042053 -0.662781 -0.223083 1441913283 0.713562 -0.042053 -0.662781 -0.223083 1441913283 0.713562 -0.042053 -0.662781 -0.223083 1441913283 0.716125 -0.026550 -0.663818 -0.213928 1441913283 0.716125 -0.026550 -0.663818 -0.213928 1441913283 0.716125 -0.026550 -0.663818 -0.213928 1441913283 0.716125 -0.026550 -0.663818 -0.213928 1441913283 0.716125 -0.026550 -0.663818 -0.213928 1441913283 0.716125 -0.026550 -0.663818 -0.213928 1441913283 0.716125 -0.026550 -0.663818 -0.213928 1441913283 0.720337 0.000244 -0.664490 -0.198914 1441913283 0.720337 0.000244 -0.664490 -0.198914 1441913283 0.720337 0.000244 -0.664490 -0.198914 1441913283 0.720337 0.000244 -0.664490 -0.198914 1441913283 0.720337 0.000244 -0.664490 -0.198914 1441913283 0.720337 0.000244 -0.664490 -0.198914 1441913283 0.719849 0.014160 -0.666870 -0.191956 1441913283 0.719849 0.014160 -0.666870 -0.191956 1441913283 0.719849 0.014160 -0.666870 -0.191956 1441913283 0.719849 0.014160 -0.666870 -0.191956 1441913283 0.719849 0.014160 -0.666870 -0.191956 1441913283 0.719849 0.014160 -0.666870 -0.191956 1441913283 0.721436 0.006653 -0.664978 -0.193176 1441913283 0.721436 0.006653 -0.664978 -0.193176 1441913283 0.721436 0.006653 -0.664978 -0.193176 1441913283 0.721436 0.006653 -0.664978 -0.193176 1441913283 0.721436 0.006653 -0.664978 -0.193176 1441913283 0.721436 0.006653 -0.664978 -0.193176 1441913283 0.726685 -0.015381 -0.659851 -0.190613 1441913283 0.726685 -0.015381 -0.659851 -0.190613 1441913283 0.726685 -0.015381 -0.659851 -0.190613 1441913283 0.726685 -0.015381 -0.659851 -0.190613 1441913283 0.726685 -0.015381 -0.659851 -0.190613 1441913283 0.726685 -0.015381 -0.659851 -0.190613 1441913283 0.732361 -0.026062 -0.657288 -0.175903 1441913283 0.732361 -0.026062 -0.657288 -0.175903 1441913283 0.732361 -0.026062 -0.657288 -0.175903 1441913283 0.732361 -0.026062 -0.657288 -0.175903 1441913283 0.732361 -0.026062 -0.657288 -0.175903 1441913283 0.732361 -0.026062 -0.657288 -0.175903 1441913283 0.732361 -0.026062 -0.657288 -0.175903 1441913283 0.735718 -0.016785 -0.657532 -0.161499 1441913283 0.735718 -0.016785 -0.657532 -0.161499 1441913283 0.735718 -0.016785 -0.657532 -0.161499 1441913283 0.735718 -0.016785 -0.657532 -0.161499 1441913283 0.735718 -0.016785 -0.657532 -0.161499 1441913283 0.735718 -0.016785 -0.657532 -0.161499 1441913283 0.734558 -0.004944 -0.658630 -0.163086 1441913283 0.734558 -0.004944 -0.658630 -0.163086 1441913283 0.734558 -0.004944 -0.658630 -0.163086 1441913283 0.734558 -0.004944 -0.658630 -0.163086 1441913283 0.734558 -0.004944 -0.658630 -0.163086 1441913283 0.734558 -0.004944 -0.658630 -0.163086 1441913283 0.730713 -0.002319 -0.659241 -0.177490 1441913283 0.730713 -0.002319 -0.659241 -0.177490 1441913283 0.730713 -0.002319 -0.659241 -0.177490 1441913283 0.730713 -0.002319 -0.659241 -0.177490 1441913283 0.730713 -0.002319 -0.659241 -0.177490 1441913283 0.730713 -0.002319 -0.659241 -0.177490 1441913283 0.730713 -0.002319 -0.659241 -0.177490 1441913283 0.725769 -0.002686 -0.660522 -0.192261 1441913283 0.725769 -0.002686 -0.660522 -0.192261 1441913283 0.725769 -0.002686 -0.660522 -0.192261 1441913283 0.725769 -0.002686 -0.660522 -0.192261 1441913283 0.725769 -0.002686 -0.660522 -0.192261 1441913283 0.725769 -0.002686 -0.660522 -0.192261 1441913283 0.720642 0.000183 -0.662720 -0.203796 1441913283 0.720642 0.000183 -0.662720 -0.203796 1441913283 0.720642 0.000183 -0.662720 -0.203796 1441913283 0.720642 0.000183 -0.662720 -0.203796 1441913283 0.720642 0.000183 -0.662720 -0.203796 1441913283 0.720642 0.000183 -0.662720 -0.203796 1441913283 0.717102 -0.006836 -0.660583 -0.222168 1441913283 0.717102 -0.006836 -0.660583 -0.222168 1441913283 0.717102 -0.006836 -0.660583 -0.222168 1441913283 0.717102 -0.006836 -0.660583 -0.222168 1441913283 0.717102 -0.006836 -0.660583 -0.222168 1441913283 0.717102 -0.006836 -0.660583 -0.222168 1441913283 0.717102 -0.006836 -0.660583 -0.222168 1441913283 0.718018 -0.034546 -0.649292 -0.248352 1441913283 0.718018 -0.034546 -0.649292 -0.248352 1441913283 0.718018 -0.034546 -0.649292 -0.248352 1441913284 0.718018 -0.034546 -0.649292 -0.248352 1441913284 0.718018 -0.034546 -0.649292 -0.248352 1441913284 0.718018 -0.034546 -0.649292 -0.248352 1441913284 0.723755 -0.051758 -0.637817 -0.258179 1441913284 0.723755 -0.051758 -0.637817 -0.258179 1441913284 0.723755 -0.051758 -0.637817 -0.258179 1441913284 0.723755 -0.051758 -0.637817 -0.258179 1441913284 0.723755 -0.051758 -0.637817 -0.258179 1441913284 0.723755 -0.051758 -0.637817 -0.258179 1441913284 0.736389 -0.039185 -0.628662 -0.246948 1441913284 0.736389 -0.039185 -0.628662 -0.246948 1441913284 0.736389 -0.039185 -0.628662 -0.246948 1441913284 0.736389 -0.039185 -0.628662 -0.246948 1441913284 0.736389 -0.039185 -0.628662 -0.246948 1441913284 0.736389 -0.039185 -0.628662 -0.246948 1441913284 0.748657 -0.014221 -0.622070 -0.228821 1441913284 0.748657 -0.014221 -0.622070 -0.228821 1441913284 0.748657 -0.014221 -0.622070 -0.228821 1441913284 0.748657 -0.014221 -0.622070 -0.228821 1441913284 0.748657 -0.014221 -0.622070 -0.228821 1441913284 0.748657 -0.014221 -0.622070 -0.228821 1441913284 0.748657 -0.014221 -0.622070 -0.228821 1441913284 0.756958 0.005798 -0.617920 -0.212646 1441913284 0.756958 0.005798 -0.617920 -0.212646 1441913284 0.756958 0.005798 -0.617920 -0.212646 1441913284 0.756958 0.005798 -0.617920 -0.212646 1441913284 0.756958 0.005798 -0.617920 -0.212646 1441913284 0.756958 0.005798 -0.617920 -0.212646 1441913284 0.761719 0.018066 -0.615662 -0.201172 1441913284 0.761719 0.018066 -0.615662 -0.201172 1441913284 0.761719 0.018066 -0.615662 -0.201172 1441913284 0.761169 0.028748 -0.618164 -0.194214 1441913284 0.761169 0.028748 -0.618164 -0.194214 1441913284 0.761169 0.028748 -0.618164 -0.194214 1441913284 0.761169 0.028748 -0.618164 -0.194214 1441913284 0.755920 0.033936 -0.624573 -0.193298 1441913284 0.755920 0.033936 -0.624573 -0.193298 1441913284 0.755920 0.033936 -0.624573 -0.193298 1441913284 0.755920 0.033936 -0.624573 -0.193298 1441913284 0.755920 0.033936 -0.624573 -0.193298 1441913284 0.755920 0.033936 -0.624573 -0.193298 1441913284 0.748352 0.029358 -0.632019 -0.199158 1441913284 0.748352 0.029358 -0.632019 -0.199158 1441913284 0.748352 0.029358 -0.632019 -0.199158 1441913284 0.748352 0.029358 -0.632019 -0.199158 1441913284 0.748352 0.029358 -0.632019 -0.199158 1441913284 0.748352 0.029358 -0.632019 -0.199158 1441913284 0.748352 0.029358 -0.632019 -0.199158 1441913284 0.740173 0.019531 -0.639709 -0.206116 1441913284 0.740173 0.019531 -0.639709 -0.206116 1441913284 0.740173 0.019531 -0.639709 -0.206116 1441913284 0.740173 0.019531 -0.639709 -0.206116 1441913284 0.740173 0.019531 -0.639709 -0.206116 1441913284 0.733826 0.009888 -0.646362 -0.208984 1441913284 0.733826 0.009888 -0.646362 -0.208984 1441913284 0.733826 0.009888 -0.646362 -0.208984 1441913284 0.733826 0.009888 -0.646362 -0.208984 1441913284 0.733826 0.009888 -0.646362 -0.208984 1441913284 0.733826 0.009888 -0.646362 -0.208984 1441913284 0.733826 0.009888 -0.646362 -0.208984 1441913284 0.730103 0.003235 -0.651062 -0.207581 1441913284 0.730103 0.003235 -0.651062 -0.207581 1441913284 0.730103 0.003235 -0.651062 -0.207581 1441913284 0.730103 0.003235 -0.651062 -0.207581 1441913284 0.730103 0.003235 -0.651062 -0.207581 1441913284 0.730103 0.003235 -0.651062 -0.207581 1441913284 0.728638 0.000610 -0.654602 -0.201477 1441913284 0.728638 0.000610 -0.654602 -0.201477 1441913284 0.728638 0.000610 -0.654602 -0.201477 1441913284 0.728638 0.000610 -0.654602 -0.201477 1441913284 0.728638 0.000610 -0.654602 -0.201477 1441913284 0.728638 0.000610 -0.654602 -0.201477 1441913284 0.728149 0.000366 -0.657959 -0.192139 1441913284 0.728149 0.000366 -0.657959 -0.192139 1441913284 0.728149 0.000366 -0.657959 -0.192139 1441913284 0.728149 0.000366 -0.657959 -0.192139 1441913284 0.728149 0.000366 -0.657959 -0.192139 1441913284 0.728149 0.000366 -0.657959 -0.192139 1441913284 0.726379 -0.013123 -0.661438 -0.186462 1441913284 0.726379 -0.013123 -0.661438 -0.186462 1441913284 0.726379 -0.013123 -0.661438 -0.186462 1441913284 0.726379 -0.013123 -0.661438 -0.186462 1441913284 0.726379 -0.013123 -0.661438 -0.186462 1441913284 0.726379 -0.013123 -0.661438 -0.186462 1441913284 0.722656 -0.051575 -0.660522 -0.197083 1441913284 0.722656 -0.051575 -0.660522 -0.197083 1441913284 0.722656 -0.051575 -0.660522 -0.197083 1441913284 0.722656 -0.051575 -0.660522 -0.197083 1441913284 0.722656 -0.051575 -0.660522 -0.197083 1441913284 0.722656 -0.051575 -0.660522 -0.197083 1441913284 0.719910 -0.083069 -0.656921 -0.208130 1441913284 0.719910 -0.083069 -0.656921 -0.208130 1441913284 0.719910 -0.083069 -0.656921 -0.208130 1441913284 0.719910 -0.083069 -0.656921 -0.208130 1441913284 0.719910 -0.083069 -0.656921 -0.208130 1441913284 0.719910 -0.083069 -0.656921 -0.208130 1441913284 0.719910 -0.083069 -0.656921 -0.208130 1441913284 0.719849 -0.078979 -0.657166 -0.209167 1441913284 0.719849 -0.078979 -0.657166 -0.209167 1441913284 0.719849 -0.078979 -0.657166 -0.209167 1441913284 0.719849 -0.078979 -0.657166 -0.209167 1441913284 0.719849 -0.078979 -0.657166 -0.209167 1441913284 0.719849 -0.078979 -0.657166 -0.209167 1441913284 0.720154 -0.051270 -0.659363 -0.209717 1441913284 0.720154 -0.051270 -0.659363 -0.209717 1441913284 0.720154 -0.051270 -0.659363 -0.209717 1441913284 0.720154 -0.051270 -0.659363 -0.209717 1441913284 0.720154 -0.051270 -0.659363 -0.209717 1441913285 0.720154 -0.051270 -0.659363 -0.209717 1441913285 0.718689 -0.024048 -0.660828 -0.215027 1441913285 0.718689 -0.024048 -0.660828 -0.215027 1441913285 0.718689 -0.024048 -0.660828 -0.215027 1441913285 0.718689 -0.024048 -0.660828 -0.215027 1441913285 0.718689 -0.024048 -0.660828 -0.215027 1441913285 0.718689 -0.024048 -0.660828 -0.215027 1441913285 0.718689 -0.024048 -0.660828 -0.215027 1441913285 0.714905 -0.013916 -0.660828 -0.228149 1441913285 0.714905 -0.013916 -0.660828 -0.228149 1441913285 0.714905 -0.013916 -0.660828 -0.228149 1441913285 0.714905 -0.013916 -0.660828 -0.228149 1441913285 0.714905 -0.013916 -0.660828 -0.228149 1441913285 0.714905 -0.013916 -0.660828 -0.228149 1441913285 0.711243 -0.018005 -0.659363 -0.243042 1441913285 0.711243 -0.018005 -0.659363 -0.243042 1441913285 0.711243 -0.018005 -0.659363 -0.243042 1441913285 0.711243 -0.018005 -0.659363 -0.243042 1441913285 0.711243 -0.018005 -0.659363 -0.243042 1441913285 0.711243 -0.018005 -0.659363 -0.243042 1441913285 0.710999 -0.032166 -0.654175 -0.255920 1441913285 0.710999 -0.032166 -0.654175 -0.255920 1441913285 0.710999 -0.032166 -0.654175 -0.255920 1441913285 0.710999 -0.032166 -0.654175 -0.255920 1441913285 0.710999 -0.032166 -0.654175 -0.255920 1441913285 0.710999 -0.032166 -0.654175 -0.255920 1441913285 0.710999 -0.032166 -0.654175 -0.255920 1441913285 0.711548 -0.040527 -0.652344 -0.257935 1441913285 0.711548 -0.040527 -0.652344 -0.257935 1441913285 0.711548 -0.040527 -0.652344 -0.257935 1441913285 0.711548 -0.040527 -0.652344 -0.257935 1441913285 0.711548 -0.040527 -0.652344 -0.257935 1441913285 0.711548 -0.040527 -0.652344 -0.257935 1441913285 0.711548 -0.040405 -0.654053 -0.253662 1441913285 0.711548 -0.040405 -0.654053 -0.253662 1441913285 0.711548 -0.040405 -0.654053 -0.253662 1441913285 0.711548 -0.040405 -0.654053 -0.253662 1441913285 0.711548 -0.040405 -0.654053 -0.253662 1441913285 0.711548 -0.040405 -0.654053 -0.253662 1441913285 0.712952 -0.041260 -0.653687 -0.250427 1441913285 0.712952 -0.041260 -0.653687 -0.250427 1441913285 0.712952 -0.041260 -0.653687 -0.250427 1441913285 0.712952 -0.041260 -0.653687 -0.250427 1441913285 0.712952 -0.041260 -0.653687 -0.250427 1441913285 0.712952 -0.041260 -0.653687 -0.250427 1441913285 0.712952 -0.041260 -0.653687 -0.250427 1441913285 0.714661 -0.041809 -0.654114 -0.244324 1441913285 0.714661 -0.041809 -0.654114 -0.244324 1441913285 0.714661 -0.041809 -0.654114 -0.244324 1441913285 0.714661 -0.041809 -0.654114 -0.244324 1441913285 0.714661 -0.041809 -0.654114 -0.244324 1441913285 0.714661 -0.041809 -0.654114 -0.244324 1441913285 0.715454 -0.042358 -0.656372 -0.235535 1441913285 0.715454 -0.042358 -0.656372 -0.235535 1441913285 0.715454 -0.042358 -0.656372 -0.235535 1441913285 0.715454 -0.042358 -0.656372 -0.235535 1441913285 0.715454 -0.042358 -0.656372 -0.235535 1441913285 0.715454 -0.042358 -0.656372 -0.235535 1441913285 0.715088 -0.047119 -0.658691 -0.229187 1441913285 0.715088 -0.047119 -0.658691 -0.229187 1441913285 0.715088 -0.047119 -0.658691 -0.229187 1441913285 0.715088 -0.047119 -0.658691 -0.229187 1441913285 0.715088 -0.047119 -0.658691 -0.229187 1441913285 0.715088 -0.047119 -0.658691 -0.229187 1441913285 0.712769 -0.053101 -0.661255 -0.227722 1441913285 0.712769 -0.053101 -0.661255 -0.227722 1441913285 0.712769 -0.053101 -0.661255 -0.227722 1441913285 0.712769 -0.053101 -0.661255 -0.227722 1441913285 0.712769 -0.053101 -0.661255 -0.227722 1441913285 0.712769 -0.053101 -0.661255 -0.227722 1441913285 0.712769 -0.053101 -0.661255 -0.227722 1441913285 0.709900 -0.052795 -0.664001 -0.228760 1441913285 0.709900 -0.052795 -0.664001 -0.228760 1441913285 0.709900 -0.052795 -0.664001 -0.228760 1441913285 0.709900 -0.052795 -0.664001 -0.228760 1441913285 0.709900 -0.052795 -0.664001 -0.228760 1441913285 0.709900 -0.052795 -0.664001 -0.228760 1441913285 0.708496 -0.049683 -0.665161 -0.230469 1441913285 0.708496 -0.049683 -0.665161 -0.230469 1441913285 0.708496 -0.049683 -0.665161 -0.230469 1441913285 0.708496 -0.049683 -0.665161 -0.230469 1441913285 0.708496 -0.049683 -0.665161 -0.230469 1441913285 0.708496 -0.049683 -0.665161 -0.230469 1441913285 0.709351 -0.043884 -0.665222 -0.228882 1441913285 0.709351 -0.043884 -0.665222 -0.228882 1441913285 0.709351 -0.043884 -0.665222 -0.228882 1441913285 0.709351 -0.043884 -0.665222 -0.228882 1441913285 0.709351 -0.043884 -0.665222 -0.228882 1441913285 0.709351 -0.043884 -0.665222 -0.228882 1441913285 0.710388 -0.036560 -0.666077 -0.224487 1441913285 0.710388 -0.036560 -0.666077 -0.224487 1441913285 0.710388 -0.036560 -0.666077 -0.224487 1441913285 0.710388 -0.036560 -0.666077 -0.224487 1441913285 0.710388 -0.036560 -0.666077 -0.224487 1441913285 0.710388 -0.036560 -0.666077 -0.224487 1441913285 0.710388 -0.036560 -0.666077 -0.224487 1441913285 0.711182 -0.028442 -0.667542 -0.218567 1441913285 0.711182 -0.028442 -0.667542 -0.218567 1441913285 0.711182 -0.028442 -0.667542 -0.218567 1441913285 0.711182 -0.028442 -0.667542 -0.218567 1441913285 0.711182 -0.028442 -0.667542 -0.218567 1441913285 0.711182 -0.028442 -0.667542 -0.218567 1441913285 0.712097 -0.018921 -0.669495 -0.210510 1441913285 0.712097 -0.018921 -0.669495 -0.210510 1441913285 0.712097 -0.018921 -0.669495 -0.210510 1441913285 0.712097 -0.018921 -0.669495 -0.210510 1441913285 0.712097 -0.018921 -0.669495 -0.210510 1441913285 0.712097 -0.018921 -0.669495 -0.210510 1441913285 0.712585 -0.011963 -0.671814 -0.201965 1441913285 0.712585 -0.011963 -0.671814 -0.201965 1441913285 0.712585 -0.011963 -0.671814 -0.201965 1441913285 0.712585 -0.011963 -0.671814 -0.201965 1441913285 0.712585 -0.011963 -0.671814 -0.201965 1441913285 0.712585 -0.011963 -0.671814 -0.201965 1441913286 0.712341 -0.009460 -0.673706 -0.196350 1441913286 0.712341 -0.009460 -0.673706 -0.196350 1441913286 0.712341 -0.009460 -0.673706 -0.196350 1441913286 0.712341 -0.009460 -0.673706 -0.196350 1441913286 0.712341 -0.009460 -0.673706 -0.196350 1441913286 0.712341 -0.009460 -0.673706 -0.196350 1441913286 0.712585 -0.011902 -0.674194 -0.193787 1441913286 0.712585 -0.011902 -0.674194 -0.193787 1441913286 0.712585 -0.011902 -0.674194 -0.193787 1441913286 0.712585 -0.011902 -0.674194 -0.193787 1441913286 0.712585 -0.011902 -0.674194 -0.193787 1441913286 0.712585 -0.011902 -0.674194 -0.193787 1441913286 0.714111 -0.023376 -0.670959 -0.198181 1441913286 0.714111 -0.023376 -0.670959 -0.198181 1441913286 0.714111 -0.023376 -0.670959 -0.198181 1441913286 0.714111 -0.023376 -0.670959 -0.198181 1441913286 0.714111 -0.023376 -0.670959 -0.198181 1441913286 0.714111 -0.023376 -0.670959 -0.198181 1441913286 0.715515 -0.036316 -0.666321 -0.206726 1441913286 0.715515 -0.036316 -0.666321 -0.206726 1441913286 0.715515 -0.036316 -0.666321 -0.206726 1441913286 0.715515 -0.036316 -0.666321 -0.206726 1441913286 0.715515 -0.036316 -0.666321 -0.206726 1441913286 0.715515 -0.036316 -0.666321 -0.206726 1441913286 0.715759 -0.040833 -0.663208 -0.215027 1441913286 0.715759 -0.040833 -0.663208 -0.215027 1441913286 0.715759 -0.040833 -0.663208 -0.215027 1441913286 0.715759 -0.040833 -0.663208 -0.215027 1441913286 0.715759 -0.040833 -0.663208 -0.215027 1441913286 0.715759 -0.040833 -0.663208 -0.215027 1441913286 0.715759 -0.040833 -0.663208 -0.215027 1441913286 0.714478 -0.036316 -0.662170 -0.223206 1441913286 0.714478 -0.036316 -0.662170 -0.223206 1441913286 0.714478 -0.036316 -0.662170 -0.223206 1441913286 0.714478 -0.036316 -0.662170 -0.223206 1441913286 0.714478 -0.036316 -0.662170 -0.223206 1441913286 0.714478 -0.036316 -0.662170 -0.223206 1441913286 0.712524 -0.036621 -0.660156 -0.234985 1441913286 0.712524 -0.036621 -0.660156 -0.234985 1441913286 0.712524 -0.036621 -0.660156 -0.234985 1441913286 0.712524 -0.036621 -0.660156 -0.234985 1441913286 0.712524 -0.036621 -0.660156 -0.234985 1441913286 0.712524 -0.036621 -0.660156 -0.234985 1441913286 0.712524 -0.036621 -0.660156 -0.234985 1441913286 0.711182 -0.036560 -0.658875 -0.242432 1441913286 0.711182 -0.036560 -0.658875 -0.242432 1441913286 0.711182 -0.036560 -0.658875 -0.242432 1441913286 0.711182 -0.036560 -0.658875 -0.242432 1441913286 0.711182 -0.036560 -0.658875 -0.242432 1441913286 0.711182 -0.036560 -0.658875 -0.242432 1441913286 0.710388 -0.036987 -0.658447 -0.245789 1441913286 0.710388 -0.036987 -0.658447 -0.245789 1441913286 0.710388 -0.036987 -0.658447 -0.245789 1441913286 0.710388 -0.036987 -0.658447 -0.245789 1441913286 0.710388 -0.036987 -0.658447 -0.245789 1441913286 0.710388 -0.036987 -0.658447 -0.245789 1441913286 0.709717 -0.043518 -0.657349 -0.249512 1441913286 0.709717 -0.043518 -0.657349 -0.249512 1441913286 0.709717 -0.043518 -0.657349 -0.249512 1441913286 0.709717 -0.043518 -0.657349 -0.249512 1441913286 0.709717 -0.043518 -0.657349 -0.249512 1441913286 0.709717 -0.043518 -0.657349 -0.249512 1441913286 0.710144 -0.049011 -0.656311 -0.250061 1441913286 0.710144 -0.049011 -0.656311 -0.250061 1441913286 0.710144 -0.049011 -0.656311 -0.250061 1441913286 0.710144 -0.049011 -0.656311 -0.250061 1441913286 0.710144 -0.049011 -0.656311 -0.250061 1441913286 0.710144 -0.049011 -0.656311 -0.250061 1441913286 0.710144 -0.049011 -0.656311 -0.250061 1441913286 0.710754 -0.050110 -0.656067 -0.248901 1441913286 0.710754 -0.050110 -0.656067 -0.248901 1441913286 0.710754 -0.050110 -0.656067 -0.248901 1441913286 0.710754 -0.050110 -0.656067 -0.248901 1441913286 0.710754 -0.050110 -0.656067 -0.248901 1441913286 0.710754 -0.050110 -0.656067 -0.248901 1441913286 0.711487 -0.050903 -0.655396 -0.248291 1441913286 0.711487 -0.050903 -0.655396 -0.248291 1441913286 0.711487 -0.050903 -0.655396 -0.248291 1441913286 0.711487 -0.050903 -0.655396 -0.248291 1441913286 0.711487 -0.050903 -0.655396 -0.248291 1441913286 0.711487 -0.050903 -0.655396 -0.248291 1441913286 0.712463 -0.052856 -0.654846 -0.246643 1441913286 0.712463 -0.052856 -0.654846 -0.246643 1441913286 0.712463 -0.052856 -0.654846 -0.246643 1441913286 0.712463 -0.052856 -0.654846 -0.246643 1441913286 0.712463 -0.052856 -0.654846 -0.246643 1441913286 0.712463 -0.052856 -0.654846 -0.246643 1441913286 0.712463 -0.052856 -0.654846 -0.246643 1441913286 0.713989 -0.053894 -0.654480 -0.243042 1441913286 0.713989 -0.053894 -0.654480 -0.243042 1441913286 0.713989 -0.053894 -0.654480 -0.243042 1441913286 0.713989 -0.053894 -0.654480 -0.243042 1441913286 0.713989 -0.053894 -0.654480 -0.243042 1441913286 0.715088 -0.053528 -0.654541 -0.239624 1441913286 
-0.067261 0.299927 0.470947 -0.826904 1441913288 -0.067261 0.299927 0.470947 -0.826904 1441913288 -0.087952 0.273438 0.514526 -0.807922 1441913288 -0.087952 0.273438 0.514526 -0.807922 1441913288 -0.087952 0.273438 0.514526 -0.807922 1441913288 -0.087952 0.273438 0.514526 -0.807922 1441913288 -0.087952 0.273438 0.514526 -0.807922 1441913288 -0.087952 0.273438 0.514526 -0.807922 1441913288 -0.116943 0.258484 0.532593 -0.797424 1441913288 -0.116943 0.258484 0.532593 -0.797424 1441913288 -0.116943 0.258484 0.532593 -0.797424 1441913288 -0.116943 0.258484 0.532593 -0.797424 1441913288 -0.116943 0.258484 0.532593 -0.797424 1441913288 -0.116943 0.258484 0.532593 -0.797424 1441913288 -0.134644 0.267151 0.523376 -0.797852 1441913288 -0.134644 0.267151 0.523376 -0.797852 1441913288 -0.134644 0.267151 0.523376 -0.797852 1441913288 -0.134644 0.267151 0.523376 -0.797852 1441913288 -0.134644 0.267151 0.523376 -0.797852 1441913288 -0.134644 0.267151 0.523376 -0.797852 1441913288 -0.125244 0.302612 0.505615 -0.798157 1441913288 -0.125244 0.302612 0.505615 -0.798157 1441913289 -0.125244 0.302612 0.505615 -0.798157 1441913289 -0.125244 0.302612 0.505615 -0.798157 1441913289 -0.125244 0.302612 0.505615 -0.798157 1441913289 -0.125244 0.302612 0.505615 -0.798157 1441913289 -0.077637 0.355469 0.452881 -0.813965 1441913289 -0.077637 0.355469 0.452881 -0.813965 1441913289 -0.077637 0.355469 0.452881 -0.813965 1441913289 -0.077637 0.355469 0.452881 -0.813965 1441913289 -0.077637 0.355469 0.452881 -0.813965 1441913289 -0.077637 0.355469 0.452881 -0.813965 1441913289 -0.077637 0.355469 0.452881 -0.813965 1441913289 0.001831 0.419861 0.379639 -0.824341 1441913289 0.001831 0.419861 0.379639 -0.824341 1441913289 0.001831 0.419861 0.379639 -0.824341 1441913289 0.001831 0.419861 0.379639 -0.824341 1441913289 0.001831 0.419861 0.379639 -0.824341 1441913289 0.001831 0.419861 0.379639 -0.824341 1441913289 0.112244 0.477844 0.295105 -0.819763 1441913289 0.112244 0.477844 0.295105 -0.819763 1441913289 0.112244 0.477844 0.295105 -0.819763 1441913289 0.112244 0.477844 0.295105 -0.819763 1441913289 0.112244 0.477844 0.295105 -0.819763 1441913289 0.112244 0.477844 0.295105 -0.819763 1441913289 0.112244 0.477844 0.295105 -0.819763 1441913289 0.248535 0.509399 0.196777 -0.799988 1441913289 0.248535 0.509399 0.196777 -0.799988 1441913289 0.248535 0.509399 0.196777 -0.799988 1441913289 0.248535 0.509399 0.196777 -0.799988 1441913289 0.248535 0.509399 0.196777 -0.799988 1441913289 0.248535 0.509399 0.196777 -0.799988 1441913289 0.404724 0.502563 0.101685 -0.757141 1441913289 0.404724 0.502563 0.101685 -0.757141 1441913289 0.404724 0.502563 0.101685 -0.757141 1441913289 0.404724 0.502563 0.101685 -0.757141 1441913289 0.404724 0.502563 0.101685 -0.757141 1441913289 0.404724 0.502563 0.101685 -0.757141 1441913289 0.543396 0.470398 -0.016602 -0.695068 1441913289 0.543396 0.470398 -0.016602 -0.695068 1441913289 0.543396 0.470398 -0.016602 -0.695068 1441913289 0.543396 0.470398 -0.016602 -0.695068 1441913289 0.543396 0.470398 -0.016602 -0.695068 1441913289 0.543396 0.470398 -0.016602 -0.695068 1441913289 0.543396 0.470398 -0.016602 -0.695068 1441913289 0.666138 0.404480 -0.137756 -0.611267 1441913289 0.666138 0.404480 -0.137756 -0.611267 1441913289 0.666138 0.404480 -0.137756 -0.611267 1441913289 0.666138 0.404480 -0.137756 -0.611267 1441913289 0.666138 0.404480 -0.137756 -0.611267 1441913289 0.666138 0.404480 -0.137756 -0.611267 1441913289 0.744080 0.341614 -0.236450 -0.523132 1441913289 0.744080 0.341614 -0.236450 -0.523132 1441913289 0.744080 0.341614 -0.236450 -0.523132 1441913289 0.744080 0.341614 -0.236450 -0.523132 1441913289 0.744080 0.341614 -0.236450 -0.523132 1441913289 0.744080 0.341614 -0.236450 -0.523132 1441913289 0.770996 0.296021 -0.232788 -0.513550 1441913289 0.770996 0.296021 -0.232788 -0.513550 1441913289 0.770996 0.296021 -0.232788 -0.513550 1441913289 0.770996 0.296021 -0.232788 -0.513550 1441913289 0.770996 0.296021 -0.232788 -0.513550 1441913289 0.770996 0.296021 -0.232788 -0.513550 1441913289 0.770996 0.296021 -0.232788 -0.513550 1441913289 0.748657 0.305542 -0.225708 -0.543335 1441913289 0.748657 0.305542 -0.225708 -0.543335 1441913289 0.748657 0.305542 -0.225708 -0.543335 1441913289 0.748657 0.305542 -0.225708 -0.543335 1441913289 0.748657 0.305542 -0.225708 -0.543335 1441913289 0.748657 0.305542 -0.225708 -0.543335 1441913289 0.714111 0.345520 -0.212463 -0.570496 1441913289 0.714111 0.345520 -0.212463 -0.570496 1441913289 0.714111 0.345520 -0.212463 -0.570496 1441913289 0.714111 0.345520 -0.212463 -0.570496 1441913289 0.714111 0.345520 -0.212463 -0.570496 1441913289 0.714111 0.345520 -0.212463 -0.570496 1441913289 0.665649 0.392639 -0.181519 -0.608154 1441913289 0.665649 0.392639 -0.181519 -0.608154 1441913289 0.665649 0.392639 -0.181519 -0.608154 1441913289 0.665649 0.392639 -0.181519 -0.608154 1441913289 0.665649 0.392639 -0.181519 -0.608154 1441913289 0.665649 0.392639 -0.181519 -0.608154 1441913289 0.665649 0.392639 -0.181519 -0.608154 1441913289 0.587402 0.449951 -0.137634 -0.658447 1441913289 0.587402 0.449951 -0.137634 -0.658447 1441913289 0.587402 0.449951 -0.137634 -0.658447 1441913289 0.587402 0.449951 -0.137634 -0.658447 1441913289 0.587402 0.449951 -0.137634 -0.658447 1441913289 0.587402 0.449951 -0.137634 -0.658447 1441913289 0.489868 0.493164 -0.073303 -0.715088 1441913289 0.489868 0.493164 -0.073303 -0.715088 1441913289 0.489868 0.493164 -0.073303 -0.715088 1441913289 0.489868 0.493164 -0.073303 -0.715088 1441913289 0.489868 0.493164 -0.073303 -0.715088 1441913289 0.489868 0.493164 -0.073303 -0.715088 1441913289 0.396545 0.502747 0.022705 -0.767761 1441913289 0.396545 0.502747 0.022705 -0.767761 1441913289 0.396545 0.502747 0.022705 -0.767761 1441913289 0.396545 0.502747 0.022705 -0.767761 1441913289 0.396545 0.502747 0.022705 -0.767761 1441913289 0.396545 0.502747 0.022705 -0.767761 1441913289 0.296936 0.493286 0.143127 -0.804993 1441913289 0.296936 0.493286 0.143127 -0.804993 1441913289 0.296936 0.493286 0.143127 -0.804993 1441913289 0.296936 0.493286 0.143127 -0.804993 1441913289 0.296936 0.493286 0.143127 -0.804993 1441913289 0.296936 0.493286 0.143127 -0.804993 1441913289 0.179077 0.474609 0.255737 -0.822937 1441913289 0.179077 0.474609 0.255737 -0.822937 1441913289 0.179077 0.474609 0.255737 -0.822937 1441913289 0.179077 0.474609 0.255737 -0.822937 1441913289 0.179077 0.474609 0.255737 -0.822937 1441913289 0.179077 0.474609 0.255737 -0.822937 1441913289 0.058655 0.441223 0.375854 -0.812805 1441913289 0.058655 0.441223 0.375854 -0.812805 1441913289 0.058655 0.441223 0.375854 -0.812805 1441913289 0.058655 0.441223 0.375854 -0.812805 1441913290 0.058655 0.441223 0.375854 -0.812805 1441913290 0.058655 0.441223 0.375854 -0.812805 1441913290 0.058655 0.441223 0.375854 -0.812805 1441913290 -0.038940 0.395508 0.481628 -0.781067 1441913290 -0.038940 0.395508 0.481628 -0.781067 1441913290 -0.038940 0.395508 0.481628 -0.781067 1441913290 -0.038940 0.395508 0.481628 -0.781067 1441913290 -0.038940 0.395508 0.481628 -0.781067 1441913290 -0.102417 0.349487 0.592896 -0.718201 1441913290 -0.102417 0.349487 0.592896 -0.718201 1441913290 -0.102417 0.349487 0.592896 -0.718201 1441913290 -0.102417 0.349487 0.592896 -0.718201 1441913290 -0.102417 0.349487 0.592896 -0.718201 1441913290 -0.102417 0.349487 0.592896 -0.718201 1441913290 -0.102417 0.349487 0.592896 -0.718201 1441913290 -0.118713 0.343872 0.640259 -0.676575 1441913290 -0.118713 0.343872 0.640259 -0.676575 1441913290 -0.118713 0.343872 0.640259 -0.676575 1441913290 -0.118713 0.343872 0.640259 -0.676575 1441913290 -0.118713 0.343872 0.640259 -0.676575 1441913290 -0.118713 0.343872 0.640259 -0.676575 1441913290 -0.083130 0.379150 0.594177 -0.704468 1441913290 -0.083130 0.379150 0.594177 -0.704468 1441913290 -0.083130 0.379150 0.594177 -0.704468 1441913290 -0.083130 0.379150 0.594177 -0.704468 1441913290 -0.083130 0.379150 0.594177 -0.704468 1441913290 -0.083130 0.379150 0.594177 -0.704468 1441913290 -0.016357 0.412720 0.537292 -0.735352 1441913290 -0.016357 0.412720 0.537292 -0.735352 1441913290 -0.016357 0.412720 0.537292 -0.735352 1441913290 -0.016357 0.412720 0.537292 -0.735352 1441913290 -0.016357 0.412720 0.537292 -0.735352 1441913290 -0.016357 0.412720 0.537292 -0.735352 1441913290 0.075928 0.435303 0.478271 -0.758911 1441913290 0.075928 0.435303 0.478271 -0.758911 1441913290 0.075928 0.435303 0.478271 -0.758911 1441913290 0.075928 0.435303 0.478271 -0.758911 1441913290 0.075928 0.435303 0.478271 -0.758911 1441913290 0.075928 0.435303 0.478271 -0.758911 1441913290 0.075928 0.435303 0.478271 -0.758911 1441913290 0.171326 0.452637 0.391663 -0.782532 1441913290 0.171326 0.452637 0.391663 -0.782532 1441913290 0.171326 0.452637 0.391663 -0.782532 1441913290 0.171326 0.452637 0.391663 -0.782532 1441913290 0.171326 0.452637 0.391663 -0.782532 1441913290 0.171326 0.452637 0.391663 -0.782532 1441913290 0.264038 0.468262 0.272766 -0.797852 1441913290 0.264038 0.468262 0.272766 -0.797852 1441913290 0.264038 0.468262 0.272766 -0.797852 1441913290 0.264038 0.468262 0.272766 -0.797852 1441913290 0.264038 0.468262 0.272766 -0.797852 1441913290 0.264038 0.468262 0.272766 -0.797852 1441913290 0.371582 0.470947 0.159241 -0.784058 1441913290 0.371582 0.470947 0.159241 -0.784058 1441913290 0.371582 0.470947 0.159241 -0.784058 1441913290 0.371582 0.470947 0.159241 -0.784058 1441913290 0.371582 0.470947 0.159241 -0.784058 1441913290 0.371582 0.470947 0.159241 -0.784058 1441913290 0.371582 0.470947 0.159241 -0.784058 1441913290 0.490234 0.443176 0.053772 -0.748535 1441913290 0.490234 0.443176 0.053772 -0.748535 1441913290 0.490234 0.443176 0.053772 -0.748535 1441913290 0.490234 0.443176 0.053772 -0.748535 1441913290 0.490234 0.443176 0.053772 -0.748535 1441913290 0.490234 0.443176 0.053772 -0.748535 1441913290 0.610779 0.377747 -0.061340 -0.693176 1441913290 0.610779 0.377747 -0.061340 -0.693176 1441913290 0.610779 0.377747 -0.061340 -0.693176 1441913290 0.610779 0.377747 -0.061340 -0.693176 1441913290 0.610779 0.377747 -0.061340 -0.693176 1441913290 0.610779 0.377747 -0.061340 -0.693176 1441913290 0.713928 0.294250 -0.169128 -0.612488 1441913290 0.713928 0.294250 -0.169128 -0.612488 1441913290 0.713928 0.294250 -0.169128 -0.612488 1441913290 0.713928 0.294250 -0.169128 -0.612488 1441913290 0.713928 0.294250 -0.169128 -0.612488 1441913290 0.713928 0.294250 -0.169128 -0.612488 1441913290 0.752686 0.288147 -0.230835 -0.545105 1441913290 0.752686 0.288147 -0.230835 -0.545105 1441913290 0.752686 0.288147 -0.230835 -0.545105 1441913290 0.752686 0.288147 -0.230835 -0.545105 1441913290 0.752686 0.288147 -0.230835 -0.545105 1441913290 0.752686 0.288147 -0.230835 -0.545105 1441913290 0.726746 0.331238 -0.252197 -0.546326 1441913290 0.726746 0.331238 -0.252197 -0.546326 1441913290 0.726746 0.331238 -0.252197 -0.546326 1441913290 0.726746 0.331238 -0.252197 -0.546326 1441913290 0.726746 0.331238 -0.252197 -0.546326 1441913290 0.726746 0.331238 -0.252197 -0.546326 1441913290 0.726746 0.331238 -0.252197 -0.546326 1441913290 0.690552 0.364502 -0.239136 -0.577148 1441913290 0.690552 0.364502 -0.239136 -0.577148 1441913290 0.690552 0.364502 -0.239136 -0.577148 1441913290 0.690552 0.364502 -0.239136 -0.577148 1441913290 0.690552 0.364502 -0.239136 -0.577148 1441913290 0.690552 0.364502 -0.239136 -0.577148 1441913290 0.633972 0.408203 -0.202759 -0.624756 1441913290 0.633972 0.408203 -0.202759 -0.624756 1441913290 0.633972 0.408203 -0.202759 -0.624756 1441913290 0.633972 0.408203 -0.202759 -0.624756 1441913290 0.633972 0.408203 -0.202759 -0.624756 1441913290 0.633972 0.408203 -0.202759 -0.624756 1441913290 0.543213 0.473022 -0.153442 -0.676514 1441913290 0.543213 0.473022 -0.153442 -0.676514 1441913290 0.543213 0.473022 -0.153442 -0.676514 1441913290 0.543213 0.473022 -0.153442 -0.676514 1441913290 0.543213 0.473022 -0.153442 -0.676514 1441913290 0.543213 0.473022 -0.153442 -0.676514 1441913290 0.543213 0.473022 -0.153442 -0.676514 1441913290 0.446838 0.511536 -0.068481 -0.730713 1441913290 0.446838 0.511536 -0.068481 -0.730713 1441913290 0.446838 0.511536 -0.068481 -0.730713 1441913290 0.446838 0.511536 -0.068481 -0.730713 1441913291 0.446838 0.511536 -0.068481 -0.730713 1441913291 0.356079 0.524109 0.047791 -0.772156 1441913291 0.356079 0.524109 0.047791 -0.772156 1441913291 0.356079 0.524109 0.047791 -0.772156 1441913291 0.356079 0.524109 0.047791 -0.772156 1441913291 0.356079 0.524109 0.047791 -0.772156 1441913291 0.356079 0.524109 0.047791 -0.772156 1441913291 0.268250 0.518982 0.171448 -0.793274 1441913291 0.268250 0.518982 0.171448 -0.793274 1441913291 0.268250 0.518982 0.171448 -0.793274 1441913291 0.268250 0.518982 0.171448 -0.793274 1441913291 0.268250 0.518982 0.171448 -0.793274 1441913291 0.268250 0.518982 0.171448 -0.793274 1441913291 0.173035 0.502808 0.285278 -0.797363 1441913291 0.173035 0.502808 0.285278 -0.797363 1441913291 0.173035 0.502808 0.285278 -0.797363 1441913291 0.173035 0.502808 0.285278 -0.797363 1441913291 0.173035 0.502808 0.285278 -0.797363 1441913291 0.173035 0.502808 0.285278 -0.797363 1441913291 0.070679 0.478149 0.389954 -0.783813 1441913291 0.070679 0.478149 0.389954 -0.783813 1441913291 0.070679 0.478149 0.389954 -0.783813 1441913291 0.070679 0.478149 0.389954 -0.783813 1441913291 0.070679 0.478149 0.389954 -0.783813 1441913291 -0.010864 0.441162 0.502563 -0.743408 1441913291 -0.010864 0.441162 0.502563 -0.743408 1441913291 -0.010864 0.441162 0.502563 -0.743408 1441913291 -0.010864 0.441162 0.502563 -0.743408 1441913291 -0.010864 0.441162 0.502563 -0.743408 1441913291 -0.010864 0.441162 0.502563 -0.743408 1441913291 -0.010864 0.441162 0.502563 -0.743408 1441913291 -0.067566 0.407288 0.598938 -0.686157 1441913291 -0.067566 0.407288 0.598938 -0.686157 1441913291 -0.067566 0.407288 0.598938 -0.686157 1441913291 -0.067566 0.407288 0.598938 -0.686157 1441913291 -0.067566 0.407288 0.598938 -0.686157 1441913291 -0.101257 0.386719 0.648010 -0.648254 1441913291 -0.101257 0.386719 0.648010 -0.648254 1441913291 -0.101257 0.386719 0.648010 -0.648254 1441913291 -0.101257 0.386719 0.648010 -0.648254 1441913291 -0.101257 0.386719 0.648010 -0.648254 1441913291 -0.101257 0.386719 0.648010 -0.648254 1441913291 -0.101257 0.386719 0.648010 -0.648254 1441913291 -0.062561 0.406799 0.642029 -0.646790 1441913291 -0.062561 0.406799 0.642029 -0.646790 1441913291 -0.062561 0.406799 0.642029 -0.646790 1441913291 -0.062561 0.406799 0.642029 -0.646790 1441913291 -0.062561 0.406799 0.642029 -0.646790 1441913291 -0.062561 0.406799 0.642029 -0.646790 1441913291 0.010803 0.429138 0.611084 -0.665039 1441913291 0.010803 0.429138 0.611084 -0.665039 1441913291 0.010803 0.429138 0.611084 -0.665039 1441913291 0.010803 0.429138 0.611084 -0.665039 1441913291 0.010803 0.429138 0.611084 -0.665039 1441913291 0.010803 0.429138 0.611084 -0.665039 1441913291 0.091492 0.439331 0.563354 -0.693665 1441913291 0.091492 0.439331 0.563354 -0.693665 1441913291 0.091492 0.439331 0.563354 -0.693665 1441913291 0.091492 0.439331 0.563354 -0.693665 1441913291 0.091492 0.439331 0.563354 -0.693665 1441913291 0.091492 0.439331 0.563354 -0.693665 1441913291 0.178589 0.441101 0.505066 -0.720032 1441913291 0.178589 0.441101 0.505066 -0.720032 1441913291 0.178589 0.441101 0.505066 -0.720032 1441913291 0.178589 0.441101 0.505066 -0.720032 1441913291 0.178589 0.441101 0.505066 -0.720032 1441913291 0.178589 0.441101 0.505066 -0.720032 1441913291 0.178589 0.441101 0.505066 -0.720032 1441913291 0.269958 0.432983 0.434570 -0.742126 1441913291 0.269958 0.432983 0.434570 -0.742126 1441913291 0.269958 0.432983 0.434570 -0.742126 1441913291 0.269958 0.432983 0.434570 -0.742126 1441913291 0.269958 0.432983 0.434570 -0.742126 1441913291 0.269958 0.432983 0.434570 -0.742126 1441913291 0.359375 0.417236 0.351318 -0.757202 1441913291 0.359375 0.417236 0.351318 -0.757202 1441913291 0.359375 0.417236 0.351318 -0.757202 1441913291 0.359375 0.417236 0.351318 -0.757202 1441913291 0.359375 0.417236 0.351318 -0.757202 1441913291 0.359375 0.417236 0.351318 -0.757202 1441913291 0.443970 0.403259 0.242737 -0.762451 1441913291 0.443970 0.403259 0.242737 -0.762451 1441913291 0.443970 0.403259 0.242737 -0.762451 1441913291 0.443970 0.403259 0.242737 -0.762451 1441913291 0.443970 0.403259 0.242737 -0.762451 1441913291 0.443970 0.403259 0.242737 -0.762451 1441913291 0.537537 0.376221 0.126526 -0.743958 1441913291 0.537537 0.376221 0.126526 -0.743958 1441913291 0.537537 0.376221 0.126526 -0.743958 1441913291 0.537537 0.376221 0.126526 -0.743958 1441913291 0.537537 0.376221 0.126526 -0.743958 1441913291 0.537537 0.376221 0.126526 -0.743958 1441913291 0.537537 0.376221 0.126526 -0.743958 1441913291 0.619263 0.351257 -0.023376 -0.701843 1441913291 0.619263 0.351257 -0.023376 -0.701843 1441913291 0.619263 0.351257 -0.023376 -0.701843 1441913291 0.619263 0.351257 -0.023376 -0.701843 1441913291 0.619263 0.351257 -0.023376 -0.701843 1441913291 0.619263 0.351257 -0.023376 -0.701843 1441913291 0.619263 0.351257 -0.023376 -0.701843 1441913291 0.685913 0.331299 -0.187927 -0.620056 1441913291 0.685913 0.331299 -0.187927 -0.620056 1441913291 0.685913 0.331299 -0.187927 -0.620056 1441913291 0.685913 0.331299 -0.187927 -0.620056 1441913291 0.685913 0.331299 -0.187927 -0.620056 1441913291 0.685913 0.331299 -0.187927 -0.620056 1441913291 0.749084 0.281067 -0.229675 -0.554199 1441913291 0.749084 0.281067 -0.229675 -0.554199 1441913291 0.749084 0.281067 -0.229675 -0.554199 1441913291 0.749084 0.281067 -0.229675 -0.554199 1441913291 0.749084 0.281067 -0.229675 -0.554199 1441913292 0.749084 0.281067 -0.229675 -0.554199 1441913292 0.737793 0.288208 -0.259888 -0.552307 1441913292 0.737793 0.288208 -0.259888 -0.552307 1441913292 0.737793 0.288208 -0.259888 -0.552307 1441913292 0.737793 0.288208 -0.259888 -0.552307 1441913292 0.737793 0.288208 -0.259888 -0.552307 1441913292 0.737793 0.288208 -0.259888 -0.552307 1441913292 0.737793 0.288208 -0.259888 -0.552307 1441913292 0.695496 0.343140 -0.284302 -0.563660 1441913292 0.695496 0.343140 -0.284302 -0.563660 1441913292 0.695496 0.343140 -0.284302 -0.563660 1441913292 0.695496 0.343140 -0.284302 -0.563660 1441913292 0.695496 0.343140 -0.284302 -0.563660 1441913292 0.695496 0.343140 -0.284302 -0.563660 1441913292 0.645752 0.397400 -0.276123 -0.590637 1441913292 0.645752 0.397400 -0.276123 -0.590637 1441913292 0.645752 0.397400 -0.276123 -0.590637 1441913292 0.645752 0.397400 -0.276123 -0.590637 1441913292 0.645752 0.397400 -0.276123 -0.590637 1441913292 0.645752 0.397400 -0.276123 -0.590637 1441913292 0.581787 0.447693 -0.223083 -0.641418 1441913292 0.581787 0.447693 -0.223083 -0.641418 1441913292 0.581787 0.447693 -0.223083 -0.641418 1441913292 0.581787 0.447693 -0.223083 -0.641418 1441913292 0.581787 0.447693 -0.223083 -0.641418 1441913292 0.581787 0.447693 -0.223083 -0.641418 1441913292 0.581787 0.447693 -0.223083 -0.641418 1441913292 0.519409 0.465637 -0.106079 -0.708618 1441913292 0.519409 0.465637 -0.106079 -0.708618 1441913292 0.519409 0.465637 -0.106079 -0.708618 1441913292 0.519409 0.465637 -0.106079 -0.708618 1441913292 0.519409 0.465637 -0.106079 -0.708618 1441913292 0.431641 0.479736 0.030396 -0.763245 1441913292 0.431641 0.479736 0.030396 -0.763245 1441913292 0.431641 0.479736 0.030396 -0.763245 1441913292 0.431641 0.479736 0.030396 -0.763245 1441913292 0.431641 0.479736 0.030396 -0.763245 1441913292 0.431641 0.479736 0.030396 -0.763245 1441913292 0.324341 0.494202 0.160706 -0.790405 1441913292 0.324341 0.494202 0.160706 -0.790405 1441913292 0.324341 0.494202 0.160706 -0.790405 1441913292 0.324341 0.494202 0.160706 -0.790405 1441913292 0.324341 0.494202 0.160706 -0.790405 1441913292 0.324341 0.494202 0.160706 -0.790405 1441913292 0.192383 0.500122 0.258240 -0.803833 1441913292 0.192383 0.500122 0.258240 -0.803833 1441913292 0.192383 0.500122 0.258240 -0.803833 1441913292 0.192383 0.500122 0.258240 -0.803833 1441913292 0.192383 0.500122 0.258240 -0.803833 1441913292 0.192383 0.500122 0.258240 -0.803833 1441913292 0.192383 0.500122 0.258240 -0.803833 1441913292 0.052002 0.474426 0.341187 -0.809814 1441913292 0.052002 0.474426 0.341187 -0.809814 1441913292 0.052002 0.474426 0.341187 -0.809814 1441913292 0.052002 0.474426 0.341187 -0.809814 1441913292 0.052002 0.474426 0.341187 -0.809814 1441913292 0.052002 0.474426 0.341187 -0.809814 1441913292 0.052002 0.474426 0.341187 -0.809814 1441913292 -0.053223 0.411682 0.495422 -0.763062 1441913292 -0.053223 0.411682 0.495422 -0.763062 1441913292 -0.053223 0.411682 0.495422 -0.763062 1441913292 -0.053223 0.411682 0.495422 -0.763062 1441913292 -0.053223 0.411682 0.495422 -0.763062 1441913292 -0.053223 0.411682 0.495422 -0.763062 1441913292 -0.139465 0.357544 0.627747 -0.677185 1441913292 -0.139465 0.357544 0.627747 -0.677185 1441913292 -0.139465 0.357544 0.627747 -0.677185 1441913292 -0.139465 0.357544 0.627747 -0.677185 1441913292 -0.139465 0.357544 0.627747 -0.677185 1441913292 -0.139465 0.357544 0.627747 -0.677185 1441913292 -0.153687 0.368774 0.636719 -0.659485 1441913292 -0.153687 0.368774 0.636719 -0.659485 1441913292 -0.153687 0.368774 0.636719 -0.659485 1441913292 -0.153687 0.368774 0.636719 -0.659485 1441913292 -0.153687 0.368774 0.636719 -0.659485 1441913292 -0.153687 0.368774 0.636719 -0.659485 1441913292 -0.153687 0.368774 0.636719 -0.659485 1441913292 -0.116516 0.388489 0.584839 -0.702454 1441913292 -0.116516 0.388489 0.584839 -0.702454 1441913292 -0.116516 0.388489 0.584839 -0.702454 1441913292 -0.116516 0.388489 0.584839 -0.702454 1441913292 -0.116516 0.388489 0.584839 -0.702454 1441913292 -0.116516 0.388489 0.584839 -0.702454 1441913292 -0.056030 0.398438 0.552246 -0.730164 1441913292 -0.056030 0.398438 0.552246 -0.730164 1441913292 -0.056030 0.398438 0.552246 -0.730164 1441913292 -0.056030 0.398438 0.552246 -0.730164 1441913292 -0.056030 0.398438 0.552246 -0.730164 1441913292 -0.056030 0.398438 0.552246 -0.730164 1441913292 0.023376 0.407043 0.523193 -0.748352 1441913292 0.023376 0.407043 0.523193 -0.748352 1441913292 0.023376 0.407043 0.523193 -0.748352 1441913292 0.023376 0.407043 0.523193 -0.748352 1441913292 0.023376 0.407043 0.523193 -0.748352 1441913292 0.023376 0.407043 0.523193 -0.748352 1441913292 0.023376 0.407043 0.523193 -0.748352 1441913292 0.099426 0.423889 0.465454 -0.770569 1441913292 0.099426 0.423889 0.465454 -0.770569 1441913292 0.099426 0.423889 0.465454 -0.770569 1441913292 0.099426 0.423889 0.465454 -0.770569 1441913292 0.099426 0.423889 0.465454 -0.770569 1441913292 0.099426 0.423889 0.465454 -0.770569 1441913292 0.099426 0.423889 0.465454 -0.770569 1441913292 0.181885 0.446472 0.394958 -0.782043 1441913292 0.181885 0.446472 0.394958 -0.782043 1441913292 0.181885 0.446472 0.394958 -0.782043 1441913292 0.181885 0.446472 0.394958 -0.782043 1441913292 0.181885 0.446472 0.394958 -0.782043 1441913292 0.181885 0.446472 0.394958 -0.782043 1441913292 0.270752 0.464722 0.305420 -0.785767 1441913292 0.270752 0.464722 0.305420 -0.785767 1441913292 0.270752 0.464722 0.305420 -0.785767 1441913292 0.270752 0.464722 0.305420 -0.785767 1441913292 0.270752 0.464722 0.305420 -0.785767 1441913292 0.270752 0.464722 0.305420 -0.785767 1441913292 0.270752 0.464722 0.305420 -0.785767 1441913293 0.360413 0.470398 0.200684 -0.780090 1441913293 0.360413 0.470398 0.200684 -0.780090 1441913293 0.360413 0.470398 0.200684 -0.780090 1441913293 0.360413 0.470398 0.200684 -0.780090 1441913293 0.360413 0.470398 0.200684 -0.780090 1441913293 0.360413 0.470398 0.200684 -0.780090 1441913293 0.444397 0.458679 0.080078 -0.765320 1441913293 0.444397 0.458679 0.080078 -0.765320 1441913293 0.444397 0.458679 0.080078 -0.765320 1441913293 0.444397 0.458679 0.080078 -0.765320 1441913293 0.444397 0.458679 0.080078 -0.765320 1441913293 0.444397 0.458679 0.080078 -0.765320 1441913293 0.485657 0.457092 -0.063110 -0.742493 1441913293 0.485657 0.457092 -0.063110 -0.742493 1441913293 0.485657 0.457092 -0.063110 -0.742493 1441913293 0.485657 0.457092 -0.063110 -0.742493 1441913293 0.485657 0.457092 -0.063110 -0.742493 1441913293 0.485657 0.457092 -0.063110 -0.742493 1441913293 0.531677 0.451782 -0.171875 -0.695435 1441913293 0.531677 0.451782 -0.171875 -0.695435 1441913293 0.531677 0.451782 -0.171875 -0.695435 1441913293 0.531677 0.451782 -0.171875 -0.695435 1441913293 0.531677 0.451782 -0.171875 -0.695435 1441913293 0.531677 0.451782 -0.171875 -0.695435 1441913293 0.531677 0.451782 -0.171875 -0.695435 1441913293 0.613464 0.406860 -0.233459 -0.635315 1441913293 0.613464 0.406860 -0.233459 -0.635315 1441913293 0.613464 0.406860 -0.233459 -0.635315 1441913293 0.613464 0.406860 -0.233459 -0.635315 1441913293 0.613464 0.406860 -0.233459 -0.635315 1441913293 0.613464 0.406860 -0.233459 -0.635315 1441913293 0.682617 0.357483 -0.274414 -0.575256 1441913293 0.682617 0.357483 -0.274414 -0.575256 1441913293 0.682617 0.357483 -0.274414 -0.575256 1441913293 0.682617 0.357483 -0.274414 -0.575256 1441913293 0.682617 0.357483 -0.274414 -0.575256 1441913293 0.682617 0.357483 -0.274414 -0.575256 1441913293 0.692505 0.357788 -0.277588 -0.561584 1441913293 0.692505 0.357788 -0.277588 -0.561584 1441913293 0.692505 0.357788 -0.277588 -0.561584 1441913293 0.692505 0.357788 -0.277588 -0.561584 1441913293 0.692505 0.357788 -0.277588 -0.561584 1441913293 0.692505 0.357788 -0.277588 -0.561584 1441913293 0.639099 0.409546 -0.288452 -0.583618 1441913293 0.639099 0.409546 -0.288452 -0.583618 1441913293 0.639099 0.409546 -0.288452 -0.583618 1441913293 0.639099 0.409546 -0.288452 -0.583618 1441913293 0.639099 0.409546 -0.288452 -0.583618 1441913293 0.639099 0.409546 -0.288452 -0.583618 1441913293 0.639099 0.409546 -0.288452 -0.583618 1441913293 0.562378 0.463623 -0.277222 -0.625977 1441913293 0.562378 0.463623 -0.277222 -0.625977 1441913293 0.562378 0.463623 -0.277222 -0.625977 1441913293 0.562378 0.463623 -0.277222 -0.625977 1441913293 0.562378 0.463623 -0.277222 -0.625977 1441913293 0.562378 0.463623 -0.277222 -0.625977 1441913293 0.492554 0.494385 -0.220398 -0.681458 1441913293 0.492554 0.494385 -0.220398 -0.681458 1441913293 0.492554 0.494385 -0.220398 -0.681458 1441913293 0.492554 0.494385 -0.220398 -0.681458 1441913293 0.492554 0.494385 -0.220398 -0.681458 1441913293 0.492554 0.494385 -0.220398 -0.681458 1441913293 0.492554 0.494385 -0.220398 -0.681458 1441913293 0.414795 0.512939 -0.128662 -0.740479 1441913293 0.414795 0.512939 -0.128662 -0.740479 1441913293 0.414795 0.512939 -0.128662 -0.740479 1441913293 0.414795 0.512939 -0.128662 -0.740479 1441913293 0.414795 0.512939 -0.128662 -0.740479 1441913293 0.414795 0.512939 -0.128662 -0.740479 1441913293 0.336975 0.510498 -0.000427 -0.791077 1441913293 0.336975 0.510498 -0.000427 -0.791077 1441913293 0.336975 0.510498 -0.000427 -0.791077 1441913293 0.336975 0.510498 -0.000427 -0.791077 1441913293 0.336975 0.510498 -0.000427 -0.791077 1441913293 0.336975 0.510498 -0.000427 -0.791077 1441913293 0.250122 0.500061 0.137512 -0.817566 1441913293 0.250122 0.500061 0.137512 -0.817566 1441913293 0.250122 0.500061 0.137512 -0.817566 1441913293 0.250122 0.500061 0.137512 -0.817566 1441913293 0.250122 0.500061 0.137512 -0.817566 1441913293 0.250122 0.500061 0.137512 -0.817566 1441913293 0.144287 0.482605 0.259583 -0.823914 1441913293 0.144287 0.482605 0.259583 -0.823914 1441913293 0.144287 0.482605 0.259583 -0.823914 1441913293 0.144287 0.482605 0.259583 -0.823914 1441913293 0.144287 0.482605 0.259583 -0.823914 1441913293 0.144287 0.482605 0.259583 -0.823914 1441913293 0.030518 0.447815 0.374573 -0.811340 1441913293 0.030518 0.447815 0.374573 -0.811340 1441913293 0.030518 0.447815 0.374573 -0.811340 1441913293 0.030518 0.447815 0.374573 -0.811340 1441913293 0.030518 0.447815 0.374573 -0.811340 1441913293 0.030518 0.447815 0.374573 -0.811340 1441913293 0.030518 0.447815 0.374573 -0.811340 1441913293 -0.087891 0.395386 0.466919 -0.786072 1441913293 -0.087891 0.395386 0.466919 -0.786072 1441913293 -0.087891 0.395386 0.466919 -0.786072 1441913293 -0.087891 0.395386 0.466919 -0.786072 1441913293 -0.087891 0.395386 0.466919 -0.786072 1441913293 -0.087891 0.395386 0.466919 -0.786072 1441913293 -0.153259 0.352417 0.584656 -0.714478 1441913293 -0.153259 0.352417 0.584656 -0.714478 1441913293 -0.153259 0.352417 0.584656 -0.714478 1441913293 -0.153259 0.352417 0.584656 -0.714478 1441913293 -0.153259 0.352417 0.584656 -0.714478 1441913293 -0.153259 0.352417 0.584656 -0.714478 1441913293 -0.148743 0.353699 0.634705 -0.670715 1441913293 -0.148743 0.353699 0.634705 -0.670715 1441913293 -0.148743 0.353699 0.634705 -0.670715 1441913293 -0.148743 0.353699 0.634705 -0.670715 1441913293 -0.148743 0.353699 0.634705 -0.670715 1441913293 -0.148743 0.353699 0.634705 -0.670715 1441913293 -0.112183 0.378906 0.591309 -0.703003 1441913294 -0.112183 0.378906 0.591309 -0.703003 1441913294 -0.112183 0.378906 0.591309 -0.703003 1441913294 -0.112183 0.378906 0.591309 -0.703003 1441913294 -0.112183 0.378906 0.591309 -0.703003 1441913294 -0.112183 0.378906 0.591309 -0.703003 1441913294 -0.033630 0.401123 0.558533 -0.725220 1441913294 -0.033630 0.401123 0.558533 -0.725220 1441913294 -0.033630 0.401123 0.558533 -0.725220 1441913294 -0.033630 0.401123 0.558533 -0.725220 1441913294 -0.033630 0.401123 0.558533 -0.725220 1441913294 -0.033630 0.401123 0.558533 -0.725220 1441913294 0.056641 0.411926 0.524414 -0.743042 1441913294 0.056641 0.411926 0.524414 -0.743042 1441913294 0.056641 0.411926 0.524414 -0.743042 1441913294 0.056641 0.411926 0.524414 -0.743042 1441913294 0.056641 0.411926 0.524414 -0.743042 1441913294 0.056641 0.411926 0.524414 -0.743042 1441913294 
0.754395 0.060608 -0.626038 -0.187744 1441913296 0.757629 0.058228 -0.626892 -0.172302 1441913296 0.757629 0.058228 -0.626892 -0.172302 1441913296 0.757629 0.058228 -0.626892 -0.172302 1441913296 0.757629 0.058228 -0.626892 -0.172302 1441913296 0.757629 0.058228 -0.626892 -0.172302 1441913296 0.757629 0.058228 -0.626892 -0.172302 1441913296 0.756958 0.060547 -0.631714 -0.155945 1441913296 0.756958 0.060547 -0.631714 -0.155945 1441913296 0.756958 0.060547 -0.631714 -0.155945 1441913296 0.756958 0.060547 -0.631714 -0.155945 1441913296 0.756958 0.060547 -0.631714 -0.155945 1441913296 0.756958 0.060547 -0.631714 -0.155945 1441913296 0.753113 0.059570 -0.638855 -0.145630 1441913296 0.753113 0.059570 -0.638855 -0.145630 1441913296 0.753113 0.059570 -0.638855 -0.145630 1441913296 0.753113 0.059570 -0.638855 -0.145630 1441913296 0.753113 0.059570 -0.638855 -0.145630 1441913296 0.753113 0.059570 -0.638855 -0.145630 1441913296 0.753113 0.059570 -0.638855 -0.145630 1441913296 0.746704 0.049438 -0.647583 -0.143738 1441913296 0.746704 0.049438 -0.647583 -0.143738 1441913296 0.746704 0.049438 -0.647583 -0.143738 1441913296 0.746704 0.049438 -0.647583 -0.143738 1441913296 0.746704 0.049438 -0.647583 -0.143738 1441913296 0.746704 0.049438 -0.647583 -0.143738 1441913296 0.739990 0.034058 -0.654968 -0.149475 1441913296 0.739990 0.034058 -0.654968 -0.149475 1441913296 0.739990 0.034058 -0.654968 -0.149475 1441913296 0.739990 0.034058 -0.654968 -0.149475 1441913296 0.739990 0.034058 -0.654968 -0.149475 1441913296 0.739990 0.034058 -0.654968 -0.149475 1441913296 0.739990 0.034058 -0.654968 -0.149475 1441913296 0.733582 0.023132 -0.660217 -0.159363 1441913296 0.733582 0.023132 -0.660217 -0.159363 1441913296 0.733582 0.023132 -0.660217 -0.159363 1441913296 0.733582 0.023132 -0.660217 -0.159363 1441913296 0.733582 0.023132 -0.660217 -0.159363 1441913296 0.733582 0.023132 -0.660217 -0.159363 1441913296 0.728455 0.022156 -0.663574 -0.168884 1441913296 0.728455 0.022156 -0.663574 -0.168884 1441913296 0.728455 0.022156 -0.663574 -0.168884 1441913296 0.728455 0.022156 -0.663574 -0.168884 1441913296 0.728455 0.022156 -0.663574 -0.168884 1441913296 0.728455 0.022156 -0.663574 -0.168884 1441913296 0.725342 0.027588 -0.664673 -0.177002 1441913296 0.725342 0.027588 -0.664673 -0.177002 1441913296 0.725342 0.027588 -0.664673 -0.177002 1441913296 0.725342 0.027588 -0.664673 -0.177002 1441913296 0.725342 0.027588 -0.664673 -0.177002 1441913296 0.725342 0.027588 -0.664673 -0.177002 1441913296 0.724792 0.036316 -0.663147 -0.183228 1441913296 0.724792 0.036316 -0.663147 -0.183228 1441913296 0.724792 0.036316 -0.663147 -0.183228 1441913296 0.724792 0.036316 -0.663147 -0.183228 1441913296 0.724792 0.036316 -0.663147 -0.183228 1441913296 0.724792 0.036316 -0.663147 -0.183228 1441913296 0.725403 0.046692 -0.660950 -0.186462 1441913296 0.725403 0.046692 -0.660950 -0.186462 1441913296 0.725403 0.046692 -0.660950 -0.186462 1441913296 0.725403 0.046692 -0.660950 -0.186462 1441913296 0.725403 0.046692 -0.660950 -0.186462 1441913296 0.725403 0.046692 -0.660950 -0.186462 1441913296 0.725403 0.046692 -0.660950 -0.186462 1441913296 0.726379 0.048950 -0.657776 -0.193115 1441913296 0.726379 0.048950 -0.657776 -0.193115 1441913296 0.726379 0.048950 -0.657776 -0.193115 1441913296 0.726379 0.048950 -0.657776 -0.193115 1441913296 0.726379 0.048950 -0.657776 -0.193115 1441913296 0.726379 0.048950 -0.657776 -0.193115 1441913296 0.729919 0.036133 -0.653503 -0.197144 1441913296 0.729919 0.036133 -0.653503 -0.197144 1441913296 0.729919 0.036133 -0.653503 -0.197144 1441913296 0.729919 0.036133 -0.653503 -0.197144 1441913296 0.729919 0.036133 -0.653503 -0.197144 1441913296 0.729919 0.036133 -0.653503 -0.197144 1441913296 0.729919 0.036133 -0.653503 -0.197144 1441913296 0.735474 0.017761 -0.650085 -0.190002 1441913296 0.735474 0.017761 -0.650085 -0.190002 1441913296 0.735474 0.017761 -0.650085 -0.190002 1441913296 0.735474 0.017761 -0.650085 -0.190002 1441913296 0.735474 0.017761 -0.650085 -0.190002 1441913296 0.735474 0.017761 -0.650085 -0.190002 1441913296 0.739502 0.000854 -0.649719 -0.176086 1441913296 0.739502 0.000854 -0.649719 -0.176086 1441913296 0.739502 0.000854 -0.649719 -0.176086 1441913296 0.739502 0.000854 -0.649719 -0.176086 1441913296 0.739502 0.000854 -0.649719 -0.176086 1441913296 0.739502 0.000854 -0.649719 -0.176086 1441913296 0.741821 -0.009460 -0.649109 -0.168213 1441913296 0.741821 -0.009460 -0.649109 -0.168213 1441913296 0.741821 -0.009460 -0.649109 -0.168213 1441913296 0.741821 -0.009460 -0.649109 -0.168213 1441913296 0.741821 -0.009460 -0.649109 -0.168213 1441913297 0.741821 -0.009460 -0.649109 -0.168213 1441913297 0.741089 -0.015747 -0.648010 -0.174805 1441913297 0.741089 -0.015747 -0.648010 -0.174805 1441913297 0.741089 -0.015747 -0.648010 -0.174805 1441913297 0.741089 -0.015747 -0.648010 -0.174805 1441913297 0.741089 -0.015747 -0.648010 -0.174805 1441913297 0.741089 -0.015747 -0.648010 -0.174805 1441913297 0.741089 -0.015747 -0.648010 -0.174805 1441913297 0.738403 -0.016418 -0.647461 -0.187683 1441913297 0.738403 -0.016418 -0.647461 -0.187683 1441913297 0.738403 -0.016418 -0.647461 -0.187683 1441913297 0.738403 -0.016418 -0.647461 -0.187683 1441913297 0.738403 -0.016418 -0.647461 -0.187683 1441913297 0.738403 -0.016418 -0.647461 -0.187683 1441913297 0.735229 -0.011536 -0.647461 -0.200073 1441913297 0.735229 -0.011536 -0.647461 -0.200073 1441913297 0.735229 -0.011536 -0.647461 -0.200073 1441913297 0.735229 -0.011536 -0.647461 -0.200073 1441913297 0.735229 -0.011536 -0.647461 -0.200073 1441913297 0.735229 -0.011536 -0.647461 -0.200073 1441913297 0.731018 -0.007019 -0.648621 -0.211853 1441913297 0.731018 -0.007019 -0.648621 -0.211853 1441913297 0.731018 -0.007019 -0.648621 -0.211853 1441913297 0.731018 -0.007019 -0.648621 -0.211853 1441913297 0.731018 -0.007019 -0.648621 -0.211853 1441913297 0.731018 -0.007019 -0.648621 -0.211853 1441913297 0.731018 -0.007019 -0.648621 -0.211853 1441913297 0.724854 -0.011292 -0.650208 -0.227234 1441913297 0.724854 -0.011292 -0.650208 -0.227234 1441913297 0.724854 -0.011292 -0.650208 -0.227234 1441913297 0.724854 -0.011292 -0.650208 -0.227234 1441913297 0.724854 -0.011292 -0.650208 -0.227234 1441913297 0.724854 -0.011292 -0.650208 -0.227234 1441913297 0.719177 -0.020813 -0.649963 -0.244690 1441913297 0.719177 -0.020813 -0.649963 -0.244690 1441913297 0.719177 -0.020813 -0.649963 -0.244690 1441913297 0.719177 -0.020813 -0.649963 -0.244690 1441913297 0.719177 -0.020813 -0.649963 -0.244690 1441913297 0.719177 -0.020813 -0.649963 -0.244690 1441913297 0.719177 -0.020813 -0.649963 -0.244690 1441913297 0.715088 -0.028320 -0.647888 -0.260864 1441913297 0.715088 -0.028320 -0.647888 -0.260864 1441913297 0.715088 -0.028320 -0.647888 -0.260864 1441913297 0.715088 -0.028320 -0.647888 -0.260864 1441913297 0.715088 -0.028320 -0.647888 -0.260864 1441913297 0.715088 -0.028320 -0.647888 -0.260864 1441913297 0.712402 -0.032715 -0.645813 -0.272705 1441913297 0.712402 -0.032715 -0.645813 -0.272705 1441913297 0.712402 -0.032715 -0.645813 -0.272705 1441913297 0.712402 -0.032715 -0.645813 -0.272705 1441913297 0.712402 -0.032715 -0.645813 -0.272705 1441913297 0.712402 -0.032715 -0.645813 -0.272705 1441913297 0.711731 -0.039063 -0.643616 -0.278748 1441913297 0.711731 -0.039063 -0.643616 -0.278748 1441913297 0.711731 -0.039063 -0.643616 -0.278748 1441913297 0.711731 -0.039063 -0.643616 -0.278748 1441913297 0.711731 -0.039063 -0.643616 -0.278748 1441913297 0.711731 -0.039063 -0.643616 -0.278748 1441913297 0.711731 -0.039063 -0.643616 -0.278748 1441913297 0.713074 -0.046814 -0.642456 -0.276794 1441913297 0.713074 -0.046814 -0.642456 -0.276794 1441913297 0.713074 -0.046814 -0.642456 -0.276794 1441913297 0.713074 -0.046814 -0.642456 -0.276794 1441913297 0.713074 -0.046814 -0.642456 -0.276794 1441913297 0.713074 -0.046814 -0.642456 -0.276794 1441913297 0.713928 -0.054565 -0.643372 -0.270996 1441913297 0.713928 -0.054565 -0.643372 -0.270996 1441913297 0.713928 -0.054565 -0.643372 -0.270996 1441913297 0.713928 -0.054565 -0.643372 -0.270996 1441913297 0.713928 -0.054565 -0.643372 -0.270996 1441913297 0.713928 -0.054565 -0.643372 -0.270996 1441913297 0.713928 -0.054565 -0.643372 -0.270996 1441913297 0.714661 -0.061279 -0.644043 -0.265991 1441913297 0.714661 -0.061279 -0.644043 -0.265991 1441913297 0.714661 -0.061279 -0.644043 -0.265991 1441913297 0.714661 -0.061279 -0.644043 -0.265991 1441913297 0.714661 -0.061279 -0.644043 -0.265991 1441913297 0.714661 -0.061279 -0.644043 -0.265991 1441913297 0.715149 -0.058594 -0.646729 -0.258606 1441913297 0.715149 -0.058594 -0.646729 -0.258606 1441913297 0.715149 -0.058594 -0.646729 -0.258606 1441913297 0.715149 -0.058594 -0.646729 -0.258606 1441913297 0.715149 -0.058594 -0.646729 -0.258606 1441913297 0.715149 -0.058594 -0.646729 -0.258606 1441913297 0.715210 -0.049194 -0.651001 -0.249573 1441913297 0.715210 -0.049194 -0.651001 -0.249573 1441913297 0.715210 -0.049194 -0.651001 -0.249573 1441913297 0.715210 -0.049194 -0.651001 -0.249573 1441913297 0.715210 -0.049194 -0.651001 -0.249573 1441913297 0.715210 -0.049194 -0.651001 -0.249573 1441913297 0.717285 -0.035767 -0.654297 -0.236938 1441913297 0.717285 -0.035767 -0.654297 -0.236938 1441913297 0.717285 -0.035767 -0.654297 -0.236938 1441913297 0.717285 -0.035767 -0.654297 -0.236938 1441913297 0.717285 -0.035767 -0.654297 -0.236938 1441913297 0.717285 -0.035767 -0.654297 -0.236938 1441913297 0.717285 -0.035767 -0.654297 -0.236938 1441913297 0.720093 -0.006836 -0.660522 -0.212463 1441913297 0.720093 -0.006836 -0.660522 -0.212463 1441913297 0.720093 -0.006836 -0.660522 -0.212463 1441913297 0.720093 -0.006836 -0.660522 -0.212463 1441913297 0.720093 -0.006836 -0.660522 -0.212463 1441913297 0.720093 -0.006836 -0.660522 -0.212463 1441913297 0.720276 0.018433 -0.668701 -0.183594 1441913297 0.720276 0.018433 -0.668701 -0.183594 1441913297 0.720276 0.018433 -0.668701 -0.183594 1441913297 0.720276 0.018433 -0.668701 -0.183594 1441913297 0.720276 0.018433 -0.668701 -0.183594 1441913297 0.720276 0.018433 -0.668701 -0.183594 1441913297 0.720398 0.012573 -0.672852 -0.167725 1441913297 0.720398 0.012573 -0.672852 -0.167725 1441913297 0.720398 0.012573 -0.672852 -0.167725 1441913297 0.720398 0.012573 -0.672852 -0.167725 1441913297 0.720398 0.012573 -0.672852 -0.167725 1441913297 0.720398 0.012573 -0.672852 -0.167725 1441913298 0.720398 0.012573 -0.672852 -0.167725 1441913298 0.719727 -0.019775 -0.673645 -0.166809 1441913298 0.719727 -0.019775 -0.673645 -0.166809 1441913298 0.719727 -0.019775 -0.673645 -0.166809 1441913298 0.719727 -0.019775 -0.673645 -0.166809 1441913298 0.719727 -0.019775 -0.673645 -0.166809 1441913298 0.719727 -0.019775 -0.673645 -0.166809 1441913298 0.719299 -0.045898 -0.672058 -0.169800 1441913298 0.719299 -0.045898 -0.672058 -0.169800 1441913298 0.719299 -0.045898 -0.672058 -0.169800 1441913298 0.719299 -0.045898 -0.672058 -0.169800 1441913298 0.719299 -0.045898 -0.672058 -0.169800 1441913298 0.719299 -0.045898 -0.672058 -0.169800 1441913298 0.720398 -0.049561 -0.669189 -0.175293 1441913298 0.720398 -0.049561 -0.669189 -0.175293 1441913298 0.720398 -0.049561 -0.669189 -0.175293 1441913298 0.720398 -0.049561 -0.669189 -0.175293 1441913298 0.720398 -0.049561 -0.669189 -0.175293 1441913298 0.720398 -0.049561 -0.669189 -0.175293 1441913298 0.723206 -0.038696 -0.664185 -0.185364 1441913298 0.723206 -0.038696 -0.664185 -0.185364 1441913298 0.723206 -0.038696 -0.664185 -0.185364 1441913298 0.723206 -0.038696 -0.664185 -0.185364 1441913298 0.723206 -0.038696 -0.664185 -0.185364 1441913298 0.723206 -0.038696 -0.664185 -0.185364 1441913298 0.723206 -0.038696 -0.664185 -0.185364 1441913298 0.725586 -0.026123 -0.658508 -0.198059 1441913298 0.725586 -0.026123 -0.658508 -0.198059 1441913298 0.725586 -0.026123 -0.658508 -0.198059 1441913298 0.725586 -0.026123 -0.658508 -0.198059 1441913298 0.725586 -0.026123 -0.658508 -0.198059 1441913298 0.725586 -0.026123 -0.658508 -0.198059 1441913298 0.726074 -0.018799 -0.653748 -0.212219 1441913298 0.726074 -0.018799 -0.653748 -0.212219 1441913298 0.726074 -0.018799 -0.653748 -0.212219 1441913298 0.726074 -0.018799 -0.653748 -0.212219 1441913298 0.726074 -0.018799 -0.653748 -0.212219 1441913298 0.726074 -0.018799 -0.653748 -0.212219 1441913298 0.724060 -0.021179 -0.649658 -0.230713 1441913298 0.724060 -0.021179 -0.649658 -0.230713 1441913298 0.724060 -0.021179 -0.649658 -0.230713 1441913298 0.724060 -0.021179 -0.649658 -0.230713 1441913298 0.724060 -0.021179 -0.649658 -0.230713 1441913298 0.724060 -0.021179 -0.649658 -0.230713 1441913298 0.724060 -0.021179 -0.649658 -0.230713 1441913298 0.720520 -0.026978 -0.646057 -0.250427 1441913298 0.720520 -0.026978 -0.646057 -0.250427 1441913298 0.720520 -0.026978 -0.646057 -0.250427 1441913298 0.720520 -0.026978 -0.646057 -0.250427 1441913298 0.720520 -0.026978 -0.646057 -0.250427 1441913298 0.720520 -0.026978 -0.646057 -0.250427 1441913298 0.716003 -0.032776 -0.643677 -0.268250 1441913298 0.716003 -0.032776 -0.643677 -0.268250 1441913298 0.716003 -0.032776 -0.643677 -0.268250 1441913298 0.716003 -0.032776 -0.643677 -0.268250 1441913298 0.716003 -0.032776 -0.643677 -0.268250 1441913298 0.716003 -0.032776 -0.643677 -0.268250 1441913298 0.711548 -0.039063 -0.641968 -0.283020 1441913298 0.711548 -0.039063 -0.641968 -0.283020 1441913298 0.711548 -0.039063 -0.641968 -0.283020 1441913298 0.711548 -0.039063 -0.641968 -0.283020 1441913298 0.711548 -0.039063 -0.641968 -0.283020 1441913298 0.711548 -0.039063 -0.641968 -0.283020 1441913298 0.711548 -0.039063 -0.641968 -0.283020 1441913298 0.707825 -0.044678 -0.640869 -0.293823 1441913298 0.707825 -0.044678 -0.640869 -0.293823 1441913298 0.707825 -0.044678 -0.640869 -0.293823 1441913298 0.707825 -0.044678 -0.640869 -0.293823 1441913298 0.707825 -0.044678 -0.640869 -0.293823 1441913298 0.707825 -0.044678 -0.640869 -0.293823 1441913298 0.706177 -0.050354 -0.640747 -0.296936 1441913298 0.706177 -0.050354 -0.640747 -0.296936 1441913298 0.706177 -0.050354 -0.640747 -0.296936 1441913298 0.706177 -0.050354 -0.640747 -0.296936 1441913298 0.706177 -0.050354 -0.640747 -0.296936 1441913298 0.706177 -0.050354 -0.640747 -0.296936 1441913298 0.706360 -0.059753 -0.641418 -0.293457 1441913298 0.706360 -0.059753 -0.641418 -0.293457 1441913298 0.706360 -0.059753 -0.641418 -0.293457 1441913298 0.706360 -0.059753 -0.641418 -0.293457 1441913298 0.706360 -0.059753 -0.641418 -0.293457 1441913298 0.706360 -0.059753 -0.641418 -0.293457 1441913298 0.707642 -0.070496 -0.642822 -0.284668 1441913298 0.707642 -0.070496 -0.642822 -0.284668 1441913298 0.707642 -0.070496 -0.642822 -0.284668 1441913298 0.707642 -0.070496 -0.642822 -0.284668 1441913298 0.707642 -0.070496 -0.642822 -0.284668 1441913298 0.707642 -0.070496 -0.642822 -0.284668 1441913298 0.707642 -0.070496 -0.642822 -0.284668 1441913298 0.708740 -0.078674 -0.644409 -0.276184 1441913298 0.708740 -0.078674 -0.644409 -0.276184 1441913298 0.708740 -0.078674 -0.644409 -0.276184 1441913298 0.708740 -0.078674 -0.644409 -0.276184 1441913298 0.708740 -0.078674 -0.644409 -0.276184 1441913298 0.708740 -0.078674 -0.644409 -0.276184 1441913298 0.709778 -0.080627 -0.646179 -0.268738 1441913298 0.709778 -0.080627 -0.646179 -0.268738 1441913298 0.709778 -0.080627 -0.646179 -0.268738 1441913298 0.709778 -0.080627 -0.646179 -0.268738 1441913298 0.709778 -0.080627 -0.646179 -0.268738 1441913298 0.709778 -0.080627 -0.646179 -0.268738 1441913298 0.709778 -0.080627 -0.646179 -0.268738 1441913298 0.710510 -0.076233 -0.648743 -0.261780 1441913298 0.710510 -0.076233 -0.648743 -0.261780 1441913298 0.710510 -0.076233 -0.648743 -0.261780 1441913298 0.710510 -0.076233 -0.648743 -0.261780 1441913298 0.710510 -0.076233 -0.648743 -0.261780 1441913298 0.710510 -0.076233 -0.648743 -0.261780 1441913298 0.710999 -0.068359 -0.651672 -0.255371 1441913298 0.710999 -0.068359 -0.651672 -0.255371 1441913298 0.710999 -0.068359 -0.651672 -0.255371 1441913298 0.710999 -0.068359 -0.651672 -0.255371 1441913298 0.710999 -0.068359 -0.651672 -0.255371 1441913298 0.710999 -0.068359 -0.651672 -0.255371 1441913298 0.712219 -0.059082 -0.653870 -0.248535 1441913299 0.712219 -0.059082 -0.653870 -0.248535 1441913299 0.712219 -0.059082 -0.653870 -0.248535 1441913299 0.712219 -0.059082 -0.653870 -0.248535 1441913299 0.712219 -0.059082 -0.653870 -0.248535 1441913299 0.712219 -0.059082 -0.653870 -0.248535 1441913299 0.713318 -0.047302 -0.658508 -0.235229 1441913299 0.713318 -0.047302 -0.658508 -0.235229 1441913299 0.713318 -0.047302 -0.658508 -0.235229 1441913299 0.713318 -0.047302 -0.658508 -0.235229 1441913299 0.713318 -0.047302 -0.658508 -0.235229 1441913299 0.713318 -0.047302 -0.658508 -0.235229 1441913299 0.711304 -0.044678 -0.664856 -0.223633 1441913299 0.711304 -0.044678 -0.664856 -0.223633 1441913299 0.711304 -0.044678 -0.664856 -0.223633 1441913299 0.711304 -0.044678 -0.664856 -0.223633 1441913299 0.711304 -0.044678 -0.664856 -0.223633 1441913299 0.711304 -0.044678 -0.664856 -0.223633 1441913299 0.711304 -0.044678 -0.664856 -0.223633 1441913299 0.709717 -0.060364 -0.665405 -0.223450 1441913299 0.709717 -0.060364 -0.665405 -0.223450 1441913299 0.709717 -0.060364 -0.665405 -0.223450 1441913299 0.709717 -0.060364 -0.665405 -0.223450 1441913299 0.709717 -0.060364 -0.665405 -0.223450 1441913299 0.709717 -0.060364 -0.665405 -0.223450 1441913299 0.710815 -0.078125 -0.661499 -0.226135 1441913299 0.710815 -0.078125 -0.661499 -0.226135 1441913299 0.710815 -0.078125 -0.661499 -0.226135 1441913299 0.710815 -0.078125 -0.661499 -0.226135 1441913299 0.710815 -0.078125 -0.661499 -0.226135 1441913299 0.710815 -0.078125 -0.661499 -0.226135 1441913299 0.714294 -0.078064 -0.659302 -0.221375 1441913299 0.714294 -0.078064 -0.659302 -0.221375 1441913299 0.714294 -0.078064 -0.659302 -0.221375 1441913299 0.714294 -0.078064 -0.659302 -0.221375 1441913299 0.714294 -0.078064 -0.659302 -0.221375 1441913299 0.714294 -0.078064 -0.659302 -0.221375 1441913299 0.714294 -0.078064 -0.659302 -0.221375 1441913299 0.717773 -0.065002 -0.658325 -0.217163 1441913299 0.717773 -0.065002 -0.658325 -0.217163 1441913299 0.717773 -0.065002 -0.658325 -0.217163 1441913299 0.717773 -0.065002 -0.658325 -0.217163 1441913299 0.717773 -0.065002 -0.658325 -0.217163 1441913299 0.717773 -0.065002 -0.658325 -0.217163 1441913299 0.718750 -0.052856 -0.656494 -0.222717 1441913299 0.718750 -0.052856 -0.656494 -0.222717 1441913299 0.718750 -0.052856 -0.656494 -0.222717 1441913299 0.718750 -0.052856 -0.656494 -0.222717 1441913299 0.718750 -0.052856 -0.656494 -0.222717 1441913299 0.718750 -0.052856 -0.656494 -0.222717 1441913299 0.717834 -0.049683 -0.652893 -0.236450 1441913299 0.717834 -0.049683 -0.652893 -0.236450 1441913299 0.717834 -0.049683 -0.652893 -0.236450 1441913299 0.717834 -0.049683 -0.652893 -0.236450 1441913299 0.717834 -0.049683 -0.652893 -0.236450 1441913299 0.717834 -0.049683 -0.652893 -0.236450 1441913299 0.717834 -0.049683 -0.652893 -0.236450 1441913299 0.716370 -0.047729 -0.650635 -0.247375 1441913299 0.716370 -0.047729 -0.650635 -0.247375 1441913299 0.716370 -0.047729 -0.650635 -0.247375 1441913299 0.716370 -0.047729 -0.650635 -0.247375 1441913299 0.716370 -0.047729 -0.650635 -0.247375 1441913299 0.716370 -0.047729 -0.650635 -0.247375 1441913299 0.713379 -0.041260 -0.652405 -0.252625 1441913299 0.713379 -0.041260 -0.652405 -0.252625 1441913299 0.713379 -0.041260 -0.652405 -0.252625 1441913299 0.713379 -0.041260 -0.652405 -0.252625 1441913299 0.713379 -0.041260 -0.652405 -0.252625 1441913299 0.713379 -0.041260 -0.652405 -0.252625 1441913299 0.713379 -0.041260 -0.652405 -0.252625 1441913299 0.707886 -0.039490 -0.655701 -0.259521 1441913299 0.707886 -0.039490 -0.655701 -0.259521 1441913299 0.707886 -0.039490 -0.655701 -0.259521 1441913299 0.707886 -0.039490 -0.655701 -0.259521 1441913299 0.707886 -0.039490 -0.655701 -0.259521 1441913299 0.707886 -0.039490 -0.655701 -0.259521 1441913299 0.700684 -0.052063 -0.657593 -0.271973 1441913299 0.700684 -0.052063 -0.657593 -0.271973 1441913299 0.700684 -0.052063 -0.657593 -0.271973 1441913299 0.700684 -0.052063 -0.657593 -0.271973 1441913299 0.700684 -0.052063 -0.657593 -0.271973 1441913299 0.700684 -0.052063 -0.657593 -0.271973 1441913299 0.694336 -0.073059 -0.656067 -0.286560 1441913299 0.694336 -0.073059 -0.656067 -0.286560 1441913299 0.694336 -0.073059 -0.656067 -0.286560 1441913299 0.694336 -0.073059 -0.656067 -0.286560 1441913299 0.694336 -0.073059 -0.656067 -0.286560 1441913299 0.694336 -0.073059 -0.656067 -0.286560 1441913299 0.692383 -0.085022 -0.653625 -0.293457 1441913299 0.692383 -0.085022 -0.653625 -0.293457 1441913299 0.692383 -0.085022 -0.653625 -0.293457 1441913299 0.692383 -0.085022 -0.653625 -0.293457 1441913299 0.692383 -0.085022 -0.653625 -0.293457 1441913299 0.692383 -0.085022 -0.653625 -0.293457 1441913299 0.693359 -0.084106 -0.651855 -0.295471 1441913299 0.693359 -0.084106 -0.651855 -0.295471 1441913299 0.693359 -0.084106 -0.651855 -0.295471 1441913299 0.693359 -0.084106 -0.651855 -0.295471 1441913299 0.693359 -0.084106 -0.651855 -0.295471 1441913299 0.693359 -0.084106 -0.651855 -0.295471 1441913299 0.695435 -0.083191 -0.649780 -0.295410 1441913299 0.695435 -0.083191 -0.649780 -0.295410 1441913299 0.695435 -0.083191 -0.649780 -0.295410 1441913299 0.695435 -0.083191 -0.649780 -0.295410 1441913299 0.695435 -0.083191 -0.649780 -0.295410 1441913299 0.695435 -0.083191 -0.649780 -0.295410 1441913299 0.695435 -0.083191 -0.649780 -0.295410 1441913299 0.698975 -0.084778 -0.647644 -0.291260 1441913299 0.698975 -0.084778 -0.647644 -0.291260 1441913299 0.698975 -0.084778 -0.647644 -0.291260 1441913299 0.698975 -0.084778 -0.647644 -0.291260 1441913299 0.698975 -0.084778 -0.647644 -0.291260 1441913299 0.698975 -0.084778 -0.647644 -0.291260 1441913299 0.702209 -0.087036 -0.647827 -0.282349 1441913300 0.702209 -0.087036 -0.647827 -0.282349 1441913300 0.702209 -0.087036 -0.647827 -0.282349 1441913300 0.702209 -0.087036 -0.647827 -0.282349 1441913300 0.702209 -0.087036 -0.647827 -0.282349 1441913300 0.702209 -0.087036 -0.647827 -0.282349 1441913300 0.703735 -0.086365 -0.650085 -0.273376 1441913300 0.703735 -0.086365 -0.650085 -0.273376 1441913300 0.703735 -0.086365 -0.650085 -0.273376 1441913300 0.703735 -0.086365 -0.650085 -0.273376 1441913300 0.703735 -0.086365 -0.650085 -0.273376 1441913300 0.703735 -0.086365 -0.650085 -0.273376 1441913300 0.703735 -0.086365 -0.650085 -0.273376 1441913300 0.703735 -0.069275 -0.658447 -0.257751 1441913300 0.703735 -0.069275 -0.658447 -0.257751 1441913300 0.703735 -0.069275 -0.658447 -0.257751 1441913300 0.703735 -0.069275 -0.658447 -0.257751 1441913300 0.703735 -0.069275 -0.658447 -0.257751 1441913300 0.703735 -0.069275 -0.658447 -0.257751 1441913300 0.703064 -0.052551 -0.664551 -0.247559 1441913300 0.703064 -0.052551 -0.664551 -0.247559 1441913300 0.703064 -0.052551 -0.664551 -0.247559 1441913300 0.703064 -0.052551 -0.664551 -0.247559 1441913300 0.703064 -0.052551 -0.664551 -0.247559 1441913300 0.703064 -0.052551 -0.664551 -0.247559 1441913300 0.703064 -0.052551 -0.664551 -0.247559 1441913300 0.702942 -0.049622 -0.665649 -0.245483 1441913300 0.702942 -0.049622 -0.665649 -0.245483 1441913300 0.702942 -0.049622 -0.665649 -0.245483 1441913300 0.702942 -0.049622 -0.665649 -0.245483 1441913300 0.702942 -0.049622 -0.665649 -0.245483 1441913300 0.702942 -0.049622 -0.665649 -0.245483 1441913300 0.702942 -0.051575 -0.665039 -0.246887 1441913300 0.702942 -0.051575 -0.665039 -0.246887 1441913300 0.702942 -0.051575 -0.665039 -0.246887 1441913300 0.702942 -0.051575 -0.665039 -0.246887 1441913300 0.702942 -0.051575 -0.665039 -0.246887 1441913300 0.702942 -0.051575 -0.665039 -0.246887 1441913300 0.702637 -0.053223 -0.664795 -0.248047 1441913300 0.702637 -0.053223 -0.664795 -0.248047 1441913300 0.702637 -0.053223 -0.664795 -0.248047 1441913300 0.702637 -0.053223 -0.664795 -0.248047 1441913300 0.702637 -0.053223 -0.664795 -0.248047 1441913300 0.702637 -0.053223 -0.664795 -0.248047 1441913300 0.701721 -0.056763 -0.665710 -0.247437 1441913300 0.701721 -0.056763 -0.665710 -0.247437 1441913300 0.701721 -0.056763 -0.665710 -0.247437 1441913300 0.701721 -0.056763 -0.665710 -0.247437 1441913300 0.701721 -0.056763 -0.665710 -0.247437 1441913300 0.701721 -0.056763 -0.665710 -0.247437 1441913300 0.701050 -0.065735 -0.666748 -0.244263 1441913300 0.701050 -0.065735 -0.666748 -0.244263 1441913300 0.701050 -0.065735 -0.666748 -0.244263 1441913300 0.701050 -0.065735 -0.666748 -0.244263 1441913300 0.701050 -0.065735 -0.666748 -0.244263 1441913300 0.701050 -0.065735 -0.666748 -0.244263 1441913300 0.701843 -0.087830 -0.662537 -0.246582 1441913300 0.701843 -0.087830 -0.662537 -0.246582 1441913300 0.701843 -0.087830 -0.662537 -0.246582 1441913300 0.701843 -0.087830 -0.662537 -0.246582 1441913300 0.701843 -0.087830 -0.662537 -0.246582 1441913300 0.701843 -0.087830 -0.662537 -0.246582 1441913300 0.704468 -0.114197 -0.653809 -0.251526 1441913300 0.704468 -0.114197 -0.653809 -0.251526 1441913300 0.704468 -0.114197 -0.653809 -0.251526 1441913300 0.704468 -0.114197 -0.653809 -0.251526 1441913300 0.704468 -0.114197 -0.653809 -0.251526 1441913300 0.704468 -0.114197 -0.653809 -0.251526 1441913300 0.710449 -0.115540 -0.648438 -0.247864 1441913300 0.710449 -0.115540 -0.648438 -0.247864 1441913300 0.710449 -0.115540 -0.648438 -0.247864 1441913300 0.710449 -0.115540 -0.648438 -0.247864 1441913300 0.710449 -0.115540 -0.648438 -0.247864 1441913300 0.710449 -0.115540 -0.648438 -0.247864 1441913300 0.714905 -0.099304 -0.646545 -0.247131 1441913300 0.714905 -0.099304 -0.646545 -0.247131 1441913300 0.714905 -0.099304 -0.646545 -0.247131 1441913300 0.714905 -0.099304 -0.646545 -0.247131 1441913300 0.714905 -0.099304 -0.646545 -0.247131 1441913300 0.714905 -0.099304 -0.646545 -0.247131 1441913300 0.714905 -0.099304 -0.646545 -0.247131 1441913300 0.716248 -0.084656 -0.643799 -0.255554 1441913300 0.716248 -0.084656 -0.643799 -0.255554 1441913300 0.716248 -0.084656 -0.643799 -0.255554 1441913300 0.716248 -0.084656 -0.643799 -0.255554 1441913300 0.716248 -0.084656 -0.643799 -0.255554 1441913300 0.716064 -0.075378 -0.640564 -0.266846 1441913300 0.716064 -0.075378 -0.640564 -0.266846 1441913300 0.716064 -0.075378 -0.640564 -0.266846 1441913300 0.716064 -0.075378 -0.640564 -0.266846 1441913300 0.716064 -0.075378 -0.640564 -0.266846 1441913300 0.716064 -0.075378 -0.640564 -0.266846 1441913300 0.713806 -0.069214 -0.640137 -0.275513 1441913300 0.713806 -0.069214 -0.640137 -0.275513 1441913300 0.713806 -0.069214 -0.640137 -0.275513 1441913300 0.713806 -0.069214 -0.640137 -0.275513 1441913300 0.713806 -0.069214 -0.640137 -0.275513 1441913300 0.713806 -0.069214 -0.640137 -0.275513 1441913300 0.709167 -0.067749 -0.641846 -0.283813 1441913300 0.709167 -0.067749 -0.641846 -0.283813 1441913300 0.709167 -0.067749 -0.641846 -0.283813 1441913300 0.709167 -0.067749 -0.641846 -0.283813 1441913300 0.709167 -0.067749 -0.641846 -0.283813 1441913300 0.709167 -0.067749 -0.641846 -0.283813 1441913300 0.709167 -0.067749 -0.641846 -0.283813 1441913300 0.702332 -0.073364 -0.644104 -0.294128 1441913300 0.702332 -0.073364 -0.644104 -0.294128 1441913300 0.702332 -0.073364 -0.644104 -0.294128 1441913300 0.702332 -0.073364 -0.644104 -0.294128 1441913300 0.702332 -0.073364 -0.644104 -0.294128 1441913300 0.702332 -0.073364 -0.644104 -0.294128 1441913300 0.693604 -0.087708 -0.645081 -0.308289 1441913300 0.693604 -0.087708 -0.645081 -0.308289 1441913301 0.693604 -0.087708 -0.645081 -0.308289 1441913301 0.693604 -0.087708 -0.645081 -0.308289 1441913301 0.693604 -0.087708 -0.645081 -0.308289 1441913301 0.693604 -0.087708 -0.645081 -0.308289 1441913301 0.685913 -0.103638 -0.644043 -0.322449 1441913301 0.685913 -0.103638 -0.644043 -0.322449 1441913301 0.685913 -0.103638 -0.644043 -0.322449 1441913301 0.685913 -0.103638 -0.644043 -0.322449 1441913301 0.685913 -0.103638 -0.644043 -0.322449 1441913301 0.685913 -0.103638 -0.644043 -0.322449 1441913301 0.685791 -0.110413 -0.640869 -0.326782 1441913301 0.685791 -0.110413 -0.640869 -0.326782 1441913301 0.685791 -0.110413 -0.640869 -0.326782 1441913301 0.685791 -0.110413 -0.640869 -0.326782 1441913301 0.685791 -0.110413 -0.640869 -0.326782 1441913301 0.685791 -0.110413 -0.640869 -0.326782 1441913301 0.685791 -0.110413 -0.640869 -0.326782 1441913301 0.691833 -0.099121 -0.641418 -0.316467 1441913301 0.691833 -0.099121 -0.641418 -0.316467 1441913301 0.691833 -0.099121 -0.641418 -0.316467 1441913301 0.691833 -0.099121 -0.641418 -0.316467 1441913301 0.691833 -0.099121 -0.641418 -0.316467 1441913301 0.691833 -0.099121 -0.641418 -0.316467 1441913301 0.696777 -0.094177 -0.642761 -0.304138 1441913301 0.696777 -0.094177 -0.642761 -0.304138 1441913301 0.696777 -0.094177 -0.642761 -0.304138 1441913301 0.696777 -0.094177 -0.642761 -0.304138 1441913301 0.696777 -0.094177 -0.642761 -0.304138 1441913301 0.696777 -0.094177 -0.642761 -0.304138 1441913301 0.700989 -0.102844 -0.640503 -0.296326 1441913301 0.700989 -0.102844 -0.640503 -0.296326 1441913301 0.700989 -0.102844 -0.640503 -0.296326 1441913301 0.700989 -0.102844 -0.640503 -0.296326 1441913301 0.700989 -0.102844 -0.640503 -0.296326 1441913301 0.700989 -0.102844 -0.640503 -0.296326 1441913301 0.700989 -0.102844 -0.640503 -0.296326 1441913301 0.702820 -0.111755 -0.639282 -0.291382 1441913301 0.702820 -0.111755 -0.639282 -0.291382 1441913301 0.702820 -0.111755 -0.639282 -0.291382 1441913301 0.702820 -0.111755 -0.639282 -0.291382 1441913301 0.702820 -0.111755 -0.639282 -0.291382 1441913301 0.702820 -0.111755 -0.639282 -0.291382 1441913301 0.703186 -0.114929 -0.639160 -0.289490 1441913301 0.703186 -0.114929 -0.639160 -0.289490 1441913301 0.703186 -0.114929 -0.639160 -0.289490 1441913301 0.703186 -0.114929 -0.639160 -0.289490 1441913301 0.703186 -0.114929 -0.639160 -0.289490 1441913301 0.703186 -0.114929 -0.639160 -0.289490 1441913301 0.703979 -0.105957 -0.641418 -0.285950 1441913301 0.703979 -0.105957 -0.641418 -0.285950 1441913301 0.703979 -0.105957 -0.641418 -0.285950 1441913301 0.703979 -0.105957 -0.641418 -0.285950 1441913301 0.703979 -0.105957 -0.641418 -0.285950 1441913301 
-0.121033 0.375427 0.509216 -0.764893 1441913303 -0.121033 0.375427 0.509216 -0.764893 1441913303 -0.065308 0.442932 0.453613 -0.770569 1441913303 -0.065308 0.442932 0.453613 -0.770569 1441913303 -0.065308 0.442932 0.453613 -0.770569 1441913303 -0.065308 0.442932 0.453613 -0.770569 1441913303 -0.065308 0.442932 0.453613 -0.770569 1441913303 -0.065308 0.442932 0.453613 -0.770569 1441913303 0.047546 0.502563 0.365479 -0.782043 1441913303 0.047546 0.502563 0.365479 -0.782043 1441913303 0.047546 0.502563 0.365479 -0.782043 1441913303 0.047546 0.502563 0.365479 -0.782043 1441913303 0.047546 0.502563 0.365479 -0.782043 1441913303 0.047546 0.502563 0.365479 -0.782043 1441913303 0.200073 0.538147 0.261536 -0.775879 1441913303 0.200073 0.538147 0.261536 -0.775879 1441913303 0.200073 0.538147 0.261536 -0.775879 1441913303 0.200073 0.538147 0.261536 -0.775879 1441913303 0.200073 0.538147 0.261536 -0.775879 1441913303 0.200073 0.538147 0.261536 -0.775879 1441913303 0.200073 0.538147 0.261536 -0.775879 1441913303 0.378052 0.528931 0.152588 -0.744324 1441913303 0.378052 0.528931 0.152588 -0.744324 1441913303 0.378052 0.528931 0.152588 -0.744324 1441913303 0.378052 0.528931 0.152588 -0.744324 1441913303 0.378052 0.528931 0.152588 -0.744324 1441913303 0.378052 0.528931 0.152588 -0.744324 1441913303 0.533325 0.486877 0.025146 -0.691284 1441913303 0.533325 0.486877 0.025146 -0.691284 1441913303 0.533325 0.486877 0.025146 -0.691284 1441913303 0.533325 0.486877 0.025146 -0.691284 1441913303 0.533325 0.486877 0.025146 -0.691284 1441913303 0.657837 0.410034 -0.116455 -0.620911 1441913303 0.657837 0.410034 -0.116455 -0.620911 1441913303 0.657837 0.410034 -0.116455 -0.620911 1441913303 0.657837 0.410034 -0.116455 -0.620911 1441913303 0.657837 0.410034 -0.116455 -0.620911 1441913303 0.657837 0.410034 -0.116455 -0.620911 1441913303 0.750000 0.304077 -0.192078 -0.555115 1441913303 0.750000 0.304077 -0.192078 -0.555115 1441913303 0.750000 0.304077 -0.192078 -0.555115 1441913303 0.750000 0.304077 -0.192078 -0.555115 1441913303 0.750000 0.304077 -0.192078 -0.555115 1441913303 0.750000 0.304077 -0.192078 -0.555115 1441913304 0.750000 0.304077 -0.192078 -0.555115 1441913304 0.764771 0.252258 -0.197205 -0.559082 1441913304 0.764771 0.252258 -0.197205 -0.559082 1441913304 0.764771 0.252258 -0.197205 -0.559082 1441913304 0.764771 0.252258 -0.197205 -0.559082 1441913304 0.764771 0.252258 -0.197205 -0.559082 1441913304 0.764771 0.252258 -0.197205 -0.559082 1441913304 0.751526 0.263000 -0.219238 -0.563843 1441913304 0.751526 0.263000 -0.219238 -0.563843 1441913304 0.751526 0.263000 -0.219238 -0.563843 1441913304 0.751526 0.263000 -0.219238 -0.563843 1441913304 0.751526 0.263000 -0.219238 -0.563843 1441913304 0.751526 0.263000 -0.219238 -0.563843 1441913304 0.731689 0.299561 -0.227295 -0.568542 1441913304 0.731689 0.299561 -0.227295 -0.568542 1441913304 0.731689 0.299561 -0.227295 -0.568542 1441913304 0.731689 0.299561 -0.227295 -0.568542 1441913304 0.731689 0.299561 -0.227295 -0.568542 1441913304 0.731689 0.299561 -0.227295 -0.568542 1441913304 0.731689 0.299561 -0.227295 -0.568542 1441913304 0.683289 0.364441 -0.221191 -0.592712 1441913304 0.683289 0.364441 -0.221191 -0.592712 1441913304 0.683289 0.364441 -0.221191 -0.592712 1441913304 0.683289 0.364441 -0.221191 -0.592712 1441913304 0.683289 0.364441 -0.221191 -0.592712 1441913304 0.683289 0.364441 -0.221191 -0.592712 1441913304 0.600952 0.449890 -0.199829 -0.629700 1441913304 0.600952 0.449890 -0.199829 -0.629700 1441913304 0.600952 0.449890 -0.199829 -0.629700 1441913304 0.600952 0.449890 -0.199829 -0.629700 1441913304 0.600952 0.449890 -0.199829 -0.629700 1441913304 0.600952 0.449890 -0.199829 -0.629700 1441913304 0.532349 0.488831 -0.117554 -0.681091 1441913304 0.532349 0.488831 -0.117554 -0.681091 1441913304 0.532349 0.488831 -0.117554 -0.681091 1441913304 0.532349 0.488831 -0.117554 -0.681091 1441913304 0.532349 0.488831 -0.117554 -0.681091 1441913304 0.532349 0.488831 -0.117554 -0.681091 1441913304 0.449890 0.502258 -0.012146 -0.738342 1441913304 0.449890 0.502258 -0.012146 -0.738342 1441913304 0.449890 0.502258 -0.012146 -0.738342 1441913304 0.449890 0.502258 -0.012146 -0.738342 1441913304 0.449890 0.502258 -0.012146 -0.738342 1441913304 0.449890 0.502258 -0.012146 -0.738342 1441913304 0.449890 0.502258 -0.012146 -0.738342 1441913304 0.345398 0.509277 0.105896 -0.781067 1441913304 0.345398 0.509277 0.105896 -0.781067 1441913304 0.345398 0.509277 0.105896 -0.781067 1441913304 0.345398 0.509277 0.105896 -0.781067 1441913304 0.345398 0.509277 0.105896 -0.781067 1441913304 0.234131 0.503662 0.230896 -0.798889 1441913304 0.234131 0.503662 0.230896 -0.798889 1441913304 0.234131 0.503662 0.230896 -0.798889 1441913304 0.105774 0.491516 0.345398 -0.792358 1441913304 0.105774 0.491516 0.345398 -0.792358 1441913304 0.105774 0.491516 0.345398 -0.792358 1441913304 0.105774 0.491516 0.345398 -0.792358 1441913304 0.105774 0.491516 0.345398 -0.792358 1441913304 0.105774 0.491516 0.345398 -0.792358 1441913304 -0.014343 0.464233 0.450623 -0.762329 1441913304 -0.014343 0.464233 0.450623 -0.762329 1441913304 -0.014343 0.464233 0.450623 -0.762329 1441913304 -0.014343 0.464233 0.450623 -0.762329 1441913304 -0.014343 0.464233 0.450623 -0.762329 1441913304 -0.014343 0.464233 0.450623 -0.762329 1441913304 -0.098694 0.426270 0.531311 -0.725464 1441913304 -0.098694 0.426270 0.531311 -0.725464 1441913304 -0.098694 0.426270 0.531311 -0.725464 1441913304 -0.098694 0.426270 0.531311 -0.725464 1441913304 -0.098694 0.426270 0.531311 -0.725464 1441913304 -0.098694 0.426270 0.531311 -0.725464 1441913304 -0.146423 0.395569 0.589294 -0.689026 1441913304 -0.146423 0.395569 0.589294 -0.689026 1441913304 -0.146423 0.395569 0.589294 -0.689026 1441913304 -0.146423 0.395569 0.589294 -0.689026 1441913304 -0.146423 0.395569 0.589294 -0.689026 1441913304 -0.146423 0.395569 0.589294 -0.689026 1441913304 -0.146423 0.395569 0.589294 -0.689026 1441913304 -0.144958 0.397644 0.604614 -0.674744 1441913304 -0.144958 0.397644 0.604614 -0.674744 1441913304 -0.144958 0.397644 0.604614 -0.674744 1441913304 -0.144958 0.397644 0.604614 -0.674744 1441913304 -0.144958 0.397644 0.604614 -0.674744 1441913304 -0.144958 0.397644 0.604614 -0.674744 1441913304 -0.115723 0.418762 0.565308 -0.701233 1441913304 -0.115723 0.418762 0.565308 -0.701233 1441913304 -0.115723 0.418762 0.565308 -0.701233 1441913304 -0.115723 0.418762 0.565308 -0.701233 1441913304 -0.115723 0.418762 0.565308 -0.701233 1441913304 -0.115723 0.418762 0.565308 -0.701233 1441913304 -0.062195 0.437988 0.519958 -0.730713 1441913304 -0.062195 0.437988 0.519958 -0.730713 1441913304 -0.062195 0.437988 0.519958 -0.730713 1441913304 -0.062195 0.437988 0.519958 -0.730713 1441913304 -0.062195 0.437988 0.519958 -0.730713 1441913304 -0.062195 0.437988 0.519958 -0.730713 1441913304 0.023865 0.454773 0.485474 -0.746277 1441913304 0.023865 0.454773 0.485474 -0.746277 1441913304 0.023865 0.454773 0.485474 -0.746277 1441913304 0.023865 0.454773 0.485474 -0.746277 1441913304 0.023865 0.454773 0.485474 -0.746277 1441913304 0.023865 0.454773 0.485474 -0.746277 1441913304 0.023865 0.454773 0.485474 -0.746277 1441913304 0.122620 0.464783 0.421814 -0.768799 1441913304 0.122620 0.464783 0.421814 -0.768799 1441913304 0.122620 0.464783 0.421814 -0.768799 1441913304 0.122620 0.464783 0.421814 -0.768799 1441913304 0.122620 0.464783 0.421814 -0.768799 1441913304 0.122620 0.464783 0.421814 -0.768799 1441913305 0.236206 0.463684 0.326050 -0.789185 1441913305 0.236206 0.463684 0.326050 -0.789185 1441913305 0.236206 0.463684 0.326050 -0.789185 1441913305 0.236206 0.463684 0.326050 -0.789185 1441913305 0.236206 0.463684 0.326050 -0.789185 1441913305 0.236206 0.463684 0.326050 -0.789185 1441913305 0.236206 0.463684 0.326050 -0.789185 1441913305 0.368469 0.441345 0.210205 -0.790710 1441913305 0.368469 0.441345 0.210205 -0.790710 1441913305 0.368469 0.441345 0.210205 -0.790710 1441913305 0.368469 0.441345 0.210205 -0.790710 1441913305 0.368469 0.441345 0.210205 -0.790710 1441913305 0.368469 0.441345 0.210205 -0.790710 1441913305 0.525879 0.366821 0.077820 -0.763428 1441913305 0.525879 0.366821 0.077820 -0.763428 1441913305 0.525879 0.366821 0.077820 -0.763428 1441913305 0.525879 0.366821 0.077820 -0.763428 1441913305 0.525879 0.366821 0.077820 -0.763428 1441913305 0.687012 0.230896 -0.020081 -0.688660 1441913305 0.687012 0.230896 -0.020081 -0.688660 1441913305 0.687012 0.230896 -0.020081 -0.688660 1441913305 0.687012 0.230896 -0.020081 -0.688660 1441913305 0.687012 0.230896 -0.020081 -0.688660 1441913305 0.687012 0.230896 -0.020081 -0.688660 1441913305 0.687012 0.230896 -0.020081 -0.688660 1441913305 0.777771 0.169067 -0.072449 -0.601013 1441913305 0.777771 0.169067 -0.072449 -0.601013 1441913305 0.777771 0.169067 -0.072449 -0.601013 1441913305 0.777771 0.169067 -0.072449 -0.601013 1441913305 0.777771 0.169067 -0.072449 -0.601013 1441913305 0.777771 0.169067 -0.072449 -0.601013 1441913305 0.768860 0.193787 -0.107666 -0.599731 1441913305 0.768860 0.193787 -0.107666 -0.599731 1441913305 0.768860 0.193787 -0.107666 -0.599731 1441913305 0.768860 0.193787 -0.107666 -0.599731 1441913305 0.768860 0.193787 -0.107666 -0.599731 1441913305 0.768860 0.193787 -0.107666 -0.599731 1441913305 0.768860 0.193787 -0.107666 -0.599731 1441913305 0.757751 0.183899 -0.129883 -0.612488 1441913305 0.757751 0.183899 -0.129883 -0.612488 1441913305 0.757751 0.183899 -0.129883 -0.612488 1441913305 0.757751 0.183899 -0.129883 -0.612488 1441913305 0.757751 0.183899 -0.129883 -0.612488 1441913305 0.757751 0.183899 -0.129883 -0.612488 1441913305 0.750183 0.196899 -0.135742 -0.616455 1441913305 0.750183 0.196899 -0.135742 -0.616455 1441913305 0.750183 0.196899 -0.135742 -0.616455 1441913305 0.750183 0.196899 -0.135742 -0.616455 1441913305 0.750183 0.196899 -0.135742 -0.616455 1441913305 0.750183 0.196899 -0.135742 -0.616455 1441913305 0.750183 0.196899 -0.135742 -0.616455 1441913305 0.713135 0.272705 -0.155090 -0.626892 1441913305 0.713135 0.272705 -0.155090 -0.626892 1441913305 0.713135 0.272705 -0.155090 -0.626892 1441913305 0.713135 0.272705 -0.155090 -0.626892 1441913305 0.713135 0.272705 -0.155090 -0.626892 1441913305 0.713135 0.272705 -0.155090 -0.626892 1441913305 0.636719 0.366333 -0.167847 -0.657410 1441913305 0.636719 0.366333 -0.167847 -0.657410 1441913305 0.636719 0.366333 -0.167847 -0.657410 1441913305 0.636719 0.366333 -0.167847 -0.657410 1441913305 0.636719 0.366333 -0.167847 -0.657410 1441913305 0.636719 0.366333 -0.167847 -0.657410 1441913305 0.547180 0.443176 -0.138245 -0.696472 1441913305 0.547180 0.443176 -0.138245 -0.696472 1441913305 0.547180 0.443176 -0.138245 -0.696472 1441913305 0.547180 0.443176 -0.138245 -0.696472 1441913305 0.547180 0.443176 -0.138245 -0.696472 1441913305 0.547180 0.443176 -0.138245 -0.696472 1441913305 0.547180 0.443176 -0.138245 -0.696472 1441913305 0.446472 0.503357 -0.080444 -0.735413 1441913305 0.446472 0.503357 -0.080444 -0.735413 1441913305 0.446472 0.503357 -0.080444 -0.735413 1441913305 0.446472 0.503357 -0.080444 -0.735413 1441913305 0.446472 0.503357 -0.080444 -0.735413 1441913305 0.446472 0.503357 -0.080444 -0.735413 1441913305 0.446472 0.503357 -0.080444 -0.735413 1441913305 0.350098 0.529602 0.004883 -0.772644 1441913305 0.350098 0.529602 0.004883 -0.772644 1441913305 0.350098 0.529602 0.004883 -0.772644 1441913305 0.350098 0.529602 0.004883 -0.772644 1441913305 0.350098 0.529602 0.004883 -0.772644 1441913305 0.350098 0.529602 0.004883 -0.772644 1441913305 0.250244 0.535706 0.099243 -0.800293 1441913305 0.250244 0.535706 0.099243 -0.800293 1441913305 0.250244 0.535706 0.099243 -0.800293 1441913305 0.250244 0.535706 0.099243 -0.800293 1441913305 0.250244 0.535706 0.099243 -0.800293 1441913305 0.250244 0.535706 0.099243 -0.800293 1441913305 0.128296 0.526611 0.162964 -0.824402 1441913305 0.128296 0.526611 0.162964 -0.824402 1441913305 0.128296 0.526611 0.162964 -0.824402 1441913305 0.128296 0.526611 0.162964 -0.824402 1441913305 0.128296 0.526611 0.162964 -0.824402 1441913305 0.128296 0.526611 0.162964 -0.824402 1441913305 0.023865 0.489380 0.250977 -0.834839 1441913305 0.023865 0.489380 0.250977 -0.834839 1441913305 0.023865 0.489380 0.250977 -0.834839 1441913305 0.023865 0.489380 0.250977 -0.834839 1441913305 0.023865 0.489380 0.250977 -0.834839 1441913305 0.023865 0.489380 0.250977 -0.834839 1441913305 -0.058411 0.447205 0.373352 -0.810669 1441913305 -0.058411 0.447205 0.373352 -0.810669 1441913305 -0.058411 0.447205 0.373352 -0.810669 1441913305 -0.058411 0.447205 0.373352 -0.810669 1441913305 -0.058411 0.447205 0.373352 -0.810669 1441913305 -0.058411 0.447205 0.373352 -0.810669 1441913305 -0.124084 0.415527 0.499329 -0.750061 1441913305 -0.124084 0.415527 0.499329 -0.750061 1441913305 -0.124084 0.415527 0.499329 -0.750061 1441913305 -0.124084 0.415527 0.499329 -0.750061 1441913305 -0.124084 0.415527 0.499329 -0.750061 1441913305 -0.124084 0.415527 0.499329 -0.750061 1441913305 -0.124084 0.415527 0.499329 -0.750061 1441913305 -0.164978 0.399414 0.560730 -0.706299 1441913306 -0.164978 0.399414 0.560730 -0.706299 1441913306 -0.164978 0.399414 0.560730 -0.706299 1441913306 -0.164978 0.399414 0.560730 -0.706299 1441913306 -0.164978 0.399414 0.560730 -0.706299 1441913306 -0.164978 0.399414 0.560730 -0.706299 1441913306 -0.158020 0.409363 0.540588 -0.717773 1441913306 -0.158020 0.409363 0.540588 -0.717773 1441913306 -0.158020 0.409363 0.540588 -0.717773 1441913306 -0.158020 0.409363 0.540588 -0.717773 1441913306 -0.158020 0.409363 0.540588 -0.717773 1441913306 -0.158020 0.409363 0.540588 -0.717773 1441913306 -0.104614 0.437073 0.510864 -0.732849 1441913306 -0.104614 0.437073 0.510864 -0.732849 1441913306 -0.104614 0.437073 0.510864 -0.732849 1441913306 -0.104614 0.437073 0.510864 -0.732849 1441913306 -0.104614 0.437073 0.510864 -0.732849 1441913306 -0.104614 0.437073 0.510864 -0.732849 1441913306 -0.030273 0.458313 0.467346 -0.755371 1441913306 -0.030273 0.458313 0.467346 -0.755371 1441913306 -0.030273 0.458313 0.467346 -0.755371 1441913306 -0.030273 0.458313 0.467346 -0.755371 1441913306 -0.030273 0.458313 0.467346 -0.755371 1441913306 -0.030273 0.458313 0.467346 -0.755371 1441913306 0.058777 0.471375 0.407227 -0.780029 1441913306 0.058777 0.471375 0.407227 -0.780029 1441913306 0.058777 0.471375 0.407227 -0.780029 1441913306 0.058777 0.471375 0.407227 -0.780029 1441913306 0.058777 0.471375 0.407227 -0.780029 1441913306 0.058777 0.471375 0.407227 -0.780029 1441913306 0.058777 0.471375 0.407227 -0.780029 1441913306 0.158569 0.471680 0.338074 -0.798828 1441913306 0.158569 0.471680 0.338074 -0.798828 1441913306 0.158569 0.471680 0.338074 -0.798828 1441913306 0.158569 0.471680 0.338074 -0.798828 1441913306 0.158569 0.471680 0.338074 -0.798828 1441913306 0.158569 0.471680 0.338074 -0.798828 1441913306 0.268188 0.454346 0.261963 -0.808044 1441913306 0.268188 0.454346 0.261963 -0.808044 1441913306 0.268188 0.454346 0.261963 -0.808044 1441913306 0.268188 0.454346 0.261963 -0.808044 1441913306 0.268188 0.454346 0.261963 -0.808044 1441913306 0.268188 0.454346 0.261963 -0.808044 1441913306 0.377869 0.421570 0.170654 -0.806458 1441913306 0.377869 0.421570 0.170654 -0.806458 1441913306 0.377869 0.421570 0.170654 -0.806458 1441913306 0.377869 0.421570 0.170654 -0.806458 1441913306 0.377869 0.421570 0.170654 -0.806458 1441913306 0.489075 0.368286 0.072205 -0.787354 1441913306 0.489075 0.368286 0.072205 -0.787354 1441913306 0.489075 0.368286 0.072205 -0.787354 1441913306 0.489075 0.368286 0.072205 -0.787354 1441913306 0.489075 0.368286 0.072205 -0.787354 1441913306 0.489075 0.368286 0.072205 -0.787354 1441913306 0.489075 0.368286 0.072205 -0.787354 1441913306 0.583313 0.303406 -0.044006 -0.752197 1441913306 0.583313 0.303406 -0.044006 -0.752197 1441913306 0.583313 0.303406 -0.044006 -0.752197 1441913306 0.583313 0.303406 -0.044006 -0.752197 1441913306 0.583313 0.303406 -0.044006 -0.752197 1441913306 0.583313 0.303406 -0.044006 -0.752197 1441913306 0.662537 0.227478 -0.121887 -0.703186 1441913306 0.662537 0.227478 -0.121887 -0.703186 1441913306 0.662537 0.227478 -0.121887 -0.703186 1441913306 0.662537 0.227478 -0.121887 -0.703186 1441913306 0.662537 0.227478 -0.121887 -0.703186 1441913306 0.662537 0.227478 -0.121887 -0.703186 1441913306 0.662537 0.227478 -0.121887 -0.703186 1441913306 0.697327 0.215576 -0.166992 -0.662842 1441913306 0.697327 0.215576 -0.166992 -0.662842 1441913306 0.697327 0.215576 -0.166992 -0.662842 1441913306 0.697327 0.215576 -0.166992 -0.662842 1441913306 0.697327 0.215576 -0.166992 -0.662842 1441913306 0.697327 0.215576 -0.166992 -0.662842 1441913306 0.674011 0.270386 -0.203430 -0.656677 1441913306 0.674011 0.270386 -0.203430 -0.656677 1441913306 0.674011 0.270386 -0.203430 -0.656677 1441913306 0.674011 0.270386 -0.203430 -0.656677 1441913306 0.674011 0.270386 -0.203430 -0.656677 1441913306 0.674011 0.270386 -0.203430 -0.656677 1441913306 0.628296 0.320007 -0.201599 -0.679810 1441913306 0.628296 0.320007 -0.201599 -0.679810 1441913306 0.628296 0.320007 -0.201599 -0.679810 1441913306 0.628296 0.320007 -0.201599 -0.679810 1441913306 0.628296 0.320007 -0.201599 -0.679810 1441913306 0.628296 0.320007 -0.201599 -0.679810 1441913306 0.561951 0.376465 -0.169617 -0.716736 1441913306 0.561951 0.376465 -0.169617 -0.716736 1441913306 0.561951 0.376465 -0.169617 -0.716736 1441913306 0.561951 0.376465 -0.169617 -0.716736 1441913306 0.561951 0.376465 -0.169617 -0.716736 1441913306 0.561951 0.376465 -0.169617 -0.716736 1441913306 0.561951 0.376465 -0.169617 -0.716736 1441913306 0.478455 0.434631 -0.111816 -0.754761 1441913306 0.478455 0.434631 -0.111816 -0.754761 1441913306 0.478455 0.434631 -0.111816 -0.754761 1441913306 0.478455 0.434631 -0.111816 -0.754761 1441913306 0.478455 0.434631 -0.111816 -0.754761 1441913306 0.478455 0.434631 -0.111816 -0.754761 1441913306 0.392029 0.469910 -0.030334 -0.790283 1441913306 0.392029 0.469910 -0.030334 -0.790283 1441913306 0.392029 0.469910 -0.030334 -0.790283 1441913306 0.392029 0.469910 -0.030334 -0.790283 1441913306 0.392029 0.469910 -0.030334 -0.790283 1441913306 0.392029 0.469910 -0.030334 -0.790283 1441913306 0.299194 0.489929 0.062500 -0.816406 1441913306 0.299194 0.489929 0.062500 -0.816406 1441913306 0.299194 0.489929 0.062500 -0.816406 1441913306 0.299194 0.489929 0.062500 -0.816406 1441913306 0.299194 0.489929 0.062500 -0.816406 1441913306 0.299194 0.489929 0.062500 -0.816406 1441913306 0.202393 0.498413 0.152893 -0.829041 1441913306 0.202393 0.498413 0.152893 -0.829041 1441913307 0.202393 0.498413 0.152893 -0.829041 1441913307 0.202393 0.498413 0.152893 -0.829041 1441913307 0.202393 0.498413 0.152893 -0.829041 1441913307 0.202393 0.498413 0.152893 -0.829041 1441913307 0.096130 0.488892 0.243469 -0.832153 1441913307 0.096130 0.488892 0.243469 -0.832153 1441913307 0.096130 0.488892 0.243469 -0.832153 1441913307 0.096130 0.488892 0.243469 -0.832153 1441913307 0.096130 0.488892 0.243469 -0.832153 1441913307 0.096130 0.488892 0.243469 -0.832153 1441913307 0.096130 0.488892 0.243469 -0.832153 1441913307 -0.008728 0.460876 0.338135 -0.820496 1441913307 -0.008728 0.460876 0.338135 -0.820496 1441913307 -0.008728 0.460876 0.338135 -0.820496 1441913307 -0.008728 0.460876 0.338135 -0.820496 1441913307 -0.008728 0.460876 0.338135 -0.820496 1441913307 -0.008728 0.460876 0.338135 -0.820496 1441913307 -0.102783 0.419250 0.420227 -0.798157 1441913307 -0.102783 0.419250 0.420227 -0.798157 1441913307 -0.102783 0.419250 0.420227 -0.798157 1441913307 -0.102783 0.419250 0.420227 -0.798157 1441913307 -0.102783 0.419250 0.420227 -0.798157 1441913307 -0.102783 0.419250 0.420227 -0.798157 1441913307 -0.159607 0.383301 0.512817 -0.751404 1441913307 -0.159607 0.383301 0.512817 -0.751404 1441913307 -0.159607 0.383301 0.512817 -0.751404 1441913307 -0.159607 0.383301 0.512817 -0.751404 1441913307 -0.159607 0.383301 0.512817 -0.751404 1441913307 -0.159607 0.383301 0.512817 -0.751404 1441913307 -0.159607 0.383301 0.512817 -0.751404 1441913307 -0.174622 0.381958 0.567810 -0.707947 1441913307 -0.174622 0.381958 0.567810 -0.707947 1441913307 -0.174622 0.381958 0.567810 -0.707947 1441913307 -0.174622 0.381958 0.567810 -0.707947 1441913307 -0.174622 0.381958 0.567810 -0.707947 1441913307 -0.174622 0.381958 0.567810 -0.707947 1441913307 -0.143738 0.411499 0.528748 -0.728333 1441913307 -0.143738 0.411499 0.528748 -0.728333 1441913307 -0.143738 0.411499 0.528748 -0.728333 1441913307 -0.143738 0.411499 0.528748 -0.728333 1441913307 -0.143738 0.411499 0.528748 -0.728333 1441913307 -0.143738 0.411499 0.528748 -0.728333 1441913307 -0.143738 0.411499 0.528748 -0.728333 1441913307 -0.097290 0.437195 0.457458 -0.768188 1441913307 -0.097290 0.437195 0.457458 -0.768188 1441913307 -0.097290 0.437195 0.457458 -0.768188 1441913307 -0.097290 0.437195 0.457458 -0.768188 1441913307 -0.097290 0.437195 0.457458 -0.768188 1441913307 -0.097290 0.437195 0.457458 -0.768188 1441913307 -0.038086 0.457336 0.389465 -0.798523 1441913307 -0.038086 0.457336 0.389465 -0.798523 1441913307 -0.038086 0.457336 0.389465 -0.798523 1441913307 -0.038086 0.457336 0.389465 -0.798523 1441913307 -0.038086 0.457336 0.389465 -0.798523 1441913307 -0.038086 0.457336 0.389465 -0.798523 1441913307 0.048279 0.477112 0.337769 -0.809875 1441913307 0.048279 0.477112 0.337769 -0.809875 1441913307 0.048279 0.477112 0.337769 -0.809875 1441913307 0.048279 0.477112 0.337769 -0.809875 1441913307 0.048279 0.477112 0.337769 -0.809875 1441913307 0.048279 0.477112 0.337769 -0.809875 1441913307 0.161377 0.480835 0.291443 -0.811035 1441913307 0.161377 0.480835 0.291443 -0.811035 1441913307 0.161377 0.480835 0.291443 -0.811035 1441913307 0.161377 0.480835 0.291443 -0.811035 1441913307 0.161377 0.480835 0.291443 -0.811035 1441913307 0.161377 0.480835 0.291443 -0.811035 1441913307 0.271301 0.463318 0.198792 -0.819885 1441913307 0.271301 0.463318 0.198792 -0.819885 1441913307 0.271301 0.463318 0.198792 -0.819885 1441913307 0.271301 0.463318 0.198792 -0.819885 1441913307 0.271301 0.463318 0.198792 -0.819885 1441913307 0.391541 0.425049 0.097961 -0.810181 1441913307 0.391541 0.425049 0.097961 -0.810181 1441913307 0.391541 0.425049 0.097961 -0.810181 1441913307 0.391541 0.425049 0.097961 -0.810181 1441913307 0.391541 0.425049 0.097961 -0.810181 1441913307 0.391541 0.425049 0.097961 -0.810181 1441913307 0.391541 0.425049 0.097961 -0.810181 1441913307 0.517029 0.368774 -0.006287 -0.772400 1441913307 0.517029 0.368774 -0.006287 -0.772400 1441913307 0.517029 0.368774 -0.006287 -0.772400 1441913307 0.517029 0.368774 -0.006287 -0.772400 1441913307 0.517029 0.368774 -0.006287 -0.772400 1441913307 0.517029 0.368774 -0.006287 -0.772400 1441913307 0.629578 0.292297 -0.113098 -0.710876 1441913307 0.629578 0.292297 -0.113098 -0.710876 1441913307 0.629578 0.292297 -0.113098 -0.710876 1441913307 0.629578 0.292297 -0.113098 -0.710876 1441913307 0.629578 0.292297 -0.113098 -0.710876 1441913307 0.629578 0.292297 -0.113098 -0.710876 1441913307 0.710327 0.205505 -0.134583 -0.659607 1441913307 0.710327 0.205505 -0.134583 -0.659607 1441913307 0.710327 0.205505 -0.134583 -0.659607 1441913307 0.710327 0.205505 -0.134583 -0.659607 1441913307 0.710327 0.205505 -0.134583 -0.659607 1441913307 0.710327 0.205505 -0.134583 -0.659607 1441913307 0.719360 0.188110 -0.172913 -0.645935 1441913307 0.719360 0.188110 -0.172913 -0.645935 1441913307 0.719360 0.188110 -0.172913 -0.645935 1441913307 0.719360 0.188110 -0.172913 -0.645935 1441913307 0.719360 0.188110 -0.172913 -0.645935 1441913307 0.719360 0.188110 -0.172913 -0.645935 1441913307 0.719360 0.188110 -0.172913 -0.645935 1441913307 0.717712 0.167297 -0.185852 -0.649902 1441913307 0.717712 0.167297 -0.185852 -0.649902 1441913307 0.717712 0.167297 -0.185852 -0.649902 1441913307 0.717712 0.167297 -0.185852 -0.649902 1441913307 0.717712 0.167297 -0.185852 -0.649902 1441913307 0.719421 0.143372 -0.160889 -0.660339 1441913307 0.719421 0.143372 -0.160889 -0.660339 1441913308 0.719421 0.143372 -0.160889 -0.660339 1441913308 0.719421 0.143372 -0.160889 -0.660339 1441913308 0.719421 0.143372 -0.160889 -0.660339 1441913308 0.719421 0.143372 -0.160889 -0.660339 1441913308 0.719421 0.143372 -0.160889 -0.660339 1441913308 0.688232 0.193420 -0.153381 -0.682190 1441913308 0.688232 0.193420 -0.153381 -0.682190 1441913308 0.688232 0.193420 -0.153381 -0.682190 1441913308 0.688232 0.193420 -0.153381 -0.682190 1441913308 0.688232 0.193420 -0.153381 -0.682190 1441913308 0.688232 0.193420 -0.153381 -0.682190 1441913308 0.688232 0.193420 -0.153381 -0.682190 1441913308 0.630676 0.267212 -0.127869 -0.717285 1441913308 0.630676 0.267212 -0.127869 -0.717285 1441913308 0.630676 0.267212 -0.127869 -0.717285 1441913308 0.630676 0.267212 -0.127869 -0.717285 1441913308 0.630676 0.267212 -0.127869 -0.717285 1441913308 0.630676 0.267212 -0.127869 -0.717285 1441913308 0.630676 0.267212 -0.127869 -0.717285 1441913308 0.551270 0.345886 -0.082764 -0.754700 1441913308 0.551270 0.345886 -0.082764 -0.754700 1441913308 0.551270 0.345886 -0.082764 -0.754700 1441913308 0.551270 0.345886 -0.082764 -0.754700 1441913308 0.551270 0.345886 -0.082764 -0.754700 1441913308 0.551270 0.345886 -0.082764 -0.754700 1441913308 0.458618 0.408630 -0.019836 -0.788818 1441913308 0.458618 0.408630 -0.019836 -0.788818 1441913308 0.458618 0.408630 -0.019836 -0.788818 1441913308 0.458618 0.408630 -0.019836 -0.788818 1441913308 0.458618 0.408630 -0.019836 -0.788818 1441913308 0.458618 0.408630 -0.019836 -0.788818 1441913308 0.358337 0.447937 0.051392 -0.817505 1441913308 0.358337 0.447937 0.051392 -0.817505 1441913308 0.358337 0.447937 0.051392 -0.817505 1441913308 0.358337 0.447937 0.051392 -0.817505 1441913308 0.358337 0.447937 0.051392 -0.817505 1441913308 0.358337 0.447937 0.051392 -0.817505 1441913308 0.249207 0.473633 0.133850 -0.834045 1441913308 0.249207 0.473633 0.133850 -0.834045 1441913308 0.249207 0.473633 0.133850 -0.834045 1441913308 0.249207 0.473633 0.133850 -0.834045 1441913308 0.249207 0.473633 0.133850 -0.834045 1441913308 0.249207 0.473633 0.133850 -0.834045 1441913308 0.152161 0.482178 0.236023 -0.829834 1441913308 0.152161 0.482178 0.236023 -0.829834 1441913308 0.152161 0.482178 0.236023 -0.829834 1441913308 0.152161 0.482178 0.236023 -0.829834 1441913308 0.152161 0.482178 0.236023 -0.829834 1441913308 0.152161 0.482178 0.236023 -0.829834 1441913308 0.048584 0.483154 0.341919 -0.804565 1441913308 0.048584 0.483154 0.341919 -0.804565 1441913308 0.048584 0.483154 0.341919 -0.804565 1441913308 0.048584 0.483154 0.341919 -0.804565 1441913308 0.048584 0.483154 0.341919 -0.804565 1441913308 0.048584 0.483154 0.341919 -0.804565 1441913308 -0.053833 0.470642 0.411377 -0.778687 1441913308 -0.053833 0.470642 0.411377 -0.778687 1441913308 -0.053833 0.470642 0.411377 -0.778687 1441913308 -0.053833 0.470642 0.411377 -0.778687 1441913308 -0.053833 0.470642 0.411377 -0.778687 1441913308 -0.053833 0.470642 0.411377 -0.778687 1441913308 -0.125793 0.439209 0.496399 -0.738159 1441913308 -0.125793 0.439209 0.496399 -0.738159 1441913308 -0.125793 0.439209 0.496399 -0.738159 1441913308 -0.125793 0.439209 0.496399 -0.738159 1441913308 -0.125793 0.439209 0.496399 -0.738159 1441913308 -0.125793 0.439209 0.496399 -0.738159 1441913308 -0.145813 0.425110 0.580750 -0.678772 1441913308 -0.145813 0.425110 0.580750 -0.678772 1441913308 -0.145813 0.425110 0.580750 -0.678772 1441913308 -0.145813 0.425110 0.580750 -0.678772 1441913308 -0.145813 0.425110 0.580750 -0.678772 1441913308 -0.145813 0.425110 0.580750 -0.678772 1441913308 -0.145813 0.425110 0.580750 -0.678772 1441913308 -0.105225 0.449524 0.563782 -0.684814 1441913308 -0.105225 0.449524 0.563782 -0.684814 1441913308 -0.105225 0.449524 0.563782 -0.684814 1441913308 -0.105225 0.449524 0.563782 -0.684814 1441913308 -0.105225 0.449524 0.563782 -0.684814 1441913308 -0.105225 0.449524 0.563782 -0.684814 1441913308 -0.036499 0.473694 0.500366 -0.723816 1441913308 -0.036499 0.473694 0.500366 -0.723816 1441913308 -0.036499 0.473694 0.500366 -0.723816 1441913308 -0.036499 0.473694 0.500366 -0.723816 1441913308 -0.036499 0.473694 0.500366 -0.723816 1441913308 -0.036499 0.473694 0.500366 -0.723816 1441913308 0.056580 0.482422 0.420166 -0.766541 1441913308 0.056580 0.482422 0.420166 -0.766541 1441913308 0.056580 0.482422 0.420166 -0.766541 1441913308 0.056580 0.482422 0.420166 -0.766541 1441913308 0.056580 0.482422 0.420166 -0.766541 1441913308 0.056580 0.482422 0.420166 -0.766541 1441913308 0.056580 0.482422 0.420166 -0.766541 1441913308 
0.700317 -0.031372 -0.657715 -0.275757 1441913312 0.700317 -0.031372 -0.657715 -0.275757 1441913312 0.700317 -0.031372 -0.657715 -0.275757 1441913312 0.697510 -0.035645 -0.660522 -0.275574 1441913312 0.697510 -0.035645 -0.660522 -0.275574 1441913312 0.697510 -0.035645 -0.660522 -0.275574 1441913312 0.697510 -0.035645 -0.660522 -0.275574 1441913312 0.697510 -0.035645 -0.660522 -0.275574 1441913312 0.697510 -0.035645 -0.660522 -0.275574 1441913312 0.697510 -0.035645 -0.660522 -0.275574 1441913312 0.694519 -0.047119 -0.662598 -0.276489 1441913312 0.694519 -0.047119 -0.662598 -0.276489 1441913312 0.694519 -0.047119 -0.662598 -0.276489 1441913312 0.694519 -0.047119 -0.662598 -0.276489 1441913312 0.694519 -0.047119 -0.662598 -0.276489 1441913312 0.694519 -0.047119 -0.662598 -0.276489 1441913312 0.691406 -0.062988 -0.663147 -0.279724 1441913312 0.691406 -0.062988 -0.663147 -0.279724 1441913312 0.691406 -0.062988 -0.663147 -0.279724 1441913312 0.691406 -0.062988 -0.663147 -0.279724 1441913312 0.691406 -0.062988 -0.663147 -0.279724 1441913312 0.691406 -0.062988 -0.663147 -0.279724 1441913312 0.690552 -0.072021 -0.663147 -0.279724 1441913312 0.690552 -0.072021 -0.663147 -0.279724 1441913312 0.690552 -0.072021 -0.663147 -0.279724 1441913312 0.690552 -0.072021 -0.663147 -0.279724 1441913312 0.690552 -0.072021 -0.663147 -0.279724 1441913312 0.690552 -0.072021 -0.663147 -0.279724 1441913312 0.690552 -0.072021 -0.663147 -0.279724 1441913312 0.692444 -0.073120 -0.662842 -0.275269 1441913312 0.692444 -0.073120 -0.662842 -0.275269 1441913312 0.692444 -0.073120 -0.662842 -0.275269 1441913312 0.692444 -0.073120 -0.662842 -0.275269 1441913312 0.692444 -0.073120 -0.662842 -0.275269 1441913312 0.695862 -0.072083 -0.662231 -0.268494 1441913312 0.695862 -0.072083 -0.662231 -0.268494 1441913312 0.695862 -0.072083 -0.662231 -0.268494 1441913312 0.695862 -0.072083 -0.662231 -0.268494 1441913312 0.695862 -0.072083 -0.662231 -0.268494 1441913312 0.695862 -0.072083 -0.662231 -0.268494 1441913312 0.695862 -0.072083 -0.662231 -0.268494 1441913312 0.699585 -0.068970 -0.660706 -0.263245 1441913312 0.699585 -0.068970 -0.660706 -0.263245 1441913312 0.699585 -0.068970 -0.660706 -0.263245 1441913312 0.699585 -0.068970 -0.660706 -0.263245 1441913312 0.699585 -0.068970 -0.660706 -0.263245 1441913312 0.699585 -0.068970 -0.660706 -0.263245 1441913312 0.703125 -0.059692 -0.659790 -0.258362 1441913313 0.703125 -0.059692 -0.659790 -0.258362 1441913313 0.703125 -0.059692 -0.659790 -0.258362 1441913313 0.703125 -0.059692 -0.659790 -0.258362 1441913313 0.703125 -0.059692 -0.659790 -0.258362 1441913313 0.703125 -0.059692 -0.659790 -0.258362 1441913313 0.705566 -0.046753 -0.661011 -0.251099 1441913313 0.705566 -0.046753 -0.661011 -0.251099 1441913313 0.705566 -0.046753 -0.661011 -0.251099 1441913313 0.705566 -0.046753 -0.661011 -0.251099 1441913313 0.705566 -0.046753 -0.661011 -0.251099 1441913313 0.705566 -0.046753 -0.661011 -0.251099 1441913313 0.705566 -0.036621 -0.663513 -0.246216 1441913313 0.705566 -0.036621 -0.663513 -0.246216 1441913313 0.705566 -0.036621 -0.663513 -0.246216 1441913313 0.705566 -0.036621 -0.663513 -0.246216 1441913313 0.705566 -0.036621 -0.663513 -0.246216 1441913313 0.705566 -0.036621 -0.663513 -0.246216 1441913313 0.705627 -0.032288 -0.664246 -0.244629 1441913313 0.705627 -0.032288 -0.664246 -0.244629 1441913313 0.705627 -0.032288 -0.664246 -0.244629 1441913313 0.705627 -0.032288 -0.664246 -0.244629 1441913313 0.705627 -0.032288 -0.664246 -0.244629 1441913313 0.705627 -0.032288 -0.664246 -0.244629 1441913313 0.705627 -0.032288 -0.664246 -0.244629 1441913313 0.705933 -0.023926 -0.666504 -0.238403 1441913313 0.705933 -0.023926 -0.666504 -0.238403 1441913313 0.705933 -0.023926 -0.666504 -0.238403 1441913313 0.705933 -0.023926 -0.666504 -0.238403 1441913313 0.705933 -0.023926 -0.666504 -0.238403 1441913313 0.705933 -0.023926 -0.666504 -0.238403 1441913313 0.705261 -0.012207 -0.671387 -0.227234 1441913313 0.705261 -0.012207 -0.671387 -0.227234 1441913313 0.705261 -0.012207 -0.671387 -0.227234 1441913313 0.705261 -0.012207 -0.671387 -0.227234 1441913313 0.705261 -0.012207 -0.671387 -0.227234 1441913313 0.705261 -0.012207 -0.671387 -0.227234 1441913313 0.703552 -0.016296 -0.674927 -0.221985 1441913313 0.703552 -0.016296 -0.674927 -0.221985 1441913313 0.703552 -0.016296 -0.674927 -0.221985 1441913313 0.703552 -0.016296 -0.674927 -0.221985 1441913313 0.703552 -0.016296 -0.674927 -0.221985 1441913313 0.703552 -0.016296 -0.674927 -0.221985 1441913313 0.703552 -0.016296 -0.674927 -0.221985 1441913313 0.702148 -0.040771 -0.674622 -0.224060 1441913313 0.702148 -0.040771 -0.674622 -0.224060 1441913313 0.702148 -0.040771 -0.674622 -0.224060 1441913313 0.702148 -0.040771 -0.674622 -0.224060 1441913313 0.702148 -0.040771 -0.674622 -0.224060 1441913313 0.702515 -0.064636 -0.671936 -0.225342 1441913313 0.702515 -0.064636 -0.671936 -0.225342 1441913313 0.702515 -0.064636 -0.671936 -0.225342 1441913313 0.702515 -0.064636 -0.671936 -0.225342 1441913313 0.702515 -0.064636 -0.671936 -0.225342 1441913313 0.702515 -0.064636 -0.671936 -0.225342 1441913313 0.702515 -0.064636 -0.671936 -0.225342 1441913313 0.704834 -0.074341 -0.669250 -0.223267 1441913313 0.704834 -0.074341 -0.669250 -0.223267 1441913313 0.704834 -0.074341 -0.669250 -0.223267 1441913313 0.704834 -0.074341 -0.669250 -0.223267 1441913313 0.704834 -0.074341 -0.669250 -0.223267 1441913313 0.704834 -0.074341 -0.669250 -0.223267 1441913313 0.707214 -0.073669 -0.665405 -0.227234 1441913313 0.707214 -0.073669 -0.665405 -0.227234 1441913313 0.707214 -0.073669 -0.665405 -0.227234 1441913313 0.707214 -0.073669 -0.665405 -0.227234 1441913313 0.707214 -0.073669 -0.665405 -0.227234 1441913313 0.707214 -0.073669 -0.665405 -0.227234 1441913313 0.707214 -0.073669 -0.665405 -0.227234 1441913313 0.708435 -0.071838 -0.660034 -0.239563 1441913313 0.708435 -0.071838 -0.660034 -0.239563 1441913313 0.708435 -0.071838 -0.660034 -0.239563 1441913313 0.708435 -0.071838 -0.660034 -0.239563 1441913313 0.708435 -0.071838 -0.660034 -0.239563 1441913313 0.708435 -0.071838 -0.660034 -0.239563 1441913313 0.708313 -0.068298 -0.654907 -0.254517 1441913313 0.708313 -0.068298 -0.654907 -0.254517 1441913313 0.708313 -0.068298 -0.654907 -0.254517 1441913313 0.708313 -0.068298 -0.654907 -0.254517 1441913313 0.708313 -0.068298 -0.654907 -0.254517 1441913313 0.708313 -0.068298 -0.654907 -0.254517 1441913313 0.706726 -0.064941 -0.650574 -0.270386 1441913313 0.706726 -0.064941 -0.650574 -0.270386 1441913313 0.706726 -0.064941 -0.650574 -0.270386 1441913313 0.706726 -0.064941 -0.650574 -0.270386 1441913313 0.706726 -0.064941 -0.650574 -0.270386 1441913313 0.706726 -0.064941 -0.650574 -0.270386 1441913313 0.706726 -0.064941 -0.650574 -0.270386 1441913313 0.703430 -0.065247 -0.646667 -0.287720 1441913313 0.703430 -0.065247 -0.646667 -0.287720 1441913313 0.703430 -0.065247 -0.646667 -0.287720 1441913313 0.703430 -0.065247 -0.646667 -0.287720 1441913313 0.703430 -0.065247 -0.646667 -0.287720 1441913313 0.698242 -0.071045 -0.643433 -0.305725 1441913313 0.698242 -0.071045 -0.643433 -0.305725 1441913313 0.698242 -0.071045 -0.643433 -0.305725 1441913313 0.698242 -0.071045 -0.643433 -0.305725 1441913313 0.698242 -0.071045 -0.643433 -0.305725 1441913313 0.698242 -0.071045 -0.643433 -0.305725 1441913313 0.691467 -0.081421 -0.639099 -0.326843 1441913313 0.691467 -0.081421 -0.639099 -0.326843 1441913313 0.691467 -0.081421 -0.639099 -0.326843 1441913313 0.691467 -0.081421 -0.639099 -0.326843 1441913313 0.691467 -0.081421 -0.639099 -0.326843 1441913313 0.691467 -0.081421 -0.639099 -0.326843 1441913313 0.691467 -0.081421 -0.639099 -0.326843 1441913313 0.685242 -0.094666 -0.632141 -0.349121 1441913313 0.685242 -0.094666 -0.632141 -0.349121 1441913313 0.685242 -0.094666 -0.632141 -0.349121 1441913313 0.685242 -0.094666 -0.632141 -0.349121 1441913313 0.685242 -0.094666 -0.632141 -0.349121 1441913313 0.685242 -0.094666 -0.632141 -0.349121 1441913313 0.681580 -0.105835 -0.624023 -0.367188 1441913313 0.681580 -0.105835 -0.624023 -0.367188 1441913314 0.681580 -0.105835 -0.624023 -0.367188 1441913314 0.681580 -0.105835 -0.624023 -0.367188 1441913314 0.681580 -0.105835 -0.624023 -0.367188 1441913314 0.681580 -0.105835 -0.624023 -0.367188 1441913314 0.682007 -0.105774 -0.620728 -0.372009 1441913314 0.682007 -0.105774 -0.620728 -0.372009 1441913314 0.682007 -0.105774 -0.620728 -0.372009 1441913314 0.682007 -0.105774 -0.620728 -0.372009 1441913314 0.682007 -0.105774 -0.620728 -0.372009 1441913314 0.682007 -0.105774 -0.620728 -0.372009 1441913314 0.685425 -0.095337 -0.623657 -0.363525 1441913314 0.685425 -0.095337 -0.623657 -0.363525 1441913314 0.685425 -0.095337 -0.623657 -0.363525 1441913314 0.685425 -0.095337 -0.623657 -0.363525 1441913314 0.685425 -0.095337 -0.623657 -0.363525 1441913314 0.685425 -0.095337 -0.623657 -0.363525 1441913314 0.687866 -0.086060 -0.629761 -0.350403 1441913314 0.687866 -0.086060 -0.629761 -0.350403 1441913314 0.687866 -0.086060 -0.629761 -0.350403 1441913314 0.687866 -0.086060 -0.629761 -0.350403 1441913314 0.687866 -0.086060 -0.629761 -0.350403 1441913314 0.687866 -0.086060 -0.629761 -0.350403 1441913314 0.689148 -0.081726 -0.637207 -0.335205 1441913314 0.689148 -0.081726 -0.637207 -0.335205 1441913314 0.689148 -0.081726 -0.637207 -0.335205 1441913314 0.689148 -0.081726 -0.637207 -0.335205 1441913314 0.689148 -0.081726 -0.637207 -0.335205 1441913314 0.690735 -0.080811 -0.644592 -0.317627 1441913314 0.690735 -0.080811 -0.644592 -0.317627 1441913314 0.690735 -0.080811 -0.644592 -0.317627 1441913314 0.690735 -0.080811 -0.644592 -0.317627 1441913314 0.690735 -0.080811 -0.644592 -0.317627 1441913314 0.690735 -0.080811 -0.644592 -0.317627 1441913314 0.693054 -0.075562 -0.654907 -0.291626 1441913314 0.693054 -0.075562 -0.654907 -0.291626 1441913314 0.693054 -0.075562 -0.654907 -0.291626 1441913314 0.693054 -0.075562 -0.654907 -0.291626 1441913314 0.693054 -0.075562 -0.654907 -0.291626 1441913314 0.693054 -0.075562 -0.654907 -0.291626 1441913314 0.693054 -0.075562 -0.654907 -0.291626 1441913314 0.695435 -0.074341 -0.663391 -0.266052 1441913314 0.695435 -0.074341 -0.663391 -0.266052 1441913314 0.695435 -0.074341 -0.663391 -0.266052 1441913314 0.695435 -0.074341 -0.663391 -0.266052 1441913314 0.695435 -0.074341 -0.663391 -0.266052 1441913314 0.697632 -0.072815 -0.670166 -0.242676 1441913314 0.697632 -0.072815 -0.670166 -0.242676 1441913314 0.697632 -0.072815 -0.670166 -0.242676 1441913314 0.697632 -0.072815 -0.670166 -0.242676 1441913314 0.697632 -0.072815 -0.670166 -0.242676 1441913314 0.697632 -0.072815 -0.670166 -0.242676 1441913314 0.700134 -0.067383 -0.675537 -0.221191 1441913314 0.700134 -0.067383 -0.675537 -0.221191 1441913314 0.700134 -0.067383 -0.675537 -0.221191 1441913314 0.700134 -0.067383 -0.675537 -0.221191 1441913314 0.700134 -0.067383 -0.675537 -0.221191 1441913314 0.700134 -0.067383 -0.675537 -0.221191 1441913314 0.702148 -0.067261 -0.677673 -0.207947 1441913314 0.702148 -0.067261 -0.677673 -0.207947 1441913314 0.702148 -0.067261 -0.677673 -0.207947 1441913314 0.702148 -0.067261 -0.677673 -0.207947 1441913314 0.702148 -0.067261 -0.677673 -0.207947 1441913314 0.702148 -0.067261 -0.677673 -0.207947 1441913314 0.702148 -0.067261 -0.677673 -0.207947 1441913314 0.705933 -0.077148 -0.674133 -0.203125 1441913314 0.705933 -0.077148 -0.674133 -0.203125 1441913314 0.705933 -0.077148 -0.674133 -0.203125 1441913314 0.705933 -0.077148 -0.674133 -0.203125 1441913314 0.705933 -0.077148 -0.674133 -0.203125 1441913314 0.705933 -0.077148 -0.674133 -0.203125 1441913314 0.705933 -0.077148 -0.674133 -0.203125 1441913314 0.710999 -0.083557 -0.668701 -0.200867 1441913314 0.710999 -0.083557 -0.668701 -0.200867 1441913314 0.710999 -0.083557 -0.668701 -0.200867 1441913314 0.710999 -0.083557 -0.668701 -0.200867 1441913314 0.710999 -0.083557 -0.668701 -0.200867 1441913314 0.710999 -0.083557 -0.668701 -0.200867 1441913314 0.715576 -0.079346 -0.663818 -0.202515 1441913314 0.715576 -0.079346 -0.663818 -0.202515 1441913314 0.715576 -0.079346 -0.663818 -0.202515 1441913314 0.715576 -0.079346 -0.663818 -0.202515 1441913314 0.715576 -0.079346 -0.663818 -0.202515 1441913314 0.715576 -0.079346 -0.663818 -0.202515 1441913314 0.718201 -0.069763 -0.658691 -0.213257 1441913314 0.718201 -0.069763 -0.658691 -0.213257 1441913314 0.718201 -0.069763 -0.658691 -0.213257 1441913314 0.718201 -0.069763 -0.658691 -0.213257 1441913314 0.718201 -0.069763 -0.658691 -0.213257 1441913314 0.718201 -0.069763 -0.658691 -0.213257 1441913314 0.718018 -0.061279 -0.653076 -0.232788 1441913314 0.718018 -0.061279 -0.653076 -0.232788 1441913314 0.718018 -0.061279 -0.653076 -0.232788 1441913314 0.718018 -0.061279 -0.653076 -0.232788 1441913314 0.718018 -0.061279 -0.653076 -0.232788 1441913314 0.718018 -0.061279 -0.653076 -0.232788 1441913314 0.718018 -0.061279 -0.653076 -0.232788 1441913314 0.715881 -0.053833 -0.648071 -0.254272 1441913314 0.715881 -0.053833 -0.648071 -0.254272 1441913314 0.715881 -0.053833 -0.648071 -0.254272 1441913314 0.715881 -0.053833 -0.648071 -0.254272 1441913314 0.715881 -0.053833 -0.648071 -0.254272 1441913314 0.715881 -0.053833 -0.648071 -0.254272 1441913314 0.711975 -0.046570 -0.645203 -0.273254 1441913314 0.711975 -0.046570 -0.645203 -0.273254 1441913314 0.711975 -0.046570 -0.645203 -0.273254 1441913314 0.711975 -0.046570 -0.645203 -0.273254 1441913314 0.711975 -0.046570 -0.645203 -0.273254 1441913314 0.711975 -0.046570 -0.645203 -0.273254 1441913314 0.706177 -0.042297 -0.644226 -0.290710 1441913314 0.706177 -0.042297 -0.644226 -0.290710 1441913314 0.706177 -0.042297 -0.644226 -0.290710 1441913314 0.706177 -0.042297 -0.644226 -0.290710 1441913315 0.706177 -0.042297 -0.644226 -0.290710 1441913315 0.706177 -0.042297 -0.644226 -0.290710 1441913315 0.706177 -0.042297 -0.644226 -0.290710 1441913315 0.698730 -0.043518 -0.643677 -0.309143 1441913315 0.698730 -0.043518 -0.643677 -0.309143 1441913315 0.698730 -0.043518 -0.643677 -0.309143 1441913315 0.698730 -0.043518 -0.643677 -0.309143 1441913315 0.698730 -0.043518 -0.643677 -0.309143 1441913315 0.698730 -0.043518 -0.643677 -0.309143 1441913315 0.690308 -0.050110 -0.643433 -0.327087 1441913315 0.690308 -0.050110 -0.643433 -0.327087 1441913315 0.690308 -0.050110 -0.643433 -0.327087 1441913315 0.690308 -0.050110 -0.643433 -0.327087 1441913315 0.690308 -0.050110 -0.643433 -0.327087 1441913315 0.690308 -0.050110 -0.643433 -0.327087 1441913315 0.690308 -0.050110 -0.643433 -0.327087 1441913315 0.682556 -0.061829 -0.643005 -0.341797 1441913315 0.682556 -0.061829 -0.643005 -0.341797 1441913315 0.682556 -0.061829 -0.643005 -0.341797 1441913315 0.682556 -0.061829 -0.643005 -0.341797 1441913315 0.682556 -0.061829 -0.643005 -0.341797 1441913315 0.682556 -0.061829 -0.643005 -0.341797 1441913315 0.677673 -0.075378 -0.642639 -0.349426 1441913315 0.677673 -0.075378 -0.642639 -0.349426 1441913315 0.677673 -0.075378 -0.642639 -0.349426 1441913315 0.677673 -0.075378 -0.642639 -0.349426 1441913315 0.677673 -0.075378 -0.642639 -0.349426 1441913315 0.677673 -0.075378 -0.642639 -0.349426 1441913315 0.677673 -0.075378 -0.642639 -0.349426 1441913315 0.676331 -0.086731 -0.644653 -0.345703 1441913315 0.676331 -0.086731 -0.644653 -0.345703 1441913315 0.676331 -0.086731 -0.644653 -0.345703 1441913315 0.676331 -0.086731 -0.644653 -0.345703 1441913315 0.676331 -0.086731 -0.644653 -0.345703 1441913315 0.676331 -0.086731 -0.644653 -0.345703 1441913315 0.677795 -0.097778 -0.647400 -0.334534 1441913315 0.677795 -0.097778 -0.647400 -0.334534 1441913315 0.677795 -0.097778 -0.647400 -0.334534 1441913315 0.677795 -0.097778 -0.647400 -0.334534 1441913315 0.677795 -0.097778 -0.647400 -0.334534 1441913315 0.677795 -0.097778 -0.647400 -0.334534 1441913315 0.680603 -0.106506 -0.650879 -0.319092 1441913315 0.680603 -0.106506 -0.650879 -0.319092 1441913315 0.680603 -0.106506 -0.650879 -0.319092 1441913315 0.680603 -0.106506 -0.650879 -0.319092 1441913315 0.680603 -0.106506 -0.650879 -0.319092 1441913315 0.680603 -0.106506 -0.650879 -0.319092 1441913315 0.682312 -0.113220 -0.654114 -0.306213 1441913315 0.682312 -0.113220 -0.654114 -0.306213 1441913315 0.682312 -0.113220 -0.654114 -0.306213 1441913315 0.682312 -0.113220 -0.654114 -0.306213 1441913315 0.682312 -0.113220 -0.654114 -0.306213 1441913315 0.682312 -0.113220 -0.654114 -0.306213 1441913315 0.682312 -0.113220 -0.654114 -0.306213 1441913315 0.685303 -0.116333 -0.655151 -0.296021 1441913315 0.685303 -0.116333 -0.655151 -0.296021 1441913315 0.685303 -0.116333 -0.655151 -0.296021 1441913315 0.685303 -0.116333 -0.655151 -0.296021 1441913315 0.685303 -0.116333 -0.655151 -0.296021 1441913315 0.685303 -0.116333 -0.655151 -0.296021 1441913315 0.691528 -0.113708 -0.654419 -0.283997 1441913315 0.691528 -0.113708 -0.654419 -0.283997 1441913315 0.691528 -0.113708 -0.654419 -0.283997 1441913315 0.691528 -0.113708 -0.654419 -0.283997 1441913315 0.691528 -0.113708 -0.654419 -0.283997 1441913315 0.691528 -0.113708 -0.654419 -0.283997 1441913315 0.701599 -0.097778 -0.654846 -0.263489 1441913315 0.701599 -0.097778 -0.654846 -0.263489 1441913315 0.701599 -0.097778 -0.654846 -0.263489 1441913315 0.701599 -0.097778 -0.654846 -0.263489 1441913315 0.701599 -0.097778 -0.654846 -0.263489 1441913315 0.701599 -0.097778 -0.654846 -0.263489 1441913315 0.714539 -0.057678 -0.658386 -0.229492 1441913315 0.714539 -0.057678 -0.658386 -0.229492 1441913315 0.714539 -0.057678 -0.658386 -0.229492 1441913315 0.714539 -0.057678 -0.658386 -0.229492 1441913315 0.714539 -0.057678 -0.658386 -0.229492 1441913315 0.714539 -0.057678 -0.658386 -0.229492 1441913315 0.720764 0.004333 -0.666809 -0.189331 1441913315 0.720764 0.004333 -0.666809 -0.189331 1441913315 0.720764 0.004333 -0.666809 -0.189331 1441913315 0.720764 0.004333 -0.666809 -0.189331 1441913315 0.720764 0.004333 -0.666809 -0.189331 1441913315 0.720764 0.004333 -0.666809 -0.189331 1441913315 0.717712 0.045776 -0.673706 -0.169983 1441913315 0.717712 0.045776 -0.673706 -0.169983 1441913315 0.717712 0.045776 -0.673706 -0.169983 1441913315 0.717712 0.045776 -0.673706 -0.169983 1441913315 0.717712 0.045776 -0.673706 -0.169983 1441913315 0.717712 0.045776 -0.673706 -0.169983 1441913315 0.716187 0.028503 -0.671814 -0.186890 1441913315 0.716187 0.028503 -0.671814 -0.186890 1441913315 0.716187 0.028503 -0.671814 -0.186890 1441913315 0.716187 0.028503 -0.671814 -0.186890 1441913315 0.716187 0.028503 -0.671814 -0.186890 1441913315 0.716187 0.028503 -0.671814 -0.186890 1441913315 0.713196 -0.018860 -0.666077 -0.217468 1441913315 0.713196 -0.018860 -0.666077 -0.217468 1441913315 0.713196 -0.018860 -0.666077 -0.217468 1441913315 0.713196 -0.018860 -0.666077 -0.217468 1441913315 0.713196 -0.018860 -0.666077 -0.217468 1441913315 0.713196 -0.018860 -0.666077 -0.217468 1441913315 0.713196 -0.018860 -0.666077 -0.217468 1441913315 0.709351 -0.053040 -0.661133 -0.238525 1441913315 0.709351 -0.053040 -0.661133 -0.238525 1441913315 0.709351 -0.053040 -0.661133 -0.238525 1441913315 0.709351 -0.053040 -0.661133 -0.238525 1441913315 0.709351 -0.053040 -0.661133 -0.238525 1441913315 0.709351 -0.053040 -0.661133 -0.238525 1441913315 0.707764 -0.060608 -0.658264 -0.249207 1441913315 0.707764 -0.060608 -0.658264 -0.249207 1441913315 0.707764 -0.060608 -0.658264 -0.249207 1441913315 0.707764 -0.060608 -0.658264 -0.249207 1441913316 0.707764 -0.060608 -0.658264 -0.249207 1441913316 0.707764 -0.060608 -0.658264 -0.249207 1441913316 0.706482 -0.061768 -0.654724 -0.261475 1441913316 0.706482 -0.061768 -0.654724 -0.261475 1441913316 0.706482 -0.061768 -0.654724 -0.261475 1441913316 0.706482 -0.061768 -0.654724 -0.261475 1441913316 0.706482 -0.061768 -0.654724 -0.261475 1441913316 0.706482 -0.061768 -0.654724 -0.261475 1441913316 0.704956 -0.066406 -0.649963 -0.276184 1441913316 0.704956 -0.066406 -0.649963 -0.276184 1441913316 0.704956 -0.066406 -0.649963 -0.276184 1441913316 0.704956 -0.066406 -0.649963 -0.276184 1441913316 0.704956 -0.066406 -0.649963 -0.276184 1441913316 0.704956 -0.066406 -0.649963 -0.276184 1441913316 0.704956 -0.066406 -0.649963 -0.276184 1441913316 0.703796 -0.070679 -0.645813 -0.287415 1441913316 0.703796 -0.070679 -0.645813 -0.287415 1441913316 0.703796 -0.070679 -0.645813 -0.287415 1441913316 0.703796 -0.070679 -0.645813 -0.287415 1441913316 0.703796 -0.070679 -0.645813 -0.287415 1441913316 0.703796 -0.070679 -0.645813 -0.287415 1441913316 0.702515 -0.074402 -0.643188 -0.295410 1441913316 0.702515 -0.074402 -0.643188 -0.295410 1441913316 0.702515 -0.074402 -0.643188 -0.295410 1441913316 0.702515 -0.074402 -0.643188 -0.295410 1441913316 0.702515 -0.074402 -0.643188 -0.295410 1441913316 0.702515 -0.074402 -0.643188 -0.295410 1441913316 0.702148 -0.078308 -0.639526 -0.303101 1441913316 0.702148 -0.078308 -0.639526 -0.303101 1441913316 0.702148 -0.078308 -0.639526 -0.303101 1441913316 0.702148 -0.078308 -0.639526 -0.303101 1441913316 0.702148 -0.078308 -0.639526 -0.303101 1441913316 0.702148 -0.078308 -0.639526 -0.303101 1441913316 0.701599 -0.085510 -0.633423 -0.315063 1441913316 0.701599 -0.085510 -0.633423 -0.315063 1441913316 0.701599 -0.085510 -0.633423 -0.315063 1441913316 0.701599 -0.085510 -0.633423 -0.315063 1441913316 0.701599 -0.085510 -0.633423 -0.315063 1441913316 0.701599 -0.085510 -0.633423 -0.315063 1441913316 0.699219 -0.088867 -0.630554 -0.325073 1441913316 0.699219 -0.088867 -0.630554 -0.325073 1441913316 0.699219 -0.088867 -0.630554 -0.325073 1441913316 0.699219 -0.088867 -0.630554 -0.325073 1441913316 0.699219 -0.088867 -0.630554 -0.325073 1441913316 0.699219 -0.088867 -0.630554 -0.325073 1441913316 0.699219 -0.088867 -0.630554 -0.325073 1441913316 0.698120 -0.085449 -0.630249 -0.328796 1441913316 0.698120 -0.085449 -0.630249 -0.328796 1441913316 0.698120 -0.085449 -0.630249 -0.328796 1441913316 0.698120 -0.085449 -0.630249 -0.328796 1441913316 0.698120 -0.085449 -0.630249 -0.328796 1441913316 0.698120 -0.085449 -0.630249 -0.328796 1441913316 0.698303 -0.078430 -0.632202 -0.326416 1441913316 0.698303 -0.078430 -0.632202 -0.326416 1441913316 0.698303 -0.078430 -0.632202 -0.326416 1441913316 0.698303 -0.078430 -0.632202 -0.326416 1441913316 0.698303 -0.078430 -0.632202 -0.326416 1441913316 0.698303 -0.078430 -0.632202 -0.326416 1441913316 0.698303 -0.078430 -0.632202 -0.326416 1441913316 0.698059 -0.076782 -0.635071 -0.321716 1441913316 0.698059 -0.076782 -0.635071 -0.321716 1441913316 0.698059 -0.076782 -0.635071 -0.321716 1441913316 0.698059 -0.076782 -0.635071 -0.321716 1441913316 0.698059 -0.076782 -0.635071 -0.321716 1441913316 0.698059 -0.076782 -0.635071 -0.321716 1441913316 0.697937 -0.078979 -0.637512 -0.316589 1441913316 0.697937 -0.078979 -0.637512 -0.316589 1441913316 0.697937 -0.078979 -0.637512 -0.316589 1441913316 0.697937 -0.078979 -0.637512 -0.316589 1441913316 0.697937 -0.078979 -0.637512 -0.316589 1441913316 0.697937 -0.078979 -0.637512 -0.316589 1441913316 0.699036 -0.075928 -0.641479 -0.306824 1441913316 0.699036 -0.075928 -0.641479 -0.306824 1441913316 0.699036 -0.075928 -0.641479 -0.306824 1441913316 0.699036 -0.075928 -0.641479 -0.306824 1441913316 0.699036 -0.075928 -0.641479 -0.306824 1441913316 0.699036 -0.075928 -0.641479 -0.306824 1441913316 0.699036 -0.075928 -0.641479 -0.306824 1441913316 0.700256 -0.067200 -0.647766 -0.292480 1441913316 0.700256 -0.067200 -0.647766 -0.292480 1441913316 0.700256 -0.067200 -0.647766 -0.292480 1441913316 0.700256 -0.067200 -0.647766 -0.292480 1441913316 0.700256 -0.067200 -0.647766 -0.292480 1441913316 0.700256 -0.067200 -0.647766 -0.292480 1441913316 0.700256 -0.067200 -0.647766 -0.292480 1441913316 0.700562 -0.059387 -0.654846 -0.277283 1441913316 0.700562 -0.059387 -0.654846 -0.277283 1441913316 0.700562 -0.059387 -0.654846 -0.277283 1441913316 0.700562 -0.059387 -0.654846 -0.277283 1441913316 0.700562 -0.059387 -0.654846 -0.277283 1441913316 0.700562 -0.059387 -0.654846 -0.277283 1441913316 0.701416 -0.050415 -0.662170 -0.259033 1441913316 0.701416 -0.050415 -0.662170 -0.259033 1441913316 0.701416 -0.050415 -0.662170 -0.259033 1441913316 0.701416 -0.050415 -0.662170 -0.259033 1441913316 0.701416 -0.050415 -0.662170 -0.259033 1441913316 0.701416 -0.050415 -0.662170 -0.259033 1441913316 0.703064 -0.029480 -0.672119 -0.230469 1441913316 0.703064 -0.029480 -0.672119 -0.230469 1441913316 0.703064 -0.029480 -0.672119 -0.230469 1441913316 0.703064 -0.029480 -0.672119 -0.230469 1441913316 0.703064 -0.029480 -0.672119 -0.230469 1441913316 0.703064 -0.029480 -0.672119 -0.230469 1441913316 0.703613 0.000854 -0.681274 -0.201965 1441913316 0.703613 0.000854 -0.681274 -0.201965 1441913316 0.703613 0.000854 -0.681274 -0.201965 1441913316 0.703613 0.000854 -0.681274 -0.201965 1441913316 0.703613 0.000854 -0.681274 -0.201965 1441913316 0.703613 0.000854 -0.681274 -0.201965 1441913316 0.703613 0.000854 -0.681274 -0.201965 1441913316 0.706421 0.018250 -0.682800 -0.185669 1441913316 0.706421 0.018250 -0.682800 -0.185669 1441913316 0.706421 0.018250 -0.682800 -0.185669 1441913316 0.706421 0.018250 -0.682800 -0.185669 1441913316 0.706421 0.018250 -0.682800 -0.185669 1441913316 0.706421 0.018250 -0.682800 -0.185669 1441913317 0.706421 0.018250 -0.682800 -0.185669 1441913317 0.710144 0.012329 -0.679504 -0.183777 1441913317 0.710144 0.012329 -0.679504 -0.183777 1441913317 0.710144 0.012329 -0.679504 -0.183777 1441913317 0.710144 0.012329 -0.679504 -0.183777 1441913317 0.710144 0.012329 -0.679504 -0.183777 1441913317 0.710144 0.012329 -0.679504 -0.183777 1441913317 0.715149 -0.006897 -0.672485 -0.190491 1441913317 0.715149 -0.006897 -0.672485 -0.190491 1441913317 0.715149 -0.006897 -0.672485 -0.190491 1441913317 0.715149 -0.006897 -0.672485 -0.190491 1441913317 0.715149 -0.006897 -0.672485 -0.190491 1441913317 0.720093 -0.018311 -0.665100 -0.196960 1441913317 0.720093 -0.018311 -0.665100 -0.196960 1441913317 0.720093 -0.018311 -0.665100 -0.196960 1441913317 0.720093 -0.018311 -0.665100 -0.196960 1441913317 0.720093 -0.018311 -0.665100 -0.196960 1441913317 0.720093 -0.018311 -0.665100 -0.196960 1441913317 0.723022 -0.019409 -0.659424 -0.205200 1441913317 0.723022 -0.019409 -0.659424 -0.205200 1441913317 0.723022 -0.019409 -0.659424 -0.205200 1441913317 0.723022 -0.019409 -0.659424 -0.205200 1441913317 0.723022 -0.019409 -0.659424 -0.205200 1441913317 0.723022 -0.019409 -0.659424 -0.205200 1441913317 0.724182 -0.021545 -0.653259 -0.219971 1441913317 0.724182 -0.021545 -0.653259 -0.219971 1441913317 0.724182 -0.021545 -0.653259 -0.219971 1441913317 0.724182 -0.021545 -0.653259 -0.219971 1441913317 0.724182 -0.021545 -0.653259 -0.219971 1441913317 0.724182 -0.021545 -0.653259 -0.219971 1441913317 0.724182 -0.021545 -0.653259 -0.219971 1441913317 0.724365 -0.023376 -0.647522 -0.235535 1441913317 0.724365 -0.023376 -0.647522 -0.235535 1441913317 0.724365 -0.023376 -0.647522 -0.235535 1441913317 0.724365 -0.023376 -0.647522 -0.235535 1441913317 0.724365 -0.023376 -0.647522 -0.235535 1441913317 0.724365 -0.023376 -0.647522 -0.235535 1441913317 0.722473 -0.028198 -0.642944 -0.252869 1441913317 0.722473 -0.028198 -0.642944 -0.252869 1441913317 0.722473 -0.028198 -0.642944 -0.252869 1441913317 0.722473 -0.028198 -0.642944 -0.252869 1441913317 0.722473 -0.028198 -0.642944 -0.252869 1441913317 0.722473 -0.028198 -0.642944 -0.252869 1441913317 0.722473 -0.028198 -0.642944 -0.252869 1441913317 0.721375 -0.036621 -0.636230 -0.271118 1441913317 0.721375 -0.036621 -0.636230 -0.271118 1441913317 0.721375 -0.036621 -0.636230 -0.271118 1441913317 0.721375 -0.036621 -0.636230 -0.271118 1441913317 0.721375 -0.036621 -0.636230 -0.271118 1441913317 0.721375 -0.036621 -0.636230 -0.271118 1441913317 0.723633 -0.029541 -0.630920 -0.278198 1441913317 0.723633 -0.029541 -0.630920 -0.278198 1441913317 0.723633 -0.029541 -0.630920 -0.278198 1441913317 0.723633 -0.029541 -0.630920 -0.278198 1441913317 0.723633 -0.029541 -0.630920 -0.278198 1441913317 0.723633 -0.029541 -0.630920 -0.278198 1441913317 0.723511 -0.016052 -0.630432 -0.280762 1441913317 0.723511 -0.016052 -0.630432 -0.280762 1441913317 0.723511 -0.016052 -0.630432 -0.280762 1441913317 0.723511 -0.016052 -0.630432 -0.280762 1441913317 0.723511 -0.016052 -0.630432 -0.280762 1441913317 0.723511 -0.016052 -0.630432 -0.280762 1441913317 0.721863 -0.016418 -0.629089 -0.288025 1441913317 0.721863 -0.016418 -0.629089 -0.288025 1441913317 0.721863 -0.016418 -0.629089 -0.288025 1441913317 0.721863 -0.016418 -0.629089 -0.288025 1441913317 0.721863 -0.016418 -0.629089 -0.288025 1441913317 0.721863 -0.016418 -0.629089 -0.288025 1441913317 0.721863 -0.016418 -0.629089 -0.288025 1441913317 0.722290 -0.022583 -0.626221 -0.292603 1441913317 0.722290 -0.022583 -0.626221 -0.292603 1441913317 0.722290 -0.022583 -0.626221 -0.292603 1441913317 0.722290 -0.022583 -0.626221 -0.292603 1441913317 0.722290 -0.022583 -0.626221 -0.292603 1441913317 0.722290 -0.022583 -0.626221 -0.292603 1441913317 0.726929 -0.019958 -0.624390 -0.285095 1441913317 0.726929 -0.019958 -0.624390 -0.285095 1441913317 0.726929 -0.019958 -0.624390 -0.285095 1441913317 0.726929 -0.019958 -0.624390 -0.285095 1441913317 0.726929 -0.019958 -0.624390 -0.285095 1441913317 0.726929 -0.019958 -0.624390 -0.285095 1441913317 0.731079 -0.011658 -0.626343 -0.270386 1441913317 0.731079 -0.011658 -0.626343 -0.270386 1441913317 0.731079 -0.011658 -0.626343 -0.270386 1441913317 0.731079 -0.011658 -0.626343 -0.270386 1441913317 0.731079 -0.011658 -0.626343 -0.270386 1441913317 0.731079 -0.011658 -0.626343 -0.270386 1441913317 0.731079 -0.011658 -0.626343 -0.270386 1441913317 0.734009 -0.010437 -0.628418 -0.257324 1441913317 0.734009 -0.010437 -0.628418 -0.257324 1441913317 0.734009 -0.010437 -0.628418 -0.257324 1441913317 0.734009 -0.010437 -0.628418 -0.257324 1441913317 0.734009 -0.010437 -0.628418 -0.257324 1441913317 0.734009 -0.010437 -0.628418 -0.257324 1441913317 0.736389 -0.017029 -0.629639 -0.246948 1441913317 0.736389 -0.017029 -0.629639 -0.246948 1441913317 0.736389 -0.017029 -0.629639 -0.246948 1441913317 0.736389 -0.017029 -0.629639 -0.246948 1441913317 0.736389 -0.017029 -0.629639 -0.246948 1441913317 0.736389 -0.017029 -0.629639 -0.246948 1441913317 0.737427 -0.021301 -0.632568 -0.235840 1441913317 0.737427 -0.021301 -0.632568 -0.235840 1441913317 0.737427 -0.021301 -0.632568 -0.235840 1441913317 0.737427 -0.021301 -0.632568 -0.235840 1441913317 0.737427 -0.021301 -0.632568 -0.235840 1441913317 0.737427 -0.021301 -0.632568 -0.235840 1441913317 0.736694 -0.013855 -0.638611 -0.221924 1441913317 0.736694 -0.013855 -0.638611 -0.221924 1441913317 0.736694 -0.013855 -0.638611 -0.221924 1441913317 0.736694 -0.013855 -0.638611 -0.221924 1441913317 0.736694 -0.013855 -0.638611 -0.221924 1441913317 0.736694 -0.013855 -0.638611 -0.221924 1441913317 0.736694 -0.013855 -0.638611 -0.221924 1441913318 0.732239 -0.004211 -0.647583 -0.210999 1441913318 0.732239 -0.004211 -0.647583 -0.210999 1441913318 0.732239 -0.004211 -0.647583 -0.210999 1441913318 0.732239 -0.004211 -0.647583 -0.210999 1441913318 0.732239 -0.004211 -0.647583 -0.210999 1441913318 0.732239 -0.004211 -0.647583 -0.210999 1441913318 0.725586 -0.009216 -0.653931 -0.214111 1441913318 0.725586 -0.009216 -0.653931 -0.214111 1441913318 0.725586 -0.009216 -0.653931 -0.214111 1441913318 0.725586 -0.009216 -0.653931 -0.214111 1441913318 0.725586 -0.009216 -0.653931 -0.214111 1441913318 0.725586 -0.009216 -0.653931 -0.214111 1441913318 0.721313 -0.020386 -0.655640 -0.222290 1441913318 0.721313 -0.020386 -0.655640 -0.222290 1441913318 0.721313 -0.020386 -0.655640 -0.222290 1441913318 0.721313 -0.020386 -0.655640 -0.222290 1441913318 0.721313 -0.020386 -0.655640 -0.222290 1441913318 0.721313 -0.020386 -0.655640 -0.222290 1441913318 0.720520 -0.013855 -0.657166 -0.221069 1441913318 0.720520 -0.013855 -0.657166 -0.221069 1441913318 0.720520 -0.013855 -0.657166 -0.221069 1441913318 
-0.165710 0.403015 0.345825 -0.830994 1441913320 -0.165710 0.403015 0.345825 -0.830994 1441913320 -0.106873 0.460205 0.203796 -0.857483 1441913320 -0.106873 0.460205 0.203796 -0.857483 1441913320 -0.106873 0.460205 0.203796 -0.857483 1441913320 -0.106873 0.460205 0.203796 -0.857483 1441913320 -0.106873 0.460205 0.203796 -0.857483 1441913320 -0.106873 0.460205 0.203796 -0.857483 1441913320 -0.106873 0.460205 0.203796 -0.857483 1441913320 0.011780 0.522461 0.088928 -0.847900 1441913320 0.011780 0.522461 0.088928 -0.847900 1441913320 0.011780 0.522461 0.088928 -0.847900 1441913320 0.011780 0.522461 0.088928 -0.847900 1441913320 0.011780 0.522461 0.088928 -0.847900 1441913320 0.196960 0.548401 0.010010 -0.812622 1441913320 0.196960 0.548401 0.010010 -0.812622 1441913320 0.196960 0.548401 0.010010 -0.812622 1441913320 0.196960 0.548401 0.010010 -0.812622 1441913320 0.196960 0.548401 0.010010 -0.812622 1441913320 0.196960 0.548401 0.010010 -0.812622 1441913320 0.406921 0.509155 -0.047302 -0.756897 1441913320 0.406921 0.509155 -0.047302 -0.756897 1441913320 0.406921 0.509155 -0.047302 -0.756897 1441913320 0.406921 0.509155 -0.047302 -0.756897 1441913320 0.406921 0.509155 -0.047302 -0.756897 1441913320 0.406921 0.509155 -0.047302 -0.756897 1441913320 0.406921 0.509155 -0.047302 -0.756897 1441913320 0.580688 0.435242 -0.146362 -0.672241 1441913320 0.580688 0.435242 -0.146362 -0.672241 1441913320 0.580688 0.435242 -0.146362 -0.672241 1441913320 0.580688 0.435242 -0.146362 -0.672241 1441913320 0.580688 0.435242 -0.146362 -0.672241 1441913320 0.580688 0.435242 -0.146362 -0.672241 1441913320 0.668213 0.385437 -0.247742 -0.586121 1441913320 0.668213 0.385437 -0.247742 -0.586121 1441913320 0.668213 0.385437 -0.247742 -0.586121 1441913320 0.668213 0.385437 -0.247742 -0.586121 1441913320 0.668213 0.385437 -0.247742 -0.586121 1441913320 0.668213 0.385437 -0.247742 -0.586121 1441913320 0.675415 0.378845 -0.288574 -0.562988 1441913320 0.675415 0.378845 -0.288574 -0.562988 1441913320 0.675415 0.378845 -0.288574 -0.562988 1441913320 0.675415 0.378845 -0.288574 -0.562988 1441913320 0.675415 0.378845 -0.288574 -0.562988 1441913320 0.675415 0.378845 -0.288574 -0.562988 1441913320 0.658813 0.395630 -0.326782 -0.550110 1441913320 0.658813 0.395630 -0.326782 -0.550110 1441913320 0.658813 0.395630 -0.326782 -0.550110 1441913320 0.658813 0.395630 -0.326782 -0.550110 1441913320 0.658813 0.395630 -0.326782 -0.550110 1441913320 0.658813 0.395630 -0.326782 -0.550110 1441913320 0.643738 0.408447 -0.332703 -0.555054 1441913320 0.643738 0.408447 -0.332703 -0.555054 1441913320 0.643738 0.408447 -0.332703 -0.555054 1441913320 0.643738 0.408447 -0.332703 -0.555054 1441913320 0.643738 0.408447 -0.332703 -0.555054 1441913320 0.643738 0.408447 -0.332703 -0.555054 1441913320 0.643738 0.408447 -0.332703 -0.555054 1441913320 0.597168 0.443970 -0.317627 -0.587708 1441913320 0.597168 0.443970 -0.317627 -0.587708 1441913320 0.597168 0.443970 -0.317627 -0.587708 1441913321 0.597168 0.443970 -0.317627 -0.587708 1441913321 0.597168 0.443970 -0.317627 -0.587708 1441913321 0.597168 0.443970 -0.317627 -0.587708 1441913321 0.526428 0.487732 -0.280823 -0.637268 1441913321 0.526428 0.487732 -0.280823 -0.637268 1441913321 0.526428 0.487732 -0.280823 -0.637268 1441913321 0.526428 0.487732 -0.280823 -0.637268 1441913321 0.526428 0.487732 -0.280823 -0.637268 1441913321 0.526428 0.487732 -0.280823 -0.637268 1441913321 0.526428 0.487732 -0.280823 -0.637268 1441913321 0.429993 0.529785 -0.226318 -0.695129 1441913321 0.429993 0.529785 -0.226318 -0.695129 1441913321 0.429993 0.529785 -0.226318 -0.695129 1441913321 0.429993 0.529785 -0.226318 -0.695129 1441913321 0.429993 0.529785 -0.226318 -0.695129 1441913321 0.318176 0.554443 -0.156006 -0.752991 1441913321 0.318176 0.554443 -0.156006 -0.752991 1441913321 0.318176 0.554443 -0.156006 -0.752991 1441913321 0.318176 0.554443 -0.156006 -0.752991 1441913321 0.318176 0.554443 -0.156006 -0.752991 1441913321 0.318176 0.554443 -0.156006 -0.752991 1441913321 0.318176 0.554443 -0.156006 -0.752991 1441913321 0.242493 0.538391 -0.021912 -0.806763 1441913321 0.242493 0.538391 -0.021912 -0.806763 1441913321 0.242493 0.538391 -0.021912 -0.806763 1441913321 0.242493 0.538391 -0.021912 -0.806763 1441913321 0.242493 0.538391 -0.021912 -0.806763 1441913321 0.242493 0.538391 -0.021912 -0.806763 1441913321 0.162842 0.512878 0.136353 -0.831787 1441913321 0.162842 0.512878 0.136353 -0.831787 1441913321 0.162842 0.512878 0.136353 -0.831787 1441913321 0.162842 0.512878 0.136353 -0.831787 1441913321 0.162842 0.512878 0.136353 -0.831787 1441913321 0.162842 0.512878 0.136353 -0.831787 1441913321 0.064575 0.491150 0.291138 -0.818420 1441913321 0.064575 0.491150 0.291138 -0.818420 1441913321 0.064575 0.491150 0.291138 -0.818420 1441913321 0.064575 0.491150 0.291138 -0.818420 1441913321 0.064575 0.491150 0.291138 -0.818420 1441913321 -0.029114 0.460510 0.432190 -0.774780 1441913321 -0.029114 0.460510 0.432190 -0.774780 1441913321 -0.029114 0.460510 0.432190 -0.774780 1441913321 -0.029114 0.460510 0.432190 -0.774780 1441913321 -0.029114 0.460510 0.432190 -0.774780 1441913321 -0.029114 0.460510 0.432190 -0.774780 1441913321 -0.104431 0.435181 0.524536 -0.724243 1441913321 -0.104431 0.435181 0.524536 -0.724243 1441913321 -0.104431 0.435181 0.524536 -0.724243 1441913321 -0.104431 0.435181 0.524536 -0.724243 1441913321 -0.104431 0.435181 0.524536 -0.724243 1441913321 -0.104431 0.435181 0.524536 -0.724243 1441913321 -0.146484 0.416199 0.570618 -0.692566 1441913321 -0.146484 0.416199 0.570618 -0.692566 1441913321 -0.146484 0.416199 0.570618 -0.692566 1441913321 -0.146484 0.416199 0.570618 -0.692566 1441913321 -0.146484 0.416199 0.570618 -0.692566 1441913321 -0.146484 0.416199 0.570618 -0.692566 1441913321 -0.146484 0.416199 0.570618 -0.692566 1441913321 -0.138916 0.421753 0.549683 -0.707581 1441913321 -0.138916 0.421753 0.549683 -0.707581 1441913321 -0.138916 0.421753 0.549683 -0.707581 1441913321 -0.138916 0.421753 0.549683 -0.707581 1441913321 -0.138916 0.421753 0.549683 -0.707581 1441913321 -0.138916 0.421753 0.549683 -0.707581 1441913321 -0.096252 0.440186 0.537476 -0.712830 1441913321 -0.096252 0.440186 0.537476 -0.712830 1441913321 -0.096252 0.440186 0.537476 -0.712830 1441913321 -0.096252 0.440186 0.537476 -0.712830 1441913321 -0.096252 0.440186 0.537476 -0.712830 1441913321 -0.096252 0.440186 0.537476 -0.712830 1441913321 -0.042908 0.455811 0.509094 -0.728821 1441913321 -0.042908 0.455811 0.509094 -0.728821 1441913321 -0.042908 0.455811 0.509094 -0.728821 1441913321 -0.042908 0.455811 0.509094 -0.728821 1441913321 -0.042908 0.455811 0.509094 -0.728821 1441913321 -0.042908 0.455811 0.509094 -0.728821 1441913321 0.012817 0.471375 0.446350 -0.760498 1441913321 0.012817 0.471375 0.446350 -0.760498 1441913321 0.012817 0.471375 0.446350 -0.760498 1441913321 0.012817 0.471375 0.446350 -0.760498 1441913321 0.012817 0.471375 0.446350 -0.760498 1441913321 0.012817 0.471375 0.446350 -0.760498 1441913321 0.106812 0.476624 0.379761 -0.785583 1441913321 0.106812 0.476624 0.379761 -0.785583 1441913321 0.106812 0.476624 0.379761 -0.785583 1441913321 0.106812 0.476624 0.379761 -0.785583 1441913321 0.106812 0.476624 0.379761 -0.785583 1441913321 0.106812 0.476624 0.379761 -0.785583 1441913321 0.106812 0.476624 0.379761 -0.785583 1441913321 0.231384 0.458130 0.303040 -0.802979 1441913321 0.231384 0.458130 0.303040 -0.802979 1441913321 0.231384 0.458130 0.303040 -0.802979 1441913321 0.231384 0.458130 0.303040 -0.802979 1441913321 0.231384 0.458130 0.303040 -0.802979 1441913321 0.231384 0.458130 0.303040 -0.802979 1441913321 0.369019 0.412659 0.211304 -0.805542 1441913321 0.369019 0.412659 0.211304 -0.805542 1441913321 0.369019 0.412659 0.211304 -0.805542 1441913321 0.369019 0.412659 0.211304 -0.805542 1441913321 0.369019 0.412659 0.211304 -0.805542 1441913321 0.369019 0.412659 0.211304 -0.805542 1441913321 0.369019 0.412659 0.211304 -0.805542 1441913321 0.500061 0.343994 0.100891 -0.788330 1441913321 0.500061 0.343994 0.100891 -0.788330 1441913321 0.500061 0.343994 0.100891 -0.788330 1441913321 0.500061 0.343994 0.100891 -0.788330 1441913321 0.500061 0.343994 0.100891 -0.788330 1441913321 0.500061 0.343994 0.100891 -0.788330 1441913321 0.631958 0.231628 0.023987 -0.739197 1441913321 0.631958 0.231628 0.023987 -0.739197 1441913321 0.631958 0.231628 0.023987 -0.739197 1441913321 0.631958 0.231628 0.023987 -0.739197 1441913321 0.631958 0.231628 0.023987 -0.739197 1441913322 0.631958 0.231628 0.023987 -0.739197 1441913322 0.631958 0.231628 0.023987 -0.739197 1441913322 0.729919 0.123596 -0.082397 -0.667236 1441913322 0.729919 0.123596 -0.082397 -0.667236 1441913322 0.729919 0.123596 -0.082397 -0.667236 1441913322 0.729919 0.123596 -0.082397 -0.667236 1441913322 0.761047 0.131714 -0.163879 -0.613647 1441913322 0.761047 0.131714 -0.163879 -0.613647 1441913322 0.761047 0.131714 -0.163879 -0.613647 1441913322 0.761047 0.131714 -0.163879 -0.613647 1441913322 0.761047 0.131714 -0.163879 -0.613647 1441913322 0.761047 0.131714 -0.163879 -0.613647 1441913322 0.758423 0.119141 -0.167725 -0.618469 1441913322 0.758423 0.119141 -0.167725 -0.618469 1441913322 0.758423 0.119141 -0.167725 -0.618469 1441913322 0.758423 0.119141 -0.167725 -0.618469 1441913322 0.758423 0.119141 -0.167725 -0.618469 1441913322 0.758423 0.119141 -0.167725 -0.618469 1441913322 0.738403 0.160828 -0.179993 -0.629639 1441913322 0.738403 0.160828 -0.179993 -0.629639 1441913322 0.738403 0.160828 -0.179993 -0.629639 1441913322 0.738403 0.160828 -0.179993 -0.629639 1441913322 0.738403 0.160828 -0.179993 -0.629639 1441913322 0.738403 0.160828 -0.179993 -0.629639 1441913322 0.713928 0.209656 -0.175354 -0.644653 1441913322 0.713928 0.209656 -0.175354 -0.644653 1441913322 0.713928 0.209656 -0.175354 -0.644653 1441913322 0.713928 0.209656 -0.175354 -0.644653 1441913322 0.713928 0.209656 -0.175354 -0.644653 1441913322 0.713928 0.209656 -0.175354 -0.644653 1441913322 0.713928 0.209656 -0.175354 -0.644653 1441913322 0.662598 0.283386 -0.157593 -0.675110 1441913322 0.662598 0.283386 -0.157593 -0.675110 1441913322 0.662598 0.283386 -0.157593 -0.675110 1441913322 0.662598 0.283386 -0.157593 -0.675110 1441913322 0.662598 0.283386 -0.157593 -0.675110 1441913322 0.576477 0.378723 -0.123474 -0.713379 1441913322 0.576477 0.378723 -0.123474 -0.713379 1441913322 0.576477 0.378723 -0.123474 -0.713379 1441913322 0.576477 0.378723 -0.123474 -0.713379 1441913322 0.576477 0.378723 -0.123474 -0.713379 1441913322 0.576477 0.378723 -0.123474 -0.713379 1441913322 0.461060 0.463135 -0.063293 -0.754272 1441913322 0.461060 0.463135 -0.063293 -0.754272 1441913322 0.461060 0.463135 -0.063293 -0.754272 1441913322 0.461060 0.463135 -0.063293 -0.754272 1441913322 0.461060 0.463135 -0.063293 -0.754272 1441913322 0.461060 0.463135 -0.063293 -0.754272 1441913322 0.357971 0.495300 0.055664 -0.789551 1441913322 0.357971 0.495300 0.055664 -0.789551 1441913322 0.357971 0.495300 0.055664 -0.789551 1441913322 0.357971 0.495300 0.055664 -0.789551 1441913322 0.357971 0.495300 0.055664 -0.789551 1441913322 0.357971 0.495300 0.055664 -0.789551 1441913322 0.357971 0.495300 0.055664 -0.789551 1441913322 0.228699 0.515137 0.162109 -0.809937 1441913322 0.228699 0.515137 0.162109 -0.809937 1441913322 0.228699 0.515137 0.162109 -0.809937 1441913322 0.228699 0.515137 0.162109 -0.809937 1441913322 0.228699 0.515137 0.162109 -0.809937 1441913322 0.228699 0.515137 0.162109 -0.809937 1441913322 0.074280 0.516541 0.238464 -0.819031 1441913322 0.074280 0.516541 0.238464 -0.819031 1441913322 0.074280 0.516541 0.238464 -0.819031 1441913322 0.074280 0.516541 0.238464 -0.819031 1441913322 0.074280 0.516541 0.238464 -0.819031 1441913322 -0.095337 0.480591 0.287537 -0.822998 1441913322 -0.095337 0.480591 0.287537 -0.822998 1441913322 -0.095337 0.480591 0.287537 -0.822998 1441913322 -0.095337 0.480591 0.287537 -0.822998 1441913322 -0.095337 0.480591 0.287537 -0.822998 1441913322 -0.095337 0.480591 0.287537 -0.822998 1441913322 -0.095337 0.480591 0.287537 -0.822998 1441913322 -0.198853 0.433899 0.359253 -0.801941 1441913322 -0.198853 0.433899 0.359253 -0.801941 1441913322 -0.198853 0.433899 0.359253 -0.801941 1441913322 -0.198853 0.433899 0.359253 -0.801941 1441913322 -0.198853 0.433899 0.359253 -0.801941 1441913322 -0.198853 0.433899 0.359253 -0.801941 1441913322 -0.238281 0.399475 0.472412 -0.748657 1441913322 -0.238281 0.399475 0.472412 -0.748657 1441913322 -0.238281 0.399475 0.472412 -0.748657 1441913322 -0.238281 0.399475 0.472412 -0.748657 1441913322 -0.238281 0.399475 0.472412 -0.748657 1441913322 -0.222656 0.397156 0.533447 -0.712830 1441913322 -0.222656 0.397156 0.533447 -0.712830 1441913322 -0.222656 0.397156 0.533447 -0.712830 1441913322 -0.222656 0.397156 0.533447 -0.712830 1441913322 -0.222656 0.397156 0.533447 -0.712830 1441913322 -0.222656 0.397156 0.533447 -0.712830 1441913322 -0.208984 0.416382 0.482056 -0.742004 1441913322 -0.208984 0.416382 0.482056 -0.742004 1441913322 -0.208984 0.416382 0.482056 -0.742004 1441913322 -0.208984 0.416382 0.482056 -0.742004 1441913322 -0.208984 0.416382 0.482056 -0.742004 1441913322 -0.208984 0.416382 0.482056 -0.742004 1441913322 -0.164185 0.444519 0.451233 -0.756165 1441913322 -0.164185 0.444519 0.451233 -0.756165 1441913322 -0.164185 0.444519 0.451233 -0.756165 1441913322 -0.164185 0.444519 0.451233 -0.756165 1441913322 -0.164185 0.444519 0.451233 -0.756165 1441913322 -0.078003 0.477051 0.424255 -0.765747 1441913322 -0.078003 0.477051 0.424255 -0.765747 1441913322 -0.078003 0.477051 0.424255 -0.765747 1441913322 -0.078003 0.477051 0.424255 -0.765747 1441913322 -0.078003 0.477051 0.424255 -0.765747 1441913322 -0.078003 0.477051 0.424255 -0.765747 1441913323 -0.078003 0.477051 0.424255 -0.765747 1441913323 0.001648 0.504272 0.343811 -0.792175 1441913323 0.001648 0.504272 0.343811 -0.792175 1441913323 0.001648 0.504272 0.343811 -0.792175 1441913323 0.001648 0.504272 0.343811 -0.792175 1441913323 0.001648 0.504272 0.343811 -0.792175 1441913323 0.001648 0.504272 0.343811 -0.792175 1441913323 0.097961 0.519531 0.259705 -0.808105 1441913323 0.097961 0.519531 0.259705 -0.808105 1441913323 0.097961 0.519531 0.259705 -0.808105 1441913323 0.097961 0.519531 0.259705 -0.808105 1441913323 0.097961 0.519531 0.259705 -0.808105 1441913323 0.097961 0.519531 0.259705 -0.808105 1441913323 0.097961 0.519531 0.259705 -0.808105 1441913323 0.224854 0.505432 0.202637 -0.808044 1441913323 0.224854 0.505432 0.202637 -0.808044 1441913323 0.224854 0.505432 0.202637 -0.808044 1441913323 0.224854 0.505432 0.202637 -0.808044 1441913323 0.224854 0.505432 0.202637 -0.808044 1441913323 0.224854 0.505432 0.202637 -0.808044 1441913323 0.367065 0.454590 0.133789 -0.800415 1441913323 0.367065 0.454590 0.133789 -0.800415 1441913323 0.367065 0.454590 0.133789 -0.800415 1441913323 0.367065 0.454590 0.133789 -0.800415 1441913323 0.367065 0.454590 0.133789 -0.800415 1441913323 0.367065 0.454590 0.133789 -0.800415 1441913323 0.535950 0.345215 0.067688 -0.767456 1441913323 0.535950 0.345215 0.067688 -0.767456 1441913323 0.535950 0.345215 0.067688 -0.767456 1441913323 0.535950 0.345215 0.067688 -0.767456 1441913323 0.535950 0.345215 0.067688 -0.767456 1441913323 0.535950 0.345215 0.067688 -0.767456 1441913323 0.672913 0.213623 -0.007263 -0.708191 1441913323 0.672913 0.213623 -0.007263 -0.708191 1441913323 0.672913 0.213623 -0.007263 -0.708191 1441913323 0.672913 0.213623 -0.007263 -0.708191 1441913323 0.672913 0.213623 -0.007263 -0.708191 1441913323 0.672913 0.213623 -0.007263 -0.708191 1441913323 0.672913 0.213623 -0.007263 -0.708191 1441913323 0.756409 0.107910 -0.077942 -0.640442 1441913323 0.756409 0.107910 -0.077942 -0.640442 1441913323 0.756409 0.107910 -0.077942 -0.640442 1441913323 0.756409 0.107910 -0.077942 -0.640442 1441913323 0.756409 0.107910 -0.077942 -0.640442 1441913323 0.756409 0.107910 -0.077942 -0.640442 1441913323 0.767944 0.113525 -0.121826 -0.618469 1441913323 0.767944 0.113525 -0.121826 -0.618469 1441913323 0.767944 0.113525 -0.121826 -0.618469 1441913323 0.767944 0.113525 -0.121826 -0.618469 1441913323 0.767944 0.113525 -0.121826 -0.618469 1441913323 0.767944 0.113525 -0.121826 -0.618469 1441913323 0.752686 0.140198 -0.153809 -0.624634 1441913323 0.752686 0.140198 -0.153809 -0.624634 1441913323 0.752686 0.140198 -0.153809 -0.624634 1441913323 0.752686 0.140198 -0.153809 -0.624634 1441913323 0.752686 0.140198 -0.153809 -0.624634 1441913323 0.723694 0.197144 -0.171631 -0.638733 1441913323 0.723694 0.197144 -0.171631 -0.638733 1441913323 0.723694 0.197144 -0.171631 -0.638733 1441913323 0.723694 0.197144 -0.171631 -0.638733 1441913323 0.723694 0.197144 -0.171631 -0.638733 1441913323 0.723694 0.197144 -0.171631 -0.638733 1441913323 0.667053 0.304382 -0.200623 -0.649719 1441913323 0.667053 0.304382 -0.200623 -0.649719 1441913323 0.667053 0.304382 -0.200623 -0.649719 1441913323 0.667053 0.304382 -0.200623 -0.649719 1441913323 0.667053 0.304382 -0.200623 -0.649719 1441913323 0.667053 0.304382 -0.200623 -0.649719 1441913323 0.582336 0.411865 -0.205811 -0.669983 1441913323 0.582336 0.411865 -0.205811 -0.669983 1441913323 0.582336 0.411865 -0.205811 -0.669983 1441913323 0.582336 0.411865 -0.205811 -0.669983 1441913323 0.582336 0.411865 -0.205811 -0.669983 1441913323 0.582336 0.411865 -0.205811 -0.669983 1441913323 0.497498 0.483521 -0.148682 -0.704712 1441913323 0.497498 0.483521 -0.148682 -0.704712 1441913323 0.497498 0.483521 -0.148682 -0.704712 1441913323 0.497498 0.483521 -0.148682 -0.704712 1441913323 0.497498 0.483521 -0.148682 -0.704712 1441913323 0.497498 0.483521 -0.148682 -0.704712 1441913323 0.395996 0.534119 -0.055847 -0.744873 1441913323 0.395996 0.534119 -0.055847 -0.744873 1441913323 0.395996 0.534119 -0.055847 -0.744873 1441913323 0.395996 0.534119 -0.055847 -0.744873 1441913323 0.395996 0.534119 -0.055847 -0.744873 1441913323 0.395996 0.534119 -0.055847 -0.744873 1441913323 0.265930 0.564270 0.028931 -0.781067 1441913323 0.265930 0.564270 0.028931 -0.781067 1441913323 0.265930 0.564270 0.028931 -0.781067 1441913323 0.265930 0.564270 0.028931 -0.781067 1441913323 0.265930 0.564270 0.028931 -0.781067 1441913323 0.265930 0.564270 0.028931 -0.781067 1441913323 0.265930 0.564270 0.028931 -0.781067 1441913323 0.143921 0.563171 0.127014 -0.803772 1441913323 0.143921 0.563171 0.127014 -0.803772 1441913323 0.143921 0.563171 0.127014 -0.803772 1441913323 0.143921 0.563171 0.127014 -0.803772 1441913323 0.143921 0.563171 0.127014 -0.803772 1441913323 0.143921 0.563171 0.127014 -0.803772 1441913323 0.021973 0.541870 0.229675 -0.808167 1441913323 0.021973 0.541870 0.229675 -0.808167 1441913323 0.021973 0.541870 0.229675 -0.808167 1441913323 0.021973 0.541870 0.229675 -0.808167 1441913323 0.021973 0.541870 0.229675 -0.808167 1441913323 0.021973 0.541870 0.229675 -0.808167 1441913323 -0.096497 0.502258 0.350769 -0.784485 1441913323 -0.096497 0.502258 0.350769 -0.784485 1441913323 -0.096497 0.502258 0.350769 -0.784485 1441913323 -0.096497 0.502258 0.350769 -0.784485 1441913323 -0.096497 0.502258 0.350769 -0.784485 1441913323 -0.096497 0.502258 0.350769 -0.784485 1441913324 -0.189636 0.447266 0.473145 -0.734924 1441913324 -0.189636 0.447266 0.473145 -0.734924 1441913324 -0.189636 0.447266 0.473145 -0.734924 1441913324 -0.189636 0.447266 0.473145 -0.734924 1441913324 -0.189636 0.447266 0.473145 -0.734924 1441913324 -0.189636 0.447266 0.473145 -0.734924 1441913324 -0.232788 0.398682 0.577026 -0.673767 1441913324 -0.232788 0.398682 0.577026 -0.673767 1441913324 -0.232788 0.398682 0.577026 -0.673767 1441913324 -0.232788 0.398682 0.577026 -0.673767 1441913324 -0.232788 0.398682 0.577026 -0.673767 1441913324 -0.232788 0.398682 0.577026 -0.673767 1441913324 -0.216858 0.409058 0.568787 -0.679749 1441913324 -0.216858 0.409058 0.568787 -0.679749 1441913324 -0.216858 0.409058 0.568787 -0.679749 1441913324 -0.216858 0.409058 0.568787 -0.679749 1441913324 -0.216858 0.409058 0.568787 -0.679749 1441913324 -0.216858 0.409058 0.568787 -0.679749 1441913324 -0.218201 0.421570 0.471191 -0.743408 1441913324 -0.218201 0.421570 0.471191 -0.743408 1441913324 -0.218201 0.421570 0.471191 -0.743408 1441913324 -0.218201 0.421570 0.471191 -0.743408 1441913324 -0.218201 0.421570 0.471191 -0.743408 1441913324 -0.218201 0.421570 0.471191 -0.743408 1441913324 -0.181641 0.442688 0.406799 -0.778137 1441913324 -0.181641 0.442688 0.406799 -0.778137 1441913324 -0.181641 0.442688 0.406799 -0.778137 1441913324 -0.181641 0.442688 0.406799 -0.778137 1441913324 -0.181641 0.442688 0.406799 -0.778137 1441913324 -0.086182 0.478516 0.398193 -0.777893 1441913324 -0.086182 0.478516 0.398193 -0.777893 1441913324 -0.086182 0.478516 0.398193 -0.777893 1441913324 -0.086182 0.478516 0.398193 -0.777893 1441913324 -0.086182 0.478516 0.398193 -0.777893 1441913324 -0.086182 0.478516 0.398193 -0.777893 1441913324 -0.086182 0.478516 0.398193 -0.777893 1441913324 0.001587 0.504822 0.325623 -0.799438 1441913324 0.001587 0.504822 0.325623 -0.799438 1441913324 0.001587 0.504822 0.325623 -0.799438 1441913324 0.001587 0.504822 0.325623 -0.799438 1441913324 0.001587 0.504822 0.325623 -0.799438 1441913324 0.001587 0.504822 0.325623 -0.799438 1441913324 0.126892 0.509949 0.234009 -0.817993 1441913324 0.126892 0.509949 0.234009 -0.817993 1441913324 0.126892 0.509949 0.234009 -0.817993 1441913324 0.126892 0.509949 0.234009 -0.817993 1441913324 0.126892 0.509949 0.234009 -0.817993 1441913324 0.126892 0.509949 0.234009 -0.817993 1441913324 0.284485 0.484802 0.139587 -0.815186 1441913324 0.284485 0.484802 0.139587 -0.815186 1441913324 0.284485 0.484802 0.139587 -0.815186 1441913324 0.284485 0.484802 0.139587 -0.815186 1441913324 0.284485 0.484802 0.139587 -0.815186 1441913324 0.284485 0.484802 0.139587 -0.815186 1441913324 0.452820 0.409546 0.040466 -0.790955 1441913324 0.452820 0.409546 0.040466 -0.790955 1441913324 0.452820 0.409546 0.040466 -0.790955 1441913324 0.452820 0.409546 0.040466 -0.790955 1441913324 0.452820 0.409546 0.040466 -0.790955 1441913324 0.452820 0.409546 0.040466 -0.790955 1441913324 0.452820 0.409546 0.040466 -0.790955 1441913324 0.594666 0.299866 -0.057495 -0.743774 1441913324 0.594666 0.299866 -0.057495 -0.743774 1441913324 0.594666 0.299866 -0.057495 -0.743774 1441913324 0.594666 0.299866 -0.057495 -0.743774 1441913324 0.594666 0.299866 -0.057495 -0.743774 1441913324 0.594666 0.299866 -0.057495 -0.743774 1441913324 0.700256 0.192139 -0.146973 -0.671631 1441913324 0.700256 0.192139 -0.146973 -0.671631 1441913324 0.700256 0.192139 -0.146973 -0.671631 1441913324 0.700256 0.192139 -0.146973 -0.671631 1441913324 0.700256 0.192139 -0.146973 -0.671631 1441913324 0.700256 0.192139 -0.146973 -0.671631 1441913324 0.744446 0.161743 -0.179626 -0.622375 1441913324 0.744446 0.161743 -0.179626 -0.622375 1441913324 0.744446 0.161743 -0.179626 -0.622375 1441913324 0.744446 0.161743 -0.179626 -0.622375 1441913324 0.744446 0.161743 -0.179626 -0.622375 1441913324 0.744446 0.161743 -0.179626 -0.622375 1441913324 0.732483 0.155518 -0.208435 -0.629150 1441913324 0.732483 0.155518 -0.208435 -0.629150 1441913324 0.732483 0.155518 -0.208435 -0.629150 1441913324 0.732483 0.155518 -0.208435 -0.629150 1441913324 0.732483 0.155518 -0.208435 -0.629150 1441913324 0.732483 0.155518 -0.208435 -0.629150 1441913324 0.714966 0.161743 -0.219421 -0.643860 1441913324 0.714966 0.161743 -0.219421 -0.643860 1441913324 0.714966 0.161743 -0.219421 -0.643860 1441913324 0.714966 0.161743 -0.219421 -0.643860 1441913324 0.714966 0.161743 -0.219421 -0.643860 1441913324 0.714966 0.161743 -0.219421 -0.643860 1441913324 0.691101 0.214417 -0.232788 -0.649841 1441913324 0.691101 0.214417 -0.232788 -0.649841 1441913324 0.691101 0.214417 -0.232788 -0.649841 1441913324 0.691101 0.214417 -0.232788 -0.649841 1441913324 0.691101 0.214417 -0.232788 -0.649841 1441913324 0.691101 0.214417 -0.232788 -0.649841 1441913324 0.625244 0.316345 -0.249634 -0.668335 1441913324 0.625244 0.316345 -0.249634 -0.668335 1441913324 0.625244 0.316345 -0.249634 -0.668335 1441913324 0.625244 0.316345 -0.249634 -0.668335 1441913324 0.625244 0.316345 -0.249634 -0.668335 1441913324 0.625244 0.316345 -0.249634 -0.668335 1441913324 0.625244 0.316345 -0.249634 -0.668335 1441913324 0.522766 0.420044 -0.241821 -0.701294 1441913324 0.522766 0.420044 -0.241821 -0.701294 1441913324 0.522766 0.420044 -0.241821 -0.701294 1441913324 0.522766 0.420044 -0.241821 -0.701294 1441913324 0.522766 0.420044 -0.241821 -0.701294 1441913324 0.522766 0.420044 -0.241821 -0.701294 1441913324 0.522766 0.420044 -0.241821 -0.701294 1441913324 0.409119 0.492188 -0.187256 -0.745239 1441913325 0.409119 0.492188 -0.187256 -0.745239 1441913325 0.409119 0.492188 -0.187256 -0.745239 1441913325 0.409119 0.492188 -0.187256 -0.745239 1441913325 0.409119 0.492188 -0.187256 -0.745239 1441913325 0.409119 0.492188 -0.187256 -0.745239 1441913325 0.286377 0.529541 -0.101929 -0.791931 1441913325 0.286377 0.529541 -0.101929 -0.791931 1441913325 0.286377 0.529541 -0.101929 -0.791931 1441913325 0.286377 0.529541 -0.101929 -0.791931 1441913325 0.286377 0.529541 -0.101929 -0.791931 1441913325 0.286377 0.529541 -0.101929 -0.791931 1441913325 0.165039 0.538757 0.007568 -0.826111 1441913325 0.165039 0.538757 0.007568 -0.826111 1441913325 0.165039 0.538757 0.007568 -0.826111 1441913325 0.165039 0.538757 0.007568 -0.826111 1441913325 0.165039 0.538757 0.007568 -0.826111 1441913325 0.165039 0.538757 0.007568 -0.826111 1441913325 0.023682 0.527649 0.091797 -0.844177 1441913325 0.023682 0.527649 0.091797 -0.844177 1441913325 0.023682 0.527649 0.091797 -0.844177 1441913325 0.023682 0.527649 0.091797 -0.844177 1441913325 0.023682 0.527649 0.091797 -0.844177 1441913325 0.023682 0.527649 0.091797 -0.844177 1441913325 0.023682 0.527649 0.091797 -0.844177 1441913325 -0.103821 0.491699 0.186890 -0.844116 1441913325 -0.103821 0.491699 0.186890 -0.844116 1441913325 -0.103821 0.491699 0.186890 -0.844116 1441913325 -0.103821 0.491699 0.186890 -0.844116 1441913325 -0.103821 0.491699 0.186890 -0.844116 1441913325 -0.103821 0.491699 0.186890 -0.844116 1441913325 -0.200562 0.442505 0.304260 -0.819397 1441913325 -0.200562 0.442505 0.304260 -0.819397 1441913325 -0.200562 0.442505 0.304260 -0.819397 1441913325 -0.200562 0.442505 0.304260 -0.819397 1441913325 -0.200562 0.442505 0.304260 -0.819397 1441913325 -0.200562 0.442505 0.304260 -0.819397 1441913325 -0.244446 0.390686 0.444580 -0.768066 1441913325 -0.244446 0.390686 0.444580 -0.768066 1441913325 -0.244446 0.390686 0.444580 -0.768066 1441913325 -0.244446 0.390686 0.444580 -0.768066 1441913325 -0.244446 0.390686 0.444580 -0.768066 1441913325 -0.244446 0.390686 0.444580 -0.768066 1441913325 -0.243103 0.370300 0.488708 -0.751648 1441913325 -0.243103 0.370300 0.488708 -0.751648 1441913325 -0.243103 0.370300 0.488708 -0.751648 1441913325 -0.243103 0.370300 0.488708 -0.751648 1441913325 -0.243103 0.370300 0.488708 -0.751648 1441913325 -0.243103 0.370300 0.488708 -0.751648 1441913325 -0.236206 0.388184 0.418457 -0.786438 1441913325 -0.236206 0.388184 0.418457 -0.786438 1441913325 -0.236206 0.388184 0.418457 -0.786438 1441913325 -0.236206 0.388184 0.418457 -0.786438 1441913325 -0.236206 0.388184 0.418457 -0.786438 1441913325 -0.236206 0.388184 0.418457 -0.786438 1441913325 -0.208801 0.414490 0.376038 -0.802002 1441913325 -0.208801 0.414490 0.376038 -0.802002 1441913325 -0.208801 0.414490 0.376038 -0.802002 1441913325 -0.208801 0.414490 0.376038 -0.802002 1441913325 -0.208801 0.414490 0.376038 -0.802002 1441913325 -0.208801 0.414490 0.376038 -0.802002 1441913325 -0.201721 0.434814 0.254700 -0.839905 1441913325 -0.201721 0.434814 0.254700 -0.839905 1441913325 -0.201721 0.434814 0.254700 -0.839905 1441913325 -0.201721 0.434814 0.254700 -0.839905 1441913325 -0.201721 0.434814 0.254700 -0.839905 1441913325 -0.201721 0.434814 0.254700 -0.839905 1441913325 -0.129822 0.470215 0.177368 -0.854797 1441913325 -0.129822 0.470215 0.177368 -0.854797 1441913325 -0.129822 0.470215 0.177368 -0.854797 1441913325 -0.129822 0.470215 0.177368 -0.854797 1441913325 -0.129822 0.470215 0.177368 -0.854797 1441913325 -0.129822 0.470215 0.177368 -0.854797 1441913325 0.020874 0.490295 0.177856 -0.852966 1441913325 0.020874 0.490295 0.177856 -0.852966 1441913325 0.020874 0.490295 0.177856 -0.852966 1441913325 0.020874 0.490295 0.177856 -0.852966 1441913325 0.020874 0.490295 0.177856 -0.852966 1441913325 0.020874 0.490295 0.177856 -0.852966 1441913325 0.169128 0.486694 0.126953 -0.847595 1441913325 0.169128 0.486694 0.126953 -0.847595 1441913325 0.169128 0.486694 0.126953 -0.847595 1441913325 0.169128 0.486694 0.126953 -0.847595 1441913325 
0.686829 -0.081726 -0.661255 -0.290405 1441913328 0.686829 -0.081726 -0.661255 -0.290405 1441913328 0.686829 -0.081726 -0.661255 -0.290405 1441913328 0.686829 -0.081726 -0.661255 -0.290405 1441913328 0.687134 -0.078796 -0.660706 -0.291870 1441913328 0.687134 -0.078796 -0.660706 -0.291870 1441913328 0.687134 -0.078796 -0.660706 -0.291870 1441913328 0.687134 -0.078796 -0.660706 -0.291870 1441913328 0.687134 -0.078796 -0.660706 -0.291870 1441913328 0.687134 -0.078796 -0.660706 -0.291870 1441913328 0.687561 -0.074829 -0.660400 -0.292480 1441913328 0.687561 -0.074829 -0.660400 -0.292480 1441913328 0.687561 -0.074829 -0.660400 -0.292480 1441913328 0.687561 -0.074829 -0.660400 -0.292480 1441913328 0.687561 -0.074829 -0.660400 -0.292480 1441913328 0.687561 -0.074829 -0.660400 -0.292480 1441913328 0.687561 -0.074829 -0.660400 -0.292480 1441913328 0.688049 -0.070251 -0.661865 -0.289246 1441913328 0.688049 -0.070251 -0.661865 -0.289246 1441913328 0.688049 -0.070251 -0.661865 -0.289246 1441913328 0.688049 -0.070251 -0.661865 -0.289246 1441913328 0.688049 -0.070251 -0.661865 -0.289246 1441913328 0.688049 -0.070251 -0.661865 -0.289246 1441913328 0.687622 -0.068298 -0.664307 -0.285095 1441913328 0.687622 -0.068298 -0.664307 -0.285095 1441913328 0.687622 -0.068298 -0.664307 -0.285095 1441913328 0.687622 -0.068298 -0.664307 -0.285095 1441913328 0.687622 -0.068298 -0.664307 -0.285095 1441913328 0.687622 -0.068298 -0.664307 -0.285095 1441913328 0.687073 -0.065308 -0.666260 -0.282349 1441913328 0.687073 -0.065308 -0.666260 -0.282349 1441913328 0.687073 -0.065308 -0.666260 -0.282349 1441913328 0.687073 -0.065308 -0.666260 -0.282349 1441913328 0.687073 -0.065308 -0.666260 -0.282349 1441913328 0.687073 -0.065308 -0.666260 -0.282349 1441913328 0.688354 -0.052429 -0.668762 -0.276062 1441913328 0.688354 -0.052429 -0.668762 -0.276062 1441913328 0.688354 -0.052429 -0.668762 -0.276062 1441913328 0.688354 -0.052429 -0.668762 -0.276062 1441913328 0.688354 -0.052429 -0.668762 -0.276062 1441913329 0.690613 -0.033142 -0.672913 -0.263062 1441913329 0.690613 -0.033142 -0.672913 -0.263062 1441913329 0.690613 -0.033142 -0.672913 -0.263062 1441913329 0.690613 -0.033142 -0.672913 -0.263062 1441913329 0.690613 -0.033142 -0.672913 -0.263062 1441913329 0.690613 -0.033142 -0.672913 -0.263062 1441913329 0.693054 -0.014526 -0.679382 -0.240723 1441913329 0.693054 -0.014526 -0.679382 -0.240723 1441913329 0.693054 -0.014526 -0.679382 -0.240723 1441913329 0.693054 -0.014526 -0.679382 -0.240723 1441913329 0.693054 -0.014526 -0.679382 -0.240723 1441913329 0.693054 -0.014526 -0.679382 -0.240723 1441913329 0.694946 -0.006653 -0.684204 -0.221069 1441913329 0.694946 -0.006653 -0.684204 -0.221069 1441913329 0.694946 -0.006653 -0.684204 -0.221069 1441913329 0.694946 -0.006653 -0.684204 -0.221069 1441913329 0.694946 -0.006653 -0.684204 -0.221069 1441913329 0.694946 -0.006653 -0.684204 -0.221069 1441913329 0.697266 -0.021606 -0.682495 -0.217957 1441913329 0.697266 -0.021606 -0.682495 -0.217957 1441913329 0.697266 -0.021606 -0.682495 -0.217957 1441913329 0.697266 -0.021606 -0.682495 -0.217957 1441913329 0.697266 -0.021606 -0.682495 -0.217957 1441913329 0.697266 -0.021606 -0.682495 -0.217957 1441913329 0.697266 -0.021606 -0.682495 -0.217957 1441913329 0.700134 -0.044983 -0.676697 -0.223511 1441913329 0.700134 -0.044983 -0.676697 -0.223511 1441913329 0.700134 -0.044983 -0.676697 -0.223511 1441913329 0.700134 -0.044983 -0.676697 -0.223511 1441913329 0.700134 -0.044983 -0.676697 -0.223511 1441913329 0.700134 -0.044983 -0.676697 -0.223511 1441913329 0.700867 -0.059387 -0.672668 -0.229797 1441913329 0.700867 -0.059387 -0.672668 -0.229797 1441913329 0.700867 -0.059387 -0.672668 -0.229797 1441913329 0.700867 -0.059387 -0.672668 -0.229797 1441913329 0.700867 -0.059387 -0.672668 -0.229797 1441913329 0.700867 -0.059387 -0.672668 -0.229797 1441913329 0.700867 -0.059387 -0.672668 -0.229797 1441913329 0.699219 -0.067261 -0.670105 -0.239929 1441913329 0.699219 -0.067261 -0.670105 -0.239929 1441913329 0.699219 -0.067261 -0.670105 -0.239929 1441913329 0.699219 -0.067261 -0.670105 -0.239929 1441913329 0.699219 -0.067261 -0.670105 -0.239929 1441913329 0.699219 -0.067261 -0.670105 -0.239929 1441913329 0.697327 -0.076904 -0.664917 -0.256409 1441913329 0.697327 -0.076904 -0.664917 -0.256409 1441913329 0.697327 -0.076904 -0.664917 -0.256409 1441913329 0.697327 -0.076904 -0.664917 -0.256409 1441913329 0.697327 -0.076904 -0.664917 -0.256409 1441913329 0.697327 -0.076904 -0.664917 -0.256409 1441913329 0.697327 -0.076904 -0.664917 -0.256409 1441913329 0.695313 -0.082886 -0.659912 -0.272400 1441913329 0.695313 -0.082886 -0.659912 -0.272400 1441913329 0.695313 -0.082886 -0.659912 -0.272400 1441913329 0.695313 -0.082886 -0.659912 -0.272400 1441913329 0.695313 -0.082886 -0.659912 -0.272400 1441913329 0.692322 -0.082764 -0.656982 -0.286865 1441913329 0.692322 -0.082764 -0.656982 -0.286865 1441913329 0.692322 -0.082764 -0.656982 -0.286865 1441913329 0.692322 -0.082764 -0.656982 -0.286865 1441913329 0.692322 -0.082764 -0.656982 -0.286865 1441913329 0.692322 -0.082764 -0.656982 -0.286865 1441913329 0.692322 -0.082764 -0.656982 -0.286865 1441913329 0.687439 -0.083252 -0.653931 -0.304749 1441913329 0.687439 -0.083252 -0.653931 -0.304749 1441913329 0.687439 -0.083252 -0.653931 -0.304749 1441913329 0.687439 -0.083252 -0.653931 -0.304749 1441913329 0.687439 -0.083252 -0.653931 -0.304749 1441913329 0.687439 -0.083252 -0.653931 -0.304749 1441913329 0.681519 -0.087891 -0.649658 -0.325256 1441913329 0.681519 -0.087891 -0.649658 -0.325256 1441913329 0.681519 -0.087891 -0.649658 -0.325256 1441913329 0.681519 -0.087891 -0.649658 -0.325256 1441913329 0.681519 -0.087891 -0.649658 -0.325256 1441913329 0.681519 -0.087891 -0.649658 -0.325256 1441913329 0.681519 -0.087891 -0.649658 -0.325256 1441913329 0.675415 -0.096680 -0.644592 -0.344910 1441913329 0.675415 -0.096680 -0.644592 -0.344910 1441913329 0.675415 -0.096680 -0.644592 -0.344910 1441913329 0.675415 -0.096680 -0.644592 -0.344910 1441913329 0.675415 -0.096680 -0.644592 -0.344910 1441913329 0.675415 -0.096680 -0.644592 -0.344910 1441913329 0.669739 -0.106934 -0.639038 -0.362854 1441913329 0.669739 -0.106934 -0.639038 -0.362854 1441913329 0.669739 -0.106934 -0.639038 -0.362854 1441913329 0.669739 -0.106934 -0.639038 -0.362854 1441913329 0.669739 -0.106934 -0.639038 -0.362854 1441913329 0.669739 -0.106934 -0.639038 -0.362854 1441913329 0.667114 -0.114319 -0.634644 -0.372986 1441913329 0.667114 -0.114319 -0.634644 -0.372986 1441913329 0.667114 -0.114319 -0.634644 -0.372986 1441913329 0.667114 -0.114319 -0.634644 -0.372986 1441913329 0.667114 -0.114319 -0.634644 -0.372986 1441913329 0.667114 -0.114319 -0.634644 -0.372986 1441913329 0.668457 -0.119751 -0.633301 -0.371216 1441913329 0.668457 -0.119751 -0.633301 -0.371216 1441913329 0.668457 -0.119751 -0.633301 -0.371216 1441913329 0.668457 -0.119751 -0.633301 -0.371216 1441913329 0.668457 -0.119751 -0.633301 -0.371216 1441913329 0.668457 -0.119751 -0.633301 -0.371216 1441913329 0.672607 -0.119080 -0.636169 -0.358887 1441913329 0.672607 -0.119080 -0.636169 -0.358887 1441913329 0.672607 -0.119080 -0.636169 -0.358887 1441913329 0.672607 -0.119080 -0.636169 -0.358887 1441913329 0.672607 -0.119080 -0.636169 -0.358887 1441913329 0.672607 -0.119080 -0.636169 -0.358887 1441913329 0.672607 -0.119080 -0.636169 -0.358887 1441913329 0.675659 -0.113281 -0.642639 -0.343018 1441913329 0.675659 -0.113281 -0.642639 -0.343018 1441913329 0.675659 -0.113281 -0.642639 -0.343018 1441913329 0.675659 -0.113281 -0.642639 -0.343018 1441913329 0.675659 -0.113281 -0.642639 -0.343018 1441913329 0.675659 -0.113281 -0.642639 -0.343018 1441913330 0.675659 -0.109436 -0.649963 -0.330322 1441913330 0.675659 -0.109436 -0.649963 -0.330322 1441913330 0.675659 -0.109436 -0.649963 -0.330322 1441913330 0.675659 -0.109436 -0.649963 -0.330322 1441913330 0.675659 -0.109436 -0.649963 -0.330322 1441913330 0.675659 -0.109436 -0.649963 -0.330322 1441913330 0.677490 -0.103271 -0.656555 -0.315002 1441913330 0.677490 -0.103271 -0.656555 -0.315002 1441913330 0.677490 -0.103271 -0.656555 -0.315002 1441913330 0.677490 -0.103271 -0.656555 -0.315002 1441913330 0.677490 -0.103271 -0.656555 -0.315002 1441913330 0.677490 -0.103271 -0.656555 -0.315002 1441913330 0.677490 -0.103271 -0.656555 -0.315002 1441913330 0.687012 -0.069946 -0.667542 -0.278503 1441913330 0.687012 -0.069946 -0.667542 -0.278503 1441913330 0.687012 -0.069946 -0.667542 -0.278503 1441913330 0.687012 -0.069946 -0.667542 -0.278503 1441913330 0.687012 -0.069946 -0.667542 -0.278503 1441913330 0.687012 -0.069946 -0.667542 -0.278503 1441913330 0.695435 -0.037292 -0.674500 -0.245056 1441913330 0.695435 -0.037292 -0.674500 -0.245056 1441913330 0.695435 -0.037292 -0.674500 -0.245056 1441913330 0.695435 -0.037292 -0.674500 -0.245056 1441913330 0.695435 -0.037292 -0.674500 -0.245056 1441913330 0.695435 -0.037292 -0.674500 -0.245056 1441913330 0.700928 -0.019958 -0.676697 -0.224426 1441913330 0.700928 -0.019958 -0.676697 -0.224426 1441913330 0.700928 -0.019958 -0.676697 -0.224426 1441913330 0.700928 -0.019958 -0.676697 -0.224426 1441913330 0.700928 -0.019958 -0.676697 -0.224426 1441913330 0.700928 -0.019958 -0.676697 -0.224426 1441913330 0.701965 -0.004089 -0.680664 -0.209534 1441913330 0.701965 -0.004089 -0.680664 -0.209534 1441913330 0.701965 -0.004089 -0.680664 -0.209534 1441913330 0.701965 -0.004089 -0.680664 -0.209534 1441913330 0.701965 -0.004089 -0.680664 -0.209534 1441913330 0.701965 -0.004089 -0.680664 -0.209534 1441913330 0.701965 -0.004089 -0.680664 -0.209534 1441913330 0.701599 0.010010 -0.684937 -0.196350 1441913330 0.701599 0.010010 -0.684937 -0.196350 1441913330 0.701599 0.010010 -0.684937 -0.196350 1441913330 0.701599 0.010010 -0.684937 -0.196350 1441913330 0.701599 0.010010 -0.684937 -0.196350 1441913330 0.701599 0.010010 -0.684937 -0.196350 1441913330 0.703308 0.009094 -0.684875 -0.190125 1441913330 0.703308 0.009094 -0.684875 -0.190125 1441913330 0.703308 0.009094 -0.684875 -0.190125 1441913330 0.703308 0.009094 -0.684875 -0.190125 1441913330 0.703308 0.009094 -0.684875 -0.190125 1441913330 0.703308 0.009094 -0.684875 -0.190125 1441913330 0.706055 -0.011719 -0.680237 -0.196594 1441913330 0.706055 -0.011719 -0.680237 -0.196594 1441913330 0.706055 -0.011719 -0.680237 -0.196594 1441913330 0.706055 -0.011719 -0.680237 -0.196594 1441913330 0.706055 -0.011719 -0.680237 -0.196594 1441913330 0.706055 -0.011719 -0.680237 -0.196594 1441913330 0.707825 -0.040161 -0.672974 -0.210815 1441913330 0.707825 -0.040161 -0.672974 -0.210815 1441913330 0.707825 -0.040161 -0.672974 -0.210815 1441913330 0.707825 -0.040161 -0.672974 -0.210815 1441913330 0.707825 -0.040161 -0.672974 -0.210815 1441913330 0.707825 -0.040161 -0.672974 -0.210815 1441913330 0.707031 -0.062744 -0.666504 -0.227966 1441913330 0.707031 -0.062744 -0.666504 -0.227966 1441913330 0.707031 -0.062744 -0.666504 -0.227966 1441913330 0.707031 -0.062744 -0.666504 -0.227966 1441913330 0.707031 -0.062744 -0.666504 -0.227966 1441913330 0.707031 -0.062744 -0.666504 -0.227966 1441913330 0.703979 -0.074036 -0.662292 -0.245789 1441913330 0.703979 -0.074036 -0.662292 -0.245789 1441913330 0.703979 -0.074036 -0.662292 -0.245789 1441913330 0.703979 -0.074036 -0.662292 -0.245789 1441913330 0.703979 -0.074036 -0.662292 -0.245789 1441913330 0.703979 -0.074036 -0.662292 -0.245789 1441913330 0.703979 -0.074036 -0.662292 -0.245789 1441913330 0.700073 -0.082764 -0.657532 -0.265808 1441913330 0.700073 -0.082764 -0.657532 -0.265808 1441913330 0.700073 -0.082764 -0.657532 -0.265808 1441913330 0.700073 -0.082764 -0.657532 -0.265808 1441913330 0.700073 -0.082764 -0.657532 -0.265808 1441913330 0.700073 -0.082764 -0.657532 -0.265808 1441913330 0.696106 -0.091003 -0.653015 -0.284180 1441913330 0.696106 -0.091003 -0.653015 -0.284180 1441913330 0.696106 -0.091003 -0.653015 -0.284180 1441913330 0.696106 -0.091003 -0.653015 -0.284180 1441913330 0.696106 -0.091003 -0.653015 -0.284180 1441913330 0.696106 -0.091003 -0.653015 -0.284180 1441913330 0.692749 -0.093506 -0.649719 -0.298767 1441913330 0.692749 -0.093506 -0.649719 -0.298767 1441913330 0.692749 -0.093506 -0.649719 -0.298767 1441913330 0.692749 -0.093506 -0.649719 -0.298767 1441913330 0.692749 -0.093506 -0.649719 -0.298767 1441913330 0.692749 -0.093506 -0.649719 -0.298767 1441913330 0.692749 -0.093506 -0.649719 -0.298767 1441913330 0.688477 -0.090881 -0.648682 -0.311462 1441913330 0.688477 -0.090881 -0.648682 -0.311462 1441913330 0.688477 -0.090881 -0.648682 -0.311462 1441913330 0.688477 -0.090881 -0.648682 -0.311462 1441913330 0.688477 -0.090881 -0.648682 -0.311462 1441913330 0.688477 -0.090881 -0.648682 -0.311462 1441913330 0.681824 -0.090210 -0.647949 -0.327332 1441913330 0.681824 -0.090210 -0.647949 -0.327332 1441913330 0.681824 -0.090210 -0.647949 -0.327332 1441913330 0.681824 -0.090210 -0.647949 -0.327332 1441913330 0.681824 -0.090210 -0.647949 -0.327332 1441913330 0.681824 -0.090210 -0.647949 -0.327332 1441913330 0.674438 -0.097534 -0.644653 -0.346497 1441913330 0.674438 -0.097534 -0.644653 -0.346497 1441913330 0.674438 -0.097534 -0.644653 -0.346497 1441913330 0.674438 -0.097534 -0.644653 -0.346497 1441913330 0.674438 -0.097534 -0.644653 -0.346497 1441913330 0.674438 -0.097534 -0.644653 -0.346497 1441913330 0.674438 -0.097534 -0.644653 -0.346497 1441913331 0.668213 -0.107788 -0.639954 -0.363770 1441913331 0.668213 -0.107788 -0.639954 -0.363770 1441913331 0.668213 -0.107788 -0.639954 -0.363770 1441913331 0.668213 -0.107788 -0.639954 -0.363770 1441913331 0.668213 -0.107788 -0.639954 -0.363770 1441913331 0.668213 -0.107788 -0.639954 -0.363770 1441913331 0.666138 -0.112366 -0.638855 -0.368164 1441913331 0.666138 -0.112366 -0.638855 -0.368164 1441913331 0.666138 -0.112366 -0.638855 -0.368164 1441913331 0.666138 -0.112366 -0.638855 -0.368164 1441913331 0.666138 -0.112366 -0.638855 -0.368164 1441913331 0.666138 -0.112366 -0.638855 -0.368164 1441913331 0.669556 -0.109497 -0.642395 -0.356506 1441913331 0.669556 -0.109497 -0.642395 -0.356506 1441913331 0.669556 -0.109497 -0.642395 -0.356506 1441913331 0.669556 -0.109497 -0.642395 -0.356506 1441913331 0.669556 -0.109497 -0.642395 -0.356506 1441913331 0.669556 -0.109497 -0.642395 -0.356506 1441913331 0.669556 -0.109497 -0.642395 -0.356506 1441913331 0.674744 -0.104126 -0.646973 -0.339661 1441913331 0.674744 -0.104126 -0.646973 -0.339661 1441913331 0.674744 -0.104126 -0.646973 -0.339661 1441913331 0.674744 -0.104126 -0.646973 -0.339661 1441913331 0.674744 -0.104126 -0.646973 -0.339661 1441913331 0.674744 -0.104126 -0.646973 -0.339661 1441913331 0.678772 -0.109985 -0.647034 -0.329407 1441913331 0.678772 -0.109985 -0.647034 -0.329407 1441913331 0.678772 -0.109985 -0.647034 -0.329407 1441913331 0.678772 -0.109985 -0.647034 -0.329407 1441913331 0.678772 -0.109985 -0.647034 -0.329407 1441913331 0.678772 -0.109985 -0.647034 -0.329407 1441913331 0.678772 -0.109985 -0.647034 -0.329407 1441913331 0.680054 -0.116699 -0.647949 -0.322632 1441913331 0.680054 -0.116699 -0.647949 -0.322632 1441913331 0.680054 -0.116699 -0.647949 -0.322632 1441913331 0.680054 -0.116699 -0.647949 -0.322632 1441913331 0.680054 -0.116699 -0.647949 -0.322632 1441913331 0.680054 -0.116699 -0.647949 -0.322632 1441913331 0.681213 -0.116882 -0.650940 -0.314026 1441913331 0.681213 -0.116882 -0.650940 -0.314026 1441913331 0.681213 -0.116882 -0.650940 -0.314026 1441913331 0.681213 -0.116882 -0.650940 -0.314026 1441913331 0.681213 -0.116882 -0.650940 -0.314026 1441913331 0.681213 -0.116882 -0.650940 -0.314026 1441913331 0.684265 -0.111389 -0.654236 -0.302246 1441913331 0.684265 -0.111389 -0.654236 -0.302246 1441913331 0.684265 -0.111389 -0.654236 -0.302246 1441913331 0.684265 -0.111389 -0.654236 -0.302246 1441913331 0.684265 -0.111389 -0.654236 -0.302246 1441913331 0.684265 -0.111389 -0.654236 -0.302246 1441913331 0.684265 -0.111389 -0.654236 -0.302246 1441913331 0.689087 -0.100281 -0.658081 -0.286377 1441913331 0.689087 -0.100281 -0.658081 -0.286377 1441913331 0.689087 -0.100281 -0.658081 -0.286377 1441913331 0.689087 -0.100281 -0.658081 -0.286377 1441913331 0.689087 -0.100281 -0.658081 -0.286377 1441913331 0.689087 -0.100281 -0.658081 -0.286377 1441913331 0.696106 -0.074463 -0.662598 -0.266235 1441913331 0.696106 -0.074463 -0.662598 -0.266235 1441913331 0.696106 -0.074463 -0.662598 -0.266235 1441913331 0.696106 -0.074463 -0.662598 -0.266235 1441913331 0.696106 -0.074463 -0.662598 -0.266235 1441913331 0.696106 -0.074463 -0.662598 -0.266235 1441913331 0.705017 -0.024231 -0.669434 -0.232910 1441913331 0.705017 -0.024231 -0.669434 -0.232910 1441913331 0.705017 -0.024231 -0.669434 -0.232910 1441913331 0.705017 -0.024231 -0.669434 -0.232910 1441913331 0.705017 -0.024231 -0.669434 -0.232910 1441913331 0.705017 -0.024231 -0.669434 -0.232910 1441913331 0.709717 0.025391 -0.676819 -0.193848 1441913331 0.709717 0.025391 -0.676819 -0.193848 1441913331 0.709717 0.025391 -0.676819 -0.193848 1441913331 0.709717 0.025391 -0.676819 -0.193848 1441913331 0.709717 0.025391 -0.676819 -0.193848 1441913331 0.709717 0.025391 -0.676819 -0.193848 1441913331 0.709717 0.025391 -0.676819 -0.193848 1441913331 0.713379 0.032898 -0.679016 -0.170105 1441913331 0.713379 0.032898 -0.679016 -0.170105 1441913331 0.713379 0.032898 -0.679016 -0.170105 1441913331 0.713379 0.032898 -0.679016 -0.170105 1441913331 0.713379 0.032898 -0.679016 -0.170105 1441913331 0.713379 0.032898 -0.679016 -0.170105 1441913331 0.716614 -0.001648 -0.677551 -0.165649 1441913331 0.716614 -0.001648 -0.677551 -0.165649 1441913331 0.716614 -0.001648 -0.677551 -0.165649 1441913331 0.716614 -0.001648 -0.677551 -0.165649 1441913331 0.716614 -0.001648 -0.677551 -0.165649 1441913331 0.716614 -0.001648 -0.677551 -0.165649 1441913331 0.717468 -0.039185 -0.675171 -0.166931 1441913331 0.717468 -0.039185 -0.675171 -0.166931 1441913331 0.717468 -0.039185 -0.675171 -0.166931 1441913331 0.717468 -0.039185 -0.675171 -0.166931 1441913331 0.717468 -0.039185 -0.675171 -0.166931 1441913331 0.717468 -0.039185 -0.675171 -0.166931 1441913331 0.717041 -0.047180 -0.675171 -0.166870 1441913331 0.717041 -0.047180 -0.675171 -0.166870 1441913331 0.717041 -0.047180 -0.675171 -0.166870 1441913331 0.717041 -0.047180 -0.675171 -0.166870 1441913331 0.717041 -0.047180 -0.675171 -0.166870 1441913331 0.717041 -0.047180 -0.675171 -0.166870 1441913331 0.717041 -0.047180 -0.675171 -0.166870 1441913331 0.713562 -0.040100 -0.677185 -0.175171 1441913331 0.713562 -0.040100 -0.677185 -0.175171 1441913331 0.713562 -0.040100 -0.677185 -0.175171 1441913331 0.713562 -0.040100 -0.677185 -0.175171 1441913331 0.713562 -0.040100 -0.677185 -0.175171 1441913331 0.713562 -0.040100 -0.677185 -0.175171 1441913331 0.708801 -0.042114 -0.675781 -0.197876 1441913331 0.708801 -0.042114 -0.675781 -0.197876 1441913331 0.708801 -0.042114 -0.675781 -0.197876 1441913331 0.708801 -0.042114 -0.675781 -0.197876 1441913331 0.708801 -0.042114 -0.675781 -0.197876 1441913331 0.708801 -0.042114 -0.675781 -0.197876 1441913331 0.704285 -0.049561 -0.671997 -0.223694 1441913332 0.704285 -0.049561 -0.671997 -0.223694 1441913332 0.704285 -0.049561 -0.671997 -0.223694 1441913332 0.704285 -0.049561 -0.671997 -0.223694 1441913332 0.704285 -0.049561 -0.671997 -0.223694 1441913332 0.704285 -0.049561 -0.671997 -0.223694 1441913332 0.699707 -0.053162 -0.668762 -0.245667 1441913332 0.699707 -0.053162 -0.668762 -0.245667 1441913332 0.699707 -0.053162 -0.668762 -0.245667 1441913332 0.699707 -0.053162 -0.668762 -0.245667 1441913332 0.699707 -0.053162 -0.668762 -0.245667 1441913332 0.699707 -0.053162 -0.668762 -0.245667 1441913332 0.699707 -0.053162 -0.668762 -0.245667 1441913332 0.694336 -0.057129 -0.665161 -0.268738 1441913332 0.694336 -0.057129 -0.665161 -0.268738 1441913332 0.694336 -0.057129 -0.665161 -0.268738 1441913332 0.694336 -0.057129 -0.665161 -0.268738 1441913332 0.694336 -0.057129 -0.665161 -0.268738 1441913332 0.694336 -0.057129 -0.665161 -0.268738 1441913332 0.687683 -0.068970 -0.658997 -0.296875 1441913332 0.687683 -0.068970 -0.658997 -0.296875 1441913332 0.687683 -0.068970 -0.658997 -0.296875 1441913332 0.687683 -0.068970 -0.658997 -0.296875 1441913332 0.687683 -0.068970 -0.658997 -0.296875 1441913332 0.687683 -0.068970 -0.658997 -0.296875 1441913332 0.680176 -0.084839 -0.650879 -0.326477 1441913332 0.680176 -0.084839 -0.650879 -0.326477 1441913332 0.680176 -0.084839 -0.650879 -0.326477 1441913332 0.680176 -0.084839 -0.650879 -0.326477 1441913332 0.680176 -0.084839 -0.650879 -0.326477 1441913332 0.680176 -0.084839 -0.650879 -0.326477 1441913332 0.673340 -0.097839 -0.642639 -0.352295 1441913332 0.673340 -0.097839 -0.642639 -0.352295 1441913332 0.673340 -0.097839 -0.642639 -0.352295 1441913332 0.673340 -0.097839 -0.642639 -0.352295 1441913332 0.673340 -0.097839 -0.642639 -0.352295 1441913332 0.673340 -0.097839 -0.642639 -0.352295 1441913332 0.668945 -0.102173 -0.637695 -0.368042 1441913332 0.668945 -0.102173 -0.637695 -0.368042 1441913332 0.668945 -0.102173 -0.637695 -0.368042 1441913332 0.668945 -0.102173 -0.637695 -0.368042 1441913332 0.668945 -0.102173 -0.637695 -0.368042 1441913332 0.668945 -0.102173 -0.637695 -0.368042 1441913332 0.668945 -0.102173 -0.637695 -0.368042 1441913332 0.666809 -0.104126 -0.635803 -0.374573 1441913332 0.666809 -0.104126 -0.635803 -0.374573 1441913332 0.666809 -0.104126 -0.635803 -0.374573 1441913332 0.666809 -0.104126 -0.635803 -0.374573 1441913332 0.666809 -0.104126 -0.635803 -0.374573 1441913332 0.666809 -0.104126 -0.635803 -0.374573 1441913332 0.665955 -0.111877 -0.634888 -0.375427 1441913332 0.665955 -0.111877 -0.634888 -0.375427 1441913332 0.665955 -0.111877 -0.634888 -0.375427 1441913332 0.665955 -0.111877 -0.634888 -0.375427 1441913332 0.665955 -0.111877 -0.634888 -0.375427 1441913332 0.665955 -0.111877 -0.634888 -0.375427 1441913332 0.665955 -0.111877 -0.634888 -0.375427 1441913332 0.665222 -0.117676 -0.636536 -0.372070 1441913332 0.665222 -0.117676 -0.636536 -0.372070 1441913332 0.665222 -0.117676 -0.636536 -0.372070 1441913332 0.665222 -0.117676 -0.636536 -0.372070 1441913332 0.665222 -0.117676 -0.636536 -0.372070 1441913332 0.665222 -0.117676 -0.636536 -0.372070 1441913332 0.663635 -0.120911 -0.640320 -0.367432 1441913332 0.663635 -0.120911 -0.640320 -0.367432 1441913332 0.663635 -0.120911 -0.640320 -0.367432 1441913332 0.663635 -0.120911 -0.640320 -0.367432 1441913332 0.663635 -0.120911 -0.640320 -0.367432 1441913332 0.663635 -0.120911 -0.640320 -0.367432 1441913332 0.662903 -0.127563 -0.643616 -0.360718 1441913332 0.662903 -0.127563 -0.643616 -0.360718 1441913332 0.662903 -0.127563 -0.643616 -0.360718 1441913332 0.662903 -0.127563 -0.643616 -0.360718 1441913332 0.662903 -0.127563 -0.643616 -0.360718 1441913332 0.662903 -0.127563 -0.643616 -0.360718 1441913332 0.662903 -0.127563 -0.643616 -0.360718 1441913332 0.668884 -0.126709 -0.646240 -0.344788 1441913332 0.668884 -0.126709 -0.646240 -0.344788 1441913332 0.668884 -0.126709 -0.646240 -0.344788 1441913332 0.668884 -0.126709 -0.646240 -0.344788 1441913332 0.668884 -0.126709 -0.646240 -0.344788 1441913332 0.668884 -0.126709 -0.646240 -0.344788 1441913332 0.677490 -0.124939 -0.643066 -0.334412 1441913332 0.677490 -0.124939 -0.643066 -0.334412 1441913332 0.677490 -0.124939 -0.643066 -0.334412 1441913332 0.677490 -0.124939 -0.643066 -0.334412 1441913332 0.677490 -0.124939 -0.643066 -0.334412 1441913332 0.677490 -0.124939 -0.643066 -0.334412 1441913332 0.683838 -0.120178 -0.645081 -0.319031 1441913332 0.683838 -0.120178 -0.645081 -0.319031 1441913332 0.683838 -0.120178 -0.645081 -0.319031 1441913332 0.683838 -0.120178 -0.645081 -0.319031 1441913332 0.683838 -0.120178 -0.645081 -0.319031 1441913332 0.683838 -0.120178 -0.645081 -0.319031 1441913332 0.689697 -0.102722 -0.653809 -0.293884 1441913332 0.689697 -0.102722 -0.653809 -0.293884 1441913332 0.689697 -0.102722 -0.653809 -0.293884 1441913332 0.689697 -0.102722 -0.653809 -0.293884 1441913332 0.689697 -0.102722 -0.653809 -0.293884 1441913332 0.689697 -0.102722 -0.653809 -0.293884 1441913332 0.689697 -0.102722 -0.653809 -0.293884 1441913332 0.694885 -0.080566 -0.664001 -0.263977 1441913332 0.694885 -0.080566 -0.664001 -0.263977 1441913332 0.694885 -0.080566 -0.664001 -0.263977 1441913332 0.694885 -0.080566 -0.664001 -0.263977 1441913332 0.694885 -0.080566 -0.664001 -0.263977 1441913332 0.694885 -0.080566 -0.664001 -0.263977 1441913332 0.697449 -0.069275 -0.672058 -0.238953 1441913332 0.697449 -0.069275 -0.672058 -0.238953 1441913332 0.697449 -0.069275 -0.672058 -0.238953 1441913332 0.697449 -0.069275 -0.672058 -0.238953 1441913332 0.697449 -0.069275 -0.672058 -0.238953 1441913332 0.697449 -0.069275 -0.672058 -0.238953 1441913332 0.697449 -0.069275 -0.672058 -0.238953 1441913332 0.697815 -0.072937 -0.676086 -0.225098 1441913332 0.697815 -0.072937 -0.676086 -0.225098 1441913333 0.697815 -0.072937 -0.676086 -0.225098 1441913333 0.697815 -0.072937 -0.676086 -0.225098 1441913333 0.697815 -0.072937 -0.676086 -0.225098 1441913333 0.697815 -0.072937 -0.676086 -0.225098 1441913333 0.698792 -0.074036 -0.677124 -0.218506 1441913333 0.698792 -0.074036 -0.677124 -0.218506 1441913333 0.698792 -0.074036 -0.677124 -0.218506 1441913333 0.698792 -0.074036 -0.677124 -0.218506 1441913333 0.698792 -0.074036 -0.677124 -0.218506 1441913333 0.698792 -0.074036 -0.677124 -0.218506 1441913333 0.698914 -0.059814 -0.678772 -0.217346 1441913333 0.698914 -0.059814 -0.678772 -0.217346 1441913333 0.698914 -0.059814 -0.678772 -0.217346 1441913333 0.698914 -0.059814 -0.678772 -0.217346 1441913333 0.698914 -0.059814 -0.678772 -0.217346 1441913333 0.698914 -0.059814 -0.678772 -0.217346 1441913333 0.696228 -0.062683 -0.674866 -0.236572 1441913333 0.696228 -0.062683 -0.674866 -0.236572 1441913333 0.696228 -0.062683 -0.674866 -0.236572 1441913333 0.696228 -0.062683 -0.674866 -0.236572 1441913333 0.696228 -0.062683 -0.674866 -0.236572 1441913333 0.696228 -0.062683 -0.674866 -0.236572 1441913333 0.692322 -0.069885 -0.668945 -0.261414 1441913333 0.692322 -0.069885 -0.668945 -0.261414 1441913333 0.692322 -0.069885 -0.668945 -0.261414 1441913333 0.692322 -0.069885 -0.668945 -0.261414 1441913333 0.692322 -0.069885 -0.668945 -0.261414 1441913333 0.692322 -0.069885 -0.668945 -0.261414 1441913333 0.688110 -0.073486 -0.663208 -0.285095 1441913333 0.688110 -0.073486 -0.663208 -0.285095 1441913333 0.688110 -0.073486 -0.663208 -0.285095 1441913333 0.688110 -0.073486 -0.663208 -0.285095 1441913333 0.688110 -0.073486 -0.663208 -0.285095 1441913333 0.688110 -0.073486 -0.663208 -0.285095 1441913333 0.683838 -0.079285 -0.657043 -0.307251 1441913333 0.683838 -0.079285 -0.657043 -0.307251 1441913333 0.683838 -0.079285 -0.657043 -0.307251 1441913333 0.683838 -0.079285 -0.657043 -0.307251 1441913333 0.683838 -0.079285 -0.657043 -0.307251 1441913333 0.683838 -0.079285 -0.657043 -0.307251 1441913333 0.683838 -0.079285 -0.657043 -0.307251 1441913333 0.679199 -0.090332 -0.649170 -0.330322 1441913333 0.679199 -0.090332 -0.649170 -0.330322 1441913333 0.679199 -0.090332 -0.649170 -0.330322 1441913333 0.679199 -0.090332 -0.649170 -0.330322 1441913333 0.679199 -0.090332 -0.649170 -0.330322 1441913333 0.679199 -0.090332 -0.649170 -0.330322 1441913333 0.673401 -0.099182 -0.642334 -0.352417 1441913333 0.673401 -0.099182 -0.642334 -0.352417 1441913333 0.673401 -0.099182 -0.642334 -0.352417 1441913333 0.673401 -0.099182 -0.642334 -0.352417 1441913333 0.673401 -0.099182 -0.642334 -0.352417 1441913333 0.673401 -0.099182 -0.642334 -0.352417 1441913333 0.666382 -0.105286 -0.637451 -0.372192 1441913333 0.666382 -0.105286 -0.637451 -0.372192 1441913333 0.666382 -0.105286 -0.637451 -0.372192 1441913333 0.666382 -0.105286 -0.637451 -0.372192 1441913333 0.666382 -0.105286 -0.637451 -0.372192 1441913333 0.666382 -0.105286 -0.637451 -0.372192 1441913333 0.666382 -0.105286 -0.637451 -0.372192 1441913333 0.659729 -0.112610 -0.632935 -0.389221 1441913333 0.659729 -0.112610 -0.632935 -0.389221 1441913333 0.659729 -0.112610 -0.632935 -0.389221 1441913333 0.659729 -0.112610 -0.632935 -0.389221 1441913333 0.659729 -0.112610 -0.632935 -0.389221 1441913333 0.659729 -0.112610 -0.632935 -0.389221 1441913333 0.654968 -0.121887 -0.629272 -0.400269 1441913333 0.654968 -0.121887 -0.629272 -0.400269 1441913333 0.654968 -0.121887 -0.629272 -0.400269 1441913333 0.654968 -0.121887 -0.629272 -0.400269 1441913333 0.654968 -0.121887 -0.629272 -0.400269 1441913333 0.654968 -0.121887 -0.629272 -0.400269 1441913333 0.652588 -0.132019 -0.627136 -0.404236 1441913333 0.652588 -0.132019 -0.627136 -0.404236 1441913333 0.652588 -0.132019 -0.627136 -0.404236 1441913333 0.652588 -0.132019 -0.627136 -0.404236 1441913333 0.652588 -0.132019 -0.627136 -0.404236 1441913333 0.652588 -0.132019 -0.627136 -0.404236 1441913333 0.652100 -0.142639 -0.625488 -0.403992 1441913333 0.652100 -0.142639 -0.625488 -0.403992 1441913333 0.652100 -0.142639 -0.625488 -0.403992 1441913333 0.652100 -0.142639 -0.625488 -0.403992 1441913333 0.652100 -0.142639 -0.625488 -0.403992 1441913333 0.652100 -0.142639 -0.625488 -0.403992 1441913333 0.652649 -0.149780 -0.626709 -0.398560 1441913333 0.652649 -0.149780 -0.626709 -0.398560 1441913333 0.652649 -0.149780 -0.626709 -0.398560 1441913333 0.652649 -0.149780 -0.626709 -0.398560 1441913333 0.652649 -0.149780 -0.626709 -0.398560 1441913333 0.652649 -0.149780 -0.626709 -0.398560 1441913333 0.653931 -0.151855 -0.630310 -0.389954 1441913333 0.653931 -0.151855 -0.630310 -0.389954 1441913333 0.653931 -0.151855 -0.630310 -0.389954 1441913333 0.653931 -0.151855 -0.630310 -0.389954 1441913333 0.653931 -0.151855 -0.630310 -0.389954 1441913333 0.653931 -0.151855 -0.630310 -0.389954 1441913333 0.655518 -0.150879 -0.634583 -0.380676 1441913333 0.655518 -0.150879 -0.634583 -0.380676 1441913333 0.655518 -0.150879 -0.634583 -0.380676 1441913333 0.655518 -0.150879 -0.634583 -0.380676 1441913333 0.655518 -0.150879 -0.634583 -0.380676 1441913333 0.655518 -0.150879 -0.634583 -0.380676 1441913333 0.655518 -0.150879 -0.634583 -0.380676 1441913333 0.659302 -0.144531 -0.640137 -0.367065 1441913333 0.659302 -0.144531 -0.640137 -0.367065 1441913333 0.659302 -0.144531 -0.640137 -0.367065 1441913333 0.659302 -0.144531 -0.640137 -0.367065 1441913333 0.659302 -0.144531 -0.640137 -0.367065 1441913333 0.659302 -0.144531 -0.640137 -0.367065 1441913333 0.666138 -0.128357 -0.647461 -0.347290 1441913333 0.666138 -0.128357 -0.647461 -0.347290 1441913333 
-0.230652 0.379578 0.570251 -0.691040 1441913335 -0.230652 0.379578 0.570251 -0.691040 1441913335 -0.229248 0.379089 0.593628 -0.671814 1441913335 -0.229248 0.379089 0.593628 -0.671814 1441913335 -0.229248 0.379089 0.593628 -0.671814 1441913335 -0.229248 0.379089 0.593628 -0.671814 1441913335 -0.229248 0.379089 0.593628 -0.671814 1441913335 -0.229248 0.379089 0.593628 -0.671814 1441913336 -0.214294 0.400208 0.582825 -0.673950 1441913336 -0.214294 0.400208 0.582825 -0.673950 1441913336 -0.214294 0.400208 0.582825 -0.673950 1441913336 -0.214294 0.400208 0.582825 -0.673950 1441913336 -0.214294 0.400208 0.582825 -0.673950 1441913336 -0.214294 0.400208 0.582825 -0.673950 1441913336 -0.111755 0.460083 0.554688 -0.684204 1441913336 -0.111755 0.460083 0.554688 -0.684204 1441913336 -0.111755 0.460083 0.554688 -0.684204 1441913336 -0.111755 0.460083 0.554688 -0.684204 1441913336 -0.111755 0.460083 0.554688 -0.684204 1441913336 -0.111755 0.460083 0.554688 -0.684204 1441913336 0.001831 0.504700 0.451233 -0.735962 1441913336 0.001831 0.504700 0.451233 -0.735962 1441913336 0.001831 0.504700 0.451233 -0.735962 1441913336 0.001831 0.504700 0.451233 -0.735962 1441913336 0.001831 0.504700 0.451233 -0.735962 1441913336 0.001831 0.504700 0.451233 -0.735962 1441913336 0.001831 0.504700 0.451233 -0.735962 1441913336 0.152771 0.517212 0.306213 -0.784424 1441913336 0.152771 0.517212 0.306213 -0.784424 1441913336 0.152771 0.517212 0.306213 -0.784424 1441913336 0.152771 0.517212 0.306213 -0.784424 1441913336 0.152771 0.517212 0.306213 -0.784424 1441913336 0.152771 0.517212 0.306213 -0.784424 1441913336 0.318481 0.492371 0.182495 -0.789185 1441913336 0.318481 0.492371 0.182495 -0.789185 1441913336 0.318481 0.492371 0.182495 -0.789185 1441913336 0.318481 0.492371 0.182495 -0.789185 1441913336 0.318481 0.492371 0.182495 -0.789185 1441913336 0.318481 0.492371 0.182495 -0.789185 1441913336 0.318481 0.492371 0.182495 -0.789185 1441913336 0.448608 0.453735 0.028809 -0.769409 1441913336 0.448608 0.453735 0.028809 -0.769409 1441913336 0.448608 0.453735 0.028809 -0.769409 1441913336 0.448608 0.453735 0.028809 -0.769409 1441913336 0.448608 0.453735 0.028809 -0.769409 1441913336 0.448608 0.453735 0.028809 -0.769409 1441913336 0.581482 0.371521 -0.088928 -0.718323 1441913336 0.581482 0.371521 -0.088928 -0.718323 1441913336 0.581482 0.371521 -0.088928 -0.718323 1441913336 0.581482 0.371521 -0.088928 -0.718323 1441913336 0.581482 0.371521 -0.088928 -0.718323 1441913336 0.581482 0.371521 -0.088928 -0.718323 1441913336 0.665649 0.303467 -0.180420 -0.657471 1441913336 0.665649 0.303467 -0.180420 -0.657471 1441913336 0.665649 0.303467 -0.180420 -0.657471 1441913336 0.665649 0.303467 -0.180420 -0.657471 1441913336 0.665649 0.303467 -0.180420 -0.657471 1441913336 0.665649 0.303467 -0.180420 -0.657471 1441913336 0.678650 0.309204 -0.251831 -0.616699 1441913336 0.678650 0.309204 -0.251831 -0.616699 1441913336 0.678650 0.309204 -0.251831 -0.616699 1441913336 0.678650 0.309204 -0.251831 -0.616699 1441913336 0.678650 0.309204 -0.251831 -0.616699 1441913336 0.678650 0.309204 -0.251831 -0.616699 1441913336 0.678650 0.309204 -0.251831 -0.616699 1441913336 0.672913 0.282837 -0.269165 -0.628235 1441913336 0.672913 0.282837 -0.269165 -0.628235 1441913336 0.672913 0.282837 -0.269165 -0.628235 1441913336 0.672913 0.282837 -0.269165 -0.628235 1441913336 0.672913 0.282837 -0.269165 -0.628235 1441913336 0.672913 0.282837 -0.269165 -0.628235 1441913336 0.668030 0.266296 -0.251099 -0.647888 1441913336 0.668030 0.266296 -0.251099 -0.647888 1441913336 0.668030 0.266296 -0.251099 -0.647888 1441913336 0.668030 0.266296 -0.251099 -0.647888 1441913336 0.668030 0.266296 -0.251099 -0.647888 1441913336 0.668030 0.266296 -0.251099 -0.647888 1441913336 0.643738 0.296265 -0.230957 -0.666687 1441913336 0.643738 0.296265 -0.230957 -0.666687 1441913336 0.643738 0.296265 -0.230957 -0.666687 1441913336 0.643738 0.296265 -0.230957 -0.666687 1441913336 0.643738 0.296265 -0.230957 -0.666687 1441913336 0.643738 0.296265 -0.230957 -0.666687 1441913336 0.591553 0.348083 -0.194336 -0.700806 1441913336 0.591553 0.348083 -0.194336 -0.700806 1441913336 0.591553 0.348083 -0.194336 -0.700806 1441913336 0.591553 0.348083 -0.194336 -0.700806 1441913336 0.591553 0.348083 -0.194336 -0.700806 1441913336 0.591553 0.348083 -0.194336 -0.700806 1441913336 0.591553 0.348083 -0.194336 -0.700806 1441913336 0.511841 0.416931 -0.135254 -0.738892 1441913336 0.511841 0.416931 -0.135254 -0.738892 1441913336 0.511841 0.416931 -0.135254 -0.738892 1441913336 0.511841 0.416931 -0.135254 -0.738892 1441913336 0.511841 0.416931 -0.135254 -0.738892 1441913336 0.511841 0.416931 -0.135254 -0.738892 1441913336 0.414856 0.476196 -0.042664 -0.774170 1441913336 0.414856 0.476196 -0.042664 -0.774170 1441913336 0.414856 0.476196 -0.042664 -0.774170 1441913336 0.414856 0.476196 -0.042664 -0.774170 1441913336 0.414856 0.476196 -0.042664 -0.774170 1441913336 0.414856 0.476196 -0.042664 -0.774170 1441913336 0.308594 0.508606 0.077271 -0.800110 1441913336 0.308594 0.508606 0.077271 -0.800110 1441913336 0.308594 0.508606 0.077271 -0.800110 1441913336 0.308594 0.508606 0.077271 -0.800110 1441913336 0.308594 0.508606 0.077271 -0.800110 1441913336 0.308594 0.508606 0.077271 -0.800110 1441913336 0.186646 0.524292 0.198792 -0.806702 1441913336 0.186646 0.524292 0.198792 -0.806702 1441913336 0.186646 0.524292 0.198792 -0.806702 1441913336 0.186646 0.524292 0.198792 -0.806702 1441913336 0.186646 0.524292 0.198792 -0.806702 1441913336 0.186646 0.524292 0.198792 -0.806702 1441913336 0.186646 0.524292 0.198792 -0.806702 1441913336 0.050415 0.522827 0.315002 -0.790466 1441913336 0.050415 0.522827 0.315002 -0.790466 1441913336 0.050415 0.522827 0.315002 -0.790466 1441913336 0.050415 0.522827 0.315002 -0.790466 1441913336 0.050415 0.522827 0.315002 -0.790466 1441913336 0.050415 0.522827 0.315002 -0.790466 1441913336 -0.083191 0.499451 0.424377 -0.750671 1441913337 -0.083191 0.499451 0.424377 -0.750671 1441913337 -0.083191 0.499451 0.424377 -0.750671 1441913337 -0.083191 0.499451 0.424377 -0.750671 1441913337 -0.083191 0.499451 0.424377 -0.750671 1441913337 -0.175720 0.463013 0.520447 -0.695618 1441913337 -0.175720 0.463013 0.520447 -0.695618 1441913337 -0.175720 0.463013 0.520447 -0.695618 1441913337 -0.175720 0.463013 0.520447 -0.695618 1441913337 -0.175720 0.463013 0.520447 -0.695618 1441913337 -0.175720 0.463013 0.520447 -0.695618 1441913337 -0.175720 0.463013 0.520447 -0.695618 1441913337 -0.230347 0.432312 0.594666 -0.637512 1441913337 -0.230347 0.432312 0.594666 -0.637512 1441913337 -0.230347 0.432312 0.594666 -0.637512 1441913337 -0.230347 0.432312 0.594666 -0.637512 1441913337 -0.230347 0.432312 0.594666 -0.637512 1441913337 -0.230347 0.432312 0.594666 -0.637512 1441913337 -0.255737 0.430420 0.579224 -0.643250 1441913337 -0.255737 0.430420 0.579224 -0.643250 1441913337 -0.255737 0.430420 0.579224 -0.643250 1441913337 -0.255737 0.430420 0.579224 -0.643250 1441913337 -0.255737 0.430420 0.579224 -0.643250 1441913337 -0.255737 0.430420 0.579224 -0.643250 1441913337 -0.238892 0.458435 0.533447 -0.669495 1441913337 -0.238892 0.458435 0.533447 -0.669495 1441913337 -0.238892 0.458435 0.533447 -0.669495 1441913337 -0.238892 0.458435 0.533447 -0.669495 1441913337 -0.238892 0.458435 0.533447 -0.669495 1441913337 -0.238892 0.458435 0.533447 -0.669495 1441913337 -0.224548 0.471252 0.435608 -0.733337 1441913337 -0.224548 0.471252 0.435608 -0.733337 1441913337 -0.224548 0.471252 0.435608 -0.733337 1441913337 -0.224548 0.471252 0.435608 -0.733337 1441913337 -0.224548 0.471252 0.435608 -0.733337 1441913337 -0.224548 0.471252 0.435608 -0.733337 1441913337 -0.183044 0.490967 0.324036 -0.787720 1441913337 -0.183044 0.490967 0.324036 -0.787720 1441913337 -0.183044 0.490967 0.324036 -0.787720 1441913337 -0.183044 0.490967 0.324036 -0.787720 1441913337 -0.183044 0.490967 0.324036 -0.787720 1441913337 -0.183044 0.490967 0.324036 -0.787720 1441913337 -0.183044 0.490967 0.324036 -0.787720 1441913337 -0.083923 0.518860 0.248718 -0.813599 1441913337 -0.083923 0.518860 0.248718 -0.813599 1441913337 -0.083923 0.518860 0.248718 -0.813599 1441913337 -0.083923 0.518860 0.248718 -0.813599 1441913337 -0.083923 0.518860 0.248718 -0.813599 1441913337 -0.083923 0.518860 0.248718 -0.813599 1441913337 0.057190 0.529724 0.181580 -0.826538 1441913337 0.057190 0.529724 0.181580 -0.826538 1441913337 0.057190 0.529724 0.181580 -0.826538 1441913337 0.057190 0.529724 0.181580 -0.826538 1441913337 0.057190 0.529724 0.181580 -0.826538 1441913337 0.057190 0.529724 0.181580 -0.826538 1441913337 0.203186 0.517883 0.075867 -0.827515 1441913337 0.203186 0.517883 0.075867 -0.827515 1441913337 0.203186 0.517883 0.075867 -0.827515 1441913337 0.203186 0.517883 0.075867 -0.827515 1441913337 0.203186 0.517883 0.075867 -0.827515 1441913337 0.203186 0.517883 0.075867 -0.827515 1441913337 0.333496 0.492493 -0.066528 -0.801147 1441913337 0.333496 0.492493 -0.066528 -0.801147 1441913337 0.333496 0.492493 -0.066528 -0.801147 1441913337 0.333496 0.492493 -0.066528 -0.801147 1441913337 0.333496 0.492493 -0.066528 -0.801147 1441913337 0.333496 0.492493 -0.066528 -0.801147 1441913337 0.455688 0.439453 -0.204773 -0.746521 1441913337 0.455688 0.439453 -0.204773 -0.746521 1441913337 0.455688 0.439453 -0.204773 -0.746521 1441913337 0.455688 0.439453 -0.204773 -0.746521 1441913337 0.455688 0.439453 -0.204773 -0.746521 1441913337 0.455688 0.439453 -0.204773 -0.746521 1441913337 0.455688 0.439453 -0.204773 -0.746521 1441913337 0.590698 0.343323 -0.250488 -0.685913 1441913337 0.590698 0.343323 -0.250488 -0.685913 1441913337 0.590698 0.343323 -0.250488 -0.685913 1441913337 0.590698 0.343323 -0.250488 -0.685913 1441913337 0.590698 0.343323 -0.250488 -0.685913 1441913337 0.590698 0.343323 -0.250488 -0.685913 1441913337 0.590698 0.343323 -0.250488 -0.685913 1441913337 0.635803 0.344177 -0.302002 -0.621338 1441913337 0.635803 0.344177 -0.302002 -0.621338 1441913337 0.635803 0.344177 -0.302002 -0.621338 1441913337 0.635803 0.344177 -0.302002 -0.621338 1441913337 0.635803 0.344177 -0.302002 -0.621338 1441913337 0.635803 0.344177 -0.302002 -0.621338 1441913337 0.636353 0.335938 -0.306396 -0.623169 1441913337 0.636353 0.335938 -0.306396 -0.623169 1441913337 0.636353 0.335938 -0.306396 -0.623169 1441913337 0.636353 0.335938 -0.306396 -0.623169 1441913337 0.636353 0.335938 -0.306396 -0.623169 1441913337 0.636353 0.335938 -0.306396 -0.623169 1441913337 0.616760 0.339294 -0.288391 -0.649109 1441913337 0.616760 0.339294 -0.288391 -0.649109 1441913337 0.616760 0.339294 -0.288391 -0.649109 1441913337 0.616760 0.339294 -0.288391 -0.649109 1441913337 0.616760 0.339294 -0.288391 -0.649109 1441913337 0.616760 0.339294 -0.288391 -0.649109 1441913337 0.616760 0.339294 -0.288391 -0.649109 1441913337 0.571350 0.369385 -0.260620 -0.684937 1441913337 0.571350 0.369385 -0.260620 -0.684937 1441913337 0.571350 0.369385 -0.260620 -0.684937 1441913337 0.571350 0.369385 -0.260620 -0.684937 1441913337 0.571350 0.369385 -0.260620 -0.684937 1441913337 0.571350 0.369385 -0.260620 -0.684937 1441913337 0.490112 0.422729 -0.219849 -0.729919 1441913337 0.490112 0.422729 -0.219849 -0.729919 1441913337 0.490112 0.422729 -0.219849 -0.729919 1441913337 0.490112 0.422729 -0.219849 -0.729919 1441913337 0.490112 0.422729 -0.219849 -0.729919 1441913337 0.490112 0.422729 -0.219849 -0.729919 1441913337 0.407593 0.454285 -0.114929 -0.783752 1441913337 0.407593 0.454285 -0.114929 -0.783752 1441913337 0.407593 0.454285 -0.114929 -0.783752 1441913338 0.407593 0.454285 -0.114929 -0.783752 1441913338 0.407593 0.454285 -0.114929 -0.783752 1441913338 0.407593 0.454285 -0.114929 -0.783752 1441913338 0.407593 0.454285 -0.114929 -0.783752 1441913338 0.316589 0.472473 0.017761 -0.822327 1441913338 0.316589 0.472473 0.017761 -0.822327 1441913338 0.316589 0.472473 0.017761 -0.822327 1441913338 0.316589 0.472473 0.017761 -0.822327 1441913338 0.316589 0.472473 0.017761 -0.822327 1441913338 0.197205 0.493164 0.124878 -0.838074 1441913338 0.197205 0.493164 0.124878 -0.838074 1441913338 0.197205 0.493164 0.124878 -0.838074 1441913338 0.197205 0.493164 0.124878 -0.838074 1441913338 0.197205 0.493164 0.124878 -0.838074 1441913338 0.197205 0.493164 0.124878 -0.838074 1441913338 0.085876 0.497498 0.232727 -0.831238 1441913338 0.085876 0.497498 0.232727 -0.831238 1441913338 0.085876 0.497498 0.232727 -0.831238 1441913338 0.085876 0.497498 0.232727 -0.831238 1441913338 0.085876 0.497498 0.232727 -0.831238 1441913338 0.085876 0.497498 0.232727 -0.831238 1441913338 0.085876 0.497498 0.232727 -0.831238 1441913338 -0.024963 0.496155 0.336487 -0.799988 1441913338 -0.024963 0.496155 0.336487 -0.799988 1441913338 -0.024963 0.496155 0.336487 -0.799988 1441913338 -0.024963 0.496155 0.336487 -0.799988 1441913338 -0.024963 0.496155 0.336487 -0.799988 1441913338 -0.140381 0.483948 0.446838 -0.739197 1441913338 -0.140381 0.483948 0.446838 -0.739197 1441913338 -0.140381 0.483948 0.446838 -0.739197 1441913338 -0.140381 0.483948 0.446838 -0.739197 1441913338 -0.140381 0.483948 0.446838 -0.739197 1441913338 -0.140381 0.483948 0.446838 -0.739197 1441913338 -0.140381 0.483948 0.446838 -0.739197 1441913338 -0.230774 0.453796 0.546021 -0.665344 1441913338 -0.230774 0.453796 0.546021 -0.665344 1441913338 -0.230774 0.453796 0.546021 -0.665344 1441913338 -0.230774 0.453796 0.546021 -0.665344 1441913338 -0.230774 0.453796 0.546021 -0.665344 1441913338 -0.230774 0.453796 0.546021 -0.665344 1441913338 -0.242310 0.454956 0.600647 -0.611145 1441913338 -0.242310 0.454956 0.600647 -0.611145 1441913338 -0.242310 0.454956 0.600647 -0.611145 1441913338 -0.242310 0.454956 0.600647 -0.611145 1441913338 -0.242310 0.454956 0.600647 -0.611145 1441913338 -0.212646 0.472900 0.568054 -0.639099 1441913338 -0.212646 0.472900 0.568054 -0.639099 1441913338 -0.212646 0.472900 0.568054 -0.639099 1441913338 -0.212646 0.472900 0.568054 -0.639099 1441913338 -0.212646 0.472900 0.568054 -0.639099 1441913338 -0.212646 0.472900 0.568054 -0.639099 1441913338 -0.212646 0.472900 0.568054 -0.639099 1441913338 -0.146240 0.494446 0.533630 -0.670288 1441913338 -0.146240 0.494446 0.533630 -0.670288 1441913338 -0.146240 0.494446 0.533630 -0.670288 1441913338 -0.146240 0.494446 0.533630 -0.670288 1441913338 -0.146240 0.494446 0.533630 -0.670288 1441913338 -0.069763 0.507874 0.470276 -0.718384 1441913338 -0.069763 0.507874 0.470276 -0.718384 1441913338 -0.069763 0.507874 0.470276 -0.718384 1441913338 -0.069763 0.507874 0.470276 -0.718384 1441913338 -0.069763 0.507874 0.470276 -0.718384 1441913338 -0.069763 0.507874 0.470276 -0.718384 1441913338 -0.069763 0.507874 0.470276 -0.718384 1441913338 0.020447 0.514832 0.390686 -0.762817 1441913338 0.020447 0.514832 0.390686 -0.762817 1441913338 0.020447 0.514832 0.390686 -0.762817 1441913338 0.020447 0.514832 0.390686 -0.762817 1441913338 0.020447 0.514832 0.390686 -0.762817 1441913338 0.020447 0.514832 0.390686 -0.762817 1441913338 0.138977 0.506836 0.303833 -0.794617 1441913338 0.138977 0.506836 0.303833 -0.794617 1441913338 0.138977 0.506836 0.303833 -0.794617 1441913338 0.138977 0.506836 0.303833 -0.794617 1441913338 0.138977 0.506836 0.303833 -0.794617 1441913338 0.138977 0.506836 0.303833 -0.794617 1441913338 0.138977 0.506836 0.303833 -0.794617 1441913338 0.267639 0.476807 0.197449 -0.813660 1441913338 0.267639 0.476807 0.197449 -0.813660 1441913338 0.267639 0.476807 0.197449 -0.813660 1441913338 0.267639 0.476807 0.197449 -0.813660 1441913338 0.267639 0.476807 0.197449 -0.813660 1441913338 0.267639 0.476807 0.197449 -0.813660 1441913338 0.401428 0.414917 0.084473 -0.812134 1441913338 0.401428 0.414917 0.084473 -0.812134 1441913338 0.401428 0.414917 0.084473 -0.812134 1441913338 0.401428 0.414917 0.084473 -0.812134 1441913338 0.401428 0.414917 0.084473 -0.812134 1441913338 0.401428 0.414917 0.084473 -0.812134 1441913338 0.526855 0.329529 -0.042419 -0.782349 1441913338 0.526855 0.329529 -0.042419 -0.782349 1441913338 0.526855 0.329529 -0.042419 -0.782349 1441913338 0.526855 0.329529 -0.042419 -0.782349 1441913338 0.526855 0.329529 -0.042419 -0.782349 1441913338 0.526855 0.329529 -0.042419 -0.782349 1441913338 0.641479 0.225769 -0.139343 -0.719788 1441913338 0.641479 0.225769 -0.139343 -0.719788 1441913338 0.641479 0.225769 -0.139343 -0.719788 1441913338 0.641479 0.225769 -0.139343 -0.719788 1441913338 0.641479 0.225769 -0.139343 -0.719788 1441913338 0.641479 0.225769 -0.139343 -0.719788 1441913338 0.702332 0.195801 -0.213501 -0.650208 1441913338 0.702332 0.195801 -0.213501 -0.650208 1441913338 0.702332 0.195801 -0.213501 -0.650208 1441913338 0.702332 0.195801 -0.213501 -0.650208 1441913338 0.702332 0.195801 -0.213501 -0.650208 1441913338 0.702332 0.195801 -0.213501 -0.650208 1441913338 0.696472 0.193115 -0.244507 -0.646423 1441913338 0.696472 0.193115 -0.244507 -0.646423 1441913338 0.696472 0.193115 -0.244507 -0.646423 1441913339 0.696472 0.193115 -0.244507 -0.646423 1441913339 0.696472 0.193115 -0.244507 -0.646423 1441913339 0.696472 0.193115 -0.244507 -0.646423 1441913339 0.682617 0.202576 -0.248413 -0.656738 1441913339 0.682617 0.202576 -0.248413 -0.656738 1441913339 0.682617 0.202576 -0.248413 -0.656738 1441913339 0.682617 0.202576 -0.248413 -0.656738 1441913339 0.682617 0.202576 -0.248413 -0.656738 1441913339 0.682617 0.202576 -0.248413 -0.656738 1441913339 0.652832 0.257507 -0.257996 -0.664063 1441913339 0.652832 0.257507 -0.257996 -0.664063 1441913339 0.652832 0.257507 -0.257996 -0.664063 1441913339 0.652832 0.257507 -0.257996 -0.664063 1441913339 0.652832 0.257507 -0.257996 -0.664063 1441913339 0.652832 0.257507 -0.257996 -0.664063 1441913339 0.596252 0.328857 -0.252319 -0.687500 1441913339 0.596252 0.328857 -0.252319 -0.687500 1441913339 0.596252 0.328857 -0.252319 -0.687500 1441913339 0.596252 0.328857 -0.252319 -0.687500 1441913339 0.596252 0.328857 -0.252319 -0.687500 1441913339 0.596252 0.328857 -0.252319 -0.687500 1441913339 0.596252 0.328857 -0.252319 -0.687500 1441913339 0.509583 0.411621 -0.227722 -0.720459 1441913339 0.509583 0.411621 -0.227722 -0.720459 1441913339 0.509583 0.411621 -0.227722 -0.720459 1441913339 0.509583 0.411621 -0.227722 -0.720459 1441913339 0.509583 0.411621 -0.227722 -0.720459 1441913339 0.509583 0.411621 -0.227722 -0.720459 1441913339 0.407043 0.479370 -0.171387 -0.758423 1441913339 0.407043 0.479370 -0.171387 -0.758423 1441913339 0.407043 0.479370 -0.171387 -0.758423 1441913339 0.407043 0.479370 -0.171387 -0.758423 1441913339 0.407043 0.479370 -0.171387 -0.758423 1441913339 0.407043 0.479370 -0.171387 -0.758423 1441913339 0.300293 0.520813 -0.082764 -0.794800 1441913339 0.300293 0.520813 -0.082764 -0.794800 1441913339 0.300293 0.520813 -0.082764 -0.794800 1441913339 0.300293 0.520813 -0.082764 -0.794800 1441913339 0.300293 0.520813 -0.082764 -0.794800 1441913339 0.300293 0.520813 -0.082764 -0.794800 1441913339 0.187866 0.544250 0.021606 -0.817322 1441913339 0.187866 0.544250 0.021606 -0.817322 1441913339 0.187866 0.544250 0.021606 -0.817322 1441913339 0.187866 0.544250 0.021606 -0.817322 1441913339 0.187866 0.544250 0.021606 -0.817322 1441913339 0.187866 0.544250 0.021606 -0.817322 1441913339 0.187866 0.544250 0.021606 -0.817322 1441913339 0.066956 0.546204 0.116089 -0.826843 1441913339 0.066956 0.546204 0.116089 -0.826843 1441913339 0.066956 0.546204 0.116089 -0.826843 1441913339 0.066956 0.546204 0.116089 -0.826843 1441913339 0.066956 0.546204 0.116089 -0.826843 1441913339 0.066956 0.546204 0.116089 -0.826843 1441913339 -0.048035 0.520630 0.216003 -0.824646 1441913339 -0.048035 0.520630 0.216003 -0.824646 1441913339 -0.048035 0.520630 0.216003 -0.824646 1441913339 -0.048035 0.520630 0.216003 -0.824646 1441913339 -0.048035 0.520630 0.216003 -0.824646 1441913339 -0.048035 0.520630 0.216003 -0.824646 1441913339 -0.160156 0.472351 0.292969 -0.815735 1441913339 -0.160156 0.472351 0.292969 -0.815735 1441913339 -0.160156 0.472351 0.292969 -0.815735 1441913339 -0.160156 0.472351 0.292969 -0.815735 1441913339 -0.160156 0.472351 0.292969 -0.815735 1441913339 -0.160156 0.472351 0.292969 -0.815735 1441913339 -0.231812 0.424133 0.380981 -0.788208 1441913339 -0.231812 0.424133 0.380981 -0.788208 1441913339 -0.231812 0.424133 0.380981 -0.788208 1441913339 -0.231812 0.424133 0.380981 -0.788208 1441913339 -0.231812 0.424133 0.380981 -0.788208 1441913339 -0.231812 0.424133 0.380981 -0.788208 1441913339 -0.288452 0.383301 0.432251 -0.763550 1441913339 -0.288452 0.383301 0.432251 -0.763550 1441913339 -0.288452 0.383301 0.432251 -0.763550 1441913339 -0.288452 0.383301 0.432251 -0.763550 1441913339 -0.288452 0.383301 0.432251 -0.763550 1441913339 -0.288452 0.383301 0.432251 -0.763550 1441913339 -0.319397 0.365417 0.437927 -0.756775 1441913339 -0.319397 0.365417 0.437927 -0.756775 1441913339 -0.319397 0.365417 0.437927 -0.756775 1441913339 -0.319397 0.365417 0.437927 -0.756775 1441913339 -0.319397 0.365417 0.437927 -0.756775 1441913339 -0.319397 0.365417 0.437927 -0.756775 1441913339 -0.284119 0.411987 0.439270 -0.746033 1441913339 -0.284119 0.411987 0.439270 -0.746033 1441913339 -0.284119 0.411987 0.439270 -0.746033 1441913339 -0.284119 0.411987 0.439270 -0.746033 1441913339 -0.284119 0.411987 0.439270 -0.746033 1441913339 -0.284119 0.411987 0.439270 -0.746033 1441913339 -0.216370 0.453247 0.401794 -0.765747 1441913339 -0.216370 0.453247 0.401794 -0.765747 1441913339 -0.216370 0.453247 0.401794 -0.765747 1441913339 -0.216370 0.453247 0.401794 -0.765747 1441913339 -0.216370 0.453247 0.401794 -0.765747 1441913339 -0.216370 0.453247 0.401794 -0.765747 1441913339 -0.120483 0.486816 0.336365 -0.797119 1441913339 -0.120483 0.486816 0.336365 -0.797119 1441913339 -0.120483 0.486816 0.336365 -0.797119 1441913339 -0.120483 0.486816 0.336365 -0.797119 1441913339 -0.120483 0.486816 0.336365 -0.797119 1441913339 -0.120483 0.486816 0.336365 -0.797119 1441913339 -0.002747 0.509155 0.258728 -0.820862 1441913339 -0.002747 0.509155 0.258728 -0.820862 1441913339 -0.002747 0.509155 0.258728 -0.820862 1441913339 -0.002747 0.509155 0.258728 -0.820862 1441913339 -0.002747 0.509155 0.258728 -0.820862 1441913339 -0.002747 0.509155 0.258728 -0.820862 1441913339 -0.002747 0.509155 0.258728 -0.820862 1441913339 0.130127 0.515503 0.176758 -0.828308 1441913339 0.130127 0.515503 0.176758 -0.828308 1441913339 0.130127 0.515503 0.176758 -0.828308 1441913339 0.130127 0.515503 0.176758 -0.828308 1441913340 0.130127 0.515503 0.176758 -0.828308 1441913340 0.130127 0.515503 0.176758 -0.828308 1441913340 0.262512 0.500610 0.072327 -0.821716 1441913340 0.262512 0.500610 0.072327 -0.821716 1441913340 0.262512 0.500610 0.072327 -0.821716 1441913340 0.262512 0.500610 0.072327 -0.821716 1441913340 0.262512 0.500610 0.072327 -0.821716 1441913340 0.262512 0.500610 0.072327 -0.821716 1441913340 0.414917 0.442810 -0.017761 -0.794617 1441913340 0.414917 0.442810 -0.017761 -0.794617 1441913340 0.414917 0.442810 -0.017761 -0.794617 1441913340 0.414917 0.442810 -0.017761 -0.794617 1441913340 0.414917 0.442810 -0.017761 -0.794617 1441913340 0.414917 0.442810 -0.017761 -0.794617 1441913340 0.538696 0.362854 -0.117371 -0.751221 1441913340 0.538696 0.362854 -0.117371 -0.751221 1441913340 0.538696 0.362854 -0.117371 -0.751221 1441913340 0.538696 0.362854 -0.117371 -0.751221 1441913340 0.538696 0.362854 -0.117371 -0.751221 1441913340 0.538696 0.362854 -0.117371 -0.751221 1441913340 0.538696 0.362854 -0.117371 -0.751221 1441913340 0.636292 0.272827 -0.173828 -0.700317 1441913340 0.636292 0.272827 -0.173828 -0.700317 1441913340 0.636292 0.272827 -0.173828 -0.700317 1441913340 0.636292 0.272827 -0.173828 -0.700317 1441913340 0.636292 0.272827 -0.173828 -0.700317 1441913340 0.636292 0.272827 -0.173828 -0.700317 1441913340 0.695374 0.206055 -0.215210 -0.653992 1441913340 0.695374 0.206055 -0.215210 -0.653992 1441913340 0.695374 0.206055 -0.215210 -0.653992 1441913340 0.695374 0.206055 -0.215210 -0.653992 1441913340 0.695374 0.206055 -0.215210 -0.653992 1441913340 0.695374 0.206055 -0.215210 -0.653992 1441913340 0.695374 0.206055 -0.215210 -0.653992 1441913340 0.703186 0.184998 -0.231262 -0.646423 1441913340 0.703186 0.184998 -0.231262 -0.646423 1441913340 0.703186 0.184998 -0.231262 -0.646423 1441913340 0.703186 0.184998 -0.231262 -0.646423 1441913340 0.703186 0.184998 -0.231262 -0.646423 1441913340 0.703186 0.184998 -0.231262 -0.646423 1441913340 0.694641 0.180542 -0.229919 -0.657288 1441913340 0.694641 0.180542 -0.229919 -0.657288 1441913340 0.694641 0.180542 -0.229919 -0.657288 1441913340 0.694641 0.180542 -0.229919 -0.657288 1441913340 0.694641 0.180542 -0.229919 -0.657288 1441913340 0.694641 0.180542 -0.229919 -0.657288 1441913340 0.675781 0.208496 -0.216064 -0.673157 1441913340 0.675781 0.208496 -0.216064 -0.673157 1441913340 0.675781 0.208496 -0.216064 -0.673157 1441913340 0.675781 0.208496 -0.216064 -0.673157 1441913340 0.675781 0.208496 -0.216064 -0.673157 1441913340 0.675781 0.208496 -0.216064 -0.673157 1441913340 0.644958 0.237183 -0.177551 -0.704468 1441913340 0.644958 0.237183 -0.177551 -0.704468 1441913340 0.644958 0.237183 -0.177551 -0.704468 1441913340 0.644958 0.237183 -0.177551 -0.704468 1441913340 0.644958 0.237183 -0.177551 -0.704468 1441913340 0.644958 0.237183 -0.177551 -0.704468 1441913340 0.644958 0.237183 -0.177551 -0.704468 1441913340 0.591675 0.281189 -0.134766 -0.743408 1441913340 0.591675 0.281189 -0.134766 -0.743408 1441913340 0.591675 0.281189 -0.134766 -0.743408 1441913340 0.591675 0.281189 -0.134766 -0.743408 1441913340 0.591675 0.281189 -0.134766 -0.743408 1441913340 0.591675 0.281189 -0.134766 -0.743408 1441913340 0.509888 0.340393 -0.076538 -0.786316 1441913340 0.509888 0.340393 -0.076538 -0.786316 1441913340 0.509888 0.340393 -0.076538 -0.786316 1441913340 0.509888 0.340393 -0.076538 -0.786316 1441913340 0.509888 0.340393 -0.076538 -0.786316 1441913340 0.509888 0.340393 -0.076538 -0.786316 1441913340 0.404541 0.406067 0.001648 -0.819397 1441913340 0.404541 0.406067 0.001648 -0.819397 1441913340 0.404541 0.406067 0.001648 -0.819397 1441913340 0.404541 0.406067 0.001648 -0.819397 1441913340 0.404541 0.406067 0.001648 -0.819397 1441913340 0.404541 0.406067 0.001648 -0.819397 1441913340 0.404541 0.406067 0.001648 -0.819397 1441913340 0.287476 0.456360 0.107788 -0.835144 1441913340 0.287476 0.456360 0.107788 -0.835144 1441913340 0.287476 0.456360 0.107788 -0.835144 1441913340 0.287476 0.456360 0.107788 -0.835144 1441913340 0.287476 0.456360 0.107788 -0.835144 1441913340 0.287476 0.456360 0.107788 -0.835144 1441913340 0.158691 0.494019 0.211975 -0.828125 1441913340 0.158691 0.494019 0.211975 -0.828125 1441913340 0.158691 0.494019 0.211975 -0.828125 1441913340 0.158691 0.494019 0.211975 -0.828125 1441913340 0.158691 0.494019 0.211975 -0.828125 1441913340 0.158691 0.494019 0.211975 -0.828125 1441913340 0.006836 0.513489 0.281860 -0.810486 1441913340 0.006836 0.513489 0.281860 -0.810486 1441913340 0.006836 0.513489 0.281860 -0.810486 1441913340 0.006836 0.513489 0.281860 -0.810486 1441913340 0.006836 0.513489 0.281860 -0.810486 1441913340 0.006836 0.513489 0.281860 -0.810486 1441913340 -0.117981 0.500610 0.382507 -0.767578 1441913340 -0.117981 0.500610 0.382507 -0.767578 1441913340 -0.117981 0.500610 0.382507 -0.767578 1441913340 -0.117981 0.500610 0.382507 -0.767578 1441913340 -0.117981 0.500610 0.382507 -0.767578 1441913340 -0.117981 0.500610 0.382507 -0.767578 1441913340 -0.185547 0.468079 0.499695 -0.704773 1441913340 -0.185547 0.468079 0.499695 -0.704773 1441913340 -0.185547 0.468079 0.499695 -0.704773 1441913340 -0.185547 0.468079 0.499695 -0.704773 1441913340 -0.185547 0.468079 0.499695 -0.704773 1441913340 -0.185547 0.468079 0.499695 -0.704773 1441913340 -0.200134 0.443298 0.575745 -0.657288 1441913340 -0.200134 0.443298 0.575745 -0.657288 1441913340 -0.200134 0.443298 0.575745 -0.657288 1441913340 -0.200134 0.443298 0.575745 -0.657288 1441913340 -0.200134 0.443298 0.575745 -0.657288 1441913341 -0.200134 0.443298 0.575745 -0.657288 1441913341 -0.174072 0.444885 0.564026 -0.673523 1441913341 -0.174072 0.444885 0.564026 -0.673523 1441913341 -0.174072 0.444885 0.564026 -0.673523 1441913341 -0.174072 0.444885 0.564026 -0.673523 1441913341 -0.174072 0.444885 0.564026 -0.673523 1441913341 -0.132874 0.466248 0.501465 -0.716553 1441913341 -0.132874 0.466248 0.501465 -0.716553 1441913341 -0.132874 0.466248 0.501465 -0.716553 1441913341 -0.132874 0.466248 0.501465 -0.716553 1441913341 -0.132874 0.466248 0.501465 -0.716553 1441913341 -0.132874 0.466248 0.501465 -0.716553 1441913341 -0.132874 0.466248 0.501465 -0.716553 1441913341 -0.065125 0.495178 0.433044 -0.750366 1441913341 -0.065125 0.495178 0.433044 -0.750366 1441913341 -0.065125 0.495178 0.433044 -0.750366 1441913341 -0.065125 0.495178 0.433044 -0.750366 1441913341 -0.065125 0.495178 0.433044 -0.750366 1441913341 -0.065125 0.495178 0.433044 -0.750366 1441913341 0.045654 0.504456 0.364807 -0.781250 1441913341 0.045654 0.504456 0.364807 -0.781250 1441913341 0.045654 0.504456 0.364807 -0.781250 1441913341 0.045654 0.504456 0.364807 -0.781250 1441913341 0.045654 0.504456 0.364807 -0.781250 1441913341 0.045654 0.504456 0.364807 -0.781250 1441913341 0.147217 0.498535 0.242004 -0.819275 1441913341 
0.713074 -0.026123 -0.673401 -0.193481 1441913343 0.713074 -0.026123 -0.673401 -0.193481 1441913343 0.713074 -0.026123 -0.673401 -0.193481 1441913343 0.713074 -0.026123 -0.673401 -0.193481 1441913343 0.713074 -0.026123 -0.673401 -0.193481 1441913343 0.713074 -0.026123 -0.673401 -0.193481 1441913343 0.713074 -0.026123 -0.673401 -0.193481 1441913343 0.715088 -0.026245 -0.673706 -0.184692 1441913343 0.715088 -0.026245 -0.673706 -0.184692 1441913343 0.715088 -0.026245 -0.673706 -0.184692 1441913343 0.715088 -0.026245 -0.673706 -0.184692 1441913343 0.715088 -0.026245 -0.673706 -0.184692 1441913343 0.715088 -0.026245 -0.673706 -0.184692 1441913343 0.716125 -0.024597 -0.672852 -0.184082 1441913343 0.716125 -0.024597 -0.672852 -0.184082 1441913343 0.716125 -0.024597 -0.672852 -0.184082 1441913343 0.716125 -0.024597 -0.672852 -0.184082 1441913343 0.716125 -0.024597 -0.672852 -0.184082 1441913343 0.716125 -0.024597 -0.672852 -0.184082 1441913343 0.719910 -0.005005 -0.670349 -0.179810 1441913343 0.719910 -0.005005 -0.670349 -0.179810 1441913343 0.719910 -0.005005 -0.670349 -0.179810 1441913343 0.719910 -0.005005 -0.670349 -0.179810 1441913343 0.719910 -0.005005 -0.670349 -0.179810 1441913343 0.719910 -0.005005 -0.670349 -0.179810 1441913343 0.719910 -0.005005 -0.670349 -0.179810 1441913343 0.722534 0.022583 -0.668030 -0.176697 1441913343 0.722534 0.022583 -0.668030 -0.176697 1441913343 0.722534 0.022583 -0.668030 -0.176697 1441913343 0.722534 0.022583 -0.668030 -0.176697 1441913343 0.722534 0.022583 -0.668030 -0.176697 1441913343 0.722534 0.022583 -0.668030 -0.176697 1441913343 0.722534 0.022583 -0.668030 -0.176697 1441913343 0.723999 0.039001 -0.664734 -0.179993 1441913343 0.723999 0.039001 -0.664734 -0.179993 1441913343 0.723999 0.039001 -0.664734 -0.179993 1441913343 0.723999 0.039001 -0.664734 -0.179993 1441913343 0.723999 0.039001 -0.664734 -0.179993 1441913343 0.723999 0.039001 -0.664734 -0.179993 1441913343 0.724915 0.049805 -0.662903 -0.180420 1441913343 0.724915 0.049805 -0.662903 -0.180420 1441913343 0.724915 0.049805 -0.662903 -0.180420 1441913343 0.724915 0.049805 -0.662903 -0.180420 1441913343 0.724915 0.049805 -0.662903 -0.180420 1441913343 0.724915 0.049805 -0.662903 -0.180420 1441913343 0.724670 0.060974 -0.664063 -0.173584 1441913343 0.724670 0.060974 -0.664063 -0.173584 1441913343 0.724670 0.060974 -0.664063 -0.173584 1441913343 0.724670 0.060974 -0.664063 -0.173584 1441913343 0.724670 0.060974 -0.664063 -0.173584 1441913343 0.724670 0.060974 -0.664063 -0.173584 1441913343 0.725647 0.068542 -0.664795 -0.163635 1441913343 0.725647 0.068542 -0.664795 -0.163635 1441913343 0.725647 0.068542 -0.664795 -0.163635 1441913343 0.725647 0.068542 -0.664795 -0.163635 1441913343 0.725647 0.068542 -0.664795 -0.163635 1441913343 0.725647 0.068542 -0.664795 -0.163635 1441913343 0.725647 0.068542 -0.664795 -0.163635 1441913343 0.728821 0.072144 -0.663696 -0.152161 1441913343 0.728821 0.072144 -0.663696 -0.152161 1441913343 0.728821 0.072144 -0.663696 -0.152161 1441913343 0.728821 0.072144 -0.663696 -0.152161 1441913343 0.728821 0.072144 -0.663696 -0.152161 1441913343 0.728821 0.072144 -0.663696 -0.152161 1441913343 0.734009 0.067261 -0.660095 -0.144653 1441913343 0.734009 0.067261 -0.660095 -0.144653 1441913343 0.734009 0.067261 -0.660095 -0.144653 1441913343 0.734009 0.067261 -0.660095 -0.144653 1441913343 0.734009 0.067261 -0.660095 -0.144653 1441913343 0.734009 0.067261 -0.660095 -0.144653 1441913343 0.740723 0.061462 -0.654663 -0.137817 1441913343 0.740723 0.061462 -0.654663 -0.137817 1441913343 0.740723 0.061462 -0.654663 -0.137817 1441913343 0.740723 0.061462 -0.654663 -0.137817 1441913343 0.740723 0.061462 -0.654663 -0.137817 1441913343 0.740723 0.061462 -0.654663 -0.137817 1441913343 0.744934 0.058533 -0.650940 -0.134033 1441913343 0.744934 0.058533 -0.650940 -0.134033 1441913343 0.744934 0.058533 -0.650940 -0.134033 1441913343 0.744934 0.058533 -0.650940 -0.134033 1441913343 0.744934 0.058533 -0.650940 -0.134033 1441913343 0.744934 0.058533 -0.650940 -0.134033 1441913343 0.744934 0.058533 -0.650940 -0.134033 1441913343 0.745728 0.048279 -0.649048 -0.142456 1441913343 0.745728 0.048279 -0.649048 -0.142456 1441913343 0.745728 0.048279 -0.649048 -0.142456 1441913343 0.745728 0.048279 -0.649048 -0.142456 1441913343 0.745728 0.048279 -0.649048 -0.142456 1441913343 0.745728 0.048279 -0.649048 -0.142456 1441913343 0.743958 0.031006 -0.648804 -0.156921 1441913343 0.743958 0.031006 -0.648804 -0.156921 1441913343 0.743958 0.031006 -0.648804 -0.156921 1441913343 0.743958 0.031006 -0.648804 -0.156921 1441913343 0.743958 0.031006 -0.648804 -0.156921 1441913343 0.743958 0.031006 -0.648804 -0.156921 1441913343 0.741089 0.022522 -0.649841 -0.167358 1441913343 0.741089 0.022522 -0.649841 -0.167358 1441913343 0.741089 0.022522 -0.649841 -0.167358 1441913343 0.741089 0.022522 -0.649841 -0.167358 1441913343 0.741089 0.022522 -0.649841 -0.167358 1441913343 0.741089 0.022522 -0.649841 -0.167358 1441913343 0.736511 0.019043 -0.652466 -0.177368 1441913343 0.736511 0.019043 -0.652466 -0.177368 1441913343 0.736511 0.019043 -0.652466 -0.177368 1441913343 0.736511 0.019043 -0.652466 -0.177368 1441913343 0.736511 0.019043 -0.652466 -0.177368 1441913343 0.736511 0.019043 -0.652466 -0.177368 1441913343 0.736511 0.019043 -0.652466 -0.177368 1441913343 0.730347 0.012451 -0.655029 -0.193359 1441913343 0.730347 0.012451 -0.655029 -0.193359 1441913344 0.730347 0.012451 -0.655029 -0.193359 1441913344 0.730347 0.012451 -0.655029 -0.193359 1441913344 0.730347 0.012451 -0.655029 -0.193359 1441913344 0.730347 0.012451 -0.655029 -0.193359 1441913344 0.730347 0.012451 -0.655029 -0.193359 1441913344 0.724304 0.001221 -0.655457 -0.213867 1441913344 0.724304 0.001221 -0.655457 -0.213867 1441913344 0.724304 0.001221 -0.655457 -0.213867 1441913344 0.724304 0.001221 -0.655457 -0.213867 1441913344 0.724304 0.001221 -0.655457 -0.213867 1441913344 0.724304 0.001221 -0.655457 -0.213867 1441913344 0.719910 -0.011353 -0.653442 -0.233704 1441913344 0.719910 -0.011353 -0.653442 -0.233704 1441913344 0.719910 -0.011353 -0.653442 -0.233704 1441913344 0.719910 -0.011353 -0.653442 -0.233704 1441913344 0.719910 -0.011353 -0.653442 -0.233704 1441913344 0.719910 -0.011353 -0.653442 -0.233704 1441913344 0.717407 -0.023071 -0.650574 -0.248108 1441913344 0.717407 -0.023071 -0.650574 -0.248108 1441913344 0.717407 -0.023071 -0.650574 -0.248108 1441913344 0.717407 -0.023071 -0.650574 -0.248108 1441913344 0.717407 -0.023071 -0.650574 -0.248108 1441913344 0.717407 -0.023071 -0.650574 -0.248108 1441913344 0.717407 -0.023071 -0.650574 -0.248108 1441913344 0.716797 -0.032166 -0.647949 -0.255554 1441913344 0.716797 -0.032166 -0.647949 -0.255554 1441913344 0.716797 -0.032166 -0.647949 -0.255554 1441913344 0.716797 -0.032166 -0.647949 -0.255554 1441913344 0.716797 -0.032166 -0.647949 -0.255554 1441913344 0.716797 -0.032166 -0.647949 -0.255554 1441913344 0.716003 -0.043579 -0.646301 -0.260437 1441913344 0.716003 -0.043579 -0.646301 -0.260437 1441913344 0.716003 -0.043579 -0.646301 -0.260437 1441913344 0.716003 -0.043579 -0.646301 -0.260437 1441913344 0.716003 -0.043579 -0.646301 -0.260437 1441913344 0.716003 -0.043579 -0.646301 -0.260437 1441913344 0.713562 -0.057800 -0.645935 -0.265076 1441913344 0.713562 -0.057800 -0.645935 -0.265076 1441913344 0.713562 -0.057800 -0.645935 -0.265076 1441913344 0.713562 -0.057800 -0.645935 -0.265076 1441913344 0.713562 -0.057800 -0.645935 -0.265076 1441913344 0.713562 -0.057800 -0.645935 -0.265076 1441913344 0.710693 -0.071838 -0.645752 -0.269775 1441913344 0.710693 -0.071838 -0.645752 -0.269775 1441913344 0.710693 -0.071838 -0.645752 -0.269775 1441913344 0.710693 -0.071838 -0.645752 -0.269775 1441913344 0.710693 -0.071838 -0.645752 -0.269775 1441913344 0.710693 -0.071838 -0.645752 -0.269775 1441913344 0.707397 -0.083252 -0.645996 -0.274597 1441913344 0.707397 -0.083252 -0.645996 -0.274597 1441913344 0.707397 -0.083252 -0.645996 -0.274597 1441913344 0.707397 -0.083252 -0.645996 -0.274597 1441913344 0.707397 -0.083252 -0.645996 -0.274597 1441913344 0.707397 -0.083252 -0.645996 -0.274597 1441913344 0.704529 -0.088745 -0.646667 -0.278564 1441913344 0.704529 -0.088745 -0.646667 -0.278564 1441913344 0.704529 -0.088745 -0.646667 -0.278564 1441913344 0.704529 -0.088745 -0.646667 -0.278564 1441913344 0.704529 -0.088745 -0.646667 -0.278564 1441913344 0.704529 -0.088745 -0.646667 -0.278564 1441913344 0.704529 -0.088745 -0.646667 -0.278564 1441913344 0.702698 -0.085022 -0.648315 -0.280579 1441913344 0.702698 -0.085022 -0.648315 -0.280579 1441913344 0.702698 -0.085022 -0.648315 -0.280579 1441913344 0.702698 -0.085022 -0.648315 -0.280579 1441913344 0.702698 -0.085022 -0.648315 -0.280579 1441913344 0.702698 -0.085022 -0.648315 -0.280579 1441913344 0.701782 -0.070679 -0.652588 -0.276917 1441913344 0.701782 -0.070679 -0.652588 -0.276917 1441913344 0.701782 -0.070679 -0.652588 -0.276917 1441913344 0.701782 -0.070679 -0.652588 -0.276917 1441913344 0.701782 -0.070679 -0.652588 -0.276917 1441913344 0.701782 -0.070679 -0.652588 -0.276917 1441913344 0.700928 -0.054871 -0.658264 -0.269104 1441913344 0.700928 -0.054871 -0.658264 -0.269104 1441913344 0.700928 -0.054871 -0.658264 -0.269104 1441913344 0.700928 -0.054871 -0.658264 -0.269104 1441913344 0.700928 -0.054871 -0.658264 -0.269104 1441913344 0.700928 -0.054871 -0.658264 -0.269104 1441913344 0.700928 -0.054871 -0.658264 -0.269104 1441913344 0.699768 -0.051758 -0.662781 -0.261536 1441913344 0.699768 -0.051758 -0.662781 -0.261536 1441913344 0.699768 -0.051758 -0.662781 -0.261536 1441913344 0.699768 -0.051758 -0.662781 -0.261536 1441913344 0.699768 -0.051758 -0.662781 -0.261536 1441913344 0.699768 -0.051758 -0.662781 -0.261536 1441913344 0.694519 -0.071289 -0.660767 -0.275635 1441913344 0.694519 -0.071289 -0.660767 -0.275635 1441913344 0.694519 -0.071289 -0.660767 -0.275635 1441913344 0.694519 -0.071289 -0.660767 -0.275635 1441913344 0.694519 -0.071289 -0.660767 -0.275635 1441913344 0.694519 -0.071289 -0.660767 -0.275635 1441913344 0.688660 -0.096497 -0.650757 -0.304932 1441913344 0.688660 -0.096497 -0.650757 -0.304932 1441913344 0.688660 -0.096497 -0.650757 -0.304932 1441913344 0.688660 -0.096497 -0.650757 -0.304932 1441913344 0.688660 -0.096497 -0.650757 -0.304932 1441913344 0.688660 -0.096497 -0.650757 -0.304932 1441913344 0.685974 -0.108093 -0.638489 -0.331848 1441913344 0.685974 -0.108093 -0.638489 -0.331848 1441913344 0.685974 -0.108093 -0.638489 -0.331848 1441913344 0.685974 -0.108093 -0.638489 -0.331848 1441913344 0.685974 -0.108093 -0.638489 -0.331848 1441913344 0.685974 -0.108093 -0.638489 -0.331848 1441913344 0.684326 -0.113342 -0.629639 -0.349854 1441913344 0.684326 -0.113342 -0.629639 -0.349854 1441913344 0.684326 -0.113342 -0.629639 -0.349854 1441913344 0.684326 -0.113342 -0.629639 -0.349854 1441913344 0.684326 -0.113342 -0.629639 -0.349854 1441913344 0.684326 -0.113342 -0.629639 -0.349854 1441913344 0.683899 -0.112244 -0.627075 -0.355591 1441913344 0.683899 -0.112244 -0.627075 -0.355591 1441913344 0.683899 -0.112244 -0.627075 -0.355591 1441913344 0.683899 -0.112244 -0.627075 -0.355591 1441913345 0.683899 -0.112244 -0.627075 -0.355591 1441913345 0.683899 -0.112244 -0.627075 -0.355591 1441913345 0.683899 -0.112244 -0.627075 -0.355591 1441913345 0.682800 -0.109924 -0.630310 -0.352722 1441913345 0.682800 -0.109924 -0.630310 -0.352722 1441913345 0.682800 -0.109924 -0.630310 -0.352722 1441913345 0.682800 -0.109924 -0.630310 -0.352722 1441913345 0.682800 -0.109924 -0.630310 -0.352722 1441913345 0.682800 -0.109924 -0.630310 -0.352722 1441913345 0.679260 -0.118469 -0.632751 -0.352417 1441913345 0.679260 -0.118469 -0.632751 -0.352417 1441913345 0.679260 -0.118469 -0.632751 -0.352417 1441913345 0.679260 -0.118469 -0.632751 -0.352417 1441913345 0.679260 -0.118469 -0.632751 -0.352417 1441913345 0.679260 -0.118469 -0.632751 -0.352417 1441913345 0.677063 -0.129395 -0.631531 -0.355103 1441913345 0.677063 -0.129395 -0.631531 -0.355103 1441913345 0.677063 -0.129395 -0.631531 -0.355103 1441913345 0.677063 -0.129395 -0.631531 -0.355103 1441913345 0.677063 -0.129395 -0.631531 -0.355103 1441913345 0.677063 -0.129395 -0.631531 -0.355103 1441913345 0.677063 -0.129395 -0.631531 -0.355103 1441913345 0.675476 -0.131897 -0.631348 -0.357422 1441913345 0.675476 -0.131897 -0.631348 -0.357422 1441913345 0.675476 -0.131897 -0.631348 -0.357422 1441913345 0.675476 -0.131897 -0.631348 -0.357422 1441913345 0.675476 -0.131897 -0.631348 -0.357422 1441913345 0.675476 -0.131897 -0.631348 -0.357422 1441913345 0.675476 -0.131897 -0.631348 -0.357422 1441913345 0.672913 -0.136230 -0.631714 -0.359985 1441913345 0.672913 -0.136230 -0.631714 -0.359985 1441913345 0.672913 -0.136230 -0.631714 -0.359985 1441913345 0.672913 -0.136230 -0.631714 -0.359985 1441913345 0.672913 -0.136230 -0.631714 -0.359985 1441913345 0.670532 -0.142761 -0.631836 -0.361694 1441913345 0.670532 -0.142761 -0.631836 -0.361694 1441913345 0.670532 -0.142761 -0.631836 -0.361694 1441913345 0.670532 -0.142761 -0.631836 -0.361694 1441913345 0.670532 -0.142761 -0.631836 -0.361694 1441913345 0.670532 -0.142761 -0.631836 -0.361694 1441913345 0.669373 -0.148010 -0.631653 -0.362122 1441913345 0.669373 -0.148010 -0.631653 -0.362122 1441913345 0.669373 -0.148010 -0.631653 -0.362122 1441913345 0.669373 -0.148010 -0.631653 -0.362122 1441913345 0.669373 -0.148010 -0.631653 -0.362122 1441913345 0.669373 -0.148010 -0.631653 -0.362122 1441913345 0.669373 -0.148010 -0.631653 -0.362122 1441913345 0.669006 -0.153320 -0.630493 -0.362549 1441913345 0.669006 -0.153320 -0.630493 -0.362549 1441913345 0.669006 -0.153320 -0.630493 -0.362549 1441913345 0.669006 -0.153320 -0.630493 -0.362549 1441913345 0.669006 -0.153320 -0.630493 -0.362549 1441913345 0.669006 -0.153320 -0.630493 -0.362549 1441913345 0.669006 -0.153320 -0.630493 -0.362549 1441913345 0.669617 -0.160706 -0.628662 -0.361450 1441913345 0.669617 -0.160706 -0.628662 -0.361450 1441913345 0.669617 -0.160706 -0.628662 -0.361450 1441913345 0.669617 -0.160706 -0.628662 -0.361450 1441913345 0.669617 -0.160706 -0.628662 -0.361450 1441913345 0.669617 -0.160706 -0.628662 -0.361450 1441913345 0.671265 -0.164307 -0.627930 -0.358032 1441913345 0.671265 -0.164307 -0.627930 -0.358032 1441913345 0.671265 -0.164307 -0.627930 -0.358032 1441913345 0.671265 -0.164307 -0.627930 -0.358032 1441913345 0.671265 -0.164307 -0.627930 -0.358032 1441913345 0.671265 -0.164307 -0.627930 -0.358032 1441913345 0.671265 -0.164307 -0.627930 -0.358032 1441913345 0.672729 -0.161499 -0.628662 -0.355286 1441913345 0.672729 -0.161499 -0.628662 -0.355286 1441913345 0.672729 -0.161499 -0.628662 -0.355286 1441913345 0.672729 -0.161499 -0.628662 -0.355286 1441913345 0.672729 -0.161499 -0.628662 -0.355286 1441913345 0.672729 -0.161499 -0.628662 -0.355286 1441913345 0.672974 -0.154724 -0.630005 -0.355469 1441913345 0.672974 -0.154724 -0.630005 -0.355469 1441913345 0.672974 -0.154724 -0.630005 -0.355469 1441913345 0.672974 -0.154724 -0.630005 -0.355469 1441913345 0.672974 -0.154724 -0.630005 -0.355469 1441913345 0.672974 -0.154724 -0.630005 -0.355469 1441913345 0.672424 -0.147461 -0.632019 -0.355957 1441913345 0.672424 -0.147461 -0.632019 -0.355957 1441913345 0.672424 -0.147461 -0.632019 -0.355957 1441913345 0.672424 -0.147461 -0.632019 -0.355957 1441913345 0.672424 -0.147461 -0.632019 -0.355957 1441913345 0.672424 -0.147461 -0.632019 -0.355957 1441913345 0.671692 -0.142517 -0.633972 -0.355835 1441913345 0.671692 -0.142517 -0.633972 -0.355835 1441913345 0.671692 -0.142517 -0.633972 -0.355835 1441913345 0.671692 -0.142517 -0.633972 -0.355835 1441913345 0.671692 -0.142517 -0.633972 -0.355835 1441913345 0.671692 -0.142517 -0.633972 -0.355835 1441913345 0.673950 -0.134583 -0.635986 -0.351135 1441913345 0.673950 -0.134583 -0.635986 -0.351135 1441913345 0.673950 -0.134583 -0.635986 -0.351135 1441913345 0.673950 -0.134583 -0.635986 -0.351135 1441913345 0.673950 -0.134583 -0.635986 -0.351135 1441913345 0.673950 -0.134583 -0.635986 -0.351135 1441913345 0.678955 -0.118408 -0.641052 -0.337830 1441913345 0.678955 -0.118408 -0.641052 -0.337830 1441913345 0.678955 -0.118408 -0.641052 -0.337830 1441913345 0.678955 -0.118408 -0.641052 -0.337830 1441913345 0.678955 -0.118408 -0.641052 -0.337830 1441913345 0.678955 -0.118408 -0.641052 -0.337830 1441913345 0.683594 -0.105469 -0.645935 -0.323120 1441913345 0.683594 -0.105469 -0.645935 -0.323120 1441913345 0.683594 -0.105469 -0.645935 -0.323120 1441913345 0.683594 -0.105469 -0.645935 -0.323120 1441913345 0.683594 -0.105469 -0.645935 -0.323120 1441913345 0.683594 -0.105469 -0.645935 -0.323120 1441913345 0.687439 -0.102722 -0.649353 -0.308655 1441913345 0.687439 -0.102722 -0.649353 -0.308655 1441913345 0.687439 -0.102722 -0.649353 -0.308655 1441913345 0.687439 -0.102722 -0.649353 -0.308655 1441913346 0.687439 -0.102722 -0.649353 -0.308655 1441913346 0.687439 -0.102722 -0.649353 -0.308655 1441913346 0.687439 -0.102722 -0.649353 -0.308655 1441913346 0.688416 -0.110535 -0.653076 -0.295593 1441913346 0.688416 -0.110535 -0.653076 -0.295593 1441913346 0.688416 -0.110535 -0.653076 -0.295593 1441913346 0.688416 -0.110535 -0.653076 -0.295593 1441913346 0.688416 -0.110535 -0.653076 -0.295593 1441913346 0.688416 -0.110535 -0.653076 -0.295593 1441913346 0.684265 -0.138855 -0.651672 -0.296387 1441913346 0.684265 -0.138855 -0.651672 -0.296387 1441913346 0.684265 -0.138855 -0.651672 -0.296387 1441913346 0.684265 -0.138855 -0.651672 -0.296387 1441913346 0.684265 -0.138855 -0.651672 -0.296387 1441913346 0.684265 -0.138855 -0.651672 -0.296387 1441913346 0.684265 -0.138855 -0.651672 -0.296387 1441913346 0.681763 -0.170410 -0.642334 -0.305908 1441913346 0.681763 -0.170410 -0.642334 -0.305908 1441913346 0.681763 -0.170410 -0.642334 -0.305908 1441913346 0.681763 -0.170410 -0.642334 -0.305908 1441913346 0.681763 -0.170410 -0.642334 -0.305908 1441913346 0.681763 -0.170410 -0.642334 -0.305908 1441913346 0.684998 -0.176331 -0.635925 -0.308655 1441913346 0.684998 -0.176331 -0.635925 -0.308655 1441913346 0.684998 -0.176331 -0.635925 -0.308655 1441913346 0.684998 -0.176331 -0.635925 -0.308655 1441913346 0.684998 -0.176331 -0.635925 -0.308655 1441913346 0.684998 -0.176331 -0.635925 -0.308655 1441913346 0.684998 -0.176331 -0.635925 -0.308655 1441913346 0.690430 -0.154907 -0.637939 -0.303955 1441913346 0.690430 -0.154907 -0.637939 -0.303955 1441913346 0.690430 -0.154907 -0.637939 -0.303955 1441913346 0.690430 -0.154907 -0.637939 -0.303955 1441913346 0.690430 -0.154907 -0.637939 -0.303955 1441913346 0.690430 -0.154907 -0.637939 -0.303955 1441913346 0.693115 -0.130737 -0.640198 -0.304504 1441913346 0.693115 -0.130737 -0.640198 -0.304504 1441913346 0.693115 -0.130737 -0.640198 -0.304504 1441913346 0.693115 -0.130737 -0.640198 -0.304504 1441913346 0.693115 -0.130737 -0.640198 -0.304504 1441913346 0.693115 -0.130737 -0.640198 -0.304504 1441913346 0.692566 -0.115784 -0.639832 -0.312378 1441913346 0.692566 -0.115784 -0.639832 -0.312378 1441913346 0.692566 -0.115784 -0.639832 -0.312378 1441913346 0.692566 -0.115784 -0.639832 -0.312378 1441913346 0.692566 -0.115784 -0.639832 -0.312378 1441913346 0.692566 -0.115784 -0.639832 -0.312378 1441913346 0.690186 -0.106262 -0.639526 -0.321533 1441913346 0.690186 -0.106262 -0.639526 -0.321533 1441913346 0.690186 -0.106262 -0.639526 -0.321533 1441913346 0.690186 -0.106262 -0.639526 -0.321533 1441913346 0.690186 -0.106262 -0.639526 -0.321533 1441913346 0.690186 -0.106262 -0.639526 -0.321533 1441913346 0.686279 -0.099609 -0.640503 -0.329956 1441913346 0.686279 -0.099609 -0.640503 -0.329956 1441913346 0.686279 -0.099609 -0.640503 -0.329956 1441913346 0.686279 -0.099609 -0.640503 -0.329956 1441913346 0.686279 -0.099609 -0.640503 -0.329956 1441913346 0.686279 -0.099609 -0.640503 -0.329956 1441913346 0.681519 -0.100159 -0.641174 -0.338196 1441913346 0.681519 -0.100159 -0.641174 -0.338196 1441913346 0.681519 -0.100159 -0.641174 -0.338196 1441913346 0.681519 -0.100159 -0.641174 -0.338196 1441913346 0.681519 -0.100159 -0.641174 -0.338196 1441913346 0.681519 -0.100159 -0.641174 -0.338196 1441913346 0.677002 -0.106628 -0.641907 -0.343933 1441913346 0.677002 -0.106628 -0.641907 -0.343933 1441913346 0.677002 -0.106628 -0.641907 -0.343933 1441913346 0.677002 -0.106628 -0.641907 -0.343933 1441913346 0.677002 -0.106628 -0.641907 -0.343933 1441913346 0.677002 -0.106628 -0.641907 -0.343933 1441913346 0.677002 -0.106628 -0.641907 -0.343933 1441913346 0.673096 -0.118530 -0.641541 -0.348389 1441913346 0.673096 -0.118530 -0.641541 -0.348389 1441913346 0.673096 -0.118530 -0.641541 -0.348389 1441913346 0.673096 -0.118530 -0.641541 -0.348389 1441913346 0.673096 -0.118530 -0.641541 -0.348389 1441913346 0.673096 -0.118530 -0.641541 -0.348389 1441913346 0.670837 -0.129822 -0.640808 -0.350098 1441913346 0.670837 -0.129822 -0.640808 -0.350098 1441913346 0.670837 -0.129822 -0.640808 -0.350098 1441913346 0.670837 -0.129822 -0.640808 -0.350098 1441913346 0.670837 -0.129822 -0.640808 -0.350098 1441913346 0.670837 -0.129822 -0.640808 -0.350098 1441913346 0.670227 -0.135193 -0.642944 -0.345276 1441913346 0.670227 -0.135193 -0.642944 -0.345276 1441913346 0.670227 -0.135193 -0.642944 -0.345276 1441913346 0.670227 -0.135193 -0.642944 -0.345276 1441913346 0.670227 -0.135193 -0.642944 -0.345276 1441913346 0.670227 -0.135193 -0.642944 -0.345276 1441913346 0.671265 -0.141479 -0.643372 -0.339905 1441913346 0.671265 -0.141479 -0.643372 -0.339905 1441913346 0.671265 -0.141479 -0.643372 -0.339905 1441913346 0.671265 -0.141479 -0.643372 -0.339905 1441913346 0.671265 -0.141479 -0.643372 -0.339905 1441913346 0.671265 -0.141479 -0.643372 -0.339905 1441913346 0.671265 -0.141479 -0.643372 -0.339905 1441913346 0.671082 -0.147095 -0.644348 -0.336060 1441913346 0.671082 -0.147095 -0.644348 -0.336060 1441913346 0.671082 -0.147095 -0.644348 -0.336060 1441913346 0.671082 -0.147095 -0.644348 -0.336060 1441913346 0.671082 -0.147095 -0.644348 -0.336060 1441913346 0.671082 -0.147095 -0.644348 -0.336060 1441913346 0.670044 -0.151245 -0.644836 -0.335205 1441913346 0.670044 -0.151245 -0.644836 -0.335205 1441913346 0.670044 -0.151245 -0.644836 -0.335205 1441913346 0.670044 -0.151245 -0.644836 -0.335205 1441913346 0.670044 -0.151245 -0.644836 -0.335205 1441913346 0.670044 -0.151245 -0.644836 -0.335205 1441913346 0.669128 -0.151001 -0.647095 -0.332825 1441913346 0.669128 -0.151001 -0.647095 -0.332825 1441913346 0.669128 -0.151001 -0.647095 -0.332825 1441913346 0.669128 -0.151001 -0.647095 -0.332825 1441913346 0.669128 -0.151001 -0.647095 -0.332825 1441913346 0.669128 -0.151001 -0.647095 -0.332825 1441913347 0.669128 -0.151001 -0.647095 -0.332825 1441913347 0.669373 -0.147278 -0.650085 -0.328247 1441913347 0.669373 -0.147278 -0.650085 -0.328247 1441913347 0.669373 -0.147278 -0.650085 -0.328247 1441913347 0.669373 -0.147278 -0.650085 -0.328247 1441913347 0.669373 -0.147278 -0.650085 -0.328247 1441913347 0.669373 -0.147278 -0.650085 -0.328247 1441913347 0.670776 -0.139404 -0.651611 -0.325562 1441913347 0.670776 -0.139404 -0.651611 -0.325562 1441913347 0.670776 -0.139404 -0.651611 -0.325562 1441913347 0.670776 -0.139404 -0.651611 -0.325562 1441913347 0.670776 -0.139404 -0.651611 -0.325562 1441913347 0.670776 -0.139404 -0.651611 -0.325562 1441913347 0.670776 -0.139404 -0.651611 -0.325562 1441913347 0.672485 -0.129578 -0.651978 -0.325500 1441913347 0.672485 -0.129578 -0.651978 -0.325500 1441913347 0.672485 -0.129578 -0.651978 -0.325500 1441913347 0.672485 -0.129578 -0.651978 -0.325500 1441913347 0.672485 -0.129578 -0.651978 -0.325500 1441913347 0.676575 -0.113831 -0.654602 -0.317627 1441913347 0.676575 -0.113831 -0.654602 -0.317627 1441913347 0.676575 -0.113831 -0.654602 -0.317627 1441913347 0.676575 -0.113831 -0.654602 -0.317627 1441913347 0.676575 -0.113831 -0.654602 -0.317627 1441913347 0.676575 -0.113831 -0.654602 -0.317627 1441913347 0.676575 -0.113831 -0.654602 -0.317627 1441913347 0.681946 -0.095398 -0.661316 -0.297607 1441913347 0.681946 -0.095398 -0.661316 -0.297607 1441913347 0.681946 -0.095398 -0.661316 -0.297607 1441913347 0.681946 -0.095398 -0.661316 -0.297607 1441913347 0.681946 -0.095398 -0.661316 -0.297607 1441913347 0.681946 -0.095398 -0.661316 -0.297607 1441913347 0.682312 -0.104919 -0.664001 -0.287292 1441913347 0.682312 -0.104919 -0.664001 -0.287292 1441913347 0.682312 -0.104919 -0.664001 -0.287292 1441913347 0.682312 -0.104919 -0.664001 -0.287292 1441913347 0.682312 -0.104919 -0.664001 -0.287292 1441913347 0.682312 -0.104919 -0.664001 -0.287292 1441913347 0.679810 -0.142578 -0.652222 -0.303528 1441913347 0.679810 -0.142578 -0.652222 -0.303528 1441913347 0.679810 -0.142578 -0.652222 -0.303528 1441913347 0.679810 -0.142578 -0.652222 -0.303528 1441913347 0.679810 -0.142578 -0.652222 -0.303528 1441913347 0.679810 -0.142578 -0.652222 -0.303528 1441913347 0.679810 -0.142578 -0.652222 -0.303528 1441913347 0.676086 -0.170898 -0.636780 -0.328979 1441913347 0.676086 -0.170898 -0.636780 -0.328979 1441913347 0.676086 -0.170898 -0.636780 -0.328979 1441913347 0.676086 -0.170898 -0.636780 -0.328979 1441913347 0.676086 -0.170898 -0.636780 -0.328979 1441913347 0.676086 -0.170898 -0.636780 -0.328979 1441913347 0.675049 -0.172485 -0.627625 -0.347473 1441913347 0.675049 -0.172485 -0.627625 -0.347473 1441913347 0.675049 -0.172485 -0.627625 -0.347473 1441913347 0.675049 -0.172485 -0.627625 -0.347473 1441913347 0.675049 -0.172485 -0.627625 -0.347473 1441913347 0.675049 -0.172485 -0.627625 -0.347473 1441913347 0.679138 -0.150208 -0.626038 -0.352600 1441913347 0.679138 -0.150208 -0.626038 -0.352600 1441913347 0.679138 -0.150208 -0.626038 -0.352600 1441913347 0.679138 -0.150208 -0.626038 -0.352600 1441913347 0.679138 -0.150208 -0.626038 -0.352600 1441913347 0.679138 -0.150208 -0.626038 -0.352600 1441913347 0.685974 -0.127380 -0.624084 -0.351807 1441913347 0.685974 -0.127380 -0.624084 -0.351807 1441913347 0.685974 -0.127380 -0.624084 -0.351807 1441913347 0.685974 -0.127380 -0.624084 -0.351807 1441913347 0.685974 -0.127380 -0.624084 -0.351807 1441913347 0.685974 -0.127380 -0.624084 -0.351807 1441913347 0.685974 -0.127380 -0.624084 -0.351807 1441913347 0.693298 -0.113403 -0.620728 -0.348145 1441913347 0.693298 -0.113403 -0.620728 -0.348145 1441913347 0.693298 -0.113403 -0.620728 -0.348145 1441913347 0.693298 -0.113403 -0.620728 -0.348145 1441913347 0.693298 -0.113403 -0.620728 -0.348145 1441913347 0.693298 -0.113403 -0.620728 -0.348145 1441913347 0.697693 -0.102356 -0.620361 -0.343445 1441913347 0.697693 -0.102356 -0.620361 -0.343445 1441913347 0.697693 -0.102356 -0.620361 -0.343445 1441913347 0.697693 -0.102356 -0.620361 -0.343445 1441913347 0.697693 -0.102356 -0.620361 -0.343445 1441913347 0.697693 -0.102356 -0.620361 -0.343445 1441913347 0.697693 -0.102356 -0.620361 -0.343445 1441913347 0.697876 -0.097534 -0.621643 -0.342102 1441913347 0.697876 -0.097534 -0.621643 -0.342102 1441913347 0.697876 -0.097534 -0.621643 -0.342102 1441913347 0.697876 -0.097534 -0.621643 -0.342102 1441913347 0.697876 -0.097534 -0.621643 -0.342102 1441913347 0.697876 -0.097534 -0.621643 -0.342102 1441913347 0.695496 -0.104675 -0.622131 -0.343933 1441913347 0.695496 -0.104675 -0.622131 -0.343933 1441913347 0.695496 -0.104675 -0.622131 -0.343933 1441913347 0.695496 -0.104675 -0.622131 -0.343933 1441913347 0.695496 -0.104675 -0.622131 -0.343933 1441913347 0.693909 -0.117859 -0.621582 -0.343933 1441913347 0.693909 -0.117859 -0.621582 -0.343933 1441913347 0.693909 -0.117859 -0.621582 -0.343933 1441913347 0.693909 -0.117859 -0.621582 -0.343933 1441913347 0.693909 -0.117859 -0.621582 -0.343933 1441913347 0.693909 -0.117859 -0.621582 -0.343933 1441913347 0.694641 -0.126648 -0.621582 -0.339355 1441913347 0.694641 -0.126648 -0.621582 -0.339355 1441913347 0.694641 -0.126648 -0.621582 -0.339355 1441913347 0.694641 -0.126648 -0.621582 -0.339355 1441913347 0.694641 -0.126648 -0.621582 -0.339355 1441913347 0.694641 -0.126648 -0.621582 -0.339355 1441913347 0.694641 -0.126648 -0.621582 -0.339355 1441913347 0.696594 -0.128540 -0.623291 -0.331238 1441913347 0.696594 -0.128540 -0.623291 -0.331238 1441913347 0.696594 -0.128540 -0.623291 -0.331238 1441913347 0.696594 -0.128540 -0.623291 -0.331238 1441913347 0.696594 -0.128540 -0.623291 -0.331238 1441913347 0.696594 -0.128540 -0.623291 -0.331238 1441913348 0.699097 -0.130005 -0.624634 -0.322754 1441913348 0.699097 -0.130005 -0.624634 -0.322754 1441913348 0.699097 -0.130005 -0.624634 -0.322754 1441913348 0.699097 -0.130005 -0.624634 -0.322754 1441913348 0.699097 -0.130005 -0.624634 -0.322754 1441913348 0.699097 -0.130005 -0.624634 -0.322754 1441913348 0.699097 -0.130005 -0.624634 -0.322754 1441913348 0.700623 -0.132324 -0.625977 -0.315857 1441913348 0.700623 -0.132324 -0.625977 -0.315857 1441913348 0.700623 -0.132324 -0.625977 -0.315857 1441913348 0.700623 -0.132324 -0.625977 -0.315857 1441913348 0.700623 -0.132324 -0.625977 -0.315857 1441913348 0.700623 -0.132324 -0.625977 -0.315857 1441913348 0.700439 -0.132202 -0.627319 -0.313721 1441913348 0.700439 -0.132202 -0.627319 -0.313721 1441913348 0.700439 -0.132202 -0.627319 -0.313721 1441913348 0.700439 -0.132202 -0.627319 -0.313721 1441913348 0.700439 -0.132202 -0.627319 -0.313721 1441913348 0.700439 -0.132202 -0.627319 -0.313721 1441913348 0.700439 -0.132202 -0.627319 -0.313721 1441913348 0.698914 -0.128662 -0.628967 -0.315247 1441913348 0.698914 -0.128662 -0.628967 -0.315247 1441913348 0.698914 -0.128662 -0.628967 -0.315247 1441913348 0.698914 -0.128662 -0.628967 -0.315247 1441913348 0.698914 -0.128662 -0.628967 -0.315247 1441913348 0.698914 -0.128662 -0.628967 -0.315247 1441913348 0.696838 -0.120911 -0.632324 -0.316284 1441913348 0.696838 -0.120911 -0.632324 -0.316284 1441913348 0.696838 -0.120911 -0.632324 -0.316284 1441913348 0.696838 -0.120911 -0.632324 -0.316284 1441913348 0.696838 -0.120911 -0.632324 -0.316284 1441913348 0.696838 -0.120911 -0.632324 -0.316284 1441913348
[truncated: 201,038 more chars]
