# Supplementary material for: Quaternion-Based Gesture Recognition Using Wireless Wearable Motion Capture Sensors
Source: Sensors (Basel). 2016 Apr 28;16(5):605. doi: 10.3390/s16050605 (PMC4883296; doi:10.3390/s16050605)
Supplement: Supplementary file 1 [file sensors-16-00605-s001.zip › MultiSensorGestureData/P4/3. Throw/Training19.txt]

-0.682983 -0.037048 -0.729370 0.017090 1441913245 -0.682983 -0.037048 -0.729370 0.017090 1441913245 -0.682983 -0.037048 -0.729370 0.017090 1441913245 -0.682983 -0.037048 -0.729370 0.017090 1441913245 -0.682983 -0.037048 -0.729370 0.017090 1441913245 -0.682983 -0.037048 -0.729370 0.017090 1441913245 -0.682983 -0.037048 -0.729370 0.017090 1441913245 -0.683411 -0.034485 -0.729065 0.016724 1441913245 -0.683411 -0.034485 -0.729065 0.016724 1441913245 -0.683411 -0.034485 -0.729065 0.016724 1441913245 -0.683411 -0.034485 -0.729065 0.016724 1441913245 -0.683411 -0.034485 -0.729065 0.016724 1441913245 -0.683411 -0.034485 -0.729065 0.016724 1441913245 -0.682190 -0.031433 -0.730347 0.016907 1441913245 -0.682190 -0.031433 -0.730347 0.016907 1441913245 -0.682190 -0.031433 -0.730347 0.016907 1441913245 -0.682190 -0.031433 -0.730347 0.016907 1441913245 -0.682190 -0.031433 -0.730347 0.016907 1441913245 -0.682190 -0.031433 -0.730347 0.016907 1441913245 -0.682190 -0.027527 -0.730591 0.015076 1441913245 -0.682190 -0.027527 -0.730591 0.015076 1441913245 -0.682190 -0.027527 -0.730591 0.015076 1441913245 -0.682190 -0.027527 -0.730591 0.015076 1441913245 -0.682190 -0.027527 -0.730591 0.015076 1441913245 -0.682190 -0.027527 -0.730591 0.015076 1441913245 -0.680420 -0.023743 -0.732361 0.013184 1441913245 -0.680420 -0.023743 -0.732361 0.013184 1441913245 -0.680420 -0.023743 -0.732361 0.013184 1441913245 -0.680420 -0.023743 -0.732361 0.013184 1441913245 -0.680420 -0.023743 -0.732361 0.013184 1441913245 -0.680420 -0.023743 -0.732361 0.013184 1441913245 -0.680420 -0.023743 -0.732361 0.013184 1441913245 -0.680420 -0.023743 -0.732361 0.013184 1441913245 -0.679138 -0.020325 -0.733704 0.010925 1441913245 -0.679138 -0.020325 -0.733704 0.010925 1441913245 -0.679138 -0.020325 -0.733704 0.010925 1441913245 -0.679138 -0.020325 -0.733704 0.010925 1441913245 -0.679138 -0.020325 -0.733704 0.010925 1441913245 -0.679138 -0.020325 -0.733704 0.010925 1441913245 -0.680359 -0.018127 -0.732666 0.009094 1441913245 -0.680359 -0.018127 -0.732666 0.009094 1441913245 -0.680359 -0.018127 -0.732666 0.009094 1441913245 -0.680359 -0.018127 -0.732666 0.009094 1441913245 -0.680359 -0.018127 -0.732666 0.009094 1441913245 -0.680359 -0.018127 -0.732666 0.009094 1441913245 -0.681519 -0.017456 -0.731628 0.008789 1441913245 -0.681519 -0.017456 -0.731628 0.008789 1441913245 -0.681519 -0.017456 -0.731628 0.008789 1441913245 -0.681519 -0.017456 -0.731628 0.008789 1441913245 -0.681519 -0.017456 -0.731628 0.008789 1441913245 -0.681519 -0.017456 -0.731628 0.008789 1441913245 -0.682373 -0.017700 -0.730774 0.008057 1441913245 -0.682373 -0.017700 -0.730774 0.008057 1441913245 -0.682373 -0.017700 -0.730774 0.008057 1441913245 -0.682373 -0.017700 -0.730774 0.008057 1441913245 -0.682373 -0.017700 -0.730774 0.008057 1441913245 -0.682373 -0.017700 -0.730774 0.008057 1441913245 -0.684631 -0.018555 -0.728699 0.008606 1441913245 -0.684631 -0.018555 -0.728699 0.008606 1441913245 -0.684631 -0.018555 -0.728699 0.008606 1441913245 -0.684631 -0.018555 -0.728699 0.008606 1441913245 -0.684631 -0.018555 -0.728699 0.008606 1441913245 -0.684631 -0.018555 -0.728699 0.008606 1441913245 -0.686096 -0.020569 -0.727234 0.010376 1441913245 -0.686096 -0.020569 -0.727234 0.010376 1441913245 -0.686096 -0.020569 -0.727234 0.010376 1441913245 -0.686096 -0.020569 -0.727234 0.010376 1441913245 -0.686096 -0.020569 -0.727234 0.010376 1441913245 -0.686096 -0.020569 -0.727234 0.010376 1441913245 -0.689087 -0.023315 -0.724243 0.012878 1441913245 -0.689087 -0.023315 -0.724243 0.012878 1441913245 -0.689087 -0.023315 -0.724243 0.012878 1441913245 -0.689087 -0.023315 -0.724243 0.012878 1441913245 -0.689087 -0.023315 -0.724243 0.012878 1441913245 -0.689087 -0.023315 -0.724243 0.012878 1441913245 -0.689087 -0.023315 -0.724243 0.012878 1441913245 -0.689087 -0.023315 -0.724243 0.012878 1441913245 -0.692749 -0.024597 -0.720703 0.014893 1441913245 -0.692749 -0.024597 -0.720703 0.014893 1441913245 -0.692749 -0.024597 -0.720703 0.014893 1441913245 -0.692749 -0.024597 -0.720703 0.014893 1441913245 -0.692749 -0.024597 -0.720703 0.014893 1441913245 -0.692749 -0.024597 -0.720703 0.014893 1441913245 -0.695862 -0.022583 -0.717773 0.013184 1441913245 -0.695862 -0.022583 -0.717773 0.013184 1441913245 -0.695862 -0.022583 -0.717773 0.013184 1441913245 -0.695862 -0.022583 -0.717773 0.013184 1441913245 -0.695862 -0.022583 -0.717773 0.013184 1441913245 -0.695862 -0.022583 -0.717773 0.013184 1441913245 -0.697449 -0.019104 -0.716370 0.009338 1441913245 -0.697449 -0.019104 -0.716370 0.009338 1441913245 -0.697449 -0.019104 -0.716370 0.009338 1441913245 -0.697449 -0.019104 -0.716370 0.009338 1441913245 -0.697449 -0.019104 -0.716370 0.009338 1441913245 -0.697449 -0.019104 -0.716370 0.009338 1441913245 -0.701355 -0.014343 -0.712708 0.002991 1441913245 -0.701355 -0.014343 -0.712708 0.002991 1441913245 -0.701355 -0.014343 -0.712708 0.002991 1441913245 -0.701355 -0.014343 -0.712708 0.002991 1441913245 -0.701355 -0.014343 -0.712708 0.002991 1441913245 -0.701355 -0.014343 -0.712708 0.002991 1441913245 -0.702759 -0.011536 -0.711365 0.001770 1441913245 -0.702759 -0.011536 -0.711365 0.001770 1441913245 -0.702759 -0.011536 -0.711365 0.001770 1441913245 -0.702759 -0.011536 -0.711365 0.001770 1441913245 -0.702759 -0.011536 -0.711365 0.001770 1441913245 -0.702759 -0.011536 -0.711365 0.001770 1441913245 -0.700317 -0.010803 -0.713806 0.001892 1441913245 -0.700317 -0.010803 -0.713806 0.001892 1441913245 -0.700317 -0.010803 -0.713806 0.001892 1441913246 -0.700317 -0.010803 -0.713806 0.001892 1441913246 -0.700317 -0.010803 -0.713806 0.001892 1441913246 -0.700317 -0.010803 -0.713806 0.001892 1441913246 -0.700317 -0.010803 -0.713806 0.001892 1441913246 -0.700317 -0.010803 -0.713806 0.001892 1441913246 -0.696716 -0.011169 -0.717346 -0.000671 1441913246 -0.696716 -0.011169 -0.717346 -0.000671 1441913246 -0.696716 -0.011169 -0.717346 -0.000671 1441913246 -0.696716 -0.011169 -0.717346 -0.000671 1441913246 -0.696716 -0.011169 -0.717346 -0.000671 1441913246 -0.696716 -0.011169 -0.717346 -0.000671 1441913246 -0.693054 -0.011841 -0.720825 0.000610 1441913246 -0.693054 -0.011841 -0.720825 0.000610 1441913246 -0.693054 -0.011841 -0.720825 0.000610 1441913246 -0.693054 -0.011841 -0.720825 0.000610 1441913246 -0.693054 -0.011841 -0.720825 0.000610 1441913246 -0.693054 -0.011841 -0.720825 0.000610 1441913246 -0.688416 -0.012085 -0.725281 -0.000427 1441913246 -0.688416 -0.012085 -0.725281 -0.000427 1441913246 -0.688416 -0.012085 -0.725281 -0.000427 1441913246 -0.688416 -0.012085 -0.725281 -0.000427 1441913246 -0.688416 -0.012085 -0.725281 -0.000427 1441913246 -0.688416 -0.012085 -0.725281 -0.000427 1441913246 -0.684204 -0.011719 -0.729248 -0.001892 1441913246 -0.684204 -0.011719 -0.729248 -0.001892 1441913246 -0.684204 -0.011719 -0.729248 -0.001892 1441913246 -0.684204 -0.011719 -0.729248 -0.001892 1441913246 -0.684204 -0.011719 -0.729248 -0.001892 1441913246 -0.684204 -0.011719 -0.729248 -0.001892 1441913246 -0.681458 -0.010437 -0.731812 -0.003174 1441913246 -0.681458 -0.010437 -0.731812 -0.003174 1441913246 -0.681458 -0.010437 -0.731812 -0.003174 1441913246 -0.681458 -0.010437 -0.731812 -0.003174 1441913246 -0.681458 -0.010437 -0.731812 -0.003174 1441913246 -0.681458 -0.010437 -0.731812 -0.003174 1441913246 -0.678528 -0.009277 -0.734558 -0.002991 1441913246 -0.678528 -0.009277 -0.734558 -0.002991 1441913246 -0.678528 -0.009277 -0.734558 -0.002991 1441913246 -0.678528 -0.009277 -0.734558 -0.002991 1441913246 -0.678528 -0.009277 -0.734558 -0.002991 1441913246 -0.678528 -0.009277 -0.734558 -0.002991 1441913246 -0.676575 -0.008545 -0.736328 -0.002319 1441913246 -0.676575 -0.008545 -0.736328 -0.002319 1441913246 -0.676575 -0.008545 -0.736328 -0.002319 1441913246 -0.676575 -0.008545 -0.736328 -0.002319 1441913246 -0.676575 -0.008545 -0.736328 -0.002319 1441913246 -0.676575 -0.008545 -0.736328 -0.002319 1441913246 -0.676086 -0.008545 -0.736816 -0.001221 1441913246 -0.676086 -0.008545 -0.736816 -0.001221 1441913246 -0.676086 -0.008545 -0.736816 -0.001221 1441913246 -0.676086 -0.008545 -0.736816 -0.001221 1441913246 -0.676086 -0.008545 -0.736816 -0.001221 1441913246 -0.676086 -0.008545 -0.736816 -0.001221 1441913246 -0.676392 -0.009888 -0.736511 0.001404 1441913246 -0.676392 -0.009888 -0.736511 0.001404 1441913246 -0.676392 -0.009888 -0.736511 0.001404 1441913246 -0.676392 -0.009888 -0.736511 0.001404 1441913246 -0.676392 -0.009888 -0.736511 0.001404 1441913246 -0.676392 -0.009888 -0.736511 0.001404 1441913246 -0.676392 -0.009888 -0.736511 0.001404 1441913246 -0.676392 -0.009888 -0.736511 0.001404 1441913246 -0.677124 -0.013062 -0.735779 0.004028 1441913246 -0.677124 -0.013062 -0.735779 0.004028 1441913246 -0.677124 -0.013062 -0.735779 0.004028 1441913246 -0.677124 -0.013062 -0.735779 0.004028 1441913246 -0.677124 -0.013062 -0.735779 0.004028 1441913246 -0.677124 -0.013062 -0.735779 0.004028 1441913246 -0.675476 -0.016479 -0.737244 0.002991 1441913246 -0.675476 -0.016479 -0.737244 0.002991 1441913246 -0.675476 -0.016479 -0.737244 0.002991 1441913246 -0.675476 -0.016479 -0.737244 0.002991 1441913246 -0.675476 -0.016479 -0.737244 0.002991 1441913246 -0.675476 -0.016479 -0.737244 0.002991 1441913246 -0.673401 -0.017639 -0.739136 0.001892 1441913246 -0.673401 -0.017639 -0.739136 0.001892 1441913246 -0.673401 -0.017639 -0.739136 0.001892 1441913246 -0.673401 -0.017639 -0.739136 0.001892 1441913246 -0.673401 -0.017639 -0.739136 0.001892 1441913246 -0.673401 -0.017639 -0.739136 0.001892 1441913246 -0.673523 -0.018372 -0.739014 0.000854 1441913246 -0.673523 -0.018372 -0.739014 0.000854 1441913246 -0.673523 -0.018372 -0.739014 0.000854 1441913246 -0.673523 -0.018372 -0.739014 0.000854 1441913246 -0.673523 -0.018372 -0.739014 0.000854 1441913246 -0.673523 -0.018372 -0.739014 0.000854 1441913246 -0.674133 -0.018921 -0.738403 0.001221 1441913246 -0.674133 -0.018921 -0.738403 0.001221 1441913246 -0.674133 -0.018921 -0.738403 0.001221 1441913246 -0.674133 -0.018921 -0.738403 0.001221 1441913246 -0.674133 -0.018921 -0.738403 0.001221 1441913246 -0.674133 -0.018921 -0.738403 0.001221 1441913246 -0.674133 -0.018921 -0.738403 0.001221 1441913246 -0.674133 -0.018921 -0.738403 0.001221 1441913246 -0.675781 -0.019348 -0.736938 0.002136 1441913246 -0.675781 -0.019348 -0.736938 0.002136 1441913246 -0.675781 -0.019348 -0.736938 0.002136 1441913246 -0.675781 -0.019348 -0.736938 0.002136 1441913246 -0.677612 -0.019653 -0.735168 0.003784 1441913246 -0.677612 -0.019653 -0.735168 0.003784 1441913246 -0.677612 -0.019653 -0.735168 0.003784 1441913246 -0.677612 -0.019653 -0.735168 0.003784 1441913246 -0.677612 -0.019653 -0.735168 0.003784 1441913246 -0.677612 -0.019653 -0.735168 0.003784 1441913246 -0.678955 -0.020630 -0.733887 0.004944 1441913246 -0.678955 -0.020630 -0.733887 0.004944 1441913246 -0.678955 -0.020630 -0.733887 0.004944 1441913246 -0.678955 -0.020630 -0.733887 0.004944 1441913246 -0.678955 -0.020630 -0.733887 0.004944 1441913246 -0.678955 -0.020630 -0.733887 0.004944 1441913246 -0.678955 -0.020630 -0.733887 0.004944 1441913246 -0.678955 -0.020630 -0.733887 0.004944 1441913246 -0.680725 -0.021973 -0.732239 0.007568 1441913246 -0.680725 -0.021973 -0.732239 0.007568 1441913246 -0.680725 -0.021973 -0.732239 0.007568 1441913247 -0.680725 -0.021973 -0.732239 0.007568 1441913247 -0.680725 -0.021973 -0.732239 0.007568 1441913247 -0.680725 -0.021973 -0.732239 0.007568 1441913247 -0.683044 -0.022034 -0.730103 0.008606 1441913247 -0.683044 -0.022034 -0.730103 0.008606 1441913247 -0.683044 -0.022034 -0.730103 0.008606 1441913247 -0.683044 -0.022034 -0.730103 0.008606 1441913247 -0.683044 -0.022034 -0.730103 0.008606 1441913247 -0.683044 -0.022034 -0.730103 0.008606 1441913247 -0.685425 -0.020386 -0.727844 0.006897 1441913247 -0.685425 -0.020386 -0.727844 0.006897 1441913247 -0.685425 -0.020386 -0.727844 0.006897 1441913247 -0.685425 -0.020386 -0.727844 0.006897 1441913247 -0.687927 -0.019104 -0.725525 0.008911 1441913247 -0.687927 -0.019104 -0.725525 0.008911 1441913247 -0.687927 -0.019104 -0.725525 0.008911 1441913247 -0.687927 -0.019104 -0.725525 0.008911 1441913247 -0.687927 -0.019104 -0.725525 0.008911 1441913247 -0.687927 -0.019104 -0.725525 0.008911 1441913247 -0.688293 -0.019958 -0.725159 0.009094 1441913247 -0.688293 -0.019958 -0.725159 0.009094 1441913247 -0.688293 -0.019958 -0.725159 0.009094 1441913247 -0.688293 -0.019958 -0.725159 0.009094 1441913247 -0.688293 -0.019958 -0.725159 0.009094 1441913247 -0.688293 -0.019958 -0.725159 0.009094 1441913247 -0.688293 -0.019958 -0.725159 0.009094 1441913247 -0.688293 -0.019958 -0.725159 0.009094 1441913247 -0.687988 -0.019714 -0.725525 0.006165 1441913247 -0.687988 -0.019714 -0.725525 0.006165 1441913247 -0.687988 -0.019714 -0.725525 0.006165 1441913247 -0.687988 -0.019714 -0.725525 0.006165 1441913247 -0.687988 -0.019714 -0.725525 0.006165 1441913247 -0.687988 -0.019714 -0.725525 0.006165 1441913247 -0.688049 -0.018250 -0.725464 0.004639 1441913247 -0.688049 -0.018250 -0.725464 0.004639 1441913247 -0.688049 -0.018250 -0.725464 0.004639 1441913247 -0.688049 -0.018250 -0.725464 0.004639 1441913247 -0.688049 -0.018250 -0.725464 0.004639 1441913247 -0.688049 -0.018250 -0.725464 0.004639 1441913247 -0.687012 -0.016785 -0.726501 0.003174 1441913247 -0.687012 -0.016785 -0.726501 0.003174 1441913247 -0.687012 -0.016785 -0.726501 0.003174 1441913247 -0.687012 -0.016785 -0.726501 0.003174 1441913247 -0.687012 -0.016785 -0.726501 0.003174 1441913247 -0.687012 -0.016785 -0.726501 0.003174 1441913247 -0.685974 -0.014221 -0.727539 0.001709 1441913247 -0.685974 -0.014221 -0.727539 0.001709 1441913247 -0.685974 -0.014221 -0.727539 0.001709 1441913247 -0.685974 -0.014221 -0.727539 0.001709 1441913247 -0.685974 -0.014221 -0.727539 0.001709 1441913247 -0.685974 -0.014221 -0.727539 0.001709 1441913247 -0.684570 -0.011169 -0.728943 -0.000122 1441913247 -0.684570 -0.011169 -0.728943 -0.000122 1441913247 -0.684570 -0.011169 -0.728943 -0.000122 1441913247 -0.684570 -0.011169 -0.728943 -0.000122 1441913247 -0.684570 -0.011169 -0.728943 -0.000122 1441913247 -0.684570 -0.011169 -0.728943 -0.000122 1441913247 -0.682495 -0.008118 -0.730896 -0.002075 1441913247 -0.682495 -0.008118 -0.730896 -0.002075 1441913247 -0.682495 -0.008118 -0.730896 -0.002075 1441913247 -0.682495 -0.008118 -0.730896 -0.002075 1441913247 -0.682495 -0.008118 -0.730896 -0.002075 1441913247 -0.682495 -0.008118 -0.730896 -0.002075 1441913247 -0.680847 -0.006531 -0.732483 -0.002625 1441913247 -0.680847 -0.006531 -0.732483 -0.002625 1441913247 -0.680847 -0.006531 -0.732483 -0.002625 1441913247 -0.680847 -0.006531 -0.732483 -0.002625 1441913247 -0.680847 -0.006531 -0.732483 -0.002625 1441913247 -0.680054 -0.006226 -0.733215 -0.001404 1441913247 -0.680054 -0.006226 -0.733215 -0.001404 1441913247 -0.680054 -0.006226 -0.733215 -0.001404 1441913247 -0.680054 -0.006226 -0.733215 -0.001404 1441913247 -0.680054 -0.006226 -0.733215 -0.001404 1441913247 -0.680054 -0.006226 -0.733215 -0.001404 1441913247 -0.680054 -0.006226 -0.733215 -0.001404 1441913247 -0.680176 -0.007935 -0.733032 0.000671 1441913247 -0.680176 -0.007935 -0.733032 0.000671 1441913247 -0.680176 -0.007935 -0.733032 0.000671 1441913247 -0.680176 -0.007935 -0.733032 0.000671 1441913247 -0.680176 -0.007935 -0.733032 0.000671 1441913247 -0.680176 -0.007935 -0.733032 0.000671 1441913247 -0.681335 -0.011108 -0.731934 0.003967 1441913247 -0.681335 -0.011108 -0.731934 0.003967 1441913247 -0.681335 -0.011108 -0.731934 0.003967 1441913247 -0.681335 -0.011108 -0.731934 0.003967 1441913247 -0.681335 -0.011108 -0.731934 0.003967 1441913247 -0.681335 -0.011108 -0.731934 0.003967 1441913247 -0.681335 -0.011108 -0.731934 0.003967 1441913247 -0.682800 -0.014404 -0.730469 0.007019 1441913247 -0.682800 -0.014404 -0.730469 0.007019 1441913247 -0.682800 -0.014404 -0.730469 0.007019 1441913247 -0.682800 -0.014404 -0.730469 0.007019 1441913247 -0.682800 -0.014404 -0.730469 0.007019 1441913247 -0.682800 -0.014404 -0.730469 0.007019 1441913247 -0.683228 -0.016846 -0.730042 0.007996 1441913247 -0.683228 -0.016846 -0.730042 0.007996 1441913247 -0.683228 -0.016846 -0.730042 0.007996 1441913247 -0.683228 -0.016846 -0.730042 0.007996 1441913247 -0.683228 -0.016846 -0.730042 0.007996 1441913247 -0.683228 -0.016846 -0.730042 0.007996 1441913247 -0.684692 -0.018372 -0.728638 0.007568 1441913247 -0.684692 -0.018372 -0.728638 0.007568 1441913247 -0.684692 -0.018372 -0.728638 0.007568 1441913247 -0.684692 -0.018372 -0.728638 0.007568 1441913247 -0.684692 -0.018372 -0.728638 0.007568 1441913247 -0.684692 -0.018372 -0.728638 0.007568 1441913247 -0.685730 -0.018921 -0.727600 0.008545 1441913247 -0.685730 -0.018921 -0.727600 0.008545 1441913247 -0.685730 -0.018921 -0.727600 0.008545 1441913248 -0.685730 -0.018921 -0.727600 0.008545 1441913248 -0.685730 -0.018921 -0.727600 0.008545 1441913248 -0.687683 -0.019775 -0.725769 0.009521 1441913248 -0.687683 -0.019775 -0.725769 0.009521 1441913248 -0.687683 -0.019775 -0.725769 0.009521 1441913248 -0.687683 -0.019775 -0.725769 0.009521 1441913248 -0.687683 -0.019775 -0.725769 0.009521 1441913248 -0.687683 -0.019775 -0.725769 0.009521 1441913248 -0.689270 -0.019958 -0.724243 0.009521 1441913248 -0.689270 -0.019958 -0.724243 0.009521 1441913248 -0.689270 -0.019958 -0.724243 0.009521 1441913248 -0.689270 -0.019958 -0.724243 0.009521 1441913248 -0.689270 -0.019958 -0.724243 0.009521 1441913248 -0.689270 -0.019958 -0.724243 0.009521 1441913248 -0.689270 -0.019958 -0.724243 0.009521 1441913248 -0.690613 -0.020020 -0.722961 0.009521 1441913248 -0.690613 -0.020020 -0.722961 0.009521 1441913248 -0.690613 -0.020020 -0.722961 0.009521 1441913248 -0.690613 -0.020020 -0.722961 0.009521 1441913248 -0.690613 -0.020020 -0.722961 0.009521 1441913248 -0.690613 -0.020020 -0.722961 0.009521 1441913248 -0.692444 -0.020508 -0.721191 0.009216 1441913248 -0.692444 -0.020508 -0.721191 0.009216 1441913248 -0.692444 -0.020508 -0.721191 0.009216 1441913248 -0.692444 -0.020508 -0.721191 0.009216 1441913248 -0.692444 -0.020508 -0.721191 0.009216 1441913248 -0.692444 -0.020508 -0.721191 0.009216 1441913248 -0.692444 -0.020508 -0.721191 0.009216 1441913248 -0.694214 -0.019287 -0.719543 0.007507 1441913248 -0.694214 -0.019287 -0.719543 0.007507 1441913248 -0.694214 -0.019287 -0.719543 0.007507 1441913248 -0.694214 -0.019287 -0.719543 0.007507 1441913248 -0.694214 -0.019287 -0.719543 0.007507 1441913248 -0.694214 -0.019287 -0.719543 0.007507 1441913248 -0.695740 -0.017456 -0.718140 0.004395 1441913248 -0.695740 -0.017456 -0.718140 0.004395 1441913248 -0.695740 -0.017456 -0.718140 0.004395 1441913248 -0.695740 -0.017456 -0.718140 0.004395 1441913248 -0.695740 -0.017456 -0.718140 0.004395 1441913248 -0.695740 -0.017456 -0.718140 0.004395 1441913248 -0.695801 -0.015869 -0.718140 0.004822 1441913248 -0.695801 -0.015869 -0.718140 0.004822 1441913248 -0.695801 -0.015869 -0.718140 0.004822 1441913248 -0.695801 -0.015869 -0.718140 0.004822 1441913248 -0.695801 -0.015869 -0.718140 0.004822 1441913248 -0.695801 -0.015869 -0.718140 0.004822 1441913248 -0.695068 -0.015747 -0.718811 0.003418 1441913248 -0.695068 -0.015747 -0.718811 0.003418 1441913248 -0.695068 -0.015747 -0.718811 0.003418 1441913248 -0.695068 -0.015747 -0.718811 0.003418 1441913248 -0.695068 -0.015747 -0.718811 0.003418 1441913248 -0.695068 -0.015747 -0.718811 0.003418 1441913248 -0.694336 -0.015991 -0.719543 0.000977 1441913248 -0.694336 -0.015991 -0.719543 0.000977 1441913248 -0.694336 -0.015991 -0.719543 0.000977 1441913248 -0.694336 -0.015991 -0.719543 0.000977 1441913248 -0.694336 -0.015991 -0.719543 0.000977 1441913248 -0.694336 -0.015991 -0.719543 0.000977 1441913248 -0.693359 -0.014954 -0.720520 0.000061 1441913248 -0.693359 -0.014954 -0.720520 0.000061 1441913248 -0.693359 -0.014954 -0.720520 0.000061 1441913248 -0.693359 -0.014954 -0.720520 0.000061 1441913248 -0.693359 -0.014954 -0.720520 0.000061 1441913248 -0.693359 -0.014954 -0.720520 0.000061 1441913248 -0.693359 -0.014954 -0.720520 0.000061 1441913248 -0.691956 -0.014404 -0.721863 -0.000732 1441913248 -0.691956 -0.014404 -0.721863 -0.000732 1441913248 -0.691956 -0.014404 -0.721863 -0.000732 1441913248 -0.691956 -0.014404 -0.721863 -0.000732 1441913248 -0.691956 -0.014404 -0.721863 -0.000732 1441913248 -0.691956 -0.014404 -0.721863 -0.000732 1441913248 -0.690308 -0.013367 -0.723450 -0.000610 1441913248 -0.690308 -0.013367 -0.723450 -0.000610 1441913248 -0.690308 -0.013367 -0.723450 -0.000610 1441913248 -0.690308 -0.013367 -0.723450 -0.000610 1441913248 -0.690308 -0.013367 -0.723450 -0.000610 1441913248 -0.690308 -0.013367 -0.723450 -0.000610 1441913248 -0.688538 -0.011963 -0.725159 -0.000916 1441913248 -0.688538 -0.011963 -0.725159 -0.000916 1441913248 -0.688538 -0.011963 -0.725159 -0.000916 1441913248 -0.688538 -0.011963 -0.725159 -0.000916 1441913248 -0.688538 -0.011963 -0.725159 -0.000916 1441913248 -0.688538 -0.011963 -0.725159 -0.000916 1441913248 -0.686279 -0.010498 -0.727295 -0.001465 1441913248 -0.686279 -0.010498 -0.727295 -0.001465 1441913248 -0.686279 -0.010498 -0.727295 -0.001465 1441913248 -0.686279 -0.010498 -0.727295 -0.001465 1441913248 -0.686279 -0.010498 -0.727295 -0.001465 1441913248 -0.686279 -0.010498 -0.727295 -0.001465 1441913248 -0.686279 -0.010498 -0.727295 -0.001465 1441913248 -0.683472 -0.009155 -0.729980 -0.001953 1441913248 -0.683472 -0.009155 -0.729980 -0.001953 1441913248 -0.683472 -0.009155 -0.729980 -0.001953 1441913248 -0.683472 -0.009155 -0.729980 -0.001953 1441913248 -0.683472 -0.009155 -0.729980 -0.001953 1441913248 -0.683472 -0.009155 -0.729980 -0.001953 1441913248 -0.681702 -0.007629 -0.731689 -0.002136 1441913248 -0.681702 -0.007629 -0.731689 -0.002136 1441913248 -0.681702 -0.007629 -0.731689 -0.002136 1441913248 -0.681702 -0.007629 -0.731689 -0.002136 1441913248 -0.681702 -0.007629 -0.731689 -0.002136 1441913248 -0.681702 -0.007629 -0.731689 -0.002136 1441913248 -0.681702 -0.007629 -0.731689 -0.002136 1441913248 -0.680969 -0.008118 -0.732300 -0.000122 1441913248 -0.680969 -0.008118 -0.732300 -0.000122 1441913248 -0.680969 -0.008118 -0.732300 -0.000122 1441913248 -0.680969 -0.008118 -0.732300 -0.000122 1441913248 -0.680969 -0.008118 -0.732300 -0.000122 1441913248 -0.680969 -0.008118 -0.732300 -0.000122 1441913248 -0.680969 -0.008118 -0.732300 -0.000122 1441913248 -0.680908 -0.009827 -0.732361 0.002869 1441913248 -0.680908 -0.009827 -0.732361 0.002869 1441913248 -0.680908 -0.009827 -0.732361 0.002869 1441913248 -0.680908 -0.009827 -0.732361 0.002869 1441913249 -0.680908 -0.009827 -0.732361 0.002869 1441913249 -0.681885 -0.012024 -0.731445 0.004700 1441913249 -0.681885 -0.012024 -0.731445 0.004700 1441913249 -0.681885 -0.012024 -0.731445 0.004700 1441913249 -0.681885 -0.012024 -0.731445 0.004700 1441913249 -0.681885 -0.012024 -0.731445 0.004700 1441913249 -0.681885 -0.012024 -0.731445 0.004700 1441913249 -0.681030 -0.014160 -0.732117 0.004883 1441913249 -0.681030 -0.014160 -0.732117 0.004883 1441913249 -0.681030 -0.014160 -0.732117 0.004883 1441913249 -0.681030 -0.014160 -0.732117 0.004883 1441913249 -0.681030 -0.014160 -0.732117 0.004883 1441913249 -0.681030 -0.014160 -0.732117 0.004883 1441913249 -0.681030 -0.014160 -0.732117 0.004883 1441913249 -0.680969 -0.015442 -0.732178 0.004883 1441913249 -0.680969 -0.015442 -0.732178 0.004883 1441913249 -0.680969 -0.015442 -0.732178 0.004883 1441913249 -0.680969 -0.015442 -0.732178 0.004883 1441913249 -0.680969 -0.015442 -0.732178 0.004883 1441913249 -0.680969 -0.015442 -0.732178 0.004883 1441913249 -0.680786 -0.016235 -0.732361 0.004578 1441913249 -0.680786 -0.016235 -0.732361 0.004578 1441913249 -0.680786 -0.016235 -0.732361 0.004578 1441913249 -0.680786 -0.016235 -0.732361 0.004578 1441913249 -0.680786 -0.016235 -0.732361 0.004578 1441913249 -0.680786 -0.016235 -0.732361 0.004578 1441913249 -0.681335 -0.016357 -0.731812 0.004150 1441913249 -0.681335 -0.016357 -0.731812 0.004150 1441913249 -0.681335 -0.016357 -0.731812 0.004150 1441913249 -0.681335 -0.016357 -0.731812 0.004150 1441913249 -0.681335 -0.016357 -0.731812 0.004150 1441913249 -0.681335 -0.016357 -0.731812 0.004150 1441913249 -0.682983 -0.015930 -0.730286 0.004517 1441913249 -0.682983 -0.015930 -0.730286 0.004517 1441913249 -0.682983 -0.015930 -0.730286 0.004517 1441913249 -0.682983 -0.015930 -0.730286 0.004517 1441913249 -0.682983 -0.015930 -0.730286 0.004517 1441913249 -0.682983 -0.015930 -0.730286 0.004517 1441913249 -0.682983 -0.015930 -0.730286 0.004517 1441913249 -0.684021 -0.015259 -0.729370 0.004700 1441913249 -0.684021 -0.015259 -0.729370 0.004700 1441913249 -0.684021 -0.015259 -0.729370 0.004700 1441913249 -0.684021 -0.015259 -0.729370 0.004700 1441913249 -0.684021 -0.015259 -0.729370 0.004700 1441913249 -0.684998 -0.014587 -0.728455 0.005249 1441913249 -0.684998 -0.014587 -0.728455 0.005249 1441913249 -0.684998 -0.014587 -0.728455 0.005249 1441913249 -0.684998 -0.014587 -0.728455 0.005249 1441913249 -0.684998 -0.014587 -0.728455 0.005249 1441913249 -0.684998 -0.014587 -0.728455 0.005249 1441913249 -0.684998 -0.014587 -0.728455 0.005249 1441913249 -0.686401 -0.013428 -0.727173 0.004517 1441913249 -0.686401 -0.013428 -0.727173 0.004517 1441913249 -0.686401 -0.013428 -0.727173 0.004517 1441913249 -0.686401 -0.013428 -0.727173 0.004517 1441913249 -0.686401 -0.013428 -0.727173 0.004517 1441913249 -0.686707 -0.011230 -0.726929 0.001160 1441913249 -0.686707 -0.011230 -0.726929 0.001160 1441913249 -0.686707 -0.011230 -0.726929 0.001160 1441913249 -0.686707 -0.011230 -0.726929 0.001160 1441913249 -0.686707 -0.011230 -0.726929 0.001160 1441913249 -0.686707 -0.011230 -0.726929 0.001160 1441913249 -0.685913 -0.008240 -0.727661 -0.001526 1441913249 -0.685913 -0.008240 -0.727661 -0.001526 1441913249 -0.685913 -0.008240 -0.727661 -0.001526 1441913249 -0.685913 -0.008240 -0.727661 -0.001526 1441913249 -0.685913 -0.008240 -0.727661 -0.001526 1441913249 -0.685913 -0.008240 -0.727661 -0.001526 1441913249 -0.684021 -0.005798 -0.729492 -0.002075 1441913249 -0.684021 -0.005798 -0.729492 -0.002075 1441913249 -0.684021 -0.005798 -0.729492 -0.002075 1441913249 -0.684021 -0.005798 -0.729492 -0.002075 1441913249 -0.684021 -0.005798 -0.729492 -0.002075 1441913249 -0.684021 -0.005798 -0.729492 -0.002075 1441913249 -0.684021 -0.005798 -0.729492 -0.002075 1441913249 -0.681763 -0.007446 -0.731567 -0.002808 1441913249 -0.681763 -0.007446 -0.731567 -0.002808 1441913249 -0.681763 -0.007446 -0.731567 -0.002808 1441913249 -0.681763 -0.007446 -0.731567 -0.002808 1441913249 -0.681763 -0.007446 -0.731567 -0.002808 1441913249 -0.681763 -0.007446 -0.731567 -0.002808 1441913249 -0.681763 -0.007446 -0.731567 -0.002808 1441913249 -0.681519 -0.008728 -0.731812 -0.002380 1441913249 -0.681519 -0.008728 -0.731812 -0.002380 1441913249 -0.681519 -0.008728 -0.731812 -0.002380 1441913249 -0.681519 -0.008728 -0.731812 -0.002380 1441913249 -0.681519 -0.008728 -0.731812 -0.002380 1441913249 -0.681519 -0.008728 -0.731812 -0.002380 1441913249 -0.680664 -0.009766 -0.732605 -0.001343 1441913249 -0.680664 -0.009766 -0.732605 -0.001343 1441913249 -0.680664 -0.009766 -0.732605 -0.001343 1441913249 -0.680664 -0.009766 -0.732605 -0.001343 1441913249 -0.680664 -0.009766 -0.732605 -0.001343 1441913249 -0.680664 -0.009766 -0.732605 -0.001343 1441913249 -0.680969 -0.009888 -0.732300 -0.001526 1441913249 -0.680969 -0.009888 -0.732300 -0.001526 1441913249 -0.680969 -0.009888 -0.732300 -0.001526 1441913249 -0.680969 -0.009888 -0.732300 -0.001526 1441913249 -0.680969 -0.009888 -0.732300 -0.001526 1441913249 -0.680969 -0.009888 -0.732300 -0.001526 1441913249 -0.680969 -0.009888 -0.732300 -0.001526 1441913249 -0.681519 -0.008423 -0.731812 -0.003113 1441913249 -0.681519 -0.008423 -0.731812 -0.003113 1441913249 -0.681519 -0.008423 -0.731812 -0.003113 1441913249 -0.681519 -0.008423 -0.731812 -0.003113 1441913249 -0.681519 -0.008423 -0.731812 -0.003113 1441913249 -0.681519 -0.008423 -0.731812 -0.003113 1441913249 -0.681580 -0.005981 -0.731750 -0.004028 1441913249 -0.681580 -0.005981 -0.731750 -0.004028 1441913249 -0.681580 -0.005981 -0.731750 -0.004028 1441913249 -0.681580 -0.005981 -0.731750 -0.004028 1441913249 -0.681580 -0.005981 -0.731750 -0.004028 1441913249 -0.681580 -0.005981 -0.731750 -0.004028 1441913250 -0.681641 -0.003540 -0.731750 -0.004639 1441913250 -0.681641 -0.003540 -0.731750 -0.004639 1441913250 -0.681641 -0.003540 -0.731750 -0.004639 1441913250 -0.681641 -0.003540 -0.731750 -0.004639 1441913250 -0.681641 -0.003540 -0.731750 -0.004639 1441913250 -0.681641 -0.003540 -0.731750 -0.004639 1441913250 -0.682617 -0.001648 -0.730835 -0.005371 1441913250 -0.682617 -0.001648 -0.730835 -0.005371 1441913250 -0.682617 -0.001648 -0.730835 -0.005371 1441913250 -0.682617 -0.001648 -0.730835 -0.005371 1441913250 -0.682617 -0.001648 -0.730835 -0.005371 1441913250 -0.682617 -0.001648 -0.730835 -0.005371 1441913250 -0.683594 -0.001648 -0.729919 -0.003784 1441913250 -0.683594 -0.001648 -0.729919 -0.003784 1441913250 -0.683594 -0.001648 -0.729919 -0.003784 1441913250 -0.683594 -0.001648 -0.729919 -0.003784 1441913250 -0.683594 -0.001648 -0.729919 -0.003784 1441913250 -0.683594 -0.001648 -0.729919 -0.003784 1441913250 -0.685425 -0.003296 -0.728210 -0.000977 1441913250 -0.685425 -0.003296 -0.728210 -0.000977 1441913250 -0.685425 -0.003296 -0.728210 -0.000977 1441913250 -0.685425 -0.003296 -0.728210 -0.000977 1441913250 -0.685425 -0.003296 -0.728210 -0.000977 1441913250 -0.685425 -0.003296 -0.728210 -0.000977 1441913250 -0.685425 -0.003296 -0.728210 -0.000977 1441913250 -0.688110 -0.005920 -0.725647 0.002197 1441913250 -0.688110 -0.005920 -0.725647 0.002197 1441913250 -0.688110 -0.005920 -0.725647 0.002197 1441913250 -0.688110 -0.005920 -0.725647 0.002197 1441913250 -0.688110 -0.005920 -0.725647 0.002197 1441913250 -0.688110 -0.005920 -0.725647 0.002197 1441913250 -0.691223 -0.008545 -0.722595 0.004700 1441913250 -0.691223 -0.008545 -0.722595 0.004700 1441913250 -0.691223 -0.008545 -0.722595 0.004700 1441913250 -0.691223 -0.008545 -0.722595 0.004700 1441913250 -0.691223 -0.008545 -0.722595 0.004700 1441913250 -0.691223 -0.008545 -0.722595 0.004700 1441913250 -0.692932 -0.010620 -0.720947 0.005371 1441913250 -0.692932 -0.010620 -0.720947 0.005371 1441913250 -0.692932 -0.010620 -0.720947 0.005371 1441913250 -0.692932 -0.010620 -0.720947 0.005371 1441913250 -0.692932 -0.010620 -0.720947 0.005371 1441913250 -0.692932 -0.010620 -0.720947 0.005371 1441913250 -0.694275 -0.012024 -0.719666 0.005737 1441913250 -0.694275 -0.012024 -0.719666 0.005737 1441913250 -0.694275 -0.012024 -0.719666 0.005737 1441913250 -0.694275 -0.012024 -0.719666 0.005737 1441913250 -0.694275 -0.012024 -0.719666 0.005737 1441913250 -0.694275 -0.012024 -0.719666 0.005737 1441913250 -0.694275 -0.012024 -0.719666 0.005737 1441913250 -0.695435 -0.012573 -0.718506 0.004944 1441913250 -0.695435 -0.012573 -0.718506 0.004944 1441913250 -0.695435 -0.012573 -0.718506 0.004944 1441913250 -0.695435 -0.012573 -0.718506 0.004944 1441913250 -0.695435 -0.012573 -0.718506 0.004944 1441913250 
-0.695618 -0.029480 -0.717834 0.010864 1441913252 -0.695618 -0.029480 -0.717834 0.010864 1441913252 -0.695618 -0.029480 -0.717834 0.010864 1441913252 -0.695618 -0.029480 -0.717834 0.010864 1441913252 -0.695618 -0.029480 -0.717834 0.010864 1441913252 -0.697754 -0.027588 -0.715820 0.010071 1441913252 -0.697754 -0.027588 -0.715820 0.010071 1441913252 -0.697754 -0.027588 -0.715820 0.010071 1441913252 -0.697754 -0.027588 -0.715820 0.010071 1441913252 -0.697754 -0.027588 -0.715820 0.010071 1441913252 -0.697754 -0.027588 -0.715820 0.010071 1441913252 -0.700989 -0.025024 -0.712708 0.009155 1441913252 -0.700989 -0.025024 -0.712708 0.009155 1441913252 -0.700989 -0.025024 -0.712708 0.009155 1441913252 -0.700989 -0.025024 -0.712708 0.009155 1441913252 -0.700989 -0.025024 -0.712708 0.009155 1441913252 -0.700989 -0.025024 -0.712708 0.009155 1441913252 -0.705322 -0.022339 -0.708557 0.007385 1441913252 -0.705322 -0.022339 -0.708557 0.007385 1441913252 -0.705322 -0.022339 -0.708557 0.007385 1441913253 -0.705322 -0.022339 -0.708557 0.007385 1441913253 -0.705322 -0.022339 -0.708557 0.007385 1441913253 -0.705322 -0.022339 -0.708557 0.007385 1441913253 -0.708801 -0.020813 -0.705139 0.007874 1441913253 -0.708801 -0.020813 -0.705139 0.007874 1441913253 -0.708801 -0.020813 -0.705139 0.007874 1441913253 -0.708801 -0.020813 -0.705139 0.007874 1441913253 -0.708801 -0.020813 -0.705139 0.007874 1441913253 -0.708801 -0.020813 -0.705139 0.007874 1441913253 -0.711548 -0.020508 -0.702332 0.009583 1441913253 -0.711548 -0.020508 -0.702332 0.009583 1441913253 -0.711548 -0.020508 -0.702332 0.009583 1441913253 -0.711548 -0.020508 -0.702332 0.009583 1441913253 -0.711548 -0.020508 -0.702332 0.009583 1441913253 -0.711548 -0.020508 -0.702332 0.009583 1441913253 -0.714111 -0.021240 -0.699707 0.011902 1441913253 -0.714111 -0.021240 -0.699707 0.011902 1441913253 -0.714111 -0.021240 -0.699707 0.011902 1441913253 -0.714111 -0.021240 -0.699707 0.011902 1441913253 -0.714111 -0.021240 -0.699707 0.011902 1441913253 -0.714111 -0.021240 -0.699707 0.011902 1441913253 -0.714111 -0.021240 -0.699707 0.011902 1441913253 -0.716064 -0.022949 -0.697510 0.015686 1441913253 -0.716064 -0.022949 -0.697510 0.015686 1441913253 -0.716064 -0.022949 -0.697510 0.015686 1441913253 -0.716064 -0.022949 -0.697510 0.015686 1441913253 -0.716064 -0.022949 -0.697510 0.015686 1441913253 -0.716064 -0.022949 -0.697510 0.015686 1441913253 -0.715515 -0.024536 -0.698059 0.016418 1441913253 -0.715515 -0.024536 -0.698059 0.016418 1441913253 -0.715515 -0.024536 -0.698059 0.016418 1441913253 -0.715515 -0.024536 -0.698059 0.016418 1441913253 -0.715515 -0.024536 -0.698059 0.016418 1441913253 -0.715515 -0.024536 -0.698059 0.016418 1441913253 -0.711548 -0.025757 -0.702026 0.016418 1441913253 -0.711548 -0.025757 -0.702026 0.016418 1441913253 -0.711548 -0.025757 -0.702026 0.016418 1441913253 -0.711548 -0.025757 -0.702026 0.016418 1441913253 -0.711548 -0.025757 -0.702026 0.016418 1441913253 -0.711548 -0.025757 -0.702026 0.016418 1441913253 -0.707947 -0.028015 -0.705505 0.019409 1441913253 -0.707947 -0.028015 -0.705505 0.019409 1441913253 -0.707947 -0.028015 -0.705505 0.019409 1441913253 -0.707947 -0.028015 -0.705505 0.019409 1441913253 -0.707947 -0.028015 -0.705505 0.019409 1441913253 -0.707947 -0.028015 -0.705505 0.019409 1441913253 -0.703186 -0.029114 -0.710144 0.020691 1441913253 -0.703186 -0.029114 -0.710144 0.020691 1441913253 -0.703186 -0.029114 -0.710144 0.020691 1441913253 -0.703186 -0.029114 -0.710144 0.020691 1441913253 -0.703186 -0.029114 -0.710144 0.020691 1441913253 -0.703186 -0.029114 -0.710144 0.020691 1441913253 -0.699158 -0.031250 -0.714050 0.021240 1441913253 -0.699158 -0.031250 -0.714050 0.021240 1441913253 -0.699158 -0.031250 -0.714050 0.021240 1441913253 -0.699158 -0.031250 -0.714050 0.021240 1441913253 -0.699158 -0.031250 -0.714050 0.021240 1441913253 -0.699158 -0.031250 -0.714050 0.021240 1441913253 -0.699158 -0.031250 -0.714050 0.021240 1441913253 -0.696045 -0.033325 -0.716919 0.022095 1441913253 -0.696045 -0.033325 -0.716919 0.022095 1441913253 -0.696045 -0.033325 -0.716919 0.022095 1441913253 -0.696045 -0.033325 -0.716919 0.022095 1441913253 -0.696045 -0.033325 -0.716919 0.022095 1441913253 -0.696045 -0.033325 -0.716919 0.022095 1441913253 -0.692322 -0.034363 -0.720520 0.021667 1441913253 -0.692322 -0.034363 -0.720520 0.021667 1441913253 -0.692322 -0.034363 -0.720520 0.021667 1441913253 -0.692322 -0.034363 -0.720520 0.021667 1441913253 -0.692322 -0.034363 -0.720520 0.021667 1441913253 -0.692322 -0.034363 -0.720520 0.021667 1441913253 -0.689331 -0.035889 -0.723328 0.020020 1441913253 -0.689331 -0.035889 -0.723328 0.020020 1441913253 -0.689331 -0.035889 -0.723328 0.020020 1441913253 -0.689331 -0.035889 -0.723328 0.020020 1441913253 -0.689331 -0.035889 -0.723328 0.020020 1441913253 -0.689331 -0.035889 -0.723328 0.020020 1441913253 -0.686340 -0.037354 -0.726135 0.019653 1441913253 -0.686340 -0.037354 -0.726135 0.019653 1441913253 -0.686340 -0.037354 -0.726135 0.019653 1441913253 -0.686340 -0.037354 -0.726135 0.019653 1441913253 -0.686340 -0.037354 -0.726135 0.019653 1441913253 -0.686340 -0.037354 -0.726135 0.019653 1441913253 -0.686340 -0.037354 -0.726135 0.019653 1441913253 -0.682556 -0.037598 -0.729675 0.018188 1441913253 -0.682556 -0.037598 -0.729675 0.018188 1441913253 -0.682556 -0.037598 -0.729675 0.018188 1441913253 -0.682556 -0.037598 -0.729675 0.018188 1441913253 -0.682556 -0.037598 -0.729675 0.018188 1441913253 -0.682556 -0.037598 -0.729675 0.018188 1441913253 -0.681763 -0.036987 -0.730530 0.014771 1441913253 -0.681763 -0.036987 -0.730530 0.014771 1441913253 -0.681763 -0.036987 -0.730530 0.014771 1441913253 -0.681763 -0.036987 -0.730530 0.014771 1441913253 -0.681763 -0.036987 -0.730530 0.014771 1441913253 -0.681763 -0.036987 -0.730530 0.014771 1441913253 -0.680054 -0.036438 -0.732178 0.013367 1441913253 -0.680054 -0.036438 -0.732178 0.013367 1441913253 -0.680054 -0.036438 -0.732178 0.013367 1441913253 -0.680054 -0.036438 -0.732178 0.013367 1441913253 -0.680054 -0.036438 -0.732178 0.013367 1441913253 -0.680054 -0.036438 -0.732178 0.013367 1441913253 -0.676453 -0.035583 -0.735596 0.012817 1441913253 -0.676453 -0.035583 -0.735596 0.012817 1441913253 -0.676453 -0.035583 -0.735596 0.012817 1441913253 -0.676453 -0.035583 -0.735596 0.012817 1441913253 -0.676453 -0.035583 -0.735596 0.012817 1441913253 -0.676453 -0.035583 -0.735596 0.012817 1441913253 -0.677979 -0.035706 -0.734192 0.013977 1441913253 -0.677979 -0.035706 -0.734192 0.013977 1441913253 -0.677979 -0.035706 -0.734192 0.013977 1441913253 -0.677979 -0.035706 -0.734192 0.013977 1441913254 -0.677979 -0.035706 -0.734192 0.013977 1441913254 -0.677979 -0.035706 -0.734192 0.013977 1441913254 -0.677307 -0.035828 -0.734741 0.016235 1441913254 -0.677307 -0.035828 -0.734741 0.016235 1441913254 -0.677307 -0.035828 -0.734741 0.016235 1441913254 -0.677307 -0.035828 -0.734741 0.016235 1441913254 -0.677307 -0.035828 -0.734741 0.016235 1441913254 -0.678894 -0.036804 -0.733154 0.018188 1441913254 -0.678894 -0.036804 -0.733154 0.018188 1441913254 -0.678894 -0.036804 -0.733154 0.018188 1441913254 -0.678894 -0.036804 -0.733154 0.018188 1441913254 -0.678894 -0.036804 -0.733154 0.018188 1441913254 -0.678894 -0.036804 -0.733154 0.018188 1441913254 -0.681885 -0.036926 -0.730347 0.019165 1441913254 -0.681885 -0.036926 -0.730347 0.019165 1441913254 -0.681885 -0.036926 -0.730347 0.019165 1441913254 -0.681885 -0.036926 -0.730347 0.019165 1441913254 -0.681885 -0.036926 -0.730347 0.019165 1441913254 -0.681885 -0.036926 -0.730347 0.019165 1441913254 -0.684631 -0.036499 -0.727844 0.017944 1441913254 -0.684631 -0.036499 -0.727844 0.017944 1441913254 -0.684631 -0.036499 -0.727844 0.017944 1441913254 -0.684631 -0.036499 -0.727844 0.017944 1441913254 -0.684631 -0.036499 -0.727844 0.017944 1441913254 -0.684631 -0.036499 -0.727844 0.017944 1441913254 -0.687134 -0.034424 -0.725586 0.015991 1441913254 -0.687134 -0.034424 -0.725586 0.015991 1441913254 -0.687134 -0.034424 -0.725586 0.015991 1441913254 -0.687134 -0.034424 -0.725586 0.015991 1441913254 -0.687134 -0.034424 -0.725586 0.015991 1441913254 -0.687134 -0.034424 -0.725586 0.015991 1441913254 -0.687134 -0.034424 -0.725586 0.015991 1441913254 -0.688477 -0.031982 -0.724426 0.015320 1441913254 -0.688477 -0.031982 -0.724426 0.015320 1441913254 -0.688477 -0.031982 -0.724426 0.015320 1441913254 -0.688477 -0.031982 -0.724426 0.015320 1441913254 -0.688477 -0.031982 -0.724426 0.015320 1441913254 -0.688477 -0.031982 -0.724426 0.015320 1441913254 -0.687683 -0.032898 -0.725159 0.015747 1441913254 -0.687683 -0.032898 -0.725159 0.015747 1441913254 -0.687683 -0.032898 -0.725159 0.015747 1441913254 -0.687683 -0.032898 -0.725159 0.015747 1441913254 -0.687683 -0.032898 -0.725159 0.015747 1441913254 -0.687683 -0.032898 -0.725159 0.015747 1441913254 -0.688232 -0.036377 -0.724426 0.019165 1441913254 -0.688232 -0.036377 -0.724426 0.019165 1441913254 -0.688232 -0.036377 -0.724426 0.019165 1441913254 -0.688232 -0.036377 -0.724426 0.019165 1441913254 -0.688232 -0.036377 -0.724426 0.019165 1441913254 -0.688232 -0.036377 -0.724426 0.019165 1441913254 -0.688232 -0.036377 -0.724426 0.019165 1441913254 -0.688843 -0.039734 -0.723572 0.021790 1441913254 -0.688843 -0.039734 -0.723572 0.021790 1441913254 -0.688843 -0.039734 -0.723572 0.021790 1441913254 -0.688843 -0.039734 -0.723572 0.021790 1441913254 -0.688843 -0.039734 -0.723572 0.021790 1441913254 -0.688843 -0.039734 -0.723572 0.021790 1441913254 -0.685913 -0.041443 -0.726257 0.022095 1441913254 -0.685913 -0.041443 -0.726257 0.022095 1441913254 -0.685913 -0.041443 -0.726257 0.022095 1441913254 -0.685913 -0.041443 -0.726257 0.022095 1441913254 -0.685913 -0.041443 -0.726257 0.022095 1441913254 -0.685913 -0.041443 -0.726257 0.022095 1441913254 -0.683167 -0.041565 -0.728760 0.023804 1441913254 -0.683167 -0.041565 -0.728760 0.023804 1441913254 -0.683167 -0.041565 -0.728760 0.023804 1441913254 -0.683167 -0.041565 -0.728760 0.023804 1441913254 -0.683167 -0.041565 -0.728760 0.023804 1441913254 -0.683167 -0.041565 -0.728760 0.023804 1441913254 -0.681885 -0.042358 -0.729919 0.024475 1441913254 -0.681885 -0.042358 -0.729919 0.024475 1441913254 -0.681885 -0.042358 -0.729919 0.024475 1441913254 -0.681885 -0.042358 -0.729919 0.024475 1441913254 -0.681885 -0.042358 -0.729919 0.024475 1441913254 -0.681885 -0.042358 -0.729919 0.024475 1441913254 -0.679443 -0.043640 -0.732056 0.024719 1441913254 -0.679443 -0.043640 -0.732056 0.024719 1441913254 -0.679443 -0.043640 -0.732056 0.024719 1441913254 -0.679443 -0.043640 -0.732056 0.024719 1441913254 -0.679443 -0.043640 -0.732056 0.024719 1441913254 -0.679443 -0.043640 -0.732056 0.024719 1441913254 -0.679443 -0.043640 -0.732056 0.024719 1441913254 -0.677429 -0.043335 -0.734009 0.023132 1441913254 -0.677429 -0.043335 -0.734009 0.023132 1441913254 -0.677429 -0.043335 -0.734009 0.023132 1441913254 -0.677429 -0.043335 -0.734009 0.023132 1441913254 -0.677429 -0.043335 -0.734009 0.023132 1441913254 -0.677429 -0.043335 -0.734009 0.023132 1441913254 -0.676941 -0.042053 -0.734619 0.020752 1441913254 -0.676941 -0.042053 -0.734619 0.020752 1441913254 -0.676941 -0.042053 -0.734619 0.020752 1441913254 -0.676941 -0.042053 -0.734619 0.020752 1441913254 -0.676941 -0.042053 -0.734619 0.020752 1441913254 -0.676941 -0.042053 -0.734619 0.020752 1441913254 -0.676941 -0.042053 -0.734619 0.020752 1441913254 -0.676086 -0.040405 -0.735596 0.017822 1441913254 -0.676086 -0.040405 -0.735596 0.017822 1441913254 -0.676086 -0.040405 -0.735596 0.017822 1441913254 -0.676086 -0.040405 -0.735596 0.017822 1441913254 -0.676086 -0.040405 -0.735596 0.017822 1441913254 -0.676086 -0.040405 -0.735596 0.017822 1441913254 -0.675964 -0.038574 -0.735840 0.015137 1441913254 -0.675964 -0.038574 -0.735840 0.015137 1441913254 -0.675964 -0.038574 -0.735840 0.015137 1441913254 -0.675964 -0.038574 -0.735840 0.015137 1441913254 -0.675964 -0.038574 -0.735840 0.015137 1441913254 -0.675964 -0.038574 -0.735840 0.015137 1441913254 -0.676331 -0.036621 -0.735657 0.012817 1441913254 -0.676331 -0.036621 -0.735657 0.012817 1441913254 -0.676331 -0.036621 -0.735657 0.012817 1441913254 -0.676331 -0.036621 -0.735657 0.012817 1441913254 -0.676331 -0.036621 -0.735657 0.012817 1441913254 -0.676331 -0.036621 -0.735657 0.012817 1441913254 -0.676331 -0.036621 -0.735657 0.012817 1441913255 -0.677002 -0.035156 -0.735107 0.011475 1441913255 -0.677002 -0.035156 -0.735107 0.011475 1441913255 -0.677002 -0.035156 -0.735107 0.011475 1441913255 -0.677002 -0.035156 -0.735107 0.011475 1441913255 -0.677002 -0.035156 -0.735107 0.011475 1441913255 -0.677002 -0.035156 -0.735107 0.011475 1441913255 -0.677002 -0.035156 -0.735107 0.011475 1441913255 -0.679260 -0.032837 -0.733154 0.009460 1441913255 -0.679260 -0.032837 -0.733154 0.009460 1441913255 -0.679260 -0.032837 -0.733154 0.009460 1441913255 -0.679260 -0.032837 -0.733154 0.009460 1441913255 -0.679260 -0.032837 -0.733154 0.009460 1441913255 -0.679260 -0.032837 -0.733154 0.009460 1441913255 -0.681885 -0.029358 -0.730896 0.006470 1441913255 -0.681885 -0.029358 -0.730896 0.006470 1441913255 -0.681885 -0.029358 -0.730896 0.006470 1441913255 -0.681885 -0.029358 -0.730896 0.006470 1441913255 -0.681885 -0.029358 -0.730896 0.006470 1441913255 -0.681885 -0.029358 -0.730896 0.006470 1441913255 -0.681885 -0.029358 -0.730896 0.006470 1441913255 -0.682739 -0.026062 -0.730286 0.003845 1441913255 -0.682739 -0.026062 -0.730286 0.003845 1441913255 -0.682739 -0.026062 -0.730286 0.003845 1441913255 -0.682739 -0.026062 -0.730286 0.003845 1441913255 -0.682739 -0.026062 -0.730286 0.003845 1441913255 -0.682739 -0.026062 -0.730286 0.003845 1441913255 -0.683716 -0.024292 -0.729370 0.003723 1441913255 -0.683716 -0.024292 -0.729370 0.003723 1441913255 -0.683716 -0.024292 -0.729370 0.003723 1441913255 -0.683716 -0.024292 -0.729370 0.003723 1441913255 -0.683716 -0.024292 -0.729370 0.003723 1441913255 -0.683716 -0.024292 -0.729370 0.003723 1441913255 -0.685669 -0.023621 -0.727600 0.004883 1441913255 -0.685669 -0.023621 -0.727600 0.004883 1441913255 -0.685669 -0.023621 -0.727600 0.004883 1441913255 -0.685669 -0.023621 -0.727600 0.004883 1441913255 -0.685669 -0.023621 -0.727600 0.004883 1441913255 -0.685669 -0.023621 -0.727600 0.004883 1441913255 -0.685669 -0.023621 -0.727600 0.004883 1441913255 -0.687256 -0.024109 -0.726074 0.005005 1441913255 -0.687256 -0.024109 -0.726074 0.005005 1441913255 -0.687256 -0.024109 -0.726074 0.005005 1441913255 -0.687256 -0.024109 -0.726074 0.005005 1441913255 -0.687256 -0.024109 -0.726074 0.005005 1441913255 -0.687256 -0.024109 -0.726074 0.005005 1441913255 -0.690308 -0.023926 -0.723145 0.005005 1441913255 -0.690308 -0.023926 -0.723145 0.005005 1441913255 -0.690308 -0.023926 -0.723145 0.005005 1441913255 -0.690308 -0.023926 -0.723145 0.005005 1441913255 -0.690308 -0.023926 -0.723145 0.005005 1441913255 -0.690308 -0.023926 -0.723145 0.005005 1441913255 -0.690308 -0.023926 -0.723145 0.005005 1441913255 -0.693298 -0.023804 -0.720276 0.005554 1441913255 -0.693298 -0.023804 -0.720276 0.005554 1441913255 -0.693298 -0.023804 -0.720276 0.005554 1441913255 -0.693298 -0.023804 -0.720276 0.005554 1441913255 -0.693298 -0.023804 -0.720276 0.005554 1441913255 -0.693298 -0.023804 -0.720276 0.005554 1441913255 -0.695984 -0.024048 -0.717651 0.006226 1441913255 -0.695984 -0.024048 -0.717651 0.006226 1441913255 -0.695984 -0.024048 -0.717651 0.006226 1441913255 -0.695984 -0.024048 -0.717651 0.006226 1441913255 -0.695984 -0.024048 -0.717651 0.006226 1441913255 -0.695984 -0.024048 -0.717651 0.006226 1441913255 -0.697998 -0.025635 -0.715637 0.008667 1441913255 -0.697998 -0.025635 -0.715637 0.008667 1441913255 -0.697998 -0.025635 -0.715637 0.008667 1441913255 -0.697998 -0.025635 -0.715637 0.008667 1441913255 -0.697998 -0.025635 -0.715637 0.008667 1441913255 -0.697998 -0.025635 -0.715637 0.008667 1441913255 -0.700134 -0.028381 -0.713379 0.011963 1441913255 -0.700134 -0.028381 -0.713379 0.011963 1441913255 -0.700134 -0.028381 -0.713379 0.011963 1441913255 -0.700134 -0.028381 -0.713379 0.011963 1441913255 -0.700134 -0.028381 -0.713379 0.011963 1441913255 -0.700134 -0.028381 -0.713379 0.011963 1441913255 -0.700134 -0.028381 -0.713379 0.011963 1441913255 -0.702698 -0.031982 -0.710693 0.015808 1441913255 -0.702698 -0.031982 -0.710693 0.015808 1441913255 -0.702698 -0.031982 -0.710693 0.015808 1441913255 -0.702698 -0.031982 -0.710693 0.015808 1441913255 -0.702698 -0.031982 -0.710693 0.015808 1441913255 -0.702698 -0.031982 -0.710693 0.015808 1441913255 -0.703308 -0.033264 -0.709961 0.018066 1441913255 -0.703308 -0.033264 -0.709961 0.018066 1441913255 -0.703308 -0.033264 -0.709961 0.018066 1441913255 -0.703308 -0.033264 -0.709961 0.018066 1441913255 -0.703308 -0.033264 -0.709961 0.018066 1441913255 -0.703308 -0.033264 -0.709961 0.018066 1441913255 -0.702087 -0.033813 -0.711121 0.017517 1441913255 -0.702087 -0.033813 -0.711121 0.017517 1441913255 -0.702087 -0.033813 -0.711121 0.017517 1441913255 -0.702087 -0.033813 -0.711121 0.017517 1441913255 -0.702087 -0.033813 -0.711121 0.017517 1441913255 -0.702087 -0.033813 -0.711121 0.017517 1441913255 -0.702087 -0.033813 -0.711121 0.017517 1441913255 -0.699219 -0.033447 -0.713989 0.017639 1441913255 -0.699219 -0.033447 -0.713989 0.017639 1441913255 -0.699219 -0.033447 -0.713989 0.017639 1441913255 -0.699219 -0.033447 -0.713989 0.017639 1441913255 -0.699219 -0.033447 -0.713989 0.017639 1441913255 -0.697021 -0.033203 -0.716064 0.019775 1441913255 -0.697021 -0.033203 -0.716064 0.019775 1441913255 -0.697021 -0.033203 -0.716064 0.019775 1441913255 -0.697021 -0.033203 -0.716064 0.019775 1441913255 -0.697021 -0.033203 -0.716064 0.019775 1441913255 -0.697021 -0.033203 -0.716064 0.019775 1441913255 -0.697021 -0.033203 -0.716064 0.019775 1441913255 -0.695435 -0.032898 -0.717651 0.018250 1441913255 -0.695435 -0.032898 -0.717651 0.018250 1441913255 -0.695435 -0.032898 -0.717651 0.018250 1441913255 -0.695435 -0.032898 -0.717651 0.018250 1441913255 -0.695435 -0.032898 -0.717651 0.018250 1441913255 -0.695435 -0.032898 -0.717651 0.018250 1441913256 -0.691833 -0.031738 -0.721252 0.015625 1441913256 -0.691833 -0.031738 -0.721252 0.015625 1441913256 -0.691833 -0.031738 -0.721252 0.015625 1441913256 -0.691833 -0.031738 -0.721252 0.015625 1441913256 -0.691833 -0.031738 -0.721252 0.015625 1441913256 -0.691833 -0.031738 -0.721252 0.015625 1441913256 -0.688721 -0.028503 -0.724426 0.013184 1441913256 -0.688721 -0.028503 -0.724426 0.013184 1441913256 -0.688721 -0.028503 -0.724426 0.013184 1441913256 -0.688721 -0.028503 -0.724426 0.013184 1441913256 -0.688721 -0.028503 -0.724426 0.013184 1441913256 -0.688721 -0.028503 -0.724426 0.013184 1441913256 -0.687256 -0.026184 -0.725891 0.011902 1441913256 -0.687256 -0.026184 -0.725891 0.011902 1441913256 -0.687256 -0.026184 -0.725891 0.011902 1441913256 -0.687256 -0.026184 -0.725891 0.011902 1441913256 -0.687256 -0.026184 -0.725891 0.011902 1441913256 -0.687256 -0.026184 -0.725891 0.011902 1441913256 -0.687256 -0.026184 -0.725891 0.011902 1441913256 -0.686523 -0.025330 -0.726624 0.010864 1441913256 -0.686523 -0.025330 -0.726624 0.010864 1441913256 -0.686523 -0.025330 -0.726624 0.010864 1441913256 -0.686523 -0.025330 -0.726624 0.010864 1441913256 -0.686523 -0.025330 -0.726624 0.010864 1441913256 -0.686523 -0.025330 -0.726624 0.010864 1441913256 -0.687439 -0.025452 -0.725769 0.010742 1441913256 -0.687439 -0.025452 -0.725769 0.010742 1441913256 -0.687439 -0.025452 -0.725769 0.010742 1441913256 -0.687439 -0.025452 -0.725769 0.010742 1441913256 -0.687439 -0.025452 -0.725769 0.010742 1441913256 -0.687439 -0.025452 -0.725769 0.010742 1441913256 -0.687866 -0.026672 -0.725342 0.009888 1441913256 -0.687866 -0.026672 -0.725342 0.009888 1441913256 -0.687866 -0.026672 -0.725342 0.009888 1441913256 -0.687866 -0.026672 -0.725342 0.009888 1441913256 -0.687866 -0.026672 -0.725342 0.009888 1441913256 -0.687866 -0.026672 -0.725342 0.009888 1441913256 -0.687866 -0.026672 -0.725342 0.009888 1441913256 -0.687256 -0.027649 -0.725891 0.008240 1441913256 -0.687256 -0.027649 -0.725891 0.008240 1441913256 -0.687256 -0.027649 -0.725891 0.008240 1441913256 -0.687256 -0.027649 -0.725891 0.008240 1441913256 -0.687256 -0.027649 -0.725891 0.008240 1441913256 -0.687256 -0.027649 -0.725891 0.008240 1441913256 -0.684937 -0.026367 -0.728149 0.005249 1441913256 -0.684937 -0.026367 -0.728149 0.005249 1441913256 -0.684937 -0.026367 -0.728149 0.005249 1441913256 -0.684937 -0.026367 -0.728149 0.005249 1441913256 -0.684937 -0.026367 -0.728149 0.005249 1441913256 -0.684937 -0.026367 -0.728149 0.005249 1441913256 -0.684937 -0.026367 -0.728149 0.005249 1441913256 -0.683167 -0.022827 -0.729980 0.001465 1441913256 -0.683167 -0.022827 -0.729980 0.001465 1441913256 -0.683167 -0.022827 -0.729980 0.001465 1441913256 -0.683167 -0.022827 -0.729980 0.001465 1441913256 -0.683167 -0.022827 -0.729980 0.001465 1441913256 -0.683167 -0.022827 -0.729980 0.001465 1441913256 -0.682922 -0.019531 -0.730286 -0.000427 1441913256 -0.682922 -0.019531 -0.730286 -0.000427 1441913256 -0.682922 -0.019531 -0.730286 -0.000427 1441913256 -0.682922 -0.019531 -0.730286 -0.000427 1441913256 -0.682922 -0.019531 -0.730286 -0.000427 1441913256 -0.682922 -0.019531 -0.730286 -0.000427 1441913256 -0.682556 -0.015747 -0.730713 -0.000061 1441913256 -0.682556 -0.015747 -0.730713 -0.000061 1441913256 -0.682556 -0.015747 -0.730713 -0.000061 1441913256 -0.682556 -0.015747 -0.730713 -0.000061 1441913256 -0.682556 -0.015747 -0.730713 -0.000061 1441913256 -0.682556 -0.015747 -0.730713 -0.000061 1441913256 -0.683716 -0.013489 -0.729675 0.000061 1441913256 -0.683716 -0.013489 -0.729675 0.000061 1441913256 -0.683716 -0.013489 -0.729675 0.000061 1441913256 -0.683716 -0.013489 -0.729675 0.000061 1441913256 -0.683716 -0.013489 -0.729675 0.000061 1441913256 -0.683716 -0.013489 -0.729675 0.000061 1441913256 -0.685852 -0.012329 -0.727722 -0.000977 1441913256 -0.685852 -0.012329 -0.727722 -0.000977 1441913256 -0.685852 -0.012329 -0.727722 -0.000977 1441913256 -0.685852 -0.012329 -0.727722 -0.000977 1441913256 -0.685852 -0.012329 -0.727722 -0.000977 1441913256 -0.685852 -0.012329 -0.727722 -0.000977 1441913256 -0.685852 -0.012329 -0.727722 -0.000977 1441913256 -0.687439 -0.011963 -0.726196 -0.004578 1441913256 -0.687439 -0.011963 -0.726196 -0.004578 1441913256 -0.687439 -0.011963 -0.726196 -0.004578 1441913256 -0.687439 -0.011963 -0.726196 -0.004578 1441913256 -0.687439 -0.011963 -0.726196 -0.004578 1441913256 -0.687439 -0.011963 -0.726196 -0.004578 1441913256 -0.689026 -0.010193 -0.724670 -0.006836 1441913256 -0.689026 -0.010193 -0.724670 -0.006836 1441913256 -0.689026 -0.010193 -0.724670 -0.006836 1441913256 -0.689026 -0.010193 -0.724670 -0.006836 1441913256 -0.689026 -0.010193 -0.724670 -0.006836 1441913256 -0.689026 -0.010193 -0.724670 -0.006836 1441913256 -0.689209 -0.008545 -0.724487 -0.009705 1441913256 -0.689209 -0.008545 -0.724487 -0.009705 1441913256 -0.689209 -0.008545 -0.724487 -0.009705 1441913256 -0.689209 -0.008545 -0.724487 -0.009705 1441913256 -0.689209 -0.008545 -0.724487 -0.009705 1441913256 -0.689209 -0.008545 -0.724487 -0.009705 1441913256 -0.689209 -0.008545 -0.724487 -0.009705 1441913256 -0.690125 -0.007996 -0.723633 -0.008972 1441913256 -0.690125 -0.007996 -0.723633 -0.008972 1441913256 -0.690125 -0.007996 -0.723633 -0.008972 1441913256 -0.690125 -0.007996 -0.723633 -0.008972 1441913256 -0.690125 -0.007996 -0.723633 -0.008972 1441913256 -0.690125 -0.007996 -0.723633 -0.008972 1441913256 -0.691895 -0.009460 -0.721924 -0.005066 1441913256 -0.691895 -0.009460 -0.721924 -0.005066 1441913256 -0.691895 -0.009460 -0.721924 -0.005066 1441913256 -0.691895 -0.009460 -0.721924 -0.005066 1441913256 -0.691895 -0.009460 -0.721924 -0.005066 1441913256 -0.691895 -0.009460 -0.721924 -0.005066 1441913256 -0.693176 -0.011475 -0.720764 -0.002625 1441913257 -0.693176 -0.011475 -0.720764 -0.002625 1441913257 -0.693176 -0.011475 -0.720764 -0.002625 1441913257 -0.693176 -0.011475 -0.720764 -0.002625 1441913257 -0.693176 -0.011475 -0.720764 -0.002625 1441913257 -0.693176 -0.011475 -0.720764 -0.002625 1441913257 -0.691040 -0.012573 -0.722778 -0.003296 1441913257 -0.691040 -0.012573 -0.722778 -0.003296 1441913257 -0.691040 -0.012573 -0.722778 -0.003296 1441913257 -0.691040 -0.012573 -0.722778 -0.003296 1441913257 -0.691040 -0.012573 -0.722778 -0.003296 1441913257 -0.691040 -0.012573 -0.722778 -0.003296 1441913257 -0.686035 -0.012817 -0.727478 -0.004700 1441913257 -0.686035 -0.012817 -0.727478 -0.004700 1441913257 -0.686035 -0.012817 -0.727478 -0.004700 1441913257 -0.686035 -0.012817 -0.727478 -0.004700 1441913257 -0.686035 -0.012817 -0.727478 -0.004700 1441913257 -0.686035 -0.012817 -0.727478 -0.004700 1441913257 -0.681702 -0.011353 -0.731567 -0.004822 1441913257 -0.681702 -0.011353 -0.731567 -0.004822 1441913257 -0.681702 -0.011353 -0.731567 -0.004822 1441913257 -0.681702 -0.011353 -0.731567 -0.004822 1441913257 -0.681702 -0.011353 -0.731567 -0.004822 1441913257 -0.681702 -0.011353 -0.731567 -0.004822 1441913257 -0.678345 -0.010071 -0.734741 -0.004333 1441913257 -0.678345 -0.010071 -0.734741 -0.004333 1441913257 -0.678345 -0.010071 -0.734741 -0.004333 1441913257 -0.678345 -0.010071 -0.734741 -0.004333 1441913257 -0.678345 -0.010071 -0.734741 -0.004333 1441913257 -0.678345 -0.010071 -0.734741 -0.004333 1441913257 -0.675293 -0.009399 -0.737488 -0.005676 1441913257 -0.675293 -0.009399 -0.737488 -0.005676 1441913257 -0.675293 -0.009399 -0.737488 -0.005676 1441913257 -0.675293 -0.009399 -0.737488 -0.005676 1441913257 -0.675293 -0.009399 -0.737488 -0.005676 1441913257 -0.675293 -0.009399 -0.737488 -0.005676 1441913257 -0.675415 -0.008850 -0.737427 -0.007629 1441913257 -0.675415 -0.008850 -0.737427 -0.007629 1441913257 -0.675415 -0.008850 -0.737427 -0.007629 1441913257 -0.675415 -0.008850 -0.737427 -0.007629 1441913257 -0.675415 -0.008850 -0.737427 -0.007629 1441913257 -0.675415 -0.008850 -0.737427 -0.007629 1441913257 -0.675415 -0.008850 -0.737427 -0.007629 1441913257 -0.675598 -0.008789 -0.737244 -0.009521 1441913257 -0.675598 -0.008789 -0.737244 -0.009521 1441913257 -0.675598 -0.008789 -0.737244 -0.009521 1441913257 -0.675598 -0.008789 -0.737244 -0.009521 1441913257 -0.675598 -0.008789 -0.737244 -0.009521 1441913257 -0.675598 -0.008789 -0.737244 -0.009521 1441913257 -0.676147 -0.008850 -0.736694 -0.011536 1441913257 -0.676147 -0.008850 -0.736694 -0.011536 1441913257 -0.676147 -0.008850 -0.736694 -0.011536 1441913257 -0.676147 -0.008850 -0.736694 -0.011536 1441913257 -0.676147 -0.008850 -0.736694 -0.011536 1441913257 -0.676147 -0.008850 -0.736694 -0.011536 1441913257 -0.676819 -0.008362 -0.736023 -0.013367 1441913257 -0.676819 -0.008362 -0.736023 -0.013367 1441913257 -0.676819 -0.008362 -0.736023 -0.013367 1441913257 -0.676819 -0.008362 -0.736023 -0.013367 1441913257 -0.676819 -0.008362 -0.736023 -0.013367 1441913257 -0.676819 -0.008362 -0.736023 -0.013367 1441913257 -0.678101 -0.006958 -0.734802 -0.014832 1441913257 -0.678101 -0.006958 -0.734802 -0.014832 1441913257 -0.678101 -0.006958 -0.734802 -0.014832 1441913257 -0.678101 -0.006958 -0.734802 -0.014832 1441913257 -0.678101 -0.006958 -0.734802 -0.014832 1441913257 -0.679504 -0.004761 -0.733521 -0.016357 1441913257 -0.679504 -0.004761 -0.733521 -0.016357 1441913257 -0.679504 -0.004761 -0.733521 -0.016357 1441913257 -0.679504 -0.004761 -0.733521 -0.016357 1441913257 -0.679504 -0.004761 -0.733521 -0.016357 1441913257 -0.679504 -0.004761 -0.733521 -0.016357 1441913257 -0.680054 -0.001465 -0.732971 -0.018860 1441913257 -0.680054 -0.001465 -0.732971 -0.018860 1441913257 -0.680054 -0.001465 -0.732971 -0.018860 1441913257 -0.680054 -0.001465 -0.732971 -0.018860 1441913257 -0.680054 -0.001465 -0.732971 -0.018860 1441913257 -0.680054 -0.001465 -0.732971 -0.018860 1441913257 -0.680847 0.001892 -0.732178 -0.021179 1441913257 -0.680847 0.001892 -0.732178 -0.021179 1441913257 -0.680847 0.001892 -0.732178 -0.021179 1441913257 -0.680847 0.001892 -0.732178 -0.021179 1441913257 -0.680847 0.001892 -0.732178 -0.021179 1441913257 -0.681213 0.005188 -0.731750 -0.022095 1441913257 -0.681213 0.005188 -0.731750 -0.022095 1441913257 -0.681213 0.005188 -0.731750 -0.022095 1441913257 -0.681213 0.005188 -0.731750 -0.022095 1441913257 -0.681213 0.005188 -0.731750 -0.022095 1441913257 -0.683044 0.007080 -0.730103 -0.022034 1441913257 -0.683044 0.007080 -0.730103 -0.022034 1441913257 -0.683044 0.007080 -0.730103 -0.022034 1441913257 -0.683044 0.007080 -0.730103 -0.022034 1441913257 -0.683044 0.007080 -0.730103 -0.022034 1441913257 -0.683044 0.007080 -0.730103 -0.022034 1441913257 -0.684814 0.007751 -0.728455 -0.020691 1441913257 -0.684814 0.007751 -0.728455 -0.020691 1441913257 -0.684814 0.007751 -0.728455 -0.020691 1441913257 -0.684814 0.007751 -0.728455 -0.020691 1441913257 -0.684814 0.007751 -0.728455 -0.020691 1441913257 -0.687317 0.006348 -0.726135 -0.018555 1441913257 
-0.670288 -0.008972 -0.742126 0.001953 1441913259 -0.670288 -0.008972 -0.742126 0.001953 1441913259 -0.670288 -0.008972 -0.742126 0.001953 1441913259 -0.670288 -0.008972 -0.742126 0.001953 1441913260 -0.670288 -0.008972 -0.742126 0.001953 1441913260 -0.670654 -0.011230 -0.741760 0.002075 1441913260 -0.670654 -0.011230 -0.741760 0.002075 1441913260 -0.670654 -0.011230 -0.741760 0.002075 1441913260 -0.670654 -0.011230 -0.741760 0.002075 1441913260 -0.670654 -0.011230 -0.741760 0.002075 1441913260 -0.670654 -0.011230 -0.741760 0.002075 1441913260 -0.672729 -0.014221 -0.739807 0.001831 1441913260 -0.672729 -0.014221 -0.739807 0.001831 1441913260 -0.672729 -0.014221 -0.739807 0.001831 1441913260 -0.672729 -0.014221 -0.739807 0.001831 1441913260 -0.672729 -0.014221 -0.739807 0.001831 1441913260 -0.672729 -0.014221 -0.739807 0.001831 1441913260 -0.672729 -0.014221 -0.739807 0.001831 1441913260 -0.675598 -0.016296 -0.737183 0.002319 1441913260 -0.675598 -0.016296 -0.737183 0.002319 1441913260 -0.675598 -0.016296 -0.737183 0.002319 1441913260 -0.675598 -0.016296 -0.737183 0.002319 1441913260 -0.675598 -0.016296 -0.737183 0.002319 1441913260 -0.675598 -0.016296 -0.737183 0.002319 1441913260 -0.679565 -0.015259 -0.733521 0.001892 1441913260 -0.679565 -0.015259 -0.733521 0.001892 1441913260 -0.679565 -0.015259 -0.733521 0.001892 1441913260 -0.679565 -0.015259 -0.733521 0.001892 1441913260 -0.679565 -0.015259 -0.733521 0.001892 1441913260 -0.679565 -0.015259 -0.733521 0.001892 1441913260 -0.683533 -0.012878 -0.729858 0.000061 1441913260 -0.683533 -0.012878 -0.729858 0.000061 1441913260 -0.683533 -0.012878 -0.729858 0.000061 1441913260 -0.683533 -0.012878 -0.729858 0.000061 1441913260 -0.683533 -0.012878 -0.729858 0.000061 1441913260 -0.683533 -0.012878 -0.729858 0.000061 1441913260 -0.684570 -0.007019 -0.728943 -0.005188 1441913260 -0.684570 -0.007019 -0.728943 -0.005188 1441913260 -0.684570 -0.007019 -0.728943 -0.005188 1441913260 -0.684570 -0.007019 -0.728943 -0.005188 1441913260 -0.684570 -0.007019 -0.728943 -0.005188 1441913260 -0.684570 -0.007019 -0.728943 -0.005188 1441913260 -0.686646 0.002014 -0.726990 -0.012512 1441913260 -0.686646 0.002014 -0.726990 -0.012512 1441913260 -0.686646 0.002014 -0.726990 -0.012512 1441913260 -0.686646 0.002014 -0.726990 -0.012512 1441913260 -0.686646 0.002014 -0.726990 -0.012512 1441913260 -0.686646 0.002014 -0.726990 -0.012512 1441913260 -0.688416 0.010437 -0.725037 -0.020264 1441913260 -0.688416 0.010437 -0.725037 -0.020264 1441913260 -0.688416 0.010437 -0.725037 -0.020264 1441913260 -0.688416 0.010437 -0.725037 -0.020264 1441913260 -0.688416 0.010437 -0.725037 -0.020264 1441913260 -0.688416 0.010437 -0.725037 -0.020264 1441913260 -0.688599 0.016418 -0.724548 -0.025269 1441913260 -0.688599 0.016418 -0.724548 -0.025269 1441913260 -0.688599 0.016418 -0.724548 -0.025269 1441913260 -0.688599 0.016418 -0.724548 -0.025269 1441913260 -0.688599 0.016418 -0.724548 -0.025269 1441913260 -0.688599 0.016418 -0.724548 -0.025269 1441913260 -0.688599 0.016418 -0.724548 -0.025269 1441913260 -0.687805 0.017761 -0.725342 -0.025024 1441913260 -0.687805 0.017761 -0.725342 -0.025024 1441913260 -0.687805 0.017761 -0.725342 -0.025024 1441913260 -0.687805 0.017761 -0.725342 -0.025024 1441913260 -0.687805 0.017761 -0.725342 -0.025024 1441913260 -0.687805 0.017761 -0.725342 -0.025024 1441913260 -0.687622 0.015564 -0.725525 -0.023804 1441913260 -0.687622 0.015564 -0.725525 -0.023804 1441913260 -0.687622 0.015564 -0.725525 -0.023804 1441913260 -0.687622 0.015564 -0.725525 -0.023804 1441913260 -0.687622 0.015564 -0.725525 -0.023804 1441913260 -0.687622 0.015564 -0.725525 -0.023804 1441913260 -0.686646 0.013184 -0.726624 -0.020874 1441913260 -0.686646 0.013184 -0.726624 -0.020874 1441913260 -0.686646 0.013184 -0.726624 -0.020874 1441913260 -0.686646 0.013184 -0.726624 -0.020874 1441913260 -0.686646 0.013184 -0.726624 -0.020874 1441913260 -0.686646 0.013184 -0.726624 -0.020874 1441913260 -0.686646 0.013184 -0.726624 -0.020874 1441913260 -0.685486 0.011719 -0.727844 -0.018616 1441913260 -0.685486 0.011719 -0.727844 -0.018616 1441913260 -0.685486 0.011719 -0.727844 -0.018616 1441913260 -0.685486 0.011719 -0.727844 -0.018616 1441913260 -0.685486 0.011719 -0.727844 -0.018616 1441913260 -0.685486 0.011719 -0.727844 -0.018616 1441913260 -0.685547 0.010681 -0.727783 -0.019348 1441913260 -0.685547 0.010681 -0.727783 -0.019348 1441913260 -0.685547 0.010681 -0.727783 -0.019348 1441913260 -0.685547 0.010681 -0.727783 -0.019348 1441913260 -0.685547 0.010681 -0.727783 -0.019348 1441913260 -0.685547 0.010681 -0.727783 -0.019348 1441913260 -0.684814 0.010803 -0.728394 -0.021240 1441913260 -0.684814 0.010803 -0.728394 -0.021240 1441913260 -0.684814 0.010803 -0.728394 -0.021240 1441913260 -0.684814 0.010803 -0.728394 -0.021240 1441913260 -0.684814 0.010803 -0.728394 -0.021240 1441913260 -0.684814 0.010803 -0.728394 -0.021240 1441913260 -0.684814 0.010803 -0.728394 -0.021240 1441913260 -0.684021 0.012329 -0.729126 -0.021301 1441913260 -0.684021 0.012329 -0.729126 -0.021301 1441913260 -0.684021 0.012329 -0.729126 -0.021301 1441913260 -0.684021 0.012329 -0.729126 -0.021301 1441913260 -0.684021 0.012329 -0.729126 -0.021301 1441913260 -0.684021 0.012329 -0.729126 -0.021301 1441913260 -0.684082 0.013123 -0.729004 -0.021057 1441913260 -0.684082 0.013123 -0.729004 -0.021057 1441913260 -0.684082 0.013123 -0.729004 -0.021057 1441913260 -0.684082 0.013123 -0.729004 -0.021057 1441913260 -0.684082 0.013123 -0.729004 -0.021057 1441913260 -0.684082 0.013123 -0.729004 -0.021057 1441913260 -0.684204 0.012634 -0.728943 -0.020020 1441913260 -0.684204 0.012634 -0.728943 -0.020020 1441913260 -0.684204 0.012634 -0.728943 -0.020020 1441913260 -0.684204 0.012634 -0.728943 -0.020020 1441913260 -0.684204 0.012634 -0.728943 -0.020020 1441913260 -0.684204 0.012634 -0.728943 -0.020020 1441913260 -0.685730 0.010376 -0.727661 -0.016174 1441913261 -0.685730 0.010376 -0.727661 -0.016174 1441913261 -0.685730 0.010376 -0.727661 -0.016174 1441913261 -0.685730 0.010376 -0.727661 -0.016174 1441913261 -0.685730 0.010376 -0.727661 -0.016174 1441913261 -0.685730 0.010376 -0.727661 -0.016174 1441913261 -0.688293 0.006042 -0.725403 -0.011963 1441913261 -0.688293 0.006042 -0.725403 -0.011963 1441913261 -0.688293 0.006042 -0.725403 -0.011963 1441913261 -0.688293 0.006042 -0.725403 -0.011963 1441913261 -0.688293 0.006042 -0.725403 -0.011963 1441913261 -0.688293 0.006042 -0.725403 -0.011963 1441913261 -0.688293 0.006042 -0.725403 -0.011963 1441913261 -0.689636 0.001831 -0.724121 -0.008667 1441913261 -0.689636 0.001831 -0.724121 -0.008667 1441913261 -0.689636 0.001831 -0.724121 -0.008667 1441913261 -0.689636 0.001831 -0.724121 -0.008667 1441913261 -0.689636 0.001831 -0.724121 -0.008667 1441913261 -0.689636 0.001831 -0.724121 -0.008667 1441913261 -0.690857 -0.001587 -0.723022 -0.006775 1441913261 -0.690857 -0.001587 -0.723022 -0.006775 1441913261 -0.690857 -0.001587 -0.723022 -0.006775 1441913261 -0.690857 -0.001587 -0.723022 -0.006775 1441913261 -0.690857 -0.001587 -0.723022 -0.006775 1441913261 -0.690857 -0.001587 -0.723022 -0.006775 1441913261 -0.691223 -0.003784 -0.722656 -0.005127 1441913261 -0.691223 -0.003784 -0.722656 -0.005127 1441913261 -0.691223 -0.003784 -0.722656 -0.005127 1441913261 -0.691223 -0.003784 -0.722656 -0.005127 1441913261 -0.691223 -0.003784 -0.722656 -0.005127 1441913261 -0.691223 -0.003784 -0.722656 -0.005127 1441913261 -0.692139 -0.005249 -0.721802 -0.003418 1441913261 -0.692139 -0.005249 -0.721802 -0.003418 1441913261 -0.692139 -0.005249 -0.721802 -0.003418 1441913261 -0.692139 -0.005249 -0.721802 -0.003418 1441913261 -0.692139 -0.005249 -0.721802 -0.003418 1441913261 -0.692139 -0.005249 -0.721802 -0.003418 1441913261 -0.693115 -0.004944 -0.720886 -0.002747 1441913261 -0.693115 -0.004944 -0.720886 -0.002747 1441913261 -0.693115 -0.004944 -0.720886 -0.002747 1441913261 -0.693115 -0.004944 -0.720886 -0.002747 1441913261 -0.693115 -0.004944 -0.720886 -0.002747 1441913261 -0.693115 -0.004944 -0.720886 -0.002747 1441913261 -0.693115 -0.004944 -0.720886 -0.002747 1441913261 -0.693726 -0.003845 -0.720276 -0.002319 1441913261 -0.693726 -0.003845 -0.720276 -0.002319 1441913261 -0.693726 -0.003845 -0.720276 -0.002319 1441913261 -0.693726 -0.003845 -0.720276 -0.002319 1441913261 -0.693726 -0.003845 -0.720276 -0.002319 1441913261 -0.693726 -0.003845 -0.720276 -0.002319 1441913261 -0.694641 -0.000671 -0.719360 -0.005066 1441913261 -0.694641 -0.000671 -0.719360 -0.005066 1441913261 -0.694641 -0.000671 -0.719360 -0.005066 1441913261 -0.694641 -0.000671 -0.719360 -0.005066 1441913261 -0.694641 -0.000671 -0.719360 -0.005066 1441913261 -0.694641 -0.000671 -0.719360 -0.005066 1441913261 -0.694702 0.002930 -0.719238 -0.009766 1441913261 -0.694702 0.002930 -0.719238 -0.009766 1441913261 -0.694702 0.002930 -0.719238 -0.009766 1441913261 -0.694702 0.002930 -0.719238 -0.009766 1441913261 -0.694702 0.002930 -0.719238 -0.009766 1441913261 -0.694702 0.002930 -0.719238 -0.009766 1441913261 -0.694763 0.007874 -0.719116 -0.015869 1441913261 -0.694763 0.007874 -0.719116 -0.015869 1441913261 -0.694763 0.007874 -0.719116 -0.015869 1441913261 -0.694763 0.007874 -0.719116 -0.015869 1441913261 -0.694763 0.007874 -0.719116 -0.015869 1441913261 -0.694763 0.007874 -0.719116 -0.015869 1441913261 -0.696045 0.013184 -0.717651 -0.020813 1441913261 -0.696045 0.013184 -0.717651 -0.020813 1441913261 -0.696045 0.013184 -0.717651 -0.020813 1441913261 -0.696045 0.013184 -0.717651 -0.020813 1441913261 -0.696045 0.013184 -0.717651 -0.020813 1441913261 -0.696045 0.013184 -0.717651 -0.020813 1441913261 -0.696045 0.013184 -0.717651 -0.020813 1441913261 -0.694397 0.013489 -0.719177 -0.021851 1441913261 -0.694397 0.013489 -0.719177 -0.021851 1441913261 -0.694397 0.013489 -0.719177 -0.021851 1441913261 -0.694397 0.013489 -0.719177 -0.021851 1441913261 -0.694397 0.013489 -0.719177 -0.021851 1441913261 -0.694397 0.013489 -0.719177 -0.021851 1441913261 -0.691956 0.011292 -0.721558 -0.022522 1441913261 -0.691956 0.011292 -0.721558 -0.022522 1441913261 -0.691956 0.011292 -0.721558 -0.022522 1441913261 -0.691956 0.011292 -0.721558 -0.022522 1441913261 -0.691956 0.011292 -0.721558 -0.022522 1441913261 -0.689575 0.010315 -0.723877 -0.022156 1441913261 -0.689575 0.010315 -0.723877 -0.022156 1441913261 -0.689575 0.010315 -0.723877 -0.022156 1441913261 -0.689575 0.010315 -0.723877 -0.022156 1441913261 -0.689575 0.010315 -0.723877 -0.022156 1441913261 -0.689575 0.010315 -0.723877 -0.022156 1441913261 -0.689575 0.010315 -0.723877 -0.022156 1441913261 -0.685730 0.008728 -0.727661 -0.019287 1441913261 -0.685730 0.008728 -0.727661 -0.019287 1441913261 -0.685730 0.008728 -0.727661 -0.019287 1441913261 -0.685730 0.008728 -0.727661 -0.019287 1441913261 -0.685730 0.008728 -0.727661 -0.019287 1441913261 -0.685730 0.008728 -0.727661 -0.019287 1441913261 -0.682495 0.009094 -0.730652 -0.019592 1441913261 -0.682495 0.009094 -0.730652 -0.019592 1441913261 -0.682495 0.009094 -0.730652 -0.019592 1441913261 -0.682495 0.009094 -0.730652 -0.019592 1441913261 -0.682495 0.009094 -0.730652 -0.019592 1441913261 -0.682495 0.009094 -0.730652 -0.019592 1441913261 -0.678040 0.010498 -0.734680 -0.021606 1441913261 -0.678040 0.010498 -0.734680 -0.021606 1441913261 -0.678040 0.010498 -0.734680 -0.021606 1441913261 -0.678040 0.010498 -0.734680 -0.021606 1441913261 -0.678040 0.010498 -0.734680 -0.021606 1441913261 -0.678040 0.010498 -0.734680 -0.021606 1441913261 -0.678040 0.010498 -0.734680 -0.021606 1441913261 -0.675964 0.013123 -0.736572 -0.021606 1441913262 -0.675964 0.013123 -0.736572 -0.021606 1441913262 -0.675964 0.013123 -0.736572 -0.021606 1441913262 -0.675964 0.013123 -0.736572 -0.021606 1441913262 -0.675964 0.013123 -0.736572 -0.021606 1441913262 -0.675964 0.013123 -0.736572 -0.021606 1441913262 -0.674377 0.014709 -0.737976 -0.021545 1441913262 -0.674377 0.014709 -0.737976 -0.021545 1441913262 -0.674377 0.014709 -0.737976 -0.021545 1441913262 -0.674377 0.014709 -0.737976 -0.021545 1441913262 -0.674377 0.014709 -0.737976 -0.021545 1441913262 -0.674377 0.014709 -0.737976 -0.021545 1441913262 -0.673523 0.015198 -0.738770 -0.020508 1441913262 -0.673523 0.015198 -0.738770 -0.020508 1441913262 -0.673523 0.015198 -0.738770 -0.020508 1441913262 -0.673523 0.015198 -0.738770 -0.020508 1441913262 -0.673523 0.015198 -0.738770 -0.020508 1441913262 -0.673523 0.015198 -0.738770 -0.020508 1441913262 -0.673645 0.014709 -0.738770 -0.018738 1441913262 -0.673645 0.014709 -0.738770 -0.018738 1441913262 -0.673645 0.014709 -0.738770 -0.018738 1441913262 -0.673645 0.014709 -0.738770 -0.018738 1441913262 -0.673645 0.014709 -0.738770 -0.018738 1441913262 -0.673645 0.014709 -0.738770 -0.018738 1441913262 -0.673645 0.014709 -0.738770 -0.018738 1441913262 -0.674072 0.012146 -0.738464 -0.016235 1441913262 -0.674072 0.012146 -0.738464 -0.016235 1441913262 -0.674072 0.012146 -0.738464 -0.016235 1441913262 -0.674072 0.012146 -0.738464 -0.016235 1441913262 -0.674072 0.012146 -0.738464 -0.016235 1441913262 -0.674072 0.012146 -0.738464 -0.016235 1441913262 -0.673889 0.008545 -0.738708 -0.013306 1441913262 -0.673889 0.008545 -0.738708 -0.013306 1441913262 -0.673889 0.008545 -0.738708 -0.013306 1441913262 -0.673889 0.008545 -0.738708 -0.013306 1441913262 -0.673889 0.008545 -0.738708 -0.013306 1441913262 -0.673889 0.008545 -0.738708 -0.013306 1441913262 -0.672485 0.005432 -0.740051 -0.011658 1441913262 -0.672485 0.005432 -0.740051 -0.011658 1441913262 -0.672485 0.005432 -0.740051 -0.011658 1441913262 -0.672485 0.005432 -0.740051 -0.011658 1441913262 -0.672485 0.005432 -0.740051 -0.011658 1441913262 -0.672485 0.005432 -0.740051 -0.011658 1441913262 -0.672424 0.003479 -0.740173 -0.010742 1441913262 -0.672424 0.003479 -0.740173 -0.010742 1441913262 -0.672424 0.003479 -0.740173 -0.010742 1441913262 -0.672424 0.003479 -0.740173 -0.010742 1441913262 -0.672424 0.003479 -0.740173 -0.010742 1441913262 -0.672424 0.003479 -0.740173 -0.010742 1441913262 -0.672424 0.003479 -0.740173 -0.010742 1441913262 -0.672729 0.002625 -0.739868 -0.010681 1441913262 -0.672729 0.002625 -0.739868 -0.010681 1441913262 -0.672729 0.002625 -0.739868 -0.010681 1441913262 -0.672729 0.002625 -0.739868 -0.010681 1441913262 -0.672729 0.002625 -0.739868 -0.010681 1441913262 -0.672729 0.002625 -0.739868 -0.010681 1441913262 -0.673645 0.003052 -0.739014 -0.010742 1441913262 -0.673645 0.003052 -0.739014 -0.010742 1441913262 -0.673645 0.003052 -0.739014 -0.010742 1441913262 -0.673645 0.003052 -0.739014 -0.010742 1441913262 -0.673645 0.003052 -0.739014 -0.010742 1441913262 -0.673645 0.003052 -0.739014 -0.010742 1441913262 -0.674622 0.004395 -0.738098 -0.011169 1441913262 -0.674622 0.004395 -0.738098 -0.011169 1441913262 -0.674622 0.004395 -0.738098 -0.011169 1441913262 -0.674622 0.004395 -0.738098 -0.011169 1441913262 -0.674622 0.004395 -0.738098 -0.011169 1441913262 -0.674622 0.004395 -0.738098 -0.011169 1441913262 -0.674622 0.004395 -0.738098 -0.011169 1441913262 -0.676025 0.007874 -0.736816 -0.013245 1441913262 -0.676025 0.007874 -0.736816 -0.013245 1441913262 -0.676025 0.007874 -0.736816 -0.013245 1441913262 -0.676025 0.007874 -0.736816 -0.013245 1441913262 -0.676025 0.007874 -0.736816 -0.013245 1441913262 -0.676025 0.007874 -0.736816 -0.013245 1441913262 -0.677856 0.011536 -0.734985 -0.016724 1441913262 -0.677856 0.011536 -0.734985 -0.016724 1441913262 -0.677856 0.011536 -0.734985 -0.016724 1441913262 -0.677856 0.011536 -0.734985 -0.016724 1441913262 -0.677856 0.011536 -0.734985 -0.016724 1441913262 -0.677856 0.011536 -0.734985 -0.016724 1441913262 -0.680298 0.015320 -0.732544 -0.020569 1441913262 -0.680298 0.015320 -0.732544 -0.020569 1441913262 -0.680298 0.015320 -0.732544 -0.020569 1441913262 -0.680298 0.015320 -0.732544 -0.020569 1441913262 -0.680298 0.015320 -0.732544 -0.020569 1441913262 -0.680298 0.015320 -0.732544 -0.020569 1441913262 -0.682678 0.019165 -0.730103 -0.025269 1441913262 -0.682678 0.019165 -0.730103 -0.025269 1441913262 -0.682678 0.019165 -0.730103 -0.025269 1441913262 -0.682678 0.019165 -0.730103 -0.025269 1441913262 -0.682678 0.019165 -0.730103 -0.025269 1441913262 -0.682678 0.019165 -0.730103 -0.025269 1441913262 -0.683594 0.022461 -0.729065 -0.026855 1441913262 -0.683594 0.022461 -0.729065 -0.026855 1441913262 -0.683594 0.022461 -0.729065 -0.026855 1441913262 -0.683594 0.022461 -0.729065 -0.026855 1441913262 -0.683594 0.022461 -0.729065 -0.026855 1441913262 -0.683594 0.022461 -0.729065 -0.026855 1441913262 -0.682434 0.021912 -0.730225 -0.026184 1441913262 -0.682434 0.021912 -0.730225 -0.026184 1441913262 -0.682434 0.021912 -0.730225 -0.026184 1441913262 -0.682434 0.021912 -0.730225 -0.026184 1441913262 -0.682434 0.021912 -0.730225 -0.026184 1441913262 -0.682434 0.021912 -0.730225 -0.026184 1441913262 -0.682434 0.021912 -0.730225 -0.026184 1441913262 -0.680603 0.020203 -0.731934 -0.026367 1441913262 -0.680603 0.020203 -0.731934 -0.026367 1441913262 -0.680603 0.020203 -0.731934 -0.026367 1441913262 -0.680603 0.020203 -0.731934 -0.026367 1441913262 -0.680603 0.020203 -0.731934 -0.026367 1441913262 -0.680603 0.020203 -0.731934 -0.026367 1441913262 -0.679382 0.018799 -0.733215 -0.025208 1441913263 -0.679382 0.018799 -0.733215 -0.025208 1441913263 -0.679382 0.018799 -0.733215 -0.025208 1441913263 -0.679382 0.018799 -0.733215 -0.025208 1441913263 -0.679382 0.018799 -0.733215 -0.025208 1441913263 -0.679382 0.018799 -0.733215 -0.025208 1441913263 -0.679382 0.018799 -0.733215 -0.025208 1441913263 -0.680420 0.015198 -0.732361 -0.023071 1441913263 -0.680420 0.015198 -0.732361 -0.023071 1441913263 -0.680420 0.015198 -0.732361 -0.023071 1441913263 -0.680420 0.015198 -0.732361 -0.023071 1441913263 -0.680420 0.015198 -0.732361 -0.023071 1441913263 -0.680420 0.015198 -0.732361 -0.023071 1441913263 -0.683167 0.011963 -0.729858 -0.022217 1441913263 -0.683167 0.011963 -0.729858 -0.022217 1441913263 -0.683167 0.011963 -0.729858 -0.022217 1441913263 -0.683167 0.011963 -0.729858 -0.022217 1441913263 -0.683167 0.011963 -0.729858 -0.022217 1441913263 -0.683167 0.011963 -0.729858 -0.022217 1441913263 -0.684753 0.010193 -0.728394 -0.024231 1441913263 -0.684753 0.010193 -0.728394 -0.024231 1441913263 -0.684753 0.010193 -0.728394 -0.024231 1441913263 -0.684753 0.010193 -0.728394 -0.024231 1441913263 -0.684753 0.010193 -0.728394 -0.024231 1441913263 -0.684753 0.010193 -0.728394 -0.024231 1441913263 -0.685791 0.010193 -0.727356 -0.026001 1441913263 -0.685791 0.010193 -0.727356 -0.026001 1441913263 -0.685791 0.010193 -0.727356 -0.026001 1441913263 -0.685791 0.010193 -0.727356 -0.026001 1441913263 -0.685791 0.010193 -0.727356 -0.026001 1441913263 -0.685791 0.010193 -0.727356 -0.026001 1441913263 -0.685791 0.010193 -0.727356 -0.026001 1441913263 -0.686157 0.011292 -0.726929 -0.027283 1441913263 -0.686157 0.011292 -0.726929 -0.027283 1441913263 -0.686157 0.011292 -0.726929 -0.027283 1441913263 -0.686157 0.011292 -0.726929 -0.027283 1441913263 -0.686157 0.011292 -0.726929 -0.027283 1441913263 -0.686157 0.011292 -0.726929 -0.027283 1441913263 -0.686279 0.012756 -0.726746 -0.027649 1441913263 -0.686279 0.012756 -0.726746 -0.027649 1441913263 -0.686279 0.012756 -0.726746 -0.027649 1441913263 -0.686279 0.012756 -0.726746 -0.027649 1441913263 -0.686279 0.012756 -0.726746 -0.027649 1441913263 -0.686279 0.012756 -0.726746 -0.027649 1441913263 -0.686523 0.013733 -0.726563 -0.027527 1441913263 -0.686523 0.013733 -0.726563 -0.027527 1441913263 -0.686523 0.013733 -0.726563 -0.027527 1441913263 -0.686523 0.013733 -0.726563 -0.027527 1441913263 -0.686523 0.013733 -0.726563 -0.027527 1441913263 -0.686523 0.013733 -0.726563 -0.027527 1441913263 -0.686523 0.013733 -0.726563 -0.027527 1441913263 -0.687439 0.013123 -0.725708 -0.026062 1441913263 -0.687439 0.013123 -0.725708 -0.026062 1441913263 -0.687439 0.013123 -0.725708 -0.026062 1441913263 -0.687439 0.013123 -0.725708 -0.026062 1441913263 -0.687439 0.013123 -0.725708 -0.026062 1441913263 -0.687439 0.013123 -0.725708 -0.026062 1441913263 -0.687439 0.013123 -0.725708 -0.026062 1441913263 -0.689453 0.010742 -0.723938 -0.023621 1441913263 -0.689453 0.010742 -0.723938 -0.023621 1441913263 -0.689453 0.010742 -0.723938 -0.023621 1441913263 -0.689453 0.010742 -0.723938 -0.023621 1441913263 -0.689453 0.010742 -0.723938 -0.023621 1441913263 -0.689453 0.010742 -0.723938 -0.023621 1441913263 -0.691895 0.006531 -0.721741 -0.019287 1441913263 -0.691895 0.006531 -0.721741 -0.019287 1441913263 -0.691895 0.006531 -0.721741 -0.019287 1441913263 -0.691895 0.006531 -0.721741 -0.019287 1441913263 -0.691895 0.006531 -0.721741 -0.019287 1441913263 -0.691895 0.006531 -0.721741 -0.019287 1441913263 -0.693542 0.002808 -0.720276 -0.016113 1441913263 -0.693542 0.002808 -0.720276 -0.016113 1441913263 -0.693542 0.002808 -0.720276 -0.016113 1441913263 -0.693542 0.002808 -0.720276 -0.016113 1441913263 -0.693542 0.002808 -0.720276 -0.016113 1441913263 -0.695129 -0.001038 -0.718811 -0.014099 1441913263 -0.695129 -0.001038 -0.718811 -0.014099 1441913263 -0.695129 -0.001038 -0.718811 -0.014099 1441913263 -0.695129 -0.001038 -0.718811 -0.014099 1441913263 -0.695129 -0.001038 -0.718811 -0.014099 1441913263 -0.695129 -0.001038 -0.718811 -0.014099 1441913263 -0.695129 -0.001038 -0.718811 -0.014099 1441913263 -0.696960 -0.003052 -0.717041 -0.013062 1441913263 -0.696960 -0.003052 -0.717041 -0.013062 1441913263 -0.696960 -0.003052 -0.717041 -0.013062 1441913263 -0.696960 -0.003052 -0.717041 -0.013062 1441913263 -0.696960 -0.003052 -0.717041 -0.013062 1441913263 -0.696960 -0.003052 -0.717041 -0.013062 1441913263 -0.698181 -0.002930 -0.715820 -0.013550 1441913263 -0.698181 -0.002930 -0.715820 -0.013550 1441913263 -0.698181 -0.002930 -0.715820 -0.013550 1441913263 -0.698181 -0.002930 -0.715820 -0.013550 1441913263 -0.698181 -0.002930 -0.715820 -0.013550 1441913263 -0.698181 -0.002930 -0.715820 -0.013550 1441913263 -0.698181 -0.002930 -0.715820 -0.013550 1441913263 -0.699402 -0.002014 -0.714661 -0.015320 1441913263 -0.699402 -0.002014 -0.714661 -0.015320 1441913263 -0.699402 -0.002014 -0.714661 -0.015320 1441913263 -0.699402 -0.002014 -0.714661 -0.015320 1441913263 -0.699402 -0.002014 -0.714661 -0.015320 1441913263 -0.699402 -0.002014 -0.714661 -0.015320 1441913263 -0.700562 0.000183 -0.713440 -0.017151 1441913263 -0.700562 0.000183 -0.713440 -0.017151 1441913263 -0.700562 0.000183 -0.713440 -0.017151 1441913263 -0.700562 0.000183 -0.713440 -0.017151 1441913263 -0.700562 0.000183 -0.713440 -0.017151 1441913263 -0.700562 0.000183 -0.713440 -0.017151 1441913263 -0.700562 0.000183 -0.713440 -0.017151 1441913263 -0.702026 0.002502 -0.711914 -0.019043 1441913263 -0.702026 0.002502 -0.711914 -0.019043 1441913263 -0.702026 0.002502 -0.711914 -0.019043 1441913263 -0.702026 0.002502 -0.711914 -0.019043 1441913263 -0.702026 0.002502 -0.711914 -0.019043 1441913263 -0.702026 0.002502 -0.711914 -0.019043 1441913263 -0.702271 0.005310 -0.711670 -0.020874 1441913263 -0.702271 0.005310 -0.711670 -0.020874 1441913263 -0.702271 0.005310 -0.711670 -0.020874 1441913264 -0.702271 0.005310 -0.711670 -0.020874 1441913264 -0.702271 0.005310 -0.711670 -0.020874 1441913264 -0.702271 0.005310 -0.711670 -0.020874 1441913264 -0.702942 0.007385 -0.710938 -0.022095 1441913264 -0.702942 0.007385 -0.710938 -0.022095 1441913264 -0.702942 0.007385 -0.710938 -0.022095 1441913264 -0.702942 0.007385 -0.710938 -0.022095 1441913264 -0.702942 0.007385 -0.710938 -0.022095 1441913264 -0.702942 0.007385 -0.710938 -0.022095 1441913264 -0.702942 0.007385 -0.710938 -0.022095 1441913264 -0.701721 0.009155 -0.712158 -0.021301 1441913264 -0.701721 0.009155 -0.712158 -0.021301 1441913264 -0.701721 0.009155 -0.712158 -0.021301 1441913264 -0.701721 0.009155 -0.712158 -0.021301 1441913264 -0.701721 0.009155 -0.712158 -0.021301 1441913264 -0.701721 0.009155 -0.712158 -0.021301 1441913264 -0.700073 0.009399 -0.713745 -0.021851 1441913264 -0.700073 0.009399 -0.713745 -0.021851 1441913264 -0.700073 0.009399 -0.713745 -0.021851 1441913264 -0.700073 0.009399 -0.713745 -0.021851 1441913264 -0.700073 0.009399 -0.713745 -0.021851 1441913264 -0.700073 0.009399 -0.713745 -0.021851 1441913264 -0.699646 0.008545 -0.714233 -0.019653 1441913264 -0.699646 0.008545 -0.714233 -0.019653 1441913264 -0.699646 0.008545 -0.714233 -0.019653 1441913264 -0.699646 0.008545 -0.714233 -0.019653 1441913264 -0.699646 0.008545 -0.714233 -0.019653 1441913264 -0.699646 0.008545 -0.714233 -0.019653 1441913264 -0.699646 0.008545 -0.714233 -0.019653 1441913264 -0.698669 0.008423 -0.715271 -0.015930 1441913264 -0.698669 0.008423 -0.715271 -0.015930 1441913264 -0.698669 0.008423 -0.715271 -0.015930 1441913264 -0.698669 0.008423 -0.715271 -0.015930 1441913264 -0.698669 0.008423 -0.715271 -0.015930 1441913264 -0.698669 0.008423 -0.715271 -0.015930 1441913264 -0.699951 0.007385 -0.714111 -0.014587 1441913264 -0.699951 0.007385 -0.714111 -0.014587 1441913264 -0.699951 0.007385 -0.714111 -0.014587 1441913264 -0.699951 0.007385 -0.714111 -0.014587 1441913264 -0.699951 0.007385 -0.714111 -0.014587 1441913264 -0.702087 0.006104 -0.712036 -0.013306 1441913264 -0.702087 0.006104 -0.712036 -0.013306 1441913264 -0.702087 0.006104 -0.712036 -0.013306 1441913264 -0.702087 0.006104 -0.712036 -0.013306 1441913264 -0.702087 0.006104 -0.712036 -0.013306 1441913264 -0.702087 0.006104 -0.712036 -0.013306 1441913264 -0.702271 0.005676 -0.711792 -0.014282 1441913264 -0.702271 0.005676 -0.711792 -0.014282 1441913264 -0.702271 0.005676 -0.711792 -0.014282 1441913264 -0.702271 0.005676 -0.711792 -0.014282 1441913264 -0.702271 0.005676 -0.711792 -0.014282 1441913264 -0.702271 0.005676 -0.711792 -0.014282 1441913264 -0.701782 0.005798 -0.712280 -0.014648 1441913264 -0.701782 0.005798 -0.712280 -0.014648 1441913264 -0.701782 0.005798 -0.712280 -0.014648 1441913264 -0.701782 0.005798 -0.712280 -0.014648 1441913264 -0.701782 0.005798 -0.712280 -0.014648 1441913264 -0.701782 0.005798 -0.712280 -0.014648 1441913264 -0.701355 0.005859 -0.712708 -0.013916 1441913264 -0.701355 0.005859 -0.712708 -0.013916 1441913264 -0.701355 0.005859 -0.712708 -0.013916 1441913264 -0.701355 0.005859 -0.712708 -0.013916 1441913264 -0.701355 0.005859 -0.712708 -0.013916 1441913264 -0.701355 0.005859 -0.712708 -0.013916 1441913264 -0.701355 0.005859 -0.712708 -0.013916 1441913264 -0.701050 0.004700 -0.713074 -0.012024 1441913264 -0.701050 0.004700 -0.713074 -0.012024 1441913264 -0.701050 0.004700 -0.713074 -0.012024 1441913264 -0.701050 0.004700 -0.713074 -0.012024 1441913264 -0.701050 0.004700 -0.713074 -0.012024 1441913264 -0.701050 0.004700 -0.713074 -0.012024 1441913264 -0.700989 0.003845 -0.713196 -0.010681 1441913264 -0.700989 0.003845 -0.713196 -0.010681 1441913264 -0.700989 0.003845 -0.713196 -0.010681 1441913264 -0.700989 0.003845 -0.713196 -0.010681 1441913264 -0.700989 0.003845 -0.713196 -0.010681 1441913264 -0.700989 0.003845 -0.713196 -0.010681 1441913264 -0.700439 0.003296 -0.713684 -0.009766 1441913264 -0.700439 0.003296 -0.713684 -0.009766 1441913264 -0.700439 0.003296 -0.713684 -0.009766 1441913264 -0.700439 0.003296 -0.713684 -0.009766 1441913264 -0.700439 0.003296 -0.713684 -0.009766 1441913264 -0.700439 0.003296 -0.713684 -0.009766 1441913264 -0.700439 0.003296 -0.713684 -0.009766 1441913264 -0.700317 0.002197 -0.713806 -0.009216 1441913264 -0.700317 0.002197 -0.713806 -0.009216 1441913264 -0.700317 0.002197 -0.713806 -0.009216 1441913264 -0.700317 0.002197 -0.713806 -0.009216 1441913264 -0.700317 0.002197 -0.713806 -0.009216 1441913264 -0.700317 0.002197 -0.713806 -0.009216 1441913264 -0.700378 0.001892 -0.713806 -0.008667 1441913264 -0.700378 0.001892 -0.713806 -0.008667 1441913264 -0.700378 0.001892 -0.713806 -0.008667 1441913264 -0.700378 0.001892 -0.713806 -0.008667 1441913264 -0.700378 0.001892 -0.713806 -0.008667 1441913264 -0.700378 0.001892 -0.713806 -0.008667 1441913264 -0.700378 0.001892 -0.713806 -0.008667 1441913264 -0.699768 0.001892 -0.714355 -0.009094 1441913264 -0.699768 0.001892 -0.714355 -0.009094 1441913264 -0.699768 0.001892 -0.714355 -0.009094 1441913264 -0.699768 0.001892 -0.714355 -0.009094 1441913264 -0.699768 0.001892 -0.714355 -0.009094 1441913264 -0.699768 0.001892 -0.714355 -0.009094 1441913264 -0.699158 0.001831 -0.714966 -0.010132 1441913264 -0.699158 0.001831 -0.714966 -0.010132 1441913264 -0.699158 0.001831 -0.714966 -0.010132 1441913264 -0.699158 0.001831 -0.714966 -0.010132 1441913264 -0.699158 0.001831 -0.714966 -0.010132 1441913264 -0.699158 0.001831 -0.714966 -0.010132 1441913264 -0.699158 0.001831 -0.714966 -0.010132 1441913264 -0.698975 0.002197 -0.715088 -0.010132 1441913264 -0.698975 0.002197 -0.715088 -0.010132 1441913264 -0.698975 0.002197 -0.715088 -0.010132 1441913265 -0.698975 0.002197 -0.715088 -0.010132 1441913265 -0.698975 0.002197 -0.715088 -0.010132 1441913265 -0.698975 0.002197 -0.715088 -0.010132 1441913265 -0.698608 0.001953 -0.715515 -0.009277 1441913265 -0.698608 0.001953 -0.715515 -0.009277 1441913265 -0.698608 0.001953 -0.715515 -0.009277 1441913265 -0.698608 0.001953 -0.715515 -0.009277 1441913265 -0.698608 0.001953 -0.715515 -0.009277 1441913265 
-0.695435 -0.013733 -0.718506 -0.000793 1441913267 -0.695435 -0.013733 -0.718506 -0.000793 1441913267 -0.693359 -0.013733 -0.720520 -0.001160 1441913267 -0.693359 -0.013733 -0.720520 -0.001160 1441913267 -0.693359 -0.013733 -0.720520 -0.001160 1441913267 -0.693359 -0.013733 -0.720520 -0.001160 1441913267 -0.693359 -0.013733 -0.720520 -0.001160 1441913267 -0.693359 -0.013733 -0.720520 -0.001160 1441913267 -0.691223 -0.013733 -0.722595 -0.001770 1441913267 -0.691223 -0.013733 -0.722595 -0.001770 1441913267 -0.691223 -0.013733 -0.722595 -0.001770 1441913267 -0.691223 -0.013733 -0.722595 -0.001770 1441913267 -0.691223 -0.013733 -0.722595 -0.001770 1441913267 -0.691223 -0.013733 -0.722595 -0.001770 1441913267 -0.689636 -0.012817 -0.724060 -0.003052 1441913267 -0.689636 -0.012817 -0.724060 -0.003052 1441913267 -0.689636 -0.012817 -0.724060 -0.003052 1441913267 -0.689636 -0.012817 -0.724060 -0.003052 1441913267 -0.689636 -0.012817 -0.724060 -0.003052 1441913267 -0.689636 -0.012817 -0.724060 -0.003052 1441913267 -0.689636 -0.012817 -0.724060 -0.003052 1441913267 -0.689270 -0.010254 -0.724487 -0.005432 1441913267 -0.689270 -0.010254 -0.724487 -0.005432 1441913267 -0.689270 -0.010254 -0.724487 -0.005432 1441913267 -0.689270 -0.010254 -0.724487 -0.005432 1441913267 -0.689270 -0.010254 -0.724487 -0.005432 1441913267 -0.689270 -0.010254 -0.724487 -0.005432 1441913267 -0.691223 -0.009644 -0.722595 -0.006653 1441913267 -0.691223 -0.009644 -0.722595 -0.006653 1441913267 -0.691223 -0.009644 -0.722595 -0.006653 1441913267 -0.691223 -0.009644 -0.722595 -0.006653 1441913267 -0.691223 -0.009644 -0.722595 -0.006653 1441913267 -0.691223 -0.009644 -0.722595 -0.006653 1441913267 -0.691223 -0.009644 -0.722595 -0.006653 1441913267 -0.693970 -0.008423 -0.719971 -0.008850 1441913267 -0.693970 -0.008423 -0.719971 -0.008850 1441913267 -0.693970 -0.008423 -0.719971 -0.008850 1441913267 -0.693970 -0.008423 -0.719971 -0.008850 1441913267 -0.693970 -0.008423 -0.719971 -0.008850 1441913267 -0.693970 -0.008423 -0.719971 -0.008850 1441913267 -0.696899 -0.007690 -0.717163 -0.008667 1441913267 -0.696899 -0.007690 -0.717163 -0.008667 1441913267 -0.696899 -0.007690 -0.717163 -0.008667 1441913267 -0.696899 -0.007690 -0.717163 -0.008667 1441913267 -0.696899 -0.007690 -0.717163 -0.008667 1441913267 -0.696899 -0.007690 -0.717163 -0.008667 1441913267 -0.699524 -0.008972 -0.714600 -0.005432 1441913267 -0.699524 -0.008972 -0.714600 -0.005432 1441913268 -0.699524 -0.008972 -0.714600 -0.005432 1441913268 -0.699524 -0.008972 -0.714600 -0.005432 1441913268 -0.699524 -0.008972 -0.714600 -0.005432 1441913268 -0.699524 -0.008972 -0.714600 -0.005432 1441913268 -0.703918 -0.011841 -0.710266 0.000061 1441913268 -0.703918 -0.011841 -0.710266 0.000061 1441913268 -0.703918 -0.011841 -0.710266 0.000061 1441913268 -0.703918 -0.011841 -0.710266 0.000061 1441913268 -0.703918 -0.011841 -0.710266 0.000061 1441913268 -0.703918 -0.011841 -0.710266 0.000061 1441913268 -0.703918 -0.011841 -0.710266 0.000061 1441913268 -0.706177 -0.020691 -0.707703 0.010864 1441913268 -0.706177 -0.020691 -0.707703 0.010864 1441913268 -0.706177 -0.020691 -0.707703 0.010864 1441913268 -0.706177 -0.020691 -0.707703 0.010864 1441913268 -0.706177 -0.020691 -0.707703 0.010864 1441913268 -0.706177 -0.020691 -0.707703 0.010864 1441913268 -0.704285 -0.028687 -0.709106 0.018494 1441913268 -0.704285 -0.028687 -0.709106 0.018494 1441913268 -0.704285 -0.028687 -0.709106 0.018494 1441913268 -0.704285 -0.028687 -0.709106 0.018494 1441913268 -0.704285 -0.028687 -0.709106 0.018494 1441913268 -0.704285 -0.028687 -0.709106 0.018494 1441913268 -0.700928 -0.032288 -0.712341 0.017944 1441913268 -0.700928 -0.032288 -0.712341 0.017944 1441913268 -0.700928 -0.032288 -0.712341 0.017944 1441913268 -0.700928 -0.032288 -0.712341 0.017944 1441913268 -0.700928 -0.032288 -0.712341 0.017944 1441913268 -0.700928 -0.032288 -0.712341 0.017944 1441913268 -0.697021 -0.031006 -0.716187 0.018250 1441913268 -0.697021 -0.031006 -0.716187 0.018250 1441913268 -0.697021 -0.031006 -0.716187 0.018250 1441913268 -0.697021 -0.031006 -0.716187 0.018250 1441913268 -0.697021 -0.031006 -0.716187 0.018250 1441913268 -0.697021 -0.031006 -0.716187 0.018250 1441913268 -0.697021 -0.031006 -0.716187 0.018250 1441913268 -0.692871 -0.028809 -0.720337 0.018921 1441913268 -0.692871 -0.028809 -0.720337 0.018921 1441913268 -0.692871 -0.028809 -0.720337 0.018921 1441913268 -0.692871 -0.028809 -0.720337 0.018921 1441913268 -0.692871 -0.028809 -0.720337 0.018921 1441913268 -0.692871 -0.028809 -0.720337 0.018921 1441913268 -0.692871 -0.028809 -0.720337 0.018921 1441913268 -0.687805 -0.029236 -0.725098 0.019592 1441913268 -0.687805 -0.029236 -0.725098 0.019592 1441913268 -0.687805 -0.029236 -0.725098 0.019592 1441913268 -0.687805 -0.029236 -0.725098 0.019592 1441913268 -0.687805 -0.029236 -0.725098 0.019592 1441913268 -0.687805 -0.029236 -0.725098 0.019592 1441913268 -0.682983 -0.030273 -0.729492 0.022095 1441913268 -0.682983 -0.030273 -0.729492 0.022095 1441913268 -0.682983 -0.030273 -0.729492 0.022095 1441913268 -0.682983 -0.030273 -0.729492 0.022095 1441913268 -0.682983 -0.030273 -0.729492 0.022095 1441913268 -0.682983 -0.030273 -0.729492 0.022095 1441913268 -0.679504 -0.031860 -0.732666 0.022705 1441913268 -0.679504 -0.031860 -0.732666 0.022705 1441913268 -0.679504 -0.031860 -0.732666 0.022705 1441913268 -0.679504 -0.031860 -0.732666 0.022705 1441913268 -0.679504 -0.031860 -0.732666 0.022705 1441913268 -0.679504 -0.031860 -0.732666 0.022705 1441913268 -0.679504 -0.031860 -0.732666 0.022705 1441913268 -0.676697 -0.032776 -0.735229 0.021606 1441913268 -0.676697 -0.032776 -0.735229 0.021606 1441913268 -0.676697 -0.032776 -0.735229 0.021606 1441913268 -0.676697 -0.032776 -0.735229 0.021606 1441913268 -0.676697 -0.032776 -0.735229 0.021606 1441913268 -0.676697 -0.032776 -0.735229 0.021606 1441913268 -0.675842 -0.033020 -0.736084 0.021362 1441913268 -0.675842 -0.033020 -0.736084 0.021362 1441913268 -0.675842 -0.033020 -0.736084 0.021362 1441913268 -0.675842 -0.033020 -0.736084 0.021362 1441913268 -0.675842 -0.033020 -0.736084 0.021362 1441913268 -0.675842 -0.033020 -0.736084 0.021362 1441913268 -0.675842 -0.033020 -0.736084 0.021362 1441913268 -0.674927 -0.033691 -0.736877 0.020752 1441913268 -0.674927 -0.033691 -0.736877 0.020752 1441913268 -0.674927 -0.033691 -0.736877 0.020752 1441913268 -0.674927 -0.033691 -0.736877 0.020752 1441913268 -0.674927 -0.033691 -0.736877 0.020752 1441913268 -0.674927 -0.033691 -0.736877 0.020752 1441913268 -0.673889 -0.034424 -0.737854 0.019958 1441913268 -0.673889 -0.034424 -0.737854 0.019958 1441913268 -0.673889 -0.034424 -0.737854 0.019958 1441913268 -0.673889 -0.034424 -0.737854 0.019958 1441913268 -0.673889 -0.034424 -0.737854 0.019958 1441913268 -0.673889 -0.034424 -0.737854 0.019958 1441913268 -0.673035 -0.034607 -0.738586 0.020813 1441913268 -0.673035 -0.034607 -0.738586 0.020813 1441913268 -0.673035 -0.034607 -0.738586 0.020813 1441913268 -0.673035 -0.034607 -0.738586 0.020813 1441913268 -0.673035 -0.034607 -0.738586 0.020813 1441913268 -0.673035 -0.034607 -0.738586 0.020813 1441913268 -0.673035 -0.034607 -0.738586 0.020813 1441913268 -0.672546 -0.033997 -0.739014 0.021729 1441913268 -0.672546 -0.033997 -0.739014 0.021729 1441913268 -0.672546 -0.033997 -0.739014 0.021729 1441913268 -0.672546 -0.033997 -0.739014 0.021729 1441913268 -0.672546 -0.033997 -0.739014 0.021729 1441913268 -0.672546 -0.033997 -0.739014 0.021729 1441913268 -0.671997 -0.032593 -0.739563 0.021301 1441913268 -0.671997 -0.032593 -0.739563 0.021301 1441913268 -0.671997 -0.032593 -0.739563 0.021301 1441913268 -0.671997 -0.032593 -0.739563 0.021301 1441913268 -0.671997 -0.032593 -0.739563 0.021301 1441913268 -0.671997 -0.032593 -0.739563 0.021301 1441913268 -0.673767 -0.031189 -0.738037 0.022095 1441913268 -0.673767 -0.031189 -0.738037 0.022095 1441913268 -0.673767 -0.031189 -0.738037 0.022095 1441913268 -0.673767 -0.031189 -0.738037 0.022095 1441913268 -0.673767 -0.031189 -0.738037 0.022095 1441913268 -0.673767 -0.031189 -0.738037 0.022095 1441913268 -0.673767 -0.031189 -0.738037 0.022095 1441913268 -0.674622 -0.030945 -0.737244 0.022705 1441913268 -0.674622 -0.030945 -0.737244 0.022705 1441913269 -0.674622 -0.030945 -0.737244 0.022705 1441913269 -0.674622 -0.030945 -0.737244 0.022705 1441913269 -0.674622 -0.030945 -0.737244 0.022705 1441913269 -0.674622 -0.030945 -0.737244 0.022705 1441913269 -0.675720 -0.031067 -0.736206 0.022583 1441913269 -0.675720 -0.031067 -0.736206 0.022583 1441913269 -0.675720 -0.031067 -0.736206 0.022583 1441913269 -0.675720 -0.031067 -0.736206 0.022583 1441913269 -0.675720 -0.031067 -0.736206 0.022583 1441913269 -0.675720 -0.031067 -0.736206 0.022583 1441913269 -0.678162 -0.031311 -0.733948 0.023743 1441913269 -0.678162 -0.031311 -0.733948 0.023743 1441913269 -0.678162 -0.031311 -0.733948 0.023743 1441913269 -0.678162 -0.031311 -0.733948 0.023743 1441913269 -0.678162 -0.031311 -0.733948 0.023743 1441913269 -0.678162 -0.031311 -0.733948 0.023743 1441913269 -0.679504 -0.032776 -0.732544 0.026001 1441913269 -0.679504 -0.032776 -0.732544 0.026001 1441913269 -0.679504 -0.032776 -0.732544 0.026001 1441913269 -0.679504 -0.032776 -0.732544 0.026001 1441913269 -0.679504 -0.032776 -0.732544 0.026001 1441913269 -0.679504 -0.032776 -0.732544 0.026001 1441913269 -0.680542 -0.035339 -0.731323 0.029297 1441913269 -0.680542 -0.035339 -0.731323 0.029297 1441913269 -0.680542 -0.035339 -0.731323 0.029297 1441913269 -0.680542 -0.035339 -0.731323 0.029297 1441913269 -0.680542 -0.035339 -0.731323 0.029297 1441913269 -0.680542 -0.035339 -0.731323 0.029297 1441913269 -0.680542 -0.035339 -0.731323 0.029297 1441913269 -0.681580 -0.040161 -0.729980 0.032654 1441913269 -0.681580 -0.040161 -0.729980 0.032654 1441913269 -0.681580 -0.040161 -0.729980 0.032654 1441913269 -0.681580 -0.040161 -0.729980 0.032654 1441913269 -0.681580 -0.040161 -0.729980 0.032654 1441913269 -0.681580 -0.040161 -0.729980 0.032654 1441913269 -0.683716 -0.045044 -0.727478 0.036621 1441913269 -0.683716 -0.045044 -0.727478 0.036621 1441913269 -0.683716 -0.045044 -0.727478 0.036621 1441913269 -0.683716 -0.045044 -0.727478 0.036621 1441913269 -0.683716 -0.045044 -0.727478 0.036621 1441913269 -0.683716 -0.045044 -0.727478 0.036621 1441913269 -0.685791 -0.048096 -0.725159 0.039917 1441913269 -0.685791 -0.048096 -0.725159 0.039917 1441913269 -0.685791 -0.048096 -0.725159 0.039917 1441913269 -0.685791 -0.048096 -0.725159 0.039917 1441913269 -0.685791 -0.048096 -0.725159 0.039917 1441913269 -0.685791 -0.048096 -0.725159 0.039917 1441913269 -0.685791 -0.048096 -0.725159 0.039917 1441913269 -0.685181 -0.048584 -0.725708 0.039490 1441913269 -0.685181 -0.048584 -0.725708 0.039490 1441913269 -0.685181 -0.048584 -0.725708 0.039490 1441913269 -0.685181 -0.048584 -0.725708 0.039490 1441913269 -0.685181 -0.048584 -0.725708 0.039490 1441913269 -0.685181 -0.048584 -0.725708 0.039490 1441913269 -0.682495 -0.048950 -0.728088 0.041565 1441913269 -0.682495 -0.048950 -0.728088 0.041565 1441913269 -0.682495 -0.048950 -0.728088 0.041565 1441913269 -0.682495 -0.048950 -0.728088 0.041565 1441913269 -0.682495 -0.048950 -0.728088 0.041565 1441913269 -0.682495 -0.048950 -0.728088 0.041565 1441913269 -0.682495 -0.048950 -0.728088 0.041565 1441913269 -0.680298 -0.048401 -0.730042 0.043884 1441913269 -0.680298 -0.048401 -0.730042 0.043884 1441913269 -0.680298 -0.048401 -0.730042 0.043884 1441913269 -0.680298 -0.048401 -0.730042 0.043884 1441913269 -0.680298 -0.048401 -0.730042 0.043884 1441913269 -0.680298 -0.048401 -0.730042 0.043884 1441913269 -0.678955 -0.047363 -0.731445 0.042908 1441913269 -0.678955 -0.047363 -0.731445 0.042908 1441913269 -0.678955 -0.047363 -0.731445 0.042908 1441913269 -0.678955 -0.047363 -0.731445 0.042908 1441913269 -0.678955 -0.047363 -0.731445 0.042908 1441913269 -0.678955 -0.047363 -0.731445 0.042908 1441913269 -0.677246 -0.045471 -0.733215 0.041077 1441913269 -0.677246 -0.045471 -0.733215 0.041077 1441913269 -0.677246 -0.045471 -0.733215 0.041077 1441913269 -0.677246 -0.045471 -0.733215 0.041077 1441913269 -0.677246 -0.045471 -0.733215 0.041077 1441913269 -0.677246 -0.045471 -0.733215 0.041077 1441913269 -0.675110 -0.043396 -0.735474 0.039551 1441913269 -0.675110 -0.043396 -0.735474 0.039551 1441913269 -0.675110 -0.043396 -0.735474 0.039551 1441913269 -0.675110 -0.043396 -0.735474 0.039551 1441913269 -0.675110 -0.043396 -0.735474 0.039551 1441913269 -0.675110 -0.043396 -0.735474 0.039551 1441913269 -0.675110 -0.043396 -0.735474 0.039551 1441913269 -0.673340 -0.042236 -0.737183 0.038879 1441913269 -0.673340 -0.042236 -0.737183 0.038879 1441913269 -0.673340 -0.042236 -0.737183 0.038879 1441913269 -0.673340 -0.042236 -0.737183 0.038879 1441913269 -0.673340 -0.042236 -0.737183 0.038879 1441913269 -0.673340 -0.042236 -0.737183 0.038879 1441913269 -0.672363 -0.042480 -0.738037 0.038574 1441913269 -0.672363 -0.042480 -0.738037 0.038574 1441913269 -0.672363 -0.042480 -0.738037 0.038574 1441913269 -0.672363 -0.042480 -0.738037 0.038574 1441913269 -0.672363 -0.042480 -0.738037 0.038574 1441913269 -0.672363 -0.042480 -0.738037 0.038574 1441913269 -0.671448 -0.043274 -0.738892 0.038513 1441913269 -0.671448 -0.043274 -0.738892 0.038513 1441913269 -0.671448 -0.043274 -0.738892 0.038513 1441913269 -0.671448 -0.043274 -0.738892 0.038513 1441913269 -0.671448 -0.043274 -0.738892 0.038513 1441913269 -0.671448 -0.043274 -0.738892 0.038513 1441913269 -0.671875 -0.043396 -0.738525 0.036926 1441913269 -0.671875 -0.043396 -0.738525 0.036926 1441913269 -0.671875 -0.043396 -0.738525 0.036926 1441913269 -0.671875 -0.043396 -0.738525 0.036926 1441913269 -0.671875 -0.043396 -0.738525 0.036926 1441913269 -0.671875 -0.043396 -0.738525 0.036926 1441913269 -0.671875 -0.043396 -0.738525 0.036926 1441913269 -0.674072 -0.041626 -0.736755 0.033325 1441913269 -0.674072 -0.041626 -0.736755 0.033325 1441913269 -0.674072 -0.041626 -0.736755 0.033325 1441913269 -0.674072 -0.041626 -0.736755 0.033325 1441913270 -0.674072 -0.041626 -0.736755 0.033325 1441913270 -0.674072 -0.041626 -0.736755 0.033325 1441913270 -0.675354 -0.038574 -0.735962 0.030151 1441913270 -0.675354 -0.038574 -0.735962 0.030151 1441913270 -0.675354 -0.038574 -0.735962 0.030151 1441913270 -0.675354 -0.038574 -0.735962 0.030151 1441913270 -0.675354 -0.038574 -0.735962 0.030151 1441913270 -0.675354 -0.038574 -0.735962 0.030151 1441913270 -0.676697 -0.032898 -0.735046 0.027039 1441913270 -0.676697 -0.032898 -0.735046 0.027039 1441913270 -0.676697 -0.032898 -0.735046 0.027039 1441913270 -0.676697 -0.032898 -0.735046 0.027039 1441913270 -0.677795 -0.029419 -0.734314 0.025391 1441913270 -0.677795 -0.029419 -0.734314 0.025391 1441913270 -0.677795 -0.029419 -0.734314 0.025391 1441913270 -0.677795 -0.029419 -0.734314 0.025391 1441913270 -0.677795 -0.029419 -0.734314 0.025391 1441913270 -0.677795 -0.029419 -0.734314 0.025391 1441913270 -0.679016 -0.028015 -0.733154 0.026917 1441913270 -0.679016 -0.028015 -0.733154 0.026917 1441913270 -0.679016 -0.028015 -0.733154 0.026917 1441913270 -0.679016 -0.028015 -0.733154 0.026917 1441913270 -0.679016 -0.028015 -0.733154 0.026917 1441913270 -0.679016 -0.028015 -0.733154 0.026917 1441913270 -0.680969 -0.028992 -0.731262 0.029053 1441913270 -0.680969 -0.028992 -0.731262 0.029053 1441913270 -0.680969 -0.028992 -0.731262 0.029053 1441913270 -0.680969 -0.028992 -0.731262 0.029053 1441913270 -0.680969 -0.028992 -0.731262 0.029053 1441913270 -0.683228 -0.030945 -0.729004 0.030029 1441913270 -0.683228 -0.030945 -0.729004 0.030029 1441913270 -0.683228 -0.030945 -0.729004 0.030029 1441913270 -0.683228 -0.030945 -0.729004 0.030029 1441913270 -0.683228 -0.030945 -0.729004 0.030029 1441913270 -0.683228 -0.030945 -0.729004 0.030029 1441913270 -0.686218 -0.032654 -0.726074 0.031189 1441913270 -0.686218 -0.032654 -0.726074 0.031189 1441913270 -0.686218 -0.032654 -0.726074 0.031189 1441913270 -0.686218 -0.032654 -0.726074 0.031189 1441913270 -0.686218 -0.032654 -0.726074 0.031189 1441913270 -0.686218 -0.032654 -0.726074 0.031189 1441913270 -0.688171 -0.034607 -0.724060 0.032104 1441913270 -0.688171 -0.034607 -0.724060 0.032104 1441913270 -0.688171 -0.034607 -0.724060 0.032104 1441913270 -0.688171 -0.034607 -0.724060 0.032104 1441913270 -0.688171 -0.034607 -0.724060 0.032104 1441913270 -0.688171 -0.034607 -0.724060 0.032104 1441913270 -0.689453 -0.036682 -0.722656 0.033691 1441913270 -0.689453 -0.036682 -0.722656 0.033691 1441913270 -0.689453 -0.036682 -0.722656 0.033691 1441913270 -0.689453 -0.036682 -0.722656 0.033691 1441913270 -0.689453 -0.036682 -0.722656 0.033691 1441913270 -0.689453 -0.036682 -0.722656 0.033691 1441913270 -0.689453 -0.036682 -0.722656 0.033691 1441913270 -0.690674 -0.039185 -0.721252 0.035950 1441913270 -0.690674 -0.039185 -0.721252 0.035950 1441913270 -0.690674 -0.039185 -0.721252 0.035950 1441913270 -0.690674 -0.039185 -0.721252 0.035950 1441913270 -0.690674 -0.039185 -0.721252 0.035950 1441913270 -0.690674 -0.039185 -0.721252 0.035950 1441913270 -0.691895 -0.041870 -0.719788 0.038574 1441913270 -0.691895 -0.041870 -0.719788 0.038574 1441913270 -0.691895 -0.041870 -0.719788 0.038574 1441913270 -0.691895 -0.041870 -0.719788 0.038574 1441913270 -0.691895 -0.041870 -0.719788 0.038574 1441913270 -0.691895 -0.041870 -0.719788 0.038574 1441913270 -0.691895 -0.041870 -0.719788 0.038574 1441913270 -0.692322 -0.044312 -0.719116 0.041809 1441913270 -0.692322 -0.044312 -0.719116 0.041809 1441913270 -0.692322 -0.044312 -0.719116 0.041809 1441913270 -0.692322 -0.044312 -0.719116 0.041809 1441913270 -0.692322 -0.044312 -0.719116 0.041809 1441913270 -0.692322 -0.044312 -0.719116 0.041809 1441913270 -0.691711 -0.044617 -0.719604 0.042175 1441913270 -0.691711 -0.044617 -0.719604 0.042175 1441913270 -0.691711 -0.044617 -0.719604 0.042175 1441913270 -0.691711 -0.044617 -0.719604 0.042175 1441913270 -0.691711 -0.044617 -0.719604 0.042175 1441913270 -0.691711 -0.044617 -0.719604 0.042175 1441913270 -0.689514 -0.044189 -0.721802 0.041199 1441913270 -0.689514 -0.044189 -0.721802 0.041199 1441913270 -0.689514 -0.044189 -0.721802 0.041199 1441913270 -0.689514 -0.044189 -0.721802 0.041199 1441913270 -0.689514 -0.044189 -0.721802 0.041199 1441913270 -0.689514 -0.044189 -0.721802 0.041199 1441913270 -0.688293 -0.042969 -0.723083 0.040466 1441913270 -0.688293 -0.042969 -0.723083 0.040466 1441913270 -0.688293 -0.042969 -0.723083 0.040466 1441913270 -0.688293 -0.042969 -0.723083 0.040466 1441913270 -0.688293 -0.042969 -0.723083 0.040466 1441913270 -0.688293 -0.042969 -0.723083 0.040466 1441913270 -0.688293 -0.042969 -0.723083 0.040466 1441913270 -0.688049 -0.041931 -0.723511 0.038269 1441913270 -0.688049 -0.041931 -0.723511 0.038269 1441913270 -0.688049 -0.041931 -0.723511 0.038269 1441913270 -0.688049 -0.041931 -0.723511 0.038269 1441913270 -0.688049 -0.041931 -0.723511 0.038269 1441913270 -0.688049 -0.041931 -0.723511 0.038269 1441913270 -0.684937 -0.040283 -0.726746 0.034363 1441913270 -0.684937 -0.040283 -0.726746 0.034363 1441913270 -0.684937 -0.040283 -0.726746 0.034363 1441913270 -0.684937 -0.040283 -0.726746 0.034363 1441913270 -0.684937 -0.040283 -0.726746 0.034363 1441913270 -0.684937 -0.040283 -0.726746 0.034363 1441913270 -0.682922 -0.036865 -0.729004 0.029907 1441913270 -0.682922 -0.036865 -0.729004 0.029907 1441913270 -0.682922 -0.036865 -0.729004 0.029907 1441913270 -0.682922 -0.036865 -0.729004 0.029907 1441913271 -0.682922 -0.036865 -0.729004 0.029907 1441913271 -0.682922 -0.036865 -0.729004 0.029907 1441913271 -0.681824 -0.032959 -0.730347 0.026489 1441913271 -0.681824 -0.032959 -0.730347 0.026489 1441913271 -0.681824 -0.032959 -0.730347 0.026489 1441913271 -0.681824 -0.032959 -0.730347 0.026489 1441913271 -0.681824 -0.032959 -0.730347 0.026489 1441913271 -0.681824 -0.032959 -0.730347 0.026489 1441913271 -0.681641 -0.030212 -0.730774 0.023560 1441913271 -0.681641 -0.030212 -0.730774 0.023560 1441913271 -0.681641 -0.030212 -0.730774 0.023560 1441913271 -0.681641 -0.030212 -0.730774 0.023560 1441913271 -0.681641 -0.030212 -0.730774 0.023560 1441913271 -0.681641 -0.030212 -0.730774 0.023560 1441913271 -0.681641 -0.030212 -0.730774 0.023560 1441913271 -0.682312 -0.028381 -0.730286 0.021240 1441913271 -0.682312 -0.028381 -0.730286 0.021240 1441913271 -0.682312 -0.028381 -0.730286 0.021240 1441913271 -0.682312 -0.028381 -0.730286 0.021240 1441913271 -0.682312 -0.028381 -0.730286 0.021240 1441913271 -0.682312 -0.028381 -0.730286 0.021240 1441913271 -0.683838 -0.026917 -0.728882 0.019958 1441913271 -0.683838 -0.026917 -0.728882 0.019958 1441913271 -0.683838 -0.026917 -0.728882 0.019958 1441913271 -0.683838 -0.026917 -0.728882 0.019958 1441913271 -0.683838 -0.026917 -0.728882 0.019958 1441913271 -0.683838 -0.026917 -0.728882 0.019958 1441913271 -0.684875 -0.025879 -0.728027 0.018921 1441913271 -0.684875 -0.025879 -0.728027 0.018921 1441913271 -0.684875 -0.025879 -0.728027 0.018921 1441913271 -0.684875 -0.025879 -0.728027 0.018921 1441913271 -0.684875 -0.025879 -0.728027 0.018921 1441913271 -0.684875 -0.025879 -0.728027 0.018921 1441913271 -0.684875 -0.025879 -0.728027 0.018921 1441913271 -0.686096 -0.024475 -0.726929 0.018188 1441913271 -0.686096 -0.024475 -0.726929 0.018188 1441913271 -0.686096 -0.024475 -0.726929 0.018188 1441913271 -0.686096 -0.024475 -0.726929 0.018188 1441913271 -0.686096 -0.024475 -0.726929 0.018188 1441913271 -0.686096 -0.024475 -0.726929 0.018188 1441913271 -0.685913 -0.021851 -0.727234 0.015625 1441913271 -0.685913 -0.021851 -0.727234 0.015625 1441913271 -0.685913 -0.021851 -0.727234 0.015625 1441913271 -0.685913 -0.021851 -0.727234 0.015625 1441913271 -0.685913 -0.021851 -0.727234 0.015625 1441913271 -0.685913 -0.021851 -0.727234 0.015625 1441913271 -0.685425 -0.020630 -0.727783 0.015381 1441913271 -0.685425 -0.020630 -0.727783 0.015381 1441913271 -0.685425 -0.020630 -0.727783 0.015381 1441913271 -0.685425 -0.020630 -0.727783 0.015381 1441913271 -0.685181 -0.020935 -0.727966 0.017029 1441913271 -0.685181 -0.020935 -0.727966 0.017029 1441913271 -0.685181 -0.020935 -0.727966 0.017029 1441913271 -0.685181 -0.020935 -0.727966 0.017029 1441913271 -0.685181 -0.020935 -0.727966 0.017029 1441913271 -0.685181 -0.020935 -0.727966 0.017029 1441913271 -0.685730 -0.021790 -0.727356 0.017456 1441913271 -0.685730 -0.021790 -0.727356 0.017456 1441913271 -0.685730 -0.021790 -0.727356 0.017456 1441913271 -0.685730 -0.021790 -0.727356 0.017456 1441913271 -0.685730 -0.021790 -0.727356 0.017456 1441913271 -0.685730 -0.021790 -0.727356 0.017456 1441913271 -0.687927 -0.022827 -0.725220 0.018311 1441913271 -0.687927 -0.022827 -0.725220 0.018311 1441913271 -0.687927 -0.022827 -0.725220 0.018311 1441913271 -0.687927 -0.022827 -0.725220 0.018311 1441913271 -0.687927 -0.022827 -0.725220 0.018311 1441913271 -0.687927 -0.022827 -0.725220 0.018311 1441913271 -0.689209 -0.023926 -0.723999 0.017944 1441913271 -0.689209 -0.023926 -0.723999 0.017944 1441913271 -0.689209 -0.023926 -0.723999 0.017944 1441913271 -0.689209 -0.023926 -0.723999 0.017944 1441913271 -0.689209 -0.023926 -0.723999 0.017944 1441913271 -0.689209 -0.023926 -0.723999 0.017944 1441913271 -0.690857 -0.024048 -0.722412 0.018188 1441913271 -0.690857 -0.024048 -0.722412 0.018188 1441913271 -0.690857 -0.024048 -0.722412 0.018188 1441913271 -0.690857 -0.024048 -0.722412 0.018188 1441913271 -0.690857 -0.024048 -0.722412 0.018188 1441913271 -0.690857 -0.024048 -0.722412 0.018188 1441913271 -0.693237 -0.024536 -0.720093 0.018555 1441913271 -0.693237 -0.024536 -0.720093 0.018555 1441913271 -0.693237 -0.024536 -0.720093 0.018555 1441913271 -0.693237 -0.024536 -0.720093 0.018555 1441913271 -0.693237 -0.024536 -0.720093 0.018555 1441913271 -0.693237 -0.024536 -0.720093 0.018555 1441913271 -0.693237 -0.024536 -0.720093 0.018555 1441913271 -0.694580 -0.024902 -0.718750 0.020447 1441913271 -0.694580 -0.024902 -0.718750 0.020447 1441913271 -0.694580 -0.024902 -0.718750 0.020447 1441913271 -0.694580 -0.024902 -0.718750 0.020447 1441913271 -0.694580 -0.024902 -0.718750 0.020447 1441913271 -0.694580 -0.024902 -0.718750 0.020447 1441913271 -0.695557 -0.025879 -0.717712 0.022522 1441913271 -0.695557 -0.025879 -0.717712 0.022522 1441913271 -0.695557 -0.025879 -0.717712 0.022522 1441913271 -0.695557 -0.025879 -0.717712 0.022522 1441913271 -0.695557 -0.025879 -0.717712 0.022522 1441913271 -0.695557 -0.025879 -0.717712 0.022522 1441913271 -0.695313 -0.026367 -0.717896 0.023132 1441913271 -0.695313 -0.026367 -0.717896 0.023132 1441913271 -0.695313 -0.026367 -0.717896 0.023132 1441913271 -0.695313 -0.026367 -0.717896 0.023132 1441913271 -0.695313 -0.026367 -0.717896 0.023132 1441913271 -0.695313 -0.026367 -0.717896 0.023132 1441913271 -0.693970 -0.026489 -0.719238 0.022278 1441913271 -0.693970 -0.026489 -0.719238 0.022278 1441913271 -0.693970 -0.026489 -0.719238 0.022278 1441913271 -0.693970 -0.026489 -0.719238 0.022278 1441913271 -0.693970 -0.026489 -0.719238 0.022278 1441913271 -0.693970 -0.026489 -0.719238 0.022278 1441913272 -0.694397 -0.025024 -0.718933 0.019287 1441913272 -0.694397 -0.025024 -0.718933 0.019287 1441913272 -0.694397 -0.025024 -0.718933 0.019287 1441913272 -0.694397 -0.025024 -0.718933 0.019287 1441913272 -0.694397 -0.025024 -0.718933 0.019287 1441913272 -0.694397 -0.025024 -0.718933 0.019287 1441913272 -0.694397 -0.025024 -0.718933 0.019287 1441913272 -0.694946 -0.023560 -0.718567 0.016663 1441913272 -0.694946 -0.023560 -0.718567 0.016663 1441913272 -0.694946 -0.023560 -0.718567 0.016663 1441913272 -0.694946 -0.023560 -0.718567 0.016663 1441913272 -0.694946 -0.023560 -0.718567 0.016663 1441913272 -0.694946 -0.023560 -0.718567 0.016663 1441913272 -0.695435 -0.022278 -0.718201 0.013672 1441913272 -0.695435 -0.022278 -0.718201 0.013672 1441913272 -0.695435 -0.022278 -0.718201 0.013672 1441913272 -0.695435 -0.022278 -0.718201 0.013672 1441913272 -0.695435 -0.022278 -0.718201 0.013672 1441913272 -0.695435 -0.022278 -0.718201 0.013672 1441913272 -0.695740 -0.021545 -0.717957 0.012451 1441913272 -0.695740 -0.021545 -0.717957 0.012451 1441913272 -0.695740 -0.021545 -0.717957 0.012451 1441913272 -0.695740 -0.021545 -0.717957 0.012451 1441913272 -0.695740 -0.021545 -0.717957 0.012451 1441913272 -0.695740 -0.021545 -0.717957 0.012451 1441913272 -0.695740 -0.021545 -0.717957 0.012451 1441913272 -0.694824 -0.020752 -0.718872 0.011230 1441913272 -0.694824 -0.020752 -0.718872 0.011230 1441913272 -0.694824 -0.020752 -0.718872 0.011230 1441913272 -0.694824 -0.020752 -0.718872 0.011230 1441913272 -0.694824 -0.020752 -0.718872 0.011230 1441913272 -0.694824 -0.020752 -0.718872 0.011230 1441913272 -0.694458 -0.019287 -0.719238 0.009705 1441913272 -0.694458 -0.019287 -0.719238 0.009705 1441913272 -0.694458 -0.019287 -0.719238 0.009705 1441913272 -0.694458 -0.019287 -0.719238 0.009705 1441913272 -0.694458 -0.019287 -0.719238 0.009705 1441913272 -0.693909 -0.018127 -0.719849 0.007935 1441913272 -0.693909 -0.018127 -0.719849 0.007935 1441913272 -0.693909 -0.018127 -0.719849 0.007935 1441913272 -0.693909 -0.018127 -0.719849 0.007935 1441913272 -0.693909 -0.018127 -0.719849 0.007935 1441913272 -0.693909 -0.018127 -0.719849 0.007935 1441913272 -0.694214 -0.018066 -0.719604 0.006348 1441913272 -0.694214 -0.018066 -0.719604 0.006348 1441913272 -0.694214 -0.018066 -0.719604 0.006348 1441913272 -0.694214 -0.018066 -0.719604 0.006348 1441913272 -0.694214 -0.018066 -0.719604 0.006348 1441913272 -0.694214 -0.018066 -0.719604 0.006348 1441913272 -0.694702 -0.017517 -0.719116 0.004395 1441913272 -0.694702 -0.017517 -0.719116 0.004395 1441913272 -0.694702 -0.017517 -0.719116 0.004395 1441913272 -0.694702 -0.017517 -0.719116 0.004395 1441913272 -0.694702 -0.017517 -0.719116 0.004395 1441913272 -0.694702 -0.017517 -0.719116 0.004395 1441913272 -0.694702 -0.017517 -0.719116 0.004395 1441913272 -0.697144 -0.016235 -0.716797 0.003540 1441913272 -0.697144 -0.016235 -0.716797 0.003540 1441913272 -0.697144 -0.016235 -0.716797 0.003540 1441913272 -0.697144 -0.016235 -0.716797 0.003540 1441913272 -0.697144 -0.016235 -0.716797 0.003540 1441913272 -0.697144 -0.016235 -0.716797 0.003540 1441913272 -0.699097 -0.015137 -0.714905 0.004272 1441913272 -0.699097 -0.015137 -0.714905 0.004272 1441913272 -0.699097 -0.015137 -0.714905 0.004272 1441913272 -0.699097 -0.015137 -0.714905 0.004272 1441913272 -0.699097 -0.015137 -0.714905 0.004272 1441913272 -0.699097 -0.015137 -0.714905 0.004272 1441913272 -0.699097 -0.015137 -0.714905 0.004272 1441913272 -0.698547 -0.015625 -0.715454 0.003601 1441913272 -0.698547 -0.015625 -0.715454 0.003601 1441913272 -0.698547 -0.015625 -0.715454 0.003601 1441913272 -0.698547 -0.015625 -0.715454 0.003601 1441913272 -0.698547 -0.015625 -0.715454 0.003601 1441913272 -0.698547 -0.015625 -0.715454 0.003601 1441913272 -0.698303 -0.015381 -0.715698 0.000793 1441913272 -0.698303 -0.015381 -0.715698 0.000793 1441913272 -0.698303 -0.015381 -0.715698 0.000793 1441913272 -0.698303 -0.015381 -0.715698 0.000793 1441913272 -0.698303 -0.015381 -0.715698 0.000793 1441913272 -0.698303 -0.015381 -0.715698 0.000793 1441913272 -0.698303 -0.015381 -0.715698 0.000793 1441913272 -0.695862 -0.014771 -0.718079 -0.002258 1441913272 -0.695862 -0.014771 -0.718079 -0.002258 1441913272 -0.695862 -0.014771 -0.718079 -0.002258 1441913272 -0.695862 -0.014771 -0.718079 -0.002258 1441913272 -0.695862 -0.014771 -0.718079 -0.002258 1441913272 -0.695862 -0.014771 -0.718079 -0.002258 1441913272 -0.693298 -0.014526 -0.720520 -0.004395 1441913272 -0.693298 -0.014526 -0.720520 -0.004395 1441913272 -0.693298 -0.014526 -0.720520 -0.004395 1441913272 -0.693298 -0.014526 -0.720520 -0.004395 1441913272 -0.693298 -0.014526 -0.720520 -0.004395 1441913272 -0.693298 -0.014526 -0.720520 -0.004395 1441913272 -0.693848 -0.014954 -0.720032 -0.004333 1441913272 
-0.694153 0.043823 -0.716431 -0.054810 1441913281 -0.694092 0.046326 -0.716125 -0.057312 1441913281 -0.694092 0.046326 -0.716125 -0.057312 1441913281 -0.694092 0.046326 -0.716125 -0.057312 1441913281 -0.694092 0.046326 -0.716125 -0.057312 1441913281 -0.694092 0.046326 -0.716125 -0.057312 1441913281 -0.694092 0.046326 -0.716125 -0.057312 1441913281 -0.694092 0.046326 -0.716125 -0.057312 1441913281 -0.693604 0.049377 -0.716248 -0.059265 1441913281 -0.693604 0.049377 -0.716248 -0.059265 1441913281 -0.693604 0.049377 -0.716248 -0.059265 1441913281 -0.693604 0.049377 -0.716248 -0.059265 1441913281 -0.693604 0.049377 -0.716248 -0.059265 1441913281 -0.693604 0.049377 -0.716248 -0.059265 1441913281 -0.692383 0.051758 -0.717102 -0.061218 1441913281 -0.692383 0.051758 -0.717102 -0.061218 1441913281 -0.692383 0.051758 -0.717102 -0.061218 1441913281 -0.692383 0.051758 -0.717102 -0.061218 1441913281 -0.692383 0.051758 -0.717102 -0.061218 1441913281 -0.692383 0.051758 -0.717102 -0.061218 1441913281 -0.691467 0.053284 -0.717773 -0.062378 1441913281 -0.691467 0.053284 -0.717773 -0.062378 1441913281 -0.691467 0.053284 -0.717773 -0.062378 1441913281 -0.691467 0.053284 -0.717773 -0.062378 1441913281 -0.691467 0.053284 -0.717773 -0.062378 1441913281 -0.691467 0.053284 -0.717773 -0.062378 1441913281 -0.690491 0.054138 -0.718628 -0.062988 1441913281 -0.690491 0.054138 -0.718628 -0.062988 1441913281 -0.690491 0.054138 -0.718628 -0.062988 1441913281 -0.690491 0.054138 -0.718628 -0.062988 1441913281 -0.690491 0.054138 -0.718628 -0.062988 1441913281 -0.690491 0.054138 -0.718628 -0.062988 1441913281 -0.690491 0.054138 -0.718628 -0.062988 1441913281 -0.689819 0.053894 -0.719238 -0.063416 1441913281 -0.689819 0.053894 -0.719238 -0.063416 1441913281 -0.689819 0.053894 -0.719238 -0.063416 1441913281 -0.689819 0.053894 -0.719238 -0.063416 1441913281 -0.689819 0.053894 -0.719238 -0.063416 1441913281 -0.689819 0.053894 -0.719238 -0.063416 1441913281 -0.688904 0.052673 -0.720215 -0.063232 1441913281 -0.688904 0.052673 -0.720215 -0.063232 1441913281 -0.688904 0.052673 -0.720215 -0.063232 1441913281 -0.688904 0.052673 -0.720215 -0.063232 1441913281 -0.688904 0.052673 -0.720215 -0.063232 1441913281 -0.688904 0.052673 -0.720215 -0.063232 1441913281 -0.688416 0.051575 -0.720825 -0.062317 1441913281 -0.688416 0.051575 -0.720825 -0.062317 1441913281 -0.688416 0.051575 -0.720825 -0.062317 1441913281 -0.688416 0.051575 -0.720825 -0.062317 1441913281 -0.688416 0.051575 -0.720825 -0.062317 1441913281 -0.688416 0.051575 -0.720825 -0.062317 1441913281 -0.688416 0.051575 -0.720825 -0.062317 1441913281 -0.688049 0.049500 -0.721436 -0.060608 1441913281 -0.688049 0.049500 -0.721436 -0.060608 1441913281 -0.688049 0.049500 -0.721436 -0.060608 1441913281 -0.688049 0.049500 -0.721436 -0.060608 1441913281 -0.688049 0.049500 -0.721436 -0.060608 1441913282 -0.688049 0.049500 -0.721436 -0.060608 1441913282 -0.687744 0.047607 -0.721985 -0.059387 1441913282 -0.687744 0.047607 -0.721985 -0.059387 1441913282 -0.687744 0.047607 -0.721985 -0.059387 1441913282 -0.687744 0.047607 -0.721985 -0.059387 1441913282 -0.687744 0.047607 -0.721985 -0.059387 1441913282 -0.687744 0.047607 -0.721985 -0.059387 1441913282 -0.687744 0.047607 -0.721985 -0.059387 1441913282 -0.687622 0.045959 -0.722290 -0.058777 1441913282 -0.687622 0.045959 -0.722290 -0.058777 1441913282 -0.687622 0.045959 -0.722290 -0.058777 1441913282 -0.687622 0.045959 -0.722290 -0.058777 1441913282 -0.687622 0.045959 -0.722290 -0.058777 1441913282 -0.687622 0.045959 -0.722290 -0.058777 1441913282 -0.687622 0.045959 -0.722290 -0.058777 1441913282 -0.689453 0.045715 -0.720581 -0.058838 1441913282 -0.689453 0.045715 -0.720581 -0.058838 1441913282 -0.689453 0.045715 -0.720581 -0.058838 1441913282 -0.689453 0.045715 -0.720581 -0.058838 1441913282 -0.689453 0.045715 -0.720581 -0.058838 1441913282 -0.689453 0.045715 -0.720581 -0.058838 1441913282 -0.694092 0.046631 -0.715942 -0.059814 1441913282 -0.694092 0.046631 -0.715942 -0.059814 1441913282 -0.694092 0.046631 -0.715942 -0.059814 1441913282 -0.694092 0.046631 -0.715942 -0.059814 1441913282 -0.694092 0.046631 -0.715942 -0.059814 1441913282 -0.694092 0.046631 -0.715942 -0.059814 1441913282 -0.698975 0.047913 -0.710938 -0.061646 1441913282 -0.698975 0.047913 -0.710938 -0.061646 1441913282 -0.698975 0.047913 -0.710938 -0.061646 1441913282 -0.698975 0.047913 -0.710938 -0.061646 1441913282 -0.698975 0.047913 -0.710938 -0.061646 1441913282 -0.698975 0.047913 -0.710938 -0.061646 1441913282 -0.701721 0.047668 -0.708435 -0.059326 1441913282 -0.701721 0.047668 -0.708435 -0.059326 1441913282 -0.701721 0.047668 -0.708435 -0.059326 1441913282 -0.701721 0.047668 -0.708435 -0.059326 1441913282 -0.701721 0.047668 -0.708435 -0.059326 1441913282 -0.697571 0.045532 -0.712708 -0.058960 1441913282 -0.697571 0.045532 -0.712708 -0.058960 1441913282 -0.697571 0.045532 -0.712708 -0.058960 1441913282 -0.697571 0.045532 -0.712708 -0.058960 1441913282 -0.697571 0.045532 -0.712708 -0.058960 1441913282 -0.697571 0.045532 -0.712708 -0.058960 1441913282 -0.697571 0.045532 -0.712708 -0.058960 1441913282 -0.691650 0.043213 -0.718445 -0.060669 1441913282 -0.691650 0.043213 -0.718445 -0.060669 1441913282 -0.691650 0.043213 -0.718445 -0.060669 1441913282 -0.691650 0.043213 -0.718445 -0.060669 1441913282 -0.691650 0.043213 -0.718445 -0.060669 1441913282 -0.691650 0.043213 -0.718445 -0.060669 1441913282 -0.688477 0.043335 -0.721436 -0.060974 1441913282 -0.688477 0.043335 -0.721436 -0.060974 1441913282 -0.688477 0.043335 -0.721436 -0.060974 1441913282 -0.688477 0.043335 -0.721436 -0.060974 1441913282 -0.688477 0.043335 -0.721436 -0.060974 1441913282 -0.688477 0.043335 -0.721436 -0.060974 1441913282 -0.688477 0.043335 -0.721436 -0.060974 1441913282 -0.685120 0.045105 -0.724426 -0.061951 1441913282 -0.685120 0.045105 -0.724426 -0.061951 1441913282 -0.685120 0.045105 -0.724426 -0.061951 1441913282 -0.685120 0.045105 -0.724426 -0.061951 1441913282 -0.685120 0.045105 -0.724426 -0.061951 1441913282 -0.685120 0.045105 -0.724426 -0.061951 1441913282 -0.682922 0.046021 -0.726379 -0.062805 1441913282 -0.682922 0.046021 -0.726379 -0.062805 1441913282 -0.682922 0.046021 -0.726379 -0.062805 1441913282 -0.682922 0.046021 -0.726379 -0.062805 1441913282 -0.682922 0.046021 -0.726379 -0.062805 1441913282 -0.682922 0.046021 -0.726379 -0.062805 1441913282 -0.681519 0.048218 -0.727478 -0.064148 1441913282 -0.681519 0.048218 -0.727478 -0.064148 1441913282 -0.681519 0.048218 -0.727478 -0.064148 1441913282 -0.681519 0.048218 -0.727478 -0.064148 1441913282 -0.681519 0.048218 -0.727478 -0.064148 1441913282 -0.681519 0.048218 -0.727478 -0.064148 1441913282 -0.679138 0.052185 -0.729126 -0.067566 1441913282 -0.679138 0.052185 -0.729126 -0.067566 1441913282 -0.679138 0.052185 -0.729126 -0.067566 1441913282 -0.679138 0.052185 -0.729126 -0.067566 1441913282 -0.679138 0.052185 -0.729126 -0.067566 1441913282 -0.679138 0.052185 -0.729126 -0.067566 1441913282 -0.677673 0.054443 -0.730042 -0.069763 1441913282 -0.677673 0.054443 -0.730042 -0.069763 1441913282 -0.677673 0.054443 -0.730042 -0.069763 1441913282 -0.677673 0.054443 -0.730042 -0.069763 1441913282 -0.677673 0.054443 -0.730042 -0.069763 1441913282 -0.677673 0.054443 -0.730042 -0.069763 1441913282 -0.677490 0.055603 -0.730225 -0.069153 1441913282 -0.677490 0.055603 -0.730225 -0.069153 1441913282 -0.677490 0.055603 -0.730225 -0.069153 1441913282 -0.677490 0.055603 -0.730225 -0.069153 1441913282 -0.677490 0.055603 -0.730225 -0.069153 1441913282 -0.677490 0.055603 -0.730225 -0.069153 1441913282 -0.678589 0.054321 -0.729492 -0.067200 1441913282 -0.678589 0.054321 -0.729492 -0.067200 1441913282 -0.678589 0.054321 -0.729492 -0.067200 1441913282 -0.678589 0.054321 -0.729492 -0.067200 1441913282 -0.678589 0.054321 -0.729492 -0.067200 1441913282 -0.678589 0.054321 -0.729492 -0.067200 1441913282 -0.678589 0.054321 -0.729492 -0.067200 1441913282 -0.679626 0.051575 -0.728943 -0.064392 1441913282 -0.679626 0.051575 -0.728943 -0.064392 1441913282 -0.679626 0.051575 -0.728943 -0.064392 1441913282 -0.679626 0.051575 -0.728943 -0.064392 1441913282 -0.679626 0.051575 -0.728943 -0.064392 1441913282 -0.679626 0.051575 -0.728943 -0.064392 1441913282 -0.680542 0.047668 -0.728638 -0.061523 1441913282 -0.680542 0.047668 -0.728638 -0.061523 1441913282 -0.680542 0.047668 -0.728638 -0.061523 1441913282 -0.680542 0.047668 -0.728638 -0.061523 1441913282 -0.680542 0.047668 -0.728638 -0.061523 1441913283 -0.680542 0.047668 -0.728638 -0.061523 1441913283 -0.682373 0.043884 -0.727295 -0.059143 1441913283 -0.682373 0.043884 -0.727295 -0.059143 1441913283 -0.682373 0.043884 -0.727295 -0.059143 1441913283 -0.682373 0.043884 -0.727295 -0.059143 1441913283 -0.682373 0.043884 -0.727295 -0.059143 1441913283 -0.682373 0.043884 -0.727295 -0.059143 1441913283 -0.684814 0.040588 -0.725403 -0.056885 1441913283 -0.684814 0.040588 -0.725403 -0.056885 1441913283 -0.684814 0.040588 -0.725403 -0.056885 1441913283 -0.684814 0.040588 -0.725403 -0.056885 1441913283 -0.684814 0.040588 -0.725403 -0.056885 1441913283 -0.684814 0.040588 -0.725403 -0.056885 1441913283 -0.684814 0.040588 -0.725403 -0.056885 1441913283 -0.686829 0.039185 -0.723633 -0.056519 1441913283 -0.686829 0.039185 -0.723633 -0.056519 1441913283 -0.686829 0.039185 -0.723633 -0.056519 1441913283 -0.686829 0.039185 -0.723633 -0.056519 1441913283 -0.686829 0.039185 -0.723633 -0.056519 1441913283 -0.686829 0.039185 -0.723633 -0.056519 1441913283 -0.688293 0.038818 -0.722290 -0.056274 1441913283 -0.688293 0.038818 -0.722290 -0.056274 1441913283 -0.688293 0.038818 -0.722290 -0.056274 1441913283 -0.688293 0.038818 -0.722290 -0.056274 1441913283 -0.688293 0.038818 -0.722290 -0.056274 1441913283 -0.688293 0.038818 -0.722290 -0.056274 1441913283 -0.689819 0.039001 -0.720764 -0.056519 1441913283 -0.689819 0.039001 -0.720764 -0.056519 1441913283 -0.689819 0.039001 -0.720764 -0.056519 1441913283 -0.689819 0.039001 -0.720764 -0.056519 1441913283 -0.689819 0.039001 -0.720764 -0.056519 1441913283 -0.689819 0.039001 -0.720764 -0.056519 1441913283 -0.692322 0.039673 -0.718262 -0.057434 1441913283 -0.692322 0.039673 -0.718262 -0.057434 1441913283 -0.692322 0.039673 -0.718262 -0.057434 1441913283 -0.692322 0.039673 -0.718262 -0.057434 1441913283 -0.692322 0.039673 -0.718262 -0.057434 1441913283 -0.692322 0.039673 -0.718262 -0.057434 1441913283 -0.694031 0.042236 -0.716187 -0.061035 1441913283 -0.694031 0.042236 -0.716187 -0.061035 1441913283 -0.694031 0.042236 -0.716187 -0.061035 1441913283 -0.694031 0.042236 -0.716187 -0.061035 1441913283 -0.694031 0.042236 -0.716187 -0.061035 1441913283 -0.694031 0.042236 -0.716187 -0.061035 1441913283 -0.694031 0.042236 -0.716187 -0.061035 1441913283 -0.697754 0.044556 -0.712097 -0.064758 1441913283 -0.697754 0.044556 -0.712097 -0.064758 1441913283 -0.697754 0.044556 -0.712097 -0.064758 1441913283 -0.697754 0.044556 -0.712097 -0.064758 1441913283 -0.697754 0.044556 -0.712097 -0.064758 1441913283 -0.697754 0.044556 -0.712097 -0.064758 1441913283 -0.699097 0.045410 -0.710754 -0.063721 1441913283 -0.699097 0.045410 -0.710754 -0.063721 1441913283 -0.699097 0.045410 -0.710754 -0.063721 1441913283 -0.699097 0.045410 -0.710754 -0.063721 1441913283 -0.699097 0.045410 -0.710754 -0.063721 1441913283 -0.699097 0.045410 -0.710754 -0.063721 1441913283 -0.697327 0.044861 -0.712402 -0.065491 1441913283 -0.697327 0.044861 -0.712402 -0.065491 1441913283 -0.697327 0.044861 -0.712402 -0.065491 1441913283 -0.697327 0.044861 -0.712402 -0.065491 1441913283 -0.697327 0.044861 -0.712402 -0.065491 1441913283 -0.697327 0.044861 -0.712402 -0.065491 1441913283 -0.697327 0.044861 -0.712402 -0.065491 1441913283 -0.696167 0.044189 -0.713623 -0.065430 1441913283 -0.696167 0.044189 -0.713623 -0.065430 1441913283 -0.696167 0.044189 -0.713623 -0.065430 1441913283 -0.696167 0.044189 -0.713623 -0.065430 1441913283 -0.696167 0.044189 -0.713623 -0.065430 1441913283 -0.696167 0.044189 -0.713623 -0.065430 1441913283 -0.693542 0.045288 -0.716187 -0.064697 1441913283 -0.693542 0.045288 -0.716187 -0.064697 1441913283 -0.693542 0.045288 -0.716187 -0.064697 1441913283 -0.693542 0.045288 -0.716187 -0.064697 1441913283 -0.693542 0.045288 -0.716187 -0.064697 1441913283 -0.693542 0.045288 -0.716187 -0.064697 1441913283 -0.693542 0.045288 -0.716187 -0.064697 1441913283 -0.692505 0.046875 -0.716919 -0.066345 1441913283 -0.692505 0.046875 -0.716919 -0.066345 1441913283 -0.692505 0.046875 -0.716919 -0.066345 1441913283 -0.692505 0.046875 -0.716919 -0.066345 1441913283 -0.692505 0.046875 -0.716919 -0.066345 1441913283 -0.692505 0.046875 -0.716919 -0.066345 1441913283 -0.692139 0.047058 -0.717224 -0.066345 1441913283 -0.692139 0.047058 -0.717224 -0.066345 1441913283 -0.692139 0.047058 -0.717224 -0.066345 1441913283 -0.692139 0.047058 -0.717224 -0.066345 1441913283 -0.692139 0.047058 -0.717224 -0.066345 1441913283 -0.692139 0.047058 -0.717224 -0.066345 1441913283 -0.691772 0.047546 -0.717773 -0.063782 1441913283 -0.691772 0.047546 -0.717773 -0.063782 1441913283 -0.691772 0.047546 -0.717773 -0.063782 1441913283 -0.691772 0.047546 -0.717773 -0.063782 1441913283 -0.691772 0.047546 -0.717773 -0.063782 1441913283 -0.691772 0.047546 -0.717773 -0.063782 1441913283 -0.691528 0.046448 -0.718323 -0.061096 1441913283 -0.691528 0.046448 -0.718323 -0.061096 1441913283 -0.691528 0.046448 -0.718323 -0.061096 1441913283 -0.691528 0.046448 -0.718323 -0.061096 1441913283 -0.691528 0.046448 -0.718323 -0.061096 1441913283 -0.691528 0.046448 -0.718323 -0.061096 1441913283 -0.691528 0.046448 -0.718323 -0.061096 1441913283 -0.691162 0.045166 -0.718933 -0.058655 1441913283 -0.691162 0.045166 -0.718933 -0.058655 1441913283 -0.691162 0.045166 -0.718933 -0.058655 1441913283 -0.691162 0.045166 -0.718933 -0.058655 1441913283 -0.691162 0.045166 -0.718933 -0.058655 1441913283 -0.691162 0.045166 -0.718933 -0.058655 1441913283 -0.690674 0.044250 -0.719666 -0.056274 1441913283 -0.690674 0.044250 -0.719666 -0.056274 1441913283 -0.690674 0.044250 -0.719666 -0.056274 1441913283 -0.690674 0.044250 -0.719666 -0.056274 1441913283 -0.690674 0.044250 -0.719666 -0.056274 1441913283 -0.690674 0.044250 -0.719666 -0.056274 1441913283 -0.690674 0.044250 -0.719666 -0.056274 1441913284 -0.691284 0.042542 -0.719421 -0.053162 1441913284 -0.691284 0.042542 -0.719421 -0.053162 1441913284 -0.691284 0.042542 -0.719421 -0.053162 1441913284 -0.691284 0.042542 -0.719421 -0.053162 1441913284 -0.691284 0.042542 -0.719421 -0.053162 1441913284 -0.691284 0.042542 -0.719421 -0.053162 1441913284 -0.691406 0.039673 -0.719788 -0.048950 1441913284 -0.691406 0.039673 -0.719788 -0.048950 1441913284 -0.691406 0.039673 -0.719788 -0.048950 1441913284 -0.691406 0.039673 -0.719788 -0.048950 1441913284 -0.691406 0.039673 -0.719788 -0.048950 1441913284 -0.691406 0.039673 -0.719788 -0.048950 1441913284 -0.690247 0.036682 -0.721191 -0.046570 1441913284 -0.690247 0.036682 -0.721191 -0.046570 1441913284 -0.690247 0.036682 -0.721191 -0.046570 1441913284 -0.690247 0.036682 -0.721191 -0.046570 1441913284 -0.690247 0.036682 -0.721191 -0.046570 1441913284 -0.690247 0.036682 -0.721191 -0.046570 1441913284 -0.688965 0.035583 -0.722534 -0.045776 1441913284 -0.688965 0.035583 -0.722534 -0.045776 1441913284 -0.688965 0.035583 -0.722534 -0.045776 1441913284 -0.688965 0.035583 -0.722534 -0.045776 1441913284 -0.688965 0.035583 -0.722534 -0.045776 1441913284 -0.688965 0.035583 -0.722534 -0.045776 1441913284 -0.688049 0.035156 -0.723389 -0.046326 1441913284 -0.688049 0.035156 -0.723389 -0.046326 1441913284 -0.688049 0.035156 -0.723389 -0.046326 1441913284 -0.688049 0.035156 -0.723389 -0.046326 1441913284 -0.688049 0.035156 -0.723389 -0.046326 1441913284 -0.688049 0.035156 -0.723389 -0.046326 1441913284 -0.687988 0.035217 -0.723450 -0.045776 1441913284 -0.687988 0.035217 -0.723450 -0.045776 1441913284 -0.687988 0.035217 -0.723450 -0.045776 1441913284 -0.687988 0.035217 -0.723450 -0.045776 1441913284 -0.687988 0.035217 -0.723450 -0.045776 1441913284 -0.687988 0.035217 -0.723450 -0.045776 1441913284 -0.687988 0.035217 -0.723450 -0.045776 1441913284 -0.688049 0.035278 -0.723450 -0.045898 1441913284 -0.688049 0.035278 -0.723450 -0.045898 1441913284 -0.688049 0.035278 -0.723450 -0.045898 1441913284 -0.688049 0.035278 -0.723450 -0.045898 1441913284 -0.688049 0.035278 -0.723450 -0.045898 1441913284 -0.688049 0.035278 -0.723450 -0.045898 1441913284 -0.687317 0.036255 -0.724060 -0.046021 1441913284 -0.687317 0.036255 -0.724060 -0.046021 1441913284 -0.687317 0.036255 -0.724060 -0.046021 1441913284 -0.687317 0.036255 -0.724060 -0.046021 1441913284 -0.687317 0.036255 -0.724060 -0.046021 1441913284 -0.687317 0.036255 -0.724060 -0.046021 1441913284 -0.686401 0.037476 -0.724915 -0.045654 1441913284 -0.686401 0.037476 -0.724915 -0.045654 1441913284 -0.686401 0.037476 -0.724915 -0.045654 1441913284 -0.686401 0.037476 -0.724915 -0.045654 1441913284 -0.686401 0.037476 -0.724915 -0.045654 1441913284 -0.686401 0.037476 -0.724915 -0.045654 1441913284 -0.687256 0.038391 -0.723999 -0.046021 1441913284 -0.687256 0.038391 -0.723999 -0.046021 1441913284 -0.687256 0.038391 -0.723999 -0.046021 1441913284 -0.687256 0.038391 -0.723999 -0.046021 1441913284 -0.687256 0.038391 -0.723999 -0.046021 1441913284 -0.687256 0.038391 -0.723999 -0.046021 1441913284 -0.687256 0.038391 -0.723999 -0.046021 1441913284 -0.689758 0.040344 -0.721375 -0.048584 1441913284 -0.689758 0.040344 -0.721375 -0.048584 1441913284 -0.689758 0.040344 -0.721375 -0.048584 1441913284 -0.689758 0.040344 -0.721375 -0.048584 1441913284 -0.689758 0.040344 -0.721375 -0.048584 1441913284 -0.689758 0.040344 -0.721375 -0.048584 1441913284 -0.690613 0.042480 -0.720154 -0.052063 1441913284 -0.690613 0.042480 -0.720154 -0.052063 1441913284 -0.690613 0.042480 -0.720154 -0.052063 1441913284 -0.690613 0.042480 -0.720154 -0.052063 1441913284 -0.690613 0.042480 -0.720154 -0.052063 1441913284 -0.690613 0.042480 -0.720154 -0.052063 1441913284 -0.690613 0.042480 -0.720154 -0.052063 1441913284 -0.692383 0.045715 -0.718018 -0.055176 1441913284 -0.692383 0.045715 -0.718018 -0.055176 1441913284 -0.692383 0.045715 -0.718018 -0.055176 1441913284 -0.692383 0.045715 -0.718018 -0.055176 1441913284 -0.692383 0.045715 -0.718018 -0.055176 1441913284 -0.692383 0.045715 -0.718018 -0.055176 1441913284 -0.692383 0.045715 -0.718018 -0.055176 1441913284 -0.689758 0.045837 -0.720581 -0.054382 1441913284 -0.689758 0.045837 -0.720581 -0.054382 1441913284 -0.689758 0.045837 -0.720581 -0.054382 1441913284 -0.689758 0.045837 -0.720581 -0.054382 1441913284 -0.689758 0.045837 -0.720581 -0.054382 1441913284 -0.689758 0.045837 -0.720581 -0.054382 1441913284 -0.688049 0.043945 -0.722351 -0.054565 1441913284 -0.688049 0.043945 -0.722351 -0.054565 1441913284 -0.688049 0.043945 -0.722351 -0.054565 1441913284 -0.688049 0.043945 -0.722351 -0.054565 1441913284 -0.688049 0.043945 -0.722351 -0.054565 1441913284 -0.688049 0.043945 -0.722351 -0.054565 1441913284 -0.687012 0.042114 -0.723511 -0.053467 1441913284 -0.687012 0.042114 -0.723511 -0.053467 1441913284 -0.687012 0.042114 -0.723511 -0.053467 1441913284 -0.687012 0.042114 -0.723511 -0.053467 1441913284 -0.687012 0.042114 -0.723511 -0.053467 1441913284 -0.687012 0.042114 -0.723511 -0.053467 1441913284 -0.687012 0.042114 -0.723511 -0.053467 1441913284 -0.685364 0.040527 -0.725281 -0.051819 1441913284 -0.685364 0.040527 -0.725281 -0.051819 1441913284 -0.685364 0.040527 -0.725281 -0.051819 1441913284 -0.685364 0.040527 -0.725281 -0.051819 1441913284 -0.685364 0.040527 -0.725281 -0.051819 1441913284 -0.685364 0.040527 -0.725281 -0.051819 1441913284 -0.684692 0.039795 -0.726074 -0.050110 1441913284 -0.684692 0.039795 -0.726074 -0.050110 1441913284 -0.684692 0.039795 -0.726074 -0.050110 1441913284 -0.684692 0.039795 -0.726074 -0.050110 1441913284 -0.684692 0.039795 -0.726074 -0.050110 1441913284 -0.684692 0.039795 -0.726074 -0.050110 1441913284 -0.683411 0.040710 -0.727234 -0.050110 1441913284 -0.683411 0.040710 -0.727234 -0.050110 1441913285 -0.683411 0.040710 -0.727234 -0.050110 1441913285 -0.683411 0.040710 -0.727234 -0.050110 1441913285 -0.683411 0.040710 -0.727234 -0.050110 1441913285 -0.683411 0.040710 -0.727234 -0.050110 1441913285 -0.681458 0.042725 -0.728821 -0.051636 1441913285 -0.681458 0.042725 -0.728821 -0.051636 1441913285 -0.681458 0.042725 -0.728821 -0.051636 1441913285 -0.681458 0.042725 -0.728821 -0.051636 1441913285 -0.681458 0.042725 -0.728821 -0.051636 1441913285 -0.681458 0.042725 -0.728821 -0.051636 1441913285 -0.681458 0.042725 -0.728821 -0.051636 1441913285 -0.680359 0.045410 -0.729675 -0.052795 1441913285 -0.680359 0.045410 -0.729675 -0.052795 1441913285 -0.680359 0.045410 -0.729675 -0.052795 1441913285 -0.680359 0.045410 -0.729675 -0.052795 1441913285 -0.680359 0.045410 -0.729675 -0.052795 1441913285 -0.680359 0.045410 -0.729675 -0.052795 1441913285 -0.679749 0.047791 -0.729980 -0.053345 1441913285 -0.679749 0.047791 -0.729980 -0.053345 1441913285 -0.679749 0.047791 -0.729980 -0.053345 1441913285 -0.679749 0.047791 -0.729980 -0.053345 1441913285 -0.679749 0.047791 -0.729980 -0.053345 1441913285 -0.679749 0.047791 -0.729980 -0.053345 1441913285 -0.680176 0.048462 -0.729675 -0.052185 1441913285 -0.680176 0.048462 -0.729675 -0.052185 1441913285 -0.680176 0.048462 -0.729675 -0.052185 1441913285 -0.680176 0.048462 -0.729675 -0.052185 1441913285 -0.680176 0.048462 -0.729675 -0.052185 1441913285 -0.680176 0.048462 -0.729675 -0.052185 1441913285 -0.680176 0.048462 -0.729675 -0.052185 1441913285 -0.681335 0.047180 -0.728821 -0.050049 1441913285 -0.681335 0.047180 -0.728821 -0.050049 1441913285 -0.681335 0.047180 -0.728821 -0.050049 1441913285 -0.681335 0.047180 -0.728821 -0.050049 1441913285 -0.681335 0.047180 -0.728821 -0.050049 1441913285 -0.681335 0.047180 -0.728821 -0.050049 1441913285 -0.682922 0.044434 -0.727661 -0.047058 1441913285 -0.682922 0.044434 -0.727661 -0.047058 1441913285 -0.682922 0.044434 -0.727661 -0.047058 1441913285 -0.682922 0.044434 -0.727661 -0.047058 1441913285 -0.682922 0.044434 -0.727661 -0.047058 1441913285 -0.682922 0.044434 -0.727661 -0.047058 1441913285 -0.684509 0.041443 -0.726501 -0.044617 1441913285 -0.684509 0.041443 -0.726501 -0.044617 1441913285 -0.684509 0.041443 -0.726501 -0.044617 1441913285 -0.684509 0.041443 -0.726501 -0.044617 1441913285 -0.684509 0.041443 -0.726501 -0.044617 1441913285 -0.684509 0.041443 -0.726501 -0.044617 1441913285 -0.684631 0.039001 -0.726563 -0.044434 1441913285 -0.684631 0.039001 -0.726563 -0.044434 1441913285 -0.684631 0.039001 -0.726563 -0.044434 1441913285 -0.684631 0.039001 -0.726563 -0.044434 1441913285 -0.684631 0.039001 -0.726563 -0.044434 1441913285 -0.684631 0.039001 -0.726563 -0.044434 1441913285 -0.684631 0.039001 -0.726563 -0.044434 1441913285 -0.684814 0.037476 -0.726379 -0.045654 1441913285 -0.684814 0.037476 -0.726379 -0.045654 1441913285 -0.684814 0.037476 -0.726379 -0.045654 1441913285 -0.684814 0.037476 -0.726379 -0.045654 1441913285 -0.684814 0.037476 -0.726379 -0.045654 1441913285 -0.684814 0.037476 -0.726379 -0.045654 1441913285 -0.685730 0.036743 -0.725525 -0.046082 1441913285 -0.685730 0.036743 -0.725525 -0.046082 1441913285 -0.685730 0.036743 -0.725525 -0.046082 1441913285 -0.685730 0.036743 -0.725525 -0.046082 1441913285 -0.685730 0.036743 -0.725525 -0.046082 1441913285 -0.685730 0.036743 -0.725525 -0.046082 1441913285 -0.687195 0.036499 -0.724060 -0.046631 1441913285 -0.687195 0.036499 -0.724060 -0.046631 1441913285 -0.687195 0.036499 -0.724060 -0.046631 1441913285 -0.687195 0.036499 -0.724060 -0.046631 1441913285 -0.687195 0.036499 -0.724060 -0.046631 1441913285 -0.687195 0.036499 -0.724060 -0.046631 1441913285 -0.688354 0.036804 -0.722961 -0.047302 1441913285 -0.688354 0.036804 -0.722961 -0.047302 1441913285 -0.688354 0.036804 -0.722961 -0.047302 1441913285 -0.688354 0.036804 -0.722961 -0.047302 1441913285 -0.688354 0.036804 -0.722961 -0.047302 1441913285 -0.688354 0.036804 -0.722961 -0.047302 1441913285 -0.688354 0.036804 -0.722961 -0.047302 1441913285 -0.689148 0.038147 -0.722107 -0.048035 1441913285 -0.689148 0.038147 -0.722107 -0.048035 1441913285 -0.689148 0.038147 -0.722107 -0.048035 1441913285 -0.689148 0.038147 -0.722107 -0.048035 1441913285 -0.689148 0.038147 -0.722107 -0.048035 1441913285 -0.689148 0.038147 -0.722107 -0.048035 1441913285 -0.690674 0.040466 -0.720337 -0.050110 1441913285 -0.690674 0.040466 -0.720337 -0.050110 1441913285 -0.690674 0.040466 -0.720337 -0.050110 1441913285 -0.690674 0.040466 -0.720337 -0.050110 1441913285 -0.690674 0.040466 -0.720337 -0.050110 1441913285 -0.690674 0.040466 -0.720337 -0.050110 1441913285 -0.692322 0.043823 -0.718384 -0.052612 1441913285 -0.692322 0.043823 -0.718384 -0.052612 1441913285 -0.692322 0.043823 -0.718384 -0.052612 1441913285 -0.692322 0.043823 -0.718384 -0.052612 1441913285 -0.692322 0.043823 -0.718384 -0.052612 1441913285 -0.692322 0.043823 -0.718384 -0.052612 1441913285 -0.692322 0.043823 -0.718384 -0.052612 1441913285 -0.693542 0.046509 -0.716858 -0.054626 1441913285 -0.693542 0.046509 -0.716858 -0.054626 1441913285 -0.693542 0.046509 -0.716858 -0.054626 1441913285 -0.693542 0.046509 -0.716858 -0.054626 1441913285 -0.693542 0.046509 -0.716858 -0.054626 1441913285 -0.693542 0.046509 -0.716858 -0.054626 1441913285 -0.694885 0.048401 -0.715332 -0.056396 1441913285 -0.694885 0.048401 -0.715332 -0.056396 1441913285 -0.694885 0.048401 -0.715332 -0.056396 1441913285 -0.694885 0.048401 -0.715332 -0.056396 1441913285 -0.694885 0.048401 -0.715332 -0.056396 1441913285 -0.694885 0.048401 -0.715332 -0.056396 1441913285 -0.695801 0.049011 -0.714294 -0.057739 1441913285 -0.695801 0.049011 -0.714294 -0.057739 1441913285 -0.695801 0.049011 -0.714294 -0.057739 1441913286 -0.695801 0.049011 -0.714294 -0.057739 1441913286 -0.695801 0.049011 -0.714294 -0.057739 1441913286 -0.695801 0.049011 -0.714294 -0.057739 1441913286 -0.696838 0.049438 -0.713257 -0.057739 1441913286 -0.696838 0.049438 -0.713257 -0.057739 1441913286 -0.696838 0.049438 -0.713257 -0.057739 1441913286 -0.696838 0.049438 -0.713257 -0.057739 1441913286 -0.696838 0.049438 -0.713257 -0.057739 1441913286 -0.696838 0.049438 -0.713257 -0.057739 1441913286 -0.696960 0.047729 -0.713318 -0.056824 1441913286 -0.696960 0.047729 -0.713318 -0.056824 1441913286 -0.696960 0.047729 -0.713318 -0.056824 1441913286 -0.696960 0.047729 -0.713318 -0.056824 1441913286 -0.696960 0.047729 -0.713318 -0.056824 1441913286 -0.696960 0.047729 -0.713318 -0.056824 1441913286 -0.696960 0.047729 -0.713318 -0.056824 1441913286 -0.697510 0.045288 -0.712952 -0.056519 1441913286 -0.697510 0.045288 -0.712952 -0.056519 1441913286 -0.697510 0.045288 -0.712952 -0.056519 1441913286 -0.697510 0.045288 -0.712952 -0.056519 1441913286 -0.697510 0.045288 -0.712952 -0.056519 1441913286 -0.697510 0.045288 -0.712952 -0.056519 1441913286 -0.698547 0.044373 -0.712097 -0.055969 1441913286 -0.698547 0.044373 -0.712097 -0.055969 1441913286 -0.698547 0.044373 -0.712097 -0.055969 1441913286 -0.698547 0.044373 -0.712097 -0.055969 1441913286 -0.698547 0.044373 -0.712097 -0.055969 1441913286 -0.698547 0.044373 -0.712097 -0.055969 1441913286 -0.698730 0.044250 -0.711853 -0.056213 1441913286 -0.698730 0.044250 -0.711853 -0.056213 1441913286 -0.698730 0.044250 -0.711853 -0.056213 1441913286 -0.698730 0.044250 -0.711853 -0.056213 1441913286 -0.698730 0.044250 -0.711853 -0.056213 1441913286 -0.698730 0.044250 -0.711853 -0.056213 1441913286 -0.698975 0.044617 -0.711548 -0.057129 1441913286 -0.698975 0.044617 -0.711548 -0.057129 1441913286 -0.698975 0.044617 -0.711548 -0.057129 1441913286 -0.698975 0.044617 -0.711548 -0.057129 1441913286 -0.698975 0.044617 -0.711548 -0.057129 1441913286 -0.698975 0.044617 -0.711548 -0.057129 1441913286 -0.698364 0.045593 -0.712036 -0.057251 1441913286 -0.698364 0.045593 -0.712036 -0.057251 1441913286 -0.698364 0.045593 -0.712036 -0.057251 1441913286 -0.698364 0.045593 -0.712036 -0.057251 1441913286 -0.698364 0.045593 -0.712036 -0.057251 1441913286 -0.698364 0.045593 -0.712036 -0.057251 1441913286 -0.698364 0.045593 -0.712036 -0.057251 1441913286 -0.697327 0.046021 -0.713013 -0.057617 1441913286 -0.697327 0.046021 -0.713013 -0.057617 1441913286 -0.697327 0.046021 -0.713013 -0.057617 1441913286 -0.697327 0.046021 -0.713013 -0.057617 1441913286 -0.697327 0.046021 -0.713013 -0.057617 1441913286 -0.697327 0.046021 -0.713013 -0.057617 1441913286 -0.696533 0.046265 -0.713806 -0.057312 1441913286 -0.696533 0.046265 -0.713806 -0.057312 1441913286 -0.696533 0.046265 -0.713806 -0.057312 1441913286 -0.696533 0.046265 -0.713806 -0.057312 1441913286 -0.696533 0.046265 -0.713806 -0.057312 1441913286 -0.696533 0.046265 -0.713806 -0.057312 1441913286 -0.696106 0.045959 -0.714294 -0.056396 1441913286 -0.696106 0.045959 -0.714294 -0.056396 1441913286 -0.696106 0.045959 -0.714294 -0.056396 1441913286 -0.696106 0.045959 -0.714294 -0.056396 1441913286 -0.696106 0.045959 -0.714294 -0.056396 1441913286 -0.696106 0.045959 -0.714294 -0.056396 1441913286 -0.696106 0.045959 -0.714294 -0.056396 1441913286 -0.695313 0.044800 -0.715271 -0.055176 1441913286 -0.695313 0.044800 -0.715271 -0.055176 1441913286 -0.695313 0.044800 -0.715271 -0.055176 1441913286 -0.695313 0.044800 -0.715271 -0.055176 1441913286 -0.695313 0.044800 -0.715271 -0.055176 1441913286 -0.695313 0.044800 -0.715271 -0.055176 1441913286 -0.695251 0.043579 -0.715454 -0.053528 1441913286 -0.695251 0.043579 -0.715454 -0.053528 1441913286 -0.695251 0.043579 -0.715454 -0.053528 1441913286 -0.695251 0.043579 -0.715454 -0.053528 1441913286 -0.695251 0.043579 -0.715454 -0.053528 1441913286 -0.695251 0.043579 -0.715454 -0.053528 1441913286 -0.693909 0.042786 -0.716980 -0.052429 1441913286 -0.693909 0.042786 -0.716980 -0.052429 1441913286 -0.693909 0.042786 -0.716980 -0.052429 1441913286 -0.693909 0.042786 -0.716980 -0.052429 1441913286 -0.693909 0.042786 -0.716980 -0.052429 1441913286 -0.693909 0.042786 -0.716980 -0.052429 1441913286 -0.693909 0.042786 -0.716980 -0.052429 1441913286 -0.692993 0.042725 -0.717834 -0.052734 1441913286 -0.692993 0.042725 -0.717834 -0.052734 1441913286 -0.692993 0.042725 -0.717834 -0.052734 1441913286 -0.692993 0.042725 -0.717834 -0.052734 1441913286 -0.692993 0.042725 -0.717834 -0.052734 1441913286 -0.692993 0.042725 -0.717834 -0.052734 1441913286 -0.692139 0.043274 -0.718567 -0.053406 1441913286 -0.692139 0.043274 -0.718567 -0.053406 1441913286 -0.692139 0.043274 -0.718567 -0.053406 1441913286 -0.692139 0.043274 -0.718567 -0.053406 1441913286 
-0.690125 0.023621 -0.722351 -0.037292 1441913288 -0.690125 0.023621 -0.722351 -0.037292 1441913288 -0.690125 0.023621 -0.722351 -0.037292 1441913288 -0.690125 0.023621 -0.722351 -0.037292 1441913288 -0.688110 0.023315 -0.724365 -0.036682 1441913288 -0.688110 0.023315 -0.724365 -0.036682 1441913288 -0.688110 0.023315 -0.724365 -0.036682 1441913288 -0.688110 0.023315 -0.724365 -0.036682 1441913288 -0.688110 0.023315 -0.724365 -0.036682 1441913288 -0.688110 0.023315 -0.724365 -0.036682 1441913288 -0.686951 0.021362 -0.725647 -0.034180 1441913288 -0.686951 0.021362 -0.725647 -0.034180 1441913288 -0.686951 0.021362 -0.725647 -0.034180 1441913288 -0.686951 0.021362 -0.725647 -0.034180 1441913288 -0.686951 0.021362 -0.725647 -0.034180 1441913288 -0.686951 0.021362 -0.725647 -0.034180 1441913288 -0.687012 0.018372 -0.725830 -0.031555 1441913288 -0.687012 0.018372 -0.725830 -0.031555 1441913288 -0.687012 0.018372 -0.725830 -0.031555 1441913288 -0.687012 0.018372 -0.725830 -0.031555 1441913288 -0.687012 0.018372 -0.725830 -0.031555 1441913288 -0.687012 0.018372 -0.725830 -0.031555 1441913289 -0.685364 0.016296 -0.727478 -0.029724 1441913289 -0.685364 0.016296 -0.727478 -0.029724 1441913289 -0.685364 0.016296 -0.727478 -0.029724 1441913289 -0.685364 0.016296 -0.727478 -0.029724 1441913289 -0.685364 0.016296 -0.727478 -0.029724 1441913289 -0.685364 0.016296 -0.727478 -0.029724 1441913289 -0.685364 0.016296 -0.727478 -0.029724 1441913289 -0.683105 0.015625 -0.729675 -0.028748 1441913289 -0.683105 0.015625 -0.729675 -0.028748 1441913289 -0.683105 0.015625 -0.729675 -0.028748 1441913289 -0.683105 0.015625 -0.729675 -0.028748 1441913289 -0.683105 0.015625 -0.729675 -0.028748 1441913289 -0.683105 0.015625 -0.729675 -0.028748 1441913289 -0.682434 0.015991 -0.730286 -0.028687 1441913289 -0.682434 0.015991 -0.730286 -0.028687 1441913289 -0.682434 0.015991 -0.730286 -0.028687 1441913289 -0.682434 0.015991 -0.730286 -0.028687 1441913289 -0.682434 0.015991 -0.730286 -0.028687 1441913289 -0.682434 0.015991 -0.730286 -0.028687 1441913289 -0.682434 0.015991 -0.730286 -0.028687 1441913289 -0.682068 0.016113 -0.730530 -0.029602 1441913289 -0.682068 0.016113 -0.730530 -0.029602 1441913289 -0.682068 0.016113 -0.730530 -0.029602 1441913289 -0.682068 0.016113 -0.730530 -0.029602 1441913289 -0.682068 0.016113 -0.730530 -0.029602 1441913289 -0.682068 0.016113 -0.730530 -0.029602 1441913289 -0.682861 0.016418 -0.729797 -0.030701 1441913289 -0.682861 0.016418 -0.729797 -0.030701 1441913289 -0.682861 0.016418 -0.729797 -0.030701 1441913289 -0.682861 0.016418 -0.729797 -0.030701 1441913289 -0.682861 0.016418 -0.729797 -0.030701 1441913289 -0.682861 0.016418 -0.729797 -0.030701 1441913289 -0.683899 0.016907 -0.728760 -0.031311 1441913289 -0.683899 0.016907 -0.728760 -0.031311 1441913289 -0.683899 0.016907 -0.728760 -0.031311 1441913289 -0.683899 0.016907 -0.728760 -0.031311 1441913289 -0.683899 0.016907 -0.728760 -0.031311 1441913289 -0.683899 0.016907 -0.728760 -0.031311 1441913289 -0.685425 0.017456 -0.727295 -0.031677 1441913289 -0.685425 0.017456 -0.727295 -0.031677 1441913289 -0.685425 0.017456 -0.727295 -0.031677 1441913289 -0.685425 0.017456 -0.727295 -0.031677 1441913289 -0.685425 0.017456 -0.727295 -0.031677 1441913289 -0.685425 0.017456 -0.727295 -0.031677 1441913289 -0.685425 0.017456 -0.727295 -0.031677 1441913289 -0.687683 0.018311 -0.725159 -0.031799 1441913289 -0.687683 0.018311 -0.725159 -0.031799 1441913289 -0.687683 0.018311 -0.725159 -0.031799 1441913289 -0.687683 0.018311 -0.725159 -0.031799 1441913289 -0.687683 0.018311 -0.725159 -0.031799 1441913289 -0.687683 0.018311 -0.725159 -0.031799 1441913289 -0.688538 0.019775 -0.724304 -0.031555 1441913289 -0.688538 0.019775 -0.724304 -0.031555 1441913289 -0.688538 0.019775 -0.724304 -0.031555 1441913289 -0.688538 0.019775 -0.724304 -0.031555 1441913289 -0.688538 0.019775 -0.724304 -0.031555 1441913289 -0.688538 0.019775 -0.724304 -0.031555 1441913289 -0.687134 0.023743 -0.725342 -0.034729 1441913289 -0.687134 0.023743 -0.725342 -0.034729 1441913289 -0.687134 0.023743 -0.725342 -0.034729 1441913289 -0.687134 0.023743 -0.725342 -0.034729 1441913289 -0.687134 0.023743 -0.725342 -0.034729 1441913289 -0.687134 0.023743 -0.725342 -0.034729 1441913289 -0.687134 0.023743 -0.725342 -0.034729 1441913289 -0.684998 0.027283 -0.727112 -0.038330 1441913289 -0.684998 0.027283 -0.727112 -0.038330 1441913289 -0.684998 0.027283 -0.727112 -0.038330 1441913289 -0.684998 0.027283 -0.727112 -0.038330 1441913289 -0.684998 0.027283 -0.727112 -0.038330 1441913289 -0.684998 0.027283 -0.727112 -0.038330 1441913289 -0.684448 0.028442 -0.727539 -0.038391 1441913289 -0.684448 0.028442 -0.727539 -0.038391 1441913289 -0.684448 0.028442 -0.727539 -0.038391 1441913289 -0.684448 0.028442 -0.727539 -0.038391 1441913289 -0.684448 0.028442 -0.727539 -0.038391 1441913289 -0.684448 0.028442 -0.727539 -0.038391 1441913289 -0.685303 0.029419 -0.726746 -0.038330 1441913289 -0.685303 0.029419 -0.726746 -0.038330 1441913289 -0.685303 0.029419 -0.726746 -0.038330 1441913289 -0.685303 0.029419 -0.726746 -0.038330 1441913289 -0.685303 0.029419 -0.726746 -0.038330 1441913289 -0.685303 0.029419 -0.726746 -0.038330 1441913289 -0.685303 0.029419 -0.726746 -0.038330 1441913289 -0.685059 0.029846 -0.726868 -0.039856 1441913289 -0.685059 0.029846 -0.726868 -0.039856 1441913289 -0.685059 0.029846 -0.726868 -0.039856 1441913289 -0.685059 0.029846 -0.726868 -0.039856 1441913289 -0.685059 0.029846 -0.726868 -0.039856 1441913289 -0.685059 0.029846 -0.726868 -0.039856 1441913289 -0.684204 0.031189 -0.727417 -0.042236 1441913289 -0.684204 0.031189 -0.727417 -0.042236 1441913289 -0.684204 0.031189 -0.727417 -0.042236 1441913289 -0.684204 0.031189 -0.727417 -0.042236 1441913289 -0.684204 0.031189 -0.727417 -0.042236 1441913289 -0.684204 0.031189 -0.727417 -0.042236 1441913289 -0.683472 0.032654 -0.727966 -0.044373 1441913289 -0.683472 0.032654 -0.727966 -0.044373 1441913289 -0.683472 0.032654 -0.727966 -0.044373 1441913289 -0.683472 0.032654 -0.727966 -0.044373 1441913289 -0.683472 0.032654 -0.727966 -0.044373 1441913289 -0.683472 0.032654 -0.727966 -0.044373 1441913289 -0.682373 0.034058 -0.728699 -0.047485 1441913289 -0.682373 0.034058 -0.728699 -0.047485 1441913289 -0.682373 0.034058 -0.728699 -0.047485 1441913289 -0.682373 0.034058 -0.728699 -0.047485 1441913289 -0.682373 0.034058 -0.728699 -0.047485 1441913289 -0.682373 0.034058 -0.728699 -0.047485 1441913289 -0.679932 0.034973 -0.730774 -0.050049 1441913289 -0.679932 0.034973 -0.730774 -0.050049 1441913289 -0.679932 0.034973 -0.730774 -0.050049 1441913289 -0.679932 0.034973 -0.730774 -0.050049 1441913289 -0.679932 0.034973 -0.730774 -0.050049 1441913289 -0.679932 0.034973 -0.730774 -0.050049 1441913289 -0.678467 0.036987 -0.731873 -0.053162 1441913290 -0.678467 0.036987 -0.731873 -0.053162 1441913290 -0.678467 0.036987 -0.731873 -0.053162 1441913290 -0.678467 0.036987 -0.731873 -0.053162 1441913290 -0.678467 0.036987 -0.731873 -0.053162 1441913290 -0.678467 0.036987 -0.731873 -0.053162 1441913290 -0.676880 0.040344 -0.732727 -0.058411 1441913290 -0.676880 0.040344 -0.732727 -0.058411 1441913290 -0.676880 0.040344 -0.732727 -0.058411 1441913290 -0.676880 0.040344 -0.732727 -0.058411 1441913290 -0.676880 0.040344 -0.732727 -0.058411 1441913290 -0.676880 0.040344 -0.732727 -0.058411 1441913290 -0.677673 0.044617 -0.731445 -0.061584 1441913290 -0.677673 0.044617 -0.731445 -0.061584 1441913290 -0.677673 0.044617 -0.731445 -0.061584 1441913290 -0.677673 0.044617 -0.731445 -0.061584 1441913290 -0.677673 0.044617 -0.731445 -0.061584 1441913290 -0.677673 0.044617 -0.731445 -0.061584 1441913290 -0.678589 0.048462 -0.730347 -0.061829 1441913290 -0.678589 0.048462 -0.730347 -0.061829 1441913290 -0.678589 0.048462 -0.730347 -0.061829 1441913290 -0.678589 0.048462 -0.730347 -0.061829 1441913290 -0.678589 0.048462 -0.730347 -0.061829 1441913290 -0.678589 0.048462 -0.730347 -0.061829 1441913290 -0.677795 0.050659 -0.730774 -0.063965 1441913290 -0.677795 0.050659 -0.730774 -0.063965 1441913290 -0.677795 0.050659 -0.730774 -0.063965 1441913290 -0.677795 0.050659 -0.730774 -0.063965 1441913290 -0.677795 0.050659 -0.730774 -0.063965 1441913290 -0.678833 0.051270 -0.729858 -0.062683 1441913290 -0.678833 0.051270 -0.729858 -0.062683 1441913290 -0.678833 0.051270 -0.729858 -0.062683 1441913290 -0.678833 0.051270 -0.729858 -0.062683 1441913290 -0.678833 0.051270 -0.729858 -0.062683 1441913290 -0.678833 0.051270 -0.729858 -0.062683 1441913290 -0.678833 0.051270 -0.729858 -0.062683 1441913290 -0.680420 0.049805 -0.728760 -0.059692 1441913290 -0.680420 0.049805 -0.728760 -0.059692 1441913290 -0.680420 0.049805 -0.728760 -0.059692 1441913290 -0.680420 0.049805 -0.728760 -0.059692 1441913290 -0.680420 0.049805 -0.728760 -0.059692 1441913290 -0.680420 0.049805 -0.728760 -0.059692 1441913290 -0.682129 0.047180 -0.727417 -0.058533 1441913290 -0.682129 0.047180 -0.727417 -0.058533 1441913290 -0.682129 0.047180 -0.727417 -0.058533 1441913290 -0.682129 0.047180 -0.727417 -0.058533 1441913290 -0.682129 0.047180 -0.727417 -0.058533 1441913290 -0.682129 0.047180 -0.727417 -0.058533 1441913290 -0.684448 0.044250 -0.725586 -0.056458 1441913290 -0.684448 0.044250 -0.725586 -0.056458 1441913290 -0.684448 0.044250 -0.725586 -0.056458 1441913290 -0.684448 0.044250 -0.725586 -0.056458 1441913290 -0.684448 0.044250 -0.725586 -0.056458 1441913290 -0.684448 0.044250 -0.725586 -0.056458 1441913290 -0.686584 0.040955 -0.723938 -0.053711 1441913290 -0.686584 0.040955 -0.723938 -0.053711 1441913290 -0.686584 0.040955 -0.723938 -0.053711 1441913290 -0.686584 0.040955 -0.723938 -0.053711 1441913290 -0.686584 0.040955 -0.723938 -0.053711 1441913290 -0.686584 0.040955 -0.723938 -0.053711 1441913290 -0.686584 0.040955 -0.723938 -0.053711 1441913290 -0.689026 0.037231 -0.722046 -0.051758 1441913290 -0.689026 0.037231 -0.722046 -0.051758 1441913290 -0.689026 0.037231 -0.722046 -0.051758 1441913290 -0.689026 0.037231 -0.722046 -0.051758 1441913290 -0.689026 0.037231 -0.722046 -0.051758 1441913290 -0.689026 0.037231 -0.722046 -0.051758 1441913290 -0.691589 0.034973 -0.719727 -0.049805 1441913290 -0.691589 0.034973 -0.719727 -0.049805 1441913290 -0.691589 0.034973 -0.719727 -0.049805 1441913290 -0.691589 0.034973 -0.719727 -0.049805 1441913290 -0.691589 0.034973 -0.719727 -0.049805 1441913290 -0.691589 0.034973 -0.719727 -0.049805 1441913290 -0.694580 0.033813 -0.717163 -0.046692 1441913290 -0.694580 0.033813 -0.717163 -0.046692 1441913290 -0.694580 0.033813 -0.717163 -0.046692 1441913290 -0.694580 0.033813 -0.717163 -0.046692 1441913290 -0.694580 0.033813 -0.717163 -0.046692 1441913290 -0.694580 0.033813 -0.717163 -0.046692 1441913290 -0.694580 0.033813 -0.717163 -0.046692 1441913290 -0.695801 0.032104 -0.716248 -0.043152 1441913290 -0.695801 0.032104 -0.716248 -0.043152 1441913290 -0.695801 0.032104 -0.716248 -0.043152 1441913290 -0.695801 0.032104 -0.716248 -0.043152 1441913290 -0.695801 0.032104 -0.716248 -0.043152 1441913290 -0.695801 0.032104 -0.716248 -0.043152 1441913290 -0.693481 0.031433 -0.718567 -0.042908 1441913290 -0.693481 0.031433 -0.718567 -0.042908 1441913290 -0.693481 0.031433 -0.718567 -0.042908 1441913290 -0.693481 0.031433 -0.718567 -0.042908 1441913290 -0.693481 0.031433 -0.718567 -0.042908 1441913290 -0.693481 0.031433 -0.718567 -0.042908 1441913290 -0.690002 0.032593 -0.721802 -0.043701 1441913290 -0.690002 0.032593 -0.721802 -0.043701 1441913290 -0.690002 0.032593 -0.721802 -0.043701 1441913290 -0.690002 0.032593 -0.721802 -0.043701 1441913290 -0.690002 0.032593 -0.721802 -0.043701 1441913290 -0.690002 0.032593 -0.721802 -0.043701 1441913290 -0.688293 0.034912 -0.723328 -0.043457 1441913290 -0.688293 0.034912 -0.723328 -0.043457 1441913290 -0.688293 0.034912 -0.723328 -0.043457 1441913290 -0.688293 0.034912 -0.723328 -0.043457 1441913290 -0.688293 0.034912 -0.723328 -0.043457 1441913290 -0.688293 0.034912 -0.723328 -0.043457 1441913290 -0.685974 0.037048 -0.725403 -0.044434 1441913290 -0.685974 0.037048 -0.725403 -0.044434 1441913290 -0.685974 0.037048 -0.725403 -0.044434 1441913290 -0.685974 0.037048 -0.725403 -0.044434 1441913290 -0.685974 0.037048 -0.725403 -0.044434 1441913290 -0.685974 0.037048 -0.725403 -0.044434 1441913290 -0.685974 0.037048 -0.725403 -0.044434 1441913290 -0.683044 0.038147 -0.728027 -0.045349 1441913290 -0.683044 0.038147 -0.728027 -0.045349 1441913291 -0.683044 0.038147 -0.728027 -0.045349 1441913291 -0.683044 0.038147 -0.728027 -0.045349 1441913291 -0.683044 0.038147 -0.728027 -0.045349 1441913291 -0.683044 0.038147 -0.728027 -0.045349 1441913291 -0.682190 0.038330 -0.728821 -0.045227 1441913291 -0.682190 0.038330 -0.728821 -0.045227 1441913291 -0.682190 0.038330 -0.728821 -0.045227 1441913291 -0.682190 0.038330 -0.728821 -0.045227 1441913291 -0.682190 0.038330 -0.728821 -0.045227 1441913291 -0.682190 0.038330 -0.728821 -0.045227 1441913291 -0.681702 0.038086 -0.729248 -0.045654 1441913291 -0.681702 0.038086 -0.729248 -0.045654 1441913291 -0.681702 0.038086 -0.729248 -0.045654 1441913291 -0.681702 0.038086 -0.729248 -0.045654 1441913291 -0.681702 0.038086 -0.729248 -0.045654 1441913291 -0.681702 0.038086 -0.729248 -0.045654 1441913291 -0.681274 0.037903 -0.729614 -0.046570 1441913291 -0.681274 0.037903 -0.729614 -0.046570 1441913291 -0.681274 0.037903 -0.729614 -0.046570 1441913291 -0.681274 0.037903 -0.729614 -0.046570 1441913291 -0.681274 0.037903 -0.729614 -0.046570 1441913291 -0.681274 0.037903 -0.729614 -0.046570 1441913291 -0.681152 0.038452 -0.729675 -0.047302 1441913291 -0.681152 0.038452 -0.729675 -0.047302 1441913291 -0.681152 0.038452 -0.729675 -0.047302 1441913291 -0.681152 0.038452 -0.729675 -0.047302 1441913291 -0.681152 0.038452 -0.729675 -0.047302 1441913291 -0.681152 0.038452 -0.729675 -0.047302 1441913291 -0.681335 0.039551 -0.729370 -0.048218 1441913291 -0.681335 0.039551 -0.729370 -0.048218 1441913291 -0.681335 0.039551 -0.729370 -0.048218 1441913291 -0.681335 0.039551 -0.729370 -0.048218 1441913291 -0.682434 0.041260 -0.728088 -0.050049 1441913291 -0.682434 0.041260 -0.728088 -0.050049 1441913291 -0.682434 0.041260 -0.728088 -0.050049 1441913291 -0.682434 0.041260 -0.728088 -0.050049 1441913291 -0.682434 0.041260 -0.728088 -0.050049 1441913291 -0.682434 0.041260 -0.728088 -0.050049 1441913291 -0.683777 0.043701 -0.726624 -0.051941 1441913291 -0.683777 0.043701 -0.726624 -0.051941 1441913291 -0.683777 0.043701 -0.726624 -0.051941 1441913291 -0.683777 0.043701 -0.726624 -0.051941 1441913291 -0.683777 0.043701 -0.726624 -0.051941 1441913291 -0.683777 0.043701 -0.726624 -0.051941 1441913291 -0.684448 0.045959 -0.725647 -0.054199 1441913291 -0.684448 0.045959 -0.725647 -0.054199 1441913291 -0.684448 0.045959 -0.725647 -0.054199 1441913291 -0.684448 0.045959 -0.725647 -0.054199 1441913291 -0.684448 0.045959 -0.725647 -0.054199 1441913291 -0.684448 0.045959 -0.725647 -0.054199 1441913291 -0.686096 0.047852 -0.723816 -0.056335 1441913291 -0.686096 0.047852 -0.723816 -0.056335 1441913291 -0.686096 0.047852 -0.723816 -0.056335 1441913291 -0.686096 0.047852 -0.723816 -0.056335 1441913291 -0.686096 0.047852 -0.723816 -0.056335 1441913291 -0.686096 0.047852 -0.723816 -0.056335 1441913291 -0.688354 0.048950 -0.721558 -0.056763 1441913291 -0.688354 0.048950 -0.721558 -0.056763 1441913291 -0.688354 0.048950 -0.721558 -0.056763 1441913291 -0.688354 0.048950 -0.721558 -0.056763 1441913291 -0.688354 0.048950 -0.721558 -0.056763 1441913291 -0.688354 0.048950 -0.721558 -0.056763 1441913291 -0.690369 0.048950 -0.719543 -0.057739 1441913291 -0.690369 0.048950 -0.719543 -0.057739 1441913291 -0.690369 0.048950 -0.719543 -0.057739 1441913291 -0.690369 0.048950 -0.719543 -0.057739 1441913291 -0.690369 0.048950 -0.719543 -0.057739 1441913291 -0.690369 0.048950 -0.719543 -0.057739 1441913291 -0.694214 0.048950 -0.715759 -0.059265 1441913291 -0.694214 0.048950 -0.715759 -0.059265 1441913291 -0.694214 0.048950 -0.715759 -0.059265 1441913291 -0.694214 0.048950 -0.715759 -0.059265 1441913291 -0.694214 0.048950 -0.715759 -0.059265 1441913291 -0.694214 0.048950 -0.715759 -0.059265 1441913291 -0.697388 0.048401 -0.712646 -0.059509 1441913291 -0.697388 0.048401 -0.712646 -0.059509 1441913291 -0.697388 0.048401 -0.712646 -0.059509 1441913291 -0.697388 0.048401 -0.712646 -0.059509 1441913291 -0.697388 0.048401 -0.712646 -0.059509 1441913291 -0.697388 0.048401 -0.712646 -0.059509 1441913291 -0.699646 0.047424 -0.710510 -0.059509 1441913291 -0.699646 0.047424 -0.710510 -0.059509 1441913291 -0.699646 0.047424 -0.710510 -0.059509 1441913291 -0.699646 0.047424 -0.710510 -0.059509 1441913291 -0.699646 0.047424 -0.710510 -0.059509 1441913291 -0.699646 0.047424 -0.710510 -0.059509 1441913291 -0.702087 0.046997 -0.708191 -0.058777 1441913291 -0.702087 0.046997 -0.708191 -0.058777 1441913291 -0.702087 0.046997 -0.708191 -0.058777 1441913291 -0.702087 0.046997 -0.708191 -0.058777 1441913291 -0.702087 0.046997 -0.708191 -0.058777 1441913291 -0.702087 0.046997 -0.708191 -0.058777 1441913291 -0.702087 0.046997 -0.708191 -0.058777 1441913291 -0.704407 0.048035 -0.705750 -0.059570 1441913291 -0.704407 0.048035 -0.705750 -0.059570 1441913291 -0.704407 0.048035 -0.705750 -0.059570 1441913291 -0.704407 0.048035 -0.705750 -0.059570 1441913291 -0.704407 0.048035 -0.705750 -0.059570 1441913291 -0.704407 0.048035 -0.705750 -0.059570 1441913291 -0.709290 0.049072 -0.700684 -0.060608 1441913291 -0.709290 0.049072 -0.700684 -0.060608 1441913291 -0.709290 0.049072 -0.700684 -0.060608 1441913291 -0.709290 0.049072 -0.700684 -0.060608 1441913291 -0.709290 0.049072 -0.700684 -0.060608 1441913291 -0.709290 0.049072 -0.700684 -0.060608 1441913291 -0.711731 0.051941 -0.698059 -0.059387 1441913291 -0.711731 0.051941 -0.698059 -0.059387 1441913291 -0.711731 0.051941 -0.698059 -0.059387 1441913292 -0.711731 0.051941 -0.698059 -0.059387 1441913292 -0.711731 0.051941 -0.698059 -0.059387 1441913292 -0.711731 0.051941 -0.698059 -0.059387 1441913292 -0.712585 0.052429 -0.697144 -0.059631 1441913292 -0.712585 0.052429 -0.697144 -0.059631 1441913292 -0.712585 0.052429 -0.697144 -0.059631 1441913292 -0.712585 0.052429 -0.697144 -0.059631 1441913292 -0.712585 0.052429 -0.697144 -0.059631 1441913292 -0.712585 0.052429 -0.697144 -0.059631 1441913292 -0.709534 0.052979 -0.700073 -0.061218 1441913292 -0.709534 0.052979 -0.700073 -0.061218 1441913292 -0.709534 0.052979 -0.700073 -0.061218 1441913292 -0.709534 0.052979 -0.700073 -0.061218 1441913292 -0.709534 0.052979 -0.700073 -0.061218 1441913292 -0.709534 0.052979 -0.700073 -0.061218 1441913292 -0.706482 0.054932 -0.703003 -0.061218 1441913292 -0.706482 0.054932 -0.703003 -0.061218 1441913292 -0.706482 0.054932 -0.703003 -0.061218 1441913292 -0.706482 0.054932 -0.703003 -0.061218 1441913292 -0.706482 0.054932 -0.703003 -0.061218 1441913292 -0.706482 0.054932 -0.703003 -0.061218 1441913292 -0.706482 0.054932 -0.703003 -0.061218 1441913292 -0.704102 0.057251 -0.705078 -0.062683 1441913292 -0.704102 0.057251 -0.705078 -0.062683 1441913292 -0.704102 0.057251 -0.705078 -0.062683 1441913292 -0.704102 0.057251 -0.705078 -0.062683 1441913292 -0.704102 0.057251 -0.705078 -0.062683 1441913292 -0.701172 0.059021 -0.707520 -0.065979 1441913292 -0.701172 0.059021 -0.707520 -0.065979 1441913292 -0.701172 0.059021 -0.707520 -0.065979 1441913292 -0.701172 0.059021 -0.707520 -0.065979 1441913292 -0.701172 0.059021 -0.707520 -0.065979 1441913292 -0.701172 0.059021 -0.707520 -0.065979 1441913292 -0.701172 0.059021 -0.707520 -0.065979 1441913292 -0.697815 0.059448 -0.710571 -0.068359 1441913292 -0.697815 0.059448 -0.710571 -0.068359 1441913292 -0.697815 0.059448 -0.710571 -0.068359 1441913292 -0.697815 0.059448 -0.710571 -0.068359 1441913292 -0.697815 0.059448 -0.710571 -0.068359 1441913292 -0.697815 0.059448 -0.710571 -0.068359 1441913292 -0.697815 0.059448 -0.710571 -0.068359 1441913292 -0.695557 0.061707 -0.712280 -0.071594 1441913292 -0.695557 0.061707 -0.712280 -0.071594 1441913292 -0.695557 0.061707 -0.712280 -0.071594 1441913292 -0.695557 0.061707 -0.712280 -0.071594 1441913292 -0.695557 0.061707 -0.712280 -0.071594 1441913292 -0.695557 0.061707 -0.712280 -0.071594 1441913292 -0.694031 0.063721 -0.713318 -0.074341 1441913292 -0.694031 0.063721 -0.713318 -0.074341 1441913292 -0.694031 0.063721 -0.713318 -0.074341 1441913292 -0.694031 0.063721 -0.713318 -0.074341 1441913292 -0.694031 0.063721 -0.713318 -0.074341 1441913292 -0.694031 0.063721 -0.713318 -0.074341 1441913292 -0.692810 0.064148 -0.714355 -0.075439 1441913292 -0.692810 0.064148 -0.714355 -0.075439 1441913292 -0.692810 0.064148 -0.714355 -0.075439 1441913292 -0.692810 0.064148 -0.714355 -0.075439 1441913292 -0.692810 0.064148 -0.714355 -0.075439 1441913292 -0.692810 0.064148 -0.714355 -0.075439 1441913292 -0.692810 0.064148 -0.714355 -0.075439 1441913292 -0.691895 0.063599 -0.715271 -0.075623 1441913292 -0.691895 0.063599 -0.715271 -0.075623 1441913292 -0.691895 0.063599 -0.715271 -0.075623 1441913292 -0.691895 0.063599 -0.715271 -0.075623 1441913292 -0.691895 0.063599 -0.715271 -0.075623 1441913292 -0.692078 0.064392 -0.714966 -0.076050 1441913292 -0.692078 0.064392 -0.714966 -0.076050 1441913292 -0.692078 0.064392 -0.714966 -0.076050 1441913292 -0.692078 0.064392 -0.714966 -0.076050 1441913292 -0.692078 0.064392 -0.714966 -0.076050 1441913292 -0.692078 0.064392 -0.714966 -0.076050 1441913292 -0.692932 0.066833 -0.713501 -0.079834 1441913292 -0.692932 0.066833 -0.713501 -0.079834 1441913292 -0.692932 0.066833 -0.713501 -0.079834 1441913292 -0.692932 0.066833 -0.713501 -0.079834 1441913292 -0.692932 0.066833 -0.713501 -0.079834 1441913292 -0.691772 0.069885 -0.713806 -0.084229 1441913292 -0.691772 0.069885 -0.713806 -0.084229 1441913292 -0.691772 0.069885 -0.713806 -0.084229 1441913292 -0.691772 0.069885 -0.713806 -0.084229 1441913292 -0.691772 0.069885 -0.713806 -0.084229 1441913292 -0.691772 0.069885 -0.713806 -0.084229 1441913292 -0.690491 0.072327 -0.714783 -0.084778 1441913292 -0.690491 0.072327 -0.714783 -0.084778 1441913292 -0.690491 0.072327 -0.714783 -0.084778 1441913292 -0.690491 0.072327 -0.714783 -0.084778 1441913292 -0.690491 0.072327 -0.714783 -0.084778 1441913292 -0.690491 0.072327 -0.714783 -0.084778 1441913292 -0.689270 0.073181 -0.715942 -0.084106 1441913292 -0.689270 0.073181 -0.715942 -0.084106 1441913292 -0.689270 0.073181 -0.715942 -0.084106 1441913292 -0.689270 0.073181 -0.715942 -0.084106 1441913292 -0.689270 0.073181 -0.715942 -0.084106 1441913292 -0.689270 0.073181 -0.715942 -0.084106 1441913292 -0.688171 0.071106 -0.717285 -0.083130 1441913292 -0.688171 0.071106 -0.717285 -0.083130 1441913292 -0.688171 0.071106 -0.717285 -0.083130 1441913292 -0.688171 0.071106 -0.717285 -0.083130 1441913292 -0.688171 0.071106 -0.717285 -0.083130 1441913292 -0.688171 0.071106 -0.717285 -0.083130 1441913292 -0.688171 0.071106 -0.717285 -0.083130 1441913292 -0.688599 0.067322 -0.717529 -0.080933 1441913292 -0.688599 0.067322 -0.717529 -0.080933 1441913292 -0.688599 0.067322 -0.717529 -0.080933 1441913292 -0.688599 0.067322 -0.717529 -0.080933 1441913292 -0.688599 0.067322 -0.717529 -0.080933 1441913292 -0.689514 0.063843 -0.717163 -0.079163 1441913292 -0.689514 0.063843 -0.717163 -0.079163 1441913292 -0.689514 0.063843 -0.717163 -0.079163 1441913292 -0.689514 0.063843 -0.717163 -0.079163 1441913292 -0.689514 0.063843 -0.717163 -0.079163 1441913293 -0.689514 0.063843 -0.717163 -0.079163 1441913293 -0.689514 0.063843 -0.717163 -0.079163 1441913293 -0.691040 0.060120 -0.716309 -0.076538 1441913293 -0.691040 0.060120 -0.716309 -0.076538 1441913293 -0.691040 0.060120 -0.716309 -0.076538 1441913293 -0.691040 0.060120 -0.716309 -0.076538 1441913293 -0.691040 0.060120 -0.716309 -0.076538 1441913293 -0.692810 0.056702 -0.715088 -0.073914 1441913293 -0.692810 0.056702 -0.715088 -0.073914 1441913293 -0.692810 0.056702 -0.715088 -0.073914 1441913293 -0.692810 0.056702 -0.715088 -0.073914 1441913293 -0.692810 0.056702 -0.715088 -0.073914 1441913293 -0.692810 0.056702 -0.715088 -0.073914 1441913293 -0.693665 0.053833 -0.714844 -0.070923 1441913293 -0.693665 0.053833 -0.714844 -0.070923 1441913293 -0.693665 0.053833 -0.714844 -0.070923 1441913293 -0.693665 0.053833 -0.714844 -0.070923 1441913293 -0.693665 0.053833 -0.714844 -0.070923 1441913293 -0.693665 0.053833 -0.714844 -0.070923 1441913293 -0.693665 0.053833 -0.714844 -0.070923 1441913293 -0.694641 0.050781 -0.714355 -0.068298 1441913293 -0.694641 0.050781 -0.714355 -0.068298 1441913293 -0.694641 0.050781 -0.714355 -0.068298 1441913293 -0.694641 0.050781 -0.714355 -0.068298 1441913293 -0.694641 0.050781 -0.714355 -0.068298 1441913293 -0.694641 0.050781 -0.714355 -0.068298 1441913293 -0.694336 0.050964 -0.714722 -0.067383 1441913293 -0.694336 0.050964 -0.714722 -0.067383 1441913293 -0.694336 0.050964 -0.714722 -0.067383 1441913293 -0.694336 0.050964 -0.714722 -0.067383 1441913293 -0.694336 0.050964 -0.714722 -0.067383 1441913293 -0.694336 0.050964 -0.714722 -0.067383 1441913293 -0.693787 0.050964 -0.715393 -0.066040 1441913293 -0.693787 0.050964 -0.715393 -0.066040 1441913293 -0.693787 0.050964 -0.715393 -0.066040 1441913293 -0.693787 0.050964 -0.715393 -0.066040 1441913293 -0.693787 0.050964 -0.715393 -0.066040 1441913293 -0.693787 0.050964 -0.715393 -0.066040 1441913293 -0.693787 0.050964 -0.715393 -0.066040 1441913293 -0.692627 0.048523 -0.716980 -0.062500 1441913293 -0.692627 0.048523 -0.716980 -0.062500 1441913293 -0.692627 0.048523 -0.716980 -0.062500 1441913293 -0.692627 0.048523 -0.716980 -0.062500 1441913293 -0.692627 0.048523 -0.716980 -0.062500 1441913293 -0.692627 0.048523 -0.716980 -0.062500 1441913293 -0.690308 0.045715 -0.719604 -0.060120 1441913293 -0.690308 0.045715 -0.719604 -0.060120 1441913293 -0.690308 0.045715 -0.719604 -0.060120 1441913293 -0.690308 0.045715 -0.719604 -0.060120 1441913293 -0.690308 0.045715 -0.719604 -0.060120 1441913293 -0.690308 0.045715 -0.719604 -0.060120 1441913293 -0.687927 0.042297 -0.722412 -0.056641 1441913293 -0.687927 0.042297 -0.722412 -0.056641 1441913293 -0.687927 0.042297 -0.722412 -0.056641 1441913293 -0.687927 0.042297 -0.722412 -0.056641 1441913293 -0.687927 0.042297 -0.722412 -0.056641 1441913293 -0.687927 0.042297 -0.722412 -0.056641 1441913293 -0.686462 0.040894 -0.723999 -0.054443 1441913293 -0.686462 0.040894 -0.723999 -0.054443 1441913293 -0.686462 0.040894 -0.723999 -0.054443 1441913293 -0.686462 0.040894 -0.723999 -0.054443 1441913293 -0.686462 0.040894 -0.723999 -0.054443 1441913293 -0.686462 0.040894 -0.723999 -0.054443 1441913293 -0.684998 0.041443 -0.725342 -0.055054 1441913293 -0.684998 0.041443 -0.725342 -0.055054 1441913293 -0.684998 0.041443 -0.725342 -0.055054 1441913293 -0.684998 0.041443 -0.725342 -0.055054 1441913293 -0.684998 0.041443 -0.725342 -0.055054 1441913293 -0.684998 0.041443 -0.725342 -0.055054 1441913293 -0.683533 0.043091 -0.726440 -0.056824 1441913293 -0.683533 0.043091 -0.726440 -0.056824 1441913293 -0.683533 0.043091 -0.726440 -0.056824 1441913293 -0.683533 0.043091 -0.726440 -0.056824 1441913293 -0.683533 0.043091 -0.726440 -0.056824 1441913293 -0.683533 0.043091 -0.726440 -0.056824 1441913293 -0.683350 0.044617 -0.726440 -0.058472 1441913293 -0.683350 0.044617 -0.726440 -0.058472 1441913293 -0.683350 0.044617 -0.726440 -0.058472 1441913293 -0.683350 0.044617 -0.726440 -0.058472 1441913293 -0.683350 0.044617 -0.726440 -0.058472 1441913293 -0.683350 0.044617 -0.726440 -0.058472 1441913293 -0.683655 0.045898 -0.725952 -0.059753 1441913293 -0.683655 0.045898 -0.725952 -0.059753 1441913293 -0.683655 0.045898 -0.725952 -0.059753 1441913293 -0.683655 0.045898 -0.725952 -0.059753 1441913293 -0.683655 0.045898 -0.725952 -0.059753 1441913293 -0.683655 0.045898 -0.725952 -0.059753 1441913293 -0.684143 0.046814 -0.725403 -0.060547 1441913293 -0.684143 0.046814 -0.725403 -0.060547 1441913293 -0.684143 0.046814 -0.725403 -0.060547 1441913293 -0.684143 0.046814 -0.725403 -0.060547 1441913293 -0.684143 0.046814 -0.725403 -0.060547 1441913293 -0.684143 0.046814 -0.725403 -0.060547 1441913293 -0.684509 0.047424 -0.724976 -0.060791 1441913293 -0.684509 0.047424 -0.724976 -0.060791 1441913293 -0.684509 0.047424 -0.724976 -0.060791 1441913293 -0.684509 0.047424 -0.724976 -0.060791 1441913293 -0.684509 0.047424 -0.724976 -0.060791 1441913293 -0.684509 0.047424 -0.724976 -0.060791 1441913293 -0.684509 0.047424 -0.724976 -0.060791 1441913293 -0.685120 0.048096 -0.724426 -0.060120 1441913293 -0.685120 0.048096 -0.724426 -0.060120 1441913293 -0.685120 0.048096 -0.724426 -0.060120 1441913293 -0.685120 0.048096 -0.724426 -0.060120 1441913293 -0.685120 0.048096 -0.724426 -0.060120 1441913293 -0.684570 0.049011 -0.724792 -0.060974 1441913293 -0.684570 0.049011 -0.724792 -0.060974 1441913293 -0.684570 0.049011 -0.724792 -0.060974 1441913293 -0.684570 0.049011 -0.724792 -0.060974 1441913293 -0.684570 0.049011 -0.724792 -0.060974 1441913294 -0.684570 0.049011 -0.724792 -0.060974 1441913294 -0.684204 0.049072 -0.725159 -0.060425 1441913294 -0.684204 0.049072 -0.725159 -0.060425 1441913294 -0.684204 0.049072 -0.725159 -0.060425 1441913294 -0.684204 0.049072 -0.725159 -0.060425 1441913294 -0.684204 0.049072 -0.725159 -0.060425 1441913294 -0.684204 0.049072 -0.725159 -0.060425 1441913294 -0.684570 0.049316 -0.724915 -0.059570 1441913294 -0.684570 0.049316 -0.724915 -0.059570 1441913294 -0.684570 0.049316 -0.724915 -0.059570 1441913294 -0.684570 0.049316 -0.724915 -0.059570 1441913294 -0.684570 0.049316 -0.724915 -0.059570 1441913294 -0.684570 0.049316 -0.724915 -0.059570 1441913294 -0.685669 0.049316 -0.723938 -0.058350 1441913294 -0.685669 0.049316 -0.723938 -0.058350 1441913294 
-0.675415 0.064575 -0.731262 -0.070679 1441913296 -0.675415 0.064575 -0.731262 -0.070679 1441913296 -0.675415 0.064575 -0.731262 -0.070679 1441913296 -0.675659 0.064575 -0.731018 -0.070801 1441913296 -0.675659 0.064575 -0.731018 -0.070801 1441913296 -0.675659 0.064575 -0.731018 -0.070801 1441913296 -0.675659 0.064575 -0.731018 -0.070801 1441913296 -0.675659 0.064575 -0.731018 -0.070801 1441913296 -0.675659 0.064575 -0.731018 -0.070801 1441913296 -0.675659 0.064575 -0.731018 -0.070801 1441913296 -0.675781 0.064392 -0.730896 -0.070923 1441913296 -0.675781 0.064392 -0.730896 -0.070923 1441913296 -0.675781 0.064392 -0.730896 -0.070923 1441913296 -0.675781 0.064392 -0.730896 -0.070923 1441913296 -0.675781 0.064392 -0.730896 -0.070923 1441913296 -0.675781 0.064392 -0.730896 -0.070923 1441913296 -0.676697 0.063416 -0.730225 -0.070251 1441913296 -0.676697 0.063416 -0.730225 -0.070251 1441913296 -0.676697 0.063416 -0.730225 -0.070251 1441913296 -0.676697 0.063416 -0.730225 -0.070251 1441913296 -0.676697 0.063416 -0.730225 -0.070251 1441913296 -0.676697 0.063416 -0.730225 -0.070251 1441913296 -0.678589 0.061401 -0.728821 -0.068604 1441913296 -0.678589 0.061401 -0.728821 -0.068604 1441913296 -0.678589 0.061401 -0.728821 -0.068604 1441913296 -0.678589 0.061401 -0.728821 -0.068604 1441913296 -0.678589 0.061401 -0.728821 -0.068604 1441913296 -0.678589 0.061401 -0.728821 -0.068604 1441913296 -0.681458 0.058960 -0.726563 -0.066345 1441913296 -0.681458 0.058960 -0.726563 -0.066345 1441913296 -0.681458 0.058960 -0.726563 -0.066345 1441913296 -0.681458 0.058960 -0.726563 -0.066345 1441913296 -0.681458 0.058960 -0.726563 -0.066345 1441913296 -0.681458 0.058960 -0.726563 -0.066345 1441913296 -0.684509 0.057800 -0.723755 -0.066467 1441913296 -0.684509 0.057800 -0.723755 -0.066467 1441913296 -0.684509 0.057800 -0.723755 -0.066467 1441913296 -0.684509 0.057800 -0.723755 -0.066467 1441913296 -0.684509 0.057800 -0.723755 -0.066467 1441913296 -0.684509 0.057800 -0.723755 -0.066467 1441913296 -0.684509 0.057800 -0.723755 -0.066467 1441913296 -0.686523 0.058777 -0.721558 -0.068420 1441913296 -0.686523 0.058777 -0.721558 -0.068420 1441913296 -0.686523 0.058777 -0.721558 -0.068420 1441913296 -0.686523 0.058777 -0.721558 -0.068420 1441913296 -0.686523 0.058777 -0.721558 -0.068420 1441913296 -0.686523 0.058777 -0.721558 -0.068420 1441913296 -0.688293 0.060974 -0.719360 -0.071228 1441913296 -0.688293 0.060974 -0.719360 -0.071228 1441913296 -0.688293 0.060974 -0.719360 -0.071228 1441913296 -0.688293 0.060974 -0.719360 -0.071228 1441913296 -0.688293 0.060974 -0.719360 -0.071228 1441913296 -0.688293 0.060974 -0.719360 -0.071228 1441913296 -0.688293 0.060974 -0.719360 -0.071228 1441913296 -0.691467 0.064392 -0.715576 -0.075745 1441913296 -0.691467 0.064392 -0.715576 -0.075745 1441913296 -0.691467 0.064392 -0.715576 -0.075745 1441913296 -0.691467 0.064392 -0.715576 -0.075745 1441913296 -0.691467 0.064392 -0.715576 -0.075745 1441913296 -0.691467 0.064392 -0.715576 -0.075745 1441913296 -0.691956 0.067810 -0.714478 -0.079224 1441913296 -0.691956 0.067810 -0.714478 -0.079224 1441913296 -0.691956 0.067810 -0.714478 -0.079224 1441913296 -0.691956 0.067810 -0.714478 -0.079224 1441913296 -0.691956 0.067810 -0.714478 -0.079224 1441913296 -0.691956 0.067810 -0.714478 -0.079224 1441913296 -0.690857 0.069763 -0.715271 -0.079285 1441913296 -0.690857 0.069763 -0.715271 -0.079285 1441913296 -0.690857 0.069763 -0.715271 -0.079285 1441913296 -0.690857 0.069763 -0.715271 -0.079285 1441913296 -0.690857 0.069763 -0.715271 -0.079285 1441913296 -0.690857 0.069763 -0.715271 -0.079285 1441913296 -0.690857 0.069763 -0.715271 -0.079285 1441913296 -0.687134 0.071045 -0.718567 -0.080994 1441913296 -0.687134 0.071045 -0.718567 -0.080994 1441913296 -0.687134 0.071045 -0.718567 -0.080994 1441913296 -0.687134 0.071045 -0.718567 -0.080994 1441913296 -0.687134 0.071045 -0.718567 -0.080994 1441913296 -0.687134 0.071045 -0.718567 -0.080994 1441913296 -0.684204 0.069458 -0.721741 -0.079041 1441913296 -0.684204 0.069458 -0.721741 -0.079041 1441913296 -0.684204 0.069458 -0.721741 -0.079041 1441913296 -0.684204 0.069458 -0.721741 -0.079041 1441913296 -0.684204 0.069458 -0.721741 -0.079041 1441913296 -0.684204 0.069458 -0.721741 -0.079041 1441913296 -0.683044 0.068542 -0.723083 -0.077515 1441913296 -0.683044 0.068542 -0.723083 -0.077515 1441913296 -0.683044 0.068542 -0.723083 -0.077515 1441913296 -0.683044 0.068542 -0.723083 -0.077515 1441913296 -0.683044 0.068542 -0.723083 -0.077515 1441913296 -0.683044 0.068542 -0.723083 -0.077515 1441913296 -0.683044 0.068542 -0.723083 -0.077515 1441913296 -0.683044 0.066284 -0.723450 -0.075928 1441913296 -0.683044 0.066284 -0.723450 -0.075928 1441913296 -0.683044 0.066284 -0.723450 -0.075928 1441913297 -0.683044 0.066284 -0.723450 -0.075928 1441913297 -0.683044 0.066284 -0.723450 -0.075928 1441913297 -0.683044 0.066284 -0.723450 -0.075928 1441913297 -0.682495 0.064148 -0.724365 -0.073914 1441913297 -0.682495 0.064148 -0.724365 -0.073914 1441913297 -0.682495 0.064148 -0.724365 -0.073914 1441913297 -0.682495 0.064148 -0.724365 -0.073914 1441913297 -0.682495 0.064148 -0.724365 -0.073914 1441913297 -0.682495 0.064148 -0.724365 -0.073914 1441913297 -0.682373 0.062317 -0.724854 -0.072144 1441913297 -0.682373 0.062317 -0.724854 -0.072144 1441913297 -0.682373 0.062317 -0.724854 -0.072144 1441913297 -0.682373 0.062317 -0.724854 -0.072144 1441913297 -0.682373 0.062317 -0.724854 -0.072144 1441913297 -0.682373 0.062317 -0.724854 -0.072144 1441913297 -0.682495 0.061096 -0.724976 -0.070801 1441913297 -0.682495 0.061096 -0.724976 -0.070801 1441913297 -0.682495 0.061096 -0.724976 -0.070801 1441913297 -0.682495 0.061096 -0.724976 -0.070801 1441913297 -0.682495 0.061096 -0.724976 -0.070801 1441913297 -0.682495 0.061096 -0.724976 -0.070801 1441913297 -0.682495 0.061096 -0.724976 -0.070801 1441913297 -0.681458 0.060303 -0.726013 -0.070068 1441913297 -0.681458 0.060303 -0.726013 -0.070068 1441913297 -0.681458 0.060303 -0.726013 -0.070068 1441913297 -0.681458 0.060303 -0.726013 -0.070068 1441913297 -0.681458 0.060303 -0.726013 -0.070068 1441913297 -0.681458 0.060303 -0.726013 -0.070068 1441913297 -0.680359 0.059448 -0.727295 -0.068787 1441913297 -0.680359 0.059448 -0.727295 -0.068787 1441913297 -0.680359 0.059448 -0.727295 -0.068787 1441913297 -0.680359 0.059448 -0.727295 -0.068787 1441913297 -0.680359 0.059448 -0.727295 -0.068787 1441913297 -0.680359 0.059448 -0.727295 -0.068787 1441913297 -0.680725 0.058655 -0.727051 -0.067871 1441913297 -0.680725 0.058655 -0.727051 -0.067871 1441913297 -0.680725 0.058655 -0.727051 -0.067871 1441913297 -0.680725 0.058655 -0.727051 -0.067871 1441913297 -0.680725 0.058655 -0.727051 -0.067871 1441913297 -0.680725 0.058655 -0.727051 -0.067871 1441913297 -0.679993 0.057922 -0.727844 -0.067444 1441913297 -0.679993 0.057922 -0.727844 -0.067444 1441913297 -0.679993 0.057922 -0.727844 -0.067444 1441913297 -0.679993 0.057922 -0.727844 -0.067444 1441913297 -0.679993 0.057922 -0.727844 -0.067444 1441913297 -0.679993 0.057922 -0.727844 -0.067444 1441913297 -0.679993 0.057922 -0.727844 -0.067444 1441913297 -0.678772 0.057068 -0.729187 -0.066467 1441913297 -0.678772 0.057068 -0.729187 -0.066467 1441913297 -0.678772 0.057068 -0.729187 -0.066467 1441913297 -0.678772 0.057068 -0.729187 -0.066467 1441913297 -0.678772 0.057068 -0.729187 -0.066467 1441913297 -0.678772 0.057068 -0.729187 -0.066467 1441913297 -0.677795 0.055969 -0.730225 -0.065430 1441913297 -0.677795 0.055969 -0.730225 -0.065430 1441913297 -0.677795 0.055969 -0.730225 -0.065430 1441913297 -0.677795 0.055969 -0.730225 -0.065430 1441913297 -0.677795 0.055969 -0.730225 -0.065430 1441913297 -0.677795 0.055969 -0.730225 -0.065430 1441913297 -0.677795 0.055969 -0.730225 -0.065430 1441913297 -0.674866 0.055420 -0.733154 -0.063721 1441913297 -0.674866 0.055420 -0.733154 -0.063721 1441913297 -0.674866 0.055420 -0.733154 -0.063721 1441913297 -0.674866 0.055420 -0.733154 -0.063721 1441913297 -0.674866 0.055420 -0.733154 -0.063721 1441913297 -0.674866 0.055420 -0.733154 -0.063721 1441913297 -0.673706 0.054077 -0.734680 -0.059631 1441913297 -0.673706 0.054077 -0.734680 -0.059631 1441913297 -0.673706 0.054077 -0.734680 -0.059631 1441913297 -0.673706 0.054077 -0.734680 -0.059631 1441913297 -0.673706 0.054077 -0.734680 -0.059631 1441913297 -0.673706 0.054077 -0.734680 -0.059631 1441913297 -0.673706 0.054077 -0.734680 -0.059631 1441913297 -0.673401 0.053650 -0.735168 -0.057678 1441913297 -0.673401 0.053650 -0.735168 -0.057678 1441913297 -0.673401 0.053650 -0.735168 -0.057678 1441913297 -0.673401 0.053650 -0.735168 -0.057678 1441913297 -0.673401 0.053650 -0.735168 -0.057678 1441913297 -0.673401 0.053650 -0.735168 -0.057678 1441913297 -0.673035 0.053894 -0.735291 -0.059631 1441913297 -0.673035 0.053894 -0.735291 -0.059631 1441913297 -0.673035 0.053894 -0.735291 -0.059631 1441913297 -0.673035 0.053894 -0.735291 -0.059631 1441913297 -0.673035 0.053894 -0.735291 -0.059631 1441913297 -0.673035 0.053894 -0.735291 -0.059631 1441913297 -0.675110 0.057556 -0.732849 -0.062744 1441913297 -0.675110 0.057556 -0.732849 -0.062744 1441913297 -0.675110 0.057556 -0.732849 -0.062744 1441913297 -0.675110 0.057556 -0.732849 -0.062744 1441913297 -0.675110 0.057556 -0.732849 -0.062744 1441913297 -0.675110 0.057556 -0.732849 -0.062744 1441913297 -0.675110 0.057556 -0.732849 -0.062744 1441913297 -0.679565 0.064453 -0.727417 -0.070313 1441913297 -0.679565 0.064453 -0.727417 -0.070313 1441913297 -0.679565 0.064453 -0.727417 -0.070313 1441913297 -0.679565 0.064453 -0.727417 -0.070313 1441913297 -0.679565 0.064453 -0.727417 -0.070313 1441913297 -0.679565 0.064453 -0.727417 -0.070313 1441913297 -0.679504 0.071106 -0.726379 -0.075500 1441913297 -0.679504 0.071106 -0.726379 -0.075500 1441913297 -0.679504 0.071106 -0.726379 -0.075500 1441913297 -0.679504 0.071106 -0.726379 -0.075500 1441913297 -0.679504 0.071106 -0.726379 -0.075500 1441913297 -0.679504 0.071106 -0.726379 -0.075500 1441913297 -0.678101 0.072632 -0.727478 -0.075684 1441913297 -0.678101 0.072632 -0.727478 -0.075684 1441913297 -0.678101 0.072632 -0.727478 -0.075684 1441913297 -0.678101 0.072632 -0.727478 -0.075684 1441913297 -0.678101 0.072632 -0.727478 -0.075684 1441913297 -0.678101 0.072632 -0.727478 -0.075684 1441913297 -0.678101 0.072632 -0.727478 -0.075684 1441913297 -0.677063 0.070862 -0.728455 -0.077454 1441913297 -0.677063 0.070862 -0.728455 -0.077454 1441913297 -0.677063 0.070862 -0.728455 -0.077454 1441913297 -0.677063 0.070862 -0.728455 -0.077454 1441913298 -0.677063 0.070862 -0.728455 -0.077454 1441913298 -0.677063 0.070862 -0.728455 -0.077454 1441913298 -0.676025 0.068726 -0.729736 -0.076721 1441913298 -0.676025 0.068726 -0.729736 -0.076721 1441913298 -0.676025 0.068726 -0.729736 -0.076721 1441913298 -0.676025 0.068726 -0.729736 -0.076721 1441913298 -0.676025 0.068726 -0.729736 -0.076721 1441913298 -0.676025 0.068726 -0.729736 -0.076721 1441913298 -0.676025 0.068726 -0.729736 -0.076721 1441913298 -0.675964 0.067322 -0.730103 -0.074768 1441913298 -0.675964 0.067322 -0.730103 -0.074768 1441913298 -0.675964 0.067322 -0.730103 -0.074768 1441913298 -0.675964 0.067322 -0.730103 -0.074768 1441913298 -0.675964 0.067322 -0.730103 -0.074768 1441913298 -0.675964 0.067322 -0.730103 -0.074768 1441913298 -0.675232 0.065796 -0.730896 -0.074463 1441913298 -0.675232 0.065796 -0.730896 -0.074463 1441913298 -0.675232 0.065796 -0.730896 -0.074463 1441913298 -0.675232 0.065796 -0.730896 -0.074463 1441913298 -0.675232 0.065796 -0.730896 -0.074463 1441913298 -0.675232 0.065796 -0.730896 -0.074463 1441913298 -0.675232 0.065796 -0.730896 -0.074463 1441913298 -0.674622 0.065796 -0.731506 -0.074707 1441913298 -0.674622 0.065796 -0.731506 -0.074707 1441913298 -0.674622 0.065796 -0.731506 -0.074707 1441913298 -0.674622 0.065796 -0.731506 -0.074707 1441913298 -0.674622 0.065796 -0.731506 -0.074707 1441913298 -0.674622 0.065796 -0.731506 -0.074707 1441913298 -0.673828 0.066528 -0.732117 -0.074646 1441913298 -0.673828 0.066528 -0.732117 -0.074646 1441913298 -0.673828 0.066528 -0.732117 -0.074646 1441913298 -0.673828 0.066528 -0.732117 -0.074646 1441913298 -0.673828 0.066528 -0.732117 -0.074646 1441913298 -0.673828 0.066528 -0.732117 -0.074646 1441913298 -0.673584 0.066711 -0.732361 -0.074402 1441913298 -0.673584 0.066711 -0.732361 -0.074402 1441913298 -0.673584 0.066711 -0.732361 -0.074402 1441913298 -0.673584 0.066711 -0.732361 -0.074402 1441913298 -0.673584 0.066711 -0.732361 -0.074402 1441913298 -0.673584 0.066711 -0.732361 -0.074402 1441913298 -0.673584 0.066711 -0.732361 -0.074402 1441913298 -0.674194 0.066650 -0.731995 -0.072998 1441913298 -0.674194 0.066650 -0.731995 -0.072998 1441913298 -0.674194 0.066650 -0.731995 -0.072998 1441913298 -0.674194 0.066650 -0.731995 -0.072998 1441913298 -0.674194 0.066650 -0.731995 -0.072998 1441913298 -0.674194 0.066650 -0.731995 -0.072998 1441913298 -0.675598 0.065247 -0.731079 -0.070557 1441913298 -0.675598 0.065247 -0.731079 -0.070557 1441913298 -0.675598 0.065247 -0.731079 -0.070557 1441913298 -0.675598 0.065247 -0.731079 -0.070557 1441913298 -0.675598 0.065247 -0.731079 -0.070557 1441913298 -0.675598 0.065247 -0.731079 -0.070557 1441913298 -0.677063 0.062927 -0.730103 -0.067932 1441913298 -0.677063 0.062927 -0.730103 -0.067932 1441913298 -0.677063 0.062927 -0.730103 -0.067932 1441913298 -0.677063 0.062927 -0.730103 -0.067932 1441913298 -0.677063 0.062927 -0.730103 -0.067932 1441913298 -0.677063 0.062927 -0.730103 -0.067932 1441913298 -0.677063 0.062927 -0.730103 -0.067932 1441913298 -0.678101 0.059509 -0.729675 -0.065186 1441913298 -0.678101 0.059509 -0.729675 -0.065186 1441913298 -0.678101 0.059509 -0.729675 -0.065186 1441913298 -0.678101 0.059509 -0.729675 -0.065186 1441913298 -0.678101 0.059509 -0.729675 -0.065186 1441913298 -0.678101 0.059509 -0.729675 -0.065186 1441913298 -0.678772 0.056030 -0.729553 -0.062927 1441913298 -0.678772 0.056030 -0.729553 -0.062927 1441913298 -0.678772 0.056030 -0.729553 -0.062927 1441913298 -0.678772 0.056030 -0.729553 -0.062927 1441913298 -0.678772 0.056030 -0.729553 -0.062927 1441913298 -0.678772 0.056030 -0.729553 -0.062927 1441913298 -0.678772 0.053711 -0.729614 -0.063843 1441913298 -0.678772 0.053711 -0.729614 -0.063843 1441913298 -0.678772 0.053711 -0.729614 -0.063843 1441913298 -0.678772 0.053711 -0.729614 -0.063843 1441913298 -0.678772 0.053711 -0.729614 -0.063843 1441913298 -0.678772 0.053711 -0.729614 -0.063843 1441913298 -0.677185 0.052979 -0.731018 -0.066223 1441913298 -0.677185 0.052979 -0.731018 -0.066223 1441913298 -0.677185 0.052979 -0.731018 -0.066223 1441913298 -0.677185 0.052979 -0.731018 -0.066223 1441913298 -0.677185 0.052979 -0.731018 -0.066223 1441913298 -0.677185 0.052979 -0.731018 -0.066223 1441913298 -0.677185 0.052979 -0.731018 -0.066223 1441913298 -0.678345 0.053040 -0.729675 -0.068848 1441913298 -0.678345 0.053040 -0.729675 -0.068848 1441913298 -0.678345 0.053040 -0.729675 -0.068848 1441913298 -0.678345 0.053040 -0.729675 -0.068848 1441913298 -0.678345 0.053040 -0.729675 -0.068848 1441913298 -0.678345 0.053040 -0.729675 -0.068848 1441913298 -0.679932 0.053284 -0.728149 -0.068787 1441913298 -0.679932 0.053284 -0.728149 -0.068787 1441913298 -0.679932 0.053284 -0.728149 -0.068787 1441913298 -0.679932 0.053284 -0.728149 -0.068787 1441913298 -0.679932 0.053284 -0.728149 -0.068787 1441913298 -0.679932 0.053284 -0.728149 -0.068787 1441913298 -0.680664 0.053955 -0.727478 -0.068665 1441913298 -0.680664 0.053955 -0.727478 -0.068665 1441913298 -0.680664 0.053955 -0.727478 -0.068665 1441913298 -0.680664 0.053955 -0.727478 -0.068665 1441913298 -0.680664 0.053955 -0.727478 -0.068665 1441913298 -0.680664 0.053955 -0.727478 -0.068665 1441913298 -0.680664 0.053955 -0.727478 -0.068665 1441913298 -0.682983 0.055420 -0.725037 -0.069702 1441913298 -0.682983 0.055420 -0.725037 -0.069702 1441913298 -0.682983 0.055420 -0.725037 -0.069702 1441913298 -0.682983 0.055420 -0.725037 -0.069702 1441913298 -0.682983 0.055420 -0.725037 -0.069702 1441913298 -0.682983 0.055420 -0.725037 -0.069702 1441913298 -0.686096 0.057312 -0.721802 -0.071655 1441913298 -0.686096 0.057312 -0.721802 -0.071655 1441913298 -0.686096 0.057312 -0.721802 -0.071655 1441913298 -0.686096 0.057312 -0.721802 -0.071655 1441913299 -0.686096 0.057312 -0.721802 -0.071655 1441913299 -0.691711 0.059326 -0.715820 -0.075684 1441913299 -0.691711 0.059326 -0.715820 -0.075684 1441913299 -0.691711 0.059326 -0.715820 -0.075684 1441913299 -0.691711 0.059326 -0.715820 -0.075684 1441913299 -0.691711 0.059326 -0.715820 -0.075684 1441913299 -0.691711 0.059326 -0.715820 -0.075684 1441913299 -0.697021 0.063416 -0.709656 -0.081421 1441913299 -0.697021 0.063416 -0.709656 -0.081421 1441913299 -0.697021 0.063416 -0.709656 -0.081421 1441913299 -0.697021 0.063416 -0.709656 -0.081421 1441913299 -0.697021 0.063416 -0.709656 -0.081421 1441913299 -0.697021 0.063416 -0.709656 -0.081421 1441913299 -0.697021 0.063416 -0.709656 -0.081421 1441913299 -0.697571 0.067261 -0.708435 -0.083923 1441913299 -0.697571 0.067261 -0.708435 -0.083923 1441913299 -0.697571 0.067261 -0.708435 -0.083923 1441913299 -0.697571 0.067261 -0.708435 -0.083923 1441913299 -0.697571 0.067261 -0.708435 -0.083923 1441913299 -0.697571 0.067261 -0.708435 -0.083923 1441913299 -0.696960 0.067932 -0.708679 -0.086975 1441913299 -0.696960 0.067932 -0.708679 -0.086975 1441913299 -0.696960 0.067932 -0.708679 -0.086975 1441913299 -0.696960 0.067932 -0.708679 -0.086975 1441913299 -0.696960 0.067932 -0.708679 -0.086975 1441913299 -0.696960 0.067932 -0.708679 -0.086975 1441913299 -0.696960 0.067932 -0.708679 -0.086975 1441913299 -0.696472 0.067505 -0.708801 -0.090027 1441913299 -0.696472 0.067505 -0.708801 -0.090027 1441913299 -0.696472 0.067505 -0.708801 -0.090027 1441913299 -0.696472 0.067505 -0.708801 -0.090027 1441913299 -0.696472 0.067505 -0.708801 -0.090027 1441913299 -0.696472 0.067505 -0.708801 -0.090027 1441913299 -0.693542 0.069397 -0.711548 -0.089661 1441913299 -0.693542 0.069397 -0.711548 -0.089661 1441913299 -0.693542 0.069397 -0.711548 -0.089661 1441913299 -0.693542 0.069397 -0.711548 -0.089661 1441913299 -0.693542 0.069397 -0.711548 -0.089661 1441913299 -0.693542 0.069397 -0.711548 -0.089661 1441913299 -0.693420 0.070923 -0.711426 -0.089722 1441913299 -0.693420 0.070923 -0.711426 -0.089722 1441913299 -0.693420 0.070923 -0.711426 -0.089722 1441913299 -0.693420 0.070923 -0.711426 -0.089722 1441913299 -0.693420 0.070923 -0.711426 -0.089722 1441913299 -0.693420 0.070923 -0.711426 -0.089722 1441913299 -0.693481 0.071167 -0.711304 -0.090454 1441913299 -0.693481 0.071167 -0.711304 -0.090454 1441913299 -0.693481 0.071167 -0.711304 -0.090454 1441913299 -0.693481 0.071167 -0.711304 -0.090454 1441913299 -0.693481 0.071167 -0.711304 -0.090454 1441913299 -0.693481 0.071167 -0.711304 -0.090454 1441913299 -0.692627 0.072021 -0.712036 -0.090576 1441913299 -0.692627 0.072021 -0.712036 -0.090576 1441913299 -0.692627 0.072021 -0.712036 -0.090576 1441913299 -0.692627 0.072021 -0.712036 -0.090576 1441913299 -0.692627 0.072021 -0.712036 -0.090576 1441913299 -0.692627 0.072021 -0.712036 -0.090576 1441913299 -0.688110 0.073608 -0.716125 -0.091553 1441913299 -0.688110 0.073608 -0.716125 -0.091553 1441913299 -0.688110 0.073608 -0.716125 -0.091553 1441913299 -0.688110 0.073608 -0.716125 -0.091553 1441913299 -0.688110 0.073608 -0.716125 -0.091553 1441913299 -0.688110 0.073608 -0.716125 -0.091553 1441913299 -0.688110 0.073608 -0.716125 -0.091553 1441913299 -0.684692 0.074646 -0.719299 -0.091492 1441913299 -0.684692 0.074646 -0.719299 -0.091492 1441913299 -0.684692 0.074646 -0.719299 -0.091492 1441913299 -0.684692 0.074646 -0.719299 -0.091492 1441913299 -0.684692 0.074646 -0.719299 -0.091492 1441913299 -0.684692 0.074646 -0.719299 -0.091492 1441913299 -0.684692 0.074646 -0.719299 -0.091492 1441913299 -0.681946 0.075073 -0.722046 -0.089722 1441913299 -0.681946 0.075073 -0.722046 -0.089722 1441913299 -0.681946 0.075073 -0.722046 -0.089722 1441913299 -0.681946 0.075073 -0.722046 -0.089722 1441913299 -0.681946 0.075073 -0.722046 -0.089722 1441913299 -0.681946 0.075073 -0.722046 -0.089722 1441913299 -0.680054 0.073242 -0.724365 -0.086609 1441913299 -0.680054 0.073242 -0.724365 -0.086609 1441913299 -0.680054 0.073242 -0.724365 -0.086609 1441913299 -0.680054 0.073242 -0.724365 -0.086609 1441913299 -0.680054 0.073242 -0.724365 -0.086609 1441913299 -0.680054 0.073242 -0.724365 -0.086609 1441913299 -0.680054 0.069763 -0.725220 -0.082703 1441913299 -0.680054 0.069763 -0.725220 -0.082703 1441913299 -0.680054 0.069763 -0.725220 -0.082703 1441913299 -0.680054 0.069763 -0.725220 -0.082703 1441913299 -0.680054 0.069763 -0.725220 -0.082703 1441913299 -0.680054 0.069763 -0.725220 -0.082703 1441913299 -0.681213 0.064941 -0.725098 -0.077454 1441913299 -0.681213 0.064941 -0.725098 -0.077454 1441913299 -0.681213 0.064941 -0.725098 -0.077454 1441913299 -0.681213 0.064941 -0.725098 -0.077454 1441913299 -0.681213 0.064941 -0.725098 -0.077454 1441913299 -0.681213 0.064941 -0.725098 -0.077454 1441913299 -0.681335 0.060608 -0.725708 -0.074341 1441913299 -0.681335 0.060608 -0.725708 -0.074341 1441913299 -0.681335 0.060608 -0.725708 -0.074341 1441913299 -0.681335 0.060608 -0.725708 -0.074341 1441913299 -0.681335 0.060608 -0.725708 -0.074341 1441913299 -0.681335 0.060608 -0.725708 -0.074341 1441913299 -0.679321 0.058105 -0.727905 -0.073547 1441913299 -0.679321 0.058105 -0.727905 -0.073547 1441913299 -0.679321 0.058105 -0.727905 -0.073547 1441913299 -0.679321 0.058105 -0.727905 -0.073547 1441913299 -0.679321 0.058105 -0.727905 -0.073547 1441913299 -0.679321 0.058105 -0.727905 -0.073547 1441913299 -0.677124 0.056824 -0.730042 -0.073486 1441913299 -0.677124 0.056824 -0.730042 -0.073486 1441913299 -0.677124 0.056824 -0.730042 -0.073486 1441913299 -0.677124 0.056824 -0.730042 -0.073486 1441913299 -0.677124 0.056824 -0.730042 -0.073486 1441913299 -0.677124 0.056824 -0.730042 -0.073486 1441913300 -0.675354 0.056274 -0.731567 -0.075195 1441913300 -0.675354 0.056274 -0.731567 -0.075195 1441913300 -0.675354 0.056274 -0.731567 -0.075195 1441913300 -0.675354 0.056274 -0.731567 -0.075195 1441913300 -0.675354 0.056274 -0.731567 -0.075195 1441913300 -0.675354 0.056274 -0.731567 -0.075195 1441913300 -0.677917 0.055176 -0.729309 -0.074402 1441913300 -0.677917 0.055176 -0.729309 -0.074402 1441913300 -0.677917 0.055176 -0.729309 -0.074402 1441913300 -0.677917 0.055176 -0.729309 -0.074402 1441913300 -0.677917 0.055176 -0.729309 -0.074402 1441913300 -0.677917 0.055176 -0.729309 -0.074402 1441913300 -0.677917 0.055176 -0.729309 -0.074402 1441913300 -0.679443 0.054260 -0.728027 -0.074036 1441913300 -0.679443 0.054260 -0.728027 -0.074036 1441913300 -0.679443 0.054260 -0.728027 -0.074036 1441913300 -0.679443 0.054260 -0.728027 -0.074036 1441913300 -0.679443 0.054260 -0.728027 -0.074036 1441913300 -0.679443 0.054260 -0.728027 -0.074036 1441913300 -0.680054 0.053467 -0.727478 -0.074402 1441913300 -0.680054 0.053467 -0.727478 -0.074402 1441913300 -0.680054 0.053467 -0.727478 -0.074402 1441913300 -0.680054 0.053467 -0.727478 -0.074402 1441913300 -0.680054 0.053467 -0.727478 -0.074402 1441913300 -0.682434 0.053345 -0.725464 -0.072266 1441913300 -0.682434 0.053345 -0.725464 -0.072266 1441913300 -0.682434 0.053345 -0.725464 -0.072266 1441913300 -0.682434 0.053345 -0.725464 -0.072266 1441913300 -0.682434 0.053345 -0.725464 -0.072266 1441913300 -0.682434 0.053345 -0.725464 -0.072266 1441913300 -0.683899 0.053467 -0.724060 -0.072205 1441913300 -0.683899 0.053467 -0.724060 -0.072205 1441913300 -0.683899 0.053467 -0.724060 -0.072205 1441913300 -0.683899 0.053467 -0.724060 -0.072205 1441913300 -0.683899 0.053467 -0.724060 -0.072205 1441913300 -0.683899 0.053467 -0.724060 -0.072205 1441913300 -0.683899 0.053467 -0.724060 -0.072205 1441913300 -0.683594 0.054993 -0.724060 -0.074341 1441913300 -0.683594 0.054993 -0.724060 -0.074341 1441913300 -0.683594 0.054993 -0.724060 -0.074341 1441913300 -0.683594 0.054993 -0.724060 -0.074341 1441913300 -0.683594 0.054993 -0.724060 -0.074341 1441913300 -0.683594 0.057861 -0.723755 -0.074951 1441913300 -0.683594 0.057861 -0.723755 -0.074951 1441913300 -0.683594 0.057861 -0.723755 -0.074951 1441913300 -0.683594 0.057861 -0.723755 -0.074951 1441913300 -0.683594 0.057861 -0.723755 -0.074951 1441913300 -0.683594 0.057861 -0.723755 -0.074951 1441913300 -0.682373 0.058411 -0.724792 -0.075806 1441913300 -0.682373 0.058411 -0.724792 -0.075806 1441913300 -0.682373 0.058411 -0.724792 -0.075806 1441913300 -0.682373 0.058411 -0.724792 -0.075806 1441913300 -0.682373 0.058411 -0.724792 -0.075806 1441913300 -0.682373 0.058411 -0.724792 -0.075806 1441913300 -0.682373 0.058411 -0.724792 -0.075806 1441913300 -0.682739 0.056580 -0.724548 -0.075928 1441913300 -0.682739 0.056580 -0.724548 -0.075928 1441913300 -0.682739 0.056580 -0.724548 -0.075928 1441913300 -0.682739 0.056580 -0.724548 -0.075928 1441913300 -0.682739 0.056580 -0.724548 -0.075928 1441913300 -0.682739 0.056580 -0.724548 -0.075928 1441913300 -0.683838 0.055115 -0.723755 -0.074829 1441913300 -0.683838 0.055115 -0.723755 -0.074829 1441913300 -0.683838 0.055115 -0.723755 -0.074829 1441913300 -0.683838 0.055115 -0.723755 -0.074829 1441913300 -0.683838 0.055115 -0.723755 -0.074829 1441913300 -0.683838 0.055115 -0.723755 -0.074829 1441913300 -0.684631 0.053711 -0.723267 -0.073364 1441913300 -0.684631 0.053711 -0.723267 -0.073364 1441913300 -0.684631 0.053711 -0.723267 -0.073364 1441913300 -0.684631 0.053711 -0.723267 -0.073364 1441913300 -0.684631 0.053711 -0.723267 -0.073364 1441913300 -0.684631 0.053711 -0.723267 -0.073364 1441913300 -0.684631 0.052734 -0.723450 -0.072205 1441913300 -0.684631 0.052734 -0.723450 -0.072205 1441913300 -0.684631 0.052734 -0.723450 -0.072205 1441913300 -0.684631 0.052734 -0.723450 -0.072205 1441913300 -0.684631 0.052734 -0.723450 -0.072205 1441913300 -0.684631 0.052734 -0.723450 -0.072205 1441913300 -0.684021 0.052673 -0.724121 -0.071594 1441913300 -0.684021 0.052673 -0.724121 -0.071594 1441913300 -0.684021 0.052673 -0.724121 -0.071594 1441913300 -0.684021 0.052673 -0.724121 -0.071594 1441913300 -0.684021 0.052673 -0.724121 -0.071594 1441913300 -0.684021 0.052673 -0.724121 -0.071594 1441913300 -0.684021 0.052673 -0.724121 -0.071594 1441913300 -0.682922 0.053467 -0.725037 -0.071594 1441913300 -0.682922 0.053467 -0.725037 -0.071594 1441913300 -0.682922 0.053467 -0.725037 -0.071594 1441913300 -0.682922 0.053467 -0.725037 -0.071594 1441913300 -0.682922 0.053467 -0.725037 -0.071594 1441913300 -0.682922 0.053467 -0.725037 -0.071594 1441913300 -0.682922 0.053467 -0.725037 -0.071594 1441913300 -0.681396 0.054871 -0.726257 -0.072632 1441913300 -0.681396 0.054871 -0.726257 -0.072632 1441913300 -0.681396 0.054871 -0.726257 -0.072632 1441913300 -0.681396 0.054871 -0.726257 -0.072632 1441913300 -0.681396 0.054871 -0.726257 -0.072632 1441913300 -0.681396 0.054871 -0.726257 -0.072632 1441913300 -0.679932 0.057068 -0.727417 -0.073853 1441913300 -0.679932 0.057068 -0.727417 -0.073853 1441913300 -0.679932 0.057068 -0.727417 -0.073853 1441913300 -0.679932 0.057068 -0.727417 -0.073853 1441913300 -0.679932 0.057068 -0.727417 -0.073853 1441913300 -0.679932 0.057068 -0.727417 -0.073853 1441913300 -0.679260 0.058655 -0.727783 -0.074280 1441913300 -0.679260 0.058655 -0.727783 -0.074280 1441913300 -0.679260 0.058655 -0.727783 -0.074280 1441913300 -0.679260 0.058655 -0.727783 -0.074280 1441913300 -0.679260 0.058655 -0.727783 -0.074280 1441913300 -0.679260 0.058655 -0.727783 -0.074280 1441913300 -0.679260 0.058655 -0.727783 -0.074280 1441913300 -0.679382 0.058716 -0.727722 -0.074280 1441913301 -0.679382 0.058716 -0.727722 -0.074280 1441913301 -0.679382 0.058716 -0.727722 -0.074280 1441913301 -0.679382 0.058716 -0.727722 -0.074280 1441913301 -0.679382 0.058716 -0.727722 -0.074280 1441913301 -0.679382 0.058716 -0.727722 -0.074280 1441913301 -0.680054 0.057983 -0.727234 -0.073364 1441913301 -0.680054 0.057983 -0.727234 -0.073364 1441913301 -0.680054 0.057983 -0.727234 -0.073364 1441913301 -0.680054 0.057983 -0.727234 -0.073364 1441913301 -0.680054 0.057983 -0.727234 -0.073364 1441913301 -0.680054 0.057983 -0.727234 -0.073364 1441913301 -0.681030 0.056641 -0.726624 -0.071411 1441913301 -0.681030 0.056641 -0.726624 -0.071411 1441913301 -0.681030 0.056641 -0.726624 -0.071411 1441913301 -0.681030 0.056641 -0.726624 -0.071411 1441913301 -0.681030 0.056641 -0.726624 -0.071411 1441913301 -0.681030 0.056641 -0.726624 -0.071411 1441913301 -0.681030 0.056641 -0.726624 -0.071411 1441913301 -0.681458 0.055481 -0.726379 -0.070740 1441913301 -0.681458 0.055481 -0.726379 -0.070740 1441913301 -0.681458 0.055481 -0.726379 -0.070740 1441913301 -0.681458 0.055481 -0.726379 -0.070740 1441913301 -0.681458 0.055481 -0.726379 -0.070740 1441913301 -0.681458 0.055481 -0.726379 -0.070740 1441913301 -0.682190 0.054626 -0.725769 -0.070618 1441913301 -0.682190 0.054626 -0.725769 -0.070618 1441913301 -0.682190 0.054626 -0.725769 -0.070618 1441913301 -0.682190 0.054626 -0.725769 -0.070618 1441913301 -0.682190 0.054626 -0.725769 -0.070618 1441913301 -0.682190 0.054626 -0.725769 -0.070618 1441913301 -0.682983 0.054016 -0.725037 -0.070618 1441913301 -0.682983 0.054016 -0.725037 -0.070618 1441913301 -0.682983 0.054016 -0.725037 -0.070618 1441913301 -0.682983 0.054016 -0.725037 -0.070618 1441913301 -0.682983 0.054016 -0.725037 -0.070618 1441913301 -0.682983 0.054016 -0.725037 -0.070618 1441913301 -0.684631 0.053406 -0.723572 -0.070496 1441913301 -0.684631 0.053406 -0.723572 -0.070496 1441913301 -0.684631 0.053406 -0.723572 -0.070496 1441913301 -0.684631 0.053406 -0.723572 -0.070496 1441913301 -0.684631 0.053406 -0.723572 -0.070496 1441913301 -0.684631 0.053406 -0.723572 -0.070496 1441913301 -0.684631 0.053406 -0.723572 -0.070496 1441913301 -0.687256 0.053528 -0.721008 -0.070740 1441913301 -0.687256 0.053528 -0.721008 -0.070740 1441913301 -0.687256 0.053528 -0.721008 -0.070740 1441913301 -0.687256 0.053528 -0.721008 -0.070740 1441913301 -0.687256 0.053528 -0.721008 -0.070740 1441913301 -0.687256 0.053528 -0.721008 -0.070740 1441913301 -0.689697 0.054504 -0.718567 -0.071411 1441913301 -0.689697 0.054504 -0.718567 -0.071411 1441913301 -0.689697 0.054504 -0.718567 -0.071411 1441913301 -0.689697 0.054504 -0.718567 -0.071411 1441913301 
-0.682922 0.029541 -0.728210 -0.049683 1441913303 -0.682922 0.029541 -0.728210 -0.049683 1441913303 -0.682922 0.029541 -0.728210 -0.049683 1441913303 -0.682312 0.032349 -0.728516 -0.052490 1441913303 -0.682312 0.032349 -0.728516 -0.052490 1441913303 -0.682312 0.032349 -0.728516 -0.052490 1441913303 -0.682312 0.032349 -0.728516 -0.052490 1441913303 -0.682312 0.032349 -0.728516 -0.052490 1441913303 -0.682312 0.032349 -0.728516 -0.052490 1441913303 -0.682312 0.032349 -0.728516 -0.052490 1441913303 -0.682373 0.034607 -0.728149 -0.055481 1441913303 -0.682373 0.034607 -0.728149 -0.055481 1441913303 -0.682373 0.034607 -0.728149 -0.055481 1441913303 -0.682373 0.034607 -0.728149 -0.055481 1441913303 -0.682373 0.034607 -0.728149 -0.055481 1441913303 -0.682373 0.034607 -0.728149 -0.055481 1441913303 -0.686157 0.036926 -0.724243 -0.058228 1441913303 -0.686157 0.036926 -0.724243 -0.058228 1441913303 -0.686157 0.036926 -0.724243 -0.058228 1441913303 -0.686157 0.036926 -0.724243 -0.058228 1441913303 -0.686157 0.036926 -0.724243 -0.058228 1441913303 -0.686157 0.036926 -0.724243 -0.058228 1441913303 -0.689331 0.038452 -0.721069 -0.059204 1441913303 -0.689331 0.038452 -0.721069 -0.059204 1441913303 -0.689331 0.038452 -0.721069 -0.059204 1441913303 -0.689331 0.038452 -0.721069 -0.059204 1441913303 -0.689331 0.038452 -0.721069 -0.059204 1441913303 -0.689331 0.038452 -0.721069 -0.059204 1441913303 -0.689331 0.038452 -0.721069 -0.059204 1441913303 -0.691528 0.039551 -0.718811 -0.060547 1441913303 -0.691528 0.039551 -0.718811 -0.060547 1441913303 -0.691528 0.039551 -0.718811 -0.060547 1441913303 -0.691528 0.039551 -0.718811 -0.060547 1441913303 -0.691528 0.039551 -0.718811 -0.060547 1441913303 -0.691528 0.039551 -0.718811 -0.060547 1441913303 -0.694214 0.039246 -0.716309 -0.059448 1441913303 -0.694214 0.039246 -0.716309 -0.059448 1441913303 -0.694214 0.039246 -0.716309 -0.059448 1441913303 -0.694214 0.039246 -0.716309 -0.059448 1441913303 -0.694214 0.039246 -0.716309 -0.059448 1441913303 -0.694214 0.039246 -0.716309 -0.059448 1441913303 -0.696350 0.037048 -0.714661 -0.055420 1441913303 -0.696350 0.037048 -0.714661 -0.055420 1441913303 -0.696350 0.037048 -0.714661 -0.055420 1441913303 -0.696350 0.037048 -0.714661 -0.055420 1441913303 -0.696350 0.037048 -0.714661 -0.055420 1441913304 -0.696350 0.037048 -0.714661 -0.055420 1441913304 -0.699219 0.031921 -0.712524 -0.049561 1441913304 -0.699219 0.031921 -0.712524 -0.049561 1441913304 -0.699219 0.031921 -0.712524 -0.049561 1441913304 -0.699219 0.031921 -0.712524 -0.049561 1441913304 -0.699219 0.031921 -0.712524 -0.049561 1441913304 -0.699219 0.031921 -0.712524 -0.049561 1441913304 -0.699219 0.031921 -0.712524 -0.049561 1441913304 -0.699585 0.027466 -0.712524 -0.047058 1441913304 -0.699585 0.027466 -0.712524 -0.047058 1441913304 -0.699585 0.027466 -0.712524 -0.047058 1441913304 -0.699585 0.027466 -0.712524 -0.047058 1441913304 -0.699585 0.027466 -0.712524 -0.047058 1441913304 -0.699585 0.027466 -0.712524 -0.047058 1441913304 -0.699585 0.027466 -0.712524 -0.047058 1441913304 -0.698303 0.027283 -0.713928 -0.045715 1441913304 -0.698303 0.027283 -0.713928 -0.045715 1441913304 -0.698303 0.027283 -0.713928 -0.045715 1441913304 -0.698303 0.027283 -0.713928 -0.045715 1441913304 -0.698303 0.027283 -0.713928 -0.045715 1441913304 -0.698303 0.027283 -0.713928 -0.045715 1441913304 -0.699219 0.028809 -0.712891 -0.045837 1441913304 -0.699219 0.028809 -0.712891 -0.045837 1441913304 -0.699219 0.028809 -0.712891 -0.045837 1441913304 -0.699219 0.028809 -0.712891 -0.045837 1441913304 -0.699219 0.028809 -0.712891 -0.045837 1441913304 -0.699219 0.028809 -0.712891 -0.045837 1441913304 -0.698547 0.029358 -0.713501 -0.046692 1441913304 -0.698547 0.029358 -0.713501 -0.046692 1441913304 -0.698547 0.029358 -0.713501 -0.046692 1441913304 -0.698547 0.029358 -0.713501 -0.046692 1441913304 -0.698547 0.029358 -0.713501 -0.046692 1441913304 -0.698547 0.029358 -0.713501 -0.046692 1441913304 -0.698547 0.029358 -0.713501 -0.046692 1441913304 -0.698425 0.030884 -0.713501 -0.047546 1441913304 -0.698425 0.030884 -0.713501 -0.047546 1441913304 -0.698425 0.030884 -0.713501 -0.047546 1441913304 -0.698425 0.030884 -0.713501 -0.047546 1441913304 -0.698425 0.030884 -0.713501 -0.047546 1441913304 -0.698425 0.030884 -0.713501 -0.047546 1441913304 -0.697083 0.032349 -0.714661 -0.048279 1441913304 -0.697083 0.032349 -0.714661 -0.048279 1441913304 -0.697083 0.032349 -0.714661 -0.048279 1441913304 -0.697083 0.032349 -0.714661 -0.048279 1441913304 -0.697083 0.032349 -0.714661 -0.048279 1441913304 -0.697083 0.032349 -0.714661 -0.048279 1441913304 -0.695557 0.033264 -0.716064 -0.049561 1441913304 -0.695557 0.033264 -0.716064 -0.049561 1441913304 -0.695557 0.033264 -0.716064 -0.049561 1441913304 -0.695557 0.033264 -0.716064 -0.049561 1441913304 -0.695557 0.033264 -0.716064 -0.049561 1441913304 -0.695557 0.033264 -0.716064 -0.049561 1441913304 -0.694092 0.035645 -0.717163 -0.051819 1441913304 -0.694092 0.035645 -0.717163 -0.051819 1441913304 -0.694092 0.035645 -0.717163 -0.051819 1441913304 -0.694092 0.035645 -0.717163 -0.051819 1441913304 -0.694092 0.035645 -0.717163 -0.051819 1441913304 -0.694092 0.035645 -0.717163 -0.051819 1441913304 -0.692993 0.038208 -0.717957 -0.054443 1441913304 -0.692993 0.038208 -0.717957 -0.054443 1441913304 -0.692993 0.038208 -0.717957 -0.054443 1441913304 -0.692993 0.038208 -0.717957 -0.054443 1441913304 -0.692993 0.038208 -0.717957 -0.054443 1441913304 -0.692993 0.038208 -0.717957 -0.054443 1441913304 -0.691956 0.040344 -0.718689 -0.056519 1441913304 -0.691956 0.040344 -0.718689 -0.056519 1441913304 -0.691956 0.040344 -0.718689 -0.056519 1441913304 -0.691956 0.040344 -0.718689 -0.056519 1441913304 -0.691956 0.040344 -0.718689 -0.056519 1441913304 -0.691956 0.040344 -0.718689 -0.056519 1441913304 -0.691040 0.041931 -0.719360 -0.057556 1441913304 -0.691040 0.041931 -0.719360 -0.057556 1441913304 -0.691040 0.041931 -0.719360 -0.057556 1441913304 -0.691040 0.041931 -0.719360 -0.057556 1441913304 -0.691040 0.041931 -0.719360 -0.057556 1441913304 -0.691040 0.041931 -0.719360 -0.057556 1441913304 -0.691040 0.041931 -0.719360 -0.057556 1441913304 -0.690552 0.043152 -0.719727 -0.058289 1441913304 -0.690552 0.043152 -0.719727 -0.058289 1441913304 -0.690552 0.043152 -0.719727 -0.058289 1441913304 -0.690552 0.043152 -0.719727 -0.058289 1441913304 -0.690552 0.043152 -0.719727 -0.058289 1441913304 -0.690552 0.043152 -0.719727 -0.058289 1441913304 -0.690125 0.044678 -0.719849 -0.059875 1441913304 -0.690125 0.044678 -0.719849 -0.059875 1441913304 -0.690125 0.044678 -0.719849 -0.059875 1441913304 -0.690125 0.044678 -0.719849 -0.059875 1441913304 -0.690125 0.044678 -0.719849 -0.059875 1441913304 -0.690125 0.044678 -0.719849 -0.059875 1441913304 -0.690186 0.047119 -0.719543 -0.061584 1441913304 -0.690186 0.047119 -0.719543 -0.061584 1441913304 -0.690186 0.047119 -0.719543 -0.061584 1441913304 -0.691284 0.049927 -0.718262 -0.062317 1441913304 -0.691284 0.049927 -0.718262 -0.062317 1441913304 -0.691284 0.049927 -0.718262 -0.062317 1441913304 -0.691284 0.049927 -0.718262 -0.062317 1441913304 -0.691284 0.049927 -0.718262 -0.062317 1441913304 -0.691284 0.049927 -0.718262 -0.062317 1441913304 -0.692444 0.052002 -0.716919 -0.062805 1441913304 -0.692444 0.052002 -0.716919 -0.062805 1441913304 -0.692444 0.052002 -0.716919 -0.062805 1441913304 -0.692444 0.052002 -0.716919 -0.062805 1441913304 -0.692444 0.052002 -0.716919 -0.062805 1441913304 -0.692444 0.052002 -0.716919 -0.062805 1441913304 -0.693909 0.052429 -0.715393 -0.063538 1441913304 -0.693909 0.052429 -0.715393 -0.063538 1441913304 -0.693909 0.052429 -0.715393 -0.063538 1441913304 -0.693909 0.052429 -0.715393 -0.063538 1441913304 -0.693909 0.052429 -0.715393 -0.063538 1441913304 -0.693909 0.052429 -0.715393 -0.063538 1441913305 -0.693909 0.052429 -0.715393 -0.063538 1441913305 -0.696960 0.052368 -0.712402 -0.063904 1441913305 -0.696960 0.052368 -0.712402 -0.063904 1441913305 -0.696960 0.052368 -0.712402 -0.063904 1441913305 -0.696960 0.052368 -0.712402 -0.063904 1441913305 -0.696960 0.052368 -0.712402 -0.063904 1441913305 -0.696960 0.052368 -0.712402 -0.063904 1441913305 -0.699341 0.051819 -0.710205 -0.062500 1441913305 -0.699341 0.051819 -0.710205 -0.062500 1441913305 -0.699341 0.051819 -0.710205 -0.062500 1441913305 -0.699341 0.051819 -0.710205 -0.062500 1441913305 -0.699341 0.051819 -0.710205 -0.062500 1441913305 -0.699341 0.051819 -0.710205 -0.062500 1441913305 -0.700012 0.048950 -0.710083 -0.058655 1441913305 -0.700012 0.048950 -0.710083 -0.058655 1441913305 -0.700012 0.048950 -0.710083 -0.058655 1441913305 -0.700012 0.048950 -0.710083 -0.058655 1441913305 -0.700012 0.048950 -0.710083 -0.058655 1441913305 -0.700012 0.048950 -0.710083 -0.058655 1441913305 -0.699829 0.042114 -0.711243 -0.051636 1441913305 -0.699829 0.042114 -0.711243 -0.051636 1441913305 -0.699829 0.042114 -0.711243 -0.051636 1441913305 -0.699829 0.042114 -0.711243 -0.051636 1441913305 -0.699829 0.042114 -0.711243 -0.051636 1441913305 -0.699829 0.042114 -0.711243 -0.051636 1441913305 -0.699829 0.042114 -0.711243 -0.051636 1441913305 -0.701050 0.035278 -0.710815 -0.045593 1441913305 -0.701050 0.035278 -0.710815 -0.045593 1441913305 -0.701050 0.035278 -0.710815 -0.045593 1441913305 -0.701050 0.035278 -0.710815 -0.045593 1441913305 -0.701050 0.035278 -0.710815 -0.045593 1441913305 -0.701050 0.035278 -0.710815 -0.045593 1441913305 -0.702393 0.029358 -0.710144 -0.039856 1441913305 -0.702393 0.029358 -0.710144 -0.039856 1441913305 -0.702393 0.029358 -0.710144 -0.039856 1441913305 -0.702393 0.029358 -0.710144 -0.039856 1441913305 -0.702393 0.029358 -0.710144 -0.039856 1441913305 -0.702393 0.029358 -0.710144 -0.039856 1441913305 -0.702393 0.029358 -0.710144 -0.039856 1441913305 -0.700867 0.026611 -0.711731 -0.039612 1441913305 -0.700867 0.026611 -0.711731 -0.039612 1441913305 -0.700867 0.026611 -0.711731 -0.039612 1441913305 -0.700867 0.026611 -0.711731 -0.039612 1441913305 -0.700867 0.026611 -0.711731 -0.039612 1441913305 -0.700867 0.026611 -0.711731 -0.039612 1441913305 -0.699097 0.027344 -0.713501 -0.039246 1441913305 -0.699097 0.027344 -0.713501 -0.039246 1441913305 -0.699097 0.027344 -0.713501 -0.039246 1441913305 -0.699097 0.027344 -0.713501 -0.039246 1441913305 -0.699097 0.027344 -0.713501 -0.039246 1441913305 -0.699097 0.027344 -0.713501 -0.039246 1441913305 -0.698242 0.030151 -0.714172 -0.040039 1441913305 -0.698242 0.030151 -0.714172 -0.040039 1441913305 -0.698242 0.030151 -0.714172 -0.040039 1441913305 -0.698242 0.030151 -0.714172 -0.040039 1441913305 -0.698242 0.030151 -0.714172 -0.040039 1441913305 -0.698242 0.030151 -0.714172 -0.040039 1441913305 -0.697083 0.031799 -0.715088 -0.041992 1441913305 -0.697083 0.031799 -0.715088 -0.041992 1441913305 -0.697083 0.031799 -0.715088 -0.041992 1441913305 -0.697083 0.031799 -0.715088 -0.041992 1441913305 -0.697083 0.031799 -0.715088 -0.041992 1441913305 -0.697083 0.031799 -0.715088 -0.041992 1441913305 -0.696411 0.033936 -0.715576 -0.042969 1441913305 -0.696411 0.033936 -0.715576 -0.042969 1441913305 -0.696411 0.033936 -0.715576 -0.042969 1441913305 -0.696411 0.033936 -0.715576 -0.042969 1441913305 -0.696411 0.033936 -0.715576 -0.042969 1441913305 -0.696411 0.033936 -0.715576 -0.042969 1441913305 -0.696167 0.036926 -0.715515 -0.045898 1441913305 -0.696167 0.036926 -0.715515 -0.045898 1441913305 -0.696167 0.036926 -0.715515 -0.045898 1441913305 -0.696167 0.036926 -0.715515 -0.045898 1441913305 -0.696167 0.036926 -0.715515 -0.045898 1441913305 -0.696167 0.036926 -0.715515 -0.045898 1441913305 -0.695190 0.040527 -0.716003 -0.049866 1441913305 -0.695190 0.040527 -0.716003 -0.049866 1441913305 -0.695190 0.040527 -0.716003 -0.049866 1441913305 -0.695190 0.040527 -0.716003 -0.049866 1441913305 -0.695190 0.040527 -0.716003 -0.049866 1441913305 -0.695190 0.040527 -0.716003 -0.049866 1441913305 -0.694214 0.044189 -0.716492 -0.053101 1441913305 -0.694214 0.044189 -0.716492 -0.053101 1441913305 -0.694214 0.044189 -0.716492 -0.053101 1441913305 -0.694214 0.044189 -0.716492 -0.053101 1441913305 -0.694214 0.044189 -0.716492 -0.053101 1441913305 -0.694214 0.044189 -0.716492 -0.053101 1441913305 -0.693420 0.047546 -0.716919 -0.055237 1441913305 -0.693420 0.047546 -0.716919 -0.055237 1441913305 -0.693420 0.047546 -0.716919 -0.055237 1441913305 -0.693420 0.047546 -0.716919 -0.055237 1441913305 -0.693420 0.047546 -0.716919 -0.055237 1441913305 -0.693420 0.047546 -0.716919 -0.055237 1441913305 -0.693420 0.047546 -0.716919 -0.055237 1441913305 -0.692810 0.049255 -0.717285 -0.056335 1441913305 -0.692810 0.049255 -0.717285 -0.056335 1441913305 -0.692810 0.049255 -0.717285 -0.056335 1441913305 -0.692810 0.049255 -0.717285 -0.056335 1441913305 -0.692810 0.049255 -0.717285 -0.056335 1441913305 -0.692810 0.049255 -0.717285 -0.056335 1441913305 -0.692810 0.049255 -0.717285 -0.056335 1441913305 -0.691833 0.050171 -0.718140 -0.056641 1441913305 -0.691833 0.050171 -0.718140 -0.056641 1441913305 -0.691833 0.050171 -0.718140 -0.056641 1441913305 -0.691833 0.050171 -0.718140 -0.056641 1441913305 -0.691833 0.050171 -0.718140 -0.056641 1441913305 -0.691833 0.050171 -0.718140 -0.056641 1441913305 -0.691467 0.050903 -0.718384 -0.057312 1441913305 -0.691467 0.050903 -0.718384 -0.057312 1441913305 -0.691467 0.050903 -0.718384 -0.057312 1441913305 -0.691467 0.050903 -0.718384 -0.057312 1441913305 -0.691467 0.050903 -0.718384 -0.057312 1441913305 -0.691467 0.050903 -0.718384 -0.057312 1441913306 -0.691101 0.051208 -0.718750 -0.057251 1441913306 -0.691101 0.051208 -0.718750 -0.057251 1441913306 -0.691101 0.051208 -0.718750 -0.057251 1441913306 -0.691101 0.051208 -0.718750 -0.057251 1441913306 -0.691101 0.051208 -0.718750 -0.057251 1441913306 -0.691101 0.051208 -0.718750 -0.057251 1441913306 -0.690735 0.050659 -0.719238 -0.055847 1441913306 -0.690735 0.050659 -0.719238 -0.055847 1441913306 -0.690735 0.050659 -0.719238 -0.055847 1441913306 -0.690735 0.050659 -0.719238 -0.055847 1441913306 -0.690735 0.050659 -0.719238 -0.055847 1441913306 -0.690735 0.050659 -0.719238 -0.055847 1441913306 -0.692261 0.049988 -0.717834 -0.055603 1441913306 -0.692261 0.049988 -0.717834 -0.055603 1441913306 -0.692261 0.049988 -0.717834 -0.055603 1441913306 -0.692261 0.049988 -0.717834 -0.055603 1441913306 -0.692261 0.049988 -0.717834 -0.055603 1441913306 -0.692261 0.049988 -0.717834 -0.055603 1441913306 -0.692261 0.049988 -0.717834 -0.055603 1441913306 -0.693787 0.049072 -0.716492 -0.054810 1441913306 -0.693787 0.049072 -0.716492 -0.054810 1441913306 -0.693787 0.049072 -0.716492 -0.054810 1441913306 -0.693787 0.049072 -0.716492 -0.054810 1441913306 -0.693787 0.049072 -0.716492 -0.054810 1441913306 -0.693787 0.049072 -0.716492 -0.054810 1441913306 -0.696106 0.047485 -0.714355 -0.054077 1441913306 -0.696106 0.047485 -0.714355 -0.054077 1441913306 -0.696106 0.047485 -0.714355 -0.054077 1441913306 -0.696106 0.047485 -0.714355 -0.054077 1441913306 -0.696106 0.047485 -0.714355 -0.054077 1441913306 -0.696106 0.047485 -0.714355 -0.054077 1441913306 -0.698914 0.045471 -0.711853 -0.052979 1441913306 -0.698914 0.045471 -0.711853 -0.052979 1441913306 -0.698914 0.045471 -0.711853 -0.052979 1441913306 -0.698914 0.045471 -0.711853 -0.052979 1441913306 -0.698914 0.045471 -0.711853 -0.052979 1441913306 -0.698914 0.045471 -0.711853 -0.052979 1441913306 -0.698914 0.045471 -0.711853 -0.052979 1441913306 -0.701233 0.043518 -0.709778 -0.051880 1441913306 -0.701233 0.043518 -0.709778 -0.051880 1441913306 -0.701233 0.043518 -0.709778 -0.051880 1441913306 -0.701233 0.043518 -0.709778 -0.051880 1441913306 -0.701233 0.043518 -0.709778 -0.051880 1441913306 -0.701233 0.043518 -0.709778 -0.051880 1441913306 -0.702881 0.041260 -0.708313 -0.051025 1441913306 -0.702881 0.041260 -0.708313 -0.051025 1441913306 -0.702881 0.041260 -0.708313 -0.051025 1441913306 -0.702881 0.041260 -0.708313 -0.051025 1441913306 -0.702881 0.041260 -0.708313 -0.051025 1441913306 -0.702881 0.041260 -0.708313 -0.051025 1441913306 -0.702881 0.041260 -0.708313 -0.051025 1441913306 -0.704346 0.039124 -0.707092 -0.049683 1441913306 -0.704346 0.039124 -0.707092 -0.049683 1441913306 -0.704346 0.039124 -0.707092 -0.049683 1441913306 -0.704346 0.039124 -0.707092 -0.049683 1441913306 -0.704346 0.039124 -0.707092 -0.049683 1441913306 -0.704346 0.039124 -0.707092 -0.049683 1441913306 -0.705994 0.037048 -0.705688 -0.048035 1441913306 -0.705994 0.037048 -0.705688 -0.048035 1441913306 -0.705994 0.037048 -0.705688 -0.048035 1441913306 -0.705994 0.037048 -0.705688 -0.048035 1441913306 -0.705994 0.037048 -0.705688 -0.048035 1441913306 -0.705994 0.037048 -0.705688 -0.048035 1441913306 -0.705994 0.037048 -0.705688 -0.048035 1441913306 -0.707153 0.035095 -0.704712 -0.045959 1441913306 -0.707153 0.035095 -0.704712 -0.045959 1441913306 -0.707153 0.035095 -0.704712 -0.045959 1441913306 -0.707153 0.035095 -0.704712 -0.045959 1441913306 -0.707153 0.035095 -0.704712 -0.045959 1441913306 -0.707153 0.035095 -0.704712 -0.045959 1441913306 -0.707214 0.032898 -0.704956 -0.043701 1441913306 -0.707214 0.032898 -0.704956 -0.043701 1441913306 -0.707214 0.032898 -0.704956 -0.043701 1441913306 -0.707214 0.032898 -0.704956 -0.043701 1441913306 -0.707214 0.032898 -0.704956 -0.043701 1441913306 -0.707214 0.032898 -0.704956 -0.043701 1441913306 -0.706726 0.030823 -0.705566 -0.042053 1441913306 -0.706726 0.030823 -0.705566 -0.042053 1441913306 -0.706726 0.030823 -0.705566 -0.042053 1441913306 -0.706726 0.030823 -0.705566 -0.042053 1441913306 -0.706726 0.030823 -0.705566 -0.042053 1441913306 -0.706726 0.030823 -0.705566 -0.042053 1441913306 -0.706726 0.030823 -0.705566 -0.042053 1441913306 -0.706177 0.029602 -0.706299 -0.041626 1441913306 -0.706177 0.029602 -0.706299 -0.041626 1441913306 -0.706177 0.029602 -0.706299 -0.041626 1441913306 -0.706177 0.029602 -0.706299 -0.041626 1441913306 -0.706177 0.029602 -0.706299 -0.041626 1441913306 -0.706177 0.029602 -0.706299 -0.041626 1441913306 -0.705200 0.030884 -0.707153 -0.041870 1441913306 -0.705200 0.030884 -0.707153 -0.041870 1441913306 -0.705200 0.030884 -0.707153 -0.041870 1441913306 -0.705200 0.030884 -0.707153 -0.041870 1441913306 -0.705200 0.030884 -0.707153 -0.041870 1441913306 -0.705200 0.030884 -0.707153 -0.041870 1441913306 -0.703735 0.032898 -0.708435 -0.042908 1441913306 -0.703735 0.032898 -0.708435 -0.042908 1441913306 -0.703735 0.032898 -0.708435 -0.042908 1441913306 -0.703735 0.032898 -0.708435 -0.042908 1441913306 -0.703735 0.032898 -0.708435 -0.042908 1441913306 -0.703735 0.032898 -0.708435 -0.042908 1441913306 -0.702087 0.035217 -0.709839 -0.045349 1441913306 -0.702087 0.035217 -0.709839 -0.045349 1441913306 -0.702087 0.035217 -0.709839 -0.045349 1441913306 -0.702087 0.035217 -0.709839 -0.045349 1441913306 -0.702087 0.035217 -0.709839 -0.045349 1441913306 -0.702087 0.035217 -0.709839 -0.045349 1441913306 -0.700684 0.038452 -0.710876 -0.047607 1441913306 -0.700684 0.038452 -0.710876 -0.047607 1441913306 -0.700684 0.038452 -0.710876 -0.047607 1441913306 -0.700684 0.038452 -0.710876 -0.047607 1441913306 -0.700684 0.038452 -0.710876 -0.047607 1441913306 -0.700684 0.038452 -0.710876 -0.047607 1441913306 -0.700684 0.038452 -0.710876 -0.047607 1441913306 -0.700256 0.041870 -0.710876 -0.051208 1441913307 -0.700256 0.041870 -0.710876 -0.051208 1441913307 -0.700256 0.041870 -0.710876 -0.051208 1441913307 -0.700256 0.041870 -0.710876 -0.051208 1441913307 -0.700256 0.041870 -0.710876 -0.051208 1441913307 -0.700256 0.041870 -0.710876 -0.051208 1441913307 -0.700073 0.045288 -0.710632 -0.054626 1441913307 -0.700073 0.045288 -0.710632 -0.054626 1441913307 -0.700073 0.045288 -0.710632 -0.054626 1441913307 -0.700073 0.045288 -0.710632 -0.054626 1441913307 -0.700073 0.045288 -0.710632 -0.054626 1441913307 -0.699951 0.048767 -0.710144 -0.058594 1441913307 -0.699951 0.048767 -0.710144 -0.058594 1441913307 -0.699951 0.048767 -0.710144 -0.058594 1441913307 -0.699951 0.048767 -0.710144 -0.058594 1441913307 -0.699951 0.048767 -0.710144 -0.058594 1441913307 -0.699951 0.048767 -0.710144 -0.058594 1441913307 -0.701355 0.052429 -0.708069 -0.063477 1441913307 -0.701355 0.052429 -0.708069 -0.063477 1441913307 -0.701355 0.052429 -0.708069 -0.063477 1441913307 -0.701355 0.052429 -0.708069 -0.063477 1441913307 -0.701355 0.052429 -0.708069 -0.063477 1441913307 -0.701355 0.052429 -0.708069 -0.063477 1441913307 -0.701111 0.056885 -0.707642 -0.067749 1441913307 -0.701111 0.056885 -0.707642 -0.067749 1441913307 -0.701111 0.056885 -0.707642 -0.067749 1441913307 -0.701111 0.056885 -0.707642 -0.067749 1441913307 -0.701111 0.056885 -0.707642 -0.067749 1441913307 -0.701111 0.056885 -0.707642 -0.067749 1441913307 -0.700562 0.061462 -0.707397 -0.071594 1441913307 -0.700562 0.061462 -0.707397 -0.071594 1441913307 -0.700562 0.061462 -0.707397 -0.071594 1441913307 -0.700562 0.061462 -0.707397 -0.071594 1441913307 -0.700562 0.061462 -0.707397 -0.071594 1441913307 -0.700562 0.061462 -0.707397 -0.071594 1441913307 -0.699768 0.065186 -0.707581 -0.073914 1441913307 -0.699768 0.065186 -0.707581 -0.073914 1441913307 -0.699768 0.065186 -0.707581 -0.073914 1441913307 -0.699768 0.065186 -0.707581 -0.073914 1441913307 -0.699768 0.065186 -0.707581 -0.073914 1441913307 -0.699768 0.065186 -0.707581 -0.073914 1441913307 -0.699768 0.065186 -0.707581 -0.073914 1441913307 -0.697937 0.066895 -0.709229 -0.074158 1441913307 -0.697937 0.066895 -0.709229 -0.074158 1441913307 -0.697937 0.066895 -0.709229 -0.074158 1441913307 -0.697937 0.066895 -0.709229 -0.074158 1441913307 -0.697937 0.066895 -0.709229 -0.074158 1441913307 -0.698181 0.066833 -0.709167 -0.072144 1441913307 -0.698181 0.066833 -0.709167 -0.072144 1441913307 -0.698181 0.066833 -0.709167 -0.072144 1441913307 -0.698181 0.066833 -0.709167 -0.072144 1441913307 -0.698181 0.066833 -0.709167 -0.072144 1441913307 -0.698181 0.066833 -0.709167 -0.072144 1441913307 -0.698181 0.066833 -0.709167 -0.072144 1441913307 -0.698242 0.064819 -0.709534 -0.070007 1441913307 -0.698242 0.064819 -0.709534 -0.070007 1441913307 -0.698242 0.064819 -0.709534 -0.070007 1441913307 -0.698242 0.064819 -0.709534 -0.070007 1441913307 -0.698242 0.064819 -0.709534 -0.070007 1441913307 -0.698181 0.061707 -0.710144 -0.067261 1441913307 -0.698181 0.061707 -0.710144 -0.067261 1441913307 -0.698181 0.061707 -0.710144 -0.067261 1441913307 -0.698181 0.061707 -0.710144 -0.067261 1441913307 -0.698181 0.061707 -0.710144 -0.067261 1441913307 -0.698181 0.061707 -0.710144 -0.067261 1441913307 -0.698059 0.059082 -0.710754 -0.064453 1441913307 -0.698059 0.059082 -0.710754 -0.064453 1441913307 -0.698059 0.059082 -0.710754 -0.064453 1441913307 -0.698059 0.059082 -0.710754 -0.064453 1441913307 -0.698059 0.059082 -0.710754 -0.064453 1441913307 -0.698059 0.059082 -0.710754 -0.064453 1441913307 -0.697754 0.055969 -0.711609 -0.060547 1441913307 -0.697754 0.055969 -0.711609 -0.060547 1441913307 -0.697754 0.055969 -0.711609 -0.060547 1441913307 -0.697754 0.055969 -0.711609 -0.060547 1441913307 -0.697754 0.055969 -0.711609 -0.060547 1441913307 -0.697754 0.055969 -0.711609 -0.060547 1441913307 -0.697754 0.055969 -0.711609 -0.060547 1441913307 -0.697754 0.051636 -0.712341 -0.055542 1441913307 -0.697754 0.051636 -0.712341 -0.055542 1441913307 -0.697754 0.051636 -0.712341 -0.055542 1441913307 -0.697754 0.051636 -0.712341 -0.055542 1441913307 -0.697754 0.051636 -0.712341 -0.055542 1441913307 -0.697754 0.051636 -0.712341 -0.055542 1441913307 -0.696411 0.046021 -0.714539 -0.049133 1441913307 -0.696411 0.046021 -0.714539 -0.049133 1441913307 -0.696411 0.046021 -0.714539 -0.049133 1441913307 -0.696411 0.046021 -0.714539 -0.049133 1441913307 -0.696411 0.046021 -0.714539 -0.049133 1441913307 -0.696411 0.046021 -0.714539 -0.049133 1441913307 -0.695557 0.036743 -0.716370 -0.041321 1441913307 -0.695557 0.036743 -0.716370 -0.041321 1441913307 -0.695557 0.036743 -0.716370 -0.041321 1441913307 -0.695557 0.036743 -0.716370 -0.041321 1441913307 -0.695557 0.036743 -0.716370 -0.041321 1441913307 -0.695557 0.036743 -0.716370 -0.041321 1441913307 -0.695557 0.036743 -0.716370 -0.041321 1441913307 -0.695557 0.029846 -0.717102 -0.034668 1441913307 -0.695557 0.029846 -0.717102 -0.034668 1441913307 -0.695557 0.029846 -0.717102 -0.034668 1441913307 -0.695557 0.029846 -0.717102 -0.034668 1441913307 -0.695557 0.029846 -0.717102 -0.034668 1441913307 -0.694824 0.026367 -0.717957 -0.033691 1441913307 -0.694824 0.026367 -0.717957 -0.033691 1441913307 -0.694824 0.026367 -0.717957 -0.033691 1441913307 -0.694824 0.026367 -0.717957 -0.033691 1441913307 -0.694824 0.026367 -0.717957 -0.033691 1441913307 -0.694824 0.026367 -0.717957 -0.033691 1441913307 -0.691711 0.026306 -0.720947 -0.034363 1441913307 -0.691711 0.026306 -0.720947 -0.034363 1441913308 -0.691711 0.026306 -0.720947 -0.034363 1441913308 -0.691711 0.026306 -0.720947 -0.034363 1441913308 -0.691711 0.026306 -0.720947 -0.034363 1441913308 -0.691711 0.026306 -0.720947 -0.034363 1441913308 -0.691711 0.026306 -0.720947 -0.034363 1441913308 -0.689575 0.028198 -0.722900 -0.035156 1441913308 -0.689575 0.028198 -0.722900 -0.035156 1441913308 -0.689575 0.028198 -0.722900 -0.035156 1441913308 -0.689575 0.028198 -0.722900 -0.035156 1441913308 -0.689575 0.028198 -0.722900 -0.035156 1441913308 -0.689575 0.028198 -0.722900 -0.035156 1441913308 -0.687561 0.030945 -0.724548 -0.037964 1441913308 -0.687561 0.030945 -0.724548 -0.037964 1441913308 -0.687561 0.030945 -0.724548 -0.037964 1441913308 -0.687561 0.030945 -0.724548 -0.037964 1441913308 -0.687561 0.030945 -0.724548 -0.037964 1441913308 -0.687561 0.030945 -0.724548 -0.037964 1441913308 -0.685974 0.034790 -0.725708 -0.041626 1441913308 -0.685974 0.034790 -0.725708 -0.041626 1441913308 -0.685974 0.034790 -0.725708 -0.041626 1441913308 -0.685974 0.034790 -0.725708 -0.041626 1441913308 -0.685974 0.034790 -0.725708 -0.041626 1441913308 -0.685974 0.034790 -0.725708 -0.041626 1441913308 -0.685974 0.034790 -0.725708 -0.041626 1441913308 -0.684082 0.039612 -0.726990 -0.045593 1441913308 -0.684082 0.039612 -0.726990 -0.045593 1441913308 -0.684082 0.039612 -0.726990 -0.045593 1441913308 -0.684082 0.039612 -0.726990 -0.045593 1441913308 -0.684082 0.039612 -0.726990 -0.045593 1441913308 -0.684082 0.039612 -0.726990 -0.045593 1441913308 -0.682678 0.044312 -0.727722 -0.050110 1441913308 -0.682678 0.044312 -0.727722 -0.050110 1441913308 -0.682678 0.044312 -0.727722 -0.050110 1441913308 -0.682678 0.044312 -0.727722 -0.050110 1441913308 -0.682678 0.044312 -0.727722 -0.050110 1441913308 -0.682678 0.044312 -0.727722 -0.050110 1441913308 -0.682068 0.049194 -0.727600 -0.055115 1441913308 -0.682068 0.049194 -0.727600 -0.055115 1441913308 -0.682068 0.049194 -0.727600 -0.055115 1441913308 -0.682068 0.049194 -0.727600 -0.055115 1441913308 -0.682068 0.049194 -0.727600 -0.055115 1441913308 -0.682068 0.049194 -0.727600 -0.055115 1441913308 -0.682190 0.054138 -0.726807 -0.059875 1441913308 -0.682190 0.054138 -0.726807 -0.059875 1441913308 -0.682190 0.054138 -0.726807 -0.059875 1441913308 -0.682190 0.054138 -0.726807 -0.059875 1441913308 -0.682190 0.054138 -0.726807 -0.059875 1441913308 -0.682190 0.054138 -0.726807 -0.059875 1441913308 -0.682190 0.054138 -0.726807 -0.059875 1441913308 -0.682617 0.058716 -0.725586 -0.064697 1441913308 -0.682617 0.058716 -0.725586 -0.064697 1441913308 -0.682617 0.058716 -0.725586 -0.064697 1441913308 -0.682617 0.058716 -0.725586 -0.064697 1441913308 -0.682617 0.058716 -0.725586 -0.064697 1441913308 -0.682617 0.058716 -0.725586 -0.064697 1441913308 -0.683594 0.062988 -0.723877 -0.069092 1441913308 -0.683594 0.062988 -0.723877 -0.069092 1441913308 -0.683594 0.062988 -0.723877 -0.069092 1441913308 -0.683594 0.062988 -0.723877 -0.069092 1441913308 -0.683594 0.062988 -0.723877 -0.069092 1441913308 -0.683594 0.062988 -0.723877 -0.069092 1441913308 -0.684265 0.066833 -0.722595 -0.072327 1441913308 -0.684265 0.066833 -0.722595 -0.072327 1441913308 -0.684265 0.066833 -0.722595 -0.072327 1441913308 -0.684265 0.066833 -0.722595 -0.072327 1441913308 -0.684265 0.066833 -0.722595 -0.072327 1441913308 -0.684265 0.066833 -0.722595 -0.072327 1441913308 -0.684937 0.069946 -0.721436 -0.074951 1441913308 -0.684937 0.069946 -0.721436 -0.074951 1441913308 -0.684937 0.069946 -0.721436 -0.074951 1441913308 -0.684937 0.069946 -0.721436 -0.074951 1441913308 -0.684937 0.069946 -0.721436 -0.074951 1441913308 -0.684937 0.069946 -0.721436 -0.074951 1441913308 -0.684937 0.069946 -0.721436 -0.074951 1441913308 -0.684814 0.071777 -0.721191 -0.076477 1441913308 -0.684814 0.071777 -0.721191 -0.076477 1441913308 -0.684814 0.071777 -0.721191 -0.076477 1441913308 -0.684814 0.071777 -0.721191 -0.076477 1441913308 -0.684814 0.071777 -0.721191 -0.076477 1441913308 -0.684814 0.071777 -0.721191 -0.076477 1441913308 -0.685913 0.071533 -0.720215 -0.075928 1441913308 -0.685913 0.071533 -0.720215 -0.075928 1441913308 -0.685913 0.071533 -0.720215 -0.075928 1441913308 -0.685913 0.071533 -0.720215 -0.075928 1441913308 -0.685913 0.071533 -0.720215 -0.075928 1441913308 -0.685913 0.071533 -0.720215 -0.075928 1441913308 -0.685913 0.071533 -0.720215 -0.075928 1441913308 -0.687500 0.069824 -0.719116 -0.073669 1441913308 -0.687500 0.069824 -0.719116 -0.073669 1441913308 -0.687500 0.069824 -0.719116 -0.073669 1441913308 -0.687500 0.069824 -0.719116 -0.073669 1441913308 
-0.725098 0.048889 -0.684814 -0.054077 1441913312 -0.725098 0.048889 -0.684814 -0.054077 1441913312 -0.725098 0.048889 -0.684814 -0.054077 1441913312 -0.725098 0.048889 -0.684814 -0.054077 1441913312 -0.725098 0.048889 -0.684814 -0.054077 1441913312 -0.725098 0.048889 -0.684814 -0.054077 1441913312 -0.722351 0.050781 -0.687561 -0.054993 1441913312 -0.722351 0.050781 -0.687561 -0.054993 1441913312 -0.722351 0.050781 -0.687561 -0.054993 1441913312 -0.722351 0.050781 -0.687561 -0.054993 1441913312 -0.722351 0.050781 -0.687561 -0.054993 1441913312 -0.722351 0.050781 -0.687561 -0.054993 1441913312 -0.720032 0.052124 -0.689819 -0.055298 1441913312 -0.720032 0.052124 -0.689819 -0.055298 1441913312 -0.720032 0.052124 -0.689819 -0.055298 1441913312 -0.720032 0.052124 -0.689819 -0.055298 1441913312 -0.720032 0.052124 -0.689819 -0.055298 1441913312 -0.720032 0.052124 -0.689819 -0.055298 1441913312 -0.717651 0.054077 -0.692078 -0.056519 1441913312 -0.717651 0.054077 -0.692078 -0.056519 1441913312 -0.717651 0.054077 -0.692078 -0.056519 1441913312 -0.717651 0.054077 -0.692078 -0.056519 1441913312 -0.717651 0.054077 -0.692078 -0.056519 1441913312 -0.717651 0.054077 -0.692078 -0.056519 1441913312 -0.717651 0.054077 -0.692078 -0.056519 1441913312 -0.716248 0.056702 -0.692993 -0.060120 1441913312 -0.716248 0.056702 -0.692993 -0.060120 1441913312 -0.716248 0.056702 -0.692993 -0.060120 1441913312 -0.716248 0.056702 -0.692993 -0.060120 1441913312 -0.716248 0.056702 -0.692993 -0.060120 1441913312 -0.717041 0.058228 -0.691772 -0.062988 1441913312 -0.717041 0.058228 -0.691772 -0.062988 1441913312 -0.717041 0.058228 -0.691772 -0.062988 1441913312 -0.717041 0.058228 -0.691772 -0.062988 1441913312 -0.717041 0.058228 -0.691772 -0.062988 1441913312 -0.717041 0.058228 -0.691772 -0.062988 1441913312 -0.717041 0.058228 -0.691772 -0.062988 1441913312 -0.717590 0.060791 -0.690857 -0.064819 1441913312 -0.717590 0.060791 -0.690857 -0.064819 1441913312 -0.717590 0.060791 -0.690857 -0.064819 1441913312 -0.717590 0.060791 -0.690857 -0.064819 1441913312 -0.717590 0.060791 -0.690857 -0.064819 1441913312 -0.717590 0.060791 -0.690857 -0.064819 1441913312 -0.719177 0.061096 -0.689087 -0.065552 1441913312 -0.719177 0.061096 -0.689087 -0.065552 1441913312 -0.719177 0.061096 -0.689087 -0.065552 1441913312 -0.719177 0.061096 -0.689087 -0.065552 1441913312 -0.719177 0.061096 -0.689087 -0.065552 1441913312 -0.719177 0.061096 -0.689087 -0.065552 1441913312 -0.719177 0.061096 -0.689087 -0.065552 1441913312 -0.719238 0.061218 -0.688843 -0.066650 1441913313 -0.719238 0.061218 -0.688843 -0.066650 1441913313 -0.719238 0.061218 -0.688843 -0.066650 1441913313 -0.719238 0.061218 -0.688843 -0.066650 1441913313 -0.719238 0.061218 -0.688843 -0.066650 1441913313 -0.718384 0.063843 -0.689087 -0.071838 1441913313 -0.718384 0.063843 -0.689087 -0.071838 1441913313 -0.718384 0.063843 -0.689087 -0.071838 1441913313 -0.718384 0.063843 -0.689087 -0.071838 1441913313 -0.718384 0.063843 -0.689087 -0.071838 1441913313 -0.718384 0.063843 -0.689087 -0.071838 1441913313 -0.718384 0.063843 -0.689087 -0.071838 1441913313 -0.718262 0.069580 -0.687683 -0.080383 1441913313 -0.718262 0.069580 -0.687683 -0.080383 1441913313 -0.718262 0.069580 -0.687683 -0.080383 1441913313 -0.718262 0.069580 -0.687683 -0.080383 1441913313 -0.718262 0.069580 -0.687683 -0.080383 1441913313 -0.718262 0.069580 -0.687683 -0.080383 1441913313 -0.716003 0.076172 -0.688477 -0.087097 1441913313 -0.716003 0.076172 -0.688477 -0.087097 1441913313 -0.716003 0.076172 -0.688477 -0.087097 1441913313 -0.716003 0.076172 -0.688477 -0.087097 1441913313 -0.716003 0.076172 -0.688477 -0.087097 1441913313 -0.716003 0.076172 -0.688477 -0.087097 1441913313 -0.711121 0.084167 -0.691528 -0.095337 1441913313 -0.711121 0.084167 -0.691528 -0.095337 1441913313 -0.711121 0.084167 -0.691528 -0.095337 1441913313 -0.711121 0.084167 -0.691528 -0.095337 1441913313 -0.711121 0.084167 -0.691528 -0.095337 1441913313 -0.711121 0.084167 -0.691528 -0.095337 1441913313 -0.711121 0.084167 -0.691528 -0.095337 1441913313 -0.706543 0.091064 -0.694702 -0.099731 1441913313 -0.706543 0.091064 -0.694702 -0.099731 1441913313 -0.706543 0.091064 -0.694702 -0.099731 1441913313 -0.706543 0.091064 -0.694702 -0.099731 1441913313 -0.706543 0.091064 -0.694702 -0.099731 1441913313 -0.706543 0.091064 -0.694702 -0.099731 1441913313 -0.701965 0.093750 -0.698792 -0.101440 1441913313 -0.701965 0.093750 -0.698792 -0.101440 1441913313 -0.701965 0.093750 -0.698792 -0.101440 1441913313 -0.701965 0.093750 -0.698792 -0.101440 1441913313 -0.701965 0.093750 -0.698792 -0.101440 1441913313 -0.701965 0.093750 -0.698792 -0.101440 1441913313 -0.695679 0.094727 -0.704712 -0.102600 1441913313 -0.695679 0.094727 -0.704712 -0.102600 1441913313 -0.695679 0.094727 -0.704712 -0.102600 1441913313 -0.695679 0.094727 -0.704712 -0.102600 1441913313 -0.695679 0.094727 -0.704712 -0.102600 1441913313 -0.695679 0.094727 -0.704712 -0.102600 1441913313 -0.695679 0.094727 -0.704712 -0.102600 1441913313 -0.690063 0.094482 -0.710571 -0.100525 1441913313 -0.690063 0.094482 -0.710571 -0.100525 1441913313 -0.690063 0.094482 -0.710571 -0.100525 1441913313 -0.690063 0.094482 -0.710571 -0.100525 1441913313 -0.690063 0.094482 -0.710571 -0.100525 1441913313 -0.690063 0.094482 -0.710571 -0.100525 1441913313 -0.686523 0.092651 -0.714722 -0.096802 1441913313 -0.686523 0.092651 -0.714722 -0.096802 1441913313 -0.686523 0.092651 -0.714722 -0.096802 1441913313 -0.686523 0.092651 -0.714722 -0.096802 1441913313 -0.686523 0.092651 -0.714722 -0.096802 1441913313 -0.686523 0.092651 -0.714722 -0.096802 1441913313 -0.684875 0.089050 -0.717285 -0.092590 1441913313 -0.684875 0.089050 -0.717285 -0.092590 1441913313 -0.684875 0.089050 -0.717285 -0.092590 1441913313 -0.684875 0.089050 -0.717285 -0.092590 1441913313 -0.684875 0.089050 -0.717285 -0.092590 1441913313 -0.684875 0.089050 -0.717285 -0.092590 1441913313 -0.683960 0.084229 -0.719421 -0.087219 1441913313 -0.683960 0.084229 -0.719421 -0.087219 1441913313 -0.683960 0.084229 -0.719421 -0.087219 1441913313 -0.683960 0.084229 -0.719421 -0.087219 1441913313 -0.683960 0.084229 -0.719421 -0.087219 1441913313 -0.683960 0.084229 -0.719421 -0.087219 1441913313 -0.683960 0.084229 -0.719421 -0.087219 1441913313 -0.684265 0.079468 -0.720276 -0.082153 1441913313 -0.684265 0.079468 -0.720276 -0.082153 1441913313 -0.684265 0.079468 -0.720276 -0.082153 1441913313 -0.684265 0.079468 -0.720276 -0.082153 1441913313 -0.684265 0.079468 -0.720276 -0.082153 1441913313 -0.684265 0.079468 -0.720276 -0.082153 1441913313 -0.685242 0.074768 -0.720459 -0.076782 1441913313 -0.685242 0.074768 -0.720459 -0.076782 1441913313 -0.685242 0.074768 -0.720459 -0.076782 1441913313 -0.685242 0.074768 -0.720459 -0.076782 1441913313 -0.685242 0.074768 -0.720459 -0.076782 1441913313 -0.685242 0.074768 -0.720459 -0.076782 1441913313 -0.685913 0.070007 -0.720825 -0.071045 1441913313 -0.685913 0.070007 -0.720825 -0.071045 1441913313 -0.685913 0.070007 -0.720825 -0.071045 1441913313 -0.685913 0.070007 -0.720825 -0.071045 1441913313 -0.685913 0.070007 -0.720825 -0.071045 1441913313 -0.685913 0.070007 -0.720825 -0.071045 1441913313 -0.686951 0.064331 -0.720886 -0.065552 1441913313 -0.686951 0.064331 -0.720886 -0.065552 1441913313 -0.686951 0.064331 -0.720886 -0.065552 1441913313 -0.686951 0.064331 -0.720886 -0.065552 1441913313 -0.686951 0.064331 -0.720886 -0.065552 1441913313 -0.686951 0.064331 -0.720886 -0.065552 1441913313 -0.687561 0.058838 -0.721313 -0.059570 1441913313 -0.687561 0.058838 -0.721313 -0.059570 1441913313 -0.687561 0.058838 -0.721313 -0.059570 1441913313 -0.687561 0.058838 -0.721313 -0.059570 1441913313 -0.687561 0.058838 -0.721313 -0.059570 1441913313 -0.687561 0.058838 -0.721313 -0.059570 1441913313 -0.687561 0.055237 -0.721924 -0.055847 1441913313 -0.687561 0.055237 -0.721924 -0.055847 1441913313 -0.687561 0.055237 -0.721924 -0.055847 1441913313 -0.687561 0.055237 -0.721924 -0.055847 1441913313 -0.687561 0.055237 -0.721924 -0.055847 1441913313 -0.687561 0.055237 -0.721924 -0.055847 1441913313 -0.686951 0.052856 -0.722717 -0.055481 1441913313 -0.686951 0.052856 -0.722717 -0.055481 1441913314 -0.686951 0.052856 -0.722717 -0.055481 1441913314 -0.686951 0.052856 -0.722717 -0.055481 1441913314 -0.686951 0.052856 -0.722717 -0.055481 1441913314 -0.686951 0.052856 -0.722717 -0.055481 1441913314 -0.686951 0.052856 -0.722717 -0.055481 1441913314 -0.686157 0.051697 -0.723511 -0.055542 1441913314 -0.686157 0.051697 -0.723511 -0.055542 1441913314 -0.686157 0.051697 -0.723511 -0.055542 1441913314 -0.686157 0.051697 -0.723511 -0.055542 1441913314 -0.686157 0.051697 -0.723511 -0.055542 1441913314 -0.686157 0.051697 -0.723511 -0.055542 1441913314 -0.685303 0.053772 -0.724060 -0.057495 1441913314 -0.685303 0.053772 -0.724060 -0.057495 1441913314 -0.685303 0.053772 -0.724060 -0.057495 1441913314 -0.685303 0.053772 -0.724060 -0.057495 1441913314 -0.685303 0.053772 -0.724060 -0.057495 1441913314 -0.685303 0.053772 -0.724060 -0.057495 1441913314 -0.684875 0.057556 -0.723877 -0.061035 1441913314 -0.684875 0.057556 -0.723877 -0.061035 1441913314 -0.684875 0.057556 -0.723877 -0.061035 1441913314 -0.684875 0.057556 -0.723877 -0.061035 1441913314 -0.684875 0.057556 -0.723877 -0.061035 1441913314 -0.684875 0.057556 -0.723877 -0.061035 1441913314 -0.684875 0.057556 -0.723877 -0.061035 1441913314 -0.685059 0.063171 -0.722900 -0.064697 1441913314 -0.685059 0.063171 -0.722900 -0.064697 1441913314 -0.685059 0.063171 -0.722900 -0.064697 1441913314 -0.685059 0.063171 -0.722900 -0.064697 1441913314 -0.685059 0.063171 -0.722900 -0.064697 1441913314 -0.685059 0.063171 -0.722900 -0.064697 1441913314 -0.685059 0.063171 -0.722900 -0.064697 1441913314 -0.683594 0.068420 -0.723450 -0.068909 1441913314 -0.683594 0.068420 -0.723450 -0.068909 1441913314 -0.683594 0.068420 -0.723450 -0.068909 1441913314 -0.683594 0.068420 -0.723450 -0.068909 1441913314 -0.683594 0.068420 -0.723450 -0.068909 1441913314 -0.683594 0.068420 -0.723450 -0.068909 1441913314 -0.683533 0.073120 -0.722473 -0.074524 1441913314 -0.683533 0.073120 -0.722473 -0.074524 1441913314 -0.683533 0.073120 -0.722473 -0.074524 1441913314 -0.683533 0.073120 -0.722473 -0.074524 1441913314 -0.683533 0.073120 -0.722473 -0.074524 1441913314 -0.683533 0.073120 -0.722473 -0.074524 1441913314 -0.683228 0.079773 -0.721436 -0.080322 1441913314 -0.683228 0.079773 -0.721436 -0.080322 1441913314 -0.683228 0.079773 -0.721436 -0.080322 1441913314 -0.683228 0.079773 -0.721436 -0.080322 1441913314 -0.683228 0.079773 -0.721436 -0.080322 1441913314 -0.683228 0.079773 -0.721436 -0.080322 1441913314 -0.683228 0.079773 -0.721436 -0.080322 1441913314 -0.683167 0.088074 -0.719543 -0.088806 1441913314 -0.683167 0.088074 -0.719543 -0.088806 1441913314 -0.683167 0.088074 -0.719543 -0.088806 1441913314 -0.683167 0.088074 -0.719543 -0.088806 1441913314 -0.683167 0.088074 -0.719543 -0.088806 1441913314 -0.683167 0.088074 -0.719543 -0.088806 1441913314 -0.682007 0.094482 -0.719238 -0.093628 1441913314 -0.682007 0.094482 -0.719238 -0.093628 1441913314 -0.682007 0.094482 -0.719238 -0.093628 1441913314 -0.682007 0.094482 -0.719238 -0.093628 1441913314 -0.682007 0.094482 -0.719238 -0.093628 1441913314 -0.682007 0.094482 -0.719238 -0.093628 1441913314 -0.681580 0.096863 -0.719238 -0.093994 1441913314 -0.681580 0.096863 -0.719238 -0.093994 1441913314 -0.681580 0.096863 -0.719238 -0.093994 1441913314 -0.681580 0.096863 -0.719238 -0.093994 1441913314 -0.681580 0.096863 -0.719238 -0.093994 1441913314 -0.681580 0.096863 -0.719238 -0.093994 1441913314 -0.681580 0.096863 -0.719238 -0.093994 1441913314 -0.681030 0.095764 -0.719788 -0.094849 1441913314 -0.681030 0.095764 -0.719788 -0.094849 1441913314 -0.681030 0.095764 -0.719788 -0.094849 1441913314 -0.681030 0.095764 -0.719788 -0.094849 1441913314 -0.681030 0.095764 -0.719788 -0.094849 1441913314 -0.681030 0.095764 -0.719788 -0.094849 1441913314 -0.681519 0.093384 -0.719666 -0.094788 1441913314 -0.681519 0.093384 -0.719666 -0.094788 1441913314 -0.681519 0.093384 -0.719666 -0.094788 1441913314 -0.681519 0.093384 -0.719666 -0.094788 1441913314 -0.681519 0.093384 -0.719666 -0.094788 1441913314 -0.681519 0.093384 -0.719666 -0.094788 1441913314 -0.682800 0.091125 -0.719055 -0.092346 1441913314 -0.682800 0.091125 -0.719055 -0.092346 1441913314 -0.682800 0.091125 -0.719055 -0.092346 1441913314 -0.682800 0.091125 -0.719055 -0.092346 1441913314 -0.682800 0.091125 -0.719055 -0.092346 1441913314 -0.682800 0.091125 -0.719055 -0.092346 1441913314 -0.683289 0.088440 -0.719177 -0.090210 1441913314 -0.683289 0.088440 -0.719177 -0.090210 1441913314 -0.683289 0.088440 -0.719177 -0.090210 1441913314 -0.683289 0.088440 -0.719177 -0.090210 1441913314 -0.683289 0.088440 -0.719177 -0.090210 1441913314 -0.683289 0.088440 -0.719177 -0.090210 1441913314 -0.683289 0.088440 -0.719177 -0.090210 1441913314 -0.684570 0.087219 -0.718323 -0.088501 1441913314 -0.684570 0.087219 -0.718323 -0.088501 1441913314 -0.684570 0.087219 -0.718323 -0.088501 1441913314 -0.684570 0.087219 -0.718323 -0.088501 1441913314 -0.684570 0.087219 -0.718323 -0.088501 1441913314 -0.684570 0.087219 -0.718323 -0.088501 1441913314 -0.684998 0.086975 -0.718079 -0.087402 1441913314 -0.684998 0.086975 -0.718079 -0.087402 1441913314 -0.684998 0.086975 -0.718079 -0.087402 1441913314 -0.684998 0.086975 -0.718079 -0.087402 1441913314 -0.684998 0.086975 -0.718079 -0.087402 1441913314 -0.684998 0.086975 -0.718079 -0.087402 1441913314 -0.684998 0.086975 -0.718079 -0.087402 1441913314 -0.684998 0.086914 -0.718262 -0.085754 1441913314 -0.684998 0.086914 -0.718262 -0.085754 1441913314 -0.684998 0.086914 -0.718262 -0.085754 1441913314 -0.684998 0.086914 -0.718262 -0.085754 1441913314 -0.684998 0.086914 -0.718262 -0.085754 1441913314 -0.684998 0.086914 -0.718262 -0.085754 1441913314 -0.686584 0.085815 -0.717346 -0.082275 1441913314 -0.686584 0.085815 -0.717346 -0.082275 1441913314 -0.686584 0.085815 -0.717346 -0.082275 1441913314 -0.686584 0.085815 -0.717346 -0.082275 1441913315 -0.686584 0.085815 -0.717346 -0.082275 1441913315 -0.687744 0.084106 -0.716675 -0.079773 1441913315 -0.687744 0.084106 -0.716675 -0.079773 1441913315 -0.687744 0.084106 -0.716675 -0.079773 1441913315 -0.687744 0.084106 -0.716675 -0.079773 1441913315 -0.687744 0.084106 -0.716675 -0.079773 1441913315 -0.687744 0.084106 -0.716675 -0.079773 1441913315 -0.687744 0.084106 -0.716675 -0.079773 1441913315 -0.688782 0.081421 -0.716248 -0.077576 1441913315 -0.688782 0.081421 -0.716248 -0.077576 1441913315 -0.688782 0.081421 -0.716248 -0.077576 1441913315 -0.688782 0.081421 -0.716248 -0.077576 1441913315 -0.688782 0.081421 -0.716248 -0.077576 1441913315 -0.688782 0.081421 -0.716248 -0.077576 1441913315 -0.689941 0.079041 -0.715576 -0.075806 1441913315 -0.689941 0.079041 -0.715576 -0.075806 1441913315 -0.689941 0.079041 -0.715576 -0.075806 1441913315 -0.689941 0.079041 -0.715576 -0.075806 1441913315 -0.689941 0.079041 -0.715576 -0.075806 1441913315 -0.689941 0.079041 -0.715576 -0.075806 1441913315 -0.689758 0.077393 -0.716003 -0.075256 1441913315 -0.689758 0.077393 -0.716003 -0.075256 1441913315 -0.689758 0.077393 -0.716003 -0.075256 1441913315 -0.689758 0.077393 -0.716003 -0.075256 1441913315 -0.689758 0.077393 -0.716003 -0.075256 1441913315 -0.689758 0.077393 -0.716003 -0.075256 1441913315 -0.689758 0.077393 -0.716003 -0.075256 1441913315 -0.689392 0.076477 -0.716431 -0.075562 1441913315 -0.689392 0.076477 -0.716431 -0.075562 1441913315 -0.689392 0.076477 -0.716431 -0.075562 1441913315 -0.689392 0.076477 -0.716431 -0.075562 1441913315 -0.689392 0.076477 -0.716431 -0.075562 1441913315 -0.689392 0.076477 -0.716431 -0.075562 1441913315 -0.688904 0.076050 -0.716919 -0.075378 1441913315 -0.688904 0.076050 -0.716919 -0.075378 1441913315 -0.688904 0.076050 -0.716919 -0.075378 1441913315 -0.688904 0.076050 -0.716919 -0.075378 1441913315 -0.688904 0.076050 -0.716919 -0.075378 1441913315 -0.688904 0.076050 -0.716919 -0.075378 1441913315 -0.689636 0.076416 -0.716187 -0.075928 1441913315 -0.689636 0.076416 -0.716187 -0.075928 1441913315 -0.689636 0.076416 -0.716187 -0.075928 1441913315 -0.689636 0.076416 -0.716187 -0.075928 1441913315 -0.689636 0.076416 -0.716187 -0.075928 1441913315 -0.689636 0.076416 -0.716187 -0.075928 1441913315 -0.691040 0.078125 -0.714355 -0.077942 1441913315 -0.691040 0.078125 -0.714355 -0.077942 1441913315 -0.691040 0.078125 -0.714355 -0.077942 1441913315 -0.691040 0.078125 -0.714355 -0.077942 1441913315 -0.691040 0.078125 -0.714355 -0.077942 1441913315 -0.691040 0.078125 -0.714355 -0.077942 1441913315 -0.691040 0.078125 -0.714355 -0.077942 1441913315 -0.689758 0.081055 -0.715210 -0.079346 1441913315 -0.689758 0.081055 -0.715210 -0.079346 1441913315 -0.689758 0.081055 -0.715210 -0.079346 1441913315 -0.689758 0.081055 -0.715210 -0.079346 1441913315 -0.689758 0.081055 -0.715210 -0.079346 1441913315 -0.689758 0.081055 -0.715210 -0.079346 1441913315 -0.689758 0.081055 -0.715210 -0.079346 1441913315 -0.689453 0.083984 -0.714844 -0.081543 1441913315 -0.689453 0.083984 -0.714844 -0.081543 1441913315 -0.689453 0.083984 -0.714844 -0.081543 1441913315 -0.689453 0.083984 -0.714844 -0.081543 1441913315 -0.689453 0.083984 -0.714844 -0.081543 1441913315 -0.689453 0.083984 -0.714844 -0.081543 1441913315 -0.688843 0.087646 -0.714539 -0.085693 1441913315 -0.688843 0.087646 -0.714539 -0.085693 1441913315 -0.688843 0.087646 -0.714539 -0.085693 1441913315 -0.688843 0.087646 -0.714539 -0.085693 1441913315 -0.688843 0.087646 -0.714539 -0.085693 1441913315 -0.688843 0.087646 -0.714539 -0.085693 1441913315 -0.689392 0.091736 -0.712830 -0.091064 1441913315 -0.689392 0.091736 -0.712830 -0.091064 1441913315 -0.689392 0.091736 -0.712830 -0.091064 1441913315 -0.689392 0.091736 -0.712830 -0.091064 1441913315 -0.689392 0.091736 -0.712830 -0.091064 1441913315 -0.689392 0.091736 -0.712830 -0.091064 1441913315 -0.689392 0.091736 -0.712830 -0.091064 1441913315 -0.688110 0.098755 -0.712036 -0.099304 1441913315 -0.688110 0.098755 -0.712036 -0.099304 1441913315 -0.688110 0.098755 -0.712036 -0.099304 1441913315 -0.688110 0.098755 -0.712036 -0.099304 1441913315 -0.688110 0.098755 -0.712036 -0.099304 1441913315 -0.688110 0.098755 -0.712036 -0.099304 1441913315 -0.686096 0.104126 -0.712646 -0.103333 1441913315 -0.686096 0.104126 -0.712646 -0.103333 1441913315 -0.686096 0.104126 -0.712646 -0.103333 1441913315 -0.686096 0.104126 -0.712646 -0.103333 1441913315 -0.686096 0.104126 -0.712646 -0.103333 1441913315 -0.686096 0.104126 -0.712646 -0.103333 1441913315 -0.682922 0.104980 -0.715393 -0.104553 1441913315 -0.682922 0.104980 -0.715393 -0.104553 1441913315 -0.682922 0.104980 -0.715393 -0.104553 1441913315 -0.682922 0.104980 -0.715393 -0.104553 1441913315 -0.682922 0.104980 -0.715393 -0.104553 1441913315 -0.682922 0.104980 -0.715393 -0.104553 1441913315 -0.682922 0.104980 -0.715393 -0.104553 1441913315 -0.681091 0.102539 -0.717529 -0.104248 1441913315 -0.681091 0.102539 -0.717529 -0.104248 1441913315 -0.681091 0.102539 -0.717529 -0.104248 1441913315 -0.681091 0.102539 -0.717529 -0.104248 1441913315 -0.681091 0.102539 -0.717529 -0.104248 1441913315 -0.681091 0.102539 -0.717529 -0.104248 1441913315 -0.679810 0.099670 -0.719543 -0.101196 1441913315 -0.679810 0.099670 -0.719543 -0.101196 1441913315 -0.679810 0.099670 -0.719543 -0.101196 1441913315 -0.679810 0.099670 -0.719543 -0.101196 1441913315 -0.679810 0.099670 -0.719543 -0.101196 1441913315 -0.679810 0.099670 -0.719543 -0.101196 1441913315 -0.679260 0.096130 -0.721069 -0.097656 1441913315 -0.679260 0.096130 -0.721069 -0.097656 1441913315 -0.679260 0.096130 -0.721069 -0.097656 1441913315 -0.679260 0.096130 -0.721069 -0.097656 1441913315 -0.679260 0.096130 -0.721069 -0.097656 1441913316 -0.679260 0.096130 -0.721069 -0.097656 1441913316 -0.678772 0.092346 -0.722473 -0.094055 1441913316 -0.678772 0.092346 -0.722473 -0.094055 1441913316 -0.678772 0.092346 -0.722473 -0.094055 1441913316 -0.678772 0.092346 -0.722473 -0.094055 1441913316 -0.678772 0.092346 -0.722473 -0.094055 1441913316 -0.678772 0.092346 -0.722473 -0.094055 1441913316 -0.678345 0.089233 -0.723755 -0.090576 1441913316 -0.678345 0.089233 -0.723755 -0.090576 1441913316 -0.678345 0.089233 -0.723755 -0.090576 1441913316 -0.678345 0.089233 -0.723755 -0.090576 1441913316 -0.678345 0.089233 -0.723755 -0.090576 1441913316 -0.678345 0.089233 -0.723755 -0.090576 1441913316 -0.678345 0.089233 -0.723755 -0.090576 1441913316 -0.677979 0.086609 -0.724670 -0.087952 1441913316 -0.677979 0.086609 -0.724670 -0.087952 1441913316 -0.677979 0.086609 -0.724670 -0.087952 1441913316 -0.677979 0.086609 -0.724670 -0.087952 1441913316 -0.677979 0.086609 -0.724670 -0.087952 1441913316 -0.677979 0.086609 -0.724670 -0.087952 1441913316 -0.677673 0.084595 -0.725586 -0.085022 1441913316 -0.677673 0.084595 -0.725586 -0.085022 1441913316 -0.677673 0.084595 -0.725586 -0.085022 1441913316 -0.677673 0.084595 -0.725586 -0.085022 1441913316 -0.677673 0.084595 -0.725586 -0.085022 1441913316 -0.677673 0.084595 -0.725586 -0.085022 1441913316 -0.678162 0.081909 -0.725830 -0.081421 1441913316 -0.678162 0.081909 -0.725830 -0.081421 1441913316 -0.678162 0.081909 -0.725830 -0.081421 1441913316 -0.678162 0.081909 -0.725830 -0.081421 1441913316 -0.678162 0.081909 -0.725830 -0.081421 1441913316 -0.678162 0.081909 -0.725830 -0.081421 1441913316 -0.678162 0.081909 -0.725830 -0.081421 1441913316 -0.679260 0.078613 -0.725647 -0.076904 1441913316 -0.679260 0.078613 -0.725647 -0.076904 1441913316 -0.679260 0.078613 -0.725647 -0.076904 1441913316 -0.679260 0.078613 -0.725647 -0.076904 1441913316 -0.679260 0.078613 -0.725647 -0.076904 1441913316 -0.680298 0.074890 -0.725525 -0.072815 1441913316 -0.680298 0.074890 -0.725525 -0.072815 1441913316 -0.680298 0.074890 -0.725525 -0.072815 1441913316 -0.680298 0.074890 -0.725525 -0.072815 1441913316 -0.680298 0.074890 -0.725525 -0.072815 1441913316 -0.680298 0.074890 -0.725525 -0.072815 1441913316 -0.681274 0.072021 -0.725037 -0.070984 1441913316 -0.681274 0.072021 -0.725037 -0.070984 1441913316 -0.681274 0.072021 -0.725037 -0.070984 1441913316 -0.681274 0.072021 -0.725037 -0.070984 1441913316 -0.681274 0.072021 -0.725037 -0.070984 1441913316 -0.681274 0.072021 -0.725037 -0.070984 1441913316 -0.681458 0.071289 -0.724915 -0.071655 1441913316 -0.681458 0.071289 -0.724915 -0.071655 1441913316 -0.681458 0.071289 -0.724915 -0.071655 1441913316 -0.681458 0.071289 -0.724915 -0.071655 1441913316 -0.681458 0.071289 -0.724915 -0.071655 1441913316 -0.681458 0.071289 -0.724915 -0.071655 1441913316 -0.680969 0.071960 -0.725098 -0.073730 1441913316 -0.680969 0.071960 -0.725098 -0.073730 1441913316 -0.680969 0.071960 -0.725098 -0.073730 1441913316 -0.680969 0.071960 -0.725098 -0.073730 1441913316 -0.680969 0.071960 -0.725098 -0.073730 1441913316 -0.680969 0.071960 -0.725098 -0.073730 1441913316 -0.680847 0.073730 -0.724792 -0.075928 1441913316 -0.680847 0.073730 -0.724792 -0.075928 1441913316 -0.680847 0.073730 -0.724792 -0.075928 1441913316 -0.680847 0.073730 -0.724792 -0.075928 1441913316 -0.680847 0.073730 -0.724792 -0.075928 1441913316 -0.680847 0.073730 -0.724792 -0.075928 1441913316 -0.680847 0.073730 -0.724792 -0.075928 1441913316 -0.680298 0.076294 -0.724670 -0.079163 1441913316 -0.680298 0.076294 -0.724670 -0.079163 1441913316 -0.680298 0.076294 -0.724670 -0.079163 1441913316 -0.680298 0.076294 -0.724670 -0.079163 1441913316 -0.680298 0.076294 -0.724670 -0.079163 1441913316 -0.680298 0.076294 -0.724670 -0.079163 1441913316 -0.680298 0.076294 -0.724670 -0.079163 1441913316 -0.679260 0.079895 -0.724731 -0.084229 1441913316 -0.679260 0.079895 -0.724731 -0.084229 1441913316 -0.679260 0.079895 -0.724731 -0.084229 1441913316 -0.679260 0.079895 -0.724731 -0.084229 1441913316 -0.679260 0.079895 -0.724731 -0.084229 1441913316 -0.679260 0.079895 -0.724731 -0.084229 1441913316 -0.678528 0.084412 -0.724243 -0.089661 1441913316 -0.678528 0.084412 -0.724243 -0.089661 1441913316 -0.678528 0.084412 -0.724243 -0.089661 1441913316 -0.678528 0.084412 -0.724243 -0.089661 1441913316 -0.678528 0.084412 -0.724243 -0.089661 1441913316 -0.678528 0.084412 -0.724243 -0.089661 1441913316 -0.678528 0.084412 -0.724243 -0.089661 1441913316 -0.679504 0.090271 -0.721985 -0.094849 1441913316 -0.679504 0.090271 -0.721985 -0.094849 1441913316 -0.679504 0.090271 -0.721985 -0.094849 1441913316 -0.679504 0.090271 -0.721985 -0.094849 1441913316 -0.679504 0.090271 -0.721985 -0.094849 1441913316 -0.679504 0.090271 -0.721985 -0.094849 1441913316 -0.680359 0.095276 -0.719849 -0.099609 1441913316 -0.680359 0.095276 -0.719849 -0.099609 1441913316 -0.680359 0.095276 -0.719849 -0.099609 1441913316 -0.680359 0.095276 -0.719849 -0.099609 1441913316 -0.680359 0.095276 -0.719849 -0.099609 1441913316 -0.680359 0.095276 -0.719849 -0.099609 1441913316 -0.682068 0.098389 -0.717407 -0.102478 1441913316 -0.682068 0.098389 -0.717407 -0.102478 1441913316 -0.682068 0.098389 -0.717407 -0.102478 1441913316 -0.682068 0.098389 -0.717407 -0.102478 1441913316 -0.682068 0.098389 -0.717407 -0.102478 1441913316 -0.682068 0.098389 -0.717407 -0.102478 1441913316 -0.682068 0.098389 -0.717407 -0.102478 1441913316 -0.682922 0.098999 -0.716431 -0.103149 1441913316 -0.682922 0.098999 -0.716431 -0.103149 1441913316 -0.682922 0.098999 -0.716431 -0.103149 1441913316 -0.682922 0.098999 -0.716431 -0.103149 1441913316 -0.682922 0.098999 -0.716431 -0.103149 1441913316 -0.682922 0.098999 -0.716431 -0.103149 1441913317 -0.684082 0.097839 -0.715576 -0.102783 1441913317 -0.684082 0.097839 -0.715576 -0.102783 1441913317 -0.684082 0.097839 -0.715576 -0.102783 1441913317 -0.684082 0.097839 -0.715576 -0.102783 1441913317 -0.684082 0.097839 -0.715576 -0.102783 1441913317 -0.684082 0.097839 -0.715576 -0.102783 1441913317 -0.684204 0.096313 -0.715637 -0.102661 1441913317 -0.684204 0.096313 -0.715637 -0.102661 1441913317 -0.684204 0.096313 -0.715637 -0.102661 1441913317 -0.684204 0.096313 -0.715637 -0.102661 1441913317 -0.684204 0.096313 -0.715637 -0.102661 1441913317 -0.684204 0.096313 -0.715637 -0.102661 1441913317 -0.685120 0.094421 -0.715332 -0.100586 1441913317 -0.685120 0.094421 -0.715332 -0.100586 1441913317 -0.685120 0.094421 -0.715332 -0.100586 1441913317 -0.685120 0.094421 -0.715332 -0.100586 1441913317 -0.685120 0.094421 -0.715332 -0.100586 1441913317 -0.685120 0.094421 -0.715332 -0.100586 1441913317 -0.686523 0.091370 -0.714783 -0.097412 1441913317 -0.686523 0.091370 -0.714783 -0.097412 1441913317 -0.686523 0.091370 -0.714783 -0.097412 1441913317 -0.686523 0.091370 -0.714783 -0.097412 1441913317 -0.686523 0.091370 -0.714783 -0.097412 1441913317 -0.686523 0.091370 -0.714783 -0.097412 1441913317 -0.687622 0.088196 -0.714478 -0.094910 1441913317 -0.687622 0.088196 -0.714478 -0.094910 1441913317 -0.687622 0.088196 -0.714478 -0.094910 1441913317 -0.687622 0.088196 -0.714478 -0.094910 1441913317 -0.687622 0.088196 -0.714478 -0.094910 1441913317 -0.687622 0.088196 -0.714478 -0.094910 1441913317 -0.688232 0.085510 -0.714539 -0.092529 1441913317 -0.688232 0.085510 -0.714539 -0.092529 1441913317 -0.688232 0.085510 -0.714539 -0.092529 1441913317 -0.688232 0.085510 -0.714539 -0.092529 1441913317 -0.688232 0.085510 -0.714539 -0.092529 1441913317 -0.688232 0.085510 -0.714539 -0.092529 1441913317 -0.688477 0.082825 -0.714905 -0.090088 1441913317 -0.688477 0.082825 -0.714905 -0.090088 1441913317 -0.688477 0.082825 -0.714905 -0.090088 1441913317 -0.688477 0.082825 -0.714905 -0.090088 1441913317 -0.688477 0.082825 -0.714905 -0.090088 1441913317 -0.688477 0.082825 -0.714905 -0.090088 1441913317 -0.688538 0.079773 -0.715515 -0.087524 1441913317 -0.688538 0.079773 -0.715515 -0.087524 1441913317 -0.688538 0.079773 -0.715515 -0.087524 1441913317 -0.688538 0.079773 -0.715515 -0.087524 1441913317 -0.688538 0.079773 -0.715515 -0.087524 1441913317 -0.688538 0.079773 -0.715515 -0.087524 1441913317 -0.688660 0.075928 -0.716248 -0.084290 1441913317 -0.688660 0.075928 -0.716248 -0.084290 1441913317 -0.688660 0.075928 -0.716248 -0.084290 1441913317 -0.688660 0.075928 -0.716248 -0.084290 1441913317 -0.688660 0.075928 -0.716248 -0.084290 1441913317 -0.689575 0.072449 -0.715942 -0.082092 1441913317 -0.689575 0.072449 -0.715942 -0.082092 1441913317 -0.689575 0.072449 -0.715942 -0.082092 1441913317 -0.689575 0.072449 -0.715942 -0.082092 1441913317 -0.689575 0.072449 -0.715942 -0.082092 1441913317 -0.689575 0.072449 -0.715942 -0.082092 1441913317 -0.690063 0.069702 -0.716064 -0.079651 1441913317 -0.690063 0.069702 -0.716064 -0.079651 1441913317 -0.690063 0.069702 -0.716064 -0.079651 1441913317 -0.690063 0.069702 -0.716064 -0.079651 1441913317 -0.690063 0.069702 -0.716064 -0.079651 1441913317 -0.690063 0.069702 -0.716064 -0.079651 1441913317 -0.691101 0.066589 -0.715332 -0.079468 1441913317 -0.691101 0.066589 -0.715332 -0.079468 1441913317 -0.691101 0.066589 -0.715332 -0.079468 1441913317 -0.691101 0.066589 -0.715332 -0.079468 1441913317 -0.691101 0.066589 -0.715332 -0.079468 1441913317 -0.691101 0.066589 -0.715332 -0.079468 1441913317 -0.691162 0.064392 -0.715759 -0.077271 1441913317 -0.691162 0.064392 -0.715759 -0.077271 1441913317 -0.691162 0.064392 -0.715759 -0.077271 1441913317 -0.691162 0.064392 -0.715759 -0.077271 1441913317 -0.691162 0.064392 -0.715759 -0.077271 1441913317 -0.691162 0.064392 -0.715759 -0.077271 1441913317 -0.691040 0.063293 -0.716187 -0.074585 1441913317 -0.691040 0.063293 -0.716187 -0.074585 1441913317 -0.691040 0.063293 -0.716187 -0.074585 1441913317 -0.691040 0.063293 -0.716187 -0.074585 1441913317 -0.691040 0.063293 -0.716187 -0.074585 1441913317 -0.691040 0.063293 -0.716187 -0.074585 1441913317 -0.690735 0.060730 -0.716797 -0.074036 1441913317 -0.690735 0.060730 -0.716797 -0.074036 1441913317 -0.690735 0.060730 -0.716797 -0.074036 1441913317 -0.690735 0.060730 -0.716797 -0.074036 1441913317 -0.690735 0.060730 -0.716797 -0.074036 1441913317 -0.690735 0.060730 -0.716797 -0.074036 1441913317 -0.690735 0.060730 -0.716797 -0.074036 1441913317 -0.690186 0.059631 -0.717529 -0.073486 1441913317 -0.690186 0.059631 -0.717529 -0.073486 1441913317 -0.690186 0.059631 -0.717529 -0.073486 1441913317 -0.690186 0.059631 -0.717529 -0.073486 1441913317 -0.690186 0.059631 -0.717529 -0.073486 1441913317 -0.690186 0.059631 -0.717529 -0.073486 1441913317 -0.690430 0.058716 -0.717346 -0.073120 1441913317 -0.690430 0.058716 -0.717346 -0.073120 1441913317 -0.690430 0.058716 -0.717346 -0.073120 1441913317 -0.690430 0.058716 -0.717346 -0.073120 1441913317 -0.690430 0.058716 -0.717346 -0.073120 1441913317 -0.690430 0.058716 -0.717346 -0.073120 1441913317 -0.690430 0.058716 -0.717346 -0.073120 1441913317 -0.689758 0.059021 -0.718018 -0.072754 1441913317 -0.689758 0.059021 -0.718018 -0.072754 1441913317 -0.689758 0.059021 -0.718018 -0.072754 1441913317 -0.689758 0.059021 -0.718018 -0.072754 1441913317 -0.689758 0.059021 -0.718018 -0.072754 1441913317 -0.689758 0.059021 -0.718018 -0.072754 1441913317 -0.689453 0.059448 -0.718323 -0.072266 1441913318 -0.689453 0.059448 -0.718323 -0.072266 1441913318 -0.689453 0.059448 -0.718323 -0.072266 1441913318 -0.689453 0.059448 -0.718323 -0.072266 1441913318 -0.689453 0.059448 -0.718323 -0.072266 1441913318 -0.689453 0.059448 -0.718323 -0.072266 1441913318 -0.687866 0.062500 -0.719055 -0.077271 1441913318 -0.687866 0.062500 -0.719055 -0.077271 1441913318 -0.687866 0.062500 -0.719055 -0.077271 1441913318 -0.687866 0.062500 -0.719055 -0.077271 1441913318 -0.687866 0.062500 -0.719055 -0.077271 1441913318 -0.687866 0.062500 -0.719055 -0.077271 1441913318 -0.687866 0.062500 -0.719055 -0.077271 1441913318 -0.687500 0.068665 -0.718201 -0.083435 1441913318 -0.687500 0.068665 -0.718201 -0.083435 1441913318 -0.687500 0.068665 -0.718201 -0.083435 1441913318 -0.687500 0.068665 -0.718201 -0.083435 1441913318 -0.687500 0.068665 -0.718201 -0.083435 1441913318 -0.687500 0.068665 -0.718201 -0.083435 1441913318 -0.685364 0.077087 -0.718689 -0.088806 1441913318 -0.685364 0.077087 -0.718689 -0.088806 1441913318 -0.685364 0.077087 -0.718689 -0.088806 1441913318 
-0.684692 0.039917 -0.725952 -0.050964 1441913320 -0.684692 0.039917 -0.725952 -0.050964 1441913320 -0.685120 0.042725 -0.725281 -0.052917 1441913320 -0.685120 0.042725 -0.725281 -0.052917 1441913320 -0.685120 0.042725 -0.725281 -0.052917 1441913320 -0.685120 0.042725 -0.725281 -0.052917 1441913320 -0.685120 0.042725 -0.725281 -0.052917 1441913320 -0.685120 0.042725 -0.725281 -0.052917 1441913320 -0.685120 0.042725 -0.725281 -0.052917 1441913320 -0.688538 0.046265 -0.721680 -0.055359 1441913320 -0.688538 0.046265 -0.721680 -0.055359 1441913320 -0.688538 0.046265 -0.721680 -0.055359 1441913320 -0.688538 0.046265 -0.721680 -0.055359 1441913320 -0.688538 0.046265 -0.721680 -0.055359 1441913320 -0.688538 0.046265 -0.721680 -0.055359 1441913320 -0.692383 0.049683 -0.717468 -0.059082 1441913320 -0.692383 0.049683 -0.717468 -0.059082 1441913320 -0.692383 0.049683 -0.717468 -0.059082 1441913320 -0.692383 0.049683 -0.717468 -0.059082 1441913320 -0.692383 0.049683 -0.717468 -0.059082 1441913320 -0.692383 0.049683 -0.717468 -0.059082 1441913320 -0.694824 0.052185 -0.714722 -0.061340 1441913320 -0.694824 0.052185 -0.714722 -0.061340 1441913320 -0.694824 0.052185 -0.714722 -0.061340 1441913320 -0.694824 0.052185 -0.714722 -0.061340 1441913320 -0.694824 0.052185 -0.714722 -0.061340 1441913320 -0.694824 0.052185 -0.714722 -0.061340 1441913320 -0.694824 0.052185 -0.714722 -0.061340 1441913320 -0.696960 0.053650 -0.712463 -0.062134 1441913320 -0.696960 0.053650 -0.712463 -0.062134 1441913320 -0.696960 0.053650 -0.712463 -0.062134 1441913320 -0.696960 0.053650 -0.712463 -0.062134 1441913320 -0.696960 0.053650 -0.712463 -0.062134 1441913320 -0.696960 0.053650 -0.712463 -0.062134 1441913320 -0.699585 0.054871 -0.709839 -0.061157 1441913320 -0.699585 0.054871 -0.709839 -0.061157 1441913320 -0.699585 0.054871 -0.709839 -0.061157 1441913320 -0.699585 0.054871 -0.709839 -0.061157 1441913320 -0.699585 0.054871 -0.709839 -0.061157 1441913320 -0.701111 0.053406 -0.708679 -0.059143 1441913320 -0.701111 0.053406 -0.708679 -0.059143 1441913320 -0.701111 0.053406 -0.708679 -0.059143 1441913320 -0.701111 0.053406 -0.708679 -0.059143 1441913320 -0.701111 0.053406 -0.708679 -0.059143 1441913320 -0.701111 0.053406 -0.708679 -0.059143 1441913320 -0.701111 0.053406 -0.708679 -0.059143 1441913320 -0.700256 0.052002 -0.709717 -0.057922 1441913320 -0.700256 0.052002 -0.709717 -0.057922 1441913320 -0.700256 0.052002 -0.709717 -0.057922 1441913320 -0.700256 0.052002 -0.709717 -0.057922 1441913320 -0.700256 0.052002 -0.709717 -0.057922 1441913320 -0.700256 0.052002 -0.709717 -0.057922 1441913320 -0.697998 0.051941 -0.712097 -0.055298 1441913320 -0.697998 0.051941 -0.712097 -0.055298 1441913320 -0.697998 0.051941 -0.712097 -0.055298 1441913320 -0.697998 0.051941 -0.712097 -0.055298 1441913320 -0.697998 0.051941 -0.712097 -0.055298 1441913320 -0.697998 0.051941 -0.712097 -0.055298 1441913320 -0.697144 0.052551 -0.713074 -0.052856 1441913320 -0.697144 0.052551 -0.713074 -0.052856 1441913320 -0.697144 0.052551 -0.713074 -0.052856 1441913320 -0.697144 0.052551 -0.713074 -0.052856 1441913321 -0.697144 0.052551 -0.713074 -0.052856 1441913321 -0.697144 0.052551 -0.713074 -0.052856 1441913321 -0.695862 0.051880 -0.714417 -0.053162 1441913321 -0.695862 0.051880 -0.714417 -0.053162 1441913321 -0.695862 0.051880 -0.714417 -0.053162 1441913321 -0.695862 0.051880 -0.714417 -0.053162 1441913321 -0.695862 0.051880 -0.714417 -0.053162 1441913321 -0.695862 0.051880 -0.714417 -0.053162 1441913321 -0.695862 0.051880 -0.714417 -0.053162 1441913321 -0.692871 0.053101 -0.717102 -0.054016 1441913321 -0.692871 0.053101 -0.717102 -0.054016 1441913321 -0.692871 0.053101 -0.717102 -0.054016 1441913321 -0.692871 0.053101 -0.717102 -0.054016 1441913321 -0.692871 0.053101 -0.717102 -0.054016 1441913321 -0.692871 0.053101 -0.717102 -0.054016 1441913321 -0.690002 0.054993 -0.719543 -0.056458 1441913321 -0.690002 0.054993 -0.719543 -0.056458 1441913321 -0.690002 0.054993 -0.719543 -0.056458 1441913321 -0.690002 0.054993 -0.719543 -0.056458 1441913321 -0.690002 0.054993 -0.719543 -0.056458 1441913321 -0.690002 0.054993 -0.719543 -0.056458 1441913321 -0.687744 0.056519 -0.721375 -0.059387 1441913321 -0.687744 0.056519 -0.721375 -0.059387 1441913321 -0.687744 0.056519 -0.721375 -0.059387 1441913321 -0.687744 0.056519 -0.721375 -0.059387 1441913321 -0.687744 0.056519 -0.721375 -0.059387 1441913321 -0.687744 0.056519 -0.721375 -0.059387 1441913321 -0.685913 0.057434 -0.722778 -0.062317 1441913321 -0.685913 0.057434 -0.722778 -0.062317 1441913321 -0.685913 0.057434 -0.722778 -0.062317 1441913321 -0.685913 0.057434 -0.722778 -0.062317 1441913321 -0.685913 0.057434 -0.722778 -0.062317 1441913321 -0.685913 0.057434 -0.722778 -0.062317 1441913321 -0.685913 0.057434 -0.722778 -0.062317 1441913321 -0.683472 0.058960 -0.724670 -0.065308 1441913321 -0.683472 0.058960 -0.724670 -0.065308 1441913321 -0.683472 0.058960 -0.724670 -0.065308 1441913321 -0.683472 0.058960 -0.724670 -0.065308 1441913321 -0.683472 0.058960 -0.724670 -0.065308 1441913321 -0.683472 0.058960 -0.724670 -0.065308 1441913321 -0.680359 0.061646 -0.727112 -0.068604 1441913321 -0.680359 0.061646 -0.727112 -0.068604 1441913321 -0.680359 0.061646 -0.727112 -0.068604 1441913321 -0.680359 0.061646 -0.727112 -0.068604 1441913321 -0.680359 0.061646 -0.727112 -0.068604 1441913321 -0.680359 0.061646 -0.727112 -0.068604 1441913321 -0.678223 0.064758 -0.728516 -0.071838 1441913321 -0.678223 0.064758 -0.728516 -0.071838 1441913321 -0.678223 0.064758 -0.728516 -0.071838 1441913321 -0.678223 0.064758 -0.728516 -0.071838 1441913321 -0.678223 0.064758 -0.728516 -0.071838 1441913321 -0.678223 0.064758 -0.728516 -0.071838 1441913321 -0.676758 0.067505 -0.729370 -0.074829 1441913321 -0.676758 0.067505 -0.729370 -0.074829 1441913321 -0.676758 0.067505 -0.729370 -0.074829 1441913321 -0.676758 0.067505 -0.729370 -0.074829 1441913321 -0.676758 0.067505 -0.729370 -0.074829 1441913321 -0.676758 0.067505 -0.729370 -0.074829 1441913321 -0.676758 0.067505 -0.729370 -0.074829 1441913321 -0.675354 0.070313 -0.730103 -0.077820 1441913321 -0.675354 0.070313 -0.730103 -0.077820 1441913321 -0.675354 0.070313 -0.730103 -0.077820 1441913321 -0.675354 0.070313 -0.730103 -0.077820 1441913321 -0.675354 0.070313 -0.730103 -0.077820 1441913321 -0.674622 0.072510 -0.730225 -0.080139 1441913321 -0.674622 0.072510 -0.730225 -0.080139 1441913321 -0.674622 0.072510 -0.730225 -0.080139 1441913321 -0.674622 0.072510 -0.730225 -0.080139 1441913321 -0.674622 0.072510 -0.730225 -0.080139 1441913321 -0.674622 0.072510 -0.730225 -0.080139 1441913321 -0.674622 0.072510 -0.730225 -0.080139 1441913321 -0.674683 0.074585 -0.729858 -0.081421 1441913321 -0.674683 0.074585 -0.729858 -0.081421 1441913321 -0.674683 0.074585 -0.729858 -0.081421 1441913321 -0.674683 0.074585 -0.729858 -0.081421 1441913321 -0.674683 0.074585 -0.729858 -0.081421 1441913321 -0.674683 0.074585 -0.729858 -0.081421 1441913321 -0.675293 0.076294 -0.729065 -0.081543 1441913321 -0.675293 0.076294 -0.729065 -0.081543 1441913321 -0.675293 0.076294 -0.729065 -0.081543 1441913321 -0.675293 0.076294 -0.729065 -0.081543 1441913321 -0.675293 0.076294 -0.729065 -0.081543 1441913321 -0.675293 0.076294 -0.729065 -0.081543 1441913321 -0.676086 0.077026 -0.728333 -0.081116 1441913321 -0.676086 0.077026 -0.728333 -0.081116 1441913321 -0.676086 0.077026 -0.728333 -0.081116 1441913321 -0.676086 0.077026 -0.728333 -0.081116 1441913321 -0.676086 0.077026 -0.728333 -0.081116 1441913321 -0.676086 0.077026 -0.728333 -0.081116 1441913321 -0.677917 0.076660 -0.726807 -0.080322 1441913321 -0.677917 0.076660 -0.726807 -0.080322 1441913321 -0.677917 0.076660 -0.726807 -0.080322 1441913321 -0.677917 0.076660 -0.726807 -0.080322 1441913321 -0.677917 0.076660 -0.726807 -0.080322 1441913321 -0.677917 0.076660 -0.726807 -0.080322 1441913321 -0.679443 0.075012 -0.725647 -0.079224 1441913321 -0.679443 0.075012 -0.725647 -0.079224 1441913321 -0.679443 0.075012 -0.725647 -0.079224 1441913321 -0.679443 0.075012 -0.725647 -0.079224 1441913321 -0.679443 0.075012 -0.725647 -0.079224 1441913321 -0.679443 0.075012 -0.725647 -0.079224 1441913321 -0.679443 0.075012 -0.725647 -0.079224 1441913321 -0.680969 0.071777 -0.724731 -0.077332 1441913321 -0.680969 0.071777 -0.724731 -0.077332 1441913321 -0.680969 0.071777 -0.724731 -0.077332 1441913321 -0.680969 0.071777 -0.724731 -0.077332 1441913321 -0.680969 0.071777 -0.724731 -0.077332 1441913321 -0.680969 0.071777 -0.724731 -0.077332 1441913321 -0.684570 0.067688 -0.721985 -0.074463 1441913321 -0.684570 0.067688 -0.721985 -0.074463 1441913321 -0.684570 0.067688 -0.721985 -0.074463 1441913321 -0.684570 0.067688 -0.721985 -0.074463 1441913321 -0.684570 0.067688 -0.721985 -0.074463 1441913321 -0.684570 0.067688 -0.721985 -0.074463 1441913322 -0.684570 0.067688 -0.721985 -0.074463 1441913322 -0.685242 0.063416 -0.722229 -0.069763 1441913322 -0.685242 0.063416 -0.722229 -0.069763 1441913322 -0.685242 0.063416 -0.722229 -0.069763 1441913322 -0.685242 0.063416 -0.722229 -0.069763 1441913322 -0.685242 0.063416 -0.722229 -0.069763 1441913322 -0.685242 0.063416 -0.722229 -0.069763 1441913322 -0.684082 0.060242 -0.723999 -0.065857 1441913322 -0.684082 0.060242 -0.723999 -0.065857 1441913322 -0.684082 0.060242 -0.723999 -0.065857 1441913322 -0.684082 0.060242 -0.723999 -0.065857 1441913322 -0.684082 0.060242 -0.723999 -0.065857 1441913322 -0.684082 0.060242 -0.723999 -0.065857 1441913322 -0.684204 0.054749 -0.724731 -0.060669 1441913322 -0.684204 0.054749 -0.724731 -0.060669 1441913322 -0.684204 0.054749 -0.724731 -0.060669 1441913322 -0.684204 0.054749 -0.724731 -0.060669 1441913322 -0.684204 0.054749 -0.724731 -0.060669 1441913322 -0.684204 0.054749 -0.724731 -0.060669 1441913322 -0.684204 0.054749 -0.724731 -0.060669 1441913322 -0.681580 0.051758 -0.727661 -0.058411 1441913322 -0.681580 0.051758 -0.727661 -0.058411 1441913322 -0.681580 0.051758 -0.727661 -0.058411 1441913322 -0.681580 0.051758 -0.727661 -0.058411 1441913322 -0.681580 0.051758 -0.727661 -0.058411 1441913322 -0.681580 0.051758 -0.727661 -0.058411 1441913322 -0.681580 0.051758 -0.727661 -0.058411 1441913322 -0.678650 0.050903 -0.730591 -0.056274 1441913322 -0.678650 0.050903 -0.730591 -0.056274 1441913322 -0.678650 0.050903 -0.730591 -0.056274 1441913322 -0.678650 0.050903 -0.730591 -0.056274 1441913322 -0.678650 0.050903 -0.730591 -0.056274 1441913322 -0.678650 0.050903 -0.730591 -0.056274 1441913322 -0.677551 0.051819 -0.731567 -0.055725 1441913322 -0.677551 0.051819 -0.731567 -0.055725 1441913322 -0.677551 0.051819 -0.731567 -0.055725 1441913322 -0.677551 0.051819 -0.731567 -0.055725 1441913322 -0.677551 0.051819 -0.731567 -0.055725 1441913322 -0.677551 0.051819 -0.731567 -0.055725 1441913322 -0.677551 0.051819 -0.731567 -0.055725 1441913322 -0.676331 0.053467 -0.732483 -0.057129 1441913322 -0.676331 0.053467 -0.732483 -0.057129 1441913322 -0.676331 0.053467 -0.732483 -0.057129 1441913322 -0.676331 0.053467 -0.732483 -0.057129 1441913322 -0.676331 0.053467 -0.732483 -0.057129 1441913322 -0.676331 0.053467 -0.732483 -0.057129 1441913322 -0.674988 0.055969 -0.733337 -0.059692 1441913322 -0.674988 0.055969 -0.733337 -0.059692 1441913322 -0.674988 0.055969 -0.733337 -0.059692 1441913322 -0.674988 0.055969 -0.733337 -0.059692 1441913322 -0.674988 0.055969 -0.733337 -0.059692 1441913322 -0.674988 0.055969 -0.733337 -0.059692 1441913322 -0.674133 0.057678 -0.733826 -0.062012 1441913322 -0.674133 0.057678 -0.733826 -0.062012 1441913322 -0.674133 0.057678 -0.733826 -0.062012 1441913322 -0.674133 0.057678 -0.733826 -0.062012 1441913322 -0.674133 0.057678 -0.733826 -0.062012 1441913322 -0.674133 0.057678 -0.733826 -0.062012 1441913322 -0.674133 0.057678 -0.733826 -0.062012 1441913322 -0.673950 0.059082 -0.733643 -0.064087 1441913322 -0.673950 0.059082 -0.733643 -0.064087 1441913322 -0.673950 0.059082 -0.733643 -0.064087 1441913322 -0.673950 0.059082 -0.733643 -0.064087 1441913322 -0.673950 0.059082 -0.733643 -0.064087 1441913322 -0.674561 0.060791 -0.732727 -0.066711 1441913322 -0.674561 0.060791 -0.732727 -0.066711 1441913322 -0.674561 0.060791 -0.732727 -0.066711 1441913322 -0.674561 0.060791 -0.732727 -0.066711 1441913322 -0.674561 0.060791 -0.732727 -0.066711 1441913322 -0.674561 0.060791 -0.732727 -0.066711 1441913322 -0.675781 0.063232 -0.731079 -0.069885 1441913322 -0.675781 0.063232 -0.731079 -0.069885 1441913322 -0.675781 0.063232 -0.731079 -0.069885 1441913322 -0.675781 0.063232 -0.731079 -0.069885 1441913322 -0.675781 0.063232 -0.731079 -0.069885 1441913322 -0.675781 0.063232 -0.731079 -0.069885 1441913322 -0.675781 0.063232 -0.731079 -0.069885 1441913322 -0.676697 0.067322 -0.729370 -0.074890 1441913322 -0.676697 0.067322 -0.729370 -0.074890 1441913322 -0.676697 0.067322 -0.729370 -0.074890 1441913322 -0.676697 0.067322 -0.729370 -0.074890 1441913322 -0.676697 0.067322 -0.729370 -0.074890 1441913322 -0.676697 0.067322 -0.729370 -0.074890 1441913322 -0.678040 0.071228 -0.727295 -0.079346 1441913322 -0.678040 0.071228 -0.727295 -0.079346 1441913322 -0.678040 0.071228 -0.727295 -0.079346 1441913322 -0.678040 0.071228 -0.727295 -0.079346 1441913322 -0.678040 0.071228 -0.727295 -0.079346 1441913322 -0.678040 0.071228 -0.727295 -0.079346 1441913322 -0.678040 0.071228 -0.727295 -0.079346 1441913322 -0.678894 0.075012 -0.725708 -0.083008 1441913322 -0.678894 0.075012 -0.725708 -0.083008 1441913322 -0.678894 0.075012 -0.725708 -0.083008 1441913322 -0.678894 0.075012 -0.725708 -0.083008 1441913322 -0.678894 0.075012 -0.725708 -0.083008 1441913322 -0.678894 0.075012 -0.725708 -0.083008 1441913322 -0.679749 0.077637 -0.724365 -0.085510 1441913322 -0.679749 0.077637 -0.724365 -0.085510 1441913322 -0.679749 0.077637 -0.724365 -0.085510 1441913322 -0.679749 0.077637 -0.724365 -0.085510 1441913322 -0.679749 0.077637 -0.724365 -0.085510 1441913322 -0.679749 0.077637 -0.724365 -0.085510 1441913322 -0.679749 0.077637 -0.724365 -0.085510 1441913322 -0.680969 0.079041 -0.722900 -0.086914 1441913322 -0.680969 0.079041 -0.722900 -0.086914 1441913322 -0.680969 0.079041 -0.722900 -0.086914 1441913322 -0.680969 0.079041 -0.722900 -0.086914 1441913322 -0.680969 0.079041 -0.722900 -0.086914 1441913322 -0.682190 0.080261 -0.721558 -0.086914 1441913322 -0.682190 0.080261 -0.721558 -0.086914 1441913322 -0.682190 0.080261 -0.721558 -0.086914 1441913322 -0.682190 0.080261 -0.721558 -0.086914 1441913322 -0.682190 0.080261 -0.721558 -0.086914 1441913322 -0.682190 0.080261 -0.721558 -0.086914 1441913322 -0.682190 0.080261 -0.721558 -0.086914 1441913323 -0.683350 0.080688 -0.720398 -0.087158 1441913323 -0.683350 0.080688 -0.720398 -0.087158 1441913323 -0.683350 0.080688 -0.720398 -0.087158 1441913323 -0.683350 0.080688 -0.720398 -0.087158 1441913323 -0.683350 0.080688 -0.720398 -0.087158 1441913323 -0.683350 0.080688 -0.720398 -0.087158 1441913323 -0.684265 0.080688 -0.719543 -0.087158 1441913323 -0.684265 0.080688 -0.719543 -0.087158 1441913323 -0.684265 0.080688 -0.719543 -0.087158 1441913323 -0.684265 0.080688 -0.719543 -0.087158 1441913323 -0.684265 0.080688 -0.719543 -0.087158 1441913323 -0.684265 0.080688 -0.719543 -0.087158 1441913323 -0.684265 0.080688 -0.719543 -0.087158 1441913323 -0.686096 0.080078 -0.717957 -0.086792 1441913323 -0.686096 0.080078 -0.717957 -0.086792 1441913323 -0.686096 0.080078 -0.717957 -0.086792 1441913323 -0.686096 0.080078 -0.717957 -0.086792 1441913323 -0.686096 0.080078 -0.717957 -0.086792 1441913323 -0.686096 0.080078 -0.717957 -0.086792 1441913323 -0.687866 0.079102 -0.716187 -0.088013 1441913323 -0.687866 0.079102 -0.716187 -0.088013 1441913323 -0.687866 0.079102 -0.716187 -0.088013 1441913323 -0.687866 0.079102 -0.716187 -0.088013 1441913323 -0.687866 0.079102 -0.716187 -0.088013 1441913323 -0.687866 0.079102 -0.716187 -0.088013 1441913323 -0.687866 0.079102 -0.716187 -0.088013 1441913323 -0.689758 0.078247 -0.714478 -0.088135 1441913323 -0.689758 0.078247 -0.714478 -0.088135 1441913323 -0.689758 0.078247 -0.714478 -0.088135 1441913323 -0.689758 0.078247 -0.714478 -0.088135 1441913323 -0.689758 0.078247 -0.714478 -0.088135 1441913323 -0.689758 0.078247 -0.714478 -0.088135 1441913323 -0.690369 0.076172 -0.714233 -0.086975 1441913323 -0.690369 0.076172 -0.714233 -0.086975 1441913323 -0.690369 0.076172 -0.714233 -0.086975 1441913323 -0.690369 0.076172 -0.714233 -0.086975 1441913323 -0.690369 0.076172 -0.714233 -0.086975 1441913323 -0.690369 0.076172 -0.714233 -0.086975 1441913323 -0.690369 0.076172 -0.714233 -0.086975 1441913323 -0.690247 0.072937 -0.715210 -0.082642 1441913323 -0.690247 0.072937 -0.715210 -0.082642 1441913323 -0.690247 0.072937 -0.715210 -0.082642 1441913323 -0.690247 0.072937 -0.715210 -0.082642 1441913323 -0.690247 0.072937 -0.715210 -0.082642 1441913323 -0.690247 0.072937 -0.715210 -0.082642 1441913323 -0.687683 0.068726 -0.718567 -0.078674 1441913323 -0.687683 0.068726 -0.718567 -0.078674 1441913323 -0.687683 0.068726 -0.718567 -0.078674 1441913323 -0.687683 0.068726 -0.718567 -0.078674 1441913323 -0.687683 0.068726 -0.718567 -0.078674 1441913323 -0.687683 0.068726 -0.718567 -0.078674 1441913323 -0.684998 0.065369 -0.721680 -0.075684 1441913323 -0.684998 0.065369 -0.721680 -0.075684 1441913323 -0.684998 0.065369 -0.721680 -0.075684 1441913323 -0.684998 0.065369 -0.721680 -0.075684 1441913323 -0.684998 0.065369 -0.721680 -0.075684 1441913323 -0.684998 0.065369 -0.721680 -0.075684 1441913323 -0.681580 0.065125 -0.724792 -0.077393 1441913323 -0.681580 0.065125 -0.724792 -0.077393 1441913323 -0.681580 0.065125 -0.724792 -0.077393 1441913323 -0.681580 0.065125 -0.724792 -0.077393 1441913323 -0.681580 0.065125 -0.724792 -0.077393 1441913323 -0.681580 0.065125 -0.724792 -0.077393 1441913323 -0.681580 0.065125 -0.724792 -0.077393 1441913323 -0.679688 0.065369 -0.726379 -0.079102 1441913323 -0.679688 0.065369 -0.726379 -0.079102 1441913323 -0.679688 0.065369 -0.726379 -0.079102 1441913323 -0.679688 0.065369 -0.726379 -0.079102 1441913323 -0.679688 0.065369 -0.726379 -0.079102 1441913323 -0.679688 0.065369 -0.726379 -0.079102 1441913323 -0.679688 0.065369 -0.726501 -0.077454 1441913323 -0.679688 0.065369 -0.726501 -0.077454 1441913323 -0.679688 0.065369 -0.726501 -0.077454 1441913323 -0.679688 0.065369 -0.726501 -0.077454 1441913323 -0.679688 0.065369 -0.726501 -0.077454 1441913323 -0.679688 0.065369 -0.726501 -0.077454 1441913323 -0.679504 0.065918 -0.726563 -0.078430 1441913323 -0.679504 0.065918 -0.726563 -0.078430 1441913323 -0.679504 0.065918 -0.726563 -0.078430 1441913323 -0.679504 0.065918 -0.726563 -0.078430 1441913323 -0.679504 0.065918 -0.726563 -0.078430 1441913323 -0.679504 0.065918 -0.726563 -0.078430 1441913323 -0.679504 0.065918 -0.726563 -0.078430 1441913323 -0.677429 0.067993 -0.727966 -0.081482 1441913323 -0.677429 0.067993 -0.727966 -0.081482 1441913323 -0.677429 0.067993 -0.727966 -0.081482 1441913323 -0.677429 0.067993 -0.727966 -0.081482 1441913323 -0.677429 0.067993 -0.727966 -0.081482 1441913323 -0.677429 0.067993 -0.727966 -0.081482 1441913323 -0.674622 0.071899 -0.729797 -0.084961 1441913323 -0.674622 0.071899 -0.729797 -0.084961 1441913323 -0.674622 0.071899 -0.729797 -0.084961 1441913323 -0.674622 0.071899 -0.729797 -0.084961 1441913323 -0.674622 0.071899 -0.729797 -0.084961 1441913323 -0.674622 0.071899 -0.729797 -0.084961 1441913323 -0.674622 0.071899 -0.729797 -0.084961 1441913323 -0.673340 0.076111 -0.730103 -0.088745 1441913323 -0.673340 0.076111 -0.730103 -0.088745 1441913323 -0.673340 0.076111 -0.730103 -0.088745 1441913323 -0.673340 0.076111 -0.730103 -0.088745 1441913323 -0.673340 0.076111 -0.730103 -0.088745 1441913323 -0.673950 0.079224 -0.728577 -0.093445 1441913323 -0.673950 0.079224 -0.728577 -0.093445 1441913323 -0.673950 0.079224 -0.728577 -0.093445 1441913323 -0.673950 0.079224 -0.728577 -0.093445 1441913323 -0.673950 0.079224 -0.728577 -0.093445 1441913323 -0.673950 0.079224 -0.728577 -0.093445 1441913323 -0.673950 0.079224 -0.728577 -0.093445 1441913323 -0.673096 0.082397 -0.728516 -0.097656 1441913323 -0.673096 0.082397 -0.728516 -0.097656 1441913323 -0.673096 0.082397 -0.728516 -0.097656 1441913323 -0.673096 0.082397 -0.728516 -0.097656 1441913323 -0.673096 0.082397 -0.728516 -0.097656 1441913323 -0.672119 0.085815 -0.728394 -0.101746 1441913323 -0.672119 0.085815 -0.728394 -0.101746 1441913324 -0.672119 0.085815 -0.728394 -0.101746 1441913324 -0.672119 0.085815 -0.728394 -0.101746 1441913324 -0.672119 0.085815 -0.728394 -0.101746 1441913324 -0.672119 0.085815 -0.728394 -0.101746 1441913324 -0.672119 0.085815 -0.728394 -0.101746 1441913324 -0.671509 0.088501 -0.728333 -0.104065 1441913324 -0.671509 0.088501 -0.728333 -0.104065 1441913324 -0.671509 0.088501 -0.728333 -0.104065 1441913324 -0.671509 0.088501 -0.728333 -0.104065 1441913324 -0.671509 0.088501 -0.728333 -0.104065 1441913324 -0.671875 0.091736 -0.727112 -0.107544 1441913324 -0.671875 0.091736 -0.727112 -0.107544 1441913324 -0.671875 0.091736 -0.727112 -0.107544 1441913324 -0.671875 0.091736 -0.727112 -0.107544 1441913324 -0.671875 0.091736 -0.727112 -0.107544 1441913324 -0.671875 0.091736 -0.727112 -0.107544 1441913324 -0.671875 0.091736 -0.727112 -0.107544 1441913324 -0.671875 0.094971 -0.726257 -0.110535 1441913324 -0.671875 0.094971 -0.726257 -0.110535 1441913324 -0.671875 0.094971 -0.726257 -0.110535 1441913324 -0.671875 0.094971 -0.726257 -0.110535 1441913324 -0.671875 0.094971 -0.726257 -0.110535 1441913324 -0.672913 0.097290 -0.724915 -0.110718 1441913324 -0.672913 0.097290 -0.724915 -0.110718 1441913324 -0.672913 0.097290 -0.724915 -0.110718 1441913324 -0.672913 0.097290 -0.724915 -0.110718 1441913324 -0.672913 0.097290 -0.724915 -0.110718 1441913324 -0.672913 0.097290 -0.724915 -0.110718 1441913324 -0.673950 0.098694 -0.723938 -0.109680 1441913324 -0.673950 0.098694 -0.723938 -0.109680 1441913324 -0.673950 0.098694 -0.723938 -0.109680 1441913324 -0.673950 0.098694 -0.723938 -0.109680 1441913324 -0.673950 0.098694 -0.723938 -0.109680 1441913324 -0.674561 0.098328 -0.723694 -0.108154 1441913324 -0.674561 0.098328 -0.723694 -0.108154 1441913324 -0.674561 0.098328 -0.723694 -0.108154 1441913324 -0.674561 0.098328 -0.723694 -0.108154 1441913324 -0.674561 0.098328 -0.723694 -0.108154 1441913324 -0.674561 0.098328 -0.723694 -0.108154 1441913324 -0.676819 0.097168 -0.721924 -0.106689 1441913324 -0.676819 0.097168 -0.721924 -0.106689 1441913324 -0.676819 0.097168 -0.721924 -0.106689 1441913324 -0.676819 0.097168 -0.721924 -0.106689 1441913324 -0.676819 0.097168 -0.721924 -0.106689 1441913324 -0.679871 0.096497 -0.719238 -0.105896 1441913324 -0.679871 0.096497 -0.719238 -0.105896 1441913324 -0.679871 0.096497 -0.719238 -0.105896 1441913324 -0.679871 0.096497 -0.719238 -0.105896 1441913324 -0.679871 0.096497 -0.719238 -0.105896 1441913324 -0.679871 0.096497 -0.719238 -0.105896 1441913324 -0.682068 0.094177 -0.717773 -0.104065 1441913324 -0.682068 0.094177 -0.717773 -0.104065 1441913324 -0.682068 0.094177 -0.717773 -0.104065 1441913324 -0.682068 0.094177 -0.717773 -0.104065 1441913324 -0.682068 0.094177 -0.717773 -0.104065 1441913324 -0.682068 0.094177 -0.717773 -0.104065 1441913324 -0.683228 0.090271 -0.717651 -0.100708 1441913324 -0.683228 0.090271 -0.717651 -0.100708 1441913324 -0.683228 0.090271 -0.717651 -0.100708 1441913324 -0.683228 0.090271 -0.717651 -0.100708 1441913324 -0.683228 0.090271 -0.717651 -0.100708 1441913324 -0.683228 0.090271 -0.717651 -0.100708 1441913324 -0.684937 0.083862 -0.717590 -0.095032 1441913324 -0.684937 0.083862 -0.717590 -0.095032 1441913324 -0.684937 0.083862 -0.717590 -0.095032 1441913324 -0.684937 0.083862 -0.717590 -0.095032 1441913324 -0.684937 0.083862 -0.717590 -0.095032 1441913324 -0.684937 0.083862 -0.717590 -0.095032 1441913324 -0.686218 0.076477 -0.718018 -0.088379 1441913324 -0.686218 0.076477 -0.718018 -0.088379 1441913324 -0.686218 0.076477 -0.718018 -0.088379 1441913324 -0.686218 0.076477 -0.718018 -0.088379 1441913324 -0.686218 0.076477 -0.718018 -0.088379 1441913324 -0.686218 0.076477 -0.718018 -0.088379 1441913324 -0.686218 0.076477 -0.718018 -0.088379 1441913324 -0.687073 0.068970 -0.718811 -0.081177 1441913324 -0.687073 0.068970 -0.718811 -0.081177 1441913324 -0.687073 0.068970 -0.718811 -0.081177 1441913324 -0.687073 0.068970 -0.718811 -0.081177 1441913324 -0.687073 0.068970 -0.718811 -0.081177 1441913324 -0.684387 0.065369 -0.721802 -0.079712 1441913324 -0.684387 0.065369 -0.721802 -0.079712 1441913324 -0.684387 0.065369 -0.721802 -0.079712 1441913324 -0.684387 0.065369 -0.721802 -0.079712 1441913324 -0.684387 0.065369 -0.721802 -0.079712 1441913324 -0.684387 0.065369 -0.721802 -0.079712 1441913324 -0.680969 0.065674 -0.724915 -0.080811 1441913324 -0.680969 0.065674 -0.724915 -0.080811 1441913324 -0.680969 0.065674 -0.724915 -0.080811 1441913324 -0.680969 0.065674 -0.724915 -0.080811 1441913324 -0.680969 0.065674 -0.724915 -0.080811 1441913324 -0.680969 0.065674 -0.724915 -0.080811 1441913324 -0.680969 0.065674 -0.724915 -0.080811 1441913324 -0.680603 0.066895 -0.725220 -0.080261 1441913324 -0.680603 0.066895 -0.725220 -0.080261 1441913324 -0.680603 0.066895 -0.725220 -0.080261 1441913324 -0.680603 0.066895 -0.725220 -0.080261 1441913324 -0.680603 0.066895 -0.725220 -0.080261 1441913324 -0.680603 0.066895 -0.725220 -0.080261 1441913324 -0.680359 0.067627 -0.725342 -0.080688 1441913324 -0.680359 0.067627 -0.725342 -0.080688 1441913324 -0.680359 0.067627 -0.725342 -0.080688 1441913324 -0.680359 0.067627 -0.725342 -0.080688 1441913324 -0.680359 0.067627 -0.725342 -0.080688 1441913324 -0.680359 0.067627 -0.725342 -0.080688 1441913324 -0.680359 0.068115 -0.725220 -0.081116 1441913324 -0.680359 0.068115 -0.725220 -0.081116 1441913324 -0.680359 0.068115 -0.725220 -0.081116 1441913325 -0.680359 0.068115 -0.725220 -0.081116 1441913325 -0.680359 0.068115 -0.725220 -0.081116 1441913325 -0.680359 0.068115 -0.725220 -0.081116 1441913325 -0.680359 0.068115 -0.725220 -0.081116 1441913325 -0.679199 0.070984 -0.725830 -0.082947 1441913325 -0.679199 0.070984 -0.725830 -0.082947 1441913325 -0.679199 0.070984 -0.725830 -0.082947 1441913325 -0.679199 0.070984 -0.725830 -0.082947 1441913325 -0.679199 0.070984 -0.725830 -0.082947 1441913325 -0.679199 0.070984 -0.725830 -0.082947 1441913325 -0.678223 0.073792 -0.726257 -0.085144 1441913325 -0.678223 0.073792 -0.726257 -0.085144 1441913325 -0.678223 0.073792 -0.726257 -0.085144 1441913325 -0.678223 0.073792 -0.726257 -0.085144 1441913325 -0.678223 0.073792 -0.726257 -0.085144 1441913325 -0.678223 0.073792 -0.726257 -0.085144 1441913325 -0.677429 0.076416 -0.726624 -0.085754 1441913325 -0.677429 0.076416 -0.726624 -0.085754 1441913325 -0.677429 0.076416 -0.726624 -0.085754 1441913325 -0.677429 0.076416 -0.726624 -0.085754 1441913325 -0.677429 0.076416 -0.726624 -0.085754 1441913325 -0.677429 0.076416 -0.726624 -0.085754 1441913325 -0.677429 0.076416 -0.726624 -0.085754 1441913325 -0.676086 0.079224 -0.727356 -0.087524 1441913325 -0.676086 0.079224 -0.727356 -0.087524 1441913325 -0.676086 0.079224 -0.727356 -0.087524 1441913325 -0.676086 0.079224 -0.727356 -0.087524 1441913325 -0.676086 0.079224 -0.727356 -0.087524 1441913325 -0.676086 0.079224 -0.727356 -0.087524 1441913325 -0.675537 0.082397 -0.727112 -0.090454 1441913325 -0.675537 0.082397 -0.727112 -0.090454 1441913325 -0.675537 0.082397 -0.727112 -0.090454 1441913325 -0.675537 0.082397 -0.727112 -0.090454 1441913325 -0.675537 0.082397 -0.727112 -0.090454 1441913325 -0.675537 0.082397 -0.727112 -0.090454 1441913325 -0.675232 0.084839 -0.726868 -0.092773 1441913325 -0.675232 0.084839 -0.726868 -0.092773 1441913325 -0.675232 0.084839 -0.726868 -0.092773 1441913325 -0.675232 0.084839 -0.726868 -0.092773 1441913325 -0.675232 0.084839 -0.726868 -0.092773 1441913325 -0.675232 0.084839 -0.726868 -0.092773 1441913325 -0.675598 0.086914 -0.726013 -0.094849 1441913325 -0.675598 0.086914 -0.726013 -0.094849 1441913325 -0.675598 0.086914 -0.726013 -0.094849 1441913325 -0.675598 0.086914 -0.726013 -0.094849 1441913325 -0.675598 0.086914 -0.726013 -0.094849 1441913325 -0.675598 0.086914 -0.726013 -0.094849 1441913325 -0.675598 0.086914 -0.726013 -0.094849 1441913325 -0.675903 0.089661 -0.724792 -0.099365 1441913325 -0.675903 0.089661 -0.724792 -0.099365 1441913325 -0.675903 0.089661 -0.724792 -0.099365 1441913325 -0.675903 0.089661 -0.724792 -0.099365 1441913325 -0.675903 0.089661 -0.724792 -0.099365 1441913325 -0.675903 0.089661 -0.724792 -0.099365 1441913325 -0.676819 0.093567 -0.722900 -0.103333 1441913325 -0.676819 0.093567 -0.722900 -0.103333 1441913325 -0.676819 0.093567 -0.722900 -0.103333 1441913325 -0.676819 0.093567 -0.722900 -0.103333 1441913325 -0.676819 0.093567 -0.722900 -0.103333 1441913325 -0.676819 0.093567 -0.722900 -0.103333 1441913325 -0.677551 0.098022 -0.721375 -0.105225 1441913325 -0.677551 0.098022 -0.721375 -0.105225 1441913325 -0.677551 0.098022 -0.721375 -0.105225 1441913325 -0.677551 0.098022 -0.721375 -0.105225 1441913325 -0.677551 0.098022 -0.721375 -0.105225 1441913325 -0.677551 0.098022 -0.721375 -0.105225 1441913325 -0.677734 0.100159 -0.720764 -0.105835 1441913325 -0.677734 0.100159 -0.720764 -0.105835 1441913325 -0.677734 0.100159 -0.720764 -0.105835 1441913325 -0.677734 0.100159 -0.720764 -0.105835 1441913325 -0.677734 0.100159 -0.720764 -0.105835 1441913325 -0.677734 0.100159 -0.720764 -0.105835 1441913325 -0.679810 0.099487 -0.719177 -0.104126 1441913325 -0.679810 0.099487 -0.719177 -0.104126 1441913325 -0.679810 0.099487 -0.719177 -0.104126 1441913325 -0.679810 0.099487 -0.719177 -0.104126 1441913325 -0.679810 0.099487 -0.719177 -0.104126 1441913325 -0.679810 0.099487 -0.719177 -0.104126 1441913325 -0.681702 0.096191 -0.718262 -0.100769 1441913325 -0.681702 0.096191 -0.718262 -0.100769 1441913325 -0.681702 0.096191 -0.718262 -0.100769 1441913325 -0.681702 0.096191 -0.718262 -0.100769 1441913325 
-0.676758 0.108582 -0.719727 -0.110962 1441913328 -0.676758 0.108582 -0.719727 -0.110962 1441913328 -0.676575 0.108154 -0.720032 -0.110229 1441913328 -0.676575 0.108154 -0.720032 -0.110229 1441913328 -0.676575 0.108154 -0.720032 -0.110229 1441913328 -0.676575 0.108154 -0.720032 -0.110229 1441913328 -0.676575 0.108154 -0.720032 -0.110229 1441913328 -0.676575 0.108154 -0.720032 -0.110229 1441913328 -0.677429 0.106995 -0.719482 -0.109619 1441913328 -0.677429 0.106995 -0.719482 -0.109619 1441913328 -0.677429 0.106995 -0.719482 -0.109619 1441913328 -0.677429 0.106995 -0.719482 -0.109619 1441913328 -0.677429 0.106995 -0.719482 -0.109619 1441913328 -0.677429 0.106995 -0.719482 -0.109619 1441913328 -0.677429 0.106995 -0.719482 -0.109619 1441913328 -0.678040 0.105103 -0.719238 -0.109558 1441913328 -0.678040 0.105103 -0.719238 -0.109558 1441913328 -0.678040 0.105103 -0.719238 -0.109558 1441913328 -0.678040 0.105103 -0.719238 -0.109558 1441913328 -0.678040 0.105103 -0.719238 -0.109558 1441913328 -0.678040 0.105103 -0.719238 -0.109558 1441913328 -0.679871 0.103455 -0.717651 -0.110229 1441913328 -0.679871 0.103455 -0.717651 -0.110229 1441913328 -0.679871 0.103455 -0.717651 -0.110229 1441913328 -0.679871 0.103455 -0.717651 -0.110229 1441913328 -0.679871 0.103455 -0.717651 -0.110229 1441913328 -0.679871 0.103455 -0.717651 -0.110229 1441913328 -0.682068 0.104065 -0.715210 -0.111877 1441913328 -0.682068 0.104065 -0.715210 -0.111877 1441913328 -0.682068 0.104065 -0.715210 -0.111877 1441913328 -0.682068 0.104065 -0.715210 -0.111877 1441913328 -0.682068 0.104065 -0.715210 -0.111877 1441913328 -0.682068 0.104065 -0.715210 -0.111877 1441913328 -0.682068 0.104065 -0.715210 -0.111877 1441913328 -0.682922 0.108032 -0.713074 -0.116455 1441913328 -0.682922 0.108032 -0.713074 -0.116455 1441913328 -0.682922 0.108032 -0.713074 -0.116455 1441913328 -0.682922 0.108032 -0.713074 -0.116455 1441913328 -0.682922 0.108032 -0.713074 -0.116455 1441913328 -0.683044 0.113647 -0.711121 -0.122314 1441913329 -0.683044 0.113647 -0.711121 -0.122314 1441913329 -0.683044 0.113647 -0.711121 -0.122314 1441913329 -0.683044 0.113647 -0.711121 -0.122314 1441913329 -0.683044 0.113647 -0.711121 -0.122314 1441913329 -0.683044 0.113647 -0.711121 -0.122314 1441913329 -0.684753 0.117188 -0.708740 -0.122925 1441913329 -0.684753 0.117188 -0.708740 -0.122925 1441913329 -0.684753 0.117188 -0.708740 -0.122925 1441913329 -0.684753 0.117188 -0.708740 -0.122925 1441913329 -0.684753 0.117188 -0.708740 -0.122925 1441913329 -0.684753 0.117188 -0.708740 -0.122925 1441913329 -0.684753 0.117188 -0.708740 -0.122925 1441913329 -0.684631 0.117310 -0.708679 -0.123901 1441913329 -0.684631 0.117310 -0.708679 -0.123901 1441913329 -0.684631 0.117310 -0.708679 -0.123901 1441913329 -0.684631 0.117310 -0.708679 -0.123901 1441913329 -0.684631 0.117310 -0.708679 -0.123901 1441913329 -0.684631 0.117310 -0.708679 -0.123901 1441913329 -0.684082 0.116150 -0.709045 -0.125793 1441913329 -0.684082 0.116150 -0.709045 -0.125793 1441913329 -0.684082 0.116150 -0.709045 -0.125793 1441913329 -0.684082 0.116150 -0.709045 -0.125793 1441913329 -0.684082 0.116150 -0.709045 -0.125793 1441913329 -0.684082 0.116150 -0.709045 -0.125793 1441913329 -0.684082 0.116150 -0.709045 -0.125793 1441913329 -0.684814 0.114380 -0.708984 -0.123779 1441913329 -0.684814 0.114380 -0.708984 -0.123779 1441913329 -0.684814 0.114380 -0.708984 -0.123779 1441913329 -0.684814 0.114380 -0.708984 -0.123779 1441913329 -0.684814 0.114380 -0.708984 -0.123779 1441913329 -0.684814 0.114380 -0.708984 -0.123779 1441913329 -0.684265 0.112061 -0.710266 -0.121887 1441913329 -0.684265 0.112061 -0.710266 -0.121887 1441913329 -0.684265 0.112061 -0.710266 -0.121887 1441913329 -0.684265 0.112061 -0.710266 -0.121887 1441913329 -0.684265 0.112061 -0.710266 -0.121887 1441913329 -0.684265 0.112061 -0.710266 -0.121887 1441913329 -0.683777 0.110352 -0.711182 -0.120728 1441913329 -0.683777 0.110352 -0.711182 -0.120728 1441913329 -0.683777 0.110352 -0.711182 -0.120728 1441913329 -0.683777 0.110352 -0.711182 -0.120728 1441913329 -0.683777 0.110352 -0.711182 -0.120728 1441913329 -0.683777 0.110352 -0.711182 -0.120728 1441913329 -0.683838 0.108887 -0.711609 -0.119141 1441913329 -0.683838 0.108887 -0.711609 -0.119141 1441913329 -0.683838 0.108887 -0.711609 -0.119141 1441913329 -0.683838 0.108887 -0.711609 -0.119141 1441913329 -0.683838 0.108887 -0.711609 -0.119141 1441913329 -0.683838 0.108887 -0.711609 -0.119141 1441913329 -0.683838 0.108887 -0.711609 -0.119141 1441913329 -0.683167 0.106995 -0.713013 -0.116394 1441913329 -0.683167 0.106995 -0.713013 -0.116394 1441913329 -0.683167 0.106995 -0.713013 -0.116394 1441913329 -0.683167 0.106995 -0.713013 -0.116394 1441913329 -0.683167 0.106995 -0.713013 -0.116394 1441913329 -0.683167 0.106995 -0.713013 -0.116394 1441913329 -0.683228 0.104553 -0.713806 -0.113220 1441913329 -0.683228 0.104553 -0.713806 -0.113220 1441913329 -0.683228 0.104553 -0.713806 -0.113220 1441913329 -0.683228 0.104553 -0.713806 -0.113220 1441913329 -0.683228 0.104553 -0.713806 -0.113220 1441913329 -0.683228 0.104553 -0.713806 -0.113220 1441913329 -0.684204 0.101929 -0.713867 -0.109375 1441913329 -0.684204 0.101929 -0.713867 -0.109375 1441913329 -0.684204 0.101929 -0.713867 -0.109375 1441913329 -0.684204 0.101929 -0.713867 -0.109375 1441913329 -0.684204 0.101929 -0.713867 -0.109375 1441913329 -0.684204 0.101929 -0.713867 -0.109375 1441913329 -0.684937 0.099182 -0.714111 -0.105530 1441913329 -0.684937 0.099182 -0.714111 -0.105530 1441913329 -0.684937 0.099182 -0.714111 -0.105530 1441913329 -0.684937 0.099182 -0.714111 -0.105530 1441913329 -0.684937 0.099182 -0.714111 -0.105530 1441913329 -0.684937 0.099182 -0.714111 -0.105530 1441913329 -0.684937 0.099182 -0.714111 -0.105530 1441913329 -0.686462 0.095703 -0.713684 -0.101563 1441913329 -0.686462 0.095703 -0.713684 -0.101563 1441913329 -0.686462 0.095703 -0.713684 -0.101563 1441913329 -0.686462 0.095703 -0.713684 -0.101563 1441913329 -0.686462 0.095703 -0.713684 -0.101563 1441913329 -0.686462 0.095703 -0.713684 -0.101563 1441913329 -0.687317 0.092285 -0.713745 -0.098694 1441913329 -0.687317 0.092285 -0.713745 -0.098694 1441913329 -0.687317 0.092285 -0.713745 -0.098694 1441913329 -0.687317 0.092285 -0.713745 -0.098694 1441913329 -0.687317 0.092285 -0.713745 -0.098694 1441913329 -0.687317 0.092285 -0.713745 -0.098694 1441913329 -0.688538 0.089600 -0.713074 -0.097839 1441913329 -0.688538 0.089600 -0.713074 -0.097839 1441913329 -0.688538 0.089600 -0.713074 -0.097839 1441913329 -0.688538 0.089600 -0.713074 -0.097839 1441913329 -0.688538 0.089600 -0.713074 -0.097839 1441913329 -0.688538 0.089600 -0.713074 -0.097839 1441913329 -0.688599 0.088379 -0.712891 -0.099243 1441913329 -0.688599 0.088379 -0.712891 -0.099243 1441913329 -0.688599 0.088379 -0.712891 -0.099243 1441913329 -0.688599 0.088379 -0.712891 -0.099243 1441913329 -0.688599 0.088379 -0.712891 -0.099243 1441913329 -0.688599 0.088379 -0.712891 -0.099243 1441913329 -0.689514 0.089417 -0.711548 -0.101624 1441913329 -0.689514 0.089417 -0.711548 -0.101624 1441913329 -0.689514 0.089417 -0.711548 -0.101624 1441913329 -0.689514 0.089417 -0.711548 -0.101624 1441913329 -0.689514 0.089417 -0.711548 -0.101624 1441913329 -0.689514 0.089417 -0.711548 -0.101624 1441913329 -0.690186 0.091553 -0.710205 -0.104370 1441913329 -0.690186 0.091553 -0.710205 -0.104370 1441913329 -0.690186 0.091553 -0.710205 -0.104370 1441913329 -0.690186 0.091553 -0.710205 -0.104370 1441913329 -0.690186 0.091553 -0.710205 -0.104370 1441913329 -0.690186 0.091553 -0.710205 -0.104370 1441913329 -0.690430 0.095154 -0.708923 -0.108398 1441913330 -0.690430 0.095154 -0.708923 -0.108398 1441913330 -0.690430 0.095154 -0.708923 -0.108398 1441913330 -0.690430 0.095154 -0.708923 -0.108398 1441913330 -0.690430 0.095154 -0.708923 -0.108398 1441913330 -0.690430 0.095154 -0.708923 -0.108398 1441913330 -0.690491 0.099915 -0.707581 -0.112488 1441913330 -0.690491 0.099915 -0.707581 -0.112488 1441913330 -0.690491 0.099915 -0.707581 -0.112488 1441913330 -0.690491 0.099915 -0.707581 -0.112488 1441913330 -0.690491 0.099915 -0.707581 -0.112488 1441913330 -0.690491 0.099915 -0.707581 -0.112488 1441913330 -0.691101 0.105103 -0.705627 -0.116394 1441913330 -0.691101 0.105103 -0.705627 -0.116394 1441913330 -0.691101 0.105103 -0.705627 -0.116394 1441913330 -0.691101 0.105103 -0.705627 -0.116394 1441913330 -0.691101 0.105103 -0.705627 -0.116394 1441913330 -0.691101 0.105103 -0.705627 -0.116394 1441913330 -0.691101 0.105103 -0.705627 -0.116394 1441913330 -0.692078 0.109619 -0.703186 -0.120728 1441913330 -0.692078 0.109619 -0.703186 -0.120728 1441913330 -0.692078 0.109619 -0.703186 -0.120728 1441913330 -0.692078 0.109619 -0.703186 -0.120728 1441913330 -0.692078 0.109619 -0.703186 -0.120728 1441913330 -0.692078 0.109619 -0.703186 -0.120728 1441913330 -0.692871 0.114441 -0.700684 -0.126465 1441913330 -0.692871 0.114441 -0.700684 -0.126465 1441913330 -0.692871 0.114441 -0.700684 -0.126465 1441913330 -0.692871 0.114441 -0.700684 -0.126465 1441913330 -0.692871 0.114441 -0.700684 -0.126465 1441913330 -0.692871 0.114441 -0.700684 -0.126465 1441913330 -0.692566 0.120239 -0.698853 -0.132324 1441913330 -0.692566 0.120239 -0.698853 -0.132324 1441913330 -0.692566 0.120239 -0.698853 -0.132324 1441913330 -0.692566 0.120239 -0.698853 -0.132324 1441913330 -0.692566 0.120239 -0.698853 -0.132324 1441913330 -0.692566 0.120239 -0.698853 -0.132324 1441913330 -0.693542 0.123657 -0.696960 -0.134155 1441913330 -0.693542 0.123657 -0.696960 -0.134155 1441913330 -0.693542 0.123657 -0.696960 -0.134155 1441913330 -0.693542 0.123657 -0.696960 -0.134155 1441913330 -0.693542 0.123657 -0.696960 -0.134155 1441913330 -0.693542 0.123657 -0.696960 -0.134155 1441913330 -0.694153 0.123230 -0.696716 -0.132874 1441913330 -0.694153 0.123230 -0.696716 -0.132874 1441913330 -0.694153 0.123230 -0.696716 -0.132874 1441913330 -0.694153 0.123230 -0.696716 -0.132874 1441913330 -0.694153 0.123230 -0.696716 -0.132874 1441913330 -0.694153 0.123230 -0.696716 -0.132874 1441913330 -0.694153 0.123230 -0.696716 -0.132874 1441913330 -0.693481 0.120422 -0.698059 -0.131836 1441913330 -0.693481 0.120422 -0.698059 -0.131836 1441913330 -0.693481 0.120422 -0.698059 -0.131836 1441913330 -0.693481 0.120422 -0.698059 -0.131836 1441913330 -0.693481 0.120422 -0.698059 -0.131836 1441913330 -0.693481 0.120422 -0.698059 -0.131836 1441913330 -0.693420 0.117004 -0.699341 -0.128357 1441913330 -0.693420 0.117004 -0.699341 -0.128357 1441913330 -0.693420 0.117004 -0.699341 -0.128357 1441913330 -0.693420 0.117004 -0.699341 -0.128357 1441913330 -0.693420 0.117004 -0.699341 -0.128357 1441913330 -0.693420 0.117004 -0.699341 -0.128357 1441913330 -0.693420 0.117004 -0.699341 -0.128357 1441913330 -0.693176 0.113525 -0.700745 -0.124878 1441913330 -0.693176 0.113525 -0.700745 -0.124878 1441913330 -0.693176 0.113525 -0.700745 -0.124878 1441913330 -0.693176 0.113525 -0.700745 -0.124878 1441913330 -0.693176 0.113525 -0.700745 -0.124878 1441913330 -0.692932 0.110046 -0.702026 -0.122314 1441913330 -0.692932 0.110046 -0.702026 -0.122314 1441913330 -0.692932 0.110046 -0.702026 -0.122314 1441913330 -0.692932 0.110046 -0.702026 -0.122314 1441913330 -0.692932 0.110046 -0.702026 -0.122314 1441913330 -0.692932 0.110046 -0.702026 -0.122314 1441913330 -0.691895 0.108032 -0.703674 -0.120605 1441913330 -0.691895 0.108032 -0.703674 -0.120605 1441913330 -0.691895 0.108032 -0.703674 -0.120605 1441913330 -0.691895 0.108032 -0.703674 -0.120605 1441913330 -0.691895 0.108032 -0.703674 -0.120605 1441913330 -0.691895 0.108032 -0.703674 -0.120605 1441913330 -0.689148 0.107483 -0.706604 -0.119690 1441913330 -0.689148 0.107483 -0.706604 -0.119690 1441913330 -0.689148 0.107483 -0.706604 -0.119690 1441913330 -0.689148 0.107483 -0.706604 -0.119690 1441913330 -0.689148 0.107483 -0.706604 -0.119690 1441913330 -0.689148 0.107483 -0.706604 -0.119690 1441913330 -0.689148 0.107483 -0.706604 -0.119690 1441913330 -0.687378 0.106873 -0.708496 -0.119202 1441913330 -0.687378 0.106873 -0.708496 -0.119202 1441913330 -0.687378 0.106873 -0.708496 -0.119202 1441913330 -0.687378 0.106873 -0.708496 -0.119202 1441913330 -0.687378 0.106873 -0.708496 -0.119202 1441913330 -0.687378 0.106873 -0.708496 -0.119202 1441913330 -0.685791 0.106445 -0.710388 -0.117737 1441913330 -0.685791 0.106445 -0.710388 -0.117737 1441913330 -0.685791 0.106445 -0.710388 -0.117737 1441913330 -0.685791 0.106445 -0.710388 -0.117737 1441913330 -0.685791 0.106445 -0.710388 -0.117737 1441913330 -0.685791 0.106445 -0.710388 -0.117737 1441913330 -0.685791 0.106445 -0.710388 -0.117737 1441913330 -0.686096 0.105103 -0.710510 -0.115845 1441913330 -0.686096 0.105103 -0.710510 -0.115845 1441913330 -0.686096 0.105103 -0.710510 -0.115845 1441913330 -0.686096 0.105103 -0.710510 -0.115845 1441913330 -0.686096 0.105103 -0.710510 -0.115845 1441913330 -0.686096 0.105103 -0.710510 -0.115845 1441913330 -0.686218 0.102722 -0.711243 -0.112732 1441913330 -0.686218 0.102722 -0.711243 -0.112732 1441913330 -0.686218 0.102722 -0.711243 -0.112732 1441913330 -0.686218 0.102722 -0.711243 -0.112732 1441913330 -0.686218 0.102722 -0.711243 -0.112732 1441913330 -0.686218 0.102722 -0.711243 -0.112732 1441913330 -0.686218 0.102722 -0.711243 -0.112732 1441913330 -0.685791 0.099854 -0.712769 -0.108643 1441913330 -0.685791 0.099854 -0.712769 -0.108643 1441913330 -0.685791 0.099854 -0.712769 -0.108643 1441913331 -0.685791 0.099854 -0.712769 -0.108643 1441913331 -0.685791 0.099854 -0.712769 -0.108643 1441913331 -0.685791 0.099854 -0.712769 -0.108643 1441913331 -0.685608 0.097778 -0.713379 -0.107361 1441913331 -0.685608 0.097778 -0.713379 -0.107361 1441913331 -0.685608 0.097778 -0.713379 -0.107361 1441913331 -0.685608 0.097778 -0.713379 -0.107361 1441913331 -0.685608 0.097778 -0.713379 -0.107361 1441913331 -0.685608 0.097778 -0.713379 -0.107361 1441913331 -0.684082 0.097168 -0.714844 -0.108154 1441913331 -0.684082 0.097168 -0.714844 -0.108154 1441913331 -0.684082 0.097168 -0.714844 -0.108154 1441913331 -0.684082 0.097168 -0.714844 -0.108154 1441913331 -0.684082 0.097168 -0.714844 -0.108154 1441913331 -0.684082 0.097168 -0.714844 -0.108154 1441913331 -0.684082 0.097168 -0.714844 -0.108154 1441913331 -0.682861 0.098145 -0.715759 -0.108887 1441913331 -0.682861 0.098145 -0.715759 -0.108887 1441913331 -0.682861 0.098145 -0.715759 -0.108887 1441913331 -0.682861 0.098145 -0.715759 -0.108887 1441913331 -0.682861 0.098145 -0.715759 -0.108887 1441913331 -0.682861 0.098145 -0.715759 -0.108887 1441913331 -0.681396 0.099548 -0.716858 -0.109497 1441913331 -0.681396 0.099548 -0.716858 -0.109497 1441913331 -0.681396 0.099548 -0.716858 -0.109497 1441913331 -0.681396 0.099548 -0.716858 -0.109497 1441913331 -0.681396 0.099548 -0.716858 -0.109497 1441913331 -0.681396 0.099548 -0.716858 -0.109497 1441913331 -0.680420 0.100891 -0.717590 -0.109680 1441913331 -0.680420 0.100891 -0.717590 -0.109680 1441913331 -0.680420 0.100891 -0.717590 -0.109680 1441913331 -0.680420 0.100891 -0.717590 -0.109680 1441913331 -0.680420 0.100891 -0.717590 -0.109680 1441913331 -0.680420 0.100891 -0.717590 -0.109680 1441913331 -0.680420 0.100891 -0.717590 -0.109680 1441913331 -0.679871 0.102844 -0.717590 -0.110962 1441913331 -0.679871 0.102844 -0.717590 -0.110962 1441913331 -0.679871 0.102844 -0.717590 -0.110962 1441913331 -0.679871 0.102844 -0.717590 -0.110962 1441913331 -0.679871 0.102844 -0.717590 -0.110962 1441913331 -0.679871 0.102844 -0.717590 -0.110962 1441913331 -0.678467 0.106323 -0.718140 -0.112915 1441913331 -0.678467 0.106323 -0.718140 -0.112915 1441913331 -0.678467 0.106323 -0.718140 -0.112915 1441913331 -0.678467 0.106323 -0.718140 -0.112915 1441913331 -0.678467 0.106323 -0.718140 -0.112915 1441913331 -0.678467 0.106323 -0.718140 -0.112915 1441913331 -0.675903 0.111389 -0.719177 -0.116577 1441913331 -0.675903 0.111389 -0.719177 -0.116577 1441913331 -0.675903 0.111389 -0.719177 -0.116577 1441913331 -0.675903 0.111389 -0.719177 -0.116577 1441913331 -0.675903 0.111389 -0.719177 -0.116577 1441913331 -0.675903 0.111389 -0.719177 -0.116577 1441913331 -0.672546 0.120605 -0.719421 -0.125366 1441913331 -0.672546 0.120605 -0.719421 -0.125366 1441913331 -0.672546 0.120605 -0.719421 -0.125366 1441913331 -0.672546 0.120605 -0.719421 -0.125366 1441913331 -0.672546 0.120605 -0.719421 -0.125366 1441913331 -0.672546 0.120605 -0.719421 -0.125366 1441913331 -0.670349 0.129639 -0.718445 -0.133118 1441913331 -0.670349 0.129639 -0.718445 -0.133118 1441913331 -0.670349 0.129639 -0.718445 -0.133118 1441913331 -0.670349 0.129639 -0.718445 -0.133118 1441913331 -0.670349 0.129639 -0.718445 -0.133118 1441913331 -0.670349 0.129639 -0.718445 -0.133118 1441913331 -0.670349 0.129639 -0.718445 -0.133118 1441913331 -0.671082 0.137390 -0.715515 -0.137573 1441913331 -0.671082 0.137390 -0.715515 -0.137573 1441913331 -0.671082 0.137390 -0.715515 -0.137573 1441913331 -0.671082 0.137390 -0.715515 -0.137573 1441913331 -0.671082 0.137390 -0.715515 -0.137573 1441913331 -0.671082 0.137390 -0.715515 -0.137573 1441913331 -0.669006 0.141052 -0.716309 -0.139648 1441913331 -0.669006 0.141052 -0.716309 -0.139648 1441913331 -0.669006 0.141052 -0.716309 -0.139648 1441913331 -0.669006 0.141052 -0.716309 -0.139648 1441913331 -0.669006 0.141052 -0.716309 -0.139648 1441913331 -0.667847 0.141724 -0.716797 -0.141907 1441913331 -0.667847 0.141724 -0.716797 -0.141907 1441913331 -0.667847 0.141724 -0.716797 -0.141907 1441913331 -0.667847 0.141724 -0.716797 -0.141907 1441913331 -0.667847 0.141724 -0.716797 -0.141907 1441913331 -0.667847 0.141724 -0.716797 -0.141907 1441913331 -0.667847 0.141724 -0.716797 -0.141907 1441913331 -0.666870 0.141846 -0.717529 -0.142761 1441913331 -0.666870 0.141846 -0.717529 -0.142761 1441913331 -0.666870 0.141846 -0.717529 -0.142761 1441913331 -0.666870 0.141846 -0.717529 -0.142761 1441913331 -0.666870 0.141846 -0.717529 -0.142761 1441913331 -0.666870 0.141846 -0.717529 -0.142761 1441913331 -0.666138 0.141541 -0.718262 -0.142761 1441913331 -0.666138 0.141541 -0.718262 -0.142761 1441913331 -0.666138 0.141541 -0.718262 -0.142761 1441913331 -0.666138 0.141541 -0.718262 -0.142761 1441913331 -0.666138 0.141541 -0.718262 -0.142761 1441913331 -0.666138 0.141541 -0.718262 -0.142761 1441913331 -0.665833 0.140259 -0.718933 -0.142029 1441913331 -0.665833 0.140259 -0.718933 -0.142029 1441913331 -0.665833 0.140259 -0.718933 -0.142029 1441913331 -0.665833 0.140259 -0.718933 -0.142029 1441913331 -0.665833 0.140259 -0.718933 -0.142029 1441913331 -0.665833 0.140259 -0.718933 -0.142029 1441913331 -0.665222 0.138916 -0.720032 -0.140686 1441913331 -0.665222 0.138916 -0.720032 -0.140686 1441913331 -0.665222 0.138916 -0.720032 -0.140686 1441913331 -0.665222 0.138916 -0.720032 -0.140686 1441913331 -0.665222 0.138916 -0.720032 -0.140686 1441913331 -0.665222 0.138916 -0.720032 -0.140686 1441913331 -0.665222 0.138916 -0.720032 -0.140686 1441913331 -0.664429 0.137573 -0.721375 -0.138794 1441913331 -0.664429 0.137573 -0.721375 -0.138794 1441913331 -0.664429 0.137573 -0.721375 -0.138794 1441913332 -0.664429 0.137573 -0.721375 -0.138794 1441913332 -0.664429 0.137573 -0.721375 -0.138794 1441913332 -0.664429 0.137573 -0.721375 -0.138794 1441913332 -0.664001 0.135437 -0.722656 -0.136536 1441913332 -0.664001 0.135437 -0.722656 -0.136536 1441913332 -0.664001 0.135437 -0.722656 -0.136536 1441913332 -0.664001 0.135437 -0.722656 -0.136536 1441913332 -0.664001 0.135437 -0.722656 -0.136536 1441913332 -0.664001 0.135437 -0.722656 -0.136536 1441913332 -0.664429 0.133179 -0.723083 -0.134094 1441913332 -0.664429 0.133179 -0.723083 -0.134094 1441913332 -0.664429 0.133179 -0.723083 -0.134094 1441913332 -0.664429 0.133179 -0.723083 -0.134094 1441913332 -0.664429 0.133179 -0.723083 -0.134094 1441913332 -0.664429 0.133179 -0.723083 -0.134094 1441913332 -0.665649 0.130554 -0.722961 -0.131531 1441913332 -0.665649 0.130554 -0.722961 -0.131531 1441913332 -0.665649 0.130554 -0.722961 -0.131531 1441913332 -0.665649 0.130554 -0.722961 -0.131531 1441913332 -0.665649 0.130554 -0.722961 -0.131531 1441913332 -0.665649 0.130554 -0.722961 -0.131531 1441913332 -0.665649 0.130554 -0.722961 -0.131531 1441913332 -0.667603 0.127197 -0.722290 -0.128540 1441913332 -0.667603 0.127197 -0.722290 -0.128540 1441913332 -0.667603 0.127197 -0.722290 -0.128540 1441913332 -0.667603 0.127197 -0.722290 -0.128540 1441913332 -0.667603 0.127197 -0.722290 -0.128540 1441913332 -0.667603 0.127197 -0.722290 -0.128540 1441913332 -0.670105 0.122864 -0.721497 -0.124268 1441913332 -0.670105 0.122864 -0.721497 -0.124268 1441913332 -0.670105 0.122864 -0.721497 -0.124268 1441913332 -0.670105 0.122864 -0.721497 -0.124268 1441913332 -0.670105 0.122864 -0.721497 -0.124268 1441913332 -0.670105 0.122864 -0.721497 -0.124268 1441913332 -0.670105 0.122864 -0.721497 -0.124268 1441913332 -0.672485 0.117981 -0.720703 -0.120239 1441913332 -0.672485 0.117981 -0.720703 -0.120239 1441913332 -0.672485 0.117981 -0.720703 -0.120239 1441913332 -0.672485 0.117981 -0.720703 -0.120239 1441913332 -0.672485 0.117981 -0.720703 -0.120239 1441913332 -0.672485 0.117981 -0.720703 -0.120239 1441913332 -0.674622 0.114197 -0.719604 -0.118774 1441913332 -0.674622 0.114197 -0.719604 -0.118774 1441913332 -0.674622 0.114197 -0.719604 -0.118774 1441913332 -0.674622 0.114197 -0.719604 -0.118774 1441913332 -0.674622 0.114197 -0.719604 -0.118774 1441913332 -0.674622 0.114197 -0.719604 -0.118774 1441913332 -0.678650 0.110657 -0.716614 -0.117126 1441913332 -0.678650 0.110657 -0.716614 -0.117126 1441913332 -0.678650 0.110657 -0.716614 -0.117126 1441913332 -0.678650 0.110657 -0.716614 -0.117126 1441913332 -0.678650 0.110657 -0.716614 -0.117126 1441913332 -0.678650 0.110657 -0.716614 -0.117126 1441913332 -0.678650 0.110657 -0.716614 -0.117126 1441913332 -0.682312 0.106506 -0.714600 -0.112244 1441913332 -0.682312 0.106506 -0.714600 -0.112244 1441913332 -0.682312 0.106506 -0.714600 -0.112244 1441913332 -0.682312 0.106506 -0.714600 -0.112244 1441913332 -0.682312 0.106506 -0.714600 -0.112244 1441913332 -0.682312 0.106506 -0.714600 -0.112244 1441913332 -0.683350 0.103027 -0.714172 -0.111328 1441913332 -0.683350 0.103027 -0.714172 -0.111328 1441913332 -0.683350 0.103027 -0.714172 -0.111328 1441913332 -0.683350 0.103027 -0.714172 -0.111328 1441913332 -0.683350 0.103027 -0.714172 -0.111328 1441913332 -0.683350 0.103027 -0.714172 -0.111328 1441913332 -0.683777 0.101196 -0.713928 -0.111877 1441913332 -0.683777 0.101196 -0.713928 -0.111877 1441913332 -0.683777 0.101196 -0.713928 -0.111877 1441913332 -0.683777 0.101196 -0.713928 -0.111877 1441913332 -0.683777 0.101196 -0.713928 -0.111877 1441913332 -0.683777 0.101196 -0.713928 -0.111877 1441913332 -0.683777 0.101196 -0.713928 -0.111877 1441913332 -0.682251 0.102295 -0.715149 -0.112854 1441913332 -0.682251 0.102295 -0.715149 -0.112854 1441913332 -0.682251 0.102295 -0.715149 -0.112854 1441913332 -0.682251 0.102295 -0.715149 -0.112854 1441913332 -0.682251 0.102295 -0.715149 -0.112854 1441913332 -0.682251 0.102295 -0.715149 -0.112854 1441913332 -0.682922 0.106506 -0.713562 -0.114807 1441913332 -0.682922 0.106506 -0.713562 -0.114807 1441913332 -0.682922 0.106506 -0.713562 -0.114807 1441913332 -0.682922 0.106506 -0.713562 -0.114807 1441913332 -0.682922 0.106506 -0.713562 -0.114807 1441913332 -0.682495 0.112122 -0.712463 -0.119019 1441913332 -0.682495 0.112122 -0.712463 -0.119019 1441913332 -0.682495 0.112122 -0.712463 -0.119019 1441913332 -0.682495 0.112122 -0.712463 -0.119019 1441913332 -0.682495 0.112122 -0.712463 -0.119019 1441913332 -0.682495 0.112122 -0.712463 -0.119019 1441913332 -0.681458 0.119019 -0.711487 -0.123840 1441913332 -0.681458 0.119019 -0.711487 -0.123840 1441913332 -0.681458 0.119019 -0.711487 -0.123840 1441913332 -0.681458 0.119019 -0.711487 -0.123840 1441913332 -0.681458 0.119019 -0.711487 -0.123840 1441913332 -0.681458 0.119019 -0.711487 -0.123840 1441913332 -0.680786 0.124878 -0.710083 -0.129517 1441913332 -0.680786 0.124878 -0.710083 -0.129517 1441913332 -0.680786 0.124878 -0.710083 -0.129517 1441913332 -0.680786 0.124878 -0.710083 -0.129517 1441913332 -0.680786 0.124878 -0.710083 -0.129517 1441913332 -0.680786 0.124878 -0.710083 -0.129517 1441913332 -0.679993 0.128723 -0.709717 -0.131958 1441913332 -0.679993 0.128723 -0.709717 -0.131958 1441913332 -0.679993 0.128723 -0.709717 -0.131958 1441913332 -0.679993 0.128723 -0.709717 -0.131958 1441913332 -0.679993 0.128723 -0.709717 -0.131958 1441913332 -0.679993 0.128723 -0.709717 -0.131958 1441913332 -0.679443 0.128601 -0.710388 -0.131409 1441913332 -0.679443 0.128601 -0.710388 -0.131409 1441913332 -0.679443 0.128601 -0.710388 -0.131409 1441913332 -0.679443 0.128601 -0.710388 -0.131409 1441913332 -0.679443 0.128601 -0.710388 -0.131409 1441913333 -0.679443 0.128601 -0.710388 -0.131409 1441913333 -0.679443 0.128601 -0.710388 -0.131409 1441913333 -0.678711 0.126038 -0.711792 -0.130188 1441913333 -0.678711 0.126038 -0.711792 -0.130188 1441913333 -0.678711 0.126038 -0.711792 -0.130188 1441913333 -0.678711 0.126038 -0.711792 -0.130188 1441913333 -0.678711 0.126038 -0.711792 -0.130188 1441913333 -0.678467 0.122559 -0.713074 -0.127686 1441913333 -0.678467 0.122559 -0.713074 -0.127686 1441913333 -0.678467 0.122559 -0.713074 -0.127686 1441913333 -0.678467 0.122559 -0.713074 -0.127686 1441913333 -0.678467 0.122559 -0.713074 -0.127686 1441913333 -0.678467 0.122559 -0.713074 -0.127686 1441913333 -0.678162 0.118713 -0.714600 -0.124084 1441913333 -0.678162 0.118713 -0.714600 -0.124084 1441913333 -0.678162 0.118713 -0.714600 -0.124084 1441913333 -0.678162 0.118713 -0.714600 -0.124084 1441913333 -0.678162 0.118713 -0.714600 -0.124084 1441913333 -0.678162 0.118713 -0.714600 -0.124084 1441913333 -0.678162 0.118713 -0.714600 -0.124084 1441913333 -0.678406 0.115723 -0.715332 -0.121460 1441913333 -0.678406 0.115723 -0.715332 -0.121460 1441913333 -0.678406 0.115723 -0.715332 -0.121460 1441913333 -0.678406 0.115723 -0.715332 -0.121460 1441913333 -0.678406 0.115723 -0.715332 -0.121460 1441913333 -0.678406 0.115723 -0.715332 -0.121460 1441913333 -0.677795 0.113953 -0.716492 -0.119995 1441913333 -0.677795 0.113953 -0.716492 -0.119995 1441913333 -0.677795 0.113953 -0.716492 -0.119995 1441913333 -0.677795 0.113953 -0.716492 -0.119995 1441913333 -0.677795 0.113953 -0.716492 -0.119995 1441913333 -0.677795 0.113953 -0.716492 -0.119995 1441913333 -0.677795 0.113953 -0.716492 -0.119995 1441913333 -0.675720 0.114014 -0.718445 -0.119629 1441913333 -0.675720 0.114014 -0.718445 -0.119629 1441913333 -0.675720 0.114014 -0.718445 -0.119629 1441913333 -0.675720 0.114014 -0.718445 -0.119629 1441913333 -0.675720 0.114014 -0.718445 -0.119629 1441913333 -0.675720 0.114014 -0.718445 -0.119629 1441913333 -0.672974 0.115479 -0.720642 -0.120605 1441913333 -0.672974 0.115479 -0.720642 -0.120605 1441913333 -0.672974 0.115479 -0.720642 -0.120605 1441913333 -0.672974 0.115479 -0.720642 -0.120605 1441913333 -0.672974 0.115479 -0.720642 -0.120605 1441913333 -0.672974 0.115479 -0.720642 -0.120605 1441913333 -0.670532 0.117249 -0.722717 -0.120239 1441913333 -0.670532 0.117249 -0.722717 -0.120239 1441913333 -0.670532 0.117249 -0.722717 -0.120239 1441913333 -0.670532 0.117249 -0.722717 -0.120239 1441913333 -0.670532 0.117249 -0.722717 -0.120239 1441913333 -0.670532 0.117249 -0.722717 -0.120239 1441913333 -0.669373 0.117004 -0.724121 -0.118347 1441913333 -0.669373 0.117004 -0.724121 -0.118347 1441913333 -0.669373 0.117004 -0.724121 -0.118347 1441913333 -0.669373 0.117004 -0.724121 -0.118347 1441913333 -0.669373 0.117004 -0.724121 -0.118347 1441913333 -0.669373 0.117004 -0.724121 -0.118347 1441913333 -0.669373 0.117004 -0.724121 -0.118347 1441913333 -0.668823 0.115417 -0.725281 -0.115845 1441913333 -0.668823 0.115417 -0.725281 -0.115845 1441913333 -0.668823 0.115417 -0.725281 -0.115845 1441913333 -0.668823 0.115417 -0.725281 -0.115845 1441913333 -0.668823 0.115417 -0.725281 -0.115845 1441913333 -0.668823 0.115417 -0.725281 -0.115845 1441913333 -0.670410 0.111816 -0.724854 -0.112915 1441913333 -0.670410 0.111816 -0.724854 -0.112915 1441913333 -0.670410 0.111816 -0.724854 -0.112915 1441913333 -0.670410 0.111816 -0.724854 -0.112915 1441913333 -0.670410 0.111816 -0.724854 -0.112915 1441913333 -0.670410 0.111816 -0.724854 -0.112915 1441913333 -0.671692 0.107849 -0.724548 -0.110901 1441913333 -0.671692 0.107849 -0.724548 -0.110901 1441913333 -0.671692 0.107849 -0.724548 -0.110901 1441913333 -0.671692 0.107849 -0.724548 -0.110901 1441913333 -0.671692 0.107849 -0.724548 -0.110901 1441913333 -0.671692 0.107849 -0.724548 -0.110901 1441913333 -0.671936 0.105164 -0.724670 -0.110962 1441913333 -0.671936 0.105164 -0.724670 -0.110962 1441913333 -0.671936 0.105164 -0.724670 -0.110962 1441913333 -0.671936 0.105164 -0.724670 -0.110962 1441913333 -0.671936 0.105164 -0.724670 -0.110962 1441913333 -0.671936 0.105164 -0.724670 -0.110962 1441913333 -0.671936 0.105164 -0.724670 -0.110962 1441913333 -0.671875 0.104004 -0.724792 -0.111694 1441913333 -0.671875 0.104004 -0.724792 -0.111694 1441913333 -0.671875 0.104004 -0.724792 -0.111694 1441913333 -0.671875 0.104004 -0.724792 -0.111694 1441913333 -0.671875 0.104004 -0.724792 -0.111694 1441913333 -0.671875 0.104004 -0.724792 -0.111694 1441913333 -0.672424 0.104614 -0.723999 -0.113220 1441913333 -0.672424 0.104614 -0.723999 -0.113220 1441913333 -0.672424 0.104614 -0.723999 -0.113220 1441913333 -0.672424 0.104614 -0.723999 -0.113220 1441913333 -0.672424 0.104614 -0.723999 -0.113220 1441913333 -0.672424 0.104614 -0.723999 -0.113220 1441913333 -0.672424 0.104614 -0.723999 -0.113220 1441913333 -0.671509 0.106873 -0.724243 -0.114624 1441913333 -0.671509 0.106873 -0.724243 -0.114624 1441913333 -0.671509 0.106873 -0.724243 -0.114624 1441913333 -0.671509 0.106873 -0.724243 -0.114624 1441913333 -0.671509 0.106873 -0.724243 -0.114624 1441913333 -0.671509 0.106873 -0.724243 -0.114624 1441913333 -0.670349 0.110474 -0.724426 -0.117188 1441913333 -0.670349 0.110474 -0.724426 -0.117188 1441913333 -0.670349 0.110474 -0.724426 -0.117188 1441913333 -0.670349 0.110474 -0.724426 -0.117188 1441913333 -0.670349 0.110474 -0.724426 -0.117188 1441913333 -0.670349 0.110474 -0.724426 -0.117188 1441913333 -0.669800 0.116455 -0.723267 -0.121521 1441913333 -0.669800 0.116455 -0.723267 -0.121521 1441913333 -0.669800 0.116455 -0.723267 -0.121521 1441913333 -0.669800 0.116455 -0.723267 -0.121521 1441913333 -0.669800 0.116455 -0.723267 -0.121521 1441913333 
-0.669373 0.082581 -0.732666 -0.091553 1441913335 -0.669373 0.082581 -0.732666 -0.091553 1441913335 -0.669373 0.082581 -0.732666 -0.091553 1441913335 -0.669373 0.082581 -0.732666 -0.091553 1441913335 -0.669373 0.082581 -0.732666 -0.091553 1441913335 -0.669373 0.082581 -0.732666 -0.091553 1441913335 -0.669739 0.080139 -0.732849 -0.089355 1441913335 -0.669739 0.080139 -0.732849 -0.089355 1441913335 -0.669739 0.080139 -0.732849 -0.089355 1441913336 -0.669739 0.080139 -0.732849 -0.089355 1441913336 -0.669739 0.080139 -0.732849 -0.089355 1441913336 -0.669739 0.080139 -0.732849 -0.089355 1441913336 -0.669983 0.079224 -0.732849 -0.088440 1441913336 -0.669983 0.079224 -0.732849 -0.088440 1441913336 -0.669983 0.079224 -0.732849 -0.088440 1441913336 -0.669983 0.079224 -0.732849 -0.088440 1441913336 -0.669983 0.079224 -0.732849 -0.088440 1441913336 -0.669983 0.079224 -0.732849 -0.088440 1441913336 -0.670715 0.080261 -0.731995 -0.089294 1441913336 -0.670715 0.080261 -0.731995 -0.089294 1441913336 -0.670715 0.080261 -0.731995 -0.089294 1441913336 -0.670715 0.080261 -0.731995 -0.089294 1441913336 -0.670715 0.080261 -0.731995 -0.089294 1441913336 -0.670715 0.080261 -0.731995 -0.089294 1441913336 -0.671875 0.082153 -0.730408 -0.091553 1441913336 -0.671875 0.082153 -0.730408 -0.091553 1441913336 -0.671875 0.082153 -0.730408 -0.091553 1441913336 -0.671875 0.082153 -0.730408 -0.091553 1441913336 -0.671875 0.082153 -0.730408 -0.091553 1441913336 -0.671875 0.082153 -0.730408 -0.091553 1441913336 -0.674805 0.085815 -0.726379 -0.098633 1441913336 -0.674805 0.085815 -0.726379 -0.098633 1441913336 -0.674805 0.085815 -0.726379 -0.098633 1441913336 -0.674805 0.085815 -0.726379 -0.098633 1441913336 -0.674805 0.085815 -0.726379 -0.098633 1441913336 -0.674805 0.085815 -0.726379 -0.098633 1441913336 -0.674805 0.085815 -0.726379 -0.098633 1441913336 -0.679382 0.089661 -0.720276 -0.108093 1441913336 -0.679382 0.089661 -0.720276 -0.108093 1441913336 -0.679382 0.089661 -0.720276 -0.108093 1441913336 -0.679382 0.089661 -0.720276 -0.108093 1441913336 -0.679382 0.089661 -0.720276 -0.108093 1441913336 -0.679382 0.089661 -0.720276 -0.108093 1441913336 -0.683228 0.094116 -0.715454 -0.111877 1441913336 -0.683228 0.094116 -0.715454 -0.111877 1441913336 -0.683228 0.094116 -0.715454 -0.111877 1441913336 -0.683228 0.094116 -0.715454 -0.111877 1441913336 -0.683228 0.094116 -0.715454 -0.111877 1441913336 -0.683228 0.094116 -0.715454 -0.111877 1441913336 -0.685547 0.097900 -0.712280 -0.114624 1441913336 -0.685547 0.097900 -0.712280 -0.114624 1441913336 -0.685547 0.097900 -0.712280 -0.114624 1441913336 -0.685547 0.097900 -0.712280 -0.114624 1441913336 -0.685547 0.097900 -0.712280 -0.114624 1441913336 -0.685547 0.097900 -0.712280 -0.114624 1441913336 -0.685547 0.097900 -0.712280 -0.114624 1441913336 -0.686768 0.099182 -0.710815 -0.115479 1441913336 -0.686768 0.099182 -0.710815 -0.115479 1441913336 -0.686768 0.099182 -0.710815 -0.115479 1441913336 -0.686768 0.099182 -0.710815 -0.115479 1441913336 -0.686768 0.099182 -0.710815 -0.115479 1441913336 -0.686768 0.099182 -0.710815 -0.115479 1441913336 -0.686768 0.099731 -0.710754 -0.115601 1441913336 -0.686768 0.099731 -0.710754 -0.115601 1441913336 -0.686768 0.099731 -0.710754 -0.115601 1441913336 -0.686768 0.099731 -0.710754 -0.115601 1441913336 -0.686768 0.099731 -0.710754 -0.115601 1441913336 -0.686768 0.099731 -0.710754 -0.115601 1441913336 -0.686707 0.100403 -0.710754 -0.115112 1441913336 -0.686707 0.100403 -0.710754 -0.115112 1441913336 -0.686707 0.100403 -0.710754 -0.115112 1441913336 -0.686707 0.100403 -0.710754 -0.115112 1441913336 -0.686707 0.100403 -0.710754 -0.115112 1441913336 -0.686707 0.100403 -0.710754 -0.115112 1441913336 -0.686707 0.100403 -0.710754 -0.115112 1441913336 -0.686218 0.100830 -0.711426 -0.113586 1441913336 -0.686218 0.100830 -0.711426 -0.113586 1441913336 -0.686218 0.100830 -0.711426 -0.113586 1441913336 -0.686218 0.100830 -0.711426 -0.113586 1441913336 -0.686218 0.100830 -0.711426 -0.113586 1441913336 -0.686218 0.100830 -0.711426 -0.113586 1441913336 -0.687012 0.101257 -0.710632 -0.113464 1441913336 -0.687012 0.101257 -0.710632 -0.113464 1441913336 -0.687012 0.101257 -0.710632 -0.113464 1441913336 -0.687012 0.101257 -0.710632 -0.113464 1441913336 -0.687012 0.101257 -0.710632 -0.113464 1441913336 -0.687012 0.101257 -0.710632 -0.113464 1441913336 -0.687317 0.101807 -0.710144 -0.114075 1441913336 -0.687317 0.101807 -0.710144 -0.114075 1441913336 -0.687317 0.101807 -0.710144 -0.114075 1441913336 -0.687317 0.101807 -0.710144 -0.114075 1441913336 -0.687317 0.101807 -0.710144 -0.114075 1441913336 -0.687317 0.101807 -0.710144 -0.114075 1441913336 -0.687195 0.103394 -0.709839 -0.115112 1441913336 -0.687195 0.103394 -0.709839 -0.115112 1441913336 -0.687195 0.103394 -0.709839 -0.115112 1441913336 -0.687195 0.103394 -0.709839 -0.115112 1441913336 -0.687195 0.103394 -0.709839 -0.115112 1441913336 -0.687195 0.103394 -0.709839 -0.115112 1441913336 -0.687195 0.103394 -0.709839 -0.115112 1441913336 -0.686584 0.104797 -0.710083 -0.116150 1441913336 -0.686584 0.104797 -0.710083 -0.116150 1441913336 -0.686584 0.104797 -0.710083 -0.116150 1441913336 -0.686584 0.104797 -0.710083 -0.116150 1441913336 -0.686584 0.104797 -0.710083 -0.116150 1441913336 -0.686584 0.104797 -0.710083 -0.116150 1441913336 -0.685364 0.105591 -0.711182 -0.115906 1441913336 -0.685364 0.105591 -0.711182 -0.115906 1441913336 -0.685364 0.105591 -0.711182 -0.115906 1441913336 -0.685364 0.105591 -0.711182 -0.115906 1441913336 -0.685364 0.105591 -0.711182 -0.115906 1441913336 -0.685364 0.105591 -0.711182 -0.115906 1441913336 -0.685364 0.105591 -0.711182 -0.115906 1441913336 -0.684753 0.105164 -0.711914 -0.115295 1441913336 -0.684753 0.105164 -0.711914 -0.115295 1441913336 -0.684753 0.105164 -0.711914 -0.115295 1441913336 -0.684753 0.105164 -0.711914 -0.115295 1441913336 -0.684753 0.105164 -0.711914 -0.115295 1441913336 -0.684753 0.105164 -0.711914 -0.115295 1441913336 -0.684326 0.104126 -0.712524 -0.115112 1441913336 -0.684326 0.104126 -0.712524 -0.115112 1441913336 -0.684326 0.104126 -0.712524 -0.115112 1441913336 -0.684326 0.104126 -0.712524 -0.115112 1441913337 -0.684326 0.104126 -0.712524 -0.115112 1441913337 -0.684326 0.104126 -0.712524 -0.115112 1441913337 -0.683899 0.104065 -0.712769 -0.116211 1441913337 -0.683899 0.104065 -0.712769 -0.116211 1441913337 -0.683899 0.104065 -0.712769 -0.116211 1441913337 -0.683899 0.104065 -0.712769 -0.116211 1441913337 -0.683899 0.104065 -0.712769 -0.116211 1441913337 -0.683899 0.104065 -0.712769 -0.116211 1441913337 -0.684448 0.105164 -0.711853 -0.117432 1441913337 -0.684448 0.105164 -0.711853 -0.117432 1441913337 -0.684448 0.105164 -0.711853 -0.117432 1441913337 -0.684448 0.105164 -0.711853 -0.117432 1441913337 -0.684448 0.105164 -0.711853 -0.117432 1441913337 -0.684448 0.105164 -0.711853 -0.117432 1441913337 -0.685486 0.106506 -0.710449 -0.118896 1441913337 -0.685486 0.106506 -0.710449 -0.118896 1441913337 -0.685486 0.106506 -0.710449 -0.118896 1441913337 -0.685486 0.106506 -0.710449 -0.118896 1441913337 -0.685486 0.106506 -0.710449 -0.118896 1441913337 -0.685486 0.106506 -0.710449 -0.118896 1441913337 -0.686096 0.107483 -0.709656 -0.119263 1441913337 -0.686096 0.107483 -0.709656 -0.119263 1441913337 -0.686096 0.107483 -0.709656 -0.119263 1441913337 -0.686096 0.107483 -0.709656 -0.119263 1441913337 -0.686096 0.107483 -0.709656 -0.119263 1441913337 -0.686096 0.107483 -0.709656 -0.119263 1441913337 -0.686096 0.107483 -0.709656 -0.119263 1441913337 -0.686279 0.107544 -0.709412 -0.119263 1441913337 -0.686279 0.107544 -0.709412 -0.119263 1441913337 -0.686279 0.107544 -0.709412 -0.119263 1441913337 -0.686279 0.107544 -0.709412 -0.119263 1441913337 -0.686279 0.107544 -0.709412 -0.119263 1441913337 -0.686279 0.107544 -0.709412 -0.119263 1441913337 -0.686707 0.107544 -0.709106 -0.118896 1441913337 -0.686707 0.107544 -0.709106 -0.118896 1441913337 -0.686707 0.107544 -0.709106 -0.118896 1441913337 -0.686707 0.107544 -0.709106 -0.118896 1441913337 -0.686707 0.107544 -0.709106 -0.118896 1441913337 -0.686707 0.107544 -0.709106 -0.118896 1441913337 -0.686707 0.107544 -0.709106 -0.118896 1441913337 -0.686768 0.108154 -0.708740 -0.120239 1441913337 -0.686768 0.108154 -0.708740 -0.120239 1441913337 -0.686768 0.108154 -0.708740 -0.120239 1441913337 -0.686768 0.108154 -0.708740 -0.120239 1441913337 -0.686768 0.108154 -0.708740 -0.120239 1441913337 -0.687866 0.108704 -0.707336 -0.121582 1441913337 -0.687866 0.108704 -0.707336 -0.121582 1441913337 -0.687866 0.108704 -0.707336 -0.121582 1441913337 -0.687866 0.108704 -0.707336 -0.121582 1441913337 -0.687866 0.108704 -0.707336 -0.121582 1441913337 -0.687866 0.108704 -0.707336 -0.121582 1441913337 -0.687866 0.108704 -0.707336 -0.121582 1441913337 -0.689087 0.108765 -0.705933 -0.122498 1441913337 -0.689087 0.108765 -0.705933 -0.122498 1441913337 -0.689087 0.108765 -0.705933 -0.122498 1441913337 -0.689087 0.108765 -0.705933 -0.122498 1441913337 -0.689087 0.108765 -0.705933 -0.122498 1441913337 -0.689087 0.108765 -0.705933 -0.122498 1441913337 -0.690796 0.107849 -0.704529 -0.121826 1441913337 -0.690796 0.107849 -0.704529 -0.121826 1441913337 -0.690796 0.107849 -0.704529 -0.121826 1441913337 -0.690796 0.107849 -0.704529 -0.121826 1441913337 -0.690796 0.107849 -0.704529 -0.121826 1441913337 -0.690796 0.107849 -0.704529 -0.121826 1441913337 -0.691528 0.106018 -0.704468 -0.119751 1441913337 -0.691528 0.106018 -0.704468 -0.119751 1441913337 -0.691528 0.106018 -0.704468 -0.119751 1441913337 -0.691528 0.106018 -0.704468 -0.119751 1441913337 -0.691528 0.106018 -0.704468 -0.119751 1441913337 -0.691528 0.106018 -0.704468 -0.119751 1441913337 -0.691284 0.100403 -0.706970 -0.111206 1441913337 -0.691284 0.100403 -0.706970 -0.111206 1441913337 -0.691284 0.100403 -0.706970 -0.111206 1441913337 -0.691284 0.100403 -0.706970 -0.111206 1441913337 -0.691284 0.100403 -0.706970 -0.111206 1441913337 -0.691284 0.100403 -0.706970 -0.111206 1441913337 -0.691284 0.100403 -0.706970 -0.111206 1441913337 -0.689087 0.094727 -0.710815 -0.104614 1441913337 -0.689087 0.094727 -0.710815 -0.104614 1441913337 -0.689087 0.094727 -0.710815 -0.104614 1441913337 -0.689087 0.094727 -0.710815 -0.104614 1441913337 -0.689087 0.094727 -0.710815 -0.104614 1441913337 -0.689087 0.094727 -0.710815 -0.104614 1441913337 -0.689087 0.094727 -0.710815 -0.104614 1441913337 -0.689758 0.090332 -0.711121 -0.102112 1441913337 -0.689758 0.090332 -0.711121 -0.102112 1441913337 -0.689758 0.090332 -0.711121 -0.102112 1441913337 -0.689758 0.090332 -0.711121 -0.102112 1441913337 -0.689758 0.090332 -0.711121 -0.102112 1441913337 -0.689758 0.090332 -0.711121 -0.102112 1441913337 -0.687805 0.089172 -0.713257 -0.101501 1441913337 -0.687805 0.089172 -0.713257 -0.101501 1441913337 -0.687805 0.089172 -0.713257 -0.101501 1441913337 -0.687805 0.089172 -0.713257 -0.101501 1441913337 -0.687805 0.089172 -0.713257 -0.101501 1441913337 -0.687805 0.089172 -0.713257 -0.101501 1441913337 -0.683960 0.090942 -0.716553 -0.102844 1441913337 -0.683960 0.090942 -0.716553 -0.102844 1441913337 -0.683960 0.090942 -0.716553 -0.102844 1441913337 -0.683960 0.090942 -0.716553 -0.102844 1441913337 -0.683960 0.090942 -0.716553 -0.102844 1441913337 -0.683960 0.090942 -0.716553 -0.102844 1441913337 -0.683960 0.090942 -0.716553 -0.102844 1441913337 -0.681213 0.092834 -0.718811 -0.103577 1441913337 -0.681213 0.092834 -0.718811 -0.103577 1441913337 -0.681213 0.092834 -0.718811 -0.103577 1441913337 -0.681213 0.092834 -0.718811 -0.103577 1441913337 -0.681213 0.092834 -0.718811 -0.103577 1441913337 -0.681213 0.092834 -0.718811 -0.103577 1441913337 -0.680298 0.094116 -0.719421 -0.104309 1441913337 -0.680298 0.094116 -0.719421 -0.104309 1441913337 -0.680298 0.094116 -0.719421 -0.104309 1441913337 -0.680298 0.094116 -0.719421 -0.104309 1441913337 -0.680298 0.094116 -0.719421 -0.104309 1441913337 -0.680298 0.094116 -0.719421 -0.104309 1441913338 -0.680298 0.094116 -0.719421 -0.104309 1441913338 -0.680603 0.094971 -0.718750 -0.106323 1441913338 -0.680603 0.094971 -0.718750 -0.106323 1441913338 -0.680603 0.094971 -0.718750 -0.106323 1441913338 -0.680603 0.094971 -0.718750 -0.106323 1441913338 -0.680603 0.094971 -0.718750 -0.106323 1441913338 -0.680603 0.094971 -0.718750 -0.106323 1441913338 -0.680603 0.094543 -0.718872 -0.105347 1441913338 -0.680603 0.094543 -0.718872 -0.105347 1441913338 -0.680603 0.094543 -0.718872 -0.105347 1441913338 -0.680603 0.094543 -0.718872 -0.105347 1441913338 -0.680603 0.094543 -0.718872 -0.105347 1441913338 -0.680603 0.094543 -0.718872 -0.105347 1441913338 -0.679565 0.094727 -0.719849 -0.105530 1441913338 -0.679565 0.094727 -0.719849 -0.105530 1441913338 -0.679565 0.094727 -0.719849 -0.105530 1441913338 -0.679565 0.094727 -0.719849 -0.105530 1441913338 -0.679565 0.094727 -0.719849 -0.105530 1441913338 -0.679565 0.094727 -0.719849 -0.105530 1441913338 -0.679260 0.095398 -0.719971 -0.106018 1441913338 -0.679260 0.095398 -0.719971 -0.106018 1441913338 -0.679260 0.095398 -0.719971 -0.106018 1441913338 -0.679260 0.095398 -0.719971 -0.106018 1441913338 -0.679260 0.095398 -0.719971 -0.106018 1441913338 -0.679260 0.095398 -0.719971 -0.106018 1441913338 -0.679260 0.095398 -0.719971 -0.106018 1441913338 -0.678955 0.096252 -0.719910 -0.107666 1441913338 -0.678955 0.096252 -0.719910 -0.107666 1441913338 -0.678955 0.096252 -0.719910 -0.107666 1441913338 -0.678955 0.096252 -0.719910 -0.107666 1441913338 -0.678955 0.096252 -0.719910 -0.107666 1441913338 -0.678955 0.096252 -0.719910 -0.107666 1441913338 -0.677917 0.097290 -0.720581 -0.108704 1441913338 -0.677917 0.097290 -0.720581 -0.108704 1441913338 -0.677917 0.097290 -0.720581 -0.108704 1441913338 -0.677917 0.097290 -0.720581 -0.108704 1441913338 -0.677917 0.097290 -0.720581 -0.108704 1441913338 -0.677917 0.097290 -0.720581 -0.108704 1441913338 -0.676514 0.098145 -0.721558 -0.110046 1441913338 -0.676514 0.098145 -0.721558 -0.110046 1441913338 -0.676514 0.098145 -0.721558 -0.110046 1441913338 -0.676514 0.098145 -0.721558 -0.110046 1441913338 -0.676514 0.098145 -0.721558 -0.110046 1441913338 -0.676514 0.098145 -0.721558 -0.110046 1441913338 -0.676514 0.098145 -0.721558 -0.110046 1441913338 -0.674866 0.100281 -0.722412 -0.112427 1441913338 -0.674866 0.100281 -0.722412 -0.112427 1441913338 -0.674866 0.100281 -0.722412 -0.112427 1441913338 -0.674866 0.100281 -0.722412 -0.112427 1441913338 -0.674866 0.100281 -0.722412 -0.112427 1441913338 -0.674866 0.100281 -0.722412 -0.112427 1441913338 -0.674622 0.102783 -0.721924 -0.115173 1441913338 -0.674622 0.102783 -0.721924 -0.115173 1441913338 -0.674622 0.102783 -0.721924 -0.115173 1441913338 -0.674622 0.102783 -0.721924 -0.115173 1441913338 -0.674622 0.102783 -0.721924 -0.115173 1441913338 -0.675537 0.104980 -0.720459 -0.116577 1441913338 -0.675537 0.104980 -0.720459 -0.116577 1441913338 -0.675537 0.104980 -0.720459 -0.116577 1441913338 -0.675537 0.104980 -0.720459 -0.116577 1441913338 -0.675537 0.104980 -0.720459 -0.116577 1441913338 -0.675537 0.104980 -0.720459 -0.116577 1441913338 -0.675720 0.107056 -0.719910 -0.117249 1441913338 -0.675720 0.107056 -0.719910 -0.117249 1441913338 -0.675720 0.107056 -0.719910 -0.117249 1441913338 -0.675720 0.107056 -0.719910 -0.117249 1441913338 -0.675720 0.107056 -0.719910 -0.117249 1441913338 -0.675720 0.107056 -0.719910 -0.117249 1441913338 -0.677246 0.108276 -0.718201 -0.118042 1441913338 -0.677246 0.108276 -0.718201 -0.118042 1441913338 -0.677246 0.108276 -0.718201 -0.118042 1441913338 -0.677246 0.108276 -0.718201 -0.118042 1441913338 -0.677246 0.108276 -0.718201 -0.118042 1441913338 -0.677246 0.108276 -0.718201 -0.118042 1441913338 -0.679504 0.108704 -0.715942 -0.117981 1441913338 -0.679504 0.108704 -0.715942 -0.117981 1441913338 -0.679504 0.108704 -0.715942 -0.117981 1441913338 -0.679504 0.108704 -0.715942 -0.117981 1441913338 -0.679504 0.108704 -0.715942 -0.117981 1441913338 -0.679504 0.108704 -0.715942 -0.117981 1441913338 -0.681885 0.108582 -0.713745 -0.118042 1441913338 -0.681885 0.108582 -0.713745 -0.118042 1441913338 -0.681885 0.108582 -0.713745 -0.118042 1441913338 -0.681885 0.108582 -0.713745 -0.118042 1441913338 -0.681885 0.108582 -0.713745 -0.118042 1441913338 -0.681885 0.108582 -0.713745 -0.118042 1441913338 -0.681885 0.108582 -0.713745 -0.118042 1441913338 -0.683533 0.107239 -0.712585 -0.116760 1441913338 -0.683533 0.107239 -0.712585 -0.116760 1441913338 -0.683533 0.107239 -0.712585 -0.116760 1441913338 -0.683533 0.107239 -0.712585 -0.116760 1441913338 -0.683533 0.107239 -0.712585 -0.116760 1441913338 -0.683594 0.104065 -0.713562 -0.112854 1441913338 -0.683594 0.104065 -0.713562 -0.112854 1441913338 -0.683594 0.104065 -0.713562 -0.112854 1441913338 -0.683594 0.104065 -0.713562 -0.112854 1441913338 -0.683594 0.104065 -0.713562 -0.112854 1441913338 -0.683594 0.104065 -0.713562 -0.112854 1441913338 -0.683594 0.104065 -0.713562 -0.112854 1441913338 -0.686279 0.098999 -0.712280 -0.109192 1441913338 -0.686279 0.098999 -0.712280 -0.109192 1441913338 -0.686279 0.098999 -0.712280 -0.109192 1441913338 -0.686279 0.098999 -0.712280 -0.109192 1441913338 -0.686279 0.098999 -0.712280 -0.109192 1441913338 -0.687988 0.094604 -0.711853 -0.105408 1441913338 -0.687988 0.094604 -0.711853 -0.105408 1441913338 -0.687988 0.094604 -0.711853 -0.105408 1441913338 -0.687988 0.094604 -0.711853 -0.105408 1441913338 -0.687988 0.094604 -0.711853 -0.105408 1441913338 -0.687988 0.094604 -0.711853 -0.105408 1441913339 -0.686218 0.091858 -0.714050 -0.104675 1441913339 -0.686218 0.091858 -0.714050 -0.104675 1441913339 -0.686218 0.091858 -0.714050 -0.104675 1441913339 -0.686218 0.091858 -0.714050 -0.104675 1441913339 -0.686218 0.091858 -0.714050 -0.104675 1441913339 -0.686218 0.091858 -0.714050 -0.104675 1441913339 -0.683289 0.091431 -0.716797 -0.105347 1441913339 -0.683289 0.091431 -0.716797 -0.105347 1441913339 -0.683289 0.091431 -0.716797 -0.105347 1441913339 -0.683289 0.091431 -0.716797 -0.105347 1441913339 -0.683289 0.091431 -0.716797 -0.105347 1441913339 -0.683289 0.091431 -0.716797 -0.105347 1441913339 -0.680847 0.093445 -0.718933 -0.104431 1441913339 -0.680847 0.093445 -0.718933 -0.104431 1441913339 -0.680847 0.093445 -0.718933 -0.104431 1441913339 -0.680847 0.093445 -0.718933 -0.104431 1441913339 -0.680847 0.093445 -0.718933 -0.104431 1441913339 -0.680847 0.093445 -0.718933 -0.104431 1441913339 -0.680847 0.093445 -0.718933 -0.104431 1441913339 -0.680359 0.094055 -0.719116 -0.105713 1441913339 -0.680359 0.094055 -0.719116 -0.105713 1441913339 -0.680359 0.094055 -0.719116 -0.105713 1441913339 -0.680359 0.094055 -0.719116 -0.105713 1441913339 -0.680359 0.094055 -0.719116 -0.105713 1441913339 -0.680359 0.094055 -0.719116 -0.105713 1441913339 -0.679138 0.095337 -0.720154 -0.105835 1441913339 -0.679138 0.095337 -0.720154 -0.105835 1441913339 -0.679138 0.095337 -0.720154 -0.105835 1441913339 -0.679138 0.095337 -0.720154 -0.105835 1441913339 -0.679138 0.095337 -0.720154 -0.105835 1441913339 -0.679138 0.095337 -0.720154 -0.105835 1441913339 -0.678345 0.096252 -0.720703 -0.105896 1441913339 -0.678345 0.096252 -0.720703 -0.105896 1441913339 -0.678345 0.096252 -0.720703 -0.105896 1441913339 -0.678345 0.096252 -0.720703 -0.105896 1441913339 -0.678345 0.096252 -0.720703 -0.105896 1441913339 -0.678345 0.096252 -0.720703 -0.105896 1441913339 -0.677673 0.096680 -0.721130 -0.106812 1441913339 -0.677673 0.096680 -0.721130 -0.106812 1441913339 -0.677673 0.096680 -0.721130 -0.106812 1441913339 -0.677673 0.096680 -0.721130 -0.106812 1441913339 -0.677673 0.096680 -0.721130 -0.106812 1441913339 -0.677673 0.096680 -0.721130 -0.106812 1441913339 -0.677124 0.096863 -0.721619 -0.107056 1441913339 -0.677124 0.096863 -0.721619 -0.107056 1441913339 -0.677124 0.096863 -0.721619 -0.107056 1441913339 -0.677124 0.096863 -0.721619 -0.107056 1441913339 -0.677124 0.096863 -0.721619 -0.107056 1441913339 -0.677124 0.096863 -0.721619 -0.107056 1441913339 -0.678223 0.096497 -0.720520 -0.107788 1441913339 -0.678223 0.096497 -0.720520 -0.107788 1441913339 -0.678223 0.096497 -0.720520 -0.107788 1441913339 -0.678223 0.096497 -0.720520 -0.107788 1441913339 -0.678223 0.096497 -0.720520 -0.107788 1441913339 -0.678223 0.096497 -0.720520 -0.107788 1441913339 -0.679565 0.095886 -0.719238 -0.108582 1441913339 -0.679565 0.095886 -0.719238 -0.108582 1441913339 -0.679565 0.095886 -0.719238 -0.108582 1441913339 -0.679565 0.095886 -0.719238 -0.108582 1441913339 -0.679565 0.095886 -0.719238 -0.108582 1441913339 -0.681335 0.095764 -0.717346 -0.110168 1441913339 -0.681335 0.095764 -0.717346 -0.110168 1441913339 -0.681335 0.095764 -0.717346 -0.110168 1441913339 -0.681335 0.095764 -0.717346 -0.110168 1441913339 -0.681335 0.095764 -0.717346 -0.110168 1441913339 -0.681335 0.095764 -0.717346 -0.110168 1441913339 -0.681335 0.095764 -0.717346 -0.110168 1441913339 -0.683350 0.096008 -0.715149 -0.111633 1441913339 -0.683350 0.096008 -0.715149 -0.111633 1441913339 -0.683350 0.096008 -0.715149 -0.111633 1441913339 -0.683350 0.096008 -0.715149 -0.111633 1441913339 -0.683350 0.096008 -0.715149 -0.111633 1441913339 -0.684509 0.098206 -0.713440 -0.113586 1441913339 -0.684509 0.098206 -0.713440 -0.113586 1441913339 -0.684509 0.098206 -0.713440 -0.113586 1441913339 -0.684509 0.098206 -0.713440 -0.113586 1441913339 -0.684509 0.098206 -0.713440 -0.113586 1441913339 -0.684509 0.098206 -0.713440 -0.113586 1441913339 -0.685120 0.101135 -0.712097 -0.115906 1441913339 -0.685120 0.101135 -0.712097 -0.115906 1441913339 -0.685120 0.101135 -0.712097 -0.115906 1441913339 -0.685120 0.101135 -0.712097 -0.115906 1441913339 -0.685120 0.101135 -0.712097 -0.115906 1441913339 -0.685120 0.101135 -0.712097 -0.115906 1441913339 -0.685730 0.103699 -0.710754 -0.117981 1441913339 -0.685730 0.103699 -0.710754 -0.117981 1441913339 -0.685730 0.103699 -0.710754 -0.117981 1441913339 -0.685730 0.103699 -0.710754 -0.117981 1441913339 -0.685730 0.103699 -0.710754 -0.117981 1441913339 -0.685730 0.103699 -0.710754 -0.117981 1441913339 -0.686401 0.105957 -0.709717 -0.118652 1441913339 -0.686401 0.105957 -0.709717 -0.118652 1441913339 -0.686401 0.105957 -0.709717 -0.118652 1441913339 -0.686401 0.105957 -0.709717 -0.118652 1441913339 -0.686401 0.105957 -0.709717 -0.118652 1441913339 -0.686401 0.105957 -0.709717 -0.118652 1441913339 -0.686401 0.105957 -0.709717 -0.118652 1441913339 -0.687378 0.106995 -0.708557 -0.118713 1441913339 -0.687378 0.106995 -0.708557 -0.118713 1441913339 -0.687378 0.106995 -0.708557 -0.118713 1441913339 -0.687378 0.106995 -0.708557 -0.118713 1441913339 -0.687378 0.106995 -0.708557 -0.118713 1441913339 -0.687378 0.106995 -0.708557 -0.118713 1441913339 -0.689392 0.106750 -0.706543 -0.119324 1441913339 -0.689392 0.106750 -0.706543 -0.119324 1441913339 -0.689392 0.106750 -0.706543 -0.119324 1441913339 -0.689392 0.106750 -0.706543 -0.119324 1441913339 -0.689392 0.106750 -0.706543 -0.119324 1441913339 -0.691711 0.105957 -0.704285 -0.120056 1441913340 -0.691711 0.105957 -0.704285 -0.120056 1441913340 -0.691711 0.105957 -0.704285 -0.120056 1441913340 -0.691711 0.105957 -0.704285 -0.120056 1441913340 -0.691711 0.105957 -0.704285 -0.120056 1441913340 -0.691711 0.105957 -0.704285 -0.120056 1441913340 -0.692749 0.105591 -0.703308 -0.119995 1441913340 -0.692749 0.105591 -0.703308 -0.119995 1441913340 -0.692749 0.105591 -0.703308 -0.119995 1441913340 -0.692749 0.105591 -0.703308 -0.119995 1441913340 -0.692749 0.105591 -0.703308 -0.119995 1441913340 -0.692993 0.105286 -0.703186 -0.119507 1441913340 -0.692993 0.105286 -0.703186 -0.119507 1441913340 -0.692993 0.105286 -0.703186 -0.119507 1441913340 -0.692993 0.105286 -0.703186 -0.119507 1441913340 -0.692993 0.105286 -0.703186 -0.119507 1441913340 -0.692993 0.105286 -0.703186 -0.119507 1441913340 -0.692993 0.105286 -0.703186 -0.119507 1441913340 -0.693359 0.104309 -0.703247 -0.117737 1441913340 -0.693359 0.104309 -0.703247 -0.117737 1441913340 -0.693359 0.104309 -0.703247 -0.117737 1441913340 -0.693359 0.104309 -0.703247 -0.117737 1441913340 -0.693359 0.104309 -0.703247 -0.117737 1441913340 -0.693359 0.104309 -0.703247 -0.117737 1441913340 -0.692932 0.101013 -0.704651 -0.114929 1441913340 -0.692932 0.101013 -0.704651 -0.114929 1441913340 -0.692932 0.101013 -0.704651 -0.114929 1441913340 -0.692932 0.101013 -0.704651 -0.114929 1441913340 -0.692932 0.101013 -0.704651 -0.114929 1441913340 -0.692932 0.101013 -0.704651 -0.114929 1441913340 -0.692139 0.098083 -0.706238 -0.112427 1441913340 -0.692139 0.098083 -0.706238 -0.112427 1441913340 -0.692139 0.098083 -0.706238 -0.112427 1441913340 -0.692139 0.098083 -0.706238 -0.112427 1441913340 -0.692139 0.098083 -0.706238 -0.112427 1441913340 -0.692139 0.098083 -0.706238 -0.112427 1441913340 -0.692139 0.098083 -0.706238 -0.112427 1441913340 -0.689697 0.096924 -0.708557 -0.114136 1441913340 -0.689697 0.096924 -0.708557 -0.114136 1441913340 -0.689697 0.096924 -0.708557 -0.114136 1441913340 -0.689697 0.096924 -0.708557 -0.114136 1441913340 -0.689697 0.096924 -0.708557 -0.114136 1441913340 -0.685913 0.098572 -0.711487 -0.116882 1441913340 -0.685913 0.098572 -0.711487 -0.116882 1441913340 -0.685913 0.098572 -0.711487 -0.116882 1441913340 -0.685913 0.098572 -0.711487 -0.116882 1441913340 -0.685913 0.098572 -0.711487 -0.116882 1441913340 -0.685913 0.098572 -0.711487 -0.116882 1441913340 -0.682556 0.101563 -0.714294 -0.116943 1441913340 -0.682556 0.101563 -0.714294 -0.116943 1441913340 -0.682556 0.101563 -0.714294 -0.116943 1441913340 -0.682556 0.101563 -0.714294 -0.116943 1441913340 -0.682556 0.101563 -0.714294 -0.116943 1441913340 -0.682556 0.101563 -0.714294 -0.116943 1441913340 -0.682556 0.101563 -0.714294 -0.116943 1441913340 -0.681213 0.103027 -0.715332 -0.117065 1441913340 -0.681213 0.103027 -0.715332 -0.117065 1441913340 -0.681213 0.103027 -0.715332 -0.117065 1441913340 -0.681213 0.103027 -0.715332 -0.117065 1441913340 -0.681213 0.103027 -0.715332 -0.117065 1441913340 -0.681213 0.103027 -0.715332 -0.117065 1441913340 -0.679871 0.103516 -0.716553 -0.117065 1441913340 -0.679871 0.103516 -0.716553 -0.117065 1441913340 -0.679871 0.103516 -0.716553 -0.117065 1441913340 -0.679871 0.103516 -0.716553 -0.117065 1441913340 -0.679871 0.103516 -0.716553 -0.117065 1441913340 -0.679871 0.103516 -0.716553 -0.117065 1441913340 -0.678650 0.103882 -0.717590 -0.117493 1441913340 -0.678650 0.103882 -0.717590 -0.117493 1441913340 -0.678650 0.103882 -0.717590 -0.117493 1441913340 -0.678650 0.103882 -0.717590 -0.117493 1441913340 -0.678650 0.103882 -0.717590 -0.117493 1441913340 -0.678650 0.103882 -0.717590 -0.117493 1441913340 -0.676941 0.105225 -0.718689 -0.119507 1441913340 -0.676941 0.105225 -0.718689 -0.119507 1441913340 -0.676941 0.105225 -0.718689 -0.119507 1441913340 -0.676941 0.105225 -0.718689 -0.119507 1441913340 -0.676941 0.105225 -0.718689 -0.119507 1441913340 -0.676941 0.105225 -0.718689 -0.119507 1441913340 -0.674622 0.107910 -0.719910 -0.122498 1441913340 -0.674622 0.107910 -0.719910 -0.122498 1441913340 -0.674622 0.107910 -0.719910 -0.122498 1441913340 -0.674622 0.107910 -0.719910 -0.122498 1441913340 -0.674622 0.107910 -0.719910 -0.122498 1441913340 -0.674622 0.107910 -0.719910 -0.122498 1441913340 -0.674622 0.107910 -0.719910 -0.122498 1441913340 -0.673706 0.111023 -0.720032 -0.124268 1441913340 -0.673706 0.111023 -0.720032 -0.124268 1441913340 -0.673706 0.111023 -0.720032 -0.124268 1441913340 -0.673706 0.111023 -0.720032 -0.124268 1441913340 -0.673706 0.111023 -0.720032 -0.124268 1441913340 -0.673706 0.111023 -0.720032 -0.124268 1441913340 -0.673706 0.111023 -0.720032 -0.124268 1441913340 -0.671875 0.114929 -0.720886 -0.125793 1441913340 -0.671875 0.114929 -0.720886 -0.125793 1441913340 -0.671875 0.114929 -0.720886 -0.125793 1441913340 -0.671875 0.114929 -0.720886 -0.125793 1441913340 -0.671875 0.114929 -0.720886 -0.125793 1441913340 -0.671875 0.114929 -0.720886 -0.125793 1441913340 -0.670349 0.117188 -0.722107 -0.124695 1441913340 -0.670349 0.117188 -0.722107 -0.124695 1441913340 -0.670349 0.117188 -0.722107 -0.124695 1441913340 -0.670349 0.117188 -0.722107 -0.124695 1441913340 -0.670349 0.117188 -0.722107 -0.124695 1441913340 -0.670776 0.118164 -0.721680 -0.123840 1441913340 -0.670776 0.118164 -0.721680 -0.123840 1441913340 -0.670776 0.118164 -0.721680 -0.123840 1441913340 -0.670776 0.118164 -0.721680 -0.123840 1441913340 -0.670776 0.118164 -0.721680 -0.123840 1441913340 -0.670776 0.118164 -0.721680 -0.123840 1441913340 -0.670715 0.118835 -0.721558 -0.124451 1441913340 -0.670715 0.118835 -0.721558 -0.124451 1441913341 -0.670715 0.118835 -0.721558 -0.124451 1441913341 -0.670715 0.118835 -0.721558 -0.124451 1441913341 -0.670715 0.118835 -0.721558 -0.124451 1441913341 -0.670715 0.118835 -0.721558 -0.124451 1441913341 -0.670593 0.119446 -0.721375 -0.125427 1441913341 -0.670593 0.119446 -0.721375 -0.125427 1441913341 -0.670593 0.119446 -0.721375 -0.125427 1441913341 -0.670593 0.119446 -0.721375 -0.125427 1441913341 -0.670593 0.119446 -0.721375 -0.125427 1441913341 -0.670593 0.119446 -0.721375 -0.125427 1441913341 -0.671143 0.120972 -0.720520 -0.126099 1441913341 -0.671143 0.120972 -0.720520 -0.126099 1441913341 -0.671143 0.120972 -0.720520 -0.126099 1441913341 -0.671143 0.120972 -0.720520 -0.126099 1441913341 -0.671143 0.120972 -0.720520 -0.126099 1441913341 -0.671143 0.120972 -0.720520 -0.126099 1441913341 -0.671448 0.122070 -0.719971 -0.126648 1441913341 -0.671448 0.122070 -0.719971 -0.126648 1441913341 -0.671448 0.122070 -0.719971 -0.126648 1441913341 -0.671448 0.122070 -0.719971 -0.126648 1441913341 -0.671448 0.122070 -0.719971 -0.126648 1441913341 -0.671448 0.122070 -0.719971 -0.126648 1441913341 -0.671448 0.122070 -0.719971 -0.126648 1441913341 -0.671814 0.123047 -0.719177 -0.128052 1441913341 -0.671814 0.123047 -0.719177 -0.128052 1441913341 -0.671814 0.123047 -0.719177 -0.128052 1441913341 -0.671814 0.123047 -0.719177 -0.128052 1441913341 
-0.654968 0.151489 -0.725403 -0.148071 1441913343 -0.654968 0.151489 -0.725403 -0.148071 1441913343 -0.654968 0.151489 -0.725403 -0.148071 1441913343 -0.654846 0.151428 -0.725647 -0.147522 1441913343 -0.654846 0.151428 -0.725647 -0.147522 1441913343 -0.654846 0.151428 -0.725647 -0.147522 1441913343 -0.654846 0.151428 -0.725647 -0.147522 1441913343 -0.654846 0.151428 -0.725647 -0.147522 1441913343 -0.654846 0.151428 -0.725647 -0.147522 1441913343 -0.656311 0.150879 -0.724854 -0.145264 1441913343 -0.656311 0.150879 -0.724854 -0.145264 1441913343 -0.656311 0.150879 -0.724854 -0.145264 1441913343 -0.656311 0.150879 -0.724854 -0.145264 1441913343 -0.656311 0.150879 -0.724854 -0.145264 1441913343 -0.656311 0.150879 -0.724854 -0.145264 1441913343 -0.656311 0.150879 -0.724854 -0.145264 1441913343 -0.657654 0.151184 -0.723816 -0.144165 1441913343 -0.657654 0.151184 -0.723816 -0.144165 1441913343 -0.657654 0.151184 -0.723816 -0.144165 1441913343 -0.657654 0.151184 -0.723816 -0.144165 1441913343 -0.657654 0.151184 -0.723816 -0.144165 1441913343 -0.657654 0.151184 -0.723816 -0.144165 1441913343 -0.660095 0.152100 -0.721191 -0.145325 1441913343 -0.660095 0.152100 -0.721191 -0.145325 1441913343 -0.660095 0.152100 -0.721191 -0.145325 1441913343 -0.660095 0.152100 -0.721191 -0.145325 1441913343 -0.660095 0.152100 -0.721191 -0.145325 1441913343 -0.660095 0.152100 -0.721191 -0.145325 1441913343 -0.660095 0.152100 -0.721191 -0.145325 1441913343 -0.660950 0.153687 -0.719360 -0.148560 1441913343 -0.660950 0.153687 -0.719360 -0.148560 1441913343 -0.660950 0.153687 -0.719360 -0.148560 1441913343 -0.660950 0.153687 -0.719360 -0.148560 1441913343 -0.660950 0.153687 -0.719360 -0.148560 1441913343 -0.660950 0.153687 -0.719360 -0.148560 1441913343 -0.662537 0.157349 -0.716064 -0.153687 1441913343 -0.662537 0.157349 -0.716064 -0.153687 1441913343 -0.662537 0.157349 -0.716064 -0.153687 1441913343 -0.662537 0.157349 -0.716064 -0.153687 1441913343 -0.662537 0.157349 -0.716064 -0.153687 1441913343 -0.662537 0.157349 -0.716064 -0.153687 1441913343 -0.662598 0.161682 -0.713867 -0.158997 1441913343 -0.662598 0.161682 -0.713867 -0.158997 1441913343 -0.662598 0.161682 -0.713867 -0.158997 1441913343 -0.662598 0.161682 -0.713867 -0.158997 1441913343 -0.662598 0.161682 -0.713867 -0.158997 1441913343 -0.662598 0.161682 -0.713867 -0.158997 1441913343 -0.664917 0.164551 -0.710571 -0.161133 1441913343 -0.664917 0.164551 -0.710571 -0.161133 1441913343 -0.664917 0.164551 -0.710571 -0.161133 1441913343 -0.664917 0.164551 -0.710571 -0.161133 1441913343 -0.664917 0.164551 -0.710571 -0.161133 1441913343 -0.664917 0.164551 -0.710571 -0.161133 1441913343 -0.664917 0.164551 -0.710571 -0.161133 1441913343 -0.666382 0.165283 -0.709229 -0.160339 1441913343 -0.666382 0.165283 -0.709229 -0.160339 1441913343 -0.666382 0.165283 -0.709229 -0.160339 1441913343 -0.666382 0.165283 -0.709229 -0.160339 1441913343 -0.666382 0.165283 -0.709229 -0.160339 1441913343 -0.666382 0.165283 -0.709229 -0.160339 1441913343 -0.664429 0.164001 -0.710999 -0.161682 1441913343 -0.664429 0.164001 -0.710999 -0.161682 1441913343 -0.664429 0.164001 -0.710999 -0.161682 1441913343 -0.664429 0.164001 -0.710999 -0.161682 1441913343 -0.664429 0.164001 -0.710999 -0.161682 1441913343 -0.664429 0.164001 -0.710999 -0.161682 1441913343 -0.664429 0.164001 -0.710999 -0.161682 1441913343 -0.663757 0.162903 -0.712402 -0.159424 1441913343 -0.663757 0.162903 -0.712402 -0.159424 1441913343 -0.663757 0.162903 -0.712402 -0.159424 1441913343 -0.663757 0.162903 -0.712402 -0.159424 1441913343 -0.663757 0.162903 -0.712402 -0.159424 1441913343 -0.663757 0.162903 -0.712402 -0.159424 1441913343 -0.663757 0.162903 -0.712402 -0.159424 1441913343 -0.664001 0.160706 -0.713196 -0.157288 1441913343 -0.664001 0.160706 -0.713196 -0.157288 1441913343 -0.664001 0.160706 -0.713196 -0.157288 1441913343 -0.664001 0.160706 -0.713196 -0.157288 1441913343 -0.664001 0.160706 -0.713196 -0.157288 1441913343 -0.664001 0.160706 -0.713196 -0.157288 1441913343 -0.663330 0.158997 -0.714478 -0.156128 1441913343 -0.663330 0.158997 -0.714478 -0.156128 1441913343 -0.663330 0.158997 -0.714478 -0.156128 1441913343 -0.663330 0.158997 -0.714478 -0.156128 1441913343 -0.663330 0.158997 -0.714478 -0.156128 1441913343 -0.663330 0.158997 -0.714478 -0.156128 1441913343 -0.662415 0.158936 -0.715332 -0.155823 1441913343 -0.662415 0.158936 -0.715332 -0.155823 1441913343 -0.662415 0.158936 -0.715332 -0.155823 1441913343 -0.662415 0.158936 -0.715332 -0.155823 1441913343 -0.662415 0.158936 -0.715332 -0.155823 1441913343 -0.662415 0.158936 -0.715332 -0.155823 1441913343 -0.662415 0.158936 -0.715332 -0.155823 1441913343 -0.661621 0.160156 -0.715210 -0.158508 1441913343 -0.661621 0.160156 -0.715210 -0.158508 1441913343 -0.661621 0.160156 -0.715210 -0.158508 1441913343 -0.661621 0.160156 -0.715210 -0.158508 1441913343 -0.661621 0.160156 -0.715210 -0.158508 1441913343 -0.661621 0.160156 -0.715210 -0.158508 1441913343 -0.660034 0.160889 -0.716370 -0.159363 1441913343 -0.660034 0.160889 -0.716370 -0.159363 1441913343 -0.660034 0.160889 -0.716370 -0.159363 1441913343 -0.660034 0.160889 -0.716370 -0.159363 1441913343 -0.660034 0.160889 -0.716370 -0.159363 1441913343 -0.660034 0.160889 -0.716370 -0.159363 1441913343 -0.660583 0.160706 -0.715820 -0.159729 1441913343 -0.660583 0.160706 -0.715820 -0.159729 1441913343 -0.660583 0.160706 -0.715820 -0.159729 1441913343 -0.660583 0.160706 -0.715820 -0.159729 1441913343 -0.660583 0.160706 -0.715820 -0.159729 1441913343 -0.660583 0.160706 -0.715820 -0.159729 1441913344 -0.660583 0.160706 -0.715820 -0.159729 1441913344 -0.662109 0.160461 -0.714539 -0.159180 1441913344 -0.662109 0.160461 -0.714539 -0.159180 1441913344 -0.662109 0.160461 -0.714539 -0.159180 1441913344 -0.662109 0.160461 -0.714539 -0.159180 1441913344 -0.662109 0.160461 -0.714539 -0.159180 1441913344 -0.664490 0.158630 -0.713013 -0.157959 1441913344 -0.664490 0.158630 -0.713013 -0.157959 1441913344 -0.664490 0.158630 -0.713013 -0.157959 1441913344 -0.664490 0.158630 -0.713013 -0.157959 1441913344 -0.664490 0.158630 -0.713013 -0.157959 1441913344 -0.664490 0.158630 -0.713013 -0.157959 1441913344 -0.664490 0.158630 -0.713013 -0.157959 1441913344 -0.667419 0.156189 -0.711060 -0.156860 1441913344 -0.667419 0.156189 -0.711060 -0.156860 1441913344 -0.667419 0.156189 -0.711060 -0.156860 1441913344 -0.667419 0.156189 -0.711060 -0.156860 1441913344 -0.667419 0.156189 -0.711060 -0.156860 1441913344 -0.668945 0.154175 -0.710144 -0.156555 1441913344 -0.668945 0.154175 -0.710144 -0.156555 1441913344 -0.668945 0.154175 -0.710144 -0.156555 1441913344 -0.668945 0.154175 -0.710144 -0.156555 1441913344 -0.668945 0.154175 -0.710144 -0.156555 1441913344 -0.668945 0.154175 -0.710144 -0.156555 1441913344 -0.670654 0.152222 -0.708801 -0.157166 1441913344 -0.670654 0.152222 -0.708801 -0.157166 1441913344 -0.670654 0.152222 -0.708801 -0.157166 1441913344 -0.670654 0.152222 -0.708801 -0.157166 1441913344 -0.670654 0.152222 -0.708801 -0.157166 1441913344 -0.670654 0.152222 -0.708801 -0.157166 1441913344 -0.672119 0.150818 -0.707825 -0.156799 1441913344 -0.672119 0.150818 -0.707825 -0.156799 1441913344 -0.672119 0.150818 -0.707825 -0.156799 1441913344 -0.672119 0.150818 -0.707825 -0.156799 1441913344 -0.672119 0.150818 -0.707825 -0.156799 1441913344 -0.672119 0.150818 -0.707825 -0.156799 1441913344 -0.672119 0.150818 -0.707825 -0.156799 1441913344 -0.674561 0.148987 -0.706055 -0.156128 1441913344 -0.674561 0.148987 -0.706055 -0.156128 1441913344 -0.674561 0.148987 -0.706055 -0.156128 1441913344 -0.674561 0.148987 -0.706055 -0.156128 1441913344 -0.674561 0.148987 -0.706055 -0.156128 1441913344 -0.674561 0.148987 -0.706055 -0.156128 1441913344 -0.677551 0.146729 -0.704102 -0.154175 1441913344 -0.677551 0.146729 -0.704102 -0.154175 1441913344 -0.677551 0.146729 -0.704102 -0.154175 1441913344 -0.677551 0.146729 -0.704102 -0.154175 1441913344 -0.677551 0.146729 -0.704102 -0.154175 1441913344 -0.677551 0.146729 -0.704102 -0.154175 1441913344 -0.679565 0.145081 -0.702759 -0.153076 1441913344 -0.679565 0.145081 -0.702759 -0.153076 1441913344 -0.679565 0.145081 -0.702759 -0.153076 1441913344 -0.679565 0.145081 -0.702759 -0.153076 1441913344 -0.679565 0.145081 -0.702759 -0.153076 1441913344 -0.679565 0.145081 -0.702759 -0.153076 1441913344 -0.679565 0.145081 -0.702759 -0.153076 1441913344 -0.679688 0.146423 -0.702148 -0.153809 1441913344 -0.679688 0.146423 -0.702148 -0.153809 1441913344 -0.679688 0.146423 -0.702148 -0.153809 1441913344 -0.679688 0.146423 -0.702148 -0.153809 1441913344 -0.679688 0.146423 -0.702148 -0.153809 1441913344 -0.679688 0.146423 -0.702148 -0.153809 1441913344 -0.678040 0.150757 -0.702087 -0.157166 1441913344 -0.678040 0.150757 -0.702087 -0.157166 1441913344 -0.678040 0.150757 -0.702087 -0.157166 1441913344 -0.678040 0.150757 -0.702087 -0.157166 1441913344 -0.678040 0.150757 -0.702087 -0.157166 1441913344 -0.677002 0.154419 -0.701538 -0.160461 1441913344 -0.677002 0.154419 -0.701538 -0.160461 1441913344 -0.677002 0.154419 -0.701538 -0.160461 1441913344 -0.677002 0.154419 -0.701538 -0.160461 1441913344 -0.677002 0.154419 -0.701538 -0.160461 1441913344 -0.677002 0.154419 -0.701538 -0.160461 1441913344 -0.677673 0.156616 -0.700500 -0.159973 1441913344 -0.677673 0.156616 -0.700500 -0.159973 1441913344 -0.677673 0.156616 -0.700500 -0.159973 1441913344 -0.677673 0.156616 -0.700500 -0.159973 1441913344 -0.677673 0.156616 -0.700500 -0.159973 1441913344 -0.677673 0.156616 -0.700500 -0.159973 1441913344 -0.677673 0.156616 -0.700500 -0.159973 1441913344 -0.674133 0.155884 -0.703857 -0.161072 1441913344 -0.674133 0.155884 -0.703857 -0.161072 1441913344 -0.674133 0.155884 -0.703857 -0.161072 1441913344 -0.674133 0.155884 -0.703857 -0.161072 1441913344 -0.674133 0.155884 -0.703857 -0.161072 1441913344 -0.674133 0.155884 -0.703857 -0.161072 1441913344 -0.672668 0.154175 -0.705627 -0.161011 1441913344 -0.672668 0.154175 -0.705627 -0.161011 1441913344 -0.672668 0.154175 -0.705627 -0.161011 1441913344 -0.672668 0.154175 -0.705627 -0.161011 1441913344 -0.672668 0.154175 -0.705627 -0.161011 1441913344 -0.672668 0.154175 -0.705627 -0.161011 1441913344 -0.670715 0.153748 -0.707825 -0.159973 1441913344 -0.670715 0.153748 -0.707825 -0.159973 1441913344 -0.670715 0.153748 -0.707825 -0.159973 1441913344 -0.670715 0.153748 -0.707825 -0.159973 1441913344 -0.670715 0.153748 -0.707825 -0.159973 1441913344 -0.670715 0.153748 -0.707825 -0.159973 1441913344 -0.667908 0.153870 -0.710571 -0.159424 1441913344 -0.667908 0.153870 -0.710571 -0.159424 1441913344 -0.667908 0.153870 -0.710571 -0.159424 1441913344 -0.667908 0.153870 -0.710571 -0.159424 1441913344 -0.667908 0.153870 -0.710571 -0.159424 1441913344 -0.667908 0.153870 -0.710571 -0.159424 1441913344 -0.667908 0.153870 -0.710571 -0.159424 1441913344 -0.669189 0.154114 -0.709290 -0.159485 1441913344 -0.669189 0.154114 -0.709290 -0.159485 1441913344 -0.669189 0.154114 -0.709290 -0.159485 1441913344 -0.669189 0.154114 -0.709290 -0.159485 1441913344 -0.669189 0.154114 -0.709290 -0.159485 1441913344 -0.669189 0.154114 -0.709290 -0.159485 1441913344 -0.668762 0.154480 -0.709106 -0.161682 1441913345 -0.668762 0.154480 -0.709106 -0.161682 1441913345 -0.668762 0.154480 -0.709106 -0.161682 1441913345 -0.668762 0.154480 -0.709106 -0.161682 1441913345 -0.668762 0.154480 -0.709106 -0.161682 1441913345 -0.668762 0.154480 -0.709106 -0.161682 1441913345 -0.668762 0.154480 -0.709106 -0.161682 1441913345 -0.666077 0.155579 -0.711487 -0.161255 1441913345 -0.666077 0.155579 -0.711487 -0.161255 1441913345 -0.666077 0.155579 -0.711487 -0.161255 1441913345 -0.666077 0.155579 -0.711487 -0.161255 1441913345 -0.666077 0.155579 -0.711487 -0.161255 1441913345 -0.666077 0.155579 -0.711487 -0.161255 1441913345 -0.665283 0.154541 -0.713013 -0.158691 1441913345 -0.665283 0.154541 -0.713013 -0.158691 1441913345 -0.665283 0.154541 -0.713013 -0.158691 1441913345 -0.665283 0.154541 -0.713013 -0.158691 1441913345 -0.665283 0.154541 -0.713013 -0.158691 1441913345 -0.665283 0.154541 -0.713013 -0.158691 1441913345 -0.665283 0.154541 -0.713013 -0.158691 1441913345 -0.665466 0.152344 -0.714111 -0.155090 1441913345 -0.665466 0.152344 -0.714111 -0.155090 1441913345 -0.665466 0.152344 -0.714111 -0.155090 1441913345 -0.665466 0.152344 -0.714111 -0.155090 1441913345 -0.665466 0.152344 -0.714111 -0.155090 1441913345 -0.665466 0.152344 -0.714111 -0.155090 1441913345 -0.665100 0.150635 -0.715698 -0.150879 1441913345 -0.665100 0.150635 -0.715698 -0.150879 1441913345 -0.665100 0.150635 -0.715698 -0.150879 1441913345 -0.665100 0.150635 -0.715698 -0.150879 1441913345 -0.665100 0.150635 -0.715698 -0.150879 1441913345 -0.665100 0.150635 -0.715698 -0.150879 1441913345 -0.664917 0.148193 -0.717102 -0.147339 1441913345 -0.664917 0.148193 -0.717102 -0.147339 1441913345 -0.664917 0.148193 -0.717102 -0.147339 1441913345 -0.664917 0.148193 -0.717102 -0.147339 1441913345 -0.664917 0.148193 -0.717102 -0.147339 1441913345 -0.664917 0.148193 -0.717102 -0.147339 1441913345 -0.664917 0.148193 -0.717102 -0.147339 1441913345 -0.666626 0.144653 -0.716919 -0.144287 1441913345 -0.666626 0.144653 -0.716919 -0.144287 1441913345 -0.666626 0.144653 -0.716919 -0.144287 1441913345 -0.666626 0.144653 -0.716919 -0.144287 1441913345 -0.666626 0.144653 -0.716919 -0.144287 1441913345 -0.666626 0.144653 -0.716919 -0.144287 1441913345 -0.666626 0.144653 -0.716919 -0.144287 1441913345 -0.665955 0.142273 -0.718323 -0.142578 1441913345 -0.665955 0.142273 -0.718323 -0.142578 1441913345 -0.665955 0.142273 -0.718323 -0.142578 1441913345 -0.665955 0.142273 -0.718323 -0.142578 1441913345 -0.665955 0.142273 -0.718323 -0.142578 1441913345 -0.665955 0.142273 -0.718323 -0.142578 1441913345 -0.664490 0.140381 -0.719849 -0.143738 1441913345 -0.664490 0.140381 -0.719849 -0.143738 1441913345 -0.664490 0.140381 -0.719849 -0.143738 1441913345 -0.664490 0.140381 -0.719849 -0.143738 1441913345 -0.664490 0.140381 -0.719849 -0.143738 1441913345 -0.664490 0.140381 -0.719849 -0.143738 1441913345 -0.663147 0.139221 -0.721130 -0.144714 1441913345 -0.663147 0.139221 -0.721130 -0.144714 1441913345 -0.663147 0.139221 -0.721130 -0.144714 1441913345 -0.663147 0.139221 -0.721130 -0.144714 1441913345 -0.663147 0.139221 -0.721130 -0.144714 1441913345 -0.663147 0.139221 -0.721130 -0.144714 1441913345 -0.662781 0.138428 -0.721558 -0.144836 1441913345 -0.662781 0.138428 -0.721558 -0.144836 1441913345 -0.662781 0.138428 -0.721558 -0.144836 1441913345 -0.662781 0.138428 -0.721558 -0.144836 1441913345 -0.662781 0.138428 -0.721558 -0.144836 1441913345 -0.662781 0.138428 -0.721558 -0.144836 1441913345 -0.662781 0.138428 -0.721558 -0.144836 1441913345 -0.662964 0.138367 -0.721313 -0.145264 1441913345 -0.662964 0.138367 -0.721313 -0.145264 1441913345 -0.662964 0.138367 -0.721313 -0.145264 1441913345 -0.662964 0.138367 -0.721313 -0.145264 1441913345 -0.662964 0.138367 -0.721313 -0.145264 1441913345 -0.662964 0.138367 -0.721313 -0.145264 1441913345 -0.663452 0.139160 -0.720642 -0.145813 1441913345 -0.663452 0.139160 -0.720642 -0.145813 1441913345 -0.663452 0.139160 -0.720642 -0.145813 1441913345 -0.663452 0.139160 -0.720642 -0.145813 1441913345 -0.663452 0.139160 -0.720642 -0.145813 1441913345 -0.663452 0.139160 -0.720642 -0.145813 1441913345 -0.663452 0.139160 -0.720642 -0.145813 1441913345 -0.664490 0.140320 -0.719299 -0.146423 1441913345 -0.664490 0.140320 -0.719299 -0.146423 1441913345 -0.664490 0.140320 -0.719299 -0.146423 1441913345 -0.664490 0.140320 -0.719299 -0.146423 1441913345 -0.664490 0.140320 -0.719299 -0.146423 1441913345 -0.664490 0.140320 -0.719299 -0.146423 1441913345 -0.666016 0.141785 -0.717529 -0.146790 1441913345 -0.666016 0.141785 -0.717529 -0.146790 1441913345 -0.666016 0.141785 -0.717529 -0.146790 1441913345 -0.666016 0.141785 -0.717529 -0.146790 1441913345 -0.666016 0.141785 -0.717529 -0.146790 1441913345 -0.666016 0.141785 -0.717529 -0.146790 1441913345 -0.667114 0.144226 -0.715637 -0.148682 1441913345 -0.667114 0.144226 -0.715637 -0.148682 1441913345 -0.667114 0.144226 -0.715637 -0.148682 1441913345 -0.667114 0.144226 -0.715637 -0.148682 1441913345 -0.667114 0.144226 -0.715637 -0.148682 1441913345 -0.667114 0.144226 -0.715637 -0.148682 1441913345 -0.667114 0.144226 -0.715637 -0.148682 1441913345 -0.667603 0.146240 -0.714355 -0.150574 1441913345 -0.667603 0.146240 -0.714355 -0.150574 1441913345 -0.667603 0.146240 -0.714355 -0.150574 1441913345 -0.667603 0.146240 -0.714355 -0.150574 1441913345 -0.667603 0.146240 -0.714355 -0.150574 1441913345 -0.667603 0.146240 -0.714355 -0.150574 1441913345 -0.668152 0.147949 -0.713196 -0.151917 1441913345 -0.668152 0.147949 -0.713196 -0.151917 1441913345 -0.668152 0.147949 -0.713196 -0.151917 1441913345 -0.668152 0.147949 -0.713196 -0.151917 1441913345 -0.668152 0.147949 -0.713196 -0.151917 1441913345 -0.668152 0.147949 -0.713196 -0.151917 1441913345 -0.668579 0.147827 -0.712646 -0.152832 1441913345 -0.668579 0.147827 -0.712646 -0.152832 1441913346 -0.668579 0.147827 -0.712646 -0.152832 1441913346 -0.668579 0.147827 -0.712646 -0.152832 1441913346 -0.668579 0.147827 -0.712646 -0.152832 1441913346 -0.668579 0.147827 -0.712646 -0.152832 1441913346 -0.668579 0.147827 -0.712646 -0.152832 1441913346 -0.668579 0.144714 -0.713440 -0.152161 1441913346 -0.668579 0.144714 -0.713440 -0.152161 1441913346 -0.668579 0.144714 -0.713440 -0.152161 1441913346 -0.668579 0.144714 -0.713440 -0.152161 1441913346 -0.668579 0.144714 -0.713440 -0.152161 1441913346 -0.668579 0.144714 -0.713440 -0.152161 1441913346 -0.668579 0.142944 -0.713989 -0.151184 1441913346 -0.668579 0.142944 -0.713989 -0.151184 1441913346 -0.668579 0.142944 -0.713989 -0.151184 1441913346 -0.668579 0.142944 -0.713989 -0.151184 1441913346 -0.668579 0.142944 -0.713989 -0.151184 1441913346 -0.668579 0.142944 -0.713989 -0.151184 1441913346 -0.668213 0.141663 -0.714661 -0.151001 1441913346 -0.668213 0.141663 -0.714661 -0.151001 1441913346 -0.668213 0.141663 -0.714661 -0.151001 1441913346 -0.668213 0.141663 -0.714661 -0.151001 1441913346 -0.668213 0.141663 -0.714661 -0.151001 1441913346 -0.668213 0.141663 -0.714661 -0.151001 1441913346 -0.668213 0.141663 -0.714661 -0.151001 1441913346 -0.667847 0.141174 -0.715088 -0.151062 1441913346 -0.667847 0.141174 -0.715088 -0.151062 1441913346 -0.667847 0.141174 -0.715088 -0.151062 1441913346 -0.667847 0.141174 -0.715088 -0.151062 1441913346 -0.667847 0.141174 -0.715088 -0.151062 1441913346 -0.667847 0.141174 -0.715088 -0.151062 1441913346 -0.667236 0.142578 -0.715271 -0.151306 1441913346 -0.667236 0.142578 -0.715271 -0.151306 1441913346 -0.667236 0.142578 -0.715271 -0.151306 1441913346 -0.667236 0.142578 -0.715271 -0.151306 1441913346 -0.667236 0.142578 -0.715271 -0.151306 1441913346 -0.667236 0.142578 -0.715271 -0.151306 1441913346 -0.667236 0.142578 -0.715271 -0.151306 1441913346 -0.666992 0.145569 -0.714539 -0.153015 1441913346 -0.666992 0.145569 -0.714539 -0.153015 1441913346 -0.666992 0.145569 -0.714539 -0.153015 1441913346 -0.666992 0.145569 -0.714539 -0.153015 1441913346 -0.666992 0.145569 -0.714539 -0.153015 1441913346 -0.666992 0.145569 -0.714539 -0.153015 1441913346 -0.665894 0.149048 -0.714478 -0.154724 1441913346 -0.665894 0.149048 -0.714478 -0.154724 1441913346 -0.665894 0.149048 -0.714478 -0.154724 1441913346 -0.665894 0.149048 -0.714478 -0.154724 1441913346 -0.665894 0.149048 -0.714478 -0.154724 1441913346 -0.665894 0.149048 -0.714478 -0.154724 1441913346 -0.665649 0.151672 -0.714050 -0.155212 1441913346 -0.665649 0.151672 -0.714050 -0.155212 1441913346 -0.665649 0.151672 -0.714050 -0.155212 1441913346 -0.665649 0.151672 -0.714050 -0.155212 1441913346 -0.665649 0.151672 -0.714050 -0.155212 1441913346 -0.665649 0.151672 -0.714050 -0.155212 1441913346 -0.665649 0.151672 -0.714050 -0.155212 1441913346 -0.665894 0.152710 -0.713806 -0.154419 1441913346 -0.665894 0.152710 -0.713806 -0.154419 1441913346 -0.665894 0.152710 -0.713806 -0.154419 1441913346 -0.665894 0.152710 -0.713806 -0.154419 1441913346 -0.665894 0.152710 -0.713806 -0.154419 1441913346 -0.665894 0.152710 -0.713806 -0.154419 1441913346 -0.666809 0.151367 -0.713562 -0.152710 1441913346 -0.666809 0.151367 -0.713562 -0.152710 1441913346 -0.666809 0.151367 -0.713562 -0.152710 1441913346 -0.666809 0.151367 -0.713562 -0.152710 1441913346 -0.666809 0.151367 -0.713562 -0.152710 1441913346 -0.666809 0.151367 -0.713562 -0.152710 1441913346 -0.668823 0.148315 -0.712952 -0.149902 1441913346 -0.668823 0.148315 -0.712952 -0.149902 1441913346 -0.668823 0.148315 -0.712952 -0.149902 1441913346 -0.668823 0.148315 -0.712952 -0.149902 1441913346 -0.668823 0.148315 -0.712952 -0.149902 1441913346 -0.668823 0.148315 -0.712952 -0.149902 1441913346 -0.670410 0.144897 -0.712830 -0.146667 1441913346 -0.670410 0.144897 -0.712830 -0.146667 1441913346 -0.670410 0.144897 -0.712830 -0.146667 1441913346 -0.670410 0.144897 -0.712830 -0.146667 1441913346 -0.670410 0.144897 -0.712830 -0.146667 1441913346 -0.670410 0.144897 -0.712830 -0.146667 1441913346 -0.671509 0.142578 -0.712585 -0.145081 1441913346 -0.671509 0.142578 -0.712585 -0.145081 1441913346 -0.671509 0.142578 -0.712585 -0.145081 1441913346 -0.671509 0.142578 -0.712585 -0.145081 1441913346 -0.671509 0.142578 -0.712585 -0.145081 1441913346 -0.671509 0.142578 -0.712585 -0.145081 1441913346 -0.672852 0.141602 -0.711426 -0.145264 1441913346 -0.672852 0.141602 -0.711426 -0.145264 1441913346 -0.672852 0.141602 -0.711426 -0.145264 1441913346 -0.672852 0.141602 -0.711426 -0.145264 1441913346 -0.672852 0.141602 -0.711426 -0.145264 1441913346 -0.672852 0.141602 -0.711426 -0.145264 1441913346 -0.673828 0.141357 -0.710632 -0.145020 1441913346 -0.673828 0.141357 -0.710632 -0.145020 1441913346 -0.673828 0.141357 -0.710632 -0.145020 1441913346 -0.673828 0.141357 -0.710632 -0.145020 1441913346 -0.673828 0.141357 -0.710632 -0.145020 1441913346 -0.673828 0.141357 -0.710632 -0.145020 1441913346 -0.673828 0.141357 -0.710632 -0.145020 1441913346 -0.674988 0.141418 -0.709473 -0.145447 1441913346 -0.674988 0.141418 -0.709473 -0.145447 1441913346 -0.674988 0.141418 -0.709473 -0.145447 1441913346 -0.674988 0.141418 -0.709473 -0.145447 1441913346 -0.674988 0.141418 -0.709473 -0.145447 1441913346 -0.674988 0.141418 -0.709473 -0.145447 1441913346 -0.675537 0.141052 -0.708923 -0.145935 1441913346 -0.675537 0.141052 -0.708923 -0.145935 1441913346 -0.675537 0.141052 -0.708923 -0.145935 1441913346 -0.675537 0.141052 -0.708923 -0.145935 1441913346 -0.675537 0.141052 -0.708923 -0.145935 1441913346 -0.675537 0.141052 -0.708923 -0.145935 1441913346 -0.675537 0.141052 -0.708923 -0.145935 1441913346 -0.676392 0.140625 -0.708069 -0.146362 1441913346 -0.676392 0.140625 -0.708069 -0.146362 1441913347 -0.676392 0.140625 -0.708069 -0.146362 1441913347 -0.676392 0.140625 -0.708069 -0.146362 1441913347 -0.676392 0.140625 -0.708069 -0.146362 1441913347 -0.676392 0.140625 -0.708069 -0.146362 1441913347 -0.677490 0.140381 -0.707031 -0.146606 1441913347 -0.677490 0.140381 -0.707031 -0.146606 1441913347 -0.677490 0.140381 -0.707031 -0.146606 1441913347 -0.677490 0.140381 -0.707031 -0.146606 1441913347 -0.677490 0.140381 -0.707031 -0.146606 1441913347 -0.677490 0.140381 -0.707031 -0.146606 1441913347 -0.678528 0.140381 -0.706055 -0.146667 1441913347 -0.678528 0.140381 -0.706055 -0.146667 1441913347 -0.678528 0.140381 -0.706055 -0.146667 1441913347 -0.678528 0.140381 -0.706055 -0.146667 1441913347 -0.678528 0.140381 -0.706055 -0.146667 1441913347 -0.678528 0.140381 -0.706055 -0.146667 1441913347 -0.678528 0.142822 -0.704773 -0.150269 1441913347 -0.678528 0.142822 -0.704773 -0.150269 1441913347 -0.678528 0.142822 -0.704773 -0.150269 1441913347 -0.678528 0.142822 -0.704773 -0.150269 1441913347 -0.678528 0.142822 -0.704773 -0.150269 1441913347 -0.678528 0.142822 -0.704773 -0.150269 1441913347 -0.678162 0.148193 -0.702637 -0.156738 1441913347 -0.678162 0.148193 -0.702637 -0.156738 1441913347 -0.678162 0.148193 -0.702637 -0.156738 1441913347 -0.678162 0.148193 -0.702637 -0.156738 1441913347 -0.678162 0.148193 -0.702637 -0.156738 1441913347 -0.678162 0.148193 -0.702637 -0.156738 1441913347 -0.678162 0.148193 -0.702637 -0.156738 1441913347 -0.678528 0.152283 -0.700745 -0.159546 1441913347 -0.678528 0.152283 -0.700745 -0.159546 1441913347 -0.678528 0.152283 -0.700745 -0.159546 1441913347 -0.678528 0.152283 -0.700745 -0.159546 1441913347 -0.678528 0.152283 -0.700745 -0.159546 1441913347 -0.678528 0.152283 -0.700745 -0.159546 1441913347 -0.676880 0.153870 -0.701477 -0.161682 1441913347 -0.676880 0.153870 -0.701477 -0.161682 1441913347 -0.676880 0.153870 -0.701477 -0.161682 1441913347 -0.676880 0.153870 -0.701477 -0.161682 1441913347 -0.676880 0.153870 -0.701477 -0.161682 1441913347 -0.676880 0.153870 -0.701477 -0.161682 1441913347 -0.676880 0.153870 -0.701477 -0.161682 1441913347 -0.675781 0.154663 -0.701782 -0.164246 1441913347 -0.675781 0.154663 -0.701782 -0.164246 1441913347 -0.675781 0.154663 -0.701782 -0.164246 1441913347 -0.675781 0.154663 -0.701782 -0.164246 1441913347 -0.675781 0.154663 -0.701782 -0.164246 1441913347 -0.675781 0.154663 -0.701782 -0.164246 1441913347 -0.674866 0.154846 -0.702698 -0.163879 1441913347 -0.674866 0.154846 -0.702698 -0.163879 1441913347 -0.674866 0.154846 -0.702698 -0.163879 1441913347 -0.674866 0.154846 -0.702698 -0.163879 1441913347 -0.674866 0.154846 -0.702698 -0.163879 1441913347 -0.674866 0.154846 -0.702698 -0.163879 1441913347 -0.674866 0.154846 -0.702698 -0.163879 1441913347 -0.674316 0.153809 -0.703613 -0.163269 1441913347 -0.674316 0.153809 -0.703613 -0.163269 1441913347 -0.674316 0.153809 -0.703613 -0.163269 1441913347 -0.674316 0.153809 -0.703613 -0.163269 1441913347 -0.674316 0.153809 -0.703613 -0.163269 1441913347 -0.674316 0.153809 -0.703613 -0.163269 1441913347 -0.673462 0.153381 -0.704712 -0.162415 1441913347 -0.673462 0.153381 -0.704712 -0.162415 1441913347 -0.673462 0.153381 -0.704712 -0.162415 1441913347 -0.673462 0.153381 -0.704712 -0.162415 1441913347 -0.673462 0.153381 -0.704712 -0.162415 1441913347 -0.673462 0.153381 -0.704712 -0.162415 1441913347 -0.673462 0.153381 -0.704712 -0.162415 1441913347 -0.673218 0.153687 -0.704834 -0.162781 1441913347 -0.673218 0.153687 -0.704834 -0.162781 1441913347 -0.673218 0.153687 -0.704834 -0.162781 1441913347 -0.673218 0.153687 -0.704834 -0.162781 1441913347 -0.673218 0.153687 -0.704834 -0.162781 1441913347 -0.673218 0.153687 -0.704834 -0.162781 1441913347 -0.670105 0.155334 -0.706970 -0.164673 1441913347 -0.670105 0.155334 -0.706970 -0.164673 1441913347 -0.670105 0.155334 -0.706970 -0.164673 1441913347 -0.670105 0.155334 -0.706970 -0.164673 1441913347 -0.670105 0.155334 -0.706970 -0.164673 1441913347 -0.670105 0.155334 -0.706970 -0.164673 1441913347 -0.670105 0.155334 -0.706970 -0.164673 1441913347 -0.667480 0.157898 -0.708252 -0.167480 1441913347 -0.667480 0.157898 -0.708252 -0.167480 1441913347 -0.667480 0.157898 -0.708252 -0.167480 1441913347 -0.667480 0.157898 -0.708252 -0.167480 1441913347 -0.667480 0.157898 -0.708252 -0.167480 1441913347 -0.667480 0.157898 -0.708252 -0.167480 1441913347 -0.665710 0.160400 -0.709167 -0.168274 1441913347 -0.665710 0.160400 -0.709167 -0.168274 1441913347 -0.665710 0.160400 -0.709167 -0.168274 1441913347 -0.665710 0.160400 -0.709167 -0.168274 1441913347 -0.665710 0.160400 -0.709167 -0.168274 1441913347 -0.665710 0.160400 -0.709167 -0.168274 1441913347 -0.665710 0.160400 -0.709167 -0.168274 1441913347 -0.665283 0.160889 -0.709534 -0.167847 1441913347 -0.665283 0.160889 -0.709534 -0.167847 1441913347 -0.665283 0.160889 -0.709534 -0.167847 1441913347 -0.665283 0.160889 -0.709534 -0.167847 1441913347 -0.665283 0.160889 -0.709534 -0.167847 1441913347 -0.665283 0.160889 -0.709534 -0.167847 1441913347 -0.666138 0.159485 -0.709656 -0.165222 1441913347 -0.666138 0.159485 -0.709656 -0.165222 1441913347 -0.666138 0.159485 -0.709656 -0.165222 1441913347 -0.666138 0.159485 -0.709656 -0.165222 1441913347 -0.666138 0.159485 -0.709656 -0.165222 1441913347 -0.666138 0.159485 -0.709656 -0.165222 1441913347 -0.666138 0.159485 -0.709656 -0.165222 1441913347 -0.667236 0.156555 -0.709961 -0.162231 1441913347 -0.667236 0.156555 -0.709961 -0.162231 1441913347 -0.667236 0.156555 -0.709961 -0.162231 1441913347 -0.667236 0.156555 -0.709961 -0.162231 1441913347 -0.667236 0.156555 -0.709961 -0.162231 1441913347 -0.667236 0.156555 -0.709961 -0.162231 1441913347 -0.667358 0.153076 -0.711060 -0.160034 1441913347 -0.667358 0.153076 -0.711060 -0.160034 1441913347 -0.667358 0.153076 -0.711060 -0.160034 1441913347 -0.667358 0.153076 -0.711060 -0.160034 1441913348 -0.667358 0.153076 -0.711060 -0.160034 1441913348 -0.667358 0.153076 -0.711060 -0.160034 1441913348 -0.667908 0.150146 -0.711609 -0.158264 1441913348 -0.667908 0.150146 -0.711609 -0.158264 1441913348 -0.667908 0.150146 -0.711609 -0.158264 1441913348 -0.667908 0.150146 -0.711609 -0.158264 1441913348 -0.667908 0.150146 -0.711609 -0.158264 1441913348 -0.667908 0.150146 -0.711609 -0.158264 1441913348 -0.668396 0.147705 -0.711914 -0.157227 1441913348 -0.668396 0.147705 -0.711914 -0.157227 1441913348 -0.668396 0.147705 -0.711914 -0.157227 1441913348 -0.668396 0.147705 -0.711914 -0.157227 1441913348 -0.668396 0.147705 -0.711914 -0.157227 1441913348 -0.668396 0.147705 -0.711914 -0.157227 1441913348 -0.668030 0.147339 -0.712402 -0.156860 1441913348 -0.668030 0.147339 -0.712402 -0.156860 1441913348 -0.668030 0.147339 -0.712402 -0.156860 1441913348 -0.668030 0.147339 -0.712402 -0.156860 1441913348 -0.668030 0.147339 -0.712402 -0.156860 1441913348 -0.668030 0.147339 -0.712402 -0.156860 1441913348 -0.668213 0.147827 -0.712036 -0.157104 1441913348 -0.668213 0.147827 -0.712036 -0.157104 1441913348 -0.668213 0.147827 -0.712036 -0.157104 1441913348 -0.668213 0.147827 -0.712036 -0.157104 1441913348 -0.668213 0.147827 -0.712036 -0.157104 1441913348 -0.668213 0.147827 -0.712036 -0.157104 1441913348 -0.667969 0.149353 -0.711609 -0.158752 1441913348 -0.667969 0.149353 -0.711609 -0.158752 1441913348 -0.667969 0.149353 -0.711609 -0.158752 1441913348 -0.667969 0.149353 -0.711609 -0.158752 1441913348
[truncated: 203,658 more chars]
