# Supplementary material for: Quaternion-Based Gesture Recognition Using Wireless Wearable Motion Capture Sensors
Source: Sensors (Basel). 2016 Apr 28;16(5):605. doi: 10.3390/s16050605 (PMC4883296; doi:10.3390/s16050605)
Supplement: Supplementary file 1 [file sensors-16-00605-s001.zip › MultiSensorGestureData/P4/4. Lift/Training15.txt]

0.340088 -0.537964 -0.742920 0.207458 1441914192 0.340088 -0.537964 -0.742920 0.207458 1441914192 0.340088 -0.537964 -0.742920 0.207458 1441914192 0.340088 -0.537964 -0.742920 0.207458 1441914192 0.340088 -0.537964 -0.742920 0.207458 1441914192 0.175842 -0.584106 -0.733337 0.300293 1441914192 0.175842 -0.584106 -0.733337 0.300293 1441914192 0.175842 -0.584106 -0.733337 0.300293 1441914192 0.175842 -0.584106 -0.733337 0.300293 1441914192 0.175842 -0.584106 -0.733337 0.300293 1441914192 0.175842 -0.584106 -0.733337 0.300293 1441914192 0.023804 -0.584106 -0.691650 0.424133 1441914192 0.023804 -0.584106 -0.691650 0.424133 1441914192 0.023804 -0.584106 -0.691650 0.424133 1441914192 0.023804 -0.584106 -0.691650 0.424133 1441914192 0.023804 -0.584106 -0.691650 0.424133 1441914192 0.023804 -0.584106 -0.691650 0.424133 1441914192 -0.065735 -0.557983 -0.601074 0.568420 1441914192 -0.065735 -0.557983 -0.601074 0.568420 1441914192 -0.065735 -0.557983 -0.601074 0.568420 1441914192 -0.065735 -0.557983 -0.601074 0.568420 1441914192 -0.065735 -0.557983 -0.601074 0.568420 1441914192 -0.065735 -0.557983 -0.601074 0.568420 1441914192 -0.110779 -0.529541 -0.518738 0.661987 1441914192 -0.110779 -0.529541 -0.518738 0.661987 1441914192 -0.110779 -0.529541 -0.518738 0.661987 1441914192 -0.110779 -0.529541 -0.518738 0.661987 1441914192 -0.110779 -0.529541 -0.518738 0.661987 1441914192 -0.144958 -0.511169 -0.483521 0.695618 1441914192 -0.144958 -0.511169 -0.483521 0.695618 1441914192 -0.144958 -0.511169 -0.483521 0.695618 1441914192 -0.144958 -0.511169 -0.483521 0.695618 1441914192 -0.144958 -0.511169 -0.483521 0.695618 1441914192 -0.144958 -0.511169 -0.483521 0.695618 1441914192 -0.144958 -0.511169 -0.483521 0.695618 1441914192 -0.142883 -0.504822 -0.499451 0.689453 1441914192 -0.142883 -0.504822 -0.499451 0.689453 1441914192 -0.142883 -0.504822 -0.499451 0.689453 1441914192 -0.142883 -0.504822 -0.499451 0.689453 1441914192 -0.142883 -0.504822 -0.499451 0.689453 1441914192 -0.110107 -0.514038 -0.524475 0.669800 1441914192 -0.110107 -0.514038 -0.524475 0.669800 1441914192 -0.110107 -0.514038 -0.524475 0.669800 1441914192 -0.110107 -0.514038 -0.524475 0.669800 1441914192 -0.110107 -0.514038 -0.524475 0.669800 1441914192 -0.110107 -0.514038 -0.524475 0.669800 1441914192 -0.110107 -0.514038 -0.524475 0.669800 1441914192 -0.019897 -0.527100 -0.547668 0.649475 1441914192 -0.019897 -0.527100 -0.547668 0.649475 1441914192 -0.019897 -0.527100 -0.547668 0.649475 1441914192 -0.019897 -0.527100 -0.547668 0.649475 1441914192 -0.019897 -0.527100 -0.547668 0.649475 1441914192 -0.019897 -0.527100 -0.547668 0.649475 1441914192 0.106995 -0.539063 -0.603394 0.577820 1441914192 0.106995 -0.539063 -0.603394 0.577820 1441914192 0.106995 -0.539063 -0.603394 0.577820 1441914192 0.106995 -0.539063 -0.603394 0.577820 1441914192 0.106995 -0.539063 -0.603394 0.577820 1441914192 0.230286 -0.543579 -0.676575 0.440247 1441914192 0.230286 -0.543579 -0.676575 0.440247 1441914192 0.230286 -0.543579 -0.676575 0.440247 1441914192 0.230286 -0.543579 -0.676575 0.440247 1441914192 0.230286 -0.543579 -0.676575 0.440247 1441914192 0.230286 -0.543579 -0.676575 0.440247 1441914192 0.400940 -0.493652 -0.693481 0.338684 1441914192 0.400940 -0.493652 -0.693481 0.338684 1441914192 0.400940 -0.493652 -0.693481 0.338684 1441914192 0.400940 -0.493652 -0.693481 0.338684 1441914192 0.400940 -0.493652 -0.693481 0.338684 1441914192 0.400940 -0.493652 -0.693481 0.338684 1441914192 0.560547 -0.391418 -0.700684 0.203979 1441914192 0.560547 -0.391418 -0.700684 0.203979 1441914192 0.560547 -0.391418 -0.700684 0.203979 1441914192 0.560547 -0.391418 -0.700684 0.203979 1441914192 0.560547 -0.391418 -0.700684 0.203979 1441914192 0.560547 -0.391418 -0.700684 0.203979 1441914192 0.680298 -0.290100 -0.671997 0.038391 1441914192 0.680298 -0.290100 -0.671997 0.038391 1441914192 0.680298 -0.290100 -0.671997 0.038391 1441914192 0.680298 -0.290100 -0.671997 0.038391 1441914192 0.680298 -0.290100 -0.671997 0.038391 1441914192 0.680298 -0.290100 -0.671997 0.038391 1441914192 0.680298 -0.290100 -0.671997 0.038391 1441914192 0.722839 -0.257446 -0.639099 -0.053040 1441914192 0.722839 -0.257446 -0.639099 -0.053040 1441914192 0.722839 -0.257446 -0.639099 -0.053040 1441914192 0.722839 -0.257446 -0.639099 -0.053040 1441914192 0.722839 -0.257446 -0.639099 -0.053040 1441914192 0.722839 -0.257446 -0.639099 -0.053040 1441914193 0.678284 -0.291199 -0.673767 -0.034302 1441914193 0.678284 -0.291199 -0.673767 -0.034302 1441914193 0.678284 -0.291199 -0.673767 -0.034302 1441914193 0.678284 -0.291199 -0.673767 -0.034302 1441914193 0.678284 -0.291199 -0.673767 -0.034302 1441914193 0.678284 -0.291199 -0.673767 -0.034302 1441914193 0.678284 -0.291199 -0.673767 -0.034302 1441914193 0.679871 -0.295532 -0.670532 -0.029175 1441914193 0.679871 -0.295532 -0.670532 -0.029175 1441914193 0.679871 -0.295532 -0.670532 -0.029175 1441914193 0.679871 -0.295532 -0.670532 -0.029175 1441914193 0.679871 -0.295532 -0.670532 -0.029175 1441914193 0.679871 -0.295532 -0.670532 -0.029175 1441914193 0.671814 -0.312378 -0.671021 -0.028259 1441914193 0.671814 -0.312378 -0.671021 -0.028259 1441914193 0.671814 -0.312378 -0.671021 -0.028259 1441914193 0.671814 -0.312378 -0.671021 -0.028259 1441914193 0.671814 -0.312378 -0.671021 -0.028259 1441914193 0.671814 -0.312378 -0.671021 -0.028259 1441914193 0.671814 -0.312378 -0.671021 -0.028259 1441914193 0.658630 -0.332825 -0.674866 -0.003418 1441914193 0.658630 -0.332825 -0.674866 -0.003418 1441914193 0.658630 -0.332825 -0.674866 -0.003418 1441914193 0.658630 -0.332825 -0.674866 -0.003418 1441914193 0.658630 -0.332825 -0.674866 -0.003418 1441914193 0.658630 -0.332825 -0.674866 -0.003418 1441914193 0.618652 -0.385071 -0.683167 0.047668 1441914193 0.618652 -0.385071 -0.683167 0.047668 1441914193 0.618652 -0.385071 -0.683167 0.047668 1441914193 0.618652 -0.385071 -0.683167 0.047668 1441914193 0.618652 -0.385071 -0.683167 0.047668 1441914193 0.521973 -0.489502 -0.691101 0.101807 1441914193 0.521973 -0.489502 -0.691101 0.101807 1441914193 0.521973 -0.489502 -0.691101 0.101807 1441914193 0.521973 -0.489502 -0.691101 0.101807 1441914193 0.521973 -0.489502 -0.691101 0.101807 1441914193 0.521973 -0.489502 -0.691101 0.101807 1441914193 0.521973 -0.489502 -0.691101 0.101807 1441914193 0.389038 -0.584961 -0.690796 0.171326 1441914193 0.389038 -0.584961 -0.690796 0.171326 1441914193 0.389038 -0.584961 -0.690796 0.171326 1441914193 0.389038 -0.584961 -0.690796 0.171326 1441914193 0.389038 -0.584961 -0.690796 0.171326 1441914193 0.389038 -0.584961 -0.690796 0.171326 1441914193 0.234009 -0.644775 -0.677856 0.264648 1441914193 0.234009 -0.644775 -0.677856 0.264648 1441914193 0.234009 -0.644775 -0.677856 0.264648 1441914193 0.234009 -0.644775 -0.677856 0.264648 1441914193 0.234009 -0.644775 -0.677856 0.264648 1441914193 0.234009 -0.644775 -0.677856 0.264648 1441914193 0.088989 -0.650208 -0.646057 0.389832 1441914193 0.088989 -0.650208 -0.646057 0.389832 1441914193 0.088989 -0.650208 -0.646057 0.389832 1441914193 0.088989 -0.650208 -0.646057 0.389832 1441914193 0.088989 -0.650208 -0.646057 0.389832 1441914193 0.088989 -0.650208 -0.646057 0.389832 1441914193 -0.033325 -0.622131 -0.599854 0.502014 1441914193 -0.033325 -0.622131 -0.599854 0.502014 1441914193 -0.033325 -0.622131 -0.599854 0.502014 1441914193 -0.033325 -0.622131 -0.599854 0.502014 1441914193 -0.033325 -0.622131 -0.599854 0.502014 1441914193 -0.033325 -0.622131 -0.599854 0.502014 1441914193 -0.128174 -0.576050 -0.547546 0.593262 1441914193 -0.128174 -0.576050 -0.547546 0.593262 1441914193 -0.128174 -0.576050 -0.547546 0.593262 1441914193 -0.128174 -0.576050 -0.547546 0.593262 1441914193 -0.128174 -0.576050 -0.547546 0.593262 1441914193 -0.128174 -0.576050 -0.547546 0.593262 1441914193 -0.177734 -0.539490 -0.497559 0.655640 1441914193 -0.177734 -0.539490 -0.497559 0.655640 1441914193 -0.177734 -0.539490 -0.497559 0.655640 1441914193 -0.177734 -0.539490 -0.497559 0.655640 1441914193 -0.177734 -0.539490 -0.497559 0.655640 1441914193 -0.202148 -0.521362 -0.491699 0.667542 1441914193 -0.202148 -0.521362 -0.491699 0.667542 1441914193 -0.202148 -0.521362 -0.491699 0.667542 1441914193 -0.202148 -0.521362 -0.491699 0.667542 1441914193 -0.174744 -0.534485 -0.513672 0.648010 1441914193 -0.174744 -0.534485 -0.513672 0.648010 1441914193 -0.174744 -0.534485 -0.513672 0.648010 1441914193 -0.174744 -0.534485 -0.513672 0.648010 1441914193 -0.174744 -0.534485 -0.513672 0.648010 1441914193 -0.174744 -0.534485 -0.513672 0.648010 1441914193 -0.112610 -0.552673 -0.542664 0.622437 1441914193 -0.112610 -0.552673 -0.542664 0.622437 1441914193 -0.112610 -0.552673 -0.542664 0.622437 1441914193 -0.112610 -0.552673 -0.542664 0.622437 1441914193 -0.112610 -0.552673 -0.542664 0.622437 1441914193 -0.112610 -0.552673 -0.542664 0.622437 1441914193 -0.015503 -0.565979 -0.564575 0.600586 1441914193 -0.015503 -0.565979 -0.564575 0.600586 1441914193 -0.015503 -0.565979 -0.564575 0.600586 1441914193 -0.015503 -0.565979 -0.564575 0.600586 1441914193 -0.015503 -0.565979 -0.564575 0.600586 1441914193 -0.015503 -0.565979 -0.564575 0.600586 1441914193 0.094116 -0.570435 -0.604309 0.548279 1441914193 0.094116 -0.570435 -0.604309 0.548279 1441914193 0.094116 -0.570435 -0.604309 0.548279 1441914193 0.094116 -0.570435 -0.604309 0.548279 1441914193 0.094116 -0.570435 -0.604309 0.548279 1441914193 0.094116 -0.570435 -0.604309 0.548279 1441914193 0.203796 -0.571716 -0.664429 0.436096 1441914193 0.203796 -0.571716 -0.664429 0.436096 1441914193 0.203796 -0.571716 -0.664429 0.436096 1441914193 0.203796 -0.571716 -0.664429 0.436096 1441914193 0.203796 -0.571716 -0.664429 0.436096 1441914193 0.203796 -0.571716 -0.664429 0.436096 1441914193 0.349976 -0.545532 -0.688293 0.325928 1441914194 0.349976 -0.545532 -0.688293 0.325928 1441914194 0.349976 -0.545532 -0.688293 0.325928 1441914194 0.349976 -0.545532 -0.688293 0.325928 1441914194 0.349976 -0.545532 -0.688293 0.325928 1441914194 0.349976 -0.545532 -0.688293 0.325928 1441914194 0.349976 -0.545532 -0.688293 0.325928 1441914194 0.501709 -0.470947 -0.692322 0.217407 1441914194 0.501709 -0.470947 -0.692322 0.217407 1441914194 0.501709 -0.470947 -0.692322 0.217407 1441914194 0.501709 -0.470947 -0.692322 0.217407 1441914194 0.501709 -0.470947 -0.692322 0.217407 1441914194 0.501709 -0.470947 -0.692322 0.217407 1441914194 0.611084 -0.373474 -0.690491 0.101440 1441914194 0.611084 -0.373474 -0.690491 0.101440 1441914194 0.611084 -0.373474 -0.690491 0.101440 1441914194 0.611084 -0.373474 -0.690491 0.101440 1441914194 0.611084 -0.373474 -0.690491 0.101440 1441914194 0.611084 -0.373474 -0.690491 0.101440 1441914194 0.686218 -0.275024 -0.672668 0.031494 1441914194 0.686218 -0.275024 -0.672668 0.031494 1441914194 0.686218 -0.275024 -0.672668 0.031494 1441914194 0.686218 -0.275024 -0.672668 0.031494 1441914194 0.686218 -0.275024 -0.672668 0.031494 1441914194 0.686218 -0.275024 -0.672668 0.031494 1441914194 0.693481 -0.266418 -0.669373 0.007446 1441914194 0.693481 -0.266418 -0.669373 0.007446 1441914194 0.693481 -0.266418 -0.669373 0.007446 1441914194 0.693481 -0.266418 -0.669373 0.007446 1441914194 0.693481 -0.266418 -0.669373 0.007446 1441914194 0.693481 -0.266418 -0.669373 0.007446 1441914194 0.693481 -0.266418 -0.669373 0.007446 1441914194 0.678345 -0.292664 -0.673950 0.000305 1441914194 0.678345 -0.292664 -0.673950 0.000305 1441914194 0.678345 -0.292664 -0.673950 0.000305 1441914194 0.678345 -0.292664 -0.673950 0.000305 1441914194 0.678345 -0.292664 -0.673950 0.000305 1441914194 0.664368 -0.317383 -0.676636 0.006958 1441914194 0.664368 -0.317383 -0.676636 0.006958 1441914194 0.664368 -0.317383 -0.676636 0.006958 1441914194 0.664368 -0.317383 -0.676636 0.006958 1441914194 0.664368 -0.317383 -0.676636 0.006958 1441914194 0.664368 -0.317383 -0.676636 0.006958 1441914194 0.664368 -0.317383 -0.676636 0.006958 1441914194 0.617249 -0.387146 -0.684387 0.026794 1441914194 0.617249 -0.387146 -0.684387 0.026794 1441914194 0.617249 -0.387146 -0.684387 0.026794 1441914194 0.617249 -0.387146 -0.684387 0.026794 1441914194 0.617249 -0.387146 -0.684387 0.026794 1441914194 0.617249 -0.387146 -0.684387 0.026794 1441914194 0.532593 -0.490112 -0.687561 0.058350 1441914194 0.532593 -0.490112 -0.687561 0.058350 1441914194 0.532593 -0.490112 -0.687561 0.058350 1441914194 0.532593 -0.490112 -0.687561 0.058350 1441914194 0.532593 -0.490112 -0.687561 0.058350 1441914194 0.532593 -0.490112 -0.687561 0.058350 1441914194 0.417114 -0.576660 -0.689697 0.133423 1441914194 0.417114 -0.576660 -0.689697 0.133423 1441914194 0.417114 -0.576660 -0.689697 0.133423 1441914194 0.417114 -0.576660 -0.689697 0.133423 1441914194 0.417114 -0.576660 -0.689697 0.133423 1441914194 0.417114 -0.576660 -0.689697 0.133423 1441914194 0.417114 -0.576660 -0.689697 0.133423 1441914194 0.288269 -0.633667 -0.683228 0.220581 1441914194 0.288269 -0.633667 -0.683228 0.220581 1441914194 0.288269 -0.633667 -0.683228 0.220581 1441914194 0.288269 -0.633667 -0.683228 0.220581 1441914194 0.288269 -0.633667 -0.683228 0.220581 1441914194 0.288269 -0.633667 -0.683228 0.220581 1441914194 0.170105 -0.659790 -0.657654 0.321411 1441914194 0.170105 -0.659790 -0.657654 0.321411 1441914194 0.170105 -0.659790 -0.657654 0.321411 1441914194 0.170105 -0.659790 -0.657654 0.321411 1441914194 0.170105 -0.659790 -0.657654 0.321411 1441914194 0.170105 -0.659790 -0.657654 0.321411 1441914194 0.071594 -0.657654 -0.622986 0.417480 1441914194 0.071594 -0.657654 -0.622986 0.417480 1441914194 0.071594 -0.657654 -0.622986 0.417480 1441914194 0.071594 -0.657654 -0.622986 0.417480 1441914194 0.071594 -0.657654 -0.622986 0.417480 1441914194 0.071594 -0.657654 -0.622986 0.417480 1441914194 0.036011 -0.639893 -0.588684 0.492676 1441914194 0.036011 -0.639893 -0.588684 0.492676 1441914194 0.036011 -0.639893 -0.588684 0.492676 1441914194 0.036011 -0.639893 -0.588684 0.492676 1441914194 0.036011 -0.639893 -0.588684 0.492676 1441914194 0.036011 -0.639893 -0.588684 0.492676 1441914194 0.023010 -0.640808 -0.600159 0.478210 1441914194 0.023010 -0.640808 -0.600159 0.478210 1441914194 0.023010 -0.640808 -0.600159 0.478210 1441914194 0.023010 -0.640808 -0.600159 0.478210 1441914194 0.016296 -0.646790 -0.621033 0.442444 1441914194 0.016296 -0.646790 -0.621033 0.442444 1441914194 0.016296 -0.646790 -0.621033 0.442444 1441914194 0.016296 -0.646790 -0.621033 0.442444 1441914194 0.016296 -0.646790 -0.621033 0.442444 1441914194 0.016296 -0.646790 -0.621033 0.442444 1441914194 0.036926 -0.642029 -0.620544 0.448792 1441914194 0.036926 -0.642029 -0.620544 0.448792 1441914194 0.036926 -0.642029 -0.620544 0.448792 1441914194 0.036926 -0.642029 -0.620544 0.448792 1441914194 0.036926 -0.642029 -0.620544 0.448792 1441914194 0.036926 -0.642029 -0.620544 0.448792 1441914194 0.081482 -0.635132 -0.620239 0.453125 1441914194 0.081482 -0.635132 -0.620239 0.453125 1441914194 0.081482 -0.635132 -0.620239 0.453125 1441914194 0.081482 -0.635132 -0.620239 0.453125 1441914194 0.081482 -0.635132 -0.620239 0.453125 1441914194 0.081482 -0.635132 -0.620239 0.453125 1441914194 0.147827 -0.628601 -0.639099 0.417786 1441914194 0.147827 -0.628601 -0.639099 0.417786 1441914195 0.147827 -0.628601 -0.639099 0.417786 1441914195 0.147827 -0.628601 -0.639099 0.417786 1441914195 0.147827 -0.628601 -0.639099 0.417786 1441914195 0.147827 -0.628601 -0.639099 0.417786 1441914195 0.266174 -0.605896 -0.654907 0.364868 1441914195 0.266174 -0.605896 -0.654907 0.364868 1441914195 0.266174 -0.605896 -0.654907 0.364868 1441914195 0.266174 -0.605896 -0.654907 0.364868 1441914195 0.266174 -0.605896 -0.654907 0.364868 1441914195 0.266174 -0.605896 -0.654907 0.364868 1441914195 0.395752 -0.566772 -0.674316 0.259766 1441914195 0.395752 -0.566772 -0.674316 0.259766 1441914195 0.395752 -0.566772 -0.674316 0.259766 1441914195 0.395752 -0.566772 -0.674316 0.259766 1441914195 0.395752 -0.566772 -0.674316 0.259766 1441914195 0.395752 -0.566772 -0.674316 0.259766 1441914195 0.548340 -0.498352 -0.656311 0.142334 1441914195 0.548340 -0.498352 -0.656311 0.142334 1441914195 0.548340 -0.498352 -0.656311 0.142334 1441914195 0.548340 -0.498352 -0.656311 0.142334 1441914195 0.548340 -0.498352 -0.656311 0.142334 1441914195 0.548340 -0.498352 -0.656311 0.142334 1441914195 0.548340 -0.498352 -0.656311 0.142334 1441914195 0.654846 -0.388367 -0.647461 0.034546 1441914195 0.654846 -0.388367 -0.647461 0.034546 1441914195 0.654846 -0.388367 -0.647461 0.034546 1441914195 0.654846 -0.388367 -0.647461 0.034546 1441914195 0.654846 -0.388367 -0.647461 0.034546 1441914195 0.654846 -0.388367 -0.647461 0.034546 1441914195 0.717712 -0.283875 -0.635864 -0.005127 1441914195 0.717712 -0.283875 -0.635864 -0.005127 1441914195 0.717712 -0.283875 -0.635864 -0.005127 1441914195 0.717712 -0.283875 -0.635864 -0.005127 1441914195 0.717712 -0.283875 -0.635864 -0.005127 1441914195 0.717712 -0.283875 -0.635864 -0.005127 1441914195 0.724365 -0.270813 -0.633301 -0.030579 1441914195 0.724365 -0.270813 -0.633301 -0.030579 1441914195 0.724365 -0.270813 -0.633301 -0.030579 1441914195 0.724365 -0.270813 -0.633301 -0.030579 1441914195 0.724365 -0.270813 -0.633301 -0.030579 1441914195 0.724365 -0.270813 -0.633301 -0.030579 1441914195 0.724365 -0.270813 -0.633301 -0.030579 1441914195 0.717834 -0.280090 -0.635620 -0.048096 1441914195 0.717834 -0.280090 -0.635620 -0.048096 1441914195 0.717834 -0.280090 -0.635620 -0.048096 1441914195 0.717834 -0.280090 -0.635620 -0.048096 1441914195 0.717834 -0.280090 -0.635620 -0.048096 1441914195 0.717834 -0.280090 -0.635620 -0.048096 1441914195 0.718140 -0.285889 -0.632996 -0.043762 1441914195 0.718140 -0.285889 -0.632996 -0.043762 1441914195 0.718140 -0.285889 -0.632996 -0.043762 1441914195 0.718140 -0.285889 -0.632996 -0.043762 1441914195 0.718140 -0.285889 -0.632996 -0.043762 1441914195 0.718140 -0.285889 -0.632996 -0.043762 1441914195 0.706726 -0.316528 -0.631470 -0.039917 1441914195 0.706726 -0.316528 -0.631470 -0.039917 1441914195 0.706726 -0.316528 -0.631470 -0.039917 1441914195 0.706726 -0.316528 -0.631470 -0.039917 1441914195 0.706726 -0.316528 -0.631470 -0.039917 1441914195 0.706726 -0.316528 -0.631470 -0.039917 1441914195 0.706726 -0.316528 -0.631470 -0.039917 1441914195 0.683105 -0.358704 -0.635864 -0.020508 1441914195 0.683105 -0.358704 -0.635864 -0.020508 1441914195 0.683105 -0.358704 -0.635864 -0.020508 1441914195 0.683105 -0.358704 -0.635864 -0.020508 1441914195 0.683105 -0.358704 -0.635864 -0.020508 1441914195 0.683105 -0.358704 -0.635864 -0.020508 1441914195 0.627747 -0.436096 -0.644714 0.011230 1441914195 0.627747 -0.436096 -0.644714 0.011230 1441914195 0.627747 -0.436096 -0.644714 0.011230 1441914195 0.627747 -0.436096 -0.644714 0.011230 1441914195 0.627747 -0.436096 -0.644714 0.011230 1441914195 0.536743 -0.525757 -0.656921 0.062866 1441914195 0.536743 -0.525757 -0.656921 0.062866 1441914195 0.536743 -0.525757 -0.656921 0.062866 1441914195 0.536743 -0.525757 -0.656921 0.062866 1441914195 0.536743 -0.525757 -0.656921 0.062866 1441914195 0.536743 -0.525757 -0.656921 0.062866 1441914195 0.536743 -0.525757 -0.656921 0.062866 1441914195 0.421875 -0.596313 -0.668213 0.141296 1441914195 0.421875 -0.596313 -0.668213 0.141296 1441914195 0.421875 -0.596313 -0.668213 0.141296 1441914195 0.421875 -0.596313 -0.668213 0.141296 1441914195 0.421875 -0.596313 -0.668213 0.141296 1441914195 0.295959 -0.633911 -0.675293 0.233582 1441914195 0.295959 -0.633911 -0.675293 0.233582 1441914195 0.295959 -0.633911 -0.675293 0.233582 1441914195 0.295959 -0.633911 -0.675293 0.233582 1441914195 0.295959 -0.633911 -0.675293 0.233582 1441914195 0.295959 -0.633911 -0.675293 0.233582 1441914195 0.186279 -0.643677 -0.665527 0.328796 1441914195 0.186279 -0.643677 -0.665527 0.328796 1441914195 0.186279 -0.643677 -0.665527 0.328796 1441914195 0.186279 -0.643677 -0.665527 0.328796 1441914195 0.186279 -0.643677 -0.665527 0.328796 1441914195 0.186279 -0.643677 -0.665527 0.328796 1441914195 0.117554 -0.630127 -0.643616 0.418213 1441914195 0.117554 -0.630127 -0.643616 0.418213 1441914195 0.117554 -0.630127 -0.643616 0.418213 1441914195 0.117554 -0.630127 -0.643616 0.418213 1441914195 0.117554 -0.630127 -0.643616 0.418213 1441914195 0.104858 -0.611816 -0.619019 0.481201 1441914195 0.104858 -0.611816 -0.619019 0.481201 1441914195 0.104858 -0.611816 -0.619019 0.481201 1441914195 0.104858 -0.611816 -0.619019 0.481201 1441914195 0.104858 -0.611816 -0.619019 0.481201 1441914195 0.104858 -0.611816 -0.619019 0.481201 1441914195 0.104858 -0.611816 -0.619019 0.481201 1441914195 0.085083 -0.618530 -0.639221 0.448975 1441914195 0.085083 -0.618530 -0.639221 0.448975 1441914196 0.085083 -0.618530 -0.639221 0.448975 1441914196 0.085083 -0.618530 -0.639221 0.448975 1441914196 0.085083 -0.618530 -0.639221 0.448975 1441914196 0.085083 -0.618530 -0.639221 0.448975 1441914196 0.091064 -0.623840 -0.650696 0.423218 1441914196 0.091064 -0.623840 -0.650696 0.423218 1441914196 0.091064 -0.623840 -0.650696 0.423218 1441914196 0.091064 -0.623840 -0.650696 0.423218 1441914196 0.091064 -0.623840 -0.650696 0.423218 1441914196 0.098999 -0.624756 -0.652710 0.416992 1441914196 0.098999 -0.624756 -0.652710 0.416992 1441914196 0.098999 -0.624756 -0.652710 0.416992 1441914196 0.098999 -0.624756 -0.652710 0.416992 1441914196 0.098999 -0.624756 -0.652710 0.416992 1441914196 0.098999 -0.624756 -0.652710 0.416992 1441914196 0.121887 -0.620422 -0.652832 0.417236 1441914196 0.121887 -0.620422 -0.652832 0.417236 1441914196 0.121887 -0.620422 -0.652832 0.417236 1441914196 0.121887 -0.620422 -0.652832 0.417236 1441914196 0.121887 -0.620422 -0.652832 0.417236 1441914196 0.121887 -0.620422 -0.652832 0.417236 1441914196 0.121887 -0.620422 -0.652832 0.417236 1441914196 0.176208 -0.610291 -0.659302 0.402222 1441914196 0.176208 -0.610291 -0.659302 0.402222 1441914196 0.176208 -0.610291 -0.659302 0.402222 1441914196 0.176208 -0.610291 -0.659302 0.402222 1441914196 0.176208 -0.610291 -0.659302 0.402222 1441914196 0.176208 -0.610291 -0.659302 0.402222 1441914196 0.276123 -0.589050 -0.668274 0.360901 1441914196 0.276123 -0.589050 -0.668274 0.360901 1441914196 0.276123 -0.589050 -0.668274 0.360901 1441914196 0.276123 -0.589050 -0.668274 0.360901 1441914196 0.276123 -0.589050 -0.668274 0.360901 1441914196 0.276123 -0.589050 -0.668274 0.360901 1441914196 0.396912 -0.552551 -0.679688 0.274231 1441914196 0.396912 -0.552551 -0.679688 0.274231 1441914196 0.396912 -0.552551 -0.679688 0.274231 1441914196 0.396912 -0.552551 -0.679688 0.274231 1441914196 0.396912 -0.552551 -0.679688 0.274231 1441914196 0.396912 -0.552551 -0.679688 0.274231 1441914196 0.396912 -0.552551 -0.679688 0.274231 1441914196 0.521423 -0.500854 -0.671509 0.162537 1441914196 0.521423 -0.500854 -0.671509 0.162537 1441914196 0.521423 -0.500854 -0.671509 0.162537 1441914196 0.521423 -0.500854 -0.671509 0.162537 1441914196 0.521423 -0.500854 -0.671509 0.162537 1441914196 0.521423 -0.500854 -0.671509 0.162537 1441914196 0.521423 -0.500854 -0.671509 0.162537 1441914196 0.637329 -0.413330 -0.646790 0.068237 1441914196 0.637329 -0.413330 -0.646790 0.068237 1441914196 0.637329 -0.413330 -0.646790 0.068237 1441914196 0.637329 -0.413330 -0.646790 0.068237 1441914196 0.637329 -0.413330 -0.646790 0.068237 1441914196 0.637329 -0.413330 -0.646790 0.068237 1441914196 0.721741 -0.318726 -0.614380 -0.005554 1441914196 0.721741 -0.318726 -0.614380 -0.005554 1441914196 0.721741 -0.318726 -0.614380 -0.005554 1441914196 0.721741 -0.318726 -0.614380 -0.005554 1441914196 0.745605 -0.277588 -0.604980 -0.031860 1441914196 0.745605 -0.277588 -0.604980 -0.031860 1441914196 0.745605 -0.277588 -0.604980 -0.031860 1441914196 0.745605 -0.277588 -0.604980 -0.031860 1441914196 0.745605 -0.277588 -0.604980 -0.031860 1441914196 0.745605 -0.277588 -0.604980 -0.031860 1441914196 0.737366 -0.280090 -0.614136 -0.026550 1441914196 0.737366 -0.280090 -0.614136 -0.026550 1441914196 0.737366 -0.280090 -0.614136 -0.026550 1441914196 0.737366 -0.280090 -0.614136 -0.026550 1441914196 0.737366 -0.280090 -0.614136 -0.026550 1441914196 0.737366 -0.280090 -0.614136 -0.026550 1441914196 0.736572 -0.284241 -0.613098 -0.028809 1441914196 0.736572 -0.284241 -0.613098 -0.028809 1441914196 0.736572 -0.284241 -0.613098 -0.028809 1441914196 0.736572 -0.284241 -0.613098 -0.028809 1441914196 0.736572 -0.284241 -0.613098 -0.028809 1441914196 0.736572 -0.284241 -0.613098 -0.028809 1441914196 0.736572 -0.284241 -0.613098 -0.028809 1441914196 0.727905 -0.303284 -0.614319 -0.028564 1441914196 0.727905 -0.303284 -0.614319 -0.028564 1441914196 0.727905 -0.303284 -0.614319 -0.028564 1441914196 0.727905 -0.303284 -0.614319 -0.028564 1441914196 0.727905 -0.303284 -0.614319 -0.028564 1441914196 0.727905 -0.303284 -0.614319 -0.028564 1441914196 0.707642 -0.330566 -0.624329 -0.014404 1441914196 0.707642 -0.330566 -0.624329 -0.014404 1441914196 0.707642 -0.330566 -0.624329 -0.014404 1441914196 0.707642 -0.330566 -0.624329 -0.014404 1441914196 0.707642 -0.330566 -0.624329 -0.014404 1441914196 0.707642 -0.330566 -0.624329 -0.014404 1441914196 0.651001 -0.414612 -0.635864 0.001343 1441914196 0.651001 -0.414612 -0.635864 0.001343 1441914196 0.651001 -0.414612 -0.635864 0.001343 1441914196 0.651001 -0.414612 -0.635864 0.001343 1441914196 0.651001 -0.414612 -0.635864 0.001343 1441914196 0.651001 -0.414612 -0.635864 0.001343 1441914196 0.651001 -0.414612 -0.635864 0.001343 1441914196 0.559265 -0.514587 -0.648071 0.048950 1441914196 0.559265 -0.514587 -0.648071 0.048950 1441914196 0.559265 -0.514587 -0.648071 0.048950 1441914196 0.559265 -0.514587 -0.648071 0.048950 1441914196 0.559265 -0.514587 -0.648071 0.048950 1441914196 0.559265 -0.514587 -0.648071 0.048950 1441914196 0.466125 -0.580017 -0.654175 0.135559 1441914196 0.466125 -0.580017 -0.654175 0.135559 1441914196 0.466125 -0.580017 -0.654175 0.135559 1441914196 0.466125 -0.580017 -0.654175 0.135559 1441914196 0.466125 -0.580017 -0.654175 0.135559 1441914196 0.466125 -0.580017 -0.654175 0.135559 1441914196 0.352966 -0.623779 -0.661011 0.222229 1441914196 0.352966 -0.623779 -0.661011 0.222229 1441914196 0.352966 -0.623779 -0.661011 0.222229 1441914196 0.352966 -0.623779 -0.661011 0.222229 1441914197 0.352966 -0.623779 -0.661011 0.222229 1441914197 0.352966 -0.623779 -0.661011 0.222229 1441914197 0.352966 -0.623779 -0.661011 0.222229 1441914197 0.243774 -0.641113 -0.659058 0.308533 1441914197 0.243774 -0.641113 -0.659058 0.308533 1441914197 0.243774 -0.641113 -0.659058 0.308533 1441914197 0.243774 -0.641113 -0.659058 0.308533 1441914197 0.243774 -0.641113 -0.659058 0.308533 1441914197 0.243774 -0.641113 -0.659058 0.308533 1441914197 0.155457 -0.640747 -0.648560 0.380432 1441914197 0.155457 -0.640747 -0.648560 0.380432 1441914197 0.155457 -0.640747 -0.648560 0.380432 1441914197 0.155457 -0.640747 -0.648560 0.380432 1441914197 0.155457 -0.640747 -0.648560 0.380432 1441914197 0.155457 -0.640747 -0.648560 0.380432 1441914197 0.112183 -0.635376 -0.629700 0.432617 1441914197 0.112183 -0.635376 -0.629700 0.432617 1441914197 0.112183 -0.635376 -0.629700 0.432617 1441914197 0.112183 -0.635376 -0.629700 0.432617 1441914197 0.088318 -0.636719 -0.629578 0.436401 1441914197 0.088318 -0.636719 -0.629578 0.436401 1441914197 0.088318 -0.636719 -0.629578 0.436401 1441914197 0.088318 -0.636719 -0.629578 0.436401 1441914197 0.088318 -0.636719 -0.629578 0.436401 1441914197 0.094849 -0.643982 -0.632019 0.420593 1441914197 0.094849 -0.643982 -0.632019 0.420593 1441914197 0.094849 -0.643982 -0.632019 0.420593 1441914197 0.094849 -0.643982 -0.632019 0.420593 1441914197 0.094849 -0.643982 -0.632019 0.420593 1441914197 0.094849 -0.643982 -0.632019 0.420593 1441914197 0.109741 -0.644348 -0.631470 0.417236 1441914197 0.109741 -0.644348 -0.631470 0.417236 1441914197 0.109741 -0.644348 -0.631470 0.417236 1441914197 0.109741 -0.644348 -0.631470 0.417236 1441914197 0.109741 -0.644348 -0.631470 0.417236 1441914197 0.109741 -0.644348 -0.631470 0.417236 1441914197 0.131470 -0.641235 -0.634338 0.411316 1441914197 0.131470 -0.641235 -0.634338 0.411316 1441914197 0.131470 -0.641235 -0.634338 0.411316 1441914197 0.131470 -0.641235 -0.634338 0.411316 1441914197 0.131470 -0.641235 -0.634338 0.411316 1441914197 0.131470 -0.641235 -0.634338 0.411316 1441914197 0.184143 -0.624207 -0.641785 0.405823 1441914197 0.184143 -0.624207 -0.641785 0.405823 1441914197 0.184143 -0.624207 -0.641785 0.405823 1441914197 0.184143 -0.624207 -0.641785 0.405823 1441914197 0.184143 -0.624207 -0.641785 0.405823 1441914197 0.184143 -0.624207 -0.641785 0.405823 1441914197 0.280579 -0.599854 -0.656860 0.360596 1441914197 0.280579 -0.599854 -0.656860 0.360596 1441914197 0.280579 -0.599854 -0.656860 0.360596 1441914197 0.280579 -0.599854 -0.656860 0.360596 1441914197 0.280579 -0.599854 -0.656860 0.360596 1441914197 0.280579 -0.599854 -0.656860 0.360596 1441914197 0.280579 -0.599854 -0.656860 0.360596 1441914197 0.397339 -0.562195 -0.673340 0.269714 1441914197 0.397339 -0.562195 -0.673340 0.269714 1441914197 0.397339 -0.562195 -0.673340 0.269714 1441914197 0.397339 -0.562195 -0.673340 0.269714 1441914197 0.397339 -0.562195 -0.673340 0.269714 1441914197 0.397339 -0.562195 -0.673340 0.269714 1441914197 0.522949 -0.497925 -0.670044 0.172302 1441914197 0.522949 -0.497925 -0.670044 0.172302 1441914197 0.522949 -0.497925 -0.670044 0.172302 1441914197 0.522949 -0.497925 -0.670044 0.172302 1441914197 0.522949 -0.497925 -0.670044 0.172302 1441914197 0.522949 -0.497925 -0.670044 0.172302 1441914197 0.625549 -0.420593 -0.653381 0.070435 1441914197 0.625549 -0.420593 -0.653381 0.070435 1441914197 0.625549 -0.420593 -0.653381 0.070435 1441914197 0.625549 -0.420593 -0.653381 0.070435 1441914197 0.625549 -0.420593 -0.653381 0.070435 1441914197 0.625549 -0.420593 -0.653381 0.070435 1441914197 0.703552 -0.329468 -0.629395 -0.018188 1441914197 
0.615417 0.248535 -0.611633 0.430542 1441914199 0.615417 0.248535 -0.611633 0.430542 1441914199 0.615417 0.248535 -0.611633 0.430542 1441914199 0.614136 0.250854 -0.610046 0.433289 1441914199 0.614136 0.250854 -0.610046 0.433289 1441914199 0.614136 0.250854 -0.610046 0.433289 1441914199 0.614136 0.250854 -0.610046 0.433289 1441914199 0.614136 0.250854 -0.610046 0.433289 1441914199 0.614136 0.250854 -0.610046 0.433289 1441914199 0.613892 0.251404 -0.608093 0.435974 1441914199 0.613892 0.251404 -0.608093 0.435974 1441914199 0.613892 0.251404 -0.608093 0.435974 1441914199 0.613892 0.251404 -0.608093 0.435974 1441914199 0.613892 0.251404 -0.608093 0.435974 1441914199 0.613892 0.251404 -0.608093 0.435974 1441914199 0.613892 0.251404 -0.608093 0.435974 1441914199 0.615173 0.246765 -0.608826 0.435852 1441914199 0.615173 0.246765 -0.608826 0.435852 1441914199 0.615173 0.246765 -0.608826 0.435852 1441914199 0.615173 0.246765 -0.608826 0.435852 1441914199 0.615173 0.246765 -0.608826 0.435852 1441914199 0.618347 0.237244 -0.612488 0.431519 1441914199 0.618347 0.237244 -0.612488 0.431519 1441914199 0.618347 0.237244 -0.612488 0.431519 1441914199 0.618347 0.237244 -0.612488 0.431519 1441914199 0.618347 0.237244 -0.612488 0.431519 1441914199 0.618347 0.237244 -0.612488 0.431519 1441914199 0.618347 0.237244 -0.612488 0.431519 1441914199 0.623413 0.224548 -0.618469 0.422363 1441914199 0.623413 0.224548 -0.618469 0.422363 1441914199 0.623413 0.224548 -0.618469 0.422363 1441914199 0.623413 0.224548 -0.618469 0.422363 1441914199 0.623413 0.224548 -0.618469 0.422363 1441914199 0.623413 0.224548 -0.618469 0.422363 1441914199 0.630127 0.208557 -0.626648 0.408264 1441914200 0.630127 0.208557 -0.626648 0.408264 1441914200 0.630127 0.208557 -0.626648 0.408264 1441914200 0.630127 0.208557 -0.626648 0.408264 1441914200 0.630127 0.208557 -0.626648 0.408264 1441914200 0.630127 0.208557 -0.626648 0.408264 1441914200 0.630127 0.208557 -0.626648 0.408264 1441914200 0.635559 0.194824 -0.632751 0.397095 1441914200 0.635559 0.194824 -0.632751 0.397095 1441914200 0.635559 0.194824 -0.632751 0.397095 1441914200 0.635559 0.194824 -0.632751 0.397095 1441914200 0.635559 0.194824 -0.632751 0.397095 1441914200 0.635559 0.194824 -0.632751 0.397095 1441914200 0.637634 0.188110 -0.634949 0.393494 1441914200 0.637634 0.188110 -0.634949 0.393494 1441914200 0.637634 0.188110 -0.634949 0.393494 1441914200 0.637634 0.188110 -0.634949 0.393494 1441914200 0.637634 0.188110 -0.634949 0.393494 1441914200 0.637634 0.188110 -0.634949 0.393494 1441914200 0.637634 0.188110 -0.634949 0.393494 1441914200 0.637512 0.185364 -0.635559 0.393982 1441914200 0.637512 0.185364 -0.635559 0.393982 1441914200 0.637512 0.185364 -0.635559 0.393982 1441914200 0.637512 0.185364 -0.635559 0.393982 1441914200 0.637512 0.185364 -0.635559 0.393982 1441914200 0.637512 0.185364 -0.635559 0.393982 1441914200 0.636108 0.184326 -0.634949 0.397827 1441914200 0.636108 0.184326 -0.634949 0.397827 1441914200 0.636108 0.184326 -0.634949 0.397827 1441914200 0.636108 0.184326 -0.634949 0.397827 1441914200 0.636108 0.184326 -0.634949 0.397827 1441914200 0.636108 0.184326 -0.634949 0.397827 1441914200 0.634338 0.184998 -0.633667 0.402222 1441914200 0.634338 0.184998 -0.633667 0.402222 1441914200 0.634338 0.184998 -0.633667 0.402222 1441914200 0.634338 0.184998 -0.633667 0.402222 1441914200 0.634338 0.184998 -0.633667 0.402222 1441914200 0.634338 0.184998 -0.633667 0.402222 1441914200 0.633728 0.184753 -0.633667 0.403381 1441914200 0.633728 0.184753 -0.633667 0.403381 1441914200 0.633728 0.184753 -0.633667 0.403381 1441914200 0.633728 0.184753 -0.633667 0.403381 1441914200 0.633728 0.184753 -0.633667 0.403381 1441914200 0.633728 0.184753 -0.633667 0.403381 1441914200 0.635315 0.182678 -0.632935 0.402954 1441914200 0.635315 0.182678 -0.632935 0.402954 1441914200 0.635315 0.182678 -0.632935 0.402954 1441914200 0.635315 0.182678 -0.632935 0.402954 1441914200 0.635315 0.182678 -0.632935 0.402954 1441914200 0.635315 0.182678 -0.632935 0.402954 1441914200 0.635315 0.182678 -0.632935 0.402954 1441914200 0.638000 0.180176 -0.630798 0.403198 1441914200 0.638000 0.180176 -0.630798 0.403198 1441914200 0.638000 0.180176 -0.630798 0.403198 1441914200 0.638000 0.180176 -0.630798 0.403198 1441914200 0.638000 0.180176 -0.630798 0.403198 1441914200 0.638000 0.180176 -0.630798 0.403198 1441914200 0.643677 0.176392 -0.629089 0.398499 1441914200 0.643677 0.176392 -0.629089 0.398499 1441914200 0.643677 0.176392 -0.629089 0.398499 1441914200 0.643677 0.176392 -0.629089 0.398499 1441914200 0.643677 0.176392 -0.629089 0.398499 1441914200 0.649841 0.170410 -0.628235 0.392334 1441914200 0.649841 0.170410 -0.628235 0.392334 1441914200 0.649841 0.170410 -0.628235 0.392334 1441914200 0.649841 0.170410 -0.628235 0.392334 1441914200 0.649841 0.170410 -0.628235 0.392334 1441914200 0.649841 0.170410 -0.628235 0.392334 1441914200 0.652405 0.167175 -0.630493 0.385864 1441914200 0.652405 0.167175 -0.630493 0.385864 1441914200 0.652405 0.167175 -0.630493 0.385864 1441914200 0.652405 0.167175 -0.630493 0.385864 1441914200 0.652405 0.167175 -0.630493 0.385864 1441914200 0.652405 0.167175 -0.630493 0.385864 1441914200 0.652405 0.167175 -0.630493 0.385864 1441914200 0.652710 0.168823 -0.632629 0.381042 1441914200 0.652710 0.168823 -0.632629 0.381042 1441914200 0.652710 0.168823 -0.632629 0.381042 1441914200 0.652710 0.168823 -0.632629 0.381042 1441914200 0.652710 0.168823 -0.632629 0.381042 1441914200 0.652710 0.168823 -0.632629 0.381042 1441914200 0.650391 0.182068 -0.628174 0.386292 1441914200 0.650391 0.182068 -0.628174 0.386292 1441914200 0.650391 0.182068 -0.628174 0.386292 1441914200 0.650391 0.182068 -0.628174 0.386292 1441914200 0.650391 0.182068 -0.628174 0.386292 1441914200 0.650391 0.182068 -0.628174 0.386292 1441914200 0.650391 0.182068 -0.628174 0.386292 1441914200 0.648743 0.190918 -0.623230 0.392761 1441914200 0.648743 0.190918 -0.623230 0.392761 1441914200 0.648743 0.190918 -0.623230 0.392761 1441914200 0.648743 0.190918 -0.623230 0.392761 1441914200 0.648743 0.190918 -0.623230 0.392761 1441914200 0.648743 0.190918 -0.623230 0.392761 1441914200 0.647400 0.186157 -0.625244 0.393982 1441914200 0.647400 0.186157 -0.625244 0.393982 1441914200 0.647400 0.186157 -0.625244 0.393982 1441914200 0.647400 0.186157 -0.625244 0.393982 1441914200 0.647400 0.186157 -0.625244 0.393982 1441914200 0.647400 0.186157 -0.625244 0.393982 1441914200 0.642517 0.192444 -0.622925 0.402588 1441914200 0.642517 0.192444 -0.622925 0.402588 1441914200 0.642517 0.192444 -0.622925 0.402588 1441914200 0.642517 0.192444 -0.622925 0.402588 1441914200 0.642517 0.192444 -0.622925 0.402588 1441914200 0.642517 0.192444 -0.622925 0.402588 1441914200 0.642517 0.192444 -0.622925 0.402588 1441914200 0.638733 0.211670 -0.612854 0.414246 1441914200 0.638733 0.211670 -0.612854 0.414246 1441914200 0.638733 0.211670 -0.612854 0.414246 1441914200 0.638733 0.211670 -0.612854 0.414246 1441914200 0.638733 0.211670 -0.612854 0.414246 1441914200 0.638733 0.211670 -0.612854 0.414246 1441914200 0.638245 0.218445 -0.609558 0.416260 1441914200 0.638245 0.218445 -0.609558 0.416260 1441914201 0.638245 0.218445 -0.609558 0.416260 1441914201 0.638245 0.218445 -0.609558 0.416260 1441914201 0.638245 0.218445 -0.609558 0.416260 1441914201 0.638245 0.218445 -0.609558 0.416260 1441914201 0.638245 0.218445 -0.609558 0.416260 1441914201 0.638428 0.216736 -0.610046 0.416260 1441914201 0.638428 0.216736 -0.610046 0.416260 1441914201 0.638428 0.216736 -0.610046 0.416260 1441914201 0.638428 0.216736 -0.610046 0.416260 1441914201 0.638428 0.216736 -0.610046 0.416260 1441914201 0.638428 0.216736 -0.610046 0.416260 1441914201 0.641174 0.208069 -0.611816 0.413818 1441914201 0.641174 0.208069 -0.611816 0.413818 1441914201 0.641174 0.208069 -0.611816 0.413818 1441914201 0.641174 0.208069 -0.611816 0.413818 1441914201 0.641174 0.208069 -0.611816 0.413818 1441914201 0.641174 0.208069 -0.611816 0.413818 1441914201 0.641174 0.208069 -0.611816 0.413818 1441914201 0.642761 0.200012 -0.615906 0.409180 1441914201 0.642761 0.200012 -0.615906 0.409180 1441914201 0.642761 0.200012 -0.615906 0.409180 1441914201 0.642761 0.200012 -0.615906 0.409180 1441914201 0.642761 0.200012 -0.615906 0.409180 1441914201 0.642761 0.200012 -0.615906 0.409180 1441914201 0.642334 0.202576 -0.615723 0.408997 1441914201 0.642334 0.202576 -0.615723 0.408997 1441914201 0.642334 0.202576 -0.615723 0.408997 1441914201 0.642334 0.202576 -0.615723 0.408997 1441914201 0.642334 0.202576 -0.615723 0.408997 1441914201 0.642334 0.202576 -0.615723 0.408997 1441914201 0.644226 0.204895 -0.614014 0.407410 1441914201 0.644226 0.204895 -0.614014 0.407410 1441914201 0.644226 0.204895 -0.614014 0.407410 1441914201 0.644226 0.204895 -0.614014 0.407410 1441914201 0.644226 0.204895 -0.614014 0.407410 1441914201 0.644226 0.204895 -0.614014 0.407410 1441914201 0.643433 0.209167 -0.612915 0.408081 1441914201 0.643433 0.209167 -0.612915 0.408081 1441914201 0.643433 0.209167 -0.612915 0.408081 1441914201 0.643433 0.209167 -0.612915 0.408081 1441914201 0.643433 0.209167 -0.612915 0.408081 1441914201 0.643433 0.209167 -0.612915 0.408081 1441914201 0.642090 0.213318 -0.610229 0.412109 1441914201 0.642090 0.213318 -0.610229 0.412109 1441914201 0.642090 0.213318 -0.610229 0.412109 1441914201 0.642090 0.213318 -0.610229 0.412109 1441914201 0.642090 0.213318 -0.610229 0.412109 1441914201 0.642090 0.213318 -0.610229 0.412109 1441914201 0.642944 0.210938 -0.608154 0.414978 1441914201 0.642944 0.210938 -0.608154 0.414978 1441914201 0.642944 0.210938 -0.608154 0.414978 1441914201 0.642944 0.210938 -0.608154 0.414978 1441914201 0.642944 0.210938 -0.608154 0.414978 1441914201 0.642944 0.210938 -0.608154 0.414978 1441914201 0.642944 0.210938 -0.608154 0.414978 1441914201 0.644348 0.201294 -0.611145 0.413208 1441914201 0.644348 0.201294 -0.611145 0.413208 1441914201 0.644348 0.201294 -0.611145 0.413208 1441914201 0.644348 0.201294 -0.611145 0.413208 1441914201 0.644348 0.201294 -0.611145 0.413208 1441914201 0.644348 0.201294 -0.611145 0.413208 1441914201 0.643433 0.196411 -0.613281 0.413818 1441914201 0.643433 0.196411 -0.613281 0.413818 1441914201 0.643433 0.196411 -0.613281 0.413818 1441914201 0.643433 0.196411 -0.613281 0.413818 1441914201 0.643433 0.196411 -0.613281 0.413818 1441914201 0.643433 0.196411 -0.613281 0.413818 1441914201 0.642822 0.204102 -0.608765 0.417725 1441914201 0.642822 0.204102 -0.608765 0.417725 1441914201 0.642822 0.204102 -0.608765 0.417725 1441914201 0.642822 0.204102 -0.608765 0.417725 1441914201 0.642822 0.204102 -0.608765 0.417725 1441914201 0.642822 0.204102 -0.608765 0.417725 1441914201 0.642822 0.204102 -0.608765 0.417725 1441914201 0.644836 0.209229 -0.603455 0.419739 1441914201 0.644836 0.209229 -0.603455 0.419739 1441914201 0.644836 0.209229 -0.603455 0.419739 1441914201 0.644836 0.209229 -0.603455 0.419739 1441914201 0.644836 0.209229 -0.603455 0.419739 1441914201 0.644836 0.209229 -0.603455 0.419739 1441914201 0.645691 0.209656 -0.602966 0.419006 1441914201 0.645691 0.209656 -0.602966 0.419006 1441914201 0.645691 0.209656 -0.602966 0.419006 1441914201 0.645691 0.209656 -0.602966 0.419006 1441914201 0.645691 0.209656 -0.602966 0.419006 1441914201 0.645691 0.209656 -0.602966 0.419006 1441914201 0.645691 0.209656 -0.602966 0.419006 1441914201 0.642700 0.219299 -0.601318 0.420959 1441914201 0.642700 0.219299 -0.601318 0.420959 1441914201 0.642700 0.219299 -0.601318 0.420959 1441914201 0.642700 0.219299 -0.601318 0.420959 1441914201 0.642700 0.219299 -0.601318 0.420959 1441914201 0.642700 0.219299 -0.601318 0.420959 1441914201 0.637512 0.237671 -0.597473 0.424377 1441914201 0.637512 0.237671 -0.597473 0.424377 1441914201 0.637512 0.237671 -0.597473 0.424377 1441914201 0.637512 0.237671 -0.597473 0.424377 1441914201 0.637512 0.237671 -0.597473 0.424377 1441914201 0.637512 0.237671 -0.597473 0.424377 1441914201 0.634644 0.247314 -0.594177 0.427734 1441914201 0.634644 0.247314 -0.594177 0.427734 1441914201 0.634644 0.247314 -0.594177 0.427734 1441914201 0.634644 0.247314 -0.594177 0.427734 1441914201 0.634644 0.247314 -0.594177 0.427734 1441914201 0.634644 0.247314 -0.594177 0.427734 1441914201 0.634644 0.247314 -0.594177 0.427734 1441914201 0.635071 0.235779 -0.597656 0.428772 1441914201 0.635071 0.235779 -0.597656 0.428772 1441914201 0.635071 0.235779 -0.597656 0.428772 1441914201 0.635071 0.235779 -0.597656 0.428772 1441914201 0.635071 0.235779 -0.597656 0.428772 1441914201 0.630920 0.222778 -0.603027 0.434326 1441914201 0.630920 0.222778 -0.603027 0.434326 1441914201 0.630920 0.222778 -0.603027 0.434326 1441914201 0.630920 0.222778 -0.603027 0.434326 1441914202 0.630920 0.222778 -0.603027 0.434326 1441914202 0.630920 0.222778 -0.603027 0.434326 1441914202 0.622009 0.236145 -0.591492 0.455444 1441914202 0.622009 0.236145 -0.591492 0.455444 1441914202 0.622009 0.236145 -0.591492 0.455444 1441914202 0.622009 0.236145 -0.591492 0.455444 1441914202 0.622009 0.236145 -0.591492 0.455444 1441914202 0.622925 0.250000 -0.582642 0.458130 1441914202 0.622925 0.250000 -0.582642 0.458130 1441914202 0.622925 0.250000 -0.582642 0.458130 1441914202 0.622925 0.250000 -0.582642 0.458130 1441914202 0.626099 0.243652 -0.591370 0.445984 1441914202 0.626099 0.243652 -0.591370 0.445984 1441914202 0.626099 0.243652 -0.591370 0.445984 1441914202 0.626099 0.243652 -0.591370 0.445984 1441914202 0.626099 0.243652 -0.591370 0.445984 1441914202 0.626099 0.243652 -0.591370 0.445984 1441914202 0.625610 0.240784 -0.598633 0.438416 1441914202 0.625610 0.240784 -0.598633 0.438416 1441914202 0.625610 0.240784 -0.598633 0.438416 1441914202 0.625610 0.240784 -0.598633 0.438416 1441914202 0.625610 0.240784 -0.598633 0.438416 1441914202 0.625610 0.240784 -0.598633 0.438416 1441914202 0.625610 0.240784 -0.598633 0.438416 1441914202 0.621277 0.248840 -0.597778 0.441284 1441914202 0.621277 0.248840 -0.597778 0.441284 1441914202 0.621277 0.248840 -0.597778 0.441284 1441914202 0.621277 0.248840 -0.597778 0.441284 1441914202 0.621277 0.248840 -0.597778 0.441284 1441914202 0.621277 0.248840 -0.597778 0.441284 1441914202 0.615601 0.253418 -0.597839 0.446533 1441914202 0.615601 0.253418 -0.597839 0.446533 1441914202 0.615601 0.253418 -0.597839 0.446533 1441914202 0.615601 0.253418 -0.597839 0.446533 1441914202 0.615601 0.253418 -0.597839 0.446533 1441914202 0.615601 0.253418 -0.597839 0.446533 1441914202 0.611572 0.253784 -0.596130 0.454041 1441914202 0.611572 0.253784 -0.596130 0.454041 1441914202 0.611572 0.253784 -0.596130 0.454041 1441914202 0.611572 0.253784 -0.596130 0.454041 1441914202 0.611572 0.253784 -0.596130 0.454041 1441914202 0.611572 0.253784 -0.596130 0.454041 1441914202 0.611572 0.253784 -0.596130 0.454041 1441914202 0.610901 0.252319 -0.593384 0.459351 1441914202 0.610901 0.252319 -0.593384 0.459351 1441914202 0.610901 0.252319 -0.593384 0.459351 1441914202 0.610901 0.252319 -0.593384 0.459351 1441914202 0.610901 0.252319 -0.593384 0.459351 1441914202 0.610901 0.252319 -0.593384 0.459351 1441914202 0.612122 0.246704 -0.595093 0.458557 1441914202 0.612122 0.246704 -0.595093 0.458557 1441914202 0.612122 0.246704 -0.595093 0.458557 1441914202 0.612122 0.246704 -0.595093 0.458557 1441914202 0.612122 0.246704 -0.595093 0.458557 1441914202 0.612976 0.242310 -0.597900 0.456177 1441914202 0.612976 0.242310 -0.597900 0.456177 1441914202 0.612976 0.242310 -0.597900 0.456177 1441914202 0.612976 0.242310 -0.597900 0.456177 1441914202 0.612976 0.242310 -0.597900 0.456177 1441914202 0.612976 0.242310 -0.597900 0.456177 1441914202 0.612976 0.242310 -0.597900 0.456177 1441914202 0.613098 0.240173 -0.601868 0.451843 1441914202 0.613098 0.240173 -0.601868 0.451843 1441914202 0.613098 0.240173 -0.601868 0.451843 1441914202 0.613098 0.240173 -0.601868 0.451843 1441914202 0.613098 0.240173 -0.601868 0.451843 1441914202 0.613098 0.240173 -0.601868 0.451843 1441914202 0.613403 0.239929 -0.603271 0.449585 1441914202 0.613403 0.239929 -0.603271 0.449585 1441914202 0.613403 0.239929 -0.603271 0.449585 1441914202 0.613403 0.239929 -0.603271 0.449585 1441914202 0.613403 0.239929 -0.603271 0.449585 1441914202 0.613403 0.239929 -0.603271 0.449585 1441914202 0.612244 0.240845 -0.602783 0.451416 1441914202 0.612244 0.240845 -0.602783 0.451416 1441914202 0.612244 0.240845 -0.602783 0.451416 1441914202 0.612244 0.240845 -0.602783 0.451416 1441914202 0.612244 0.240845 -0.602783 0.451416 1441914202 0.612244 0.240845 -0.602783 0.451416 1441914202 0.612244 0.240845 -0.602783 0.451416 1441914202 0.611267 0.240540 -0.603333 0.452209 1441914202 0.611267 0.240540 -0.603333 0.452209 1441914202 0.611267 0.240540 -0.603333 0.452209 1441914202 0.611267 0.240540 -0.603333 0.452209 1441914202 0.611267 0.240540 -0.603333 0.452209 1441914202 0.611267 0.240540 -0.603333 0.452209 1441914202 0.611572 0.239441 -0.602295 0.453674 1441914202 0.611572 0.239441 -0.602295 0.453674 1441914202 0.611572 0.239441 -0.602295 0.453674 1441914202 0.611572 0.239441 -0.602295 0.453674 1441914202 0.611572 0.239441 -0.602295 0.453674 1441914202 0.611572 0.239441 -0.602295 0.453674 1441914202 0.611572 0.239441 -0.602295 0.453674 1441914202 0.612854 0.236084 -0.600525 0.456116 1441914202 0.612854 0.236084 -0.600525 0.456116 1441914202 0.612854 0.236084 -0.600525 0.456116 1441914202 0.612854 0.236084 -0.600525 0.456116 1441914202 0.612854 0.236084 -0.600525 0.456116 1441914202 0.614685 0.230164 -0.601990 0.454773 1441914202 0.614685 0.230164 -0.601990 0.454773 1441914202 0.614685 0.230164 -0.601990 0.454773 1441914202 0.614685 0.230164 -0.601990 0.454773 1441914202 0.614685 0.230164 -0.601990 0.454773 1441914202 0.614685 0.230164 -0.601990 0.454773 1441914202 0.616638 0.226135 -0.606384 0.448242 1441914202 0.616638 0.226135 -0.606384 0.448242 1441914202 0.616638 0.226135 -0.606384 0.448242 1441914202 0.616638 0.226135 -0.606384 0.448242 1441914203 0.616638 0.226135 -0.606384 0.448242 1441914203 0.616638 0.226135 -0.606384 0.448242 1441914203 0.616211 0.226624 -0.609802 0.443848 1441914203 0.616211 0.226624 -0.609802 0.443848 1441914203 0.616211 0.226624 -0.609802 0.443848 1441914203 0.616211 0.226624 -0.609802 0.443848 1441914203 0.616211 0.226624 -0.609802 0.443848 1441914203 0.616211 0.226624 -0.609802 0.443848 1441914203 0.613708 0.228455 -0.609253 0.447144 1441914203 0.613708 0.228455 -0.609253 0.447144 1441914203 0.613708 0.228455 -0.609253 0.447144 1441914203 0.613708 0.228455 -0.609253 0.447144 1441914203 0.613708 0.228455 -0.609253 0.447144 1441914203 0.613708 0.228455 -0.609253 0.447144 1441914203 0.609253 0.233337 -0.605225 0.456116 1441914203 0.609253 0.233337 -0.605225 0.456116 1441914203 0.609253 0.233337 -0.605225 0.456116 1441914203 0.609253 0.233337 -0.605225 0.456116 1441914203 0.609253 0.233337 -0.605225 0.456116 1441914203 0.609253 0.233337 -0.605225 0.456116 1441914203 0.606934 0.234253 -0.604065 0.460266 1441914203 0.606934 0.234253 -0.604065 0.460266 1441914203 0.606934 0.234253 -0.604065 0.460266 1441914203 0.606934 0.234253 -0.604065 0.460266 1441914203 0.606934 0.234253 -0.604065 0.460266 1441914203 0.606934 0.234253 -0.604065 0.460266 1441914203 0.605530 0.232788 -0.604614 0.462097 1441914203 0.605530 0.232788 -0.604614 0.462097 1441914203 0.605530 0.232788 -0.604614 0.462097 1441914203 0.605530 0.232788 -0.604614 0.462097 1441914203 0.605530 0.232788 -0.604614 0.462097 1441914203 0.605530 0.232788 -0.604614 0.462097 1441914203 0.603760 0.234253 -0.604370 0.463989 1441914203 0.603760 0.234253 -0.604370 0.463989 1441914203 0.603760 0.234253 -0.604370 0.463989 1441914203 0.603760 0.234253 -0.604370 0.463989 1441914203 0.603760 0.234253 -0.604370 0.463989 1441914203 0.603760 0.234253 -0.604370 0.463989 1441914203 0.604126 0.238281 -0.601990 0.464478 1441914203 0.604126 0.238281 -0.601990 0.464478 1441914203 0.604126 0.238281 -0.601990 0.464478 1441914203 0.604126 0.238281 -0.601990 0.464478 1441914203 0.604126 0.238281 -0.601990 0.464478 1441914203 0.604126 0.238281 -0.601990 0.464478 1441914203 0.606812 0.234924 -0.603943 0.460205 1441914203 0.606812 0.234924 -0.603943 0.460205 1441914203 0.606812 0.234924 -0.603943 0.460205 1441914203 0.606812 0.234924 -0.603943 0.460205 1441914203 0.606812 0.234924 -0.603943 0.460205 1441914203 0.606812 0.234924 -0.603943 0.460205 1441914203 0.608398 0.231812 -0.605774 0.457275 1441914203 0.608398 0.231812 -0.605774 0.457275 1441914203 0.608398 0.231812 -0.605774 0.457275 1441914203 0.608398 0.231812 -0.605774 0.457275 1441914203 0.608398 0.231812 -0.605774 0.457275 1441914203 0.608398 0.231812 -0.605774 0.457275 1441914203 0.610535 0.225952 -0.608582 0.453674 1441914203 0.610535 0.225952 -0.608582 0.453674 1441914203 0.610535 0.225952 -0.608582 0.453674 1441914203 0.610535 0.225952 -0.608582 0.453674 1441914203 0.610535 0.225952 -0.608582 0.453674 1441914203 0.610535 0.225952 -0.608582 0.453674 1441914203 0.613403 0.220154 -0.611023 0.449341 1441914203 0.613403 0.220154 -0.611023 0.449341 1441914203 0.613403 0.220154 -0.611023 0.449341 1441914203 0.613403 0.220154 -0.611023 0.449341 1441914203 0.613403 0.220154 -0.611023 0.449341 1441914203 0.613403 0.220154 -0.611023 0.449341 1441914203 0.616638 0.212585 -0.613953 0.444458 1441914203 0.616638 0.212585 -0.613953 0.444458 1441914203 0.616638 0.212585 -0.613953 0.444458 1441914203 0.616638 0.212585 -0.613953 0.444458 1441914203 0.616638 0.212585 -0.613953 0.444458 1441914203 0.617065 0.211914 -0.614136 0.444031 1441914203 0.617065 0.211914 -0.614136 0.444031 1441914203 0.617065 0.211914 -0.614136 0.444031 1441914203 0.617065 0.211914 -0.614136 0.444031 1441914203 0.617065 0.211914 -0.614136 0.444031 1441914203 0.617065 0.211914 -0.614136 0.444031 1441914203 0.616821 0.211060 -0.614807 0.443726 1441914203 0.616821 0.211060 -0.614807 0.443726 1441914203 0.616821 0.211060 -0.614807 0.443726 1441914203 0.616821 0.211060 -0.614807 0.443726 1441914203 0.616821 0.211060 -0.614807 0.443726 1441914203 0.616821 0.211060 -0.614807 0.443726 1441914203 0.616821 0.211060 -0.614807 0.443726 1441914203 0.616516 0.210327 -0.615234 0.444031 1441914203 0.616516 0.210327 -0.615234 0.444031 1441914203 0.616516 0.210327 -0.615234 0.444031 1441914203 0.616516 0.210327 -0.615234 0.444031 1441914203 0.616516 0.210327 -0.615234 0.444031 1441914203 0.615417 0.212402 -0.613708 0.446594 1441914203 0.615417 0.212402 -0.613708 0.446594 1441914203 0.615417 0.212402 -0.613708 0.446594 1441914203 0.615417 0.212402 -0.613708 0.446594 1441914203 0.615417 0.212402 -0.613708 0.446594 1441914203 0.615417 0.212402 -0.613708 0.446594 1441914203 0.615417 0.212402 -0.613708 0.446594 1441914203 0.614563 0.213562 -0.613831 0.447083 1441914203 0.614563 0.213562 -0.613831 0.447083 1441914203 0.614563 0.213562 -0.613831 0.447083 1441914203 0.614563 0.213562 -0.613831 0.447083 1441914203 0.614563 0.213562 -0.613831 0.447083 1441914203 0.614563 0.213562 -0.613831 0.447083 1441914203 0.614685 0.213074 -0.614685 0.445984 1441914203 0.614685 0.213074 -0.614685 0.445984 1441914203 0.614685 0.213074 -0.614685 0.445984 1441914203 0.614685 0.213074 -0.614685 0.445984 1441914203 0.614685 0.213074 -0.614685 0.445984 1441914204 0.614685 0.213074 -0.614685 0.445984 1441914204 0.615295 0.212402 -0.614929 0.445068 1441914204 0.615295 0.212402 -0.614929 0.445068 1441914204 0.615295 0.212402 -0.614929 0.445068 1441914204 0.615295 0.212402 -0.614929 0.445068 1441914204 0.615295 0.212402 -0.614929 0.445068 1441914204 0.615295 0.212402 -0.614929 0.445068 1441914204 0.616211 0.213501 -0.614563 0.443787 1441914204 0.616211 0.213501 -0.614563 0.443787 1441914204 0.616211 0.213501 -0.614563 0.443787 1441914204 0.616211 0.213501 -0.614563 0.443787 1441914204 0.616211 0.213501 -0.614563 0.443787 1441914204 0.616211 0.213501 -0.614563 0.443787 1441914204 0.616211 0.213501 -0.614563 0.443787 1441914204 0.616760 0.215698 -0.612183 0.445251 1441914204 0.616760 0.215698 -0.612183 0.445251 1441914204 0.616760 0.215698 -0.612183 0.445251 1441914204 0.616760 0.215698 -0.612183 0.445251 1441914204 0.616760 0.215698 -0.612183 0.445251 1441914204 0.616760 0.215698 -0.612183 0.445251 1441914204 0.615845 0.216064 -0.612976 0.445251 1441914204 0.615845 0.216064 -0.612976 0.445251 1441914204 0.615845 0.216064 -0.612976 0.445251 1441914204 0.615845 0.216064 -0.612976 0.445251 1441914204 0.615051 0.220032 -0.614319 0.442566 1441914204 0.615051 0.220032 -0.614319 0.442566 1441914204 0.614197 0.228516 -0.612366 0.442200 1441914204 0.614197 0.228516 -0.612366 0.442200 1441914204 0.614197 0.228516 -0.612366 0.442200 1441914204 0.614197 0.228516 -0.612366 0.442200 1441914204 0.614197 0.228516 -0.612366 0.442200 1441914204 0.614197 0.228516 -0.612366 0.442200 1441914204 0.613098 0.228333 -0.612366 0.443787 1441914204 0.613098 0.228333 -0.612366 0.443787 1441914204 0.613098 0.228333 -0.612366 0.443787 1441914204 0.613098 0.228333 -0.612366 0.443787 1441914204 0.613098 0.228333 -0.612366 0.443787 1441914204 0.613098 0.228333 -0.612366 0.443787 1441914204 0.610107 0.225159 -0.613953 0.447327 1441914204 0.610107 0.225159 -0.613953 0.447327 1441914204 0.610107 0.225159 -0.613953 0.447327 1441914204 0.610107 0.225159 -0.613953 0.447327 1441914204 0.610107 0.225159 -0.613953 0.447327 1441914204 0.610107 0.225159 -0.613953 0.447327 1441914204 0.607849 0.229126 -0.611816 0.451294 1441914204 0.607849 0.229126 -0.611816 0.451294 1441914204 0.607849 0.229126 -0.611816 0.451294 1441914204 0.607849 0.229126 -0.611816 0.451294 1441914204 0.607849 0.229126 -0.611816 0.451294 1441914204 0.607849 0.229126 -0.611816 0.451294 1441914204 0.607849 0.229126 -0.611816 0.451294 1441914204 0.608643 0.232910 -0.608704 0.452454 1441914204 0.608643 0.232910 -0.608704 0.452454 1441914204 0.608643 0.232910 -0.608704 0.452454 1441914204 0.608643 0.232910 -0.608704 0.452454 1441914204 0.608643 0.232910 -0.608704 0.452454 1441914204 0.608643 0.232910 -0.608704 0.452454 1441914204 0.608704 0.233154 -0.608032 0.453247 1441914204 0.608704 0.233154 -0.608032 0.453247 1441914204 0.608704 0.233154 -0.608032 0.453247 1441914204 0.608704 0.233154 -0.608032 0.453247 1441914204 0.608704 0.233154 -0.608032 0.453247 1441914204 0.609436 0.230957 -0.609375 0.451538 1441914204 0.609436 0.230957 -0.609375 0.451538 1441914204 0.609436 0.230957 -0.609375 0.451538 1441914204 0.609436 0.230957 -0.609375 0.451538 1441914204 0.609436 0.230957 -0.609375 0.451538 1441914204 0.609436 0.230957 -0.609375 0.451538 1441914204 0.611206 0.226074 -0.612305 0.447571 1441914204 0.611206 0.226074 -0.612305 0.447571 1441914204 0.611206 0.226074 -0.612305 0.447571 1441914204 0.611206 0.226074 -0.612305 0.447571 1441914204 
0.528137 -0.413940 -0.725769 0.151794 1441914207 0.381409 -0.516541 -0.741211 0.196106 1441914207 0.381409 -0.516541 -0.741211 0.196106 1441914207 0.381409 -0.516541 -0.741211 0.196106 1441914207 0.381409 -0.516541 -0.741211 0.196106 1441914207 0.381409 -0.516541 -0.741211 0.196106 1441914207 0.239746 -0.569824 -0.734680 0.279541 1441914207 0.239746 -0.569824 -0.734680 0.279541 1441914207 0.239746 -0.569824 -0.734680 0.279541 1441914207 0.239746 -0.569824 -0.734680 0.279541 1441914207 0.239746 -0.569824 -0.734680 0.279541 1441914207 0.239746 -0.569824 -0.734680 0.279541 1441914207 0.124268 -0.591125 -0.709717 0.362610 1441914207 0.124268 -0.591125 -0.709717 0.362610 1441914207 0.124268 -0.591125 -0.709717 0.362610 1441914207 0.124268 -0.591125 -0.709717 0.362610 1441914207 0.124268 -0.591125 -0.709717 0.362610 1441914207 0.038269 -0.596191 -0.673279 0.435608 1441914207 0.038269 -0.596191 -0.673279 0.435608 1441914207 0.038269 -0.596191 -0.673279 0.435608 1441914207 0.038269 -0.596191 -0.673279 0.435608 1441914207 0.038269 -0.596191 -0.673279 0.435608 1441914207 -0.016418 -0.595947 -0.635010 0.491272 1441914207 -0.016418 -0.595947 -0.635010 0.491272 1441914207 -0.016418 -0.595947 -0.635010 0.491272 1441914207 -0.016418 -0.595947 -0.635010 0.491272 1441914207 -0.016418 -0.595947 -0.635010 0.491272 1441914207 -0.016418 -0.595947 -0.635010 0.491272 1441914207 -0.041382 -0.600464 -0.612976 0.511902 1441914207 -0.041382 -0.600464 -0.612976 0.511902 1441914207 -0.041382 -0.600464 -0.612976 0.511902 1441914207 -0.041382 -0.600464 -0.612976 0.511902 1441914207 -0.041382 -0.600464 -0.612976 0.511902 1441914207 -0.041382 -0.600464 -0.612976 0.511902 1441914207 -0.052368 -0.601135 -0.613464 0.509521 1441914207 -0.052368 -0.601135 -0.613464 0.509521 1441914207 -0.052368 -0.601135 -0.613464 0.509521 1441914207 -0.052368 -0.601135 -0.613464 0.509521 1441914207 -0.052368 -0.601135 -0.613464 0.509521 1441914207 -0.052368 -0.601135 -0.613464 0.509521 1441914207 -0.027405 -0.603638 -0.613037 0.508972 1441914207 -0.027405 -0.603638 -0.613037 0.508972 1441914207 -0.027405 -0.603638 -0.613037 0.508972 1441914207 -0.027405 -0.603638 -0.613037 0.508972 1441914207 -0.027405 -0.603638 -0.613037 0.508972 1441914207 -0.027405 -0.603638 -0.613037 0.508972 1441914207 -0.027405 -0.603638 -0.613037 0.508972 1441914207 0.038818 -0.596985 -0.619751 0.508057 1441914207 0.038818 -0.596985 -0.619751 0.508057 1441914207 0.038818 -0.596985 -0.619751 0.508057 1441914207 0.038818 -0.596985 -0.619751 0.508057 1441914207 0.038818 -0.596985 -0.619751 0.508057 1441914207 0.038818 -0.596985 -0.619751 0.508057 1441914207 0.133179 -0.583008 -0.650818 0.467712 1441914207 0.133179 -0.583008 -0.650818 0.467712 1441914207 0.133179 -0.583008 -0.650818 0.467712 1441914207 0.133179 -0.583008 -0.650818 0.467712 1441914207 0.133179 -0.583008 -0.650818 0.467712 1441914207 0.245056 -0.564636 -0.690002 0.380859 1441914207 0.245056 -0.564636 -0.690002 0.380859 1441914207 0.245056 -0.564636 -0.690002 0.380859 1441914207 0.245056 -0.564636 -0.690002 0.380859 1441914207 0.245056 -0.564636 -0.690002 0.380859 1441914207 0.245056 -0.564636 -0.690002 0.380859 1441914207 0.245056 -0.564636 -0.690002 0.380859 1441914207 0.378113 -0.528381 -0.703491 0.288025 1441914207 0.378113 -0.528381 -0.703491 0.288025 1441914207 0.378113 -0.528381 -0.703491 0.288025 1441914207 0.378113 -0.528381 -0.703491 0.288025 1441914207 0.378113 -0.528381 -0.703491 0.288025 1441914207 0.378113 -0.528381 -0.703491 0.288025 1441914207 0.513428 -0.465210 -0.695374 0.190918 1441914207 0.513428 -0.465210 -0.695374 0.190918 1441914207 0.513428 -0.465210 -0.695374 0.190918 1441914207 0.513428 -0.465210 -0.695374 0.190918 1441914207 0.513428 -0.465210 -0.695374 0.190918 1441914207 0.513428 -0.465210 -0.695374 0.190918 1441914207 0.513428 -0.465210 -0.695374 0.190918 1441914207 0.598999 -0.397339 -0.687378 0.104187 1441914207 0.598999 -0.397339 -0.687378 0.104187 1441914207 0.598999 -0.397339 -0.687378 0.104187 1441914207 0.598999 -0.397339 -0.687378 0.104187 1441914207 0.598999 -0.397339 -0.687378 0.104187 1441914207 0.598999 -0.397339 -0.687378 0.104187 1441914207 0.674011 -0.297791 -0.674744 0.042603 1441914207 0.674011 -0.297791 -0.674744 0.042603 1441914207 0.674011 -0.297791 -0.674744 0.042603 1441914207 0.674011 -0.297791 -0.674744 0.042603 1441914207 0.674011 -0.297791 -0.674744 0.042603 1441914207 0.674011 -0.297791 -0.674744 0.042603 1441914207 0.720581 -0.226868 -0.655212 0.005371 1441914207 0.720581 -0.226868 -0.655212 0.005371 1441914207 0.720581 -0.226868 -0.655212 0.005371 1441914208 0.720581 -0.226868 -0.655212 0.005371 1441914208 0.720581 -0.226868 -0.655212 0.005371 1441914208 0.720581 -0.226868 -0.655212 0.005371 1441914208 0.730957 -0.231018 -0.641846 -0.020752 1441914208 0.730957 -0.231018 -0.641846 -0.020752 1441914208 0.730957 -0.231018 -0.641846 -0.020752 1441914208 0.730957 -0.231018 -0.641846 -0.020752 1441914208 0.730957 -0.231018 -0.641846 -0.020752 1441914208 0.730957 -0.231018 -0.641846 -0.020752 1441914208 0.730957 -0.231018 -0.641846 -0.020752 1441914208 0.722107 -0.249573 -0.644775 -0.024536 1441914208 0.722107 -0.249573 -0.644775 -0.024536 1441914208 0.722107 -0.249573 -0.644775 -0.024536 1441914208 0.722107 -0.249573 -0.644775 -0.024536 1441914208 0.722107 -0.249573 -0.644775 -0.024536 1441914208 0.716248 -0.257141 -0.648438 -0.021423 1441914208 0.716248 -0.257141 -0.648438 -0.021423 1441914208 0.716248 -0.257141 -0.648438 -0.021423 1441914208 0.716248 -0.257141 -0.648438 -0.021423 1441914208 0.716248 -0.257141 -0.648438 -0.021423 1441914208 0.716248 -0.257141 -0.648438 -0.021423 1441914208 0.716248 -0.257141 -0.648438 -0.021423 1441914208 0.706482 -0.275696 -0.651672 -0.015259 1441914208 0.706482 -0.275696 -0.651672 -0.015259 1441914208 0.706482 -0.275696 -0.651672 -0.015259 1441914208 0.706482 -0.275696 -0.651672 -0.015259 1441914208 0.706482 -0.275696 -0.651672 -0.015259 1441914208 0.682617 -0.310791 -0.661377 0.001221 1441914208 0.682617 -0.310791 -0.661377 0.001221 1441914208 0.682617 -0.310791 -0.661377 0.001221 1441914208 0.682617 -0.310791 -0.661377 0.001221 1441914208 0.682617 -0.310791 -0.661377 0.001221 1441914208 0.682617 -0.310791 -0.661377 0.001221 1441914208 0.682617 -0.310791 -0.661377 0.001221 1441914208 0.622253 -0.392944 -0.676697 0.022583 1441914208 0.622253 -0.392944 -0.676697 0.022583 1441914208 0.622253 -0.392944 -0.676697 0.022583 1441914208 0.622253 -0.392944 -0.676697 0.022583 1441914208 0.622253 -0.392944 -0.676697 0.022583 1441914208 0.622253 -0.392944 -0.676697 0.022583 1441914208 0.518372 -0.493164 -0.695984 0.060913 1441914208 0.518372 -0.493164 -0.695984 0.060913 1441914208 0.518372 -0.493164 -0.695984 0.060913 1441914208 0.518372 -0.493164 -0.695984 0.060913 1441914208 0.518372 -0.493164 -0.695984 0.060913 1441914208 0.518372 -0.493164 -0.695984 0.060913 1441914208 0.377014 -0.566345 -0.719421 0.139893 1441914208 0.377014 -0.566345 -0.719421 0.139893 1441914208 0.377014 -0.566345 -0.719421 0.139893 1441914208 0.377014 -0.566345 -0.719421 0.139893 1441914208 0.377014 -0.566345 -0.719421 0.139893 1441914208 0.223267 -0.605713 -0.726501 0.235535 1441914208 0.223267 -0.605713 -0.726501 0.235535 1441914208 0.223267 -0.605713 -0.726501 0.235535 1441914208 0.223267 -0.605713 -0.726501 0.235535 1441914208 0.223267 -0.605713 -0.726501 0.235535 1441914208 0.223267 -0.605713 -0.726501 0.235535 1441914208 0.081726 -0.609619 -0.712341 0.338196 1441914208 0.081726 -0.609619 -0.712341 0.338196 1441914208 0.081726 -0.609619 -0.712341 0.338196 1441914208 0.081726 -0.609619 -0.712341 0.338196 1441914208 0.081726 -0.609619 -0.712341 0.338196 1441914208 0.081726 -0.609619 -0.712341 0.338196 1441914208 -0.010498 -0.588867 -0.670471 0.451294 1441914208 -0.010498 -0.588867 -0.670471 0.451294 1441914208 -0.010498 -0.588867 -0.670471 0.451294 1441914208 -0.010498 -0.588867 -0.670471 0.451294 1441914208 -0.010498 -0.588867 -0.670471 0.451294 1441914208 -0.010498 -0.588867 -0.670471 0.451294 1441914208 -0.045166 -0.569214 -0.633850 0.521729 1441914208 -0.045166 -0.569214 -0.633850 0.521729 1441914208 -0.045166 -0.569214 -0.633850 0.521729 1441914208 -0.045166 -0.569214 -0.633850 0.521729 1441914208 -0.045166 -0.569214 -0.633850 0.521729 1441914208 -0.045166 -0.569214 -0.633850 0.521729 1441914208 -0.045166 -0.569214 -0.633850 0.521729 1441914208 -0.068542 -0.570923 -0.640503 0.509033 1441914208 -0.068542 -0.570923 -0.640503 0.509033 1441914208 -0.068542 -0.570923 -0.640503 0.509033 1441914208 -0.068542 -0.570923 -0.640503 0.509033 1441914208 -0.068542 -0.570923 -0.640503 0.509033 1441914208 -0.068542 -0.570923 -0.640503 0.509033 1441914208 -0.076843 -0.580872 -0.650085 0.483887 1441914208 -0.076843 -0.580872 -0.650085 0.483887 1441914208 -0.076843 -0.580872 -0.650085 0.483887 1441914208 -0.076843 -0.580872 -0.650085 0.483887 1441914208 -0.076843 -0.580872 -0.650085 0.483887 1441914208 -0.076843 -0.580872 -0.650085 0.483887 1441914208 -0.062012 -0.588867 -0.657898 0.465393 1441914208 -0.062012 -0.588867 -0.657898 0.465393 1441914208 -0.062012 -0.588867 -0.657898 0.465393 1441914208 -0.062012 -0.588867 -0.657898 0.465393 1441914208 -0.062012 -0.588867 -0.657898 0.465393 1441914208 -0.062012 -0.588867 -0.657898 0.465393 1441914208 -0.016479 -0.585266 -0.652771 0.480713 1441914208 -0.016479 -0.585266 -0.652771 0.480713 1441914208 -0.016479 -0.585266 -0.652771 0.480713 1441914208 -0.016479 -0.585266 -0.652771 0.480713 1441914208 -0.016479 -0.585266 -0.652771 0.480713 1441914208 0.052368 -0.582825 -0.673279 0.452026 1441914208 0.052368 -0.582825 -0.673279 0.452026 1441914208 0.052368 -0.582825 -0.673279 0.452026 1441914208 0.052368 -0.582825 -0.673279 0.452026 1441914208 0.052368 -0.582825 -0.673279 0.452026 1441914208 0.140137 -0.578186 -0.713562 0.369995 1441914208 0.140137 -0.578186 -0.713562 0.369995 1441914208 0.140137 -0.578186 -0.713562 0.369995 1441914208 0.140137 -0.578186 -0.713562 0.369995 1441914208 0.140137 -0.578186 -0.713562 0.369995 1441914209 0.140137 -0.578186 -0.713562 0.369995 1441914209 0.140137 -0.578186 -0.713562 0.369995 1441914209 0.294067 -0.550476 -0.719604 0.304504 1441914209 0.294067 -0.550476 -0.719604 0.304504 1441914209 0.294067 -0.550476 -0.719604 0.304504 1441914209 0.294067 -0.550476 -0.719604 0.304504 1441914209 0.294067 -0.550476 -0.719604 0.304504 1441914209 0.455078 -0.478943 -0.719788 0.213196 1441914209 0.455078 -0.478943 -0.719788 0.213196 1441914209 0.455078 -0.478943 -0.719788 0.213196 1441914209 0.455078 -0.478943 -0.719788 0.213196 1441914209 0.455078 -0.478943 -0.719788 0.213196 1441914209 0.455078 -0.478943 -0.719788 0.213196 1441914209 0.455078 -0.478943 -0.719788 0.213196 1441914209 0.610596 -0.363159 -0.698242 0.088135 1441914209 0.610596 -0.363159 -0.698242 0.088135 1441914209 0.610596 -0.363159 -0.698242 0.088135 1441914209 0.610596 -0.363159 -0.698242 0.088135 1441914209 0.610596 -0.363159 -0.698242 0.088135 1441914209 0.705139 -0.256897 -0.660889 -0.003845 1441914209 0.705139 -0.256897 -0.660889 -0.003845 1441914209 0.705139 -0.256897 -0.660889 -0.003845 1441914209 0.705139 -0.256897 -0.660889 -0.003845 1441914209 0.705139 -0.256897 -0.660889 -0.003845 1441914209 0.705139 -0.256897 -0.660889 -0.003845 1441914209 0.705139 -0.256897 -0.660889 -0.003845 1441914209 0.731812 -0.211731 -0.646912 -0.034668 1441914209 0.731812 -0.211731 -0.646912 -0.034668 1441914209 0.731812 -0.211731 -0.646912 -0.034668 1441914209 0.731812 -0.211731 -0.646912 -0.034668 1441914209 0.731812 -0.211731 -0.646912 -0.034668 1441914209 0.731812 -0.211731 -0.646912 -0.034668 1441914209 0.706848 -0.262207 -0.655640 -0.041992 1441914209 0.706848 -0.262207 -0.655640 -0.041992 1441914209 0.706848 -0.262207 -0.655640 -0.041992 1441914209 0.706848 -0.262207 -0.655640 -0.041992 1441914209 0.706848 -0.262207 -0.655640 -0.041992 1441914209 0.706848 -0.262207 -0.655640 -0.041992 1441914209 0.686279 -0.283752 -0.669373 -0.021484 1441914209 0.686279 -0.283752 -0.669373 -0.021484 1441914209 0.686279 -0.283752 -0.669373 -0.021484 1441914209 0.686279 -0.283752 -0.669373 -0.021484 1441914209 0.686279 -0.283752 -0.669373 -0.021484 1441914209 0.663696 -0.313843 -0.678955 -0.004944 1441914209 0.663696 -0.313843 -0.678955 -0.004944 1441914209 0.663696 -0.313843 -0.678955 -0.004944 1441914209 0.663696 -0.313843 -0.678955 -0.004944 1441914209 0.663696 -0.313843 -0.678955 -0.004944 1441914209 0.663696 -0.313843 -0.678955 -0.004944 1441914209 0.663696 -0.313843 -0.678955 -0.004944 1441914209 0.624207 -0.361755 -0.692017 0.024963 1441914209 0.624207 -0.361755 -0.692017 0.024963 1441914209 0.624207 -0.361755 -0.692017 0.024963 1441914209 0.624207 -0.361755 -0.692017 0.024963 1441914209 0.624207 -0.361755 -0.692017 0.024963 1441914209 0.624207 -0.361755 -0.692017 0.024963 1441914209 0.538330 -0.452454 -0.707642 0.068909 1441914209 0.538330 -0.452454 -0.707642 0.068909 1441914209 0.538330 -0.452454 -0.707642 0.068909 1441914209 0.538330 -0.452454 -0.707642 0.068909 1441914209 0.538330 -0.452454 -0.707642 0.068909 1441914209 0.538330 -0.452454 -0.707642 0.068909 1441914209 0.415222 -0.539917 -0.718689 0.140076 1441914209 0.415222 -0.539917 -0.718689 0.140076 1441914209 0.415222 -0.539917 -0.718689 0.140076 1441914209 0.415222 -0.539917 -0.718689 0.140076 1441914209 0.415222 -0.539917 -0.718689 0.140076 1441914209 0.415222 -0.539917 -0.718689 0.140076 1441914209 0.282349 -0.588013 -0.719055 0.239807 1441914209 0.282349 -0.588013 -0.719055 0.239807 1441914209 0.282349 -0.588013 -0.719055 0.239807 1441914209 0.282349 -0.588013 -0.719055 0.239807 1441914209 0.282349 -0.588013 -0.719055 0.239807 1441914209 0.282349 -0.588013 -0.719055 0.239807 1441914209 0.142395 -0.600037 -0.704468 0.351318 1441914209 0.142395 -0.600037 -0.704468 0.351318 1441914209 0.142395 -0.600037 -0.704468 0.351318 1441914209 0.142395 -0.600037 -0.704468 0.351318 1441914209 0.142395 -0.600037 -0.704468 0.351318 1441914209 0.142395 -0.600037 -0.704468 0.351318 1441914209 0.014587 -0.583862 -0.679565 0.444031 1441914209 0.014587 -0.583862 -0.679565 0.444031 1441914209 0.014587 -0.583862 -0.679565 0.444031 1441914209 0.014587 -0.583862 -0.679565 0.444031 1441914209 0.014587 -0.583862 -0.679565 0.444031 1441914209 0.014587 -0.583862 -0.679565 0.444031 1441914209 -0.073547 -0.565125 -0.654480 0.496887 1441914209 -0.073547 -0.565125 -0.654480 0.496887 1441914209 -0.073547 -0.565125 -0.654480 0.496887 1441914209 -0.073547 -0.565125 -0.654480 0.496887 1441914209 -0.073547 -0.565125 -0.654480 0.496887 1441914209 -0.073547 -0.565125 -0.654480 0.496887 1441914209 -0.111328 -0.550781 -0.635376 0.529724 1441914209 -0.111328 -0.550781 -0.635376 0.529724 1441914209 -0.111328 -0.550781 -0.635376 0.529724 1441914209 -0.111328 -0.550781 -0.635376 0.529724 1441914209 -0.111328 -0.550781 -0.635376 0.529724 1441914209 -0.111328 -0.550781 -0.635376 0.529724 1441914209 -0.124146 -0.544678 -0.647522 0.518372 1441914209 -0.124146 -0.544678 -0.647522 0.518372 1441914209 -0.124146 -0.544678 -0.647522 0.518372 1441914209 -0.124146 -0.544678 -0.647522 0.518372 1441914209 -0.124146 -0.544678 -0.647522 0.518372 1441914209 -0.124146 -0.544678 -0.647522 0.518372 1441914209 -0.102539 -0.548035 -0.658447 0.505676 1441914209 -0.102539 -0.548035 -0.658447 0.505676 1441914209 -0.102539 -0.548035 -0.658447 0.505676 1441914209 -0.102539 -0.548035 -0.658447 0.505676 1441914209 -0.102539 -0.548035 -0.658447 0.505676 1441914210 -0.102539 -0.548035 -0.658447 0.505676 1441914210 -0.053711 -0.556641 -0.665161 0.494812 1441914210 -0.053711 -0.556641 -0.665161 0.494812 1441914210 -0.053711 -0.556641 -0.665161 0.494812 1441914210 -0.053711 -0.556641 -0.665161 0.494812 1441914210 -0.053711 -0.556641 -0.665161 0.494812 1441914210 0.018372 -0.562195 -0.690430 0.454956 1441914210 0.018372 -0.562195 -0.690430 0.454956 1441914210 0.018372 -0.562195 -0.690430 0.454956 1441914210 0.018372 -0.562195 -0.690430 0.454956 1441914210 0.108521 -0.559326 -0.724060 0.388794 1441914210 0.108521 -0.559326 -0.724060 0.388794 1441914210 0.108521 -0.559326 -0.724060 0.388794 1441914210 0.108521 -0.559326 -0.724060 0.388794 1441914210 0.108521 -0.559326 -0.724060 0.388794 1441914210 0.211548 -0.547546 -0.739990 0.328430 1441914210 0.211548 -0.547546 -0.739990 0.328430 1441914210 0.211548 -0.547546 -0.739990 0.328430 1441914210 0.211548 -0.547546 -0.739990 0.328430 1441914210 0.316895 -0.523071 -0.742188 0.274231 1441914210 0.316895 -0.523071 -0.742188 0.274231 1441914210 0.316895 -0.523071 -0.742188 0.274231 1441914210 0.316895 -0.523071 -0.742188 0.274231 1441914210 0.316895 -0.523071 -0.742188 0.274231 1441914210 0.316895 -0.523071 -0.742188 0.274231 1441914210 0.440308 -0.480591 -0.735413 0.185425 1441914210 0.440308 -0.480591 -0.735413 0.185425 1441914210 0.440308 -0.480591 -0.735413 0.185425 1441914210 0.440308 -0.480591 -0.735413 0.185425 1441914210 0.440308 -0.480591 -0.735413 0.185425 1441914210 0.440308 -0.480591 -0.735413 0.185425 1441914210 0.562134 -0.412598 -0.710449 0.095459 1441914210 0.562134 -0.412598 -0.710449 0.095459 1441914210 0.562134 -0.412598 -0.710449 0.095459 1441914210 0.562134 -0.412598 -0.710449 0.095459 1441914210 0.562134 -0.412598 -0.710449 0.095459 1441914210 0.562134 -0.412598 -0.710449 0.095459 1441914210 0.654297 -0.333496 -0.678589 0.014160 1441914210 0.654297 -0.333496 -0.678589 0.014160 1441914210 0.654297 -0.333496 -0.678589 0.014160 1441914210 0.654297 -0.333496 -0.678589 0.014160 1441914210 0.654297 -0.333496 -0.678589 0.014160 1441914210 0.654297 -0.333496 -0.678589 0.014160 1441914210 0.702820 -0.274109 -0.655701 -0.030762 1441914210 0.702820 -0.274109 -0.655701 -0.030762 1441914210 0.702820 -0.274109 -0.655701 -0.030762 1441914210 0.702820 -0.274109 -0.655701 -0.030762 1441914210 0.702820 -0.274109 -0.655701 -0.030762 1441914210 0.702820 -0.274109 -0.655701 -0.030762 1441914210 0.711060 -0.270020 -0.646912 -0.054810 1441914210 0.711060 -0.270020 -0.646912 -0.054810 1441914210 0.711060 -0.270020 -0.646912 -0.054810 1441914210 0.711060 -0.270020 -0.646912 -0.054810 1441914210 0.711060 -0.270020 -0.646912 -0.054810 1441914210 0.711060 -0.270020 -0.646912 -0.054810 1441914210 0.709229 -0.271912 -0.647705 -0.059387 1441914210 0.709229 -0.271912 -0.647705 -0.059387 1441914210 0.709229 -0.271912 -0.647705 -0.059387 1441914210 0.709229 -0.271912 -0.647705 -0.059387 1441914210 0.709229 -0.271912 -0.647705 -0.059387 1441914210 0.709229 -0.271912 -0.647705 -0.059387 1441914210 0.708008 -0.276428 -0.647705 -0.052795 1441914210 0.708008 -0.276428 -0.647705 -0.052795 1441914210 0.708008 -0.276428 -0.647705 -0.052795 1441914210 0.708008 -0.276428 -0.647705 -0.052795 1441914210 0.708008 -0.276428 -0.647705 -0.052795 1441914210 0.708008 -0.276428 -0.647705 -0.052795 1441914210 0.708008 -0.276428 -0.647705 -0.052795 1441914210 0.694397 -0.297058 -0.654297 -0.037842 1441914210 0.694397 -0.297058 -0.654297 -0.037842 1441914210 0.694397 -0.297058 -0.654297 -0.037842 1441914210 0.694397 -0.297058 -0.654297 -0.037842 1441914210 0.694397 -0.297058 -0.654297 -0.037842 1441914210 0.694397 -0.297058 -0.654297 -0.037842 1441914210 0.662903 -0.335876 -0.669006 -0.011597 1441914210 0.662903 -0.335876 -0.669006 -0.011597 1441914210 0.662903 -0.335876 -0.669006 -0.011597 1441914210 0.662903 -0.335876 -0.669006 -0.011597 1441914210 0.662903 -0.335876 -0.669006 -0.011597 1441914210 0.662903 -0.335876 -0.669006 -0.011597 1441914210 0.602295 -0.406311 -0.686707 0.025085 1441914210 0.602295 -0.406311 -0.686707 0.025085 1441914210 0.602295 -0.406311 -0.686707 0.025085 1441914210 0.602295 -0.406311 -0.686707 0.025085 1441914210 0.510803 -0.488342 -0.701721 0.090820 1441914210 0.510803 -0.488342 -0.701721 0.090820 1441914210 0.510803 -0.488342 -0.701721 0.090820 1441914210 0.510803 -0.488342 -0.701721 0.090820 1441914210 0.510803 -0.488342 -0.701721 0.090820 1441914210 0.510803 -0.488342 -0.701721 0.090820 1441914210 0.401733 -0.553772 -0.704407 0.189148 1441914210 0.401733 -0.553772 -0.704407 0.189148 1441914210 0.401733 -0.553772 -0.704407 0.189148 1441914210 0.401733 -0.553772 -0.704407 0.189148 1441914210 0.401733 -0.553772 -0.704407 0.189148 1441914210 0.401733 -0.553772 -0.704407 0.189148 1441914210 0.279785 -0.584839 -0.695007 0.310913 1441914210 0.279785 -0.584839 -0.695007 0.310913 1441914210 0.279785 -0.584839 -0.695007 0.310913 1441914210 0.279785 -0.584839 -0.695007 0.310913 1441914210 0.279785 -0.584839 -0.695007 0.310913 1441914210 0.279785 -0.584839 -0.695007 0.310913 1441914210 0.147888 -0.586609 -0.675781 0.421265 1441914211 0.147888 -0.586609 -0.675781 0.421265 1441914211 0.147888 -0.586609 -0.675781 0.421265 1441914211 0.147888 -0.586609 -0.675781 0.421265 1441914211 0.147888 -0.586609 -0.675781 0.421265 1441914211 0.147888 -0.586609 -0.675781 0.421265 1441914211 0.035522 -0.570679 -0.641296 0.511658 1441914211 0.035522 -0.570679 -0.641296 0.511658 1441914211 0.035522 -0.570679 -0.641296 0.511658 1441914211 0.035522 -0.570679 -0.641296 0.511658 1441914211 0.035522 -0.570679 -0.641296 0.511658 1441914211 -0.057129 -0.552063 -0.609131 0.566528 1441914211 -0.057129 -0.552063 -0.609131 0.566528 1441914211 -0.057129 -0.552063 -0.609131 0.566528 1441914211 -0.057129 -0.552063 -0.609131 0.566528 1441914211 -0.057129 -0.552063 -0.609131 0.566528 1441914211 -0.057129 -0.552063 -0.609131 0.566528 1441914211 -0.057129 -0.552063 -0.609131 0.566528 1441914211 -0.100647 -0.533508 -0.570313 0.616455 1441914211 -0.100647 -0.533508 -0.570313 0.616455 1441914211 -0.100647 -0.533508 -0.570313 0.616455 1441914211 -0.100647 -0.533508 -0.570313 0.616455 1441914211 -0.100647 -0.533508 -0.570313 0.616455 1441914211 -0.100647 -0.533508 -0.570313 0.616455 1441914211 -0.106567 -0.536682 -0.554932 0.626709 1441914211 -0.106567 -0.536682 -0.554932 0.626709 1441914211 -0.106567 -0.536682 -0.554932 0.626709 1441914211 -0.102783 -0.547607 -0.575073 0.599060 1441914211 -0.102783 -0.547607 -0.575073 0.599060 1441914211 -0.102783 -0.547607 -0.575073 0.599060 1441914211 -0.102783 -0.547607 -0.575073 0.599060 1441914211 -0.102783 -0.547607 -0.575073 0.599060 1441914211 -0.102783 -0.547607 -0.575073 0.599060 1441914211 -0.068237 -0.564697 -0.582214 0.580933 1441914211 -0.068237 -0.564697 -0.582214 0.580933 1441914211 -0.068237 -0.564697 -0.582214 0.580933 1441914211 -0.068237 -0.564697 -0.582214 0.580933 1441914211 -0.068237 -0.564697 -0.582214 0.580933 1441914211 -0.068237 -0.564697 -0.582214 0.580933 1441914211 -0.008911 -0.576904 -0.588928 0.565979 1441914211 -0.008911 -0.576904 -0.588928 0.565979 1441914211 -0.008911 -0.576904 -0.588928 0.565979 1441914211 -0.008911 -0.576904 -0.588928 0.565979 1441914211 -0.008911 -0.576904 -0.588928 0.565979 1441914211 -0.008911 -0.576904 -0.588928 0.565979 1441914211 0.075378 -0.584229 -0.622375 0.515381 1441914211 0.075378 -0.584229 -0.622375 0.515381 1441914211 0.075378 -0.584229 -0.622375 0.515381 1441914211 0.075378 -0.584229 -0.622375 0.515381 1441914211 0.075378 -0.584229 -0.622375 0.515381 1441914211 0.075378 -0.584229 -0.622375 0.515381 1441914211 0.189575 -0.582214 -0.664917 0.427795 1441914211 0.189575 -0.582214 -0.664917 0.427795 1441914211 0.189575 -0.582214 -0.664917 0.427795 1441914211 0.189575 -0.582214 -0.664917 0.427795 1441914211 0.189575 -0.582214 -0.664917 0.427795 1441914211 0.189575 -0.582214 -0.664917 0.427795 1441914211 0.342346 -0.553528 -0.683350 0.330750 1441914211 0.342346 -0.553528 -0.683350 0.330750 1441914211 0.342346 -0.553528 -0.683350 0.330750 1441914211 0.342346 -0.553528 -0.683350 0.330750 1441914211 0.342346 -0.553528 -0.683350 0.330750 1441914211 0.342346 -0.553528 -0.683350 0.330750 1441914211 0.482300 -0.500977 -0.683533 0.221741 1441914211 0.482300 -0.500977 -0.683533 0.221741 1441914211 0.482300 -0.500977 -0.683533 0.221741 1441914211 0.482300 -0.500977 -0.683533 0.221741 1441914211 0.482300 -0.500977 -0.683533 0.221741 1441914211 0.482300 -0.500977 -0.683533 0.221741 1441914211 0.482300 -0.500977 -0.683533 0.221741 1441914211 0.584534 -0.435120 -0.670532 0.139282 1441914211 0.584534 -0.435120 -0.670532 0.139282 1441914211 0.584534 -0.435120 -0.670532 0.139282 1441914211 0.584534 -0.435120 -0.670532 0.139282 1441914211 0.584534 -0.435120 -0.670532 0.139282 1441914211 0.584534 -0.435120 -0.670532 0.139282 1441914211 0.642395 -0.384399 -0.660767 0.054932 1441914211 0.642395 -0.384399 -0.660767 0.054932 1441914211 0.642395 -0.384399 -0.660767 0.054932 1441914211 0.642395 -0.384399 -0.660767 0.054932 1441914211 0.642395 -0.384399 -0.660767 0.054932 1441914211 0.642395 -0.384399 -0.660767 0.054932 1441914211 0.682129 -0.335571 -0.649475 0.016113 1441914211 0.682129 -0.335571 -0.649475 0.016113 1441914211 0.682129 -0.335571 -0.649475 0.016113 1441914211 0.682129 -0.335571 -0.649475 0.016113 1441914211 0.682129 -0.335571 -0.649475 0.016113 1441914211 0.682129 -0.335571 -0.649475 0.016113 1441914211 0.682129 -0.335571 -0.649475 0.016113 1441914211 0.698669 -0.314087 -0.642822 -0.007690 1441914211 0.698669 -0.314087 -0.642822 -0.007690 1441914211 0.698669 -0.314087 -0.642822 -0.007690 1441914211 0.698669 -0.314087 -0.642822 -0.007690 1441914211 0.698669 -0.314087 -0.642822 -0.007690 1441914211 0.698669 -0.314087 -0.642822 -0.007690 1441914211 0.701721 -0.315491 -0.638611 -0.014648 1441914211 0.701721 -0.315491 -0.638611 -0.014648 1441914211 0.701721 -0.315491 -0.638611 -0.014648 1441914211 0.692078 -0.334595 -0.639465 -0.010620 1441914211 0.692078 -0.334595 -0.639465 -0.010620 1441914211 0.692078 -0.334595 -0.639465 -0.010620 1441914211 0.692078 -0.334595 -0.639465 -0.010620 1441914211 0.692078 -0.334595 -0.639465 -0.010620 1441914211 0.671265 -0.364197 -0.645569 0.003845 1441914211 0.671265 -0.364197 -0.645569 0.003845 1441914212 0.671265 -0.364197 -0.645569 0.003845 1441914212 0.671265 -0.364197 -0.645569 0.003845 1441914212 0.671265 -0.364197 -0.645569 0.003845 1441914212 0.671265 -0.364197 -0.645569 0.003845 1441914212 0.613098 -0.438721 -0.656555 0.024170 1441914212 0.613098 -0.438721 -0.656555 0.024170 1441914212 0.613098 -0.438721 -0.656555 0.024170 1441914212 0.613098 -0.438721 -0.656555 0.024170 1441914212 0.613098 -0.438721 -0.656555 0.024170 1441914212 0.613098 -0.438721 -0.656555 0.024170 1441914212 0.494202 -0.549316 -0.670532 0.066895 1441914212 0.494202 -0.549316 -0.670532 0.066895 1441914212 0.494202 -0.549316 -0.670532 0.066895 1441914212 0.494202 -0.549316 -0.670532 0.066895 1441914212 0.494202 -0.549316 -0.670532 0.066895 1441914212 0.494202 -0.549316 -0.670532 0.066895 1441914212 0.360535 -0.614441 -0.683594 0.158875 1441914212 0.360535 -0.614441 -0.683594 0.158875 1441914212 0.360535 -0.614441 -0.683594 0.158875 1441914212 0.360535 -0.614441 -0.683594 0.158875 1441914212 0.360535 -0.614441 -0.683594 0.158875 1441914212 0.360535 -0.614441 -0.683594 0.158875 1441914212 0.211853 -0.641479 -0.688904 0.262878 1441914212 0.211853 -0.641479 -0.688904 0.262878 1441914212 0.211853 -0.641479 -0.688904 0.262878 1441914212 0.211853 -0.641479 -0.688904 0.262878 1441914212 0.211853 -0.641479 -0.688904 0.262878 1441914212 0.211853 -0.641479 -0.688904 0.262878 1441914212 0.076294 -0.630859 -0.674438 0.376099 1441914212 0.076294 -0.630859 -0.674438 0.376099 1441914212 0.076294 -0.630859 -0.674438 0.376099 1441914212 0.076294 -0.630859 -0.674438 0.376099 1441914212 -0.018188 -0.594238 -0.632813 0.496155 1441914212 -0.018188 -0.594238 -0.632813 0.496155 1441914212 -0.018188 -0.594238 -0.632813 0.496155 1441914212 -0.018188 -0.594238 -0.632813 0.496155 1441914212 -0.018188 -0.594238 -0.632813 0.496155 1441914212 -0.065369 -0.570129 -0.574829 0.583313 1441914212 -0.065369 -0.570129 -0.574829 0.583313 1441914212 -0.065369 -0.570129 -0.574829 0.583313 1441914212 -0.065369 -0.570129 -0.574829 0.583313 1441914212 -0.065369 -0.570129 -0.574829 0.583313 1441914212 -0.065369 -0.570129 -0.574829 0.583313 1441914212 -0.093750 -0.556519 -0.538574 0.625671 1441914212 -0.093750 -0.556519 -0.538574 0.625671 1441914212 -0.093750 -0.556519 -0.538574 0.625671 1441914212 -0.093750 -0.556519 -0.538574 0.625671 1441914212 -0.093750 -0.556519 -0.538574 0.625671 1441914212 -0.093750 -0.556519 -0.538574 0.625671 1441914212 -0.094910 -0.558411 -0.534302 0.627502 1441914212 -0.094910 -0.558411 -0.534302 0.627502 1441914212 -0.094910 -0.558411 -0.534302 0.627502 1441914212 -0.094910 -0.558411 -0.534302 0.627502 1441914212 -0.094910 -0.558411 -0.534302 0.627502 1441914212 -0.094910 -0.558411 -0.534302 0.627502 1441914212 -0.075439 -0.568237 -0.548035 0.609192 1441914212 -0.075439 -0.568237 -0.548035 0.609192 1441914212 -0.075439 -0.568237 -0.548035 0.609192 1441914212 
0.604431 0.230103 -0.617310 0.447815 1441914236 0.604431 0.230103 -0.617310 0.447815 1441914236 0.604431 0.230103 -0.617310 0.447815 1441914236 0.604431 0.230103 -0.617310 0.447815 1441914236 0.604431 0.230103 -0.617310 0.447815 1441914236 0.605347 0.229187 -0.617432 0.446960 1441914236 0.605347 0.229187 -0.617432 0.446960 1441914236 0.605347 0.229187 -0.617432 0.446960 1441914236 0.605347 0.229187 -0.617432 0.446960 1441914236 0.605347 0.229187 -0.617432 0.446960 1441914236 0.605347 0.229187 -0.617432 0.446960 1441914236 0.605347 0.229187 -0.617432 0.446960 1441914236 0.605896 0.230469 -0.615601 0.448059 1441914236 0.605896 0.230469 -0.615601 0.448059 1441914236 0.605896 0.230469 -0.615601 0.448059 1441914236 0.605896 0.230469 -0.615601 0.448059 1441914236 0.605896 0.230469 -0.615601 0.448059 1441914236 0.605896 0.230469 -0.615601 0.448059 1441914236 0.605896 0.230469 -0.615601 0.448059 1441914236 0.604248 0.236694 -0.613220 0.450317 1441914236 0.604248 0.236694 -0.613220 0.450317 1441914236 0.604248 0.236694 -0.613220 0.450317 1441914236 0.604248 0.236694 -0.613220 0.450317 1441914236 0.604248 0.236694 -0.613220 0.450317 1441914236 0.601440 0.247498 -0.608154 0.455078 1441914236 0.601440 0.247498 -0.608154 0.455078 1441914236 0.601440 0.247498 -0.608154 0.455078 1441914236 0.601440 0.247498 -0.608154 0.455078 1441914236 0.601440 0.247498 -0.608154 0.455078 1441914236 0.601440 0.247498 -0.608154 0.455078 1441914236 0.601440 0.247498 -0.608154 0.455078 1441914236 0.597229 0.258179 -0.601807 0.463135 1441914236 0.597229 0.258179 -0.601807 0.463135 1441914236 0.597229 0.258179 -0.601807 0.463135 1441914236 0.597229 0.258179 -0.601807 0.463135 1441914236 0.597229 0.258179 -0.601807 0.463135 1441914236 0.597229 0.258179 -0.601807 0.463135 1441914236 0.594299 0.262085 -0.597839 0.469727 1441914236 0.594299 0.262085 -0.597839 0.469727 1441914236 0.594299 0.262085 -0.597839 0.469727 1441914236 0.594299 0.262085 -0.597839 0.469727 1441914236 0.594299 0.262085 -0.597839 0.469727 1441914236 0.594299 0.262085 -0.597839 0.469727 1441914236 0.593262 0.256165 -0.599121 0.472595 1441914236 0.593262 0.256165 -0.599121 0.472595 1441914236 0.593262 0.256165 -0.599121 0.472595 1441914236 0.593262 0.256165 -0.599121 0.472595 1441914236 0.593262 0.256165 -0.599121 0.472595 1441914236 0.592957 0.252258 -0.599548 0.474670 1441914236 0.592957 0.252258 -0.599548 0.474670 1441914236 0.592957 0.252258 -0.599548 0.474670 1441914236 0.592957 0.252258 -0.599548 0.474670 1441914236 0.592957 0.252258 -0.599548 0.474670 1441914236 0.596741 0.246521 -0.603210 0.468262 1441914236 0.596741 0.246521 -0.603210 0.468262 1441914236 0.596741 0.246521 -0.603210 0.468262 1441914236 0.596741 0.246521 -0.603210 0.468262 1441914236 0.596741 0.246521 -0.603210 0.468262 1441914236 0.600098 0.239197 -0.608337 0.461060 1441914236 0.600098 0.239197 -0.608337 0.461060 1441914236 0.600098 0.239197 -0.608337 0.461060 1441914236 0.600098 0.239197 -0.608337 0.461060 1441914236 0.600098 0.239197 -0.608337 0.461060 1441914236 0.600098 0.239197 -0.608337 0.461060 1441914236 0.600037 0.239075 -0.609924 0.459045 1441914236 0.600037 0.239075 -0.609924 0.459045 1441914236 0.600037 0.239075 -0.609924 0.459045 1441914236 0.600037 0.239075 -0.609924 0.459045 1441914236 0.600037 0.239075 -0.609924 0.459045 1441914236 0.600037 0.239075 -0.609924 0.459045 1441914236 0.599854 0.239685 -0.611633 0.456726 1441914236 0.599854 0.239685 -0.611633 0.456726 1441914236 0.599854 0.239685 -0.611633 0.456726 1441914236 0.599854 0.239685 -0.611633 0.456726 1441914236 0.599854 0.239685 -0.611633 0.456726 1441914236 0.599854 0.239685 -0.611633 0.456726 1441914236 0.600769 0.235901 -0.613770 0.454590 1441914236 0.600769 0.235901 -0.613770 0.454590 1441914236 0.600769 0.235901 -0.613770 0.454590 1441914236 0.600769 0.235901 -0.613770 0.454590 1441914237 0.600769 0.235901 -0.613770 0.454590 1441914237 0.600769 0.235901 -0.613770 0.454590 1441914237 0.600769 0.235901 -0.613770 0.454590 1441914237 0.599426 0.235840 -0.613342 0.456970 1441914237 0.599426 0.235840 -0.613342 0.456970 1441914237 0.599426 0.235840 -0.613342 0.456970 1441914237 0.599426 0.235840 -0.613342 0.456970 1441914237 0.599426 0.235840 -0.613342 0.456970 1441914237 0.599426 0.235840 -0.613342 0.456970 1441914237 0.597168 0.238770 -0.610840 0.461792 1441914237 0.597168 0.238770 -0.610840 0.461792 1441914237 0.597168 0.238770 -0.610840 0.461792 1441914237 0.597168 0.238770 -0.610840 0.461792 1441914237 0.597168 0.238770 -0.610840 0.461792 1441914237 0.597168 0.238770 -0.610840 0.461792 1441914237 0.597595 0.241272 -0.607300 0.464539 1441914237 0.597595 0.241272 -0.607300 0.464539 1441914237 0.597595 0.241272 -0.607300 0.464539 1441914237 0.597595 0.241272 -0.607300 0.464539 1441914237 0.597595 0.241272 -0.607300 0.464539 1441914237 0.597595 0.241272 -0.607300 0.464539 1441914237 0.601685 0.239868 -0.607117 0.460266 1441914237 0.601685 0.239868 -0.607117 0.460266 1441914237 0.601685 0.239868 -0.607117 0.460266 1441914237 0.601685 0.239868 -0.607117 0.460266 1441914237 0.601685 0.239868 -0.607117 0.460266 1441914237 0.601685 0.239868 -0.607117 0.460266 1441914237 0.605164 0.238281 -0.606873 0.456726 1441914237 0.605164 0.238281 -0.606873 0.456726 1441914237 0.605164 0.238281 -0.606873 0.456726 1441914237 0.605164 0.238281 -0.606873 0.456726 1441914237 0.605164 0.238281 -0.606873 0.456726 1441914237 0.605164 0.238281 -0.606873 0.456726 1441914237 0.606567 0.236145 -0.607422 0.455322 1441914237 0.606567 0.236145 -0.607422 0.455322 1441914237 0.606567 0.236145 -0.607422 0.455322 1441914237 0.606567 0.236145 -0.607422 0.455322 1441914237 0.606567 0.236145 -0.607422 0.455322 1441914237 0.606567 0.236145 -0.607422 0.455322 1441914237 0.606567 0.236145 -0.607422 0.455322 1441914237 0.607910 0.235474 -0.610901 0.449158 1441914237 0.607910 0.235474 -0.610901 0.449158 1441914237 0.607910 0.235474 -0.610901 0.449158 1441914237 0.607910 0.235474 -0.610901 0.449158 1441914237 0.607910 0.235474 -0.610901 0.449158 1441914237 0.607910 0.235474 -0.610901 0.449158 1441914237 0.608276 0.242126 -0.609741 0.446777 1441914237 0.608276 0.242126 -0.609741 0.446777 1441914237 0.608276 0.242126 -0.609741 0.446777 1441914237 0.608276 0.242126 -0.609741 0.446777 1441914237 0.608276 0.242126 -0.609741 0.446777 1441914237 0.608276 0.242126 -0.609741 0.446777 1441914237 0.608276 0.242126 -0.609741 0.446777 1441914237 0.608154 0.244080 -0.609009 0.446777 1441914237 0.608154 0.244080 -0.609009 0.446777 1441914237 0.608154 0.244080 -0.609009 0.446777 1441914237 0.608154 0.244080 -0.609009 0.446777 1441914237 0.608154 0.244080 -0.609009 0.446777 1441914237 0.608154 0.244080 -0.609009 0.446777 1441914237 0.605957 0.241638 -0.610046 0.449707 1441914237 0.605957 0.241638 -0.610046 0.449707 1441914237 0.605957 0.241638 -0.610046 0.449707 1441914237 0.605957 0.241638 -0.610046 0.449707 1441914237 0.605957 0.241638 -0.610046 0.449707 1441914237 0.605957 0.241638 -0.610046 0.449707 1441914237 0.600342 0.248779 -0.607483 0.456726 1441914237 0.600342 0.248779 -0.607483 0.456726 1441914237 0.600342 0.248779 -0.607483 0.456726 1441914237 0.600342 0.248779 -0.607483 0.456726 1441914237 0.600342 0.248779 -0.607483 0.456726 1441914237 0.600342 0.248779 -0.607483 0.456726 1441914237 0.600342 0.248779 -0.607483 0.456726 1441914237 0.596069 0.261658 -0.601013 0.463684 1441914237 0.596069 0.261658 -0.601013 0.463684 1441914237 0.596069 0.261658 -0.601013 0.463684 1441914237 0.596069 0.261658 -0.601013 0.463684 1441914237 0.596069 0.261658 -0.601013 0.463684 1441914237 0.593079 0.269897 -0.597412 0.467407 1441914237 0.593079 0.269897 -0.597412 0.467407 1441914237 0.593079 0.269897 -0.597412 0.467407 1441914237 0.593079 0.269897 -0.597412 0.467407 1441914237 0.593079 0.269897 -0.597412 0.467407 1441914237 0.595642 0.264404 -0.596741 0.468140 1441914237 0.595642 0.264404 -0.596741 0.468140 1441914237 0.595642 0.264404 -0.596741 0.468140 1441914237 0.595642 0.264404 -0.596741 0.468140 1441914237 0.595642 0.264404 -0.596741 0.468140 1441914237 0.595642 0.264404 -0.596741 0.468140 1441914237 0.600342 0.243652 -0.604858 0.462891 1441914237 0.600342 0.243652 -0.604858 0.462891 1441914237 0.600342 0.243652 -0.604858 0.462891 1441914237 0.600342 0.243652 -0.604858 0.462891 1441914237 0.600342 0.243652 -0.604858 0.462891 1441914237 0.600342 0.243652 -0.604858 0.462891 1441914237 0.599915 0.226990 -0.615234 0.458252 1441914237 0.599915 0.226990 -0.615234 0.458252 1441914237 0.599915 0.226990 -0.615234 0.458252 1441914237 0.599915 0.226990 -0.615234 0.458252 1441914237 0.599915 0.226990 -0.615234 0.458252 1441914237 0.599915 0.226990 -0.615234 0.458252 1441914237 0.599915 0.226990 -0.615234 0.458252 1441914237 0.594116 0.230042 -0.617065 0.461853 1441914237 0.594116 0.230042 -0.617065 0.461853 1441914237 0.594116 0.230042 -0.617065 0.461853 1441914237 0.594116 0.230042 -0.617065 0.461853 1441914237 0.594116 0.230042 -0.617065 0.461853 1441914237 0.594116 0.230042 -0.617065 0.461853 1441914237 0.600037 0.228088 -0.615723 0.456970 1441914237 0.600037 0.228088 -0.615723 0.456970 1441914237 0.600037 0.228088 -0.615723 0.456970 1441914237 0.600037 0.228088 -0.615723 0.456970 1441914237 0.600037 0.228088 -0.615723 0.456970 1441914238 0.604675 0.224548 -0.615295 0.453125 1441914238 0.604675 0.224548 -0.615295 0.453125 1441914238 0.604675 0.224548 -0.615295 0.453125 1441914238 0.604675 0.224548 -0.615295 0.453125 1441914238 0.604675 0.224548 -0.615295 0.453125 1441914238 0.604675 0.224548 -0.615295 0.453125 1441914238 0.604675 0.224548 -0.615295 0.453125 1441914238 0.607849 0.229431 -0.611511 0.451477 1441914238 0.607849 0.229431 -0.611511 0.451477 1441914238 0.607849 0.229431 -0.611511 0.451477 1441914238 0.607849 0.229431 -0.611511 0.451477 1441914238 0.607849 0.229431 -0.611511 0.451477 1441914238 0.611023 0.228760 -0.612610 0.446045 1441914238 0.611023 0.228760 -0.612610 0.446045 1441914238 0.611023 0.228760 -0.612610 0.446045 1441914238 0.611023 0.228760 -0.612610 0.446045 1441914238 0.611023 0.228760 -0.612610 0.446045 1441914238 0.611023 0.228760 -0.612610 0.446045 1441914238 0.611023 0.228760 -0.612610 0.446045 1441914238 0.611877 0.227722 -0.614197 0.443237 1441914238 0.611877 0.227722 -0.614197 0.443237 1441914238 0.611877 0.227722 -0.614197 0.443237 1441914238 0.611877 0.227722 -0.614197 0.443237 1441914238 0.611877 0.227722 -0.614197 0.443237 1441914238 0.611877 0.227722 -0.614197 0.443237 1441914238 0.612244 0.226257 -0.615845 0.441223 1441914238 0.612244 0.226257 -0.615845 0.441223 1441914238 0.612244 0.226257 -0.615845 0.441223 1441914238 0.612244 0.226257 -0.615845 0.441223 1441914238 0.612244 0.226257 -0.615845 0.441223 1441914238 0.612244 0.226257 -0.615845 0.441223 1441914238 0.614258 0.222473 -0.617981 0.437317 1441914238 0.614258 0.222473 -0.617981 0.437317 1441914238 0.614258 0.222473 -0.617981 0.437317 1441914238 0.614258 0.222473 -0.617981 0.437317 1441914238 0.614258 0.222473 -0.617981 0.437317 1441914238 0.614258 0.222473 -0.617981 0.437317 1441914238 0.618591 0.218384 -0.618652 0.432312 1441914238 0.618591 0.218384 -0.618652 0.432312 1441914238 0.618591 0.218384 -0.618652 0.432312 1441914238 0.618591 0.218384 -0.618652 0.432312 1441914238 0.618591 0.218384 -0.618652 0.432312 1441914238 0.618591 0.218384 -0.618652 0.432312 1441914238 0.618591 0.218384 -0.618652 0.432312 1441914238 0.626221 0.209717 -0.620300 0.423096 1441914238 0.626221 0.209717 -0.620300 0.423096 1441914238 0.626221 0.209717 -0.620300 0.423096 1441914238 0.626221 0.209717 -0.620300 0.423096 1441914238 0.626221 0.209717 -0.620300 0.423096 1441914238 0.626221 0.209717 -0.620300 0.423096 1441914238 0.631653 0.205139 -0.621765 0.415100 1441914238 0.631653 0.205139 -0.621765 0.415100 1441914238 0.631653 0.205139 -0.621765 0.415100 1441914238 0.631653 0.205139 -0.621765 0.415100 1441914238 0.631653 0.205139 -0.621765 0.415100 1441914238 0.631653 0.205139 -0.621765 0.415100 1441914238 0.634399 0.210449 -0.619568 0.411499 1441914238 0.634399 0.210449 -0.619568 0.411499 1441914238 0.634399 0.210449 -0.619568 0.411499 1441914238 0.634399 0.210449 -0.619568 0.411499 1441914238 0.634399 0.210449 -0.619568 0.411499 1441914238 0.635559 0.218262 -0.616638 0.410034 1441914238 0.635559 0.218262 -0.616638 0.410034 1441914238 0.635559 0.218262 -0.616638 0.410034 1441914238 0.635559 0.218262 -0.616638 0.410034 1441914238 0.635559 0.218262 -0.616638 0.410034 1441914238 0.635559 0.218262 -0.616638 0.410034 1441914238 0.635559 0.218262 -0.616638 0.410034 1441914238 0.636536 0.220459 -0.614624 0.410339 1441914238 0.636536 0.220459 -0.614624 0.410339 1441914238 0.636536 0.220459 -0.614624 0.410339 1441914238 0.636536 0.220459 -0.614624 0.410339 1441914238 0.636536 0.220459 -0.614624 0.410339 1441914238 0.636536 0.220459 -0.614624 0.410339 1441914238 0.635437 0.217041 -0.614685 0.413818 1441914238 0.635437 0.217041 -0.614685 0.413818 1441914238 0.635437 0.217041 -0.614685 0.413818 1441914238 0.635437 0.217041 -0.614685 0.413818 1441914238 0.635437 0.217041 -0.614685 0.413818 1441914238 0.635437 0.217041 -0.614685 0.413818 1441914238 0.635437 0.217041 -0.614685 0.413818 1441914238 0.632690 0.212769 -0.615784 0.418640 1441914238 0.632690 0.212769 -0.615784 0.418640 1441914238 0.632690 0.212769 -0.615784 0.418640 1441914238 0.632690 0.212769 -0.615784 0.418640 1441914238 0.632690 0.212769 -0.615784 0.418640 1441914238 0.632690 0.212769 -0.615784 0.418640 1441914238 0.626465 0.214539 -0.616638 0.425720 1441914238 0.626465 0.214539 -0.616638 0.425720 1441914238 0.626465 0.214539 -0.616638 0.425720 1441914238 0.626465 0.214539 -0.616638 0.425720 1441914238 0.626465 0.214539 -0.616638 0.425720 1441914238 0.618225 0.222778 -0.614807 0.436035 1441914238 0.618225 0.222778 -0.614807 0.436035 1441914238 0.618225 0.222778 -0.614807 0.436035 1441914238 0.618225 0.222778 -0.614807 0.436035 1441914238 0.618225 0.222778 -0.614807 0.436035 1441914238 0.611633 0.225769 -0.612427 0.447083 1441914238 0.611633 0.225769 -0.612427 0.447083 1441914238 0.611633 0.225769 -0.612427 0.447083 1441914238 0.611633 0.225769 -0.612427 0.447083 1441914238 0.611633 0.225769 -0.612427 0.447083 1441914238 0.611633 0.225769 -0.612427 0.447083 1441914238 0.611633 0.225769 -0.612427 0.447083 1441914238 0.607361 0.218140 -0.614502 0.453674 1441914238 0.607361 0.218140 -0.614502 0.453674 1441914238 0.607361 0.218140 -0.614502 0.453674 1441914238 0.607361 0.218140 -0.614502 0.453674 1441914238 0.607361 0.218140 -0.614502 0.453674 1441914238 0.607361 0.218140 -0.614502 0.453674 1441914239 0.606628 0.204712 -0.619751 0.453857 1441914239 0.606628 0.204712 -0.619751 0.453857 1441914239 0.606628 0.204712 -0.619751 0.453857 1441914239 0.606628 0.204712 -0.619751 0.453857 1441914239 0.606628 0.204712 -0.619751 0.453857 1441914239 0.606628 0.204712 -0.619751 0.453857 1441914239 0.606628 0.204712 -0.619751 0.453857 1441914239 0.606262 0.201111 -0.623596 0.450623 1441914239 0.606262 0.201111 -0.623596 0.450623 1441914239 0.606262 0.201111 -0.623596 0.450623 1441914239 0.606262 0.201111 -0.623596 0.450623 1441914239 0.606262 0.201111 -0.623596 0.450623 1441914239 0.606262 0.201111 -0.623596 0.450623 1441914239 0.608582 0.205811 -0.625488 0.442688 1441914239 0.608582 0.205811 -0.625488 0.442688 1441914239 0.608582 0.205811 -0.625488 0.442688 1441914239 0.608582 0.205811 -0.625488 0.442688 1441914239 0.608582 0.205811 -0.625488 0.442688 1441914239 0.608582 0.205811 -0.625488 0.442688 1441914239 0.608582 0.205811 -0.625488 0.442688 1441914239 0.614380 0.212219 -0.621826 0.436707 1441914239 0.614380 0.212219 -0.621826 0.436707 1441914239 0.614380 0.212219 -0.621826 0.436707 1441914239 0.614380 0.212219 -0.621826 0.436707 1441914239 0.614380 0.212219 -0.621826 0.436707 1441914239 0.614380 0.212219 -0.621826 0.436707 1441914239 0.620300 0.218506 -0.615967 0.433655 1441914239 0.620300 0.218506 -0.615967 0.433655 1441914239 0.620300 0.218506 -0.615967 0.433655 1441914239 0.620300 0.218506 -0.615967 0.433655 1441914239 0.620300 0.218506 -0.615967 0.433655 1441914239 0.620300 0.218506 -0.615967 0.433655 1441914239 0.623047 0.220520 -0.616150 0.428406 1441914239 0.623047 0.220520 -0.616150 0.428406 1441914239 0.623047 0.220520 -0.616150 0.428406 1441914239 0.623047 0.220520 -0.616150 0.428406 1441914239 0.623047 0.220520 -0.616150 0.428406 1441914239 0.623047 0.220520 -0.616150 0.428406 1441914239 0.622498 0.226929 -0.615967 0.426086 1441914239 0.622498 0.226929 -0.615967 0.426086 1441914239 0.622498 0.226929 -0.615967 0.426086 1441914239 0.622498 0.226929 -0.615967 0.426086 1441914239 0.622498 0.226929 -0.615967 0.426086 1441914239 0.622498 0.226929 -0.615967 0.426086 1441914239 0.621277 0.232971 -0.615723 0.424988 1441914239 0.621277 0.232971 -0.615723 0.424988 1441914239 0.621277 0.232971 -0.615723 0.424988 1441914239 0.621277 0.232971 -0.615723 0.424988 1441914239 0.621277 0.232971 -0.615723 0.424988 1441914239 0.621277 0.232971 -0.615723 0.424988 1441914239 0.621277 0.232971 -0.615723 0.424988 1441914239 0.619385 0.232422 -0.617676 0.425232 1441914239 0.619385 0.232422 -0.617676 0.425232 1441914239 0.619385 0.232422 -0.617676 0.425232 1441914239 0.619385 0.232422 -0.617676 0.425232 1441914239 0.619385 0.232422 -0.617676 0.425232 1441914239 0.619385 0.232422 -0.617676 0.425232 1441914239 0.618103 0.227966 -0.619263 0.427185 1441914239 0.618103 0.227966 -0.619263 0.427185 1441914239 0.618103 0.227966 -0.619263 0.427185 1441914239 0.618103 0.227966 -0.619263 0.427185 1441914239 0.618103 0.227966 -0.619263 0.427185 1441914239 0.618347 0.219604 -0.622375 0.426636 1441914239 0.618347 0.219604 -0.622375 0.426636 1441914239 0.618347 0.219604 -0.622375 0.426636 1441914239 0.618347 0.219604 -0.622375 0.426636 1441914239 0.618347 0.219604 -0.622375 0.426636 1441914239 0.618347 0.219604 -0.622375 0.426636 1441914239 0.619080 0.211304 -0.624207 0.427063 1441914239 0.619080 0.211304 -0.624207 0.427063 1441914239 0.619080 0.211304 -0.624207 0.427063 1441914239 0.619080 0.211304 -0.624207 0.427063 1441914239 0.619080 0.211304 -0.624207 0.427063 1441914239 0.619080 0.211304 -0.624207 0.427063 1441914239 0.619080 0.211304 -0.624207 0.427063 1441914239 0.619080 0.207886 -0.622253 0.431641 1441914239 0.619080 0.207886 -0.622253 0.431641 1441914239 0.619080 0.207886 -0.622253 0.431641 1441914239 0.619080 0.207886 -0.622253 0.431641 1441914239 0.619080 0.207886 -0.622253 0.431641 1441914239 0.619080 0.207886 -0.622253 0.431641 1441914239 0.619629 0.205688 -0.620667 0.434082 1441914239 0.619629 0.205688 -0.620667 0.434082 1441914239 0.619629 0.205688 -0.620667 0.434082 1441914239 0.619629 0.205688 -0.620667 0.434082 1441914239 0.619629 0.205688 -0.620667 0.434082 1441914239 0.619629 0.205688 -0.620667 0.434082 1441914239 0.621399 0.211609 -0.617188 0.433716 1441914239 0.621399 0.211609 -0.617188 0.433716 1441914239 0.621399 0.211609 -0.617188 0.433716 1441914239 0.621399 0.211609 -0.617188 0.433716 1441914239 0.621399 0.211609 -0.617188 0.433716 1441914239 0.621399 0.211609 -0.617188 0.433716 1441914239 0.623230 0.224976 -0.612488 0.431030 1441914239 0.623230 0.224976 -0.612488 0.431030 1441914239 0.623230 0.224976 -0.612488 0.431030 1441914239 0.623230 0.224976 -0.612488 0.431030 1441914239 0.623230 0.224976 -0.612488 0.431030 1441914239 0.623230 0.224976 -0.612488 0.431030 1441914239 0.624817 0.231079 -0.609497 0.429688 1441914239 0.624817 0.231079 -0.609497 0.429688 1441914239 0.624817 0.231079 -0.609497 0.429688 1441914239 0.624817 0.231079 -0.609497 0.429688 1441914239 0.624817 0.231079 -0.609497 0.429688 1441914239 0.624817 0.231079 -0.609497 0.429688 1441914239 0.624817 0.231079 -0.609497 0.429688 1441914239 0.621826 0.229126 -0.611267 0.432617 1441914239 0.621826 0.229126 -0.611267 0.432617 1441914239 0.621826 0.229126 -0.611267 0.432617 1441914239 0.621826 0.229126 -0.611267 0.432617 1441914239 0.621826 0.229126 -0.611267 0.432617 1441914239 0.621826 0.229126 -0.611267 0.432617 1441914240 0.616821 0.228271 -0.613525 0.437012 1441914240 0.616821 0.228271 -0.613525 0.437012 1441914240 0.616821 0.228271 -0.613525 0.437012 1441914240 0.616821 0.228271 -0.613525 0.437012 1441914240 0.616821 0.228271 -0.613525 0.437012 1441914240 0.611755 0.233032 -0.612671 0.442749 1441914240 0.611755 0.233032 -0.612671 0.442749 1441914240 0.611755 0.233032 -0.612671 0.442749 1441914240 0.611755 0.233032 -0.612671 0.442749 1441914240 0.611755 0.233032 -0.612671 0.442749 1441914240 0.611755 0.233032 -0.612671 0.442749 1441914240 0.606812 0.237366 -0.612061 0.448120 1441914240 0.606812 0.237366 -0.612061 0.448120 1441914240 0.606812 0.237366 -0.612061 0.448120 1441914240 0.606812 0.237366 -0.612061 0.448120 1441914240 0.606812 0.237366 -0.612061 0.448120 1441914240 0.606812 0.237366 -0.612061 0.448120 1441914240 0.606812 0.237366 -0.612061 0.448120 1441914240 0.603943 0.239014 -0.609741 0.454163 1441914240 0.605957 0.231201 -0.611206 0.453613 1441914240 0.605957 0.231201 -0.611206 0.453613 1441914240 0.605957 0.231201 -0.611206 0.453613 1441914240 0.605957 0.231201 -0.611206 0.453613 1441914240 0.605957 0.231201 -0.611206 0.453613 1441914240 0.608459 0.222717 -0.615112 0.449219 1441914240 0.608459 0.222717 -0.615112 0.449219 1441914240 0.608459 0.222717 -0.615112 0.449219 1441914240 0.608459 0.222717 -0.615112 0.449219 1441914240 0.608459 0.222717 -0.615112 0.449219 1441914240 0.608459 0.222717 -0.615112 0.449219 1441914240 0.608948 0.222229 -0.616943 0.446289 1441914240 0.608948 0.222229 -0.616943 0.446289 1441914240 0.608948 0.222229 -0.616943 0.446289 1441914240 0.608948 0.222229 -0.616943 0.446289 1441914240 0.608948 0.222229 -0.616943 0.446289 1441914240 0.608948 0.222229 -0.616943 0.446289 1441914240 0.609863 0.224854 -0.617126 0.443420 1441914240 0.609863 0.224854 -0.617126 0.443420 1441914240 0.609863 0.224854 -0.617126 0.443420 1441914240 0.609863 0.224854 -0.617126 0.443420 1441914240 0.609863 0.224854 -0.617126 0.443420 1441914240 0.609863 0.224854 -0.617126 0.443420 1441914240 0.611084 0.226807 -0.617371 0.440430 1441914240 0.611084 0.226807 -0.617371 0.440430 1441914240 0.611084 0.226807 -0.617371 0.440430 1441914240 0.611084 0.226807 -0.617371 0.440430 1441914240 0.611084 0.226807 -0.617371 0.440430 1441914240 0.611084 0.226807 -0.617371 0.440430 1441914240 0.610718 0.230652 -0.617432 0.438843 1441914240 0.610718 0.230652 -0.617432 0.438843 1441914240 0.610718 0.230652 -0.617432 0.438843 1441914240 0.610718 0.230652 -0.617432 0.438843 1441914240 0.610718 0.230652 -0.617432 0.438843 1441914240 0.610718 0.230652 -0.617432 0.438843 1441914240 0.610413 0.234863 -0.616333 0.438599 1441914240 0.610413 0.234863 -0.616333 0.438599 1441914240 0.610413 0.234863 -0.616333 0.438599 1441914240 0.610413 0.234863 -0.616333 0.438599 1441914240 0.610413 0.234863 -0.616333 0.438599 1441914240 0.610413 0.234863 -0.616333 0.438599 1441914240 0.610413 0.234863 -0.616333 0.438599 1441914240 0.612915 0.230408 -0.617432 0.435913 1441914240 0.612915 0.230408 -0.617432 0.435913 1441914240 0.612915 0.230408 -0.617432 0.435913 1441914240 0.612915 0.230408 -0.617432 0.435913 1441914240 0.612915 0.230408 -0.617432 0.435913 1441914240 0.612915 0.230408 -0.617432 0.435913 1441914240 0.613953 0.221436 -0.620850 0.434143 1441914240 0.613953 0.221436 -0.620850 0.434143 1441914240 0.613953 0.221436 -0.620850 0.434143 1441914240 0.613953 0.221436 -0.620850 0.434143 1441914240 0.613953 0.221436 -0.620850 0.434143 1441914240 0.613953 0.221436 -0.620850 0.434143 1441914240 0.612732 0.217163 -0.622925 0.435059 1441914240 0.612732 0.217163 -0.622925 0.435059 1441914240 0.612732 0.217163 -0.622925 0.435059 1441914240 0.612732 0.217163 -0.622925 0.435059 1441914240 0.612732 0.217163 -0.622925 0.435059 1441914240 0.612732 0.217163 -0.622925 0.435059 1441914240 0.613281 0.216919 -0.622498 0.434998 1441914240 0.613281 0.216919 -0.622498 0.434998 1441914240 0.613281 0.216919 -0.622498 0.434998 1441914240 0.613281 0.216919 -0.622498 0.434998 1441914240 0.613281 0.216919 -0.622498 0.434998 1441914240 0.617188 0.216553 -0.620728 0.432190 1441914240 0.617188 0.216553 -0.620728 0.432190 1441914240 0.617188 0.216553 -0.620728 0.432190 1441914240 0.617188 0.216553 -0.620728 0.432190 1441914240 0.617188 0.216553 -0.620728 0.432190 1441914240 0.617188 0.216553 -0.620728 0.432190 1441914240 0.621704 0.209106 -0.619934 0.430542 1441914240 0.621704 0.209106 -0.619934 0.430542 1441914240 0.621704 0.209106 -0.619934 0.430542 1441914240 0.621704 0.209106 -0.619934 0.430542 1441914240 0.621704 0.209106 -0.619934 0.430542 1441914240 0.621704 0.209106 -0.619934 0.430542 1441914240 0.625366 0.198486 -0.624023 0.424316 1441914240 0.625366 0.198486 -0.624023 0.424316 1441914240 0.625366 0.198486 -0.624023 0.424316 1441914240 0.625366 0.198486 -0.624023 0.424316 1441914240 0.625366 0.198486 -0.624023 0.424316 1441914240 0.625366 0.198486 -0.624023 0.424316 1441914240 0.629822 0.200623 -0.626221 0.413330 1441914240 0.629822 0.200623 -0.626221 0.413330 1441914241 0.629822 0.200623 -0.626221 0.413330 1441914241 0.629822 0.200623 -0.626221 0.413330 1441914241 0.629822 0.200623 -0.626221 0.413330 1441914241 0.629822 0.200623 -0.626221 0.413330 1441914241 0.629822 0.200623 -0.626221 0.413330 1441914241 0.634216 0.210999 -0.622864 0.406494 1441914241 0.634216 0.210999 -0.622864 0.406494 1441914241 0.634216 0.210999 -0.622864 0.406494 1441914241 0.634216 0.210999 -0.622864 0.406494 1441914241 0.634216 0.210999 -0.622864 0.406494 1441914241 0.634216 0.210999 -0.622864 0.406494 1441914241 0.637512 0.207642 -0.623413 0.402161 1441914241 0.637512 0.207642 -0.623413 0.402161 1441914241 0.637512 0.207642 -0.623413 0.402161 1441914241 0.637512 0.207642 -0.623413 0.402161 1441914241 0.637512 0.207642 -0.623413 0.402161 1441914241 0.637512 0.207642 -0.623413 0.402161 1441914241 0.637695 0.199036 -0.626770 0.401062 1441914241 0.637695 0.199036 -0.626770 0.401062 1441914241 0.637695 0.199036 -0.626770 0.401062 1441914241 0.637695 0.199036 -0.626770 0.401062 1441914241 0.637695 0.199036 -0.626770 0.401062 1441914241 0.637695 0.199036 -0.626770 0.401062 1441914241 0.637695 0.199036 -0.626770 0.401062 1441914241 0.633606 0.198792 -0.627502 0.406494 1441914241 0.633606 0.198792 -0.627502 0.406494 1441914241 0.633606 0.198792 -0.627502 0.406494 1441914241 0.633606 0.198792 -0.627502 0.406494 1441914241 0.633606 0.198792 -0.627502 0.406494 1441914241 0.633606 0.198792 -0.627502 0.406494 1441914241 0.628296 0.204285 -0.624695 0.416260 1441914241 0.628296 0.204285 -0.624695 0.416260 1441914241 0.628296 0.204285 -0.624695 0.416260 1441914241 0.628296 0.204285 -0.624695 0.416260 1441914241 0.628296 0.204285 -0.624695 0.416260 1441914241 0.628296 0.204285 -0.624695 0.416260 1441914241 0.621460 0.209839 -0.621765 0.427856 1441914241 0.621460 0.209839 -0.621765 0.427856 1441914241 0.621460 0.209839 -0.621765 0.427856 1441914241 0.621460 0.209839 -0.621765 0.427856 1441914241 0.621460 0.209839 -0.621765 0.427856 1441914241 0.621460 0.209839 -0.621765 0.427856 1441914241 0.616211 0.213135 -0.618713 0.438171 1441914241 0.616211 0.213135 -0.618713 0.438171 1441914241 0.616211 0.213135 -0.618713 0.438171 1441914241 0.616211 0.213135 -0.618713 0.438171 1441914241 0.616211 0.213135 -0.618713 0.438171 1441914241 0.616211 0.213135 -0.618713 0.438171 1441914241 0.614868 0.208252 -0.617188 0.444519 1441914241 0.614868 0.208252 -0.617188 0.444519 1441914241 0.614868 0.208252 -0.617188 0.444519 1441914241 0.614868 0.208252 -0.617188 0.444519 1441914241 0.614868 0.208252 -0.617188 0.444519 1441914241 0.614868 0.208252 -0.617188 0.444519 1441914241 0.614868 0.208252 -0.617188 0.444519 1441914241 0.615112 0.197571 -0.618530 0.447205 1441914241 0.615112 0.197571 -0.618530 0.447205 1441914241 0.615112 0.197571 -0.618530 0.447205 1441914241 0.615112 0.197571 -0.618530 0.447205 1441914241 0.615112 0.197571 -0.618530 0.447205 1441914241 0.615540 0.187866 -0.622620 0.445129 1441914241 0.615540 0.187866 -0.622620 0.445129 1441914241 0.615540 0.187866 -0.622620 0.445129 1441914241 0.615540 0.187866 -0.622620 0.445129 1441914241 0.615540 0.187866 -0.622620 0.445129 1441914241 0.615540 0.187866 -0.622620 0.445129 1441914241 0.615540 0.187866 -0.622620 0.445129 1441914241 0.615479 0.187744 -0.625183 0.441650 1441914241 0.615479 0.187744 -0.625183 0.441650 1441914241 0.615479 0.187744 -0.625183 0.441650 1441914241 0.615479 0.187744 -0.625183 0.441650 1441914241 0.615479 0.187744 -0.625183 0.441650 1441914241 0.616577 0.195496 -0.624878 0.437134 1441914241 0.616577 0.195496 -0.624878 0.437134 1441914241 0.616577 0.195496 -0.624878 0.437134 1441914241 0.616577 0.195496 -0.624878 0.437134 1441914241 0.616577 0.195496 -0.624878 0.437134 1441914241 0.619385 0.203735 -0.624023 0.430603 1441914241 0.619385 0.203735 -0.624023 0.430603 1441914241 
0.350830 -0.554565 -0.730103 0.190552 1441914243 0.350830 -0.554565 -0.730103 0.190552 1441914243 0.350830 -0.554565 -0.730103 0.190552 1441914243 0.350830 -0.554565 -0.730103 0.190552 1441914243 0.209229 -0.582397 -0.720703 0.312561 1441914243 0.209229 -0.582397 -0.720703 0.312561 1441914243 0.209229 -0.582397 -0.720703 0.312561 1441914243 0.209229 -0.582397 -0.720703 0.312561 1441914243 0.209229 -0.582397 -0.720703 0.312561 1441914243 0.082092 -0.587280 -0.690735 0.413879 1441914243 0.082092 -0.587280 -0.690735 0.413879 1441914243 0.082092 -0.587280 -0.690735 0.413879 1441914243 0.082092 -0.587280 -0.690735 0.413879 1441914243 0.082092 -0.587280 -0.690735 0.413879 1441914244 0.082092 -0.587280 -0.690735 0.413879 1441914244 0.082092 -0.587280 -0.690735 0.413879 1441914244 -0.022095 -0.579956 -0.645752 0.496155 1441914244 -0.022095 -0.579956 -0.645752 0.496155 1441914244 -0.022095 -0.579956 -0.645752 0.496155 1441914244 -0.022095 -0.579956 -0.645752 0.496155 1441914244 -0.022095 -0.579956 -0.645752 0.496155 1441914244 -0.080872 -0.573975 -0.584351 0.567932 1441914244 -0.080872 -0.573975 -0.584351 0.567932 1441914244 -0.080872 -0.573975 -0.584351 0.567932 1441914244 -0.080872 -0.573975 -0.584351 0.567932 1441914244 -0.080872 -0.573975 -0.584351 0.567932 1441914244 -0.099609 -0.570862 -0.543152 0.607666 1441914244 -0.099609 -0.570862 -0.543152 0.607666 1441914244 -0.099609 -0.570862 -0.543152 0.607666 1441914244 -0.099609 -0.570862 -0.543152 0.607666 1441914244 -0.099609 -0.570862 -0.543152 0.607666 1441914244 -0.091492 -0.579285 -0.545593 0.598694 1441914244 -0.091492 -0.579285 -0.545593 0.598694 1441914244 -0.091492 -0.579285 -0.545593 0.598694 1441914244 -0.091492 -0.579285 -0.545593 0.598694 1441914244 -0.091492 -0.579285 -0.545593 0.598694 1441914244 -0.091492 -0.579285 -0.545593 0.598694 1441914244 -0.091492 -0.579285 -0.545593 0.598694 1441914244 -0.071533 -0.586853 -0.574585 0.566040 1441914244 -0.071533 -0.586853 -0.574585 0.566040 1441914244 -0.071533 -0.586853 -0.574585 0.566040 1441914244 -0.071533 -0.586853 -0.574585 0.566040 1441914244 -0.071533 -0.586853 -0.574585 0.566040 1441914244 -0.071533 -0.586853 -0.574585 0.566040 1441914244 -0.041565 -0.585083 -0.606812 0.536438 1441914244 -0.041565 -0.585083 -0.606812 0.536438 1441914244 -0.041565 -0.585083 -0.606812 0.536438 1441914244 -0.041565 -0.585083 -0.606812 0.536438 1441914244 -0.041565 -0.585083 -0.606812 0.536438 1441914244 0.016479 -0.586975 -0.642456 0.492432 1441914244 0.016479 -0.586975 -0.642456 0.492432 1441914244 0.016479 -0.586975 -0.642456 0.492432 1441914244 0.016479 -0.586975 -0.642456 0.492432 1441914244 0.016479 -0.586975 -0.642456 0.492432 1441914244 0.016479 -0.586975 -0.642456 0.492432 1441914244 0.136719 -0.578491 -0.657471 0.463135 1441914244 0.136719 -0.578491 -0.657471 0.463135 1441914244 0.136719 -0.578491 -0.657471 0.463135 1441914244 0.136719 -0.578491 -0.657471 0.463135 1441914244 0.136719 -0.578491 -0.657471 0.463135 1441914244 0.297668 -0.543030 -0.666626 0.414978 1441914244 0.297668 -0.543030 -0.666626 0.414978 1441914244 0.297668 -0.543030 -0.666626 0.414978 1441914244 0.297668 -0.543030 -0.666626 0.414978 1441914244 0.297668 -0.543030 -0.666626 0.414978 1441914244 0.297668 -0.543030 -0.666626 0.414978 1441914244 0.297668 -0.543030 -0.666626 0.414978 1441914244 0.453674 -0.489563 -0.683289 0.296143 1441914244 0.453674 -0.489563 -0.683289 0.296143 1441914244 0.453674 -0.489563 -0.683289 0.296143 1441914244 0.453674 -0.489563 -0.683289 0.296143 1441914244 0.453674 -0.489563 -0.683289 0.296143 1441914244 0.453674 -0.489563 -0.683289 0.296143 1441914244 0.565125 -0.430481 -0.682495 0.171875 1441914244 0.565125 -0.430481 -0.682495 0.171875 1441914244 0.565125 -0.430481 -0.682495 0.171875 1441914244 0.565125 -0.430481 -0.682495 0.171875 1441914244 0.565125 -0.430481 -0.682495 0.171875 1441914244 0.565125 -0.430481 -0.682495 0.171875 1441914244 0.650330 -0.347595 -0.672729 0.060669 1441914244 0.650330 -0.347595 -0.672729 0.060669 1441914244 0.650330 -0.347595 -0.672729 0.060669 1441914244 0.650330 -0.347595 -0.672729 0.060669 1441914244 0.701782 -0.273926 -0.657410 -0.016174 1441914244 0.701782 -0.273926 -0.657410 -0.016174 1441914244 0.701782 -0.273926 -0.657410 -0.016174 1441914244 0.701782 -0.273926 -0.657410 -0.016174 1441914244 0.701782 -0.273926 -0.657410 -0.016174 1441914244 0.701782 -0.273926 -0.657410 -0.016174 1441914244 0.701782 -0.273926 -0.657410 -0.016174 1441914244 0.724060 -0.233459 -0.647461 -0.044922 1441914244 0.724060 -0.233459 -0.647461 -0.044922 1441914244 0.724060 -0.233459 -0.647461 -0.044922 1441914244 0.724060 -0.233459 -0.647461 -0.044922 1441914244 0.724060 -0.233459 -0.647461 -0.044922 1441914244 0.724060 -0.233459 -0.647461 -0.044922 1441914244 0.726563 -0.236633 -0.644104 -0.035461 1441914244 0.726563 -0.236633 -0.644104 -0.035461 1441914244 0.726563 -0.236633 -0.644104 -0.035461 1441914244 0.726563 -0.236633 -0.644104 -0.035461 1441914244 0.726563 -0.236633 -0.644104 -0.035461 1441914244 0.726563 -0.236633 -0.644104 -0.035461 1441914244 0.709595 -0.274292 -0.648621 -0.023804 1441914244 0.709595 -0.274292 -0.648621 -0.023804 1441914244 0.709595 -0.274292 -0.648621 -0.023804 1441914244 0.709595 -0.274292 -0.648621 -0.023804 1441914244 0.709595 -0.274292 -0.648621 -0.023804 1441914244 0.709595 -0.274292 -0.648621 -0.023804 1441914244 0.688232 -0.306702 -0.657471 0.006531 1441914244 0.688232 -0.306702 -0.657471 0.006531 1441914244 0.688232 -0.306702 -0.657471 0.006531 1441914244 0.688232 -0.306702 -0.657471 0.006531 1441914244 0.688232 -0.306702 -0.657471 0.006531 1441914244 0.688232 -0.306702 -0.657471 0.006531 1441914244 0.660095 -0.341064 -0.668091 0.040833 1441914244 0.660095 -0.341064 -0.668091 0.040833 1441914244 0.660095 -0.341064 -0.668091 0.040833 1441914244 0.660095 -0.341064 -0.668091 0.040833 1441914244 0.660095 -0.341064 -0.668091 0.040833 1441914244 0.660095 -0.341064 -0.668091 0.040833 1441914245 0.660095 -0.341064 -0.668091 0.040833 1441914245 0.604004 -0.416321 -0.675537 0.074402 1441914245 0.604004 -0.416321 -0.675537 0.074402 1441914245 0.604004 -0.416321 -0.675537 0.074402 1441914245 0.604004 -0.416321 -0.675537 0.074402 1441914245 0.479187 -0.531555 -0.690491 0.105347 1441914245 0.479187 -0.531555 -0.690491 0.105347 1441914245 0.479187 -0.531555 -0.690491 0.105347 1441914245 0.479187 -0.531555 -0.690491 0.105347 1441914245 0.479187 -0.531555 -0.690491 0.105347 1441914245 0.479187 -0.531555 -0.690491 0.105347 1441914245 0.347290 -0.597961 -0.695374 0.195740 1441914245 0.347290 -0.597961 -0.695374 0.195740 1441914245 0.347290 -0.597961 -0.695374 0.195740 1441914245 0.347290 -0.597961 -0.695374 0.195740 1441914245 0.347290 -0.597961 -0.695374 0.195740 1441914245 0.347290 -0.597961 -0.695374 0.195740 1441914245 0.215881 -0.623108 -0.689148 0.300476 1441914245 0.215881 -0.623108 -0.689148 0.300476 1441914245 0.215881 -0.623108 -0.689148 0.300476 1441914245 0.215881 -0.623108 -0.689148 0.300476 1441914245 0.215881 -0.623108 -0.689148 0.300476 1441914245 0.215881 -0.623108 -0.689148 0.300476 1441914245 0.085510 -0.616333 -0.664795 0.413452 1441914245 0.085510 -0.616333 -0.664795 0.413452 1441914245 0.085510 -0.616333 -0.664795 0.413452 1441914245 0.085510 -0.616333 -0.664795 0.413452 1441914245 0.085510 -0.616333 -0.664795 0.413452 1441914245 0.085510 -0.616333 -0.664795 0.413452 1441914245 0.010376 -0.593994 -0.610779 0.523560 1441914245 0.010376 -0.593994 -0.610779 0.523560 1441914245 0.010376 -0.593994 -0.610779 0.523560 1441914245 0.010376 -0.593994 -0.610779 0.523560 1441914245 0.010376 -0.593994 -0.610779 0.523560 1441914245 0.010376 -0.593994 -0.610779 0.523560 1441914245 -0.021484 -0.586487 -0.577271 0.567810 1441914245 -0.021484 -0.586487 -0.577271 0.567810 1441914245 -0.021484 -0.586487 -0.577271 0.567810 1441914245 -0.021484 -0.586487 -0.577271 0.567810 1441914245 -0.021484 -0.586487 -0.577271 0.567810 1441914245 -0.021484 -0.586487 -0.577271 0.567810 1441914245 -0.021484 -0.586487 -0.577271 0.567810 1441914245 -0.040466 -0.593506 -0.580750 0.555847 1441914245 -0.040466 -0.593506 -0.580750 0.555847 1441914245 -0.040466 -0.593506 -0.580750 0.555847 1441914245 -0.040466 -0.593506 -0.580750 0.555847 1441914245 -0.040466 -0.593506 -0.580750 0.555847 1441914245 -0.040466 -0.593506 -0.580750 0.555847 1441914245 -0.041931 -0.598022 -0.594604 0.535828 1441914245 -0.041931 -0.598022 -0.594604 0.535828 1441914245 -0.041931 -0.598022 -0.594604 0.535828 1441914245 -0.041931 -0.598022 -0.594604 0.535828 1441914245 -0.023804 -0.596375 -0.605103 0.526917 1441914245 -0.023804 -0.596375 -0.605103 0.526917 1441914245 -0.023804 -0.596375 -0.605103 0.526917 1441914245 -0.023804 -0.596375 -0.605103 0.526917 1441914245 -0.023804 -0.596375 -0.605103 0.526917 1441914245 0.029053 -0.589600 -0.621399 0.515198 1441914245 0.029053 -0.589600 -0.621399 0.515198 1441914245 0.029053 -0.589600 -0.621399 0.515198 1441914245 0.029053 -0.589600 -0.621399 0.515198 1441914245 0.029053 -0.589600 -0.621399 0.515198 1441914245 0.115295 -0.581360 -0.650696 0.474670 1441914245 0.115295 -0.581360 -0.650696 0.474670 1441914245 0.115295 -0.581360 -0.650696 0.474670 1441914245 0.115295 -0.581360 -0.650696 0.474670 1441914245 0.115295 -0.581360 -0.650696 0.474670 1441914245 0.225830 -0.571472 -0.681702 0.397095 1441914245 0.225830 -0.571472 -0.681702 0.397095 1441914245 0.225830 -0.571472 -0.681702 0.397095 1441914245 0.225830 -0.571472 -0.681702 0.397095 1441914245 0.225830 -0.571472 -0.681702 0.397095 1441914245 0.374939 -0.530334 -0.702820 0.290161 1441914245 0.374939 -0.530334 -0.702820 0.290161 1441914245 0.374939 -0.530334 -0.702820 0.290161 1441914245 0.374939 -0.530334 -0.702820 0.290161 1441914245 0.374939 -0.530334 -0.702820 0.290161 1441914245 0.374939 -0.530334 -0.702820 0.290161 1441914245 0.374939 -0.530334 -0.702820 0.290161 1441914245 0.520996 -0.456055 -0.699402 0.177307 1441914245 0.520996 -0.456055 -0.699402 0.177307 1441914245 0.520996 -0.456055 -0.699402 0.177307 1441914245 0.520996 -0.456055 -0.699402 0.177307 1441914245 0.520996 -0.456055 -0.699402 0.177307 1441914245 0.520996 -0.456055 -0.699402 0.177307 1441914245 0.639771 -0.360107 -0.675476 0.069153 1441914245 0.639771 -0.360107 -0.675476 0.069153 1441914245 0.639771 -0.360107 -0.675476 0.069153 1441914245 0.639771 -0.360107 -0.675476 0.069153 1441914245 0.639771 -0.360107 -0.675476 0.069153 1441914245 0.639771 -0.360107 -0.675476 0.069153 1441914245 0.710266 -0.279541 -0.645813 -0.017334 1441914245 0.710266 -0.279541 -0.645813 -0.017334 1441914245 0.710266 -0.279541 -0.645813 -0.017334 1441914245 0.710266 -0.279541 -0.645813 -0.017334 1441914245 0.710266 -0.279541 -0.645813 -0.017334 1441914245 0.710266 -0.279541 -0.645813 -0.017334 1441914245 0.710266 -0.279541 -0.645813 -0.017334 1441914245 0.740540 -0.233643 -0.627930 -0.052063 1441914245 0.740540 -0.233643 -0.627930 -0.052063 1441914245 0.740540 -0.233643 -0.627930 -0.052063 1441914245 0.740540 -0.233643 -0.627930 -0.052063 1441914245 0.740540 -0.233643 -0.627930 -0.052063 1441914245 0.740540 -0.233643 -0.627930 -0.052063 1441914245 0.722290 -0.267822 -0.635437 -0.052551 1441914246 0.722290 -0.267822 -0.635437 -0.052551 1441914246 0.722290 -0.267822 -0.635437 -0.052551 1441914246 0.722290 -0.267822 -0.635437 -0.052551 1441914246 0.722290 -0.267822 -0.635437 -0.052551 1441914246 0.722290 -0.267822 -0.635437 -0.052551 1441914246 0.693481 -0.286560 -0.660706 -0.020508 1441914246 0.693481 -0.286560 -0.660706 -0.020508 1441914246 0.693481 -0.286560 -0.660706 -0.020508 1441914246 0.693481 -0.286560 -0.660706 -0.020508 1441914246 0.693481 -0.286560 -0.660706 -0.020508 1441914246 0.693481 -0.286560 -0.660706 -0.020508 1441914246 0.661926 -0.319824 -0.677856 0.007751 1441914246 0.661926 -0.319824 -0.677856 0.007751 1441914246 0.661926 -0.319824 -0.677856 0.007751 1441914246 0.661926 -0.319824 -0.677856 0.007751 1441914246 0.661926 -0.319824 -0.677856 0.007751 1441914246 0.661926 -0.319824 -0.677856 0.007751 1441914246 0.661926 -0.319824 -0.677856 0.007751 1441914246 0.604492 -0.391724 -0.692505 0.039917 1441914246 0.604492 -0.391724 -0.692505 0.039917 1441914246 0.604492 -0.391724 -0.692505 0.039917 1441914246 0.604492 -0.391724 -0.692505 0.039917 1441914246 0.604492 -0.391724 -0.692505 0.039917 1441914246 0.604492 -0.391724 -0.692505 0.039917 1441914246 0.505981 -0.482727 -0.708984 0.091492 1441914246 0.505981 -0.482727 -0.708984 0.091492 1441914246 0.505981 -0.482727 -0.708984 0.091492 1441914246 0.505981 -0.482727 -0.708984 0.091492 1441914246 0.505981 -0.482727 -0.708984 0.091492 1441914246 0.505981 -0.482727 -0.708984 0.091492 1441914246 0.383728 -0.555176 -0.719421 0.164307 1441914246 0.383728 -0.555176 -0.719421 0.164307 1441914246 0.383728 -0.555176 -0.719421 0.164307 1441914246 0.383728 -0.555176 -0.719421 0.164307 1441914246 0.383728 -0.555176 -0.719421 0.164307 1441914246 0.383728 -0.555176 -0.719421 0.164307 1441914246 0.241272 -0.604919 -0.720581 0.238220 1441914246 0.241272 -0.604919 -0.720581 0.238220 1441914246 0.241272 -0.604919 -0.720581 0.238220 1441914246 0.241272 -0.604919 -0.720581 0.238220 1441914246 0.241272 -0.604919 -0.720581 0.238220 1441914246 0.241272 -0.604919 -0.720581 0.238220 1441914246 0.096741 -0.616943 -0.707886 0.330078 1441914246 0.096741 -0.616943 -0.707886 0.330078 1441914246 0.096741 -0.616943 -0.707886 0.330078 1441914246 0.096741 -0.616943 -0.707886 0.330078 1441914246 0.096741 -0.616943 -0.707886 0.330078 1441914246 0.096741 -0.616943 -0.707886 0.330078 1441914246 0.010071 -0.598267 -0.668884 0.441223 1441914246 0.010071 -0.598267 -0.668884 0.441223 1441914246 0.010071 -0.598267 -0.668884 0.441223 1441914246 0.010071 -0.598267 -0.668884 0.441223 1441914246 0.010071 -0.598267 -0.668884 0.441223 1441914246 0.010071 -0.598267 -0.668884 0.441223 1441914246 0.010071 -0.598267 -0.668884 0.441223 1441914246 -0.020813 -0.579590 -0.629395 0.517212 1441914246 -0.020813 -0.579590 -0.629395 0.517212 1441914246 -0.020813 -0.579590 -0.629395 0.517212 1441914246 -0.020813 -0.579590 -0.629395 0.517212 1441914246 -0.020813 -0.579590 -0.629395 0.517212 1441914246 -0.020813 -0.579590 -0.629395 0.517212 1441914246 -0.049072 -0.582031 -0.635071 0.505554 1441914246 -0.049072 -0.582031 -0.635071 0.505554 1441914246 -0.049072 -0.582031 -0.635071 0.505554 1441914246 -0.049072 -0.582031 -0.635071 0.505554 1441914246 -0.049072 -0.582031 -0.635071 0.505554 1441914246 -0.049072 -0.582031 -0.635071 0.505554 1441914246 -0.058289 -0.588745 -0.642456 0.487122 1441914246 -0.058289 -0.588745 -0.642456 0.487122 1441914246 -0.058289 -0.588745 -0.642456 0.487122 1441914246 -0.058289 -0.588745 -0.642456 0.487122 1441914246 -0.058289 -0.588745 -0.642456 0.487122 1441914246 -0.058289 -0.588745 -0.642456 0.487122 1441914246 -0.030884 -0.593872 -0.633911 0.494507 1441914246 -0.030884 -0.593872 -0.633911 0.494507 1441914246 -0.030884 -0.593872 -0.633911 0.494507 1441914246 -0.030884 -0.593872 -0.633911 0.494507 1441914246 -0.030884 -0.593872 -0.633911 0.494507 1441914246 -0.030884 -0.593872 -0.633911 0.494507 1441914246 0.017700 -0.589966 -0.644104 0.486633 1441914246 0.017700 -0.589966 -0.644104 0.486633 1441914246 0.017700 -0.589966 -0.644104 0.486633 1441914246 0.017700 -0.589966 -0.644104 0.486633 1441914246 0.017700 -0.589966 -0.644104 0.486633 1441914246 0.017700 -0.589966 -0.644104 0.486633 1441914246 0.109375 -0.578369 -0.665955 0.458374 1441914246 0.109375 -0.578369 -0.665955 0.458374 1441914246 0.109375 -0.578369 -0.665955 0.458374 1441914246 0.109375 -0.578369 -0.665955 0.458374 1441914246 0.109375 -0.578369 -0.665955 0.458374 1441914246 0.109375 -0.578369 -0.665955 0.458374 1441914246 0.218323 -0.567688 -0.701050 0.372375 1441914246 0.218323 -0.567688 -0.701050 0.372375 1441914246 0.218323 -0.567688 -0.701050 0.372375 1441914246 0.218323 -0.567688 -0.701050 0.372375 1441914246 0.218323 -0.567688 -0.701050 0.372375 1441914246 0.218323 -0.567688 -0.701050 0.372375 1441914246 0.218323 -0.567688 -0.701050 0.372375 1441914246 0.346313 -0.539612 -0.708679 0.294495 1441914246 0.346313 -0.539612 -0.708679 0.294495 1441914246 0.346313 -0.539612 -0.708679 0.294495 1441914246 0.346313 -0.539612 -0.708679 0.294495 1441914246 0.346313 -0.539612 -0.708679 0.294495 1441914246 0.346313 -0.539612 -0.708679 0.294495 1441914246 0.346313 -0.539612 -0.708679 0.294495 1441914246 0.458191 -0.491943 -0.710022 0.209717 1441914246 0.458191 -0.491943 -0.710022 0.209717 1441914246 0.458191 -0.491943 -0.710022 0.209717 1441914246 0.458191 -0.491943 -0.710022 0.209717 1441914246 0.458191 -0.491943 -0.710022 0.209717 1441914246 0.458191 -0.491943 -0.710022 0.209717 1441914246 0.553467 -0.427490 -0.701721 0.136230 1441914247 0.553467 -0.427490 -0.701721 0.136230 1441914247 0.553467 -0.427490 -0.701721 0.136230 1441914247 0.553467 -0.427490 -0.701721 0.136230 1441914247 0.637451 -0.346130 -0.686768 0.046753 1441914247 0.637451 -0.346130 -0.686768 0.046753 1441914247 0.637451 -0.346130 -0.686768 0.046753 1441914247 0.637451 -0.346130 -0.686768 0.046753 1441914247 0.637451 -0.346130 -0.686768 0.046753 1441914247 0.637451 -0.346130 -0.686768 0.046753 1441914247 0.705261 -0.268982 -0.655334 -0.028320 1441914247 0.705261 -0.268982 -0.655334 -0.028320 1441914247 0.705261 -0.268982 -0.655334 -0.028320 1441914247 0.705261 -0.268982 -0.655334 -0.028320 1441914247 0.705261 -0.268982 -0.655334 -0.028320 1441914247 0.705261 -0.268982 -0.655334 -0.028320 1441914247 0.705261 -0.268982 -0.655334 -0.028320 1441914247 0.739014 -0.244751 -0.622314 -0.082153 1441914247 0.739014 -0.244751 -0.622314 -0.082153 1441914247 0.739014 -0.244751 -0.622314 -0.082153 1441914247 0.739014 -0.244751 -0.622314 -0.082153 1441914247 0.739014 -0.244751 -0.622314 -0.082153 1441914247 0.739014 -0.244751 -0.622314 -0.082153 1441914247 0.738037 -0.271973 -0.606628 -0.115723 1441914247 0.738037 -0.271973 -0.606628 -0.115723 1441914247 0.738037 -0.271973 -0.606628 -0.115723 1441914247 0.738037 -0.271973 -0.606628 -0.115723 1441914247 0.738037 -0.271973 -0.606628 -0.115723 1441914247 0.738037 -0.271973 -0.606628 -0.115723 1441914247 0.733032 -0.285400 -0.605591 -0.120422 1441914247 0.733032 -0.285400 -0.605591 -0.120422 1441914247 0.733032 -0.285400 -0.605591 -0.120422 1441914247 0.733032 -0.285400 -0.605591 -0.120422 1441914247 0.733032 -0.285400 -0.605591 -0.120422 1441914247 0.733032 -0.285400 -0.605591 -0.120422 1441914247 0.733032 -0.285400 -0.605591 -0.120422 1441914247 0.730591 -0.287964 -0.609802 -0.106995 1441914247 0.730591 -0.287964 -0.609802 -0.106995 1441914247 0.730591 -0.287964 -0.609802 -0.106995 1441914247 0.730591 -0.287964 -0.609802 -0.106995 1441914247 0.716125 -0.302734 -0.623108 -0.085144 1441914247 0.716125 -0.302734 -0.623108 -0.085144 1441914247 0.716125 -0.302734 -0.623108 -0.085144 1441914247 0.716125 -0.302734 -0.623108 -0.085144 1441914247 0.716125 -0.302734 -0.623108 -0.085144 1441914247 0.716125 -0.302734 -0.623108 -0.085144 1441914247 0.716125 -0.302734 -0.623108 -0.085144 1441914247 0.684875 -0.335266 -0.645203 -0.047791 1441914247 0.684875 -0.335266 -0.645203 -0.047791 1441914247 0.684875 -0.335266 -0.645203 -0.047791 1441914247 0.684875 -0.335266 -0.645203 -0.047791 1441914247 0.684875 -0.335266 -0.645203 -0.047791 1441914247 0.684875 -0.335266 -0.645203 -0.047791 1441914247 0.615845 -0.408691 -0.673584 0.003113 1441914247 0.615845 -0.408691 -0.673584 0.003113 1441914247 0.615845 -0.408691 -0.673584 0.003113 1441914247 0.615845 -0.408691 -0.673584 0.003113 1441914247 0.615845 -0.408691 -0.673584 0.003113 1441914247 0.615845 -0.408691 -0.673584 0.003113 1441914247 0.497742 -0.498535 -0.704651 0.084900 1441914247 0.497742 -0.498535 -0.704651 0.084900 1441914247 0.497742 -0.498535 -0.704651 0.084900 1441914247 0.497742 -0.498535 -0.704651 0.084900 1441914247 0.497742 -0.498535 -0.704651 0.084900 1441914247 0.497742 -0.498535 -0.704651 0.084900 1441914247 0.497742 -0.498535 -0.704651 0.084900 1441914247 0.352722 -0.576904 -0.714478 0.179810 1441914247 0.352722 -0.576904 -0.714478 0.179810 1441914247 0.352722 -0.576904 -0.714478 0.179810 1441914247 0.352722 -0.576904 -0.714478 0.179810 1441914247 0.352722 -0.576904 -0.714478 0.179810 1441914247 0.352722 -0.576904 -0.714478 0.179810 1441914247 0.203796 -0.621948 -0.701294 0.282593 1441914247 0.203796 -0.621948 -0.701294 0.282593 1441914247 0.203796 -0.621948 -0.701294 0.282593 1441914247 0.203796 -0.621948 -0.701294 0.282593 1441914247 0.203796 -0.621948 -0.701294 0.282593 1441914247 0.082092 -0.625854 -0.663696 0.401367 1441914247 0.082092 -0.625854 -0.663696 0.401367 1441914247 0.082092 -0.625854 -0.663696 0.401367 1441914247 0.082092 -0.625854 -0.663696 0.401367 1441914247 0.082092 -0.625854 -0.663696 0.401367 1441914247 -0.007874 -0.615845 -0.617065 0.489807 1441914247 -0.007874 -0.615845 -0.617065 0.489807 1441914247 -0.007874 -0.615845 -0.617065 0.489807 1441914247 -0.007874 -0.615845 -0.617065 0.489807 1441914247 -0.007874 -0.615845 -0.617065 0.489807 1441914247 -0.007874 -0.615845 -0.617065 0.489807 1441914247 -0.056580 -0.609192 -0.581848 0.535889 1441914247 -0.056580 -0.609192 -0.581848 0.535889 1441914247 -0.056580 -0.609192 -0.581848 0.535889 1441914247 -0.056580 -0.609192 -0.581848 0.535889 1441914247 -0.056580 -0.609192 -0.581848 0.535889 1441914247 -0.056580 -0.609192 -0.581848 0.535889 1441914247 -0.056580 -0.609192 -0.581848 0.535889 1441914247 -0.071655 -0.610840 -0.570862 0.543945 1441914247 -0.071655 -0.610840 -0.570862 0.543945 1441914247 -0.071655 -0.610840 -0.570862 0.543945 1441914247 -0.071655 -0.610840 -0.570862 0.543945 1441914247 -0.071655 -0.610840 -0.570862 0.543945 1441914247 -0.071655 -0.610840 -0.570862 0.543945 1441914247 -0.083435 -0.618896 -0.597961 0.502502 1441914247 -0.083435 -0.618896 -0.597961 0.502502 1441914247 -0.083435 -0.618896 -0.597961 0.502502 1441914247 -0.083435 -0.618896 -0.597961 0.502502 1441914247 -0.083435 -0.618896 -0.597961 0.502502 1441914247 -0.083435 -0.618896 -0.597961 0.502502 1441914247 -0.083435 -0.618896 -0.597961 0.502502 1441914247 -0.062927 -0.620056 -0.610046 0.489380 1441914247 -0.062927 -0.620056 -0.610046 0.489380 1441914248 -0.062927 -0.620056 -0.610046 0.489380 1441914248 -0.062927 -0.620056 -0.610046 0.489380 1441914248 -0.062927 -0.620056 -0.610046 0.489380 1441914248 -0.013855 -0.617065 -0.611267 0.495422 1441914248 -0.013855 -0.617065 -0.611267 0.495422 1441914248 -0.013855 -0.617065 -0.611267 0.495422 1441914248 -0.013855 -0.617065 -0.611267 0.495422 1441914248 -0.013855 -0.617065 -0.611267 0.495422 1441914248 -0.013855 -0.617065 -0.611267 0.495422 1441914248 0.067688 -0.618042 -0.616394 0.483276 1441914248 0.067688 -0.618042 -0.616394 0.483276 1441914248 0.067688 -0.618042 -0.616394 0.483276 1441914248 0.067688 -0.618042 -0.616394 0.483276 1441914248 0.067688 -0.618042 -0.616394 0.483276 1441914248 0.166504 -0.619629 -0.642944 0.418335 1441914248 0.166504 -0.619629 -0.642944 0.418335 1441914248 0.166504 -0.619629 -0.642944 0.418335 1441914248 0.166504 -0.619629 -0.642944 0.418335 1441914248 0.166504 -0.619629 -0.642944 0.418335 1441914248 0.166504 -0.619629 -0.642944 0.418335 1441914248 0.166504 -0.619629 -0.642944 0.418335 1441914248 0.297913 -0.600952 -0.663696 0.331116 1441914248 0.297913 -0.600952 -0.663696 0.331116 1441914248 0.297913 -0.600952 -0.663696 0.331116 1441914248 0.297913 -0.600952 -0.663696 0.331116 1441914248 0.297913 -0.600952 -0.663696 0.331116 1441914248 0.297913 -0.600952 -0.663696 0.331116 1441914248 0.446838 -0.549072 -0.671082 0.220337 1441914248 0.446838 -0.549072 -0.671082 0.220337 1441914248 0.446838 -0.549072 -0.671082 0.220337 1441914248 0.446838 -0.549072 -0.671082 0.220337 1441914248 0.446838 -0.549072 -0.671082 0.220337 1441914248 0.446838 -0.549072 -0.671082 0.220337 1441914248 0.446838 -0.549072 -0.671082 0.220337 1441914248 0.579773 -0.457642 -0.665833 0.105530 1441914248 0.579773 -0.457642 -0.665833 0.105530 1441914248 0.579773 -0.457642 -0.665833 0.105530 1441914248 0.579773 -0.457642 -0.665833 0.105530 1441914248 0.687439 -0.330811 -0.646484 -0.004639 1441914248 0.687439 -0.330811 -0.646484 -0.004639 1441914248 0.687439 -0.330811 -0.646484 -0.004639 1441914248 0.687439 -0.330811 -0.646484 -0.004639 1441914248 0.687439 -0.330811 -0.646484 -0.004639 1441914248 0.687439 -0.330811 -0.646484 -0.004639 1441914248 0.687439 -0.330811 -0.646484 -0.004639 1441914248 0.740234 -0.240601 -0.625244 -0.057190 1441914248 0.740234 -0.240601 -0.625244 -0.057190 1441914248 0.740234 -0.240601 -0.625244 -0.057190 1441914248 0.740234 -0.240601 -0.625244 -0.057190 1441914248 0.740234 -0.240601 -0.625244 -0.057190 1441914248 0.740234 -0.240601 -0.625244 -0.057190 1441914248 0.740234 -0.240601 -0.625244 -0.057190 1441914248 0.740723 -0.255798 -0.616333 -0.077637 1441914248 0.740723 -0.255798 -0.616333 -0.077637 1441914248 0.740723 -0.255798 -0.616333 -0.077637 1441914248 0.740723 -0.255798 -0.616333 -0.077637 1441914248 0.740723 -0.255798 -0.616333 -0.077637 1441914248 0.740723 -0.255798 -0.616333 -0.077637 1441914248 0.734863 -0.276672 -0.612000 -0.094299 1441914248 0.734863 -0.276672 -0.612000 -0.094299 1441914248 0.734863 -0.276672 -0.612000 -0.094299 1441914248 0.740540 -0.288513 -0.598389 -0.101318 1441914248 0.740540 -0.288513 -0.598389 -0.101318 1441914248 0.740540 -0.288513 -0.598389 -0.101318 1441914248 0.740540 -0.288513 -0.598389 -0.101318 1441914248 0.740540 -0.288513 -0.598389 -0.101318 1441914248 0.740540 -0.288513 -0.598389 -0.101318 1441914248 0.740540 -0.288513 -0.598389 -0.101318 1441914248 0.729919 -0.307556 -0.604065 -0.087952 1441914248 0.729919 -0.307556 -0.604065 -0.087952 1441914248 0.729919 -0.307556 -0.604065 -0.087952 1441914248 0.729919 -0.307556 -0.604065 -0.087952 1441914248 0.729919 -0.307556 -0.604065 -0.087952 1441914248 0.729919 -0.307556 -0.604065 -0.087952 1441914248 0.695129 -0.337524 -0.632568 -0.052551 1441914248 0.695129 -0.337524 -0.632568 -0.052551 1441914248 0.695129 -0.337524 -0.632568 -0.052551 1441914248 0.695129 -0.337524 -0.632568 -0.052551 1441914248 0.695129 -0.337524 -0.632568 -0.052551 1441914248 0.695129 -0.337524 -0.632568 -0.052551 1441914248 0.618652 -0.418762 -0.664612 -0.012573 1441914248 0.618652 -0.418762 -0.664612 -0.012573 1441914248 0.618652 -0.418762 -0.664612 -0.012573 1441914248 0.618652 -0.418762 -0.664612 -0.012573 1441914248 0.618652 -0.418762 -0.664612 -0.012573 1441914248 0.618652 -0.418762 -0.664612 -0.012573 1441914248 0.491455 -0.516113 -0.698730 0.062500 1441914248 0.491455 -0.516113 -0.698730 0.062500 1441914248 0.491455 -0.516113 -0.698730 0.062500 1441914248 0.491455 -0.516113 -0.698730 0.062500 1441914248 0.351196 -0.566956 -0.725037 0.172058 1441914248 0.351196 -0.566956 -0.725037 0.172058 1441914248 0.351196 -0.566956 -0.725037 0.172058 1441914248 0.351196 -0.566956 -0.725037 0.172058 1441914248 0.351196 -0.566956 -0.725037 0.172058 1441914248 0.351196 -0.566956 -0.725037 0.172058 1441914248 0.202637 -0.595093 -0.725525 0.280029 1441914248 0.202637 -0.595093 -0.725525 0.280029 1441914248 0.202637 -0.595093 -0.725525 0.280029 1441914248 0.202637 -0.595093 -0.725525 0.280029 1441914248 0.202637 -0.595093 -0.725525 0.280029 1441914248 0.202637 -0.595093 -0.725525 0.280029 1441914248 0.074158 -0.590332 -0.700867 0.393494 1441914248 0.074158 -0.590332 -0.700867 0.393494 1441914248 0.074158 -0.590332 -0.700867 0.393494 1441914249 0.074158 -0.590332 -0.700867 0.393494 1441914249 0.074158 -0.590332 -0.700867 0.393494 1441914249 0.074158 -0.590332 -0.700867 0.393494 1441914249 0.007690 -0.563660 -0.649292 0.510559 1441914249 0.007690 -0.563660 -0.649292 0.510559 1441914249 0.007690 -0.563660 -0.649292 0.510559 1441914249 0.007690 -0.563660 -0.649292 0.510559 1441914249 0.007690 -0.563660 -0.649292 0.510559 1441914249 -0.022217 -0.546875 -0.625488 0.556091 1441914249 -0.022217 -0.546875 -0.625488 0.556091 1441914249 -0.022217 -0.546875 -0.625488 0.556091 1441914249 
0.615662 0.218445 -0.617065 0.438660 1441914250 0.615662 0.218445 -0.617065 0.438660 1441914250 0.615662 0.218445 -0.617065 0.438660 1441914250 0.615662 0.218445 -0.617065 0.438660 1441914250 0.615662 0.218445 -0.617065 0.438660 1441914251 0.614441 0.222473 -0.614075 0.442505 1441914251 0.614441 0.222473 -0.614075 0.442505 1441914251 0.614441 0.222473 -0.614075 0.442505 1441914251 0.614441 0.222473 -0.614075 0.442505 1441914251 0.614441 0.222473 -0.614075 0.442505 1441914251 0.614441 0.222473 -0.614075 0.442505 1441914251 0.614441 0.222473 -0.614075 0.442505 1441914251 0.615906 0.222412 -0.614929 0.439392 1441914251 0.615906 0.222412 -0.614929 0.439392 1441914251 0.615906 0.222412 -0.614929 0.439392 1441914251 0.615906 0.222412 -0.614929 0.439392 1441914251 0.615906 0.222412 -0.614929 0.439392 1441914251 0.615906 0.222412 -0.614929 0.439392 1441914251 0.615967 0.219666 -0.618958 0.434937 1441914251 0.615967 0.219666 -0.618958 0.434937 1441914251 0.615967 0.219666 -0.618958 0.434937 1441914251 0.615967 0.219666 -0.618958 0.434937 1441914251 0.615967 0.219666 -0.618958 0.434937 1441914251 0.615967 0.219666 -0.618958 0.434937 1441914251 0.615967 0.219666 -0.618958 0.434937 1441914251 0.613953 0.222229 -0.618469 0.437195 1441914251 0.613953 0.222229 -0.618469 0.437195 1441914251 0.613953 0.222229 -0.618469 0.437195 1441914251 0.613953 0.222229 -0.618469 0.437195 1441914251 0.613953 0.222229 -0.618469 0.437195 1441914251 0.613953 0.222229 -0.618469 0.437195 1441914251 0.614685 0.223022 -0.614502 0.441284 1441914251 0.614685 0.223022 -0.614502 0.441284 1441914251 0.614685 0.223022 -0.614502 0.441284 1441914251 0.614685 0.223022 -0.614502 0.441284 1441914251 0.614685 0.223022 -0.614502 0.441284 1441914251 0.614685 0.223022 -0.614502 0.441284 1441914251 0.614685 0.223022 -0.614502 0.441284 1441914251 0.619019 0.218079 -0.616333 0.435120 1441914251 0.619019 0.218079 -0.616333 0.435120 1441914251 0.619019 0.218079 -0.616333 0.435120 1441914251 0.619019 0.218079 -0.616333 0.435120 1441914251 0.619019 0.218079 -0.616333 0.435120 1441914251 0.619019 0.218079 -0.616333 0.435120 1441914251 0.621887 0.209290 -0.621338 0.428223 1441914251 0.621887 0.209290 -0.621338 0.428223 1441914251 0.621887 0.209290 -0.621338 0.428223 1441914251 0.621887 0.209290 -0.621338 0.428223 1441914251 0.621887 0.209290 -0.621338 0.428223 1441914251 0.621887 0.209290 -0.621338 0.428223 1441914251 0.621887 0.209290 -0.621338 0.428223 1441914251 0.622131 0.206482 -0.622253 0.427917 1441914251 0.622131 0.206482 -0.622253 0.427917 1441914251 0.622131 0.206482 -0.622253 0.427917 1441914251 0.622131 0.206482 -0.622253 0.427917 1441914251 0.622131 0.206482 -0.622253 0.427917 1441914251 0.622131 0.206482 -0.622253 0.427917 1441914251 0.620972 0.205566 -0.622864 0.429138 1441914251 0.620972 0.205566 -0.622864 0.429138 1441914251 0.620972 0.205566 -0.622864 0.429138 1441914251 0.620972 0.205566 -0.622864 0.429138 1441914251 0.620972 0.205566 -0.622864 0.429138 1441914251 0.620972 0.205566 -0.622864 0.429138 1441914251 0.619812 0.207581 -0.621033 0.432434 1441914251 0.619812 0.207581 -0.621033 0.432434 1441914251 0.619812 0.207581 -0.621033 0.432434 1441914251 0.619812 0.207581 -0.621033 0.432434 1441914251 0.619812 0.207581 -0.621033 0.432434 1441914251 0.619812 0.207581 -0.621033 0.432434 1441914251 0.618347 0.209412 -0.620422 0.434570 1441914251 0.618347 0.209412 -0.620422 0.434570 1441914251 0.618347 0.209412 -0.620422 0.434570 1441914251 0.618347 0.209412 -0.620422 0.434570 1441914251 0.618347 0.209412 -0.620422 0.434570 1441914251 0.618347 0.209412 -0.620422 0.434570 1441914251 0.617249 0.214478 -0.617188 0.438232 1441914251 0.617249 0.214478 -0.617188 0.438232 1441914251 0.617249 0.214478 -0.617188 0.438232 1441914251 0.617249 0.214478 -0.617188 0.438232 1441914251 0.617249 0.214478 -0.617188 0.438232 1441914251 0.617249 0.214478 -0.617188 0.438232 1441914251 0.617249 0.214478 -0.617188 0.438232 1441914251 0.617920 0.219055 -0.612000 0.442322 1441914251 0.617920 0.219055 -0.612000 0.442322 1441914251 0.617920 0.219055 -0.612000 0.442322 1441914251 0.617920 0.219055 -0.612000 0.442322 1441914251 0.617920 0.219055 -0.612000 0.442322 1441914251 0.617920 0.219055 -0.612000 0.442322 1441914251 0.618896 0.217407 -0.608704 0.446228 1441914251 0.618896 0.217407 -0.608704 0.446228 1441914251 0.618896 0.217407 -0.608704 0.446228 1441914251 0.618896 0.217407 -0.608704 0.446228 1441914251 0.618896 0.217407 -0.608704 0.446228 1441914251 0.618896 0.217407 -0.608704 0.446228 1441914251 0.619934 0.216614 -0.610046 0.443359 1441914251 0.619934 0.216614 -0.610046 0.443359 1441914251 0.619934 0.216614 -0.610046 0.443359 1441914251 0.619934 0.216614 -0.610046 0.443359 1441914251 0.619934 0.216614 -0.610046 0.443359 1441914251 0.619934 0.216614 -0.610046 0.443359 1441914251 0.622314 0.218262 -0.614319 0.433167 1441914251 0.622314 0.218262 -0.614319 0.433167 1441914251 0.622314 0.218262 -0.614319 0.433167 1441914251 0.622314 0.218262 -0.614319 0.433167 1441914251 0.622314 0.218262 -0.614319 0.433167 1441914251 0.622314 0.218262 -0.614319 0.433167 1441914251 0.620667 0.230957 -0.611084 0.433533 1441914251 0.620667 0.230957 -0.611084 0.433533 1441914251 0.620667 0.230957 -0.611084 0.433533 1441914251 0.620667 0.230957 -0.611084 0.433533 1441914251 0.620667 0.230957 -0.611084 0.433533 1441914251 0.620667 0.230957 -0.611084 0.433533 1441914251 0.620667 0.230957 -0.611084 0.433533 1441914251 0.617310 0.239441 -0.606384 0.440308 1441914251 0.617310 0.239441 -0.606384 0.440308 1441914251 0.617310 0.239441 -0.606384 0.440308 1441914251 0.617310 0.239441 -0.606384 0.440308 1441914251 0.617310 0.239441 -0.606384 0.440308 1441914251 0.617310 0.239441 -0.606384 0.440308 1441914251 0.612915 0.241760 -0.602661 0.450134 1441914252 0.612915 0.241760 -0.602661 0.450134 1441914252 0.612915 0.241760 -0.602661 0.450134 1441914252 0.612915 0.241760 -0.602661 0.450134 1441914252 0.612915 0.241760 -0.602661 0.450134 1441914252 0.612915 0.241760 -0.602661 0.450134 1441914252 0.607910 0.247620 -0.596985 0.461243 1441914252 0.607910 0.247620 -0.596985 0.461243 1441914252 0.607910 0.247620 -0.596985 0.461243 1441914252 0.607910 0.247620 -0.596985 0.461243 1441914252 0.607910 0.247620 -0.596985 0.461243 1441914252 0.607910 0.247620 -0.596985 0.461243 1441914252 0.604004 0.253235 -0.591614 0.470093 1441914252 0.604004 0.253235 -0.591614 0.470093 1441914252 0.604004 0.253235 -0.591614 0.470093 1441914252 0.604004 0.253235 -0.591614 0.470093 1441914252 0.604004 0.253235 -0.591614 0.470093 1441914252 0.604004 0.253235 -0.591614 0.470093 1441914252 0.604004 0.253235 -0.591614 0.470093 1441914252 0.601746 0.255066 -0.588074 0.476379 1441914252 0.601746 0.255066 -0.588074 0.476379 1441914252 0.601746 0.255066 -0.588074 0.476379 1441914252 0.601746 0.255066 -0.588074 0.476379 1441914252 0.601746 0.255066 -0.588074 0.476379 1441914252 0.601746 0.255066 -0.588074 0.476379 1441914252 0.601013 0.252686 -0.586365 0.480713 1441914252 0.601013 0.252686 -0.586365 0.480713 1441914252 0.601013 0.252686 -0.586365 0.480713 1441914252 0.601013 0.252686 -0.586365 0.480713 1441914252 0.601013 0.252686 -0.586365 0.480713 1441914252 0.601013 0.252686 -0.586365 0.480713 1441914252 0.601013 0.252686 -0.586365 0.480713 1441914252 0.600830 0.249390 -0.585510 0.483704 1441914252 0.600830 0.249390 -0.585510 0.483704 1441914252 0.600830 0.249390 -0.585510 0.483704 1441914252 0.600830 0.249390 -0.585510 0.483704 1441914252 0.600830 0.249390 -0.585510 0.483704 1441914252 0.600830 0.249390 -0.585510 0.483704 1441914252 0.602356 0.244629 -0.584839 0.485046 1441914252 0.602356 0.244629 -0.584839 0.485046 1441914252 0.602356 0.244629 -0.584839 0.485046 1441914252 0.602356 0.244629 -0.584839 0.485046 1441914252 0.602356 0.244629 -0.584839 0.485046 1441914252 0.602356 0.244629 -0.584839 0.485046 1441914252 0.606506 0.236267 -0.588074 0.480042 1441914252 0.606506 0.236267 -0.588074 0.480042 1441914252 0.606506 0.236267 -0.588074 0.480042 1441914252 0.606506 0.236267 -0.588074 0.480042 1441914252 0.606506 0.236267 -0.588074 0.480042 1441914252 0.606506 0.236267 -0.588074 0.480042 1441914252 0.606506 0.236267 -0.588074 0.480042 1441914252 0.611755 0.228638 -0.596130 0.467041 1441914252 0.611755 0.228638 -0.596130 0.467041 1441914252 0.611755 0.228638 -0.596130 0.467041 1441914252 0.611755 0.228638 -0.596130 0.467041 1441914252 0.611755 0.228638 -0.596130 0.467041 1441914252 0.611755 0.228638 -0.596130 0.467041 1441914252 0.620483 0.215698 -0.606384 0.447998 1441914252 0.620483 0.215698 -0.606384 0.447998 1441914252 0.620483 0.215698 -0.606384 0.447998 1441914252 0.620483 0.215698 -0.606384 0.447998 1441914252 0.620483 0.215698 -0.606384 0.447998 1441914252 0.620483 0.215698 -0.606384 0.447998 1441914252 0.623169 0.213806 -0.607605 0.443604 1441914252 0.623169 0.213806 -0.607605 0.443604 1441914252 0.623169 0.213806 -0.607605 0.443604 1441914252 0.623169 0.213806 -0.607605 0.443604 1441914252 0.623169 0.213806 -0.607605 0.443604 1441914252 0.623169 0.213806 -0.607605 0.443604 1441914252 0.619080 0.230347 -0.599731 0.451538 1441914252 0.619080 0.230347 -0.599731 0.451538 1441914252 0.619080 0.230347 -0.599731 0.451538 1441914252 0.619080 0.230347 -0.599731 0.451538 1441914252 0.619080 0.230347 -0.599731 0.451538 1441914252 0.619080 0.230347 -0.599731 0.451538 1441914252 0.619080 0.230347 -0.599731 0.451538 1441914252 0.616028 0.242310 -0.594543 0.456299 1441914252 0.616028 0.242310 -0.594543 0.456299 1441914252 0.616028 0.242310 -0.594543 0.456299 1441914252 0.616028 0.242310 -0.594543 0.456299 1441914252 0.616028 0.242310 -0.594543 0.456299 1441914252 0.616028 0.242310 -0.594543 0.456299 1441914252 0.615906 0.240417 -0.596008 0.455627 1441914252 0.615906 0.240417 -0.596008 0.455627 1441914252 0.615906 0.240417 -0.596008 0.455627 1441914252 0.615906 0.240417 -0.596008 0.455627 1441914252 0.615906 0.240417 -0.596008 0.455627 1441914252 0.615906 0.240417 -0.596008 0.455627 1441914252 0.615906 0.240417 -0.596008 0.455627 1441914252 0.614685 0.238770 -0.594116 0.460632 1441914252 0.614685 0.238770 -0.594116 0.460632 1441914252 0.614685 0.238770 -0.594116 0.460632 1441914252 0.614685 0.238770 -0.594116 0.460632 1441914252 0.614685 0.238770 -0.594116 0.460632 1441914252 0.614685 0.238770 -0.594116 0.460632 1441914252 0.614746 0.239075 -0.591125 0.464172 1441914252 0.614746 0.239075 -0.591125 0.464172 1441914252 0.614746 0.239075 -0.591125 0.464172 1441914252 0.614746 0.239075 -0.591125 0.464172 1441914252 0.614746 0.239075 -0.591125 0.464172 1441914252 0.614746 0.239075 -0.591125 0.464172 1441914252 0.617798 0.236633 -0.591003 0.461487 1441914252 0.617798 0.236633 -0.591003 0.461487 1441914252 0.617798 0.236633 -0.591003 0.461487 1441914252 0.617798 0.236633 -0.591003 0.461487 1441914252 0.617798 0.236633 -0.591003 0.461487 1441914252 0.617798 0.236633 -0.591003 0.461487 1441914252 0.620728 0.235168 -0.592102 0.456970 1441914252 0.620728 0.235168 -0.592102 0.456970 1441914252 0.620728 0.235168 -0.592102 0.456970 1441914252 0.620728 0.235168 -0.592102 0.456970 1441914252 0.620728 0.235168 -0.592102 0.456970 1441914252 0.620728 0.235168 -0.592102 0.456970 1441914252 0.620728 0.235168 -0.592102 0.456970 1441914252 0.623535 0.232544 -0.595825 0.449463 1441914252 0.623535 0.232544 -0.595825 0.449463 1441914253 0.623535 0.232544 -0.595825 0.449463 1441914253 0.623535 0.232544 -0.595825 0.449463 1441914253 0.623535 0.232544 -0.595825 0.449463 1441914253 0.623535 0.232544 -0.595825 0.449463 1441914253 0.625977 0.229431 -0.600830 0.440979 1441914253 0.625977 0.229431 -0.600830 0.440979 1441914253 0.625977 0.229431 -0.600830 0.440979 1441914253 0.625977 0.229431 -0.600830 0.440979 1441914253 0.625977 0.229431 -0.600830 0.440979 1441914253 0.625977 0.229431 -0.600830 0.440979 1441914253 0.625366 0.231689 -0.601013 0.440369 1441914253 0.625366 0.231689 -0.601013 0.440369 1441914253 0.625366 0.231689 -0.601013 0.440369 1441914253 0.625366 0.231689 -0.601013 0.440369 1441914253 0.625366 0.231689 -0.601013 0.440369 1441914253 0.625366 0.231689 -0.601013 0.440369 1441914253 0.625366 0.231689 -0.601013 0.440369 1441914253 0.622375 0.233765 -0.599426 0.445740 1441914253 0.622375 0.233765 -0.599426 0.445740 1441914253 0.622375 0.233765 -0.599426 0.445740 1441914253 0.622375 0.233765 -0.599426 0.445740 1441914253 0.622375 0.233765 -0.599426 0.445740 1441914253 0.622375 0.233765 -0.599426 0.445740 1441914253 0.617737 0.236328 -0.596985 0.453979 1441914253 0.617737 0.236328 -0.596985 0.453979 1441914253 0.617737 0.236328 -0.596985 0.453979 1441914253 0.617737 0.236328 -0.596985 0.453979 1441914253 0.617737 0.236328 -0.596985 0.453979 1441914253 0.617737 0.236328 -0.596985 0.453979 1441914253 0.612427 0.243652 -0.592102 0.463623 1441914253 0.612427 0.243652 -0.592102 0.463623 1441914253 0.612427 0.243652 -0.592102 0.463623 1441914253 0.612427 0.243652 -0.592102 0.463623 1441914253 0.612427 0.243652 -0.592102 0.463623 1441914253 0.612427 0.243652 -0.592102 0.463623 1441914253 0.608826 0.249634 -0.587891 0.470398 1441914253 0.608826 0.249634 -0.587891 0.470398 1441914253 0.608826 0.249634 -0.587891 0.470398 1441914253 0.608826 0.249634 -0.587891 0.470398 1441914253 0.608826 0.249634 -0.587891 0.470398 1441914253 0.608826 0.249634 -0.587891 0.470398 1441914253 0.608826 0.249634 -0.587891 0.470398 1441914253 0.608154 0.247253 -0.588867 0.471313 1441914253 0.608154 0.247253 -0.588867 0.471313 1441914253 0.608154 0.247253 -0.588867 0.471313 1441914253 0.608154 0.247253 -0.588867 0.471313 1441914253 0.608154 0.247253 -0.588867 0.471313 1441914253 0.608154 0.247253 -0.588867 0.471313 1441914253 0.606323 0.243042 -0.592163 0.471802 1441914253 0.606323 0.243042 -0.592163 0.471802 1441914253 0.606323 0.243042 -0.592163 0.471802 1441914253 0.606323 0.243042 -0.592163 0.471802 1441914253 0.606323 0.243042 -0.592163 0.471802 1441914253 0.606323 0.243042 -0.592163 0.471802 1441914253 0.606323 0.243042 -0.592163 0.471802 1441914253 0.604248 0.245789 -0.591064 0.474365 1441914253 0.604248 0.245789 -0.591064 0.474365 1441914253 0.604248 0.245789 -0.591064 0.474365 1441914253 0.604248 0.245789 -0.591064 0.474365 1441914253 0.604248 0.245789 -0.591064 0.474365 1441914253 0.604248 0.245789 -0.591064 0.474365 1441914253 0.607666 0.242859 -0.592590 0.469604 1441914253 0.607666 0.242859 -0.592590 0.469604 1441914253 0.607666 0.242859 -0.592590 0.469604 1441914253 0.607666 0.242859 -0.592590 0.469604 1441914253 0.607666 0.242859 -0.592590 0.469604 1441914253 0.607666 0.242859 -0.592590 0.469604 1441914253 0.614014 0.231873 -0.598267 0.459595 1441914253 0.614014 0.231873 -0.598267 0.459595 1441914253 0.614014 0.231873 -0.598267 0.459595 1441914253 0.614014 0.231873 -0.598267 0.459595 1441914253 0.614014 0.231873 -0.598267 0.459595 1441914253 0.614014 0.231873 -0.598267 0.459595 1441914253 0.614014 0.231873 -0.598267 0.459595 1441914253 0.620667 0.216309 -0.607178 0.446411 1441914253 0.620667 0.216309 -0.607178 0.446411 1441914253 0.620667 0.216309 -0.607178 0.446411 1441914253 0.620667 0.216309 -0.607178 0.446411 1441914253 0.620667 0.216309 -0.607178 0.446411 1441914253 0.620667 0.216309 -0.607178 0.446411 1441914253 0.626221 0.202393 -0.615173 0.434082 1441914253 0.626221 0.202393 -0.615173 0.434082 1441914253 0.626221 0.202393 -0.615173 0.434082 1441914253 0.626221 0.202393 -0.615173 0.434082 1441914253 0.626221 0.202393 -0.615173 0.434082 1441914253 0.626221 0.202393 -0.615173 0.434082 1441914253 0.629944 0.194519 -0.619568 0.425903 1441914253 0.629944 0.194519 -0.619568 0.425903 1441914253 0.629944 0.194519 -0.619568 0.425903 1441914253 0.629944 0.194519 -0.619568 0.425903 1441914253 0.629944 0.194519 -0.619568 0.425903 1441914253 0.629944 0.194519 -0.619568 0.425903 1441914253 0.629944 0.194519 -0.619568 0.425903 1441914253 0.629883 0.197693 -0.619446 0.424683 1441914253 0.629883 0.197693 -0.619446 0.424683 1441914253 0.629883 0.197693 -0.619446 0.424683 1441914253 0.629883 0.197693 -0.619446 0.424683 1441914253 0.629883 0.197693 -0.619446 0.424683 1441914253 0.629883 0.197693 -0.619446 0.424683 1441914253 0.628174 0.204712 -0.617188 0.427246 1441914253 0.628174 0.204712 -0.617188 0.427246 1441914253 0.628174 0.204712 -0.617188 0.427246 1441914253 0.628174 0.204712 -0.617188 0.427246 1441914253 0.628174 0.204712 -0.617188 0.427246 1441914253 0.628174 0.204712 -0.617188 0.427246 1441914253 0.627014 0.205566 -0.616150 0.429993 1441914253 0.627014 0.205566 -0.616150 0.429993 1441914253 0.627014 0.205566 -0.616150 0.429993 1441914253 0.627014 0.205566 -0.616150 0.429993 1441914253 0.627014 0.205566 -0.616150 0.429993 1441914253 0.627014 0.205566 -0.616150 0.429993 1441914253 0.626648 0.203491 -0.617249 0.429993 1441914253 0.626648 0.203491 -0.617249 0.429993 1441914253 0.626648 0.203491 -0.617249 0.429993 1441914254 0.626648 0.203491 -0.617249 0.429993 1441914254 0.626648 0.203491 -0.617249 0.429993 1441914254 0.626648 0.203491 -0.617249 0.429993 1441914254 0.628845 0.196594 -0.620544 0.425293 1441914254 0.628845 0.196594 -0.620544 0.425293 1441914254 0.628845 0.196594 -0.620544 0.425293 1441914254 0.628845 0.196594 -0.620544 0.425293 1441914254 0.628845 0.196594 -0.620544 0.425293 1441914254 0.628845 0.196594 -0.620544 0.425293 1441914254 0.628845 0.196594 -0.620544 0.425293 1441914254 0.631958 0.187378 -0.623413 0.420532 1441914254 0.631958 0.187378 -0.623413 0.420532 1441914254 0.631958 0.187378 -0.623413 0.420532 1441914254 0.631958 0.187378 -0.623413 0.420532 1441914254 0.631958 0.187378 -0.623413 0.420532 1441914254 0.631958 0.187378 -0.623413 0.420532 1441914254 0.637451 0.176086 -0.627014 0.411621 1441914254 0.637451 0.176086 -0.627014 0.411621 1441914254 0.637451 0.176086 -0.627014 0.411621 1441914254 0.637451 0.176086 -0.627014 0.411621 1441914254 0.637451 0.176086 -0.627014 0.411621 1441914254 0.637451 0.176086 -0.627014 0.411621 1441914254 0.642029 0.166687 -0.630737 0.402649 1441914254 0.642029 0.166687 -0.630737 0.402649 1441914254 0.642029 0.166687 -0.630737 0.402649 1441914254 0.642029 0.166687 -0.630737 0.402649 1441914254 0.642029 0.166687 -0.630737 0.402649 1441914254 0.642029 0.166687 -0.630737 0.402649 1441914254 0.640076 0.166748 -0.631165 0.405090 1441914254 0.640076 0.166748 -0.631165 0.405090 1441914254 0.640076 0.166748 -0.631165 0.405090 1441914254 0.640076 0.166748 -0.631165 0.405090 1441914254 0.640076 0.166748 -0.631165 0.405090 1441914254 0.640076 0.166748 -0.631165 0.405090 1441914254 0.635498 0.174622 -0.627441 0.414612 1441914254 0.635498 0.174622 -0.627441 0.414612 1441914254 0.635498 0.174622 -0.627441 0.414612 1441914254 0.635498 0.174622 -0.627441 0.414612 1441914254 0.635498 0.174622 -0.627441 0.414612 1441914254 0.635498 0.174622 -0.627441 0.414612 1441914254 0.632935 0.181824 -0.623291 0.421631 1441914254 0.632935 0.181824 -0.623291 0.421631 1441914254 0.632935 0.181824 -0.623291 0.421631 1441914254 0.632935 0.181824 -0.623291 0.421631 1441914254 0.632935 0.181824 -0.623291 0.421631 1441914254 0.632935 0.181824 -0.623291 0.421631 1441914254 0.632935 0.181824 -0.623291 0.421631 1441914254 0.631775 0.184937 -0.621338 0.424927 1441914254 0.631775 0.184937 -0.621338 0.424927 1441914254 0.631775 0.184937 -0.621338 0.424927 1441914254 0.631775 0.184937 -0.621338 0.424927 1441914254 0.631775 0.184937 -0.621338 0.424927 1441914254 0.631775 0.184937 -0.621338 0.424927 1441914254 0.630737 0.185364 -0.620911 0.426941 1441914254 0.630737 0.185364 -0.620911 0.426941 1441914254 0.630737 0.185364 -0.620911 0.426941 1441914254 0.630737 0.185364 -0.620911 0.426941 1441914254 0.630737 0.185364 -0.620911 0.426941 1441914254 0.630737 0.185364 -0.620911 0.426941 1441914254 0.627747 0.188049 -0.621155 0.429749 1441914254 0.627747 0.188049 -0.621155 0.429749 1441914254 0.627747 0.188049 -0.621155 0.429749 1441914254 0.627747 0.188049 -0.621155 0.429749 1441914254 0.627747 0.188049 -0.621155 0.429749 1441914254 0.627747 0.188049 -0.621155 0.429749 1441914254 0.627747 0.188049 -0.621155 0.429749 1441914254 0.624084 0.194641 -0.620361 0.433350 1441914254 0.624084 0.194641 -0.620361 0.433350 1441914254 0.624084 0.194641 -0.620361 0.433350 1441914254 0.624084 0.194641 -0.620361 0.433350 1441914254 0.624084 0.194641 -0.620361 0.433350 1441914254 0.624084 0.194641 -0.620361 0.433350 1441914254 0.622925 0.202271 -0.617004 0.436279 1441914254 0.622925 0.202271 -0.617004 0.436279 1441914254 0.622925 0.202271 -0.617004 0.436279 1441914254 0.622925 0.202271 -0.617004 0.436279 1441914254 0.622925 0.202271 -0.617004 0.436279 1441914254 0.622925 0.202271 -0.617004 0.436279 1441914254 0.622925 0.202271 -0.617004 0.436279 1441914254 0.624207 0.204529 -0.616760 0.433777 1441914254 0.624207 0.204529 -0.616760 0.433777 1441914254 0.624207 0.204529 -0.616760 0.433777 1441914254 0.624207 0.204529 -0.616760 0.433777 1441914254 0.624207 0.204529 -0.616760 0.433777 1441914254 0.624207 0.204529 -0.616760 0.433777 1441914254 0.623230 0.208984 -0.615417 0.434875 1441914254 0.623230 0.208984 -0.615417 0.434875 1441914254 0.623230 0.208984 -0.615417 0.434875 1441914254 0.623230 0.208984 -0.615417 0.434875 1441914254 0.623230 0.208984 -0.615417 0.434875 1441914254 0.623230 0.208984 -0.615417 0.434875 1441914254 0.623230 0.208984 -0.615417 0.434875 1441914254 0.622986 0.211426 -0.614868 0.434937 1441914254 0.622986 0.211426 -0.614868 0.434937 1441914254 0.622986 0.211426 -0.614868 0.434937 1441914254 0.622986 0.211426 -0.614868 0.434937 1441914254 0.622986 0.211426 -0.614868 0.434937 1441914254 0.622986 0.211426 -0.614868 0.434937 1441914254 0.623962 0.208191 -0.616943 0.432068 1441914254 0.623962 0.208191 -0.616943 0.432068 1441914254 0.623962 0.208191 -0.616943 0.432068 1441914254 0.623962 0.208191 -0.616943 0.432068 1441914254 0.623962 0.208191 -0.616943 0.432068 1441914254 0.623962 0.208191 -0.616943 0.432068 1441914254 0.623962 0.208191 -0.616943 0.432068 1441914254 0.624634 0.204285 -0.619324 0.429565 1441914254 0.624634 0.204285 -0.619324 0.429565 1441914254 0.624634 0.204285 -0.619324 0.429565 1441914254 0.624634 0.204285 -0.619324 0.429565 1441914254 0.624634 0.204285 -0.619324 0.429565 1441914254 0.624634 0.204285 -0.619324 0.429565 1441914254 0.624756 0.203186 -0.619873 0.429077 1441914254 0.624756 0.203186 -0.619873 0.429077 1441914254 0.624756 0.203186 -0.619873 0.429077 1441914254 0.624756 0.203186 -0.619873 0.429077 1441914255 0.624756 0.203186 -0.619873 0.429077 1441914255 0.624756 0.203186 -0.619873 0.429077 1441914255 0.623962 0.206177 -0.618896 0.430176 1441914255 0.623962 0.206177 -0.618896 0.430176 1441914255 0.623962 0.206177 -0.618896 0.430176 1441914255 0.623962 0.206177 -0.618896 0.430176 1441914255 0.623962 0.206177 -0.618896 0.430176 1441914255 0.623962 0.206177 -0.618896 0.430176 1441914255 0.622498 0.209595 -0.617859 0.432190 1441914255 0.622498 0.209595 -0.617859 0.432190 1441914255 0.622498 0.209595 -0.617859 0.432190 1441914255 0.622498 0.209595 -0.617859 0.432190 1441914255 0.622498 0.209595 -0.617859 0.432190 1441914255 0.622498 0.209595 -0.617859 0.432190 1441914255 0.622498 0.209595 -0.617859 0.432190 1441914255 0.621582 0.209534 -0.617004 0.434814 1441914255 0.621582 0.209534 -0.617004 0.434814 1441914255 0.621582 0.209534 -0.617004 0.434814 1441914255 0.621582 0.209534 -0.617004 0.434814 1441914255 0.621582 0.209534 -0.617004 0.434814 1441914255 0.621582 0.209534 -0.617004 0.434814 1441914255 0.621643 0.203674 -0.618958 0.434692 1441914255 0.621643 0.203674 -0.618958 0.434692 1441914255 0.621643 0.203674 -0.618958 0.434692 1441914255 0.621643 0.203674 -0.618958 0.434692 1441914255 0.621643 0.203674 -0.618958 0.434692 1441914255 0.621643 0.203674 -0.618958 0.434692 1441914255 0.621155 0.200073 -0.620178 0.435303 1441914255 0.621155 0.200073 -0.620178 0.435303 1441914255 0.621155 0.200073 -0.620178 0.435303 1441914255 0.621155 0.200073 -0.620178 0.435303 1441914255 0.621155 0.200073 -0.620178 0.435303 1441914255 0.621155 0.200073 -0.620178 0.435303 1441914255 0.622009 0.200989 -0.620056 0.433838 1441914255 0.622009 0.200989 -0.620056 0.433838 1441914255 0.622009 0.200989 -0.620056 0.433838 1441914255 0.622009 0.200989 -0.620056 0.433838 1441914255 0.622009 0.200989 -0.620056 0.433838 1441914255 0.622009 0.200989 -0.620056 0.433838 1441914255 0.623962 0.199036 -0.621277 0.430115 1441914255 0.623962 0.199036 -0.621277 0.430115 1441914255 0.623962 0.199036 -0.621277 0.430115 1441914255 0.623962 0.199036 -0.621277 0.430115 1441914255 0.623962 0.199036 -0.621277 0.430115 1441914255 0.623962 0.199036 -0.621277 0.430115 1441914255 0.623962 0.201660 -0.620850 0.429565 1441914255 0.623962 0.201660 -0.620850 0.429565 1441914255 0.623962 0.201660 -0.620850 0.429565 1441914255 0.623962 0.201660 -0.620850 0.429565 1441914255 0.623962 0.201660 -0.620850 0.429565 1441914255 0.623962 0.201660 -0.620850 0.429565 1441914255 0.623962 0.201660 -0.620850 0.429565 1441914255 0.624207 0.203918 -0.620728 0.428284 1441914255 0.624207 0.203918 -0.620728 0.428284 1441914255 0.624207 0.203918 -0.620728 0.428284 1441914255 0.624207 0.203918 -0.620728 0.428284 1441914255 0.624207 0.203918 -0.620728 0.428284 1441914255 0.624207 0.203918 -0.620728 0.428284 1441914255 0.625122 0.204163 -0.619751 0.428345 1441914255 0.625122 0.204163 -0.619751 0.428345 1441914255 0.625122 0.204163 -0.619751 0.428345 1441914255 0.625122 0.204163 -0.619751 0.428345 1441914255 0.625122 0.204163 -0.619751 0.428345 1441914255 0.625122 0.204163 -0.619751 0.428345 1441914255 0.626709 0.202576 -0.619385 0.427185 1441914255 0.626709 0.202576 -0.619385 0.427185 1441914255 0.626709 0.202576 -0.619385 0.427185 1441914255 0.626709 0.202576 -0.619385 0.427185 1441914255 0.626709 0.202576 -0.619385 0.427185 1441914255 0.626709 0.202576 -0.619385 0.427185 1441914255 0.626709 0.202576 -0.619385 0.427185 1441914255 0.628479 0.202698 -0.618713 0.425537 1441914255 0.628479 0.202698 -0.618713 0.425537 1441914255 0.628479 0.202698 -0.618713 0.425537 1441914255 0.628479 0.202698 -0.618713 0.425537 1441914255 0.628479 0.202698 -0.618713 0.425537 1441914255 0.628479 0.202698 -0.618713 0.425537 1441914255 0.626343 0.205872 -0.617798 0.428589 1441914255 0.626343 0.205872 -0.617798 0.428589 1441914255 0.626343 0.205872 -0.617798 0.428589 1441914255 0.626343 0.205872 -0.617798 0.428589 1441914255 0.626343 0.205872 -0.617798 0.428589 1441914255 0.626343 0.205872 -0.617798 0.428589 1441914255 0.621765 0.211609 -0.614929 0.436401 1441914255 0.621765 0.211609 -0.614929 0.436401 1441914255 0.621765 0.211609 -0.614929 0.436401 1441914255 0.621765 0.211609 -0.614929 0.436401 1441914255 0.621765 0.211609 -0.614929 0.436401 1441914255 0.621765 0.211609 -0.614929 0.436401 1441914255 0.621765 0.211609 -0.614929 0.436401 1441914255 0.619568 0.212830 -0.612793 0.441895 1441914255 0.619568 0.212830 -0.612793 0.441895 1441914255 0.619568 0.212830 -0.612793 0.441895 1441914255 0.619568 0.212830 -0.612793 0.441895 1441914255 0.619568 0.212830 -0.612793 0.441895 1441914255 0.619568 0.212830 -0.612793 0.441895 1441914255 0.618530 0.209229 -0.613647 0.443909 1441914255 0.618530 0.209229 -0.613647 0.443909 1441914255 0.618530 0.209229 -0.613647 0.443909 1441914255 0.618530 0.209229 -0.613647 0.443909 1441914255 0.618530 0.209229 -0.613647 0.443909 1441914255 0.618530 0.209229 -0.613647 0.443909 1441914255 0.616028 0.210144 -0.612854 0.447998 1441914255 0.616028 0.210144 -0.612854 0.447998 1441914255 0.616028 0.210144 -0.612854 0.447998 1441914255 0.616028 0.210144 -0.612854 0.447998 1441914255 0.616028 0.210144 -0.612854 0.447998 1441914255 0.616028 0.210144 -0.612854 0.447998 1441914255 0.616028 0.210144 -0.612854 0.447998 1441914255 0.615234 0.212585 -0.611145 0.450256 1441914255 0.615234 0.212585 -0.611145 0.450256 1441914255 0.615234 0.212585 -0.611145 0.450256 1441914255 0.615234 0.212585 -0.611145 0.450256 1441914255 0.615234 0.212585 -0.611145 0.450256 1441914256 0.615234 0.212585 -0.611145 0.450256 1441914256 0.616272 0.211426 -0.611938 0.448364 1441914256 0.616272 0.211426 -0.611938 0.448364 1441914256 0.616272 0.211426 -0.611938 0.448364 1441914256 0.616272 0.211426 -0.611938 0.448364 1441914256 0.616272 0.211426 -0.611938 0.448364 1441914256 0.616272 0.211426 -0.611938 0.448364 1441914256 
0.416077 -0.602234 -0.672119 0.111755 1441914258 0.416077 -0.602234 -0.672119 0.111755 1441914258 0.416077 -0.602234 -0.672119 0.111755 1441914258 0.284668 -0.650757 -0.672424 0.208313 1441914258 0.284668 -0.650757 -0.672424 0.208313 1441914258 0.284668 -0.650757 -0.672424 0.208313 1441914258 0.284668 -0.650757 -0.672424 0.208313 1441914258 0.284668 -0.650757 -0.672424 0.208313 1441914258 0.284668 -0.650757 -0.672424 0.208313 1441914258 0.165100 -0.668823 -0.646545 0.327881 1441914258 0.165100 -0.668823 -0.646545 0.327881 1441914258 0.165100 -0.668823 -0.646545 0.327881 1441914258 0.165100 -0.668823 -0.646545 0.327881 1441914258 0.165100 -0.668823 -0.646545 0.327881 1441914258 0.165100 -0.668823 -0.646545 0.327881 1441914258 0.058105 -0.661926 -0.597107 0.449463 1441914258 0.058105 -0.661926 -0.597107 0.449463 1441914258 0.058105 -0.661926 -0.597107 0.449463 1441914258 0.058105 -0.661926 -0.597107 0.449463 1441914258 0.058105 -0.661926 -0.597107 0.449463 1441914258 0.058105 -0.661926 -0.597107 0.449463 1441914258 -0.044678 -0.641418 -0.546875 0.536255 1441914258 -0.044678 -0.641418 -0.546875 0.536255 1441914258 -0.044678 -0.641418 -0.546875 0.536255 1441914258 -0.044678 -0.641418 -0.546875 0.536255 1441914258 -0.044678 -0.641418 -0.546875 0.536255 1441914258 -0.044678 -0.641418 -0.546875 0.536255 1441914258 -0.102844 -0.620483 -0.493164 0.601074 1441914258 -0.102844 -0.620483 -0.493164 0.601074 1441914258 -0.102844 -0.620483 -0.493164 0.601074 1441914258 -0.102844 -0.620483 -0.493164 0.601074 1441914258 -0.136902 -0.609924 -0.483337 0.612915 1441914258 -0.136902 -0.609924 -0.483337 0.612915 1441914258 -0.136902 -0.609924 -0.483337 0.612915 1441914258 -0.136902 -0.609924 -0.483337 0.612915 1441914258 -0.136902 -0.609924 -0.483337 0.612915 1441914258 -0.136902 -0.609924 -0.483337 0.612915 1441914258 -0.123230 -0.613342 -0.499573 0.599243 1441914258 -0.123230 -0.613342 -0.499573 0.599243 1441914258 -0.123230 -0.613342 -0.499573 0.599243 1441914258 -0.123230 -0.613342 -0.499573 0.599243 1441914258 -0.123230 -0.613342 -0.499573 0.599243 1441914258 -0.123230 -0.613342 -0.499573 0.599243 1441914258 -0.073364 -0.620728 -0.535217 0.568237 1441914258 -0.073364 -0.620728 -0.535217 0.568237 1441914258 -0.073364 -0.620728 -0.535217 0.568237 1441914258 -0.073364 -0.620728 -0.535217 0.568237 1441914258 -0.073364 -0.620728 -0.535217 0.568237 1441914258 -0.073364 -0.620728 -0.535217 0.568237 1441914258 0.011353 -0.630371 -0.582947 0.512512 1441914258 0.011353 -0.630371 -0.582947 0.512512 1441914258 0.011353 -0.630371 -0.582947 0.512512 1441914258 0.011353 -0.630371 -0.582947 0.512512 1441914258 0.011353 -0.630371 -0.582947 0.512512 1441914258 0.110596 -0.642639 -0.641235 0.404541 1441914258 0.110596 -0.642639 -0.641235 0.404541 1441914258 0.110596 -0.642639 -0.641235 0.404541 1441914258 0.110596 -0.642639 -0.641235 0.404541 1441914258 0.110596 -0.642639 -0.641235 0.404541 1441914258 0.110596 -0.642639 -0.641235 0.404541 1441914258 0.257019 -0.630615 -0.659851 0.317627 1441914258 0.257019 -0.630615 -0.659851 0.317627 1441914258 0.257019 -0.630615 -0.659851 0.317627 1441914258 0.257019 -0.630615 -0.659851 0.317627 1441914258 0.257019 -0.630615 -0.659851 0.317627 1441914258 0.257019 -0.630615 -0.659851 0.317627 1441914258 0.257019 -0.630615 -0.659851 0.317627 1441914258 0.428894 -0.564697 -0.663818 0.237793 1441914258 0.428894 -0.564697 -0.663818 0.237793 1441914259 0.428894 -0.564697 -0.663818 0.237793 1441914259 0.428894 -0.564697 -0.663818 0.237793 1441914259 0.428894 -0.564697 -0.663818 0.237793 1441914259 0.428894 -0.564697 -0.663818 0.237793 1441914259 0.570618 -0.464661 -0.662537 0.139648 1441914259 0.570618 -0.464661 -0.662537 0.139648 1441914259 0.570618 -0.464661 -0.662537 0.139648 1441914259 0.570618 -0.464661 -0.662537 0.139648 1441914259 0.570618 -0.464661 -0.662537 0.139648 1441914259 0.570618 -0.464661 -0.662537 0.139648 1441914259 0.666321 -0.356506 -0.653870 0.037354 1441914259 0.666321 -0.356506 -0.653870 0.037354 1441914259 0.666321 -0.356506 -0.653870 0.037354 1441914259 0.666321 -0.356506 -0.653870 0.037354 1441914259 0.666321 -0.356506 -0.653870 0.037354 1441914259 0.666321 -0.356506 -0.653870 0.037354 1441914259 0.723633 -0.269531 -0.635315 -0.011597 1441914259 0.723633 -0.269531 -0.635315 -0.011597 1441914259 0.723633 -0.269531 -0.635315 -0.011597 1441914259 0.723633 -0.269531 -0.635315 -0.011597 1441914259 0.723633 -0.269531 -0.635315 -0.011597 1441914259 0.723633 -0.269531 -0.635315 -0.011597 1441914259 0.723633 -0.269531 -0.635315 -0.011597 1441914259 0.724487 -0.281250 -0.627808 -0.043701 1441914259 0.724487 -0.281250 -0.627808 -0.043701 1441914259 0.724487 -0.281250 -0.627808 -0.043701 1441914259 0.724487 -0.281250 -0.627808 -0.043701 1441914259 0.724487 -0.281250 -0.627808 -0.043701 1441914259 0.724487 -0.281250 -0.627808 -0.043701 1441914259 0.712952 -0.293884 -0.635925 -0.030457 1441914259 0.712952 -0.293884 -0.635925 -0.030457 1441914259 0.712952 -0.293884 -0.635925 -0.030457 1441914259 0.712952 -0.293884 -0.635925 -0.030457 1441914259 0.712952 -0.293884 -0.635925 -0.030457 1441914259 0.689331 -0.324890 -0.647461 -0.010681 1441914259 0.689331 -0.324890 -0.647461 -0.010681 1441914259 0.689331 -0.324890 -0.647461 -0.010681 1441914259 0.689331 -0.324890 -0.647461 -0.010681 1441914259 0.629089 -0.394104 -0.669128 0.035217 1441914259 0.629089 -0.394104 -0.669128 0.035217 1441914259 0.629089 -0.394104 -0.669128 0.035217 1441914259 0.629089 -0.394104 -0.669128 0.035217 1441914259 0.629089 -0.394104 -0.669128 0.035217 1441914259 0.534607 -0.470215 -0.694519 0.104004 1441914259 0.534607 -0.470215 -0.694519 0.104004 1441914259 0.534607 -0.470215 -0.694519 0.104004 1441914259 0.534607 -0.470215 -0.694519 0.104004 1441914259 0.534607 -0.470215 -0.694519 0.104004 1441914259 0.534607 -0.470215 -0.694519 0.104004 1441914259 0.423645 -0.535706 -0.705933 0.187622 1441914259 0.423645 -0.535706 -0.705933 0.187622 1441914259 0.423645 -0.535706 -0.705933 0.187622 1441914259 0.423645 -0.535706 -0.705933 0.187622 1441914259 0.423645 -0.535706 -0.705933 0.187622 1441914259 0.423645 -0.535706 -0.705933 0.187622 1441914259 0.423645 -0.535706 -0.705933 0.187622 1441914259 0.287659 -0.590210 -0.705811 0.265991 1441914259 0.287659 -0.590210 -0.705811 0.265991 1441914259 0.287659 -0.590210 -0.705811 0.265991 1441914259 0.287659 -0.590210 -0.705811 0.265991 1441914259 0.287659 -0.590210 -0.705811 0.265991 1441914259 0.153748 -0.610046 -0.689270 0.359375 1441914259 0.153748 -0.610046 -0.689270 0.359375 1441914259 0.153748 -0.610046 -0.689270 0.359375 1441914259 0.153748 -0.610046 -0.689270 0.359375 1441914259 0.153748 -0.610046 -0.689270 0.359375 1441914259 0.153748 -0.610046 -0.689270 0.359375 1441914259 0.030640 -0.602173 -0.658752 0.450012 1441914259 0.030640 -0.602173 -0.658752 0.450012 1441914259 0.030640 -0.602173 -0.658752 0.450012 1441914259 0.030640 -0.602173 -0.658752 0.450012 1441914259 0.030640 -0.602173 -0.658752 0.450012 1441914259 0.030640 -0.602173 -0.658752 0.450012 1441914259 -0.061951 -0.587463 -0.625488 0.509766 1441914259 -0.061951 -0.587463 -0.625488 0.509766 1441914259 -0.061951 -0.587463 -0.625488 0.509766 1441914259 -0.061951 -0.587463 -0.625488 0.509766 1441914259 -0.061951 -0.587463 -0.625488 0.509766 1441914259 -0.061951 -0.587463 -0.625488 0.509766 1441914259 -0.101013 -0.567932 -0.588684 0.566345 1441914259 -0.101013 -0.567932 -0.588684 0.566345 1441914259 -0.101013 -0.567932 -0.588684 0.566345 1441914259 -0.101013 -0.567932 -0.588684 0.566345 1441914259 -0.101013 -0.567932 -0.588684 0.566345 1441914259 -0.101013 -0.567932 -0.588684 0.566345 1441914259 -0.114990 -0.560242 -0.586670 0.573364 1441914259 -0.114990 -0.560242 -0.586670 0.573364 1441914259 -0.114990 -0.560242 -0.586670 0.573364 1441914259 -0.114990 -0.560242 -0.586670 0.573364 1441914259 -0.114990 -0.560242 -0.586670 0.573364 1441914259 -0.114990 -0.560242 -0.586670 0.573364 1441914259 -0.111877 -0.554565 -0.616516 0.547607 1441914259 -0.111877 -0.554565 -0.616516 0.547607 1441914259 -0.111877 -0.554565 -0.616516 0.547607 1441914259 -0.111877 -0.554565 -0.616516 0.547607 1441914259 -0.111877 -0.554565 -0.616516 0.547607 1441914259 -0.111877 -0.554565 -0.616516 0.547607 1441914259 -0.111877 -0.554565 -0.616516 0.547607 1441914259 -0.066711 -0.559692 -0.621399 0.544250 1441914259 -0.066711 -0.559692 -0.621399 0.544250 1441914259 -0.066711 -0.559692 -0.621399 0.544250 1441914259 -0.066711 -0.559692 -0.621399 0.544250 1441914259 -0.066711 -0.559692 -0.621399 0.544250 1441914259 -0.066711 -0.559692 -0.621399 0.544250 1441914259 -0.006958 -0.566040 -0.636902 0.523438 1441914259 -0.006958 -0.566040 -0.636902 0.523438 1441914259 -0.006958 -0.566040 -0.636902 0.523438 1441914260 -0.006958 -0.566040 -0.636902 0.523438 1441914260 -0.006958 -0.566040 -0.636902 0.523438 1441914260 0.090210 -0.566833 -0.652771 0.494446 1441914260 0.090210 -0.566833 -0.652771 0.494446 1441914260 0.090210 -0.566833 -0.652771 0.494446 1441914260 0.090210 -0.566833 -0.652771 0.494446 1441914260 0.216125 -0.555542 -0.676819 0.432068 1441914260 0.216125 -0.555542 -0.676819 0.432068 1441914260 0.216125 -0.555542 -0.676819 0.432068 1441914260 0.216125 -0.555542 -0.676819 0.432068 1441914260 0.216125 -0.555542 -0.676819 0.432068 1441914260 0.216125 -0.555542 -0.676819 0.432068 1441914260 0.350342 -0.537048 -0.696045 0.323120 1441914260 0.350342 -0.537048 -0.696045 0.323120 1441914260 0.350342 -0.537048 -0.696045 0.323120 1441914260 0.350342 -0.537048 -0.696045 0.323120 1441914260 0.350342 -0.537048 -0.696045 0.323120 1441914260 0.350342 -0.537048 -0.696045 0.323120 1441914260 0.350342 -0.537048 -0.696045 0.323120 1441914260 0.490173 -0.481445 -0.692993 0.218384 1441914260 0.490173 -0.481445 -0.692993 0.218384 1441914260 0.490173 -0.481445 -0.692993 0.218384 1441914260 0.490173 -0.481445 -0.692993 0.218384 1441914260 0.490173 -0.481445 -0.692993 0.218384 1441914260 0.490173 -0.481445 -0.692993 0.218384 1441914260 0.613098 -0.396851 -0.670410 0.131042 1441914260 0.613098 -0.396851 -0.670410 0.131042 1441914260 0.613098 -0.396851 -0.670410 0.131042 1441914260 0.613098 -0.396851 -0.670410 0.131042 1441914260 0.613098 -0.396851 -0.670410 0.131042 1441914260 0.613098 -0.396851 -0.670410 0.131042 1441914260 0.700928 -0.299194 -0.646423 0.037292 1441914260 0.700928 -0.299194 -0.646423 0.037292 1441914260 0.700928 -0.299194 -0.646423 0.037292 1441914260 0.700928 -0.299194 -0.646423 0.037292 1441914260 0.700928 -0.299194 -0.646423 0.037292 1441914260 0.700928 -0.299194 -0.646423 0.037292 1441914260 0.700928 -0.299194 -0.646423 0.037292 1441914260 0.748108 -0.235535 -0.620361 0.001526 1441914260 0.748108 -0.235535 -0.620361 0.001526 1441914260 0.748108 -0.235535 -0.620361 0.001526 1441914260 0.748108 -0.235535 -0.620361 0.001526 1441914260 0.748108 -0.235535 -0.620361 0.001526 1441914260 0.748108 -0.235535 -0.620361 0.001526 1441914260 0.742310 -0.266663 -0.614502 -0.015930 1441914260 0.742310 -0.266663 -0.614502 -0.015930 1441914260 0.742310 -0.266663 -0.614502 -0.015930 1441914260 0.742310 -0.266663 -0.614502 -0.015930 1441914260 0.742310 -0.266663 -0.614502 -0.015930 1441914260 0.742310 -0.266663 -0.614502 -0.015930 1441914260 0.724854 -0.292053 -0.623901 -0.005798 1441914260 0.724854 -0.292053 -0.623901 -0.005798 1441914260 0.724854 -0.292053 -0.623901 -0.005798 1441914260 0.724854 -0.292053 -0.623901 -0.005798 1441914260 0.724854 -0.292053 -0.623901 -0.005798 1441914260 0.724854 -0.292053 -0.623901 -0.005798 1441914260 0.698120 -0.320801 -0.640076 0.009216 1441914260 0.698120 -0.320801 -0.640076 0.009216 1441914260 0.698120 -0.320801 -0.640076 0.009216 1441914260 0.698120 -0.320801 -0.640076 0.009216 1441914260 0.698120 -0.320801 -0.640076 0.009216 1441914260 0.698120 -0.320801 -0.640076 0.009216 1441914260 0.661072 -0.348022 -0.663330 0.043091 1441914260 0.661072 -0.348022 -0.663330 0.043091 1441914260 0.661072 -0.348022 -0.663330 0.043091 1441914260 0.661072 -0.348022 -0.663330 0.043091 1441914260 0.661072 -0.348022 -0.663330 0.043091 1441914260 0.661072 -0.348022 -0.663330 0.043091 1441914260 0.588501 -0.417603 -0.687988 0.077209 1441914260 0.588501 -0.417603 -0.687988 0.077209 1441914260 0.588501 -0.417603 -0.687988 0.077209 1441914260 0.588501 -0.417603 -0.687988 0.077209 1441914260 0.588501 -0.417603 -0.687988 0.077209 1441914260 0.588501 -0.417603 -0.687988 0.077209 1441914260 0.479431 -0.505188 -0.707458 0.120422 1441914260 0.479431 -0.505188 -0.707458 0.120422 1441914260 0.479431 -0.505188 -0.707458 0.120422 1441914260 0.479431 -0.505188 -0.707458 0.120422 1441914260 0.479431 -0.505188 -0.707458 0.120422 1441914260 0.479431 -0.505188 -0.707458 0.120422 1441914260 0.349548 -0.573120 -0.717834 0.184692 1441914260 0.349548 -0.573120 -0.717834 0.184692 1441914260 0.349548 -0.573120 -0.717834 0.184692 1441914260 0.349548 -0.573120 -0.717834 0.184692 1441914260 0.349548 -0.573120 -0.717834 0.184692 1441914260 0.349548 -0.573120 -0.717834 0.184692 1441914260 0.219055 -0.597778 -0.714417 0.290466 1441914260 0.219055 -0.597778 -0.714417 0.290466 1441914260 0.219055 -0.597778 -0.714417 0.290466 1441914260 0.219055 -0.597778 -0.714417 0.290466 1441914260 0.219055 -0.597778 -0.714417 0.290466 1441914260 0.092041 -0.595459 -0.690491 0.400269 1441914260 0.092041 -0.595459 -0.690491 0.400269 1441914260 0.092041 -0.595459 -0.690491 0.400269 1441914260 0.092041 -0.595459 -0.690491 0.400269 1441914260 -0.009399 -0.581299 -0.652405 0.486206 1441914260 -0.009399 -0.581299 -0.652405 0.486206 1441914260 -0.009399 -0.581299 -0.652405 0.486206 1441914260 -0.009399 -0.581299 -0.652405 0.486206 1441914260 -0.009399 -0.581299 -0.652405 0.486206 1441914260 -0.050598 -0.573120 -0.597778 0.558228 1441914260 -0.050598 -0.573120 -0.597778 0.558228 1441914260 -0.050598 -0.573120 -0.597778 0.558228 1441914260 -0.050598 -0.573120 -0.597778 0.558228 1441914261 -0.050598 -0.573120 -0.597778 0.558228 1441914261 -0.050598 -0.573120 -0.597778 0.558228 1441914261 -0.084717 -0.571045 -0.590271 0.564270 1441914261 -0.084717 -0.571045 -0.590271 0.564270 1441914261 -0.084717 -0.571045 -0.590271 0.564270 1441914261 -0.084717 -0.571045 -0.590271 0.564270 1441914261 -0.084717 -0.571045 -0.590271 0.564270 1441914261 -0.084717 -0.571045 -0.590271 0.564270 1441914261 -0.102478 -0.574219 -0.608643 0.537964 1441914261 -0.102478 -0.574219 -0.608643 0.537964 1441914261 -0.102478 -0.574219 -0.608643 0.537964 1441914261 -0.102478 -0.574219 -0.608643 0.537964 1441914261 -0.102478 -0.574219 -0.608643 0.537964 1441914261 -0.102478 -0.574219 -0.608643 0.537964 1441914261 -0.091125 -0.578430 -0.609070 0.534973 1441914261 -0.091125 -0.578430 -0.609070 0.534973 1441914261 -0.091125 -0.578430 -0.609070 0.534973 1441914261 -0.091125 -0.578430 -0.609070 0.534973 1441914261 -0.091125 -0.578430 -0.609070 0.534973 1441914261 -0.091125 -0.578430 -0.609070 0.534973 1441914261 -0.058044 -0.581848 -0.611023 0.533630 1441914261 -0.058044 -0.581848 -0.611023 0.533630 1441914261 -0.058044 -0.581848 -0.611023 0.533630 1441914261 -0.058044 -0.581848 -0.611023 0.533630 1441914261 -0.058044 -0.581848 -0.611023 0.533630 1441914261 -0.058044 -0.581848 -0.611023 0.533630 1441914261 0.009033 -0.580688 -0.620789 0.526672 1441914261 0.009033 -0.580688 -0.620789 0.526672 1441914261 0.009033 -0.580688 -0.620789 0.526672 1441914261 0.009033 -0.580688 -0.620789 0.526672 1441914261 0.009033 -0.580688 -0.620789 0.526672 1441914261 0.009033 -0.580688 -0.620789 0.526672 1441914261 0.102661 -0.582275 -0.654541 0.471252 1441914261 0.102661 -0.582275 -0.654541 0.471252 1441914261 0.102661 -0.582275 -0.654541 0.471252 1441914261 0.102661 -0.582275 -0.654541 0.471252 1441914261 0.102661 -0.582275 -0.654541 0.471252 1441914261 0.102661 -0.582275 -0.654541 0.471252 1441914261 0.215698 -0.580139 -0.688660 0.377808 1441914261 0.215698 -0.580139 -0.688660 0.377808 1441914261 0.215698 -0.580139 -0.688660 0.377808 1441914261 0.215698 -0.580139 -0.688660 0.377808 1441914261 0.215698 -0.580139 -0.688660 0.377808 1441914261 0.355225 -0.552307 -0.694397 0.294373 1441914261 0.355225 -0.552307 -0.694397 0.294373 1441914261 0.355225 -0.552307 -0.694397 0.294373 1441914261 0.355225 -0.552307 -0.694397 0.294373 1441914261 0.355225 -0.552307 -0.694397 0.294373 1441914261 0.496216 -0.498840 -0.684937 0.189209 1441914261 0.496216 -0.498840 -0.684937 0.189209 1441914261 0.496216 -0.498840 -0.684937 0.189209 1441914261 0.496216 -0.498840 -0.684937 0.189209 1441914261 0.595703 -0.427612 -0.672241 0.101990 1441914261 0.595703 -0.427612 -0.672241 0.101990 1441914261 0.595703 -0.427612 -0.672241 0.101990 1441914261 0.595703 -0.427612 -0.672241 0.101990 1441914261 0.595703 -0.427612 -0.672241 0.101990 1441914261 0.595703 -0.427612 -0.672241 0.101990 1441914261 0.647095 -0.375732 -0.662964 0.023743 1441914261 0.647095 -0.375732 -0.662964 0.023743 1441914261 0.647095 -0.375732 -0.662964 0.023743 1441914261 0.647095 -0.375732 -0.662964 0.023743 1441914261 0.647095 -0.375732 -0.662964 0.023743 1441914261 0.647095 -0.375732 -0.662964 0.023743 1441914261 0.647095 -0.375732 -0.662964 0.023743 1441914261 0.688110 -0.319580 -0.651428 -0.010010 1441914261 0.688110 -0.319580 -0.651428 -0.010010 1441914261 0.688110 -0.319580 -0.651428 -0.010010 1441914261 0.688110 -0.319580 -0.651428 -0.010010 1441914261 0.688110 -0.319580 -0.651428 -0.010010 1441914261 0.688110 -0.319580 -0.651428 -0.010010 1441914261 0.718079 -0.273621 -0.638367 -0.044739 1441914261 0.718079 -0.273621 -0.638367 -0.044739 1441914261 0.718079 -0.273621 -0.638367 -0.044739 1441914261 0.718079 -0.273621 -0.638367 -0.044739 1441914261 0.718079 -0.273621 -0.638367 -0.044739 1441914261 0.718079 -0.273621 -0.638367 -0.044739 1441914261 0.718079 -0.273621 -0.638367 -0.044739 1441914261 0.739563 -0.248718 -0.621094 -0.073914 1441914261 0.739563 -0.248718 -0.621094 -0.073914 1441914261 0.739563 -0.248718 -0.621094 -0.073914 1441914261 0.739563 -0.248718 -0.621094 -0.073914 1441914261 0.739563 -0.248718 -0.621094 -0.073914 1441914261 0.739563 -0.248718 -0.621094 -0.073914 1441914261 0.738770 -0.259644 -0.617676 -0.072754 1441914261 0.738770 -0.259644 -0.617676 -0.072754 1441914261 0.738770 -0.259644 -0.617676 -0.072754 1441914261 0.738770 -0.259644 -0.617676 -0.072754 1441914261 0.738770 -0.259644 -0.617676 -0.072754 1441914261 0.738770 -0.259644 -0.617676 -0.072754 1441914261 0.729675 -0.276672 -0.622803 -0.056030 1441914261 0.729675 -0.276672 -0.622803 -0.056030 1441914261 0.729675 -0.276672 -0.622803 -0.056030 1441914261 0.729675 -0.276672 -0.622803 -0.056030 1441914261 0.729675 -0.276672 -0.622803 -0.056030 1441914261 0.729675 -0.276672 -0.622803 -0.056030 1441914261 0.729675 -0.276672 -0.622803 -0.056030 1441914261 0.706970 -0.311829 -0.634216 -0.028015 1441914261 0.706970 -0.311829 -0.634216 -0.028015 1441914261 0.706970 -0.311829 -0.634216 -0.028015 1441914261 0.706970 -0.311829 -0.634216 -0.028015 1441914261 0.706970 -0.311829 -0.634216 -0.028015 1441914261 0.706970 -0.311829 -0.634216 -0.028015 1441914261 0.664185 -0.353210 -0.658691 0.016357 1441914261 0.664185 -0.353210 -0.658691 0.016357 1441914261 0.664185 -0.353210 -0.658691 0.016357 1441914261 0.664185 -0.353210 -0.658691 0.016357 1441914261 0.664185 -0.353210 -0.658691 0.016357 1441914262 0.664185 -0.353210 -0.658691 0.016357 1441914262 0.590149 -0.423584 -0.683716 0.070068 1441914262 0.590149 -0.423584 -0.683716 0.070068 1441914262 0.590149 -0.423584 -0.683716 0.070068 1441914262 0.590149 -0.423584 -0.683716 0.070068 1441914262 0.590149 -0.423584 -0.683716 0.070068 1441914262 0.590149 -0.423584 -0.683716 0.070068 1441914262 0.590149 -0.423584 -0.683716 0.070068 1441914262 0.481079 -0.499817 -0.705444 0.145508 1441914262 0.481079 -0.499817 -0.705444 0.145508 1441914262 0.481079 -0.499817 -0.705444 0.145508 1441914262 0.481079 -0.499817 -0.705444 0.145508 1441914262 0.481079 -0.499817 -0.705444 0.145508 1441914262 0.481079 -0.499817 -0.705444 0.145508 1441914262 0.358093 -0.548096 -0.717102 0.239075 1441914262 0.358093 -0.548096 -0.717102 0.239075 1441914262 0.358093 -0.548096 -0.717102 0.239075 1441914262 0.358093 -0.548096 -0.717102 0.239075 1441914262 0.223938 -0.572388 -0.714417 0.334534 1441914262 0.223938 -0.572388 -0.714417 0.334534 1441914262 0.223938 -0.572388 -0.714417 0.334534 1441914262 0.223938 -0.572388 -0.714417 0.334534 1441914262 0.223938 -0.572388 -0.714417 0.334534 1441914262 0.104126 -0.569336 -0.696045 0.424927 1441914262 0.104126 -0.569336 -0.696045 0.424927 1441914262 0.104126 -0.569336 -0.696045 0.424927 1441914262 0.104126 -0.569336 -0.696045 0.424927 1441914262 0.104126 -0.569336 -0.696045 0.424927 1441914262 0.104126 -0.569336 -0.696045 0.424927 1441914262 0.023438 -0.557007 -0.665588 0.496216 1441914262 0.023438 -0.557007 -0.665588 0.496216 1441914262 0.023438 -0.557007 -0.665588 0.496216 1441914262 0.023438 -0.557007 -0.665588 0.496216 1441914262 0.023438 -0.557007 -0.665588 0.496216 1441914262 0.023438 -0.557007 -0.665588 0.496216 1441914262 -0.018677 -0.552856 -0.633728 0.540771 1441914262 -0.018677 -0.552856 -0.633728 0.540771 1441914262 -0.018677 -0.552856 -0.633728 0.540771 1441914262 -0.018677 -0.552856 -0.633728 0.540771 1441914262 -0.018677 -0.552856 -0.633728 0.540771 1441914262 -0.018677 -0.552856 -0.633728 0.540771 1441914262 -0.040161 -0.550842 -0.618591 0.558838 1441914262 -0.040161 -0.550842 -0.618591 0.558838 1441914262 -0.040161 -0.550842 -0.618591 0.558838 1441914262 -0.040161 -0.550842 -0.618591 0.558838 1441914262 -0.040161 -0.550842 -0.618591 0.558838 1441914262 -0.040161 -0.550842 -0.618591 0.558838 1441914262 -0.026550 -0.548950 -0.614746 0.565735 1441914262 -0.026550 -0.548950 -0.614746 0.565735 1441914262 -0.026550 -0.548950 -0.614746 0.565735 1441914262 -0.026550 -0.548950 -0.614746 0.565735 1441914262 -0.026550 -0.548950 -0.614746 0.565735 1441914262 -0.026550 -0.548950 -0.614746 0.565735 1441914262 0.019287 -0.544739 -0.632690 0.550110 1441914262 0.019287 -0.544739 -0.632690 0.550110 1441914262 0.019287 -0.544739 -0.632690 0.550110 1441914262 0.019287 -0.544739 -0.632690 0.550110 1441914262 0.019287 -0.544739 -0.632690 0.550110 1441914262 0.019287 -0.544739 -0.632690 0.550110 1441914262 0.091003 -0.538696 -0.665100 0.509094 1441914262 0.091003 -0.538696 -0.665100 0.509094 1441914262 0.091003 -0.538696 -0.665100 0.509094 1441914262 0.091003 -0.538696 -0.665100 0.509094 1441914262 0.091003 -0.538696 -0.665100 0.509094 1441914262 0.091003 -0.538696 -0.665100 0.509094 1441914262 0.194397 -0.528198 -0.689758 0.455566 1441914262 0.194397 -0.528198 -0.689758 0.455566 1441914262 0.194397 -0.528198 -0.689758 0.455566 1441914262 0.194397 -0.528198 -0.689758 0.455566 1441914262 0.194397 -0.528198 -0.689758 0.455566 1441914262 0.194397 -0.528198 -0.689758 0.455566 1441914262 0.313660 -0.507507 -0.706604 0.380432 1441914262 0.313660 -0.507507 -0.706604 0.380432 1441914262 0.313660 -0.507507 -0.706604 0.380432 1441914262 0.313660 -0.507507 -0.706604 0.380432 1441914262 0.439758 -0.464294 -0.707703 0.300415 1441914262 0.439758 -0.464294 -0.707703 0.300415 1441914262 0.439758 -0.464294 -0.707703 0.300415 1441914262 0.439758 -0.464294 -0.707703 0.300415 1441914262 0.439758 -0.464294 -0.707703 0.300415 1441914262 0.439758 -0.464294 -0.707703 0.300415 1441914262 0.562805 -0.399231 -0.693848 0.205994 1441914262 0.562805 -0.399231 -0.693848 0.205994 1441914262 0.562805 -0.399231 -0.693848 0.205994 1441914262 0.562805 -0.399231 -0.693848 0.205994 1441914262 0.562805 -0.399231 -0.693848 0.205994 1441914262 0.562805 -0.399231 -0.693848 0.205994 1441914262 0.659241 -0.323975 -0.670593 0.103638 1441914262 0.659241 -0.323975 -0.670593 0.103638 1441914262 0.659241 -0.323975 -0.670593 0.103638 1441914262 0.659241 -0.323975 -0.670593 0.103638 1441914262 0.659241 -0.323975 -0.670593 0.103638 1441914262 0.659241 -0.323975 -0.670593 0.103638 1441914262 0.725464 -0.252197 -0.639771 0.028625 1441914262 0.725464 -0.252197 -0.639771 0.028625 1441914262 0.725464 -0.252197 -0.639771 0.028625 1441914262 0.725464 -0.252197 -0.639771 0.028625 1441914262 0.725464 -0.252197 -0.639771 0.028625 1441914262 0.725464 -0.252197 -0.639771 0.028625 1441914262 0.746033 -0.256775 -0.613831 -0.027649 1441914262 0.746033 -0.256775 -0.613831 -0.027649 1441914262 0.746033 -0.256775 -0.613831 -0.027649 1441914262 0.746033 -0.256775 -0.613831 -0.027649 1441914262 0.746033 -0.256775 -0.613831 -0.027649 1441914262 0.746033 -0.256775 -0.613831 -0.027649 1441914262 0.746033 -0.256775 -0.613831 -0.027649 1441914263 0.742798 -0.276794 -0.608521 -0.036804 1441914263 0.742798 -0.276794 -0.608521 -0.036804 1441914263 0.742798 -0.276794 -0.608521 -0.036804 1441914263 0.742798 -0.276794 -0.608521 -0.036804 1441914263 0.742798 -0.276794 -0.608521 -0.036804 1441914263 0.742798 -0.276794 -0.608521 -0.036804 1441914263 0.726929 -0.295044 -0.619568 -0.026489 1441914263 0.726929 -0.295044 -0.619568 -0.026489 1441914263 0.726929 -0.295044 -0.619568 -0.026489 1441914263 0.726929 -0.295044 -0.619568 -0.026489 1441914263 0.726929 -0.295044 -0.619568 -0.026489 1441914263 0.709473 -0.310364 -0.632690 -0.007385 1441914263 0.709473 -0.310364 -0.632690 -0.007385 1441914263 0.709473 -0.310364 -0.632690 -0.007385 1441914263 0.709473 -0.310364 -0.632690 -0.007385 1441914263 0.709473 -0.310364 -0.632690 -0.007385 1441914263 0.709473 -0.310364 -0.632690 -0.007385 1441914263 0.684631 -0.329102 -0.649658 0.030151 1441914263 0.684631 -0.329102 -0.649658 0.030151 1441914263 0.684631 -0.329102 -0.649658 0.030151 1441914263 0.684631 -0.329102 -0.649658 0.030151 1441914263 0.620300 -0.388672 -0.676819 0.077942 1441914263 0.620300 -0.388672 -0.676819 0.077942 1441914263 0.620300 -0.388672 -0.676819 0.077942 1441914263 0.620300 -0.388672 -0.676819 0.077942 1441914263 0.522766 -0.460938 -0.702576 0.143738 1441914263 0.522766 -0.460938 -0.702576 0.143738 1441914263 0.522766 -0.460938 -0.702576 0.143738 1441914263 0.522766 -0.460938 -0.702576 0.143738 1441914263 0.522766 -0.460938 -0.702576 0.143738 1441914263 0.410095 -0.520447 -0.716003 0.219849 1441914263 0.410095 -0.520447 -0.716003 0.219849 1441914263 0.410095 -0.520447 -0.716003 0.219849 1441914263 0.410095 -0.520447 -0.716003 0.219849 1441914263 0.410095 -0.520447 -0.716003 0.219849 1441914263 0.410095 -0.520447 -0.716003 0.219849 1441914263 0.410095 -0.520447 -0.716003 0.219849 1441914263 0.280457 -0.562378 -0.716858 0.302063 1441914263 0.280457 -0.562378 -0.716858 0.302063 1441914263 0.280457 -0.562378 -0.716858 0.302063 1441914263 0.280457 -0.562378 -0.716858 0.302063 1441914263 0.280457 -0.562378 -0.716858 0.302063 1441914263 0.150879 -0.571106 -0.697998 0.404907 1441914263 0.150879 -0.571106 -0.697998 0.404907 1441914263 0.150879 -0.571106 -0.697998 0.404907 1441914263 0.150879 -0.571106 -0.697998 0.404907 1441914263 0.150879 -0.571106 -0.697998 0.404907 1441914263 0.040894 -0.557007 -0.661194 0.500977 1441914263 0.040894 -0.557007 -0.661194 0.500977 1441914263 0.040894 -0.557007 -0.661194 0.500977 1441914263 0.040894 -0.557007 -0.661194 0.500977 1441914263 0.040894 -0.557007 -0.661194 0.500977 1441914263 -0.019897 -0.542786 -0.620483 0.565674 1441914263 -0.019897 -0.542786 -0.620483 0.565674 1441914263 -0.019897 -0.542786 -0.620483 0.565674 1441914263 -0.019897 -0.542786 -0.620483 0.565674 1441914263 -0.019897 -0.542786 -0.620483 0.565674 1441914263 
0.615173 0.227966 -0.602600 0.454407 1441914265 0.617249 0.227112 -0.601685 0.453186 1441914265 0.617249 0.227112 -0.601685 0.453186 1441914265 0.617249 0.227112 -0.601685 0.453186 1441914265 0.617249 0.227112 -0.601685 0.453186 1441914265 0.617249 0.227112 -0.601685 0.453186 1441914265 0.617249 0.227112 -0.601685 0.453186 1441914265 0.617249 0.227112 -0.601685 0.453186 1441914265 0.620972 0.224731 -0.601135 0.449951 1441914265 0.620972 0.224731 -0.601135 0.449951 1441914265 0.620972 0.224731 -0.601135 0.449951 1441914265 0.620972 0.224731 -0.601135 0.449951 1441914265 0.620972 0.224731 -0.601135 0.449951 1441914265 0.620972 0.224731 -0.601135 0.449951 1441914265 0.630005 0.214844 -0.603394 0.439148 1441914265 0.630005 0.214844 -0.603394 0.439148 1441914265 0.630005 0.214844 -0.603394 0.439148 1441914265 0.630005 0.214844 -0.603394 0.439148 1441914265 0.630005 0.214844 -0.603394 0.439148 1441914265 0.630005 0.214844 -0.603394 0.439148 1441914265 0.630005 0.214844 -0.603394 0.439148 1441914265 0.639404 0.200439 -0.606689 0.427673 1441914265 0.639404 0.200439 -0.606689 0.427673 1441914265 0.639404 0.200439 -0.606689 0.427673 1441914265 0.639404 0.200439 -0.606689 0.427673 1441914265 0.639404 0.200439 -0.606689 0.427673 1441914265 0.639404 0.200439 -0.606689 0.427673 1441914265 0.647949 0.187744 -0.608337 0.418030 1441914265 0.647949 0.187744 -0.608337 0.418030 1441914265 0.647949 0.187744 -0.608337 0.418030 1441914266 0.647949 0.187744 -0.608337 0.418030 1441914266 0.647949 0.187744 -0.608337 0.418030 1441914266 0.647949 0.187744 -0.608337 0.418030 1441914266 0.653931 0.181335 -0.610352 0.408569 1441914266 0.653931 0.181335 -0.610352 0.408569 1441914266 0.653931 0.181335 -0.610352 0.408569 1441914266 0.653931 0.181335 -0.610352 0.408569 1441914266 0.653931 0.181335 -0.610352 0.408569 1441914266 0.653931 0.181335 -0.610352 0.408569 1441914266 0.656738 0.182739 -0.612183 0.400635 1441914266 0.656738 0.182739 -0.612183 0.400635 1441914266 0.656738 0.182739 -0.612183 0.400635 1441914266 0.656738 0.182739 -0.612183 0.400635 1441914266 0.656738 0.182739 -0.612183 0.400635 1441914266 0.656738 0.182739 -0.612183 0.400635 1441914266 0.656738 0.182739 -0.612183 0.400635 1441914266 0.657104 0.190430 -0.612122 0.396484 1441914266 0.657104 0.190430 -0.612122 0.396484 1441914266 0.657104 0.190430 -0.612122 0.396484 1441914266 0.657104 0.190430 -0.612122 0.396484 1441914266 0.657104 0.190430 -0.612122 0.396484 1441914266 0.657104 0.190430 -0.612122 0.396484 1441914266 0.656311 0.196838 -0.612000 0.394836 1441914266 0.656311 0.196838 -0.612000 0.394836 1441914266 0.656311 0.196838 -0.612000 0.394836 1441914266 0.656311 0.196838 -0.612000 0.394836 1441914266 0.656311 0.196838 -0.612000 0.394836 1441914266 0.656311 0.196838 -0.612000 0.394836 1441914266 0.655151 0.198425 -0.613220 0.394165 1441914266 0.655151 0.198425 -0.613220 0.394165 1441914266 0.655151 0.198425 -0.613220 0.394165 1441914266 0.655151 0.198425 -0.613220 0.394165 1441914266 0.655151 0.198425 -0.613220 0.394165 1441914266 0.655151 0.198425 -0.613220 0.394165 1441914266 0.655151 0.198425 -0.613220 0.394165 1441914266 0.653381 0.196350 -0.615173 0.395081 1441914266 0.653381 0.196350 -0.615173 0.395081 1441914266 0.653381 0.196350 -0.615173 0.395081 1441914266 0.653381 0.196350 -0.615173 0.395081 1441914266 0.653381 0.196350 -0.615173 0.395081 1441914266 0.653381 0.196350 -0.615173 0.395081 1441914266 0.651855 0.193481 -0.616577 0.396790 1441914266 0.651855 0.193481 -0.616577 0.396790 1441914266 0.651855 0.193481 -0.616577 0.396790 1441914266 0.651855 0.193481 -0.616577 0.396790 1441914266 0.651917 0.186707 -0.618286 0.397278 1441914266 0.651917 0.186707 -0.618286 0.397278 1441914266 0.651917 0.186707 -0.618286 0.397278 1441914266 0.653625 0.181030 -0.616638 0.399719 1441914266 0.653625 0.181030 -0.616638 0.399719 1441914266 0.653625 0.181030 -0.616638 0.399719 1441914266 0.653625 0.181030 -0.616638 0.399719 1441914266 0.653625 0.181030 -0.616638 0.399719 1441914266 0.657471 0.168457 -0.615540 0.400513 1441914266 0.657471 0.168457 -0.615540 0.400513 1441914266 0.657471 0.168457 -0.615540 0.400513 1441914266 0.657471 0.168457 -0.615540 0.400513 1441914266 0.657471 0.168457 -0.615540 0.400513 1441914266 0.657471 0.168457 -0.615540 0.400513 1441914266 0.660217 0.154724 -0.617554 0.398499 1441914266 0.660217 0.154724 -0.617554 0.398499 1441914266 0.660217 0.154724 -0.617554 0.398499 1441914266 0.660217 0.154724 -0.617554 0.398499 1441914266 0.660217 0.154724 -0.617554 0.398499 1441914266 0.660217 0.154724 -0.617554 0.398499 1441914266 0.658936 0.155884 -0.618896 0.398010 1441914266 0.658936 0.155884 -0.618896 0.398010 1441914266 0.658936 0.155884 -0.618896 0.398010 1441914266 0.658936 0.155884 -0.618896 0.398010 1441914266 0.658936 0.155884 -0.618896 0.398010 1441914266 0.658936 0.155884 -0.618896 0.398010 1441914266 0.658020 0.169678 -0.615662 0.398926 1441914266 0.658020 0.169678 -0.615662 0.398926 1441914266 0.658020 0.169678 -0.615662 0.398926 1441914266 0.658020 0.169678 -0.615662 0.398926 1441914266 0.658020 0.169678 -0.615662 0.398926 1441914266 0.658020 0.169678 -0.615662 0.398926 1441914266 0.658325 0.179138 -0.614197 0.396545 1441914266 0.658325 0.179138 -0.614197 0.396545 1441914266 0.658325 0.179138 -0.614197 0.396545 1441914266 0.658325 0.179138 -0.614197 0.396545 1441914266 0.658325 0.179138 -0.614197 0.396545 1441914266 0.658325 0.179138 -0.614197 0.396545 1441914266 0.656372 0.184326 -0.615417 0.395447 1441914266 0.656372 0.184326 -0.615417 0.395447 1441914266 0.656372 0.184326 -0.615417 0.395447 1441914266 0.656372 0.184326 -0.615417 0.395447 1441914266 0.656372 0.184326 -0.615417 0.395447 1441914266 0.652466 0.194153 -0.613831 0.399719 1441914266 0.652466 0.194153 -0.613831 0.399719 1441914266 0.652466 0.194153 -0.613831 0.399719 1441914266 0.652466 0.194153 -0.613831 0.399719 1441914266 0.652466 0.194153 -0.613831 0.399719 1441914266 0.652466 0.194153 -0.613831 0.399719 1441914266 0.649414 0.202637 -0.611023 0.404785 1441914266 0.649414 0.202637 -0.611023 0.404785 1441914266 0.649414 0.202637 -0.611023 0.404785 1441914266 0.649414 0.202637 -0.611023 0.404785 1441914266 0.649414 0.202637 -0.611023 0.404785 1441914266 0.649414 0.202637 -0.611023 0.404785 1441914266 0.649414 0.202637 -0.611023 0.404785 1441914266 0.646790 0.206116 -0.608337 0.411194 1441914266 0.646790 0.206116 -0.608337 0.411194 1441914266 0.646790 0.206116 -0.608337 0.411194 1441914266 0.646790 0.206116 -0.608337 0.411194 1441914267 0.646790 0.206116 -0.608337 0.411194 1441914267 0.646790 0.206116 -0.608337 0.411194 1441914267 0.643494 0.206604 -0.607117 0.417847 1441914267 0.643494 0.206604 -0.607117 0.417847 1441914267 0.643494 0.206604 -0.607117 0.417847 1441914267 0.643494 0.206604 -0.607117 0.417847 1441914267 0.643494 0.206604 -0.607117 0.417847 1441914267 0.643494 0.206604 -0.607117 0.417847 1441914267 0.643311 0.203369 -0.605835 0.421570 1441914267 0.643311 0.203369 -0.605835 0.421570 1441914267 0.643311 0.203369 -0.605835 0.421570 1441914267 0.643311 0.203369 -0.605835 0.421570 1441914267 0.643311 0.203369 -0.605835 0.421570 1441914267 0.643311 0.203369 -0.605835 0.421570 1441914267 0.643311 0.203369 -0.605835 0.421570 1441914267 0.644897 0.194580 -0.607483 0.420837 1441914267 0.644897 0.194580 -0.607483 0.420837 1441914267 0.644897 0.194580 -0.607483 0.420837 1441914267 0.644897 0.194580 -0.607483 0.420837 1441914267 0.644897 0.194580 -0.607483 0.420837 1441914267 0.644897 0.194580 -0.607483 0.420837 1441914267 0.645264 0.187866 -0.609680 0.420227 1441914267 0.645264 0.187866 -0.609680 0.420227 1441914267 0.645264 0.187866 -0.609680 0.420227 1441914267 0.645264 0.187866 -0.609680 0.420227 1441914267 0.645264 0.187866 -0.609680 0.420227 1441914267 0.645264 0.187866 -0.609680 0.420227 1441914267 0.644714 0.186279 -0.610840 0.420166 1441914267 0.644714 0.186279 -0.610840 0.420166 1441914267 0.644714 0.186279 -0.610840 0.420166 1441914267 0.644714 0.186279 -0.610840 0.420166 1441914267 0.644714 0.186279 -0.610840 0.420166 1441914267 0.644714 0.186279 -0.610840 0.420166 1441914267 0.643372 0.190491 -0.612427 0.417969 1441914267 0.643372 0.190491 -0.612427 0.417969 1441914267 0.643372 0.190491 -0.612427 0.417969 1441914267 0.643372 0.190491 -0.612427 0.417969 1441914267 0.643372 0.190491 -0.612427 0.417969 1441914267 0.643372 0.190491 -0.612427 0.417969 1441914267 0.643372 0.190491 -0.612427 0.417969 1441914267 0.641541 0.199524 -0.612976 0.415771 1441914267 0.641541 0.199524 -0.612976 0.415771 1441914267 0.641541 0.199524 -0.612976 0.415771 1441914267 0.641541 0.199524 -0.612976 0.415771 1441914267 0.641541 0.199524 -0.612976 0.415771 1441914267 0.641541 0.199524 -0.612976 0.415771 1441914267 0.640808 0.207886 -0.612122 0.414001 1441914267 0.640808 0.207886 -0.612122 0.414001 1441914267 0.640808 0.207886 -0.612122 0.414001 1441914267 0.640808 0.207886 -0.612122 0.414001 1441914267 0.640808 0.207886 -0.612122 0.414001 1441914267 0.640808 0.207886 -0.612122 0.414001 1441914267 0.640808 0.207886 -0.612122 0.414001 1441914267 0.641602 0.211365 -0.611694 0.411621 1441914267 0.641602 0.211365 -0.611694 0.411621 1441914267 0.641602 0.211365 -0.611694 0.411621 1441914267 0.641602 0.211365 -0.611694 0.411621 1441914267 0.641602 0.211365 -0.611694 0.411621 1441914267 0.641602 0.211365 -0.611694 0.411621 1441914267 0.643555 0.210144 -0.611389 0.409668 1441914267 0.643555 0.210144 -0.611389 0.409668 1441914267 0.643555 0.210144 -0.611389 0.409668 1441914267 0.643555 0.210144 -0.611389 0.409668 1441914267 0.643555 0.210144 -0.611389 0.409668 1441914267 0.643555 0.210144 -0.611389 0.409668 1441914267 0.646606 0.202087 -0.611328 0.409058 1441914267 0.646606 0.202087 -0.611328 0.409058 1441914267 0.646606 0.202087 -0.611328 0.409058 1441914267 0.646606 0.202087 -0.611328 0.409058 1441914267 0.646606 0.202087 -0.611328 0.409058 1441914267 0.646606 0.202087 -0.611328 0.409058 1441914267 0.646606 0.202087 -0.611328 0.409058 1441914267 0.648865 0.191650 -0.613403 0.407349 1441914267 0.648865 0.191650 -0.613403 0.407349 1441914267 0.648865 0.191650 -0.613403 0.407349 1441914267 0.648865 0.191650 -0.613403 0.407349 1441914267 0.648865 0.191650 -0.613403 0.407349 1441914267 0.648865 0.191650 -0.613403 0.407349 1441914267 0.649536 0.187317 -0.614990 0.405945 1441914267 0.649536 0.187317 -0.614990 0.405945 1441914267 0.649536 0.187317 -0.614990 0.405945 1441914267 0.649536 0.187317 -0.614990 0.405945 1441914267 0.649536 0.187317 -0.614990 0.405945 1441914267 0.649536 0.187317 -0.614990 0.405945 1441914267 0.648193 0.187561 -0.615967 0.406494 1441914267 0.648193 0.187561 -0.615967 0.406494 1441914267 0.648193 0.187561 -0.615967 0.406494 1441914267 0.648193 0.187561 -0.615967 0.406494 1441914267 0.648193 0.187561 -0.615967 0.406494 1441914267 0.648193 0.187561 -0.615967 0.406494 1441914267 0.646362 0.189636 -0.615601 0.408997 1441914267 0.646362 0.189636 -0.615601 0.408997 1441914267 0.646362 0.189636 -0.615601 0.408997 1441914267 0.646362 0.189636 -0.615601 0.408997 1441914267 0.646362 0.189636 -0.615601 0.408997 1441914267 0.646362 0.189636 -0.615601 0.408997 1441914267 0.645020 0.193298 -0.615112 0.410156 1441914267 0.645020 0.193298 -0.615112 0.410156 1441914267 0.645020 0.193298 -0.615112 0.410156 1441914267 0.645020 0.193298 -0.615112 0.410156 1441914267 0.645020 0.193298 -0.615112 0.410156 1441914267 0.645020 0.193298 -0.615112 0.410156 1441914267 0.645020 0.193298 -0.615112 0.410156 1441914267 0.643494 0.198608 -0.614136 0.411377 1441914267 0.643494 0.198608 -0.614136 0.411377 1441914267 0.643494 0.198608 -0.614136 0.411377 1441914267 0.643494 0.198608 -0.614136 0.411377 1441914267 0.641357 0.202698 -0.612793 0.414734 1441914267 0.641357 0.202698 -0.612793 0.414734 1441914267 0.641357 0.202698 -0.612793 0.414734 1441914267 0.641357 0.202698 -0.612793 0.414734 1441914267 0.641357 0.202698 -0.612793 0.414734 1441914268 0.641357 0.202698 -0.612793 0.414734 1441914268 0.638489 0.204407 -0.610962 0.421021 1441914268 0.638489 0.204407 -0.610962 0.421021 1441914268 0.638489 0.204407 -0.610962 0.421021 1441914268 0.638489 0.204407 -0.610962 0.421021 1441914268 0.638489 0.204407 -0.610962 0.421021 1441914268 0.638489 0.204407 -0.610962 0.421021 1441914268 0.635315 0.206787 -0.608276 0.428406 1441914268 0.635315 0.206787 -0.608276 0.428406 1441914268 0.635315 0.206787 -0.608276 0.428406 1441914268 0.635315 0.206787 -0.608276 0.428406 1441914268 0.635315 0.206787 -0.608276 0.428406 1441914268 0.635315 0.206787 -0.608276 0.428406 1441914268 0.632446 0.211365 -0.604797 0.435364 1441914268 0.632446 0.211365 -0.604797 0.435364 1441914268 0.632446 0.211365 -0.604797 0.435364 1441914268 0.632446 0.211365 -0.604797 0.435364 1441914268 0.632446 0.211365 -0.604797 0.435364 1441914268 0.632446 0.211365 -0.604797 0.435364 1441914268 0.629883 0.215576 -0.601074 0.442078 1441914268 0.629883 0.215576 -0.601074 0.442078 1441914268 0.629883 0.215576 -0.601074 0.442078 1441914268 0.629883 0.215576 -0.601074 0.442078 1441914268 0.629883 0.215576 -0.601074 0.442078 1441914268 0.629883 0.215576 -0.601074 0.442078 1441914268 0.628784 0.217651 -0.597412 0.447571 1441914268 0.628784 0.217651 -0.597412 0.447571 1441914268 0.628784 0.217651 -0.597412 0.447571 1441914268 0.628784 0.217651 -0.597412 0.447571 1441914268 0.628784 0.217651 -0.597412 0.447571 1441914268 0.628784 0.217651 -0.597412 0.447571 1441914268 0.631042 0.211731 -0.596558 0.448303 1441914268 0.631042 0.211731 -0.596558 0.448303 1441914268 0.631042 0.211731 -0.596558 0.448303 1441914268 0.631042 0.211731 -0.596558 0.448303 1441914268 0.631042 0.211731 -0.596558 0.448303 1441914268 0.631042 0.211731 -0.596558 0.448303 1441914268 0.633057 0.201782 -0.599854 0.445740 1441914268 0.633057 0.201782 -0.599854 0.445740 1441914268 0.633057 0.201782 -0.599854 0.445740 1441914268 0.633057 0.201782 -0.599854 0.445740 1441914268 0.633057 0.201782 -0.599854 0.445740 1441914268 0.633057 0.201782 -0.599854 0.445740 1441914268 0.633057 0.201782 -0.599854 0.445740 1441914268 0.632385 0.197876 -0.602478 0.444824 1441914268 0.632385 0.197876 -0.602478 0.444824 1441914268 0.632385 0.197876 -0.602478 0.444824 1441914268 0.632385 0.197876 -0.602478 0.444824 1441914268 0.632385 0.197876 -0.602478 0.444824 1441914268 0.631836 0.202271 -0.603210 0.442749 1441914268 0.631836 0.202271 -0.603210 0.442749 1441914268 0.631836 0.202271 -0.603210 0.442749 1441914268 0.631836 0.202271 -0.603210 0.442749 1441914268 0.631836 0.202271 -0.603210 0.442749 1441914268 0.631836 0.202271 -0.603210 0.442749 1441914268 0.632385 0.208801 -0.604797 0.436646 1441914268 0.632385 0.208801 -0.604797 0.436646 1441914268 0.632385 0.208801 -0.604797 0.436646 1441914268 0.632385 0.208801 -0.604797 0.436646 1441914268 0.632385 0.208801 -0.604797 0.436646 1441914268 0.632385 0.208801 -0.604797 0.436646 1441914268 0.631470 0.218323 -0.606079 0.431519 1441914268 0.631470 0.218323 -0.606079 0.431519 1441914268 0.631470 0.218323 -0.606079 0.431519 1441914268 0.631470 0.218323 -0.606079 0.431519 1441914268 0.631470 0.218323 -0.606079 0.431519 1441914268 0.631470 0.218323 -0.606079 0.431519 1441914268 0.630371 0.227783 -0.603699 0.431580 1441914268 0.630371 0.227783 -0.603699 0.431580 1441914268 0.630371 0.227783 -0.603699 0.431580 1441914268 0.630371 0.227783 -0.603699 0.431580 1441914268 0.630371 0.227783 -0.603699 0.431580 1441914268 0.630371 0.227783 -0.603699 0.431580 1441914268 0.630371 0.227783 -0.603699 0.431580 1441914268 0.631653 0.227905 -0.602600 0.431152 1441914268 0.631653 0.227905 -0.602600 0.431152 1441914268 0.631653 0.227905 -0.602600 0.431152 1441914268 0.631653 0.227905 -0.602600 0.431152 1441914268 0.631653 0.227905 -0.602600 0.431152 1441914268 0.631653 0.227905 -0.602600 0.431152 1441914268 0.634216 0.221252 -0.604065 0.428772 1441914268 0.634216 0.221252 -0.604065 0.428772 1441914268 0.634216 0.221252 -0.604065 0.428772 1441914268 0.634216 0.221252 -0.604065 0.428772 1441914268 0.634216 0.221252 -0.604065 0.428772 1441914268 0.634216 0.221252 -0.604065 0.428772 1441914268 0.635803 0.216919 -0.604675 0.427795 1441914268 0.635803 0.216919 -0.604675 0.427795 1441914268 0.635803 0.216919 -0.604675 0.427795 1441914268 0.635803 0.216919 -0.604675 0.427795 1441914268 0.635803 0.216919 -0.604675 0.427795 1441914268 0.635803 0.216919 -0.604675 0.427795 1441914268 0.638611 0.211609 -0.604553 0.426453 1441914268 0.638611 0.211609 -0.604553 0.426453 1441914268 0.638611 0.211609 -0.604553 0.426453 1441914268 0.638611 0.211609 -0.604553 0.426453 1441914268 0.638611 0.211609 -0.604553 0.426453 1441914268 0.638611 0.211609 -0.604553 0.426453 1441914268 0.641235 0.204102 -0.604675 0.426086 1441914268 0.641235 0.204102 -0.604675 0.426086 1441914268 0.641235 0.204102 -0.604675 0.426086 1441914268 0.641235 0.204102 -0.604675 0.426086 1441914268 0.641235 0.204102 -0.604675 0.426086 1441914268 0.641235 0.204102 -0.604675 0.426086 1441914268 0.641235 0.204102 -0.604675 0.426086 1441914268 0.642700 0.197998 -0.605774 0.425110 1441914268 0.642700 0.197998 -0.605774 0.425110 1441914268 0.642700 0.197998 -0.605774 0.425110 1441914268 0.642700 0.197998 -0.605774 0.425110 1441914268 0.642700 0.197998 -0.605774 0.425110 1441914268 0.642700 0.197998 -0.605774 0.425110 1441914269 0.642395 0.199402 -0.607727 0.422119 1441914269 0.642395 0.199402 -0.607727 0.422119 1441914269 0.642395 0.199402 -0.607727 0.422119 1441914269 0.642395 0.199402 -0.607727 0.422119 1441914269 0.642395 0.199402 -0.607727 0.422119 1441914269 0.642395 0.199402 -0.607727 0.422119 1441914269 0.638611 0.209656 -0.607178 0.423767 1441914269 0.638611 0.209656 -0.607178 0.423767 1441914269 0.638611 0.209656 -0.607178 0.423767 1441914269 0.638611 0.209656 -0.607178 0.423767 1441914269 0.638611 0.209656 -0.607178 0.423767 1441914269 0.638611 0.209656 -0.607178 0.423767 1441914269 0.634399 0.219482 -0.603699 0.429993 1441914269 0.634399 0.219482 -0.603699 0.429993 1441914269 0.634399 0.219482 -0.603699 0.429993 1441914269 0.634399 0.219482 -0.603699 0.429993 1441914269 0.634399 0.219482 -0.603699 0.429993 1441914269 0.634399 0.219482 -0.603699 0.429993 1441914269 0.634399 0.219482 -0.603699 0.429993 1441914269 0.630920 0.223511 -0.601868 0.435547 1441914269 0.630920 0.223511 -0.601868 0.435547 1441914269 0.630920 0.223511 -0.601868 0.435547 1441914269 0.630920 0.223511 -0.601868 0.435547 1441914269 0.630920 0.223511 -0.601868 0.435547 1441914269 0.630920 0.223511 -0.601868 0.435547 1441914269 0.628845 0.224060 -0.599243 0.441833 1441914269 0.628845 0.224060 -0.599243 0.441833 1441914269 0.628845 0.224060 -0.599243 0.441833 1441914269 0.628845 0.224060 -0.599243 0.441833 1441914269 0.628845 0.224060 -0.599243 0.441833 1441914269 0.628845 0.224060 -0.599243 0.441833 1441914269 0.628845 0.224060 -0.599243 0.441833 1441914269 0.627136 0.221802 -0.597107 0.448181 1441914269 0.627136 0.221802 -0.597107 0.448181 1441914269 0.627136 0.221802 -0.597107 0.448181 1441914269 0.627136 0.221802 -0.597107 0.448181 1441914269 0.627136 0.221802 -0.597107 0.448181 1441914269 0.627136 0.221802 -0.597107 0.448181 1441914269 0.624939 0.220276 -0.595337 0.454285 1441914269 0.624939 0.220276 -0.595337 0.454285 1441914269 0.624939 0.220276 -0.595337 0.454285 1441914269 0.624939 0.220276 -0.595337 0.454285 1441914269 0.624939 0.220276 -0.595337 0.454285 1441914269 0.624939 0.220276 -0.595337 0.454285 1441914269 0.622620 0.221252 -0.593567 0.459290 1441914269 0.622620 0.221252 -0.593567 0.459290 1441914269 0.622620 0.221252 -0.593567 0.459290 1441914269 0.622620 0.221252 -0.593567 0.459290 1441914269 0.622131 0.222107 -0.592834 0.460571 1441914269 0.622131 0.222107 -0.592834 0.460571 1441914269 0.622131 0.222107 -0.592834 0.460571 1441914269 0.622131 0.222107 -0.592834 0.460571 1441914269 0.622131 0.222107 -0.592834 0.460571 1441914269 0.622131 0.222107 -0.592834 0.460571 1441914269 0.621704 0.221741 -0.593384 0.460510 1441914269 0.621704 0.221741 -0.593384 0.460510 1441914269 0.621704 0.221741 -0.593384 0.460510 1441914269 0.621704 0.221741 -0.593384 0.460510 1441914269 0.621704 0.221741 -0.593384 0.460510 1441914269 0.621704 0.221741 -0.593384 0.460510 1441914269 0.623169 0.217896 -0.596130 0.456848 1441914269 0.623169 0.217896 -0.596130 0.456848 1441914269 0.623169 0.217896 -0.596130 0.456848 1441914269 0.623169 0.217896 -0.596130 0.456848 1441914269 0.623169 0.217896 -0.596130 0.456848 1441914269 0.623169 0.217896 -0.596130 0.456848 1441914269 0.623901 0.214966 -0.600769 0.451172 1441914269 0.623901 0.214966 -0.600769 0.451172 1441914269 0.623901 0.214966 -0.600769 0.451172 1441914269 0.623901 0.214966 -0.600769 0.451172 1441914269 0.623901 0.214966 -0.600769 0.451172 1441914269 0.623901 0.214966 -0.600769 0.451172 1441914269 0.622925 0.220459 -0.602295 0.447815 1441914269 0.622925 0.220459 -0.602295 0.447815 1441914269 0.622925 0.220459 -0.602295 0.447815 1441914269 0.622925 0.220459 -0.602295 0.447815 1441914269 0.622925 0.220459 -0.602295 0.447815 1441914269 0.622925 0.220459 -0.602295 0.447815 1441914269 0.621399 0.229248 -0.601624 0.446411 1441914269 0.621399 0.229248 -0.601624 0.446411 1441914269 0.621399 0.229248 -0.601624 0.446411 1441914269 0.621399 0.229248 -0.601624 0.446411 1441914269 0.621399 0.229248 -0.601624 0.446411 1441914269 0.621399 0.229248 -0.601624 0.446411 1441914269 0.621399 0.229248 -0.601624 0.446411 1441914269 0.620850 0.238342 -0.599304 0.445618 1441914269 0.620850 0.238342 -0.599304 0.445618 1441914269 0.620850 0.238342 -0.599304 0.445618 1441914269 0.620850 0.238342 -0.599304 0.445618 1441914269 0.620850 0.238342 -0.599304 0.445618 1441914269 0.620850 0.238342 -0.599304 0.445618 1441914269 0.623230 0.240234 -0.597961 0.443054 1441914269 0.623230 0.240234 -0.597961 0.443054 1441914269 0.623230 0.240234 -0.597961 0.443054 1441914269 0.623230 0.240234 -0.597961 0.443054 1441914269 0.623230 0.240234 -0.597961 0.443054 1441914269 0.623230 0.240234 -0.597961 0.443054 1441914269 0.623230 0.240234 -0.597961 0.443054 1441914269 0.627075 0.234558 -0.598633 0.439697 1441914269 0.627075 0.234558 -0.598633 0.439697 1441914269 0.627075 0.234558 -0.598633 0.439697 1441914269 0.627075 0.234558 -0.598633 0.439697 1441914269 0.627075 0.234558 -0.598633 0.439697 1441914269 0.630066 0.228577 -0.599609 0.437195 1441914269 0.630066 0.228577 -0.599609 0.437195 1441914269 0.630066 0.228577 -0.599609 0.437195 1441914269 0.630066 0.228577 -0.599609 0.437195 1441914269 0.630066 0.228577 -0.599609 0.437195 1441914269 0.630066 0.228577 -0.599609 0.437195 1441914269 0.632996 0.222839 -0.598999 0.436890 1441914270 0.632996 0.222839 -0.598999 0.436890 1441914270 0.632996 0.222839 -0.598999 0.436890 1441914270 0.632996 0.222839 -0.598999 0.436890 1441914270 0.632996 0.222839 -0.598999 0.436890 1441914270 0.632996 0.222839 -0.598999 0.436890 1441914270 0.632996 0.222839 -0.598999 0.436890 1441914270 0.634338 0.215881 -0.600403 0.436462 1441914270 0.634338 0.215881 -0.600403 0.436462 1441914270 0.634338 0.215881 -0.600403 0.436462 1441914270 0.634338 0.215881 -0.600403 0.436462 1441914270 0.634338 0.215881 -0.600403 0.436462 1441914270 0.634338 0.215881 -0.600403 0.436462 1441914270 0.633118 0.220215 -0.599854 0.436829 1441914270 0.633118 0.220215 -0.599854 0.436829 1441914270 0.633118 0.220215 -0.599854 0.436829 1441914270 0.633118 0.220215 -0.599854 0.436829 1441914270 0.633118 0.220215 -0.599854 0.436829 1441914270 0.633118 0.220215 -0.599854 0.436829 1441914270 0.633118 0.220215 -0.599854 0.436829 1441914270 0.632263 0.231018 -0.597961 0.435059 1441914270 0.632263 0.231018 -0.597961 0.435059 1441914270 0.632263 0.231018 -0.597961 0.435059 1441914270 0.632263 0.231018 -0.597961 0.435059 1441914270 0.632263 0.231018 -0.597961 0.435059 1441914270 0.632263 0.231018 -0.597961 0.435059 1441914270 0.630371 0.238281 -0.596680 0.435608 1441914270 0.630371 0.238281 -0.596680 0.435608 1441914270 0.630371 0.238281 -0.596680 0.435608 1441914270 0.630371 0.238281 -0.596680 0.435608 1441914270 0.630371 0.238281 -0.596680 0.435608 1441914270 0.630371 0.238281 -0.596680 0.435608 1441914270 0.627502 0.237976 -0.596191 0.440613 1441914270 0.627502 0.237976 -0.596191 0.440613 1441914270 0.627502 0.237976 -0.596191 0.440613 1441914270 0.627502 0.237976 -0.596191 0.440613 1441914270 0.627502 0.237976 -0.596191 0.440613 1441914270 0.623840 0.234680 -0.596497 0.447144 1441914270 0.623840 0.234680 -0.596497 0.447144 1441914270 0.623840 0.234680 -0.596497 0.447144 1441914270 0.623840 0.234680 -0.596497 0.447144 1441914270 0.623840 0.234680 -0.596497 0.447144 1441914270 0.623840 0.234680 -0.596497 0.447144 1441914270 0.623840 0.234680 -0.596497 0.447144 1441914270 0.620361 0.231750 -0.596619 0.453308 1441914270 0.620361 0.231750 -0.596619 0.453308 1441914270 0.620361 0.231750 -0.596619 0.453308 1441914270 0.620361 0.231750 -0.596619 0.453308 1441914270 0.620361 0.231750 -0.596619 0.453308 1441914270 0.620361 0.231750 -0.596619 0.453308 1441914270 0.617554 0.227600 -0.596802 0.458923 1441914270 0.617554 0.227600 -0.596802 0.458923 1441914270 0.617554 0.227600 -0.596802 0.458923 1441914270 0.617554 0.227600 -0.596802 0.458923 1441914270 0.617554 0.227600 -0.596802 0.458923 1441914270 0.617554 0.227600 -0.596802 0.458923 1441914270 0.614258 0.224976 -0.596863 0.464478 1441914270 0.614258 0.224976 -0.596863 0.464478 1441914270 0.614258 0.224976 -0.596863 0.464478 1441914270 0.614258 0.224976 -0.596863 0.464478 1441914270 0.614258 0.224976 -0.596863 0.464478 1441914270 0.614258 0.224976 -0.596863 0.464478 1441914270 0.614258 0.224976 -0.596863 0.464478 1441914270 0.611816 0.225281 -0.596436 0.468140 1441914270 0.611816 0.225281 -0.596436 0.468140 1441914270 0.611816 0.225281 -0.596436 0.468140 1441914270 0.611816 0.225281 -0.596436 0.468140 1441914270 0.611816 0.225281 -0.596436 0.468140 1441914270 0.611816 0.225281 -0.596436 0.468140 1441914270 0.610840 0.226868 -0.596497 0.468567 1441914270 0.610840 0.226868 -0.596497 0.468567 1441914270 0.610840 0.226868 -0.596497 0.468567 1441914270 0.610840 0.226868 -0.596497 0.468567 1441914270 0.610840 0.226868 -0.596497 0.468567 1441914270 0.610840 0.226868 -0.596497 0.468567 1441914270 0.610413 0.229431 -0.597046 0.467163 1441914270 0.610413 0.229431 -0.597046 0.467163 1441914270 0.610413 0.229431 -0.597046 0.467163 1441914270 0.610413 0.229431 -0.597046 0.467163 1441914270 0.610413 0.229431 -0.597046 0.467163 1441914270 0.610413 0.229431 -0.597046 0.467163 1441914270 0.611450 0.232178 -0.597717 0.463562 1441914270 0.611450 0.232178 -0.597717 0.463562 1441914270 0.611450 0.232178 -0.597717 0.463562 1441914270 0.611450 0.232178 -0.597717 0.463562 1441914270 0.611450 0.232178 -0.597717 0.463562 1441914270 0.613464 0.233276 -0.599060 0.458557 1441914270 0.613464 0.233276 -0.599060 0.458557 1441914270 0.613464 0.233276 -0.599060 0.458557 1441914270 0.613464 0.233276 -0.599060 0.458557 1441914270 0.613464 0.233276 -0.599060 0.458557 1441914270 0.613464 0.233276 -0.599060 0.458557 1441914270 0.615662 0.235352 -0.599609 0.453918 1441914270 
0.535950 -0.437622 -0.716370 0.089661 1441914272 0.423706 -0.517761 -0.727356 0.152893 1441914272 0.423706 -0.517761 -0.727356 0.152893 1441914272 0.423706 -0.517761 -0.727356 0.152893 1441914272 0.423706 -0.517761 -0.727356 0.152893 1441914272 0.423706 -0.517761 -0.727356 0.152893 1441914272 0.423706 -0.517761 -0.727356 0.152893 1441914272 0.296326 -0.565796 -0.729675 0.244202 1441914272 0.296326 -0.565796 -0.729675 0.244202 1441914272 0.296326 -0.565796 -0.729675 0.244202 1441914272 0.296326 -0.565796 -0.729675 0.244202 1441914273 0.296326 -0.565796 -0.729675 0.244202 1441914273 0.296326 -0.565796 -0.729675 0.244202 1441914273 0.296326 -0.565796 -0.729675 0.244202 1441914273 0.194458 -0.584595 -0.709534 0.342041 1441914273 0.194458 -0.584595 -0.709534 0.342041 1441914273 0.194458 -0.584595 -0.709534 0.342041 1441914273 0.194458 -0.584595 -0.709534 0.342041 1441914273 0.194458 -0.584595 -0.709534 0.342041 1441914273 0.194458 -0.584595 -0.709534 0.342041 1441914273 0.102600 -0.593018 -0.679382 0.419861 1441914273 0.102600 -0.593018 -0.679382 0.419861 1441914273 0.102600 -0.593018 -0.679382 0.419861 1441914273 0.102600 -0.593018 -0.679382 0.419861 1441914273 0.102600 -0.593018 -0.679382 0.419861 1441914273 0.102600 -0.593018 -0.679382 0.419861 1441914273 0.006348 -0.596008 -0.647522 0.474854 1441914273 0.006348 -0.596008 -0.647522 0.474854 1441914273 0.006348 -0.596008 -0.647522 0.474854 1441914273 0.006348 -0.596008 -0.647522 0.474854 1441914273 -0.059692 -0.590515 -0.600281 0.536133 1441914273 -0.059692 -0.590515 -0.600281 0.536133 1441914273 -0.059692 -0.590515 -0.600281 0.536133 1441914273 -0.059692 -0.590515 -0.600281 0.536133 1441914273 -0.059692 -0.590515 -0.600281 0.536133 1441914273 -0.059692 -0.590515 -0.600281 0.536133 1441914273 -0.097778 -0.585693 -0.569580 0.568359 1441914273 -0.097778 -0.585693 -0.569580 0.568359 1441914273 -0.097778 -0.585693 -0.569580 0.568359 1441914273 -0.097778 -0.585693 -0.569580 0.568359 1441914273 -0.097778 -0.585693 -0.569580 0.568359 1441914273 -0.097778 -0.585693 -0.569580 0.568359 1441914273 -0.097778 -0.585693 -0.569580 0.568359 1441914273 -0.112000 -0.581421 -0.560486 0.579041 1441914273 -0.112000 -0.581421 -0.560486 0.579041 1441914273 -0.112000 -0.581421 -0.560486 0.579041 1441914273 -0.112000 -0.581421 -0.560486 0.579041 1441914273 -0.112000 -0.581421 -0.560486 0.579041 1441914273 -0.112000 -0.581421 -0.560486 0.579041 1441914273 -0.092468 -0.578918 -0.571533 0.574219 1441914273 -0.092468 -0.578918 -0.571533 0.574219 1441914273 -0.092468 -0.578918 -0.571533 0.574219 1441914273 -0.092468 -0.578918 -0.571533 0.574219 1441914273 -0.092468 -0.578918 -0.571533 0.574219 1441914273 -0.092468 -0.578918 -0.571533 0.574219 1441914273 -0.041748 -0.579346 -0.593750 0.556885 1441914273 -0.041748 -0.579346 -0.593750 0.556885 1441914273 -0.041748 -0.579346 -0.593750 0.556885 1441914273 -0.041748 -0.579346 -0.593750 0.556885 1441914273 -0.041748 -0.579346 -0.593750 0.556885 1441914273 0.034790 -0.578735 -0.627563 0.519653 1441914273 0.034790 -0.578735 -0.627563 0.519653 1441914273 0.034790 -0.578735 -0.627563 0.519653 1441914273 0.034790 -0.578735 -0.627563 0.519653 1441914273 0.034790 -0.578735 -0.627563 0.519653 1441914273 0.034790 -0.578735 -0.627563 0.519653 1441914273 0.136658 -0.572327 -0.660339 0.466553 1441914273 0.136658 -0.572327 -0.660339 0.466553 1441914273 0.136658 -0.572327 -0.660339 0.466553 1441914273 0.136658 -0.572327 -0.660339 0.466553 1441914273 0.136658 -0.572327 -0.660339 0.466553 1441914273 0.136658 -0.572327 -0.660339 0.466553 1441914273 0.262390 -0.551514 -0.686218 0.395142 1441914273 0.262390 -0.551514 -0.686218 0.395142 1441914273 0.262390 -0.551514 -0.686218 0.395142 1441914273 0.262390 -0.551514 -0.686218 0.395142 1441914273 0.262390 -0.551514 -0.686218 0.395142 1441914273 0.262390 -0.551514 -0.686218 0.395142 1441914273 0.262390 -0.551514 -0.686218 0.395142 1441914273 0.396362 -0.513245 -0.698608 0.302368 1441914273 0.396362 -0.513245 -0.698608 0.302368 1441914273 0.396362 -0.513245 -0.698608 0.302368 1441914273 0.396362 -0.513245 -0.698608 0.302368 1441914273 0.396362 -0.513245 -0.698608 0.302368 1441914273 0.396362 -0.513245 -0.698608 0.302368 1441914273 0.526245 -0.443542 -0.696045 0.204529 1441914273 0.526245 -0.443542 -0.696045 0.204529 1441914273 0.526245 -0.443542 -0.696045 0.204529 1441914273 0.526245 -0.443542 -0.696045 0.204529 1441914273 0.526245 -0.443542 -0.696045 0.204529 1441914273 0.526245 -0.443542 -0.696045 0.204529 1441914273 0.634766 -0.343079 -0.684204 0.106262 1441914273 0.634766 -0.343079 -0.684204 0.106262 1441914273 0.634766 -0.343079 -0.684204 0.106262 1441914273 0.634766 -0.343079 -0.684204 0.106262 1441914273 0.634766 -0.343079 -0.684204 0.106262 1441914273 0.634766 -0.343079 -0.684204 0.106262 1441914273 0.634766 -0.343079 -0.684204 0.106262 1441914273 0.705872 -0.254578 -0.660095 0.034668 1441914273 0.705872 -0.254578 -0.660095 0.034668 1441914273 0.705872 -0.254578 -0.660095 0.034668 1441914273 0.705872 -0.254578 -0.660095 0.034668 1441914273 0.705872 -0.254578 -0.660095 0.034668 1441914273 0.705872 -0.254578 -0.660095 0.034668 1441914273 0.731445 -0.260376 -0.629944 -0.020447 1441914273 0.731445 -0.260376 -0.629944 -0.020447 1441914273 0.731445 -0.260376 -0.629944 -0.020447 1441914273 0.731445 -0.260376 -0.629944 -0.020447 1441914273 0.731445 -0.260376 -0.629944 -0.020447 1441914273 0.731445 -0.260376 -0.629944 -0.020447 1441914273 0.731445 -0.260376 -0.629944 -0.020447 1441914273 0.727539 -0.283875 -0.624207 -0.021973 1441914273 0.727539 -0.283875 -0.624207 -0.021973 1441914273 0.727539 -0.283875 -0.624207 -0.021973 1441914273 0.727539 -0.283875 -0.624207 -0.021973 1441914273 0.727539 -0.283875 -0.624207 -0.021973 1441914273 0.711914 -0.300598 -0.634644 -0.007324 1441914273 0.711914 -0.300598 -0.634644 -0.007324 1441914273 0.711914 -0.300598 -0.634644 -0.007324 1441914273 0.711914 -0.300598 -0.634644 -0.007324 1441914274 0.711914 -0.300598 -0.634644 -0.007324 1441914274 0.679932 -0.337524 -0.650757 0.018433 1441914274 0.679932 -0.337524 -0.650757 0.018433 1441914274 0.679932 -0.337524 -0.650757 0.018433 1441914274 0.679932 -0.337524 -0.650757 0.018433 1441914274 0.679932 -0.337524 -0.650757 0.018433 1441914274 0.679932 -0.337524 -0.650757 0.018433 1441914274 0.619568 -0.395813 -0.673706 0.074951 1441914274 0.619568 -0.395813 -0.673706 0.074951 1441914274 0.619568 -0.395813 -0.673706 0.074951 1441914274 0.619568 -0.395813 -0.673706 0.074951 1441914274 0.619568 -0.395813 -0.673706 0.074951 1441914274 0.619568 -0.395813 -0.673706 0.074951 1441914274 0.515686 -0.483643 -0.693115 0.140747 1441914274 0.515686 -0.483643 -0.693115 0.140747 1441914274 0.515686 -0.483643 -0.693115 0.140747 1441914274 0.515686 -0.483643 -0.693115 0.140747 1441914274 0.515686 -0.483643 -0.693115 0.140747 1441914274 0.383728 -0.558044 -0.702454 0.218994 1441914274 0.383728 -0.558044 -0.702454 0.218994 1441914274 0.383728 -0.558044 -0.702454 0.218994 1441914274 0.383728 -0.558044 -0.702454 0.218994 1441914274 0.383728 -0.558044 -0.702454 0.218994 1441914274 0.383728 -0.558044 -0.702454 0.218994 1441914274 0.234070 -0.602234 -0.702209 0.299194 1441914274 0.234070 -0.602234 -0.702209 0.299194 1441914274 0.234070 -0.602234 -0.702209 0.299194 1441914274 0.234070 -0.602234 -0.702209 0.299194 1441914274 0.234070 -0.602234 -0.702209 0.299194 1441914274 0.234070 -0.602234 -0.702209 0.299194 1441914274 0.106079 -0.613586 -0.676514 0.393311 1441914274 0.106079 -0.613586 -0.676514 0.393311 1441914274 0.106079 -0.613586 -0.676514 0.393311 1441914274 0.106079 -0.613586 -0.676514 0.393311 1441914274 0.106079 -0.613586 -0.676514 0.393311 1441914274 0.106079 -0.613586 -0.676514 0.393311 1441914274 -0.000427 -0.600159 -0.623962 0.500488 1441914274 -0.000427 -0.600159 -0.623962 0.500488 1441914274 -0.000427 -0.600159 -0.623962 0.500488 1441914274 -0.000427 -0.600159 -0.623962 0.500488 1441914274 -0.000427 -0.600159 -0.623962 0.500488 1441914274 -0.000427 -0.600159 -0.623962 0.500488 1441914274 -0.056824 -0.588257 -0.540283 0.599060 1441914274 -0.056824 -0.588257 -0.540283 0.599060 1441914274 -0.056824 -0.588257 -0.540283 0.599060 1441914274 -0.056824 -0.588257 -0.540283 0.599060 1441914274 -0.056824 -0.588257 -0.540283 0.599060 1441914274 -0.056824 -0.588257 -0.540283 0.599060 1441914274 -0.056824 -0.588257 -0.540283 0.599060 1441914274 -0.087952 -0.586182 -0.492493 0.637329 1441914274 -0.087952 -0.586182 -0.492493 0.637329 1441914274 -0.087952 -0.586182 -0.492493 0.637329 1441914274 -0.087952 -0.586182 -0.492493 0.637329 1441914274 -0.087952 -0.586182 -0.492493 0.637329 1441914274 -0.087952 -0.586182 -0.492493 0.637329 1441914274 -0.093872 -0.589600 -0.489868 0.635315 1441914274 -0.093872 -0.589600 -0.489868 0.635315 1441914274 -0.093872 -0.589600 -0.489868 0.635315 1441914274 -0.093872 -0.589600 -0.489868 0.635315 1441914274 -0.093872 -0.589600 -0.489868 0.635315 1441914274 -0.093872 -0.589600 -0.489868 0.635315 1441914274 -0.093872 -0.589600 -0.489868 0.635315 1441914274 -0.070068 -0.591370 -0.519836 0.612488 1441914274 -0.070068 -0.591370 -0.519836 0.612488 1441914274 -0.070068 -0.591370 -0.519836 0.612488 1441914274 -0.070068 -0.591370 -0.519836 0.612488 1441914274 -0.070068 -0.591370 -0.519836 0.612488 1441914274 -0.070068 -0.591370 -0.519836 0.612488 1441914274 -0.022583 -0.587708 -0.555176 0.588135 1441914274 -0.022583 -0.587708 -0.555176 0.588135 1441914274 -0.022583 -0.587708 -0.555176 0.588135 1441914274 -0.022583 -0.587708 -0.555176 0.588135 1441914274 -0.022583 -0.587708 -0.555176 0.588135 1441914274 0.036438 -0.582153 -0.602112 0.545227 1441914274 0.036438 -0.582153 -0.602112 0.545227 1441914274 0.036438 -0.582153 -0.602112 0.545227 1441914274 0.036438 -0.582153 -0.602112 0.545227 1441914274 0.036438 -0.582153 -0.602112 0.545227 1441914274 0.127502 -0.568054 -0.640686 0.500671 1441914274 0.127502 -0.568054 -0.640686 0.500671 1441914274 0.127502 -0.568054 -0.640686 0.500671 1441914274 0.127502 -0.568054 -0.640686 0.500671 1441914274 0.127502 -0.568054 -0.640686 0.500671 1441914274 0.127502 -0.568054 -0.640686 0.500671 1441914274 0.240051 -0.543274 -0.680054 0.429932 1441914274 0.240051 -0.543274 -0.680054 0.429932 1441914274 0.240051 -0.543274 -0.680054 0.429932 1441914274 0.240051 -0.543274 -0.680054 0.429932 1441914274 0.240051 -0.543274 -0.680054 0.429932 1441914274 0.240051 -0.543274 -0.680054 0.429932 1441914274 0.380737 -0.493835 -0.697205 0.353699 1441914274 0.380737 -0.493835 -0.697205 0.353699 1441914274 0.380737 -0.493835 -0.697205 0.353699 1441914274 0.380737 -0.493835 -0.697205 0.353699 1441914274 0.380737 -0.493835 -0.697205 0.353699 1441914274 0.380737 -0.493835 -0.697205 0.353699 1441914274 0.512451 -0.417908 -0.700317 0.268921 1441914274 0.512451 -0.417908 -0.700317 0.268921 1441914274 0.512451 -0.417908 -0.700317 0.268921 1441914274 0.512451 -0.417908 -0.700317 0.268921 1441914274 0.512451 -0.417908 -0.700317 0.268921 1441914274 0.512451 -0.417908 -0.700317 0.268921 1441914274 0.615662 -0.330566 -0.692444 0.179321 1441914274 0.615662 -0.330566 -0.692444 0.179321 1441914274 0.615662 -0.330566 -0.692444 0.179321 1441914274 0.615662 -0.330566 -0.692444 0.179321 1441914274 0.615662 -0.330566 -0.692444 0.179321 1441914274 0.615662 -0.330566 -0.692444 0.179321 1441914275 0.683472 -0.248352 -0.680664 0.088928 1441914275 0.683472 -0.248352 -0.680664 0.088928 1441914275 0.683472 -0.248352 -0.680664 0.088928 1441914275 0.683472 -0.248352 -0.680664 0.088928 1441914275 0.683472 -0.248352 -0.680664 0.088928 1441914275 0.683472 -0.248352 -0.680664 0.088928 1441914275 0.730164 -0.172485 -0.660889 0.019958 1441914275 0.730164 -0.172485 -0.660889 0.019958 1441914275 0.730164 -0.172485 -0.660889 0.019958 1441914275 0.730164 -0.172485 -0.660889 0.019958 1441914275 0.730164 -0.172485 -0.660889 0.019958 1441914275 0.730164 -0.172485 -0.660889 0.019958 1441914275 0.730164 -0.172485 -0.660889 0.019958 1441914275 0.757874 -0.148438 -0.634888 -0.023926 1441914275 0.757874 -0.148438 -0.634888 -0.023926 1441914275 0.757874 -0.148438 -0.634888 -0.023926 1441914275 0.757874 -0.148438 -0.634888 -0.023926 1441914275 0.757874 -0.148438 -0.634888 -0.023926 1441914275 0.757874 -0.148438 -0.634888 -0.023926 1441914275 0.755798 -0.165771 -0.633301 -0.015198 1441914275 0.755798 -0.165771 -0.633301 -0.015198 1441914275 0.755798 -0.165771 -0.633301 -0.015198 1441914275 0.755798 -0.165771 -0.633301 -0.015198 1441914275 0.755798 -0.165771 -0.633301 -0.015198 1441914275 0.755798 -0.165771 -0.633301 -0.015198 1441914275 0.735535 -0.201294 -0.646851 0.006104 1441914275 0.735535 -0.201294 -0.646851 0.006104 1441914275 0.735535 -0.201294 -0.646851 0.006104 1441914275 0.735535 -0.201294 -0.646851 0.006104 1441914275 0.735535 -0.201294 -0.646851 0.006104 1441914275 0.735535 -0.201294 -0.646851 0.006104 1441914275 0.735535 -0.201294 -0.646851 0.006104 1441914275 0.715637 -0.237915 -0.655640 0.036438 1441914275 0.715637 -0.237915 -0.655640 0.036438 1441914275 0.715637 -0.237915 -0.655640 0.036438 1441914275 0.715637 -0.237915 -0.655640 0.036438 1441914275 0.679016 -0.283325 -0.673401 0.072083 1441914275 0.679016 -0.283325 -0.673401 0.072083 1441914275 0.679016 -0.283325 -0.673401 0.072083 1441914275 0.679016 -0.283325 -0.673401 0.072083 1441914275 0.679016 -0.283325 -0.673401 0.072083 1441914275 0.611450 -0.358521 -0.697388 0.106079 1441914275 0.611450 -0.358521 -0.697388 0.106079 1441914275 0.611450 -0.358521 -0.697388 0.106079 1441914275 0.611450 -0.358521 -0.697388 0.106079 1441914275 0.611450 -0.358521 -0.697388 0.106079 1441914275 0.521240 -0.436157 -0.715576 0.161377 1441914275 0.521240 -0.436157 -0.715576 0.161377 1441914275 0.521240 -0.436157 -0.715576 0.161377 1441914275 0.521240 -0.436157 -0.715576 0.161377 1441914275 0.521240 -0.436157 -0.715576 0.161377 1441914275 0.521240 -0.436157 -0.715576 0.161377 1441914275 0.418335 -0.490112 -0.725342 0.242371 1441914275 0.418335 -0.490112 -0.725342 0.242371 1441914275 0.418335 -0.490112 -0.725342 0.242371 1441914275 0.418335 -0.490112 -0.725342 0.242371 1441914275 0.418335 -0.490112 -0.725342 0.242371 1441914275 0.418335 -0.490112 -0.725342 0.242371 1441914275 0.320435 -0.513977 -0.716919 0.345154 1441914275 0.320435 -0.513977 -0.716919 0.345154 1441914275 0.320435 -0.513977 -0.716919 0.345154 1441914275 0.320435 -0.513977 -0.716919 0.345154 1441914275 0.320435 -0.513977 -0.716919 0.345154 1441914275 0.320435 -0.513977 -0.716919 0.345154 1441914275 0.209473 -0.539307 -0.693054 0.430054 1441914275 0.209473 -0.539307 -0.693054 0.430054 1441914275 0.209473 -0.539307 -0.693054 0.430054 1441914275 0.209473 -0.539307 -0.693054 0.430054 1441914275 0.209473 -0.539307 -0.693054 0.430054 1441914275 0.093140 -0.555237 -0.649597 0.510986 1441914275 0.093140 -0.555237 -0.649597 0.510986 1441914275 0.093140 -0.555237 -0.649597 0.510986 1441914275 0.093140 -0.555237 -0.649597 0.510986 1441914275 0.093140 -0.555237 -0.649597 0.510986 1441914275 0.093140 -0.555237 -0.649597 0.510986 1441914275 0.093140 -0.555237 -0.649597 0.510986 1441914275 0.007324 -0.552856 -0.583191 0.595215 1441914275 0.007324 -0.552856 -0.583191 0.595215 1441914275 0.007324 -0.552856 -0.583191 0.595215 1441914275 0.007324 -0.552856 -0.583191 0.595215 1441914275 0.007324 -0.552856 -0.583191 0.595215 1441914275 -0.044434 -0.553223 -0.545410 0.628113 1441914275 -0.044434 -0.553223 -0.545410 0.628113 1441914275 -0.044434 -0.553223 -0.545410 0.628113 1441914275 -0.044434 -0.553223 -0.545410 0.628113 1441914275 -0.044434 -0.553223 -0.545410 0.628113 1441914275 -0.044434 -0.553223 -0.545410 0.628113 1441914275 -0.056702 -0.556702 -0.545715 0.623779 1441914275 -0.056702 -0.556702 -0.545715 0.623779 1441914275 -0.056702 -0.556702 -0.545715 0.623779 1441914275 -0.056702 -0.556702 -0.545715 0.623779 1441914275 -0.056702 -0.556702 -0.545715 0.623779 1441914275 -0.039612 -0.558350 -0.573120 0.598511 1441914275 -0.039612 -0.558350 -0.573120 0.598511 1441914275 -0.039612 -0.558350 -0.573120 0.598511 1441914275 -0.039612 -0.558350 -0.573120 0.598511 1441914275 -0.039612 -0.558350 -0.573120 0.598511 1441914275 -0.003784 -0.555725 -0.599365 0.576172 1441914275 -0.003784 -0.555725 -0.599365 0.576172 1441914275 -0.003784 -0.555725 -0.599365 0.576172 1441914275 -0.003784 -0.555725 -0.599365 0.576172 1441914275 -0.003784 -0.555725 -0.599365 0.576172 1441914275 -0.003784 -0.555725 -0.599365 0.576172 1441914275 0.057129 -0.548584 -0.628723 0.548218 1441914275 0.057129 -0.548584 -0.628723 0.548218 1441914276 0.057129 -0.548584 -0.628723 0.548218 1441914276 0.057129 -0.548584 -0.628723 0.548218 1441914276 0.057129 -0.548584 -0.628723 0.548218 1441914276 0.057129 -0.548584 -0.628723 0.548218 1441914276 0.142395 -0.538025 -0.672974 0.487244 1441914276 0.142395 -0.538025 -0.672974 0.487244 1441914276 0.142395 -0.538025 -0.672974 0.487244 1441914276 0.142395 -0.538025 -0.672974 0.487244 1441914276 0.142395 -0.538025 -0.672974 0.487244 1441914276 0.142395 -0.538025 -0.672974 0.487244 1441914276 0.244629 -0.528564 -0.710571 0.394775 1441914276 0.244629 -0.528564 -0.710571 0.394775 1441914276 0.244629 -0.528564 -0.710571 0.394775 1441914276 0.244629 -0.528564 -0.710571 0.394775 1441914276 0.244629 -0.528564 -0.710571 0.394775 1441914276 0.244629 -0.528564 -0.710571 0.394775 1441914276 0.362671 -0.490479 -0.716431 0.338623 1441914276 0.362671 -0.490479 -0.716431 0.338623 1441914276 0.362671 -0.490479 -0.716431 0.338623 1441914276 0.362671 -0.490479 -0.716431 0.338623 1441914276 0.362671 -0.490479 -0.716431 0.338623 1441914276 0.475159 -0.444458 -0.717712 0.248169 1441914276 0.475159 -0.444458 -0.717712 0.248169 1441914276 0.475159 -0.444458 -0.717712 0.248169 1441914276 0.475159 -0.444458 -0.717712 0.248169 1441914276 0.475159 -0.444458 -0.717712 0.248169 1441914276 0.582642 -0.371887 -0.703552 0.165283 1441914276 0.582642 -0.371887 -0.703552 0.165283 1441914276 0.582642 -0.371887 -0.703552 0.165283 1441914276 0.582642 -0.371887 -0.703552 0.165283 1441914276 0.582642 -0.371887 -0.703552 0.165283 1441914276 0.582642 -0.371887 -0.703552 0.165283 1441914276 0.582642 -0.371887 -0.703552 0.165283 1441914276 0.674500 -0.279175 -0.680420 0.064148 1441914276 0.674500 -0.279175 -0.680420 0.064148 1441914276 0.674500 -0.279175 -0.680420 0.064148 1441914276 0.674500 -0.279175 -0.680420 0.064148 1441914276 0.674500 -0.279175 -0.680420 0.064148 1441914276 0.674500 -0.279175 -0.680420 0.064148 1441914276 0.737732 -0.192139 -0.647217 0.003113 1441914276 0.737732 -0.192139 -0.647217 0.003113 1441914276 0.737732 -0.192139 -0.647217 0.003113 1441914276 0.737732 -0.192139 -0.647217 0.003113 1441914276 0.737732 -0.192139 -0.647217 0.003113 1441914276 0.737732 -0.192139 -0.647217 0.003113 1441914276 0.737732 -0.192139 -0.647217 0.003113 1441914276 0.752625 -0.182678 -0.631897 -0.029297 1441914276 0.752625 -0.182678 -0.631897 -0.029297 1441914276 0.752625 -0.182678 -0.631897 -0.029297 1441914276 0.752625 -0.182678 -0.631897 -0.029297 1441914276 0.752625 -0.182678 -0.631897 -0.029297 1441914276 0.752625 -0.182678 -0.631897 -0.029297 1441914276 0.752625 -0.182678 -0.631897 -0.029297 1441914276 0.735474 -0.210388 -0.643372 -0.029724 1441914276 0.735474 -0.210388 -0.643372 -0.029724 1441914276 0.735474 -0.210388 -0.643372 -0.029724 1441914276 0.735474 -0.210388 -0.643372 -0.029724 1441914276 0.735474 -0.210388 -0.643372 -0.029724 1441914276 0.735474 -0.210388 -0.643372 -0.029724 1441914276 0.725281 -0.218689 -0.652588 -0.016785 1441914276 0.725281 -0.218689 -0.652588 -0.016785 1441914276 0.725281 -0.218689 -0.652588 -0.016785 1441914276 0.725281 -0.218689 -0.652588 -0.016785 1441914276 0.725281 -0.218689 -0.652588 -0.016785 1441914276 0.725281 -0.218689 -0.652588 -0.016785 1441914276 0.705750 -0.250244 -0.662781 0.001099 1441914276 0.705750 -0.250244 -0.662781 0.001099 1441914276 0.705750 -0.250244 -0.662781 0.001099 1441914276 0.705750 -0.250244 -0.662781 0.001099 1441914276 0.705750 -0.250244 -0.662781 0.001099 1441914276 0.705750 -0.250244 -0.662781 0.001099 1441914276 0.653198 -0.314514 -0.687012 0.049133 1441914276 0.653198 -0.314514 -0.687012 0.049133 1441914276 0.653198 -0.314514 -0.687012 0.049133 1441914276 0.653198 -0.314514 -0.687012 0.049133 1441914276 0.653198 -0.314514 -0.687012 0.049133 1441914276 0.653198 -0.314514 -0.687012 0.049133 1441914276 0.568420 -0.398193 -0.711975 0.106812 1441914276 0.568420 -0.398193 -0.711975 0.106812 1441914276 0.568420 -0.398193 -0.711975 0.106812 1441914276 0.568420 -0.398193 -0.711975 0.106812 1441914276 0.568420 -0.398193 -0.711975 0.106812 1441914276 0.568420 -0.398193 -0.711975 0.106812 1441914276 0.464111 -0.478516 -0.723572 0.179199 1441914276 0.464111 -0.478516 -0.723572 0.179199 1441914276 0.464111 -0.478516 -0.723572 0.179199 1441914276 0.464111 -0.478516 -0.723572 0.179199 1441914276 0.464111 -0.478516 -0.723572 0.179199 1441914276 0.464111 -0.478516 -0.723572 0.179199 1441914276 0.464111 -0.478516 -0.723572 0.179199 1441914276 0.332825 -0.547668 -0.727051 0.246460 1441914276 0.332825 -0.547668 -0.727051 0.246460 1441914276 0.332825 -0.547668 -0.727051 0.246460 1441914276 0.332825 -0.547668 -0.727051 0.246460 1441914276 0.332825 -0.547668 -0.727051 0.246460 1441914276 0.332825 -0.547668 -0.727051 0.246460 1441914276 0.173279 -0.582703 -0.721680 0.331238 1441914276 0.173279 -0.582703 -0.721680 0.331238 1441914276 0.173279 -0.582703 -0.721680 0.331238 1441914276 0.173279 -0.582703 -0.721680 0.331238 1441914276 0.173279 -0.582703 -0.721680 0.331238 1441914276 0.173279 -0.582703 -0.721680 0.331238 1441914276 0.036987 -0.573547 -0.693176 0.434998 1441914276 0.036987 -0.573547 -0.693176 0.434998 1441914276 -0.062805 -0.548279 -0.642639 0.531555 1441914276 -0.062805 -0.548279 -0.642639 0.531555 1441914277 -0.062805 -0.548279 -0.642639 0.531555 1441914277 -0.062805 -0.548279 -0.642639 0.531555 1441914277 -0.062805 -0.548279 -0.642639 0.531555 1441914277 -0.062805 -0.548279 -0.642639 0.531555 1441914277 -0.123352 -0.528809 -0.596619 0.590942 1441914277 -0.123352 -0.528809 -0.596619 0.590942 1441914277 -0.123352 -0.528809 -0.596619 0.590942 1441914277 -0.123352 -0.528809 -0.596619 0.590942 1441914277 -0.123352 -0.528809 -0.596619 0.590942 1441914277 -0.123352 -0.528809 -0.596619 0.590942 1441914277 -0.149780 -0.516052 -0.580444 0.611877 1441914277 -0.149780 -0.516052 -0.580444 0.611877 1441914277 -0.149780 -0.516052 -0.580444 0.611877 1441914277 -0.149780 -0.516052 -0.580444 0.611877 1441914277 -0.149780 -0.516052 -0.580444 0.611877 1441914277 -0.145203 -0.522034 -0.582581 0.605835 1441914277 -0.145203 -0.522034 -0.582581 0.605835 1441914277 -0.145203 -0.522034 -0.582581 0.605835 1441914277 -0.145203 -0.522034 -0.582581 0.605835 1441914277 -0.145203 -0.522034 -0.582581 0.605835 1441914277 -0.116455 -0.531128 -0.597717 0.589172 1441914277 -0.116455 -0.531128 -0.597717 0.589172 1441914277 -0.116455 -0.531128 -0.597717 0.589172 1441914277 -0.116455 -0.531128 -0.597717 0.589172 1441914277 -0.067627 -0.536804 -0.620789 0.567383 1441914277 -0.067627 -0.536804 -0.620789 0.567383 1441914277 -0.067627 -0.536804 -0.620789 0.567383 1441914277 -0.067627 -0.536804 -0.620789 0.567383 1441914277 0.016602 -0.538940 -0.649109 0.536621 1441914277 0.016602 -0.538940 -0.649109 0.536621 1441914277 0.016602 -0.538940 -0.649109 0.536621 1441914277 0.016602 -0.538940 -0.649109 0.536621 1441914277 0.016602 -0.538940 -0.649109 0.536621 1441914277 0.016602 -0.538940 -0.649109 0.536621 1441914277 0.125244 -0.529419 -0.683472 0.486755 1441914277 0.246704 -0.514648 -0.719299 0.396057 1441914277 0.246704 -0.514648 -0.719299 0.396057 1441914277 0.246704 -0.514648 -0.719299 0.396057 1441914277 0.246704 -0.514648 -0.719299 0.396057 1441914277 0.390808 -0.476074 -0.726563 0.304565 1441914277 0.390808 -0.476074 -0.726563 0.304565 1441914277 0.390808 -0.476074 -0.726563 0.304565 1441914277 0.390808 -0.476074 -0.726563 0.304565 1441914277 0.390808 -0.476074 -0.726563 0.304565 1441914277 0.390808 -0.476074 -0.726563 0.304565 1441914277 0.520874 -0.415344 -0.713501 0.217163 1441914277 0.520874 -0.415344 -0.713501 0.217163 1441914277 0.520874 -0.415344 -0.713501 0.217163 1441914277 0.520874 -0.415344 -0.713501 0.217163 1441914277 0.520874 -0.415344 -0.713501 0.217163 1441914277 0.520874 -0.415344 -0.713501 0.217163 1441914277 0.520874 -0.415344 -0.713501 0.217163 1441914277 0.620544 -0.330872 -0.699219 0.128540 1441914277 0.620544 -0.330872 -0.699219 0.128540 1441914277 0.620544 -0.330872 -0.699219 0.128540 1441914277 0.620544 -0.330872 -0.699219 0.128540 1441914277 0.620544 -0.330872 -0.699219 0.128540 1441914277 0.683411 -0.265686 -0.677490 0.058228 1441914277 0.683411 -0.265686 -0.677490 0.058228 1441914277 0.683411 -0.265686 -0.677490 0.058228 1441914277 0.683411 -0.265686 -0.677490 0.058228 1441914277 0.683411 -0.265686 -0.677490 0.058228 1441914277 0.683411 -0.265686 -0.677490 0.058228 1441914277 0.720581 -0.207825 -0.661133 0.022156 1441914277 0.720581 -0.207825 -0.661133 0.022156 1441914277 0.720581 -0.207825 -0.661133 0.022156 1441914277 0.720581 -0.207825 -0.661133 0.022156 1441914277 0.732666 -0.197876 -0.651184 0.001343 1441914277 0.732666 -0.197876 -0.651184 0.001343 1441914277 0.732666 -0.197876 -0.651184 0.001343 1441914277 0.732666 -0.197876 -0.651184 0.001343 1441914277 0.732666 -0.197876 -0.651184 0.001343 1441914277 0.732666 -0.197876 -0.651184 0.001343 1441914277 0.734497 -0.206482 -0.646423 0.001282 1441914277 0.734497 -0.206482 -0.646423 0.001282 1441914277 0.734497 -0.206482 -0.646423 0.001282 1441914277 0.734497 -0.206482 -0.646423 0.001282 1441914277 0.734497 -0.206482 -0.646423 0.001282 1441914277 0.734497 -0.206482 -0.646423 0.001282 1441914277 0.727905 -0.229309 -0.646179 0.004883 1441914277 0.727905 -0.229309 -0.646179 0.004883 1441914277 0.727905 -0.229309 -0.646179 0.004883 1441914277 0.727905 -0.229309 -0.646179 0.004883 1441914277 0.727905 -0.229309 -0.646179 0.004883 1441914277 0.727905 -0.229309 -0.646179 0.004883 1441914277 0.712708 -0.264954 -0.649292 0.015076 1441914277 0.712708 -0.264954 -0.649292 0.015076 1441914277 0.712708 -0.264954 -0.649292 0.015076 1441914277 0.712708 -0.264954 -0.649292 0.015076 1441914277 0.668396 -0.343811 -0.658691 0.034546 1441914277 0.668396 -0.343811 -0.658691 0.034546 1441914277 0.668396 -0.343811 -0.658691 0.034546 1441914278 0.668396 -0.343811 -0.658691 0.034546 1441914278 0.668396 -0.343811 -0.658691 0.034546 1441914278 0.668396 -0.343811 -0.658691 0.034546 1441914278 0.572510 -0.430969 -0.692444 0.084229 1441914278 0.572510 -0.430969 -0.692444 0.084229 1441914278 0.572510 -0.430969 -0.692444 0.084229 1441914278 0.572510 -0.430969 -0.692444 0.084229 1441914278 0.572510 -0.430969 -0.692444 0.084229 1441914278 0.572510 -0.430969 -0.692444 0.084229 1441914278 0.444824 -0.494446 -0.728516 0.164063 1441914278 0.444824 -0.494446 -0.728516 0.164063 1441914278 0.444824 -0.494446 -0.728516 0.164063 1441914278 0.444824 -0.494446 -0.728516 0.164063 1441914278 0.444824 -0.494446 -0.728516 0.164063 1441914278 0.444824 -0.494446 -0.728516 0.164063 1441914278 0.444824 -0.494446 -0.728516 0.164063 1441914278 0.310303 -0.530396 -0.744568 0.260925 1441914278 0.310303 -0.530396 -0.744568 0.260925 1441914278 0.310303 -0.530396 -0.744568 0.260925 1441914278 0.310303 -0.530396 -0.744568 0.260925 1441914278 
0.594849 0.235718 -0.616516 0.458801 1441914280 0.594849 0.235718 -0.616516 0.458801 1441914280 0.594849 0.235718 -0.616516 0.458801 1441914280 0.587219 0.256470 -0.606384 0.470764 1441914280 0.587219 0.256470 -0.606384 0.470764 1441914280 0.587219 0.256470 -0.606384 0.470764 1441914280 0.587219 0.256470 -0.606384 0.470764 1441914280 0.587219 0.256470 -0.606384 0.470764 1441914280 0.587219 0.256470 -0.606384 0.470764 1441914280 0.587219 0.256470 -0.606384 0.470764 1441914280 0.584412 0.265198 -0.600403 0.477051 1441914280 0.584412 0.265198 -0.600403 0.477051 1441914280 0.584412 0.265198 -0.600403 0.477051 1441914280 0.584412 0.265198 -0.600403 0.477051 1441914280 0.584412 0.265198 -0.600403 0.477051 1441914280 0.583435 0.266113 -0.596985 0.482056 1441914280 0.583435 0.266113 -0.596985 0.482056 1441914280 0.583435 0.266113 -0.596985 0.482056 1441914280 0.583435 0.266113 -0.596985 0.482056 1441914280 0.583435 0.266113 -0.596985 0.482056 1441914280 0.583435 0.266113 -0.596985 0.482056 1441914280 0.583313 0.261047 -0.597900 0.483826 1441914280 0.583313 0.261047 -0.597900 0.483826 1441914280 0.583313 0.261047 -0.597900 0.483826 1441914280 0.583313 0.261047 -0.597900 0.483826 1441914280 0.583313 0.261047 -0.597900 0.483826 1441914280 0.583313 0.261047 -0.597900 0.483826 1441914280 0.583313 0.261047 -0.597900 0.483826 1441914280 0.581177 0.260559 -0.594666 0.490601 1441914280 0.581177 0.260559 -0.594666 0.490601 1441914280 0.581177 0.260559 -0.594666 0.490601 1441914280 0.581177 0.260559 -0.594666 0.490601 1441914280 0.581177 0.260559 -0.594666 0.490601 1441914280 0.581177 0.260559 -0.594666 0.490601 1441914280 0.584106 0.259766 -0.592346 0.490356 1441914280 0.584106 0.259766 -0.592346 0.490356 1441914280 0.584106 0.259766 -0.592346 0.490356 1441914280 0.584106 0.259766 -0.592346 0.490356 1441914280 0.584106 0.259766 -0.592346 0.490356 1441914280 0.584106 0.259766 -0.592346 0.490356 1441914280 0.584106 0.259766 -0.592346 0.490356 1441914280 0.593994 0.244568 -0.603027 0.472900 1441914280 0.593994 0.244568 -0.603027 0.472900 1441914280 0.593994 0.244568 -0.603027 0.472900 1441914280 0.593994 0.244568 -0.603027 0.472900 1441914280 0.593994 0.244568 -0.603027 0.472900 1441914280 0.593994 0.244568 -0.603027 0.472900 1441914280 0.602539 0.226563 -0.616455 0.453369 1441914280 0.602539 0.226563 -0.616455 0.453369 1441914280 0.602539 0.226563 -0.616455 0.453369 1441914280 0.602539 0.226563 -0.616455 0.453369 1441914280 0.602539 0.226563 -0.616455 0.453369 1441914280 0.602539 0.226563 -0.616455 0.453369 1441914280 0.604126 0.224304 -0.619141 0.448730 1441914280 0.604126 0.224304 -0.619141 0.448730 1441914280 0.604126 0.224304 -0.619141 0.448730 1441914280 0.604126 0.224304 -0.619141 0.448730 1441914280 0.604126 0.224304 -0.619141 0.448730 1441914280 0.601746 0.230896 -0.615479 0.453613 1441914280 0.601746 0.230896 -0.615479 0.453613 1441914280 0.601746 0.230896 -0.615479 0.453613 1441914280 0.601746 0.230896 -0.615479 0.453613 1441914280 0.601746 0.230896 -0.615479 0.453613 1441914280 0.601746 0.230896 -0.615479 0.453613 1441914280 0.599365 0.230408 -0.612976 0.460327 1441914280 0.599365 0.230408 -0.612976 0.460327 1441914280 0.599365 0.230408 -0.612976 0.460327 1441914280 0.599365 0.230408 -0.612976 0.460327 1441914280 0.599365 0.230408 -0.612976 0.460327 1441914280 0.599365 0.230408 -0.612976 0.460327 1441914280 0.597412 0.230774 -0.609680 0.467041 1441914280 0.597412 0.230774 -0.609680 0.467041 1441914280 0.597412 0.230774 -0.609680 0.467041 1441914280 0.597412 0.230774 -0.609680 0.467041 1441914280 0.597412 0.230774 -0.609680 0.467041 1441914280 0.597412 0.230774 -0.609680 0.467041 1441914280 0.597351 0.232422 -0.607422 0.469238 1441914280 0.597351 0.232422 -0.607422 0.469238 1441914280 0.597351 0.232422 -0.607422 0.469238 1441914280 0.597351 0.232422 -0.607422 0.469238 1441914280 0.597351 0.232422 -0.607422 0.469238 1441914280 0.597351 0.232422 -0.607422 0.469238 1441914280 0.600037 0.234924 -0.603760 0.469299 1441914281 0.600037 0.234924 -0.603760 0.469299 1441914281 0.600037 0.234924 -0.603760 0.469299 1441914281 0.600037 0.234924 -0.603760 0.469299 1441914281 0.600037 0.234924 -0.603760 0.469299 1441914281 0.600037 0.234924 -0.603760 0.469299 1441914281 0.606689 0.229919 -0.604370 0.462341 1441914281 0.606689 0.229919 -0.604370 0.462341 1441914281 0.606689 0.229919 -0.604370 0.462341 1441914281 0.606689 0.229919 -0.604370 0.462341 1441914281 0.606689 0.229919 -0.604370 0.462341 1441914281 0.606689 0.229919 -0.604370 0.462341 1441914281 0.615234 0.219360 -0.612122 0.445679 1441914281 0.615234 0.219360 -0.612122 0.445679 1441914281 0.615234 0.219360 -0.612122 0.445679 1441914281 0.615234 0.219360 -0.612122 0.445679 1441914281 0.615234 0.219360 -0.612122 0.445679 1441914281 0.615234 0.219360 -0.612122 0.445679 1441914281 0.620422 0.210938 -0.620667 0.430542 1441914281 0.620422 0.210938 -0.620667 0.430542 1441914281 0.620422 0.210938 -0.620667 0.430542 1441914281 0.620422 0.210938 -0.620667 0.430542 1441914281 0.620422 0.210938 -0.620667 0.430542 1441914281 0.620422 0.210938 -0.620667 0.430542 1441914281 0.617065 0.221008 -0.619080 0.432556 1441914281 0.617065 0.221008 -0.619080 0.432556 1441914281 0.617065 0.221008 -0.619080 0.432556 1441914281 0.617065 0.221008 -0.619080 0.432556 1441914281 0.617065 0.221008 -0.619080 0.432556 1441914281 0.617065 0.221008 -0.619080 0.432556 1441914281 0.617065 0.221008 -0.619080 0.432556 1441914281 0.605469 0.251221 -0.604309 0.452820 1441914281 0.605469 0.251221 -0.604309 0.452820 1441914281 0.605469 0.251221 -0.604309 0.452820 1441914281 0.605469 0.251221 -0.604309 0.452820 1441914281 0.605469 0.251221 -0.604309 0.452820 1441914281 0.605469 0.251221 -0.604309 0.452820 1441914281 0.594360 0.272339 -0.590881 0.472595 1441914281 0.594360 0.272339 -0.590881 0.472595 1441914281 0.594360 0.272339 -0.590881 0.472595 1441914281 0.594360 0.272339 -0.590881 0.472595 1441914281 0.594360 0.272339 -0.590881 0.472595 1441914281 0.594360 0.272339 -0.590881 0.472595 1441914281 0.594360 0.272339 -0.590881 0.472595 1441914281 0.586914 0.272461 -0.588562 0.484558 1441914281 0.586914 0.272461 -0.588562 0.484558 1441914281 0.586914 0.272461 -0.588562 0.484558 1441914281 0.586914 0.272461 -0.588562 0.484558 1441914281 0.586914 0.272461 -0.588562 0.484558 1441914281 0.586914 0.272461 -0.588562 0.484558 1441914281 0.577637 0.274597 -0.583984 0.499878 1441914281 0.577637 0.274597 -0.583984 0.499878 1441914281 0.577637 0.274597 -0.583984 0.499878 1441914281 0.577637 0.274597 -0.583984 0.499878 1441914281 0.570801 0.281677 -0.575378 0.513489 1441914281 0.570801 0.281677 -0.575378 0.513489 1441914281 0.570801 0.281677 -0.575378 0.513489 1441914281 0.570801 0.281677 -0.575378 0.513489 1441914281 0.570801 0.281677 -0.575378 0.513489 1441914281 0.567932 0.281555 -0.573730 0.518616 1441914281 0.567932 0.281555 -0.573730 0.518616 1441914281 0.567932 0.281555 -0.573730 0.518616 1441914281 0.567932 0.281555 -0.573730 0.518616 1441914281 0.567932 0.281555 -0.573730 0.518616 1441914281 0.567932 0.281555 -0.573730 0.518616 1441914281 0.565918 0.276550 -0.576904 0.520020 1441914281 0.565918 0.276550 -0.576904 0.520020 1441914281 0.565918 0.276550 -0.576904 0.520020 1441914281 0.565918 0.276550 -0.576904 0.520020 1441914281 0.565918 0.276550 -0.576904 0.520020 1441914281 0.565918 0.276550 -0.576904 0.520020 1441914281 0.562012 0.278564 -0.576782 0.523315 1441914281 0.562012 0.278564 -0.576782 0.523315 1441914281 0.562012 0.278564 -0.576782 0.523315 1441914281 0.562012 0.278564 -0.576782 0.523315 1441914281 0.562012 0.278564 -0.576782 0.523315 1441914281 0.562012 0.278564 -0.576782 0.523315 1441914281 0.562805 0.279907 -0.576599 0.521912 1441914281 0.562805 0.279907 -0.576599 0.521912 1441914281 0.562805 0.279907 -0.576599 0.521912 1441914281 0.562805 0.279907 -0.576599 0.521912 1441914281 0.562805 0.279907 -0.576599 0.521912 1441914281 0.562805 0.279907 -0.576599 0.521912 1441914281 0.562805 0.279907 -0.576599 0.521912 1441914281 0.571228 0.267517 -0.584412 0.510437 1441914281 0.571228 0.267517 -0.584412 0.510437 1441914281 0.571228 0.267517 -0.584412 0.510437 1441914281 0.571228 0.267517 -0.584412 0.510437 1441914281 0.571228 0.267517 -0.584412 0.510437 1441914281 0.571228 0.267517 -0.584412 0.510437 1441914281 0.578308 0.258850 -0.590698 0.499634 1441914281 0.578308 0.258850 -0.590698 0.499634 1441914281 0.578308 0.258850 -0.590698 0.499634 1441914281 0.578308 0.258850 -0.590698 0.499634 1441914281 0.578308 0.258850 -0.590698 0.499634 1441914281 0.581421 0.259766 -0.594421 0.490967 1441914281 0.581421 0.259766 -0.594421 0.490967 1441914281 0.581421 0.259766 -0.594421 0.490967 1441914281 0.581421 0.259766 -0.594421 0.490967 1441914281 0.581421 0.259766 -0.594421 0.490967 1441914281 0.581421 0.259766 -0.594421 0.490967 1441914281 0.581421 0.259766 -0.594421 0.490967 1441914281 0.583069 0.262207 -0.595703 0.486206 1441914281 0.583069 0.262207 -0.595703 0.486206 1441914281 0.583069 0.262207 -0.595703 0.486206 1441914281 0.583069 0.262207 -0.595703 0.486206 1441914281 0.583069 0.262207 -0.595703 0.486206 1441914281 0.583069 0.262207 -0.595703 0.486206 1441914281 0.584290 0.262634 -0.594177 0.486328 1441914282 0.584290 0.262634 -0.594177 0.486328 1441914282 0.584290 0.262634 -0.594177 0.486328 1441914282 0.584290 0.262634 -0.594177 0.486328 1441914282 0.584290 0.262634 -0.594177 0.486328 1441914282 0.585449 0.259644 -0.595886 0.484497 1441914282 0.585449 0.259644 -0.595886 0.484497 1441914282 0.585449 0.259644 -0.595886 0.484497 1441914282 0.585449 0.259644 -0.595886 0.484497 1441914282 0.585449 0.259644 -0.595886 0.484497 1441914282 0.586426 0.256348 -0.597900 0.482605 1441914282 0.586426 0.256348 -0.597900 0.482605 1441914282 0.586426 0.256348 -0.597900 0.482605 1441914282 0.586426 0.256348 -0.597900 0.482605 1441914282 0.587097 0.258728 -0.594360 0.484863 1441914282 0.587097 0.258728 -0.594360 0.484863 1441914282 0.587097 0.258728 -0.594360 0.484863 1441914282 0.587097 0.258728 -0.594360 0.484863 1441914282 0.587097 0.258728 -0.594360 0.484863 1441914282 0.587097 0.258728 -0.594360 0.484863 1441914282 0.588074 0.260010 -0.591248 0.486755 1441914282 0.588074 0.260010 -0.591248 0.486755 1441914282 0.588074 0.260010 -0.591248 0.486755 1441914282 0.588074 0.260010 -0.591248 0.486755 1441914282 0.588074 0.260010 -0.591248 0.486755 1441914282 0.588074 0.260010 -0.591248 0.486755 1441914282 0.590332 0.257019 -0.590576 0.486450 1441914282 0.590332 0.257019 -0.590576 0.486450 1441914282 0.590332 0.257019 -0.590576 0.486450 1441914282 0.590332 0.257019 -0.590576 0.486450 1441914282 0.590332 0.257019 -0.590576 0.486450 1441914282 0.592041 0.251282 -0.593384 0.483948 1441914282 0.592041 0.251282 -0.593384 0.483948 1441914282 0.592041 0.251282 -0.593384 0.483948 1441914282 0.592041 0.251282 -0.593384 0.483948 1441914282 0.592041 0.251282 -0.593384 0.483948 1441914282 0.592041 0.251282 -0.593384 0.483948 1441914282 0.591858 0.257690 -0.593689 0.480469 1441914282 0.591858 0.257690 -0.593689 0.480469 1441914282 0.591858 0.257690 -0.593689 0.480469 1441914282 0.591858 0.257690 -0.593689 0.480469 1441914282 0.591858 0.257690 -0.593689 0.480469 1441914282 0.593628 0.272766 -0.586853 0.478271 1441914282 0.593628 0.272766 -0.586853 0.478271 1441914282 0.593628 0.272766 -0.586853 0.478271 1441914282 0.593628 0.272766 -0.586853 0.478271 1441914282 0.593628 0.272766 -0.586853 0.478271 1441914282 0.593628 0.272766 -0.586853 0.478271 1441914282 0.594849 0.283875 -0.582214 0.475952 1441914282 0.594849 0.283875 -0.582214 0.475952 1441914282 0.594849 0.283875 -0.582214 0.475952 1441914282 0.594849 0.283875 -0.582214 0.475952 1441914282 0.594849 0.283875 -0.582214 0.475952 1441914282 0.594849 0.283875 -0.582214 0.475952 1441914282 0.594849 0.283875 -0.582214 0.475952 1441914282 0.592651 0.286499 -0.581665 0.477844 1441914282 0.592651 0.286499 -0.581665 0.477844 1441914282 0.592651 0.286499 -0.581665 0.477844 1441914282 0.592651 0.286499 -0.581665 0.477844 1441914282 0.592651 0.286499 -0.581665 0.477844 1441914282 0.592651 0.286499 -0.581665 0.477844 1441914282 0.592651 0.286499 -0.581665 0.477844 1441914282 0.587830 0.283691 -0.580200 0.487183 1441914282 0.587830 0.283691 -0.580200 0.487183 1441914282 0.587830 0.283691 -0.580200 0.487183 1441914282 0.587830 0.283691 -0.580200 0.487183 1441914282 0.587830 0.283691 -0.580200 0.487183 1441914282 0.587830 0.283691 -0.580200 0.487183 1441914282 0.582703 0.277283 -0.581665 0.495117 1441914282 0.582703 0.277283 -0.581665 0.495117 1441914282 0.582703 0.277283 -0.581665 0.495117 1441914282 0.582703 0.277283 -0.581665 0.495117 1441914282 0.582703 0.277283 -0.581665 0.495117 1441914282 0.582703 0.277283 -0.581665 0.495117 1441914282 0.574219 0.281067 -0.578796 0.506226 1441914282 0.574219 0.281067 -0.578796 0.506226 1441914282 0.574219 0.281067 -0.578796 0.506226 1441914282 0.574219 0.281067 -0.578796 0.506226 1441914282 0.574219 0.281067 -0.578796 0.506226 1441914282 0.574219 0.281067 -0.578796 0.506226 1441914282 0.567993 0.288635 -0.569763 0.518982 1441914282 0.567993 0.288635 -0.569763 0.518982 1441914282 0.567993 0.288635 -0.569763 0.518982 1441914282 0.567993 0.288635 -0.569763 0.518982 1441914282 0.567993 0.288635 -0.569763 0.518982 1441914282 0.567993 0.288635 -0.569763 0.518982 1441914282 0.567993 0.288635 -0.569763 0.518982 1441914282 0.569275 0.285400 -0.567688 0.521667 1441914282 0.569275 0.285400 -0.567688 0.521667 1441914282 0.569275 0.285400 -0.567688 0.521667 1441914282 0.569275 0.285400 -0.567688 0.521667 1441914282 0.569275 0.285400 -0.567688 0.521667 1441914282 0.572998 0.273865 -0.576050 0.514587 1441914282 0.572998 0.273865 -0.576050 0.514587 1441914282 0.572998 0.273865 -0.576050 0.514587 1441914282 0.572998 0.273865 -0.576050 0.514587 1441914282 0.572998 0.273865 -0.576050 0.514587 1441914282 0.572998 0.273865 -0.576050 0.514587 1441914282 0.572083 0.273438 -0.579712 0.511719 1441914282 0.572083 0.273438 -0.579712 0.511719 1441914282 0.572083 0.273438 -0.579712 0.511719 1441914282 0.572083 0.273438 -0.579712 0.511719 1441914282 0.572083 0.273438 -0.579712 0.511719 1441914282 0.572083 0.273438 -0.579712 0.511719 1441914282 0.572083 0.273438 -0.579712 0.511719 1441914282 0.572449 0.276978 -0.580139 0.508911 1441914282 0.572449 0.276978 -0.580139 0.508911 1441914282 0.572449 0.276978 -0.580139 0.508911 1441914283 0.572449 0.276978 -0.580139 0.508911 1441914283 0.572449 0.276978 -0.580139 0.508911 1441914283 0.572449 0.276978 -0.580139 0.508911 1441914283 0.575256 0.276001 -0.580566 0.505798 1441914283 0.575256 0.276001 -0.580566 0.505798 1441914283 0.575256 0.276001 -0.580566 0.505798 1441914283 0.575256 0.276001 -0.580566 0.505798 1441914283 0.575256 0.276001 -0.580566 0.505798 1441914283 0.575256 0.276001 -0.580566 0.505798 1441914283 0.574951 0.281555 -0.577026 0.507080 1441914283 0.574951 0.281555 -0.577026 0.507080 1441914283 0.574951 0.281555 -0.577026 0.507080 1441914283 0.574951 0.281555 -0.577026 0.507080 1441914283 0.574951 0.281555 -0.577026 0.507080 1441914283 0.574951 0.281555 -0.577026 0.507080 1441914283 0.574646 0.284790 -0.575806 0.507019 1441914283 0.574646 0.284790 -0.575806 0.507019 1441914283 0.574646 0.284790 -0.575806 0.507019 1441914283 0.574646 0.284790 -0.575806 0.507019 1441914283 0.574646 0.284790 -0.575806 0.507019 1441914283 0.574646 0.284790 -0.575806 0.507019 1441914283 0.574280 0.284241 -0.578186 0.505066 1441914283 0.574280 0.284241 -0.578186 0.505066 1441914283 0.574280 0.284241 -0.578186 0.505066 1441914283 0.574280 0.284241 -0.578186 0.505066 1441914283 0.574280 0.284241 -0.578186 0.505066 1441914283 0.574280 0.284241 -0.578186 0.505066 1441914283 0.574463 0.281860 -0.579346 0.504883 1441914283 0.574463 0.281860 -0.579346 0.504883 1441914283 0.574463 0.281860 -0.579346 0.504883 1441914283 0.574463 0.281860 -0.579346 0.504883 1441914283 0.574463 0.281860 -0.579346 0.504883 1441914283 0.574463 0.281860 -0.579346 0.504883 1441914283 0.575867 0.278198 -0.578918 0.505737 1441914283 0.575867 0.278198 -0.578918 0.505737 1441914283 0.575867 0.278198 -0.578918 0.505737 1441914283 0.575867 0.278198 -0.578918 0.505737 1441914283 0.575867 0.278198 -0.578918 0.505737 1441914283 0.575867 0.278198 -0.578918 0.505737 1441914283 0.581543 0.268799 -0.580566 0.502441 1441914283 0.581543 0.268799 -0.580566 0.502441 1441914283 0.581543 0.268799 -0.580566 0.502441 1441914283 0.581543 0.268799 -0.580566 0.502441 1441914283 0.581543 0.268799 -0.580566 0.502441 1441914283 0.581543 0.268799 -0.580566 0.502441 1441914283 0.586304 0.260376 -0.586487 0.494385 1441914283 0.586304 0.260376 -0.586487 0.494385 1441914283 0.586304 0.260376 -0.586487 0.494385 1441914283 0.586304 0.260376 -0.586487 0.494385 1441914283 0.592896 0.259216 -0.589050 0.484009 1441914283 0.592896 0.259216 -0.589050 0.484009 1441914283 0.592896 0.259216 -0.589050 0.484009 1441914283 0.592896 0.259216 -0.589050 0.484009 1441914283 0.592896 0.259216 -0.589050 0.484009 1441914283 0.597107 0.258118 -0.589844 0.478455 1441914283 0.597107 0.258118 -0.589844 0.478455 1441914283 0.597107 0.258118 -0.589844 0.478455 1441914283 0.597107 0.258118 -0.589844 0.478455 1441914283 0.597107 0.258118 -0.589844 0.478455 1441914283 0.597107 0.258118 -0.589844 0.478455 1441914283 0.598083 0.257690 -0.590210 0.476929 1441914283 0.598083 0.257690 -0.590210 0.476929 1441914283 0.598083 0.257690 -0.590210 0.476929 1441914283 0.598083 0.257690 -0.590210 0.476929 1441914283 0.598083 0.257690 -0.590210 0.476929 1441914283 0.598083 0.257690 -0.590210 0.476929 1441914283 0.598083 0.257690 -0.590210 0.476929 1441914283 0.600769 0.254578 -0.595154 0.468994 1441914283 0.600769 0.254578 -0.595154 0.468994 1441914283 0.600769 0.254578 -0.595154 0.468994 1441914283 0.600769 0.254578 -0.595154 0.468994 1441914283 0.600769 0.254578 -0.595154 0.468994 1441914283 0.606323 0.253845 -0.594299 0.463379 1441914283 0.606323 0.253845 -0.594299 0.463379 1441914283 0.606323 0.253845 -0.594299 0.463379 1441914283 0.606323 0.253845 -0.594299 0.463379 1441914283 0.606323 0.253845 -0.594299 0.463379 1441914283 0.606323 0.253845 -0.594299 0.463379 1441914283 0.606323 0.253845 -0.594299 0.463379 1441914283 0.604919 0.254639 -0.592529 0.466980 1441914283 0.604919 0.254639 -0.592529 0.466980 1441914283 0.604919 0.254639 -0.592529 0.466980 1441914283 0.604919 0.254639 -0.592529 0.466980 1441914283 0.601074 0.253357 -0.589478 0.476379 1441914283 0.601074 0.253357 -0.589478 0.476379 1441914283 0.601074 0.253357 -0.589478 0.476379 1441914283 0.601074 0.253357 -0.589478 0.476379 1441914283 0.601074 0.253357 -0.589478 0.476379 1441914283 0.601074 0.253357 -0.589478 0.476379 1441914283 0.596802 0.253418 -0.587830 0.483826 1441914283 0.596802 0.253418 -0.587830 0.483826 1441914283 0.596802 0.253418 -0.587830 0.483826 1441914283 0.596802 0.253418 -0.587830 0.483826 1441914283 0.596802 0.253418 -0.587830 0.483826 1441914283 0.596802 0.253418 -0.587830 0.483826 1441914283 0.592957 0.257629 -0.583984 0.490845 1441914283 0.592957 0.257629 -0.583984 0.490845 1441914283 0.592957 0.257629 -0.583984 0.490845 1441914283 0.592957 0.257629 -0.583984 0.490845 1441914283 0.592957 0.257629 -0.583984 0.490845 1441914283 0.592957 0.257629 -0.583984 0.490845 1441914283 0.590881 0.258057 -0.581604 0.495911 1441914283 0.590881 0.258057 -0.581604 0.495911 1441914283 0.590881 0.258057 -0.581604 0.495911 1441914283 0.590881 0.258057 -0.581604 0.495911 1441914284 0.590881 0.258057 -0.581604 0.495911 1441914284 0.590881 0.258057 -0.581604 0.495911 1441914284 0.587952 0.255127 -0.581970 0.500488 1441914284 0.587952 0.255127 -0.581970 0.500488 1441914284 0.587952 0.255127 -0.581970 0.500488 1441914284 0.587952 0.255127 -0.581970 0.500488 1441914284 0.587952 0.255127 -0.581970 0.500488 1441914284 0.587952 0.255127 -0.581970 0.500488 1441914284 0.583374 0.253967 -0.583618 0.504456 1441914284 0.583374 0.253967 -0.583618 0.504456 1441914284 0.583374 0.253967 -0.583618 0.504456 1441914284 0.583374 0.253967 -0.583618 0.504456 1441914284 0.583374 0.253967 -0.583618 0.504456 1441914284 0.583374 0.253967 -0.583618 0.504456 1441914284 0.583374 0.253967 -0.583618 0.504456 1441914284 0.570984 0.270386 -0.577026 0.517517 1441914284 0.570984 0.270386 -0.577026 0.517517 1441914284 0.570984 0.270386 -0.577026 0.517517 1441914284 0.570984 0.270386 -0.577026 0.517517 1441914284 0.570984 0.270386 -0.577026 0.517517 1441914284 0.565125 0.288025 -0.567200 0.525269 1441914284 0.565125 0.288025 -0.567200 0.525269 1441914284 0.565125 0.288025 -0.567200 0.525269 1441914284 0.565125 0.288025 -0.567200 0.525269 1441914284 0.565125 0.288025 -0.567200 0.525269 1441914284 0.565125 0.288025 -0.567200 0.525269 1441914284 0.569214 0.288391 -0.563599 0.524475 1441914284 0.569214 0.288391 -0.563599 0.524475 1441914284 0.569214 0.288391 -0.563599 0.524475 1441914284 0.569214 0.288391 -0.563599 0.524475 1441914284 0.569214 0.288391 -0.563599 0.524475 1441914284 0.569214 0.288391 -0.563599 0.524475 1441914284 0.569214 0.288391 -0.563599 0.524475 1441914284 0.568359 0.294861 -0.561218 0.524414 1441914284 0.568359 0.294861 -0.561218 0.524414 1441914284 0.568359 0.294861 -0.561218 0.524414 1441914284 0.568359 0.294861 -0.561218 0.524414 1441914284 0.568359 0.294861 -0.561218 0.524414 1441914284 0.568359 0.294861 -0.561218 0.524414 1441914284 0.566589 0.300049 -0.561462 0.523132 1441914284 0.566589 0.300049 -0.561462 0.523132 1441914284 0.566589 0.300049 -0.561462 0.523132 1441914284 0.566589 0.300049 -0.561462 0.523132 1441914284 0.566589 0.300049 -0.561462 0.523132 1441914284 0.566589 0.300049 -0.561462 0.523132 1441914284 0.565857 0.298523 -0.567139 0.518616 1441914284 0.565857 0.298523 -0.567139 0.518616 1441914284 0.565857 0.298523 -0.567139 0.518616 1441914284 0.565857 0.298523 -0.567139 0.518616 1441914284 0.565857 0.298523 -0.567139 0.518616 1441914284 0.565857 0.298523 -0.567139 0.518616 1441914284 0.565369 0.293701 -0.571350 0.517334 1441914284 0.565369 0.293701 -0.571350 0.517334 1441914284 0.565369 0.293701 -0.571350 0.517334 1441914284 0.565369 0.293701 -0.571350 0.517334 1441914284 0.565002 0.293091 -0.569336 0.520325 1441914284 0.565002 0.293091 -0.569336 0.520325 1441914284 0.565002 0.293091 -0.569336 0.520325 1441914284 0.565002 0.293091 -0.569336 0.520325 1441914284 0.565002 0.293091 -0.569336 0.520325 1441914284 0.565002 0.293091 -0.569336 0.520325 1441914284 0.565002 0.292358 -0.571350 0.518494 1441914284 0.565002 0.292358 -0.571350 0.518494 1441914284 0.565002 0.292358 -0.571350 0.518494 1441914284 0.565002 0.292358 -0.571350 0.518494 1441914284 0.566162 0.292114 -0.572937 0.515625 1441914284 0.566162 0.292114 -0.572937 0.515625 1441914284 0.566162 0.292114 -0.572937 0.515625 1441914284 0.566162 0.292114 -0.572937 0.515625 1441914284 0.566162 0.292114 -0.572937 0.515625 1441914284 0.568726 0.290344 -0.573120 0.513550 1441914284 0.568726 0.290344 -0.573120 0.513550 1441914284 0.568726 0.290344 -0.573120 0.513550 1441914284 0.568726 0.290344 -0.573120 0.513550 1441914284 0.573120 0.284363 -0.574768 0.510132 1441914284 0.573120 0.284363 -0.574768 0.510132 1441914284 0.573120 0.284363 -0.574768 0.510132 1441914284 0.573120 0.284363 -0.574768 0.510132 1441914284 0.579224 0.275757 -0.582642 0.498962 1441914284 0.579224 0.275757 -0.582642 0.498962 1441914284 0.579224 0.275757 -0.582642 0.498962 1441914284 0.579224 0.275757 -0.582642 0.498962 1441914284 0.587402 0.264587 -0.595703 0.479675 1441914284 0.587402 0.264587 -0.595703 0.479675 1441914284 0.587402 0.264587 -0.595703 0.479675 1441914284 0.587402 0.264587 -0.595703 0.479675 1441914284 0.587402 0.264587 -0.595703 0.479675 1441914284 0.587402 0.264587 -0.595703 0.479675 1441914284 0.582886 0.277588 -0.592224 0.482056 1441914284 0.582886 0.277588 -0.592224 0.482056 1441914284 0.582886 0.277588 -0.592224 0.482056 1441914284 0.582886 0.277588 -0.592224 0.482056 1441914284 0.582886 0.277588 -0.592224 0.482056 1441914284 0.582886 0.277588 -0.592224 0.482056 1441914284 0.582886 0.277588 -0.592224 0.482056 1441914284 0.572083 0.299072 -0.579468 0.497437 1441914284 0.572083 0.299072 -0.579468 0.497437 1441914284 0.572083 0.299072 -0.579468 0.497437 1441914284 0.572083 0.299072 -0.579468 0.497437 1441914284 0.572083 0.299072 -0.579468 0.497437 1441914285 0.572083 0.299072 -0.579468 0.497437 1441914285 0.567993 0.297424 -0.577026 0.505920 1441914285 0.567993 0.297424 -0.577026 0.505920 1441914285 0.567993 0.297424 -0.577026 0.505920 1441914285 0.567993 0.297424 -0.577026 0.505920 1441914285 0.567993 0.297424 -0.577026 0.505920 1441914285 0.567993 0.297424 -0.577026 0.505920 1441914285 0.565186 0.285461 -0.583984 0.507935 1441914285 0.565186 0.285461 -0.583984 0.507935 1441914285 0.565186 0.285461 -0.583984 0.507935 1441914285 0.565186 0.285461 -0.583984 0.507935 1441914285 0.565186 0.285461 -0.583984 0.507935 1441914285 0.565186 0.285461 -0.583984 0.507935 1441914285 0.565186 0.285461 -0.583984 0.507935 1441914285 0.556335 0.286377 -0.583435 0.517761 1441914285 0.556335 0.286377 -0.583435 0.517761 1441914285 0.556335 0.286377 -0.583435 0.517761 1441914285 0.556335 0.286377 -0.583435 0.517761 1441914285 0.556335 0.286377 -0.583435 0.517761 1441914285 0.556335 0.286377 -0.583435 0.517761 1441914285 0.544373 0.306458 -0.566589 0.537354 1441914285 0.544373 0.306458 -0.566589 0.537354 1441914285 0.544373 0.306458 -0.566589 0.537354 1441914285 0.544373 0.306458 -0.566589 0.537354 1441914285 0.544373 0.306458 -0.566589 0.537354 1441914285 0.544373 0.306458 -0.566589 0.537354 1441914285 0.541687 0.314758 -0.560791 0.541260 1441914285 0.541687 0.314758 -0.560791 0.541260 1441914285 0.541687 0.314758 -0.560791 0.541260 1441914285 0.541687 0.314758 -0.560791 0.541260 1441914285 0.541687 0.314758 -0.560791 0.541260 1441914285 0.541687 0.314758 -0.560791 0.541260 1441914285 0.544800 0.307251 -0.565125 0.537903 1441914285 
0.459167 -0.469543 -0.727966 0.196960 1441914287 0.459167 -0.469543 -0.727966 0.196960 1441914287 0.459167 -0.469543 -0.727966 0.196960 1441914287 0.459167 -0.469543 -0.727966 0.196960 1441914287 0.459167 -0.469543 -0.727966 0.196960 1441914287 0.315796 -0.538391 -0.733215 0.269836 1441914287 0.315796 -0.538391 -0.733215 0.269836 1441914287 0.315796 -0.538391 -0.733215 0.269836 1441914287 0.315796 -0.538391 -0.733215 0.269836 1441914287 0.315796 -0.538391 -0.733215 0.269836 1441914287 0.315796 -0.538391 -0.733215 0.269836 1441914287 0.315796 -0.538391 -0.733215 0.269836 1441914287 0.156494 -0.569885 -0.727234 0.349182 1441914287 0.156494 -0.569885 -0.727234 0.349182 1441914287 0.156494 -0.569885 -0.727234 0.349182 1441914287 0.156494 -0.569885 -0.727234 0.349182 1441914287 0.156494 -0.569885 -0.727234 0.349182 1441914287 0.020325 -0.563171 -0.693848 0.448364 1441914287 0.020325 -0.563171 -0.693848 0.448364 1441914287 0.020325 -0.563171 -0.693848 0.448364 1441914287 0.020325 -0.563171 -0.693848 0.448364 1441914287 0.020325 -0.563171 -0.693848 0.448364 1441914287 0.020325 -0.563171 -0.693848 0.448364 1441914287 -0.085022 -0.536438 -0.633545 0.551025 1441914287 -0.085022 -0.536438 -0.633545 0.551025 1441914287 -0.085022 -0.536438 -0.633545 0.551025 1441914287 -0.085022 -0.536438 -0.633545 0.551025 1441914287 -0.085022 -0.536438 -0.633545 0.551025 1441914287 -0.085022 -0.536438 -0.633545 0.551025 1441914287 -0.085022 -0.536438 -0.633545 0.551025 1441914287 -0.130310 -0.520142 -0.561157 0.630554 1441914287 -0.130310 -0.520142 -0.561157 0.630554 1441914287 -0.130310 -0.520142 -0.561157 0.630554 1441914287 -0.130310 -0.520142 -0.561157 0.630554 1441914287 -0.130310 -0.520142 -0.561157 0.630554 1441914287 -0.130310 -0.520142 -0.561157 0.630554 1441914287 -0.157104 -0.513245 -0.542480 0.646240 1441914287 -0.157104 -0.513245 -0.542480 0.646240 1441914287 -0.157104 -0.513245 -0.542480 0.646240 1441914287 -0.157104 -0.513245 -0.542480 0.646240 1441914287 -0.157104 -0.513245 -0.542480 0.646240 1441914287 -0.157104 -0.513245 -0.542480 0.646240 1441914287 -0.129639 -0.516357 -0.544067 0.648560 1441914287 -0.129639 -0.516357 -0.544067 0.648560 1441914287 -0.129639 -0.516357 -0.544067 0.648560 1441914287 -0.129639 -0.516357 -0.544067 0.648560 1441914287 -0.129639 -0.516357 -0.544067 0.648560 1441914287 -0.129639 -0.516357 -0.544067 0.648560 1441914287 -0.043640 -0.523926 -0.541504 0.656067 1441914287 -0.043640 -0.523926 -0.541504 0.656067 1441914287 -0.043640 -0.523926 -0.541504 0.656067 1441914287 -0.043640 -0.523926 -0.541504 0.656067 1441914287 -0.043640 -0.523926 -0.541504 0.656067 1441914287 -0.043640 -0.523926 -0.541504 0.656067 1441914287 0.072205 -0.521973 -0.543213 0.653687 1441914288 0.072205 -0.521973 -0.543213 0.653687 1441914288 0.072205 -0.521973 -0.543213 0.653687 1441914288 0.072205 -0.521973 -0.543213 0.653687 1441914288 0.072205 -0.521973 -0.543213 0.653687 1441914288 0.072205 -0.521973 -0.543213 0.653687 1441914288 0.173035 -0.518433 -0.604919 0.579102 1441914288 0.173035 -0.518433 -0.604919 0.579102 1441914288 0.173035 -0.518433 -0.604919 0.579102 1441914288 0.173035 -0.518433 -0.604919 0.579102 1441914288 0.173035 -0.518433 -0.604919 0.579102 1441914288 0.173035 -0.518433 -0.604919 0.579102 1441914288 0.291870 -0.505249 -0.662659 0.469543 1441914288 0.291870 -0.505249 -0.662659 0.469543 1441914288 0.291870 -0.505249 -0.662659 0.469543 1441914288 0.291870 -0.505249 -0.662659 0.469543 1441914288 0.291870 -0.505249 -0.662659 0.469543 1441914288 0.291870 -0.505249 -0.662659 0.469543 1441914288 0.428589 -0.470093 -0.685730 0.353760 1441914288 0.428589 -0.470093 -0.685730 0.353760 1441914288 0.428589 -0.470093 -0.685730 0.353760 1441914288 0.428589 -0.470093 -0.685730 0.353760 1441914288 0.428589 -0.470093 -0.685730 0.353760 1441914288 0.428589 -0.470093 -0.685730 0.353760 1441914288 0.554749 -0.404907 -0.687439 0.236084 1441914288 0.554749 -0.404907 -0.687439 0.236084 1441914288 0.554749 -0.404907 -0.687439 0.236084 1441914288 0.554749 -0.404907 -0.687439 0.236084 1441914288 0.554749 -0.404907 -0.687439 0.236084 1441914288 0.554749 -0.404907 -0.687439 0.236084 1441914288 0.653809 -0.329285 -0.672852 0.106567 1441914288 0.653809 -0.329285 -0.672852 0.106567 1441914288 0.653809 -0.329285 -0.672852 0.106567 1441914288 0.653809 -0.329285 -0.672852 0.106567 1441914288 0.653809 -0.329285 -0.672852 0.106567 1441914288 0.653809 -0.329285 -0.672852 0.106567 1441914288 0.719177 -0.257935 -0.645081 0.010986 1441914288 0.719177 -0.257935 -0.645081 0.010986 1441914288 0.719177 -0.257935 -0.645081 0.010986 1441914288 0.752441 -0.225037 -0.617310 -0.046204 1441914288 0.752441 -0.225037 -0.617310 -0.046204 1441914288 0.752441 -0.225037 -0.617310 -0.046204 1441914288 0.752441 -0.225037 -0.617310 -0.046204 1441914288 0.752441 -0.225037 -0.617310 -0.046204 1441914288 0.751038 -0.249207 -0.608276 -0.062012 1441914288 0.751038 -0.249207 -0.608276 -0.062012 1441914288 0.751038 -0.249207 -0.608276 -0.062012 1441914288 0.732483 -0.279724 -0.619141 -0.043945 1441914288 0.707581 -0.309998 -0.634949 -0.010559 1441914288 0.707581 -0.309998 -0.634949 -0.010559 1441914288 0.707581 -0.309998 -0.634949 -0.010559 1441914288 0.707581 -0.309998 -0.634949 -0.010559 1441914288 0.662964 -0.354126 -0.657898 0.047607 1441914288 0.662964 -0.354126 -0.657898 0.047607 1441914288 0.662964 -0.354126 -0.657898 0.047607 1441914288 0.662964 -0.354126 -0.657898 0.047607 1441914288 0.662964 -0.354126 -0.657898 0.047607 1441914288 0.662964 -0.354126 -0.657898 0.047607 1441914288 0.576965 -0.428101 -0.686218 0.114075 1441914288 0.576965 -0.428101 -0.686218 0.114075 1441914288 0.576965 -0.428101 -0.686218 0.114075 1441914288 0.576965 -0.428101 -0.686218 0.114075 1441914288 0.456299 -0.502136 -0.709534 0.190308 1441914288 0.456299 -0.502136 -0.709534 0.190308 1441914288 0.456299 -0.502136 -0.709534 0.190308 1441914288 0.456299 -0.502136 -0.709534 0.190308 1441914288 0.456299 -0.502136 -0.709534 0.190308 1441914288 0.456299 -0.502136 -0.709534 0.190308 1441914288 0.324951 -0.553711 -0.716553 0.272827 1441914288 0.324951 -0.553711 -0.716553 0.272827 1441914288 0.324951 -0.553711 -0.716553 0.272827 1441914288 0.324951 -0.553711 -0.716553 0.272827 1441914288 0.324951 -0.553711 -0.716553 0.272827 1441914288 0.324951 -0.553711 -0.716553 0.272827 1441914288 0.182678 -0.576660 -0.708862 0.362854 1441914288 0.182678 -0.576660 -0.708862 0.362854 1441914288 0.182678 -0.576660 -0.708862 0.362854 1441914288 0.182678 -0.576660 -0.708862 0.362854 1441914288 0.182678 -0.576660 -0.708862 0.362854 1441914288 0.182678 -0.576660 -0.708862 0.362854 1441914288 0.037842 -0.565979 -0.679382 0.465515 1441914288 0.037842 -0.565979 -0.679382 0.465515 1441914288 0.037842 -0.565979 -0.679382 0.465515 1441914288 0.037842 -0.565979 -0.679382 0.465515 1441914288 0.037842 -0.565979 -0.679382 0.465515 1441914288 0.037842 -0.565979 -0.679382 0.465515 1441914288 -0.080078 -0.535339 -0.625488 0.561951 1441914288 -0.080078 -0.535339 -0.625488 0.561951 1441914288 -0.080078 -0.535339 -0.625488 0.561951 1441914288 -0.080078 -0.535339 -0.625488 0.561951 1441914288 -0.080078 -0.535339 -0.625488 0.561951 1441914288 -0.080078 -0.535339 -0.625488 0.561951 1441914288 -0.156494 -0.514526 -0.563904 0.626770 1441914288 -0.156494 -0.514526 -0.563904 0.626770 1441914288 -0.156494 -0.514526 -0.563904 0.626770 1441914289 -0.156494 -0.514526 -0.563904 0.626770 1441914289 -0.156494 -0.514526 -0.563904 0.626770 1441914289 -0.210327 -0.493469 -0.528442 0.658081 1441914289 -0.210327 -0.493469 -0.528442 0.658081 1441914289 -0.210327 -0.493469 -0.528442 0.658081 1441914289 -0.210327 -0.493469 -0.528442 0.658081 1441914289 -0.210327 -0.493469 -0.528442 0.658081 1441914289 -0.210327 -0.493469 -0.528442 0.658081 1441914289 -0.229431 -0.479736 -0.520203 0.668274 1441914289 -0.229431 -0.479736 -0.520203 0.668274 1441914289 -0.229431 -0.479736 -0.520203 0.668274 1441914289 -0.229431 -0.479736 -0.520203 0.668274 1441914289 -0.229431 -0.479736 -0.520203 0.668274 1441914289 -0.229431 -0.479736 -0.520203 0.668274 1441914289 -0.229431 -0.479736 -0.520203 0.668274 1441914289 -0.214050 -0.484070 -0.527832 0.664307 1441914289 -0.214050 -0.484070 -0.527832 0.664307 1441914289 -0.214050 -0.484070 -0.527832 0.664307 1441914289 -0.214050 -0.484070 -0.527832 0.664307 1441914289 -0.214050 -0.484070 -0.527832 0.664307 1441914289 -0.214050 -0.484070 -0.527832 0.664307 1441914289 -0.174133 -0.493286 -0.539124 0.660095 1441914289 -0.174133 -0.493286 -0.539124 0.660095 1441914289 -0.174133 -0.493286 -0.539124 0.660095 1441914289 -0.174133 -0.493286 -0.539124 0.660095 1441914289 -0.174133 -0.493286 -0.539124 0.660095 1441914289 -0.174133 -0.493286 -0.539124 0.660095 1441914289 -0.174133 -0.493286 -0.539124 0.660095 1441914289 -0.093933 -0.504150 -0.546875 0.661804 1441914289 -0.093933 -0.504150 -0.546875 0.661804 1441914289 -0.093933 -0.504150 -0.546875 0.661804 1441914289 -0.093933 -0.504150 -0.546875 0.661804 1441914289 -0.093933 -0.504150 -0.546875 0.661804 1441914289 -0.093933 -0.504150 -0.546875 0.661804 1441914289 0.010986 -0.517151 -0.576050 0.632996 1441914289 0.010986 -0.517151 -0.576050 0.632996 1441914289 0.010986 -0.517151 -0.576050 0.632996 1441914289 0.010986 -0.517151 -0.576050 0.632996 1441914289 0.010986 -0.517151 -0.576050 0.632996 1441914289 0.010986 -0.517151 -0.576050 0.632996 1441914289 0.010986 -0.517151 -0.576050 0.632996 1441914289 0.119873 -0.532349 -0.636169 0.545471 1441914289 0.119873 -0.532349 -0.636169 0.545471 1441914289 0.119873 -0.532349 -0.636169 0.545471 1441914289 0.119873 -0.532349 -0.636169 0.545471 1441914289 0.119873 -0.532349 -0.636169 0.545471 1441914289 0.119873 -0.532349 -0.636169 0.545471 1441914289 0.263123 -0.542603 -0.665955 0.439209 1441914289 0.263123 -0.542603 -0.665955 0.439209 1441914289 0.263123 -0.542603 -0.665955 0.439209 1441914289 0.263123 -0.542603 -0.665955 0.439209 1441914289 0.263123 -0.542603 -0.665955 0.439209 1441914289 0.263123 -0.542603 -0.665955 0.439209 1441914289 0.409302 -0.509033 -0.676697 0.339844 1441914289 0.409302 -0.509033 -0.676697 0.339844 1441914289 0.409302 -0.509033 -0.676697 0.339844 1441914289 0.409302 -0.509033 -0.676697 0.339844 1441914289 0.409302 -0.509033 -0.676697 0.339844 1441914289 0.409302 -0.509033 -0.676697 0.339844 1441914289 0.544312 -0.438782 -0.680603 0.219055 1441914289 0.544312 -0.438782 -0.680603 0.219055 1441914289 0.544312 -0.438782 -0.680603 0.219055 1441914289 0.544312 -0.438782 -0.680603 0.219055 1441914289 0.544312 -0.438782 -0.680603 0.219055 1441914289 0.544312 -0.438782 -0.680603 0.219055 1441914289 0.655762 -0.335144 -0.668884 0.101440 1441914289 0.655762 -0.335144 -0.668884 0.101440 1441914289 0.655762 -0.335144 -0.668884 0.101440 1441914289 0.655762 -0.335144 -0.668884 0.101440 1441914289 0.655762 -0.335144 -0.668884 0.101440 1441914289 0.655762 -0.335144 -0.668884 0.101440 1441914289 0.724060 -0.247131 -0.643677 0.020264 1441914289 0.724060 -0.247131 -0.643677 0.020264 1441914289 0.724060 -0.247131 -0.643677 0.020264 1441914289 0.724060 -0.247131 -0.643677 0.020264 1441914289 0.724060 -0.247131 -0.643677 0.020264 1441914289 0.724060 -0.247131 -0.643677 0.020264 1441914289 0.737122 -0.240845 -0.631287 -0.012146 1441914289 0.737122 -0.240845 -0.631287 -0.012146 1441914289 0.737122 -0.240845 -0.631287 -0.012146 1441914289 0.737122 -0.240845 -0.631287 -0.012146 1441914289 0.711182 -0.268677 -0.649658 -0.003967 1441914289 0.711182 -0.268677 -0.649658 -0.003967 1441914289 0.711182 -0.268677 -0.649658 -0.003967 1441914289 0.711182 -0.268677 -0.649658 -0.003967 1441914289 0.711182 -0.268677 -0.649658 -0.003967 1441914289 0.711182 -0.268677 -0.649658 -0.003967 1441914289 0.694763 -0.285278 -0.659607 0.028320 1441914289 0.694763 -0.285278 -0.659607 0.028320 1441914289 0.694763 -0.285278 -0.659607 0.028320 1441914289 0.694763 -0.285278 -0.659607 0.028320 1441914289 0.694763 -0.285278 -0.659607 0.028320 1441914289 0.694763 -0.285278 -0.659607 0.028320 1441914289 0.694763 -0.285278 -0.659607 0.028320 1441914289 0.656372 -0.332703 -0.673523 0.069885 1441914289 0.656372 -0.332703 -0.673523 0.069885 1441914289 0.656372 -0.332703 -0.673523 0.069885 1441914289 0.656372 -0.332703 -0.673523 0.069885 1441914289 0.656372 -0.332703 -0.673523 0.069885 1441914289 0.575806 -0.407227 -0.698364 0.122253 1441914289 0.575806 -0.407227 -0.698364 0.122253 1441914289 0.575806 -0.407227 -0.698364 0.122253 1441914289 0.575806 -0.407227 -0.698364 0.122253 1441914289 0.575806 -0.407227 -0.698364 0.122253 1441914289 0.575806 -0.407227 -0.698364 0.122253 1441914289 0.455994 -0.493164 -0.718140 0.182129 1441914289 0.455994 -0.493164 -0.718140 0.182129 1441914289 0.455994 -0.493164 -0.718140 0.182129 1441914289 0.455994 -0.493164 -0.718140 0.182129 1441914290 0.455994 -0.493164 -0.718140 0.182129 1441914290 0.455994 -0.493164 -0.718140 0.182129 1441914290 0.455994 -0.493164 -0.718140 0.182129 1441914290 0.307007 -0.557983 -0.722778 0.268433 1441914290 0.307007 -0.557983 -0.722778 0.268433 1441914290 0.307007 -0.557983 -0.722778 0.268433 1441914290 0.307007 -0.557983 -0.722778 0.268433 1441914290 0.307007 -0.557983 -0.722778 0.268433 1441914290 0.307007 -0.557983 -0.722778 0.268433 1441914290 0.142517 -0.578125 -0.706787 0.382080 1441914290 0.142517 -0.578125 -0.706787 0.382080 1441914290 0.142517 -0.578125 -0.706787 0.382080 1441914290 0.142517 -0.578125 -0.706787 0.382080 1441914290 0.142517 -0.578125 -0.706787 0.382080 1441914290 0.142517 -0.578125 -0.706787 0.382080 1441914290 -0.000305 -0.559265 -0.653687 0.509827 1441914290 -0.000305 -0.559265 -0.653687 0.509827 1441914290 -0.000305 -0.559265 -0.653687 0.509827 1441914290 -0.000305 -0.559265 -0.653687 0.509827 1441914290 -0.000305 -0.559265 -0.653687 0.509827 1441914290 -0.000305 -0.559265 -0.653687 0.509827 1441914290 -0.096191 -0.545776 -0.587585 0.589600 1441914290 -0.096191 -0.545776 -0.587585 0.589600 1441914290 -0.096191 -0.545776 -0.587585 0.589600 1441914290 -0.096191 -0.545776 -0.587585 0.589600 1441914290 -0.143860 -0.540161 -0.538086 0.630920 1441914290 -0.143860 -0.540161 -0.538086 0.630920 1441914290 -0.143860 -0.540161 -0.538086 0.630920 1441914290 -0.143860 -0.540161 -0.538086 0.630920 1441914290 -0.143860 -0.540161 -0.538086 0.630920 1441914290 -0.143860 -0.540161 -0.538086 0.630920 1441914290 -0.150818 -0.547424 -0.520569 0.637695 1441914290 -0.150818 -0.547424 -0.520569 0.637695 1441914290 -0.150818 -0.547424 -0.520569 0.637695 1441914290 -0.150818 -0.547424 -0.520569 0.637695 1441914290 -0.150818 -0.547424 -0.520569 0.637695 1441914290 -0.150818 -0.547424 -0.520569 0.637695 1441914290 -0.114075 -0.558472 -0.542175 0.617432 1441914290 -0.114075 -0.558472 -0.542175 0.617432 1441914290 -0.114075 -0.558472 -0.542175 0.617432 1441914290 -0.114075 -0.558472 -0.542175 0.617432 1441914290 -0.114075 -0.558472 -0.542175 0.617432 1441914290 -0.114075 -0.558472 -0.542175 0.617432 1441914290 -0.114075 -0.558472 -0.542175 0.617432 1441914290 -0.045715 -0.563110 -0.576050 0.590759 1441914290 -0.045715 -0.563110 -0.576050 0.590759 1441914290 -0.045715 -0.563110 -0.576050 0.590759 1441914290 -0.045715 -0.563110 -0.576050 0.590759 1441914290 -0.045715 -0.563110 -0.576050 0.590759 1441914290 0.039490 -0.564819 -0.629028 0.532715 1441914290 0.039490 -0.564819 -0.629028 0.532715 1441914290 0.039490 -0.564819 -0.629028 0.532715 1441914290 0.039490 -0.564819 -0.629028 0.532715 1441914290 0.039490 -0.564819 -0.629028 0.532715 1441914290 0.039490 -0.564819 -0.629028 0.532715 1441914290 0.159424 -0.551819 -0.673706 0.465027 1441914290 0.159424 -0.551819 -0.673706 0.465027 1441914290 0.159424 -0.551819 -0.673706 0.465027 1441914290 0.159424 -0.551819 -0.673706 0.465027 1441914290 0.159424 -0.551819 -0.673706 0.465027 1441914290 0.159424 -0.551819 -0.673706 0.465027 1441914290 0.298279 -0.522949 -0.703674 0.377380 1441914290 0.298279 -0.522949 -0.703674 0.377380 1441914290 0.298279 -0.522949 -0.703674 0.377380 1441914290 0.298279 -0.522949 -0.703674 0.377380 1441914290 0.298279 -0.522949 -0.703674 0.377380 1441914290 0.298279 -0.522949 -0.703674 0.377380 1441914290 0.298279 -0.522949 -0.703674 0.377380 1441914290 0.442322 -0.473572 -0.710571 0.274292 1441914290 0.442322 -0.473572 -0.710571 0.274292 1441914290 0.442322 -0.473572 -0.710571 0.274292 1441914290 0.442322 -0.473572 -0.710571 0.274292 1441914290 0.442322 -0.473572 -0.710571 0.274292 1441914290 0.566895 -0.403503 -0.697632 0.170654 1441914290 0.566895 -0.403503 -0.697632 0.170654 1441914290 0.566895 -0.403503 -0.697632 0.170654 1441914290 0.566895 -0.403503 -0.697632 0.170654 1441914290 0.566895 -0.403503 -0.697632 0.170654 1441914290 0.566895 -0.403503 -0.697632 0.170654 1441914290 0.646729 -0.345154 -0.676514 0.070923 1441914290 0.646729 -0.345154 -0.676514 0.070923 1441914290 0.646729 -0.345154 -0.676514 0.070923 1441914290 0.646729 -0.345154 -0.676514 0.070923 1441914290 0.646729 -0.345154 -0.676514 0.070923 1441914290 0.646729 -0.345154 -0.676514 0.070923 1441914290 0.695557 -0.286743 -0.658081 0.030884 1441914290 0.695557 -0.286743 -0.658081 0.030884 1441914290 0.695557 -0.286743 -0.658081 0.030884 1441914290 0.695557 -0.286743 -0.658081 0.030884 1441914290 0.695557 -0.286743 -0.658081 0.030884 1441914290 0.695557 -0.286743 -0.658081 0.030884 1441914290 0.695557 -0.286743 -0.658081 0.030884 1441914290 0.712952 -0.270630 -0.646912 0.001587 1441914290 0.712952 -0.270630 -0.646912 0.001587 1441914290 0.712952 -0.270630 -0.646912 0.001587 1441914290 0.712952 -0.270630 -0.646912 0.001587 1441914290 0.712952 -0.270630 -0.646912 0.001587 1441914290 0.712952 -0.270630 -0.646912 0.001587 1441914290 0.716675 -0.280518 -0.638367 -0.012512 1441914290 0.716675 -0.280518 -0.638367 -0.012512 1441914290 0.716675 -0.280518 -0.638367 -0.012512 1441914290 0.716675 -0.280518 -0.638367 -0.012512 1441914290 0.716675 -0.280518 -0.638367 -0.012512 1441914290 0.716675 -0.280518 -0.638367 -0.012512 1441914290 0.716675 -0.280518 -0.638367 -0.012512 1441914290 0.713379 -0.292847 -0.636658 -0.002441 1441914290 0.713379 -0.292847 -0.636658 -0.002441 1441914290 0.713379 -0.292847 -0.636658 -0.002441 1441914290 0.713379 -0.292847 -0.636658 -0.002441 1441914291 0.713379 -0.292847 -0.636658 -0.002441 1441914291 0.713379 -0.292847 -0.636658 -0.002441 1441914291 0.713379 -0.292847 -0.636658 -0.002441 1441914291 0.676819 -0.333679 -0.655640 0.027466 1441914291 0.676819 -0.333679 -0.655640 0.027466 1441914291 0.676819 -0.333679 -0.655640 0.027466 1441914291 0.676819 -0.333679 -0.655640 0.027466 1441914291 0.676819 -0.333679 -0.655640 0.027466 1441914291 0.676819 -0.333679 -0.655640 0.027466 1441914291 0.599243 -0.397644 -0.690796 0.074951 1441914291 0.599243 -0.397644 -0.690796 0.074951 1441914291 0.599243 -0.397644 -0.690796 0.074951 1441914291 0.599243 -0.397644 -0.690796 0.074951 1441914291 0.599243 -0.397644 -0.690796 0.074951 1441914291 0.599243 -0.397644 -0.690796 0.074951 1441914291 0.599243 -0.397644 -0.690796 0.074951 1441914291 0.493286 -0.475891 -0.715759 0.133789 1441914291 0.493286 -0.475891 -0.715759 0.133789 1441914291 0.493286 -0.475891 -0.715759 0.133789 1441914291 0.493286 -0.475891 -0.715759 0.133789 1441914291 0.493286 -0.475891 -0.715759 0.133789 1441914291 0.493286 -0.475891 -0.715759 0.133789 1441914291 0.366577 -0.529541 -0.731567 0.223816 1441914291 0.366577 -0.529541 -0.731567 0.223816 1441914291 0.366577 -0.529541 -0.731567 0.223816 1441914291 0.366577 -0.529541 -0.731567 0.223816 1441914291 0.366577 -0.529541 -0.731567 0.223816 1441914291 0.366577 -0.529541 -0.731567 0.223816 1441914291 0.243958 -0.545837 -0.731934 0.326782 1441914291 0.243958 -0.545837 -0.731934 0.326782 1441914291 0.243958 -0.545837 -0.731934 0.326782 1441914291 0.243958 -0.545837 -0.731934 0.326782 1441914291 0.243958 -0.545837 -0.731934 0.326782 1441914291 0.243958 -0.545837 -0.731934 0.326782 1441914291 0.135071 -0.543091 -0.716980 0.415649 1441914291 0.135071 -0.543091 -0.716980 0.415649 1441914291 0.135071 -0.543091 -0.716980 0.415649 1441914291 0.135071 -0.543091 -0.716980 0.415649 1441914291 0.135071 -0.543091 -0.716980 0.415649 1441914291 0.135071 -0.543091 -0.716980 0.415649 1441914291 0.068176 -0.536255 -0.694519 0.474792 1441914291 0.068176 -0.536255 -0.694519 0.474792 1441914291 0.068176 -0.536255 -0.694519 0.474792 1441914291 0.068176 -0.536255 -0.694519 0.474792 1441914291 0.068176 -0.536255 -0.694519 0.474792 1441914291 0.068176 -0.536255 -0.694519 0.474792 1441914291 0.033875 -0.534363 -0.678772 0.502625 1441914291 0.033875 -0.534363 -0.678772 0.502625 1441914291 0.033875 -0.534363 -0.678772 0.502625 1441914291 0.033875 -0.534363 -0.678772 0.502625 1441914291 0.033875 -0.534363 -0.678772 0.502625 1441914291 0.024902 -0.536133 -0.679932 0.499756 1441914291 0.024902 -0.536133 -0.679932 0.499756 1441914291 0.024902 -0.536133 -0.679932 0.499756 1441914291 0.024902 -0.536133 -0.679932 0.499756 1441914291 0.024902 -0.536133 -0.679932 0.499756 1441914291 0.042419 -0.536682 -0.686340 0.488953 1441914291 0.042419 -0.536682 -0.686340 0.488953 1441914291 0.042419 -0.536682 -0.686340 0.488953 1441914291 0.042419 -0.536682 -0.686340 0.488953 1441914291 0.042419 -0.536682 -0.686340 0.488953 1441914291 0.090576 -0.532654 -0.694885 0.474609 1441914291 0.090576 -0.532654 -0.694885 0.474609 1441914291 0.090576 -0.532654 -0.694885 0.474609 1441914291 0.090576 -0.532654 -0.694885 0.474609 1441914291 0.090576 -0.532654 -0.694885 0.474609 1441914291 0.090576 -0.532654 -0.694885 0.474609 1441914291 0.166138 -0.524109 -0.710144 0.439819 1441914291 0.166138 -0.524109 -0.710144 0.439819 1441914291 0.166138 -0.524109 -0.710144 0.439819 1441914291 0.166138 -0.524109 -0.710144 0.439819 1441914291 0.166138 -0.524109 -0.710144 0.439819 1441914291 0.166138 -0.524109 -0.710144 0.439819 1441914291 0.267273 -0.506226 -0.723572 0.385742 1441914291 0.267273 -0.506226 -0.723572 0.385742 1441914291 0.267273 -0.506226 -0.723572 0.385742 1441914291 0.267273 -0.506226 -0.723572 0.385742 1441914291 0.267273 -0.506226 -0.723572 0.385742 1441914291 0.267273 -0.506226 -0.723572 0.385742 1441914291 0.267273 -0.506226 -0.723572 0.385742 1441914291 0.384155 -0.476379 -0.730530 0.303040 1441914291 0.384155 -0.476379 -0.730530 0.303040 1441914291 0.384155 -0.476379 -0.730530 0.303040 1441914291 0.384155 -0.476379 -0.730530 0.303040 1441914291 0.384155 -0.476379 -0.730530 0.303040 1441914291 0.384155 -0.476379 -0.730530 0.303040 1441914291 0.507324 -0.422119 -0.719116 0.217712 1441914291 0.507324 -0.422119 -0.719116 0.217712 1441914291 0.507324 -0.422119 -0.719116 0.217712 1441914291 0.507324 -0.422119 -0.719116 0.217712 1441914291 0.507324 -0.422119 -0.719116 0.217712 1441914291 0.507324 -0.422119 -0.719116 0.217712 1441914291 0.507324 -0.422119 -0.719116 0.217712 1441914291 0.606689 -0.358521 -0.698486 0.124634 1441914291 0.606689 -0.358521 -0.698486 0.124634 1441914291 0.606689 -0.358521 -0.698486 0.124634 1441914291 0.606689 -0.358521 -0.698486 0.124634 1441914291 0.606689 -0.358521 -0.698486 0.124634 1441914291 0.606689 -0.358521 -0.698486 0.124634 1441914291 0.673340 -0.293396 -0.677429 0.040466 1441914291 0.673340 -0.293396 -0.677429 0.040466 1441914291 0.673340 -0.293396 -0.677429 0.040466 1441914291 0.673340 -0.293396 -0.677429 0.040466 1441914291 0.673340 -0.293396 -0.677429 0.040466 1441914291 0.673340 -0.293396 -0.677429 0.040466 1441914291 0.673340 -0.293396 -0.677429 0.040466 1441914291 0.723022 -0.225525 -0.652527 -0.023071 1441914291 0.723022 -0.225525 -0.652527 -0.023071 1441914291 0.723022 -0.225525 -0.652527 -0.023071 1441914291 0.723022 -0.225525 -0.652527 -0.023071 1441914291 0.723022 -0.225525 -0.652527 -0.023071 1441914292 0.723022 -0.225525 -0.652527 -0.023071 1441914292 0.751587 -0.202026 -0.624573 -0.065247 1441914292 0.751587 -0.202026 -0.624573 -0.065247 1441914292 0.751587 -0.202026 -0.624573 -0.065247 1441914292 0.751587 -0.202026 -0.624573 -0.065247 1441914292 0.751587 -0.202026 -0.624573 -0.065247 1441914292 0.751587 -0.202026 -0.624573 -0.065247 1441914292 0.751587 -0.202026 -0.624573 -0.065247 1441914292 0.752991 -0.203430 -0.622070 -0.068115 1441914292 0.752991 -0.203430 -0.622070 -0.068115 1441914292 0.752991 -0.203430 -0.622070 -0.068115 1441914292 0.752991 -0.203430 -0.622070 -0.068115 1441914292 0.752991 -0.203430 -0.622070 -0.068115 1441914292 0.752991 -0.203430 -0.622070 -0.068115 1441914292 0.744995 -0.214233 -0.628845 -0.060425 1441914292 0.744995 -0.214233 -0.628845 -0.060425 1441914292 0.744995 -0.214233 -0.628845 -0.060425 1441914292 0.744995 -0.214233 -0.628845 -0.060425 1441914292 0.744995 -0.214233 -0.628845 -0.060425 1441914292 0.744995 -0.214233 -0.628845 -0.060425 1441914292 0.733215 -0.230469 -0.638794 -0.035034 1441914292 0.733215 -0.230469 -0.638794 -0.035034 1441914292 0.733215 -0.230469 -0.638794 -0.035034 1441914292 0.733215 -0.230469 -0.638794 -0.035034 1441914292 0.733215 -0.230469 -0.638794 -0.035034 1441914292 0.733215 -0.230469 -0.638794 -0.035034 1441914292 0.699829 -0.266663 -0.662659 0.003418 1441914292 0.699829 -0.266663 -0.662659 0.003418 1441914292 0.699829 -0.266663 -0.662659 0.003418 1441914292 0.699829 -0.266663 -0.662659 0.003418 1441914292 0.699829 -0.266663 -0.662659 0.003418 1441914292 0.699829 -0.266663 -0.662659 0.003418 1441914292 0.633179 -0.339722 -0.693542 0.051575 1441914292 0.633179 -0.339722 -0.693542 0.051575 1441914292 0.633179 -0.339722 -0.693542 0.051575 1441914292 0.633179 -0.339722 -0.693542 0.051575 1441914292 0.633179 -0.339722 -0.693542 0.051575 1441914292 0.633179 -0.339722 -0.693542 0.051575 1441914292 0.522461 -0.436279 -0.724182 0.110901 1441914292 0.522461 -0.436279 -0.724182 0.110901 1441914292 0.522461 -0.436279 -0.724182 0.110901 1441914292 0.522461 -0.436279 -0.724182 0.110901 1441914292 0.522461 -0.436279 -0.724182 0.110901 1441914292 0.522461 -0.436279 -0.724182 0.110901 1441914292 0.372864 -0.521790 -0.745300 0.182678 1441914292 0.372864 -0.521790 -0.745300 0.182678 1441914292 0.372864 -0.521790 -0.745300 0.182678 1441914292 0.372864 -0.521790 -0.745300 0.182678 1441914292 0.372864 -0.521790 -0.745300 0.182678 1441914292 0.372864 -0.521790 -0.745300 0.182678 1441914292 0.372864 -0.521790 -0.745300 0.182678 1441914292 0.234253 -0.562622 -0.742554 0.277893 1441914292 0.234253 -0.562622 -0.742554 0.277893 1441914292 0.234253 -0.562622 -0.742554 0.277893 1441914292 0.234253 -0.562622 -0.742554 0.277893 1441914292 0.234253 -0.562622 -0.742554 0.277893 1441914292 0.234253 -0.562622 -0.742554 0.277893 1441914292 0.107483 -0.560425 -0.729980 0.376221 1441914292 0.107483 -0.560425 -0.729980 0.376221 1441914292 0.107483 -0.560425 -0.729980 0.376221 1441914292 0.107483 -0.560425 -0.729980 0.376221 1441914292 0.107483 -0.560425 -0.729980 0.376221 1441914292 0.107483 -0.560425 -0.729980 0.376221 1441914292 0.012451 -0.538757 -0.703613 0.463196 1441914292 0.012451 -0.538757 -0.703613 0.463196 1441914292 0.012451 -0.538757 -0.703613 0.463196 1441914292 0.012451 -0.538757 -0.703613 0.463196 1441914292 0.012451 -0.538757 -0.703613 0.463196 1441914292 0.012451 -0.538757 -0.703613 0.463196 1441914292 0.012451 -0.538757 -0.703613 0.463196 1441914292 -0.033325 -0.527710 -0.665405 0.526978 1441914292 -0.033325 -0.527710 -0.665405 0.526978 1441914292 
0.572815 0.279236 -0.587708 0.498474 1441914294 0.568665 0.281921 -0.588928 0.500244 1441914294 0.568665 0.281921 -0.588928 0.500244 1441914294 0.568665 0.281921 -0.588928 0.500244 1441914294 0.568665 0.281921 -0.588928 0.500244 1441914294 0.568665 0.281921 -0.588928 0.500244 1441914294 0.568665 0.281921 -0.588928 0.500244 1441914294 0.563599 0.291016 -0.584473 0.506042 1441914294 0.563599 0.291016 -0.584473 0.506042 1441914294 0.563599 0.291016 -0.584473 0.506042 1441914294 0.563599 0.291016 -0.584473 0.506042 1441914294 0.563599 0.291016 -0.584473 0.506042 1441914294 0.563599 0.291016 -0.584473 0.506042 1441914294 0.560303 0.301880 -0.576416 0.512451 1441914294 0.560303 0.301880 -0.576416 0.512451 1441914294 0.560303 0.301880 -0.576416 0.512451 1441914294 0.560303 0.301880 -0.576416 0.512451 1441914294 0.560303 0.301880 -0.576416 0.512451 1441914294 0.560303 0.301880 -0.576416 0.512451 1441914294 0.558777 0.307922 -0.573181 0.514221 1441914294 0.558777 0.307922 -0.573181 0.514221 1441914294 0.558777 0.307922 -0.573181 0.514221 1441914294 0.558777 0.307922 -0.573181 0.514221 1441914294 0.558777 0.307922 -0.573181 0.514221 1441914294 0.558777 0.307922 -0.573181 0.514221 1441914294 0.561096 0.307983 -0.572083 0.512878 1441914294 0.561096 0.307983 -0.572083 0.512878 1441914294 0.561096 0.307983 -0.572083 0.512878 1441914294 0.561096 0.307983 -0.572083 0.512878 1441914294 0.561096 0.307983 -0.572083 0.512878 1441914294 0.561096 0.307983 -0.572083 0.512878 1441914294 0.569092 0.297302 -0.574036 0.508118 1441914294 0.569092 0.297302 -0.574036 0.508118 1441914294 0.569092 0.297302 -0.574036 0.508118 1441914294 0.569092 0.297302 -0.574036 0.508118 1441914294 0.569092 0.297302 -0.574036 0.508118 1441914294 0.569092 0.297302 -0.574036 0.508118 1441914294 0.575562 0.283813 -0.581604 0.499878 1441914294 0.575562 0.283813 -0.581604 0.499878 1441914295 0.575562 0.283813 -0.581604 0.499878 1441914295 0.575562 0.283813 -0.581604 0.499878 1441914295 0.575562 0.283813 -0.581604 0.499878 1441914295 0.575562 0.283813 -0.581604 0.499878 1441914295 0.575562 0.283813 -0.581604 0.499878 1441914295 0.576416 0.279053 -0.586121 0.496277 1441914295 0.576416 0.279053 -0.586121 0.496277 1441914295 0.576416 0.279053 -0.586121 0.496277 1441914295 0.576416 0.279053 -0.586121 0.496277 1441914295 0.576416 0.279053 -0.586121 0.496277 1441914295 0.576416 0.279053 -0.586121 0.496277 1441914295 0.571899 0.285095 -0.585754 0.498474 1441914295 0.571899 0.285095 -0.585754 0.498474 1441914295 0.571899 0.285095 -0.585754 0.498474 1441914295 0.571899 0.285095 -0.585754 0.498474 1441914295 0.571899 0.285095 -0.585754 0.498474 1441914295 0.571899 0.285095 -0.585754 0.498474 1441914295 0.566040 0.293762 -0.584473 0.501709 1441914295 0.566040 0.293762 -0.584473 0.501709 1441914295 0.566040 0.293762 -0.584473 0.501709 1441914295 0.566040 0.293762 -0.584473 0.501709 1441914295 0.566040 0.293762 -0.584473 0.501709 1441914295 0.566040 0.293762 -0.584473 0.501709 1441914295 0.562744 0.299133 -0.581421 0.505676 1441914295 0.562744 0.299133 -0.581421 0.505676 1441914295 0.562744 0.299133 -0.581421 0.505676 1441914295 0.562744 0.299133 -0.581421 0.505676 1441914295 0.562744 0.299133 -0.581421 0.505676 1441914295 0.562744 0.299133 -0.581421 0.505676 1441914295 0.562744 0.299133 -0.581421 0.505676 1441914295 0.563416 0.297180 -0.579712 0.508057 1441914295 0.563416 0.297180 -0.579712 0.508057 1441914295 0.563416 0.297180 -0.579712 0.508057 1441914295 0.563416 0.297180 -0.579712 0.508057 1441914295 0.563416 0.297180 -0.579712 0.508057 1441914295 0.563416 0.297180 -0.579712 0.508057 1441914295 0.566040 0.291565 -0.582092 0.505676 1441914295 0.566040 0.291565 -0.582092 0.505676 1441914295 0.566040 0.291565 -0.582092 0.505676 1441914295 0.566040 0.291565 -0.582092 0.505676 1441914295 0.566040 0.291565 -0.582092 0.505676 1441914295 0.566040 0.291565 -0.582092 0.505676 1441914295 0.568909 0.285889 -0.584961 0.502380 1441914295 0.568909 0.285889 -0.584961 0.502380 1441914295 0.571960 0.281799 -0.587463 0.498291 1441914295 0.571960 0.281799 -0.587463 0.498291 1441914295 0.571960 0.281799 -0.587463 0.498291 1441914295 0.571960 0.281799 -0.587463 0.498291 1441914295 0.571960 0.281799 -0.587463 0.498291 1441914295 0.575378 0.279541 -0.589050 0.493713 1441914295 0.575378 0.279541 -0.589050 0.493713 1441914295 0.575378 0.279541 -0.589050 0.493713 1441914295 0.575378 0.279541 -0.589050 0.493713 1441914295 0.575378 0.279541 -0.589050 0.493713 1441914295 0.575378 0.279541 -0.589050 0.493713 1441914295 0.579651 0.274841 -0.589966 0.490295 1441914295 0.579651 0.274841 -0.589966 0.490295 1441914295 0.579651 0.274841 -0.589966 0.490295 1441914295 0.579651 0.274841 -0.589966 0.490295 1441914295 0.579651 0.274841 -0.589966 0.490295 1441914295 0.579651 0.274841 -0.589966 0.490295 1441914295 0.579651 0.274841 -0.589966 0.490295 1441914295 0.583557 0.269775 -0.594421 0.482971 1441914295 0.583557 0.269775 -0.594421 0.482971 1441914295 0.583557 0.269775 -0.594421 0.482971 1441914295 0.583557 0.269775 -0.594421 0.482971 1441914295 0.583557 0.269775 -0.594421 0.482971 1441914295 0.586060 0.272949 -0.595947 0.476257 1441914295 0.586060 0.272949 -0.595947 0.476257 1441914295 0.586060 0.272949 -0.595947 0.476257 1441914295 0.586060 0.272949 -0.595947 0.476257 1441914295 0.586060 0.272949 -0.595947 0.476257 1441914295 0.586060 0.272949 -0.595947 0.476257 1441914295 0.580688 0.292297 -0.588135 0.481018 1441914295 0.580688 0.292297 -0.588135 0.481018 1441914295 0.580688 0.292297 -0.588135 0.481018 1441914295 0.580688 0.292297 -0.588135 0.481018 1441914295 0.580688 0.292297 -0.588135 0.481018 1441914295 0.580688 0.292297 -0.588135 0.481018 1441914295 0.573792 0.306030 -0.579285 0.491394 1441914295 0.573792 0.306030 -0.579285 0.491394 1441914295 0.573792 0.306030 -0.579285 0.491394 1441914295 0.573792 0.306030 -0.579285 0.491394 1441914295 0.573792 0.306030 -0.579285 0.491394 1441914295 0.573792 0.306030 -0.579285 0.491394 1441914295 0.572388 0.299744 -0.579895 0.496216 1441914295 0.572388 0.299744 -0.579895 0.496216 1441914295 0.572388 0.299744 -0.579895 0.496216 1441914295 0.572388 0.299744 -0.579895 0.496216 1441914295 0.572388 0.299744 -0.579895 0.496216 1441914295 0.572388 0.299744 -0.579895 0.496216 1441914295 0.568604 0.292847 -0.583801 0.500122 1441914295 0.568604 0.292847 -0.583801 0.500122 1441914295 0.568604 0.292847 -0.583801 0.500122 1441914295 0.568604 0.292847 -0.583801 0.500122 1441914295 0.568604 0.292847 -0.583801 0.500122 1441914295 0.568604 0.292847 -0.583801 0.500122 1441914295 0.568604 0.292847 -0.583801 0.500122 1441914295 0.561035 0.295166 -0.581055 0.510437 1441914295 0.561035 0.295166 -0.581055 0.510437 1441914295 0.561035 0.295166 -0.581055 0.510437 1441914295 0.561035 0.295166 -0.581055 0.510437 1441914295 0.561035 0.295166 -0.581055 0.510437 1441914295 0.561035 0.295166 -0.581055 0.510437 1441914295 0.554077 0.296631 -0.577515 0.520935 1441914295 0.554077 0.296631 -0.577515 0.520935 1441914295 0.554077 0.296631 -0.577515 0.520935 1441914295 0.554077 0.296631 -0.577515 0.520935 1441914296 0.554077 0.296631 -0.577515 0.520935 1441914296 0.554077 0.296631 -0.577515 0.520935 1441914296 0.549622 0.292175 -0.578247 0.527466 1441914296 0.549622 0.292175 -0.578247 0.527466 1441914296 0.549622 0.292175 -0.578247 0.527466 1441914296 0.549622 0.292175 -0.578247 0.527466 1441914296 0.549622 0.292175 -0.578247 0.527466 1441914296 0.549622 0.292175 -0.578247 0.527466 1441914296 0.549622 0.292175 -0.578247 0.527466 1441914296 0.545959 0.287048 -0.579895 0.532166 1441914296 0.545959 0.287048 -0.579895 0.532166 1441914296 0.545959 0.287048 -0.579895 0.532166 1441914296 0.545959 0.287048 -0.579895 0.532166 1441914296 0.545959 0.287048 -0.579895 0.532166 1441914296 0.545959 0.287048 -0.579895 0.532166 1441914296 0.543152 0.287537 -0.577087 0.537842 1441914296 0.543152 0.287537 -0.577087 0.537842 1441914296 0.543152 0.287537 -0.577087 0.537842 1441914296 0.543152 0.287537 -0.577087 0.537842 1441914296 0.543152 0.287537 -0.577087 0.537842 1441914296 0.543152 0.287537 -0.577087 0.537842 1441914296 0.547546 0.288940 -0.575989 0.533752 1441914296 0.547546 0.288940 -0.575989 0.533752 1441914296 0.547546 0.288940 -0.575989 0.533752 1441914296 0.547546 0.288940 -0.575989 0.533752 1441914296 0.547546 0.288940 -0.575989 0.533752 1441914296 0.547546 0.288940 -0.575989 0.533752 1441914296 0.556946 0.281189 -0.582703 0.520691 1441914296 0.556946 0.281189 -0.582703 0.520691 1441914296 0.556946 0.281189 -0.582703 0.520691 1441914296 0.556946 0.281189 -0.582703 0.520691 1441914296 0.556946 0.281189 -0.582703 0.520691 1441914296 0.561768 0.286682 -0.581848 0.513489 1441914296 0.561768 0.286682 -0.581848 0.513489 1441914296 0.561768 0.286682 -0.581848 0.513489 1441914296 0.561768 0.286682 -0.581848 0.513489 1441914296 0.561768 0.286682 -0.581848 0.513489 1441914296 0.562439 0.298218 -0.577515 0.511047 1441914296 0.562439 0.298218 -0.577515 0.511047 1441914296 0.562439 0.298218 -0.577515 0.511047 1441914296 0.562439 0.298218 -0.577515 0.511047 1441914296 0.562439 0.298218 -0.577515 0.511047 1441914296 0.562439 0.298218 -0.577515 0.511047 1441914296 0.562805 0.305298 -0.576050 0.508118 1441914296 0.562805 0.305298 -0.576050 0.508118 1441914296 0.562805 0.305298 -0.576050 0.508118 1441914296 0.562805 0.305298 -0.576050 0.508118 1441914296 0.562805 0.305298 -0.576050 0.508118 1441914296 0.562805 0.305298 -0.576050 0.508118 1441914296 0.564148 0.306274 -0.577087 0.504822 1441914296 0.564148 0.306274 -0.577087 0.504822 1441914296 0.564148 0.306274 -0.577087 0.504822 1441914296 0.564148 0.306274 -0.577087 0.504822 1441914296 0.564148 0.306274 -0.577087 0.504822 1441914296 0.564148 0.306274 -0.577087 0.504822 1441914296 0.565857 0.302612 -0.579041 0.502869 1441914296 0.565857 0.302612 -0.579041 0.502869 1441914296 0.565857 0.302612 -0.579041 0.502869 1441914296 0.565857 0.302612 -0.579041 0.502869 1441914296 0.565857 0.302612 -0.579041 0.502869 1441914296 0.565857 0.302612 -0.579041 0.502869 1441914296 0.565857 0.302612 -0.579041 0.502869 1441914296 0.567566 0.295776 -0.581177 0.502563 1441914296 0.567566 0.295776 -0.581177 0.502563 1441914296 0.567566 0.295776 -0.581177 0.502563 1441914296 0.567566 0.295776 -0.581177 0.502563 1441914296 0.567566 0.295776 -0.581177 0.502563 1441914296 0.567566 0.295776 -0.581177 0.502563 1441914296 0.570068 0.288452 -0.582764 0.502197 1441914296 0.570068 0.288452 -0.582764 0.502197 1441914296 0.570068 0.288452 -0.582764 0.502197 1441914296 0.570068 0.288452 -0.582764 0.502197 1441914296 0.570068 0.288452 -0.582764 0.502197 1441914296 0.570068 0.288452 -0.582764 0.502197 1441914296 0.571594 0.285278 -0.583130 0.501770 1441914296 0.571594 0.285278 -0.583130 0.501770 1441914296 0.571594 0.285278 -0.583130 0.501770 1441914296 0.571594 0.285278 -0.583130 0.501770 1441914296 0.571594 0.285278 -0.583130 0.501770 1441914296 0.571594 0.285278 -0.583130 0.501770 1441914296 0.571594 0.285278 -0.583130 0.501770 1441914296 0.574402 0.287048 -0.582275 0.498535 1441914296 0.574402 0.287048 -0.582275 0.498535 1441914296 0.574402 0.287048 -0.582275 0.498535 1441914296 0.574402 0.287048 -0.582275 0.498535 1441914296 0.574402 0.287048 -0.582275 0.498535 1441914296 0.574768 0.287476 -0.582886 0.497192 1441914296 0.574768 0.287476 -0.582886 0.497192 1441914296 0.574768 0.287476 -0.582886 0.497192 1441914296 0.574768 0.287476 -0.582886 0.497192 1441914296 0.574768 0.287476 -0.582886 0.497192 1441914296 0.574768 0.287476 -0.582886 0.497192 1441914296 0.573181 0.291077 -0.580139 0.500183 1441914296 0.573181 0.291077 -0.580139 0.500183 1441914296 0.573181 0.291077 -0.580139 0.500183 1441914296 0.573181 0.291077 -0.580139 0.500183 1441914296 0.573181 0.291077 -0.580139 0.500183 1441914296 0.573181 0.291077 -0.580139 0.500183 1441914296 0.573181 0.291077 -0.580139 0.500183 1441914296 0.571228 0.293152 -0.579590 0.501770 1441914296 0.571228 0.293152 -0.579590 0.501770 1441914296 0.571228 0.293152 -0.579590 0.501770 1441914296 0.571228 0.293152 -0.579590 0.501770 1441914296 0.571228 0.293152 -0.579590 0.501770 1441914296 0.571228 0.293152 -0.579590 0.501770 1441914296 0.566467 0.298767 -0.577454 0.506287 1441914296 0.566467 0.298767 -0.577454 0.506287 1441914296 0.566467 0.298767 -0.577454 0.506287 1441914296 0.566467 0.298767 -0.577454 0.506287 1441914296 0.566467 0.298767 -0.577454 0.506287 1441914297 0.566467 0.298767 -0.577454 0.506287 1441914297 0.559509 0.304199 -0.574097 0.514587 1441914297 0.559509 0.304199 -0.574097 0.514587 1441914297 0.559509 0.304199 -0.574097 0.514587 1441914297 0.559509 0.304199 -0.574097 0.514587 1441914297 0.559509 0.304199 -0.574097 0.514587 1441914297 0.559509 0.304199 -0.574097 0.514587 1441914297 0.552795 0.306091 -0.571533 0.523438 1441914297 0.552795 0.306091 -0.571533 0.523438 1441914297 0.552795 0.306091 -0.571533 0.523438 1441914297 0.552795 0.306091 -0.571533 0.523438 1441914297 0.552795 0.306091 -0.571533 0.523438 1441914297 0.552795 0.306091 -0.571533 0.523438 1441914297 0.546814 0.307251 -0.568176 0.532654 1441914297 0.546814 0.307251 -0.568176 0.532654 1441914297 0.546814 0.307251 -0.568176 0.532654 1441914297 0.546814 0.307251 -0.568176 0.532654 1441914297 0.546814 0.307251 -0.568176 0.532654 1441914297 0.546814 0.307251 -0.568176 0.532654 1441914297 0.542480 0.307739 -0.565674 0.539429 1441914297 0.542480 0.307739 -0.565674 0.539429 1441914297 0.542480 0.307739 -0.565674 0.539429 1441914297 0.542480 0.307739 -0.565674 0.539429 1441914297 0.542480 0.307739 -0.565674 0.539429 1441914297 0.542480 0.307739 -0.565674 0.539429 1441914297 0.540527 0.307556 -0.564575 0.542664 1441914297 0.540527 0.307556 -0.564575 0.542664 1441914297 0.540527 0.307556 -0.564575 0.542664 1441914297 0.540527 0.307556 -0.564575 0.542664 1441914297 0.540527 0.307556 -0.564575 0.542664 1441914297 0.540527 0.307556 -0.564575 0.542664 1441914297 0.541260 0.303833 -0.566162 0.542358 1441914297 0.541260 0.303833 -0.566162 0.542358 1441914297 0.541260 0.303833 -0.566162 0.542358 1441914297 0.541260 0.303833 -0.566162 0.542358 1441914297 0.541260 0.303833 -0.566162 0.542358 1441914297 0.541260 0.303833 -0.566162 0.542358 1441914297 0.541260 0.303833 -0.566162 0.542358 1441914297 0.542786 0.299500 -0.568481 0.540833 1441914297 0.542786 0.299500 -0.568481 0.540833 1441914297 0.542786 0.299500 -0.568481 0.540833 1441914297 0.542786 0.299500 -0.568481 0.540833 1441914297 0.542786 0.299500 -0.568481 0.540833 1441914297 0.542786 0.299500 -0.568481 0.540833 1441914297 0.548157 0.295288 -0.570923 0.535095 1441914297 0.548157 0.295288 -0.570923 0.535095 1441914297 0.548157 0.295288 -0.570923 0.535095 1441914297 0.548157 0.295288 -0.570923 0.535095 1441914297 0.548157 0.295288 -0.570923 0.535095 1441914297 0.548157 0.295288 -0.570923 0.535095 1441914297 0.556213 0.289856 -0.575256 0.524963 1441914297 0.556213 0.289856 -0.575256 0.524963 1441914297 0.556213 0.289856 -0.575256 0.524963 1441914297 0.556213 0.289856 -0.575256 0.524963 1441914297 0.556213 0.289856 -0.575256 0.524963 1441914297 0.556213 0.289856 -0.575256 0.524963 1441914297 0.556213 0.289856 -0.575256 0.524963 1441914297 0.560303 0.294189 -0.574402 0.519165 1441914297 0.560303 0.294189 -0.574402 0.519165 1441914297 0.560303 0.294189 -0.574402 0.519165 1441914297 0.560303 0.294189 -0.574402 0.519165 1441914297 0.560303 0.294189 -0.574402 0.519165 1441914297 0.560303 0.294189 -0.574402 0.519165 1441914297 0.561279 0.301147 -0.572571 0.516174 1441914297 0.561279 0.301147 -0.572571 0.516174 1441914297 0.561279 0.301147 -0.572571 0.516174 1441914297 0.561279 0.301147 -0.572571 0.516174 1441914297 0.561279 0.301147 -0.572571 0.516174 1441914297 0.561279 0.301147 -0.572571 0.516174 1441914297 0.562195 0.302979 -0.572693 0.513916 1441914297 0.562195 0.302979 -0.572693 0.513916 1441914297 0.562195 0.302979 -0.572693 0.513916 1441914297 0.562195 0.302979 -0.572693 0.513916 1441914297 0.562195 0.302979 -0.572693 0.513916 1441914297 0.562195 0.302979 -0.572693 0.513916 1441914297 0.565430 0.296753 -0.575745 0.510559 1441914297 0.565430 0.296753 -0.575745 0.510559 1441914297 0.565430 0.296753 -0.575745 0.510559 1441914297 0.565430 0.296753 -0.575745 0.510559 1441914297 0.565430 0.296753 -0.575745 0.510559 1441914297 0.565430 0.296753 -0.575745 0.510559 1441914297 0.568481 0.288086 -0.580261 0.507019 1441914297 0.568481 0.288086 -0.580261 0.507019 1441914297 0.568481 0.288086 -0.580261 0.507019 1441914297 0.568481 0.288086 -0.580261 0.507019 1441914297 0.568481 0.288086 -0.580261 0.507019 1441914297 0.568481 0.288086 -0.580261 0.507019 1441914297 0.568481 0.288086 -0.580261 0.507019 1441914297 0.571960 0.282715 -0.581970 0.504211 1441914297 0.571960 0.282715 -0.581970 0.504211 1441914297 0.571960 0.282715 -0.581970 0.504211 1441914297 0.571960 0.282715 -0.581970 0.504211 1441914297 0.571960 0.282715 -0.581970 0.504211 1441914297 0.571960 0.282715 -0.581970 0.504211 1441914297 0.577271 0.278503 -0.584229 0.497803 1441914297 0.577271 0.278503 -0.584229 0.497803 1441914297 0.577271 0.278503 -0.584229 0.497803 1441914297 0.577271 0.278503 -0.584229 0.497803 1441914297 0.577271 0.278503 -0.584229 0.497803 1441914297 0.577271 0.278503 -0.584229 0.497803 1441914297 0.580017 0.277161 -0.583435 0.496277 1441914297 0.580017 0.277161 -0.583435 0.496277 1441914297 0.580017 0.277161 -0.583435 0.496277 1441914297 0.580017 0.277161 -0.583435 0.496277 1441914297 0.580017 0.277161 -0.583435 0.496277 1441914297 0.580017 0.277161 -0.583435 0.496277 1441914297 0.580017 0.277161 -0.583435 0.496277 1441914297 0.583130 0.272827 -0.584229 0.494080 1441914297 0.583130 0.272827 -0.584229 0.494080 1441914297 0.583130 0.272827 -0.584229 0.494080 1441914297 0.583130 0.272827 -0.584229 0.494080 1441914297 0.583130 0.272827 -0.584229 0.494080 1441914298 0.587219 0.267334 -0.589111 0.486450 1441914298 0.587219 0.267334 -0.589111 0.486450 1441914298 0.587219 0.267334 -0.589111 0.486450 1441914298 0.587219 0.267334 -0.589111 0.486450 1441914298 0.587219 0.267334 -0.589111 0.486450 1441914298 0.587219 0.267334 -0.589111 0.486450 1441914298 0.585327 0.274719 -0.588501 0.485352 1441914298 0.585327 0.274719 -0.588501 0.485352 1441914298 0.585327 0.274719 -0.588501 0.485352 1441914298 0.585327 0.274719 -0.588501 0.485352 1441914298 0.585327 0.274719 -0.588501 0.485352 1441914298 0.585327 0.274719 -0.588501 0.485352 1441914298 0.585327 0.274719 -0.588501 0.485352 1441914298 0.578674 0.287109 -0.582214 0.493591 1441914298 0.578674 0.287109 -0.582214 0.493591 1441914298 0.578674 0.287109 -0.582214 0.493591 1441914298 0.578674 0.287109 -0.582214 0.493591 1441914298 0.578674 0.287109 -0.582214 0.493591 1441914298 0.578674 0.287109 -0.582214 0.493591 1441914298 0.572998 0.290527 -0.578918 0.502075 1441914298 0.572998 0.290527 -0.578918 0.502075 1441914298 0.572998 0.290527 -0.578918 0.502075 1441914298 0.572998 0.290527 -0.578918 0.502075 1441914298 0.572998 0.290527 -0.578918 0.502075 1441914298 0.572998 0.290527 -0.578918 0.502075 1441914298 0.568420 0.290039 -0.577576 0.509033 1441914298 0.568420 0.290039 -0.577576 0.509033 1441914298 0.568420 0.290039 -0.577576 0.509033 1441914298 0.568420 0.290039 -0.577576 0.509033 1441914298 0.568420 0.290039 -0.577576 0.509033 1441914298 0.568420 0.290039 -0.577576 0.509033 1441914298 0.568420 0.290039 -0.577576 0.509033 1441914298 0.563110 0.292053 -0.575439 0.516113 1441914298 0.563110 0.292053 -0.575439 0.516113 1441914298 0.563110 0.292053 -0.575439 0.516113 1441914298 0.563110 0.292053 -0.575439 0.516113 1441914298 0.563110 0.292053 -0.575439 0.516113 1441914298 0.556580 0.298157 -0.571167 0.524475 1441914298 0.556580 0.298157 -0.571167 0.524475 1441914298 0.556580 0.298157 -0.571167 0.524475 1441914298 0.556580 0.298157 -0.571167 0.524475 1441914298 0.556580 0.298157 -0.571167 0.524475 1441914298 0.556580 0.298157 -0.571167 0.524475 1441914298 0.556580 0.298157 -0.571167 0.524475 1441914298 0.550049 0.304688 -0.565674 0.533447 1441914298 0.550049 0.304688 -0.565674 0.533447 1441914298 0.550049 0.304688 -0.565674 0.533447 1441914298 0.550049 0.304688 -0.565674 0.533447 1441914298 0.550049 0.304688 -0.565674 0.533447 1441914298 0.547424 0.305237 -0.563110 0.538513 1441914298 0.547424 0.305237 -0.563110 0.538513 1441914298 0.547424 0.305237 -0.563110 0.538513 1441914298 0.547424 0.305237 -0.563110 0.538513 1441914298 0.547424 0.305237 -0.563110 0.538513 1441914298 0.547424 0.305237 -0.563110 0.538513 1441914298 0.547424 0.305237 -0.563110 0.538513 1441914298 0.549072 0.298096 -0.567871 0.535828 1441914298 0.549072 0.298096 -0.567871 0.535828 1441914298 0.549072 0.298096 -0.567871 0.535828 1441914298 0.549072 0.298096 -0.567871 0.535828 1441914298 0.549683 0.295776 -0.571655 0.532471 1441914298 0.549683 0.295776 -0.571655 0.532471 1441914298 0.549683 0.295776 -0.571655 0.532471 1441914298 0.549683 0.295776 -0.571655 0.532471 1441914298 0.549683 0.295776 -0.571655 0.532471 1441914298 0.549683 0.295776 -0.571655 0.532471 1441914298 0.549683 0.295776 -0.571655 0.532471 1441914298 0.552673 0.294556 -0.572388 0.529175 1441914298 0.552673 0.294556 -0.572388 0.529175 1441914298 0.552673 0.294556 -0.572388 0.529175 1441914298 0.552673 0.294556 -0.572388 0.529175 1441914298 0.552673 0.294556 -0.572388 0.529175 1441914298 0.556335 0.291748 -0.573792 0.525391 1441914298 0.556335 0.291748 -0.573792 0.525391 1441914298 0.556335 0.291748 -0.573792 0.525391 1441914298 0.556335 0.291748 -0.573792 0.525391 1441914298 0.556335 0.291748 -0.573792 0.525391 1441914298 0.556335 0.291748 -0.573792 0.525391 1441914298 0.557617 0.296448 -0.572754 0.522583 1441914298 0.557617 0.296448 -0.572754 0.522583 1441914298 0.557617 0.296448 -0.572754 0.522583 1441914298 0.557617 0.296448 -0.572754 0.522583 1441914298 0.557617 0.296448 -0.572754 0.522583 1441914298 0.557617 0.296448 -0.572754 0.522583 1441914298 0.558044 0.301270 -0.572571 0.519531 1441914298 0.558044 0.301270 -0.572571 0.519531 1441914298 0.558044 0.301270 -0.572571 0.519531 1441914298 0.558044 0.301270 -0.572571 0.519531 1441914298 0.558044 0.301270 -0.572571 0.519531 1441914298 0.558044 0.301270 -0.572571 0.519531 1441914298 0.558533 0.303589 -0.573120 0.517090 1441914298 0.558533 0.303589 -0.573120 0.517090 1441914298 0.558533 0.303589 -0.573120 0.517090 1441914298 0.558533 0.303589 -0.573120 0.517090 1441914298 0.558533 0.303589 -0.573120 0.517090 1441914298 0.558533 0.303589 -0.573120 0.517090 1441914298 0.560303 0.300842 -0.574707 0.514954 1441914298 0.560303 0.300842 -0.574707 0.514954 1441914298 0.560303 0.300842 -0.574707 0.514954 1441914298 0.560303 0.300842 -0.574707 0.514954 1441914298 0.560303 0.300842 -0.574707 0.514954 1441914298 0.560303 0.300842 -0.574707 0.514954 1441914298 0.560303 0.300842 -0.574707 0.514954 1441914298 0.562622 0.296875 -0.575867 0.513489 1441914298 0.562622 0.296875 -0.575867 0.513489 1441914298 0.562622 0.296875 -0.575867 0.513489 1441914298 0.562622 0.296875 -0.575867 0.513489 1441914298 0.562622 0.296875 -0.575867 0.513489 1441914298 0.562622 0.296875 -0.575867 0.513489 1441914299 0.565491 0.293030 -0.575623 0.512817 1441914299 0.565491 0.293030 -0.575623 0.512817 1441914299 0.565491 0.293030 -0.575623 0.512817 1441914299 0.565491 0.293030 -0.575623 0.512817 1441914299 0.565491 0.293030 -0.575623 0.512817 1441914299 0.565491 0.293030 -0.575623 0.512817 1441914299 0.570129 0.286255 -0.577454 0.509399 1441914299 0.570129 0.286255 -0.577454 0.509399 1441914299 0.570129 0.286255 -0.577454 0.509399 1441914299 0.570129 0.286255 -0.577454 0.509399 1441914299 0.570129 0.286255 -0.577454 0.509399 1441914299 0.570129 0.286255 -0.577454 0.509399 1441914299 0.574951 0.279602 -0.581177 0.503418 1441914299 0.574951 0.279602 -0.581177 0.503418 1441914299 0.574951 0.279602 -0.581177 0.503418 1441914299 0.574951 0.279602 -0.581177 0.503418 1441914299 0.574951 0.279602 -0.581177 0.503418 1441914299 0.574951 0.279602 -0.581177 0.503418 1441914299 0.574951 0.279602 -0.581177 0.503418 1441914299 0.577454 0.279785 -0.583984 0.497192 1441914299 0.577454 0.279785 -0.583984 0.497192 1441914299 0.577454 0.279785 -0.583984 0.497192 1441914299 0.577454 0.279785 -0.583984 0.497192 1441914299 0.577454 0.279785 -0.583984 0.497192 1441914299 0.577454 0.279785 -0.583984 0.497192 1441914299 0.576416 0.291199 -0.580261 0.496155 1441914299 0.576416 0.291199 -0.580261 0.496155 1441914299 0.576416 0.291199 -0.580261 0.496155 1441914299 0.576416 0.291199 -0.580261 0.496155 1441914299 0.576416 0.291199 -0.580261 0.496155 1441914299 0.576416 0.291199 -0.580261 0.496155 1441914299 0.573608 0.303223 -0.575500 0.497803 1441914299 0.573608 0.303223 -0.575500 0.497803 1441914299 0.573608 0.303223 -0.575500 0.497803 1441914299 0.573608 0.303223 -0.575500 0.497803 1441914299 0.573608 0.303223 -0.575500 0.497803 1441914299 0.573608 0.303223 -0.575500 0.497803 1441914299 0.570801 0.306458 -0.574036 0.500671 1441914299 0.570801 0.306458 -0.574036 0.500671 1441914299 0.570801 0.306458 -0.574036 0.500671 1441914299 0.570801 0.306458 -0.574036 0.500671 1441914299 0.564514 0.307190 -0.573242 0.508240 1441914299 0.564514 0.307190 -0.573242 0.508240 1441914299 0.564514 0.307190 -0.573242 0.508240 1441914299 0.564514 0.307190 -0.573242 0.508240 1441914299 0.564514 0.307190 -0.573242 0.508240 1441914299 0.564514 0.307190 -0.573242 0.508240 1441914299 0.556274 0.310181 -0.569397 0.519653 1441914299 0.556274 0.310181 -0.569397 0.519653 1441914299 0.556274 0.310181 -0.569397 0.519653 1441914299 0.556274 0.310181 -0.569397 0.519653 1441914299 0.556274 0.310181 -0.569397 0.519653 1441914299 0.556274 0.310181 -0.569397 0.519653 1441914299 0.556274 0.310181 -0.569397 0.519653 1441914299 0.550476 0.311584 -0.565369 0.529297 1441914299 0.550476 0.311584 -0.565369 0.529297 1441914299 0.550476 0.311584 -0.565369 0.529297 1441914299 0.550476 0.311584 -0.565369 0.529297 1441914299 0.550476 0.311584 -0.565369 0.529297 1441914299 0.550476 0.311584 -0.565369 0.529297 1441914299 0.548035 0.308838 -0.562561 0.536438 1441914299 0.548035 0.308838 -0.562561 0.536438 1441914299 0.548035 0.308838 -0.562561 0.536438 1441914299 0.548035 0.308838 -0.562561 0.536438 1441914299 0.548035 0.308838 -0.562561 0.536438 1441914299 0.548035 0.308838 -0.562561 0.536438 1441914299 0.547241 0.301392 -0.563843 0.540100 1441914299 0.547241 0.301392 -0.563843 0.540100 1441914299 0.547241 0.301392 -0.563843 0.540100 1441914299 0.547241 0.301392 -0.563843 0.540100 1441914299 0.547241 0.301392 -0.563843 0.540100 1441914299 0.547241 0.301392 -0.563843 0.540100 1441914299 0.547241 0.301392 -0.563843 0.540100 1441914299 0.546753 0.293152 -0.567383 0.541382 1441914299 0.546753 0.293152 -0.567383 0.541382 1441914299 0.546753 0.293152 -0.567383 0.541382 1441914299 0.546753 0.293152 -0.567383 0.541382 1441914299 0.546753 0.293152 -0.567383 0.541382 1441914299 0.546753 0.293152 -0.567383 0.541382 1441914299 0.545715 0.289490 -0.570190 0.541443 1441914299 0.545715 0.289490 -0.570190 0.541443 1441914299 0.545715 0.289490 -0.570190 0.541443 1441914299 0.545715 0.289490 -0.570190 0.541443 1441914299 0.545715 0.289490 -0.570190 0.541443 1441914299 0.545715 0.289490 -0.570190 0.541443 1441914299 0.545776 0.290955 -0.571960 0.538818 1441914299 0.545776 0.290955 -0.571960 0.538818 1441914299 0.545776 0.290955 -0.571960 0.538818 1441914299 0.545776 0.290955 -0.571960 0.538818 1441914299 0.545776 0.290955 -0.571960 0.538818 1441914299 0.545776 0.290955 -0.571960 0.538818 1441914299 0.548035 0.295593 -0.572876 0.533020 1441914299 0.548035 0.295593 -0.572876 0.533020 1441914299 0.548035 0.295593 -0.572876 0.533020 1441914299 0.548035 0.295593 -0.572876 0.533020 1441914299 0.548035 0.295593 -0.572876 0.533020 1441914299 0.551575 0.302368 -0.572449 0.525940 1441914299 0.551575 0.302368 -0.572449 0.525940 1441914299 0.551575 0.302368 -0.572449 0.525940 1441914299 0.551575 0.302368 -0.572449 0.525940 1441914299 0.551575 0.302368 -0.572449 0.525940 1441914299 0.551575 0.302368 -0.572449 0.525940 1441914299 0.551575 0.302368 -0.572449 0.525940 1441914299 0.556763 0.306702 -0.570740 0.519775 1441914299 0.556763 0.306702 -0.570740 0.519775 1441914299 0.556763 0.306702 -0.570740 0.519775 1441914299 0.556763 0.306702 -0.570740 0.519775 1441914299 0.556763 0.306702 -0.570740 0.519775 1441914299 0.561829 0.305847 -0.571899 0.513489 1441914300 0.561829 0.305847 -0.571899 0.513489 1441914300 0.561829 0.305847 -0.571899 0.513489 1441914300 0.561829 0.305847 -0.571899 0.513489 1441914300 0.561829 0.305847 -0.571899 0.513489 1441914300 0.561829 0.305847 -0.571899 0.513489 1441914300 0.567322 0.299805 -0.574524 0.508118 1441914300 0.567322 0.299805 -0.574524 0.508118 1441914300 0.567322 0.299805 -0.574524 0.508118 1441914300 0.567322 0.299805 -0.574524 0.508118 1441914300 0.567322 0.299805 -0.574524 0.508118 1441914300 0.567322 0.299805 -0.574524 0.508118 1441914300 0.572388 0.290955 -0.579773 0.501587 1441914300 0.572388 0.290955 -0.579773 0.501587 1441914300 0.572388 0.290955 -0.579773 0.501587 1441914300 
0.633911 -0.399963 -0.661438 -0.027039 1441914301 0.633911 -0.399963 -0.661438 -0.027039 1441914301 0.633911 -0.399963 -0.661438 -0.027039 1441914301 0.579956 -0.428223 -0.691711 0.043274 1441914301 0.579956 -0.428223 -0.691711 0.043274 1441914301 0.579956 -0.428223 -0.691711 0.043274 1441914301 0.579956 -0.428223 -0.691711 0.043274 1441914301 0.579956 -0.428223 -0.691711 0.043274 1441914301 0.579956 -0.428223 -0.691711 0.043274 1441914301 0.475098 -0.489746 -0.721191 0.119629 1441914301 0.475098 -0.489746 -0.721191 0.119629 1441914301 0.475098 -0.489746 -0.721191 0.119629 1441914301 0.475098 -0.489746 -0.721191 0.119629 1441914301 0.475098 -0.489746 -0.721191 0.119629 1441914301 0.475098 -0.489746 -0.721191 0.119629 1441914301 0.339417 -0.545593 -0.738037 0.206055 1441914301 0.339417 -0.545593 -0.738037 0.206055 1441914301 0.339417 -0.545593 -0.738037 0.206055 1441914302 0.339417 -0.545593 -0.738037 0.206055 1441914302 0.339417 -0.545593 -0.738037 0.206055 1441914302 0.339417 -0.545593 -0.738037 0.206055 1441914302 0.339417 -0.545593 -0.738037 0.206055 1441914302 0.188232 -0.579468 -0.734985 0.297729 1441914302 0.188232 -0.579468 -0.734985 0.297729 1441914302 0.188232 -0.579468 -0.734985 0.297729 1441914302 0.188232 -0.579468 -0.734985 0.297729 1441914302 0.188232 -0.579468 -0.734985 0.297729 1441914302 0.037842 -0.578430 -0.715454 0.390076 1441914302 0.037842 -0.578430 -0.715454 0.390076 1441914302 0.037842 -0.578430 -0.715454 0.390076 1441914302 -0.047363 -0.553406 -0.664856 0.499573 1441914302 -0.047363 -0.553406 -0.664856 0.499573 1441914302 -0.047363 -0.553406 -0.664856 0.499573 1441914302 -0.047363 -0.553406 -0.664856 0.499573 1441914302 -0.047363 -0.553406 -0.664856 0.499573 1441914302 -0.047363 -0.553406 -0.664856 0.499573 1441914302 -0.071472 -0.538025 -0.622070 0.564392 1441914302 -0.071472 -0.538025 -0.622070 0.564392 1441914302 -0.071472 -0.538025 -0.622070 0.564392 1441914302 -0.071472 -0.538025 -0.622070 0.564392 1441914302 -0.071472 -0.538025 -0.622070 0.564392 1441914302 -0.071472 -0.538025 -0.622070 0.564392 1441914302 -0.072937 -0.541077 -0.624268 0.558777 1441914302 -0.072937 -0.541077 -0.624268 0.558777 1441914302 -0.072937 -0.541077 -0.624268 0.558777 1441914302 -0.072937 -0.541077 -0.624268 0.558777 1441914302 -0.072937 -0.541077 -0.624268 0.558777 1441914302 -0.072937 -0.541077 -0.624268 0.558777 1441914302 -0.032410 -0.548523 -0.652710 0.521606 1441914302 -0.032410 -0.548523 -0.652710 0.521606 1441914302 -0.032410 -0.548523 -0.652710 0.521606 1441914302 -0.032410 -0.548523 -0.652710 0.521606 1441914302 -0.032410 -0.548523 -0.652710 0.521606 1441914302 0.040405 -0.556335 -0.686218 0.466919 1441914302 0.040405 -0.556335 -0.686218 0.466919 1441914302 0.040405 -0.556335 -0.686218 0.466919 1441914302 0.040405 -0.556335 -0.686218 0.466919 1441914302 0.040405 -0.556335 -0.686218 0.466919 1441914302 0.040405 -0.556335 -0.686218 0.466919 1441914302 0.154114 -0.551147 -0.713806 0.403748 1441914302 0.154114 -0.551147 -0.713806 0.403748 1441914302 0.154114 -0.551147 -0.713806 0.403748 1441914302 0.154114 -0.551147 -0.713806 0.403748 1441914302 0.154114 -0.551147 -0.713806 0.403748 1441914302 0.154114 -0.551147 -0.713806 0.403748 1441914302 0.154114 -0.551147 -0.713806 0.403748 1441914302 0.296814 -0.522095 -0.726257 0.334473 1441914302 0.296814 -0.522095 -0.726257 0.334473 1441914302 0.296814 -0.522095 -0.726257 0.334473 1441914302 0.296814 -0.522095 -0.726257 0.334473 1441914302 0.296814 -0.522095 -0.726257 0.334473 1441914302 0.296814 -0.522095 -0.726257 0.334473 1441914302 0.296814 -0.522095 -0.726257 0.334473 1441914302 0.452698 -0.463135 -0.721802 0.244019 1441914302 0.452698 -0.463135 -0.721802 0.244019 1441914302 0.452698 -0.463135 -0.721802 0.244019 1441914302 0.452698 -0.463135 -0.721802 0.244019 1441914302 0.452698 -0.463135 -0.721802 0.244019 1441914302 0.596863 -0.379272 -0.694214 0.134033 1441914302 0.596863 -0.379272 -0.694214 0.134033 1441914302 0.596863 -0.379272 -0.694214 0.134033 1441914302 0.596863 -0.379272 -0.694214 0.134033 1441914302 0.596863 -0.379272 -0.694214 0.134033 1441914302 0.596863 -0.379272 -0.694214 0.134033 1441914302 0.699158 -0.289063 -0.653748 0.015015 1441914302 0.699158 -0.289063 -0.653748 0.015015 1441914302 0.699158 -0.289063 -0.653748 0.015015 1441914302 0.699158 -0.289063 -0.653748 0.015015 1441914302 0.699158 -0.289063 -0.653748 0.015015 1441914302 0.699158 -0.289063 -0.653748 0.015015 1441914302 0.756348 -0.225830 -0.611572 -0.053467 1441914302 0.756348 -0.225830 -0.611572 -0.053467 1441914302 0.756348 -0.225830 -0.611572 -0.053467 1441914302 0.756348 -0.225830 -0.611572 -0.053467 1441914302 0.756348 -0.225830 -0.611572 -0.053467 1441914302 0.756348 -0.225830 -0.611572 -0.053467 1441914302 0.756348 -0.225830 -0.611572 -0.053467 1441914302 0.757019 -0.242004 -0.602478 -0.073425 1441914302 0.757019 -0.242004 -0.602478 -0.073425 1441914302 0.757019 -0.242004 -0.602478 -0.073425 1441914302 0.757019 -0.242004 -0.602478 -0.073425 1441914302 0.757019 -0.242004 -0.602478 -0.073425 1441914302 0.757019 -0.242004 -0.602478 -0.073425 1441914302 0.735474 -0.275696 -0.615784 -0.062317 1441914302 0.735474 -0.275696 -0.615784 -0.062317 1441914302 0.735474 -0.275696 -0.615784 -0.062317 1441914302 0.735474 -0.275696 -0.615784 -0.062317 1441914302 0.735474 -0.275696 -0.615784 -0.062317 1441914302 0.735474 -0.275696 -0.615784 -0.062317 1441914302 0.735474 -0.275696 -0.615784 -0.062317 1441914302 0.723145 -0.292480 -0.624451 -0.039612 1441914302 0.723145 -0.292480 -0.624451 -0.039612 1441914302 0.723145 -0.292480 -0.624451 -0.039612 1441914302 0.723145 -0.292480 -0.624451 -0.039612 1441914302 0.723145 -0.292480 -0.624451 -0.039612 1441914302 0.723145 -0.292480 -0.624451 -0.039612 1441914302 0.700378 -0.311829 -0.642029 -0.005005 1441914302 0.700378 -0.311829 -0.642029 -0.005005 1441914302 0.700378 -0.311829 -0.642029 -0.005005 1441914302 0.700378 -0.311829 -0.642029 -0.005005 1441914302 0.700378 -0.311829 -0.642029 -0.005005 1441914302 0.700378 -0.311829 -0.642029 -0.005005 1441914302 0.700378 -0.311829 -0.642029 -0.005005 1441914302 0.646301 -0.359375 -0.671753 0.043579 1441914302 0.646301 -0.359375 -0.671753 0.043579 1441914302 0.646301 -0.359375 -0.671753 0.043579 1441914303 0.646301 -0.359375 -0.671753 0.043579 1441914303 0.646301 -0.359375 -0.671753 0.043579 1441914303 0.646301 -0.359375 -0.671753 0.043579 1441914303 0.547729 -0.439697 -0.704834 0.099548 1441914303 0.547729 -0.439697 -0.704834 0.099548 1441914303 0.547729 -0.439697 -0.704834 0.099548 1441914303 0.547729 -0.439697 -0.704834 0.099548 1441914303 0.547729 -0.439697 -0.704834 0.099548 1441914303 0.547729 -0.439697 -0.704834 0.099548 1441914303 0.408691 -0.517822 -0.733643 0.163147 1441914303 0.408691 -0.517822 -0.733643 0.163147 1441914303 0.408691 -0.517822 -0.733643 0.163147 1441914303 0.408691 -0.517822 -0.733643 0.163147 1441914303 0.408691 -0.517822 -0.733643 0.163147 1441914303 0.408691 -0.517822 -0.733643 0.163147 1441914303 0.258789 -0.554810 -0.750671 0.248596 1441914303 0.258789 -0.554810 -0.750671 0.248596 1441914303 0.258789 -0.554810 -0.750671 0.248596 1441914303 0.258789 -0.554810 -0.750671 0.248596 1441914303 0.258789 -0.554810 -0.750671 0.248596 1441914303 0.258789 -0.554810 -0.750671 0.248596 1441914303 0.128906 -0.557983 -0.749878 0.331299 1441914303 0.128906 -0.557983 -0.749878 0.331299 1441914303 0.128906 -0.557983 -0.749878 0.331299 1441914303 0.128906 -0.557983 -0.749878 0.331299 1441914303 0.128906 -0.557983 -0.749878 0.331299 1441914303 0.022888 -0.541321 -0.731384 0.414246 1441914303 0.022888 -0.541321 -0.731384 0.414246 1441914303 0.022888 -0.541321 -0.731384 0.414246 1441914303 0.022888 -0.541321 -0.731384 0.414246 1441914303 0.022888 -0.541321 -0.731384 0.414246 1441914303 0.022888 -0.541321 -0.731384 0.414246 1441914303 -0.038574 -0.525879 -0.705017 0.474304 1441914303 -0.038574 -0.525879 -0.705017 0.474304 1441914303 -0.038574 -0.525879 -0.705017 0.474304 1441914303 -0.038574 -0.525879 -0.705017 0.474304 1441914303 -0.038574 -0.525879 -0.705017 0.474304 1441914303 -0.038574 -0.525879 -0.705017 0.474304 1441914303 -0.062378 -0.513672 -0.685547 0.512207 1441914303 -0.062378 -0.513672 -0.685547 0.512207 1441914303 -0.062378 -0.513672 -0.685547 0.512207 1441914303 -0.062378 -0.513672 -0.685547 0.512207 1441914303 -0.062378 -0.513672 -0.685547 0.512207 1441914303 -0.047913 -0.505554 -0.688782 0.517456 1441914303 -0.047913 -0.505554 -0.688782 0.517456 1441914303 -0.047913 -0.505554 -0.688782 0.517456 1441914303 -0.047913 -0.505554 -0.688782 0.517456 1441914303 0.014282 -0.501648 -0.702698 0.504333 1441914303 0.014282 -0.501648 -0.702698 0.504333 1441914303 0.014282 -0.501648 -0.702698 0.504333 1441914303 0.014282 -0.501648 -0.702698 0.504333 1441914303 0.014282 -0.501648 -0.702698 0.504333 1441914303 0.014282 -0.501648 -0.702698 0.504333 1441914303 0.098450 -0.499939 -0.733765 0.449402 1441914303 0.098450 -0.499939 -0.733765 0.449402 1441914303 0.098450 -0.499939 -0.733765 0.449402 1441914303 0.098450 -0.499939 -0.733765 0.449402 1441914303 0.098450 -0.499939 -0.733765 0.449402 1441914303 0.208008 -0.496155 -0.752686 0.379578 1441914303 0.208008 -0.496155 -0.752686 0.379578 1441914303 0.208008 -0.496155 -0.752686 0.379578 1441914303 0.208008 -0.496155 -0.752686 0.379578 1441914303 0.208008 -0.496155 -0.752686 0.379578 1441914303 0.208008 -0.496155 -0.752686 0.379578 1441914303 0.208008 -0.496155 -0.752686 0.379578 1441914303 0.337280 -0.472961 -0.744690 0.328735 1441914303 0.337280 -0.472961 -0.744690 0.328735 1441914303 0.337280 -0.472961 -0.744690 0.328735 1441914303 0.337280 -0.472961 -0.744690 0.328735 1441914303 0.337280 -0.472961 -0.744690 0.328735 1441914303 0.337280 -0.472961 -0.744690 0.328735 1441914303 0.456238 -0.429138 -0.734253 0.261963 1441914303 0.456238 -0.429138 -0.734253 0.261963 1441914303 0.456238 -0.429138 -0.734253 0.261963 1441914303 0.456238 -0.429138 -0.734253 0.261963 1441914303 0.583923 -0.353027 -0.711060 0.169739 1441914303 0.583923 -0.353027 -0.711060 0.169739 1441914303 0.583923 -0.353027 -0.711060 0.169739 1441914303 0.583923 -0.353027 -0.711060 0.169739 1441914303 0.583923 -0.353027 -0.711060 0.169739 1441914303 0.583923 -0.353027 -0.711060 0.169739 1441914303 0.693176 -0.256592 -0.669800 0.071106 1441914303 0.693176 -0.256592 -0.669800 0.071106 1441914303 0.693176 -0.256592 -0.669800 0.071106 1441914303 0.693176 -0.256592 -0.669800 0.071106 1441914303 0.693176 -0.256592 -0.669800 0.071106 1441914303 0.693176 -0.256592 -0.669800 0.071106 1441914303 0.693176 -0.256592 -0.669800 0.071106 1441914303 0.743774 -0.228577 -0.628174 -0.002319 1441914303 0.743774 -0.228577 -0.628174 -0.002319 1441914303 0.743774 -0.228577 -0.628174 -0.002319 1441914303 0.743774 -0.228577 -0.628174 -0.002319 1441914303 0.743774 -0.228577 -0.628174 -0.002319 1441914303 0.742981 -0.259216 -0.615417 -0.045044 1441914303 0.742981 -0.259216 -0.615417 -0.045044 1441914303 0.742981 -0.259216 -0.615417 -0.045044 1441914303 0.742981 -0.259216 -0.615417 -0.045044 1441914303 0.742981 -0.259216 -0.615417 -0.045044 1441914303 0.742981 -0.259216 -0.615417 -0.045044 1441914303 0.742981 -0.259216 -0.615417 -0.045044 1441914303 0.741821 -0.264526 -0.613220 -0.060303 1441914303 0.741821 -0.264526 -0.613220 -0.060303 1441914303 0.741821 -0.264526 -0.613220 -0.060303 1441914303 0.741821 -0.264526 -0.613220 -0.060303 1441914304 0.741821 -0.264526 -0.613220 -0.060303 1441914304 0.741821 -0.264526 -0.613220 -0.060303 1441914304 0.744141 -0.260803 -0.611938 -0.061890 1441914304 0.744141 -0.260803 -0.611938 -0.061890 1441914304 0.744141 -0.260803 -0.611938 -0.061890 1441914304 0.744141 -0.260803 -0.611938 -0.061890 1441914304 0.744141 -0.260803 -0.611938 -0.061890 1441914304 0.744141 -0.260803 -0.611938 -0.061890 1441914304 0.744141 -0.260803 -0.611938 -0.061890 1441914304 0.725220 -0.274902 -0.630249 -0.036560 1441914304 0.725220 -0.274902 -0.630249 -0.036560 1441914304 0.725220 -0.274902 -0.630249 -0.036560 1441914304 0.725220 -0.274902 -0.630249 -0.036560 1441914304 0.725220 -0.274902 -0.630249 -0.036560 1441914304 0.725220 -0.274902 -0.630249 -0.036560 1441914304 0.684082 -0.303833 -0.662842 0.018250 1441914304 0.684082 -0.303833 -0.662842 0.018250 1441914304 0.684082 -0.303833 -0.662842 0.018250 1441914304 0.684082 -0.303833 -0.662842 0.018250 1441914304 0.609863 -0.369080 -0.697266 0.075623 1441914304 0.609863 -0.369080 -0.697266 0.075623 1441914304 0.609863 -0.369080 -0.697266 0.075623 1441914304 0.609863 -0.369080 -0.697266 0.075623 1441914304 0.609863 -0.369080 -0.697266 0.075623 1441914304 0.609863 -0.369080 -0.697266 0.075623 1441914304 0.478210 -0.477600 -0.727661 0.117432 1441914304 0.478210 -0.477600 -0.727661 0.117432 1441914304 0.478210 -0.477600 -0.727661 0.117432 1441914304 0.478210 -0.477600 -0.727661 0.117432 1441914304 0.478210 -0.477600 -0.727661 0.117432 1441914304 0.478210 -0.477600 -0.727661 0.117432 1441914304 0.329590 -0.532104 -0.750305 0.212830 1441914304 0.329590 -0.532104 -0.750305 0.212830 1441914304 0.329590 -0.532104 -0.750305 0.212830 1441914304 0.329590 -0.532104 -0.750305 0.212830 1441914304 0.329590 -0.532104 -0.750305 0.212830 1441914304 0.329590 -0.532104 -0.750305 0.212830 1441914304 0.329590 -0.532104 -0.750305 0.212830 1441914304 0.177795 -0.544739 -0.758728 0.309814 1441914304 0.177795 -0.544739 -0.758728 0.309814 1441914304 0.177795 -0.544739 -0.758728 0.309814 1441914304 0.177795 -0.544739 -0.758728 0.309814 1441914304 0.177795 -0.544739 -0.758728 0.309814 1441914304 0.055542 -0.525940 -0.738708 0.417969 1441914304 0.055542 -0.525940 -0.738708 0.417969 1441914304 -0.017212 -0.507202 -0.702026 0.499573 1441914304 -0.017212 -0.507202 -0.702026 0.499573 1441914304 -0.017212 -0.507202 -0.702026 0.499573 1441914304 -0.017212 -0.507202 -0.702026 0.499573 1441914304 -0.017212 -0.507202 -0.702026 0.499573 1441914304 -0.017212 -0.507202 -0.702026 0.499573 1441914304 -0.048645 -0.504272 -0.669983 0.542664 1441914304 -0.048645 -0.504272 -0.669983 0.542664 1441914304 -0.048645 -0.504272 -0.669983 0.542664 1441914304 -0.048645 -0.504272 -0.669983 0.542664 1441914304 -0.048645 -0.504272 -0.669983 0.542664 1441914304 -0.048645 -0.504272 -0.669983 0.542664 1441914304 -0.050720 -0.508911 -0.670227 0.537781 1441914304 -0.050720 -0.508911 -0.670227 0.537781 1441914304 -0.050720 -0.508911 -0.670227 0.537781 1441914304 -0.050720 -0.508911 -0.670227 0.537781 1441914304 -0.050720 -0.508911 -0.670227 0.537781 1441914304 -0.050720 -0.508911 -0.670227 0.537781 1441914304 -0.024048 -0.515320 -0.678284 0.523315 1441914304 -0.024048 -0.515320 -0.678284 0.523315 1441914304 -0.024048 -0.515320 -0.678284 0.523315 1441914304 -0.024048 -0.515320 -0.678284 0.523315 1441914304 -0.024048 -0.515320 -0.678284 0.523315 1441914304 -0.024048 -0.515320 -0.678284 0.523315 1441914304 0.018433 -0.517273 -0.691284 0.504211 1441914304 0.018433 -0.517273 -0.691284 0.504211 1441914304 0.018433 -0.517273 -0.691284 0.504211 1441914304 0.018433 -0.517273 -0.691284 0.504211 1441914304 0.018433 -0.517273 -0.691284 0.504211 1441914304 0.018433 -0.517273 -0.691284 0.504211 1441914304 0.073364 -0.513611 -0.708923 0.477783 1441914304 0.073364 -0.513611 -0.708923 0.477783 1441914304 0.073364 -0.513611 -0.708923 0.477783 1441914304 0.073364 -0.513611 -0.708923 0.477783 1441914304 0.073364 -0.513611 -0.708923 0.477783 1441914304 0.152710 -0.498962 -0.714294 0.466370 1441914304 0.152710 -0.498962 -0.714294 0.466370 1441914304 0.152710 -0.498962 -0.714294 0.466370 1441914304 0.152710 -0.498962 -0.714294 0.466370 1441914304 0.152710 -0.498962 -0.714294 0.466370 1441914304 0.152710 -0.498962 -0.714294 0.466370 1441914304 0.246765 -0.478149 -0.728271 0.424438 1441914304 0.246765 -0.478149 -0.728271 0.424438 1441914304 0.246765 -0.478149 -0.728271 0.424438 1441914304 0.246765 -0.478149 -0.728271 0.424438 1441914304 0.246765 -0.478149 -0.728271 0.424438 1441914304 0.359070 -0.451538 -0.739136 0.347656 1441914304 0.359070 -0.451538 -0.739136 0.347656 1441914304 0.359070 -0.451538 -0.739136 0.347656 1441914304 0.359070 -0.451538 -0.739136 0.347656 1441914304 0.484985 -0.409485 -0.727722 0.259888 1441914304 0.484985 -0.409485 -0.727722 0.259888 1441914304 0.484985 -0.409485 -0.727722 0.259888 1441914304 0.484985 -0.409485 -0.727722 0.259888 1441914304 0.484985 -0.409485 -0.727722 0.259888 1441914304 0.484985 -0.409485 -0.727722 0.259888 1441914304 0.606445 -0.324585 -0.702209 0.183655 1441914305 0.606445 -0.324585 -0.702209 0.183655 1441914305 0.606445 -0.324585 -0.702209 0.183655 1441914305 0.606445 -0.324585 -0.702209 0.183655 1441914305 0.606445 -0.324585 -0.702209 0.183655 1441914305 0.701843 -0.210693 -0.671753 0.108337 1441914305 0.701843 -0.210693 -0.671753 0.108337 1441914305 0.701843 -0.210693 -0.671753 0.108337 1441914305 0.701843 -0.210693 -0.671753 0.108337 1441914305 0.701843 -0.210693 -0.671753 0.108337 1441914305 0.701843 -0.210693 -0.671753 0.108337 1441914305 0.750122 -0.140503 -0.644531 0.046082 1441914305 0.750122 -0.140503 -0.644531 0.046082 1441914305 0.750122 -0.140503 -0.644531 0.046082 1441914305 0.750122 -0.140503 -0.644531 0.046082 1441914305 0.750122 -0.140503 -0.644531 0.046082 1441914305 0.750122 -0.140503 -0.644531 0.046082 1441914305 0.762390 -0.134460 -0.632690 0.019897 1441914305 0.762390 -0.134460 -0.632690 0.019897 1441914305 0.762390 -0.134460 -0.632690 0.019897 1441914305 0.762390 -0.134460 -0.632690 0.019897 1441914305 0.762390 -0.134460 -0.632690 0.019897 1441914305 0.762390 -0.134460 -0.632690 0.019897 1441914305 0.758667 -0.158691 -0.631836 0.004272 1441914305 0.758667 -0.158691 -0.631836 0.004272 1441914305 0.758667 -0.158691 -0.631836 0.004272 1441914305 0.758667 -0.158691 -0.631836 0.004272 1441914305 0.758667 -0.158691 -0.631836 0.004272 1441914305 0.758667 -0.158691 -0.631836 0.004272 1441914305 0.760376 -0.160706 -0.629150 0.011780 1441914305 0.760376 -0.160706 -0.629150 0.011780 1441914305 0.760376 -0.160706 -0.629150 0.011780 1441914305 0.760376 -0.160706 -0.629150 0.011780 1441914305 0.760376 -0.160706 -0.629150 0.011780 1441914305 0.760376 -0.160706 -0.629150 0.011780 1441914305 0.748901 -0.184204 -0.636108 0.024536 1441914305 0.748901 -0.184204 -0.636108 0.024536 1441914305 0.748901 -0.184204 -0.636108 0.024536 1441914305 0.748901 -0.184204 -0.636108 0.024536 1441914305 0.748901 -0.184204 -0.636108 0.024536 1441914305 0.748901 -0.184204 -0.636108 0.024536 1441914305 0.748901 -0.184204 -0.636108 0.024536 1441914305 0.710815 -0.238098 -0.659790 0.052429 1441914305 0.710815 -0.238098 -0.659790 0.052429 1441914305 0.710815 -0.238098 -0.659790 0.052429 1441914305 0.710815 -0.238098 -0.659790 0.052429 1441914305 0.710815 -0.238098 -0.659790 0.052429 1441914305 0.710815 -0.238098 -0.659790 0.052429 1441914305 0.640564 -0.306824 -0.697693 0.093506 1441914305 0.640564 -0.306824 -0.697693 0.093506 1441914305 0.640564 -0.306824 -0.697693 0.093506 1441914305 0.640564 -0.306824 -0.697693 0.093506 1441914305 0.640564 -0.306824 -0.697693 0.093506 1441914305 0.640564 -0.306824 -0.697693 0.093506 1441914305 0.536011 -0.390015 -0.734619 0.144653 1441914305 0.536011 -0.390015 -0.734619 0.144653 1441914305 0.536011 -0.390015 -0.734619 0.144653 1441914305 0.536011 -0.390015 -0.734619 0.144653 1441914305 0.536011 -0.390015 -0.734619 0.144653 1441914305 0.536011 -0.390015 -0.734619 0.144653 1441914305 0.422485 -0.448975 -0.752319 0.232239 1441914305 0.422485 -0.448975 -0.752319 0.232239 1441914305 0.422485 -0.448975 -0.752319 0.232239 1441914305 0.422485 -0.448975 -0.752319 0.232239 1441914305 0.422485 -0.448975 -0.752319 0.232239 1441914305 0.422485 -0.448975 -0.752319 0.232239 1441914305 0.312683 -0.478943 -0.744385 0.344604 1441914305 0.312683 -0.478943 -0.744385 0.344604 1441914305 0.312683 -0.478943 -0.744385 0.344604 1441914305 0.312683 -0.478943 -0.744385 0.344604 1441914305 0.312683 -0.478943 -0.744385 0.344604 1441914305 0.178162 -0.493164 -0.735657 0.428833 1441914305 0.178162 -0.493164 -0.735657 0.428833 1441914305 0.178162 -0.493164 -0.735657 0.428833 1441914305 0.178162 -0.493164 -0.735657 0.428833 1441914305 0.178162 -0.493164 -0.735657 0.428833 1441914305 0.178162 -0.493164 -0.735657 0.428833 1441914305 0.054382 -0.489258 -0.717041 0.493591 1441914305 0.054382 -0.489258 -0.717041 0.493591 1441914305 0.054382 -0.489258 -0.717041 0.493591 1441914305 0.054382 -0.489258 -0.717041 0.493591 1441914305 -0.035156 -0.484131 -0.695435 0.529846 1441914305 -0.035156 -0.484131 -0.695435 0.529846 1441914305 -0.035156 -0.484131 -0.695435 0.529846 1441914305 -0.035156 -0.484131 -0.695435 0.529846 1441914305 -0.035156 -0.484131 -0.695435 0.529846 1441914305 -0.035156 -0.484131 -0.695435 0.529846 1441914305 -0.080383 -0.482300 -0.669373 0.559326 1441914305 -0.080383 -0.482300 -0.669373 0.559326 1441914305 -0.080383 -0.482300 -0.669373 0.559326 1441914305 -0.080383 -0.482300 -0.669373 0.559326 1441914305 -0.080383 -0.482300 -0.669373 0.559326 1441914305 -0.080383 -0.482300 -0.669373 0.559326 1441914305 -0.098267 -0.481934 -0.665955 0.560913 1441914305 -0.098267 -0.481934 -0.665955 0.560913 1441914305 -0.098267 -0.481934 -0.665955 0.560913 1441914305 -0.098267 -0.481934 -0.665955 0.560913 1441914305 -0.098267 -0.481934 -0.665955 0.560913 1441914305 -0.098267 -0.481934 -0.665955 0.560913 1441914305 -0.082581 -0.479248 -0.661987 0.570374 1441914305 -0.082581 -0.479248 -0.661987 0.570374 1441914305 -0.082581 -0.479248 -0.661987 0.570374 1441914305 -0.082581 -0.479248 -0.661987 0.570374 1441914305 -0.082581 -0.479248 -0.661987 0.570374 1441914305 -0.082581 -0.479248 -0.661987 0.570374 1441914305 -0.046814 -0.477295 -0.672791 0.563416 1441914305 -0.046814 -0.477295 -0.672791 0.563416 1441914306 -0.046814 -0.477295 -0.672791 0.563416 1441914306 -0.046814 -0.477295 -0.672791 0.563416 1441914306 -0.046814 -0.477295 -0.672791 0.563416 1441914306 0.018982 -0.470276 -0.688416 0.551880 1441914306 0.018982 -0.470276 -0.688416 0.551880 1441914306 0.018982 -0.470276 -0.688416 0.551880 1441914306 0.018982 -0.470276 -0.688416 0.551880 1441914306 0.018982 -0.470276 -0.688416 0.551880 1441914306 0.018982 -0.470276 -0.688416 0.551880 1441914306 0.112305 -0.455139 -0.716858 0.516113 1441914306 0.112305 -0.455139 -0.716858 0.516113 1441914306 0.112305 -0.455139 -0.716858 0.516113 1441914306 0.112305 -0.455139 -0.716858 0.516113 1441914306 0.112305 -0.455139 -0.716858 0.516113 1441914306 0.112305 -0.455139 -0.716858 0.516113 1441914306 0.230957 -0.433350 -0.745483 0.450806 1441914306 0.230957 -0.433350 -0.745483 0.450806 1441914306 0.230957 -0.433350 -0.745483 0.450806 1441914306 0.230957 -0.433350 -0.745483 0.450806 1441914306 0.230957 -0.433350 -0.745483 0.450806 1441914306 0.230957 -0.433350 -0.745483 0.450806 1441914306 0.374268 -0.388367 -0.748169 0.386475 1441914306 0.374268 -0.388367 -0.748169 0.386475 1441914306 0.374268 -0.388367 -0.748169 0.386475 1441914306 0.374268 -0.388367 -0.748169 0.386475 1441914306 0.374268 -0.388367 -0.748169 0.386475 1441914306 0.374268 -0.388367 -0.748169 0.386475 1441914306 0.501587 -0.329834 -0.744324 0.292725 1441914306 0.501587 -0.329834 -0.744324 0.292725 1441914306 0.501587 -0.329834 -0.744324 0.292725 1441914306 0.501587 -0.329834 -0.744324 0.292725 1441914306 0.501587 -0.329834 -0.744324 0.292725 1441914306 0.501587 -0.329834 -0.744324 0.292725 1441914306 0.612793 -0.260620 -0.722656 0.185303 1441914306 0.612793 -0.260620 -0.722656 0.185303 1441914306 0.612793 -0.260620 -0.722656 0.185303 1441914306 0.612793 -0.260620 -0.722656 0.185303 1441914306 0.612793 -0.260620 -0.722656 0.185303 1441914306 0.612793 -0.260620 -0.722656 0.185303 1441914306 0.699768 -0.191345 -0.682068 0.092041 1441914306 0.699768 -0.191345 -0.682068 0.092041 1441914306 0.699768 -0.191345 -0.682068 0.092041 1441914306 0.699768 -0.191345 -0.682068 0.092041 1441914306 0.699768 -0.191345 -0.682068 0.092041 1441914306 0.699768 -0.191345 -0.682068 0.092041 1441914306 0.699768 -0.191345 -0.682068 0.092041 1441914306 0.745544 -0.164246 -0.645447 0.024719 1441914306 0.745544 -0.164246 -0.645447 0.024719 1441914306 0.745544 -0.164246 -0.645447 0.024719 1441914306 0.745544 -0.164246 -0.645447 0.024719 1441914306 0.745544 -0.164246 -0.645447 0.024719 1441914306 0.745544 -0.164246 -0.645447 0.024719 1441914306 0.756836 -0.172791 -0.630310 -0.006165 1441914306 0.756836 -0.172791 -0.630310 -0.006165 1441914306 0.756836 -0.172791 -0.630310 -0.006165 1441914306 0.756836 -0.172791 -0.630310 -0.006165 1441914306 0.756836 -0.172791 -0.630310 -0.006165 1441914306 0.756836 -0.172791 -0.630310 -0.006165 1441914306 0.756836 -0.172791 -0.630310 -0.006165 1441914306 0.746521 -0.192200 -0.636963 -0.007996 1441914306 0.746521 -0.192200 -0.636963 -0.007996 1441914306 0.746521 -0.192200 -0.636963 -0.007996 1441914306 0.746521 -0.192200 -0.636963 -0.007996 1441914306 0.746521 -0.192200 -0.636963 -0.007996 1441914306 0.746521 -0.192200 -0.636963 -0.007996 1441914306 0.716675 -0.219543 -0.661865 0.009155 1441914306 0.716675 -0.219543 -0.661865 0.009155 1441914306 0.716675 -0.219543 -0.661865 0.009155 1441914306 0.716675 -0.219543 -0.661865 0.009155 1441914306 0.716675 -0.219543 -0.661865 0.009155 1441914306 0.716675 -0.219543 -0.661865 0.009155 1441914306 0.683716 -0.238281 -0.687500 0.055603 1441914306 0.683716 -0.238281 -0.687500 0.055603 1441914306 0.683716 -0.238281 -0.687500 0.055603 1441914306 0.683716 -0.238281 -0.687500 0.055603 1441914306 0.683716 -0.238281 -0.687500 0.055603 1441914306 0.683716 -0.238281 -0.687500 0.055603 1441914306 0.644897 -0.273132 -0.706665 0.100891 1441914306 0.644897 -0.273132 -0.706665 0.100891 1441914306 0.644897 -0.273132 -0.706665 0.100891 1441914306 0.644897 -0.273132 -0.706665 0.100891 1441914306 0.644897 -0.273132 -0.706665 0.100891 1441914306 0.644897 -0.273132 -0.706665 0.100891 1441914306 0.584839 -0.329895 -0.727417 0.141357 1441914306 0.584839 -0.329895 -0.727417 0.141357 1441914306 0.584839 -0.329895 -0.727417 0.141357 1441914306 0.584839 -0.329895 -0.727417 0.141357 1441914306 0.584839 -0.329895 -0.727417 0.141357 1441914306 0.584839 -0.329895 -0.727417 0.141357 1441914306 0.584839 -0.329895 -0.727417 0.141357 1441914306 0.493652 -0.399109 -0.749451 0.188110 1441914306 0.493652 -0.399109 -0.749451 0.188110 1441914306 0.493652 -0.399109 -0.749451 0.188110 1441914306 0.493652 -0.399109 -0.749451 0.188110 1441914306 0.493652 -0.399109 -0.749451 0.188110 1441914306 0.493652 -0.399109 -0.749451 0.188110 1441914306 0.368103 -0.461487 -0.771912 0.236145 1441914306 0.368103 -0.461487 -0.771912 0.236145 1441914306 0.368103 -0.461487 -0.771912 0.236145 1441914306 0.368103 -0.461487 -0.771912 0.236145 1441914306 0.368103 -0.461487 -0.771912 0.236145 1441914306 0.368103 -0.461487 -0.771912 0.236145 1441914306 0.368103 -0.461487 -0.771912 0.236145 1441914306 0.240479 -0.494385 -0.780640 0.297424 1441914306 0.240479 -0.494385 -0.780640 0.297424 1441914306 0.240479 -0.494385 -0.780640 0.297424 1441914306 0.240479 -0.494385 -0.780640 0.297424 1441914306 0.240479 -0.494385 -0.780640 0.297424 1441914306 0.119263 -0.498169 -0.769531 0.381470 1441914306 0.119263 -0.498169 -0.769531 0.381470 1441914306 0.119263 -0.498169 -0.769531 0.381470 1441914307 0.119263 -0.498169 -0.769531 0.381470 1441914307 0.119263 -0.498169 -0.769531 0.381470 1441914307 0.119263 -0.498169 -0.769531 0.381470 1441914307 0.010986 -0.488342 -0.747559 0.450134 1441914307 0.010986 -0.488342 -0.747559 0.450134 1441914307 0.010986 -0.488342 -0.747559 0.450134 1441914307 0.010986 -0.488342 -0.747559 0.450134 1441914307 0.010986 -0.488342 -0.747559 0.450134 1441914307 0.010986 -0.488342 -0.747559 0.450134 1441914307 -0.047913 -0.479980 -0.719238 0.500122 1441914307 -0.047913 -0.479980 -0.719238 0.500122 1441914307 -0.047913 -0.479980 -0.719238 0.500122 1441914307 -0.047913 -0.479980 -0.719238 0.500122 1441914307 -0.047913 -0.479980 -0.719238 0.500122 1441914307 -0.047913 -0.479980 -0.719238 0.500122 1441914307 -0.060059 -0.477112 -0.692810 0.537415 1441914307 -0.060059 -0.477112 -0.692810 0.537415 1441914307 -0.060059 -0.477112 -0.692810 0.537415 1441914307 -0.060059 -0.477112 -0.692810 0.537415 1441914307 -0.060059 -0.477112 -0.692810 0.537415 1441914307 
0.579651 0.318604 -0.573059 0.483826 1441914309 0.579651 0.318604 -0.573059 0.483826 1441914309 0.579651 0.318604 -0.573059 0.483826 1441914309 0.579651 0.318604 -0.573059 0.483826 1441914309 0.579651 0.318604 -0.573059 0.483826 1441914309 0.579651 0.318604 -0.573059 0.483826 1441914309 0.584534 0.303345 -0.576660 0.483398 1441914309 0.584534 0.303345 -0.576660 0.483398 1441914309 0.584534 0.303345 -0.576660 0.483398 1441914309 0.584534 0.303345 -0.576660 0.483398 1441914309 0.584534 0.303345 -0.576660 0.483398 1441914309 0.584534 0.303345 -0.576660 0.483398 1441914309 0.584534 0.303345 -0.576660 0.483398 1441914309 0.591858 0.283875 -0.585571 0.475586 1441914309 0.591858 0.283875 -0.585571 0.475586 1441914309 0.591858 0.283875 -0.585571 0.475586 1441914309 0.591858 0.283875 -0.585571 0.475586 1441914309 0.591858 0.283875 -0.585571 0.475586 1441914309 0.591858 0.283875 -0.585571 0.475586 1441914309 0.594055 0.275574 -0.589539 0.472778 1441914309 0.594055 0.275574 -0.589539 0.472778 1441914309 0.594055 0.275574 -0.589539 0.472778 1441914309 0.594055 0.275574 -0.589539 0.472778 1441914309 0.594055 0.275574 -0.589539 0.472778 1441914309 0.594055 0.275574 -0.589539 0.472778 1441914309 0.594055 0.275574 -0.589539 0.472778 1441914309 0.589722 0.278076 -0.588562 0.477966 1441914309 0.589722 0.278076 -0.588562 0.477966 1441914309 0.589722 0.278076 -0.588562 0.477966 1441914309 0.589722 0.278076 -0.588562 0.477966 1441914309 0.589722 0.278076 -0.588562 0.477966 1441914309 0.589722 0.278076 -0.588562 0.477966 1441914309 0.589722 0.278076 -0.588562 0.477966 1441914309 0.582581 0.288086 -0.582397 0.488220 1441914309 0.582581 0.288086 -0.582397 0.488220 1441914309 0.582581 0.288086 -0.582397 0.488220 1441914309 0.582581 0.288086 -0.582397 0.488220 1441914309 0.582581 0.288086 -0.582397 0.488220 1441914309 0.582581 0.288086 -0.582397 0.488220 1441914309 0.579163 0.295654 -0.574524 0.497070 1441914309 0.579163 0.295654 -0.574524 0.497070 1441914309 0.579163 0.295654 -0.574524 0.497070 1441914309 0.579163 0.295654 -0.574524 0.497070 1441914309 0.579163 0.295654 -0.574524 0.497070 1441914309 0.579163 0.295654 -0.574524 0.497070 1441914309 0.579163 0.295654 -0.574524 0.497070 1441914309 0.582153 0.289551 -0.573792 0.497986 1441914309 0.582153 0.289551 -0.573792 0.497986 1441914309 0.582153 0.289551 -0.573792 0.497986 1441914309 0.582153 0.289551 -0.573792 0.497986 1441914309 0.582153 0.289551 -0.573792 0.497986 1441914309 0.582153 0.289551 -0.573792 0.497986 1441914309 0.586670 0.275024 -0.579895 0.493835 1441914309 0.586670 0.275024 -0.579895 0.493835 1441914309 0.586670 0.275024 -0.579895 0.493835 1441914309 0.586670 0.275024 -0.579895 0.493835 1441914309 0.586670 0.275024 -0.579895 0.493835 1441914309 0.586670 0.275024 -0.579895 0.493835 1441914309 0.586670 0.265808 -0.584534 0.493347 1441914309 0.586670 0.265808 -0.584534 0.493347 1441914309 0.586670 0.265808 -0.584534 0.493347 1441914309 0.586670 0.265808 -0.584534 0.493347 1441914309 0.586670 0.265808 -0.584534 0.493347 1441914309 0.586670 0.265808 -0.584534 0.493347 1441914309 0.584045 0.266602 -0.584717 0.495850 1441914309 0.584045 0.266602 -0.584717 0.495850 1441914309 0.584045 0.266602 -0.584717 0.495850 1441914309 0.584045 0.266602 -0.584717 0.495850 1441914309 0.584045 0.266602 -0.584717 0.495850 1441914309 0.584045 0.266602 -0.584717 0.495850 1441914309 0.582214 0.272766 -0.583618 0.495972 1441914309 0.582214 0.272766 -0.583618 0.495972 1441914309 0.582214 0.272766 -0.583618 0.495972 1441914309 0.582214 0.272766 -0.583618 0.495972 1441914309 0.582214 0.272766 -0.583618 0.495972 1441914309 0.582214 0.272766 -0.583618 0.495972 1441914310 0.582214 0.272766 -0.583618 0.495972 1441914310 0.580078 0.281433 -0.581421 0.496155 1441914310 0.580078 0.281433 -0.581421 0.496155 1441914310 0.580078 0.281433 -0.581421 0.496155 1441914310 0.580078 0.281433 -0.581421 0.496155 1441914310 0.580078 0.281433 -0.581421 0.496155 1441914310 0.580078 0.281433 -0.581421 0.496155 1441914310 0.577698 0.289734 -0.578003 0.498169 1441914310 0.577698 0.289734 -0.578003 0.498169 1441914310 0.577698 0.289734 -0.578003 0.498169 1441914310 0.577698 0.289734 -0.578003 0.498169 1441914310 0.577698 0.289734 -0.578003 0.498169 1441914310 0.577698 0.289734 -0.578003 0.498169 1441914310 0.575989 0.294434 -0.575256 0.500671 1441914310 0.575989 0.294434 -0.575256 0.500671 1441914310 0.575989 0.294434 -0.575256 0.500671 1441914310 0.575989 0.294434 -0.575256 0.500671 1441914310 0.575989 0.294434 -0.575256 0.500671 1441914310 0.575989 0.294434 -0.575256 0.500671 1441914310 0.575989 0.294434 -0.575256 0.500671 1441914310 0.576355 0.292786 -0.573486 0.503113 1441914310 0.576355 0.292786 -0.573486 0.503113 1441914310 0.576355 0.292786 -0.573486 0.503113 1441914310 0.576355 0.292786 -0.573486 0.503113 1441914310 0.576355 0.292786 -0.573486 0.503113 1441914310 0.576355 0.292786 -0.573486 0.503113 1441914310 0.579285 0.284668 -0.575562 0.502075 1441914310 0.579285 0.284668 -0.575562 0.502075 1441914310 0.579285 0.284668 -0.575562 0.502075 1441914310 0.579285 0.284668 -0.575562 0.502075 1441914310 0.579285 0.284668 -0.575562 0.502075 1441914310 0.579285 0.284668 -0.575562 0.502075 1441914310 0.583252 0.274963 -0.579651 0.498108 1441914310 0.583252 0.274963 -0.579651 0.498108 1441914310 0.583252 0.274963 -0.579651 0.498108 1441914310 0.583252 0.274963 -0.579651 0.498108 1441914310 0.583252 0.274963 -0.579651 0.498108 1441914310 0.583252 0.274963 -0.579651 0.498108 1441914310 0.585571 0.271790 -0.583435 0.492737 1441914310 0.585571 0.271790 -0.583435 0.492737 1441914310 0.585571 0.271790 -0.583435 0.492737 1441914310 0.585571 0.271790 -0.583435 0.492737 1441914310 0.585571 0.271790 -0.583435 0.492737 1441914310 0.585571 0.271790 -0.583435 0.492737 1441914310 0.586182 0.278687 -0.581116 0.490845 1441914310 0.586182 0.278687 -0.581116 0.490845 1441914310 0.586182 0.278687 -0.581116 0.490845 1441914310 0.586182 0.278687 -0.581116 0.490845 1441914310 0.586182 0.278687 -0.581116 0.490845 1441914310 0.586182 0.278687 -0.581116 0.490845 1441914310 0.586426 0.285461 -0.577515 0.491028 1441914310 0.586426 0.285461 -0.577515 0.491028 1441914310 0.586426 0.285461 -0.577515 0.491028 1441914310 0.586426 0.285461 -0.577515 0.491028 1441914310 0.586426 0.285461 -0.577515 0.491028 1441914310 0.586426 0.285461 -0.577515 0.491028 1441914310 0.590027 0.283264 -0.579224 0.485901 1441914310 0.590027 0.283264 -0.579224 0.485901 1441914310 0.590027 0.283264 -0.579224 0.485901 1441914310 0.590027 0.283264 -0.579224 0.485901 1441914310 0.590027 0.283264 -0.579224 0.485901 1441914310 0.590027 0.283264 -0.579224 0.485901 1441914310 0.591797 0.283875 -0.583008 0.478821 1441914310 0.591797 0.283875 -0.583008 0.478821 1441914310 0.591797 0.283875 -0.583008 0.478821 1441914310 0.591797 0.283875 -0.583008 0.478821 1441914310 0.591797 0.283875 -0.583008 0.478821 1441914310 0.591797 0.283875 -0.583008 0.478821 1441914310 0.587708 0.295166 -0.579712 0.480957 1441914310 0.587708 0.295166 -0.579712 0.480957 1441914310 0.587708 0.295166 -0.579712 0.480957 1441914310 0.587708 0.295166 -0.579712 0.480957 1441914310 0.587708 0.295166 -0.579712 0.480957 1441914310 0.587708 0.295166 -0.579712 0.480957 1441914310 0.580872 0.304504 -0.574158 0.489990 1441914310 0.580872 0.304504 -0.574158 0.489990 1441914310 0.580872 0.304504 -0.574158 0.489990 1441914310 0.580872 0.304504 -0.574158 0.489990 1441914310 0.580872 0.304504 -0.574158 0.489990 1441914310 0.580872 0.304504 -0.574158 0.489990 1441914310 0.577271 0.300598 -0.573914 0.496948 1441914310 0.577271 0.300598 -0.573914 0.496948 1441914310 0.577271 0.300598 -0.573914 0.496948 1441914310 0.577271 0.300598 -0.573914 0.496948 1441914310 0.572632 0.293579 -0.576355 0.503662 1441914310 0.572632 0.293579 -0.576355 0.503662 1441914310 0.572632 0.293579 -0.576355 0.503662 1441914310 0.572632 0.293579 -0.576355 0.503662 1441914310 0.572632 0.293579 -0.576355 0.503662 1441914310 0.572632 0.293579 -0.576355 0.503662 1441914310 0.564148 0.292358 -0.574341 0.516052 1441914310 0.564148 0.292358 -0.574341 0.516052 1441914310 0.564148 0.292358 -0.574341 0.516052 1441914310 0.564148 0.292358 -0.574341 0.516052 1441914310 0.564148 0.292358 -0.574341 0.516052 1441914310 0.564148 0.292358 -0.574341 0.516052 1441914310 0.564148 0.292358 -0.574341 0.516052 1441914310 0.554138 0.292786 -0.570801 0.530457 1441914310 0.554138 0.292786 -0.570801 0.530457 1441914310 0.554138 0.292786 -0.570801 0.530457 1441914310 0.554138 0.292786 -0.570801 0.530457 1441914310 0.554138 0.292786 -0.570801 0.530457 1441914310 0.554138 0.292786 -0.570801 0.530457 1441914310 0.545044 0.296143 -0.567383 0.541565 1441914310 0.545044 0.296143 -0.567383 0.541565 1441914310 0.545044 0.296143 -0.567383 0.541565 1441914310 0.545044 0.296143 -0.567383 0.541565 1441914310 0.545044 0.296143 -0.567383 0.541565 1441914310 0.545044 0.296143 -0.567383 0.541565 1441914311 0.538635 0.302307 -0.563232 0.548767 1441914311 0.538635 0.302307 -0.563232 0.548767 1441914311 0.538635 0.302307 -0.563232 0.548767 1441914311 0.538635 0.302307 -0.563232 0.548767 1441914311 0.538635 0.302307 -0.563232 0.548767 1441914311 0.538635 0.302307 -0.563232 0.548767 1441914311 0.538635 0.302307 -0.563232 0.548767 1441914311 0.535583 0.304443 -0.562195 0.551697 1441914311 0.535583 0.304443 -0.562195 0.551697 1441914311 0.535583 0.304443 -0.562195 0.551697 1441914311 0.535583 0.304443 -0.562195 0.551697 1441914311 0.535583 0.304443 -0.562195 0.551697 1441914311 0.533813 0.305908 -0.563171 0.551575 1441914311 0.533813 0.305908 -0.563171 0.551575 1441914311 0.533813 0.305908 -0.563171 0.551575 1441914311 0.533813 0.305908 -0.563171 0.551575 1441914311 0.533813 0.305908 -0.563171 0.551575 1441914311 0.533813 0.305908 -0.563171 0.551575 1441914311 0.533264 0.310791 -0.564026 0.548523 1441914311 0.533264 0.310791 -0.564026 0.548523 1441914311 0.533264 0.310791 -0.564026 0.548523 1441914311 0.533264 0.310791 -0.564026 0.548523 1441914311 0.533264 0.310791 -0.564026 0.548523 1441914311 0.533264 0.310791 -0.564026 0.548523 1441914311 0.541870 0.306274 -0.566284 0.540161 1441914311 0.541870 0.306274 -0.566284 0.540161 1441914311 0.541870 0.306274 -0.566284 0.540161 1441914311 0.541870 0.306274 -0.566284 0.540161 1441914311 0.549255 0.302979 -0.567078 0.533752 1441914311 0.549255 0.302979 -0.567078 0.533752 1441914311 0.549255 0.302979 -0.567078 0.533752 1441914311 0.549255 0.302979 -0.567078 0.533752 1441914311 0.549255 0.302979 -0.567078 0.533752 1441914311 0.549255 0.302979 -0.567078 0.533752 1441914311 0.549255 0.302979 -0.567078 0.533752 1441914311 0.549500 0.314331 -0.559937 0.534424 1441914311 0.549500 0.314331 -0.559937 0.534424 1441914311 0.549500 0.314331 -0.559937 0.534424 1441914311 0.549500 0.314331 -0.559937 0.534424 1441914311 0.549500 0.314331 -0.559937 0.534424 1441914311 0.550049 0.322754 -0.556946 0.531982 1441914311 0.550049 0.322754 -0.556946 0.531982 1441914311 0.550049 0.322754 -0.556946 0.531982 1441914311 0.550049 0.322754 -0.556946 0.531982 1441914311 0.550049 0.322754 -0.556946 0.531982 1441914311 0.551514 0.325195 -0.559021 0.526794 1441914311 0.551514 0.325195 -0.559021 0.526794 1441914311 0.551514 0.325195 -0.559021 0.526794 1441914311 0.551514 0.325195 -0.559021 0.526794 1441914311 0.551514 0.325195 -0.559021 0.526794 1441914311 0.552490 0.325989 -0.559998 0.524170 1441914311 0.552490 0.325989 -0.559998 0.524170 1441914311 0.552490 0.325989 -0.559998 0.524170 1441914311 0.552490 0.325989 -0.559998 0.524170 1441914311 0.552490 0.325989 -0.559998 0.524170 1441914311 0.552490 0.325989 -0.559998 0.524170 1441914311 0.553955 0.324646 -0.559448 0.524109 1441914311 0.553955 0.324646 -0.559448 0.524109 1441914311 0.553955 0.324646 -0.559448 0.524109 1441914311 0.553955 0.324646 -0.559448 0.524109 1441914311 0.553955 0.324646 -0.559448 0.524109 1441914311 0.553955 0.324646 -0.559448 0.524109 1441914311 0.554016 0.325378 -0.556458 0.526794 1441914311 0.554016 0.325378 -0.556458 0.526794 1441914311 0.554016 0.325378 -0.556458 0.526794 1441914311 0.554016 0.325378 -0.556458 0.526794 1441914311 0.555298 0.321167 -0.555786 0.528687 1441914311 0.558594 0.312744 -0.559937 0.526001 1441914311 0.558594 0.312744 -0.559937 0.526001 1441914311 0.558594 0.312744 -0.559937 0.526001 1441914311 0.558594 0.312744 -0.559937 0.526001 1441914311 0.558594 0.312744 -0.559937 0.526001 1441914311 0.558594 0.312744 -0.559937 0.526001 1441914311 0.559387 0.312012 -0.562378 0.522888 1441914311 0.559387 0.312012 -0.562378 0.522888 1441914311 0.559387 0.312012 -0.562378 0.522888 1441914311 0.559387 0.312012 -0.562378 0.522888 1441914311 0.559387 0.312012 -0.562378 0.522888 1441914311 0.559387 0.312012 -0.562378 0.522888 1441914311 0.559387 0.312012 -0.562378 0.522888 1441914311 0.555786 0.319336 -0.560425 0.524353 1441914311 0.555786 0.319336 -0.560425 0.524353 1441914311 0.555786 0.319336 -0.560425 0.524353 1441914311 0.555786 0.319336 -0.560425 0.524353 1441914311 0.555786 0.319336 -0.560425 0.524353 1441914311 0.555786 0.319336 -0.560425 0.524353 1441914311 0.551025 0.323242 -0.558350 0.529236 1441914311 0.551025 0.323242 -0.558350 0.529236 1441914311 0.551025 0.323242 -0.558350 0.529236 1441914311 0.551025 0.323242 -0.558350 0.529236 1441914311 0.551025 0.323242 -0.558350 0.529236 1441914311 0.551025 0.323242 -0.558350 0.529236 1441914311 0.546814 0.321045 -0.559326 0.533936 1441914311 0.546814 0.321045 -0.559326 0.533936 1441914311 0.546814 0.321045 -0.559326 0.533936 1441914311 0.546814 0.321045 -0.559326 0.533936 1441914311 0.546814 0.321045 -0.559326 0.533936 1441914311 0.546814 0.321045 -0.559326 0.533936 1441914311 0.542969 0.318359 -0.560059 0.538696 1441914312 0.542969 0.318359 -0.560059 0.538696 1441914312 0.542969 0.318359 -0.560059 0.538696 1441914312 0.542969 0.318359 -0.560059 0.538696 1441914312 0.542969 0.318359 -0.560059 0.538696 1441914312 0.542969 0.318359 -0.560059 0.538696 1441914312 0.538879 0.318542 -0.559814 0.542847 1441914312 0.538879 0.318542 -0.559814 0.542847 1441914312 0.538879 0.318542 -0.559814 0.542847 1441914312 0.538879 0.318542 -0.559814 0.542847 1441914312 0.538879 0.318542 -0.559814 0.542847 1441914312 0.538879 0.318542 -0.559814 0.542847 1441914312 0.533203 0.323059 -0.556030 0.549683 1441914312 0.533203 0.323059 -0.556030 0.549683 1441914312 0.533203 0.323059 -0.556030 0.549683 1441914312 0.533203 0.323059 -0.556030 0.549683 1441914312 0.533203 0.323059 -0.556030 0.549683 1441914312 0.528015 0.328552 -0.550537 0.556824 1441914312 0.528015 0.328552 -0.550537 0.556824 1441914312 0.528015 0.328552 -0.550537 0.556824 1441914312 0.528015 0.328552 -0.550537 0.556824 1441914312 0.528015 0.328552 -0.550537 0.556824 1441914312 0.526733 0.331482 -0.545898 0.560913 1441914312 0.526733 0.331482 -0.545898 0.560913 1441914312 0.526733 0.331482 -0.545898 0.560913 1441914312 0.526733 0.331482 -0.545898 0.560913 1441914312 0.526733 0.331482 -0.545898 0.560913 1441914312 0.526733 0.331482 -0.545898 0.560913 1441914312 0.526733 0.331482 -0.545898 0.560913 1441914312 0.531372 0.327026 -0.546082 0.558960 1441914312 0.531372 0.327026 -0.546082 0.558960 1441914312 0.531372 0.327026 -0.546082 0.558960 1441914312 0.531372 0.327026 -0.546082 0.558960 1441914312 0.531372 0.327026 -0.546082 0.558960 1441914312 0.537781 0.320007 -0.549927 0.553101 1441914312 0.537781 0.320007 -0.549927 0.553101 1441914312 0.537781 0.320007 -0.549927 0.553101 1441914312 0.537781 0.320007 -0.549927 0.553101 1441914312 0.537781 0.320007 -0.549927 0.553101 1441914312 0.537781 0.320007 -0.549927 0.553101 1441914312 0.542664 0.316650 -0.553467 0.546631 1441914312 0.542664 0.316650 -0.553467 0.546631 1441914312 0.542664 0.316650 -0.553467 0.546631 1441914312 0.542664 0.316650 -0.553467 0.546631 1441914312 0.542664 0.316650 -0.553467 0.546631 1441914312 0.542664 0.316650 -0.553467 0.546631 1441914312 0.544800 0.319275 -0.554993 0.541443 1441914312 0.544800 0.319275 -0.554993 0.541443 1441914312 0.544800 0.319275 -0.554993 0.541443 1441914312 0.544800 0.319275 -0.554993 0.541443 1441914312 0.544800 0.319275 -0.554993 0.541443 1441914312 0.544800 0.319275 -0.554993 0.541443 1441914312 0.544800 0.319275 -0.554993 0.541443 1441914312 0.544739 0.325745 -0.554871 0.537781 1441914312 0.544739 0.325745 -0.554871 0.537781 1441914312 0.544739 0.325745 -0.554871 0.537781 1441914312 0.544739 0.325745 -0.554871 0.537781 1441914312 0.544739 0.325745 -0.554871 0.537781 1441914312 0.544739 0.325745 -0.554871 0.537781 1441914312 0.543457 0.332153 -0.553955 0.536072 1441914312 0.543457 0.332153 -0.553955 0.536072 1441914312 0.543457 0.332153 -0.553955 0.536072 1441914312 0.543457 0.332153 -0.553955 0.536072 1441914312 0.543457 0.332153 -0.553955 0.536072 1441914312 0.543457 0.332153 -0.553955 0.536072 1441914312 0.542847 0.334534 -0.553467 0.535706 1441914312 0.542847 0.334534 -0.553467 0.535706 1441914312 0.542847 0.334534 -0.553467 0.535706 1441914312 0.542847 0.334534 -0.553467 0.535706 1441914312 0.542847 0.334534 -0.553467 0.535706 1441914312 0.542847 0.334534 -0.553467 0.535706 1441914312 0.543213 0.330688 -0.555664 0.535522 1441914312 0.543213 0.330688 -0.555664 0.535522 1441914312 0.543213 0.330688 -0.555664 0.535522 1441914312 0.543213 0.330688 -0.555664 0.535522 1441914312 0.543213 0.330688 -0.555664 0.535522 1441914312 0.543213 0.330688 -0.555664 0.535522 1441914312 0.543213 0.330688 -0.555664 0.535522 1441914312 0.543213 0.326111 -0.557129 0.536804 1441914312 0.543213 0.326111 -0.557129 0.536804 1441914312 0.543213 0.326111 -0.557129 0.536804 1441914312 0.543213 0.326111 -0.557129 0.536804 1441914312 0.543213 0.326111 -0.557129 0.536804 1441914312 0.543213 0.326111 -0.557129 0.536804 1441914312 0.543640 0.318787 -0.558594 0.539246 1441914312 0.543640 0.318787 -0.558594 0.539246 1441914312 0.543640 0.318787 -0.558594 0.539246 1441914312 0.543640 0.318787 -0.558594 0.539246 1441914312 0.543640 0.318787 -0.558594 0.539246 1441914312 0.543640 0.318787 -0.558594 0.539246 1441914312 0.545410 0.309265 -0.561096 0.540344 1441914312 0.545410 0.309265 -0.561096 0.540344 1441914312 0.545410 0.309265 -0.561096 0.540344 1441914312 0.545410 0.309265 -0.561096 0.540344 1441914312 0.545410 0.309265 -0.561096 0.540344 1441914312 0.545410 0.309265 -0.561096 0.540344 1441914312 0.548218 0.304749 -0.561462 0.539734 1441914312 0.548218 0.304749 -0.561462 0.539734 1441914312 0.548218 0.304749 -0.561462 0.539734 1441914312 0.548218 0.304749 -0.561462 0.539734 1441914312 0.548218 0.304749 -0.561462 0.539734 1441914312 0.552429 0.301697 -0.562317 0.536194 1441914312 0.552429 0.301697 -0.562317 0.536194 1441914312 0.552429 0.301697 -0.562317 0.536194 1441914312 0.552429 0.301697 -0.562317 0.536194 1441914312 0.552429 0.301697 -0.562317 0.536194 1441914312 0.552429 0.301697 -0.562317 0.536194 1441914312 0.552429 0.301697 -0.562317 0.536194 1441914312 0.555603 0.303040 -0.563416 0.531006 1441914312 0.555603 0.303040 -0.563416 0.531006 1441914313 0.555603 0.303040 -0.563416 0.531006 1441914313 0.555603 0.303040 -0.563416 0.531006 1441914313 0.555603 0.303040 -0.563416 0.531006 1441914313 0.555603 0.303040 -0.563416 0.531006 1441914313 0.555786 0.313293 -0.561035 0.527344 1441914313 0.555786 0.313293 -0.561035 0.527344 1441914313 0.555786 0.313293 -0.561035 0.527344 1441914313 0.555786 0.313293 -0.561035 0.527344 1441914313 0.555786 0.313293 -0.561035 0.527344 1441914313 0.554688 0.324219 -0.557373 0.525879 1441914313 0.554688 0.324219 -0.557373 0.525879 1441914313 0.554688 0.324219 -0.557373 0.525879 1441914313 0.554688 0.324219 -0.557373 0.525879 1441914313 0.554688 0.324219 -0.557373 0.525879 1441914313 0.554688 0.324219 -0.557373 0.525879 1441914313 0.554688 0.324219 -0.557373 0.525879 1441914313 0.552856 0.327271 -0.556458 0.526794 1441914313 0.552856 0.327271 -0.556458 0.526794 1441914313 0.552856 0.327271 -0.556458 0.526794 1441914313 0.552856 0.327271 -0.556458 0.526794 1441914313 0.552856 0.327271 -0.556458 0.526794 1441914313 0.552856 0.327271 -0.556458 0.526794 1441914313 0.549805 0.328308 -0.555786 0.530029 1441914313 0.549805 0.328308 -0.555786 0.530029 1441914313 0.549805 0.328308 -0.555786 0.530029 1441914313 0.549805 0.328308 -0.555786 0.530029 1441914313 0.549805 0.328308 -0.555786 0.530029 1441914313 0.549805 0.328308 -0.555786 0.530029 1441914313 0.549805 0.328308 -0.555786 0.530029 1441914313 0.546265 0.330322 -0.553833 0.534485 1441914313 0.546265 0.330322 -0.553833 0.534485 1441914313 0.546265 0.330322 -0.553833 0.534485 1441914313 0.546265 0.330322 -0.553833 0.534485 1441914313 0.546265 0.330322 -0.553833 0.534485 1441914313 0.546265 0.330322 -0.553833 0.534485 1441914313 0.542358 0.329346 -0.552124 0.540833 1441914313 0.542358 0.329346 -0.552124 0.540833 1441914313 0.542358 0.329346 -0.552124 0.540833 1441914313 0.542358 0.329346 -0.552124 0.540833 1441914313 0.542358 0.329346 -0.552124 0.540833 1441914313 0.537537 0.328064 -0.549316 0.549194 1441914313 0.537537 0.328064 -0.549316 0.549194 1441914313 0.537537 0.328064 -0.549316 0.549194 1441914313 0.535583 0.324341 -0.547791 0.554749 1441914313 0.535583 0.324341 -0.547791 0.554749 1441914313 0.535583 0.324341 -0.547791 0.554749 1441914313 0.535583 0.324341 -0.547791 0.554749 1441914313 0.535583 0.324341 -0.547791 0.554749 1441914313 0.535583 0.324341 -0.547791 0.554749 1441914313 0.537048 0.316895 -0.549438 0.556091 1441914313 0.537048 0.316895 -0.549438 0.556091 1441914313 0.537048 0.316895 -0.549438 0.556091 1441914313 0.537048 0.316895 -0.549438 0.556091 1441914313 0.537048 0.316895 -0.549438 0.556091 1441914313 0.537048 0.316895 -0.549438 0.556091 1441914313 0.538940 0.309998 -0.552979 0.554626 1441914313 0.538940 0.309998 -0.552979 0.554626 1441914313 0.538940 0.309998 -0.552979 0.554626 1441914313 0.538940 0.309998 -0.552979 0.554626 1441914313 0.538940 0.309998 -0.552979 0.554626 1441914313 0.538940 0.309998 -0.552979 0.554626 1441914313 0.539307 0.308960 -0.555481 0.552307 1441914313 0.539307 0.308960 -0.555481 0.552307 1441914313 0.539307 0.308960 -0.555481 0.552307 1441914313 0.539307 0.308960 -0.555481 0.552307 1441914313 0.539307 0.308960 -0.555481 0.552307 1441914313 0.539307 0.308960 -0.555481 0.552307 1441914313 0.539185 0.314270 -0.555664 0.549316 1441914313 0.539185 0.314270 -0.555664 0.549316 1441914313 0.539185 0.314270 -0.555664 0.549316 1441914313 0.539185 0.314270 -0.555664 0.549316 1441914313 0.539185 0.314270 -0.555664 0.549316 1441914313 0.539185 0.314270 -0.555664 0.549316 1441914313 0.539185 0.314270 -0.555664 0.549316 1441914313 0.540344 0.321289 -0.555237 0.544495 1441914313 0.540344 0.321289 -0.555237 0.544495 1441914313 0.540344 0.321289 -0.555237 0.544495 1441914313 0.540344 0.321289 -0.555237 0.544495 1441914313 0.540344 0.321289 -0.555237 0.544495 1441914313 0.540344 0.321289 -0.555237 0.544495 1441914313 0.541931 0.326965 -0.554504 0.540283 1441914313 0.541931 0.326965 -0.554504 0.540283 1441914313 0.541931 0.326965 -0.554504 0.540283 1441914313 0.541931 0.326965 -0.554504 0.540283 1441914313 0.541931 0.326965 -0.554504 0.540283 1441914313 0.541931 0.326965 -0.554504 0.540283 1441914313 0.543945 0.327881 -0.555237 0.536926 1441914313 0.543945 0.327881 -0.555237 0.536926 1441914313 0.543945 0.327881 -0.555237 0.536926 1441914313 0.543945 0.327881 -0.555237 0.536926 1441914313 0.543945 0.327881 -0.555237 0.536926 1441914313 0.543945 0.327881 -0.555237 0.536926 1441914313 0.546631 0.324829 -0.556763 0.534485 1441914313 0.546631 0.324829 -0.556763 0.534485 1441914313 0.546631 0.324829 -0.556763 0.534485 1441914313 0.546631 0.324829 -0.556763 0.534485 1441914313 0.546631 0.324829 -0.556763 0.534485 1441914313 0.546631 0.324829 -0.556763 0.534485 1441914313 0.546631 0.324829 -0.556763 0.534485 1441914313 0.549561 0.317993 -0.559998 0.532227 1441914313 0.549561 0.317993 -0.559998 0.532227 1441914313 0.549561 0.317993 -0.559998 0.532227 1441914313 0.549561 0.317993 -0.559998 0.532227 1441914313 0.549561 0.317993 -0.559998 0.532227 1441914313 0.549561 0.317993 -0.559998 0.532227 1441914313 0.552612 0.310059 -0.563721 0.529785 1441914313 0.552612 0.310059 -0.563721 0.529785 1441914313 0.552612 0.310059 -0.563721 0.529785 1441914314 0.552612 0.310059 -0.563721 0.529785 1441914314 0.552612 0.310059 -0.563721 0.529785 1441914314 0.552612 0.310059 -0.563721 0.529785 1441914314 0.556030 0.303040 -0.567078 0.526672 1441914314 0.556030 0.303040 -0.567078 0.526672 1441914314 0.556030 0.303040 -0.567078 0.526672 1441914314 0.556030 0.303040 -0.567078 0.526672 1441914314 0.556030 0.303040 -0.567078 0.526672 1441914314 0.556030 0.303040 -0.567078 0.526672 1441914314 0.559204 0.298401 -0.570313 0.522339 1441914314 0.559204 0.298401 -0.570313 0.522339 1441914314 0.559204 0.298401 -0.570313 0.522339 1441914314 0.559204 0.298401 -0.570313 0.522339 1441914314 0.559204 0.298401 -0.570313 0.522339 1441914314 0.559204 0.298401 -0.570313 0.522339 1441914314 0.562073 0.296265 -0.572327 0.518433 1441914314 0.562073 0.296265 -0.572327 0.518433 1441914314 0.562073 0.296265 -0.572327 0.518433 1441914314 0.562073 0.296265 -0.572327 0.518433 1441914314 0.562073 0.296265 -0.572327 0.518433 1441914314 0.562073 0.296265 -0.572327 0.518433 1441914314 0.564514 0.293884 -0.574219 0.514954 1441914314 0.564514 0.293884 -0.574219 0.514954 1441914314 0.564514 0.293884 -0.574219 0.514954 1441914314 0.564514 0.293884 -0.574219 0.514954 1441914314 0.566650 0.292419 -0.576050 0.511414 1441914314 0.566650 0.292419 -0.576050 0.511414 1441914314 0.566650 0.292419 -0.576050 0.511414 1441914314 0.566650 0.292419 -0.576050 0.511414 1441914314 0.566650 0.292419 -0.576050 0.511414 1441914314 0.566650 0.292419 -0.576050 0.511414 1441914314 0.566650 0.292419 -0.576050 0.511414 1441914314 0.566528 0.296936 -0.575195 0.509888 1441914314 0.566528 0.296936 -0.575195 0.509888 1441914314 0.566528 0.296936 -0.575195 0.509888 1441914314 0.566528 0.296936 -0.575195 0.509888 1441914314 0.566528 0.296936 -0.575195 0.509888 1441914314 0.566528 0.296936 -0.575195 0.509888 1441914314 0.564880 0.302124 -0.573303 0.510803 1441914314 0.564880 0.302124 -0.573303 0.510803 1441914314 0.564880 0.302124 -0.573303 0.510803 1441914314 0.564880 0.302124 -0.573303 0.510803 1441914314 0.564880 0.302124 -0.573303 0.510803 1441914314 0.564880 0.302124 -0.573303 0.510803 1441914314 0.562866 0.304138 -0.570984 0.514404 1441914314 0.562866 0.304138 -0.570984 0.514404 1441914314 0.562866 0.304138 -0.570984 0.514404 1441914314 0.562866 0.304138 -0.570984 0.514404 1441914314 0.562866 0.304138 -0.570984 0.514404 1441914314 0.562866 0.304138 -0.570984 0.514404 1441914314 0.562866 0.304138 -0.570984 0.514404 1441914314 0.560791 0.303894 -0.569336 0.518677 1441914314 0.560791 0.303894 -0.569336 0.518677 1441914314 0.560791 0.303894 -0.569336 0.518677 1441914314 0.560791 0.303894 -0.569336 0.518677 1441914314 0.560791 0.303894 -0.569336 0.518677 1441914314 0.560791 0.303894 -0.569336 0.518677 1441914314 0.558411 0.304077 -0.567505 0.523010 1441914314 0.558411 0.304077 -0.567505 0.523010 1441914314 0.558411 0.304077 -0.567505 0.523010 1441914314 0.558411 0.304077 -0.567505 0.523010 1441914314 0.558411 0.304077 -0.567505 0.523010 1441914314 0.558411 0.304077 -0.567505 0.523010 1441914314 0.554199 0.307678 -0.564514 0.528687 1441914314
[truncated: 164,690 more chars]
