# Supplementary material for: Quaternion-Based Gesture Recognition Using Wireless Wearable Motion Capture Sensors
Source: Sensors (Basel). 2016 Apr 28;16(5):605. doi: 10.3390/s16050605 (PMC4883296; doi:10.3390/s16050605)
Supplement: Supplementary file 1 [file sensors-16-00605-s001.zip › MultiSensorGestureData/P4/4. Lift/Training16.txt]

0.353455 -0.630005 0.210205 0.658691 1441914192 0.353455 -0.630005 0.210205 0.658691 1441914192 0.353455 -0.630005 0.210205 0.658691 1441914192 0.374084 -0.609314 0.222351 0.662781 1441914192 0.374084 -0.609314 0.222351 0.662781 1441914192 0.374084 -0.609314 0.222351 0.662781 1441914192 0.374084 -0.609314 0.222351 0.662781 1441914192 0.374084 -0.609314 0.222351 0.662781 1441914192 0.370422 -0.578125 0.239685 0.686340 1441914192 0.370422 -0.578125 0.239685 0.686340 1441914192 0.370422 -0.578125 0.239685 0.686340 1441914192 0.370422 -0.578125 0.239685 0.686340 1441914192 0.370422 -0.578125 0.239685 0.686340 1441914192 0.370422 -0.578125 0.239685 0.686340 1441914192 0.370422 -0.578125 0.239685 0.686340 1441914192 0.347534 -0.540344 0.233276 0.729919 1441914192 0.347534 -0.540344 0.233276 0.729919 1441914192 0.347534 -0.540344 0.233276 0.729919 1441914192 0.347534 -0.540344 0.233276 0.729919 1441914192 0.347534 -0.540344 0.233276 0.729919 1441914192 0.347534 -0.540344 0.233276 0.729919 1441914192 0.341370 -0.488037 0.222046 0.771973 1441914192 0.341370 -0.488037 0.222046 0.771973 1441914192 0.341370 -0.488037 0.222046 0.771973 1441914192 0.341370 -0.488037 0.222046 0.771973 1441914192 0.341370 -0.488037 0.222046 0.771973 1441914192 0.341370 -0.488037 0.222046 0.771973 1441914192 0.339661 -0.445618 0.239014 0.792969 1441914192 0.339661 -0.445618 0.239014 0.792969 1441914192 0.339661 -0.445618 0.239014 0.792969 1441914192 0.339661 -0.445618 0.239014 0.792969 1441914192 0.339661 -0.445618 0.239014 0.792969 1441914192 0.339661 -0.445618 0.239014 0.792969 1441914192 0.338867 -0.429810 0.245911 0.799927 1441914192 0.338867 -0.429810 0.245911 0.799927 1441914192 0.338867 -0.429810 0.245911 0.799927 1441914192 0.338867 -0.429810 0.245911 0.799927 1441914192 0.338867 -0.429810 0.245911 0.799927 1441914192 0.338867 -0.429810 0.245911 0.799927 1441914192 0.339539 -0.446777 0.239319 0.792358 1441914192 0.339539 -0.446777 0.239319 0.792358 1441914192 0.339539 -0.446777 0.239319 0.792358 1441914192 0.339539 -0.446777 0.239319 0.792358 1441914192 0.339539 -0.446777 0.239319 0.792358 1441914192 0.339539 -0.446777 0.239319 0.792358 1441914192 0.351868 -0.486511 0.237244 0.763611 1441914192 0.351868 -0.486511 0.237244 0.763611 1441914192 0.351868 -0.486511 0.237244 0.763611 1441914192 0.351868 -0.486511 0.237244 0.763611 1441914192 0.351868 -0.486511 0.237244 0.763611 1441914192 0.351868 -0.486511 0.237244 0.763611 1441914192 0.351868 -0.486511 0.237244 0.763611 1441914192 0.372437 -0.523193 0.261475 0.720459 1441914192 0.372437 -0.523193 0.261475 0.720459 1441914192 0.372437 -0.523193 0.261475 0.720459 1441914192 0.372437 -0.523193 0.261475 0.720459 1441914192 0.372437 -0.523193 0.261475 0.720459 1441914192 0.372437 -0.523193 0.261475 0.720459 1441914192 0.392761 -0.539001 0.292480 0.685242 1441914192 0.392761 -0.539001 0.292480 0.685242 1441914192 0.392761 -0.539001 0.292480 0.685242 1441914192 0.392761 -0.539001 0.292480 0.685242 1441914192 0.392761 -0.539001 0.292480 0.685242 1441914192 0.392761 -0.539001 0.292480 0.685242 1441914192 0.373535 -0.554871 0.290955 0.684021 1441914192 0.373535 -0.554871 0.290955 0.684021 1441914192 0.373535 -0.554871 0.290955 0.684021 1441914192 0.373535 -0.554871 0.290955 0.684021 1441914192 0.373535 -0.554871 0.290955 0.684021 1441914192 0.373535 -0.554871 0.290955 0.684021 1441914192 0.334045 -0.568848 0.283569 0.695984 1441914192 0.334045 -0.568848 0.283569 0.695984 1441914192 0.334045 -0.568848 0.283569 0.695984 1441914192 0.334045 -0.568848 0.283569 0.695984 1441914192 0.334045 -0.568848 0.283569 0.695984 1441914192 0.334045 -0.568848 0.283569 0.695984 1441914192 0.275146 -0.571899 0.290222 0.716187 1441914192 0.275146 -0.571899 0.290222 0.716187 1441914192 0.275146 -0.571899 0.290222 0.716187 1441914192 0.275146 -0.571899 0.290222 0.716187 1441914192 0.275146 -0.571899 0.290222 0.716187 1441914192 0.218201 -0.595276 0.275452 0.722534 1441914192 0.218201 -0.595276 0.275452 0.722534 1441914192 0.218201 -0.595276 0.275452 0.722534 1441914192 0.218201 -0.595276 0.275452 0.722534 1441914192 0.328674 -0.629517 0.249634 0.658264 1441914192 0.328674 -0.629517 0.249634 0.658264 1441914193 0.328674 -0.629517 0.249634 0.658264 1441914193 0.328674 -0.629517 0.249634 0.658264 1441914193 0.328674 -0.629517 0.249634 0.658264 1441914193 0.328674 -0.629517 0.249634 0.658264 1441914193 0.328674 -0.629517 0.249634 0.658264 1441914193 0.365417 -0.621155 0.290894 0.629272 1441914193 0.365417 -0.621155 0.290894 0.629272 1441914193 0.365417 -0.621155 0.290894 0.629272 1441914193 0.365417 -0.621155 0.290894 0.629272 1441914193 0.365417 -0.621155 0.290894 0.629272 1441914193 0.365417 -0.621155 0.290894 0.629272 1441914193 0.352783 -0.608521 0.308105 0.640503 1441914193 0.352783 -0.608521 0.308105 0.640503 1441914193 0.352783 -0.608521 0.308105 0.640503 1441914193 0.352783 -0.608521 0.308105 0.640503 1441914193 0.352783 -0.608521 0.308105 0.640503 1441914193 0.352783 -0.608521 0.308105 0.640503 1441914193 0.352783 -0.608521 0.308105 0.640503 1441914193 0.317261 -0.622192 0.279663 0.658752 1441914193 0.317261 -0.622192 0.279663 0.658752 1441914193 0.317261 -0.622192 0.279663 0.658752 1441914193 0.317261 -0.622192 0.279663 0.658752 1441914193 0.317261 -0.622192 0.279663 0.658752 1441914193 0.311462 -0.625732 0.266174 0.663757 1441914193 0.311462 -0.625732 0.266174 0.663757 1441914193 0.311462 -0.625732 0.266174 0.663757 1441914193 0.311462 -0.625732 0.266174 0.663757 1441914193 0.311462 -0.625732 0.266174 0.663757 1441914193 0.311462 -0.625732 0.266174 0.663757 1441914193 0.311462 -0.625732 0.266174 0.663757 1441914193 0.334656 -0.618896 0.277527 0.654175 1441914193 0.334656 -0.618896 0.277527 0.654175 1441914193 0.334656 -0.618896 0.277527 0.654175 1441914193 0.334656 -0.618896 0.277527 0.654175 1441914193 0.354492 -0.610229 0.290894 0.645996 1441914193 0.354492 -0.610229 0.290894 0.645996 1441914193 0.354492 -0.610229 0.290894 0.645996 1441914193 0.354492 -0.610229 0.290894 0.645996 1441914193 0.354492 -0.610229 0.290894 0.645996 1441914193 0.354492 -0.610229 0.290894 0.645996 1441914193 0.340881 -0.609192 0.286011 0.656433 1441914193 0.340881 -0.609192 0.286011 0.656433 1441914193 0.340881 -0.609192 0.286011 0.656433 1441914193 0.340881 -0.609192 0.286011 0.656433 1441914193 0.340881 -0.609192 0.286011 0.656433 1441914193 0.340881 -0.609192 0.286011 0.656433 1441914193 0.324158 -0.592407 0.294312 0.676208 1441914193 0.324158 -0.592407 0.294312 0.676208 1441914193 0.324158 -0.592407 0.294312 0.676208 1441914193 0.324158 -0.592407 0.294312 0.676208 1441914193 0.324158 -0.592407 0.294312 0.676208 1441914193 0.324158 -0.592407 0.294312 0.676208 1441914193 0.324158 -0.592407 0.294312 0.676208 1441914193 0.290649 -0.563232 0.291077 0.716614 1441914193 0.290649 -0.563232 0.291077 0.716614 1441914193 0.290649 -0.563232 0.291077 0.716614 1441914193 0.290649 -0.563232 0.291077 0.716614 1441914193 0.290649 -0.563232 0.291077 0.716614 1441914193 0.290649 -0.563232 0.291077 0.716614 1441914193 0.269714 -0.521912 0.281494 0.758667 1441914193 0.269714 -0.521912 0.281494 0.758667 1441914193 0.269714 -0.521912 0.281494 0.758667 1441914193 0.269714 -0.521912 0.281494 0.758667 1441914193 0.269714 -0.521912 0.281494 0.758667 1441914193 0.269714 -0.521912 0.281494 0.758667 1441914193 0.254272 -0.491577 0.268616 0.788391 1441914193 0.254272 -0.491577 0.268616 0.788391 1441914193 0.254272 -0.491577 0.268616 0.788391 1441914193 0.254272 -0.491577 0.268616 0.788391 1441914193 0.254272 -0.491577 0.268616 0.788391 1441914193 0.254272 -0.491577 0.268616 0.788391 1441914193 0.247681 -0.489929 0.244263 0.799316 1441914193 0.247681 -0.489929 0.244263 0.799316 1441914193 0.247681 -0.489929 0.244263 0.799316 1441914193 0.247681 -0.489929 0.244263 0.799316 1441914193 0.247681 -0.489929 0.244263 0.799316 1441914193 0.247681 -0.489929 0.244263 0.799316 1441914193 0.247681 -0.489929 0.244263 0.799316 1441914193 0.260620 -0.505737 0.244629 0.785156 1441914193 0.260620 -0.505737 0.244629 0.785156 1441914193 0.260620 -0.505737 0.244629 0.785156 1441914193 0.260620 -0.505737 0.244629 0.785156 1441914193 0.260620 -0.505737 0.244629 0.785156 1441914193 0.260620 -0.505737 0.244629 0.785156 1441914193 0.289001 -0.515930 0.275635 0.757813 1441914193 0.289001 -0.515930 0.275635 0.757813 1441914193 0.289001 -0.515930 0.275635 0.757813 1441914193 0.289001 -0.515930 0.275635 0.757813 1441914193 0.289001 -0.515930 0.275635 0.757813 1441914193 0.289001 -0.515930 0.275635 0.757813 1441914193 0.289001 -0.515930 0.275635 0.757813 1441914193 0.317566 -0.525085 0.299866 0.730408 1441914193 0.317566 -0.525085 0.299866 0.730408 1441914193 0.317566 -0.525085 0.299866 0.730408 1441914193 0.317566 -0.525085 0.299866 0.730408 1441914193 0.317566 -0.525085 0.299866 0.730408 1441914193 0.317566 -0.525085 0.299866 0.730408 1441914193 0.335022 -0.543152 0.299255 0.709351 1441914193 0.335022 -0.543152 0.299255 0.709351 1441914193 0.335022 -0.543152 0.299255 0.709351 1441914193 0.335022 -0.543152 0.299255 0.709351 1441914193 0.335022 -0.543152 0.299255 0.709351 1441914193 0.345520 -0.555542 0.296936 0.695557 1441914193 0.345520 -0.555542 0.296936 0.695557 1441914193 0.345520 -0.555542 0.296936 0.695557 1441914193 0.345520 -0.555542 0.296936 0.695557 1441914193 0.345520 -0.555542 0.296936 0.695557 1441914193 0.345520 -0.555542 0.296936 0.695557 1441914193 0.346558 -0.563904 0.304504 0.684937 1441914193 0.346558 -0.563904 0.304504 0.684937 1441914194 0.346558 -0.563904 0.304504 0.684937 1441914194 0.346558 -0.563904 0.304504 0.684937 1441914194 0.346558 -0.563904 0.304504 0.684937 1441914194 0.322205 -0.570496 0.312744 0.687622 1441914194 0.322205 -0.570496 0.312744 0.687622 1441914194 0.322205 -0.570496 0.312744 0.687622 1441914194 0.322205 -0.570496 0.312744 0.687622 1441914194 0.322205 -0.570496 0.312744 0.687622 1441914194 0.322205 -0.570496 0.312744 0.687622 1441914194 0.322205 -0.570496 0.312744 0.687622 1441914194 0.273560 -0.573914 0.300903 0.710754 1441914194 0.273560 -0.573914 0.300903 0.710754 1441914194 0.273560 -0.573914 0.300903 0.710754 1441914194 0.273560 -0.573914 0.300903 0.710754 1441914194 0.273560 -0.573914 0.300903 0.710754 1441914194 0.273560 -0.573914 0.300903 0.710754 1441914194 0.227600 -0.591370 0.271790 0.724304 1441914194 0.227600 -0.591370 0.271790 0.724304 1441914194 0.227600 -0.591370 0.271790 0.724304 1441914194 0.227600 -0.591370 0.271790 0.724304 1441914194 0.227600 -0.591370 0.271790 0.724304 1441914194 0.227600 -0.591370 0.271790 0.724304 1441914194 0.241028 -0.625977 0.246399 0.699524 1441914194 0.241028 -0.625977 0.246399 0.699524 1441914194 0.241028 -0.625977 0.246399 0.699524 1441914194 0.241028 -0.625977 0.246399 0.699524 1441914194 0.241028 -0.625977 0.246399 0.699524 1441914194 0.241028 -0.625977 0.246399 0.699524 1441914194 0.241028 -0.625977 0.246399 0.699524 1441914194 0.320862 -0.621887 0.283813 0.655518 1441914194 0.320862 -0.621887 0.283813 0.655518 1441914194 0.320862 -0.621887 0.283813 0.655518 1441914194 0.320862 -0.621887 0.283813 0.655518 1441914194 0.320862 -0.621887 0.283813 0.655518 1441914194 0.320862 -0.621887 0.283813 0.655518 1441914194 0.331665 -0.604309 0.308105 0.655579 1441914194 0.331665 -0.604309 0.308105 0.655579 1441914194 0.331665 -0.604309 0.308105 0.655579 1441914194 0.331665 -0.604309 0.308105 0.655579 1441914194 0.331665 -0.604309 0.308105 0.655579 1441914194 0.331665 -0.604309 0.308105 0.655579 1441914194 0.321167 -0.611389 0.294739 0.660461 1441914194 0.321167 -0.611389 0.294739 0.660461 1441914194 0.321167 -0.611389 0.294739 0.660461 1441914194 0.321167 -0.611389 0.294739 0.660461 1441914194 0.321167 -0.611389 0.294739 0.660461 1441914194 0.321167 -0.611389 0.294739 0.660461 1441914194 0.327332 -0.617004 0.281921 0.657776 1441914194 0.327332 -0.617004 0.281921 0.657776 1441914194 0.327332 -0.617004 0.281921 0.657776 1441914194 0.327332 -0.617004 0.281921 0.657776 1441914194 0.327332 -0.617004 0.281921 0.657776 1441914194 0.327332 -0.617004 0.281921 0.657776 1441914194 0.354004 -0.613464 0.295654 0.641052 1441914194 0.354004 -0.613464 0.295654 0.641052 1441914194 0.354004 -0.613464 0.295654 0.641052 1441914194 0.354004 -0.613464 0.295654 0.641052 1441914194 0.354004 -0.613464 0.295654 0.641052 1441914194 0.354004 -0.613464 0.295654 0.641052 1441914194 0.366821 -0.605774 0.301392 0.638428 1441914194 0.366821 -0.605774 0.301392 0.638428 1441914194 0.366821 -0.605774 0.301392 0.638428 1441914194 0.366821 -0.605774 0.301392 0.638428 1441914194 0.366821 -0.605774 0.301392 0.638428 1441914194 0.366821 -0.605774 0.301392 0.638428 1441914194 0.369507 -0.598511 0.304321 0.642334 1441914194 0.369507 -0.598511 0.304321 0.642334 1441914194 0.369507 -0.598511 0.304321 0.642334 1441914194 0.369507 -0.598511 0.304321 0.642334 1441914194 0.369507 -0.598511 0.304321 0.642334 1441914194 0.369507 -0.598511 0.304321 0.642334 1441914194 0.373779 -0.574646 0.317017 0.655396 1441914194 0.373779 -0.574646 0.317017 0.655396 1441914194 0.373779 -0.574646 0.317017 0.655396 1441914194 0.373779 -0.574646 0.317017 0.655396 1441914194 0.373779 -0.574646 0.317017 0.655396 1441914194 0.373779 -0.574646 0.317017 0.655396 1441914194 0.373779 -0.574646 0.317017 0.655396 1441914194 0.369507 -0.565796 0.302429 0.672180 1441914194 0.369507 -0.565796 0.302429 0.672180 1441914194 0.369507 -0.565796 0.302429 0.672180 1441914194 0.369507 -0.565796 0.302429 0.672180 1441914194 0.369507 -0.565796 0.302429 0.672180 1441914194 0.369507 -0.565796 0.302429 0.672180 1441914194 0.363464 -0.568054 0.286743 0.680359 1441914194 0.363464 -0.568054 0.286743 0.680359 1441914194 0.363464 -0.568054 0.286743 0.680359 1441914194 0.363464 -0.568054 0.286743 0.680359 1441914194 0.363464 -0.568054 0.286743 0.680359 1441914194 0.363464 -0.568054 0.286743 0.680359 1441914194 0.363892 -0.568176 0.284485 0.681030 1441914194 0.363892 -0.568176 0.284485 0.681030 1441914194 0.363892 -0.568176 0.284485 0.681030 1441914194 0.363892 -0.568176 0.284485 0.681030 1441914194 0.363892 -0.568176 0.284485 0.681030 1441914194 0.363892 -0.568176 0.284485 0.681030 1441914194 0.363892 -0.568176 0.284485 0.681030 1441914194 0.364746 -0.571045 0.285522 0.677734 1441914194 0.364746 -0.571045 0.285522 0.677734 1441914194 0.364746 -0.571045 0.285522 0.677734 1441914194 0.364746 -0.571045 0.285522 0.677734 1441914194 0.364746 -0.571045 0.285522 0.677734 1441914194 0.364746 -0.571045 0.285522 0.677734 1441914194 0.367554 -0.572998 0.292358 0.671631 1441914194 0.367554 -0.572998 0.292358 0.671631 1441914194 0.367554 -0.572998 0.292358 0.671631 1441914194 0.367554 -0.572998 0.292358 0.671631 1441914194 0.367554 -0.572998 0.292358 0.671631 1441914194 0.367554 -0.572998 0.292358 0.671631 1441914194 0.369568 -0.577393 0.296692 0.664795 1441914194 0.369568 -0.577393 0.296692 0.664795 1441914194 0.369568 -0.577393 0.296692 0.664795 1441914195 0.369568 -0.577393 0.296692 0.664795 1441914195 0.369812 -0.581360 0.300537 0.659485 1441914195 0.369812 -0.581360 0.300537 0.659485 1441914195 0.369812 -0.581360 0.300537 0.659485 1441914195 0.369812 -0.581360 0.300537 0.659485 1441914195 0.369812 -0.581360 0.300537 0.659485 1441914195 0.369812 -0.581360 0.300537 0.659485 1441914195 0.357910 -0.580933 0.304077 0.664734 1441914195 0.357910 -0.580933 0.304077 0.664734 1441914195 0.357910 -0.580933 0.304077 0.664734 1441914195 0.357910 -0.580933 0.304077 0.664734 1441914195 0.357910 -0.580933 0.304077 0.664734 1441914195 0.357910 -0.580933 0.304077 0.664734 1441914195 0.319458 -0.582336 0.307251 0.681458 1441914195 0.319458 -0.582336 0.307251 0.681458 1441914195 0.319458 -0.582336 0.307251 0.681458 1441914195 0.319458 -0.582336 0.307251 0.681458 1441914195 0.319458 -0.582336 0.307251 0.681458 1441914195 0.319458 -0.582336 0.307251 0.681458 1441914195 0.271362 -0.587952 0.275574 0.710388 1441914195 0.271362 -0.587952 0.275574 0.710388 1441914195 0.271362 -0.587952 0.275574 0.710388 1441914195 0.271362 -0.587952 0.275574 0.710388 1441914195 0.271362 -0.587952 0.275574 0.710388 1441914195 0.271362 -0.587952 0.275574 0.710388 1441914195 0.238098 -0.607056 0.235046 0.720764 1441914195 0.238098 -0.607056 0.235046 0.720764 1441914195 0.238098 -0.607056 0.235046 0.720764 1441914195 0.238098 -0.607056 0.235046 0.720764 1441914195 0.238098 -0.607056 0.235046 0.720764 1441914195 0.238098 -0.607056 0.235046 0.720764 1441914195 0.238098 -0.607056 0.235046 0.720764 1441914195 0.280762 -0.624695 0.243896 0.686584 1441914195 0.280762 -0.624695 0.243896 0.686584 1441914195 0.280762 -0.624695 0.243896 0.686584 1441914195 0.280762 -0.624695 0.243896 0.686584 1441914195 0.280762 -0.624695 0.243896 0.686584 1441914195 0.280762 -0.624695 0.243896 0.686584 1441914195 0.324524 -0.611145 0.273926 0.667908 1441914195 0.324524 -0.611145 0.273926 0.667908 1441914195 0.324524 -0.611145 0.273926 0.667908 1441914195 0.324524 -0.611145 0.273926 0.667908 1441914195 0.324524 -0.611145 0.273926 0.667908 1441914195 0.324524 -0.611145 0.273926 0.667908 1441914195 0.324524 -0.611145 0.273926 0.667908 1441914195 0.311096 -0.611389 0.275208 0.673523 1441914195 0.311096 -0.611389 0.275208 0.673523 1441914195 0.311096 -0.611389 0.275208 0.673523 1441914195 0.311096 -0.611389 0.275208 0.673523 1441914195 0.311096 -0.611389 0.275208 0.673523 1441914195 0.311096 -0.611389 0.275208 0.673523 1441914195 0.308472 -0.611267 0.267761 0.677856 1441914195 0.308472 -0.611267 0.267761 0.677856 1441914195 0.308472 -0.611267 0.267761 0.677856 1441914195 0.308472 -0.611267 0.267761 0.677856 1441914195 0.308472 -0.611267 0.267761 0.677856 1441914195 0.308472 -0.611267 0.267761 0.677856 1441914195 0.300903 -0.604370 0.271912 0.685669 1441914195 0.300903 -0.604370 0.271912 0.685669 1441914195 0.300903 -0.604370 0.271912 0.685669 1441914195 0.300903 -0.604370 0.271912 0.685669 1441914195 0.300903 -0.604370 0.271912 0.685669 1441914195 0.300903 -0.604370 0.271912 0.685669 1441914195 0.312561 -0.594360 0.285706 0.683655 1441914195 0.312561 -0.594360 0.285706 0.683655 1441914195 0.312561 -0.594360 0.285706 0.683655 1441914195 0.312561 -0.594360 0.285706 0.683655 1441914195 0.312561 -0.594360 0.285706 0.683655 1441914195 0.312561 -0.594360 0.285706 0.683655 1441914195 0.342712 -0.585876 0.300964 0.669800 1441914195 0.342712 -0.585876 0.300964 0.669800 1441914195 0.342712 -0.585876 0.300964 0.669800 1441914195 0.342712 -0.585876 0.300964 0.669800 1441914195 0.342712 -0.585876 0.300964 0.669800 1441914195 0.342712 -0.585876 0.300964 0.669800 1441914195 0.342712 -0.585876 0.300964 0.669800 1441914195 0.366272 -0.586304 0.299744 0.657410 1441914195 0.366272 -0.586304 0.299744 0.657410 1441914195 0.366272 -0.586304 0.299744 0.657410 1441914195 0.366272 -0.586304 0.299744 0.657410 1441914195 0.366272 -0.586304 0.299744 0.657410 1441914195 0.382996 -0.582825 0.292969 0.653992 1441914195 0.382996 -0.582825 0.292969 0.653992 1441914195 0.382996 -0.582825 0.292969 0.653992 1441914195 0.382996 -0.582825 0.292969 0.653992 1441914195 0.382996 -0.582825 0.292969 0.653992 1441914195 0.395935 -0.570557 0.292175 0.657471 1441914195 0.395935 -0.570557 0.292175 0.657471 1441914195 0.395935 -0.570557 0.292175 0.657471 1441914195 0.395935 -0.570557 0.292175 0.657471 1441914195 0.395935 -0.570557 0.292175 0.657471 1441914195 0.395935 -0.570557 0.292175 0.657471 1441914195 0.403748 -0.555237 0.291443 0.666138 1441914195 0.403748 -0.555237 0.291443 0.666138 1441914195 0.403748 -0.555237 0.291443 0.666138 1441914195 0.403748 -0.555237 0.291443 0.666138 1441914195 0.403748 -0.555237 0.291443 0.666138 1441914195 0.403748 -0.555237 0.291443 0.666138 1441914195 0.403748 -0.555237 0.291443 0.666138 1441914195 0.412720 -0.542603 0.279358 0.676086 1441914195 0.412720 -0.542603 0.279358 0.676086 1441914195 0.412720 -0.542603 0.279358 0.676086 1441914195 0.412720 -0.542603 0.279358 0.676086 1441914195 0.412720 -0.542603 0.279358 0.676086 1441914195 0.411621 -0.544617 0.271545 0.678345 1441914195 0.411621 -0.544617 0.271545 0.678345 1441914195 0.411621 -0.544617 0.271545 0.678345 1441914195 0.411621 -0.544617 0.271545 0.678345 1441914195 0.411621 -0.544617 0.271545 0.678345 1441914196 0.411621 -0.544617 0.271545 0.678345 1441914196 0.415344 -0.543762 0.275757 0.675049 1441914196 0.415344 -0.543762 0.275757 0.675049 1441914196 0.415344 -0.543762 0.275757 0.675049 1441914196 0.415344 -0.543762 0.275757 0.675049 1441914196 0.415344 -0.543762 0.275757 0.675049 1441914196 0.415344 -0.543762 0.275757 0.675049 1441914196 0.412170 -0.549377 0.274597 0.672974 1441914196 0.412170 -0.549377 0.274597 0.672974 1441914196 0.412170 -0.549377 0.274597 0.672974 1441914196 0.412170 -0.549377 0.274597 0.672974 1441914196 0.412170 -0.549377 0.274597 0.672974 1441914196 0.412170 -0.549377 0.274597 0.672974 1441914196 0.411011 -0.553467 0.276062 0.669678 1441914196 0.411011 -0.553467 0.276062 0.669678 1441914196 0.411011 -0.553467 0.276062 0.669678 1441914196 0.411011 -0.553467 0.276062 0.669678 1441914196 0.411011 -0.553467 0.276062 0.669678 1441914196 0.411011 -0.553467 0.276062 0.669678 1441914196 0.411194 -0.553955 0.280396 0.667358 1441914196 0.411194 -0.553955 0.280396 0.667358 1441914196 0.411194 -0.553955 0.280396 0.667358 1441914196 0.411194 -0.553955 0.280396 0.667358 1441914196 0.411194 -0.553955 0.280396 0.667358 1441914196 0.411194 -0.553955 0.280396 0.667358 1441914196 0.407227 -0.560181 0.282532 0.663696 1441914196 0.407227 -0.560181 0.282532 0.663696 1441914196 0.407227 -0.560181 0.282532 0.663696 1441914196 0.407227 -0.560181 0.282532 0.663696 1441914196 0.407227 -0.560181 0.282532 0.663696 1441914196 0.407227 -0.560181 0.282532 0.663696 1441914196 0.397583 -0.566040 0.285156 0.663452 1441914196 0.397583 -0.566040 0.285156 0.663452 1441914196 0.397583 -0.566040 0.285156 0.663452 1441914196 0.397583 -0.566040 0.285156 0.663452 1441914196 0.397583 -0.566040 0.285156 0.663452 1441914196 0.371826 -0.575928 0.283813 0.670410 1441914196 0.371826 -0.575928 0.283813 0.670410 1441914196 0.371826 -0.575928 0.283813 0.670410 1441914196 0.371826 -0.575928 0.283813 0.670410 1441914196 0.371826 -0.575928 0.283813 0.670410 1441914196 0.371826 -0.575928 0.283813 0.670410 1441914196 0.336243 -0.589661 0.276733 0.680176 1441914196 0.336243 -0.589661 0.276733 0.680176 1441914196 0.336243 -0.589661 0.276733 0.680176 1441914196 0.336243 -0.589661 0.276733 0.680176 1441914196 0.336243 -0.589661 0.276733 0.680176 1441914196 0.336243 -0.589661 0.276733 0.680176 1441914196 0.336243 -0.589661 0.276733 0.680176 1441914196 0.283691 -0.601501 0.266785 0.697510 1441914196 0.283691 -0.601501 0.266785 0.697510 1441914196 0.283691 -0.601501 0.266785 0.697510 1441914196 0.283691 -0.601501 0.266785 0.697510 1441914196 0.283691 -0.601501 0.266785 0.697510 1441914196 0.283691 -0.601501 0.266785 0.697510 1441914196 0.248779 -0.633850 0.227966 0.695984 1441914196 0.248779 -0.633850 0.227966 0.695984 1441914196 0.248779 -0.633850 0.227966 0.695984 1441914196 0.248779 -0.633850 0.227966 0.695984 1441914196 0.248779 -0.633850 0.227966 0.695984 1441914196 0.248779 -0.633850 0.227966 0.695984 1441914196 0.311829 -0.640076 0.234802 0.661743 1441914196 0.311829 -0.640076 0.234802 0.661743 1441914196 0.311829 -0.640076 0.234802 0.661743 1441914196 0.311829 -0.640076 0.234802 0.661743 1441914196 0.311829 -0.640076 0.234802 0.661743 1441914196 0.318848 -0.616394 0.260376 0.671204 1441914196 0.318848 -0.616394 0.260376 0.671204 1441914196 0.318848 -0.616394 0.260376 0.671204 1441914196 0.318848 -0.616394 0.260376 0.671204 1441914196 0.318848 -0.616394 0.260376 0.671204 1441914196 0.318848 -0.616394 0.260376 0.671204 1441914196 0.318848 -0.616394 0.260376 0.671204 1441914196 0.306580 -0.619324 0.254578 0.676453 1441914196 0.306580 -0.619324 0.254578 0.676453 1441914196 0.306580 -0.619324 0.254578 0.676453 1441914196 0.306580 -0.619324 0.254578 0.676453 1441914196 0.306580 -0.619324 0.254578 0.676453 1441914196 0.306580 -0.619324 0.254578 0.676453 1441914196 0.301453 -0.621765 0.245544 0.679871 1441914196 0.301453 -0.621765 0.245544 0.679871 1441914196 0.301453 -0.621765 0.245544 0.679871 1441914196 0.301453 -0.621765 0.245544 0.679871 1441914196 0.301453 -0.621765 0.245544 0.679871 1441914196 0.314819 -0.613525 0.259949 0.675903 1441914196 0.314819 -0.613525 0.259949 0.675903 1441914196 0.314819 -0.613525 0.259949 0.675903 1441914196 0.314819 -0.613525 0.259949 0.675903 1441914196 0.314819 -0.613525 0.259949 0.675903 1441914196 0.365112 -0.601807 0.286560 0.649902 1441914196 0.365112 -0.601807 0.286560 0.649902 1441914196 0.365112 -0.601807 0.286560 0.649902 1441914196 0.365112 -0.601807 0.286560 0.649902 1441914196 0.365112 -0.601807 0.286560 0.649902 1441914196 0.365112 -0.601807 0.286560 0.649902 1441914196 0.365112 -0.601807 0.286560 0.649902 1441914196 0.406921 -0.588806 0.301697 0.629822 1441914196 0.406921 -0.588806 0.301697 0.629822 1441914196 0.406921 -0.588806 0.301697 0.629822 1441914196 0.406921 -0.588806 0.301697 0.629822 1441914196 0.406921 -0.588806 0.301697 0.629822 1441914196 0.406921 -0.588806 0.301697 0.629822 1441914196 0.406921 -0.588806 0.301697 0.629822 1441914196 0.426941 -0.578918 0.295532 0.628662 1441914196 0.426941 -0.578918 0.295532 0.628662 1441914196 0.426941 -0.578918 0.295532 0.628662 1441914196 0.426941 -0.578918 0.295532 0.628662 1441914196 0.426941 -0.578918 0.295532 0.628662 1441914196 0.426941 -0.578918 0.295532 0.628662 1441914197 0.438293 -0.565369 0.289185 0.636047 1441914197 0.438293 -0.565369 0.289185 0.636047 1441914197 0.438293 -0.565369 0.289185 0.636047 1441914197 0.438293 -0.565369 0.289185 0.636047 1441914197 0.438293 -0.565369 0.289185 0.636047 1441914197 0.438293 -0.565369 0.289185 0.636047 1441914197 0.438293 -0.565369 0.289185 0.636047 1441914197 0.444458 -0.545349 0.295166 0.646423 1441914197 0.444458 -0.545349 0.295166 0.646423 1441914197 0.444458 -0.545349 0.295166 0.646423 1441914197 0.444458 -0.545349 0.295166 0.646423 1441914197 0.444458 -0.545349 0.295166 0.646423 1441914197 0.444458 -0.545349 0.295166 0.646423 1441914197 0.443298 -0.534119 0.293884 0.657104 1441914197 0.443298 -0.534119 0.293884 0.657104 1441914197 0.443298 -0.534119 0.293884 0.657104 1441914197 0.438782 -0.539063 0.280579 0.661865 1441914197 0.438782 -0.539063 0.280579 0.661865 1441914197 0.438782 -0.539063 0.280579 0.661865 1441914197 0.438782 -0.539063 0.280579 0.661865 1441914197 0.438782 -0.539063 0.280579 0.661865 1441914197 0.440247 -0.547180 0.272156 0.657776 1441914197 0.440247 -0.547180 0.272156 0.657776 1441914197 0.440247 -0.547180 0.272156 0.657776 1441914197 0.440247 -0.547180 0.272156 0.657776 1441914197 0.440247 -0.547180 0.272156 0.657776 1441914197 0.440247 -0.547180 0.272156 0.657776 1441914197 0.445923 -0.546570 0.278259 0.651855 1441914197 0.445923 -0.546570 0.278259 0.651855 1441914197 0.445923 -0.546570 0.278259 0.651855 1441914197 0.445923 -0.546570 0.278259 0.651855 1441914197 0.445923 -0.546570 0.278259 0.651855 1441914197 0.445923 -0.546570 0.278259 0.651855 1441914197 0.449707 -0.544678 0.285645 0.647644 1441914197 0.449707 -0.544678 0.285645 0.647644 1441914197 0.449707 -0.544678 0.285645 0.647644 1441914197 0.449707 -0.544678 0.285645 0.647644 1441914197 0.449707 -0.544678 0.285645 0.647644 1441914197 0.449707 -0.544678 0.285645 0.647644 1441914197 0.449707 -0.544678 0.285645 0.647644 1441914197 0.446167 -0.549927 0.286438 0.645325 1441914197 0.446167 -0.549927 0.286438 0.645325 1441914197 0.446167 -0.549927 0.286438 0.645325 1441914197 0.446167 -0.549927 0.286438 0.645325 1441914197 0.446167 -0.549927 0.286438 0.645325 1441914197 0.446167 -0.549927 0.286438 0.645325 1441914197 0.445435 -0.550720 0.292908 0.642212 1441914197 0.445435 -0.550720 0.292908 0.642212 1441914197 0.445435 -0.550720 0.292908 0.642212 1441914197 0.445435 -0.550720 0.292908 0.642212 1441914197 0.445435 -0.550720 0.292908 0.642212 1441914197 0.445435 -0.550720 0.292908 0.642212 1441914197 0.438965 -0.549622 0.300049 0.644287 1441914197 0.438965 -0.549622 0.300049 0.644287 1441914197 0.438965 -0.549622 0.300049 0.644287 1441914197 0.438965 -0.549622 0.300049 0.644287 1441914197 0.438965 -0.549622 0.300049 0.644287 1441914197 0.438965 -0.549622 0.300049 0.644287 1441914197 0.419373 -0.557190 0.299988 0.650879 1441914197 0.419373 -0.557190 0.299988 0.650879 1441914197 0.419373 -0.557190 0.299988 0.650879 1441914197 0.419373 -0.557190 0.299988 0.650879 1441914197 0.419373 -0.557190 0.299988 0.650879 1441914197 0.419373 -0.557190 0.299988 0.650879 1441914197 0.419373 -0.557190 0.299988 0.650879 1441914197 0.383789 -0.575439 0.291687 0.660706 1441914197 0.383789 -0.575439 0.291687 0.660706 1441914197 0.383789 -0.575439 0.291687 0.660706 1441914197 0.383789 -0.575439 0.291687 0.660706 1441914197 0.383789 -0.575439 0.291687 0.660706 1441914197 0.383789 -0.575439 0.291687 0.660706 1441914197 0.383789 -0.575439 0.291687 0.660706 1441914197 0.358398 -0.586365 0.293091 0.664612 1441914197 0.358398 -0.586365 0.293091 0.664612 1441914197 0.358398 -0.586365 0.293091 0.664612 1441914197 
0.251709 -0.644348 0.145447 0.707336 1441914199 0.249817 -0.644775 0.141296 0.708435 1441914199 0.249817 -0.644775 0.141296 0.708435 1441914199 0.249817 -0.644775 0.141296 0.708435 1441914199 0.249817 -0.644775 0.141296 0.708435 1441914199 0.249817 -0.644775 0.141296 0.708435 1441914199 0.246094 -0.645996 0.135193 0.709839 1441914199 0.246094 -0.645996 0.135193 0.709839 1441914199 0.246094 -0.645996 0.135193 0.709839 1441914199 0.246094 -0.645996 0.135193 0.709839 1441914199 0.246094 -0.645996 0.135193 0.709839 1441914199 0.246094 -0.645996 0.135193 0.709839 1441914199 0.247559 -0.645569 0.134949 0.709717 1441914199 0.247559 -0.645569 0.134949 0.709717 1441914199 0.247559 -0.645569 0.134949 0.709717 1441914199 0.247559 -0.645569 0.134949 0.709717 1441914199 0.251709 -0.644958 0.140686 0.707703 1441914199 0.251709 -0.644958 0.140686 0.707703 1441914199 0.251709 -0.644958 0.140686 0.707703 1441914199 0.251709 -0.644958 0.140686 0.707703 1441914199 0.251709 -0.644958 0.140686 0.707703 1441914199 0.258301 -0.643616 0.152222 0.704163 1441914199 0.258301 -0.643616 0.152222 0.704163 1441914199 0.258301 -0.643616 0.152222 0.704163 1441914199 0.258301 -0.643616 0.152222 0.704163 1441914199 0.258301 -0.643616 0.152222 0.704163 1441914199 0.258301 -0.643616 0.152222 0.704163 1441914199 0.266235 -0.640869 0.166809 0.700439 1441914199 0.266235 -0.640869 0.166809 0.700439 1441914199 0.266235 -0.640869 0.166809 0.700439 1441914200 0.266235 -0.640869 0.166809 0.700439 1441914200 0.266235 -0.640869 0.166809 0.700439 1441914200 0.270081 -0.638733 0.175842 0.698669 1441914200 0.270081 -0.638733 0.175842 0.698669 1441914200 0.270081 -0.638733 0.175842 0.698669 1441914200 0.270081 -0.638733 0.175842 0.698669 1441914200 0.270081 -0.638733 0.175842 0.698669 1441914200 0.270081 -0.638733 0.175842 0.698669 1441914200 0.271118 -0.638000 0.178833 0.698181 1441914200 0.271118 -0.638000 0.178833 0.698181 1441914200 0.271118 -0.638000 0.178833 0.698181 1441914200 0.271118 -0.638000 0.178833 0.698181 1441914200 0.271118 -0.638000 0.178833 0.698181 1441914200 0.271118 -0.638000 0.178833 0.698181 1441914200 0.271973 -0.637085 0.180176 0.698303 1441914200 0.271973 -0.637085 0.180176 0.698303 1441914200 0.271973 -0.637085 0.180176 0.698303 1441914200 0.271973 -0.637085 0.180176 0.698303 1441914200 0.271973 -0.637085 0.180176 0.698303 1441914200 0.271973 -0.637085 0.180176 0.698303 1441914200 0.271973 -0.637085 0.180176 0.698303 1441914200 0.269409 -0.637817 0.177917 0.699219 1441914200 0.269409 -0.637817 0.177917 0.699219 1441914200 0.269409 -0.637817 0.177917 0.699219 1441914200 0.269409 -0.637817 0.177917 0.699219 1441914200 0.269409 -0.637817 0.177917 0.699219 1441914200 0.269409 -0.637817 0.177917 0.699219 1441914200 0.266113 -0.638428 0.176514 0.700256 1441914200 0.266113 -0.638428 0.176514 0.700256 1441914200 0.266113 -0.638428 0.176514 0.700256 1441914200 0.266113 -0.638428 0.176514 0.700256 1441914200 0.266113 -0.638428 0.176514 0.700256 1441914200 0.266113 -0.638428 0.176514 0.700256 1441914200 0.264160 -0.638672 0.177368 0.700623 1441914200 0.264160 -0.638672 0.177368 0.700623 1441914200 0.264160 -0.638672 0.177368 0.700623 1441914200 0.264160 -0.638672 0.177368 0.700623 1441914200 0.264160 -0.638672 0.177368 0.700623 1441914200 0.264160 -0.638672 0.177368 0.700623 1441914200 0.263367 -0.638306 0.179382 0.700684 1441914200 0.263367 -0.638306 0.179382 0.700684 1441914200 0.263367 -0.638306 0.179382 0.700684 1441914200 0.263367 -0.638306 0.179382 0.700684 1441914200 0.263367 -0.638306 0.179382 0.700684 1441914200 0.263367 -0.638306 0.179382 0.700684 1441914200 0.267029 -0.635559 0.187439 0.699707 1441914200 0.267029 -0.635559 0.187439 0.699707 1441914200 0.267029 -0.635559 0.187439 0.699707 1441914200 0.267029 -0.635559 0.187439 0.699707 1441914200 0.267029 -0.635559 0.187439 0.699707 1441914200 0.267029 -0.635559 0.187439 0.699707 1441914200 0.270996 -0.631287 0.195618 0.699829 1441914200 0.270996 -0.631287 0.195618 0.699829 1441914200 0.270996 -0.631287 0.195618 0.699829 1441914200 0.270996 -0.631287 0.195618 0.699829 1441914200 0.270996 -0.631287 0.195618 0.699829 1441914200 0.270996 -0.631287 0.195618 0.699829 1441914200 0.270996 -0.631287 0.195618 0.699829 1441914200 0.277649 -0.626709 0.202515 0.699402 1441914200 0.277649 -0.626709 0.202515 0.699402 1441914200 0.277649 -0.626709 0.202515 0.699402 1441914200 0.277649 -0.626709 0.202515 0.699402 1441914200 0.277649 -0.626709 0.202515 0.699402 1441914200 0.277649 -0.626709 0.202515 0.699402 1441914200 0.290649 -0.619995 0.210876 0.697571 1441914200 0.290649 -0.619995 0.210876 0.697571 1441914200 0.290649 -0.619995 0.210876 0.697571 1441914200 0.290649 -0.619995 0.210876 0.697571 1441914200 0.290649 -0.619995 0.210876 0.697571 1441914200 0.290649 -0.619995 0.210876 0.697571 1441914200 0.293640 -0.619812 0.206482 0.697815 1441914200 0.293640 -0.619812 0.206482 0.697815 1441914200 0.293640 -0.619812 0.206482 0.697815 1441914200 0.293640 -0.619812 0.206482 0.697815 1441914200 0.293640 -0.619812 0.206482 0.697815 1441914200 0.293640 -0.619812 0.206482 0.697815 1441914200 0.293640 -0.619812 0.206482 0.697815 1441914200 0.283691 -0.625488 0.192932 0.700745 1441914200 0.283691 -0.625488 0.192932 0.700745 1441914200 0.283691 -0.625488 0.192932 0.700745 1441914200 0.283691 -0.625488 0.192932 0.700745 1441914200 0.283691 -0.625488 0.192932 0.700745 1441914200 0.280273 -0.625854 0.189758 0.702637 1441914200 0.280273 -0.625854 0.189758 0.702637 1441914200 0.280273 -0.625854 0.189758 0.702637 1441914200 0.280273 -0.625854 0.189758 0.702637 1441914200 0.280273 -0.625854 0.189758 0.702637 1441914200 0.280273 -0.625854 0.189758 0.702637 1441914200 0.280273 -0.625854 0.189758 0.702637 1441914200 0.283936 -0.624390 0.193359 0.701538 1441914200 0.283936 -0.624390 0.193359 0.701538 1441914200 0.283936 -0.624390 0.193359 0.701538 1441914200 0.283936 -0.624390 0.193359 0.701538 1441914200 0.283691 -0.625427 0.190369 0.701477 1441914200 0.283691 -0.625427 0.190369 0.701477 1441914200 0.283691 -0.625427 0.190369 0.701477 1441914200 0.283691 -0.625427 0.190369 0.701477 1441914200 0.283691 -0.625427 0.190369 0.701477 1441914200 0.283691 -0.625427 0.190369 0.701477 1441914200 0.280762 -0.626465 0.183777 0.703491 1441914200 0.280762 -0.626465 0.183777 0.703491 1441914200 0.280762 -0.626465 0.183777 0.703491 1441914200 0.280762 -0.626465 0.183777 0.703491 1441914200 0.280762 -0.626465 0.183777 0.703491 1441914200 0.280762 -0.626465 0.183777 0.703491 1441914200 0.273376 -0.629272 0.171326 0.707031 1441914200 0.273376 -0.629272 0.171326 0.707031 1441914200 0.273376 -0.629272 0.171326 0.707031 1441914200 0.273376 -0.629272 0.171326 0.707031 1441914200 0.273376 -0.629272 0.171326 0.707031 1441914201 0.273376 -0.629272 0.171326 0.707031 1441914201 0.273376 -0.629272 0.171326 0.707031 1441914201 0.270203 -0.630920 0.162964 0.708801 1441914201 0.270203 -0.630920 0.162964 0.708801 1441914201 0.270203 -0.630920 0.162964 0.708801 1441914201 0.270203 -0.630920 0.162964 0.708801 1441914201 0.270203 -0.630920 0.162964 0.708801 1441914201 0.270203 -0.630920 0.162964 0.708801 1441914201 0.276978 -0.627686 0.170166 0.707336 1441914201 0.276978 -0.627686 0.170166 0.707336 1441914201 0.276978 -0.627686 0.170166 0.707336 1441914201 0.276978 -0.627686 0.170166 0.707336 1441914201 0.276978 -0.627686 0.170166 0.707336 1441914201 0.276978 -0.627686 0.170166 0.707336 1441914201 0.284607 -0.623962 0.182678 0.704407 1441914201 0.284607 -0.623962 0.182678 0.704407 1441914201 0.284607 -0.623962 0.182678 0.704407 1441914201 0.284607 -0.623962 0.182678 0.704407 1441914201 0.284607 -0.623962 0.182678 0.704407 1441914201 0.284607 -0.623962 0.182678 0.704407 1441914201 0.286316 -0.622803 0.188293 0.703308 1441914201 0.286316 -0.622803 0.188293 0.703308 1441914201 0.286316 -0.622803 0.188293 0.703308 1441914201 0.286316 -0.622803 0.188293 0.703308 1441914201 0.286316 -0.622803 0.188293 0.703308 1441914201 0.286316 -0.622803 0.188293 0.703308 1441914201 0.285767 -0.623352 0.185852 0.703735 1441914201 0.285767 -0.623352 0.185852 0.703735 1441914201 0.285767 -0.623352 0.185852 0.703735 1441914201 0.285767 -0.623352 0.185852 0.703735 1441914201 0.285767 -0.623352 0.185852 0.703735 1441914201 0.285767 -0.623352 0.185852 0.703735 1441914201 0.285767 -0.623352 0.185852 0.703735 1441914201 0.283386 -0.624573 0.178467 0.705444 1441914201 0.283386 -0.624573 0.178467 0.705444 1441914201 0.283386 -0.624573 0.178467 0.705444 1441914201 0.283386 -0.624573 0.178467 0.705444 1441914201 0.283386 -0.624573 0.178467 0.705444 1441914201 0.283386 -0.624573 0.178467 0.705444 1441914201 0.277710 -0.626160 0.169739 0.708496 1441914201 0.277710 -0.626160 0.169739 0.708496 1441914201 0.277710 -0.626160 0.169739 0.708496 1441914201 0.277710 -0.626160 0.169739 0.708496 1441914201 0.277710 -0.626160 0.169739 0.708496 1441914201 0.277710 -0.626160 0.169739 0.708496 1441914201 0.275330 -0.626709 0.168335 0.709290 1441914201 0.275330 -0.626709 0.168335 0.709290 1441914201 0.275330 -0.626709 0.168335 0.709290 1441914201 0.275330 -0.626709 0.168335 0.709290 1441914201 0.275330 -0.626709 0.168335 0.709290 1441914201 0.275330 -0.626709 0.168335 0.709290 1441914201 0.279663 -0.623352 0.178101 0.708130 1441914201 0.279663 -0.623352 0.178101 0.708130 1441914201 0.279663 -0.623352 0.178101 0.708130 1441914201 0.279663 -0.623352 0.178101 0.708130 1441914201 0.279663 -0.623352 0.178101 0.708130 1441914201 0.279663 -0.623352 0.178101 0.708130 1441914201 0.282043 -0.621765 0.187622 0.706116 1441914201 0.282043 -0.621765 0.187622 0.706116 1441914201 0.282043 -0.621765 0.187622 0.706116 1441914201 0.282043 -0.621765 0.187622 0.706116 1441914201 0.282043 -0.621765 0.187622 0.706116 1441914201 0.282043 -0.621765 0.187622 0.706116 1441914201 0.282043 -0.621765 0.187622 0.706116 1441914201 0.282227 -0.622192 0.190613 0.704895 1441914201 0.282227 -0.622192 0.190613 0.704895 1441914201 0.282227 -0.622192 0.190613 0.704895 1441914201 0.282227 -0.622192 0.190613 0.704895 1441914201 0.282227 -0.622192 0.190613 0.704895 1441914201 0.282227 -0.622192 0.190613 0.704895 1441914201 0.282227 -0.622192 0.190613 0.704895 1441914201 0.283081 -0.621460 0.188721 0.705688 1441914201 0.283081 -0.621460 0.188721 0.705688 1441914201 0.283081 -0.621460 0.188721 0.705688 1441914201 0.283081 -0.621460 0.188721 0.705688 1441914201 0.283081 -0.621460 0.188721 0.705688 1441914201 0.283081 -0.621460 0.188721 0.705688 1441914201 0.286438 -0.619690 0.184631 0.706970 1441914201 0.286438 -0.619690 0.184631 0.706970 1441914201 0.286438 -0.619690 0.184631 0.706970 1441914201 0.286438 -0.619690 0.184631 0.706970 1441914201 0.286438 -0.619690 0.184631 0.706970 1441914201 0.286438 -0.619690 0.184631 0.706970 1441914201 0.291748 -0.617065 0.181519 0.707886 1441914201 0.291748 -0.617065 0.181519 0.707886 1441914201 0.291748 -0.617065 0.181519 0.707886 1441914201 0.291748 -0.617065 0.181519 0.707886 1441914201 0.291748 -0.617065 0.181519 0.707886 1441914201 0.291748 -0.617065 0.181519 0.707886 1441914201 0.291748 -0.617065 0.181519 0.707886 1441914201 0.281616 -0.620361 0.169495 0.712097 1441914201 0.281616 -0.620361 0.169495 0.712097 1441914201 0.281616 -0.620361 0.169495 0.712097 1441914201 0.281616 -0.620361 0.169495 0.712097 1441914201 0.281616 -0.620361 0.169495 0.712097 1441914201 0.281616 -0.620361 0.169495 0.712097 1441914201 0.266663 -0.625183 0.159119 0.716064 1441914201 0.266663 -0.625183 0.159119 0.716064 1441914201 0.266663 -0.625183 0.159119 0.716064 1441914201 0.266663 -0.625183 0.159119 0.716064 1441914201 0.266663 -0.625183 0.159119 0.716064 1441914201 0.266663 -0.625183 0.159119 0.716064 1441914201 0.266663 -0.625183 0.159119 0.716064 1441914201 0.267395 -0.625183 0.164795 0.714478 1441914201 0.267395 -0.625183 0.164795 0.714478 1441914201 0.267395 -0.625183 0.164795 0.714478 1441914201 0.267395 -0.625183 0.164795 0.714478 1441914201 0.267395 -0.625183 0.164795 0.714478 1441914201 0.267395 -0.625183 0.164795 0.714478 1441914201 0.272095 -0.623840 0.174744 0.711548 1441914201 0.272095 -0.623840 0.174744 0.711548 1441914201 0.272095 -0.623840 0.174744 0.711548 1441914201 0.272095 -0.623840 0.174744 0.711548 1441914201 0.272095 -0.623840 0.174744 0.711548 1441914201 0.272095 -0.623840 0.174744 0.711548 1441914201 0.273010 -0.623413 0.178711 0.710571 1441914202 0.273010 -0.623413 0.178711 0.710571 1441914202 0.273010 -0.623413 0.178711 0.710571 1441914202 0.273010 -0.623413 0.178711 0.710571 1441914202 0.273010 -0.623413 0.178711 0.710571 1441914202 0.273010 -0.623413 0.178711 0.710571 1441914202 0.273010 -0.623413 0.178711 0.710571 1441914202 0.274353 -0.620972 0.181458 0.711487 1441914202 0.274353 -0.620972 0.181458 0.711487 1441914202 0.274353 -0.620972 0.181458 0.711487 1441914202 0.274353 -0.620972 0.181458 0.711487 1441914202 0.274353 -0.620972 0.181458 0.711487 1441914202 0.274353 -0.620972 0.181458 0.711487 1441914202 0.268616 -0.622131 0.173889 0.714478 1441914202 0.268616 -0.622131 0.173889 0.714478 1441914202 0.268616 -0.622131 0.173889 0.714478 1441914202 0.268616 -0.622131 0.173889 0.714478 1441914202 0.268616 -0.622131 0.173889 0.714478 1441914202 0.268616 -0.622131 0.173889 0.714478 1441914202 0.268616 -0.622131 0.173889 0.714478 1441914202 0.261963 -0.625916 0.165039 0.715759 1441914202 0.261963 -0.625916 0.165039 0.715759 1441914202 0.261963 -0.625916 0.165039 0.715759 1441914202 0.261963 -0.625916 0.165039 0.715759 1441914202 0.261963 -0.625916 0.165039 0.715759 1441914202 0.261963 -0.625916 0.165039 0.715759 1441914202 0.261963 -0.625916 0.165039 0.715759 1441914202 0.254456 -0.630127 0.157898 0.716431 1441914202 0.254456 -0.630127 0.157898 0.716431 1441914202 0.254456 -0.630127 0.157898 0.716431 1441914202 0.254456 -0.630127 0.157898 0.716431 1441914202 0.254456 -0.630127 0.157898 0.716431 1441914202 0.254456 -0.630127 0.157898 0.716431 1441914202 0.249084 -0.633789 0.154297 0.715820 1441914202 0.249084 -0.633789 0.154297 0.715820 1441914202 0.249084 -0.633789 0.154297 0.715820 1441914202 0.249084 -0.633789 0.154297 0.715820 1441914202 0.249084 -0.633789 0.154297 0.715820 1441914202 0.249084 -0.633789 0.154297 0.715820 1441914202 0.245789 -0.636719 0.154114 0.714417 1441914202 0.245789 -0.636719 0.154114 0.714417 1441914202 0.245789 -0.636719 0.154114 0.714417 1441914202 0.245789 -0.636719 0.154114 0.714417 1441914202 0.245789 -0.636719 0.154114 0.714417 1441914202 0.245789 -0.636719 0.154114 0.714417 1441914202 0.245789 -0.636719 0.154114 0.714417 1441914202 0.247437 -0.636169 0.159851 0.713074 1441914202 0.247437 -0.636169 0.159851 0.713074 1441914202 0.247437 -0.636169 0.159851 0.713074 1441914202 0.247437 -0.636169 0.159851 0.713074 1441914202 0.247437 -0.636169 0.159851 0.713074 1441914202 0.249817 -0.634399 0.164185 0.712830 1441914202 0.249817 -0.634399 0.164185 0.712830 1441914202 0.249817 -0.634399 0.164185 0.712830 1441914202 0.249817 -0.634399 0.164185 0.712830 1441914202 0.249817 -0.634399 0.164185 0.712830 1441914202 0.249817 -0.634399 0.164185 0.712830 1441914202 0.249329 -0.634583 0.164124 0.712891 1441914202 0.249329 -0.634583 0.164124 0.712891 1441914202 0.249329 -0.634583 0.164124 0.712891 1441914202 0.249329 -0.634583 0.164124 0.712891 1441914202 0.249329 -0.634583 0.164124 0.712891 1441914202 0.249329 -0.634583 0.164124 0.712891 1441914202 0.249329 -0.634583 0.164124 0.712891 1441914202 0.247742 -0.635193 0.164856 0.712708 1441914202 0.247742 -0.635193 0.164856 0.712708 1441914202 0.247742 -0.635193 0.164856 0.712708 1441914202 0.247742 -0.635193 0.164856 0.712708 1441914202 0.242310 -0.637756 0.161560 0.713074 1441914202 0.242310 -0.637756 0.161560 0.713074 1441914202 0.242310 -0.637756 0.161560 0.713074 1441914202 0.242310 -0.637756 0.161560 0.713074 1441914202 0.242310 -0.637756 0.161560 0.713074 1441914202 0.242310 -0.637756 0.161560 0.713074 1441914202 0.239258 -0.639282 0.158325 0.713440 1441914202 0.239258 -0.639282 0.158325 0.713440 1441914202 0.239258 -0.639282 0.158325 0.713440 1441914202 0.239258 -0.639282 0.158325 0.713440 1441914202 0.239258 -0.639282 0.158325 0.713440 1441914202 0.239258 -0.639282 0.158325 0.713440 1441914202 0.239258 -0.639282 0.158325 0.713440 1441914202 0.241211 -0.637451 0.160278 0.713989 1441914202 0.241211 -0.637451 0.160278 0.713989 1441914202 0.241211 -0.637451 0.160278 0.713989 1441914202 0.241211 -0.637451 0.160278 0.713989 1441914202 0.241211 -0.637451 0.160278 0.713989 1441914202 0.241211 -0.637451 0.160278 0.713989 1441914202 0.241821 -0.635620 0.161011 0.715210 1441914202 0.241821 -0.635620 0.161011 0.715210 1441914202 0.241821 -0.635620 0.161011 0.715210 1441914202 0.241821 -0.635620 0.161011 0.715210 1441914202 0.241821 -0.635620 0.161011 0.715210 1441914202 0.241821 -0.635620 0.161011 0.715210 1441914202 0.246704 -0.632080 0.162354 0.716370 1441914202 0.246704 -0.632080 0.162354 0.716370 1441914202 0.246704 -0.632080 0.162354 0.716370 1441914202 0.246704 -0.632080 0.162354 0.716370 1441914202 0.246704 -0.632080 0.162354 0.716370 1441914202 0.246704 -0.632080 0.162354 0.716370 1441914202 0.252930 -0.628235 0.164368 0.717102 1441914202 0.252930 -0.628235 0.164368 0.717102 1441914202 0.252930 -0.628235 0.164368 0.717102 1441914202 0.252930 -0.628235 0.164368 0.717102 1441914202 0.252930 -0.628235 0.164368 0.717102 1441914202 0.252930 -0.628235 0.164368 0.717102 1441914202 0.252930 -0.628235 0.164368 0.717102 1441914202 0.253662 -0.627136 0.164124 0.717957 1441914202 0.253662 -0.627136 0.164124 0.717957 1441914202 0.253662 -0.627136 0.164124 0.717957 1441914202 0.253662 -0.627136 0.164124 0.717957 1441914202 0.253662 -0.627136 0.164124 0.717957 1441914202 0.253662 -0.627136 0.164124 0.717957 1441914203 0.247192 -0.630249 0.158081 0.718811 1441914203 0.247192 -0.630249 0.158081 0.718811 1441914203 0.247192 -0.630249 0.158081 0.718811 1441914203 0.247192 -0.630249 0.158081 0.718811 1441914203 0.247192 -0.630249 0.158081 0.718811 1441914203 0.247192 -0.630249 0.158081 0.718811 1441914203 0.247192 -0.630249 0.158081 0.718811 1441914203 0.239807 -0.633484 0.150452 0.720032 1441914203 0.239807 -0.633484 0.150452 0.720032 1441914203 0.239807 -0.633484 0.150452 0.720032 1441914203 0.239807 -0.633484 0.150452 0.720032 1441914203 0.239807 -0.633484 0.150452 0.720032 1441914203 0.239807 -0.633484 0.150452 0.720032 1441914203 0.238831 -0.633606 0.149841 0.720459 1441914203 0.238831 -0.633606 0.149841 0.720459 1441914203 0.238831 -0.633606 0.149841 0.720459 1441914203 0.238831 -0.633606 0.149841 0.720459 1441914203 0.238831 -0.633606 0.149841 0.720459 1441914203 0.238831 -0.633606 0.149841 0.720459 1441914203 0.237793 -0.632751 0.151428 0.721191 1441914203 0.237793 -0.632751 0.151428 0.721191 1441914203 0.237793 -0.632751 0.148682 0.721191 1441914203 0.237793 -0.632751 0.151428 0.721191 1441914203 0.237793 -0.632751 0.151428 0.721191 1441914203 0.237793 -0.632751 0.151428 0.721191 1441914203 0.237793 -0.632751 0.151428 0.721191 1441914203 0.237061 -0.633362 0.152039 0.720764 1441914203 0.237061 -0.633362 0.152039 0.720764 1441914203 0.237061 -0.633362 0.152039 0.720764 1441914203 0.237061 -0.633362 0.152039 0.720764 1441914203 0.237061 -0.633362 0.152039 0.720764 1441914203 0.237061 -0.633362 0.152039 0.720764 1441914203 0.239502 -0.632813 0.154175 0.719971 1441914203 0.239502 -0.632813 0.154175 0.719971 1441914203 0.239502 -0.632813 0.154175 0.719971 1441914203 0.239502 -0.632813 0.154175 0.719971 1441914203 0.239502 -0.632813 0.154175 0.719971 1441914203 0.239502 -0.632813 0.154175 0.719971 1441914203 0.237488 -0.634460 0.150391 0.720032 1441914203 0.237488 -0.634460 0.150391 0.720032 1441914203 0.237488 -0.634460 0.150391 0.720032 1441914203 0.237488 -0.634460 0.150391 0.720032 1441914203 0.237488 -0.634460 0.150391 0.720032 1441914203 0.237488 -0.634460 0.150391 0.720032 1441914203 0.233154 -0.637512 0.144287 0.719971 1441914203 0.233154 -0.637512 0.144287 0.719971 1441914203 0.233154 -0.637512 0.144287 0.719971 1441914203 0.233154 -0.637512 0.144287 0.719971 1441914203 0.233154 -0.637512 0.144287 0.719971 1441914203 0.233154 -0.637512 0.144287 0.719971 1441914203 0.234863 -0.636841 0.147522 0.719360 1441914203 0.234863 -0.636841 0.147522 0.719360 1441914203 0.234863 -0.636841 0.147522 0.719360 1441914203 0.234863 -0.636841 0.147522 0.719360 1441914203 0.234863 -0.636841 0.147522 0.719360 1441914203 0.234863 -0.636841 0.147522 0.719360 1441914203 0.238831 -0.635498 0.155151 0.717590 1441914203 0.238831 -0.635498 0.155151 0.717590 1441914203 0.238831 -0.635498 0.155151 0.717590 1441914203 0.238831 -0.635498 0.155151 0.717590 1441914203 0.238831 -0.635498 0.155151 0.717590 1441914203 0.238831 -0.635498 0.155151 0.717590 1441914203 0.238831 -0.635498 0.155151 0.717590 1441914203 0.243347 -0.634888 0.161743 0.715210 1441914203 0.243347 -0.634888 0.161743 0.715210 1441914203 0.243347 -0.634888 0.161743 0.715210 1441914203 0.243347 -0.634888 0.161743 0.715210 1441914203 0.243347 -0.634888 0.161743 0.715210 1441914203 0.243347 -0.634888 0.161743 0.715210 1441914203 0.245361 -0.634949 0.164612 0.713806 1441914203 0.245361 -0.634949 0.164612 0.713806 1441914203 0.245361 -0.634949 0.164612 0.713806 1441914203 0.245361 -0.634949 0.164612 0.713806 1441914203 0.245361 -0.634949 0.164612 0.713806 1441914203 0.245361 -0.634949 0.164612 0.713806 1441914203 0.247192 -0.633362 0.168213 0.713745 1441914203 0.247192 -0.633362 0.168213 0.713745 1441914203 0.247192 -0.633362 0.168213 0.713745 1441914203 0.247192 -0.633362 0.168213 0.713745 1441914203 0.247192 -0.633362 0.168213 0.713745 1441914203 0.247192 -0.633362 0.168213 0.713745 1441914203 0.247192 -0.633057 0.168457 0.713928 1441914203 0.247192 -0.633057 0.168457 0.713928 1441914203 0.247192 -0.633057 0.168457 0.713928 1441914203 0.247192 -0.633057 0.168457 0.713928 1441914203 0.247192 -0.633057 0.168457 0.713928 1441914203 0.247192 -0.633057 0.168457 0.713928 1441914203 0.247192 -0.633057 0.168457 0.713928 1441914203 0.245972 -0.634399 0.166077 0.713745 1441914203 0.245972 -0.634399 0.166077 0.713745 1441914203 0.245972 -0.634399 0.166077 0.713745 1441914203 0.245972 -0.634399 0.166077 0.713745 1441914203 0.245972 -0.634399 0.166077 0.713745 1441914203 0.245972 -0.634399 0.166077 0.713745 1441914203 0.244263 -0.635193 0.164551 0.713989 1441914203 0.244263 -0.635193 0.164551 0.713989 1441914203 0.244263 -0.635193 0.164551 0.713989 1441914203 0.244263 -0.635193 0.164551 0.713989 1441914203 0.244263 -0.635193 0.164551 0.713989 1441914203 0.244263 -0.635193 0.164551 0.713989 1441914203 0.245178 -0.633911 0.168030 0.713989 1441914203 0.245178 -0.633911 0.168030 0.713989 1441914203 0.245178 -0.633911 0.168030 0.713989 1441914203 0.245178 -0.633911 0.168030 0.713989 1441914203 0.245178 -0.633911 0.168030 0.713989 1441914203 0.245178 -0.633911 0.168030 0.713989 1441914203 0.244446 -0.634949 0.168335 0.713257 1441914203 0.244446 -0.634949 0.168335 0.713257 1441914203 0.244446 -0.634949 0.168335 0.713257 1441914203 0.244446 -0.634949 0.168335 0.713257 1441914203 0.244446 -0.634949 0.168335 0.713257 1441914203 0.244446 -0.634949 0.168335 0.713257 1441914203 0.244263 -0.635620 0.167175 0.713013 1441914204 0.244263 -0.635620 0.167175 0.713013 1441914204 0.244263 -0.635620 0.167175 0.713013 1441914204 0.244263 -0.635620 0.167175 0.713013 1441914204 0.244263 -0.635620 0.167175 0.713013 1441914204 0.244263 -0.635620 0.167175 0.713013 1441914204 0.243713 -0.635071 0.165894 0.713989 1441914204 0.243713 -0.635071 0.165894 0.713989 1441914204 0.243713 -0.635071 0.165894 0.713989 1441914204 0.243713 -0.635071 0.165894 0.713989 1441914204 0.243713 -0.635071 0.165894 0.713989 1441914204 0.243713 -0.635071 0.165894 0.713989 1441914204 0.243713 -0.635071 0.165894 0.713989 1441914204 0.245667 -0.633850 0.161560 0.715332 1441914204 0.245667 -0.633850 0.161560 0.715332 1441914204 0.245667 -0.633850 0.161560 0.715332 1441914204 0.245667 -0.633850 0.161560 0.715332 1441914204 0.245667 -0.633850 0.161560 0.715332 1441914204 0.245667 -0.633850 0.161560 0.715332 1441914204 0.251709 -0.632507 0.157776 0.715332 1441914204 0.251709 -0.632507 0.157776 0.715332 1441914204 0.251709 -0.632507 0.157776 0.715332 1441914204 0.251709 -0.632507 0.157776 0.715332 1441914204 0.251709 -0.632507 0.157776 0.715332 1441914204 0.251709 -0.632507 0.157776 0.715332 1441914204 0.248596 -0.633972 0.148560 0.717041 1441914204 0.248596 -0.633972 0.148560 0.717041 1441914204 0.248596 -0.633972 0.148560 0.717041 1441914204 0.248596 -0.633972 0.148560 0.717041 1441914204 0.248596 -0.633972 0.148560 0.717041 1441914204 0.248596 -0.633972 0.148560 0.717041 1441914204 0.248596 -0.633972 0.148560 0.717041 1441914204 0.238586 -0.637512 0.142334 0.718567 1441914204 0.238586 -0.637512 0.142334 0.718567 1441914204 0.238586 -0.637512 0.142334 0.718567 1441914204 0.238586 -0.637512 0.142334 0.718567 1441914204 0.238586 -0.637512 0.142334 0.718567 1441914204 0.238586 -0.637512 0.142334 0.718567 1441914204 0.236511 -0.637329 0.144836 0.718933 1441914204 0.236511 -0.637329 0.144836 0.718933 1441914204 0.236511 -0.637329 0.144836 0.718933 1441914204 0.236511 -0.637329 0.144836 0.718933 1441914204 0.236511 -0.637329 0.144836 0.718933 1441914204 0.236511 -0.637329 0.144836 0.718933 1441914204 0.239258 -0.637268 0.145630 0.717896 1441914204 0.239258 -0.637268 0.145630 0.717896 1441914204 0.239258 -0.637268 0.145630 0.717896 1441914204 0.239258 -0.637268 0.145630 0.717896 1441914204 0.239258 -0.637268 0.145630 0.717896 1441914204 0.239258 -0.637268 0.145630 0.717896 1441914204 0.240295 -0.637817 0.147156 0.716797 1441914204 0.240295 -0.637817 0.147156 0.716797 1441914204 0.240295 -0.637817 0.147156 0.716797 1441914204 0.240295 -0.637817 0.147156 0.716797 1441914204 0.240295 -0.637817 0.147156 0.716797 1441914204 0.240295 -0.637817 0.147156 0.716797 1441914204 0.240295 -0.637817 0.147156 0.716797 1441914204 0.239258 -0.638184 0.148804 0.716492 1441914204 0.239258 -0.638184 0.148804 0.716492 1441914204 0.239258 -0.638184 0.148804 0.716492 1441914204 0.239258 -0.638184 0.148804 0.716492 1441914204 0.239258 -0.638184 0.148804 0.716492 1441914204 0.239258 -0.638184 0.148804 0.716492 1441914204 0.238647 -0.638062 0.146729 0.717163 1441914204 0.238647 -0.638062 0.146729 0.717163 1441914204 0.238647 -0.638062 0.146729 0.717163 1441914204 0.238647 -0.638062 0.146729 0.717163 1441914204 0.238647 -0.638062 0.146729 0.717163 1441914204 0.238647 -0.638062 0.146729 0.717163 1441914204 0.238037 -0.638245 0.145264 0.717529 1441914204 0.238037 -0.638245 0.145264 0.717529 1441914204 0.238037 -0.638245 0.145264 0.717529 1441914204 0.238037 -0.638245 0.145264 0.717529 1441914204 0.238037 -0.638245 0.145264 0.717529 1441914204 0.238037 -0.638245 0.145264 0.717529 1441914204 0.240845 -0.637756 0.151428 0.715759 1441914204 0.240845 -0.637756 0.151428 0.715759 1441914204 0.240845 -0.637756 0.151428 0.715759 1441914204 0.240845 -0.637756 0.151428 0.715759 1441914204 0.240845 -0.637756 0.151428 0.715759 1441914204 0.240845 -0.637756 0.151428 0.715759 1441914204 0.240845 -0.637756 0.151428 0.715759 1441914204 
0.373779 -0.642639 0.226563 0.629272 1441914207 0.373779 -0.642639 0.226563 0.629272 1441914207 0.373779 -0.642639 0.226563 0.629272 1441914207 0.373779 -0.642639 0.226563 0.629272 1441914207 0.373779 -0.642639 0.226563 0.629272 1441914207 0.393372 -0.631775 0.240051 0.623230 1441914207 0.393372 -0.631775 0.240051 0.623230 1441914207 0.393372 -0.631775 0.240051 0.623230 1441914207 0.393372 -0.631775 0.240051 0.623230 1441914207 0.393372 -0.631775 0.240051 0.623230 1441914207 0.393372 -0.631775 0.240051 0.623230 1441914207 0.388489 -0.617493 0.245972 0.638123 1441914207 0.388489 -0.617493 0.245972 0.638123 1441914207 0.388489 -0.617493 0.245972 0.638123 1441914207 0.388489 -0.617493 0.245972 0.638123 1441914207 0.388489 -0.617493 0.245972 0.638123 1441914207 0.388489 -0.617493 0.245972 0.638123 1441914207 0.374817 -0.603699 0.238953 0.661743 1441914207 0.374817 -0.603699 0.238953 0.661743 1441914207 0.374817 -0.603699 0.238953 0.661743 1441914207 0.374817 -0.603699 0.238953 0.661743 1441914207 0.374817 -0.603699 0.238953 0.661743 1441914207 0.374817 -0.603699 0.238953 0.661743 1441914207 0.378540 -0.581726 0.228882 0.682556 1441914207 0.378540 -0.581726 0.228882 0.682556 1441914207 0.378540 -0.581726 0.228882 0.682556 1441914207 0.378540 -0.581726 0.228882 0.682556 1441914207 0.378540 -0.581726 0.228882 0.682556 1441914207 0.378540 -0.581726 0.228882 0.682556 1441914207 0.387817 -0.562378 0.226746 0.694214 1441914207 0.387817 -0.562378 0.226746 0.694214 1441914207 0.387817 -0.562378 0.226746 0.694214 1441914207 0.387817 -0.562378 0.226746 0.694214 1441914207 0.387817 -0.562378 0.226746 0.694214 1441914207 0.387817 -0.562378 0.226746 0.694214 1441914207 0.387817 -0.562378 0.226746 0.694214 1441914207 0.389648 -0.554565 0.228088 0.698975 1441914207 0.389648 -0.554565 0.228088 0.698975 1441914207 0.389648 -0.554565 0.228088 0.698975 1441914207 0.389648 -0.554565 0.228088 0.698975 1441914207 0.389648 -0.554565 0.228088 0.698975 1441914207 0.390503 -0.560364 0.231323 0.692810 1441914207 0.390503 -0.560364 0.231323 0.692810 1441914207 0.390503 -0.560364 0.231323 0.692810 1441914207 0.390503 -0.560364 0.231323 0.692810 1441914207 0.390503 -0.560364 0.231323 0.692810 1441914207 0.390503 -0.560364 0.231323 0.692810 1441914207 0.390747 -0.568054 0.240112 0.683350 1441914207 0.390747 -0.568054 0.240112 0.683350 1441914207 0.390747 -0.568054 0.240112 0.683350 1441914207 0.390747 -0.568054 0.240112 0.683350 1441914207 0.390747 -0.568054 0.240112 0.683350 1441914207 0.390747 -0.568054 0.240112 0.683350 1441914207 0.387939 -0.570313 0.254333 0.677856 1441914207 0.387939 -0.570313 0.254333 0.677856 1441914207 0.387939 -0.570313 0.254333 0.677856 1441914207 0.387939 -0.570313 0.254333 0.677856 1441914207 0.387939 -0.570313 0.254333 0.677856 1441914207 0.387939 -0.570313 0.254333 0.677856 1441914207 0.373108 -0.579468 0.259888 0.676331 1441914207 0.373108 -0.579468 0.259888 0.676331 1441914207 0.373108 -0.579468 0.259888 0.676331 1441914207 0.373108 -0.579468 0.259888 0.676331 1441914207 0.373108 -0.579468 0.259888 0.676331 1441914207 0.373108 -0.579468 0.259888 0.676331 1441914207 0.373108 -0.579468 0.259888 0.676331 1441914207 0.350769 -0.591064 0.256897 0.679321 1441914207 0.350769 -0.591064 0.256897 0.679321 1441914207 0.350769 -0.591064 0.256897 0.679321 1441914207 0.350769 -0.591064 0.256897 0.679321 1441914207 0.350769 -0.591064 0.256897 0.679321 1441914207 0.350769 -0.591064 0.256897 0.679321 1441914207 0.321777 -0.603394 0.250916 0.685120 1441914207 0.321777 -0.603394 0.250916 0.685120 1441914207 0.321777 -0.603394 0.250916 0.685120 1441914207 0.321777 -0.603394 0.250916 0.685120 1441914207 0.321777 -0.603394 0.250916 0.685120 1441914207 0.321777 -0.603394 0.250916 0.685120 1441914207 0.300537 -0.609497 0.250854 0.689392 1441914207 0.300537 -0.609497 0.250854 0.689392 1441914207 0.300537 -0.609497 0.250854 0.689392 1441914207 0.300537 -0.609497 0.250854 0.689392 1441914207 0.300537 -0.609497 0.250854 0.689392 1441914207 0.300537 -0.609497 0.250854 0.689392 1441914207 0.278625 -0.611267 0.248718 0.697693 1441914207 0.278625 -0.611267 0.248718 0.697693 1441914207 0.278625 -0.611267 0.248718 0.697693 1441914207 0.278625 -0.611267 0.248718 0.697693 1441914207 0.278625 -0.611267 0.248718 0.697693 1441914207 0.278625 -0.611267 0.248718 0.697693 1441914207 0.255066 -0.623169 0.231750 0.702026 1441914207 0.255066 -0.623169 0.231750 0.702026 1441914207 0.255066 -0.623169 0.231750 0.702026 1441914207 0.255066 -0.623169 0.231750 0.702026 1441914207 0.255066 -0.623169 0.231750 0.702026 1441914207 0.255066 -0.623169 0.231750 0.702026 1441914208 0.287354 -0.640137 0.232727 0.673401 1441914208 0.287354 -0.640137 0.232727 0.673401 1441914208 0.287354 -0.640137 0.232727 0.673401 1441914208 0.287354 -0.640137 0.232727 0.673401 1441914208 0.287354 -0.640137 0.232727 0.673401 1441914208 0.287354 -0.640137 0.232727 0.673401 1441914208 0.287354 -0.640137 0.232727 0.673401 1441914208 0.341797 -0.625916 0.267151 0.648071 1441914208 0.341797 -0.625916 0.267151 0.648071 1441914208 0.341797 -0.625916 0.267151 0.648071 1441914208 0.341797 -0.625916 0.267151 0.648071 1441914208 0.341797 -0.625916 0.267151 0.648071 1441914208 0.345276 -0.613586 0.278564 0.653198 1441914208 0.345276 -0.613586 0.278564 0.653198 1441914208 0.345276 -0.613586 0.278564 0.653198 1441914208 0.345276 -0.613586 0.278564 0.653198 1441914208 0.345276 -0.613586 0.278564 0.653198 1441914208 0.345276 -0.613586 0.278564 0.653198 1441914208 0.345276 -0.613586 0.278564 0.653198 1441914208 0.338745 -0.614136 0.272766 0.658508 1441914208 0.338745 -0.614136 0.272766 0.658508 1441914208 0.338745 -0.614136 0.272766 0.658508 1441914208 0.338745 -0.614136 0.272766 0.658508 1441914208 0.338745 -0.614136 0.272766 0.658508 1441914208 0.338745 -0.614136 0.272766 0.658508 1441914208 0.332581 -0.617737 0.266602 0.660767 1441914208 0.332581 -0.617737 0.266602 0.660767 1441914208 0.332581 -0.617737 0.266602 0.660767 1441914208 0.332581 -0.617737 0.266602 0.660767 1441914208 0.332581 -0.617737 0.266602 0.660767 1441914208 0.332581 -0.617737 0.266602 0.660767 1441914208 0.344238 -0.615173 0.269653 0.656006 1441914208 0.344238 -0.615173 0.269653 0.656006 1441914208 0.344238 -0.615173 0.269653 0.656006 1441914208 0.344238 -0.615173 0.269653 0.656006 1441914208 0.344238 -0.615173 0.269653 0.656006 1441914208 0.344238 -0.615173 0.269653 0.656006 1441914208 0.360718 -0.619629 0.267639 0.643616 1441914208 0.360718 -0.619629 0.267639 0.643616 1441914208 0.360718 -0.619629 0.267639 0.643616 1441914208 0.360718 -0.619629 0.267639 0.643616 1441914208 0.360718 -0.619629 0.267639 0.643616 1441914208 0.360718 -0.619629 0.267639 0.643616 1441914208 0.360718 -0.619629 0.267639 0.643616 1441914208 0.377136 -0.623047 0.258545 0.634583 1441914208 0.377136 -0.623047 0.258545 0.634583 1441914208 0.377136 -0.623047 0.258545 0.634583 1441914208 0.377136 -0.623047 0.258545 0.634583 1441914208 0.377136 -0.623047 0.258545 0.634583 1441914208 0.377136 -0.623047 0.258545 0.634583 1441914208 0.389099 -0.614807 0.260620 0.634583 1441914208 0.389099 -0.614807 0.260620 0.634583 1441914208 0.389099 -0.614807 0.260620 0.634583 1441914208 0.389099 -0.614807 0.260620 0.634583 1441914208 0.389099 -0.614807 0.260620 0.634583 1441914208 0.389099 -0.614807 0.260620 0.634583 1441914208 0.385071 -0.598938 0.269470 0.648254 1441914208 0.385071 -0.598938 0.269470 0.648254 1441914208 0.385071 -0.598938 0.269470 0.648254 1441914208 0.385071 -0.598938 0.269470 0.648254 1441914208 0.385071 -0.598938 0.269470 0.648254 1441914208 0.385071 -0.598938 0.269470 0.648254 1441914208 0.367798 -0.579041 0.269409 0.675903 1441914208 0.367798 -0.579041 0.269409 0.675903 1441914208 0.367798 -0.579041 0.269409 0.675903 1441914208 0.367798 -0.579041 0.269409 0.675903 1441914208 0.367798 -0.579041 0.269409 0.675903 1441914208 0.367798 -0.579041 0.269409 0.675903 1441914208 0.362122 -0.565857 0.243652 0.699463 1441914208 0.362122 -0.565857 0.243652 0.699463 1441914208 0.362122 -0.565857 0.243652 0.699463 1441914208 0.362122 -0.565857 0.243652 0.699463 1441914208 0.362122 -0.565857 0.243652 0.699463 1441914208 0.362122 -0.565857 0.243652 0.699463 1441914208 0.365784 -0.559814 0.231323 0.706604 1441914208 0.365784 -0.559814 0.231323 0.706604 1441914208 0.365784 -0.559814 0.231323 0.706604 1441914208 0.365784 -0.559814 0.231323 0.706604 1441914208 0.365784 -0.559814 0.231323 0.706604 1441914208 0.365784 -0.559814 0.231323 0.706604 1441914208 0.365784 -0.559814 0.231323 0.706604 1441914208 0.361938 -0.560913 0.233826 0.706848 1441914208 0.361938 -0.560913 0.233826 0.706848 1441914208 0.361938 -0.560913 0.233826 0.706848 1441914208 0.361938 -0.560913 0.233826 0.706848 1441914208 0.361938 -0.560913 0.233826 0.706848 1441914208 0.361938 -0.560913 0.233826 0.706848 1441914208 0.362732 -0.565491 0.240356 0.700623 1441914208 0.362732 -0.565491 0.240356 0.700623 1441914208 0.362732 -0.565491 0.240356 0.700623 1441914208 0.362732 -0.565491 0.240356 0.700623 1441914208 0.362732 -0.565491 0.240356 0.700623 1441914208 0.362732 -0.565491 0.240356 0.700623 1441914208 0.362732 -0.565491 0.240356 0.700623 1441914208 0.363037 -0.574097 0.246887 0.691101 1441914208 0.363037 -0.574097 0.246887 0.691101 1441914208 0.363037 -0.574097 0.246887 0.691101 1441914208 0.363037 -0.574097 0.246887 0.691101 1441914208 0.363037 -0.574097 0.246887 0.691101 1441914208 0.363037 -0.574097 0.246887 0.691101 1441914208 0.366394 -0.582397 0.254028 0.679688 1441914208 0.366394 -0.582397 0.254028 0.679688 1441914208 0.366394 -0.582397 0.254028 0.679688 1441914208 0.366394 -0.582397 0.254028 0.679688 1441914208 0.366394 -0.582397 0.254028 0.679688 1441914208 0.367981 -0.589478 0.259888 0.670471 1441914208 0.367981 -0.589478 0.259888 0.670471 1441914208 0.367981 -0.589478 0.259888 0.670471 1441914208 0.367981 -0.589478 0.259888 0.670471 1441914208 0.367981 -0.589478 0.259888 0.670471 1441914208 0.367981 -0.589478 0.259888 0.670471 1441914208 0.367981 -0.589478 0.259888 0.670471 1441914209 0.362610 -0.597046 0.262390 0.665649 1441914209 0.362610 -0.597046 0.262390 0.665649 1441914209 0.362610 -0.597046 0.262390 0.665649 1441914209 0.362610 -0.597046 0.262390 0.665649 1441914209 0.362610 -0.597046 0.262390 0.665649 1441914209 0.345581 -0.604858 0.262268 0.667725 1441914209 0.345581 -0.604858 0.262268 0.667725 1441914209 0.345581 -0.604858 0.262268 0.667725 1441914209 0.345581 -0.604858 0.262268 0.667725 1441914209 0.345581 -0.604858 0.262268 0.667725 1441914209 0.345581 -0.604858 0.262268 0.667725 1441914209 0.310303 -0.606873 0.265564 0.681763 1441914209 0.310303 -0.606873 0.265564 0.681763 1441914209 0.310303 -0.606873 0.265564 0.681763 1441914209 0.310303 -0.606873 0.265564 0.681763 1441914209 0.310303 -0.606873 0.265564 0.681763 1441914209 0.310303 -0.606873 0.265564 0.681763 1441914209 0.259155 -0.617249 0.252258 0.698730 1441914209 0.259155 -0.617249 0.252258 0.698730 1441914209 0.259155 -0.617249 0.252258 0.698730 1441914209 0.259155 -0.617249 0.252258 0.698730 1441914209 0.259155 -0.617249 0.252258 0.698730 1441914209 0.259155 -0.617249 0.252258 0.698730 1441914209 0.259277 -0.645386 0.226868 0.681702 1441914209 0.259277 -0.645386 0.226868 0.681702 1441914209 0.259277 -0.645386 0.226868 0.681702 1441914209 0.259277 -0.645386 0.226868 0.681702 1441914209 0.259277 -0.645386 0.226868 0.681702 1441914209 0.259277 -0.645386 0.226868 0.681702 1441914209 0.259277 -0.645386 0.226868 0.681702 1441914209 0.324829 -0.650391 0.246338 0.640869 1441914209 0.324829 -0.650391 0.246338 0.640869 1441914209 0.324829 -0.650391 0.246338 0.640869 1441914209 0.324829 -0.650391 0.246338 0.640869 1441914209 0.324829 -0.650391 0.246338 0.640869 1441914209 0.324829 -0.650391 0.246338 0.640869 1441914209 0.352356 -0.629395 0.273987 0.636047 1441914209 0.352356 -0.629395 0.273987 0.636047 1441914209 0.352356 -0.629395 0.273987 0.636047 1441914209 0.352356 -0.629395 0.273987 0.636047 1441914209 0.352356 -0.629395 0.273987 0.636047 1441914209 0.352356 -0.629395 0.273987 0.636047 1441914209 0.336243 -0.628418 0.274353 0.645508 1441914209 0.336243 -0.628418 0.274353 0.645508 1441914209 0.336243 -0.628418 0.274353 0.645508 1441914209 0.336243 -0.628418 0.274353 0.645508 1441914209 0.336243 -0.628418 0.274353 0.645508 1441914209 0.336243 -0.628418 0.274353 0.645508 1441914209 0.316650 -0.632446 0.256653 0.658630 1441914209 0.316650 -0.632446 0.256653 0.658630 1441914209 0.316650 -0.632446 0.256653 0.658630 1441914209 0.316650 -0.632446 0.256653 0.658630 1441914209 0.316650 -0.632446 0.256653 0.658630 1441914209 0.316650 -0.632446 0.256653 0.658630 1441914209 0.316650 -0.632446 0.256653 0.658630 1441914209 0.328796 -0.633911 0.257996 0.650696 1441914209 0.328796 -0.633911 0.257996 0.650696 1441914209 0.328796 -0.633911 0.257996 0.650696 1441914209 0.328796 -0.633911 0.257996 0.650696 1441914209 0.328796 -0.633911 0.257996 0.650696 1441914209 0.328796 -0.633911 0.257996 0.650696 1441914209 0.355469 -0.628235 0.272400 0.636169 1441914209 0.355469 -0.628235 0.272400 0.636169 1441914209 0.355469 -0.628235 0.272400 0.636169 1441914209 0.355469 -0.628235 0.272400 0.636169 1441914209 0.355469 -0.628235 0.272400 0.636169 1441914209 0.355469 -0.628235 0.272400 0.636169 1441914209 0.371338 -0.614746 0.289124 0.632874 1441914209 0.371338 -0.614746 0.289124 0.632874 1441914209 0.371338 -0.614746 0.289124 0.632874 1441914209 0.371338 -0.614746 0.289124 0.632874 1441914209 0.371338 -0.614746 0.289124 0.632874 1441914209 0.371338 -0.614746 0.289124 0.632874 1441914209 0.371338 -0.614746 0.289124 0.632874 1441914209 0.365784 -0.599670 0.291260 0.649414 1441914209 0.365784 -0.599670 0.291260 0.649414 1441914209 0.365784 -0.599670 0.291260 0.649414 1441914209 0.365784 -0.599670 0.291260 0.649414 1441914209 0.365784 -0.599670 0.291260 0.649414 1441914209 0.365784 -0.599670 0.291260 0.649414 1441914209 0.365784 -0.599670 0.291260 0.649414 1441914209 0.351624 -0.582520 0.280884 0.676880 1441914209 0.351624 -0.582520 0.280884 0.676880 1441914209 0.351624 -0.582520 0.280884 0.676880 1441914209 0.351624 -0.582520 0.280884 0.676880 1441914209 0.351624 -0.582520 0.280884 0.676880 1441914209 0.351624 -0.582520 0.280884 0.676880 1441914209 0.340088 -0.564270 0.262451 0.705017 1441914209 0.340088 -0.564270 0.262451 0.705017 1441914209 0.340088 -0.564270 0.262451 0.705017 1441914209 0.340088 -0.564270 0.262451 0.705017 1441914209 0.340088 -0.564270 0.262451 0.705017 1441914209 0.340088 -0.564270 0.262451 0.705017 1441914209 0.340088 -0.564270 0.262451 0.705017 1441914209 0.333679 -0.554688 0.236267 0.724670 1441914209 0.333679 -0.554688 0.236267 0.724670 1441914209 0.333679 -0.554688 0.236267 0.724670 1441914209 0.333679 -0.554688 0.236267 0.724670 1441914209 0.333679 -0.554688 0.236267 0.724670 1441914209 0.329407 -0.556274 0.223694 0.729370 1441914209 0.329407 -0.556274 0.223694 0.729370 1441914209 0.329407 -0.556274 0.223694 0.729370 1441914209 0.329407 -0.556274 0.223694 0.729370 1441914209 0.329407 -0.556274 0.223694 0.729370 1441914209 0.329407 -0.556274 0.223694 0.729370 1441914209 0.329407 -0.556274 0.223694 0.729370 1441914209 0.334351 -0.564636 0.227173 0.719543 1441914209 0.334351 -0.564636 0.227173 0.719543 1441914209 0.334351 -0.564636 0.227173 0.719543 1441914209 0.334351 -0.564636 0.227173 0.719543 1441914209 0.334351 -0.564636 0.227173 0.719543 1441914209 0.334351 -0.564636 0.227173 0.719543 1441914209 0.344849 -0.573914 0.242004 0.702209 1441914209 0.344849 -0.573914 0.242004 0.702209 1441914210 0.344849 -0.573914 0.242004 0.702209 1441914210 0.344849 -0.573914 0.242004 0.702209 1441914210 0.344849 -0.573914 0.242004 0.702209 1441914210 0.344849 -0.573914 0.242004 0.702209 1441914210 0.344849 -0.573914 0.242004 0.702209 1441914210 0.352783 -0.581787 0.259033 0.685486 1441914210 0.352783 -0.581787 0.259033 0.685486 1441914210 0.352783 -0.581787 0.259033 0.685486 1441914210 0.352783 -0.581787 0.259033 0.685486 1441914210 0.352783 -0.581787 0.259033 0.685486 1441914210 0.352783 -0.581787 0.259033 0.685486 1441914210 0.349976 -0.585510 0.270081 0.679504 1441914210 0.349976 -0.585510 0.270081 0.679504 1441914210 0.349976 -0.585510 0.270081 0.679504 1441914210 0.349976 -0.585510 0.270081 0.679504 1441914210 0.349976 -0.585510 0.270081 0.679504 1441914210 0.349976 -0.585510 0.270081 0.679504 1441914210 0.352905 -0.598328 0.261414 0.670166 1441914210 0.352905 -0.598328 0.261414 0.670166 1441914210 0.352905 -0.598328 0.261414 0.670166 1441914210 0.361877 -0.612427 0.255676 0.654602 1441914210 0.361877 -0.612427 0.255676 0.654602 1441914210 0.361877 -0.612427 0.255676 0.654602 1441914210 0.361877 -0.612427 0.255676 0.654602 1441914210 0.361877 -0.612427 0.255676 0.654602 1441914210 0.361877 -0.612427 0.255676 0.654602 1441914210 0.361877 -0.612427 0.255676 0.654602 1441914210 0.366150 -0.609314 0.273926 0.647766 1441914210 0.366150 -0.609314 0.273926 0.647766 1441914210 0.366150 -0.609314 0.273926 0.647766 1441914210 0.366150 -0.609314 0.273926 0.647766 1441914210 0.366150 -0.609314 0.273926 0.647766 1441914210 0.366150 -0.609314 0.273926 0.647766 1441914210 0.344727 -0.613403 0.275818 0.654846 1441914210 0.344727 -0.613403 0.275818 0.654846 1441914210 0.344727 -0.613403 0.275818 0.654846 1441914210 0.344727 -0.613403 0.275818 0.654846 1441914210 0.344727 -0.613403 0.275818 0.654846 1441914210 0.344727 -0.613403 0.275818 0.654846 1441914210 0.344727 -0.613403 0.275818 0.654846 1441914210 0.300659 -0.628662 0.252686 0.671204 1441914210 0.300659 -0.628662 0.252686 0.671204 1441914210 0.300659 -0.628662 0.252686 0.671204 1441914210 0.300659 -0.628662 0.252686 0.671204 1441914210 0.300659 -0.628662 0.252686 0.671204 1441914210 0.300659 -0.628662 0.252686 0.671204 1441914210 0.279480 -0.647095 0.219727 0.674438 1441914210 0.279480 -0.647095 0.219727 0.674438 1441914210 0.279480 -0.647095 0.219727 0.674438 1441914210 0.279480 -0.647095 0.219727 0.674438 1441914210 0.279480 -0.647095 0.219727 0.674438 1441914210 0.279480 -0.647095 0.219727 0.674438 1441914210 0.306580 -0.657654 0.219971 0.651978 1441914210 0.306580 -0.657654 0.219971 0.651978 1441914210 0.306580 -0.657654 0.219971 0.651978 1441914210 0.306580 -0.657654 0.219971 0.651978 1441914210 0.306580 -0.657654 0.219971 0.651978 1441914210 0.306580 -0.657654 0.219971 0.651978 1441914210 0.306580 -0.657654 0.219971 0.651978 1441914210 0.344055 -0.644409 0.247192 0.636536 1441914210 0.344055 -0.644409 0.247192 0.636536 1441914210 0.344055 -0.644409 0.247192 0.636536 1441914210 0.344055 -0.644409 0.247192 0.636536 1441914210 0.333801 -0.642761 0.245667 0.644287 1441914210 0.333801 -0.642761 0.245667 0.644287 1441914210 0.333801 -0.642761 0.245667 0.644287 1441914210 0.333801 -0.642761 0.245667 0.644287 1441914210 0.333801 -0.642761 0.245667 0.644287 1441914210 0.333801 -0.642761 0.245667 0.644287 1441914210 0.327209 -0.644958 0.239075 0.647888 1441914210 0.327209 -0.644958 0.239075 0.647888 1441914210 0.327209 -0.644958 0.239075 0.647888 1441914210 0.327209 -0.644958 0.239075 0.647888 1441914210 0.327209 -0.644958 0.239075 0.647888 1441914210 0.327209 -0.644958 0.239075 0.647888 1441914210 0.320313 -0.642151 0.241150 0.653320 1441914210 0.320313 -0.642151 0.241150 0.653320 1441914210 0.320313 -0.642151 0.241150 0.653320 1441914210 0.320313 -0.642151 0.241150 0.653320 1441914210 0.320313 -0.642151 0.241150 0.653320 1441914210 0.320313 -0.642151 0.241150 0.653320 1441914210 0.334717 -0.633057 0.253540 0.650330 1441914210 0.334717 -0.633057 0.253540 0.650330 1441914210 0.334717 -0.633057 0.253540 0.650330 1441914210 0.334717 -0.633057 0.253540 0.650330 1441914210 0.334717 -0.633057 0.253540 0.650330 1441914210 0.357361 -0.631287 0.265442 0.635010 1441914210 0.357361 -0.631287 0.265442 0.635010 1441914210 0.357361 -0.631287 0.265442 0.635010 1441914210 0.357361 -0.631287 0.265442 0.635010 1441914210 0.357361 -0.631287 0.265442 0.635010 1441914210 0.376343 -0.629517 0.269958 0.623840 1441914210 0.376343 -0.629517 0.269958 0.623840 1441914210 0.376343 -0.629517 0.269958 0.623840 1441914210 0.376343 -0.629517 0.269958 0.623840 1441914210 0.376343 -0.629517 0.269958 0.623840 1441914210 0.376343 -0.629517 0.269958 0.623840 1441914210 0.388245 -0.614807 0.273621 0.629578 1441914210 0.388245 -0.614807 0.273621 0.629578 1441914210 0.388245 -0.614807 0.273621 0.629578 1441914210 0.388245 -0.614807 0.273621 0.629578 1441914210 0.388245 -0.614807 0.273621 0.629578 1441914210 0.388062 -0.583801 0.281067 0.655396 1441914211 0.388062 -0.583801 0.281067 0.655396 1441914211 0.371643 -0.555664 0.278259 0.689697 1441914211 0.371643 -0.555664 0.278259 0.689697 1441914211 0.371643 -0.555664 0.278259 0.689697 1441914211 0.371643 -0.555664 0.278259 0.689697 1441914211 0.371643 -0.555664 0.278259 0.689697 1441914211 0.371643 -0.555664 0.278259 0.689697 1441914211 0.371643 -0.555664 0.278259 0.689697 1441914211 0.352905 -0.536133 0.250183 0.724792 1441914211 0.352905 -0.536133 0.250183 0.724792 1441914211 0.352905 -0.536133 0.250183 0.724792 1441914211 0.352905 -0.536133 0.250183 0.724792 1441914211 0.352905 -0.536133 0.250183 0.724792 1441914211 0.352905 -0.536133 0.250183 0.724792 1441914211 0.350708 -0.520813 0.218323 0.747009 1441914211 0.350708 -0.520813 0.218323 0.747009 1441914211 0.350708 -0.520813 0.218323 0.747009 1441914211 0.350708 -0.520813 0.218323 0.747009 1441914211 0.350708 -0.520813 0.218323 0.747009 1441914211 0.350708 -0.520813 0.218323 0.747009 1441914211 0.350708 -0.520813 0.218323 0.747009 1441914211 0.355774 -0.519409 0.207825 0.748596 1441914211 0.355774 -0.519409 0.207825 0.748596 1441914211 0.355774 -0.519409 0.207825 0.748596 1441914211 0.355774 -0.519409 0.207825 0.748596 1441914211 0.355774 -0.519409 0.207825 0.748596 1441914211 0.355774 -0.519409 0.207825 0.748596 1441914211 0.366028 -0.525146 0.216370 0.737122 1441914211 0.366028 -0.525146 0.216370 0.737122 1441914211 0.366028 -0.525146 0.216370 0.737122 1441914211 0.366028 -0.525146 0.216370 0.737122 1441914211 0.366028 -0.525146 0.216370 0.737122 1441914211 0.366028 -0.525146 0.216370 0.737122 1441914211 0.375977 -0.533813 0.237366 0.719238 1441914211 0.375977 -0.533813 0.237366 0.719238 1441914211 0.375977 -0.533813 0.237366 0.719238 1441914211 0.375977 -0.533813 0.237366 0.719238 1441914211 0.375977 -0.533813 0.237366 0.719238 1441914211 0.375977 -0.533813 0.237366 0.719238 1441914211 0.383606 -0.550049 0.252930 0.697327 1441914211 0.383606 -0.550049 0.252930 0.697327 1441914211 0.383606 -0.550049 0.252930 0.697327 1441914211 0.383606 -0.550049 0.252930 0.697327 1441914211 0.383606 -0.550049 0.252930 0.697327 1441914211 0.387268 -0.561707 0.274048 0.677795 1441914211 0.387268 -0.561707 0.274048 0.677795 1441914211 0.387268 -0.561707 0.274048 0.677795 1441914211 0.387268 -0.561707 0.274048 0.677795 1441914211 0.387268 -0.561707 0.274048 0.677795 1441914211 0.387268 -0.561707 0.274048 0.677795 1441914211 0.388367 -0.571472 0.287048 0.663452 1441914211 0.388367 -0.571472 0.287048 0.663452 1441914211 0.388367 -0.571472 0.287048 0.663452 1441914211 0.388367 -0.571472 0.287048 0.663452 1441914211 0.378601 -0.580017 0.290222 0.660278 1441914211 0.378601 -0.580017 0.290222 0.660278 1441914211 0.378601 -0.580017 0.290222 0.660278 1441914211 0.378601 -0.580017 0.290222 0.660278 1441914211 0.378601 -0.580017 0.290222 0.660278 1441914211 0.378601 -0.580017 0.290222 0.660278 1441914211 0.350586 -0.590698 0.288086 0.667175 1441914211 0.350586 -0.590698 0.288086 0.667175 1441914211 0.350586 -0.590698 0.288086 0.667175 1441914211 0.350586 -0.590698 0.288086 0.667175 1441914211 0.350586 -0.590698 0.288086 0.667175 1441914211 0.350586 -0.590698 0.288086 0.667175 1441914211 0.330811 -0.607300 0.269348 0.670166 1441914211 0.330811 -0.607300 0.269348 0.670166 1441914211 0.330811 -0.607300 0.269348 0.670166 1441914211 0.330811 -0.607300 0.269348 0.670166 1441914211 0.330811 -0.607300 0.269348 0.670166 1441914211 0.330811 -0.607300 0.269348 0.670166 1441914211 0.307739 -0.619324 0.264343 0.672119 1441914211 0.307739 -0.619324 0.264343 0.672119 1441914211 0.307739 -0.619324 0.264343 0.672119 1441914211 0.307739 -0.619324 0.264343 0.672119 1441914211 0.307739 -0.619324 0.264343 0.672119 1441914211 0.307739 -0.619324 0.264343 0.672119 1441914211 0.307739 -0.619324 0.264343 0.672119 1441914211 0.315796 -0.621338 0.262939 0.667114 1441914211 0.315796 -0.621338 0.262939 0.667114 1441914211 0.315796 -0.621338 0.262939 0.667114 1441914211 0.315796 -0.621338 0.262939 0.667114 1441914211 0.315796 -0.621338 0.262939 0.667114 1441914211 0.315796 -0.621338 0.262939 0.667114 1441914211 0.320435 -0.623901 0.266479 0.661072 1441914211 0.320435 -0.623901 0.266479 0.661072 1441914211 0.320435 -0.623901 0.266479 0.661072 1441914211 0.320435 -0.623901 0.266479 0.661072 1441914211 0.320435 -0.623901 0.266479 0.661072 1441914211 0.320435 -0.623901 0.266479 0.661072 1441914211 0.327087 -0.624634 0.270264 0.655518 1441914211 0.327087 -0.624634 0.270264 0.655518 1441914211 0.327087 -0.624634 0.270264 0.655518 1441914211 0.327087 -0.624634 0.270264 0.655518 1441914211 0.331055 -0.621521 0.276611 0.653870 1441914211 0.331055 -0.621521 0.276611 0.653870 1441914211 0.331055 -0.621521 0.276611 0.653870 1441914211 0.331055 -0.621521 0.276611 0.653870 1441914211 0.327026 -0.617981 0.278015 0.658691 1441914211 0.327026 -0.617981 0.278015 0.658691 1441914211 0.327026 -0.617981 0.278015 0.658691 1441914211 0.327026 -0.617981 0.278015 0.658691 1441914212 0.327026 -0.617981 0.278015 0.658691 1441914212 0.327026 -0.617981 0.278015 0.658691 1441914212 0.327026 -0.617981 0.278015 0.658691 1441914212 0.333374 -0.616699 0.276001 0.657471 1441914212 0.333374 -0.616699 0.276001 0.657471 1441914212 0.333374 -0.616699 0.276001 0.657471 1441914212 0.333374 -0.616699 0.276001 0.657471 1441914212 0.333374 -0.616699 0.276001 0.657471 1441914212 0.333374 -0.616699 0.276001 0.657471 1441914212 0.366150 -0.619019 0.288696 0.631958 1441914212 0.366150 -0.619019 0.288696 0.631958 1441914212 0.366150 -0.619019 0.288696 0.631958 1441914212 0.366150 -0.619019 0.288696 0.631958 1441914212 0.366150 -0.619019 0.288696 0.631958 1441914212 0.366150 -0.619019 0.288696 0.631958 1441914212 0.389160 -0.615112 0.301086 0.616028 1441914212 0.389160 -0.615112 0.301086 0.616028 1441914212 0.389160 -0.615112 0.301086 0.616028 1441914212 0.389160 -0.615112 0.301086 0.616028 1441914212 0.389160 -0.615112 0.301086 0.616028 1441914212 0.389160 -0.615112 0.301086 0.616028 1441914212 0.389160 -0.615112 0.301086 0.616028 1441914212 0.391785 -0.603577 0.302185 0.625183 1441914212 0.391785 -0.603577 0.302185 0.625183 1441914212 0.391785 -0.603577 0.302185 0.625183 1441914212 0.376953 -0.586731 0.298340 0.651611 1441914212 0.376953 -0.586731 0.298340 0.651611 1441914212 0.376953 -0.586731 0.298340 0.651611 1441914212 0.376953 -0.586731 0.298340 0.651611 1441914212 0.376953 -0.586731 0.298340 0.651611 1441914212 0.376953 -0.586731 0.298340 0.651611 1441914212 0.376953 -0.586731 0.298340 0.651611 1441914212 0.353577 -0.564880 0.291443 0.686218 1441914212 0.353577 -0.564880 0.291443 0.686218 1441914212 0.353577 -0.564880 0.291443 0.686218 1441914212 0.353577 -0.564880 0.291443 0.686218 1441914212 0.353577 -0.564880 0.291443 0.686218 1441914212 0.337891 -0.542114 0.266785 0.721619 1441914212 0.337891 -0.542114 0.266785 0.721619 1441914212 0.337891 -0.542114 0.266785 0.721619 1441914212 0.337891 -0.542114 0.266785 0.721619 1441914212 0.337891 -0.542114 0.266785 0.721619 1441914212 0.337891 -0.542114 0.266785 0.721619 1441914212 0.337891 -0.542114 0.266785 0.721619 1441914212 0.338562 -0.522095 0.251160 0.741394 1441914212 0.338562 -0.522095 0.251160 0.741394 1441914212 0.338562 -0.522095 0.251160 0.741394 1441914212 0.338562 -0.522095 0.251160 0.741394 1441914212 0.338562 -0.522095 0.251160 0.741394 1441914212 0.338562 -0.522095 0.251160 0.741394 1441914212 0.342651 -0.512939 0.255615 0.744324 1441914212 0.342651 -0.512939 0.255615 0.744324 1441914212 0.342651 -0.512939 0.255615 0.744324 1441914212 0.342651 -0.512939 0.255615 0.744324 1441914212 0.342651 -0.512939 0.255615 0.744324 1441914212 0.342651 -0.512939 0.255615 0.744324 1441914212 0.348389 -0.518188 0.262878 0.735474 1441914212 0.348389 -0.518188 0.262878 0.735474 1441914212 0.348389 -0.518188 0.262878 0.735474 1441914212 0.348389 -0.518188 0.262878 0.735474 1441914212 0.348389 -0.518188 0.262878 0.735474 1441914212 
0.275635 -0.625183 0.218567 0.696716 1441914236 0.275635 -0.625183 0.218567 0.696716 1441914236 0.275635 -0.625183 0.218567 0.696716 1441914236 0.275146 -0.624695 0.221069 0.696472 1441914236 0.275146 -0.624695 0.221069 0.696472 1441914236 0.275146 -0.624695 0.221069 0.696472 1441914236 0.275146 -0.624695 0.221069 0.696472 1441914236 0.275146 -0.624695 0.221069 0.696472 1441914236 0.275146 -0.624695 0.221069 0.696472 1441914236 0.275757 -0.624146 0.221191 0.696716 1441914236 0.275757 -0.624146 0.221191 0.696716 1441914236 0.275757 -0.624146 0.221191 0.696716 1441914236 0.275757 -0.624146 0.221191 0.696716 1441914236 0.275757 -0.624146 0.221191 0.696716 1441914236 0.275757 -0.624146 0.221191 0.696716 1441914236 0.275757 -0.624146 0.221191 0.696716 1441914236 0.276611 -0.623413 0.218689 0.697876 1441914236 0.276611 -0.623413 0.218689 0.697876 1441914236 0.276611 -0.623413 0.218689 0.697876 1441914236 0.276611 -0.623413 0.218689 0.697876 1441914236 0.276611 -0.623413 0.218689 0.697876 1441914236 0.276611 -0.623413 0.218689 0.697876 1441914236 0.270691 -0.625122 0.208557 0.701721 1441914236 0.270691 -0.625122 0.208557 0.701721 1441914236 0.270691 -0.625122 0.208557 0.701721 1441914236 0.270691 -0.625122 0.208557 0.701721 1441914236 0.270691 -0.625122 0.208557 0.701721 1441914236 0.270691 -0.625122 0.208557 0.701721 1441914236 0.260803 -0.628784 0.194824 0.706116 1441914236 0.260803 -0.628784 0.194824 0.706116 1441914236 0.260803 -0.628784 0.194824 0.706116 1441914236 0.260803 -0.628784 0.194824 0.706116 1441914236 0.260803 -0.628784 0.194824 0.706116 1441914236 0.260803 -0.628784 0.194824 0.706116 1441914236 0.260803 -0.628784 0.194824 0.706116 1441914236 0.255554 -0.630005 0.189026 0.708496 1441914236 0.255554 -0.630005 0.189026 0.708496 1441914236 0.255554 -0.630005 0.189026 0.708496 1441914236 0.255554 -0.630005 0.189026 0.708496 1441914236 0.257751 -0.628723 0.193787 0.707581 1441914236 0.257751 -0.628723 0.193787 0.707581 1441914236 0.257751 -0.628723 0.193787 0.707581 1441914236 0.257751 -0.628723 0.193787 0.707581 1441914236 0.257751 -0.628723 0.193787 0.707581 1441914236 0.264282 -0.626221 0.202393 0.704956 1441914236 0.264282 -0.626221 0.202393 0.704956 1441914236 0.264282 -0.626221 0.202393 0.704956 1441914236 0.264282 -0.626221 0.202393 0.704956 1441914236 0.264282 -0.626221 0.202393 0.704956 1441914236 0.264282 -0.626221 0.202393 0.704956 1441914236 0.268127 -0.623657 0.210815 0.703308 1441914236 0.268127 -0.623657 0.210815 0.703308 1441914236 0.268127 -0.623657 0.210815 0.703308 1441914236 0.268127 -0.623657 0.210815 0.703308 1441914236 0.268127 -0.623657 0.210815 0.703308 1441914236 0.268127 -0.623657 0.210815 0.703308 1441914236 0.269714 -0.622375 0.215149 0.702576 1441914236 0.269714 -0.622375 0.215149 0.702576 1441914236 0.269714 -0.622375 0.215149 0.702576 1441914236 0.269714 -0.622375 0.215149 0.702576 1441914236 0.269714 -0.622375 0.215149 0.702576 1441914236 0.269714 -0.622375 0.215149 0.702576 1441914236 0.270508 -0.622803 0.215332 0.701782 1441914236 0.270508 -0.622803 0.215332 0.701782 1441914236 0.270508 -0.622803 0.215332 0.701782 1441914236 0.270508 -0.622803 0.215332 0.701782 1441914236 0.270508 -0.622803 0.215332 0.701782 1441914236 0.270508 -0.622803 0.215332 0.701782 1441914236 0.270508 -0.622803 0.215332 0.701782 1441914236 0.270569 -0.623535 0.215576 0.701111 1441914236 0.270569 -0.623535 0.215576 0.701111 1441914236 0.270569 -0.623535 0.215576 0.701111 1441914236 0.270569 -0.623535 0.215576 0.701111 1441914236 0.270569 -0.623535 0.215576 0.701111 1441914236 0.270569 -0.623535 0.215576 0.701111 1441914236 0.270569 -0.623535 0.215576 0.701111 1441914236 0.271118 -0.623718 0.217529 0.700073 1441914236 0.271118 -0.623718 0.217529 0.700073 1441914236 0.271118 -0.623718 0.217529 0.700073 1441914236 0.271118 -0.623718 0.217529 0.700073 1441914236 0.271118 -0.623718 0.217529 0.700073 1441914236 0.271118 -0.623718 0.217529 0.700073 1441914237 0.270996 -0.623474 0.219360 0.699768 1441914237 0.270996 -0.623474 0.219360 0.699768 1441914237 0.270996 -0.623474 0.219360 0.699768 1441914237 0.270996 -0.623474 0.219360 0.699768 1441914237 0.270996 -0.623474 0.219360 0.699768 1441914237 0.270996 -0.623474 0.219360 0.699768 1441914237 0.270996 -0.623474 0.219360 0.699768 1441914237 0.266846 -0.624390 0.217224 0.701172 1441914237 0.266846 -0.624390 0.217224 0.701172 1441914237 0.266846 -0.624390 0.217224 0.701172 1441914237 0.266846 -0.624390 0.217224 0.701172 1441914237 0.266846 -0.624390 0.217224 0.701172 1441914237 0.266846 -0.624390 0.217224 0.701172 1441914237 0.262939 -0.626648 0.213440 0.701782 1441914237 0.262939 -0.626648 0.213440 0.701782 1441914237 0.262939 -0.626648 0.213440 0.701782 1441914237 0.262939 -0.626648 0.213440 0.701782 1441914237 0.262939 -0.626648 0.213440 0.701782 1441914237 0.262939 -0.626648 0.213440 0.701782 1441914237 0.264526 -0.625610 0.215332 0.701599 1441914237 0.264526 -0.625610 0.215332 0.701599 1441914237 0.264526 -0.625610 0.215332 0.701599 1441914237 0.264526 -0.625610 0.215332 0.701599 1441914237 0.264526 -0.625610 0.215332 0.701599 1441914237 0.264526 -0.625610 0.215332 0.701599 1441914237 0.269165 -0.621094 0.221375 0.701965 1441914237 0.269165 -0.621094 0.221375 0.701965 1441914237 0.269165 -0.621094 0.221375 0.701965 1441914237 0.269165 -0.621094 0.221375 0.701965 1441914237 0.269165 -0.621094 0.221375 0.701965 1441914237 0.269165 -0.621094 0.221375 0.701965 1441914237 0.280945 -0.614380 0.228333 0.701050 1441914237 0.280945 -0.614380 0.228333 0.701050 1441914237 0.280945 -0.614380 0.228333 0.701050 1441914237 0.280945 -0.614380 0.228333 0.701050 1441914237 0.280945 -0.614380 0.228333 0.701050 1441914237 0.280945 -0.614380 0.228333 0.701050 1441914237 0.280945 -0.614380 0.228333 0.701050 1441914237 0.283325 -0.614685 0.222595 0.701660 1441914237 0.283325 -0.614685 0.222595 0.701660 1441914237 0.283325 -0.614685 0.222595 0.701660 1441914237 0.283325 -0.614685 0.222595 0.701660 1441914237 0.283325 -0.614685 0.222595 0.701660 1441914237 0.283325 -0.614685 0.222595 0.701660 1441914237 0.276489 -0.618958 0.216919 0.702393 1441914237 0.276489 -0.618958 0.216919 0.702393 1441914237 0.276489 -0.618958 0.216919 0.702393 1441914237 0.276489 -0.618958 0.216919 0.702393 1441914237 0.276489 -0.618958 0.216919 0.702393 1441914237 0.276489 -0.618958 0.216919 0.702393 1441914237 0.274841 -0.618774 0.218750 0.702637 1441914237 0.274841 -0.618774 0.218750 0.702637 1441914237 0.274841 -0.618774 0.218750 0.702637 1441914237 0.274841 -0.618774 0.218750 0.702637 1441914237 0.274841 -0.618774 0.218750 0.702637 1441914237 0.274841 -0.618774 0.218750 0.702637 1441914237 0.276306 -0.619385 0.216675 0.702209 1441914237 0.276306 -0.619385 0.216675 0.702209 1441914237 0.276306 -0.619385 0.216675 0.702209 1441914237 0.276306 -0.619385 0.216675 0.702209 1441914237 0.276306 -0.619385 0.216675 0.702209 1441914237 0.276306 -0.619385 0.216675 0.702209 1441914237 0.276306 -0.619385 0.216675 0.702209 1441914237 0.279236 -0.618958 0.212402 0.702698 1441914237 0.279236 -0.618958 0.212402 0.702698 1441914237 0.279236 -0.618958 0.212402 0.702698 1441914237 0.279236 -0.618958 0.212402 0.702698 1441914237 0.279236 -0.618958 0.212402 0.702698 1441914237 0.279236 -0.618958 0.212402 0.702698 1441914237 0.273438 -0.621521 0.199890 0.706360 1441914237 0.273438 -0.621521 0.199890 0.706360 1441914237 0.273438 -0.621521 0.199890 0.706360 1441914237 0.273438 -0.621521 0.199890 0.706360 1441914237 0.257202 -0.628662 0.179565 0.711548 1441914237 0.257202 -0.628662 0.179565 0.711548 1441914237 0.257202 -0.628662 0.179565 0.711548 1441914237 0.257202 -0.628662 0.179565 0.711548 1441914237 0.257202 -0.628662 0.179565 0.711548 1441914237 0.257202 -0.628662 0.179565 0.711548 1441914237 0.248169 -0.631897 0.172729 0.713623 1441914237 0.248169 -0.631897 0.172729 0.713623 1441914237 0.248169 -0.631897 0.172729 0.713623 1441914237 0.248169 -0.631897 0.172729 0.713623 1441914237 0.248169 -0.631897 0.172729 0.713623 1441914237 0.248169 -0.631897 0.172729 0.713623 1441914237 0.248169 -0.631897 0.172729 0.713623 1441914237 0.257690 -0.627991 0.187988 0.709778 1441914237 0.257690 -0.627991 0.187988 0.709778 1441914237 0.257690 -0.627991 0.187988 0.709778 1441914237 0.257690 -0.627991 0.187988 0.709778 1441914237 0.257690 -0.627991 0.187988 0.709778 1441914237 0.257690 -0.627991 0.187988 0.709778 1441914237 0.268494 -0.623779 0.204163 0.705078 1441914237 0.268494 -0.623779 0.204163 0.705078 1441914237 0.268494 -0.623779 0.204163 0.705078 1441914237 0.268494 -0.623779 0.204163 0.705078 1441914237 0.268494 -0.623779 0.204163 0.705078 1441914237 0.268494 -0.623779 0.204163 0.705078 1441914237 0.270630 -0.624084 0.207275 0.703003 1441914237 0.270630 -0.624084 0.207275 0.703003 1441914237 0.270630 -0.624084 0.207275 0.703003 1441914237 0.270630 -0.624084 0.207275 0.703003 1441914237 0.270630 -0.624084 0.207275 0.703003 1441914237 0.270630 -0.624084 0.207275 0.703003 1441914237 0.268372 -0.626526 0.203430 0.702881 1441914237 0.268372 -0.626526 0.203430 0.702881 1441914237 0.268372 -0.626526 0.203430 0.702881 1441914237 0.268372 -0.626526 0.203430 0.702881 1441914237 0.268372 -0.626526 0.203430 0.702881 1441914237 0.268372 -0.626526 0.203430 0.702881 1441914237 0.264954 -0.628662 0.198853 0.703552 1441914238 0.264954 -0.628662 0.198853 0.703552 1441914238 0.264954 -0.628662 0.198853 0.703552 1441914238 0.264954 -0.628662 0.198853 0.703552 1441914238 0.264954 -0.628662 0.198853 0.703552 1441914238 0.264954 -0.628662 0.198853 0.703552 1441914238 0.264954 -0.628662 0.198853 0.703552 1441914238 0.262634 -0.628357 0.197021 0.705200 1441914238 0.262634 -0.628357 0.197021 0.705200 1441914238 0.262634 -0.628357 0.197021 0.705200 1441914238 0.262634 -0.628357 0.197021 0.705200 1441914238 0.262634 -0.628357 0.197021 0.705200 1441914238 0.261658 -0.628662 0.197876 0.705078 1441914238 0.261658 -0.628662 0.197876 0.705078 1441914238 0.261658 -0.628662 0.197876 0.705078 1441914238 0.261658 -0.628662 0.197876 0.705078 1441914238 0.261658 -0.628662 0.197876 0.705078 1441914238 0.263611 -0.628052 0.199951 0.704285 1441914238 0.263611 -0.628052 0.199951 0.704285 1441914238 0.263611 -0.628052 0.199951 0.704285 1441914238 0.263611 -0.628052 0.199951 0.704285 1441914238 0.263611 -0.628052 0.199951 0.704285 1441914238 0.263611 -0.628052 0.199951 0.704285 1441914238 0.263611 -0.628052 0.199951 0.704285 1441914238 0.268555 -0.626892 0.204529 0.702148 1441914238 0.268555 -0.626892 0.204529 0.702148 1441914238 0.268555 -0.626892 0.204529 0.702148 1441914238 0.268555 -0.626892 0.204529 0.702148 1441914238 0.268555 -0.626892 0.204529 0.702148 1441914238 0.268555 -0.626892 0.204529 0.702148 1441914238 0.273987 -0.625793 0.209656 0.699463 1441914238 0.273987 -0.625793 0.209656 0.699463 1441914238 0.273987 -0.625793 0.209656 0.699463 1441914238 0.273987 -0.625793 0.209656 0.699463 1441914238 0.273987 -0.625793 0.209656 0.699463 1441914238 0.273987 -0.625793 0.209656 0.699463 1441914238 0.281372 -0.623230 0.215210 0.697144 1441914238 0.281372 -0.623230 0.215210 0.697144 1441914238 0.281372 -0.623230 0.215210 0.697144 1441914238 0.281372 -0.623230 0.215210 0.697144 1441914238 0.281372 -0.623230 0.215210 0.697144 1441914238 0.281372 -0.623230 0.215210 0.697144 1441914238 0.291809 -0.621216 0.218628 0.693604 1441914238 0.291809 -0.621216 0.218628 0.693604 1441914238 0.291809 -0.621216 0.218628 0.693604 1441914238 0.291809 -0.621216 0.218628 0.693604 1441914238 0.291809 -0.621216 0.218628 0.693604 1441914238 0.291809 -0.621216 0.218628 0.693604 1441914238 0.291809 -0.621216 0.218628 0.693604 1441914238 0.301514 -0.619019 0.221069 0.690613 1441914238 0.301514 -0.619019 0.221069 0.690613 1441914238 0.301514 -0.619019 0.221069 0.690613 1441914238 0.301514 -0.619019 0.221069 0.690613 1441914238 0.301514 -0.619019 0.221069 0.690613 1441914238 0.301514 -0.619019 0.221069 0.690613 1441914238 0.302185 -0.618835 0.216125 0.692078 1441914238 0.302185 -0.618835 0.216125 0.692078 1441914238 0.302185 -0.618835 0.216125 0.692078 1441914238 0.302185 -0.618835 0.216125 0.692078 1441914238 0.302185 -0.618835 0.216125 0.692078 1441914238 0.302185 -0.618835 0.216125 0.692078 1441914238 0.297302 -0.620544 0.209534 0.694702 1441914238 0.297302 -0.620544 0.209534 0.694702 1441914238 0.297302 -0.620544 0.209534 0.694702 1441914238 0.297302 -0.620544 0.209534 0.694702 1441914238 0.297302 -0.620544 0.209534 0.694702 1441914238 0.297302 -0.620544 0.209534 0.694702 1441914238 0.291138 -0.622314 0.203979 0.697327 1441914238 0.291138 -0.622314 0.203979 0.697327 1441914238 0.291138 -0.622314 0.203979 0.697327 1441914238 0.291138 -0.622314 0.203979 0.697327 1441914238 0.291138 -0.622314 0.203979 0.697327 1441914238 0.291138 -0.622314 0.203979 0.697327 1441914238 0.290222 -0.621887 0.203308 0.698364 1441914238 0.290222 -0.621887 0.203308 0.698364 1441914238 0.290222 -0.621887 0.203308 0.698364 1441914238 0.290222 -0.621887 0.203308 0.698364 1441914238 0.290222 -0.621887 0.203308 0.698364 1441914238 0.290222 -0.621887 0.203308 0.698364 1441914238 0.290222 -0.621887 0.203308 0.698364 1441914238 0.290100 -0.621521 0.203003 0.698853 1441914238 0.290100 -0.621521 0.203003 0.698853 1441914238 0.290100 -0.621521 0.203003 0.698853 1441914238 0.290100 -0.621521 0.203003 0.698853 1441914238 0.290100 -0.621521 0.203003 0.698853 1441914238 0.290100 -0.621521 0.203003 0.698853 1441914238 0.290100 -0.621521 0.203003 0.698853 1441914238 0.286072 -0.622803 0.199463 0.700317 1441914238 0.286072 -0.622803 0.199463 0.700317 1441914238 0.286072 -0.622803 0.199463 0.700317 1441914238 0.286072 -0.622803 0.199463 0.700317 1441914238 0.286072 -0.622803 0.199463 0.700317 1441914238 0.286072 -0.622803 0.199463 0.700317 1441914238 0.273438 -0.628479 0.187866 0.703552 1441914238 0.273438 -0.628479 0.187866 0.703552 1441914238 0.273438 -0.628479 0.187866 0.703552 1441914238 0.273438 -0.628479 0.187866 0.703552 1441914238 0.273438 -0.628479 0.187866 0.703552 1441914238 0.273438 -0.628479 0.187866 0.703552 1441914238 0.261780 -0.633057 0.179688 0.705994 1441914238 0.261780 -0.633057 0.179688 0.705994 1441914238 0.261780 -0.633057 0.179688 0.705994 1441914238 0.261780 -0.633057 0.179688 0.705994 1441914238 0.261780 -0.633057 0.179688 0.705994 1441914238 0.261780 -0.633057 0.179688 0.705994 1441914238 0.261780 -0.633057 0.179688 0.705994 1441914238 0.262390 -0.632507 0.182983 0.705383 1441914238 0.262390 -0.632507 0.182983 0.705383 1441914238 0.262390 -0.632507 0.182983 0.705383 1441914238 0.262390 -0.632507 0.182983 0.705383 1441914238 0.262390 -0.632507 0.182983 0.705383 1441914238 0.262390 -0.632507 0.182983 0.705383 1441914238 0.268616 -0.632019 0.190552 0.701416 1441914238 0.268616 -0.632019 0.190552 0.701416 1441914239 0.268616 -0.632019 0.190552 0.701416 1441914239 0.268616 -0.632019 0.190552 0.701416 1441914239 0.268616 -0.632019 0.190552 0.701416 1441914239 0.268616 -0.632019 0.190552 0.701416 1441914239 0.276917 -0.628967 0.203308 0.697388 1441914239 0.276917 -0.628967 0.203308 0.697388 1441914239 0.276917 -0.628967 0.203308 0.697388 1441914239 0.276917 -0.628967 0.203308 0.697388 1441914239 0.276917 -0.628967 0.203308 0.697388 1441914239 0.276917 -0.628967 0.203308 0.697388 1441914239 0.276917 -0.628967 0.203308 0.697388 1441914239 0.278015 -0.627869 0.209839 0.696045 1441914239 0.278015 -0.627869 0.209839 0.696045 1441914239 0.278015 -0.627869 0.209839 0.696045 1441914239 0.278015 -0.627869 0.209839 0.696045 1441914239 0.278015 -0.627869 0.209839 0.696045 1441914239 0.278015 -0.627869 0.209839 0.696045 1441914239 0.271912 -0.629395 0.206909 0.697876 1441914239 0.271912 -0.629395 0.206909 0.697876 1441914239 0.271912 -0.629395 0.206909 0.697876 1441914239 0.271912 -0.629395 0.206909 0.697876 1441914239 0.271912 -0.629395 0.206909 0.697876 1441914239 0.271912 -0.629395 0.206909 0.697876 1441914239 0.272156 -0.628906 0.204834 0.698853 1441914239 0.272156 -0.628906 0.204834 0.698853 1441914239 0.272156 -0.628906 0.204834 0.698853 1441914239 0.272156 -0.628906 0.204834 0.698853 1441914239 0.272156 -0.628906 0.204834 0.698853 1441914239 0.272156 -0.628906 0.204834 0.698853 1441914239 0.272156 -0.628906 0.204834 0.698853 1441914239 0.278076 -0.626465 0.204163 0.698914 1441914239 0.278076 -0.626465 0.204163 0.698914 1441914239 0.278076 -0.626465 0.204163 0.698914 1441914239 0.278076 -0.626465 0.204163 0.698914 1441914239 0.278076 -0.626465 0.204163 0.698914 1441914239 0.278076 -0.626465 0.204163 0.698914 1441914239 0.279846 -0.626160 0.201294 0.699341 1441914239 0.279846 -0.626160 0.201294 0.699341 1441914239 0.279846 -0.626160 0.201294 0.699341 1441914239 0.279846 -0.626160 0.201294 0.699341 1441914239 0.279846 -0.626160 0.201294 0.699341 1441914239 0.279846 -0.626160 0.201294 0.699341 1441914239 0.277344 -0.628540 0.197693 0.699219 1441914239 0.277344 -0.628540 0.197693 0.699219 1441914239 0.277344 -0.628540 0.197693 0.699219 1441914239 0.277344 -0.628540 0.197693 0.699219 1441914239 0.277344 -0.628540 0.197693 0.699219 1441914239 0.277344 -0.628540 0.197693 0.699219 1441914239 0.277344 -0.630432 0.196716 0.697815 1441914239 0.277344 -0.630432 0.196716 0.697815 1441914239 0.277344 -0.630432 0.196716 0.697815 1441914239 0.277344 -0.630432 0.196716 0.697815 1441914239 0.277344 -0.630432 0.196716 0.697815 1441914239 0.277344 -0.630432 0.196716 0.697815 1441914239 0.278442 -0.631592 0.198364 0.695801 1441914239 0.278442 -0.631592 0.198364 0.695801 1441914239 0.278442 -0.631592 0.198364 0.695801 1441914239 0.278442 -0.631592 0.198364 0.695801 1441914239 0.278442 -0.631592 0.198364 0.695801 1441914239 0.279602 -0.631104 0.205444 0.693787 1441914239 0.279602 -0.631104 0.205444 0.693787 1441914239 0.279602 -0.631104 0.205444 0.693787 1441914239 0.279602 -0.631104 0.205444 0.693787 1441914239 0.279602 -0.631104 0.205444 0.693787 1441914239 0.279602 -0.631104 0.205444 0.693787 1441914239 0.279602 -0.631104 0.205444 0.693787 1441914239 0.282227 -0.629211 0.213989 0.691772 1441914239 0.282227 -0.629211 0.213989 0.691772 1441914239 0.282227 -0.629211 0.213989 0.691772 1441914239 0.282227 -0.629211 0.213989 0.691772 1441914239 0.282227 -0.629211 0.213989 0.691772 1441914239 0.282227 -0.629211 0.213989 0.691772 1441914239 0.290222 -0.624695 0.218140 0.691284 1441914239 0.290222 -0.624695 0.218140 0.691284 1441914239 0.290222 -0.624695 0.218140 0.691284 1441914239 0.290222 -0.624695 0.218140 0.691284 1441914239 0.290222 -0.624695 0.218140 0.691284 1441914239 0.290222 -0.624695 0.218140 0.691284 1441914239 0.297363 -0.621399 0.215576 0.692017 1441914239 0.297363 -0.621399 0.215576 0.692017 1441914239 0.297363 -0.621399 0.215576 0.692017 1441914239 0.297363 -0.621399 0.215576 0.692017 1441914239 0.297363 -0.621399 0.215576 0.692017 1441914239 0.297363 -0.621399 0.215576 0.692017 1441914239 0.294373 -0.621521 0.208374 0.695435 1441914239 0.294373 -0.621521 0.208374 0.695435 1441914239 0.294373 -0.621521 0.208374 0.695435 1441914239 0.294373 -0.621521 0.208374 0.695435 1441914239 0.294373 -0.621521 0.208374 0.695435 1441914239 0.294373 -0.621521 0.208374 0.695435 1441914239 0.294373 -0.621521 0.208374 0.695435 1441914239 0.280945 -0.624207 0.199829 0.701050 1441914239 0.280945 -0.624207 0.199829 0.701050 1441914239 0.280945 -0.624207 0.199829 0.701050 1441914239 0.280945 -0.624207 0.199829 0.701050 1441914239 0.280945 -0.624207 0.199829 0.701050 1441914239 0.280945 -0.624207 0.199829 0.701050 1441914239 0.280945 -0.624207 0.199829 0.701050 1441914239 0.267273 -0.627197 0.191956 0.705872 1441914239 0.267273 -0.627197 0.191956 0.705872 1441914239 0.267273 -0.627197 0.191956 0.705872 1441914239 0.267273 -0.627197 0.191956 0.705872 1441914239 0.267273 -0.627197 0.191956 0.705872 1441914239 0.267273 -0.627197 0.191956 0.705872 1441914239 0.269348 -0.626648 0.192261 0.705566 1441914239 0.269348 -0.626648 0.192261 0.705566 1441914239 0.269348 -0.626648 0.192261 0.705566 1441914239 0.269348 -0.626648 0.192261 0.705566 1441914239 0.269348 -0.626648 0.192261 0.705566 1441914239 0.269348 -0.626648 0.192261 0.705566 1441914239 0.274719 -0.625366 0.194336 0.703979 1441914239 0.274719 -0.625366 0.194336 0.703979 1441914240 0.274719 -0.625366 0.194336 0.703979 1441914240 0.274719 -0.625366 0.194336 0.703979 1441914240 0.274719 -0.625366 0.194336 0.703979 1441914240 0.274719 -0.625366 0.194336 0.703979 1441914240 0.274841 -0.625671 0.193542 0.703918 1441914240 0.274841 -0.625671 0.193542 0.703918 1441914240 0.274841 -0.625671 0.193542 0.703918 1441914240 0.274841 -0.625671 0.193542 0.703918 1441914240 0.274841 -0.625671 0.193542 0.703918 1441914240 0.274841 -0.625671 0.193542 0.703918 1441914240 0.270142 -0.627869 0.188538 0.705139 1441914240 0.270142 -0.627869 0.188538 0.705139 1441914240 0.270142 -0.627869 0.188538 0.705139 1441914240 0.270142 -0.627869 0.188538 0.705139 1441914240 0.270142 -0.627869 0.188538 0.705139 1441914240 0.270142 -0.627869 0.188538 0.705139 1441914240 0.263184 -0.631409 0.180481 0.706726 1441914240 0.263184 -0.631409 0.180481 0.706726 1441914240 0.263184 -0.631409 0.180481 0.706726 1441914240 0.263184 -0.631409 0.180481 0.706726 1441914240 0.263184 -0.631409 0.180481 0.706726 1441914240 0.263184 -0.631409 0.180481 0.706726 1441914240 0.263916 -0.631226 0.182861 0.705994 1441914240 0.263916 -0.631226 0.182861 0.705994 1441914240 0.263916 -0.631226 0.182861 0.705994 1441914240 0.263916 -0.631226 0.182861 0.705994 1441914240 0.263916 -0.631226 0.182861 0.705994 1441914240 0.263916 -0.631226 0.182861 0.705994 1441914240 0.269043 -0.628479 0.192688 0.703857 1441914240 0.269043 -0.628479 0.192688 0.703857 1441914240 0.269043 -0.628479 0.192688 0.703857 1441914240 0.269043 -0.628479 0.192688 0.703857 1441914240 0.269043 -0.628479 0.192688 0.703857 1441914240 0.269043 -0.628479 0.192688 0.703857 1441914240 0.269043 -0.628235 0.197083 0.702881 1441914240 0.269043 -0.628235 0.197083 0.702881 1441914240 0.269043 -0.628235 0.197083 0.702881 1441914240 0.269043 -0.628235 0.197083 0.702881 1441914240 0.269043 -0.628235 0.197083 0.702881 1441914240 0.269043 -0.628235 0.197083 0.702881 1441914240 0.269043 -0.628235 0.197083 0.702881 1441914240 0.267578 -0.629456 0.197144 0.702332 1441914240 0.267578 -0.629456 0.197144 0.702332 1441914240 0.267578 -0.629456 0.197144 0.702332 1441914240 0.267578 -0.629456 0.197144 0.702332 1441914240 0.267578 -0.629456 0.197144 0.702332 1441914240 0.267578 -0.629456 0.197144 0.702332 1441914240 0.268677 -0.629944 0.197937 0.701294 1441914240 0.268677 -0.629944 0.197937 0.701294 1441914240 0.268677 -0.629944 0.197937 0.701294 1441914240 0.268677 -0.629944 0.197937 0.701294 1441914240 0.268677 -0.629944 0.197937 0.701294 1441914240 0.268677 -0.629944 0.197937 0.701294 1441914240 0.269714 -0.630127 0.197449 0.700867 1441914240 0.269714 -0.630127 0.197449 0.700867 1441914240 0.269714 -0.630127 0.197449 0.700867 1441914240 0.269714 -0.630127 0.197449 0.700867 1441914240 0.269714 -0.630127 0.197449 0.700867 1441914240 0.269714 -0.630127 0.197449 0.700867 1441914240 0.269714 -0.630127 0.197449 0.700867 1441914240 0.267578 -0.631775 0.194519 0.700928 1441914240 0.267578 -0.631775 0.194519 0.700928 1441914240 0.267578 -0.631775 0.194519 0.700928 1441914240 0.267578 -0.631775 0.194519 0.700928 1441914240 0.267578 -0.631775 0.194519 0.700928 1441914240 0.265808 -0.633118 0.194885 0.700317 1441914240 0.265808 -0.633118 0.194885 0.700317 1441914240 0.265808 -0.633118 0.194885 0.700317 1441914240 0.265808 -0.633118 0.194885 0.700317 1441914240 0.265808 -0.633118 0.194885 0.700317 1441914240 0.265808 -0.633118 0.194885 0.700317 1441914240 0.265808 -0.633118 0.194885 0.700317 1441914240 0.271118 -0.630981 0.202820 0.697998 1441914240 0.271118 -0.630981 0.202820 0.697998 1441914240 0.271118 -0.630981 0.202820 0.697998 1441914240 0.271118 -0.630981 0.202820 0.697998 1441914240 0.271118 -0.630981 0.202820 0.697998 1441914240 0.274902 -0.629822 0.207336 0.696289 1441914240 0.274902 -0.629822 0.207336 0.696289 1441914240 0.274902 -0.629822 0.207336 0.696289 1441914240 0.274902 -0.629822 0.207336 0.696289 1441914240 0.274902 -0.629822 0.207336 0.696289 1441914240 0.274902 -0.629822 0.207336 0.696289 1441914240 0.274902 -0.629822 0.207336 0.696289 1441914240 0.273499 -0.631042 0.206726 0.695862 1441914240 0.273499 -0.631042 0.206726 0.695862 1441914240 0.273499 -0.631042 0.206726 0.695862 1441914240 0.273499 -0.631042 0.206726 0.695862 1441914240 0.273499 -0.631042 0.206726 0.695862 1441914240 0.273499 -0.631042 0.206726 0.695862 1441914240 0.273376 -0.629700 0.209229 0.696411 1441914240 0.273376 -0.629700 0.209229 0.696411 1441914240 0.273376 -0.629700 0.209229 0.696411 1441914240 0.273376 -0.629700 0.209229 0.696411 1441914240 0.273376 -0.629700 0.209229 0.696411 1441914240 0.273376 -0.629700 0.209229 0.696411 1441914240 0.273376 -0.629700 0.209229 0.696411 1441914240 0.284790 -0.622986 0.216431 0.695618 1441914240 0.284790 -0.622986 0.216431 0.695618 1441914240 0.284790 -0.622986 0.216431 0.695618 1441914240 0.284790 -0.622986 0.216431 0.695618 1441914240 0.284790 -0.622986 0.216431 0.695618 1441914240 0.284790 -0.622986 0.216431 0.695618 1441914240 0.302246 -0.615417 0.224548 0.692444 1441914240 0.302246 -0.615417 0.224548 0.692444 1441914240 0.302246 -0.615417 0.224548 0.692444 1441914240 0.302246 -0.615417 0.224548 0.692444 1441914240 0.302246 -0.615417 0.224548 0.692444 1441914240 0.302246 -0.615417 0.224548 0.692444 1441914240 0.302246 -0.615417 0.224548 0.692444 1441914240 0.299316 -0.617249 0.216980 0.694458 1441914240 0.299316 -0.617249 0.216980 0.694458 1441914240 0.299316 -0.617249 0.216980 0.694458 1441914241 0.299316 -0.617249 0.216980 0.694458 1441914241 0.299316 -0.617249 0.216980 0.694458 1441914241 0.284302 -0.622681 0.208130 0.698608 1441914241 0.284302 -0.622681 0.208130 0.698608 1441914241 0.284302 -0.622681 0.208130 0.698608 1441914241 0.284302 -0.622681 0.208130 0.698608 1441914241 0.284302 -0.622681 0.208130 0.698608 1441914241 0.284302 -0.622681 0.208130 0.698608 1441914241 0.284302 -0.622681 0.208130 0.698608 1441914241 0.283875 -0.621704 0.209839 0.699158 1441914241 0.283875 -0.621704 0.209839 0.699158 1441914241 0.283875 -0.621704 0.209839 0.699158 1441914241 0.283875 -0.621704 0.209839 0.699158 1441914241 0.283875 -0.621704 0.209839 0.699158 1441914241 0.283875 -0.621704 0.209839 0.699158 1441914241 0.286499 -0.621399 0.211487 0.697876 1441914241 0.286499 -0.621399 0.211487 0.697876 1441914241 0.286499 -0.621399 0.211487 0.697876 1441914241 0.286499 -0.621399 0.211487 0.697876 1441914241 0.286499 -0.621399 0.211487 0.697876 1441914241 0.286499 -0.621399 0.211487 0.697876 1441914241 0.286987 -0.620667 0.213440 0.697754 1441914241 0.286987 -0.620667 0.213440 0.697754 1441914241 0.286987 -0.620667 0.213440 0.697754 1441914241 0.286987 -0.620667 0.213440 0.697754 1441914241 0.286987 -0.620667 0.213440 0.697754 1441914241 0.286987 -0.620667 0.213440 0.697754 1441914241 0.282471 -0.621216 0.210266 0.700012 1441914241 0.282471 -0.621216 0.210266 0.700012 1441914241 0.282471 -0.621216 0.210266 0.700012 1441914241 0.282471 -0.621216 0.210266 0.700012 1441914241 0.282471 -0.621216 0.210266 0.700012 1441914241 0.282471 -0.621216 0.210266 0.700012 1441914241 0.273010 -0.624634 0.198181 0.704285 1441914241 0.273010 -0.624634 0.198181 0.704285 1441914241 0.273010 -0.624634 0.198181 0.704285 1441914241 0.273010 -0.624634 0.198181 0.704285 1441914241 0.273010 -0.624634 0.198181 0.704285 1441914241 0.273010 -0.624634 0.198181 0.704285 1441914241 0.262268 -0.628235 0.186340 0.708313 1441914241 0.262268 -0.628235 0.186340 0.708313 1441914241 0.262268 -0.628235 0.186340 0.708313 1441914241 0.262268 -0.628235 0.186340 0.708313 1441914241 0.262268 -0.628235 0.186340 0.708313 1441914241 0.262268 -0.628235 0.186340 0.708313 1441914241 0.262268 -0.628235 0.186340 0.708313 1441914241 0.256226 -0.629761 0.181702 0.710449 1441914241 0.256226 -0.629761 0.181702 0.710449 1441914241 0.256226 -0.629761 0.181702 0.710449 1441914241 0.256226 -0.629761 0.181702 0.710449 1441914241 0.256226 -0.629761 0.181702 0.710449 1441914241 0.256226 -0.629761 0.181702 0.710449 1441914241 0.258362 -0.627014 0.187927 0.710449 1441914241 0.258362 -0.627014 0.187927 0.710449 1441914241 0.258362 -0.627014 0.187927 0.710449 1441914241 0.258362 -0.627014 0.187927 0.710449 1441914241 0.258362 -0.627014 0.187927 0.710449 1441914241 0.258362 -0.627014 0.187927 0.710449 1441914241 0.264038 -0.623718 0.198181 0.708496 1441914241 0.264038 -0.623718 0.198181 0.708496 1441914241 0.264038 -0.623718 0.198181 0.708496 1441914241 0.264038 -0.623718 0.198181 0.708496 1441914241 0.264038 -0.623718 0.198181 0.708496 1441914241 0.264038 -0.623718 0.198181 0.708496 1441914241 0.264038 -0.623718 0.198181 0.708496 1441914241 0.266296 -0.623230 0.203125 0.706665 1441914241 0.266296 -0.623230 0.203125 0.706665 1441914241 0.266296 -0.623230 0.203125 0.706665 1441914241 0.266296 -0.623230 0.203125 0.706665 1441914241 0.266296 -0.623230 0.203125 0.706665 1441914241 0.266296 -0.623230 0.203125 0.706665 1441914241 0.265869 -0.624451 0.203552 0.705627 1441914241 0.265869 -0.624451 0.203552 0.705627 1441914241 0.265869 -0.624451 0.203552 0.705627 1441914241 0.265869 -0.624451 0.203552 0.705627 1441914241 0.265869 -0.624451 0.203552 0.705627 1441914241 0.265869 -0.624451 0.203552 0.705627 1441914241 0.266907 -0.625305 0.203796 0.704407 1441914241 0.266907 -0.625305 0.203796 0.704407 1441914241 0.266907 -0.625305 0.203796 0.704407 1441914241 0.266907 -0.625305 0.203796 0.704407 1441914241 
0.388794 -0.630615 0.258972 0.619751 1441914243 0.406799 -0.608582 0.269470 0.625671 1441914243 0.406799 -0.608582 0.269470 0.625671 1441914243 0.406799 -0.608582 0.269470 0.625671 1441914243 0.406799 -0.608582 0.269470 0.625671 1441914243 0.406799 -0.608582 0.269470 0.625671 1441914243 0.406799 -0.608582 0.269470 0.625671 1441914243 0.398987 -0.579102 0.283203 0.652039 1441914243 0.398987 -0.579102 0.283203 0.652039 1441914243 0.398987 -0.579102 0.283203 0.652039 1441914243 0.398987 -0.579102 0.283203 0.652039 1441914243 0.398987 -0.579102 0.283203 0.652039 1441914243 0.398987 -0.579102 0.283203 0.652039 1441914243 0.398987 -0.579102 0.283203 0.652039 1441914244 0.383972 -0.550964 0.277893 0.686829 1441914244 0.383972 -0.550964 0.277893 0.686829 1441914244 0.383972 -0.550964 0.277893 0.686829 1441914244 0.383972 -0.550964 0.277893 0.686829 1441914244 0.383972 -0.550964 0.277893 0.686829 1441914244 0.383972 -0.550964 0.277893 0.686829 1441914244 0.383789 -0.526978 0.257996 0.712952 1441914244 0.383789 -0.526978 0.257996 0.712952 1441914244 0.383789 -0.526978 0.257996 0.712952 1441914244 0.383789 -0.526978 0.257996 0.712952 1441914244 0.401794 -0.510132 0.255920 0.716064 1441914244 0.401794 -0.510132 0.255920 0.716064 1441914244 0.401794 -0.510132 0.255920 0.716064 1441914244 0.401794 -0.510132 0.255920 0.716064 1441914244 0.401794 -0.510132 0.255920 0.716064 1441914244 0.404724 -0.512207 0.263062 0.710388 1441914244 0.404724 -0.512207 0.263062 0.710388 1441914244 0.404724 -0.512207 0.263062 0.710388 1441914244 0.404724 -0.512207 0.263062 0.710388 1441914244 0.404724 -0.512207 0.263062 0.710388 1441914244 0.404724 -0.512207 0.263062 0.710388 1441914244 0.404724 -0.512207 0.263062 0.710388 1441914244 0.404968 -0.523926 0.269653 0.699097 1441914244 0.404968 -0.523926 0.269653 0.699097 1441914244 0.404968 -0.523926 0.269653 0.699097 1441914244 0.404968 -0.523926 0.269653 0.699097 1441914244 0.404968 -0.523926 0.269653 0.699097 1441914244 0.404968 -0.523926 0.269653 0.699097 1441914244 0.402466 -0.538269 0.276611 0.686829 1441914244 0.402466 -0.538269 0.276611 0.686829 1441914244 0.402466 -0.538269 0.276611 0.686829 1441914244 0.402466 -0.538269 0.276611 0.686829 1441914244 0.399719 -0.548706 0.287964 0.675354 1441914244 0.399719 -0.548706 0.287964 0.675354 1441914244 0.399719 -0.548706 0.287964 0.675354 1441914244 0.399719 -0.548706 0.287964 0.675354 1441914244 0.399719 -0.548706 0.287964 0.675354 1441914244 0.399719 -0.548706 0.287964 0.675354 1441914244 0.395447 -0.561157 0.294189 0.664917 1441914244 0.395447 -0.561157 0.294189 0.664917 1441914244 0.395447 -0.561157 0.294189 0.664917 1441914244 0.395447 -0.561157 0.294189 0.664917 1441914244 0.395447 -0.561157 0.294189 0.664917 1441914244 0.395447 -0.561157 0.294189 0.664917 1441914244 0.395447 -0.561157 0.294189 0.664917 1441914244 0.386658 -0.576843 0.296936 0.655396 1441914244 0.386658 -0.576843 0.296936 0.655396 1441914244 0.386658 -0.576843 0.296936 0.655396 1441914244 0.386658 -0.576843 0.296936 0.655396 1441914244 0.386658 -0.576843 0.296936 0.655396 1441914244 0.386658 -0.576843 0.296936 0.655396 1441914244 0.374756 -0.577881 0.303772 0.658264 1441914244 0.374756 -0.577881 0.303772 0.658264 1441914244 0.374756 -0.577881 0.303772 0.658264 1441914244 0.374756 -0.577881 0.303772 0.658264 1441914244 0.374756 -0.577881 0.303772 0.658264 1441914244 0.374756 -0.577881 0.303772 0.658264 1441914244 0.352173 -0.592834 0.296692 0.660645 1441914244 0.352173 -0.592834 0.296692 0.660645 1441914244 0.352173 -0.592834 0.296692 0.660645 1441914244 0.352173 -0.592834 0.296692 0.660645 1441914244 0.352173 -0.592834 0.296692 0.660645 1441914244 0.352173 -0.592834 0.296692 0.660645 1441914244 0.331421 -0.606445 0.286621 0.663513 1441914244 0.331421 -0.606445 0.286621 0.663513 1441914244 0.331421 -0.606445 0.286621 0.663513 1441914244 0.331421 -0.606445 0.286621 0.663513 1441914244 0.331421 -0.606445 0.286621 0.663513 1441914244 0.320313 -0.613220 0.285034 0.663452 1441914244 0.320313 -0.613220 0.285034 0.663452 1441914244 0.320313 -0.613220 0.285034 0.663452 1441914244 0.320313 -0.613220 0.285034 0.663452 1441914244 0.320313 -0.613220 0.285034 0.663452 1441914244 0.320313 -0.613220 0.285034 0.663452 1441914244 0.326050 -0.626343 0.281006 0.649902 1441914244 0.326050 -0.626343 0.281006 0.649902 1441914244 0.326050 -0.626343 0.281006 0.649902 1441914244 0.326050 -0.626343 0.281006 0.649902 1441914244 0.326050 -0.626343 0.281006 0.649902 1441914244 0.326050 -0.626343 0.281006 0.649902 1441914244 0.356445 -0.625244 0.297729 0.627197 1441914244 0.356445 -0.625244 0.297729 0.627197 1441914244 0.356445 -0.625244 0.297729 0.627197 1441914244 0.356445 -0.625244 0.297729 0.627197 1441914244 0.356445 -0.625244 0.297729 0.627197 1441914244 0.356445 -0.625244 0.297729 0.627197 1441914244 0.356445 -0.625244 0.297729 0.627197 1441914244 0.356262 -0.621216 0.307617 0.626465 1441914244 0.356262 -0.621216 0.307617 0.626465 1441914244 0.356262 -0.621216 0.307617 0.626465 1441914244 0.356262 -0.621216 0.307617 0.626465 1441914244 0.356262 -0.621216 0.307617 0.626465 1441914244 0.356262 -0.621216 0.307617 0.626465 1441914244 0.338562 -0.620544 0.300781 0.640137 1441914244 0.338562 -0.620544 0.300781 0.640137 1441914244 0.338562 -0.620544 0.300781 0.640137 1441914244 0.338562 -0.620544 0.300781 0.640137 1441914244 0.338562 -0.620544 0.300781 0.640137 1441914244 0.338562 -0.620544 0.300781 0.640137 1441914244 0.318665 -0.624939 0.285828 0.652832 1441914244 0.318665 -0.624939 0.285828 0.652832 1441914244 0.318665 -0.624939 0.285828 0.652832 1441914244 0.318665 -0.624939 0.285828 0.652832 1441914244 0.318665 -0.624939 0.285828 0.652832 1441914244 0.325317 -0.621033 0.286499 0.652954 1441914245 0.325317 -0.621033 0.286499 0.652954 1441914245 0.325317 -0.621033 0.286499 0.652954 1441914245 0.325317 -0.621033 0.286499 0.652954 1441914245 0.325317 -0.621033 0.286499 0.652954 1441914245 0.325317 -0.621033 0.286499 0.652954 1441914245 0.325317 -0.621033 0.286499 0.652954 1441914245 0.352234 -0.615845 0.300476 0.637451 1441914245 0.352234 -0.615845 0.300476 0.637451 1441914245 0.352234 -0.615845 0.300476 0.637451 1441914245 0.371521 -0.609436 0.314636 0.625732 1441914245 0.371521 -0.609436 0.314636 0.625732 1441914245 0.371521 -0.609436 0.314636 0.625732 1441914245 0.371521 -0.609436 0.314636 0.625732 1441914245 0.371521 -0.609436 0.314636 0.625732 1441914245 0.371521 -0.609436 0.314636 0.625732 1441914245 0.371521 -0.609436 0.314636 0.625732 1441914245 0.375793 -0.597961 0.322083 0.630432 1441914245 0.375793 -0.597961 0.322083 0.630432 1441914245 0.375793 -0.597961 0.322083 0.630432 1441914245 0.375793 -0.597961 0.322083 0.630432 1441914245 0.375793 -0.597961 0.322083 0.630432 1441914245 0.375793 -0.597961 0.322083 0.630432 1441914245 0.368774 -0.587585 0.318970 0.645691 1441914245 0.368774 -0.587585 0.318970 0.645691 1441914245 0.368774 -0.587585 0.318970 0.645691 1441914245 0.368774 -0.587585 0.318970 0.645691 1441914245 0.368774 -0.587585 0.318970 0.645691 1441914245 0.368774 -0.587585 0.318970 0.645691 1441914245 0.361755 -0.571106 0.304871 0.670776 1441914245 0.361755 -0.571106 0.304871 0.670776 1441914245 0.361755 -0.571106 0.304871 0.670776 1441914245 0.361755 -0.571106 0.304871 0.670776 1441914245 0.361755 -0.571106 0.304871 0.670776 1441914245 0.361755 -0.571106 0.304871 0.670776 1441914245 0.367004 -0.555725 0.287231 0.688477 1441914245 0.367004 -0.555725 0.287231 0.688477 1441914245 0.367004 -0.555725 0.287231 0.688477 1441914245 0.367004 -0.555725 0.287231 0.688477 1441914245 0.367004 -0.555725 0.287231 0.688477 1441914245 0.367004 -0.555725 0.287231 0.688477 1441914245 0.368896 -0.554993 0.280029 0.690979 1441914245 0.368896 -0.554993 0.280029 0.690979 1441914245 0.368896 -0.554993 0.280029 0.690979 1441914245 0.368896 -0.554993 0.280029 0.690979 1441914245 0.368896 -0.554993 0.280029 0.690979 1441914245 0.368896 -0.554993 0.280029 0.690979 1441914245 0.370972 -0.558899 0.285522 0.684448 1441914245 0.370972 -0.558899 0.285522 0.684448 1441914245 0.370972 -0.558899 0.285522 0.684448 1441914245 0.370972 -0.558899 0.285522 0.684448 1441914245 0.370972 -0.558899 0.285522 0.684448 1441914245 0.370300 -0.561218 0.293457 0.679565 1441914245 0.370300 -0.561218 0.293457 0.679565 1441914245 0.370300 -0.561218 0.293457 0.679565 1441914245 0.370300 -0.561218 0.293457 0.679565 1441914245 0.370300 -0.561218 0.293457 0.679565 1441914245 0.370300 -0.561218 0.293457 0.679565 1441914245 0.368958 -0.565125 0.296753 0.675537 1441914245 0.368958 -0.565125 0.296753 0.675537 1441914245 0.368958 -0.565125 0.296753 0.675537 1441914245 0.368958 -0.565125 0.296753 0.675537 1441914245 0.368958 -0.565125 0.296753 0.675537 1441914245 0.368958 -0.565125 0.296753 0.675537 1441914245 0.368042 -0.573242 0.300354 0.667603 1441914245 0.368042 -0.573242 0.300354 0.667603 1441914245 0.368042 -0.573242 0.300354 0.667603 1441914245 0.368042 -0.573242 0.300354 0.667603 1441914245 0.368042 -0.573242 0.300354 0.667603 1441914245 0.368042 -0.573242 0.300354 0.667603 1441914245 0.368042 -0.580627 0.304688 0.659180 1441914245 0.368042 -0.580627 0.304688 0.659180 1441914245 0.368042 -0.580627 0.304688 0.659180 1441914245 0.368042 -0.580627 0.304688 0.659180 1441914245 0.368042 -0.580627 0.304688 0.659180 1441914245 0.368042 -0.580627 0.304688 0.659180 1441914245 0.368042 -0.580627 0.304688 0.659180 1441914245 0.361023 -0.581909 0.306152 0.661255 1441914245 0.361023 -0.581909 0.306152 0.661255 1441914245 0.361023 -0.581909 0.306152 0.661255 1441914245 0.361023 -0.581909 0.306152 0.661255 1441914245 0.361023 -0.581909 0.306152 0.661255 1441914245 0.361023 -0.581909 0.306152 0.661255 1441914245 0.339722 -0.585693 0.296936 0.673279 1441914245 0.339722 -0.585693 0.296936 0.673279 1441914245 0.339722 -0.585693 0.296936 0.673279 1441914245 0.339722 -0.585693 0.296936 0.673279 1441914245 0.339722 -0.585693 0.296936 0.673279 1441914245 0.339722 -0.585693 0.296936 0.673279 1441914245 0.323608 -0.594543 0.281311 0.680176 1441914245 0.323608 -0.594543 0.281311 0.680176 1441914245 0.323608 -0.594543 0.281311 0.680176 1441914245 0.323608 -0.594543 0.281311 0.680176 1441914245 0.323608 -0.594543 0.281311 0.680176 1441914245 0.323608 -0.594543 0.281311 0.680176 1441914245 0.318726 -0.599670 0.283203 0.677124 1441914245 0.318726 -0.599670 0.283203 0.677124 1441914245 0.318726 -0.599670 0.283203 0.677124 1441914245 0.318726 -0.599670 0.283203 0.677124 1441914245 0.318726 -0.599670 0.283203 0.677124 1441914245 0.318726 -0.599670 0.283203 0.677124 1441914245 0.313599 -0.616577 0.279419 0.665894 1441914245 0.313599 -0.616577 0.279419 0.665894 1441914245 0.313599 -0.616577 0.279419 0.665894 1441914245 0.313599 -0.616577 0.279419 0.665894 1441914245 0.313599 -0.616577 0.279419 0.665894 1441914245 0.313599 -0.616577 0.279419 0.665894 1441914245 0.313599 -0.616577 0.279419 0.665894 1441914245 0.356812 -0.619690 0.294434 0.633972 1441914245 0.356812 -0.619690 0.294434 0.633972 1441914246 0.356812 -0.619690 0.294434 0.633972 1441914246 0.356812 -0.619690 0.294434 0.633972 1441914246 0.356812 -0.619690 0.294434 0.633972 1441914246 0.356812 -0.619690 0.294434 0.633972 1441914246 0.371521 -0.609802 0.307068 0.629150 1441914246 0.371521 -0.609802 0.307068 0.629150 1441914246 0.371521 -0.609802 0.307068 0.629150 1441914246 0.371521 -0.609802 0.307068 0.629150 1441914246 0.371521 -0.609802 0.307068 0.629150 1441914246 0.371521 -0.609802 0.307068 0.629150 1441914246 0.371521 -0.609802 0.307068 0.629150 1441914246 0.348022 -0.610046 0.302612 0.644287 1441914246 0.348022 -0.610046 0.302612 0.644287 1441914246 0.348022 -0.610046 0.302612 0.644287 1441914246 0.348022 -0.610046 0.302612 0.644287 1441914246 0.334290 -0.614258 0.284790 0.655579 1441914246 0.334290 -0.614258 0.284790 0.655579 1441914246 0.334290 -0.614258 0.284790 0.655579 1441914246 0.334290 -0.614258 0.284790 0.655579 1441914246 0.334290 -0.614258 0.284790 0.655579 1441914246 0.334290 -0.614258 0.284790 0.655579 1441914246 0.349060 -0.613464 0.291687 0.645508 1441914246 0.349060 -0.613464 0.291687 0.645508 1441914246 0.349060 -0.613464 0.291687 0.645508 1441914246 0.349060 -0.613464 0.291687 0.645508 1441914246 0.349060 -0.613464 0.291687 0.645508 1441914246 0.349060 -0.613464 0.291687 0.645508 1441914246 0.368652 -0.602905 0.310486 0.635742 1441914246 0.368652 -0.602905 0.310486 0.635742 1441914246 0.368652 -0.602905 0.310486 0.635742 1441914246 0.368652 -0.602905 0.310486 0.635742 1441914246 0.368652 -0.602905 0.310486 0.635742 1441914246 0.368652 -0.602905 0.310486 0.635742 1441914246 0.368652 -0.602905 0.310486 0.635742 1441914246 0.368530 -0.598145 0.314209 0.638489 1441914246 0.368530 -0.598145 0.314209 0.638489 1441914246 0.368530 -0.598145 0.314209 0.638489 1441914246 0.368530 -0.598145 0.314209 0.638489 1441914246 0.368530 -0.598145 0.314209 0.638489 1441914246 0.368530 -0.598145 0.314209 0.638489 1441914246 0.358337 -0.596252 0.311707 0.647217 1441914246 0.358337 -0.596252 0.311707 0.647217 1441914246 0.358337 -0.596252 0.311707 0.647217 1441914246 0.358337 -0.596252 0.311707 0.647217 1441914246 0.358337 -0.596252 0.311707 0.647217 1441914246 0.358337 -0.596252 0.311707 0.647217 1441914246 0.358337 -0.596252 0.311707 0.647217 1441914246 0.360657 -0.579590 0.312866 0.660339 1441914246 0.360657 -0.579590 0.312866 0.660339 1441914246 0.360657 -0.579590 0.312866 0.660339 1441914246 0.360657 -0.579590 0.312866 0.660339 1441914246 0.360657 -0.579590 0.312866 0.660339 1441914246 0.360657 -0.579590 0.312866 0.660339 1441914246 0.360657 -0.579590 0.312866 0.660339 1441914246 0.363464 -0.565308 0.292603 0.680176 1441914246 0.363464 -0.565308 0.292603 0.680176 1441914246 0.363464 -0.565308 0.292603 0.680176 1441914246 0.363464 -0.565308 0.292603 0.680176 1441914246 0.363464 -0.565308 0.292603 0.680176 1441914246 0.363464 -0.565308 0.292603 0.680176 1441914246 0.370178 -0.558411 0.278076 0.688293 1441914246 0.370178 -0.558411 0.278076 0.688293 1441914246 0.370178 -0.558411 0.278076 0.688293 1441914246 0.370178 -0.558411 0.278076 0.688293 1441914246 0.370178 -0.558411 0.278076 0.688293 1441914246 0.370178 -0.558411 0.278076 0.688293 1441914246 0.378418 -0.555786 0.283386 0.683777 1441914246 0.378418 -0.555786 0.283386 0.683777 1441914246 0.378418 -0.555786 0.283386 0.683777 1441914246 0.378418 -0.555786 0.283386 0.683777 1441914246 0.378418 -0.555786 0.283386 0.683777 1441914246 0.378418 -0.555786 0.283386 0.683777 1441914246 0.384033 -0.558533 0.292053 0.674744 1441914246 0.384033 -0.558533 0.292053 0.674744 1441914246 0.384033 -0.558533 0.292053 0.674744 1441914246 0.384033 -0.558533 0.292053 0.674744 1441914246 0.384033 -0.558533 0.292053 0.674744 1441914246 0.384033 -0.558533 0.292053 0.674744 1441914246 0.386597 -0.559082 0.301636 0.668518 1441914246 0.386597 -0.559082 0.301636 0.668518 1441914246 0.386597 -0.559082 0.301636 0.668518 1441914246 0.386597 -0.559082 0.301636 0.668518 1441914246 0.388489 -0.566589 0.306580 0.658813 1441914246 0.388489 -0.566589 0.306580 0.658813 1441914246 0.388489 -0.566589 0.306580 0.658813 1441914246 0.388489 -0.566589 0.306580 0.658813 1441914246 0.388489 -0.566589 0.306580 0.658813 1441914246 0.388489 -0.566589 0.306580 0.658813 1441914246 0.388489 -0.566589 0.306580 0.658813 1441914246 0.388062 -0.571655 0.308472 0.653809 1441914246 0.388062 -0.571655 0.308472 0.653809 1441914246 0.388062 -0.571655 0.308472 0.653809 1441914246 0.388062 -0.571655 0.308472 0.653809 1441914246 0.388062 -0.571655 0.308472 0.653809 1441914246 0.388062 -0.571655 0.308472 0.653809 1441914246 0.380859 -0.581848 0.307739 0.649414 1441914246 0.380859 -0.581848 0.307739 0.649414 1441914246 0.380859 -0.581848 0.307739 0.649414 1441914246 0.380859 -0.581848 0.307739 0.649414 1441914246 0.380859 -0.581848 0.307739 0.649414 1441914246 0.380859 -0.581848 0.307739 0.649414 1441914246 0.368408 -0.590942 0.301575 0.651245 1441914246 0.368408 -0.590942 0.301575 0.651245 1441914246 0.368408 -0.590942 0.301575 0.651245 1441914246 0.368408 -0.590942 0.301575 0.651245 1441914246 0.368408 -0.590942 0.301575 0.651245 1441914246 0.368408 -0.590942 0.301575 0.651245 1441914246 0.364990 -0.596069 0.301453 0.648499 1441914246 0.364990 -0.596069 0.301453 0.648499 1441914246 0.364990 -0.596069 0.301453 0.648499 1441914247 0.364990 -0.596069 0.301453 0.648499 1441914247 0.364990 -0.596069 0.301453 0.648499 1441914247 0.364990 -0.596069 0.301453 0.648499 1441914247 0.349487 -0.598999 0.304077 0.653076 1441914247 0.349487 -0.598999 0.304077 0.653076 1441914247 0.349487 -0.598999 0.304077 0.653076 1441914247 0.349487 -0.598999 0.304077 0.653076 1441914247 0.349487 -0.598999 0.304077 0.653076 1441914247 0.349487 -0.598999 0.304077 0.653076 1441914247 0.326965 -0.606445 0.294128 0.662354 1441914247 0.326965 -0.606445 0.294128 0.662354 1441914247 0.326965 -0.606445 0.294128 0.662354 1441914247 0.326965 -0.606445 0.294128 0.662354 1441914247 0.326965 -0.606445 0.294128 0.662354 1441914247 0.326965 -0.606445 0.294128 0.662354 1441914247 0.344604 -0.622864 0.286621 0.641174 1441914247 0.344604 -0.622864 0.286621 0.641174 1441914247 0.344604 -0.622864 0.286621 0.641174 1441914247 0.344604 -0.622864 0.286621 0.641174 1441914247 0.344604 -0.622864 0.286621 0.641174 1441914247 0.344604 -0.622864 0.286621 0.641174 1441914247 0.408203 -0.609924 0.314209 0.602112 1441914247 0.408203 -0.609924 0.314209 0.602112 1441914247 0.408203 -0.609924 0.314209 0.602112 1441914247 0.408203 -0.609924 0.314209 0.602112 1441914247 0.408203 -0.609924 0.314209 0.602112 1441914247 0.421692 -0.603638 0.319763 0.596252 1441914247 0.421692 -0.603638 0.319763 0.596252 1441914247 0.421692 -0.603638 0.319763 0.596252 1441914247 0.421692 -0.603638 0.319763 0.596252 1441914247 0.421692 -0.603638 0.319763 0.596252 1441914247 0.421692 -0.603638 0.319763 0.596252 1441914247 0.410950 -0.605530 0.314026 0.604797 1441914247 0.410950 -0.605530 0.314026 0.604797 1441914247 0.410950 -0.605530 0.314026 0.604797 1441914247 0.410950 -0.605530 0.314026 0.604797 1441914247 0.410950 -0.605530 0.314026 0.604797 1441914247 0.410950 -0.605530 0.314026 0.604797 1441914247 0.389648 -0.607361 0.306274 0.620850 1441914247 0.389648 -0.607361 0.306274 0.620850 1441914247 0.389648 -0.607361 0.306274 0.620850 1441914247 0.389648 -0.607361 0.306274 0.620850 1441914247 0.389648 -0.607361 0.306274 0.620850 1441914247 0.389648 -0.607361 0.306274 0.620850 1441914247 0.376099 -0.603394 0.308105 0.632080 1441914247 0.376099 -0.603394 0.308105 0.632080 1441914247 0.376099 -0.603394 0.308105 0.632080 1441914247 0.376099 -0.603394 0.308105 0.632080 1441914247 0.376099 -0.603394 0.308105 0.632080 1441914247 0.370483 -0.603943 0.307922 0.634888 1441914247 0.370483 -0.603943 0.307922 0.634888 1441914247 0.370483 -0.603943 0.307922 0.634888 1441914247 0.370483 -0.603943 0.307922 0.634888 1441914247 0.370483 -0.603943 0.307922 0.634888 1441914247 0.370483 -0.603943 0.307922 0.634888 1441914247 0.370483 -0.603943 0.307922 0.634888 1441914247 0.386108 -0.609436 0.310486 0.618958 1441914247 0.386108 -0.609436 0.310486 0.618958 1441914247 0.386108 -0.609436 0.310486 0.618958 1441914247 0.386108 -0.609436 0.310486 0.618958 1441914247 0.386108 -0.609436 0.310486 0.618958 1441914247 0.386108 -0.609436 0.310486 0.618958 1441914247 0.401550 -0.600525 0.325134 0.610168 1441914247 0.401550 -0.600525 0.325134 0.610168 1441914247 0.401550 -0.600525 0.325134 0.610168 1441914247 0.401550 -0.600525 0.325134 0.610168 1441914247 0.401550 -0.600525 0.325134 0.610168 1441914247 0.401550 -0.600525 0.325134 0.610168 1441914247 0.401550 -0.600525 0.325134 0.610168 1441914247 0.396912 -0.586975 0.333496 0.621826 1441914247 0.396912 -0.586975 0.333496 0.621826 1441914247 0.396912 -0.586975 0.333496 0.621826 1441914247 0.396912 -0.586975 0.333496 0.621826 1441914247 0.396912 -0.586975 0.333496 0.621826 1441914247 0.396912 -0.586975 0.333496 0.621826 1441914247 0.366516 -0.572815 0.332092 0.653564 1441914247 0.366516 -0.572815 0.332092 0.653564 1441914247 0.366516 -0.572815 0.332092 0.653564 1441914247 0.366516 -0.572815 0.332092 0.653564 1441914247 0.366516 -0.572815 0.332092 0.653564 1441914247 0.366516 -0.572815 0.332092 0.653564 1441914247 0.335327 -0.553528 0.321899 0.690979 1441914247 0.335327 -0.553528 0.321899 0.690979 1441914247 0.335327 -0.553528 0.321899 0.690979 1441914247 0.335327 -0.553528 0.321899 0.690979 1441914247 0.335327 -0.553528 0.321899 0.690979 1441914247 0.335327 -0.553528 0.321899 0.690979 1441914247 0.326843 -0.532410 0.327637 0.708740 1441914247 0.326843 -0.532410 0.327637 0.708740 1441914247 0.326843 -0.532410 0.327637 0.708740 1441914247 0.326843 -0.532410 0.327637 0.708740 1441914247 0.326843 -0.532410 0.327637 0.708740 1441914247 0.326843 -0.532410 0.327637 0.708740 1441914247 0.323303 -0.527161 0.328064 0.714050 1441914247 0.323303 -0.527161 0.328064 0.714050 1441914247 0.323303 -0.527161 0.328064 0.714050 1441914247 0.323303 -0.527161 0.328064 0.714050 1441914247 0.323303 -0.527161 0.328064 0.714050 1441914247 0.323303 -0.527161 0.328064 0.714050 1441914247 0.319885 -0.535645 0.323181 0.711548 1441914247 0.319885 -0.535645 0.323181 0.711548 1441914247 0.319885 -0.535645 0.323181 0.711548 1441914247 0.319885 -0.535645 0.323181 0.711548 1441914247 0.319885 -0.535645 0.323181 0.711548 1441914247 0.319885 -0.535645 0.323181 0.711548 1441914247 0.332031 -0.540405 0.328552 0.699768 1441914247 0.332031 -0.540405 0.328552 0.699768 1441914247 0.332031 -0.540405 0.328552 0.699768 1441914247 0.332031 -0.540405 0.328552 0.699768 1441914248 0.332031 -0.540405 0.328552 0.699768 1441914248 0.332031 -0.540405 0.328552 0.699768 1441914248 0.343689 -0.540405 0.338745 0.689209 1441914248 0.343689 -0.540405 0.338745 0.689209 1441914248 0.343689 -0.540405 0.338745 0.689209 1441914248 0.343689 -0.540405 0.338745 0.689209 1441914248 0.343689 -0.540405 0.338745 0.689209 1441914248 0.350525 -0.542603 0.342346 0.682251 1441914248 0.350525 -0.542603 0.342346 0.682251 1441914248 0.350525 -0.542603 0.342346 0.682251 1441914248 0.350525 -0.542603 0.342346 0.682251 1441914248 0.350525 -0.542603 0.342346 0.682251 1441914248 0.354980 -0.553711 0.335999 0.674133 1441914248 0.354980 -0.553711 0.335999 0.674133 1441914248 0.354980 -0.553711 0.335999 0.674133 1441914248 0.354980 -0.553711 0.335999 0.674133 1441914248 0.354980 -0.553711 0.335999 0.674133 1441914248 0.354980 -0.553711 0.335999 0.674133 1441914248 0.354980 -0.553711 0.335999 0.674133 1441914248 0.361633 -0.556213 0.340027 0.666504 1441914248 0.361633 -0.556213 0.340027 0.666504 1441914248 0.361633 -0.556213 0.340027 0.666504 1441914248 0.361633 -0.556213 0.340027 0.666504 1441914248 0.361633 -0.556213 0.340027 0.666504 1441914248 0.361633 -0.556213 0.340027 0.666504 1441914248 0.362732 -0.556335 0.348206 0.661499 1441914248 0.362732 -0.556335 0.348206 0.661499 1441914248 0.362732 -0.556335 0.348206 0.661499 1441914248 0.362732 -0.556335 0.348206 0.661499 1441914248 0.362732 -0.556335 0.348206 0.661499 1441914248 0.342957 -0.559814 0.345642 0.670410 1441914248 0.342957 -0.559814 0.345642 0.670410 1441914248 0.342957 -0.559814 0.345642 0.670410 1441914248 0.342957 -0.559814 0.345642 0.670410 1441914248 0.342957 -0.559814 0.345642 0.670410 1441914248 0.342957 -0.559814 0.345642 0.670410 1441914248 0.315369 -0.566711 0.331604 0.685120 1441914248 0.315369 -0.566711 0.331604 0.685120 1441914248 0.315369 -0.566711 0.331604 0.685120 1441914248 0.315369 -0.566711 0.331604 0.685120 1441914248 0.315369 -0.566711 0.331604 0.685120 1441914248 0.315369 -0.566711 0.331604 0.685120 1441914248 0.296448 -0.592651 0.307739 0.682739 1441914248 0.296448 -0.592651 0.307739 0.682739 1441914248 0.296448 -0.592651 0.307739 0.682739 1441914248 0.296448 -0.592651 0.307739 0.682739 1441914248 0.296448 -0.592651 0.307739 0.682739 1441914248 0.296448 -0.592651 0.307739 0.682739 1441914248 0.398743 -0.606628 0.317627 0.609985 1441914248 0.398743 -0.606628 0.317627 0.609985 1441914248 0.398743 -0.606628 0.317627 0.609985 1441914248 0.398743 -0.606628 0.317627 0.609985 1441914248 0.398743 -0.606628 0.317627 0.609985 1441914248 0.398743 -0.606628 0.317627 0.609985 1441914248 0.398743 -0.606628 0.317627 0.609985 1441914248 0.432556 -0.580688 0.337524 0.601440 1441914248 0.432556 -0.580688 0.337524 0.601440 1441914248 0.432556 -0.580688 0.337524 0.601440 1441914248 0.427246 -0.582031 0.335510 0.605103 1441914248 0.427246 -0.582031 0.335510 0.605103 1441914248 0.427246 -0.582031 0.335510 0.605103 1441914248 0.427246 -0.582031 0.335510 0.605103 1441914248 0.427246 -0.582031 0.335510 0.605103 1441914248 0.415894 -0.589844 0.326233 0.610474 1441914248 0.415894 -0.589844 0.326233 0.610474 1441914248 0.415894 -0.589844 0.326233 0.610474 1441914248 0.415894 -0.589844 0.326233 0.610474 1441914248 0.415894 -0.589844 0.326233 0.610474 1441914248 0.415894 -0.589844 0.326233 0.610474 1441914248 0.396973 -0.596008 0.320313 0.620117 1441914248 0.396973 -0.596008 0.320313 0.620117 1441914248 0.396973 -0.596008 0.320313 0.620117 1441914248 0.396973 -0.596008 0.320313 0.620117 1441914248 0.396973 -0.596008 0.320313 0.620117 1441914248 0.396973 -0.596008 0.320313 0.620117 1441914248 0.401611 -0.587402 0.331543 0.619446 1441914248 0.401611 -0.587402 0.331543 0.619446 1441914248 0.401611 -0.587402 0.331543 0.619446 1441914248 0.401611 -0.587402 0.331543 0.619446 1441914248 0.401611 -0.587402 0.331543 0.619446 1441914248 0.401611 -0.587402 0.331543 0.619446 1441914248 0.414307 -0.591553 0.338440 0.603149 1441914248 0.414307 -0.591553 0.338440 0.603149 1441914248 0.414307 -0.591553 0.338440 0.603149 1441914248 0.414307 -0.591553 0.338440 0.603149 1441914248 0.414307 -0.591553 0.338440 0.603149 1441914248 0.414307 -0.591553 0.338440 0.603149 1441914248 0.414307 -0.591553 0.338440 0.603149 1441914248 0.413879 -0.594543 0.333313 0.603394 1441914248 0.413879 -0.594543 0.333313 0.603394 1441914248 0.413879 -0.594543 0.333313 0.603394 1441914248 0.413879 -0.594543 0.333313 0.603394 1441914248 0.413879 -0.594543 0.333313 0.603394 1441914248 0.413879 -0.594543 0.333313 0.603394 1441914248 0.404480 -0.590515 0.324524 0.618347 1441914248 0.404480 -0.590515 0.324524 0.618347 1441914248 0.404480 -0.590515 0.324524 0.618347 1441914248 0.404480 -0.590515 0.324524 0.618347 1441914248 0.404480 -0.590515 0.324524 0.618347 1441914248 0.404480 -0.590515 0.324524 0.618347 1441914248 0.383240 -0.577026 0.322937 0.644836 1441914248 0.383240 -0.577026 0.322937 0.644836 1441914248 0.383240 -0.577026 0.322937 0.644836 1441914248 0.383240 -0.577026 0.322937 0.644836 1441914248 0.383240 -0.577026 0.322937 0.644836 1441914248 0.383240 -0.577026 0.322937 0.644836 1441914249 0.383240 -0.577026 0.322937 0.644836 1441914249 0.354980 -0.555725 0.310974 0.684387 1441914249 0.354980 -0.555725 0.310974 0.684387 1441914249 0.354980 -0.555725 0.310974 0.684387 1441914249 0.354980 -0.555725 0.310974 0.684387 1441914249 0.354980 -0.555725 0.310974 0.684387 1441914249 0.354980 -0.555725 0.310974 0.684387 1441914249 0.336548 -0.540527 0.286621 0.715820 1441914249 0.336548 -0.540527 0.286621 0.715820 1441914249 0.336548 -0.540527 0.286621 0.715820 1441914249 0.336548 -0.540527 0.286621 0.715820 1441914249 
0.309753 -0.625916 0.214905 0.682678 1441914250 0.309753 -0.625916 0.214905 0.682678 1441914250 0.309753 -0.625916 0.214905 0.682678 1441914250 0.309753 -0.625916 0.214905 0.682678 1441914250 0.308899 -0.626221 0.210510 0.684204 1441914251 0.308899 -0.626221 0.210510 0.684204 1441914251 0.308899 -0.626221 0.210510 0.684204 1441914251 0.308899 -0.626221 0.210510 0.684204 1441914251 0.308899 -0.626221 0.210510 0.684204 1441914251 0.304382 -0.627319 0.207092 0.686218 1441914251 0.304382 -0.627319 0.207092 0.686218 1441914251 0.304382 -0.627319 0.207092 0.686218 1441914251 0.304382 -0.627319 0.207092 0.686218 1441914251 0.304382 -0.627319 0.207092 0.686218 1441914251 0.304382 -0.627319 0.207092 0.686218 1441914251 0.304382 -0.627319 0.207092 0.686218 1441914251 0.304138 -0.625122 0.212158 0.686768 1441914251 0.304138 -0.625122 0.212158 0.686768 1441914251 0.304138 -0.625122 0.212158 0.686768 1441914251 0.304138 -0.625122 0.212158 0.686768 1441914251 0.304138 -0.625122 0.212158 0.686768 1441914251 0.304138 -0.625122 0.212158 0.686768 1441914251 0.303345 -0.623718 0.216736 0.687012 1441914251 0.303345 -0.623718 0.216736 0.687012 1441914251 0.303345 -0.623718 0.216736 0.687012 1441914251 0.303345 -0.623718 0.216736 0.687012 1441914251 0.303345 -0.623718 0.216736 0.687012 1441914251 0.303345 -0.623718 0.216736 0.687012 1441914251 0.302795 -0.626343 0.217102 0.684692 1441914251 0.302795 -0.626343 0.217102 0.684692 1441914251 0.302795 -0.626343 0.217102 0.684692 1441914251 0.302795 -0.626343 0.217102 0.684692 1441914251 0.306763 -0.625671 0.222290 0.681885 1441914251 0.306763 -0.625671 0.222290 0.681885 1441914251 0.306763 -0.625671 0.222290 0.681885 1441914251 0.306763 -0.625671 0.222290 0.681885 1441914251 0.306763 -0.625671 0.222290 0.681885 1441914251 0.306763 -0.625671 0.222290 0.681885 1441914251 0.310547 -0.622375 0.227234 0.681580 1441914251 0.310547 -0.622375 0.227234 0.681580 1441914251 0.310547 -0.622375 0.227234 0.681580 1441914251 0.310547 -0.622375 0.227234 0.681580 1441914251 0.310547 -0.622375 0.227234 0.681580 1441914251 0.310547 -0.622375 0.227234 0.681580 1441914251 0.310547 -0.622375 0.227234 0.681580 1441914251 0.310913 -0.622314 0.227783 0.681274 1441914251 0.310913 -0.622314 0.227783 0.681274 1441914251 0.310913 -0.622314 0.227783 0.681274 1441914251 0.310913 -0.622314 0.227783 0.681274 1441914251 0.310913 -0.622314 0.227783 0.681274 1441914251 0.310913 -0.622314 0.227783 0.681274 1441914251 0.309875 -0.623047 0.228149 0.680969 1441914251 0.309875 -0.623047 0.228149 0.680969 1441914251 0.309875 -0.623047 0.228149 0.680969 1441914251 0.309875 -0.623047 0.228149 0.680969 1441914251 0.309875 -0.623047 0.228149 0.680969 1441914251 0.309875 -0.623047 0.228149 0.680969 1441914251 0.309875 -0.623047 0.228149 0.680969 1441914251 0.309265 -0.622437 0.230225 0.681091 1441914251 0.309265 -0.622437 0.230225 0.681091 1441914251 0.309265 -0.622437 0.230225 0.681091 1441914251 0.309265 -0.622437 0.230225 0.681091 1441914251 0.309265 -0.622437 0.230225 0.681091 1441914251 0.309265 -0.622437 0.230225 0.681091 1441914251 0.306274 -0.622559 0.230530 0.682251 1441914251 0.306274 -0.622559 0.230530 0.682251 1441914251 0.306274 -0.622559 0.230530 0.682251 1441914251 0.306274 -0.622559 0.230530 0.682251 1441914251 0.306274 -0.622559 0.230530 0.682251 1441914251 0.306274 -0.622559 0.230530 0.682251 1441914251 0.306274 -0.622559 0.230530 0.682251 1441914251 0.300964 -0.624023 0.228760 0.683838 1441914251 0.300964 -0.624023 0.228760 0.683838 1441914251 0.300964 -0.624023 0.228760 0.683838 1441914251 0.300964 -0.624023 0.228760 0.683838 1441914251 0.300964 -0.624023 0.228760 0.683838 1441914251 0.300964 -0.624023 0.228760 0.683838 1441914251 0.299438 -0.622742 0.228455 0.685791 1441914251 0.299438 -0.622742 0.228455 0.685791 1441914251 0.299438 -0.622742 0.228455 0.685791 1441914251 0.299438 -0.622742 0.228455 0.685791 1441914251 0.299438 -0.622742 0.228455 0.685791 1441914251 0.299438 -0.622742 0.228455 0.685791 1441914251 0.307434 -0.618164 0.231079 0.685547 1441914251 0.307434 -0.618164 0.231079 0.685547 1441914251 0.307434 -0.618164 0.231079 0.685547 1441914251 0.307434 -0.618164 0.231079 0.685547 1441914251 0.307434 -0.618164 0.231079 0.685547 1441914251 0.307434 -0.618164 0.231079 0.685547 1441914251 0.307434 -0.618164 0.231079 0.685547 1441914251 0.317627 -0.612305 0.232666 0.685608 1441914251 0.317627 -0.612305 0.232666 0.685608 1441914251 0.317627 -0.612305 0.232666 0.685608 1441914251 0.317627 -0.612305 0.232666 0.685608 1441914251 0.317627 -0.612305 0.232666 0.685608 1441914251 0.317627 -0.612305 0.232666 0.685608 1441914251 0.312866 -0.615906 0.224243 0.687317 1441914251 0.312866 -0.615906 0.224243 0.687317 1441914251 0.312866 -0.615906 0.224243 0.687317 1441914251 0.312866 -0.615906 0.224243 0.687317 1441914251 0.312866 -0.615906 0.224243 0.687317 1441914251 0.312866 -0.615906 0.224243 0.687317 1441914251 0.304260 -0.619446 0.219238 0.689636 1441914251 0.304260 -0.619446 0.219238 0.689636 1441914251 0.304260 -0.619446 0.219238 0.689636 1441914251 0.304260 -0.619446 0.219238 0.689636 1441914251 0.304260 -0.619446 0.219238 0.689636 1441914251 0.304260 -0.619446 0.219238 0.689636 1441914251 0.301453 -0.619324 0.217346 0.691589 1441914251 0.301453 -0.619324 0.217346 0.691589 1441914251 0.301453 -0.619324 0.217346 0.691589 1441914251 0.301453 -0.619324 0.217346 0.691589 1441914251 0.301453 -0.619324 0.217346 0.691589 1441914251 0.301453 -0.619324 0.217346 0.691589 1441914251 0.299988 -0.619324 0.212646 0.693665 1441914251 0.299988 -0.619324 0.212646 0.693665 1441914251 0.299988 -0.619324 0.212646 0.693665 1441914252 0.299988 -0.619324 0.212646 0.693665 1441914252 0.299988 -0.619324 0.212646 0.693665 1441914252 0.299988 -0.619324 0.212646 0.693665 1441914252 0.300293 -0.617310 0.211243 0.695740 1441914252 0.300293 -0.617310 0.211243 0.695740 1441914252 0.300293 -0.617310 0.211243 0.695740 1441914252 0.300293 -0.617310 0.211243 0.695740 1441914252 0.300293 -0.617310 0.211243 0.695740 1441914252 0.300293 -0.617310 0.211243 0.695740 1441914252 0.300293 -0.617310 0.211243 0.695740 1441914252 0.296631 -0.616150 0.207642 0.699402 1441914252 0.296631 -0.616150 0.207642 0.699402 1441914252 0.296631 -0.616150 0.207642 0.699402 1441914252 0.296631 -0.616150 0.207642 0.699402 1441914252 0.296631 -0.616150 0.207642 0.699402 1441914252 0.296631 -0.616150 0.207642 0.699402 1441914252 0.289490 -0.617310 0.198730 0.703979 1441914252 0.289490 -0.617310 0.198730 0.703979 1441914252 0.289490 -0.617310 0.198730 0.703979 1441914252 0.289490 -0.617310 0.198730 0.703979 1441914252 0.289490 -0.617310 0.198730 0.703979 1441914252 0.289490 -0.617310 0.198730 0.703979 1441914252 0.286865 -0.617554 0.193726 0.706238 1441914252 0.286865 -0.617554 0.193726 0.706238 1441914252 0.286865 -0.617554 0.193726 0.706238 1441914252 0.286865 -0.617554 0.193726 0.706238 1441914252 0.286865 -0.617554 0.193726 0.706238 1441914252 0.286865 -0.617554 0.193726 0.706238 1441914252 0.288147 -0.615295 0.196228 0.707031 1441914252 0.288147 -0.615295 0.196228 0.707031 1441914252 0.288147 -0.615295 0.196228 0.707031 1441914252 0.288147 -0.615295 0.196228 0.707031 1441914252 0.288147 -0.615295 0.196228 0.707031 1441914252 0.288147 -0.615295 0.196228 0.707031 1441914252 0.290894 -0.612122 0.201782 0.707031 1441914252 0.290894 -0.612122 0.201782 0.707031 1441914252 0.290894 -0.612122 0.201782 0.707031 1441914252 0.290894 -0.612122 0.201782 0.707031 1441914252 0.290894 -0.612122 0.201782 0.707031 1441914252 0.290894 -0.612122 0.201782 0.707031 1441914252 0.290894 -0.612122 0.201782 0.707031 1441914252 0.297913 -0.608459 0.211731 0.704346 1441914252 0.297913 -0.608459 0.211731 0.704346 1441914252 0.297913 -0.608459 0.211731 0.704346 1441914252 0.297913 -0.608459 0.211731 0.704346 1441914252 0.297913 -0.608459 0.211731 0.704346 1441914252 0.297913 -0.608459 0.211731 0.704346 1441914252 0.304871 -0.605530 0.223267 0.700378 1441914252 0.304871 -0.605530 0.223267 0.700378 1441914252 0.304871 -0.605530 0.223267 0.700378 1441914252 0.304871 -0.605530 0.223267 0.700378 1441914252 0.304871 -0.605530 0.223267 0.700378 1441914252 0.304871 -0.605530 0.223267 0.700378 1441914252 0.304871 -0.605530 0.223267 0.700378 1441914252 0.306641 -0.605591 0.228210 0.697937 1441914252 0.306641 -0.605591 0.228210 0.697937 1441914252 0.306641 -0.605591 0.228210 0.697937 1441914252 0.306641 -0.605591 0.228210 0.697937 1441914252 0.306641 -0.605591 0.228210 0.697937 1441914252 0.306641 -0.605591 0.228210 0.697937 1441914252 0.305786 -0.606934 0.227295 0.697449 1441914252 0.305786 -0.606934 0.227295 0.697449 1441914252 0.305786 -0.606934 0.227295 0.697449 1441914252 0.305786 -0.606934 0.227295 0.697449 1441914252 0.305786 -0.606934 0.227295 0.697449 1441914252 0.305786 -0.606934 0.227295 0.697449 1441914252 0.302795 -0.607849 0.224121 0.698975 1441914252 0.302795 -0.607849 0.224121 0.698975 1441914252 0.302795 -0.607849 0.224121 0.698975 1441914252 0.302795 -0.607849 0.224121 0.698975 1441914252 0.302795 -0.607849 0.224121 0.698975 1441914252 0.302795 -0.607849 0.224121 0.698975 1441914252 0.302795 -0.607849 0.224121 0.698975 1441914252 0.296936 -0.610596 0.219604 0.700500 1441914252 0.296936 -0.610596 0.219604 0.700500 1441914252 0.296936 -0.610596 0.219604 0.700500 1441914252 0.296936 -0.610596 0.219604 0.700500 1441914252 0.296936 -0.610596 0.219604 0.700500 1441914252 0.295471 -0.612183 0.220154 0.699585 1441914252 0.295471 -0.612183 0.220154 0.699585 1441914252 0.295471 -0.612183 0.220154 0.699585 1441914252 0.295471 -0.612183 0.220154 0.699585 1441914252 0.295471 -0.612183 0.220154 0.699585 1441914252 0.295471 -0.612183 0.220154 0.699585 1441914252 0.298096 -0.611450 0.223694 0.697998 1441914252 0.298096 -0.611450 0.223694 0.697998 1441914252 0.298096 -0.611450 0.223694 0.697998 1441914252 0.298096 -0.611450 0.223694 0.697998 1441914252 0.303223 -0.609131 0.228210 0.696350 1441914252 0.303223 -0.609131 0.228210 0.696350 1441914252 0.303223 -0.609131 0.228210 0.696350 1441914252 0.303223 -0.609131 0.228210 0.696350 1441914252 0.303223 -0.609131 0.228210 0.696350 1441914252 0.303223 -0.609131 0.228210 0.696350 1441914252 0.303223 -0.609131 0.228210 0.696350 1441914252 0.311646 -0.604309 0.234436 0.694763 1441914252 0.311646 -0.604309 0.234436 0.694763 1441914252 0.311646 -0.604309 0.234436 0.694763 1441914252 0.311646 -0.604309 0.234436 0.694763 1441914252 0.311646 -0.604309 0.234436 0.694763 1441914252 0.311646 -0.604309 0.234436 0.694763 1441914252 0.320129 -0.599548 0.239929 0.693176 1441914252 0.320129 -0.599548 0.239929 0.693176 1441914252 0.320129 -0.599548 0.239929 0.693176 1441914252 0.320129 -0.599548 0.239929 0.693176 1441914252 0.320129 -0.599548 0.239929 0.693176 1441914252 0.326355 -0.595825 0.243591 0.692200 1441914252 0.326355 -0.595825 0.243591 0.692200 1441914253 0.326355 -0.595825 0.243591 0.692200 1441914253 0.326355 -0.595825 0.243591 0.692200 1441914253 0.326355 -0.595825 0.243591 0.692200 1441914253 0.324524 -0.597961 0.240051 0.692444 1441914253 0.324524 -0.597961 0.240051 0.692444 1441914253 0.324524 -0.597961 0.240051 0.692444 1441914253 0.324524 -0.597961 0.240051 0.692444 1441914253 0.324524 -0.597961 0.240051 0.692444 1441914253 0.324524 -0.597961 0.240051 0.692444 1441914253 0.318787 -0.601746 0.234619 0.693665 1441914253 0.318787 -0.601746 0.234619 0.693665 1441914253 0.318787 -0.601746 0.234619 0.693665 1441914253 0.318787 -0.601746 0.234619 0.693665 1441914253 0.318787 -0.601746 0.234619 0.693665 1441914253 0.318787 -0.601746 0.234619 0.693665 1441914253 0.318787 -0.601746 0.234619 0.693665 1441914253 0.316223 -0.603027 0.231934 0.694641 1441914253 0.316223 -0.603027 0.231934 0.694641 1441914253 0.316223 -0.603027 0.231934 0.694641 1441914253 0.316223 -0.603027 0.231934 0.694641 1441914253 0.316223 -0.603027 0.231934 0.694641 1441914253 0.313660 -0.604065 0.228760 0.695923 1441914253 0.313660 -0.604065 0.228760 0.695923 1441914253 0.313660 -0.604065 0.228760 0.695923 1441914253 0.313660 -0.604065 0.228760 0.695923 1441914253 0.313660 -0.604065 0.228760 0.695923 1441914253 0.313660 -0.604065 0.228760 0.695923 1441914253 0.313660 -0.604065 0.228760 0.695923 1441914253 0.309082 -0.605530 0.225586 0.697754 1441914253 0.309082 -0.605530 0.225586 0.697754 1441914253 0.309082 -0.605530 0.225586 0.697754 1441914253 0.309082 -0.605530 0.225586 0.697754 1441914253 0.309082 -0.605530 0.225586 0.697754 1441914253 0.303894 -0.606689 0.222595 0.700012 1441914253 0.303894 -0.606689 0.222595 0.700012 1441914253 0.303894 -0.606689 0.222595 0.700012 1441914253 0.303894 -0.606689 0.222595 0.700012 1441914253 0.303894 -0.606689 0.222595 0.700012 1441914253 0.303894 -0.606689 0.222595 0.700012 1441914253 0.303894 -0.606689 0.222595 0.700012 1441914253 0.301392 -0.607971 0.220032 0.700745 1441914253 0.301392 -0.607971 0.220032 0.700745 1441914253 0.301392 -0.607971 0.220032 0.700745 1441914253 0.301392 -0.607971 0.220032 0.700745 1441914253 0.301392 -0.607971 0.220032 0.700745 1441914253 0.301392 -0.607971 0.220032 0.700745 1441914253 0.304504 -0.607727 0.221619 0.699097 1441914253 0.304504 -0.607727 0.221619 0.699097 1441914253 0.304504 -0.607727 0.221619 0.699097 1441914253 0.304504 -0.607727 0.221619 0.699097 1441914253 0.304504 -0.607727 0.221619 0.699097 1441914253 0.304504 -0.607727 0.221619 0.699097 1441914253 0.304504 -0.607727 0.221619 0.699097 1441914253 0.304565 -0.608887 0.221619 0.698120 1441914253 0.304565 -0.608887 0.221619 0.698120 1441914253 0.304565 -0.608887 0.221619 0.698120 1441914253 0.304565 -0.608887 0.221619 0.698120 1441914253 0.304565 -0.608887 0.221619 0.698120 1441914253 0.304565 -0.608887 0.221619 0.698120 1441914253 0.303894 -0.610107 0.222717 0.696960 1441914253 0.303894 -0.610107 0.222717 0.696960 1441914253 0.303894 -0.610107 0.222717 0.696960 1441914253 0.303894 -0.610107 0.222717 0.696960 1441914253 0.303894 -0.610107 0.222717 0.696960 1441914253 0.303894 -0.610107 0.222717 0.696960 1441914253 0.306946 -0.609314 0.228210 0.694580 1441914253 0.306946 -0.609314 0.228210 0.694580 1441914253 0.306946 -0.609314 0.228210 0.694580 1441914253 0.306946 -0.609314 0.228210 0.694580 1441914253 0.306946 -0.609314 0.228210 0.694580 1441914253 0.306946 -0.609314 0.228210 0.694580 1441914253 0.313843 -0.606689 0.237061 0.690796 1441914253 0.313843 -0.606689 0.237061 0.690796 1441914253 0.313843 -0.606689 0.237061 0.690796 1441914253 0.313843 -0.606689 0.237061 0.690796 1441914253 0.313843 -0.606689 0.237061 0.690796 1441914253 0.319580 -0.604309 0.244690 0.687561 1441914253 0.319580 -0.604309 0.244690 0.687561 1441914253 0.319580 -0.604309 0.244690 0.687561 1441914253 0.319580 -0.604309 0.244690 0.687561 1441914253 0.319580 -0.604309 0.244690 0.687561 1441914253 0.319580 -0.604309 0.244690 0.687561 1441914253 0.321411 -0.604004 0.248169 0.685730 1441914253 0.321411 -0.604004 0.248169 0.685730 1441914253 0.321411 -0.604004 0.248169 0.685730 1441914253 0.321411 -0.604004 0.248169 0.685730 1441914253 0.321411 -0.604004 0.248169 0.685730 1441914253 0.321411 -0.604004 0.248169 0.685730 1441914253 0.319763 -0.604858 0.249207 0.685364 1441914253 0.319763 -0.604858 0.249207 0.685364 1441914253 0.319763 -0.604858 0.249207 0.685364 1441914253 0.319763 -0.604858 0.249207 0.685364 1441914253 0.319763 -0.604858 0.249207 0.685364 1441914253 0.319763 -0.604858 0.249207 0.685364 1441914253 0.315247 -0.606567 0.247375 0.686584 1441914253 0.315247 -0.606567 0.247375 0.686584 1441914253 0.315247 -0.606567 0.247375 0.686584 1441914253 0.315247 -0.606567 0.247375 0.686584 1441914253 0.315247 -0.606567 0.247375 0.686584 1441914253 0.313232 -0.608093 0.244751 0.687134 1441914253 0.313232 -0.608093 0.244751 0.687134 1441914253 0.313232 -0.608093 0.244751 0.687134 1441914253 0.314575 -0.607605 0.246094 0.686523 1441914253 0.314575 -0.607605 0.246094 0.686523 1441914253 0.314575 -0.607605 0.246094 0.686523 1441914253 0.314575 -0.607605 0.246094 0.686523 1441914253 0.314575 -0.607605 0.246094 0.686523 1441914254 0.314575 -0.607605 0.246094 0.686523 1441914254 0.314575 -0.607605 0.246094 0.686523 1441914254 0.313843 -0.607239 0.248230 0.686401 1441914254 0.313843 -0.607239 0.248230 0.686401 1441914254 0.313843 -0.607239 0.248230 0.686401 1441914254 0.313843 -0.607239 0.248230 0.686401 1441914254 0.313843 -0.607239 0.248230 0.686401 1441914254 0.313843 -0.607239 0.248230 0.686401 1441914254 0.316528 -0.605713 0.252075 0.685059 1441914254 0.316528 -0.605713 0.252075 0.685059 1441914254 0.316528 -0.605713 0.252075 0.685059 1441914254 0.316528 -0.605713 0.252075 0.685059 1441914254 0.316528 -0.605713 0.252075 0.685059 1441914254 0.316528 -0.605713 0.252075 0.685059 1441914254 0.323914 -0.600830 0.262451 0.682007 1441914254 0.323914 -0.600830 0.262451 0.682007 1441914254 0.323914 -0.600830 0.262451 0.682007 1441914254 0.323914 -0.600830 0.262451 0.682007 1441914254 0.323914 -0.600830 0.262451 0.682007 1441914254 0.323914 -0.600830 0.262451 0.682007 1441914254 0.325684 -0.598389 0.273315 0.679077 1441914254 0.325684 -0.598389 0.273315 0.679077 1441914254 0.325684 -0.598389 0.273315 0.679077 1441914254 0.325684 -0.598389 0.273315 0.679077 1441914254 0.325684 -0.598389 0.273315 0.679077 1441914254 0.325684 -0.598389 0.273315 0.679077 1441914254 0.325562 -0.595093 0.275452 0.681152 1441914254 0.325562 -0.595093 0.275452 0.681152 1441914254 0.325562 -0.595093 0.275452 0.681152 1441914254 0.325562 -0.595093 0.275452 0.681152 1441914254 0.325562 -0.595093 0.275452 0.681152 1441914254 0.325562 -0.595093 0.275452 0.681152 1441914254 0.319641 -0.597290 0.263794 0.686584 1441914254 0.319641 -0.597290 0.263794 0.686584 1441914254 0.319641 -0.597290 0.263794 0.686584 1441914254 0.319641 -0.597290 0.263794 0.686584 1441914254 0.319641 -0.597290 0.263794 0.686584 1441914254 0.319641 -0.597290 0.263794 0.686584 1441914254 0.315735 -0.598206 0.256653 0.690308 1441914254 0.315735 -0.598206 0.256653 0.690308 1441914254 0.315735 -0.598206 0.256653 0.690308 1441914254 0.315735 -0.598206 0.256653 0.690308 1441914254 0.315735 -0.598206 0.256653 0.690308 1441914254 0.315735 -0.598206 0.256653 0.690308 1441914254 0.313782 -0.597778 0.257019 0.691406 1441914254 0.313782 -0.597778 0.257019 0.691406 1441914254 0.313782 -0.597778 0.257019 0.691406 1441914254 0.313782 -0.597778 0.257019 0.691406 1441914254 0.313782 -0.597778 0.257019 0.691406 1441914254 0.313782 -0.597778 0.257019 0.691406 1441914254 0.313782 -0.597778 0.257019 0.691406 1441914254 0.312683 -0.597717 0.256958 0.692078 1441914254 0.312683 -0.597717 0.256958 0.692078 1441914254 0.312683 -0.597717 0.256958 0.692078 1441914254 0.312683 -0.597717 0.256958 0.692078 1441914254 0.312683 -0.597717 0.256958 0.692078 1441914254 0.312683 -0.597717 0.256958 0.692078 1441914254 0.311157 -0.598938 0.254883 0.692444 1441914254 0.311157 -0.598938 0.254883 0.692444 1441914254 0.311157 -0.598938 0.254883 0.692444 1441914254 0.311157 -0.598938 0.254883 0.692444 1441914254 0.311157 -0.598938 0.254883 0.692444 1441914254 0.311157 -0.598938 0.254883 0.692444 1441914254 0.311279 -0.599670 0.252625 0.692566 1441914254 0.311279 -0.599670 0.252625 0.692566 1441914254 0.311279 -0.599670 0.252625 0.692566 1441914254 0.311279 -0.599670 0.252625 0.692566 1441914254 0.311279 -0.599670 0.252625 0.692566 1441914254 0.311279 -0.599670 0.252625 0.692566 1441914254 0.312561 -0.600586 0.249390 0.692383 1441914254 0.312561 -0.600586 0.249390 0.692383 1441914254 0.312561 -0.600586 0.249390 0.692383 1441914254 0.312561 -0.600586 0.249390 0.692383 1441914254 0.312561 -0.600586 0.249390 0.692383 1441914254 0.312561 -0.600586 0.249390 0.692383 1441914254 0.312561 -0.600586 0.249390 0.692383 1441914254 0.310791 -0.603149 0.243103 0.693176 1441914254 0.310791 -0.603149 0.243103 0.693176 1441914254 0.310791 -0.603149 0.243103 0.693176 1441914254 0.310791 -0.603149 0.243103 0.693176 1441914254 0.310791 -0.603149 0.243103 0.693176 1441914254 0.310791 -0.603149 0.243103 0.693176 1441914254 0.309570 -0.604614 0.237427 0.694397 1441914254 0.309570 -0.604614 0.237427 0.694397 1441914254 0.309570 -0.604614 0.237427 0.694397 1441914254 0.309570 -0.604614 0.237427 0.694397 1441914254 0.309570 -0.604614 0.237427 0.694397 1441914254 0.309570 -0.604614 0.237427 0.694397 1441914254 0.309143 -0.606018 0.234375 0.694397 1441914254 0.309143 -0.606018 0.234375 0.694397 1441914254 0.309143 -0.606018 0.234375 0.694397 1441914254 0.309143 -0.606018 0.234375 0.694397 1441914254 0.310669 -0.606384 0.236145 0.692810 1441914254 0.310669 -0.606384 0.236145 0.692810 1441914254 0.310669 -0.606384 0.236145 0.692810 1441914254 0.310669 -0.606384 0.236145 0.692810 1441914254 0.310669 -0.606384 0.236145 0.692810 1441914254 0.310669 -0.606384 0.236145 0.692810 1441914254 0.315308 -0.604980 0.242004 0.689880 1441914254 0.315308 -0.604980 0.242004 0.689880 1441914254 0.315308 -0.604980 0.242004 0.689880 1441914254 0.315308 -0.604980 0.242004 0.689880 1441914254 0.315308 -0.604980 0.242004 0.689880 1441914254 0.315308 -0.604980 0.242004 0.689880 1441914254 0.315918 -0.605103 0.243408 0.689026 1441914254 0.315918 -0.605103 0.243408 0.689026 1441914254 0.315918 -0.605103 0.243408 0.689026 1441914254 0.315918 -0.605103 0.243408 0.689026 1441914254 0.315918 -0.605103 0.243408 0.689026 1441914254 0.315918 -0.605103 0.243408 0.689026 1441914255 0.315918 -0.605103 0.243408 0.689026 1441914255 0.314270 -0.605713 0.242371 0.689575 1441914255 0.314270 -0.605713 0.242371 0.689575 1441914255 0.314270 -0.605713 0.242371 0.689575 1441914255 0.314270 -0.605713 0.242371 0.689575 1441914255 0.314270 -0.605713 0.242371 0.689575 1441914255 0.314270 -0.605713 0.242371 0.689575 1441914255 0.310364 -0.607239 0.239929 0.690857 1441914255 0.310364 -0.607239 0.239929 0.690857 1441914255 0.310364 -0.607239 0.239929 0.690857 1441914255 0.310364 -0.607239 0.239929 0.690857 1441914255 0.310364 -0.607239 0.239929 0.690857 1441914255 0.307800 -0.608337 0.239136 0.691345 1441914255 0.307800 -0.608337 0.239136 0.691345 1441914255 0.307800 -0.608337 0.239136 0.691345 1441914255 0.307800 -0.608337 0.239136 0.691345 1441914255 0.307800 -0.608337 0.239136 0.691345 1441914255 0.307800 -0.608337 0.239136 0.691345 1441914255 0.310669 -0.606506 0.243896 0.690002 1441914255 0.310669 -0.606506 0.243896 0.690002 1441914255 0.310669 -0.606506 0.243896 0.690002 1441914255 0.310669 -0.606506 0.243896 0.690002 1441914255 0.310669 -0.606506 0.243896 0.690002 1441914255 0.310669 -0.606506 0.243896 0.690002 1441914255 0.310669 -0.606506 0.243896 0.690002 1441914255 0.315613 -0.603760 0.250183 0.687927 1441914255 0.315613 -0.603760 0.250183 0.687927 1441914255 0.315613 -0.603760 0.250183 0.687927 1441914255 0.315613 -0.603760 0.250183 0.687927 1441914255 0.316833 -0.602417 0.253784 0.687256 1441914255 0.316833 -0.602417 0.253784 0.687256 1441914255 0.316833 -0.602417 0.253784 0.687256 1441914255 0.316833 -0.602417 0.253784 0.687256 1441914255 0.316223 -0.602173 0.253784 0.687744 1441914255 0.316223 -0.602173 0.253784 0.687744 1441914255 0.316223 -0.602173 0.253784 0.687744 1441914255 0.316223 -0.602173 0.253784 0.687744 1441914255 0.316223 -0.602173 0.253784 0.687744 1441914255 0.316223 -0.602173 0.253784 0.687744 1441914255 0.318176 -0.600281 0.255005 0.687988 1441914255 0.318176 -0.600281 0.255005 0.687988 1441914255 0.318176 -0.600281 0.255005 0.687988 1441914255 0.318176 -0.600281 0.255005 0.687988 1441914255 0.318176 -0.600281 0.255005 0.687988 1441914255 0.318176 -0.600281 0.255005 0.687988 1441914255 0.316650 -0.601379 0.250610 0.689392 1441914255 0.316650 -0.601379 0.250610 0.689392 1441914255 0.316650 -0.601379 0.250610 0.689392 1441914255 0.316650 -0.601379 0.250610 0.689392 1441914255 0.316650 -0.601379 0.250610 0.689392 1441914255 0.316650 -0.601379 0.250610 0.689392 1441914255 0.316284 -0.603149 0.246033 0.689636 1441914255 0.316284 -0.603149 0.246033 0.689636 1441914255 0.316284 -0.603149 0.246033 0.689636 1441914255 0.318848 -0.600403 0.247803 0.690186 1441914255 0.318848 -0.600403 0.247803 0.690186 1441914255 0.318848 -0.600403 0.247803 0.690186 1441914255 0.318848 -0.600403 0.247803 0.690186 1441914255 0.318848 -0.600403 0.247803 0.690186 1441914255 0.318848 -0.600403 0.247803 0.690186 1441914255 0.318848 -0.600403 0.247803 0.690186 1441914255 0.315063 -0.600586 0.247192 0.692017 1441914255 0.315063 -0.600586 0.247192 0.692017 1441914255 0.315063 -0.600586 0.247192 0.692017 1441914255 0.315063 -0.600586 0.247192 0.692017 1441914255 0.315063 -0.600586 0.247192 0.692017 1441914255 0.315063 -0.600586 0.247192 0.692017 1441914255 0.311829 -0.600830 0.245850 0.693726 1441914255 0.311829 -0.600830 0.245850 0.693726 1441914255 0.311829 -0.600830 0.245850 0.693726 1441914255 0.311829 -0.600830 0.245850 0.693726 1441914255 0.311829 -0.600830 0.245850 0.693726 1441914255 0.311829 -0.600830 0.245850 0.693726 1441914255 0.311829 -0.600830 0.245850 0.693726 1441914255 0.308594 -0.601624 0.241943 0.695862 1441914255 0.308594 -0.601624 0.241943 0.695862 1441914255 0.308594 -0.601624 0.241943 0.695862 1441914255 0.308594 -0.601624 0.241943 0.695862 1441914255 0.308594 -0.601624 0.241943 0.695862 1441914255 0.308594 -0.601624 0.241943 0.695862 1441914255 0.306885 -0.602112 0.239746 0.696960 1441914255 0.306885 -0.602112 0.239746 0.696960 1441914255 0.306885 -0.602112 0.239746 0.696960 1441914255 0.306885 -0.602112 0.239746 0.696960 1441914255 0.306885 -0.602112 0.239746 0.696960 1441914255 0.306885 -0.602112 0.239746 0.696960 1441914255 0.307617 -0.601624 0.239746 0.697083 1441914255 0.307617 -0.601624 0.239746 0.697083 1441914255 0.307617 -0.601624 0.239746 0.697083 1441914255 0.307617 -0.601624 0.239746 0.697083 1441914255 0.307617 -0.601624 0.239746 0.697083 1441914255 0.307617 -0.601624 0.239746 0.697083 1441914255 0.307617 -0.601624 0.239746 0.697083 1441914255 0.304565 -0.602905 0.234375 0.699097 1441914255 0.304565 -0.602905 0.234375 0.699097 1441914255 0.304565 -0.602905 0.234375 0.699097 1441914255 0.304565 -0.602905 0.234375 0.699097 1441914255 0.304565 -0.602905 0.234375 0.699097 1441914255 0.304565 -0.602905 0.234375 0.699097 1441914255 0.301514 -0.604248 0.229553 0.700867 1441914255 0.301514 -0.604248 0.229553 0.700867 1441914255 0.301514 -0.604248 0.229553 0.700867 1441914255 0.301514 -0.604248 0.229553 0.700867 1441914255 0.301514 -0.604248 0.229553 0.700867 1441914255 0.301514 -0.604248 0.229553 0.700867 1441914255 0.300537 -0.604858 0.228760 0.701050 1441914256 0.300537 -0.604858 0.228760 0.701050 1441914256 0.300537 -0.604858 0.228760 0.701050 1441914256 0.300537 -0.604858 0.228760 0.701050 1441914256 0.300354 -0.605225 0.229431 0.700562 1441914256 0.300354 -0.605225 0.229431 0.700562 1441914256 
0.383728 -0.600830 0.322510 0.622620 1441914258 0.389099 -0.590942 0.329651 0.625061 1441914258 0.389099 -0.590942 0.329651 0.625061 1441914258 0.389099 -0.590942 0.329651 0.625061 1441914258 0.389099 -0.590942 0.329651 0.625061 1441914258 0.385254 -0.575073 0.331238 0.641174 1441914258 0.385254 -0.575073 0.331238 0.641174 1441914258 0.385254 -0.575073 0.331238 0.641174 1441914258 0.385254 -0.575073 0.331238 0.641174 1441914258 0.385254 -0.575073 0.331238 0.641174 1441914258 0.385254 -0.575073 0.331238 0.641174 1441914258 0.372314 -0.547241 0.324829 0.675537 1441914258 0.372314 -0.547241 0.324829 0.675537 1441914258 0.372314 -0.547241 0.324829 0.675537 1441914258 0.372314 -0.547241 0.324829 0.675537 1441914258 0.372314 -0.547241 0.324829 0.675537 1441914258 0.372314 -0.547241 0.324829 0.675537 1441914258 0.365662 -0.512634 0.315308 0.709961 1441914258 0.365662 -0.512634 0.315308 0.709961 1441914258 0.365662 -0.512634 0.315308 0.709961 1441914258 0.365662 -0.512634 0.315308 0.709961 1441914258 0.365662 -0.512634 0.315308 0.709961 1441914258 0.365662 -0.512634 0.315308 0.709961 1441914258 0.365662 -0.512634 0.315308 0.709961 1441914258 0.360352 -0.484070 0.313293 0.733215 1441914258 0.360352 -0.484070 0.313293 0.733215 1441914258 0.360352 -0.484070 0.313293 0.733215 1441914258 0.360352 -0.484070 0.313293 0.733215 1441914258 0.347839 -0.478027 0.312256 0.743591 1441914258 0.347839 -0.478027 0.312256 0.743591 1441914258 0.347839 -0.478027 0.312256 0.743591 1441914258 0.347839 -0.478027 0.312256 0.743591 1441914258 0.347839 -0.478027 0.312256 0.743591 1441914258 0.339966 -0.489807 0.310425 0.740295 1441914258 0.339966 -0.489807 0.310425 0.740295 1441914258 0.339966 -0.489807 0.310425 0.740295 1441914258 0.339966 -0.489807 0.310425 0.740295 1441914258 0.339966 -0.489807 0.310425 0.740295 1441914258 0.339966 -0.489807 0.310425 0.740295 1441914258 0.341797 -0.505615 0.323792 0.722900 1441914258 0.341797 -0.505615 0.323792 0.722900 1441914258 0.341797 -0.505615 0.323792 0.722900 1441914258 0.341797 -0.505615 0.323792 0.722900 1441914258 0.341797 -0.505615 0.323792 0.722900 1441914258 0.341797 -0.505615 0.323792 0.722900 1441914258 0.351196 -0.515808 0.344421 0.701416 1441914258 0.351196 -0.515808 0.344421 0.701416 1441914258 0.351196 -0.515808 0.344421 0.701416 1441914258 0.351196 -0.515808 0.344421 0.701416 1441914258 0.351196 -0.515808 0.344421 0.701416 1441914258 0.351196 -0.515808 0.344421 0.701416 1441914258 0.358826 -0.524719 0.350403 0.687805 1441914258 0.358826 -0.524719 0.350403 0.687805 1441914258 0.358826 -0.524719 0.350403 0.687805 1441914258 0.358826 -0.524719 0.350403 0.687805 1441914258 0.358826 -0.524719 0.350403 0.687805 1441914258 0.358826 -0.524719 0.350403 0.687805 1441914258 0.358826 -0.524719 0.350403 0.687805 1441914258 0.357788 -0.533508 0.345581 0.684021 1441914258 0.357788 -0.533508 0.345581 0.684021 1441914258 0.357788 -0.533508 0.345581 0.684021 1441914258 0.357788 -0.533508 0.345581 0.684021 1441914258 0.357788 -0.533508 0.345581 0.684021 1441914258 0.357788 -0.533508 0.345581 0.684021 1441914258 0.344604 -0.544250 0.342102 0.684021 1441914258 0.344604 -0.544250 0.342102 0.684021 1441914258 0.344604 -0.544250 0.342102 0.684021 1441914258 0.344604 -0.544250 0.342102 0.684021 1441914259 0.344604 -0.544250 0.342102 0.684021 1441914259 0.344604 -0.544250 0.342102 0.684021 1441914259 0.344604 -0.544250 0.342102 0.684021 1441914259 0.326660 -0.547119 0.342712 0.690247 1441914259 0.326660 -0.547119 0.342712 0.690247 1441914259 0.326660 -0.547119 0.342712 0.690247 1441914259 0.326660 -0.547119 0.342712 0.690247 1441914259 0.326660 -0.547119 0.342712 0.690247 1441914259 0.326660 -0.547119 0.342712 0.690247 1441914259 0.302612 -0.557129 0.327087 0.700745 1441914259 0.302612 -0.557129 0.327087 0.700745 1441914259 0.302612 -0.557129 0.327087 0.700745 1441914259 0.302612 -0.557129 0.327087 0.700745 1441914259 0.302612 -0.557129 0.327087 0.700745 1441914259 0.302612 -0.557129 0.327087 0.700745 1441914259 0.302612 -0.557129 0.327087 0.700745 1441914259 0.295105 -0.582581 0.305786 0.692749 1441914259 0.295105 -0.582581 0.305786 0.692749 1441914259 0.295105 -0.582581 0.305786 0.692749 1441914259 0.295105 -0.582581 0.305786 0.692749 1441914259 0.295105 -0.582581 0.305786 0.692749 1441914259 0.295105 -0.582581 0.305786 0.692749 1441914259 0.295105 -0.582581 0.305786 0.692749 1441914259 0.353271 -0.591980 0.324768 0.647461 1441914259 0.353271 -0.591980 0.324768 0.647461 1441914259 0.353271 -0.591980 0.324768 0.647461 1441914259 0.353271 -0.591980 0.324768 0.647461 1441914259 0.353271 -0.591980 0.324768 0.647461 1441914259 0.353271 -0.591980 0.324768 0.647461 1441914259 0.374878 -0.586853 0.333862 0.635254 1441914259 0.374878 -0.586853 0.333862 0.635254 1441914259 0.374878 -0.586853 0.333862 0.635254 1441914259 0.374878 -0.586853 0.333862 0.635254 1441914259 0.374878 -0.586853 0.333862 0.635254 1441914259 0.374878 -0.586853 0.333862 0.635254 1441914259 0.366821 -0.586731 0.329590 0.642273 1441914259 0.366821 -0.586731 0.329590 0.642273 1441914259 0.366821 -0.586731 0.329590 0.642273 1441914259 0.366821 -0.586731 0.329590 0.642273 1441914259 0.366821 -0.586731 0.329590 0.642273 1441914259 0.366821 -0.586731 0.329590 0.642273 1441914259 0.364258 -0.590210 0.320496 0.645142 1441914259 0.364258 -0.590210 0.320496 0.645142 1441914259 0.364258 -0.590210 0.320496 0.645142 1441914259 0.364258 -0.590210 0.320496 0.645142 1441914259 0.365295 -0.585449 0.322266 0.648010 1441914259 0.365295 -0.585449 0.322266 0.648010 1441914259 0.365295 -0.585449 0.322266 0.648010 1441914259 0.365295 -0.585449 0.322266 0.648010 1441914259 0.365295 -0.585449 0.322266 0.648010 1441914259 0.365295 -0.585449 0.322266 0.648010 1441914259 0.360535 -0.579468 0.328552 0.652954 1441914259 0.360535 -0.579468 0.328552 0.652954 1441914259 0.360535 -0.579468 0.328552 0.652954 1441914259 0.360535 -0.579468 0.328552 0.652954 1441914259 0.360535 -0.579468 0.328552 0.652954 1441914259 0.344543 -0.579468 0.322998 0.664185 1441914259 0.344543 -0.579468 0.322998 0.664185 1441914259 0.344543 -0.579468 0.322998 0.664185 1441914259 0.344543 -0.579468 0.322998 0.664185 1441914259 0.344543 -0.579468 0.322998 0.664185 1441914259 0.344543 -0.579468 0.322998 0.664185 1441914259 0.335144 -0.569397 0.321716 0.678162 1441914259 0.335144 -0.569397 0.321716 0.678162 1441914259 0.335144 -0.569397 0.321716 0.678162 1441914259 0.335144 -0.569397 0.321716 0.678162 1441914259 0.335144 -0.569397 0.321716 0.678162 1441914259 0.335144 -0.569397 0.321716 0.678162 1441914259 0.326660 -0.548523 0.322815 0.698669 1441914259 0.326660 -0.548523 0.322815 0.698669 1441914259 0.326660 -0.548523 0.322815 0.698669 1441914259 0.326660 -0.548523 0.322815 0.698669 1441914259 0.326660 -0.548523 0.322815 0.698669 1441914259 0.326660 -0.548523 0.322815 0.698669 1441914259 0.312073 -0.525757 0.315063 0.725891 1441914259 0.312073 -0.525757 0.315063 0.725891 1441914259 0.312073 -0.525757 0.315063 0.725891 1441914259 0.312073 -0.525757 0.315063 0.725891 1441914259 0.312073 -0.525757 0.315063 0.725891 1441914259 0.312073 -0.525757 0.315063 0.725891 1441914259 0.299561 -0.513977 0.294495 0.747864 1441914259 0.299561 -0.513977 0.294495 0.747864 1441914259 0.299561 -0.513977 0.294495 0.747864 1441914259 0.299561 -0.513977 0.294495 0.747864 1441914259 0.299561 -0.513977 0.294495 0.747864 1441914259 0.299561 -0.513977 0.294495 0.747864 1441914259 0.299622 -0.509033 0.280884 0.756409 1441914259 0.299622 -0.509033 0.280884 0.756409 1441914259 0.299622 -0.509033 0.280884 0.756409 1441914259 0.299622 -0.509033 0.280884 0.756409 1441914259 0.299622 -0.509033 0.280884 0.756409 1441914259 0.299622 -0.509033 0.280884 0.756409 1441914259 0.303528 -0.511841 0.282349 0.752380 1441914259 0.303528 -0.511841 0.282349 0.752380 1441914259 0.303528 -0.511841 0.282349 0.752380 1441914259 0.303528 -0.511841 0.282349 0.752380 1441914259 0.303528 -0.511841 0.282349 0.752380 1441914259 0.303528 -0.511841 0.282349 0.752380 1441914259 0.303528 -0.511841 0.282349 0.752380 1441914259 0.313171 -0.520386 0.290710 0.739319 1441914259 0.313171 -0.520386 0.290710 0.739319 1441914259 0.313171 -0.520386 0.290710 0.739319 1441914259 0.313171 -0.520386 0.290710 0.739319 1441914259 0.313171 -0.520386 0.290710 0.739319 1441914259 0.313171 -0.520386 0.290710 0.739319 1441914259 0.328003 -0.527832 0.302612 0.722595 1441914259 0.328003 -0.527832 0.302612 0.722595 1441914259 0.328003 -0.527832 0.302612 0.722595 1441914259 0.328003 -0.527832 0.302612 0.722595 1441914260 0.328003 -0.527832 0.302612 0.722595 1441914260 0.328003 -0.527832 0.302612 0.722595 1441914260 0.341309 -0.536438 0.310120 0.706787 1441914260 0.341309 -0.536438 0.310120 0.706787 1441914260 0.341309 -0.536438 0.310120 0.706787 1441914260 0.341309 -0.536438 0.310120 0.706787 1441914260 0.341309 -0.536438 0.310120 0.706787 1441914260 0.341309 -0.536438 0.310120 0.706787 1441914260 0.341309 -0.536438 0.310120 0.706787 1441914260 0.353210 -0.544373 0.319336 0.690552 1441914260 0.353210 -0.544373 0.319336 0.690552 1441914260 0.353210 -0.544373 0.319336 0.690552 1441914260 0.353210 -0.544373 0.319336 0.690552 1441914260 0.353210 -0.544373 0.319336 0.690552 1441914260 0.353210 -0.544373 0.319336 0.690552 1441914260 0.355164 -0.546265 0.326538 0.684692 1441914260 0.355164 -0.546265 0.326538 0.684692 1441914260 0.355164 -0.546265 0.326538 0.684692 1441914260 0.355164 -0.546265 0.326538 0.684692 1441914260 0.355164 -0.546265 0.326538 0.684692 1441914260 0.355164 -0.546265 0.326538 0.684692 1441914260 0.355164 -0.546265 0.326538 0.684692 1441914260 0.340576 -0.554626 0.322815 0.687134 1441914260 0.340576 -0.554626 0.322815 0.687134 1441914260 0.340576 -0.554626 0.322815 0.687134 1441914260 0.340576 -0.554626 0.322815 0.687134 1441914260 0.340576 -0.554626 0.322815 0.687134 1441914260 0.340576 -0.554626 0.322815 0.687134 1441914260 0.324341 -0.565308 0.321289 0.686951 1441914260 0.324341 -0.565308 0.321289 0.686951 1441914260 0.324341 -0.565308 0.321289 0.686951 1441914260 0.324341 -0.565308 0.321289 0.686951 1441914260 0.324341 -0.565308 0.321289 0.686951 1441914260 0.324341 -0.565308 0.321289 0.686951 1441914260 0.324341 -0.565308 0.321289 0.686951 1441914260 0.299377 -0.572388 0.313477 0.696045 1441914260 0.299377 -0.572388 0.313477 0.696045 1441914260 0.299377 -0.572388 0.313477 0.696045 1441914260 0.299377 -0.572388 0.313477 0.696045 1441914260 0.299377 -0.572388 0.313477 0.696045 1441914260 0.299377 -0.572388 0.313477 0.696045 1441914260 0.298828 -0.589417 0.293884 0.690552 1441914260 0.298828 -0.589417 0.293884 0.690552 1441914260 0.298828 -0.589417 0.293884 0.690552 1441914260 0.298828 -0.589417 0.293884 0.690552 1441914260 0.298828 -0.589417 0.293884 0.690552 1441914260 0.298828 -0.589417 0.293884 0.690552 1441914260 0.358093 -0.587769 0.315796 0.653137 1441914260 0.358093 -0.587769 0.315796 0.653137 1441914260 0.358093 -0.587769 0.315796 0.653137 1441914260 0.358093 -0.587769 0.315796 0.653137 1441914260 0.358093 -0.587769 0.315796 0.653137 1441914260 0.358093 -0.587769 0.315796 0.653137 1441914260 0.365662 -0.580994 0.322083 0.651917 1441914260 0.365662 -0.580994 0.322083 0.651917 1441914260 0.365662 -0.580994 0.322083 0.651917 1441914260 0.365662 -0.580994 0.322083 0.651917 1441914260 0.365662 -0.580994 0.322083 0.651917 1441914260 0.365662 -0.580994 0.322083 0.651917 1441914260 0.346558 -0.587524 0.311829 0.661377 1441914260 0.346558 -0.587524 0.311829 0.661377 1441914260 0.346558 -0.587524 0.311829 0.661377 1441914260 0.346558 -0.587524 0.311829 0.661377 1441914260 0.346558 -0.587524 0.311829 0.661377 1441914260 0.346558 -0.587524 0.311829 0.661377 1441914260 0.327026 -0.595398 0.295105 0.671875 1441914260 0.327026 -0.595398 0.295105 0.671875 1441914260 0.327026 -0.595398 0.295105 0.671875 1441914260 0.327026 -0.595398 0.295105 0.671875 1441914260 0.327026 -0.595398 0.295105 0.671875 1441914260 0.327026 -0.595398 0.295105 0.671875 1441914260 0.335205 -0.595276 0.296570 0.667297 1441914260 0.335205 -0.595276 0.296570 0.667297 1441914260 0.335205 -0.595276 0.296570 0.667297 1441914260 0.335205 -0.595276 0.296570 0.667297 1441914260 0.335205 -0.595276 0.296570 0.667297 1441914260 0.335205 -0.595276 0.296570 0.667297 1441914260 0.356750 -0.591187 0.311951 0.652588 1441914260 0.356750 -0.591187 0.311951 0.652588 1441914260 0.356750 -0.591187 0.311951 0.652588 1441914260 0.356750 -0.591187 0.311951 0.652588 1441914260 0.356750 -0.591187 0.311951 0.652588 1441914260 0.356750 -0.591187 0.311951 0.652588 1441914260 0.374817 -0.583252 0.328247 0.641479 1441914260 0.374817 -0.583252 0.328247 0.641479 1441914260 0.374817 -0.583252 0.328247 0.641479 1441914260 0.374817 -0.583252 0.328247 0.641479 1441914260 0.374817 -0.583252 0.328247 0.641479 1441914260 0.374817 -0.583252 0.328247 0.641479 1441914260 0.387695 -0.568176 0.338989 0.641785 1441914260 0.387695 -0.568176 0.338989 0.641785 1441914260 0.387695 -0.568176 0.338989 0.641785 1441914260 0.387695 -0.568176 0.338989 0.641785 1441914260 0.387695 -0.568176 0.338989 0.641785 1441914260 0.387695 -0.568176 0.338989 0.641785 1441914260 0.382568 -0.546936 0.338440 0.663269 1441914260 0.382568 -0.546936 0.338440 0.663269 1441914260 0.382568 -0.546936 0.338440 0.663269 1441914260 0.382568 -0.546936 0.338440 0.663269 1441914260 0.382568 -0.546936 0.338440 0.663269 1441914260 0.382568 -0.546936 0.338440 0.663269 1441914260 0.361572 -0.528015 0.327026 0.695313 1441914260 0.361572 -0.528015 0.327026 0.695313 1441914260 0.361572 -0.528015 0.327026 0.695313 1441914260 0.361572 -0.528015 0.327026 0.695313 1441914260 0.361572 -0.528015 0.327026 0.695313 1441914260 0.361572 -0.528015 0.327026 0.695313 1441914260 0.361572 -0.528015 0.327026 0.695313 1441914260 0.345764 -0.515320 0.309387 0.720459 1441914260 0.345764 -0.515320 0.309387 0.720459 1441914260 0.345764 -0.515320 0.309387 0.720459 1441914260 0.345764 -0.515320 0.309387 0.720459 1441914260 0.345764 -0.515320 0.309387 0.720459 1441914261 0.345764 -0.515320 0.309387 0.720459 1441914261 0.338989 -0.510376 0.299988 0.731140 1441914261 0.338989 -0.510376 0.299988 0.731140 1441914261 0.338989 -0.510376 0.299988 0.731140 1441914261 0.338989 -0.510376 0.299988 0.731140 1441914261 0.338989 -0.510376 0.299988 0.731140 1441914261 0.338989 -0.510376 0.299988 0.731140 1441914261 0.338989 -0.510376 0.299988 0.731140 1441914261 0.343872 -0.510925 0.302002 0.727600 1441914261 0.343872 -0.510925 0.302002 0.727600 1441914261 0.343872 -0.510925 0.302002 0.727600 1441914261 0.343872 -0.510925 0.302002 0.727600 1441914261 0.343872 -0.510925 0.302002 0.727600 1441914261 0.343872 -0.510925 0.302002 0.727600 1441914261 0.352600 -0.516113 0.310181 0.716309 1441914261 0.352600 -0.516113 0.310181 0.716309 1441914261 0.352600 -0.516113 0.310181 0.716309 1441914261 0.352600 -0.516113 0.310181 0.716309 1441914261 0.352600 -0.516113 0.310181 0.716309 1441914261 0.352600 -0.516113 0.310181 0.716309 1441914261 0.352600 -0.516113 0.310181 0.716309 1441914261 0.360474 -0.523621 0.317932 0.703369 1441914261 0.360474 -0.523621 0.317932 0.703369 1441914261 0.360474 -0.523621 0.317932 0.703369 1441914261 0.360474 -0.523621 0.317932 0.703369 1441914261 0.360474 -0.523621 0.317932 0.703369 1441914261 0.360474 -0.523621 0.317932 0.703369 1441914261 0.363403 -0.535217 0.322327 0.691040 1441914261 0.363403 -0.535217 0.322327 0.691040 1441914261 0.363403 -0.535217 0.322327 0.691040 1441914261 0.363403 -0.535217 0.322327 0.691040 1441914261 0.363403 -0.535217 0.322327 0.691040 1441914261 0.363403 -0.535217 0.322327 0.691040 1441914261 0.368042 -0.547729 0.322876 0.678406 1441914261 0.368042 -0.547729 0.322876 0.678406 1441914261 0.368042 -0.547729 0.322876 0.678406 1441914261 0.368042 -0.547729 0.322876 0.678406 1441914261 0.368042 -0.547729 0.322876 0.678406 1441914261 0.368042 -0.547729 0.322876 0.678406 1441914261 0.375610 -0.558105 0.321228 0.666504 1441914261 0.375610 -0.558105 0.321228 0.666504 1441914261 0.375610 -0.558105 0.321228 0.666504 1441914261 0.375610 -0.558105 0.321228 0.666504 1441914261 0.375610 -0.558105 0.321228 0.666504 1441914261 0.375610 -0.558105 0.321228 0.666504 1441914261 0.375610 -0.558105 0.321228 0.666504 1441914261 0.380127 -0.566528 0.323364 0.655640 1441914261 0.380127 -0.566528 0.323364 0.655640 1441914261 0.380127 -0.566528 0.323364 0.655640 1441914261 0.380127 -0.566528 0.323364 0.655640 1441914261 0.380127 -0.566528 0.323364 0.655640 1441914261 0.380127 -0.566528 0.323364 0.655640 1441914261 0.376282 -0.570068 0.329468 0.651794 1441914261 0.376282 -0.570068 0.329468 0.651794 1441914261 0.376282 -0.570068 0.329468 0.651794 1441914261 0.376282 -0.570068 0.329468 0.651794 1441914261 0.376282 -0.570068 0.329468 0.651794 1441914261 0.376282 -0.570068 0.329468 0.651794 1441914261 0.376282 -0.570068 0.329468 0.651794 1441914261 0.362976 -0.580139 0.328735 0.650818 1441914261 0.362976 -0.580139 0.328735 0.650818 1441914261 0.362976 -0.580139 0.328735 0.650818 1441914261 0.362976 -0.580139 0.328735 0.650818 1441914261 0.362976 -0.580139 0.328735 0.650818 1441914261 0.362976 -0.580139 0.328735 0.650818 1441914261 0.377075 -0.588074 0.326294 0.636780 1441914261 0.377075 -0.588074 0.326294 0.636780 1441914261 0.377075 -0.588074 0.326294 0.636780 1441914261 0.377075 -0.588074 0.326294 0.636780 1441914261 0.377075 -0.588074 0.326294 0.636780 1441914261 0.377075 -0.588074 0.326294 0.636780 1441914261 0.377075 -0.588074 0.326294 0.636780 1441914261 0.400818 -0.589050 0.333862 0.617126 1441914261 0.400818 -0.589050 0.333862 0.617126 1441914261 0.400818 -0.589050 0.333862 0.617126 1441914261 0.400818 -0.589050 0.333862 0.617126 1441914261 0.400818 -0.589050 0.333862 0.617126 1441914261 0.400818 -0.589050 0.333862 0.617126 1441914261 0.412964 -0.590576 0.337341 0.605652 1441914261 0.412964 -0.590576 0.337341 0.605652 1441914261 0.412964 -0.590576 0.337341 0.605652 1441914261 0.412964 -0.590576 0.337341 0.605652 1441914261 0.412964 -0.590576 0.337341 0.605652 1441914261 0.412964 -0.590576 0.337341 0.605652 1441914261 0.403076 -0.598816 0.328186 0.609192 1441914261 0.403076 -0.598816 0.328186 0.609192 1441914261 0.403076 -0.598816 0.328186 0.609192 1441914261 0.403076 -0.598816 0.328186 0.609192 1441914261 0.403076 -0.598816 0.328186 0.609192 1441914261 0.414856 -0.599915 0.324341 0.602234 1441914261 0.414856 -0.599915 0.324341 0.602234 1441914261 0.414856 -0.599915 0.324341 0.602234 1441914261 0.414856 -0.599915 0.324341 0.602234 1441914261 0.414856 -0.599915 0.324341 0.602234 1441914261 0.414856 -0.599915 0.324341 0.602234 1441914261 0.414856 -0.599915 0.324341 0.602234 1441914261 0.414917 -0.591797 0.332153 0.606018 1441914261 0.414917 -0.591797 0.332153 0.606018 1441914261 0.414917 -0.591797 0.332153 0.606018 1441914261 0.414917 -0.591797 0.332153 0.606018 1441914261 0.414917 -0.591797 0.332153 0.606018 1441914261 0.414917 -0.591797 0.332153 0.606018 1441914261 0.398071 -0.591614 0.330200 0.618408 1441914261 0.398071 -0.591614 0.330200 0.618408 1441914261 0.398071 -0.591614 0.330200 0.618408 1441914261 0.398071 -0.591614 0.330200 0.618408 1441914261 0.398071 -0.591614 0.330200 0.618408 1441914261 0.381958 -0.591858 0.327271 0.629822 1441914261 0.381958 -0.591858 0.327271 0.629822 1441914261 0.381958 -0.591858 0.327271 0.629822 1441914261 0.381958 -0.591858 0.327271 0.629822 1441914261 0.381958 -0.591858 0.327271 0.629822 1441914261 0.381958 -0.591858 0.327271 0.629822 1441914261 0.376343 -0.592529 0.324463 0.633972 1441914262 0.376343 -0.592529 0.324463 0.633972 1441914262 0.376343 -0.592529 0.324463 0.633972 1441914262 0.376343 -0.592529 0.324463 0.633972 1441914262 0.376343 -0.592529 0.324463 0.633972 1441914262 0.376343 -0.592529 0.324463 0.633972 1441914262 0.389893 -0.594788 0.330933 0.620178 1441914262 0.389893 -0.594788 0.330933 0.620178 1441914262 0.389893 -0.594788 0.330933 0.620178 1441914262 0.389893 -0.594788 0.330933 0.620178 1441914262 0.389893 -0.594788 0.330933 0.620178 1441914262 0.389893 -0.594788 0.330933 0.620178 1441914262 0.396423 -0.587952 0.343140 0.615906 1441914262 0.396423 -0.587952 0.343140 0.615906 1441914262 0.396423 -0.587952 0.343140 0.615906 1441914262 0.396423 -0.587952 0.343140 0.615906 1441914262 0.396423 -0.587952 0.343140 0.615906 1441914262 0.396423 -0.587952 0.343140 0.615906 1441914262 0.377319 -0.578979 0.337585 0.639038 1441914262 0.377319 -0.578979 0.337585 0.639038 1441914262 0.377319 -0.578979 0.337585 0.639038 1441914262 0.377319 -0.578979 0.337585 0.639038 1441914262 0.377319 -0.578979 0.337585 0.639038 1441914262 0.377319 -0.578979 0.337585 0.639038 1441914262 0.345947 -0.563354 0.330688 0.673401 1441914262 0.345947 -0.563354 0.330688 0.673401 1441914262 0.345947 -0.563354 0.330688 0.673401 1441914262 0.345947 -0.563354 0.330688 0.673401 1441914262 0.345947 -0.563354 0.330688 0.673401 1441914262 0.345947 -0.563354 0.330688 0.673401 1441914262 0.345947 -0.563354 0.330688 0.673401 1441914262 0.323853 -0.545715 0.325256 0.701111 1441914262 0.323853 -0.545715 0.325256 0.701111 1441914262 0.323853 -0.545715 0.325256 0.701111 1441914262 0.323853 -0.545715 0.325256 0.701111 1441914262 0.323853 -0.545715 0.325256 0.701111 1441914262 0.323853 -0.545715 0.325256 0.701111 1441914262 0.311218 -0.534302 0.317139 0.719055 1441914262 0.311218 -0.534302 0.317139 0.719055 1441914262 0.311218 -0.534302 0.317139 0.719055 1441914262 0.311218 -0.534302 0.317139 0.719055 1441914262 0.311218 -0.534302 0.317139 0.719055 1441914262 0.311218 -0.534302 0.317139 0.719055 1441914262 0.301697 -0.531982 0.304871 0.730042 1441914262 0.301697 -0.531982 0.304871 0.730042 1441914262 0.301697 -0.531982 0.304871 0.730042 1441914262 0.301697 -0.531982 0.304871 0.730042 1441914262 0.301697 -0.531982 0.304871 0.730042 1441914262 0.301697 -0.531982 0.304871 0.730042 1441914262 0.301697 -0.531982 0.304871 0.730042 1441914262 0.304199 -0.533020 0.305054 0.728149 1441914262 0.304199 -0.533020 0.305054 0.728149 1441914262 0.304199 -0.533020 0.305054 0.728149 1441914262 0.304199 -0.533020 0.305054 0.728149 1441914262 0.304199 -0.533020 0.305054 0.728149 1441914262 0.306519 -0.532410 0.319702 0.721375 1441914262 0.306519 -0.532410 0.319702 0.721375 1441914262 0.306519 -0.532410 0.319702 0.721375 1441914262 0.306519 -0.532410 0.319702 0.721375 1441914262 0.306519 -0.532410 0.319702 0.721375 1441914262 0.306519 -0.532410 0.319702 0.721375 1441914262 0.306519 -0.532410 0.319702 0.721375 1441914262 0.301147 -0.535767 0.328491 0.717163 1441914262 0.301147 -0.535767 0.328491 0.717163 1441914262 0.301147 -0.535767 0.328491 0.717163 1441914262 0.301147 -0.535767 0.328491 0.717163 1441914262 0.301147 -0.535767 0.328491 0.717163 1441914262 0.301147 -0.535767 0.328491 0.717163 1441914262 0.291931 -0.546570 0.330261 0.711975 1441914262 0.291931 -0.546570 0.330261 0.711975 1441914262 0.291931 -0.546570 0.330261 0.711975 1441914262 0.291931 -0.546570 0.330261 0.711975 1441914262 0.291931 -0.546570 0.330261 0.711975 1441914262 0.291931 -0.546570 0.330261 0.711975 1441914262 0.291931 -0.546570 0.330261 0.711975 1441914262 0.285828 -0.552856 0.328491 0.710388 1441914262 0.285828 -0.552856 0.328491 0.710388 1441914262 0.285828 -0.552856 0.328491 0.710388 1441914262 0.285828 -0.552856 0.328491 0.710388 1441914262 0.285828 -0.552856 0.328491 0.710388 1441914262 0.285828 -0.552856 0.328491 0.710388 1441914262 0.281311 -0.558655 0.330261 0.706909 1441914262 0.281311 -0.558655 0.330261 0.706909 1441914262 0.281311 -0.558655 0.330261 0.706909 1441914262 0.281311 -0.558655 0.330261 0.706909 1441914262 0.281311 -0.558655 0.330261 0.706909 1441914262 0.281311 -0.558655 0.330261 0.706909 1441914262 0.278259 -0.563965 0.328430 0.704712 1441914262 0.278259 -0.563965 0.328430 0.704712 1441914262 0.278259 -0.563965 0.328430 0.704712 1441914262 0.278259 -0.563965 0.328430 0.704712 1441914262 0.278259 -0.563965 0.328430 0.704712 1441914262 0.278259 -0.563965 0.328430 0.704712 1441914262 0.274902 -0.568665 0.325806 0.703491 1441914262 0.274902 -0.568665 0.325806 0.703491 1441914262 0.274902 -0.568665 0.325806 0.703491 1441914262 0.274902 -0.568665 0.325806 0.703491 1441914262 0.274902 -0.568665 0.325806 0.703491 1441914262 0.274902 -0.568665 0.325806 0.703491 1441914262 0.274902 -0.568665 0.325806 0.703491 1441914262 0.280945 -0.581238 0.318237 0.694214 1441914262 0.280945 -0.581238 0.318237 0.694214 1441914262 0.280945 -0.581238 0.318237 0.694214 1441914262 0.321472 -0.589539 0.327393 0.664734 1441914262 0.321472 -0.589539 0.327393 0.664734 1441914262 0.321472 -0.589539 0.327393 0.664734 1441914262 0.321472 -0.589539 0.327393 0.664734 1441914262 0.321472 -0.589539 0.327393 0.664734 1441914262 0.321472 -0.589539 0.327393 0.664734 1441914262 0.321472 -0.589539 0.327393 0.664734 1441914262 0.365967 -0.581787 0.347961 0.637573 1441914263 0.365967 -0.581787 0.347961 0.637573 1441914263 0.365967 -0.581787 0.347961 0.637573 1441914263 0.365967 -0.581787 0.347961 0.637573 1441914263 0.365967 -0.581787 0.347961 0.637573 1441914263 0.375732 -0.576050 0.354919 0.633179 1441914263 0.375732 -0.576050 0.354919 0.633179 1441914263 0.375732 -0.576050 0.354919 0.633179 1441914263 0.375732 -0.576050 0.354919 0.633179 1441914263 0.375732 -0.576050 0.354919 0.633179 1441914263 0.375732 -0.576050 0.354919 0.633179 1441914263 0.370361 -0.574402 0.355774 0.637451 1441914263 0.370361 -0.574402 0.355774 0.637451 1441914263 0.370361 -0.574402 0.355774 0.637451 1441914263 0.370361 -0.574402 0.355774 0.637451 1441914263 0.370361 -0.574402 0.355774 0.637451 1441914263 0.349854 -0.574219 0.347717 0.653381 1441914263 0.349854 -0.574219 0.347717 0.653381 1441914263 0.349854 -0.574219 0.347717 0.653381 1441914263 0.349854 -0.574219 0.347717 0.653381 1441914263 0.349854 -0.574219 0.347717 0.653381 1441914263 0.349854 -0.574219 0.347717 0.653381 1441914263 0.341614 -0.578857 0.338806 0.658325 1441914263 0.341614 -0.578857 0.338806 0.658325 1441914263 0.344360 -0.579529 0.339478 0.656006 1441914263 0.344360 -0.579529 0.339478 0.656006 1441914263 0.344360 -0.579529 0.339478 0.656006 1441914263 0.344360 -0.579529 0.339478 0.656006 1441914263 0.344360 -0.579529 0.339478 0.656006 1441914263 0.344360 -0.579529 0.339478 0.656006 1441914263 0.342285 -0.571594 0.346924 0.660095 1441914263 0.342285 -0.571594 0.346924 0.660095 1441914263 0.342285 -0.571594 0.346924 0.660095 1441914263 0.342285 -0.571594 0.346924 0.660095 1441914263 0.342285 -0.571594 0.346924 0.660095 1441914263 0.331604 -0.565613 0.346252 0.670959 1441914263 0.331604 -0.565613 0.346252 0.670959 1441914263 0.331604 -0.565613 0.346252 0.670959 1441914263 0.331604 -0.565613 0.346252 0.670959 1441914263 0.331604 -0.565613 0.346252 0.670959 1441914263 0.331604 -0.565613 0.346252 0.670959 1441914263 0.316101 -0.556763 0.338989 0.689270 1441914263 0.316101 -0.556763 0.338989 0.689270 1441914263 0.316101 -0.556763 0.338989 0.689270 1441914263 0.316101 -0.556763 0.338989 0.689270 1441914263 0.316101 -0.556763 0.338989 0.689270 1441914263 0.316101 -0.556763 0.338989 0.689270 1441914263 0.293640 -0.538513 0.330627 0.717224 1441914263 0.293640 -0.538513 0.330627 0.717224 1441914263 0.293640 -0.538513 0.330627 0.717224 1441914263 0.293640 -0.538513 0.330627 0.717224 1441914263 0.293640 -0.538513 0.330627 0.717224 1441914263 0.293640 -0.538513 0.330627 0.717224 1441914263 0.273560 -0.520630 0.323181 0.741394 1441914263 0.273560 -0.520630 0.323181 0.741394 1441914263 0.273560 -0.520630 0.323181 0.741394 1441914263 0.273560 -0.520630 0.323181 0.741394 1441914263 0.273560 -0.520630 0.323181 0.741394 1441914263 0.273560 -0.520630 0.323181 0.741394 1441914263 0.269775 -0.511475 0.323120 0.749146 1441914263 
0.297791 -0.622864 0.215515 0.690613 1441914265 0.297791 -0.622864 0.215515 0.690613 1441914265 0.297791 -0.622864 0.215515 0.690613 1441914265 0.297791 -0.622864 0.215515 0.690613 1441914265 0.297791 -0.622864 0.215515 0.690613 1441914265 0.298523 -0.624878 0.209412 0.690308 1441914265 0.298523 -0.624878 0.209412 0.690308 1441914265 0.298523 -0.624878 0.209412 0.690308 1441914265 0.298523 -0.624878 0.209412 0.690308 1441914265 0.298523 -0.624878 0.209412 0.690308 1441914265 0.298523 -0.624878 0.209412 0.690308 1441914265 0.300537 -0.626343 0.208008 0.688538 1441914265 0.300537 -0.626343 0.208008 0.688538 1441914265 0.300537 -0.626343 0.208008 0.688538 1441914265 0.300537 -0.626343 0.208008 0.688538 1441914265 0.300537 -0.626343 0.208008 0.688538 1441914265 0.307861 -0.623535 0.216064 0.685303 1441914265 0.307861 -0.623535 0.216064 0.685303 1441914265 0.307861 -0.623535 0.216064 0.685303 1441914265 0.307861 -0.623535 0.216064 0.685303 1441914265 0.307861 -0.623535 0.216064 0.685303 1441914265 0.307861 -0.623535 0.216064 0.685303 1441914265 0.316589 -0.619263 0.224548 0.682495 1441914265 0.316589 -0.619263 0.224548 0.682495 1441914265 0.316589 -0.619263 0.224548 0.682495 1441914265 0.316589 -0.619263 0.224548 0.682495 1441914265 0.316589 -0.619263 0.224548 0.682495 1441914266 0.316589 -0.619263 0.224548 0.682495 1441914266 0.324585 -0.615234 0.232666 0.679688 1441914266 0.324585 -0.615234 0.232666 0.679688 1441914266 0.324585 -0.615234 0.232666 0.679688 1441914266 0.324585 -0.615234 0.232666 0.679688 1441914266 0.324585 -0.615234 0.232666 0.679688 1441914266 0.324585 -0.615234 0.232666 0.679688 1441914266 0.329651 -0.612000 0.238953 0.677979 1441914266 0.329651 -0.612000 0.238953 0.677979 1441914266 0.329651 -0.612000 0.238953 0.677979 1441914266 0.329651 -0.612000 0.238953 0.677979 1441914266 0.329651 -0.612000 0.238953 0.677979 1441914266 0.329651 -0.612000 0.238953 0.677979 1441914266 0.329651 -0.612000 0.238953 0.677979 1441914266 0.329285 -0.612793 0.238831 0.677490 1441914266 0.329285 -0.612793 0.238831 0.677490 1441914266 0.329285 -0.612793 0.238831 0.677490 1441914266 0.329285 -0.612793 0.238831 0.677490 1441914266 0.329285 -0.612793 0.238831 0.677490 1441914266 0.329285 -0.612793 0.238831 0.677490 1441914266 0.329102 -0.614502 0.237427 0.676514 1441914266 0.329102 -0.614502 0.237427 0.676514 1441914266 0.329102 -0.614502 0.237427 0.676514 1441914266 0.329102 -0.614502 0.237427 0.676514 1441914266 0.329102 -0.614502 0.237427 0.676514 1441914266 0.329102 -0.614502 0.237427 0.676514 1441914266 0.331055 -0.614746 0.239319 0.674683 1441914266 0.331055 -0.614746 0.239319 0.674683 1441914266 0.331055 -0.614746 0.239319 0.674683 1441914266 0.331055 -0.614746 0.239319 0.674683 1441914266 0.331055 -0.614746 0.239319 0.674683 1441914266 0.331055 -0.614746 0.239319 0.674683 1441914266 0.331055 -0.614746 0.239319 0.674683 1441914266 0.333008 -0.615295 0.241089 0.672546 1441914266 0.333008 -0.615295 0.241089 0.672546 1441914266 0.333008 -0.615295 0.241089 0.672546 1441914266 0.333008 -0.615295 0.241089 0.672546 1441914266 0.333008 -0.615295 0.241089 0.672546 1441914266 0.333008 -0.615295 0.241089 0.672546 1441914266 0.332214 -0.616638 0.239990 0.672180 1441914266 0.332214 -0.616638 0.239990 0.672180 1441914266 0.332214 -0.616638 0.239990 0.672180 1441914266 0.332214 -0.616638 0.239990 0.672180 1441914266 0.332214 -0.616638 0.239990 0.672180 1441914266 0.332214 -0.616638 0.239990 0.672180 1441914266 0.330933 -0.617493 0.237915 0.672668 1441914266 0.330933 -0.617493 0.237915 0.672668 1441914266 0.330933 -0.617493 0.237915 0.672668 1441914266 0.330933 -0.617493 0.237915 0.672668 1441914266 0.330933 -0.617493 0.237915 0.672668 1441914266 0.330933 -0.617493 0.237915 0.672668 1441914266 0.330933 -0.617493 0.237915 0.672668 1441914266 0.326599 -0.618591 0.233948 0.675232 1441914266 0.326599 -0.618591 0.233948 0.675232 1441914266 0.326599 -0.618591 0.233948 0.675232 1441914266 0.326599 -0.618591 0.233948 0.675232 1441914266 0.326599 -0.618591 0.233948 0.675232 1441914266 0.331360 -0.613892 0.239075 0.675415 1441914266 0.331360 -0.613892 0.239075 0.675415 1441914266 0.331360 -0.613892 0.239075 0.675415 1441914266 0.331360 -0.613892 0.239075 0.675415 1441914266 0.331360 -0.613892 0.239075 0.675415 1441914266 0.331360 -0.613892 0.239075 0.675415 1441914266 0.331360 -0.613892 0.239075 0.675415 1441914266 0.341125 -0.607666 0.247559 0.673096 1441914266 0.341125 -0.607666 0.247559 0.673096 1441914266 0.341125 -0.607666 0.247559 0.673096 1441914266 0.341125 -0.607666 0.247559 0.673096 1441914266 0.341125 -0.607666 0.247559 0.673096 1441914266 0.341125 -0.607666 0.247559 0.673096 1441914266 0.339783 -0.608276 0.244019 0.674500 1441914266 0.339783 -0.608276 0.244019 0.674500 1441914266 0.339783 -0.608276 0.244019 0.674500 1441914266 0.339783 -0.608276 0.244019 0.674500 1441914266 0.339783 -0.608276 0.244019 0.674500 1441914266 0.339783 -0.608276 0.244019 0.674500 1441914266 0.332947 -0.610901 0.238953 0.677368 1441914266 0.332947 -0.610901 0.238953 0.677368 1441914266 0.332947 -0.610901 0.238953 0.677368 1441914266 0.332947 -0.610901 0.238953 0.677368 1441914266 0.332947 -0.610901 0.238953 0.677368 1441914266 0.332947 -0.610901 0.238953 0.677368 1441914266 0.328796 -0.611511 0.238464 0.679016 1441914266 0.328796 -0.611511 0.238464 0.679016 1441914266 0.328796 -0.611511 0.238464 0.679016 1441914266 0.328796 -0.611511 0.238464 0.679016 1441914266 0.328796 -0.611511 0.238464 0.679016 1441914266 0.328796 -0.611511 0.238464 0.679016 1441914266 0.328796 -0.611511 0.238464 0.679016 1441914266 0.327026 -0.613647 0.235229 0.679077 1441914266 0.327026 -0.613647 0.235229 0.679077 1441914266 0.327026 -0.613647 0.235229 0.679077 1441914266 0.327026 -0.613647 0.235229 0.679077 1441914266 0.327026 -0.613647 0.235229 0.679077 1441914266 0.327026 -0.613647 0.235229 0.679077 1441914266 0.325806 -0.616028 0.231262 0.678833 1441914266 0.325806 -0.616028 0.231262 0.678833 1441914266 0.325806 -0.616028 0.231262 0.678833 1441914266 0.325806 -0.616028 0.231262 0.678833 1441914266 0.325806 -0.616028 0.231262 0.678833 1441914266 0.325806 -0.616028 0.231262 0.678833 1441914266 0.322571 -0.617859 0.227539 0.679993 1441914266 0.322571 -0.617859 0.227539 0.679993 1441914266 0.322571 -0.617859 0.227539 0.679993 1441914266 0.322571 -0.617859 0.227539 0.679993 1441914266 0.322571 -0.617859 0.227539 0.679993 1441914266 0.322571 -0.617859 0.227539 0.679993 1441914266 0.319519 -0.619446 0.221985 0.681824 1441914266 0.319519 -0.619446 0.221985 0.681824 1441914266 0.319519 -0.619446 0.221985 0.681824 1441914266 0.319519 -0.619446 0.221985 0.681824 1441914266 0.319519 -0.619446 0.221985 0.681824 1441914267 0.315308 -0.622559 0.212952 0.683838 1441914267 0.315308 -0.622559 0.212952 0.683838 1441914267 0.315308 -0.622559 0.212952 0.683838 1441914267 0.315308 -0.622559 0.212952 0.683838 1441914267 0.315308 -0.622559 0.212952 0.683838 1441914267 0.315308 -0.622559 0.212952 0.683838 1441914267 0.310547 -0.625549 0.206421 0.685303 1441914267 0.310547 -0.625549 0.206421 0.685303 1441914267 0.310547 -0.625549 0.206421 0.685303 1441914267 0.310547 -0.625549 0.206421 0.685303 1441914267 0.310547 -0.625549 0.206421 0.685303 1441914267 0.310547 -0.625549 0.206421 0.685303 1441914267 0.313171 -0.623169 0.212830 0.684265 1441914267 0.313171 -0.623169 0.212830 0.684265 1441914267 0.313171 -0.623169 0.212830 0.684265 1441914267 0.313171 -0.623169 0.212830 0.684265 1441914267 0.313171 -0.623169 0.212830 0.684265 1441914267 0.313171 -0.623169 0.212830 0.684265 1441914267 0.313171 -0.623169 0.212830 0.684265 1441914267 0.316101 -0.620544 0.219482 0.683228 1441914267 0.316101 -0.620544 0.219482 0.683228 1441914267 0.316101 -0.620544 0.219482 0.683228 1441914267 0.316101 -0.620544 0.219482 0.683228 1441914267 0.316101 -0.620544 0.219482 0.683228 1441914267 0.316101 -0.620544 0.219482 0.683228 1441914267 0.316101 -0.620544 0.219482 0.683228 1441914267 0.318054 -0.620239 0.221924 0.681824 1441914267 0.318054 -0.620239 0.221924 0.681824 1441914267 0.318054 -0.620239 0.221924 0.681824 1441914267 0.318054 -0.620239 0.221924 0.681824 1441914267 0.318054 -0.620239 0.221924 0.681824 1441914267 0.319824 -0.620239 0.224243 0.680237 1441914267 0.319824 -0.620239 0.224243 0.680237 1441914267 0.319824 -0.620239 0.224243 0.680237 1441914267 0.319824 -0.620239 0.224243 0.680237 1441914267 0.319824 -0.620239 0.224243 0.680237 1441914267 0.319824 -0.620239 0.224243 0.680237 1441914267 0.319824 -0.620239 0.224243 0.680237 1441914267 0.317749 -0.622009 0.222717 0.680054 1441914267 0.317749 -0.622009 0.222717 0.680054 1441914267 0.317749 -0.622009 0.222717 0.680054 1441914267 0.317749 -0.622009 0.222717 0.680054 1441914267 0.317749 -0.622009 0.222717 0.680054 1441914267 0.317749 -0.622009 0.222717 0.680054 1441914267 0.314575 -0.625305 0.218811 0.679810 1441914267 0.314575 -0.625305 0.218811 0.679810 1441914267 0.314575 -0.625305 0.218811 0.679810 1441914267 0.314575 -0.625305 0.218811 0.679810 1441914267 0.314575 -0.625305 0.218811 0.679810 1441914267 0.314575 -0.625305 0.218811 0.679810 1441914267 0.312866 -0.627136 0.216919 0.679504 1441914267 0.312866 -0.627136 0.216919 0.679504 1441914267 0.312866 -0.627136 0.216919 0.679504 1441914267 0.312866 -0.627136 0.216919 0.679504 1441914267 0.312866 -0.627136 0.216919 0.679504 1441914267 0.312866 -0.627136 0.216919 0.679504 1441914267 0.312866 -0.627136 0.216919 0.679504 1441914267 0.311829 -0.627136 0.217957 0.679626 1441914267 0.311829 -0.627136 0.217957 0.679626 1441914267 0.311829 -0.627136 0.217957 0.679626 1441914267 0.311829 -0.627136 0.217957 0.679626 1441914267 0.311829 -0.627136 0.217957 0.679626 1441914267 0.313171 -0.625793 0.221130 0.679199 1441914267 0.313171 -0.625793 0.221130 0.679199 1441914267 0.313171 -0.625793 0.221130 0.679199 1441914267 0.313171 -0.625793 0.221130 0.679199 1441914267 0.313171 -0.625793 0.221130 0.679199 1441914267 0.313171 -0.625793 0.221130 0.679199 1441914267 0.313171 -0.625793 0.221130 0.679199 1441914267 0.318237 -0.622131 0.227966 0.677979 1441914267 0.318237 -0.622131 0.227966 0.677979 1441914267 0.318237 -0.622131 0.227966 0.677979 1441914267 0.318237 -0.622131 0.227966 0.677979 1441914267 0.318237 -0.622131 0.227966 0.677979 1441914267 0.318237 -0.622131 0.227966 0.677979 1441914267 0.319214 -0.619629 0.233704 0.677856 1441914267 0.319214 -0.619629 0.233704 0.677856 1441914267 0.319214 -0.619629 0.233704 0.677856 1441914267 0.319214 -0.619629 0.233704 0.677856 1441914267 0.319214 -0.619629 0.233704 0.677856 1441914267 0.319214 -0.619629 0.233704 0.677856 1441914267 0.319458 -0.618347 0.237488 0.677612 1441914267 0.319458 -0.618347 0.237488 0.677612 1441914267 0.319458 -0.618347 0.237488 0.677612 1441914267 0.319458 -0.618347 0.237488 0.677612 1441914267 0.319458 -0.618347 0.237488 0.677612 1441914267 0.319458 -0.618347 0.237488 0.677612 1441914267 0.319458 -0.618347 0.237488 0.677612 1441914267 0.320862 -0.617554 0.239441 0.677002 1441914267 0.320862 -0.617554 0.239441 0.677002 1441914267 0.320862 -0.617554 0.239441 0.677002 1441914267 0.320862 -0.617554 0.239441 0.677002 1441914267 0.320862 -0.617554 0.239441 0.677002 1441914267 0.320862 -0.617554 0.239441 0.677002 1441914267 0.319397 -0.617737 0.240173 0.677246 1441914267 0.319397 -0.617737 0.240173 0.677246 1441914267 0.319397 -0.617737 0.240173 0.677246 1441914267 0.319397 -0.617737 0.240173 0.677246 1441914267 0.319397 -0.617737 0.240173 0.677246 1441914267 0.319397 -0.617737 0.240173 0.677246 1441914267 0.313599 -0.618896 0.239136 0.679260 1441914267 0.313599 -0.618896 0.239136 0.679260 1441914267 0.313599 -0.618896 0.239136 0.679260 1441914267 0.313599 -0.618896 0.239136 0.679260 1441914267 0.313599 -0.618896 0.239136 0.679260 1441914267 0.313599 -0.618896 0.239136 0.679260 1441914267 0.306458 -0.620911 0.235474 0.681946 1441914267 0.306458 -0.620911 0.235474 0.681946 1441914267 0.306458 -0.620911 0.235474 0.681946 1441914267 0.306458 -0.620911 0.235474 0.681946 1441914267 0.306458 -0.620911 0.235474 0.681946 1441914267 0.306458 -0.620911 0.235474 0.681946 1441914268 0.302612 -0.622314 0.231506 0.683777 1441914268 0.302612 -0.622314 0.231506 0.683777 1441914268 0.302612 -0.622314 0.231506 0.683777 1441914268 0.302612 -0.622314 0.231506 0.683777 1441914268 0.302612 -0.622314 0.231506 0.683777 1441914268 0.302612 -0.622314 0.231506 0.683777 1441914268 0.300049 -0.622742 0.226990 0.685974 1441914268 0.300049 -0.622742 0.226990 0.685974 1441914268 0.300049 -0.622742 0.226990 0.685974 1441914268 0.300049 -0.622742 0.226990 0.685974 1441914268 0.300049 -0.622742 0.226990 0.685974 1441914268 0.300049 -0.622742 0.226990 0.685974 1441914268 0.295044 -0.624084 0.219482 0.689392 1441914268 0.295044 -0.624084 0.219482 0.689392 1441914268 0.295044 -0.624084 0.219482 0.689392 1441914268 0.295044 -0.624084 0.219482 0.689392 1441914268 0.295044 -0.624084 0.219482 0.689392 1441914268 0.295044 -0.624084 0.219482 0.689392 1441914268 0.295044 -0.624084 0.219482 0.689392 1441914268 0.289734 -0.625549 0.210632 0.693054 1441914268 0.289734 -0.625549 0.210632 0.693054 1441914268 0.289734 -0.625549 0.210632 0.693054 1441914268 0.289734 -0.625549 0.210632 0.693054 1441914268 0.289734 -0.625549 0.210632 0.693054 1441914268 0.283020 -0.627563 0.201477 0.696777 1441914268 0.283020 -0.627563 0.201477 0.696777 1441914268 0.283020 -0.627563 0.201477 0.696777 1441914268 0.283020 -0.627563 0.201477 0.696777 1441914268 0.283020 -0.627563 0.201477 0.696777 1441914268 0.279907 -0.627502 0.200195 0.698425 1441914268 0.279907 -0.627502 0.200195 0.698425 1441914268 0.279907 -0.627502 0.200195 0.698425 1441914268 0.279907 -0.627502 0.200195 0.698425 1441914268 0.279907 -0.627502 0.200195 0.698425 1441914268 0.279907 -0.627502 0.200195 0.698425 1441914268 0.279907 -0.627502 0.200195 0.698425 1441914268 0.285767 -0.622986 0.210632 0.696960 1441914268 0.285767 -0.622986 0.210632 0.696960 1441914268 0.285767 -0.622986 0.210632 0.696960 1441914268 0.285767 -0.622986 0.210632 0.696960 1441914268 0.285767 -0.622986 0.210632 0.696960 1441914268 0.285767 -0.622986 0.210632 0.696960 1441914268 0.285767 -0.622986 0.210632 0.696960 1441914268 0.291870 -0.619812 0.218689 0.694824 1441914268 0.291870 -0.619812 0.218689 0.694824 1441914268 0.291870 -0.619812 0.218689 0.694824 1441914268 0.291870 -0.619812 0.218689 0.694824 1441914268 0.291870 -0.619812 0.218689 0.694824 1441914268 0.291870 -0.619812 0.218689 0.694824 1441914268 0.294800 -0.619690 0.222046 0.692627 1441914268 0.294800 -0.619690 0.222046 0.692627 1441914268 0.294800 -0.619690 0.222046 0.692627 1441914268 0.294800 -0.619690 0.222046 0.692627 1441914268 0.294800 -0.619690 0.222046 0.692627 1441914268 0.294800 -0.619690 0.222046 0.692627 1441914268 0.296997 -0.619751 0.226135 0.690308 1441914268 0.296997 -0.619751 0.226135 0.690308 1441914268 0.296997 -0.619751 0.226135 0.690308 1441914268 0.296997 -0.619751 0.226135 0.690308 1441914268 0.296997 -0.619751 0.226135 0.690308 1441914268 0.296997 -0.619751 0.226135 0.690308 1441914268 0.296997 -0.619751 0.226135 0.690308 1441914268 0.296082 -0.621094 0.227966 0.688904 1441914268 0.296082 -0.621094 0.227966 0.688904 1441914268 0.296082 -0.621094 0.227966 0.688904 1441914268 0.296082 -0.621094 0.227966 0.688904 1441914268 0.296082 -0.621094 0.227966 0.688904 1441914268 0.296082 -0.621094 0.227966 0.688904 1441914268 0.295227 -0.623108 0.226929 0.687744 1441914268 0.295227 -0.623108 0.226929 0.687744 1441914268 0.295227 -0.623108 0.226929 0.687744 1441914268 0.295227 -0.623108 0.226929 0.687744 1441914268 0.295227 -0.623108 0.226929 0.687744 1441914268 0.295227 -0.623108 0.226929 0.687744 1441914268 0.298706 -0.622925 0.228088 0.686035 1441914268 0.298706 -0.622925 0.228088 0.686035 1441914268 0.298706 -0.622925 0.228088 0.686035 1441914268 0.298706 -0.622925 0.228088 0.686035 1441914268 0.298706 -0.622925 0.228088 0.686035 1441914268 0.298706 -0.622925 0.228088 0.686035 1441914268 0.298706 -0.622925 0.228088 0.686035 1441914268 0.301392 -0.622437 0.229248 0.684937 1441914268 0.301392 -0.622437 0.229248 0.684937 1441914268 0.301392 -0.622437 0.229248 0.684937 1441914268 0.301392 -0.622437 0.229248 0.684937 1441914268 0.301392 -0.622437 0.229248 0.684937 1441914268 0.301392 -0.622437 0.229248 0.684937 1441914268 0.303101 -0.621033 0.232117 0.684509 1441914268 0.303101 -0.621033 0.232117 0.684509 1441914268 0.303101 -0.621033 0.232117 0.684509 1441914268 0.303101 -0.621033 0.232117 0.684509 1441914268 0.303101 -0.621033 0.232117 0.684509 1441914268 0.304138 -0.619080 0.235291 0.684753 1441914268 0.304138 -0.619080 0.235291 0.684753 1441914268 0.304138 -0.619080 0.235291 0.684753 1441914268 0.304138 -0.619080 0.235291 0.684753 1441914268 0.304138 -0.619080 0.235291 0.684753 1441914268 0.304138 -0.619080 0.235291 0.684753 1441914268 0.309692 -0.615479 0.240540 0.683655 1441914268 0.309692 -0.615479 0.240540 0.683655 1441914268 0.309692 -0.615479 0.240540 0.683655 1441914268 0.309692 -0.615479 0.240540 0.683655 1441914268 0.309692 -0.615479 0.240540 0.683655 1441914268 0.309692 -0.615479 0.240540 0.683655 1441914268 0.316589 -0.611328 0.246460 0.682068 1441914268 0.316589 -0.611328 0.246460 0.682068 1441914268 0.316589 -0.611328 0.246460 0.682068 1441914268 0.316589 -0.611328 0.246460 0.682068 1441914268 0.316589 -0.611328 0.246460 0.682068 1441914268 0.316589 -0.611328 0.246460 0.682068 1441914268 0.316589 -0.611328 0.246460 0.682068 1441914268 0.315247 -0.610962 0.247742 0.682556 1441914269 0.315247 -0.610962 0.247742 0.682556 1441914269 0.315247 -0.610962 0.247742 0.682556 1441914269 0.315247 -0.610962 0.247742 0.682556 1441914269 0.315247 -0.610962 0.247742 0.682556 1441914269 0.307922 -0.613464 0.243591 0.685120 1441914269 0.307922 -0.613464 0.243591 0.685120 1441914269 0.307922 -0.613464 0.243591 0.685120 1441914269 0.307922 -0.613464 0.243591 0.685120 1441914269 0.307922 -0.613464 0.243591 0.685120 1441914269 0.307922 -0.613464 0.243591 0.685120 1441914269 0.307922 -0.613464 0.243591 0.685120 1441914269 0.299683 -0.617859 0.234070 0.688171 1441914269 0.299683 -0.617859 0.234070 0.688171 1441914269 0.299683 -0.617859 0.234070 0.688171 1441914269 0.299683 -0.617859 0.234070 0.688171 1441914269 0.299683 -0.617859 0.234070 0.688171 1441914269 0.299683 -0.617859 0.234070 0.688171 1441914269 0.295288 -0.620972 0.227112 0.689636 1441914269 0.295288 -0.620972 0.227112 0.689636 1441914269 0.295288 -0.620972 0.227112 0.689636 1441914269 0.295288 -0.620972 0.227112 0.689636 1441914269 0.295288 -0.620972 0.227112 0.689636 1441914269 0.295288 -0.620972 0.227112 0.689636 1441914269 0.295288 -0.620972 0.227112 0.689636 1441914269 0.290894 -0.622253 0.222107 0.691956 1441914269 0.290894 -0.622253 0.222107 0.691956 1441914269 0.290894 -0.622253 0.222107 0.691956 1441914269 0.290894 -0.622253 0.222107 0.691956 1441914269 0.290894 -0.622253 0.222107 0.691956 1441914269 0.290894 -0.622253 0.222107 0.691956 1441914269 0.288574 -0.622131 0.218506 0.694214 1441914269 0.288574 -0.622131 0.218506 0.694214 1441914269 0.288574 -0.622131 0.218506 0.694214 1441914269 0.288574 -0.622131 0.218506 0.694214 1441914269 0.288574 -0.622131 0.218506 0.694214 1441914269 0.288574 -0.622131 0.218506 0.694214 1441914269 0.286438 -0.622009 0.213562 0.696716 1441914269 0.286438 -0.622009 0.213562 0.696716 1441914269 0.286438 -0.622009 0.213562 0.696716 1441914269 0.286438 -0.622009 0.213562 0.696716 1441914269 0.286438 -0.622009 0.213562 0.696716 1441914269 0.286438 -0.622009 0.213562 0.696716 1441914269 0.284058 -0.622253 0.209656 0.698669 1441914269 0.284058 -0.622253 0.209656 0.698669 1441914269 0.284058 -0.622253 0.209656 0.698669 1441914269 0.284058 -0.622253 0.209656 0.698669 1441914269 0.284058 -0.622253 0.209656 0.698669 1441914269 0.284058 -0.622253 0.209656 0.698669 1441914269 0.279114 -0.623291 0.206238 0.700684 1441914269 0.279114 -0.623291 0.206238 0.700684 1441914269 0.279114 -0.623291 0.206238 0.700684 1441914269 0.279114 -0.623291 0.206238 0.700684 1441914269 0.279114 -0.623291 0.206238 0.700684 1441914269 0.279114 -0.623291 0.206238 0.700684 1441914269 0.278076 -0.622620 0.208313 0.701172 1441914269 0.278076 -0.622620 0.208313 0.701172 1441914269 0.278076 -0.622620 0.208313 0.701172 1441914269 0.278076 -0.622620 0.208313 0.701172 1441914269 0.278076 -0.622620 0.208313 0.701172 1441914269 0.278076 -0.622620 0.208313 0.701172 1441914269 0.282349 -0.621155 0.215393 0.698608 1441914269 0.282349 -0.621155 0.215393 0.698608 1441914269 0.282349 -0.621155 0.215393 0.698608 1441914269 0.282349 -0.621155 0.215393 0.698608 1441914269 0.289429 -0.619080 0.226013 0.694153 1441914269 0.289429 -0.619080 0.226013 0.694153 1441914269 0.289429 -0.619080 0.226013 0.694153 1441914269 0.289429 -0.619080 0.226013 0.694153 1441914269 0.289429 -0.619080 0.226013 0.694153 1441914269 0.289429 -0.619080 0.226013 0.694153 1441914269 0.294495 -0.617432 0.233582 0.690979 1441914269 0.294495 -0.617432 0.233582 0.690979 1441914269 0.294495 -0.617432 0.233582 0.690979 1441914269 0.294495 -0.617432 0.233582 0.690979 1441914269 0.294495 -0.617432 0.233582 0.690979 1441914269 0.294495 -0.617432 0.233582 0.690979 1441914269 0.295959 -0.618530 0.232300 0.689819 1441914269 0.295959 -0.618530 0.232300 0.689819 1441914269 0.295959 -0.618530 0.232300 0.689819 1441914269 0.295959 -0.618530 0.232300 0.689819 1441914269 0.295959 -0.618530 0.232300 0.689819 1441914269 0.295959 -0.618530 0.232300 0.689819 1441914269 0.295959 -0.618530 0.232300 0.689819 1441914269 0.293945 -0.621948 0.226135 0.689636 1441914269 0.293945 -0.621948 0.226135 0.689636 1441914269 0.293945 -0.621948 0.226135 0.689636 1441914269 0.293945 -0.621948 0.226135 0.689636 1441914269 0.293945 -0.621948 0.226135 0.689636 1441914269 0.293945 -0.621948 0.226135 0.689636 1441914269 0.293884 -0.623291 0.224182 0.689087 1441914269 0.293884 -0.623291 0.224182 0.689087 1441914269 0.293884 -0.623291 0.224182 0.689087 1441914269 0.293884 -0.623291 0.224182 0.689087 1441914269 0.293884 -0.623291 0.224182 0.689087 1441914269 0.293884 -0.623291 0.224182 0.689087 1441914269 0.297668 -0.621460 0.227722 0.687927 1441914269 0.297668 -0.621460 0.227722 0.687927 1441914269 0.297668 -0.621460 0.227722 0.687927 1441914269 0.297668 -0.621460 0.227722 0.687927 1441914269 0.297668 -0.621460 0.227722 0.687927 1441914269 0.297668 -0.621460 0.227722 0.687927 1441914269 0.297668 -0.621460 0.227722 0.687927 1441914269 0.299255 -0.619995 0.229797 0.687927 1441914269 0.299255 -0.619995 0.229797 0.687927 1441914269 0.299255 -0.619995 0.229797 0.687927 1441914269 0.299255 -0.619995 0.229797 0.687927 1441914269 0.299255 -0.619995 0.229797 0.687927 1441914269 0.299255 -0.619995 0.229797 0.687927 1441914269 0.302734 -0.617310 0.232971 0.687744 1441914269 0.302734 -0.617310 0.232971 0.687744 1441914269 0.302734 -0.617310 0.232971 0.687744 1441914270 0.302734 -0.617310 0.232971 0.687744 1441914270 0.302734 -0.617310 0.232971 0.687744 1441914270 0.302734 -0.617310 0.232971 0.687744 1441914270 0.302734 -0.617310 0.232971 0.687744 1441914270 0.311401 -0.612061 0.238403 0.686707 1441914270 0.311401 -0.612061 0.238403 0.686707 1441914270 0.311401 -0.612061 0.238403 0.686707 1441914270 0.311401 -0.612061 0.238403 0.686707 1441914270 0.311401 -0.612061 0.238403 0.686707 1441914270 0.311401 -0.612061 0.238403 0.686707 1441914270 0.313354 -0.610657 0.235901 0.687927 1441914270 0.313354 -0.610657 0.235901 0.687927 1441914270 0.313354 -0.610657 0.235901 0.687927 1441914270 0.313354 -0.610657 0.235901 0.687927 1441914270 0.313354 -0.610657 0.235901 0.687927 1441914270 0.313354 -0.610657 0.235901 0.687927 1441914270 0.313354 -0.610657 0.235901 0.687927 1441914270 0.303345 -0.616333 0.225403 0.690857 1441914270 0.303345 -0.616333 0.225403 0.690857 1441914270 0.303345 -0.616333 0.225403 0.690857 1441914270 0.303345 -0.616333 0.225403 0.690857 1441914270 0.303345 -0.616333 0.225403 0.690857 1441914270 0.303345 -0.616333 0.225403 0.690857 1441914270 0.294678 -0.620178 0.218811 0.693298 1441914270 0.294678 -0.620178 0.218811 0.693298 1441914270 0.294678 -0.620178 0.218811 0.693298 1441914270 0.294678 -0.620178 0.218811 0.693298 1441914270 0.291382 -0.622131 0.215271 0.694031 1441914270 0.291382 -0.622131 0.215271 0.694031 1441914270 0.291382 -0.622131 0.215271 0.694031 1441914270 0.291382 -0.622131 0.215271 0.694031 1441914270 0.291382 -0.622131 0.215271 0.694031 1441914270 0.291382 -0.622131 0.215271 0.694031 1441914270 0.289246 -0.622925 0.214783 0.694397 1441914270 0.289246 -0.622925 0.214783 0.694397 1441914270 0.289246 -0.622925 0.214783 0.694397 1441914270 0.289246 -0.622925 0.214783 0.694397 1441914270 0.286133 -0.622559 0.217224 0.695251 1441914270 0.286133 -0.622559 0.217224 0.695251 1441914270 0.286133 -0.622559 0.217224 0.695251 1441914270 0.286133 -0.622559 0.217224 0.695251 1441914270 0.286133 -0.622559 0.217224 0.695251 1441914270 0.286133 -0.622559 0.217224 0.695251 1441914270 0.280090 -0.623596 0.216431 0.696960 1441914270 0.280090 -0.623596 0.216431 0.696960 1441914270 0.280090 -0.623596 0.216431 0.696960 1441914270 0.280090 -0.623596 0.216431 0.696960 1441914270 0.280090 -0.623596 0.216431 0.696960 1441914270 0.280090 -0.623596 0.216431 0.696960 1441914270 0.276245 -0.625183 0.213928 0.697876 1441914270 0.276245 -0.625183 0.213928 0.697876 1441914270 0.276245 -0.625183 0.213928 0.697876 1441914270 0.276245 -0.625183 0.213928 0.697876 1441914270 0.276245 -0.625183 0.213928 0.697876 1441914270 0.276245 -0.625183 0.213928 0.697876 1441914270 0.275513 -0.625427 0.213684 0.698059 1441914270 0.275513 -0.625427 0.213684 0.698059 1441914270 0.275513 -0.625427 0.213684 0.698059 1441914270 0.275513 -0.625427 0.213684 0.698059 1441914270 0.275513 -0.625427 0.213684 0.698059 1441914270 0.275513 -0.625427 0.213684 0.698059 1441914270 0.274170 -0.625793 0.213318 0.698303 1441914270 0.274170 -0.625793 0.213318 0.698303 1441914270 0.274170 -0.625793 0.213318 0.698303 1441914270 0.274170 -0.625793 0.213318 0.698303 1441914270 0.274170 -0.625793 0.213318 0.698303 1441914270 0.274170 -0.625793 0.213318 0.698303 1441914270 0.272705 -0.627197 0.212219 0.697998 1441914270 0.272705 -0.627197 0.212219 0.697998 1441914270 0.272705 -0.627197 0.212219 0.697998 1441914270 0.272705 -0.627197 0.212219 0.697998 1441914270 0.272705 -0.627197 0.212219 0.697998 1441914270 0.272705 -0.627197 0.212219 0.697998 1441914270 0.271790 -0.628601 0.212097 0.697144 1441914270 0.271790 -0.628601 0.212097 0.697144 1441914270 0.271790 -0.628601 0.212097 0.697144 1441914270 0.271790 -0.628601 0.212097 0.697144 1441914270 0.271790 -0.628601 0.212097 0.697144 1441914270 0.271790 -0.628601 0.212097 0.697144 1441914270 0.274353 -0.628723 0.214783 0.695190 1441914270 0.274353 -0.628723 0.214783 0.695190 1441914270 0.274353 -0.628723 0.214783 0.695190 1441914270 0.274353 -0.628723 0.214783 0.695190 1441914270 0.274353 -0.628723 0.214783 0.695190 1441914270 0.274353 -0.628723 0.214783 0.695190 1441914270 0.279297 -0.627930 0.218689 0.692688 1441914270 0.279297 -0.627930 0.218689 0.692688 1441914270 0.279297 -0.627930 0.218689 0.692688 1441914270 
0.344116 -0.607788 0.307373 0.646240 1441914272 0.344116 -0.607788 0.307373 0.646240 1441914272 0.344116 -0.607788 0.307373 0.646240 1441914272 0.344116 -0.607788 0.307373 0.646240 1441914272 0.344116 -0.607788 0.307373 0.646240 1441914272 0.344116 -0.607788 0.307373 0.646240 1441914272 0.349731 -0.596191 0.322388 0.646729 1441914272 0.349731 -0.596191 0.322388 0.646729 1441914272 0.349731 -0.596191 0.322388 0.646729 1441914272 0.349731 -0.596191 0.322388 0.646729 1441914272 0.349731 -0.596191 0.322388 0.646729 1441914272 0.349731 -0.596191 0.322388 0.646729 1441914273 0.349731 -0.596191 0.322388 0.646729 1441914273 0.334839 -0.584106 0.324280 0.664429 1441914273 0.334839 -0.584106 0.324280 0.664429 1441914273 0.334839 -0.584106 0.324280 0.664429 1441914273 0.334839 -0.584106 0.324280 0.664429 1441914273 0.334839 -0.584106 0.324280 0.664429 1441914273 0.334839 -0.584106 0.324280 0.664429 1441914273 0.314941 -0.570007 0.319702 0.688232 1441914273 0.314941 -0.570007 0.319702 0.688232 1441914273 0.314941 -0.570007 0.319702 0.688232 1441914273 0.314941 -0.570007 0.319702 0.688232 1441914273 0.314941 -0.570007 0.319702 0.688232 1441914273 0.314941 -0.570007 0.319702 0.688232 1441914273 0.314941 -0.570007 0.319702 0.688232 1441914273 0.304016 -0.551025 0.324524 0.706116 1441914273 0.304016 -0.551025 0.324524 0.706116 1441914273 0.304016 -0.551025 0.324524 0.706116 1441914273 0.304016 -0.551025 0.324524 0.706116 1441914273 0.296143 -0.533386 0.328796 0.720825 1441914273 0.296143 -0.533386 0.328796 0.720825 1441914273 0.296143 -0.533386 0.328796 0.720825 1441914273 0.296143 -0.533386 0.328796 0.720825 1441914273 0.296143 -0.533386 0.328796 0.720825 1441914273 0.296143 -0.533386 0.328796 0.720825 1441914273 0.290283 -0.521606 0.327026 0.732605 1441914273 0.290283 -0.521606 0.327026 0.732605 1441914273 0.290283 -0.521606 0.327026 0.732605 1441914273 0.290283 -0.521606 0.327026 0.732605 1441914273 0.290283 -0.521606 0.327026 0.732605 1441914273 0.290283 -0.521606 0.327026 0.732605 1441914273 0.290283 -0.521606 0.327026 0.732605 1441914273 0.294739 -0.518005 0.325134 0.734192 1441914273 0.294739 -0.518005 0.325134 0.734192 1441914273 0.294739 -0.518005 0.325134 0.734192 1441914273 0.294739 -0.518005 0.325134 0.734192 1441914273 0.294739 -0.518005 0.325134 0.734192 1441914273 0.294739 -0.518005 0.325134 0.734192 1441914273 0.302307 -0.521606 0.328125 0.727234 1441914273 0.302307 -0.521606 0.328125 0.727234 1441914273 0.302307 -0.521606 0.328125 0.727234 1441914273 0.302307 -0.521606 0.328125 0.727234 1441914273 0.302307 -0.521606 0.328125 0.727234 1441914273 0.302307 -0.521606 0.328125 0.727234 1441914273 0.302307 -0.521606 0.328125 0.727234 1441914273 0.315735 -0.525513 0.340210 0.712952 1441914273 0.315735 -0.525513 0.340210 0.712952 1441914273 0.315735 -0.525513 0.340210 0.712952 1441914273 0.315735 -0.525513 0.340210 0.712952 1441914273 0.315735 -0.525513 0.340210 0.712952 1441914273 0.315735 -0.525513 0.340210 0.712952 1441914273 0.328491 -0.527649 0.352844 0.699402 1441914273 0.328491 -0.527649 0.352844 0.699402 1441914273 0.328491 -0.527649 0.352844 0.699402 1441914273 0.328491 -0.527649 0.352844 0.699402 1441914273 0.328491 -0.527649 0.352844 0.699402 1441914273 0.328491 -0.527649 0.352844 0.699402 1441914273 0.332336 -0.537170 0.356750 0.688232 1441914273 0.332336 -0.537170 0.356750 0.688232 1441914273 0.332336 -0.537170 0.356750 0.688232 1441914273 0.332336 -0.537170 0.356750 0.688232 1441914273 0.332336 -0.537170 0.356750 0.688232 1441914273 0.332336 -0.537170 0.356750 0.688232 1441914273 0.330811 -0.544434 0.356384 0.683472 1441914273 0.330811 -0.544434 0.356384 0.683472 1441914273 0.330811 -0.544434 0.356384 0.683472 1441914273 0.330811 -0.544434 0.356384 0.683472 1441914273 0.330811 -0.544434 0.356384 0.683472 1441914273 0.330811 -0.544434 0.356384 0.683472 1441914273 0.323975 -0.548645 0.354309 0.684387 1441914273 0.323975 -0.548645 0.354309 0.684387 1441914273 0.323975 -0.548645 0.354309 0.684387 1441914273 0.323975 -0.548645 0.354309 0.684387 1441914273 0.323975 -0.548645 0.354309 0.684387 1441914273 0.323975 -0.548645 0.354309 0.684387 1441914273 0.323975 -0.548645 0.354309 0.684387 1441914273 0.309814 -0.553284 0.349609 0.689636 1441914273 0.309814 -0.553284 0.349609 0.689636 1441914273 0.309814 -0.553284 0.349609 0.689636 1441914273 0.309814 -0.553284 0.349609 0.689636 1441914273 0.309814 -0.553284 0.349609 0.689636 1441914273 0.309814 -0.553284 0.349609 0.689636 1441914273 0.287659 -0.554810 0.341492 0.701965 1441914273 0.287659 -0.554810 0.341492 0.701965 1441914273 0.287659 -0.554810 0.341492 0.701965 1441914273 0.287659 -0.554810 0.341492 0.701965 1441914273 0.287659 -0.554810 0.341492 0.701965 1441914273 0.287659 -0.554810 0.341492 0.701965 1441914273 0.267517 -0.568604 0.320068 0.708984 1441914273 0.267517 -0.568604 0.320068 0.708984 1441914273 0.267517 -0.568604 0.320068 0.708984 1441914273 0.267517 -0.568604 0.320068 0.708984 1441914273 0.267517 -0.568604 0.320068 0.708984 1441914273 0.267517 -0.568604 0.320068 0.708984 1441914273 0.267517 -0.568604 0.320068 0.708984 1441914273 0.309265 -0.585938 0.327393 0.673645 1441914273 0.309265 -0.585938 0.327393 0.673645 1441914273 0.309265 -0.585938 0.327393 0.673645 1441914273 0.309265 -0.585938 0.327393 0.673645 1441914273 0.309265 -0.585938 0.327393 0.673645 1441914273 0.309265 -0.585938 0.327393 0.673645 1441914273 0.357544 -0.572937 0.356384 0.645691 1441914273 0.357544 -0.572937 0.356384 0.645691 1441914273 0.357544 -0.572937 0.356384 0.645691 1441914273 0.357544 -0.572937 0.356384 0.645691 1441914273 0.357544 -0.572937 0.356384 0.645691 1441914273 0.357544 -0.572937 0.356384 0.645691 1441914273 0.357544 -0.572937 0.356384 0.645691 1441914273 0.352051 -0.567017 0.362488 0.650452 1441914273 0.352051 -0.567017 0.362488 0.650452 1441914273 0.352051 -0.567017 0.362488 0.650452 1441914273 0.352051 -0.567017 0.362488 0.650452 1441914273 0.352051 -0.567017 0.362488 0.650452 1441914273 0.352051 -0.567017 0.362488 0.650452 1441914274 0.333984 -0.568359 0.351685 0.664612 1441914274 0.333984 -0.568359 0.351685 0.664612 1441914274 0.333984 -0.568359 0.351685 0.664612 1441914274 0.333984 -0.568359 0.351685 0.664612 1441914274 0.333984 -0.568359 0.351685 0.664612 1441914274 0.333984 -0.568359 0.351685 0.664612 1441914274 0.333313 -0.568848 0.346497 0.667236 1441914274 0.333313 -0.568848 0.346497 0.667236 1441914274 0.333313 -0.568848 0.346497 0.667236 1441914274 0.333313 -0.568848 0.346497 0.667236 1441914274 0.333313 -0.568848 0.346497 0.667236 1441914274 0.333313 -0.568848 0.346497 0.667236 1441914274 0.350891 -0.566528 0.357910 0.654053 1441914274 0.350891 -0.566528 0.357910 0.654053 1441914274 0.350891 -0.566528 0.357910 0.654053 1441914274 0.350891 -0.566528 0.357910 0.654053 1441914274 0.350891 -0.566528 0.357910 0.654053 1441914274 0.350891 -0.566528 0.357910 0.654053 1441914274 0.350891 -0.566528 0.357910 0.654053 1441914274 0.358704 -0.558167 0.371155 0.649597 1441914274 0.358704 -0.558167 0.371155 0.649597 1441914274 0.358704 -0.558167 0.371155 0.649597 1441914274 0.358704 -0.558167 0.371155 0.649597 1441914274 0.358704 -0.558167 0.371155 0.649597 1441914274 0.358704 -0.558167 0.371155 0.649597 1441914274 0.348938 -0.548157 0.373047 0.662231 1441914274 0.348938 -0.548157 0.373047 0.662231 1441914274 0.348938 -0.548157 0.373047 0.662231 1441914274 0.348938 -0.548157 0.373047 0.662231 1441914274 0.348938 -0.548157 0.373047 0.662231 1441914274 0.348938 -0.548157 0.373047 0.662231 1441914274 0.348938 -0.548157 0.373047 0.662231 1441914274 0.325317 -0.541809 0.362793 0.684814 1441914274 0.325317 -0.541809 0.362793 0.684814 1441914274 0.325317 -0.541809 0.362793 0.684814 1441914274 0.325317 -0.541809 0.362793 0.684814 1441914274 0.325317 -0.541809 0.362793 0.684814 1441914274 0.325317 -0.541809 0.362793 0.684814 1441914274 0.325317 -0.541809 0.362793 0.684814 1441914274 0.293640 -0.532349 0.348572 0.713379 1441914274 0.293640 -0.532349 0.348572 0.713379 1441914274 0.293640 -0.532349 0.348572 0.713379 1441914274 0.293640 -0.532349 0.348572 0.713379 1441914274 0.293640 -0.532349 0.348572 0.713379 1441914274 0.293640 -0.532349 0.348572 0.713379 1441914274 0.274536 -0.519775 0.331543 0.737915 1441914274 0.274536 -0.519775 0.331543 0.737915 1441914274 0.274536 -0.519775 0.331543 0.737915 1441914274 0.274536 -0.519775 0.331543 0.737915 1441914274 0.274536 -0.519775 0.331543 0.737915 1441914274 0.274536 -0.519775 0.331543 0.737915 1441914274 0.273193 -0.503906 0.330750 0.749634 1441914274 0.273193 -0.503906 0.330750 0.749634 1441914274 0.273193 -0.503906 0.330750 0.749634 1441914274 0.273193 -0.503906 0.330750 0.749634 1441914274 0.273193 -0.503906 0.330750 0.749634 1441914274 0.273193 -0.503906 0.330750 0.749634 1441914274 0.273193 -0.503906 0.330750 0.749634 1441914274 0.276245 -0.497620 0.337097 0.749939 1441914274 0.276245 -0.497620 0.337097 0.749939 1441914274 0.276245 -0.497620 0.337097 0.749939 1441914274 0.276245 -0.497620 0.337097 0.749939 1441914274 0.276245 -0.497620 0.337097 0.749939 1441914274 0.276245 -0.497620 0.337097 0.749939 1441914274 0.276245 -0.497620 0.337097 0.749939 1441914274 0.282776 -0.503479 0.343384 0.740662 1441914274 0.282776 -0.503479 0.343384 0.740662 1441914274 0.282776 -0.503479 0.343384 0.740662 1441914274 0.282776 -0.503479 0.343384 0.740662 1441914274 0.282776 -0.503479 0.343384 0.740662 1441914274 0.296631 -0.511658 0.354370 0.724304 1441914274 0.296631 -0.511658 0.354370 0.724304 1441914274 0.296631 -0.511658 0.354370 0.724304 1441914274 0.296631 -0.511658 0.354370 0.724304 1441914274 0.296631 -0.511658 0.354370 0.724304 1441914274 0.296631 -0.511658 0.354370 0.724304 1441914274 0.296631 -0.511658 0.354370 0.724304 1441914274 0.312683 -0.512207 0.369141 0.709656 1441914274 0.312683 -0.512207 0.369141 0.709656 1441914274 0.312683 -0.512207 0.369141 0.709656 1441914274 0.312683 -0.512207 0.369141 0.709656 1441914274 0.312683 -0.512207 0.369141 0.709656 1441914274 0.312683 -0.512207 0.369141 0.709656 1441914274 0.320374 -0.524475 0.365540 0.699036 1441914274 0.320374 -0.524475 0.365540 0.699036 1441914274 0.320374 -0.524475 0.365540 0.699036 1441914274 0.320374 -0.524475 0.365540 0.699036 1441914274 0.320374 -0.524475 0.365540 0.699036 1441914274 0.320374 -0.524475 0.365540 0.699036 1441914274 0.320374 -0.524475 0.365540 0.699036 1441914274 0.322021 -0.538879 0.354736 0.692810 1441914274 0.322021 -0.538879 0.354736 0.692810 1441914274 0.322021 -0.538879 0.354736 0.692810 1441914274 0.322021 -0.538879 0.354736 0.692810 1441914274 0.322021 -0.538879 0.354736 0.692810 1441914274 0.322021 -0.538879 0.354736 0.692810 1441914274 0.324036 -0.544312 0.351685 0.689148 1441914274 0.324036 -0.544312 0.351685 0.689148 1441914274 0.324036 -0.544312 0.351685 0.689148 1441914274 0.324036 -0.544312 0.351685 0.689148 1441914274 0.324036 -0.544312 0.351685 0.689148 1441914274 0.324036 -0.544312 0.351685 0.689148 1441914274 0.324829 -0.551697 0.351685 0.682861 1441914274 0.324829 -0.551697 0.351685 0.682861 1441914274 0.324829 -0.551697 0.351685 0.682861 1441914274 0.324829 -0.551697 0.351685 0.682861 1441914274 0.324829 -0.551697 0.351685 0.682861 1441914274 0.322571 -0.565613 0.345764 0.675598 1441914274 0.322571 -0.565613 0.345764 0.675598 1441914274 0.322571 -0.565613 0.345764 0.675598 1441914274 0.322571 -0.565613 0.345764 0.675598 1441914274 0.322571 -0.565613 0.345764 0.675598 1441914274 0.322571 -0.565613 0.345764 0.675598 1441914274 0.322571 -0.565613 0.345764 0.675598 1441914274 0.333496 -0.574158 0.343811 0.664001 1441914275 0.333496 -0.574158 0.343811 0.664001 1441914275 0.333496 -0.574158 0.343811 0.664001 1441914275 0.333496 -0.574158 0.343811 0.664001 1441914275 0.333496 -0.574158 0.343811 0.664001 1441914275 0.340271 -0.581665 0.350220 0.650513 1441914275 0.340271 -0.581665 0.350220 0.650513 1441914275 0.340271 -0.581665 0.350220 0.650513 1441914275 0.340271 -0.581665 0.350220 0.650513 1441914275 0.340271 -0.581665 0.350220 0.650513 1441914275 0.340271 -0.581665 0.350220 0.650513 1441914275 0.340271 -0.581665 0.350220 0.650513 1441914275 0.347351 -0.599304 0.341614 0.635132 1441914275 0.347351 -0.599304 0.341614 0.635132 1441914275 0.347351 -0.599304 0.341614 0.635132 1441914275 0.347351 -0.599304 0.341614 0.635132 1441914275 0.347351 -0.599304 0.341614 0.635132 1441914275 0.347351 -0.599304 0.341614 0.635132 1441914275 0.374573 -0.602722 0.338562 0.617859 1441914275 0.374573 -0.602722 0.338562 0.617859 1441914275 0.374573 -0.602722 0.338562 0.617859 1441914275 0.374573 -0.602722 0.338562 0.617859 1441914275 0.374573 -0.602722 0.338562 0.617859 1441914275 0.374573 -0.602722 0.338562 0.617859 1441914275 0.374573 -0.602722 0.338562 0.617859 1441914275 0.375916 -0.590454 0.351135 0.621826 1441914275 0.375916 -0.590454 0.351135 0.621826 1441914275 0.375916 -0.590454 0.351135 0.621826 1441914275 0.375916 -0.590454 0.351135 0.621826 1441914275 0.375916 -0.590454 0.351135 0.621826 1441914275 0.375916 -0.590454 0.351135 0.621826 1441914275 0.358154 -0.586182 0.349304 0.637268 1441914275 0.358154 -0.586182 0.349304 0.637268 1441914275 0.358154 -0.586182 0.349304 0.637268 1441914275 0.358154 -0.586182 0.349304 0.637268 1441914275 0.358154 -0.586182 0.349304 0.637268 1441914275 0.335144 -0.584290 0.340454 0.656006 1441914275 0.335144 -0.584290 0.340454 0.656006 1441914275 0.335144 -0.584290 0.340454 0.656006 1441914275 0.335144 -0.584290 0.340454 0.656006 1441914275 0.335144 -0.584290 0.340454 0.656006 1441914275 0.324951 -0.585999 0.334656 0.662537 1441914275 0.324951 -0.585999 0.334656 0.662537 1441914275 0.324951 -0.585999 0.334656 0.662537 1441914275 0.324951 -0.585999 0.334656 0.662537 1441914275 0.324951 -0.585999 0.334656 0.662537 1441914275 0.324951 -0.585999 0.334656 0.662537 1441914275 0.324951 -0.585999 0.334656 0.662537 1441914275 0.329712 -0.590637 0.335815 0.655457 1441914275 0.329712 -0.590637 0.335815 0.655457 1441914275 0.329712 -0.590637 0.335815 0.655457 1441914275 0.329712 -0.590637 0.335815 0.655457 1441914275 0.329712 -0.590637 0.335815 0.655457 1441914275 0.329712 -0.590637 0.335815 0.655457 1441914275 0.336182 -0.589172 0.341492 0.650574 1441914275 0.336182 -0.589172 0.341492 0.650574 1441914275 0.336182 -0.589172 0.341492 0.650574 1441914275 0.336182 -0.589172 0.341492 0.650574 1441914275 0.334351 -0.579773 0.340027 0.660583 1441914275 0.334351 -0.579773 0.340027 0.660583 1441914275 0.334351 -0.579773 0.340027 0.660583 1441914275 0.334351 -0.579773 0.340027 0.660583 1441914275 0.334351 -0.579773 0.340027 0.660583 1441914275 0.334351 -0.579773 0.340027 0.660583 1441914275 0.319458 -0.577148 0.328613 0.675903 1441914275 0.319458 -0.577148 0.328613 0.675903 1441914275 0.319458 -0.577148 0.328613 0.675903 1441914275 0.319458 -0.577148 0.328613 0.675903 1441914275 0.319458 -0.577148 0.328613 0.675903 1441914275 0.319458 -0.577148 0.328613 0.675903 1441914275 0.310852 -0.565186 0.325378 0.691406 1441914275 0.310852 -0.565186 0.325378 0.691406 1441914275 0.310852 -0.565186 0.325378 0.691406 1441914275 0.310852 -0.565186 0.325378 0.691406 1441914275 0.310852 -0.565186 0.325378 0.691406 1441914275 0.310852 -0.565186 0.325378 0.691406 1441914275 0.303833 -0.541748 0.328247 0.711609 1441914275 0.303833 -0.541748 0.328247 0.711609 1441914275 0.303833 -0.541748 0.328247 0.711609 1441914275 0.303833 -0.541748 0.328247 0.711609 1441914275 0.303833 -0.541748 0.328247 0.711609 1441914275 0.303833 -0.541748 0.328247 0.711609 1441914275 0.303833 -0.541748 0.328247 0.711609 1441914275 0.293030 -0.526611 0.316650 0.732422 1441914275 0.293030 -0.526611 0.316650 0.732422 1441914275 0.293030 -0.526611 0.316650 0.732422 1441914275 0.293030 -0.526611 0.316650 0.732422 1441914275 0.293030 -0.526611 0.316650 0.732422 1441914275 0.293030 -0.526611 0.316650 0.732422 1441914275 0.296875 -0.524780 0.303650 0.737732 1441914275 0.296875 -0.524780 0.303650 0.737732 1441914275 0.296875 -0.524780 0.303650 0.737732 1441914275 0.296875 -0.524780 0.303650 0.737732 1441914275 0.296875 -0.524780 0.303650 0.737732 1441914275 0.296875 -0.524780 0.303650 0.737732 1441914275 0.311462 -0.527100 0.308533 0.727905 1441914275 0.311462 -0.527100 0.308533 0.727905 1441914275 0.311462 -0.527100 0.308533 0.727905 1441914275 0.311462 -0.527100 0.308533 0.727905 1441914275 0.311462 -0.527100 0.308533 0.727905 1441914275 0.311462 -0.527100 0.308533 0.727905 1441914275 0.327087 -0.531677 0.321106 0.712158 1441914275 0.327087 -0.531677 0.321106 0.712158 1441914275 0.327087 -0.531677 0.321106 0.712158 1441914275 0.327087 -0.531677 0.321106 0.712158 1441914275 0.327087 -0.531677 0.321106 0.712158 1441914275 0.327087 -0.531677 0.321106 0.712158 1441914275 0.336243 -0.540283 0.327820 0.698242 1441914275 0.336243 -0.540283 0.327820 0.698242 1441914275 0.336243 -0.540283 0.327820 0.698242 1441914275 0.336243 -0.540283 0.327820 0.698242 1441914276 0.336243 -0.540283 0.327820 0.698242 1441914276 0.336243 -0.540283 0.327820 0.698242 1441914276 0.336243 -0.540283 0.327820 0.698242 1441914276 0.341125 -0.548950 0.331238 0.687378 1441914276 0.341125 -0.548950 0.331238 0.687378 1441914276 0.341125 -0.548950 0.331238 0.687378 1441914276 0.341125 -0.548950 0.331238 0.687378 1441914276 0.341125 -0.548950 0.331238 0.687378 1441914276 0.341125 -0.548950 0.331238 0.687378 1441914276 0.345459 -0.556641 0.327576 0.680786 1441914276 0.345459 -0.556641 0.327576 0.680786 1441914276 0.345459 -0.556641 0.327576 0.680786 1441914276 0.345459 -0.556641 0.327576 0.680786 1441914276 0.345459 -0.556641 0.327576 0.680786 1441914276 0.345459 -0.556641 0.327576 0.680786 1441914276 0.345459 -0.556641 0.327576 0.680786 1441914276 0.349182 -0.568542 0.322083 0.671631 1441914276 0.349182 -0.568542 0.322083 0.671631 1441914276 0.349182 -0.568542 0.322083 0.671631 1441914276 0.349182 -0.568542 0.322083 0.671631 1441914276 0.349182 -0.568542 0.322083 0.671631 1441914276 0.349182 -0.568542 0.322083 0.671631 1441914276 0.347595 -0.574158 0.327698 0.664917 1441914276 0.347595 -0.574158 0.327698 0.664917 1441914276 0.347595 -0.574158 0.327698 0.664917 1441914276 0.347595 -0.574158 0.327698 0.664917 1441914276 0.347595 -0.574158 0.327698 0.664917 1441914276 0.347595 -0.574158 0.327698 0.664917 1441914276 0.347229 -0.576233 0.331726 0.661316 1441914276 0.347229 -0.576233 0.331726 0.661316 1441914276 0.347229 -0.576233 0.331726 0.661316 1441914276 0.347229 -0.576233 0.331726 0.661316 1441914276 0.347229 -0.576233 0.331726 0.661316 1441914276 0.347229 -0.576233 0.331726 0.661316 1441914276 0.322693 -0.580688 0.331177 0.670044 1441914276 0.322693 -0.580688 0.331177 0.670044 1441914276 0.322693 -0.580688 0.331177 0.670044 1441914276 0.322693 -0.580688 0.331177 0.670044 1441914276 0.322693 -0.580688 0.331177 0.670044 1441914276 0.322693 -0.580688 0.331177 0.670044 1441914276 0.296082 -0.597229 0.308716 0.678467 1441914276 0.296082 -0.597229 0.308716 0.678467 1441914276 0.296082 -0.597229 0.308716 0.678467 1441914276 0.296082 -0.597229 0.308716 0.678467 1441914276 0.296082 -0.597229 0.308716 0.678467 1441914276 0.296082 -0.597229 0.308716 0.678467 1441914276 0.296082 -0.597229 0.308716 0.678467 1441914276 0.352112 -0.613159 0.311951 0.634521 1441914276 0.352112 -0.613159 0.311951 0.634521 1441914276 0.352112 -0.613159 0.311951 0.634521 1441914276 0.352112 -0.613159 0.311951 0.634521 1441914276 0.352112 -0.613159 0.311951 0.634521 1441914276 0.352112 -0.613159 0.311951 0.634521 1441914276 0.395752 -0.599304 0.328552 0.613403 1441914276 0.395752 -0.599304 0.328552 0.613403 1441914276 0.395752 -0.599304 0.328552 0.613403 1441914276 0.395752 -0.599304 0.328552 0.613403 1441914276 0.395752 -0.599304 0.328552 0.613403 1441914276 0.395752 -0.599304 0.328552 0.613403 1441914276 0.395752 -0.599304 0.328552 0.613403 1441914276 0.391113 -0.602539 0.323486 0.615906 1441914276 0.391113 -0.602539 0.323486 0.615906 1441914276 0.391113 -0.602539 0.323486 0.615906 1441914276 0.391113 -0.602539 0.323486 0.615906 1441914276 0.391113 -0.602539 0.323486 0.615906 1441914276 0.391113 -0.602539 0.323486 0.615906 1441914276 0.373779 -0.608521 0.311157 0.627014 1441914276 0.373779 -0.608521 0.311157 0.627014 1441914276 0.373779 -0.608521 0.311157 0.627014 1441914276 0.373779 -0.608521 0.311157 0.627014 1441914276 0.373779 -0.608521 0.311157 0.627014 1441914276 0.373779 -0.608521 0.311157 0.627014 1441914276 0.380432 -0.605896 0.314148 0.624023 1441914276 0.380432 -0.605896 0.314148 0.624023 1441914276 0.380432 -0.605896 0.314148 0.624023 1441914276 0.380432 -0.605896 0.314148 0.624023 1441914276 0.380432 -0.605896 0.314148 0.624023 1441914276 0.380432 -0.605896 0.314148 0.624023 1441914276 0.385010 -0.597839 0.324829 0.623535 1441914276 0.385010 -0.597839 0.324829 0.623535 1441914276 0.385010 -0.597839 0.324829 0.623535 1441914276 0.385010 -0.597839 0.324829 0.623535 1441914276 0.385010 -0.597839 0.324829 0.623535 1441914276 0.385010 -0.597839 0.324829 0.623535 1441914276 0.380981 -0.594543 0.329224 0.626831 1441914276 0.380981 -0.594543 0.329224 0.626831 1441914276 0.380981 -0.594543 0.329224 0.626831 1441914276 0.380981 -0.594543 0.329224 0.626831 1441914276 0.380981 -0.594543 0.329224 0.626831 1441914276 0.380981 -0.594543 0.329224 0.626831 1441914276 0.380981 -0.594543 0.329224 0.626831 1441914276 0.376404 -0.590149 0.332275 0.632141 1441914276 0.376404 -0.590149 0.332275 0.632141 1441914276 0.376404 -0.590149 0.332275 0.632141 1441914276 0.376404 -0.590149 0.332275 0.632141 1441914276 0.376404 -0.590149 0.332275 0.632141 1441914276 0.376404 -0.590149 0.332275 0.632141 1441914276 0.377991 -0.576416 0.337646 0.640991 1441914276 0.377991 -0.576416 0.337646 0.640991 1441914276 0.377991 -0.576416 0.337646 0.640991 1441914276 0.377991 -0.576416 0.337646 0.640991 1441914276 0.377991 -0.576416 0.337646 0.640991 1441914276 0.377991 -0.576416 0.337646 0.640991 1441914276 0.377991 -0.576416 0.337646 0.640991 1441914276 0.365845 -0.549072 0.343018 0.668579 1441914276 0.365845 -0.549072 0.343018 0.668579 1441914276 0.365845 -0.549072 0.343018 0.668579 1441914276 0.365845 -0.549072 0.343018 0.668579 1441914276 0.365845 -0.549072 0.343018 0.668579 1441914276 0.365845 -0.549072 0.343018 0.668579 1441914276 0.348022 -0.520996 0.331848 0.705139 1441914276 0.348022 -0.520996 0.331848 0.705139 1441914277 0.348022 -0.520996 0.331848 0.705139 1441914277 0.348022 -0.520996 0.331848 0.705139 1441914277 0.339661 -0.501953 0.300171 0.736572 1441914277 0.339661 -0.501953 0.300171 0.736572 1441914277 0.339661 -0.501953 0.300171 0.736572 1441914277 0.339661 -0.501953 0.300171 0.736572 1441914277 0.339661 -0.501953 0.300171 0.736572 1441914277 0.339661 -0.501953 0.300171 0.736572 1441914277 0.339661 -0.501953 0.300171 0.736572 1441914277 0.344604 -0.494934 0.281616 0.746277 1441914277 0.344604 -0.494934 0.281616 0.746277 1441914277 0.344604 -0.494934 0.281616 0.746277 1441914277 0.344604 -0.494934 0.281616 0.746277 1441914277 0.344604 -0.494934 0.281616 0.746277 1441914277 0.344604 -0.494934 0.281616 0.746277 1441914277 0.354553 -0.496704 0.287109 0.738281 1441914277 0.354553 -0.496704 0.287109 0.738281 1441914277 0.354553 -0.496704 0.287109 0.738281 1441914277 0.354553 -0.496704 0.287109 0.738281 1441914277 0.354553 -0.496704 0.287109 0.738281 1441914277 0.354553 -0.496704 0.287109 0.738281 1441914277 0.361755 -0.504944 0.300232 0.723877 1441914277 0.361755 -0.504944 0.300232 0.723877 1441914277 0.361755 -0.504944 0.300232 0.723877 1441914277 0.361755 -0.504944 0.300232 0.723877 1441914277 0.361755 -0.504944 0.300232 0.723877 1441914277 0.361755 -0.504944 0.300232 0.723877 1441914277 0.362671 -0.520020 0.308899 0.708923 1441914277 0.362671 -0.520020 0.308899 0.708923 1441914277 0.362671 -0.520020 0.308899 0.708923 1441914277 0.362671 -0.520020 0.308899 0.708923 1441914277 0.362671 -0.520020 0.308899 0.708923 1441914277 0.362671 -0.520020 0.308899 0.708923 1441914277 0.366089 -0.535156 0.313843 0.693604 1441914277 0.366089 -0.535156 0.313843 0.693604 1441914277 0.366089 -0.535156 0.313843 0.693604 1441914277 0.366089 -0.535156 0.313843 0.693604 1441914277 0.366089 -0.535156 0.313843 0.693604 1441914277 0.366089 -0.535156 0.313843 0.693604 1441914277 0.377258 -0.545715 0.318237 0.677185 1441914277 0.377258 -0.545715 0.318237 0.677185 1441914277 0.377258 -0.545715 0.318237 0.677185 1441914277 0.384155 -0.552856 0.325867 0.663696 1441914277 0.384155 -0.552856 0.325867 0.663696 1441914277 0.384155 -0.552856 0.325867 0.663696 1441914277 0.384155 -0.552856 0.325867 0.663696 1441914277 0.384155 -0.552856 0.325867 0.663696 1441914277 0.377502 -0.559937 0.326599 0.661255 1441914277 0.377502 -0.559937 0.326599 0.661255 1441914277 0.377502 -0.559937 0.326599 0.661255 1441914277 0.377502 -0.559937 0.326599 0.661255 1441914277 0.366821 -0.570313 0.326172 0.658630 1441914277 0.366821 -0.570313 0.326172 0.658630 1441914277 0.366821 -0.570313 0.326172 0.658630 1441914277 0.366821 -0.570313 0.326172 0.658630 1441914277 0.366821 -0.570313 0.326172 0.658630 1441914277 0.366821 -0.570313 0.326172 0.658630 1441914277 0.351196 -0.578674 0.320618 0.662537 1441914277 0.351196 -0.578674 0.320618 0.662537 1441914277 0.351196 -0.578674 0.320618 0.662537 1441914277 0.351196 -0.578674 0.320618 0.662537 1441914277 0.351196 -0.578674 0.320618 0.662537 1441914277 0.351196 -0.578674 0.320618 0.662537 1441914277 0.351196 -0.578674 0.320618 0.662537 1441914277 0.348938 -0.589722 0.315491 0.656433 1441914277 0.348938 -0.589722 0.315491 0.656433 1441914277 0.348938 -0.589722 0.315491 0.656433 1441914277 0.348938 -0.589722 0.315491 0.656433 1441914277 0.348938 -0.589722 0.315491 0.656433 1441914277 0.348938 -0.589722 0.315491 0.656433 1441914277 0.348938 -0.589722 0.315491 0.656433 1441914277 0.361816 -0.597656 0.319458 0.640198 1441914277 0.361816 -0.597656 0.319458 0.640198 1441914277 0.361816 -0.597656 0.319458 0.640198 1441914277 0.361816 -0.597656 0.319458 0.640198 1441914277 0.390625 -0.597778 0.324585 0.620239 1441914277 0.390625 -0.597778 0.324585 0.620239 1441914277 0.390625 -0.597778 0.324585 0.620239 1441914277 0.390625 -0.597778 0.324585 0.620239 1441914277 0.390625 -0.597778 0.324585 0.620239 1441914277 0.390625 -0.597778 0.324585 0.620239 1441914277 0.410095 -0.597534 0.321777 0.609253 1441914277 0.410095 -0.597534 0.321777 0.609253 1441914277 0.410095 -0.597534 0.321777 0.609253 1441914277 0.410095 -0.597534 0.321777 0.609253 1441914277 0.410095 -0.597534 0.321777 0.609253 1441914277 0.410095 -0.597534 0.321777 0.609253 1441914277 0.417969 -0.592712 0.323364 0.607727 1441914277 0.417969 -0.592712 0.323364 0.607727 1441914277 0.417969 -0.592712 0.323364 0.607727 1441914277 0.417969 -0.592712 0.323364 0.607727 1441914277 0.417969 -0.592712 0.323364 0.607727 1441914277 0.417969 -0.592712 0.323364 0.607727 1441914277 0.413208 -0.583984 0.329712 0.616028 1441914277 0.413208 -0.583984 0.329712 0.616028 1441914277 0.413208 -0.583984 0.329712 0.616028 1441914277 0.413208 -0.583984 0.329712 0.616028 1441914277 0.413208 -0.583984 0.329712 0.616028 1441914277 0.413208 -0.583984 0.329712 0.616028 1441914277 0.409912 -0.579895 0.331177 0.621277 1441914277 0.409912 -0.579895 0.331177 0.621277 1441914277 0.409912 -0.579895 0.331177 0.621277 1441914277 0.409912 -0.579895 0.331177 0.621277 1441914277 0.409912 -0.579895 0.331177 0.621277 1441914278 0.409912 -0.579895 0.331177 0.621277 1441914278 0.405151 -0.584839 0.328186 0.621338 1441914278 0.405151 -0.584839 0.328186 0.621338 1441914278 0.405151 -0.584839 0.328186 0.621338 1441914278 0.405151 -0.584839 0.328186 0.621338 1441914278 0.405151 -0.584839 0.328186 0.621338 1441914278 0.405151 -0.584839 0.328186 0.621338 1441914278 0.405151 -0.584839 0.328186 0.621338 1441914278 0.399170 -0.585693 0.325439 0.625854 1441914278 0.399170 -0.585693 0.325439 0.625854 1441914278 0.399170 -0.585693 0.325439 0.625854 1441914278 0.399170 -0.585693 0.325439 0.625854 1441914278 0.399170 -0.585693 0.325439 0.625854 1441914278 0.399170 -0.585693 0.325439 0.625854 1441914278 0.389038 -0.583313 0.324829 0.634644 1441914278 0.389038 -0.583313 0.324829 0.634644 1441914278 0.389038 -0.583313 0.324829 0.634644 1441914278 0.389038 -0.583313 0.324829 0.634644 1441914278 0.389038 -0.583313 0.324829 0.634644 1441914278 0.389038 -0.583313 0.324829 0.634644 1441914278 0.366028 -0.575623 0.325317 0.654846 1441914278 
0.311340 -0.610291 0.268555 0.677063 1441914280 0.311340 -0.610291 0.268555 0.677063 1441914280 0.304321 -0.614990 0.254700 0.681335 1441914280 0.304321 -0.614990 0.254700 0.681335 1441914280 0.304321 -0.614990 0.254700 0.681335 1441914280 0.304321 -0.614990 0.254700 0.681335 1441914280 0.304321 -0.614990 0.254700 0.681335 1441914280 0.304321 -0.614990 0.254700 0.681335 1441914280 0.300964 -0.616211 0.247192 0.684509 1441914280 0.300964 -0.616211 0.247192 0.684509 1441914280 0.300964 -0.616211 0.247192 0.684509 1441914280 0.300964 -0.616211 0.247192 0.684509 1441914280 0.300964 -0.616211 0.247192 0.684509 1441914280 0.300964 -0.616211 0.247192 0.684509 1441914280 0.298218 -0.618469 0.241821 0.685608 1441914280 0.298218 -0.618469 0.241821 0.685608 1441914280 0.298218 -0.618469 0.241821 0.685608 1441914280 0.298218 -0.618469 0.241821 0.685608 1441914280 0.298218 -0.618469 0.241821 0.685608 1441914280 0.298218 -0.618469 0.241821 0.685608 1441914280 0.296753 -0.619263 0.239868 0.686218 1441914280 0.296753 -0.619263 0.239868 0.686218 1441914280 0.296753 -0.619263 0.239868 0.686218 1441914280 0.296753 -0.619263 0.239868 0.686218 1441914280 0.296753 -0.619263 0.239868 0.686218 1441914280 0.296753 -0.619263 0.239868 0.686218 1441914280 0.299927 -0.618469 0.243530 0.684265 1441914280 0.299927 -0.618469 0.243530 0.684265 1441914280 0.299927 -0.618469 0.243530 0.684265 1441914280 0.299927 -0.618469 0.243530 0.684265 1441914280 0.299927 -0.618469 0.243530 0.684265 1441914280 0.299927 -0.618469 0.243530 0.684265 1441914280 0.308167 -0.614197 0.252625 0.681152 1441914280 0.308167 -0.614197 0.252625 0.681152 1441914280 0.308167 -0.614197 0.252625 0.681152 1441914280 0.308167 -0.614197 0.252625 0.681152 1441914280 0.308167 -0.614197 0.252625 0.681152 1441914280 0.308167 -0.614197 0.252625 0.681152 1441914280 0.308167 -0.614197 0.252625 0.681152 1441914280 0.315369 -0.609192 0.261475 0.679016 1441914280 0.315369 -0.609192 0.261475 0.679016 1441914280 0.315369 -0.609192 0.261475 0.679016 1441914280 0.315369 -0.609192 0.261475 0.679016 1441914280 0.315369 -0.609192 0.261475 0.679016 1441914280 0.315369 -0.609192 0.261475 0.679016 1441914280 0.317322 -0.608643 0.264465 0.677429 1441914280 0.317322 -0.608643 0.264465 0.677429 1441914280 0.317322 -0.608643 0.264465 0.677429 1441914280 0.317322 -0.608643 0.264465 0.677429 1441914280 0.317322 -0.608643 0.264465 0.677429 1441914280 0.317322 -0.608643 0.264465 0.677429 1441914280 0.315186 -0.610657 0.263123 0.677063 1441914280 0.315186 -0.610657 0.263123 0.677063 1441914280 0.315186 -0.610657 0.263123 0.677063 1441914280 0.315186 -0.610657 0.263123 0.677063 1441914280 0.315186 -0.610657 0.263123 0.677063 1441914280 0.315186 -0.610657 0.263123 0.677063 1441914280 0.312256 -0.612183 0.262329 0.677429 1441914280 0.312256 -0.612183 0.262329 0.677429 1441914280 0.312256 -0.612183 0.262329 0.677429 1441914280 0.312256 -0.612183 0.262329 0.677429 1441914280 0.312256 -0.612183 0.262329 0.677429 1441914280 0.313599 -0.611389 0.264587 0.676636 1441914280 0.313599 -0.611389 0.264587 0.676636 1441914280 0.313599 -0.611389 0.264587 0.676636 1441914280 0.313599 -0.611389 0.264587 0.676636 1441914280 0.313599 -0.611389 0.264587 0.676636 1441914280 0.313599 -0.611389 0.264587 0.676636 1441914280 0.316467 -0.609680 0.269226 0.674988 1441914280 0.316467 -0.609680 0.269226 0.674988 1441914280 0.316467 -0.609680 0.269226 0.674988 1441914280 0.316467 -0.609680 0.269226 0.674988 1441914280 0.316467 -0.609680 0.269226 0.674988 1441914280 0.316467 -0.609680 0.269226 0.674988 1441914280 0.317505 -0.608154 0.273499 0.674133 1441914280 0.317505 -0.608154 0.273499 0.674133 1441914280 0.317505 -0.608154 0.273499 0.674133 1441914280 0.317505 -0.608154 0.273499 0.674133 1441914280 0.317505 -0.608154 0.273499 0.674133 1441914280 0.317505 -0.608154 0.273499 0.674133 1441914280 0.319214 -0.606201 0.276794 0.673767 1441914280 0.319214 -0.606201 0.276794 0.673767 1441914281 0.319214 -0.606201 0.276794 0.673767 1441914281 0.319214 -0.606201 0.276794 0.673767 1441914281 0.319214 -0.606201 0.276794 0.673767 1441914281 0.319214 -0.606201 0.276794 0.673767 1441914281 0.319214 -0.606201 0.276794 0.673767 1441914281 0.327332 -0.600464 0.284546 0.671753 1441914281 0.327332 -0.600464 0.284546 0.671753 1441914281 0.327332 -0.600464 0.284546 0.671753 1441914281 0.327332 -0.600464 0.284546 0.671753 1441914281 0.327332 -0.600464 0.284546 0.671753 1441914281 0.339172 -0.593384 0.294983 0.667725 1441914281 0.339172 -0.593384 0.294983 0.667725 1441914281 0.339172 -0.593384 0.294983 0.667725 1441914281 0.339172 -0.593384 0.294983 0.667725 1441914281 0.339172 -0.593384 0.294983 0.667725 1441914281 0.339172 -0.593384 0.294983 0.667725 1441914281 0.339172 -0.593384 0.294983 0.667725 1441914281 0.345032 -0.590881 0.295654 0.666565 1441914281 0.345032 -0.590881 0.295654 0.666565 1441914281 0.345032 -0.590881 0.295654 0.666565 1441914281 0.345032 -0.590881 0.295654 0.666565 1441914281 0.345032 -0.590881 0.295654 0.666565 1441914281 0.345032 -0.590881 0.295654 0.666565 1441914281 0.334900 -0.598938 0.279907 0.671387 1441914281 0.334900 -0.598938 0.279907 0.671387 1441914281 0.334900 -0.598938 0.279907 0.671387 1441914281 0.334900 -0.598938 0.279907 0.671387 1441914281 0.334900 -0.598938 0.279907 0.671387 1441914281 0.334900 -0.598938 0.279907 0.671387 1441914281 0.319031 -0.605530 0.262817 0.679993 1441914281 0.319031 -0.605530 0.262817 0.679993 1441914281 0.319031 -0.605530 0.262817 0.679993 1441914281 0.319031 -0.605530 0.262817 0.679993 1441914281 0.319031 -0.605530 0.262817 0.679993 1441914281 0.319031 -0.605530 0.262817 0.679993 1441914281 0.310303 -0.608093 0.255005 0.684753 1441914281 0.310303 -0.608093 0.255005 0.684753 1441914281 0.310303 -0.608093 0.255005 0.684753 1441914281 0.310303 -0.608093 0.255005 0.684753 1441914281 0.310303 -0.608093 0.255005 0.684753 1441914281 0.310303 -0.608093 0.255005 0.684753 1441914281 0.310303 -0.608093 0.255005 0.684753 1441914281 0.303589 -0.610901 0.246216 0.688477 1441914281 0.303589 -0.610901 0.246216 0.688477 1441914281 0.303589 -0.610901 0.246216 0.688477 1441914281 0.303589 -0.610901 0.246216 0.688477 1441914281 0.298340 -0.613586 0.234924 0.692322 1441914281 0.298340 -0.613586 0.234924 0.692322 1441914281 0.298340 -0.613586 0.234924 0.692322 1441914281 0.291504 -0.615601 0.224182 0.697021 1441914281 0.291504 -0.615601 0.224182 0.697021 1441914281 0.291504 -0.615601 0.224182 0.697021 1441914281 0.291504 -0.615601 0.224182 0.697021 1441914281 0.291504 -0.615601 0.224182 0.697021 1441914281 0.285950 -0.616333 0.217407 0.700806 1441914281 0.285950 -0.616333 0.217407 0.700806 1441914281 0.285950 -0.616333 0.217407 0.700806 1441914281 0.285950 -0.616333 0.217407 0.700806 1441914281 0.285950 -0.616333 0.217407 0.700806 1441914281 0.285950 -0.616333 0.217407 0.700806 1441914281 0.281860 -0.618103 0.212524 0.702393 1441914281 0.281860 -0.618103 0.212524 0.702393 1441914281 0.281860 -0.618103 0.212524 0.702393 1441914281 0.281860 -0.618103 0.212524 0.702393 1441914281 0.281860 -0.618103 0.212524 0.702393 1441914281 0.281860 -0.618103 0.212524 0.702393 1441914281 0.279053 -0.619446 0.212769 0.702209 1441914281 0.279053 -0.619446 0.212769 0.702209 1441914281 0.279053 -0.619446 0.212769 0.702209 1441914281 0.279053 -0.619446 0.212769 0.702209 1441914281 0.279053 -0.619446 0.212769 0.702209 1441914281 0.279053 -0.619446 0.212769 0.702209 1441914281 0.281250 -0.618164 0.218628 0.700623 1441914281 0.281250 -0.618164 0.218628 0.700623 1441914281 0.281250 -0.618164 0.218628 0.700623 1441914281 0.281250 -0.618164 0.218628 0.700623 1441914281 0.287537 -0.614990 0.226807 0.698303 1441914281 0.287537 -0.614990 0.226807 0.698303 1441914281 0.287537 -0.614990 0.226807 0.698303 1441914281 0.287537 -0.614990 0.226807 0.698303 1441914281 0.287537 -0.614990 0.226807 0.698303 1441914281 0.287537 -0.614990 0.226807 0.698303 1441914281 0.287537 -0.614990 0.226807 0.698303 1441914281 0.293640 -0.612244 0.235291 0.695374 1441914281 0.293640 -0.612244 0.235291 0.695374 1441914281 0.293640 -0.612244 0.235291 0.695374 1441914281 0.293640 -0.612244 0.235291 0.695374 1441914281 0.293640 -0.612244 0.235291 0.695374 1441914281 0.293640 -0.612244 0.235291 0.695374 1441914281 0.295532 -0.611816 0.240173 0.693237 1441914281 0.295532 -0.611816 0.240173 0.693237 1441914281 0.295532 -0.611816 0.240173 0.693237 1441914281 0.295532 -0.611816 0.240173 0.693237 1441914281 0.295532 -0.611816 0.240173 0.693237 1441914281 0.295532 -0.611816 0.240173 0.693237 1441914281 0.295532 -0.611816 0.240173 0.693237 1441914281 0.293518 -0.614075 0.239197 0.692444 1441914281 0.293518 -0.614075 0.239197 0.692444 1441914281 0.293518 -0.614075 0.239197 0.692444 1441914281 0.293518 -0.614075 0.239197 0.692444 1441914281 0.293518 -0.614075 0.239197 0.692444 1441914281 0.293518 -0.614075 0.239197 0.692444 1441914281 0.295105 -0.614441 0.239868 0.691223 1441914281 0.295105 -0.614441 0.239868 0.691223 1441914281 0.295105 -0.614441 0.239868 0.691223 1441914282 0.295105 -0.614441 0.239868 0.691223 1441914282 0.295105 -0.614441 0.239868 0.691223 1441914282 0.295105 -0.614441 0.239868 0.691223 1441914282 0.299683 -0.612732 0.244812 0.689026 1441914282 0.299683 -0.612732 0.244812 0.689026 1441914282 0.299683 -0.612732 0.244812 0.689026 1441914282 0.299683 -0.612732 0.244812 0.689026 1441914282 0.299683 -0.612732 0.244812 0.689026 1441914282 0.299683 -0.612732 0.244812 0.689026 1441914282 0.301880 -0.612366 0.248901 0.686951 1441914282 0.301880 -0.612366 0.248901 0.686951 1441914282 0.301880 -0.612366 0.248901 0.686951 1441914282 0.304321 -0.610596 0.253784 0.685669 1441914282 0.304321 -0.610596 0.253784 0.685669 1441914282 0.304321 -0.610596 0.253784 0.685669 1441914282 0.304321 -0.610596 0.253784 0.685669 1441914282 0.304321 -0.610596 0.253784 0.685669 1441914282 0.307739 -0.607300 0.256958 0.685913 1441914282 0.307739 -0.607300 0.256958 0.685913 1441914282 0.307739 -0.607300 0.256958 0.685913 1441914282 0.307739 -0.607300 0.256958 0.685913 1441914282 0.307739 -0.607300 0.256958 0.685913 1441914282 0.307739 -0.607300 0.256958 0.685913 1441914282 0.318909 -0.601685 0.259766 0.684631 1441914282 0.318909 -0.601685 0.259766 0.684631 1441914282 0.318909 -0.601685 0.259766 0.684631 1441914282 0.318909 -0.601685 0.259766 0.684631 1441914282 0.318909 -0.601685 0.259766 0.684631 1441914282 0.318909 -0.601685 0.259766 0.684631 1441914282 0.337280 -0.594482 0.265930 0.679749 1441914282 0.337280 -0.594482 0.265930 0.679749 1441914282 0.337280 -0.594482 0.265930 0.679749 1441914282 0.337280 -0.594482 0.265930 0.679749 1441914282 0.337280 -0.594482 0.265930 0.679749 1441914282 0.337280 -0.594482 0.265930 0.679749 1441914282 0.337280 -0.594482 0.265930 0.679749 1441914282 0.341309 -0.591858 0.267334 0.679504 1441914282 0.341309 -0.591858 0.267334 0.679504 1441914282 0.341309 -0.591858 0.267334 0.679504 1441914282 0.341309 -0.591858 0.267334 0.679504 1441914282 0.341309 -0.591858 0.267334 0.679504 1441914282 0.341309 -0.591858 0.267334 0.679504 1441914282 0.329651 -0.596313 0.260498 0.683960 1441914282 0.329651 -0.596313 0.260498 0.683960 1441914282 0.329651 -0.596313 0.260498 0.683960 1441914282 0.329651 -0.596313 0.260498 0.683960 1441914282 0.329651 -0.596313 0.260498 0.683960 1441914282 0.329651 -0.596313 0.260498 0.683960 1441914282 0.318481 -0.602112 0.252747 0.687134 1441914282 0.318481 -0.602112 0.252747 0.687134 1441914282 0.318481 -0.602112 0.252747 0.687134 1441914282 0.318481 -0.602112 0.252747 0.687134 1441914282 0.318481 -0.602112 0.252747 0.687134 1441914282 0.318481 -0.602112 0.252747 0.687134 1441914282 0.314270 -0.603943 0.248596 0.688904 1441914282 0.314270 -0.603943 0.248596 0.688904 1441914282 0.314270 -0.603943 0.248596 0.688904 1441914282 0.314270 -0.603943 0.248596 0.688904 1441914282 0.314270 -0.603943 0.248596 0.688904 1441914282 0.314270 -0.603943 0.248596 0.688904 1441914282 0.318054 -0.601685 0.248657 0.689148 1441914282 0.318054 -0.601685 0.248657 0.689148 1441914282 0.318054 -0.601685 0.248657 0.689148 1441914282 0.318054 -0.601685 0.248657 0.689148 1441914282 0.318054 -0.601685 0.248657 0.689148 1441914282 0.318054 -0.601685 0.248657 0.689148 1441914282 0.321289 -0.599243 0.249573 0.689453 1441914282 0.321289 -0.599243 0.249573 0.689453 1441914282 0.321289 -0.599243 0.249573 0.689453 1441914282 0.321289 -0.599243 0.249573 0.689453 1441914282 0.321289 -0.599243 0.249573 0.689453 1441914282 0.321289 -0.599243 0.249573 0.689453 1441914282 0.312378 -0.603271 0.238770 0.693848 1441914282 0.312378 -0.603271 0.238770 0.693848 1441914282 0.312378 -0.603271 0.238770 0.693848 1441914282 0.312378 -0.603271 0.238770 0.693848 1441914282 0.312378 -0.603271 0.238770 0.693848 1441914282 0.312378 -0.603271 0.238770 0.693848 1441914282 0.303894 -0.606140 0.230042 0.697998 1441914282 0.303894 -0.606140 0.230042 0.697998 1441914282 0.303894 -0.606140 0.230042 0.697998 1441914282 0.303894 -0.606140 0.230042 0.697998 1441914282 0.303894 -0.606140 0.230042 0.697998 1441914282 0.303894 -0.606140 0.230042 0.697998 1441914282 0.303894 -0.606140 0.230042 0.697998 1441914282 0.305176 -0.604553 0.233704 0.697693 1441914282 0.305176 -0.604553 0.233704 0.697693 1441914282 0.305176 -0.604553 0.233704 0.697693 1441914282 0.305176 -0.604553 0.233704 0.697693 1441914282 0.305176 -0.604553 0.233704 0.697693 1441914282 0.305176 -0.604553 0.233704 0.697693 1441914282 0.307556 -0.603149 0.239624 0.695862 1441914282 0.307556 -0.603149 0.239624 0.695862 1441914282 0.307556 -0.603149 0.239624 0.695862 1441914282 0.307556 -0.603149 0.239624 0.695862 1441914282 0.307556 -0.603149 0.239624 0.695862 1441914282 0.307556 -0.603149 0.239624 0.695862 1441914282 0.307434 -0.603210 0.241699 0.695068 1441914282 0.307434 -0.603210 0.241699 0.695068 1441914282 0.307434 -0.603210 0.241699 0.695068 1441914282 0.307434 -0.603210 0.241699 0.695068 1441914282 0.307434 -0.603210 0.241699 0.695068 1441914282 0.307434 -0.603210 0.241699 0.695068 1441914282 0.306091 -0.604614 0.240601 0.694885 1441914282 0.306091 -0.604614 0.240601 0.694885 1441914282 0.306091 -0.604614 0.240601 0.694885 1441914282 0.306091 -0.604614 0.240601 0.694885 1441914282 0.306091 -0.604614 0.240601 0.694885 1441914283 0.306091 -0.604614 0.240601 0.694885 1441914283 0.306091 -0.604614 0.240601 0.694885 1441914283 0.303711 -0.606323 0.239258 0.694885 1441914283 0.303711 -0.606323 0.239258 0.694885 1441914283 0.303711 -0.606323 0.239258 0.694885 1441914283 0.303711 -0.606323 0.239258 0.694885 1441914283 0.303711 -0.606323 0.239258 0.694885 1441914283 0.303711 -0.606323 0.239258 0.694885 1441914283 0.303406 -0.605835 0.241089 0.694824 1441914283 0.303406 -0.605835 0.241089 0.694824 1441914283 0.303406 -0.605835 0.241089 0.694824 1441914283 0.303406 -0.605835 0.241089 0.694824 1441914283 0.303406 -0.605835 0.241089 0.694824 1441914283 0.303406 -0.605835 0.241089 0.694824 1441914283 0.301575 -0.606628 0.240295 0.695190 1441914283 0.301575 -0.606628 0.240295 0.695190 1441914283 0.301575 -0.606628 0.240295 0.695190 1441914283 0.301575 -0.606628 0.240295 0.695190 1441914283 0.301575 -0.606628 0.240295 0.695190 1441914283 0.301575 -0.606628 0.240295 0.695190 1441914283 0.300293 -0.608582 0.238770 0.694519 1441914283 0.300293 -0.608582 0.238770 0.694519 1441914283 0.300293 -0.608582 0.238770 0.694519 1441914283 0.300293 -0.608582 0.238770 0.694519 1441914283 0.300293 -0.608582 0.238770 0.694519 1441914283 0.300293 -0.608582 0.238770 0.694519 1441914283 0.300293 -0.608582 0.238770 0.694519 1441914283 0.299683 -0.609985 0.239258 0.693420 1441914283 0.299683 -0.609985 0.239258 0.693420 1441914283 0.299683 -0.609985 0.239258 0.693420 1441914283 0.299683 -0.609985 0.239258 0.693420 1441914283 0.299683 -0.609985 0.239258 0.693420 1441914283 0.299683 -0.609985 0.239258 0.693420 1441914283 0.300659 -0.609680 0.242798 0.692017 1441914283 0.300659 -0.609680 0.242798 0.692017 1441914283 0.300659 -0.609680 0.242798 0.692017 1441914283 0.300659 -0.609680 0.242798 0.692017 1441914283 0.300659 -0.609680 0.242798 0.692017 1441914283 0.300659 -0.609680 0.242798 0.692017 1441914283 0.300659 -0.609680 0.242798 0.692017 1441914283 0.307800 -0.605469 0.252808 0.688965 1441914283 0.307800 -0.605469 0.252808 0.688965 1441914283 0.307800 -0.605469 0.252808 0.688965 1441914283 0.307800 -0.605469 0.252808 0.688965 1441914283 0.307800 -0.605469 0.252808 0.688965 1441914283 0.307800 -0.605469 0.252808 0.688965 1441914283 0.317505 -0.600098 0.265015 0.684692 1441914283 0.317505 -0.600098 0.265015 0.684692 1441914283 0.317505 -0.600098 0.265015 0.684692 1441914283 0.317505 -0.600098 0.265015 0.684692 1441914283 0.317505 -0.600098 0.265015 0.684692 1441914283 0.317505 -0.600098 0.265015 0.684692 1441914283 0.318359 -0.598572 0.267578 0.684631 1441914283 0.318359 -0.598572 0.267578 0.684631 1441914283 0.318359 -0.598572 0.267578 0.684631 1441914283 0.318359 -0.598572 0.267578 0.684631 1441914283 0.318359 -0.598572 0.267578 0.684631 1441914283 0.318359 -0.598572 0.267578 0.684631 1441914283 0.320984 -0.595703 0.269653 0.685059 1441914283 0.320984 -0.595703 0.269653 0.685059 1441914283 0.320984 -0.595703 0.269653 0.685059 1441914283 0.320984 -0.595703 0.269653 0.685059 1441914283 0.320984 -0.595703 0.269653 0.685059 1441914283 0.330200 -0.590027 0.273254 0.684143 1441914283 0.330200 -0.590027 0.273254 0.684143 1441914283 0.330200 -0.590027 0.273254 0.684143 1441914283 0.330200 -0.590027 0.273254 0.684143 1441914283 0.330200 -0.590027 0.273254 0.684143 1441914283 0.330200 -0.590027 0.273254 0.684143 1441914283 0.330200 -0.590027 0.273254 0.684143 1441914283 0.327209 -0.593933 0.265015 0.685486 1441914283 0.327209 -0.593933 0.265015 0.685486 1441914283 0.327209 -0.593933 0.265015 0.685486 1441914283 0.327209 -0.593933 0.265015 0.685486 1441914283 0.327209 -0.593933 0.265015 0.685486 1441914283 0.316833 -0.603088 0.254822 0.686218 1441914283 0.316833 -0.603088 0.254822 0.686218 1441914283 0.316833 -0.603088 0.254822 0.686218 1441914283 0.316833 -0.603088 0.254822 0.686218 1441914283 0.316833 -0.603088 0.254822 0.686218 1441914283 0.316833 -0.603088 0.254822 0.686218 1441914283 0.315857 -0.600891 0.256592 0.687988 1441914283 0.315857 -0.600891 0.256592 0.687988 1441914283 0.315857 -0.600891 0.256592 0.687988 1441914283 0.315857 -0.600891 0.256592 0.687988 1441914283 0.315857 -0.600891 0.256592 0.687988 1441914283 0.315857 -0.600891 0.256592 0.687988 1441914283 0.315857 -0.600891 0.256592 0.687988 1441914283 0.316650 -0.599731 0.253662 0.689697 1441914283 0.316650 -0.599731 0.253662 0.689697 1441914283 0.316650 -0.599731 0.253662 0.689697 1441914283 0.316650 -0.599731 0.253662 0.689697 1441914283 0.316650 -0.599731 0.253662 0.689697 1441914283 0.316650 -0.599731 0.253662 0.689697 1441914283 0.313721 -0.600769 0.248169 0.692139 1441914283 0.313721 -0.600769 0.248169 0.692139 1441914283 0.313721 -0.600769 0.248169 0.692139 1441914283 0.313721 -0.600769 0.248169 0.692139 1441914283 0.306580 -0.602783 0.242310 0.695618 1441914283 0.306580 -0.602783 0.242310 0.695618 1441914283 0.306580 -0.602783 0.242310 0.695618 1441914283 0.306580 -0.602783 0.242310 0.695618 1441914283 0.306580 -0.602783 0.242310 0.695618 1441914283 0.306580 -0.602783 0.242310 0.695618 1441914283 0.306580 -0.602783 0.242310 0.695618 1441914283 0.298035 -0.605957 0.236145 0.698730 1441914283 0.298035 -0.605957 0.236145 0.698730 1441914283 0.298035 -0.605957 0.236145 0.698730 1441914283 0.298035 -0.605957 0.236145 0.698730 1441914283 0.298035 -0.605957 0.236145 0.698730 1441914284 0.298035 -0.605957 0.236145 0.698730 1441914284 0.296204 -0.606567 0.234741 0.699463 1441914284 0.296204 -0.606567 0.234741 0.699463 1441914284 0.296204 -0.606567 0.234741 0.699463 1441914284 0.296204 -0.606567 0.234741 0.699463 1441914284 0.296204 -0.606567 0.234741 0.699463 1441914284 0.296204 -0.606567 0.234741 0.699463 1441914284 0.301636 -0.603821 0.240540 0.697510 1441914284 0.301636 -0.603821 0.240540 0.697510 1441914284 0.301636 -0.603821 0.240540 0.697510 1441914284 0.301636 -0.603821 0.240540 0.697510 1441914284 0.301636 -0.603821 0.240540 0.697510 1441914284 0.301636 -0.603821 0.240540 0.697510 1441914284 0.305603 -0.600647 0.245972 0.696655 1441914284 0.305603 -0.600647 0.245972 0.696655 1441914284 0.305603 -0.600647 0.245972 0.696655 1441914284 0.305603 -0.600647 0.245972 0.696655 1441914284 0.305603 -0.600647 0.245972 0.696655 1441914284 0.305603 -0.600647 0.245972 0.696655 1441914284 0.305603 -0.600647 0.245972 0.696655 1441914284 0.301086 -0.601990 0.241455 0.699036 1441914284 0.301086 -0.601990 0.241455 0.699036 1441914284 0.301086 -0.601990 0.241455 0.699036 1441914284 0.301086 -0.601990 0.241455 0.699036 1441914284 0.301086 -0.601990 0.241455 0.699036 1441914284 0.301086 -0.601990 0.241455 0.699036 1441914284 0.293945 -0.605103 0.234253 0.701782 1441914284 0.293945 -0.605103 0.234253 0.701782 1441914284 0.293945 -0.605103 0.234253 0.701782 1441914284 0.293945 -0.605103 0.234253 0.701782 1441914284 0.293945 -0.605103 0.234253 0.701782 1441914284 0.293945 -0.605103 0.234253 0.701782 1441914284 0.292175 -0.603638 0.233154 0.704163 1441914284 0.292175 -0.603638 0.233154 0.704163 1441914284 0.292175 -0.603638 0.233154 0.704163 1441914284 0.292175 -0.603638 0.233154 0.704163 1441914284 0.292175 -0.603638 0.233154 0.704163 1441914284 0.292175 -0.603638 0.233154 0.704163 1441914284 0.292175 -0.603638 0.233154 0.704163 1441914284 0.286865 -0.606018 0.229980 0.705383 1441914284 0.286865 -0.606018 0.229980 0.705383 1441914284 0.286865 -0.606018 0.229980 0.705383 1441914284 0.286865 -0.606018 0.229980 0.705383 1441914284 0.286865 -0.606018 0.229980 0.705383 1441914284 0.286865 -0.606018 0.229980 0.705383 1441914284 0.283508 -0.609802 0.227051 0.704407 1441914284 0.283508 -0.609802 0.227051 0.704407 1441914284 0.283508 -0.609802 0.227051 0.704407 1441914284 0.283508 -0.609802 0.227051 0.704407 1441914284 0.283508 -0.609802 0.227051 0.704407 1441914284 0.283508 -0.609802 0.227051 0.704407 1441914284 0.283325 -0.611694 0.227783 0.702576 1441914284 0.283325 -0.611694 0.227783 0.702576 1441914284 0.283325 -0.611694 0.227783 0.702576 1441914284 0.283325 -0.611694 0.227783 0.702576 1441914284 0.283325 -0.611694 0.227783 0.702576 1441914284 0.283325 -0.611694 0.227783 0.702576 1441914284 0.286621 -0.610840 0.230469 0.701111 1441914284 0.286621 -0.610840 0.230469 0.701111 1441914284 0.286621 -0.610840 0.230469 0.701111 1441914284 0.286621 -0.610840 0.230469 0.701111 1441914284 0.286621 -0.610840 0.230469 0.701111 1441914284 0.286621 -0.610840 0.230469 0.701111 1441914284 0.286682 -0.611572 0.229919 0.700623 1441914284 0.286682 -0.611572 0.229919 0.700623 1441914284 0.286682 -0.611572 0.229919 0.700623 1441914284 0.286682 -0.611572 0.229919 0.700623 1441914284 0.286682 -0.611572 0.229919 0.700623 1441914284 0.286682 -0.611572 0.229919 0.700623 1441914284 0.283203 -0.614380 0.226624 0.700684 1441914284 0.283203 -0.614380 0.226624 0.700684 1441914284 0.283203 -0.614380 0.226624 0.700684 1441914284 0.283203 -0.614380 0.226624 0.700684 1441914284 0.285767 -0.613708 0.229614 0.699219 1441914284 0.285767 -0.613708 0.229614 0.699219 1441914284 0.285767 -0.613708 0.229614 0.699219 1441914284 0.285767 -0.613708 0.229614 0.699219 1441914284 0.285767 -0.613708 0.229614 0.699219 1441914284 0.285767 -0.613708 0.229614 0.699219 1441914284 0.297058 -0.608948 0.238525 0.695679 1441914284 0.297058 -0.608948 0.238525 0.695679 1441914284 0.297058 -0.608948 0.238525 0.695679 1441914284 0.311218 -0.604065 0.247314 0.690674 1441914284 0.311218 -0.604065 0.247314 0.690674 1441914284 0.311218 -0.604065 0.247314 0.690674 1441914284 0.311218 -0.604065 0.247314 0.690674 1441914284 0.311218 -0.604065 0.247314 0.690674 1441914284 0.311218 -0.604065 0.247314 0.690674 1441914284 0.311218 -0.604065 0.247314 0.690674 1441914284 0.307617 -0.609070 0.240845 0.690186 1441914284 0.307617 -0.609070 0.240845 0.690186 1441914284 0.307617 -0.609070 0.240845 0.690186 1441914284 0.307617 -0.609070 0.240845 0.690186 1441914284 0.307617 -0.609070 0.240845 0.690186 1441914284 0.307617 -0.609070 0.240845 0.690186 1441914284 0.292480 -0.616272 0.228027 0.694763 1441914284 0.292480 -0.616272 0.228027 0.694763 1441914284 0.292480 -0.616272 0.228027 0.694763 1441914284 0.292480 -0.616272 0.228027 0.694763 1441914284 0.292480 -0.616272 0.228027 0.694763 1441914284 0.292480 -0.616272 0.228027 0.694763 1441914284 0.283081 -0.617676 0.222473 0.699158 1441914284 0.283081 -0.617676 0.222473 0.699158 1441914284 0.283081 -0.617676 0.222473 0.699158 1441914284 0.283081 -0.617676 0.222473 0.699158 1441914284 0.283081 -0.617676 0.222473 0.699158 1441914284 0.283081 -0.617676 0.222473 0.699158 1441914284 0.283081 -0.617676 0.222473 0.699158 1441914285 0.281616 -0.617065 0.223694 0.699890 1441914285 0.281616 -0.617065 0.223694 0.699890 1441914285 0.281616 -0.617065 0.223694 0.699890 1441914285 0.281616 -0.617065 0.223694 0.699890 1441914285 0.281616 -0.617065 0.223694 0.699890 1441914285 0.281616 -0.617065 0.223694 0.699890 1441914285 0.284180 -0.616211 0.228577 0.698059 1441914285 0.284180 -0.616211 0.228577 0.698059 1441914285 0.284180 -0.616211 0.228577 0.698059 1441914285 0.284180 -0.616211 0.228577 0.698059 1441914285 0.284180 -0.616211 0.228577 0.698059 1441914285 0.284180 -0.616211 0.228577 0.698059 1441914285 0.284180 -0.616211 0.228577 0.698059 1441914285 0.282898 -0.616699 0.228638 0.698120 1441914285 0.282898 -0.616699 0.228638 0.698120 1441914285 0.282898 -0.616699 0.228638 0.698120 1441914285 0.282898 -0.616699 0.228638 0.698120 1441914285 0.282898 -0.616699 0.228638 0.698120 1441914285 0.282898 -0.616699 0.228638 0.698120 1441914285 0.271912 -0.621460 0.217468 0.701782 1441914285 0.271912 -0.621460 0.217468 0.701782 1441914285 0.271912 -0.621460 0.217468 0.701782 1441914285 0.271912 -0.621460 0.217468 0.701782 1441914285 0.271912 -0.621460 0.217468 0.701782 1441914285 0.262024 -0.623779 0.209473 0.705933 1441914285 0.262024 -0.623779 0.209473 0.705933 1441914285 0.262024 -0.623779 0.209473 0.705933 1441914285 0.262024 -0.623779 0.209473 0.705933 1441914285 0.262024 -0.623779 0.209473 0.705933 1441914285 0.262024 -0.623779 0.209473 0.705933 1441914285 0.260437 -0.623535 0.209900 0.706604 1441914285 0.260437 -0.623535 0.209900 0.706604 1441914285 0.260437 -0.623535 0.209900 0.706604 1441914285 
0.365845 -0.587463 0.310181 0.651733 1441914287 0.365845 -0.587463 0.310181 0.651733 1441914287 0.365845 -0.587463 0.310181 0.651733 1441914287 0.365845 -0.587463 0.310181 0.651733 1441914287 0.382385 -0.577759 0.326721 0.642822 1441914287 0.382385 -0.577759 0.326721 0.642822 1441914287 0.382385 -0.577759 0.326721 0.642822 1441914287 0.382385 -0.577759 0.326721 0.642822 1441914287 0.382385 -0.577759 0.326721 0.642822 1441914287 0.382385 -0.577759 0.326721 0.642822 1441914287 0.382385 -0.577759 0.326721 0.642822 1441914287 0.381470 -0.559326 0.336426 0.654541 1441914287 0.381470 -0.559326 0.336426 0.654541 1441914287 0.381470 -0.559326 0.336426 0.654541 1441914287 0.381470 -0.559326 0.336426 0.654541 1441914287 0.381470 -0.559326 0.336426 0.654541 1441914287 0.381470 -0.559326 0.336426 0.654541 1441914287 0.363525 -0.539185 0.335327 0.681641 1441914287 0.363525 -0.539185 0.335327 0.681641 1441914287 0.363525 -0.539185 0.335327 0.681641 1441914287 0.363525 -0.539185 0.335327 0.681641 1441914287 0.363525 -0.539185 0.335327 0.681641 1441914287 0.343628 -0.518677 0.321289 0.713867 1441914287 0.343628 -0.518677 0.321289 0.713867 1441914287 0.343628 -0.518677 0.321289 0.713867 1441914287 0.343628 -0.518677 0.321289 0.713867 1441914287 0.343628 -0.518677 0.321289 0.713867 1441914287 0.343628 -0.518677 0.321289 0.713867 1441914287 0.340942 -0.495544 0.310425 0.736084 1441914287 0.340942 -0.495544 0.310425 0.736084 1441914287 0.340942 -0.495544 0.310425 0.736084 1441914287 0.340942 -0.495544 0.310425 0.736084 1441914287 0.342529 -0.485352 0.308228 0.742981 1441914287 0.342529 -0.485352 0.308228 0.742981 1441914287 0.342529 -0.485352 0.308228 0.742981 1441914287 0.342529 -0.485352 0.308228 0.742981 1441914287 0.342529 -0.485352 0.308228 0.742981 1441914287 0.342529 -0.485352 0.308228 0.742981 1441914287 0.342529 -0.485352 0.308228 0.742981 1441914287 0.344604 -0.493835 0.307251 0.736816 1441914287 0.344604 -0.493835 0.307251 0.736816 1441914287 0.344604 -0.493835 0.307251 0.736816 1441914287 0.344604 -0.493835 0.307251 0.736816 1441914287 0.355957 -0.509521 0.317383 0.716187 1441914287 0.355957 -0.509521 0.317383 0.716187 1441914287 0.355957 -0.509521 0.317383 0.716187 1441914287 0.355957 -0.509521 0.317383 0.716187 1441914287 0.355957 -0.509521 0.317383 0.716187 1441914287 0.355957 -0.509521 0.317383 0.716187 1441914287 0.372498 -0.520630 0.341858 0.687988 1441914287 0.372498 -0.520630 0.341858 0.687988 1441914288 0.372498 -0.520630 0.341858 0.687988 1441914288 0.372498 -0.520630 0.341858 0.687988 1441914288 0.372498 -0.520630 0.341858 0.687988 1441914288 0.372498 -0.520630 0.341858 0.687988 1441914288 0.382263 -0.525085 0.358704 0.670410 1441914288 0.382263 -0.525085 0.358704 0.670410 1441914288 0.382263 -0.525085 0.358704 0.670410 1441914288 0.382263 -0.525085 0.358704 0.670410 1441914288 0.382263 -0.525085 0.358704 0.670410 1441914288 0.382263 -0.525085 0.358704 0.670410 1441914288 0.382263 -0.525085 0.358704 0.670410 1441914288 0.377502 -0.535034 0.362671 0.663086 1441914288 0.377502 -0.535034 0.362671 0.663086 1441914288 0.377502 -0.535034 0.362671 0.663086 1441914288 0.377502 -0.535034 0.362671 0.663086 1441914288 0.377502 -0.535034 0.362671 0.663086 1441914288 0.367676 -0.547485 0.355530 0.662292 1441914288 0.367676 -0.547485 0.355530 0.662292 1441914288 0.367676 -0.547485 0.355530 0.662292 1441914288 0.367676 -0.547485 0.355530 0.662292 1441914288 0.367676 -0.547485 0.355530 0.662292 1441914288 0.367676 -0.547485 0.355530 0.662292 1441914288 0.355591 -0.555908 0.356079 0.661560 1441914288 0.355591 -0.555908 0.356079 0.661560 1441914288 0.355591 -0.555908 0.356079 0.661560 1441914288 0.355591 -0.555908 0.356079 0.661560 1441914288 0.355591 -0.555908 0.356079 0.661560 1441914288 0.355591 -0.555908 0.356079 0.661560 1441914288 0.355591 -0.555908 0.356079 0.661560 1441914288 0.339417 -0.563477 0.353516 0.665039 1441914288 0.339417 -0.563477 0.353516 0.665039 1441914288 0.339417 -0.563477 0.353516 0.665039 1441914288 0.338257 -0.576843 0.339600 0.661377 1441914288 0.338257 -0.576843 0.339600 0.661377 1441914288 0.338257 -0.576843 0.339600 0.661377 1441914288 0.361633 -0.581055 0.348938 0.640137 1441914288 0.361633 -0.581055 0.348938 0.640137 1441914288 0.361633 -0.581055 0.348938 0.640137 1441914288 0.361633 -0.581055 0.348938 0.640137 1441914288 0.361633 -0.581055 0.348938 0.640137 1441914288 0.392578 -0.574646 0.367432 0.616943 1441914288 0.392578 -0.574646 0.367432 0.616943 1441914288 0.389526 -0.575439 0.356812 0.624329 1441914288 0.389526 -0.575439 0.356812 0.624329 1441914288 0.389526 -0.575439 0.356812 0.624329 1441914288 0.389526 -0.575439 0.356812 0.624329 1441914288 0.376831 -0.573303 0.352661 0.636353 1441914288 0.376831 -0.573303 0.352661 0.636353 1441914288 0.376831 -0.573303 0.352661 0.636353 1441914288 0.360229 -0.579590 0.338196 0.648010 1441914288 0.360229 -0.579590 0.338196 0.648010 1441914288 0.360229 -0.579590 0.338196 0.648010 1441914288 0.360229 -0.579590 0.338196 0.648010 1441914288 0.360229 -0.579590 0.338196 0.648010 1441914288 0.360229 -0.579590 0.338196 0.648010 1441914288 0.360229 -0.579590 0.338196 0.648010 1441914288 0.354065 -0.584229 0.331299 0.650757 1441914288 0.354065 -0.584229 0.331299 0.650757 1441914288 0.354065 -0.584229 0.331299 0.650757 1441914288 0.354065 -0.584229 0.331299 0.650757 1441914288 0.347900 -0.579163 0.337097 0.655640 1441914288 0.347900 -0.579163 0.337097 0.655640 1441914288 0.347900 -0.579163 0.337097 0.655640 1441914288 0.347900 -0.579163 0.337097 0.655640 1441914288 0.347900 -0.579163 0.337097 0.655640 1441914288 0.347900 -0.579163 0.337097 0.655640 1441914288 0.327698 -0.568665 0.341248 0.672852 1441914288 0.327698 -0.568665 0.341248 0.672852 1441914288 0.327698 -0.568665 0.341248 0.672852 1441914288 0.327698 -0.568665 0.341248 0.672852 1441914288 0.327698 -0.568665 0.341248 0.672852 1441914288 0.327698 -0.568665 0.341248 0.672852 1441914288 0.307556 -0.554016 0.340759 0.694519 1441914288 0.307556 -0.554016 0.340759 0.694519 1441914288 0.307556 -0.554016 0.340759 0.694519 1441914288 0.307556 -0.554016 0.340759 0.694519 1441914288 0.307556 -0.554016 0.340759 0.694519 1441914288 0.307556 -0.554016 0.340759 0.694519 1441914288 0.307556 -0.554016 0.340759 0.694519 1441914288 0.282959 -0.536255 0.337219 0.720154 1441914288 0.282959 -0.536255 0.337219 0.720154 1441914288 0.282959 -0.536255 0.337219 0.720154 1441914288 0.282959 -0.536255 0.337219 0.720154 1441914288 0.282959 -0.536255 0.337219 0.720154 1441914288 0.282959 -0.536255 0.337219 0.720154 1441914288 0.252380 -0.517944 0.322937 0.750793 1441914288 0.252380 -0.517944 0.322937 0.750793 1441914288 0.252380 -0.517944 0.322937 0.750793 1441914288 0.252380 -0.517944 0.322937 0.750793 1441914288 0.252380 -0.517944 0.322937 0.750793 1441914288 0.252380 -0.517944 0.322937 0.750793 1441914288 0.239441 -0.494507 0.306458 0.777283 1441914288 0.239441 -0.494507 0.306458 0.777283 1441914288 0.239441 -0.494507 0.306458 0.777283 1441914288 0.239441 -0.494507 0.306458 0.777283 1441914289 0.239441 -0.494507 0.306458 0.777283 1441914289 0.239441 -0.494507 0.306458 0.777283 1441914289 0.250000 -0.469910 0.305176 0.789612 1441914289 0.250000 -0.469910 0.305176 0.789612 1441914289 0.250000 -0.469910 0.305176 0.789612 1441914289 0.250000 -0.469910 0.305176 0.789612 1441914289 0.250000 -0.469910 0.305176 0.789612 1441914289 0.250000 -0.469910 0.305176 0.789612 1441914289 0.250000 -0.469910 0.305176 0.789612 1441914289 0.261780 -0.458984 0.310669 0.790039 1441914289 0.261780 -0.458984 0.310669 0.790039 1441914289 0.261780 -0.458984 0.310669 0.790039 1441914289 0.261780 -0.458984 0.310669 0.790039 1441914289 0.261780 -0.458984 0.310669 0.790039 1441914289 0.261780 -0.458984 0.310669 0.790039 1441914289 0.271362 -0.462769 0.310913 0.784485 1441914289 0.271362 -0.462769 0.310913 0.784485 1441914289 0.271362 -0.462769 0.310913 0.784485 1441914289 0.271362 -0.462769 0.310913 0.784485 1441914289 0.271362 -0.462769 0.310913 0.784485 1441914289 0.271362 -0.462769 0.310913 0.784485 1441914289 0.271362 -0.462769 0.310913 0.784485 1441914289 0.282227 -0.472046 0.321594 0.770752 1441914289 0.282227 -0.472046 0.321594 0.770752 1441914289 0.282227 -0.472046 0.321594 0.770752 1441914289 0.282227 -0.472046 0.321594 0.770752 1441914289 0.282227 -0.472046 0.321594 0.770752 1441914289 0.282227 -0.472046 0.321594 0.770752 1441914289 0.298462 -0.481384 0.336365 0.752319 1441914289 0.298462 -0.481384 0.336365 0.752319 1441914289 0.298462 -0.481384 0.336365 0.752319 1441914289 0.298462 -0.481384 0.336365 0.752319 1441914289 0.298462 -0.481384 0.336365 0.752319 1441914289 0.298462 -0.481384 0.336365 0.752319 1441914289 0.298462 -0.481384 0.336365 0.752319 1441914289 0.308472 -0.484131 0.358582 0.736084 1441914289 0.308472 -0.484131 0.358582 0.736084 1441914289 0.308472 -0.484131 0.358582 0.736084 1441914289 0.308472 -0.484131 0.358582 0.736084 1441914289 0.308472 -0.484131 0.358582 0.736084 1441914289 0.308472 -0.484131 0.358582 0.736084 1441914289 0.316406 -0.490601 0.370300 0.722534 1441914289 0.316406 -0.490601 0.370300 0.722534 1441914289 0.316406 -0.490601 0.370300 0.722534 1441914289 0.316406 -0.490601 0.370300 0.722534 1441914289 0.316406 -0.490601 0.370300 0.722534 1441914289 0.316406 -0.490601 0.370300 0.722534 1441914289 0.321289 -0.495056 0.378967 0.712769 1441914289 0.321289 -0.495056 0.378967 0.712769 1441914289 0.321289 -0.495056 0.378967 0.712769 1441914289 0.321289 -0.495056 0.378967 0.712769 1441914289 0.313904 -0.502502 0.384155 0.708069 1441914289 0.313904 -0.502502 0.384155 0.708069 1441914289 0.313904 -0.502502 0.384155 0.708069 1441914289 0.313904 -0.502502 0.384155 0.708069 1441914289 0.313904 -0.502502 0.384155 0.708069 1441914289 0.313904 -0.502502 0.384155 0.708069 1441914289 0.300964 -0.508179 0.384033 0.709717 1441914289 0.300964 -0.508179 0.384033 0.709717 1441914289 0.300964 -0.508179 0.384033 0.709717 1441914289 0.300964 -0.508179 0.384033 0.709717 1441914289 0.300964 -0.508179 0.384033 0.709717 1441914289 0.300964 -0.508179 0.384033 0.709717 1441914289 0.286133 -0.511719 0.383728 0.713440 1441914289 0.286133 -0.511719 0.383728 0.713440 1441914289 0.286133 -0.511719 0.383728 0.713440 1441914289 0.286133 -0.511719 0.383728 0.713440 1441914289 0.286133 -0.511719 0.383728 0.713440 1441914289 0.286133 -0.511719 0.383728 0.713440 1441914289 0.286133 -0.511719 0.383728 0.713440 1441914289 0.267334 -0.536072 0.364197 0.713074 1441914289 0.267334 -0.536072 0.364197 0.713074 1441914289 0.267334 -0.536072 0.364197 0.713074 1441914289 0.267334 -0.536072 0.364197 0.713074 1441914289 0.267334 -0.536072 0.364197 0.713074 1441914289 0.267334 -0.536072 0.364197 0.713074 1441914289 0.319824 -0.565552 0.367676 0.665283 1441914289 0.319824 -0.565552 0.367676 0.665283 1441914289 0.319824 -0.565552 0.367676 0.665283 1441914289 0.319824 -0.565552 0.367676 0.665283 1441914289 0.319824 -0.565552 0.367676 0.665283 1441914289 0.319824 -0.565552 0.367676 0.665283 1441914289 0.350830 -0.557129 0.387024 0.645447 1441914289 0.350830 -0.557129 0.387024 0.645447 1441914289 0.350830 -0.557129 0.387024 0.645447 1441914289 0.350830 -0.557129 0.387024 0.645447 1441914289 0.350830 -0.557129 0.387024 0.645447 1441914289 0.350830 -0.557129 0.387024 0.645447 1441914289 0.350830 -0.557129 0.387024 0.645447 1441914289 0.346313 -0.549988 0.388123 0.653381 1441914289 0.346313 -0.549988 0.388123 0.653381 1441914289 0.346313 -0.549988 0.388123 0.653381 1441914289 0.346313 -0.549988 0.388123 0.653381 1441914289 0.346313 -0.549988 0.388123 0.653381 1441914289 0.346313 -0.549988 0.388123 0.653381 1441914289 0.328735 -0.554504 0.373047 0.667297 1441914289 0.328735 -0.554504 0.373047 0.667297 1441914289 0.328735 -0.554504 0.373047 0.667297 1441914289 0.328735 -0.554504 0.373047 0.667297 1441914289 0.328735 -0.554504 0.373047 0.667297 1441914289 0.328735 -0.554504 0.373047 0.667297 1441914289 0.328735 -0.554504 0.373047 0.667297 1441914289 0.323364 -0.557373 0.363953 0.672485 1441914289 0.323364 -0.557373 0.363953 0.672485 1441914289 0.323364 -0.557373 0.363953 0.672485 1441914289 0.323364 -0.557373 0.363953 0.672485 1441914289 0.323364 -0.557373 0.363953 0.672485 1441914289 0.323364 -0.557373 0.363953 0.672485 1441914289 0.327820 -0.556458 0.369568 0.668030 1441914289 0.327820 -0.556458 0.369568 0.668030 1441914289 0.327820 -0.556458 0.369568 0.668030 1441914289 0.327820 -0.556458 0.369568 0.668030 1441914289 0.327820 -0.556458 0.369568 0.668030 1441914289 0.327820 -0.556458 0.369568 0.668030 1441914290 0.327820 -0.556458 0.369568 0.668030 1441914290 0.330872 -0.555847 0.374634 0.664246 1441914290 0.330872 -0.555847 0.374634 0.664246 1441914290 0.330872 -0.555847 0.374634 0.664246 1441914290 0.330872 -0.555847 0.374634 0.664246 1441914290 0.330872 -0.555847 0.374634 0.664246 1441914290 0.330872 -0.555847 0.374634 0.664246 1441914290 0.332947 -0.543884 0.380615 0.669617 1441914290 0.332947 -0.543884 0.380615 0.669617 1441914290 0.332947 -0.543884 0.380615 0.669617 1441914290 0.332947 -0.543884 0.380615 0.669617 1441914290 0.332947 -0.543884 0.380615 0.669617 1441914290 0.332947 -0.543884 0.380615 0.669617 1441914290 0.332947 -0.543884 0.380615 0.669617 1441914290 0.320618 -0.522400 0.373657 0.696167 1441914290 0.320618 -0.522400 0.373657 0.696167 1441914290 0.320618 -0.522400 0.373657 0.696167 1441914290 0.320618 -0.522400 0.373657 0.696167 1441914290 0.320618 -0.522400 0.373657 0.696167 1441914290 0.320618 -0.522400 0.373657 0.696167 1441914290 0.309814 -0.494995 0.350952 0.731934 1441914290 0.309814 -0.494995 0.350952 0.731934 1441914290 0.309814 -0.494995 0.350952 0.731934 1441914290 0.309814 -0.494995 0.350952 0.731934 1441914290 0.309814 -0.494995 0.350952 0.731934 1441914290 0.309814 -0.494995 0.350952 0.731934 1441914290 0.318298 -0.479370 0.333252 0.746826 1441914290 0.318298 -0.479370 0.333252 0.746826 1441914290 0.318298 -0.479370 0.333252 0.746826 1441914290 0.318298 -0.479370 0.333252 0.746826 1441914290 0.318298 -0.479370 0.333252 0.746826 1441914290 0.318298 -0.479370 0.333252 0.746826 1441914290 0.339172 -0.470215 0.334778 0.742798 1441914290 0.339172 -0.470215 0.334778 0.742798 1441914290 0.339172 -0.470215 0.334778 0.742798 1441914290 0.339172 -0.470215 0.334778 0.742798 1441914290 0.339172 -0.470215 0.334778 0.742798 1441914290 0.339172 -0.470215 0.334778 0.742798 1441914290 0.353027 -0.472168 0.357178 0.724426 1441914290 0.353027 -0.472168 0.357178 0.724426 1441914290 0.353027 -0.472168 0.357178 0.724426 1441914290 0.353027 -0.472168 0.357178 0.724426 1441914290 0.353027 -0.472168 0.357178 0.724426 1441914290 0.353027 -0.472168 0.357178 0.724426 1441914290 0.353027 -0.472168 0.357178 0.724426 1441914290 0.362061 -0.484619 0.370667 0.704712 1441914290 0.362061 -0.484619 0.370667 0.704712 1441914290 0.362061 -0.484619 0.370667 0.704712 1441914290 0.362061 -0.484619 0.370667 0.704712 1441914290 0.362061 -0.484619 0.370667 0.704712 1441914290 0.362061 -0.484619 0.370667 0.704712 1441914290 0.362427 -0.502197 0.371643 0.691589 1441914290 0.362427 -0.502197 0.371643 0.691589 1441914290 0.362427 -0.502197 0.371643 0.691589 1441914290 0.362427 -0.502197 0.371643 0.691589 1441914290 0.362427 -0.502197 0.371643 0.691589 1441914290 0.362427 -0.502197 0.371643 0.691589 1441914290 0.362427 -0.502197 0.371643 0.691589 1441914290 0.366516 -0.517883 0.368530 0.679382 1441914290 0.366516 -0.517883 0.368530 0.679382 1441914290 0.366516 -0.517883 0.368530 0.679382 1441914290 0.366516 -0.517883 0.368530 0.679382 1441914290 0.366516 -0.517883 0.368530 0.679382 1441914290 0.366516 -0.517883 0.368530 0.679382 1441914290 0.370789 -0.526733 0.366821 0.671143 1441914290 0.370789 -0.526733 0.366821 0.671143 1441914290 0.370789 -0.526733 0.366821 0.671143 1441914290 0.370789 -0.526733 0.366821 0.671143 1441914290 0.370789 -0.526733 0.366821 0.671143 1441914290 0.370789 -0.526733 0.366821 0.671143 1441914290 0.363892 -0.534485 0.368103 0.668091 1441914290 0.363892 -0.534485 0.368103 0.668091 1441914290 0.363892 -0.534485 0.368103 0.668091 1441914290 0.363892 -0.534485 0.368103 0.668091 1441914290 0.363892 -0.534485 0.368103 0.668091 1441914290 0.363892 -0.534485 0.368103 0.668091 1441914290 0.352234 -0.541260 0.361389 0.672546 1441914290 0.352234 -0.541260 0.361389 0.672546 1441914290 0.352234 -0.541260 0.361389 0.672546 1441914290 0.352234 -0.541260 0.361389 0.672546 1441914290 0.352234 -0.541260 0.361389 0.672546 1441914290 0.352234 -0.541260 0.361389 0.672546 1441914290 0.352234 -0.541260 0.361389 0.672546 1441914290 0.338196 -0.552429 0.354004 0.674561 1441914290 0.338196 -0.552429 0.354004 0.674561 1441914290 0.338196 -0.552429 0.354004 0.674561 1441914290 0.338196 -0.552429 0.354004 0.674561 1441914290 0.338196 -0.552429 0.354004 0.674561 1441914290 0.338196 -0.552429 0.354004 0.674561 1441914290 0.346436 -0.562500 0.351135 0.663513 1441914290 0.346436 -0.562500 0.351135 0.663513 1441914290 0.346436 -0.562500 0.351135 0.663513 1441914290 0.346436 -0.562500 0.351135 0.663513 1441914290 0.346436 -0.562500 0.351135 0.663513 1441914290 0.346436 -0.562500 0.351135 0.663513 1441914290 0.372742 -0.567261 0.359802 0.640137 1441914290 0.372742 -0.567261 0.359802 0.640137 1441914290 0.372742 -0.567261 0.359802 0.640137 1441914290 0.372742 -0.567261 0.359802 0.640137 1441914290 0.372742 -0.567261 0.359802 0.640137 1441914290 0.372742 -0.567261 0.359802 0.640137 1441914290 0.372742 -0.567261 0.359802 0.640137 1441914290 0.390320 -0.559998 0.371460 0.629272 1441914290 0.390320 -0.559998 0.371460 0.629272 1441914290 0.390320 -0.559998 0.371460 0.629272 1441914290 0.390320 -0.559998 0.371460 0.629272 1441914290 0.390320 -0.559998 0.371460 0.629272 1441914290 0.390320 -0.559998 0.371460 0.629272 1441914290 0.384827 -0.560120 0.369507 0.633728 1441914290 0.384827 -0.560120 0.369507 0.633728 1441914290 0.384827 -0.560120 0.369507 0.633728 1441914290 0.384827 -0.560120 0.369507 0.633728 1441914290 0.384827 -0.560120 0.369507 0.633728 1441914291 0.384827 -0.560120 0.369507 0.633728 1441914291 0.382141 -0.559814 0.365784 0.637756 1441914291 0.382141 -0.559814 0.365784 0.637756 1441914291 0.382141 -0.559814 0.365784 0.637756 1441914291 0.382141 -0.559814 0.365784 0.637756 1441914291 0.382141 -0.559814 0.365784 0.637756 1441914291 0.382141 -0.559814 0.365784 0.637756 1441914291 0.389404 -0.555115 0.364136 0.638428 1441914291 0.389404 -0.555115 0.364136 0.638428 1441914291 0.389404 -0.555115 0.364136 0.638428 1441914291 0.389404 -0.555115 0.364136 0.638428 1441914291 0.389404 -0.555115 0.364136 0.638428 1441914291 0.389404 -0.555115 0.364136 0.638428 1441914291 0.397888 -0.560242 0.363037 0.629211 1441914291 0.397888 -0.560242 0.363037 0.629211 1441914291 0.397888 -0.560242 0.363037 0.629211 1441914291 0.397888 -0.560242 0.363037 0.629211 1441914291 0.397888 -0.560242 0.363037 0.629211 1441914291 0.397888 -0.560242 0.363037 0.629211 1441914291 0.403320 -0.568420 0.354797 0.623108 1441914291 0.403320 -0.568420 0.354797 0.623108 1441914291 0.403320 -0.568420 0.354797 0.623108 1441914291 0.403320 -0.568420 0.354797 0.623108 1441914291 0.403320 -0.568420 0.354797 0.623108 1441914291 0.403320 -0.568420 0.354797 0.623108 1441914291 0.403320 -0.568420 0.354797 0.623108 1441914291 0.411438 -0.556519 0.353394 0.629333 1441914291 0.411438 -0.556519 0.353394 0.629333 1441914291 0.411438 -0.556519 0.353394 0.629333 1441914291 0.411438 -0.556519 0.353394 0.629333 1441914291 0.411438 -0.556519 0.353394 0.629333 1441914291 0.411438 -0.556519 0.353394 0.629333 1441914291 0.413391 -0.533997 0.355408 0.646179 1441914291 0.413391 -0.533997 0.355408 0.646179 1441914291 0.413391 -0.533997 0.355408 0.646179 1441914291 0.413391 -0.533997 0.355408 0.646179 1441914291 0.413391 -0.533997 0.355408 0.646179 1441914291 0.413391 -0.533997 0.355408 0.646179 1441914291 0.398987 -0.522095 0.345215 0.670044 1441914291 0.398987 -0.522095 0.345215 0.670044 1441914291 0.398987 -0.522095 0.345215 0.670044 1441914291 0.398987 -0.522095 0.345215 0.670044 1441914291 0.398987 -0.522095 0.345215 0.670044 1441914291 0.398987 -0.522095 0.345215 0.670044 1441914291 0.398987 -0.522095 0.345215 0.670044 1441914291 0.387939 -0.519531 0.332764 0.684692 1441914291 0.387939 -0.519531 0.332764 0.684692 1441914291 0.387939 -0.519531 0.332764 0.684692 1441914291 0.387939 -0.519531 0.332764 0.684692 1441914291 0.387939 -0.519531 0.332764 0.684692 1441914291 0.387939 -0.519531 0.332764 0.684692 1441914291 0.386658 -0.521179 0.332153 0.684448 1441914291 0.386658 -0.521179 0.332153 0.684448 1441914291 0.386658 -0.521179 0.332153 0.684448 1441914291 0.386658 -0.521179 0.332153 0.684448 1441914291 0.386658 -0.521179 0.332153 0.684448 1441914291 0.386658 -0.521179 0.332153 0.684448 1441914291 0.386658 -0.521179 0.332153 0.684448 1441914291 0.392456 -0.524536 0.336365 0.676514 1441914291 0.392456 -0.524536 0.336365 0.676514 1441914291 0.392456 -0.524536 0.336365 0.676514 1441914291 0.392456 -0.524536 0.336365 0.676514 1441914291 0.392456 -0.524536 0.336365 0.676514 1441914291 0.392456 -0.524536 0.336365 0.676514 1441914291 0.399841 -0.530701 0.341187 0.664856 1441914291 0.399841 -0.530701 0.341187 0.664856 1441914291 0.399841 -0.530701 0.341187 0.664856 1441914291 0.399841 -0.530701 0.341187 0.664856 1441914291 0.399841 -0.530701 0.341187 0.664856 1441914291 0.399841 -0.530701 0.341187 0.664856 1441914291 0.399841 -0.530701 0.341187 0.664856 1441914291 0.408752 -0.535706 0.349670 0.650879 1441914291 0.408752 -0.535706 0.349670 0.650879 1441914291 0.408752 -0.535706 0.349670 0.650879 1441914291 0.408752 -0.535706 0.349670 0.650879 1441914291 0.408752 -0.535706 0.349670 0.650879 1441914291 0.408752 -0.535706 0.349670 0.650879 1441914291 0.417053 -0.543762 0.353455 0.636658 1441914291 0.417053 -0.543762 0.353455 0.636658 1441914291 0.417053 -0.543762 0.353455 0.636658 1441914291 0.417053 -0.543762 0.353455 0.636658 1441914291 0.417053 -0.543762 0.353455 0.636658 1441914291 0.417053 -0.543762 0.353455 0.636658 1441914291 0.417786 -0.549866 0.356018 0.629517 1441914291 0.417786 -0.549866 0.356018 0.629517 1441914291 0.417786 -0.549866 0.356018 0.629517 1441914291 0.417786 -0.549866 0.356018 0.629517 1441914291 0.417786 -0.549866 0.356018 0.629517 1441914291 0.417786 -0.549866 0.356018 0.629517 1441914291 0.417786 -0.549866 0.356018 0.629517 1441914291 0.416016 -0.552551 0.355896 0.628418 1441914291 0.416016 -0.552551 0.355896 0.628418 1441914291 0.416016 -0.552551 0.355896 0.628418 1441914291 0.416016 -0.552551 0.355896 0.628418 1441914291 0.416016 -0.552551 0.355896 0.628418 1441914291 0.416016 -0.552551 0.355896 0.628418 1441914291 0.403137 -0.562317 0.349304 0.631836 1441914291 0.403137 -0.562317 0.349304 0.631836 1441914291 0.403137 -0.562317 0.349304 0.631836 1441914291 0.403137 -0.562317 0.349304 0.631836 1441914291 0.403137 -0.562317 0.349304 0.631836 1441914291 0.403137 -0.562317 0.349304 0.631836 1441914291 0.403137 -0.562317 0.349304 0.631836 1441914291 0.389893 -0.573792 0.342957 0.633301 1441914291 0.389893 -0.573792 0.342957 0.633301 1441914291 0.389893 -0.573792 0.342957 0.633301 1441914291 0.389893 -0.573792 0.342957 0.633301 1441914291 0.389893 -0.573792 0.342957 0.633301 1441914291 0.389893 -0.573792 0.342957 0.633301 1441914291 0.380676 -0.587280 0.338196 0.629089 1441914291 0.380676 -0.587280 0.338196 0.629089 1441914291 0.380676 -0.587280 0.338196 0.629089 1441914291 0.380676 -0.587280 0.338196 0.629089 1441914291 0.380676 -0.587280 0.338196 0.629089 1441914291 0.380676 -0.587280 0.338196 0.629089 1441914292 0.392822 -0.597168 0.335022 0.613892 1441914292 0.392822 -0.597168 0.335022 0.613892 1441914292 0.392822 -0.597168 0.335022 0.613892 1441914292 0.392822 -0.597168 0.335022 0.613892 1441914292 0.392822 -0.597168 0.335022 0.613892 1441914292 0.392822 -0.597168 0.335022 0.613892 1441914292 0.392822 -0.597168 0.335022 0.613892 1441914292 0.431152 -0.587952 0.351013 0.587463 1441914292 0.431152 -0.587952 0.351013 0.587463 1441914292 0.431152 -0.587952 0.351013 0.587463 1441914292 0.431152 -0.587952 0.351013 0.587463 1441914292 0.431152 -0.587952 0.351013 0.587463 1441914292 0.431152 -0.587952 0.351013 0.587463 1441914292 0.424377 -0.587708 0.345154 0.596130 1441914292 0.424377 -0.587708 0.345154 0.596130 1441914292 0.424377 -0.587708 0.345154 0.596130 1441914292 0.410339 -0.588257 0.343689 0.606140 1441914292 0.410339 -0.588257 0.343689 0.606140 1441914292 0.410339 -0.588257 0.343689 0.606140 1441914292 0.391724 -0.591309 0.336243 0.619507 1441914292 0.391724 -0.591309 0.336243 0.619507 1441914292 0.391724 -0.591309 0.336243 0.619507 1441914292 0.391724 -0.591309 0.336243 0.619507 1441914292 0.391724 -0.591309 0.336243 0.619507 1441914292 0.391724 -0.591309 0.336243 0.619507 1441914292 0.393738 -0.588074 0.335022 0.621948 1441914292 0.393738 -0.588074 0.335022 0.621948 1441914292 0.393738 -0.588074 0.335022 0.621948 1441914292 0.393738 -0.588074 0.335022 0.621948 1441914292 0.393738 -0.588074 0.335022 0.621948 1441914292 0.393738 -0.588074 0.335022 0.621948 1441914292 0.393738 -0.588074 0.335022 0.621948 1441914292 0.414124 -0.582520 0.339539 0.611389 1441914292 0.414124 -0.582520 0.339539 0.611389 1441914292 0.414124 -0.582520 0.339539 0.611389 1441914292 0.414124 -0.582520 0.339539 0.611389 1441914292 0.414124 -0.582520 0.339539 0.611389 1441914292 0.414124 -0.582520 0.339539 0.611389 1441914292 0.434692 -0.570740 0.344543 0.605469 1441914292 0.434692 -0.570740 0.344543 0.605469 1441914292 0.434692 -0.570740 0.344543 0.605469 1441914292 0.434692 -0.570740 0.344543 0.605469 1441914292 0.434692 -0.570740 0.344543 0.605469 1441914292 0.434692 -0.570740 0.344543 0.605469 1441914292 0.438538 -0.557678 0.343140 0.615540 1441914292 0.438538 -0.557678 0.343140 0.615540 1441914292 0.438538 -0.557678 0.343140 0.615540 1441914292 0.438538 -0.557678 0.343140 0.615540 1441914292 0.438538 -0.557678 0.343140 0.615540 1441914292 0.438538 -0.557678 0.343140 0.615540 1441914292 0.438538 -0.557678 0.343140 0.615540 1441914292 0.431458 -0.537903 0.340210 0.639343 1441914292 0.431458 -0.537903 0.340210 0.639343 1441914292 0.431458 -0.537903 0.340210 0.639343 1441914292 0.431458 -0.537903 0.340210 0.639343 1441914292 0.431458 -0.537903 0.340210 0.639343 1441914292 0.431458 -0.537903 0.340210 0.639343 1441914292 0.416443 -0.516663 0.330200 0.671204 1441914292 0.416443 -0.516663 0.330200 0.671204 1441914292 0.416443 -0.516663 0.330200 0.671204 1441914292 0.416443 -0.516663 0.330200 0.671204 1441914292 0.416443 -0.516663 0.330200 0.671204 1441914292 0.416443 -0.516663 0.330200 0.671204 1441914292 0.403748 -0.510986 0.312378 0.691528 1441914292 0.403748 -0.510986 0.312378 0.691528 1441914292 0.403748 -0.510986 0.312378 0.691528 1441914292 0.403748 -0.510986 0.312378 0.691528 1441914292 
0.303101 -0.612000 0.246094 0.687744 1441914294 0.303101 -0.612000 0.246094 0.687744 1441914294 0.303101 -0.612000 0.246094 0.687744 1441914294 0.303101 -0.612000 0.246094 0.687744 1441914294 0.303101 -0.612000 0.246094 0.687744 1441914294 0.303101 -0.612000 0.246094 0.687744 1441914294 0.301636 -0.614685 0.239563 0.688354 1441914294 0.301636 -0.614685 0.239563 0.688354 1441914294 0.301636 -0.614685 0.239563 0.688354 1441914294 0.301636 -0.614685 0.239563 0.688354 1441914294 0.301636 -0.614685 0.239563 0.688354 1441914294 0.301636 -0.614685 0.239563 0.688354 1441914294 0.295715 -0.620422 0.224548 0.690796 1441914294 0.295715 -0.620422 0.224548 0.690796 1441914294 0.295715 -0.620422 0.224548 0.690796 1441914294 0.295715 -0.620422 0.224548 0.690796 1441914294 0.295715 -0.620422 0.224548 0.690796 1441914294 0.295715 -0.620422 0.224548 0.690796 1441914294 0.295715 -0.620422 0.224548 0.690796 1441914294 0.287292 -0.626526 0.206360 0.694458 1441914294 0.287292 -0.626526 0.206360 0.694458 1441914294 0.287292 -0.626526 0.206360 0.694458 1441914294 0.287292 -0.626526 0.206360 0.694458 1441914294 0.287292 -0.626526 0.206360 0.694458 1441914294 0.287292 -0.626526 0.206360 0.694458 1441914294 0.285645 -0.626099 0.200256 0.697327 1441914294 0.285645 -0.626099 0.200256 0.697327 1441914294 0.285645 -0.626099 0.200256 0.697327 1441914294 0.285645 -0.626099 0.200256 0.697327 1441914294 0.285645 -0.626099 0.200256 0.697327 1441914294 0.285645 -0.626099 0.200256 0.697327 1441914294 0.285645 -0.626099 0.200256 0.697327 1441914294 0.290771 -0.622864 0.206909 0.696167 1441914294 0.290771 -0.622864 0.206909 0.696167 1441914294 0.290771 -0.622864 0.206909 0.696167 1441914294 0.290771 -0.622864 0.206909 0.696167 1441914294 0.290771 -0.622864 0.206909 0.696167 1441914294 0.295105 -0.620422 0.214539 0.694214 1441914294 0.295105 -0.620422 0.214539 0.694214 1441914294 0.295105 -0.620422 0.214539 0.694214 1441914295 0.295105 -0.620422 0.214539 0.694214 1441914295 0.295105 -0.620422 0.214539 0.694214 1441914295 0.295105 -0.620422 0.214539 0.694214 1441914295 0.295105 -0.620422 0.214539 0.694214 1441914295 0.296326 -0.619080 0.219299 0.693420 1441914295 0.296326 -0.619080 0.219299 0.693420 1441914295 0.296326 -0.619080 0.219299 0.693420 1441914295 0.296326 -0.619080 0.219299 0.693420 1441914295 0.296326 -0.619080 0.219299 0.693420 1441914295 0.296326 -0.619080 0.219299 0.693420 1441914295 0.295471 -0.619751 0.219849 0.692993 1441914295 0.295471 -0.619751 0.219849 0.692993 1441914295 0.295471 -0.619751 0.219849 0.692993 1441914295 0.295471 -0.619751 0.219849 0.692993 1441914295 0.295471 -0.619751 0.219849 0.692993 1441914295 0.295471 -0.619751 0.219849 0.692993 1441914295 0.291992 -0.622314 0.217529 0.692932 1441914295 0.291992 -0.622314 0.217529 0.692932 1441914295 0.291992 -0.622314 0.217529 0.692932 1441914295 0.291992 -0.622314 0.217529 0.692932 1441914295 0.291992 -0.622314 0.217529 0.692932 1441914295 0.291992 -0.622314 0.217529 0.692932 1441914295 0.288757 -0.624817 0.216736 0.692261 1441914295 0.288757 -0.624817 0.216736 0.692261 1441914295 0.288757 -0.624817 0.216736 0.692261 1441914295 0.288757 -0.624817 0.216736 0.692261 1441914295 0.288757 -0.624817 0.216736 0.692261 1441914295 0.288757 -0.624817 0.216736 0.692261 1441914295 0.287598 -0.626526 0.217468 0.690979 1441914295 0.287598 -0.626526 0.217468 0.690979 1441914295 0.287598 -0.626526 0.217468 0.690979 1441914295 0.287598 -0.626526 0.217468 0.690979 1441914295 0.287598 -0.626526 0.217468 0.690979 1441914295 0.287598 -0.626526 0.217468 0.690979 1441914295 0.288757 -0.625610 0.220947 0.690186 1441914295 0.288757 -0.625610 0.220947 0.690186 1441914295 0.288757 -0.625610 0.220947 0.690186 1441914295 0.288757 -0.625610 0.220947 0.690186 1441914295 0.288757 -0.625610 0.220947 0.690186 1441914295 0.288757 -0.625610 0.220947 0.690186 1441914295 0.290771 -0.624390 0.224915 0.689148 1441914295 0.290771 -0.624390 0.224915 0.689148 1441914295 0.290771 -0.624390 0.224915 0.689148 1441914295 0.290771 -0.624390 0.224915 0.689148 1441914295 0.293945 -0.622925 0.229614 0.687622 1441914295 0.293945 -0.622925 0.229614 0.687622 1441914295 0.293945 -0.622925 0.229614 0.687622 1441914295 0.293945 -0.622925 0.229614 0.687622 1441914295 0.293945 -0.622925 0.229614 0.687622 1441914295 0.293945 -0.622925 0.229614 0.687622 1441914295 0.296814 -0.621460 0.234253 0.686096 1441914295 0.296814 -0.621460 0.234253 0.686096 1441914295 0.296814 -0.621460 0.234253 0.686096 1441914295 0.296814 -0.621460 0.234253 0.686096 1441914295 0.296814 -0.621460 0.234253 0.686096 1441914295 0.296814 -0.621460 0.234253 0.686096 1441914295 0.296814 -0.621460 0.234253 0.686096 1441914295 0.305847 -0.617554 0.241455 0.683167 1441914295 0.305847 -0.617554 0.241455 0.683167 1441914295 0.305847 -0.617554 0.241455 0.683167 1441914295 0.305847 -0.617554 0.241455 0.683167 1441914295 0.305847 -0.617554 0.241455 0.683167 1441914295 0.305847 -0.617554 0.241455 0.683167 1441914295 0.318909 -0.611145 0.252258 0.679077 1441914295 0.318909 -0.611145 0.252258 0.679077 1441914295 0.318909 -0.611145 0.252258 0.679077 1441914295 0.318909 -0.611145 0.252258 0.679077 1441914295 0.318909 -0.611145 0.252258 0.679077 1441914295 0.318909 -0.611145 0.252258 0.679077 1441914295 0.318909 -0.611145 0.252258 0.679077 1441914295 0.310791 -0.615295 0.245300 0.681641 1441914295 0.310791 -0.615295 0.245300 0.681641 1441914295 0.310791 -0.615295 0.245300 0.681641 1441914295 0.310791 -0.615295 0.245300 0.681641 1441914295 0.310791 -0.615295 0.245300 0.681641 1441914295 0.310791 -0.615295 0.245300 0.681641 1441914295 0.297729 -0.619751 0.237610 0.686157 1441914295 0.297729 -0.619751 0.237610 0.686157 1441914295 0.297729 -0.619751 0.237610 0.686157 1441914295 0.297729 -0.619751 0.237610 0.686157 1441914295 0.297729 -0.619751 0.237610 0.686157 1441914295 0.297729 -0.619751 0.237610 0.686157 1441914295 0.291748 -0.619751 0.234619 0.689697 1441914295 0.291748 -0.619751 0.234619 0.689697 1441914295 0.291748 -0.619751 0.234619 0.689697 1441914295 0.291748 -0.619751 0.234619 0.689697 1441914295 0.291748 -0.619751 0.234619 0.689697 1441914295 0.291748 -0.619751 0.234619 0.689697 1441914295 0.291748 -0.619751 0.234619 0.689697 1441914295 0.288391 -0.620422 0.231812 0.691467 1441914295 0.288391 -0.620422 0.231812 0.691467 1441914295 0.288391 -0.620422 0.231812 0.691467 1441914295 0.288391 -0.620422 0.231812 0.691467 1441914295 0.288391 -0.620422 0.231812 0.691467 1441914295 0.288391 -0.620422 0.231812 0.691467 1441914295 0.288391 -0.620422 0.231812 0.691467 1441914295 0.284363 -0.621765 0.228577 0.693054 1441914295 0.284363 -0.621765 0.228577 0.693054 1441914295 0.284363 -0.621765 0.228577 0.693054 1441914295 0.284363 -0.621765 0.228577 0.693054 1441914295 0.284363 -0.621765 0.228577 0.693054 1441914295 0.276855 -0.623718 0.223267 0.696045 1441914295 0.276855 -0.623718 0.223267 0.696045 1441914295 0.276855 -0.623718 0.223267 0.696045 1441914295 0.276855 -0.623718 0.223267 0.696045 1441914295 0.276855 -0.623718 0.223267 0.696045 1441914295 0.276855 -0.623718 0.223267 0.696045 1441914295 0.276855 -0.623718 0.223267 0.696045 1441914295 0.268433 -0.626160 0.216675 0.699158 1441914295 0.268433 -0.626160 0.216675 0.699158 1441914295 0.268433 -0.626160 0.216675 0.699158 1441914295 0.268433 -0.626160 0.216675 0.699158 1441914296 0.268433 -0.626160 0.216675 0.699158 1441914296 0.268433 -0.626160 0.216675 0.699158 1441914296 0.263672 -0.627747 0.214050 0.700439 1441914296 0.263672 -0.627747 0.214050 0.700439 1441914296 0.263672 -0.627747 0.214050 0.700439 1441914296 0.263672 -0.627747 0.214050 0.700439 1441914296 0.263672 -0.627747 0.214050 0.700439 1441914296 0.263672 -0.627747 0.214050 0.700439 1441914296 0.263428 -0.627869 0.216309 0.699707 1441914296 0.263428 -0.627869 0.216309 0.699707 1441914296 0.263428 -0.627869 0.216309 0.699707 1441914296 0.263428 -0.627869 0.216309 0.699707 1441914296 0.263428 -0.627869 0.216309 0.699707 1441914296 0.263428 -0.627869 0.216309 0.699707 1441914296 0.263428 -0.627869 0.216309 0.699707 1441914296 0.266968 -0.626404 0.221558 0.697998 1441914296 0.266968 -0.626404 0.221558 0.697998 1441914296 0.266968 -0.626404 0.221558 0.697998 1441914296 0.266968 -0.626404 0.221558 0.697998 1441914296 0.266968 -0.626404 0.221558 0.697998 1441914296 0.266968 -0.626404 0.221558 0.697998 1441914296 0.271423 -0.624451 0.226990 0.696289 1441914296 0.271423 -0.624451 0.226990 0.696289 1441914296 0.271423 -0.624451 0.226990 0.696289 1441914296 0.271423 -0.624451 0.226990 0.696289 1441914296 0.271423 -0.624451 0.226990 0.696289 1441914296 0.271423 -0.624451 0.226990 0.696289 1441914296 0.272644 -0.623352 0.230713 0.695618 1441914296 0.272644 -0.623352 0.230713 0.695618 1441914296 0.272644 -0.623352 0.230713 0.695618 1441914296 0.272644 -0.623352 0.230713 0.695618 1441914296 0.272644 -0.623352 0.230713 0.695618 1441914296 0.272644 -0.623352 0.230713 0.695618 1441914296 0.273132 -0.621948 0.233826 0.695618 1441914296 0.273132 -0.621948 0.233826 0.695618 1441914296 0.273132 -0.621948 0.233826 0.695618 1441914296 0.273132 -0.621948 0.233826 0.695618 1441914296 0.273132 -0.621948 0.233826 0.695618 1441914296 0.273132 -0.621948 0.233826 0.695618 1441914296 0.273132 -0.621948 0.233826 0.695618 1441914296 0.274475 -0.620361 0.235046 0.696106 1441914296 0.274475 -0.620361 0.235046 0.696106 1441914296 0.274475 -0.620361 0.235046 0.696106 1441914296 0.274475 -0.620361 0.235046 0.696106 1441914296 0.274475 -0.620361 0.235046 0.696106 1441914296 0.274475 -0.620361 0.235046 0.696106 1441914296 0.275208 -0.621277 0.233826 0.695435 1441914296 0.275208 -0.621277 0.233826 0.695435 1441914296 0.275208 -0.621277 0.233826 0.695435 1441914296 0.275208 -0.621277 0.233826 0.695435 1441914296 0.275208 -0.621277 0.233826 0.695435 1441914296 0.275208 -0.621277 0.233826 0.695435 1441914296 0.277039 -0.621887 0.235168 0.693604 1441914296 0.277039 -0.621887 0.235168 0.693604 1441914296 0.277039 -0.621887 0.235168 0.693604 1441914296 0.277039 -0.621887 0.235168 0.693604 1441914296 0.277039 -0.621887 0.235168 0.693604 1441914296 0.277039 -0.621887 0.235168 0.693604 1441914296 0.277039 -0.621887 0.235168 0.693604 1441914296 0.279663 -0.621521 0.239563 0.691406 1441914296 0.279663 -0.621521 0.239563 0.691406 1441914296 0.279663 -0.621521 0.239563 0.691406 1441914296 0.279663 -0.621521 0.239563 0.691406 1441914296 0.279663 -0.621521 0.239563 0.691406 1441914296 0.279663 -0.621521 0.239563 0.691406 1441914296 0.284668 -0.619568 0.245911 0.688843 1441914296 0.284668 -0.619568 0.245911 0.688843 1441914296 0.284668 -0.619568 0.245911 0.688843 1441914296 0.284668 -0.619568 0.245911 0.688843 1441914296 0.284668 -0.619568 0.245911 0.688843 1441914296 0.284668 -0.619568 0.245911 0.688843 1441914296 0.292725 -0.616028 0.254150 0.685669 1441914296 0.292725 -0.616028 0.254150 0.685669 1441914296 0.292725 -0.616028 0.254150 0.685669 1441914296 0.292725 -0.616028 0.254150 0.685669 1441914296 0.292725 -0.616028 0.254150 0.685669 1441914296 0.292725 -0.616028 0.254150 0.685669 1441914296 0.292725 -0.616028 0.254150 0.685669 1441914296 0.301086 -0.611389 0.262024 0.683228 1441914296 0.301086 -0.611389 0.262024 0.683228 1441914296 0.301086 -0.611389 0.262024 0.683228 1441914296 0.301086 -0.611389 0.262024 0.683228 1441914296 0.301086 -0.611389 0.262024 0.683228 1441914296 0.302246 -0.610046 0.262939 0.683594 1441914296 0.302246 -0.610046 0.262939 0.683594 1441914296 0.302246 -0.610046 0.262939 0.683594 1441914296 0.302246 -0.610046 0.262939 0.683594 1441914296 0.302246 -0.610046 0.262939 0.683594 1441914296 0.302246 -0.610046 0.262939 0.683594 1441914296 0.299927 -0.610352 0.259766 0.685608 1441914296 0.299927 -0.610352 0.259766 0.685608 1441914296 0.299927 -0.610352 0.259766 0.685608 1441914296 0.299927 -0.610352 0.259766 0.685608 1441914296 0.299927 -0.610352 0.259766 0.685608 1441914296 0.299927 -0.610352 0.259766 0.685608 1441914296 0.298462 -0.609985 0.257324 0.687439 1441914296 0.298462 -0.609985 0.257324 0.687439 1441914296 0.298462 -0.609985 0.257324 0.687439 1441914296 0.298462 -0.609985 0.257324 0.687439 1441914296 0.298462 -0.609985 0.257324 0.687439 1441914296 0.298462 -0.609985 0.257324 0.687439 1441914296 0.298462 -0.609985 0.257324 0.687439 1441914296 0.292969 -0.611511 0.253601 0.689880 1441914296 0.292969 -0.611511 0.253601 0.689880 1441914296 0.292969 -0.611511 0.253601 0.689880 1441914296 0.292969 -0.611511 0.253601 0.689880 1441914296 0.292969 -0.611511 0.253601 0.689880 1441914296 0.292969 -0.611511 0.253601 0.689880 1441914296 0.283752 -0.614990 0.246948 0.692993 1441914296 0.283752 -0.614990 0.246948 0.692993 1441914296 0.283752 -0.614990 0.246948 0.692993 1441914296 0.283752 -0.614990 0.246948 0.692993 1441914296 0.283752 -0.614990 0.246948 0.692993 1441914296 0.283752 -0.614990 0.246948 0.692993 1441914297 0.275330 -0.618347 0.238892 0.696228 1441914297 0.275330 -0.618347 0.238892 0.696228 1441914297 0.275330 -0.618347 0.238892 0.696228 1441914297 0.275330 -0.618347 0.238892 0.696228 1441914297 0.275330 -0.618347 0.238892 0.696228 1441914297 0.275330 -0.618347 0.238892 0.696228 1441914297 0.275330 -0.618347 0.238892 0.696228 1441914297 0.270630 -0.620239 0.232056 0.698669 1441914297 0.270630 -0.620239 0.232056 0.698669 1441914297 0.270630 -0.620239 0.232056 0.698669 1441914297 0.270630 -0.620239 0.232056 0.698669 1441914297 0.270630 -0.620239 0.232056 0.698669 1441914297 0.270630 -0.620239 0.232056 0.698669 1441914297 0.268066 -0.620667 0.226318 0.701233 1441914297 0.268066 -0.620667 0.226318 0.701233 1441914297 0.268066 -0.620667 0.226318 0.701233 1441914297 0.268066 -0.620667 0.226318 0.701233 1441914297 0.268066 -0.620667 0.226318 0.701233 1441914297 0.268066 -0.620667 0.226318 0.701233 1441914297 0.262390 -0.622437 0.218750 0.704102 1441914297 0.262390 -0.622437 0.218750 0.704102 1441914297 0.262390 -0.622437 0.218750 0.704102 1441914297 0.262390 -0.622437 0.218750 0.704102 1441914297 0.262390 -0.622437 0.218750 0.704102 1441914297 0.262390 -0.622437 0.218750 0.704102 1441914297 0.254456 -0.625183 0.211914 0.706726 1441914297 0.254456 -0.625183 0.211914 0.706726 1441914297 0.254456 -0.625183 0.211914 0.706726 1441914297 0.254456 -0.625183 0.211914 0.706726 1441914297 0.254456 -0.625183 0.211914 0.706726 1441914297 0.254456 -0.625183 0.211914 0.706726 1441914297 0.253174 -0.625427 0.212952 0.706604 1441914297 0.253174 -0.625427 0.212952 0.706604 1441914297 0.253174 -0.625427 0.212952 0.706604 1441914297 0.253174 -0.625427 0.212952 0.706604 1441914297 0.253174 -0.625427 0.212952 0.706604 1441914297 0.253174 -0.625427 0.212952 0.706604 1441914297 0.253174 -0.625427 0.212952 0.706604 1441914297 0.259705 -0.623352 0.220032 0.703918 1441914297 0.259705 -0.623352 0.220032 0.703918 1441914297 0.259705 -0.623352 0.220032 0.703918 1441914297 0.259705 -0.623352 0.220032 0.703918 1441914297 0.259705 -0.623352 0.220032 0.703918 1441914297 0.259705 -0.623352 0.220032 0.703918 1441914297 0.266602 -0.621094 0.227051 0.701111 1441914297 0.266602 -0.621094 0.227051 0.701111 1441914297 0.266602 -0.621094 0.227051 0.701111 1441914297 0.266602 -0.621094 0.227051 0.701111 1441914297 0.266602 -0.621094 0.227051 0.701111 1441914297 0.266602 -0.621094 0.227051 0.701111 1441914297 0.269775 -0.619751 0.232666 0.699280 1441914297 0.269775 -0.619751 0.232666 0.699280 1441914297 0.269775 -0.619751 0.232666 0.699280 1441914297 0.269775 -0.619751 0.232666 0.699280 1441914297 0.269775 -0.619751 0.232666 0.699280 1441914297 0.269775 -0.619751 0.232666 0.699280 1441914297 0.269592 -0.618530 0.235474 0.699463 1441914297 0.269592 -0.618530 0.235474 0.699463 1441914297 0.269592 -0.618530 0.235474 0.699463 1441914297 0.269592 -0.618530 0.235474 0.699463 1441914297 0.269592 -0.618530 0.235474 0.699463 1441914297 0.269592 -0.618530 0.235474 0.699463 1441914297 0.267334 -0.619202 0.234497 0.700073 1441914297 0.267334 -0.619202 0.234497 0.700073 1441914297 0.267334 -0.619202 0.234497 0.700073 1441914297 0.267334 -0.619202 0.234497 0.700073 1441914297 0.267334 -0.619202 0.234497 0.700073 1441914297 0.267334 -0.619202 0.234497 0.700073 1441914297 0.267761 -0.620422 0.234924 0.698669 1441914297 0.267761 -0.620422 0.234924 0.698669 1441914297 0.267761 -0.620422 0.234924 0.698669 1441914297 0.267761 -0.620422 0.234924 0.698669 1441914297 0.267761 -0.620422 0.234924 0.698669 1441914297 0.267761 -0.620422 0.234924 0.698669 1441914297 0.267761 -0.620422 0.234924 0.698669 1441914297 0.271423 -0.620361 0.239014 0.695984 1441914297 0.271423 -0.620361 0.239014 0.695984 1441914297 0.271423 -0.620361 0.239014 0.695984 1441914297 0.271423 -0.620361 0.239014 0.695984 1441914297 0.280029 -0.616882 0.249939 0.691772 1441914297 0.280029 -0.616882 0.249939 0.691772 1441914297 0.280029 -0.616882 0.249939 0.691772 1441914297 0.280029 -0.616882 0.249939 0.691772 1441914297 0.280029 -0.616882 0.249939 0.691772 1441914297 0.280029 -0.616882 0.249939 0.691772 1441914297 0.287292 -0.613525 0.259399 0.688293 1441914297 0.287292 -0.613525 0.259399 0.688293 1441914297 0.287292 -0.613525 0.259399 0.688293 1441914297 0.287292 -0.613525 0.259399 0.688293 1441914297 0.287292 -0.613525 0.259399 0.688293 1441914297 0.287292 -0.613525 0.259399 0.688293 1441914297 0.287292 -0.613525 0.259399 0.688293 1441914297 0.290588 -0.611145 0.263550 0.687439 1441914297 0.290588 -0.611145 0.263550 0.687439 1441914297 0.290588 -0.611145 0.263550 0.687439 1441914297 0.290588 -0.611145 0.263550 0.687439 1441914297 0.290588 -0.611145 0.263550 0.687439 1441914297 0.290588 -0.611145 0.263550 0.687439 1441914297 0.293152 -0.608826 0.265381 0.687683 1441914297 0.293152 -0.608826 0.265381 0.687683 1441914297 0.293152 -0.608826 0.265381 0.687683 1441914297 0.293152 -0.608826 0.265381 0.687683 1441914297 0.293152 -0.608826 0.265381 0.687683 1441914297 0.293152 -0.608826 0.265381 0.687683 1441914297 0.303650 -0.603210 0.272766 0.685181 1441914297 0.303650 -0.603210 0.272766 0.685181 1441914297 0.303650 -0.603210 0.272766 0.685181 1441914297 0.303650 -0.603210 0.272766 0.685181 1441914297 0.303650 -0.603210 0.272766 0.685181 1441914297 0.303650 -0.603210 0.272766 0.685181 1441914298 0.305176 -0.602722 0.274719 0.684143 1441914298 0.305176 -0.602722 0.274719 0.684143 1441914298 0.305176 -0.602722 0.274719 0.684143 1441914298 0.305176 -0.602722 0.274719 0.684143 1441914298 0.305176 -0.602722 0.274719 0.684143 1441914298 0.295715 -0.606873 0.269531 0.686707 1441914298 0.295715 -0.606873 0.269531 0.686707 1441914298 0.295715 -0.606873 0.269531 0.686707 1441914298 0.295715 -0.606873 0.269531 0.686707 1441914298 0.295715 -0.606873 0.269531 0.686707 1441914298 0.295715 -0.606873 0.269531 0.686707 1441914298 0.295715 -0.606873 0.269531 0.686707 1441914298 0.286804 -0.610352 0.261414 0.690552 1441914298 0.286804 -0.610352 0.261414 0.690552 1441914298 0.286804 -0.610352 0.261414 0.690552 1441914298 0.286804 -0.610352 0.261414 0.690552 1441914298 0.286804 -0.610352 0.261414 0.690552 1441914298 0.286804 -0.610352 0.261414 0.690552 1441914298 0.283386 -0.612549 0.255554 0.692200 1441914298 0.283386 -0.612549 0.255554 0.692200 1441914298 0.283386 -0.612549 0.255554 0.692200 1441914298 0.283386 -0.612549 0.255554 0.692200 1441914298 0.283386 -0.612549 0.255554 0.692200 1441914298 0.283386 -0.612549 0.255554 0.692200 1441914298 0.283386 -0.612549 0.255554 0.692200 1441914298 0.281982 -0.612854 0.252686 0.693604 1441914298 0.281982 -0.612854 0.252686 0.693604 1441914298 0.281982 -0.612854 0.252686 0.693604 1441914298 0.281982 -0.612854 0.252686 0.693604 1441914298 0.281982 -0.612854 0.252686 0.693604 1441914298 0.281982 -0.612854 0.252686 0.693604 1441914298 0.278931 -0.612854 0.248230 0.696411 1441914298 0.278931 -0.612854 0.248230 0.696411 1441914298 0.278931 -0.612854 0.248230 0.696411 1441914298 0.278931 -0.612854 0.248230 0.696411 1441914298 0.278931 -0.612854 0.248230 0.696411 1441914298 0.278931 -0.612854 0.248230 0.696411 1441914298 0.270630 -0.615784 0.237244 0.700867 1441914298 0.270630 -0.615784 0.237244 0.700867 1441914298 0.270630 -0.615784 0.237244 0.700867 1441914298 0.270630 -0.615784 0.237244 0.700867 1441914298 0.270630 -0.615784 0.237244 0.700867 1441914298 0.270630 -0.615784 0.237244 0.700867 1441914298 0.270630 -0.615784 0.237244 0.700867 1441914298 0.262451 -0.618958 0.225647 0.705017 1441914298 0.262451 -0.618958 0.225647 0.705017 1441914298 0.262451 -0.618958 0.225647 0.705017 1441914298 0.262451 -0.618958 0.225647 0.705017 1441914298 0.262451 -0.618958 0.225647 0.705017 1441914298 0.262451 -0.618958 0.225647 0.705017 1441914298 0.257629 -0.621338 0.218079 0.707092 1441914298 0.257629 -0.621338 0.218079 0.707092 1441914298 0.257629 -0.621338 0.218079 0.707092 1441914298 0.257629 -0.621338 0.218079 0.707092 1441914298 0.257629 -0.621338 0.218079 0.707092 1441914298 0.257629 -0.621338 0.218079 0.707092 1441914298 0.257629 -0.621338 0.218079 0.707092 1441914298 0.259338 -0.621460 0.220276 0.705688 1441914298 0.259338 -0.621460 0.220276 0.705688 1441914298 0.259338 -0.621460 0.220276 0.705688 1441914298 0.259338 -0.621460 0.220276 0.705688 1441914298 0.259338 -0.621460 0.220276 0.705688 1441914298 0.259338 -0.621460 0.220276 0.705688 1441914298 0.262939 -0.620667 0.225952 0.703247 1441914298 0.262939 -0.620667 0.225952 0.703247 1441914298 0.262939 -0.620667 0.225952 0.703247 1441914298 0.262939 -0.620667 0.225952 0.703247 1441914298 0.262939 -0.620667 0.225952 0.703247 1441914298 0.262939 -0.620667 0.225952 0.703247 1441914298 0.265503 -0.620544 0.228516 0.701538 1441914298 0.265503 -0.620544 0.228516 0.701538 1441914298 0.265503 -0.620544 0.228516 0.701538 1441914298 0.265503 -0.620544 0.228516 0.701538 1441914298 0.265503 -0.620544 0.228516 0.701538 1441914298 0.265503 -0.620544 0.228516 0.701538 1441914298 0.267822 -0.619934 0.230408 0.700623 1441914298 0.267822 -0.619934 0.230408 0.700623 1441914298 0.267822 -0.619934 0.230408 0.700623 1441914298 0.267822 -0.619934 0.230408 0.700623 1441914298 0.267822 -0.619934 0.230408 0.700623 1441914298 0.267822 -0.619934 0.230408 0.700623 1441914298 0.267822 -0.619934 0.230408 0.700623 1441914298 0.267822 -0.618774 0.232849 0.700806 1441914298 0.267822 -0.618774 0.232849 0.700806 1441914298 0.267822 -0.618774 0.232849 0.700806 1441914298 0.267822 -0.618774 0.232849 0.700806 1441914298 0.267822 -0.618774 0.232849 0.700806 1441914298 0.265259 -0.620361 0.231079 0.700928 1441914298 0.265259 -0.620361 0.231079 0.700928 1441914298 0.265259 -0.620361 0.231079 0.700928 1441914298 0.265259 -0.620361 0.231079 0.700928 1441914298 0.265259 -0.620361 0.231079 0.700928 1441914298 0.265259 -0.620361 0.231079 0.700928 1441914298 0.265259 -0.620361 0.231079 0.700928 1441914298 0.264343 -0.622803 0.229309 0.699707 1441914298 0.264343 -0.622803 0.229309 0.699707 1441914298 0.264343 -0.622803 0.229309 0.699707 1441914298 0.264343 -0.622803 0.229309 0.699707 1441914298 0.264343 -0.622803 0.229309 0.699707 1441914298 0.264343 -0.622803 0.229309 0.699707 1441914298 0.267456 -0.622925 0.232849 0.697266 1441914298 0.267456 -0.622925 0.232849 0.697266 1441914298 0.267456 -0.622925 0.232849 0.697266 1441914298 0.267456 -0.622925 0.232849 0.697266 1441914298 0.267456 -0.622925 0.232849 0.697266 1441914298 0.267456 -0.622925 0.232849 0.697266 1441914298 0.267456 -0.622925 0.232849 0.697266 1441914298 0.272278 -0.621094 0.238831 0.695007 1441914298 0.272278 -0.621094 0.238831 0.695007 1441914298 0.272278 -0.621094 0.238831 0.695007 1441914298 0.272278 -0.621094 0.238831 0.695007 1441914298 0.272278 -0.621094 0.238831 0.695007 1441914298 0.272278 -0.621094 0.238831 0.695007 1441914298 0.277649 -0.617920 0.244568 0.693726 1441914299 0.277649 -0.617920 0.244568 0.693726 1441914299 0.277649 -0.617920 0.244568 0.693726 1441914299 0.277649 -0.617920 0.244568 0.693726 1441914299 0.277649 -0.617920 0.244568 0.693726 1441914299 0.277649 -0.617920 0.244568 0.693726 1441914299 0.277649 -0.617920 0.244568 0.693726 1441914299 0.287048 -0.612854 0.251770 0.691833 1441914299 0.287048 -0.612854 0.251770 0.691833 1441914299 0.287048 -0.612854 0.251770 0.691833 1441914299 0.287048 -0.612854 0.251770 0.691833 1441914299 0.287048 -0.612854 0.251770 0.691833 1441914299 0.287048 -0.612854 0.251770 0.691833 1441914299 0.298218 -0.607178 0.260864 0.688660 1441914299 0.298218 -0.607178 0.260864 0.688660 1441914299 0.298218 -0.607178 0.260864 0.688660 1441914299 0.298218 -0.607178 0.260864 0.688660 1441914299 0.298218 -0.607178 0.260864 0.688660 1441914299 0.298218 -0.607178 0.260864 0.688660 1441914299 0.303589 -0.604736 0.263428 0.687500 1441914299 0.303589 -0.604736 0.263428 0.687500 1441914299 0.303589 -0.604736 0.263428 0.687500 1441914299 0.303589 -0.604736 0.263428 0.687500 1441914299 0.303589 -0.604736 0.263428 0.687500 1441914299 0.303589 -0.604736 0.263428 0.687500 1441914299 0.296265 -0.609497 0.255493 0.689514 1441914299 0.296265 -0.609497 0.255493 0.689514 1441914299 0.296265 -0.609497 0.255493 0.689514 1441914299 0.296265 -0.609497 0.255493 0.689514 1441914299 0.288391 -0.612793 0.249634 0.692078 1441914299 0.288391 -0.612793 0.249634 0.692078 1441914299 0.288391 -0.612793 0.249634 0.692078 1441914299 0.288391 -0.612793 0.249634 0.692078 1441914299 0.288391 -0.612793 0.249634 0.692078 1441914299 0.285095 -0.614197 0.247620 0.692932 1441914299 0.285095 -0.614197 0.247620 0.692932 1441914299 0.285095 -0.614197 0.247620 0.692932 1441914299 0.285095 -0.614197 0.247620 0.692932 1441914299 0.285095 -0.614197 0.247620 0.692932 1441914299 0.282532 -0.615540 0.243225 0.694336 1441914299 0.282532 -0.615540 0.243225 0.694336 1441914299 0.282532 -0.615540 0.243225 0.694336 1441914299 0.282532 -0.615540 0.243225 0.694336 1441914299 0.282532 -0.615540 0.243225 0.694336 1441914299 0.282532 -0.615540 0.243225 0.694336 1441914299 0.280151 -0.615906 0.237854 0.696838 1441914299 0.280151 -0.615906 0.237854 0.696838 1441914299 0.280151 -0.615906 0.237854 0.696838 1441914299 0.280151 -0.615906 0.237854 0.696838 1441914299 0.271057 -0.618713 0.228882 0.700928 1441914299 0.271057 -0.618713 0.228882 0.700928 1441914299 0.271057 -0.618713 0.228882 0.700928 1441914299 0.271057 -0.618713 0.228882 0.700928 1441914299 0.271057 -0.618713 0.228882 0.700928 1441914299 0.271057 -0.618713 0.228882 0.700928 1441914299 0.271057 -0.618713 0.228882 0.700928 1441914299 0.260681 -0.621216 0.220215 0.705383 1441914299 0.260681 -0.621216 0.220215 0.705383 1441914299 0.260681 -0.621216 0.220215 0.705383 1441914299 0.260681 -0.621216 0.220215 0.705383 1441914299 0.260681 -0.621216 0.220215 0.705383 1441914299 0.260681 -0.621216 0.220215 0.705383 1441914299 0.257263 -0.621155 0.219849 0.706848 1441914299 0.257263 -0.621155 0.219849 0.706848 1441914299 0.257263 -0.621155 0.219849 0.706848 1441914299 0.257263 -0.621155 0.219849 0.706848 1441914299 0.257263 -0.621155 0.219849 0.706848 1441914299 0.257263 -0.621155 0.219849 0.706848 1441914299 0.257263 -0.621155 0.219849 0.706848 1441914299 0.257080 -0.620300 0.223206 0.706604 1441914299 0.257080 -0.620300 0.223206 0.706604 1441914299 0.257080 -0.620300 0.223206 0.706604 1441914299 0.257080 -0.620300 0.223206 0.706604 1441914299 0.260620 -0.618896 0.229065 0.704651 1441914299 0.260620 -0.618896 0.229065 0.704651 1441914299 0.260620 -0.618896 0.229065 0.704651 1441914299 0.260620 -0.618896 0.229065 0.704651 1441914299 0.260620 -0.618896 0.229065 0.704651 1441914299 0.260620 -0.618896 0.229065 0.704651 1441914299 0.264404 -0.618042 0.233154 0.702637 1441914299 0.264404 -0.618042 0.233154 0.702637 1441914299 0.264404 -0.618042 0.233154 0.702637 1441914299 0.264404 -0.618042 0.233154 0.702637 1441914299 0.264404 -0.618042 0.233154 0.702637 1441914299 0.264404 -0.618042 0.233154 0.702637 1441914299 0.264404 -0.618042 0.233154 0.702637 1441914299 0.267151 -0.618713 0.236328 0.699951 1441914299 0.267151 -0.618713 0.236328 0.699951 1441914299 0.267151 -0.618713 0.236328 0.699951 1441914299 0.267151 -0.618713 0.236328 0.699951 1441914299 0.267151 -0.618713 0.236328 0.699951 1441914299 0.267151 -0.618713 0.236328 0.699951 1441914299 0.269165 -0.618896 0.239258 0.697998 1441914299 0.269165 -0.618896 0.239258 0.697998 1441914299 0.269165 -0.618896 0.239258 0.697998 1441914299 0.269165 -0.618896 0.239258 0.697998 1441914299 0.269165 -0.618896 0.239258 0.697998 1441914299 0.269165 -0.618896 0.239258 0.697998 1441914299 0.269348 -0.620300 0.238586 0.696960 1441914299 0.269348 -0.620300 0.238586 0.696960 1441914299 0.269348 -0.620300 0.238586 0.696960 1441914299 0.269348 -0.620300 0.238586 0.696960 1441914299 0.269348 -0.620300 0.238586 0.696960 1441914299 0.269348 -0.620300 0.238586 0.696960 1441914299 0.273376 -0.619507 0.241028 0.695251 1441914299 0.273376 -0.619507 0.241028 0.695251 1441914299 0.273376 -0.619507 0.241028 0.695251 1441914300 0.273376 -0.619507 0.241028 0.695251 1441914300 0.273376 -0.619507 0.241028 0.695251 1441914300 0.273376 -0.619507 0.241028 0.695251 1441914300 0.273376 -0.619507 0.241028 0.695251 1441914300 0.279053 -0.617615 0.245605 0.693054 1441914300 0.279053 -0.617615 0.245605 0.693054 1441914300 0.279053 -0.617615 0.245605 0.693054 1441914300 0.279053 -0.617615 0.245605 0.693054 1441914300 0.279053 -0.617615 0.245605 0.693054 1441914300 0.284058 -0.615845 0.251587 0.690430 1441914300 0.284058 -0.615845 0.251587 0.690430 1441914300 0.284058 -0.615845 0.251587 0.690430 1441914300 0.284058 -0.615845 0.251587 0.690430 1441914300 
0.370972 -0.585388 0.347046 0.631836 1441914301 0.370972 -0.585388 0.347046 0.631836 1441914301 0.362610 -0.591553 0.338318 0.635681 1441914301 0.362610 -0.591553 0.338318 0.635681 1441914301 0.362610 -0.591553 0.338318 0.635681 1441914301 0.362610 -0.591553 0.338318 0.635681 1441914301 0.362610 -0.591553 0.338318 0.635681 1441914301 0.362610 -0.591553 0.338318 0.635681 1441914301 0.368591 -0.592651 0.336670 0.632080 1441914301 0.368591 -0.592651 0.336670 0.632080 1441914301 0.368591 -0.592651 0.336670 0.632080 1441914301 0.368591 -0.592651 0.336670 0.632080 1441914301 0.368591 -0.592651 0.336670 0.632080 1441914301 0.368591 -0.592651 0.336670 0.632080 1441914301 0.380981 -0.585266 0.343750 0.627747 1441914301 0.380981 -0.585266 0.343750 0.627747 1441914301 0.380981 -0.585266 0.343750 0.627747 1441914301 0.380981 -0.585266 0.343750 0.627747 1441914302 0.380981 -0.585266 0.343750 0.627747 1441914302 0.380981 -0.585266 0.343750 0.627747 1441914302 0.380981 -0.585266 0.343750 0.627747 1441914302 0.380920 -0.577759 0.341492 0.635925 1441914302 0.380920 -0.577759 0.341492 0.635925 1441914302 0.380920 -0.577759 0.341492 0.635925 1441914302 0.380920 -0.577759 0.341492 0.635925 1441914302 0.380920 -0.577759 0.341492 0.635925 1441914302 0.380920 -0.577759 0.341492 0.635925 1441914302 0.369446 -0.563904 0.333069 0.659241 1441914302 0.369446 -0.563904 0.333069 0.659241 1441914302 0.369446 -0.563904 0.333069 0.659241 1441914302 0.369446 -0.563904 0.333069 0.659241 1441914302 0.369446 -0.563904 0.333069 0.659241 1441914302 0.369446 -0.563904 0.333069 0.659241 1441914302 0.369446 -0.563904 0.333069 0.659241 1441914302 0.359314 -0.544495 0.321899 0.686157 1441914302 0.359314 -0.544495 0.321899 0.686157 1441914302 0.359314 -0.544495 0.321899 0.686157 1441914302 0.359314 -0.544495 0.321899 0.686157 1441914302 0.359314 -0.544495 0.321899 0.686157 1441914302 0.359314 -0.544495 0.321899 0.686157 1441914302 0.363281 -0.526245 0.312988 0.702209 1441914302 0.363281 -0.526245 0.312988 0.702209 1441914302 0.363281 -0.526245 0.312988 0.702209 1441914302 0.363281 -0.526245 0.312988 0.702209 1441914302 0.363281 -0.526245 0.312988 0.702209 1441914302 0.363281 -0.526245 0.312988 0.702209 1441914302 0.369080 -0.523804 0.308350 0.703064 1441914302 0.369080 -0.523804 0.308350 0.703064 1441914302 0.369080 -0.523804 0.308350 0.703064 1441914302 0.369080 -0.523804 0.308350 0.703064 1441914302 0.369080 -0.523804 0.308350 0.703064 1441914302 0.369080 -0.523804 0.308350 0.703064 1441914302 0.373108 -0.532776 0.318115 0.689697 1441914302 0.373108 -0.532776 0.318115 0.689697 1441914302 0.373108 -0.532776 0.318115 0.689697 1441914302 0.373108 -0.532776 0.318115 0.689697 1441914302 0.373108 -0.532776 0.318115 0.689697 1441914302 0.387512 -0.538086 0.336853 0.668396 1441914302 0.387512 -0.538086 0.336853 0.668396 1441914302 0.387512 -0.538086 0.336853 0.668396 1441914302 0.387512 -0.538086 0.336853 0.668396 1441914302 0.387512 -0.538086 0.336853 0.668396 1441914302 0.387512 -0.538086 0.336853 0.668396 1441914302 0.393494 -0.541260 0.348938 0.656067 1441914302 0.393494 -0.541260 0.348938 0.656067 1441914302 0.393494 -0.541260 0.348938 0.656067 1441914302 0.393494 -0.541260 0.348938 0.656067 1441914302 0.393494 -0.541260 0.348938 0.656067 1441914302 0.393494 -0.541260 0.348938 0.656067 1441914302 0.393494 -0.541260 0.348938 0.656067 1441914302 0.384827 -0.550842 0.349426 0.652893 1441914302 0.384827 -0.550842 0.349426 0.652893 1441914302 0.384827 -0.550842 0.349426 0.652893 1441914302 0.384827 -0.550842 0.349426 0.652893 1441914302 0.384827 -0.550842 0.349426 0.652893 1441914302 0.384827 -0.550842 0.349426 0.652893 1441914302 0.365906 -0.557922 0.343201 0.661011 1441914302 0.365906 -0.557922 0.343201 0.661011 1441914302 0.365906 -0.557922 0.343201 0.661011 1441914302 0.340759 -0.564941 0.335449 0.672424 1441914302 0.340759 -0.564941 0.335449 0.672424 1441914302 0.340759 -0.564941 0.335449 0.672424 1441914302 0.340759 -0.564941 0.335449 0.672424 1441914302 0.340759 -0.564941 0.335449 0.672424 1441914302 0.340759 -0.564941 0.335449 0.672424 1441914302 0.312805 -0.571655 0.322510 0.686523 1441914302 0.312805 -0.571655 0.322510 0.686523 1441914302 0.312805 -0.571655 0.322510 0.686523 1441914302 0.312805 -0.571655 0.322510 0.686523 1441914302 0.312805 -0.571655 0.322510 0.686523 1441914302 0.312805 -0.571655 0.322510 0.686523 1441914302 0.330750 -0.586548 0.318604 0.667053 1441914302 0.330750 -0.586548 0.318604 0.667053 1441914302 0.330750 -0.586548 0.318604 0.667053 1441914302 0.330750 -0.586548 0.318604 0.667053 1441914302 0.330750 -0.586548 0.318604 0.667053 1441914302 0.330750 -0.586548 0.318604 0.667053 1441914302 0.395020 -0.581848 0.346619 0.620667 1441914302 0.395020 -0.581848 0.346619 0.620667 1441914302 0.395020 -0.581848 0.346619 0.620667 1441914302 0.395020 -0.581848 0.346619 0.620667 1441914302 0.395020 -0.581848 0.346619 0.620667 1441914302 0.395020 -0.581848 0.346619 0.620667 1441914302 0.409485 -0.575195 0.349854 0.615662 1441914302 0.409485 -0.575195 0.349854 0.615662 1441914302 0.409485 -0.575195 0.349854 0.615662 1441914302 0.409485 -0.575195 0.349854 0.615662 1441914302 0.409485 -0.575195 0.349854 0.615662 1441914302 0.409485 -0.575195 0.349854 0.615662 1441914302 0.409485 -0.575195 0.349854 0.615662 1441914302 0.396179 -0.575073 0.345398 0.626892 1441914302 0.396179 -0.575073 0.345398 0.626892 1441914302 0.396179 -0.575073 0.345398 0.626892 1441914302 0.396179 -0.575073 0.345398 0.626892 1441914302 0.396179 -0.575073 0.345398 0.626892 1441914302 0.367432 -0.578918 0.330383 0.648621 1441914302 0.367432 -0.578918 0.330383 0.648621 1441914302 0.367432 -0.578918 0.330383 0.648621 1441914302 0.367432 -0.578918 0.330383 0.648621 1441914302 0.367432 -0.578918 0.330383 0.648621 1441914302 0.367432 -0.578918 0.330383 0.648621 1441914302 0.367432 -0.578918 0.330383 0.648621 1441914302 0.355774 -0.582153 0.319641 0.657471 1441914302 0.355774 -0.582153 0.319641 0.657471 1441914302 0.355774 -0.582153 0.319641 0.657471 1441914302 0.355774 -0.582153 0.319641 0.657471 1441914302 0.355774 -0.582153 0.319641 0.657471 1441914303 0.355774 -0.582153 0.319641 0.657471 1441914303 0.355774 -0.582153 0.319641 0.657471 1441914303 0.364502 -0.585449 0.322388 0.648376 1441914303 0.364502 -0.585449 0.322388 0.648376 1441914303 0.364502 -0.585449 0.322388 0.648376 1441914303 0.364502 -0.585449 0.322388 0.648376 1441914303 0.364502 -0.585449 0.322388 0.648376 1441914303 0.364502 -0.585449 0.322388 0.648376 1441914303 0.382080 -0.582336 0.336975 0.633484 1441914303 0.382080 -0.582336 0.336975 0.633484 1441914303 0.382080 -0.582336 0.336975 0.633484 1441914303 0.382080 -0.582336 0.336975 0.633484 1441914303 0.382080 -0.582336 0.336975 0.633484 1441914303 0.382080 -0.582336 0.336975 0.633484 1441914303 0.384583 -0.576294 0.341064 0.635315 1441914303 0.384583 -0.576294 0.341064 0.635315 1441914303 0.384583 -0.576294 0.341064 0.635315 1441914303 0.384583 -0.576294 0.341064 0.635315 1441914303 0.384583 -0.576294 0.341064 0.635315 1441914303 0.384583 -0.576294 0.341064 0.635315 1441914303 0.375977 -0.563171 0.338318 0.653381 1441914303 0.375977 -0.563171 0.338318 0.653381 1441914303 0.375977 -0.563171 0.338318 0.653381 1441914303 0.375977 -0.563171 0.338318 0.653381 1441914303 0.375977 -0.563171 0.338318 0.653381 1441914303 0.375977 -0.563171 0.338318 0.653381 1441914303 0.375977 -0.563171 0.338318 0.653381 1441914303 0.366638 -0.547241 0.334412 0.673950 1441914303 0.366638 -0.547241 0.334412 0.673950 1441914303 0.366638 -0.547241 0.334412 0.673950 1441914303 0.366638 -0.547241 0.334412 0.673950 1441914303 0.366638 -0.547241 0.334412 0.673950 1441914303 0.366638 -0.547241 0.334412 0.673950 1441914303 0.355957 -0.537170 0.323425 0.692871 1441914303 0.355957 -0.537170 0.323425 0.692871 1441914303 0.355957 -0.537170 0.323425 0.692871 1441914303 0.355957 -0.537170 0.323425 0.692871 1441914303 0.355957 -0.537170 0.323425 0.692871 1441914303 0.355957 -0.537170 0.323425 0.692871 1441914303 0.355774 -0.532288 0.310364 0.702637 1441914303 0.355774 -0.532288 0.310364 0.702637 1441914303 0.355774 -0.532288 0.310364 0.702637 1441914303 0.355774 -0.532288 0.310364 0.702637 1441914303 0.355774 -0.532288 0.310364 0.702637 1441914303 0.365479 -0.530640 0.309875 0.699097 1441914303 0.365479 -0.530640 0.309875 0.699097 1441914303 0.365479 -0.530640 0.309875 0.699097 1441914303 0.365479 -0.530640 0.309875 0.699097 1441914303 0.365479 -0.530640 0.309875 0.699097 1441914303 0.365479 -0.530640 0.309875 0.699097 1441914303 0.376587 -0.527771 0.322021 0.689819 1441914303 0.376587 -0.527771 0.322021 0.689819 1441914303 0.376587 -0.527771 0.322021 0.689819 1441914303 0.376587 -0.527771 0.322021 0.689819 1441914303 0.376587 -0.527771 0.322021 0.689819 1441914303 0.376587 -0.527771 0.322021 0.689819 1441914303 0.379333 -0.526917 0.332275 0.684143 1441914303 0.379333 -0.526917 0.332275 0.684143 1441914303 0.379333 -0.526917 0.332275 0.684143 1441914303 0.379333 -0.526917 0.332275 0.684143 1441914303 0.379333 -0.526917 0.332275 0.684143 1441914303 0.379333 -0.526917 0.332275 0.684143 1441914303 0.371399 -0.530457 0.335999 0.683899 1441914303 0.371399 -0.530457 0.335999 0.683899 1441914303 0.371399 -0.530457 0.335999 0.683899 1441914303 0.371399 -0.530457 0.335999 0.683899 1441914303 0.371399 -0.530457 0.335999 0.683899 1441914303 0.371399 -0.530457 0.335999 0.683899 1441914303 0.356323 -0.543091 0.333435 0.683228 1441914303 0.356323 -0.543091 0.333435 0.683228 1441914303 0.356323 -0.543091 0.333435 0.683228 1441914303 0.356323 -0.543091 0.333435 0.683228 1441914303 0.356323 -0.543091 0.333435 0.683228 1441914303 0.356323 -0.543091 0.333435 0.683228 1441914303 0.356323 -0.543091 0.333435 0.683228 1441914303 0.348999 -0.551636 0.330933 0.681396 1441914303 0.348999 -0.551636 0.330933 0.681396 1441914303 0.348999 -0.551636 0.330933 0.681396 1441914303 0.348999 -0.551636 0.330933 0.681396 1441914303 0.348999 -0.551636 0.330933 0.681396 1441914303 0.348999 -0.551636 0.330933 0.681396 1441914303 0.330505 -0.548035 0.338684 0.689697 1441914303 0.330505 -0.548035 0.338684 0.689697 1441914303 0.330505 -0.548035 0.338684 0.689697 1441914303 0.330505 -0.548035 0.338684 0.689697 1441914303 0.330505 -0.548035 0.338684 0.689697 1441914303 0.330505 -0.548035 0.338684 0.689697 1441914303 0.292542 -0.553528 0.324585 0.708923 1441914303 0.292542 -0.553528 0.324585 0.708923 1441914303 0.292542 -0.553528 0.324585 0.708923 1441914303 0.292542 -0.553528 0.324585 0.708923 1441914303 0.292542 -0.553528 0.324585 0.708923 1441914303 0.317871 -0.589417 0.302307 0.678284 1441914303 0.317871 -0.589417 0.302307 0.678284 1441914303 0.317871 -0.589417 0.302307 0.678284 1441914303 0.317871 -0.589417 0.302307 0.678284 1441914303 0.317871 -0.589417 0.302307 0.678284 1441914303 0.317871 -0.589417 0.302307 0.678284 1441914303 0.407227 -0.576172 0.341553 0.620850 1441914303 0.407227 -0.576172 0.341553 0.620850 1441914303 0.407227 -0.576172 0.341553 0.620850 1441914303 0.407227 -0.576172 0.341553 0.620850 1441914303 0.407227 -0.576172 0.341553 0.620850 1441914303 0.407227 -0.576172 0.341553 0.620850 1441914303 0.407227 -0.576172 0.341553 0.620850 1441914303 0.419556 -0.573425 0.338745 0.616760 1441914303 0.419556 -0.573425 0.338745 0.616760 1441914303 0.419556 -0.573425 0.338745 0.616760 1441914303 0.419556 -0.573425 0.338745 0.616760 1441914303 0.419556 -0.573425 0.338745 0.616760 1441914304 0.419556 -0.573425 0.338745 0.616760 1441914304 0.400818 -0.592285 0.314453 0.624207 1441914304 0.400818 -0.592285 0.314453 0.624207 1441914304 0.400818 -0.592285 0.314453 0.624207 1441914304 0.400818 -0.592285 0.314453 0.624207 1441914304 0.400818 -0.592285 0.314453 0.624207 1441914304 0.400818 -0.592285 0.314453 0.624207 1441914304 0.397217 -0.589661 0.320251 0.626038 1441914304 0.397217 -0.589661 0.320251 0.626038 1441914304 0.397217 -0.589661 0.320251 0.626038 1441914304 0.397217 -0.589661 0.320251 0.626038 1441914304 0.397217 -0.589661 0.320251 0.626038 1441914304 0.397217 -0.589661 0.320251 0.626038 1441914304 0.392090 -0.583435 0.325317 0.632446 1441914304 0.392090 -0.583435 0.325317 0.632446 1441914304 0.392090 -0.583435 0.325317 0.632446 1441914304 0.392090 -0.583435 0.325317 0.632446 1441914304 0.392090 -0.583435 0.325317 0.632446 1441914304 0.392090 -0.583435 0.325317 0.632446 1441914304 0.392090 -0.583435 0.325317 0.632446 1441914304 0.387573 -0.582703 0.320374 0.638428 1441914304 0.387573 -0.582703 0.320374 0.638428 1441914304 0.387573 -0.582703 0.320374 0.638428 1441914304 0.387573 -0.582703 0.320374 0.638428 1441914304 0.387573 -0.582703 0.320374 0.638428 1441914304 0.387573 -0.582703 0.320374 0.638428 1441914304 0.396973 -0.586731 0.319519 0.629272 1441914304 0.396973 -0.586731 0.319519 0.629272 1441914304 0.396973 -0.586731 0.319519 0.629272 1441914304 0.396973 -0.586731 0.319519 0.629272 1441914304 0.396973 -0.586731 0.319519 0.629272 1441914304 0.396973 -0.586731 0.319519 0.629272 1441914304 0.406555 -0.579407 0.329285 0.624878 1441914304 0.406555 -0.579407 0.329285 0.624878 1441914304 0.406555 -0.579407 0.329285 0.624878 1441914304 0.406555 -0.579407 0.329285 0.624878 1441914304 0.406555 -0.579407 0.329285 0.624878 1441914304 0.406555 -0.579407 0.329285 0.624878 1441914304 0.403992 -0.563965 0.337769 0.636108 1441914304 0.403992 -0.563965 0.337769 0.636108 1441914304 0.403992 -0.563965 0.337769 0.636108 1441914304 0.403992 -0.563965 0.337769 0.636108 1441914304 0.403992 -0.563965 0.337769 0.636108 1441914304 0.403992 -0.563965 0.337769 0.636108 1441914304 0.403992 -0.563965 0.337769 0.636108 1441914304 0.393433 -0.541626 0.335754 0.662598 1441914304 0.393433 -0.541626 0.335754 0.662598 1441914304 0.393433 -0.541626 0.335754 0.662598 1441914304 0.393433 -0.541626 0.335754 0.662598 1441914304 0.393433 -0.541626 0.335754 0.662598 1441914304 0.371643 -0.531677 0.327332 0.687012 1441914304 0.371643 -0.531677 0.327332 0.687012 1441914304 0.371643 -0.531677 0.327332 0.687012 1441914304 0.371643 -0.531677 0.327332 0.687012 1441914304 0.371643 -0.531677 0.327332 0.687012 1441914304 0.362366 -0.526123 0.312378 0.703003 1441914304 0.362366 -0.526123 0.312378 0.703003 1441914304 0.362366 -0.526123 0.312378 0.703003 1441914304 0.362366 -0.526123 0.312378 0.703003 1441914304 0.362366 -0.526123 0.312378 0.703003 1441914304 0.362366 -0.526123 0.312378 0.703003 1441914304 0.363281 -0.525452 0.313293 0.702637 1441914304 0.363281 -0.525452 0.313293 0.702637 1441914304 0.363281 -0.525452 0.313293 0.702637 1441914304 0.363281 -0.525452 0.313293 0.702637 1441914304 0.363281 -0.525452 0.313293 0.702637 1441914304 0.363281 -0.525452 0.313293 0.702637 1441914304 0.373291 -0.525818 0.322693 0.692810 1441914304 0.373291 -0.525818 0.322693 0.692810 1441914304 0.373291 -0.525818 0.322693 0.692810 1441914304 0.373291 -0.525818 0.322693 0.692810 1441914304 0.373291 -0.525818 0.322693 0.692810 1441914304 0.373291 -0.525818 0.322693 0.692810 1441914304 0.373291 -0.525818 0.322693 0.692810 1441914304 0.384827 -0.527527 0.328064 0.682556 1441914304 0.384827 -0.527527 0.328064 0.682556 1441914304 0.384827 -0.527527 0.328064 0.682556 1441914304 0.384827 -0.527527 0.328064 0.682556 1441914304 0.384827 -0.527527 0.328064 0.682556 1441914304 0.384827 -0.527527 0.328064 0.682556 1441914304 0.398315 -0.526672 0.328003 0.675537 1441914304 0.398315 -0.526672 0.328003 0.675537 1441914304 0.398315 -0.526672 0.328003 0.675537 1441914304 0.398315 -0.526672 0.328003 0.675537 1441914304 0.398315 -0.526672 0.328003 0.675537 1441914304 0.398315 -0.526672 0.328003 0.675537 1441914304 0.408325 -0.529968 0.325562 0.668091 1441914304 0.408325 -0.529968 0.325562 0.668091 1441914304 0.408325 -0.529968 0.325562 0.668091 1441914304 0.408325 -0.529968 0.325562 0.668091 1441914304 0.408325 -0.529968 0.325562 0.668091 1441914304 0.408325 -0.529968 0.325562 0.668091 1441914304 0.408325 -0.529968 0.325562 0.668091 1441914304 0.413879 -0.532349 0.324585 0.663269 1441914304 0.413879 -0.532349 0.324585 0.663269 1441914304 0.413879 -0.532349 0.324585 0.663269 1441914304 0.413879 -0.532349 0.324585 0.663269 1441914304 0.413879 -0.532349 0.324585 0.663269 1441914304 0.413879 -0.532349 0.324585 0.663269 1441914304 0.410583 -0.538025 0.324219 0.660828 1441914304 0.410583 -0.538025 0.324219 0.660828 1441914304 0.410583 -0.538025 0.324219 0.660828 1441914304 0.410583 -0.538025 0.324219 0.660828 1441914304 0.410583 -0.538025 0.324219 0.660828 1441914304 0.400391 -0.549438 0.322815 0.658447 1441914304 0.400391 -0.549438 0.322815 0.658447 1441914304 0.400391 -0.549438 0.322815 0.658447 1441914304 0.400391 -0.549438 0.322815 0.658447 1441914304 0.400391 -0.549438 0.322815 0.658447 1441914304 0.400391 -0.549438 0.322815 0.658447 1441914304 0.381531 -0.556580 0.321716 0.664185 1441914304 0.381531 -0.556580 0.321716 0.664185 1441914305 0.381531 -0.556580 0.321716 0.664185 1441914305 0.381531 -0.556580 0.321716 0.664185 1441914305 0.349670 -0.565735 0.318237 0.675537 1441914305 0.349670 -0.565735 0.318237 0.675537 1441914305 0.349670 -0.565735 0.318237 0.675537 1441914305 0.349670 -0.565735 0.318237 0.675537 1441914305 0.333252 -0.590332 0.297302 0.672302 1441914305 0.333252 -0.590332 0.297302 0.672302 1441914305 0.333252 -0.590332 0.297302 0.672302 1441914305 0.333252 -0.590332 0.297302 0.672302 1441914305 0.333252 -0.590332 0.297302 0.672302 1441914305 0.333252 -0.590332 0.297302 0.672302 1441914305 0.393860 -0.592651 0.319763 0.625549 1441914305 0.393860 -0.592651 0.319763 0.625549 1441914305 0.393860 -0.592651 0.319763 0.625549 1441914305 0.393860 -0.592651 0.319763 0.625549 1441914305 0.393860 -0.592651 0.319763 0.625549 1441914305 0.393860 -0.592651 0.319763 0.625549 1441914305 0.420349 -0.576294 0.338623 0.613525 1441914305 0.420349 -0.576294 0.338623 0.613525 1441914305 0.420349 -0.576294 0.338623 0.613525 1441914305 0.420349 -0.576294 0.338623 0.613525 1441914305 0.420349 -0.576294 0.338623 0.613525 1441914305 0.420349 -0.576294 0.338623 0.613525 1441914305 0.420349 -0.576294 0.338623 0.613525 1441914305 0.412415 -0.578186 0.334412 0.619507 1441914305 0.412415 -0.578186 0.334412 0.619507 1441914305 0.412415 -0.578186 0.334412 0.619507 1441914305 0.412415 -0.578186 0.334412 0.619507 1441914305 0.412415 -0.578186 0.334412 0.619507 1441914305 0.412415 -0.578186 0.334412 0.619507 1441914305 0.399902 -0.582153 0.329956 0.626282 1441914305 0.399902 -0.582153 0.329956 0.626282 1441914305 0.399902 -0.582153 0.329956 0.626282 1441914305 0.399902 -0.582153 0.329956 0.626282 1441914305 0.399902 -0.582153 0.329956 0.626282 1441914305 0.399902 -0.582153 0.329956 0.626282 1441914305 0.391968 -0.580383 0.335388 0.630066 1441914305 0.391968 -0.580383 0.335388 0.630066 1441914305 0.391968 -0.580383 0.335388 0.630066 1441914305 0.391968 -0.580383 0.335388 0.630066 1441914305 0.391968 -0.580383 0.335388 0.630066 1441914305 0.391968 -0.580383 0.335388 0.630066 1441914305 0.391968 -0.580383 0.335388 0.630066 1441914305 0.384216 -0.575745 0.337341 0.638000 1441914305 0.384216 -0.575745 0.337341 0.638000 1441914305 0.384216 -0.575745 0.337341 0.638000 1441914305 0.384216 -0.575745 0.337341 0.638000 1441914305 0.384216 -0.575745 0.337341 0.638000 1441914305 0.384216 -0.575745 0.337341 0.638000 1441914305 0.377319 -0.582886 0.329529 0.639771 1441914305 0.377319 -0.582886 0.329529 0.639771 1441914305 0.377319 -0.582886 0.329529 0.639771 1441914305 0.377319 -0.582886 0.329529 0.639771 1441914305 0.377319 -0.582886 0.329529 0.639771 1441914305 0.377319 -0.582886 0.329529 0.639771 1441914305 0.375366 -0.586914 0.329956 0.636963 1441914305 0.375366 -0.586914 0.329956 0.636963 1441914305 0.375366 -0.586914 0.329956 0.636963 1441914305 0.375366 -0.586914 0.329956 0.636963 1441914305 0.375366 -0.586914 0.329956 0.636963 1441914305 0.375366 -0.586914 0.329956 0.636963 1441914305 0.371765 -0.576172 0.332092 0.647705 1441914305 0.371765 -0.576172 0.332092 0.647705 1441914305 0.371765 -0.576172 0.332092 0.647705 1441914305 0.371765 -0.576172 0.332092 0.647705 1441914305 0.371765 -0.576172 0.332092 0.647705 1441914305 0.371765 -0.576172 0.332092 0.647705 1441914305 0.358276 -0.557129 0.325806 0.674561 1441914305 0.358276 -0.557129 0.325806 0.674561 1441914305 0.358276 -0.557129 0.325806 0.674561 1441914305 0.358276 -0.557129 0.325806 0.674561 1441914305 0.358276 -0.557129 0.325806 0.674561 1441914305 0.358276 -0.557129 0.325806 0.674561 1441914305 0.332031 -0.546326 0.317078 0.700500 1441914305 0.332031 -0.546326 0.317078 0.700500 1441914305 0.309509 -0.536743 0.302795 0.724121 1441914305 0.309509 -0.536743 0.302795 0.724121 1441914305 0.309509 -0.536743 0.302795 0.724121 1441914305 0.309509 -0.536743 0.302795 0.724121 1441914305 0.309509 -0.536743 0.302795 0.724121 1441914305 0.309509 -0.536743 0.302795 0.724121 1441914305 0.302795 -0.532043 0.295288 0.733459 1441914305 0.302795 -0.532043 0.295288 0.733459 1441914305 0.302795 -0.532043 0.295288 0.733459 1441914305 0.302795 -0.532043 0.295288 0.733459 1441914305 0.302795 -0.532043 0.295288 0.733459 1441914305 0.302795 -0.532043 0.295288 0.733459 1441914305 0.311584 -0.526184 0.296631 0.733459 1441914305 0.311584 -0.526184 0.296631 0.733459 1441914305 0.311584 -0.526184 0.296631 0.733459 1441914305 0.311584 -0.526184 0.296631 0.733459 1441914305 0.311584 -0.526184 0.296631 0.733459 1441914305 0.311584 -0.526184 0.296631 0.733459 1441914305 0.318237 -0.525330 0.296875 0.731140 1441914305 0.318237 -0.525330 0.296875 0.731140 1441914305 0.318237 -0.525330 0.296875 0.731140 1441914305 0.318237 -0.525330 0.296875 0.731140 1441914305 0.318237 -0.525330 0.296875 0.731140 1441914305 0.318237 -0.525330 0.296875 0.731140 1441914305 0.323242 -0.527527 0.301514 0.725464 1441914305 0.323242 -0.527527 0.301514 0.725464 1441914305 0.323242 -0.527527 0.301514 0.725464 1441914306 0.323242 -0.527527 0.301514 0.725464 1441914306 0.323242 -0.527527 0.301514 0.725464 1441914306 0.323242 -0.527527 0.301514 0.725464 1441914306 0.323242 -0.527527 0.301514 0.725464 1441914306 0.329895 -0.531372 0.306824 0.717346 1441914306 0.329895 -0.531372 0.306824 0.717346 1441914306 0.329895 -0.531372 0.306824 0.717346 1441914306 0.329895 -0.531372 0.306824 0.717346 1441914306 0.329895 -0.531372 0.306824 0.717346 1441914306 0.329895 -0.531372 0.306824 0.717346 1441914306 0.336121 -0.535156 0.316284 0.707458 1441914306 0.336121 -0.535156 0.316284 0.707458 1441914306 0.336121 -0.535156 0.316284 0.707458 1441914306 0.336121 -0.535156 0.316284 0.707458 1441914306 0.336121 -0.535156 0.316284 0.707458 1441914306 0.336121 -0.535156 0.316284 0.707458 1441914306 0.342163 -0.540771 0.327271 0.695190 1441914306 0.342163 -0.540771 0.327271 0.695190 1441914306 0.342163 -0.540771 0.327271 0.695190 1441914306 0.342163 -0.540771 0.327271 0.695190 1441914306 0.342163 -0.540771 0.327271 0.695190 1441914306 0.342163 -0.540771 0.327271 0.695190 1441914306 0.342163 -0.540771 0.327271 0.695190 1441914306 0.342285 -0.550964 0.331726 0.684937 1441914306 0.342285 -0.550964 0.331726 0.684937 1441914306 0.342285 -0.550964 0.331726 0.684937 1441914306 0.342285 -0.550964 0.331726 0.684937 1441914306 0.342285 -0.550964 0.331726 0.684937 1441914306 0.342285 -0.550964 0.331726 0.684937 1441914306 0.338684 -0.560303 0.331482 0.679260 1441914306 0.338684 -0.560303 0.331482 0.679260 1441914306 0.338684 -0.560303 0.331482 0.679260 1441914306 0.338684 -0.560303 0.331482 0.679260 1441914306 0.338684 -0.560303 0.331482 0.679260 1441914306 0.338684 -0.560303 0.331482 0.679260 1441914306 0.327332 -0.565247 0.333130 0.679993 1441914306 0.327332 -0.565247 0.333130 0.679993 1441914306 0.327332 -0.565247 0.333130 0.679993 1441914306 0.327332 -0.565247 0.333130 0.679993 1441914306 0.327332 -0.565247 0.333130 0.679993 1441914306 0.327332 -0.565247 0.333130 0.679993 1441914306 0.312378 -0.579346 0.323853 0.679626 1441914306 0.312378 -0.579346 0.323853 0.679626 1441914306 0.312378 -0.579346 0.323853 0.679626 1441914306 0.312378 -0.579346 0.323853 0.679626 1441914306 0.312378 -0.579346 0.323853 0.679626 1441914306 0.312378 -0.579346 0.323853 0.679626 1441914306 0.312378 -0.579346 0.323853 0.679626 1441914306 0.328918 -0.592773 0.320984 0.661316 1441914306 0.328918 -0.592773 0.320984 0.661316 1441914306 0.328918 -0.592773 0.320984 0.661316 1441914306 0.328918 -0.592773 0.320984 0.661316 1441914306 0.328918 -0.592773 0.320984 0.661316 1441914306 0.328918 -0.592773 0.320984 0.661316 1441914306 0.375610 -0.586731 0.342529 0.630310 1441914306 0.375610 -0.586731 0.342529 0.630310 1441914306 0.375610 -0.586731 0.342529 0.630310 1441914306 0.375610 -0.586731 0.342529 0.630310 1441914306 0.375610 -0.586731 0.342529 0.630310 1441914306 0.375610 -0.586731 0.342529 0.630310 1441914306 0.372314 -0.594604 0.339722 0.626404 1441914306 0.372314 -0.594604 0.339722 0.626404 1441914306 0.372314 -0.594604 0.339722 0.626404 1441914306 0.372314 -0.594604 0.339722 0.626404 1441914306 0.372314 -0.594604 0.339722 0.626404 1441914306 0.372314 -0.594604 0.339722 0.626404 1441914306 0.362732 -0.603699 0.331116 0.627930 1441914306 0.362732 -0.603699 0.331116 0.627930 1441914306 0.362732 -0.603699 0.331116 0.627930 1441914306 0.362732 -0.603699 0.331116 0.627930 1441914306 0.362732 -0.603699 0.331116 0.627930 1441914306 0.362732 -0.603699 0.331116 0.627930 1441914306 0.346741 -0.600830 0.331482 0.639404 1441914306 0.346741 -0.600830 0.331482 0.639404 1441914306 0.346741 -0.600830 0.331482 0.639404 1441914306 0.346741 -0.600830 0.331482 0.639404 1441914306 0.346741 -0.600830 0.331482 0.639404 1441914306 0.346741 -0.600830 0.331482 0.639404 1441914306 0.331665 -0.595032 0.326294 0.655273 1441914306 0.331665 -0.595032 0.326294 0.655273 1441914306 0.331665 -0.595032 0.326294 0.655273 1441914306 0.331665 -0.595032 0.326294 0.655273 1441914306 0.331665 -0.595032 0.326294 0.655273 1441914306 0.328003 -0.589722 0.325989 0.662048 1441914306 0.328003 -0.589722 0.325989 0.662048 1441914306 0.328003 -0.589722 0.325989 0.662048 1441914306 0.328003 -0.589722 0.325989 0.662048 1441914306 0.328003 -0.589722 0.325989 0.662048 1441914306 0.328003 -0.589722 0.325989 0.662048 1441914306 0.338501 -0.587341 0.328613 0.657593 1441914306 0.338501 -0.587341 0.328613 0.657593 1441914306 0.338501 -0.587341 0.328613 0.657593 1441914306 0.338501 -0.587341 0.328613 0.657593 1441914306 0.338501 -0.587341 0.328613 0.657593 1441914306 0.338501 -0.587341 0.328613 0.657593 1441914306 0.338501 -0.587341 0.328613 0.657593 1441914306 0.353455 -0.579224 0.338074 0.652100 1441914306 0.353455 -0.579224 0.338074 0.652100 1441914306 0.353455 -0.579224 0.338074 0.652100 1441914306 0.353455 -0.579224 0.338074 0.652100 1441914306 0.353455 -0.579224 0.338074 0.652100 1441914306 0.353455 -0.579224 0.338074 0.652100 1441914306 0.352112 -0.574219 0.338135 0.657227 1441914306 0.352112 -0.574219 0.338135 0.657227 1441914306 0.352112 -0.574219 0.338135 0.657227 1441914306 0.352112 -0.574219 0.338135 0.657227 1441914306 0.352112 -0.574219 0.338135 0.657227 1441914306 0.352112 -0.574219 0.338135 0.657227 1441914306 0.335632 -0.575439 0.328186 0.669678 1441914306 0.335632 -0.575439 0.328186 0.669678 1441914306 0.335632 -0.575439 0.328186 0.669678 1441914306 0.335632 -0.575439 0.328186 0.669678 1441914307 0.335632 -0.575439 0.328186 0.669678 1441914307 0.335632 -0.575439 0.328186 0.669678 1441914307 0.335632 -0.575439 0.328186 0.669678 1441914307 0.305298 -0.577209 0.310669 0.690735 1441914307 0.305298 -0.577209 0.310669 0.690735 1441914307 0.305298 -0.577209 0.310669 0.690735 1441914307 0.305298 -0.577209 0.310669 0.690735 1441914307 0.305298 -0.577209 0.310669 0.690735 1441914307 0.305298 -0.577209 0.310669 0.690735 1441914307 0.287598 -0.571594 0.293091 0.710327 1441914307 0.287598 -0.571594 0.293091 0.710327 1441914307 0.287598 -0.571594 0.293091 0.710327 1441914307 0.287598 -0.571594 0.293091 0.710327 1441914307 0.287598 -0.571594 0.293091 0.710327 1441914307 0.287598 -0.571594 0.293091 0.710327 1441914307 0.292358 -0.562073 0.292542 0.716248 1441914307 0.292358 -0.562073 0.292542 0.716248 1441914307 0.292358 -0.562073 0.292542 0.716248 1441914307 0.292358 -0.562073 0.292542 0.716248 1441914307 0.292358 -0.562073 0.292542 0.716248 1441914307 0.292358 -0.562073 0.292542 0.716248 1441914307 0.292358 -0.562073 0.292542 0.716248 1441914307 
0.314575 -0.615295 0.233032 0.684204 1441914309 0.314575 -0.615295 0.233032 0.684204 1441914309 0.314575 -0.615295 0.233032 0.684204 1441914309 0.314575 -0.615295 0.233032 0.684204 1441914309 0.314575 -0.615295 0.233032 0.684204 1441914309 0.324097 -0.609558 0.243469 0.681213 1441914309 0.324097 -0.609558 0.243469 0.681213 1441914309 0.324097 -0.609558 0.243469 0.681213 1441914309 0.324097 -0.609558 0.243469 0.681213 1441914309 0.324097 -0.609558 0.243469 0.681213 1441914309 0.324097 -0.609558 0.243469 0.681213 1441914309 0.327698 -0.605286 0.255310 0.678955 1441914309 0.327698 -0.605286 0.255310 0.678955 1441914309 0.327698 -0.605286 0.255310 0.678955 1441914309 0.327698 -0.605286 0.255310 0.678955 1441914309 0.327698 -0.605286 0.255310 0.678955 1441914309 0.327698 -0.605286 0.255310 0.678955 1441914309 0.327454 -0.603577 0.262207 0.677979 1441914309 0.327454 -0.603577 0.262207 0.677979 1441914309 0.327454 -0.603577 0.262207 0.677979 1441914309 0.327454 -0.603577 0.262207 0.677979 1441914309 0.327454 -0.603577 0.262207 0.677979 1441914309 0.327454 -0.603577 0.262207 0.677979 1441914309 0.328125 -0.602112 0.262695 0.678772 1441914309 0.328125 -0.602112 0.262695 0.678772 1441914309 0.328125 -0.602112 0.262695 0.678772 1441914309 0.328125 -0.602112 0.262695 0.678772 1441914309 0.328125 -0.602112 0.262695 0.678772 1441914309 0.328125 -0.602112 0.262695 0.678772 1441914309 0.327637 -0.601929 0.257751 0.681091 1441914309 0.327637 -0.601929 0.257751 0.681091 1441914309 0.327637 -0.601929 0.257751 0.681091 1441914309 0.327637 -0.601929 0.257751 0.681091 1441914309 0.327637 -0.601929 0.257751 0.681091 1441914309 0.327637 -0.601929 0.257751 0.681091 1441914309 0.326050 -0.601868 0.254395 0.683167 1441914309 0.326050 -0.601868 0.254395 0.683167 1441914309 0.326050 -0.601868 0.254395 0.683167 1441914309 0.326050 -0.601868 0.254395 0.683167 1441914309 0.324951 -0.600525 0.256897 0.683960 1441914309 0.324951 -0.600525 0.256897 0.683960 1441914309 0.324951 -0.600525 0.256897 0.683960 1441914309 0.324951 -0.600525 0.256897 0.683960 1441914309 0.324951 -0.600525 0.256897 0.683960 1441914309 0.324951 -0.600525 0.256897 0.683960 1441914309 0.324951 -0.600525 0.256897 0.683960 1441914309 0.326172 -0.596985 0.264587 0.683533 1441914309 0.326172 -0.596985 0.264587 0.683533 1441914309 0.326172 -0.596985 0.264587 0.683533 1441914309 0.326172 -0.596985 0.264587 0.683533 1441914309 0.326172 -0.596985 0.264587 0.683533 1441914309 0.329834 -0.593689 0.271790 0.681763 1441914309 0.329834 -0.593689 0.271790 0.681763 1441914309 0.329834 -0.593689 0.271790 0.681763 1441914309 0.329834 -0.593689 0.271790 0.681763 1441914309 0.329834 -0.593689 0.271790 0.681763 1441914309 0.329834 -0.593689 0.271790 0.681763 1441914309 0.329834 -0.593689 0.271790 0.681763 1441914309 0.331787 -0.591858 0.275391 0.681030 1441914309 0.331787 -0.591858 0.275391 0.681030 1441914309 0.331787 -0.591858 0.275391 0.681030 1441914309 0.331787 -0.591858 0.275391 0.681030 1441914309 0.331787 -0.591858 0.275391 0.681030 1441914309 0.331787 -0.591858 0.275391 0.681030 1441914309 0.329102 -0.593262 0.273987 0.681641 1441914309 0.329102 -0.593262 0.273987 0.681641 1441914309 0.329102 -0.593262 0.273987 0.681641 1441914309 0.329102 -0.593262 0.273987 0.681641 1441914309 0.329102 -0.593262 0.273987 0.681641 1441914309 0.329102 -0.593262 0.273987 0.681641 1441914309 0.325562 -0.595520 0.271057 0.682556 1441914310 0.325562 -0.595520 0.271057 0.682556 1441914310 0.325562 -0.595520 0.271057 0.682556 1441914310 0.325562 -0.595520 0.271057 0.682556 1441914310 0.325562 -0.595520 0.271057 0.682556 1441914310 0.325562 -0.595520 0.271057 0.682556 1441914310 0.325562 -0.595520 0.271057 0.682556 1441914310 0.323059 -0.596985 0.268372 0.683533 1441914310 0.323059 -0.596985 0.268372 0.683533 1441914310 0.323059 -0.596985 0.268372 0.683533 1441914310 0.323059 -0.596985 0.268372 0.683533 1441914310 0.323059 -0.596985 0.268372 0.683533 1441914310 0.323059 -0.596985 0.268372 0.683533 1441914310 0.319885 -0.598877 0.264648 0.684814 1441914310 0.319885 -0.598877 0.264648 0.684814 1441914310 0.319885 -0.598877 0.264648 0.684814 1441914310 0.319885 -0.598877 0.264648 0.684814 1441914310 0.319885 -0.598877 0.264648 0.684814 1441914310 0.319885 -0.598877 0.264648 0.684814 1441914310 0.317871 -0.599915 0.261902 0.685852 1441914310 0.317871 -0.599915 0.261902 0.685852 1441914310 0.317871 -0.599915 0.261902 0.685852 1441914310 0.317871 -0.599915 0.261902 0.685852 1441914310 0.317871 -0.599915 0.261902 0.685852 1441914310 0.317871 -0.599915 0.261902 0.685852 1441914310 0.319519 -0.598267 0.265686 0.685120 1441914310 0.319519 -0.598267 0.265686 0.685120 1441914310 0.323303 -0.595398 0.272522 0.683105 1441914310 0.323303 -0.595398 0.272522 0.683105 1441914310 0.323303 -0.595398 0.272522 0.683105 1441914310 0.323303 -0.595398 0.272522 0.683105 1441914310 0.323303 -0.595398 0.272522 0.683105 1441914310 0.323303 -0.595398 0.272522 0.683105 1441914310 0.325012 -0.593933 0.277893 0.681458 1441914310 0.325012 -0.593933 0.277893 0.681458 1441914310 0.325012 -0.593933 0.277893 0.681458 1441914310 0.325012 -0.593933 0.277893 0.681458 1441914310 0.325012 -0.593933 0.277893 0.681458 1441914310 0.325012 -0.593933 0.277893 0.681458 1441914310 0.325806 -0.593140 0.280029 0.680908 1441914310 0.325806 -0.593140 0.280029 0.680908 1441914310 0.325806 -0.593140 0.280029 0.680908 1441914310 0.325806 -0.593140 0.280029 0.680908 1441914310 0.325806 -0.593140 0.280029 0.680908 1441914310 0.325806 -0.593140 0.280029 0.680908 1441914310 0.325806 -0.593140 0.280029 0.680908 1441914310 0.333069 -0.588379 0.284790 0.679443 1441914310 0.333069 -0.588379 0.284790 0.679443 1441914310 0.333069 -0.588379 0.284790 0.679443 1441914310 0.333069 -0.588379 0.284790 0.679443 1441914310 0.333069 -0.588379 0.284790 0.679443 1441914310 0.333069 -0.588379 0.284790 0.679443 1441914310 0.344849 -0.584045 0.290649 0.674866 1441914310 0.344849 -0.584045 0.290649 0.674866 1441914310 0.344849 -0.584045 0.290649 0.674866 1441914310 0.344849 -0.584045 0.290649 0.674866 1441914310 0.344849 -0.584045 0.290649 0.674866 1441914310 0.344849 -0.584045 0.290649 0.674866 1441914310 0.345276 -0.585449 0.289001 0.674133 1441914310 0.345276 -0.585449 0.289001 0.674133 1441914310 0.345276 -0.585449 0.289001 0.674133 1441914310 0.345276 -0.585449 0.289001 0.674133 1441914310 0.345276 -0.585449 0.289001 0.674133 1441914310 0.345276 -0.585449 0.289001 0.674133 1441914310 0.333984 -0.593872 0.277832 0.677124 1441914310 0.333984 -0.593872 0.277832 0.677124 1441914310 0.333984 -0.593872 0.277832 0.677124 1441914310 0.333984 -0.593872 0.277832 0.677124 1441914310 0.333984 -0.593872 0.277832 0.677124 1441914310 0.333984 -0.593872 0.277832 0.677124 1441914310 0.325073 -0.598633 0.269287 0.680725 1441914310 0.325073 -0.598633 0.269287 0.680725 1441914310 0.325073 -0.598633 0.269287 0.680725 1441914310 0.325073 -0.598633 0.269287 0.680725 1441914310 0.325073 -0.598633 0.269287 0.680725 1441914310 0.325073 -0.598633 0.269287 0.680725 1441914310 0.318481 -0.601563 0.264771 0.683105 1441914310 0.318481 -0.601563 0.264771 0.683105 1441914310 0.318481 -0.601563 0.264771 0.683105 1441914310 0.318481 -0.601563 0.264771 0.683105 1441914310 0.308777 -0.605225 0.259766 0.686157 1441914310 0.308777 -0.605225 0.259766 0.686157 1441914310 0.308777 -0.605225 0.259766 0.686157 1441914310 0.308777 -0.605225 0.259766 0.686157 1441914310 0.308777 -0.605225 0.259766 0.686157 1441914310 0.308777 -0.605225 0.259766 0.686157 1441914310 0.299377 -0.607727 0.252258 0.690918 1441914310 0.299377 -0.607727 0.252258 0.690918 1441914310 0.299377 -0.607727 0.252258 0.690918 1441914310 0.299377 -0.607727 0.252258 0.690918 1441914310 0.299377 -0.607727 0.252258 0.690918 1441914310 0.299377 -0.607727 0.252258 0.690918 1441914310 0.292542 -0.609680 0.242004 0.695740 1441914310 0.292542 -0.609680 0.242004 0.695740 1441914310 0.292542 -0.609680 0.242004 0.695740 1441914310 0.292542 -0.609680 0.242004 0.695740 1441914310 0.292542 -0.609680 0.242004 0.695740 1441914310 0.292542 -0.609680 0.242004 0.695740 1441914310 0.292542 -0.609680 0.242004 0.695740 1441914310 0.284424 -0.612183 0.233032 0.700012 1441914310 0.284424 -0.612183 0.233032 0.700012 1441914310 0.284424 -0.612183 0.233032 0.700012 1441914310 0.284424 -0.612183 0.233032 0.700012 1441914310 0.284424 -0.612183 0.233032 0.700012 1441914310 0.284424 -0.612183 0.233032 0.700012 1441914310 0.273499 -0.614746 0.225525 0.704529 1441914311 0.273499 -0.614746 0.225525 0.704529 1441914311 0.273499 -0.614746 0.225525 0.704529 1441914311 0.273499 -0.614746 0.225525 0.704529 1441914311 0.273499 -0.614746 0.225525 0.704529 1441914311 0.273499 -0.614746 0.225525 0.704529 1441914311 0.268311 -0.616638 0.222473 0.705872 1441914311 0.268311 -0.616638 0.222473 0.705872 1441914311 0.268311 -0.616638 0.222473 0.705872 1441914311 0.268311 -0.616638 0.222473 0.705872 1441914311 0.268311 -0.616638 0.222473 0.705872 1441914311 0.268311 -0.616638 0.222473 0.705872 1441914311 0.268311 -0.616638 0.222473 0.705872 1441914311 0.273499 -0.614380 0.227783 0.704102 1441914311 0.273499 -0.614380 0.227783 0.704102 1441914311 0.273499 -0.614380 0.227783 0.704102 1441914311 0.273499 -0.614380 0.227783 0.704102 1441914311 0.273499 -0.614380 0.227783 0.704102 1441914311 0.273499 -0.614380 0.227783 0.704102 1441914311 0.283813 -0.609375 0.238708 0.700806 1441914311 0.283813 -0.609375 0.238708 0.700806 1441914311 0.283813 -0.609375 0.238708 0.700806 1441914311 0.283813 -0.609375 0.238708 0.700806 1441914311 0.283813 -0.609375 0.238708 0.700806 1441914311 0.283813 -0.609375 0.238708 0.700806 1441914311 0.290100 -0.606689 0.245483 0.698181 1441914311 0.290100 -0.606689 0.245483 0.698181 1441914311 0.290100 -0.606689 0.245483 0.698181 1441914311 0.290100 -0.606689 0.245483 0.698181 1441914311 0.290100 -0.606689 0.245483 0.698181 1441914311 0.290100 -0.606689 0.245483 0.698181 1441914311 0.292114 -0.605713 0.247986 0.697327 1441914311 0.292114 -0.605713 0.247986 0.697327 1441914311 0.292114 -0.605713 0.247986 0.697327 1441914311 0.292114 -0.605713 0.247986 0.697327 1441914311 0.292114 -0.605713 0.247986 0.697327 1441914311 0.292114 -0.605713 0.247986 0.697327 1441914311 0.294067 -0.603760 0.248352 0.698059 1441914311 0.294067 -0.603760 0.248352 0.698059 1441914311 0.294067 -0.603760 0.248352 0.698059 1441914311 0.294067 -0.603760 0.248352 0.698059 1441914311 0.294067 -0.603760 0.248352 0.698059 1441914311 0.294067 -0.603760 0.248352 0.698059 1441914311 0.294067 -0.603760 0.248352 0.698059 1441914311 0.295593 -0.604370 0.246277 0.697632 1441914311 0.295593 -0.604370 0.246277 0.697632 1441914311 0.295593 -0.604370 0.246277 0.697632 1441914311 0.295593 -0.604370 0.246277 0.697632 1441914311 0.295593 -0.604370 0.246277 0.697632 1441914311 0.295593 -0.604370 0.246277 0.697632 1441914311 0.299927 -0.605164 0.246643 0.694946 1441914311 0.299927 -0.605164 0.246643 0.694946 1441914311 0.299927 -0.605164 0.246643 0.694946 1441914311 0.299927 -0.605164 0.246643 0.694946 1441914311 0.299927 -0.605164 0.246643 0.694946 1441914311 0.305298 -0.605652 0.249084 0.691284 1441914311 0.305298 -0.605652 0.249084 0.691284 1441914311 0.305298 -0.605652 0.249084 0.691284 1441914311 0.305298 -0.605652 0.249084 0.691284 1441914311 0.305298 -0.605652 0.249084 0.691284 1441914311 0.305298 -0.605652 0.249084 0.691284 1441914311 0.308228 -0.605164 0.250366 0.689941 1441914311 0.308228 -0.605164 0.250366 0.689941 1441914311 0.308228 -0.605164 0.250366 0.689941 1441914311 0.308228 -0.605164 0.250366 0.689941 1441914311 0.308228 -0.605164 0.250366 0.689941 1441914311 0.308228 -0.605164 0.250366 0.689941 1441914311 0.311035 -0.601685 0.254150 0.690430 1441914311 0.311035 -0.601685 0.254150 0.690430 1441914311 0.311035 -0.601685 0.254150 0.690430 1441914311 0.311035 -0.601685 0.254150 0.690430 1441914311 0.311035 -0.601685 0.254150 0.690430 1441914311 0.317139 -0.595825 0.261780 0.689819 1441914311 0.321838 -0.592285 0.265503 0.689270 1441914311 0.321838 -0.592285 0.265503 0.689270 1441914311 0.321838 -0.592285 0.265503 0.689270 1441914311 0.321838 -0.592285 0.265503 0.689270 1441914311 0.321838 -0.592285 0.265503 0.689270 1441914311 0.318665 -0.594910 0.264282 0.688904 1441914311 0.318665 -0.594910 0.264282 0.688904 1441914311 0.318665 -0.594910 0.264282 0.688904 1441914311 0.318665 -0.594910 0.264282 0.688904 1441914311 0.318665 -0.594910 0.264282 0.688904 1441914311 0.318665 -0.594910 0.264282 0.688904 1441914311 0.311096 -0.598145 0.261719 0.690552 1441914311 0.311096 -0.598145 0.261719 0.690552 1441914311 0.311096 -0.598145 0.261719 0.690552 1441914311 0.311096 -0.598145 0.261719 0.690552 1441914311 0.304993 -0.600952 0.257385 0.692505 1441914311 0.304993 -0.600952 0.257385 0.692505 1441914311 0.304993 -0.600952 0.257385 0.692505 1441914311 0.304993 -0.600952 0.257385 0.692505 1441914311 0.304993 -0.600952 0.257385 0.692505 1441914311 0.304993 -0.600952 0.257385 0.692505 1441914311 0.302490 -0.603149 0.254395 0.692810 1441914311 0.302490 -0.603149 0.254395 0.692810 1441914311 0.302490 -0.603149 0.254395 0.692810 1441914311 0.302490 -0.603149 0.254395 0.692810 1441914311 0.302490 -0.603149 0.254395 0.692810 1441914311 0.302490 -0.603149 0.254395 0.692810 1441914311 0.302429 -0.602966 0.255798 0.692444 1441914311 0.302429 -0.602966 0.255798 0.692444 1441914312 0.302429 -0.602966 0.255798 0.692444 1441914312 0.302429 -0.602966 0.255798 0.692444 1441914312 0.302429 -0.602966 0.255798 0.692444 1441914312 0.302429 -0.602966 0.255798 0.692444 1441914312 0.302429 -0.602966 0.255798 0.692444 1441914312 0.300720 -0.602722 0.255249 0.693604 1441914312 0.300720 -0.602722 0.255249 0.693604 1441914312 0.300720 -0.602722 0.255249 0.693604 1441914312 0.300720 -0.602722 0.255249 0.693604 1441914312 0.300720 -0.602722 0.255249 0.693604 1441914312 0.300720 -0.602722 0.255249 0.693604 1441914312 0.297119 -0.603943 0.248657 0.696472 1441914312 0.297119 -0.603943 0.248657 0.696472 1441914312 0.297119 -0.603943 0.248657 0.696472 1441914312 0.297119 -0.603943 0.248657 0.696472 1441914312 0.297119 -0.603943 0.248657 0.696472 1441914312 0.297119 -0.603943 0.248657 0.696472 1441914312 0.293152 -0.605286 0.240967 0.699707 1441914312 0.293152 -0.605286 0.240967 0.699707 1441914312 0.293152 -0.605286 0.240967 0.699707 1441914312 0.293152 -0.605286 0.240967 0.699707 1441914312 0.293152 -0.605286 0.240967 0.699707 1441914312 0.293152 -0.605286 0.240967 0.699707 1441914312 0.289856 -0.605652 0.236877 0.702148 1441914312 0.289856 -0.605652 0.236877 0.702148 1441914312 0.289856 -0.605652 0.236877 0.702148 1441914312 0.289856 -0.605652 0.236877 0.702148 1441914312 0.289856 -0.605652 0.236877 0.702148 1441914312 0.289856 -0.605652 0.236877 0.702148 1441914312 0.290649 -0.604675 0.238831 0.702026 1441914312 0.290649 -0.604675 0.238831 0.702026 1441914312 0.290649 -0.604675 0.238831 0.702026 1441914312 0.290649 -0.604675 0.238831 0.702026 1441914312 0.290649 -0.604675 0.238831 0.702026 1441914312 0.290649 -0.604675 0.238831 0.702026 1441914312 0.290649 -0.604675 0.238831 0.702026 1441914312 0.295227 -0.601440 0.245728 0.700500 1441914312 0.295227 -0.601440 0.245728 0.700500 1441914312 0.295227 -0.601440 0.245728 0.700500 1441914312 0.295227 -0.601440 0.245728 0.700500 1441914312 0.295227 -0.601440 0.245728 0.700500 1441914312 0.295227 -0.601440 0.245728 0.700500 1441914312 0.299805 -0.598511 0.252136 0.698792 1441914312 0.299805 -0.598511 0.252136 0.698792 1441914312 0.299805 -0.598511 0.252136 0.698792 1441914312 0.299805 -0.598511 0.252136 0.698792 1441914312 0.299805 -0.598511 0.252136 0.698792 1441914312 0.299805 -0.598511 0.252136 0.698792 1441914312 0.302368 -0.597534 0.254822 0.697571 1441914312 0.302368 -0.597534 0.254822 0.697571 1441914312 0.302368 -0.597534 0.254822 0.697571 1441914312 0.302368 -0.597534 0.254822 0.697571 1441914312 0.302368 -0.597534 0.254822 0.697571 1441914312 0.302368 -0.597534 0.254822 0.697571 1441914312 0.302795 -0.598938 0.253357 0.696655 1441914312 0.302795 -0.598938 0.253357 0.696655 1441914312 0.302795 -0.598938 0.253357 0.696655 1441914312 0.302795 -0.598938 0.253357 0.696655 1441914312 0.302795 -0.598938 0.253357 0.696655 1441914312 0.302795 -0.598938 0.253357 0.696655 1441914312 0.302795 -0.598938 0.253357 0.696655 1441914312 0.302795 -0.601013 0.251831 0.695435 1441914312 0.302795 -0.601013 0.251831 0.695435 1441914312 0.302795 -0.601013 0.251831 0.695435 1441914312 0.302795 -0.601013 0.251831 0.695435 1441914312 0.302795 -0.601013 0.251831 0.695435 1441914312 0.302795 -0.601013 0.251831 0.695435 1441914312 0.302795 -0.601013 0.251831 0.695435 1441914312 0.302795 -0.602478 0.251587 0.694275 1441914312 0.302795 -0.602478 0.251587 0.694275 1441914312 0.302795 -0.602478 0.251587 0.694275 1441914312 0.302795 -0.602478 0.251587 0.694275 1441914312 0.302795 -0.602478 0.251587 0.694275 1441914312 0.302795 -0.602478 0.251587 0.694275 1441914312 0.303223 -0.603149 0.253174 0.692932 1441914312 0.303223 -0.603149 0.253174 0.692932 1441914312 0.303223 -0.603149 0.253174 0.692932 1441914312 0.303223 -0.603149 0.253174 0.692932 1441914312 0.303223 -0.603149 0.253174 0.692932 1441914312 0.303223 -0.603149 0.253174 0.692932 1441914312 0.301392 -0.604065 0.254150 0.692566 1441914312 0.301392 -0.604065 0.254150 0.692566 1441914312 0.301392 -0.604065 0.254150 0.692566 1441914312 0.301392 -0.604065 0.254150 0.692566 1441914312 0.301392 -0.604065 0.254150 0.692566 1441914312 0.301392 -0.604065 0.254150 0.692566 1441914312 0.302368 -0.603577 0.255005 0.692261 1441914312 0.302368 -0.603577 0.255005 0.692261 1441914312 0.302368 -0.603577 0.255005 0.692261 1441914312 0.302368 -0.603577 0.255005 0.692261 1441914312 0.302368 -0.603577 0.255005 0.692261 1441914312 0.302368 -0.603577 0.255005 0.692261 1441914312 0.302368 -0.603577 0.255005 0.692261 1441914312 0.308228 -0.600464 0.259094 0.690857 1441914312 0.308228 -0.600464 0.259094 0.690857 1441914312 0.308228 -0.600464 0.259094 0.690857 1441914312 0.308228 -0.600464 0.259094 0.690857 1441914312 0.308228 -0.600464 0.259094 0.690857 1441914312 0.308228 -0.600464 0.259094 0.690857 1441914312 0.312622 -0.596863 0.262878 0.690552 1441914312 0.312622 -0.596863 0.262878 0.690552 1441914312 0.312622 -0.596863 0.262878 0.690552 1441914312 0.312622 -0.596863 0.262878 0.690552 1441914312 0.312622 -0.596863 0.262878 0.690552 1441914312 0.312622 -0.596863 0.262878 0.690552 1441914312 0.319153 -0.591736 0.269958 0.689270 1441914312 0.319153 -0.591736 0.269958 0.689270 1441914312 0.319153 -0.591736 0.269958 0.689270 1441914312 0.319153 -0.591736 0.269958 0.689270 1441914312 0.319153 -0.591736 0.269958 0.689270 1441914312 0.319153 -0.591736 0.269958 0.689270 1441914312 0.321899 -0.589600 0.272156 0.688965 1441914312 0.321899 -0.589600 0.272156 0.688965 1441914312 0.321899 -0.589600 0.272156 0.688965 1441914313 0.321899 -0.589600 0.272156 0.688965 1441914313 0.321899 -0.589600 0.272156 0.688965 1441914313 0.321899 -0.589600 0.272156 0.688965 1441914313 0.316040 -0.592834 0.267029 0.690857 1441914313 0.316040 -0.592834 0.267029 0.690857 1441914313 0.316040 -0.592834 0.267029 0.690857 1441914313 0.316040 -0.592834 0.267029 0.690857 1441914313 0.316040 -0.592834 0.267029 0.690857 1441914313 0.316040 -0.592834 0.267029 0.690857 1441914313 0.309509 -0.596436 0.261353 0.692932 1441914313 0.309509 -0.596436 0.261353 0.692932 1441914313 0.309509 -0.596436 0.261353 0.692932 1441914313 0.309509 -0.596436 0.261353 0.692932 1441914313 0.309509 -0.596436 0.261353 0.692932 1441914313 0.309509 -0.596436 0.261353 0.692932 1441914313 0.309509 -0.596436 0.261353 0.692932 1441914313 0.307983 -0.598877 0.257202 0.693054 1441914313 0.307983 -0.598877 0.257202 0.693054 1441914313 0.307983 -0.598877 0.257202 0.693054 1441914313 0.307983 -0.598877 0.257202 0.693054 1441914313 0.307983 -0.598877 0.257202 0.693054 1441914313 0.307983 -0.598877 0.257202 0.693054 1441914313 0.306824 -0.600159 0.254150 0.693604 1441914313 0.306824 -0.600159 0.254150 0.693604 1441914313 0.306824 -0.600159 0.254150 0.693604 1441914313 0.306824 -0.600159 0.254150 0.693604 1441914313 0.306824 -0.600159 0.254150 0.693604 1441914313 0.306824 -0.600159 0.254150 0.693604 1441914313 0.303711 -0.600830 0.251953 0.695129 1441914313 0.303711 -0.600830 0.251953 0.695129 1441914313 0.303711 -0.600830 0.251953 0.695129 1441914313 0.303711 -0.600830 0.251953 0.695129 1441914313 0.303711 -0.600830 0.251953 0.695129 1441914313 0.303711 -0.600830 0.251953 0.695129 1441914313 0.300110 -0.601807 0.246216 0.697937 1441914313 0.300110 -0.601807 0.246216 0.697937 1441914313 0.300110 -0.601807 0.246216 0.697937 1441914313 0.300110 -0.601807 0.246216 0.697937 1441914313 0.300110 -0.601807 0.246216 0.697937 1441914313 0.300110 -0.601807 0.246216 0.697937 1441914313 0.300110 -0.601807 0.246216 0.697937 1441914313 0.296387 -0.603149 0.237488 0.701355 1441914313 0.296387 -0.603149 0.237488 0.701355 1441914313 0.296387 -0.603149 0.237488 0.701355 1441914313 0.296387 -0.603149 0.237488 0.701355 1441914313 0.296387 -0.603149 0.237488 0.701355 1441914313 0.296387 -0.603149 0.237488 0.701355 1441914313 0.292358 -0.603760 0.232666 0.704102 1441914313 0.292358 -0.603760 0.232666 0.704102 1441914313 0.292358 -0.603760 0.232666 0.704102 1441914313 0.292358 -0.603760 0.232666 0.704102 1441914313 0.292358 -0.603760 0.232666 0.704102 1441914313 0.292358 -0.603760 0.232666 0.704102 1441914313 0.290588 -0.603271 0.233276 0.705078 1441914313 0.290588 -0.603271 0.233276 0.705078 1441914313 0.290588 -0.603271 0.233276 0.705078 1441914313 0.290588 -0.603271 0.233276 0.705078 1441914313 0.290588 -0.603271 0.233276 0.705078 1441914313 0.290588 -0.603271 0.233276 0.705078 1441914313 0.290588 -0.603271 0.233276 0.705078 1441914313 0.290649 -0.602722 0.236084 0.704651 1441914313 0.290649 -0.602722 0.236084 0.704651 1441914313 0.290649 -0.602722 0.236084 0.704651 1441914313 0.290649 -0.602722 0.236084 0.704651 1441914313 0.290649 -0.602722 0.236084 0.704651 1441914313 0.290649 -0.602722 0.236084 0.704651 1441914313 0.290649 -0.602722 0.236084 0.704651 1441914313 0.292725 -0.601807 0.240234 0.703125 1441914313 0.292725 -0.601807 0.240234 0.703125 1441914313 0.292725 -0.601807 0.240234 0.703125 1441914313 0.292725 -0.601807 0.240234 0.703125 1441914313 0.292725 -0.601807 0.240234 0.703125 1441914313 0.292725 -0.601807 0.240234 0.703125 1441914313 0.293884 -0.601990 0.242737 0.701660 1441914313 0.293884 -0.601990 0.242737 0.701660 1441914313 0.293884 -0.601990 0.242737 0.701660 1441914313 0.293884 -0.601990 0.242737 0.701660 1441914313 0.293884 -0.601990 0.242737 0.701660 1441914313 0.293884 -0.601990 0.242737 0.701660 1441914313 0.293274 -0.603394 0.243713 0.700317 1441914313 0.293274 -0.603394 0.243713 0.700317 1441914313 0.293274 -0.603394 0.243713 0.700317 1441914313 0.293274 -0.603394 0.243713 0.700317 1441914313 0.293274 -0.603394 0.243713 0.700317 1441914313 0.293274 -0.603394 0.243713 0.700317 1441914313 0.293823 -0.604553 0.244751 0.698730 1441914313 0.293823 -0.604553 0.244751 0.698730 1441914313 0.293823 -0.604553 0.244751 0.698730 1441914313 0.293823 -0.604553 0.244751 0.698730 1441914313 0.293823 -0.604553 0.244751 0.698730 1441914313 0.293823 -0.604553 0.244751 0.698730 1441914313 0.293823 -0.604553 0.244751 0.698730 1441914313 0.296021 -0.604736 0.247253 0.696838 1441914313 0.296021 -0.604736 0.247253 0.696838 1441914313 0.296021 -0.604736 0.247253 0.696838 1441914313 0.296021 -0.604736 0.247253 0.696838 1441914313 0.296021 -0.604736 0.247253 0.696838 1441914313 0.296021 -0.604736 0.247253 0.696838 1441914313 0.297791 -0.604736 0.250061 0.695007 1441914313 0.297791 -0.604736 0.250061 0.695007 1441914313 0.297791 -0.604736 0.250061 0.695007 1441914313 0.297791 -0.604736 0.250061 0.695007 1441914313 0.297791 -0.604736 0.250061 0.695007 1441914313 0.297791 -0.604736 0.250061 0.695007 1441914313 0.301819 -0.603149 0.254883 0.692871 1441914313 0.301819 -0.603149 0.254883 0.692871 1441914313 0.301819 -0.603149 0.254883 0.692871 1441914313 0.301819 -0.603149 0.254883 0.692871 1441914313 0.301819 -0.603149 0.254883 0.692871 1441914313 0.301819 -0.603149 0.254883 0.692871 1441914313 0.301819 -0.603149 0.254883 0.692871 1441914313 0.305725 -0.601746 0.260071 0.690491 1441914313 0.305725 -0.601746 0.260071 0.690491 1441914313 0.305725 -0.601746 0.260071 0.690491 1441914313 0.305725 -0.601746 0.260071 0.690491 1441914314 0.305725 -0.601746 0.260071 0.690491 1441914314 0.305725 -0.601746 0.260071 0.690491 1441914314 0.309998 -0.599915 0.265930 0.687927 1441914314 0.309998 -0.599915 0.265930 0.687927 1441914314 0.309998 -0.599915 0.265930 0.687927 1441914314 0.309998 -0.599915 0.265930 0.687927 1441914314 0.309998 -0.599915 0.265930 0.687927 1441914314 0.309998 -0.599915 0.265930 0.687927 1441914314 0.309998 -0.599915 0.265930 0.687927 1441914314 0.314697 -0.597534 0.273010 0.685059 1441914314 0.314697 -0.597534 0.273010 0.685059 1441914314 0.314697 -0.597534 0.273010 0.685059 1441914314 0.319336 -0.595276 0.279053 0.682495 1441914314 0.319336 -0.595276 0.279053 0.682495 1441914314 0.319336 -0.595276 0.279053 0.682495 1441914314 0.319336 -0.595276 0.279053 0.682495 1441914314 0.319336 -0.595276 0.279053 0.682495 1441914314 0.319336 -0.595276 0.279053 0.682495 1441914314 0.326416 -0.591980 0.286499 0.678894 1441914314 0.326416 -0.591980 0.286499 0.678894 1441914314 0.326416 -0.591980 0.286499 0.678894 1441914314 0.326416 -0.591980 0.286499 0.678894 1441914314 0.326416 -0.591980 0.286499 0.678894 1441914314 0.326416 -0.591980 0.286499 0.678894 1441914314 0.331299 -0.589539 0.291504 0.676514 1441914314 0.331299 -0.589539 0.291504 0.676514 1441914314 0.331299 -0.589539 0.291504 0.676514 1441914314 0.331299 -0.589539 0.291504 0.676514 1441914314 0.331299 -0.589539 0.291504 0.676514 1441914314 0.331299 -0.589539 0.291504 0.676514 1441914314 0.329468 -0.590820 0.291077 0.676514 1441914314 0.329468 -0.590820 0.291077 0.676514 1441914314 0.329468 -0.590820 0.291077 0.676514 1441914314 0.329468 -0.590820 0.291077 0.676514 1441914314 0.329468 -0.590820 0.291077 0.676514 1441914314 0.329468 -0.590820 0.291077 0.676514 1441914314 0.323914 -0.593262 0.288208 0.678284 1441914314 0.323914 -0.593262 0.288208 0.678284 1441914314 0.323914 -0.593262 0.288208 0.678284 1441914314 0.323914 -0.593262 0.288208 0.678284 1441914314 0.323914 -0.593262 0.288208 0.678284 1441914314 0.323914 -0.593262 0.288208 0.678284 1441914314 0.320618 -0.594543 0.285339 0.679932 1441914314 0.320618 -0.594543 0.285339 0.679932 1441914314 0.320618 -0.594543 0.285339 0.679932 1441914314 0.320618 -0.594543 0.285339 0.679932 1441914314 0.320618 -0.594543 0.285339 0.679932 1441914314 0.320618 -0.594543 0.285339 0.679932 1441914314 0.318542 -0.594727 0.284119 0.681213 1441914314 0.318542 -0.594727 0.284119 0.681213 1441914314 0.318542 -0.594727 0.284119 0.681213 1441914314 0.318542 -0.594727 0.284119 0.681213 1441914314 0.318542 -0.594727 0.284119 0.681213 1441914314 0.318542 -0.594727 0.284119 0.681213 1441914314 0.318542 -0.594727 0.284119 0.681213 1441914314 0.316101 -0.593994 0.283447 0.683289 1441914314 0.316101 -0.593994 0.283447 0.683289 1441914314 0.316101 -0.593994 0.283447 0.683289 1441914314 0.316101 -0.593994 0.283447 0.683289 1441914314 0.316101 -0.593994 0.283447 0.683289 1441914314 0.316101 -0.593994 0.283447 0.683289 1441914314 0.309937 -0.595703 0.276550 0.687378 1441914314 0.309937 -0.595703 0.276550 0.687378 1441914314
[truncated: 165,463 more chars]
