# Supplementary material for: Quaternion-Based Gesture Recognition Using Wireless Wearable Motion Capture Sensors
Source: Sensors (Basel). 2016 Apr 28;16(5):605. doi: 10.3390/s16050605 (PMC4883296; doi:10.3390/s16050605)
Supplement: Supplementary file 1 [file sensors-16-00605-s001.zip › MultiSensorGestureData/P4/4. Lift/Training17.txt]

-0.734009 -0.159912 -0.633606 0.185120 1441914192 -0.734009 -0.159912 -0.633606 0.185120 1441914192 -0.734009 -0.159912 -0.633606 0.185120 1441914192 -0.734009 -0.159912 -0.633606 0.185120 1441914192 -0.737183 -0.161377 -0.630005 0.183655 1441914192 -0.737183 -0.161377 -0.630005 0.183655 1441914192 -0.737183 -0.161377 -0.630005 0.183655 1441914192 -0.737183 -0.161377 -0.630005 0.183655 1441914192 -0.737183 -0.161377 -0.630005 0.183655 1441914192 -0.737183 -0.161377 -0.630005 0.183655 1441914192 -0.737183 -0.161377 -0.630005 0.183655 1441914192 -0.737671 -0.171387 -0.624695 0.190430 1441914192 -0.737671 -0.171387 -0.624695 0.190430 1441914192 -0.737671 -0.171387 -0.624695 0.190430 1441914192 -0.737671 -0.171387 -0.624695 0.190430 1441914192 -0.737671 -0.171387 -0.624695 0.190430 1441914192 -0.737671 -0.171387 -0.624695 0.190430 1441914192 -0.737488 -0.176758 -0.621460 0.196838 1441914192 -0.737488 -0.176758 -0.621460 0.196838 1441914192 -0.737488 -0.176758 -0.621460 0.196838 1441914192 -0.737488 -0.176758 -0.621460 0.196838 1441914192 -0.737488 -0.176758 -0.621460 0.196838 1441914192 -0.737488 -0.176758 -0.621460 0.196838 1441914192 -0.738586 -0.171509 -0.622314 0.194641 1441914192 -0.738586 -0.171509 -0.622314 0.194641 1441914192 -0.738586 -0.171509 -0.622314 0.194641 1441914192 -0.738586 -0.171509 -0.622314 0.194641 1441914192 -0.738586 -0.171509 -0.622314 0.194641 1441914192 -0.738586 -0.171509 -0.622314 0.194641 1441914192 -0.738586 -0.171509 -0.622314 0.194641 1441914192 -0.739502 -0.164917 -0.624634 0.189331 1441914192 -0.739502 -0.164917 -0.624634 0.189331 1441914192 -0.739502 -0.164917 -0.624634 0.189331 1441914192 -0.739502 -0.164917 -0.624634 0.189331 1441914192 -0.739502 -0.164917 -0.624634 0.189331 1441914192 -0.739502 -0.164917 -0.624634 0.189331 1441914192 -0.740356 -0.160889 -0.625488 0.186707 1441914192 -0.740356 -0.160889 -0.625488 0.186707 1441914192 -0.740356 -0.160889 -0.625488 0.186707 1441914192 -0.740356 -0.160889 -0.625488 0.186707 1441914192 -0.740356 -0.160889 -0.625488 0.186707 1441914192 -0.740356 -0.160889 -0.625488 0.186707 1441914192 -0.739990 -0.157532 -0.627014 0.185791 1441914192 -0.739990 -0.157532 -0.627014 0.185791 1441914192 -0.739990 -0.157532 -0.627014 0.185791 1441914192 -0.739990 -0.157532 -0.627014 0.185791 1441914192 -0.739990 -0.157532 -0.627014 0.185791 1441914192 -0.739990 -0.157532 -0.627014 0.185791 1441914192 -0.739990 -0.157532 -0.627014 0.185791 1441914192 -0.738770 -0.155701 -0.628906 0.185974 1441914192 -0.738770 -0.155701 -0.628906 0.185974 1441914192 -0.738770 -0.155701 -0.628906 0.185974 1441914192 -0.738770 -0.155701 -0.628906 0.185974 1441914192 -0.738770 -0.155701 -0.628906 0.185974 1441914192 -0.738770 -0.155701 -0.628906 0.185974 1441914192 -0.738098 -0.152710 -0.630981 0.183777 1441914192 -0.738098 -0.152710 -0.630981 0.183777 1441914192 -0.738098 -0.152710 -0.630981 0.183777 1441914192 -0.738098 -0.152710 -0.630981 0.183777 1441914192 -0.738098 -0.152710 -0.630981 0.183777 1441914192 -0.738098 -0.152710 -0.630981 0.183777 1441914192 -0.737976 -0.148071 -0.633362 0.179871 1441914192 -0.737976 -0.148071 -0.633362 0.179871 1441914192 -0.737976 -0.148071 -0.633362 0.179871 1441914192 -0.737976 -0.148071 -0.633362 0.179871 1441914192 -0.737976 -0.148071 -0.633362 0.179871 1441914192 -0.737976 -0.148071 -0.633362 0.179871 1441914192 -0.738342 -0.147827 -0.633545 0.177979 1441914192 -0.738342 -0.147827 -0.633545 0.177979 1441914192 -0.738342 -0.147827 -0.633545 0.177979 1441914192 -0.738342 -0.147827 -0.633545 0.177979 1441914192 -0.738342 -0.147827 -0.633545 0.177979 1441914192 -0.738342 -0.147827 -0.633545 0.177979 1441914192 -0.740479 -0.152161 -0.629150 0.181152 1441914192 -0.740479 -0.152161 -0.629150 0.181152 1441914192 -0.740479 -0.152161 -0.629150 0.181152 1441914192 -0.740479 -0.152161 -0.629150 0.181152 1441914192 -0.740479 -0.152161 -0.629150 0.181152 1441914192 -0.740479 -0.152161 -0.629150 0.181152 1441914192 -0.740479 -0.152161 -0.629150 0.181152 1441914192 -0.740051 -0.163635 -0.625122 0.186584 1441914192 -0.740051 -0.163635 -0.625122 0.186584 1441914192 -0.740051 -0.163635 -0.625122 0.186584 1441914192 -0.740051 -0.163635 -0.625122 0.186584 1441914192 -0.740051 -0.163635 -0.625122 0.186584 1441914192 -0.740051 -0.163635 -0.625122 0.186584 1441914192 -0.741089 -0.161438 -0.626160 0.180847 1441914192 -0.741089 -0.161438 -0.626160 0.180847 1441914192 -0.741089 -0.161438 -0.626160 0.180847 1441914192 -0.741089 -0.161438 -0.626160 0.180847 1441914192 -0.741089 -0.161438 -0.626160 0.180847 1441914192 -0.741089 -0.161438 -0.626160 0.180847 1441914192 -0.746094 -0.144775 -0.628357 0.166199 1441914193 -0.746094 -0.144775 -0.628357 0.166199 1441914193 -0.746094 -0.144775 -0.628357 0.166199 1441914193 -0.746094 -0.144775 -0.628357 0.166199 1441914193 -0.746094 -0.144775 -0.628357 0.166199 1441914193 -0.746094 -0.144775 -0.628357 0.166199 1441914193 -0.750916 -0.132996 -0.629150 0.150513 1441914193 -0.750916 -0.132996 -0.629150 0.150513 1441914193 -0.750916 -0.132996 -0.629150 0.150513 1441914193 -0.750916 -0.132996 -0.629150 0.150513 1441914193 -0.750916 -0.132996 -0.629150 0.150513 1441914193 -0.750916 -0.132996 -0.629150 0.150513 1441914193 -0.748535 -0.148499 -0.627625 0.154297 1441914193 -0.748535 -0.148499 -0.627625 0.154297 1441914193 -0.748535 -0.148499 -0.627625 0.154297 1441914193 -0.748535 -0.148499 -0.627625 0.154297 1441914193 -0.748535 -0.148499 -0.627625 0.154297 1441914193 -0.748535 -0.148499 -0.627625 0.154297 1441914193 -0.744141 -0.160339 -0.626709 0.166992 1441914193 -0.744141 -0.160339 -0.626709 0.166992 1441914193 -0.744141 -0.160339 -0.626709 0.166992 1441914193 -0.744141 -0.160339 -0.626709 0.166992 1441914193 -0.744141 -0.160339 -0.626709 0.166992 1441914193 -0.744141 -0.160339 -0.626709 0.166992 1441914193 -0.741455 -0.160461 -0.628235 0.173035 1441914193 -0.741455 -0.160461 -0.628235 0.173035 1441914193 -0.741455 -0.160461 -0.628235 0.173035 1441914193 -0.741455 -0.160461 -0.628235 0.173035 1441914193 -0.741455 -0.160461 -0.628235 0.173035 1441914193 -0.741455 -0.160461 -0.628235 0.173035 1441914193 -0.742432 -0.154419 -0.629089 0.170959 1441914193 -0.742432 -0.154419 -0.629089 0.170959 1441914193 -0.742432 -0.154419 -0.629089 0.170959 1441914193 -0.742432 -0.154419 -0.629089 0.170959 1441914193 -0.742432 -0.154419 -0.629089 0.170959 1441914193 -0.742432 -0.154419 -0.629089 0.170959 1441914193 -0.743286 -0.152100 -0.628296 0.172424 1441914193 -0.743286 -0.152100 -0.628296 0.172424 1441914193 -0.743286 -0.152100 -0.628296 0.172424 1441914193 -0.743286 -0.152100 -0.628296 0.172424 1441914193 -0.743286 -0.152100 -0.628296 0.172424 1441914193 -0.743286 -0.152100 -0.628296 0.172424 1441914193 -0.743286 -0.152100 -0.628296 0.172424 1441914193 -0.741089 -0.157776 -0.626648 0.182556 1441914193 -0.741089 -0.157776 -0.626648 0.182556 1441914193 -0.741089 -0.157776 -0.626648 0.182556 1441914193 -0.741089 -0.157776 -0.626648 0.182556 1441914193 -0.741089 -0.157776 -0.626648 0.182556 1441914193 -0.741089 -0.157776 -0.626648 0.182556 1441914193 -0.736572 -0.170105 -0.623108 0.200989 1441914193 -0.736572 -0.170105 -0.623108 0.200989 1441914193 -0.736572 -0.170105 -0.623108 0.200989 1441914193 -0.736572 -0.170105 -0.623108 0.200989 1441914193 -0.736572 -0.170105 -0.623108 0.200989 1441914193 -0.736572 -0.170105 -0.623108 0.200989 1441914193 -0.730164 -0.186951 -0.618774 0.221558 1441914193 -0.730164 -0.186951 -0.618774 0.221558 1441914193 -0.730164 -0.186951 -0.618774 0.221558 1441914193 -0.730164 -0.186951 -0.618774 0.221558 1441914193 -0.723694 -0.199463 -0.618042 0.233765 1441914193 -0.723694 -0.199463 -0.618042 0.233765 1441914193 -0.723694 -0.199463 -0.618042 0.233765 1441914193 -0.723694 -0.199463 -0.618042 0.233765 1441914193 -0.719849 -0.203979 -0.619507 0.237732 1441914193 -0.719849 -0.203979 -0.619507 0.237732 1441914193 -0.719849 -0.203979 -0.619507 0.237732 1441914193 -0.719849 -0.203979 -0.619507 0.237732 1441914193 -0.719849 -0.203979 -0.619507 0.237732 1441914193 -0.719849 -0.203979 -0.619507 0.237732 1441914193 -0.719849 -0.203979 -0.619507 0.237732 1441914193 -0.719421 -0.201904 -0.621582 0.235413 1441914193 -0.719421 -0.201904 -0.621582 0.235413 1441914193 -0.719421 -0.201904 -0.621582 0.235413 1441914193 -0.719421 -0.201904 -0.621582 0.235413 1441914193 -0.719421 -0.201904 -0.621582 0.235413 1441914193 -0.719421 -0.201904 -0.621582 0.235413 1441914193 -0.719666 -0.193726 -0.626343 0.228760 1441914193 -0.719666 -0.193726 -0.626343 0.228760 1441914193 -0.719666 -0.193726 -0.626343 0.228760 1441914193 -0.719666 -0.193726 -0.626343 0.228760 1441914193 -0.719666 -0.193726 -0.626343 0.228760 1441914193 -0.719666 -0.193726 -0.626343 0.228760 1441914193 -0.718201 -0.189331 -0.630798 0.224854 1441914193 -0.718201 -0.189331 -0.630798 0.224854 1441914193 -0.718201 -0.189331 -0.630798 0.224854 1441914193 -0.718201 -0.189331 -0.630798 0.224854 1441914193 -0.718201 -0.189331 -0.630798 0.224854 1441914193 -0.718201 -0.189331 -0.630798 0.224854 1441914193 -0.718201 -0.189331 -0.630798 0.224854 1441914193 -0.716370 -0.189392 -0.633179 0.223755 1441914193 -0.716370 -0.189392 -0.633179 0.223755 1441914193 -0.716370 -0.189392 -0.633179 0.223755 1441914193 -0.716370 -0.189392 -0.633179 0.223755 1441914193 -0.716370 -0.189392 -0.633179 0.223755 1441914193 -0.716370 -0.189392 -0.633179 0.223755 1441914193 -0.715210 -0.190613 -0.634033 0.224060 1441914193 -0.715210 -0.190613 -0.634033 0.224060 1441914193 -0.715210 -0.190613 -0.634033 0.224060 1441914193 -0.715210 -0.190613 -0.634033 0.224060 1441914193 -0.715210 -0.190613 -0.634033 0.224060 1441914193 -0.715210 -0.190613 -0.634033 0.224060 1441914193 -0.715942 -0.187378 -0.635071 0.221680 1441914193 -0.715942 -0.187378 -0.635071 0.221680 1441914193 -0.715942 -0.187378 -0.635071 0.221680 1441914193 -0.715942 -0.187378 -0.635071 0.221680 1441914193 -0.715942 -0.187378 -0.635071 0.221680 1441914193 -0.715942 -0.187378 -0.635071 0.221680 1441914193 -0.716797 -0.184021 -0.635315 0.220947 1441914193 -0.716797 -0.184021 -0.635315 0.220947 1441914194 -0.716797 -0.184021 -0.635315 0.220947 1441914194 -0.716797 -0.184021 -0.635315 0.220947 1441914194 -0.716797 -0.184021 -0.635315 0.220947 1441914194 -0.716797 -0.184021 -0.635315 0.220947 1441914194 -0.716797 -0.184021 -0.635315 0.220947 1441914194 -0.717102 -0.183167 -0.634888 0.221985 1441914194 -0.717102 -0.183167 -0.634888 0.221985 1441914194 -0.717102 -0.183167 -0.634888 0.221985 1441914194 -0.717102 -0.183167 -0.634888 0.221985 1441914194 -0.717102 -0.183167 -0.634888 0.221985 1441914194 -0.717102 -0.183167 -0.634888 0.221985 1441914194 -0.719238 -0.178345 -0.634888 0.218750 1441914194 -0.719238 -0.178345 -0.634888 0.218750 1441914194 -0.719238 -0.178345 -0.634888 0.218750 1441914194 -0.719238 -0.178345 -0.634888 0.218750 1441914194 -0.719238 -0.178345 -0.634888 0.218750 1441914194 -0.719238 -0.178345 -0.634888 0.218750 1441914194 -0.719238 -0.178345 -0.634888 0.218750 1441914194 -0.724792 -0.166504 -0.635376 0.208252 1441914194 -0.724792 -0.166504 -0.635376 0.208252 1441914194 -0.724792 -0.166504 -0.635376 0.208252 1441914194 -0.724792 -0.166504 -0.635376 0.208252 1441914194 -0.724792 -0.166504 -0.635376 0.208252 1441914194 -0.724792 -0.166504 -0.635376 0.208252 1441914194 -0.731201 -0.156738 -0.634094 0.196838 1441914194 -0.731201 -0.156738 -0.634094 0.196838 1441914194 -0.731201 -0.156738 -0.634094 0.196838 1441914194 -0.731201 -0.156738 -0.634094 0.196838 1441914194 -0.731201 -0.156738 -0.634094 0.196838 1441914194 -0.731201 -0.156738 -0.634094 0.196838 1441914194 -0.731201 -0.156738 -0.634094 0.196838 1441914194 -0.737366 -0.144714 -0.633667 0.184082 1441914194 -0.737366 -0.144714 -0.633667 0.184082 1441914194 -0.737366 -0.144714 -0.633667 0.184082 1441914194 -0.737366 -0.144714 -0.633667 0.184082 1441914194 -0.737366 -0.144714 -0.633667 0.184082 1441914194 -0.737366 -0.144714 -0.633667 0.184082 1441914194 -0.740112 -0.135803 -0.634827 0.175659 1441914194 -0.740112 -0.135803 -0.634827 0.175659 1441914194 -0.740112 -0.135803 -0.634827 0.175659 1441914194 -0.740112 -0.135803 -0.634827 0.175659 1441914194 -0.740112 -0.135803 -0.634827 0.175659 1441914194 -0.740112 -0.135803 -0.634827 0.175659 1441914194 -0.737061 -0.138855 -0.637085 0.177856 1441914194 -0.737061 -0.138855 -0.637085 0.177856 1441914194 -0.737061 -0.138855 -0.637085 0.177856 1441914194 -0.737061 -0.138855 -0.637085 0.177856 1441914194 -0.737061 -0.138855 -0.637085 0.177856 1441914194 -0.737061 -0.138855 -0.637085 0.177856 1441914194 -0.737061 -0.138855 -0.637085 0.177856 1441914194 -0.733704 -0.141296 -0.639160 0.182434 1441914194 -0.733704 -0.141296 -0.639160 0.182434 1441914194 -0.733704 -0.141296 -0.639160 0.182434 1441914194 -0.733704 -0.141296 -0.639160 0.182434 1441914194 -0.733704 -0.141296 -0.639160 0.182434 1441914194 -0.733704 -0.141296 -0.639160 0.182434 1441914194 -0.732422 -0.144043 -0.639160 0.185547 1441914194 -0.732422 -0.144043 -0.639160 0.185547 1441914194 -0.732422 -0.144043 -0.639160 0.185547 1441914194 -0.732422 -0.144043 -0.639160 0.185547 1441914194 -0.732422 -0.144043 -0.639160 0.185547 1441914194 -0.732422 -0.144043 -0.639160 0.185547 1441914194 -0.733093 -0.148193 -0.636780 0.187622 1441914194 -0.733093 -0.148193 -0.636780 0.187622 1441914194 -0.733093 -0.148193 -0.636780 0.187622 1441914194 -0.733093 -0.148193 -0.636780 0.187622 1441914194 -0.733093 -0.148193 -0.636780 0.187622 1441914194 -0.733093 -0.148193 -0.636780 0.187622 1441914194 -0.733093 -0.148193 -0.636780 0.187622 1441914194 -0.733826 -0.152527 -0.633911 0.191040 1441914194 -0.733826 -0.152527 -0.633911 0.191040 1441914194 -0.733826 -0.152527 -0.633911 0.191040 1441914194 -0.733826 -0.152527 -0.633911 0.191040 1441914194 -0.733826 -0.152527 -0.633911 0.191040 1441914194 -0.733826 -0.152527 -0.633911 0.191040 1441914194 -0.733826 -0.152527 -0.633911 0.191040 1441914194 -0.733154 -0.159424 -0.630798 0.197998 1441914194 -0.733154 -0.159424 -0.630798 0.197998 1441914194 -0.733154 -0.159424 -0.630798 0.197998 1441914194 -0.733154 -0.159424 -0.630798 0.197998 1441914194 -0.733154 -0.159424 -0.630798 0.197998 1441914194 -0.733154 -0.159424 -0.630798 0.197998 1441914194 -0.730896 -0.165771 -0.629395 0.205383 1441914194 -0.730896 -0.165771 -0.629395 0.205383 1441914194 -0.730896 -0.165771 -0.629395 0.205383 1441914194 -0.730896 -0.165771 -0.629395 0.205383 1441914194 -0.730896 -0.165771 -0.629395 0.205383 1441914194 -0.730896 -0.165771 -0.629395 0.205383 1441914194 -0.729004 -0.165100 -0.630432 0.209595 1441914194 -0.729004 -0.165100 -0.630432 0.209595 1441914194 -0.729004 -0.165100 -0.630432 0.209595 1441914194 -0.729004 -0.165100 -0.630432 0.209595 1441914194 -0.729004 -0.165100 -0.630432 0.209595 1441914194 -0.729004 -0.165100 -0.630432 0.209595 1441914194 -0.729004 -0.165100 -0.630432 0.209595 1441914194 -0.727478 -0.163574 -0.632324 0.210327 1441914194 -0.727478 -0.163574 -0.632324 0.210327 1441914194 -0.727478 -0.163574 -0.632324 0.210327 1441914194 -0.727478 -0.163574 -0.632324 0.210327 1441914194 -0.727478 -0.163574 -0.632324 0.210327 1441914194 -0.727478 -0.163574 -0.632324 0.210327 1441914194 -0.727051 -0.165588 -0.632690 0.209290 1441914194 -0.727051 -0.165588 -0.632690 0.209290 1441914194 -0.727051 -0.165588 -0.632690 0.209290 1441914194 -0.727051 -0.165588 -0.632690 0.209290 1441914194 -0.727051 -0.165588 -0.632690 0.209290 1441914194 -0.727051 -0.165588 -0.632690 0.209290 1441914194 -0.727356 -0.166992 -0.632813 0.206665 1441914194 -0.727356 -0.166992 -0.632813 0.206665 1441914194 -0.727356 -0.166992 -0.632813 0.206665 1441914194 -0.727356 -0.166992 -0.632813 0.206665 1441914194 -0.727356 -0.166992 -0.632813 0.206665 1441914194 -0.727356 -0.166992 -0.632813 0.206665 1441914194 -0.727356 -0.166992 -0.632813 0.206665 1441914194 -0.726563 -0.170227 -0.632813 0.206848 1441914194 -0.726563 -0.170227 -0.632813 0.206848 1441914194 -0.726563 -0.170227 -0.632813 0.206848 1441914195 -0.726563 -0.170227 -0.632813 0.206848 1441914195 -0.726563 -0.170227 -0.632813 0.206848 1441914195 -0.726563 -0.170227 -0.632813 0.206848 1441914195 -0.725769 -0.173401 -0.632813 0.206848 1441914195 -0.725769 -0.173401 -0.632813 0.206848 1441914195 -0.725769 -0.173401 -0.632813 0.206848 1441914195 -0.725769 -0.173401 -0.632813 0.206848 1441914195 -0.725769 -0.173401 -0.632813 0.206848 1441914195 -0.725769 -0.173401 -0.632813 0.206848 1441914195 -0.725769 -0.173401 -0.632813 0.206848 1441914195 -0.724976 -0.175293 -0.633179 0.206909 1441914195 -0.724976 -0.175293 -0.633179 0.206909 1441914195 -0.724976 -0.175293 -0.633179 0.206909 1441914195 -0.724976 -0.175293 -0.633179 0.206909 1441914195 -0.724976 -0.175293 -0.633179 0.206909 1441914195 -0.724976 -0.175293 -0.633179 0.206909 1441914195 -0.724426 -0.175964 -0.633606 0.207092 1441914195 -0.724426 -0.175964 -0.633606 0.207092 1441914195 -0.724426 -0.175964 -0.633606 0.207092 1441914195 -0.724426 -0.175964 -0.633606 0.207092 1441914195 -0.724426 -0.175964 -0.633606 0.207092 1441914195 -0.724426 -0.175964 -0.633606 0.207092 1441914195 -0.724426 -0.175964 -0.633606 0.207092 1441914195 -0.725342 -0.172180 -0.634583 0.204163 1441914195 -0.725342 -0.172180 -0.634583 0.204163 1441914195 -0.725342 -0.172180 -0.634583 0.204163 1441914195 -0.725342 -0.172180 -0.634583 0.204163 1441914195 -0.725342 -0.172180 -0.634583 0.204163 1441914195 -0.725342 -0.172180 -0.634583 0.204163 1441914195 -0.726074 -0.170898 -0.633911 0.204590 1441914195 -0.726074 -0.170898 -0.633911 0.204590 1441914195 -0.726074 -0.170898 -0.633911 0.204590 1441914195 -0.726074 -0.170898 -0.633911 0.204590 1441914195 -0.726074 -0.170898 -0.633911 0.204590 1441914195 -0.726074 -0.170898 -0.633911 0.204590 1441914195 -0.726868 -0.171509 -0.632813 0.204529 1441914195 -0.726868 -0.171509 -0.632813 0.204529 1441914195 -0.726868 -0.171509 -0.632813 0.204529 1441914195 -0.726868 -0.171509 -0.632813 0.204529 1441914195 -0.726868 -0.171509 -0.632813 0.204529 1441914195 -0.726868 -0.171509 -0.632813 0.204529 1441914195 -0.726685 -0.171082 -0.632874 0.205444 1441914195 -0.726685 -0.171082 -0.632874 0.205444 1441914195 -0.726685 -0.171082 -0.632874 0.205444 1441914195 -0.726685 -0.171082 -0.632874 0.205444 1441914195 -0.726685 -0.171082 -0.632874 0.205444 1441914195 -0.726685 -0.171082 -0.632874 0.205444 1441914195 -0.726685 -0.171082 -0.632874 0.205444 1441914195 -0.725220 -0.174866 -0.631653 0.211060 1441914195 -0.725220 -0.174866 -0.631653 0.211060 1441914195 -0.725220 -0.174866 -0.631653 0.211060 1441914195 -0.725220 -0.174866 -0.631653 0.211060 1441914195 -0.725220 -0.174866 -0.631653 0.211060 1441914195 -0.725220 -0.174866 -0.631653 0.211060 1441914195 -0.725220 -0.174866 -0.631653 0.211060 1441914195 -0.723999 -0.182373 -0.628479 0.218201 1441914195 -0.723999 -0.182373 -0.628479 0.218201 1441914195 -0.723999 -0.182373 -0.628479 0.218201 1441914195 -0.723999 -0.182373 -0.628479 0.218201 1441914195 -0.723999 -0.182373 -0.628479 0.218201 1441914195 -0.723999 -0.182373 -0.628479 0.218201 1441914195 -0.724182 -0.182739 -0.627808 0.219421 1441914195 -0.724182 -0.182739 -0.627808 0.219421 1441914195 -0.724182 -0.182739 -0.627808 0.219421 1441914195 -0.724182 -0.182739 -0.627808 0.219421 1441914195 -0.724182 -0.182739 -0.627808 0.219421 1441914195 -0.724182 -0.182739 -0.627808 0.219421 1441914195 -0.725464 -0.178162 -0.628235 0.217590 1441914195 -0.725464 -0.178162 -0.628235 0.217590 1441914195 -0.725464 -0.178162 -0.628235 0.217590 1441914195 -0.725464 -0.178162 -0.628235 0.217590 1441914195 -0.725464 -0.178162 -0.628235 0.217590 1441914195 -0.725464 -0.178162 -0.628235 0.217590 1441914195 -0.725891 -0.176086 -0.628357 0.217590 1441914195 -0.725891 -0.176086 -0.628357 0.217590 1441914195 -0.725891 -0.176086 -0.628357 0.217590 1441914195 -0.725891 -0.176086 -0.628357 0.217590 1441914195 -0.725891 -0.176086 -0.628357 0.217590 1441914195 -0.725891 -0.176086 -0.628357 0.217590 1441914195 -0.725891 -0.176086 -0.628357 0.217590 1441914195 -0.725403 -0.180054 -0.626587 0.221008 1441914195 -0.725403 -0.180054 -0.626587 0.221008 1441914195 -0.725403 -0.180054 -0.626587 0.221008 1441914195 -0.725403 -0.180054 -0.626587 0.221008 1441914195 -0.725403 -0.180054 -0.626587 0.221008 1441914195 -0.725403 -0.180054 -0.626587 0.221008 1441914195 -0.724976 -0.184753 -0.624390 0.224731 1441914195 -0.724976 -0.184753 -0.624390 0.224731 1441914195 -0.724976 -0.184753 -0.624390 0.224731 1441914195 -0.724976 -0.184753 -0.624390 0.224731 1441914195 -0.724976 -0.184753 -0.624390 0.224731 1441914195 -0.724976 -0.184753 -0.624390 0.224731 1441914195 -0.724976 -0.184753 -0.624390 0.224731 1441914195 -0.724915 -0.188538 -0.622498 0.227051 1441914195 -0.724915 -0.188538 -0.622498 0.227051 1441914195 -0.724915 -0.188538 -0.622498 0.227051 1441914195 -0.724915 -0.188538 -0.622498 0.227051 1441914195 -0.724915 -0.188538 -0.622498 0.227051 1441914195 -0.724915 -0.188538 -0.622498 0.227051 1441914195 -0.725525 -0.190002 -0.621216 0.227356 1441914195 -0.725525 -0.190002 -0.621216 0.227356 1441914195 -0.725525 -0.190002 -0.621216 0.227356 1441914195 -0.725525 -0.190002 -0.621216 0.227356 1441914195 -0.725525 -0.190002 -0.621216 0.227356 1441914195 -0.725525 -0.190002 -0.621216 0.227356 1441914195 -0.725952 -0.188049 -0.622131 0.225037 1441914195 -0.725952 -0.188049 -0.622131 0.225037 1441914195 -0.725952 -0.188049 -0.622131 0.225037 1441914195 -0.725952 -0.188049 -0.622131 0.225037 1441914195 -0.725952 -0.188049 -0.622131 0.225037 1441914195 -0.725952 -0.188049 -0.622131 0.225037 1441914195 -0.725952 -0.188049 -0.622131 0.225037 1441914195 -0.726563 -0.185730 -0.623230 0.222107 1441914195 -0.726563 -0.185730 -0.623230 0.222107 1441914195 -0.726563 -0.185730 -0.623230 0.222107 1441914195 -0.726563 -0.185730 -0.623230 0.222107 1441914196 -0.726563 -0.185730 -0.623230 0.222107 1441914196 -0.726563 -0.185730 -0.623230 0.222107 1441914196 -0.726563 -0.185730 -0.623230 0.222107 1441914196 -0.726440 -0.183716 -0.625061 0.218811 1441914196 -0.726440 -0.183716 -0.625061 0.218811 1441914196 -0.726440 -0.183716 -0.625061 0.218811 1441914196 -0.726440 -0.183716 -0.625061 0.218811 1441914196 -0.726440 -0.183716 -0.625061 0.218811 1441914196 -0.726440 -0.183716 -0.625061 0.218811 1441914196 -0.726501 -0.182861 -0.626160 0.216309 1441914196 -0.726501 -0.182861 -0.626160 0.216309 1441914196 -0.726501 -0.182861 -0.626160 0.216309 1441914196 -0.726501 -0.182861 -0.626160 0.216309 1441914196 -0.726501 -0.182861 -0.626160 0.216309 1441914196 -0.726501 -0.182861 -0.626160 0.216309 1441914196 -0.725952 -0.184082 -0.627014 0.214539 1441914196 -0.725952 -0.184082 -0.627014 0.214539 1441914196 -0.725952 -0.184082 -0.627014 0.214539 1441914196 -0.725952 -0.184082 -0.627014 0.214539 1441914196 -0.725952 -0.184082 -0.627014 0.214539 1441914196 -0.725952 -0.184082 -0.627014 0.214539 1441914196 -0.725037 -0.187134 -0.627075 0.215027 1441914196 -0.725037 -0.187134 -0.627075 0.215027 1441914196 -0.725037 -0.187134 -0.627075 0.215027 1441914196 -0.725037 -0.187134 -0.627075 0.215027 1441914196 -0.725037 -0.187134 -0.627075 0.215027 1441914196 -0.725037 -0.187134 -0.627075 0.215027 1441914196 -0.724121 -0.188599 -0.627686 0.214905 1441914196 -0.724121 -0.188599 -0.627686 0.214905 1441914196 -0.724121 -0.188599 -0.627686 0.214905 1441914196 -0.724121 -0.188599 -0.627686 0.214905 1441914196 -0.724121 -0.188599 -0.627686 0.214905 1441914196 -0.724121 -0.188599 -0.627686 0.214905 1441914196 -0.724121 -0.188599 -0.627686 0.214905 1441914196 -0.723206 -0.189697 -0.628174 0.215576 1441914196 -0.723206 -0.189697 -0.628174 0.215576 1441914196 -0.723206 -0.189697 -0.628174 0.215576 1441914196 -0.723206 -0.189697 -0.628174 0.215576 1441914196 -0.723206 -0.189697 -0.628174 0.215576 1441914196 -0.723206 -0.189697 -0.628174 0.215576 1441914196 -0.722473 -0.189087 -0.628967 0.216125 1441914196 -0.722473 -0.189087 -0.628967 0.216125 1441914196 -0.722473 -0.189087 -0.628967 0.216125 1441914196 -0.722473 -0.189087 -0.628967 0.216125 1441914196 -0.722473 -0.189087 -0.628967 0.216125 1441914196 -0.722473 -0.189087 -0.628967 0.216125 1441914196 -0.722473 -0.189087 -0.628967 0.216125 1441914196 -0.722290 -0.187195 -0.629639 0.216492 1441914196 -0.722290 -0.187195 -0.629639 0.216492 1441914196 -0.722290 -0.187195 -0.629639 0.216492 1441914196 -0.722290 -0.187195 -0.629639 0.216492 1441914196 -0.722290 -0.187195 -0.629639 0.216492 1441914196 -0.722168 -0.186890 -0.629150 0.218628 1441914196 -0.722168 -0.186890 -0.629150 0.218628 1441914196 -0.722168 -0.186890 -0.629150 0.218628 1441914196 -0.722168 -0.186890 -0.629150 0.218628 1441914196 -0.722168 -0.186890 -0.629150 0.218628 1441914196 -0.722168 -0.186890 -0.629150 0.218628 1441914196 -0.722168 -0.186890 -0.629150 0.218628 1441914196 -0.722046 -0.190002 -0.626953 0.222656 1441914196 -0.722046 -0.190002 -0.626953 0.222656 1441914196 -0.722046 -0.190002 -0.626953 0.222656 1441914196 -0.722046 -0.190002 -0.626953 0.222656 1441914196 -0.722046 -0.190002 -0.626953 0.222656 1441914196 -0.722046 -0.190002 -0.626953 0.222656 1441914196 -0.724060 -0.188965 -0.625854 0.220032 1441914196 -0.724060 -0.188965 -0.625854 0.220032 1441914196 -0.724060 -0.188965 -0.625854 0.220032 1441914196 -0.724060 -0.188965 -0.625854 0.220032 1441914196 -0.724060 -0.188965 -0.625854 0.220032 1441914196 -0.724060 -0.188965 -0.625854 0.220032 1441914196 -0.725220 -0.190674 -0.624390 0.218994 1441914196 -0.725220 -0.190674 -0.624390 0.218994 1441914196 -0.725220 -0.190674 -0.624390 0.218994 1441914196 -0.725220 -0.190674 -0.624390 0.218994 1441914196 -0.725220 -0.190674 -0.624390 0.218994 1441914196 -0.725220 -0.190674 -0.624390 0.218994 1441914196 -0.723572 -0.197876 -0.622192 0.224060 1441914196 -0.723572 -0.197876 -0.622192 0.224060 1441914196 -0.723572 -0.197876 -0.622192 0.224060 1441914196 -0.723572 -0.197876 -0.622192 0.224060 1441914196 -0.723572 -0.197876 -0.622192 0.224060 1441914196 -0.723572 -0.197876 -0.622192 0.224060 1441914196 -0.722717 -0.197937 -0.622314 0.226563 1441914196 -0.722717 -0.197937 -0.622314 0.226563 1441914196 -0.722717 -0.197937 -0.622314 0.226563 1441914196 -0.722717 -0.197937 -0.622314 0.226563 1441914196 -0.722717 -0.197937 -0.622314 0.226563 1441914196 -0.722717 -0.197937 -0.622314 0.226563 1441914196 -0.722717 -0.197937 -0.622314 0.226563 1441914196 -0.723694 -0.196411 -0.621887 0.225769 1441914196 -0.723694 -0.196411 -0.621887 0.225769 1441914196 -0.723694 -0.196411 -0.621887 0.225769 1441914196 -0.723694 -0.196411 -0.621887 0.225769 1441914196 -0.723694 -0.196411 -0.621887 0.225769 1441914196 -0.723694 -0.196411 -0.621887 0.225769 1441914196 -0.726318 -0.194031 -0.620789 0.222412 1441914196 -0.726318 -0.194031 -0.620789 0.222412 1441914196 -0.726318 -0.194031 -0.620789 0.222412 1441914196 -0.726318 -0.194031 -0.620789 0.222412 1441914196 -0.726318 -0.194031 -0.620789 0.222412 1441914196 -0.726318 -0.194031 -0.620789 0.222412 1441914196 -0.728882 -0.190369 -0.619629 0.220520 1441914196 -0.728882 -0.190369 -0.619629 0.220520 1441914196 -0.728882 -0.190369 -0.619629 0.220520 1441914196 -0.728882 -0.190369 -0.619629 0.220520 1441914196 -0.728882 -0.190369 -0.619629 0.220520 1441914196 -0.728882 -0.190369 -0.619629 0.220520 1441914196 -0.729614 -0.190002 -0.618042 0.222839 1441914196 -0.729614 -0.190002 -0.618042 0.222839 1441914196 -0.729614 -0.190002 -0.618042 0.222839 1441914196 -0.729614 -0.190002 -0.618042 0.222839 1441914196 -0.729614 -0.190002 -0.618042 0.222839 1441914197 -0.729614 -0.190002 -0.618042 0.222839 1441914197 -0.729614 -0.190002 -0.618042 0.222839 1441914197 -0.729614 -0.193054 -0.615540 0.227051 1441914197 -0.729614 -0.193054 -0.615540 0.227051 1441914197 -0.729614 -0.193054 -0.615540 0.227051 1441914197 -0.729614 -0.193054 -0.615540 0.227051 1441914197 -0.729614 -0.193054 -0.615540 0.227051 1441914197 -0.729614 -0.193054 -0.615540 0.227051 1441914197 -0.729614 -0.193054 -0.615540 0.227051 1441914197 -0.729736 -0.194275 -0.614258 0.229187 1441914197 -0.729736 -0.194275 -0.614258 0.229187 1441914197 -0.729736 -0.194275 -0.614258 0.229187 1441914197 -0.729736 -0.194275 -0.614258 0.229187 1441914197 -0.729736 -0.194275 -0.614258 0.229187 1441914197 -0.729736 -0.194275 -0.614258 0.229187 1441914197 -0.729553 -0.191833 -0.615295 0.228943 1441914197 -0.729553 -0.191833 -0.615295 0.228943 1441914197 -0.729553 -0.191833 -0.615295 0.228943 1441914197 -0.729553 -0.191833 -0.615295 0.228943 1441914197 -0.729553 -0.191833 -0.615295 0.228943 1441914197 -0.729553 -0.191833 -0.615295 0.228943 1441914197 -0.728271 -0.189880 -0.617554 0.228516 1441914197 -0.728271 -0.189880 -0.617554 0.228516 1441914197 -0.728271 -0.189880 -0.617554 0.228516 1441914197 -0.728271 -0.189880 -0.617554 0.228516 1441914197 -0.728271 -0.189880 -0.617554 0.228516 1441914197 -0.728271 -0.189880 -0.617554 0.228516 1441914197 -0.727295 -0.185791 -0.620850 0.226135 1441914197 -0.727295 -0.185791 -0.620850 0.226135 1441914197 -0.727295 -0.185791 -0.620850 0.226135 1441914197 -0.727295 -0.185791 -0.620850 0.226135 1441914197 -0.727295 -0.185791 -0.620850 0.226135 1441914197 -0.727295 -0.185791 -0.620850 0.226135 1441914197 -0.726196 -0.182861 -0.623535 0.224792 1441914197 -0.726196 -0.182861 -0.623535 0.224792 1441914197 -0.726196 -0.182861 -0.623535 0.224792 1441914197 -0.726196 -0.182861 -0.623535 0.224792 1441914197 -0.726196 -0.182861 -0.623535 0.224792 1441914197 -0.726196 -0.182861 -0.623535 0.224792 1441914197 -0.726196 -0.182861 -0.623535 0.224792 1441914197 -0.724731 -0.184937 -0.624084 0.226074 1441914197 -0.724731 -0.184937 -0.624084 0.226074 1441914197 -0.724731 -0.184937 -0.624084 0.226074 1441914197 -0.724731 -0.184937 -0.624084 0.226074 1441914197 -0.724731 -0.184937 -0.624084 0.226074 1441914197 -0.724731 -0.184937 -0.624084 0.226074 1441914197 -0.723694 -0.188293 -0.623840 0.227295 1441914197 -0.723694 -0.188293 -0.623840 0.227295 1441914197 -0.723694 -0.188293 -0.623840 0.227295 1441914197 -0.723694 -0.188293 -0.623840 0.227295 1441914197 -0.723694 -0.188293 -0.623840 0.227295 1441914197 -0.723694 -0.188293 -0.623840 0.227295 1441914197 -0.722168 -0.191101 -0.623840 0.229858 1441914197 -0.722168 -0.191101 -0.623840 0.229858 1441914197 -0.722168 -0.191101 -0.623840 0.229858 1441914197 -0.722168 -0.191101 -0.623840 0.229858 1441914197 -0.722168 -0.191101 -0.623840 0.229858 1441914197 -0.722168 -0.191101 -0.623840 0.229858 1441914197 -0.720337 -0.194214 -0.623535 0.233948 1441914197 -0.720337 -0.194214 -0.623535 0.233948 1441914197 -0.720337 -0.194214 -0.623535 0.233948 1441914197 -0.720337 -0.194214 -0.623535 0.233948 1441914197 -0.720337 -0.194214 -0.623535 0.233948 1441914197 -0.720337 -0.194214 -0.623535 0.233948 1441914197 -0.720337 -0.194214 -0.623535 0.233948 1441914197 -0.718506 -0.196960 -0.622498 0.239868 1441914197 -0.718506 -0.196960 -0.622498 0.239868 1441914197 -0.718506 -0.196960 -0.622498 0.239868 1441914197 -0.718506 -0.196960 -0.622498 0.239868 1441914197 -0.718506 -0.196960 -0.622498 0.239868 1441914197 -0.718506 -0.196960 -0.622498 0.239868 1441914197 -0.716980 -0.196838 -0.621704 0.246460 1441914197 -0.716980 -0.196838 -0.621704 0.246460 1441914197 -0.716980 -0.196838 -0.621704 0.246460 1441914197 -0.716980 -0.196838 -0.621704 0.246460 1441914197 -0.716980 -0.196838 -0.621704 0.246460 1441914197 -0.716980 -0.196838 -0.621704 0.246460 1441914197 -0.716614 -0.195190 -0.621094 0.250488 1441914197 -0.716614 -0.195190 -0.621094 0.250488 1441914197 -0.716614 -0.195190 -0.621094 0.250488 1441914197 
-0.714539 -0.130371 -0.673157 0.139221 1441914199 -0.714539 -0.130371 -0.673157 0.139221 1441914199 -0.720703 -0.125488 -0.665710 0.147583 1441914199 -0.720703 -0.125488 -0.665710 0.147583 1441914199 -0.720703 -0.125488 -0.665710 0.147583 1441914199 -0.720703 -0.125488 -0.665710 0.147583 1441914199 -0.720703 -0.125488 -0.665710 0.147583 1441914199 -0.720703 -0.125488 -0.665710 0.147583 1441914199 -0.729370 -0.123901 -0.654053 0.158020 1441914199 -0.729370 -0.123901 -0.654053 0.158020 1441914199 -0.729370 -0.123901 -0.654053 0.158020 1441914199 -0.729370 -0.123901 -0.654053 0.158020 1441914199 -0.729370 -0.123901 -0.654053 0.158020 1441914199 -0.729370 -0.123901 -0.654053 0.158020 1441914199 -0.739197 -0.115173 -0.643250 0.163269 1441914199 -0.739197 -0.115173 -0.643250 0.163269 1441914199 -0.739197 -0.115173 -0.643250 0.163269 1441914199 -0.739197 -0.115173 -0.643250 0.163269 1441914199 -0.739197 -0.115173 -0.643250 0.163269 1441914199 -0.739197 -0.115173 -0.643250 0.163269 1441914199 -0.749084 -0.118652 -0.631287 0.162476 1441914199 -0.749084 -0.118652 -0.631287 0.162476 1441914199 -0.749084 -0.118652 -0.631287 0.162476 1441914199 -0.749084 -0.118652 -0.631287 0.162476 1441914199 -0.749084 -0.118652 -0.631287 0.162476 1441914199 -0.749084 -0.118652 -0.631287 0.162476 1441914199 -0.758362 -0.119629 -0.622864 0.150513 1441914199 -0.758362 -0.119629 -0.622864 0.150513 1441914199 -0.758362 -0.119629 -0.622864 0.150513 1441914199 -0.758362 -0.119629 -0.622864 0.150513 1441914199 -0.758362 -0.119629 -0.622864 0.150513 1441914199 -0.758362 -0.119629 -0.622864 0.150513 1441914199 -0.760010 -0.116028 -0.624878 0.136169 1441914199 -0.760010 -0.116028 -0.624878 0.136169 1441914200 -0.760010 -0.116028 -0.624878 0.136169 1441914200 -0.760010 -0.116028 -0.624878 0.136169 1441914200 -0.760010 -0.116028 -0.624878 0.136169 1441914200 -0.760010 -0.116028 -0.624878 0.136169 1441914200 -0.759460 -0.116516 -0.627136 0.128235 1441914200 -0.759460 -0.116516 -0.627136 0.128235 1441914200 -0.759460 -0.116516 -0.627136 0.128235 1441914200 -0.759460 -0.116516 -0.627136 0.128235 1441914200 -0.759460 -0.116516 -0.627136 0.128235 1441914200 -0.759460 -0.116516 -0.627136 0.128235 1441914200 -0.759460 -0.116516 -0.627136 0.128235 1441914200 -0.757568 -0.118042 -0.629517 0.126099 1441914200 -0.757568 -0.118042 -0.629517 0.126099 1441914200 -0.757568 -0.118042 -0.629517 0.126099 1441914200 -0.757568 -0.118042 -0.629517 0.126099 1441914200 -0.757568 -0.118042 -0.629517 0.126099 1441914200 -0.757568 -0.118042 -0.629517 0.126099 1441914200 -0.758423 -0.114746 -0.628967 0.126892 1441914200 -0.758423 -0.114746 -0.628967 0.126892 1441914200 -0.758423 -0.114746 -0.628967 0.126892 1441914200 -0.758423 -0.114746 -0.628967 0.126892 1441914200 -0.758423 -0.114746 -0.628967 0.126892 1441914200 -0.758423 -0.114746 -0.628967 0.126892 1441914200 -0.760498 -0.111267 -0.625977 0.132385 1441914200 -0.760498 -0.111267 -0.625977 0.132385 1441914200 -0.760498 -0.111267 -0.625977 0.132385 1441914200 -0.760498 -0.111267 -0.625977 0.132385 1441914200 -0.760498 -0.111267 -0.625977 0.132385 1441914200 -0.760498 -0.111267 -0.625977 0.132385 1441914200 -0.756348 -0.109863 -0.628601 0.144287 1441914200 -0.756348 -0.109863 -0.628601 0.144287 1441914200 -0.756348 -0.109863 -0.628601 0.144287 1441914200 -0.756348 -0.109863 -0.628601 0.144287 1441914200 -0.756348 -0.109863 -0.628601 0.144287 1441914200 -0.756348 -0.109863 -0.628601 0.144287 1441914200 -0.756348 -0.109863 -0.628601 0.144287 1441914200 -0.744263 -0.110596 -0.636841 0.168274 1441914200 -0.744263 -0.110596 -0.636841 0.168274 1441914200 -0.744263 -0.110596 -0.636841 0.168274 1441914200 -0.744263 -0.110596 -0.636841 0.168274 1441914200 -0.744263 -0.110596 -0.636841 0.168274 1441914200 -0.730469 -0.120483 -0.637817 0.212463 1441914200 -0.730469 -0.120483 -0.637817 0.212463 1441914200 -0.730469 -0.120483 -0.637817 0.212463 1441914200 -0.730469 -0.120483 -0.637817 0.212463 1441914200 -0.730469 -0.120483 -0.637817 0.212463 1441914200 -0.730469 -0.120483 -0.637817 0.212463 1441914200 -0.714539 -0.123230 -0.637695 0.260254 1441914200 -0.714539 -0.123230 -0.637695 0.260254 1441914200 -0.714539 -0.123230 -0.637695 0.260254 1441914200 -0.714539 -0.123230 -0.637695 0.260254 1441914200 -0.714539 -0.123230 -0.637695 0.260254 1441914200 -0.714539 -0.123230 -0.637695 0.260254 1441914200 -0.714539 -0.123230 -0.637695 0.260254 1441914200 -0.701050 -0.141174 -0.640869 0.279236 1441914200 -0.701050 -0.141174 -0.640869 0.279236 1441914200 -0.701050 -0.141174 -0.640869 0.279236 1441914200 -0.701050 -0.141174 -0.640869 0.279236 1441914200 -0.701050 -0.141174 -0.640869 0.279236 1441914200 -0.701050 -0.141174 -0.640869 0.279236 1441914200 -0.702698 -0.161621 -0.652771 0.232483 1441914200 -0.702698 -0.161621 -0.652771 0.232483 1441914200 -0.702698 -0.161621 -0.652771 0.232483 1441914200 -0.702698 -0.161621 -0.652771 0.232483 1441914200 -0.702698 -0.161621 -0.652771 0.232483 1441914200 -0.702698 -0.161621 -0.652771 0.232483 1441914200 -0.702698 -0.161621 -0.652771 0.232483 1441914200 -0.711060 -0.132141 -0.669556 0.169495 1441914200 -0.711060 -0.132141 -0.669556 0.169495 1441914200 -0.711060 -0.132141 -0.669556 0.169495 1441914200 -0.711060 -0.132141 -0.669556 0.169495 1441914200 -0.711060 -0.132141 -0.669556 0.169495 1441914200 -0.711060 -0.132141 -0.669556 0.169495 1441914200 -0.713501 -0.109802 -0.671021 0.169250 1441914200 -0.713501 -0.109802 -0.671021 0.169250 1441914200 -0.713501 -0.109802 -0.671021 0.169250 1441914200 -0.713501 -0.109802 -0.671021 0.169250 1441914200 -0.713501 -0.109802 -0.671021 0.169250 1441914200 -0.713501 -0.109802 -0.671021 0.169250 1441914200 -0.720764 -0.119324 -0.659302 0.177734 1441914200 -0.720764 -0.119324 -0.659302 0.177734 1441914200 -0.720764 -0.119324 -0.659302 0.177734 1441914200 -0.720764 -0.119324 -0.659302 0.177734 1441914200 -0.720764 -0.119324 -0.659302 0.177734 1441914200 -0.720764 -0.119324 -0.659302 0.177734 1441914200 -0.733398 -0.109436 -0.652344 0.157166 1441914200 -0.733398 -0.109436 -0.652344 0.157166 1441914200 -0.733398 -0.109436 -0.652344 0.157166 1441914200 -0.733398 -0.109436 -0.652344 0.157166 1441914200 -0.733398 -0.109436 -0.652344 0.157166 1441914200 -0.733398 -0.109436 -0.652344 0.157166 1441914200 -0.743042 -0.095642 -0.651550 0.119324 1441914200 -0.743042 -0.095642 -0.651550 0.119324 1441914200 -0.743042 -0.095642 -0.651550 0.119324 1441914200 -0.743042 -0.095642 -0.651550 0.119324 1441914200 -0.743042 -0.095642 -0.651550 0.119324 1441914200 -0.743042 -0.095642 -0.651550 0.119324 1441914200 -0.743042 -0.095642 -0.651550 0.119324 1441914200 -0.751099 -0.086487 -0.649475 0.081482 1441914200 -0.751099 -0.086487 -0.649475 0.081482 1441914200 -0.751099 -0.086487 -0.649475 0.081482 1441914200 -0.751099 -0.086487 -0.649475 0.081482 1441914200 -0.751099 -0.086487 -0.649475 0.081482 1441914200 -0.751099 -0.086487 -0.649475 0.081482 1441914200 -0.764648 -0.076355 -0.636963 0.062134 1441914200 -0.764648 -0.076355 -0.636963 0.062134 1441914200 -0.764648 -0.076355 -0.636963 0.062134 1441914200 -0.764648 -0.076355 -0.636963 0.062134 1441914200 -0.764648 -0.076355 -0.636963 0.062134 1441914200 -0.764648 -0.076355 -0.636963 0.062134 1441914200 -0.764648 -0.076355 -0.636963 0.062134 1441914200 -0.776550 -0.076233 -0.622314 0.063293 1441914200 -0.776550 -0.076233 -0.622314 0.063293 1441914201 -0.776550 -0.076233 -0.622314 0.063293 1441914201 -0.776550 -0.076233 -0.622314 0.063293 1441914201 -0.776550 -0.076233 -0.622314 0.063293 1441914201 -0.776550 -0.076233 -0.622314 0.063293 1441914201 -0.779297 -0.084534 -0.617310 0.067810 1441914201 -0.779297 -0.084534 -0.617310 0.067810 1441914201 -0.779297 -0.084534 -0.617310 0.067810 1441914201 -0.779297 -0.084534 -0.617310 0.067810 1441914201 -0.779297 -0.084534 -0.617310 0.067810 1441914201 -0.779297 -0.084534 -0.617310 0.067810 1441914201 -0.780762 -0.090942 -0.614075 0.071594 1441914201 -0.780762 -0.090942 -0.614075 0.071594 1441914201 -0.780762 -0.090942 -0.614075 0.071594 1441914201 -0.780762 -0.090942 -0.614075 0.071594 1441914201 -0.780762 -0.090942 -0.614075 0.071594 1441914201 -0.780762 -0.090942 -0.614075 0.071594 1441914201 -0.780762 -0.090942 -0.614075 0.071594 1441914201 -0.777039 -0.097595 -0.618103 0.068970 1441914201 -0.777039 -0.097595 -0.618103 0.068970 1441914201 -0.777039 -0.097595 -0.618103 0.068970 1441914201 -0.777039 -0.097595 -0.618103 0.068970 1441914201 -0.777039 -0.097595 -0.618103 0.068970 1441914201 -0.777039 -0.097595 -0.618103 0.068970 1441914201 -0.769409 -0.107239 -0.626282 0.066345 1441914201 -0.769409 -0.107239 -0.626282 0.066345 1441914201 -0.769409 -0.107239 -0.626282 0.066345 1441914201 -0.769409 -0.107239 -0.626282 0.066345 1441914201 -0.769409 -0.107239 -0.626282 0.066345 1441914201 -0.769409 -0.107239 -0.626282 0.066345 1441914201 -0.769409 -0.107239 -0.626282 0.066345 1441914201 -0.770081 -0.105164 -0.626160 0.062927 1441914201 -0.770081 -0.105164 -0.626160 0.062927 1441914201 -0.770081 -0.105164 -0.626160 0.062927 1441914201 -0.770081 -0.105164 -0.626160 0.062927 1441914201 -0.770081 -0.105164 -0.626160 0.062927 1441914201 -0.774719 -0.097046 -0.620483 0.073486 1441914201 -0.774719 -0.097046 -0.620483 0.073486 1441914201 -0.774719 -0.097046 -0.620483 0.073486 1441914201 -0.774719 -0.097046 -0.620483 0.073486 1441914201 -0.774719 -0.097046 -0.620483 0.073486 1441914201 -0.774719 -0.097046 -0.620483 0.073486 1441914201 -0.774719 -0.097046 -0.620483 0.073486 1441914201 -0.772888 -0.097168 -0.620300 0.091858 1441914201 -0.772888 -0.097168 -0.620300 0.091858 1441914201 -0.772888 -0.097168 -0.620300 0.091858 1441914201 -0.772888 -0.097168 -0.620300 0.091858 1441914201 -0.772888 -0.097168 -0.620300 0.091858 1441914201 -0.772888 -0.097168 -0.620300 0.091858 1441914201 -0.763367 -0.111084 -0.626038 0.114624 1441914201 -0.763367 -0.111084 -0.626038 0.114624 1441914201 -0.763367 -0.111084 -0.626038 0.114624 1441914201 -0.763367 -0.111084 -0.626038 0.114624 1441914201 -0.763367 -0.111084 -0.626038 0.114624 1441914201 -0.763367 -0.111084 -0.626038 0.114624 1441914201 -0.763367 -0.111084 -0.626038 0.114624 1441914201 -0.752563 -0.119080 -0.634155 0.131958 1441914201 -0.752563 -0.119080 -0.634155 0.131958 1441914201 -0.752563 -0.119080 -0.634155 0.131958 1441914201 -0.752563 -0.119080 -0.634155 0.131958 1441914201 -0.752563 -0.119080 -0.634155 0.131958 1441914201 -0.752563 -0.119080 -0.634155 0.131958 1441914201 -0.734375 -0.127014 -0.647644 0.158630 1441914201 -0.734375 -0.127014 -0.647644 0.158630 1441914201 -0.734375 -0.127014 -0.647644 0.158630 1441914201 -0.734375 -0.127014 -0.647644 0.158630 1441914201 -0.734375 -0.127014 -0.647644 0.158630 1441914201 -0.734375 -0.127014 -0.647644 0.158630 1441914201 -0.734375 -0.127014 -0.647644 0.158630 1441914201 -0.712280 -0.151917 -0.655273 0.200745 1441914201 -0.712280 -0.151917 -0.655273 0.200745 1441914201 -0.712280 -0.151917 -0.655273 0.200745 1441914201 -0.712280 -0.151917 -0.655273 0.200745 1441914201 -0.712280 -0.151917 -0.655273 0.200745 1441914201 -0.712280 -0.151917 -0.655273 0.200745 1441914201 -0.688354 -0.196777 -0.661133 0.224548 1441914201 -0.688354 -0.196777 -0.661133 0.224548 1441914201 -0.688354 -0.196777 -0.661133 0.224548 1441914201 -0.688354 -0.196777 -0.661133 0.224548 1441914201 -0.688354 -0.196777 -0.661133 0.224548 1441914201 -0.688354 -0.196777 -0.661133 0.224548 1441914201 -0.688354 -0.196777 -0.661133 0.224548 1441914201 -0.687195 -0.198669 -0.670532 0.196899 1441914201 -0.687195 -0.198669 -0.670532 0.196899 1441914201 -0.687195 -0.198669 -0.670532 0.196899 1441914201 -0.687195 -0.198669 -0.670532 0.196899 1441914201 -0.687195 -0.198669 -0.670532 0.196899 1441914201 -0.687195 -0.198669 -0.670532 0.196899 1441914201 -0.691406 -0.169739 -0.675110 0.193604 1441914201 -0.691406 -0.169739 -0.675110 0.193604 1441914201 -0.691406 -0.169739 -0.675110 0.193604 1441914201 -0.691406 -0.169739 -0.675110 0.193604 1441914201 -0.691406 -0.169739 -0.675110 0.193604 1441914201 -0.691406 -0.169739 -0.675110 0.193604 1441914201 -0.691406 -0.169739 -0.675110 0.193604 1441914201 -0.684021 -0.190613 -0.668152 0.222473 1441914201 -0.684021 -0.190613 -0.668152 0.222473 1441914201 -0.684021 -0.190613 -0.668152 0.222473 1441914201 -0.684021 -0.190613 -0.668152 0.222473 1441914201 -0.684021 -0.190613 -0.668152 0.222473 1441914201 -0.684021 -0.190613 -0.668152 0.222473 1441914201 -0.684021 -0.190613 -0.668152 0.222473 1441914201 -0.686401 -0.202637 -0.662048 0.222595 1441914201 -0.686401 -0.202637 -0.662048 0.222595 1441914201 -0.686401 -0.202637 -0.662048 0.222595 1441914201 -0.686401 -0.202637 -0.662048 0.222595 1441914201 -0.686401 -0.202637 -0.662048 0.222595 1441914201 -0.704590 -0.185242 -0.657288 0.193298 1441914201 -0.704590 -0.185242 -0.657288 0.193298 1441914201 -0.704590 -0.185242 -0.657288 0.193298 1441914201 -0.704590 -0.185242 -0.657288 0.193298 1441914201 -0.704590 -0.185242 -0.657288 0.193298 1441914201 -0.704590 -0.185242 -0.657288 0.193298 1441914201 -0.704590 -0.185242 -0.657288 0.193298 1441914201 -0.722412 -0.166321 -0.655640 0.143738 1441914201 -0.722412 -0.166321 -0.655640 0.143738 1441914201 -0.722412 -0.166321 -0.655640 0.143738 1441914201 -0.722412 -0.166321 -0.655640 0.143738 1441914201 -0.722412 -0.166321 -0.655640 0.143738 1441914202 -0.722412 -0.166321 -0.655640 0.143738 1441914202 -0.733887 -0.153442 -0.654480 0.098022 1441914202 -0.733887 -0.153442 -0.654480 0.098022 1441914202 -0.733887 -0.153442 -0.654480 0.098022 1441914202 -0.733887 -0.153442 -0.654480 0.098022 1441914202 -0.733887 -0.153442 -0.654480 0.098022 1441914202 -0.733887 -0.153442 -0.654480 0.098022 1441914202 -0.744690 -0.139343 -0.648743 0.072510 1441914202 -0.744690 -0.139343 -0.648743 0.072510 1441914202 -0.744690 -0.139343 -0.648743 0.072510 1441914202 -0.744690 -0.139343 -0.648743 0.072510 1441914202 -0.744690 -0.139343 -0.648743 0.072510 1441914202 -0.744690 -0.139343 -0.648743 0.072510 1441914202 -0.759399 -0.125183 -0.634277 0.073975 1441914202 -0.759399 -0.125183 -0.634277 0.073975 1441914202 -0.759399 -0.125183 -0.634277 0.073975 1441914202 -0.759399 -0.125183 -0.634277 0.073975 1441914202 -0.759399 -0.125183 -0.634277 0.073975 1441914202 -0.759399 -0.125183 -0.634277 0.073975 1441914202 -0.759399 -0.125183 -0.634277 0.073975 1441914202 -0.768005 -0.115295 -0.622437 0.097229 1441914202 -0.768005 -0.115295 -0.622437 0.097229 1441914202 -0.768005 -0.115295 -0.622437 0.097229 1441914202 -0.768005 -0.115295 -0.622437 0.097229 1441914202 -0.768005 -0.115295 -0.622437 0.097229 1441914202 -0.768005 -0.115295 -0.622437 0.097229 1441914202 -0.770142 -0.105286 -0.617554 0.120422 1441914202 -0.770142 -0.105286 -0.617554 0.120422 1441914202 -0.770142 -0.105286 -0.617554 0.120422 1441914202 -0.770142 -0.105286 -0.617554 0.120422 1441914202 -0.770142 -0.105286 -0.617554 0.120422 1441914202 -0.770142 -0.105286 -0.617554 0.120422 1441914202 -0.770142 -0.105286 -0.617554 0.120422 1441914202 -0.774170 -0.097229 -0.612061 0.128967 1441914202 -0.774170 -0.097229 -0.612061 0.128967 1441914202 -0.774170 -0.097229 -0.612061 0.128967 1441914202 -0.774170 -0.097229 -0.612061 0.128967 1441914202 -0.774170 -0.097229 -0.612061 0.128967 1441914202 -0.774170 -0.097229 -0.612061 0.128967 1441914202 -0.777100 -0.101868 -0.606873 0.132446 1441914202 -0.777100 -0.101868 -0.606873 0.132446 1441914202 -0.777100 -0.101868 -0.606873 0.132446 1441914202 -0.777100 -0.101868 -0.606873 0.132446 1441914202 -0.777100 -0.101868 -0.606873 0.132446 1441914202 -0.777100 -0.101868 -0.606873 0.132446 1441914202 -0.776489 -0.108704 -0.607300 0.128418 1441914202 -0.776489 -0.108704 -0.607300 0.128418 1441914202 -0.776489 -0.108704 -0.607300 0.128418 1441914202 -0.776489 -0.108704 -0.607300 0.128418 1441914202 -0.776489 -0.108704 -0.607300 0.128418 1441914202 -0.776489 -0.108704 -0.607300 0.128418 1441914202 -0.773682 -0.110046 -0.612366 0.119873 1441914202 -0.773682 -0.110046 -0.612366 0.119873 1441914202 -0.773682 -0.110046 -0.612366 0.119873 1441914202 -0.773682 -0.110046 -0.612366 0.119873 1441914202 -0.773682 -0.110046 -0.612366 0.119873 1441914202 -0.773682 -0.110046 -0.612366 0.119873 1441914202 -0.773682 -0.110046 -0.612366 0.119873 1441914202 -0.769531 -0.107117 -0.618958 0.115417 1441914202 -0.769531 -0.107117 -0.618958 0.115417 1441914202 -0.769531 -0.107117 -0.618958 0.115417 1441914202 -0.769531 -0.107117 -0.618958 0.115417 1441914202 -0.769531 -0.107117 -0.618958 0.115417 1441914202 -0.769531 -0.107117 -0.618958 0.115417 1441914202 -0.762207 -0.111633 -0.626770 0.117554 1441914202 -0.762207 -0.111633 -0.626770 0.117554 1441914202 -0.762207 -0.111633 -0.626770 0.117554 1441914202 -0.762207 -0.111633 -0.626770 0.117554 1441914202 -0.762207 -0.111633 -0.626770 0.117554 1441914202 -0.762207 -0.111633 -0.626770 0.117554 1441914202 -0.753052 -0.121277 -0.633728 0.129089 1441914202 -0.753052 -0.121277 -0.633728 0.129089 1441914202 -0.753052 -0.121277 -0.633728 0.129089 1441914202 -0.753052 -0.121277 -0.633728 0.129089 1441914202 -0.753052 -0.121277 -0.633728 0.129089 1441914202 -0.753052 -0.121277 -0.633728 0.129089 1441914202 -0.753052 -0.121277 -0.633728 0.129089 1441914202 -0.737671 -0.132324 -0.645569 0.147278 1441914202 -0.737671 -0.132324 -0.645569 0.147278 1441914202 -0.737671 -0.132324 -0.645569 0.147278 1441914202 -0.737671 -0.132324 -0.645569 0.147278 1441914202 -0.737671 -0.132324 -0.645569 0.147278 1441914202 -0.737671 -0.132324 -0.645569 0.147278 1441914202 -0.712769 -0.148621 -0.658020 0.192261 1441914202 -0.712769 -0.148621 -0.658020 0.192261 1441914202 -0.712769 -0.148621 -0.658020 0.192261 1441914202 -0.712769 -0.148621 -0.658020 0.192261 1441914202 -0.712769 -0.148621 -0.658020 0.192261 1441914202 -0.712769 -0.148621 -0.658020 0.192261 1441914202 -0.687134 -0.175720 -0.669922 0.219666 1441914202 -0.687134 -0.175720 -0.669922 0.219666 1441914202 -0.687134 -0.175720 -0.669922 0.219666 1441914202 -0.687134 -0.175720 -0.669922 0.219666 1441914202 -0.687134 -0.175720 -0.669922 0.219666 1441914202 -0.687134 -0.175720 -0.669922 0.219666 1441914202 -0.687134 -0.175720 -0.669922 0.219666 1441914202 -0.685181 -0.183167 -0.676270 0.199341 1441914202 -0.685181 -0.183167 -0.676270 0.199341 1441914202 -0.685181 -0.183167 -0.676270 0.199341 1441914202 -0.685181 -0.183167 -0.676270 0.199341 1441914202 -0.685181 -0.183167 -0.676270 0.199341 1441914202 -0.693787 -0.167175 -0.682556 0.157837 1441914202 -0.693787 -0.167175 -0.682556 0.157837 1441914202 -0.693787 -0.167175 -0.682556 0.157837 1441914202 -0.693787 -0.167175 -0.682556 0.157837 1441914202 -0.693787 -0.167175 -0.682556 0.157837 1441914202 -0.693787 -0.167175 -0.682556 0.157837 1441914202 -0.693787 -0.167175 -0.682556 0.157837 1441914202 -0.700989 -0.144592 -0.682251 0.149292 1441914202 -0.700989 -0.144592 -0.682251 0.149292 1441914202 -0.700989 -0.144592 -0.682251 0.149292 1441914202 -0.700989 -0.144592 -0.682251 0.149292 1441914202 -0.700989 -0.144592 -0.682251 0.149292 1441914203 -0.700989 -0.144592 -0.682251 0.149292 1441914203 -0.700989 -0.144592 -0.682251 0.149292 1441914203 -0.700928 -0.138123 -0.680908 0.161255 1441914203 -0.700928 -0.138123 -0.680908 0.161255 1441914203 -0.700928 -0.138123 -0.680908 0.161255 1441914203 -0.699829 -0.136963 -0.677063 0.182251 1441914203 -0.699829 -0.136963 -0.677063 0.182251 1441914203 -0.699829 -0.136963 -0.677063 0.182251 1441914203 -0.699829 -0.136963 -0.677063 0.182251 1441914203 -0.699829 -0.136963 -0.677063 0.182251 1441914203 -0.699829 -0.136963 -0.677063 0.182251 1441914203 -0.701294 -0.138123 -0.671875 0.194214 1441914203 -0.701294 -0.138123 -0.671875 0.194214 1441914203 -0.701294 -0.138123 -0.671875 0.194214 1441914203 -0.701294 -0.138123 -0.671875 0.194214 1441914203 -0.701294 -0.138123 -0.671875 0.194214 1441914203 -0.701294 -0.138123 -0.671875 0.194214 1441914203 -0.701294 -0.138123 -0.671875 0.194214 1441914203 -0.708130 -0.143005 -0.669250 0.174011 1441914203 -0.708130 -0.143005 -0.669250 0.174011 1441914203 -0.708130 -0.143005 -0.669250 0.174011 1441914203 -0.708130 -0.143005 -0.669250 0.174011 1441914203 -0.708130 -0.143005 -0.669250 0.174011 1441914203 -0.708130 -0.143005 -0.669250 0.174011 1441914203 -0.718445 -0.126038 -0.672791 0.124023 1441914203 -0.718445 -0.126038 -0.672791 0.124023 1441914203 -0.718445 -0.126038 -0.672791 0.124023 1441914203 -0.718445 -0.126038 -0.672791 0.124023 1441914203 -0.718445 -0.126038 -0.672791 0.124023 1441914203 -0.718445 -0.126038 -0.672791 0.124023 1441914203 -0.718445 -0.126038 -0.672791 0.124023 1441914203 -0.738281 -0.091980 -0.661560 0.094360 1441914203 -0.738281 -0.091980 -0.661560 0.094360 1441914203 -0.738281 -0.091980 -0.661560 0.094360 1441914203 -0.738281 -0.091980 -0.661560 0.094360 1441914203 -0.738281 -0.091980 -0.661560 0.094360 1441914203 -0.738281 -0.091980 -0.661560 0.094360 1441914203 -0.758789 -0.072693 -0.639038 0.102905 1441914203 -0.758789 -0.072693 -0.639038 0.102905 1441914203 -0.758789 -0.072693 -0.639038 0.102905 1441914203 -0.758789 -0.072693 -0.639038 0.102905 1441914203 -0.758789 -0.072693 -0.639038 0.102905 1441914203 -0.758789 -0.072693 -0.639038 0.102905 1441914203 -0.774048 -0.061218 -0.616821 0.129333 1441914203 -0.774048 -0.061218 -0.616821 0.129333 1441914203 -0.774048 -0.061218 -0.616821 0.129333 1441914203 -0.774048 -0.061218 -0.616821 0.129333 1441914203 -0.774048 -0.061218 -0.616821 0.129333 1441914203 -0.774048 -0.061218 -0.616821 0.129333 1441914203 -0.788269 -0.060669 -0.595215 0.143921 1441914203 -0.788269 -0.060669 -0.595215 0.143921 1441914203 -0.788269 -0.060669 -0.595215 0.143921 1441914203 -0.788269 -0.060669 -0.595215 0.143921 1441914203 -0.788269 -0.060669 -0.595215 0.143921 1441914203 -0.788269 -0.060669 -0.595215 0.143921 1441914203 -0.788269 -0.060669 -0.595215 0.143921 1441914203 -0.795044 -0.067810 -0.583801 0.150024 1441914203 -0.795044 -0.067810 -0.583801 0.150024 1441914203 -0.795044 -0.067810 -0.583801 0.150024 1441914203 -0.795044 -0.067810 -0.583801 0.150024 1441914203 -0.795044 -0.067810 -0.583801 0.150024 1441914203 -0.795044 -0.067810 -0.583801 0.150024 1441914203 -0.791992 -0.077820 -0.587219 0.148010 1441914203 -0.791992 -0.077820 -0.587219 0.148010 1441914203 -0.791992 -0.077820 -0.587219 0.148010 1441914203 -0.791992 -0.077820 -0.587219 0.148010 1441914203 -0.791992 -0.077820 -0.587219 0.148010 1441914203 -0.791992 -0.077820 -0.587219 0.148010 1441914203 -0.786987 -0.083862 -0.595886 0.136353 1441914203 -0.786987 -0.083862 -0.595886 0.136353 1441914203 -0.786987 -0.083862 -0.595886 0.136353 1441914203 -0.786987 -0.083862 -0.595886 0.136353 1441914203 -0.786987 -0.083862 -0.595886 0.136353 1441914203 -0.786987 -0.083862 -0.595886 0.136353 1441914203 -0.784058 -0.083740 -0.602600 0.123535 1441914203 -0.784058 -0.083740 -0.602600 0.123535 1441914203 -0.784058 -0.083740 -0.602600 0.123535 1441914203 -0.784058 -0.083740 -0.602600 0.123535 1441914203 -0.784058 -0.083740 -0.602600 0.123535 1441914203 -0.784058 -0.083740 -0.602600 0.123535 1441914203 -0.784058 -0.083740 -0.602600 0.123535 1441914203 -0.780457 -0.083191 -0.609253 0.113281 1441914203 -0.780457 -0.083191 -0.609253 0.113281 1441914203 -0.780457 -0.083191 -0.609253 0.113281 1441914203 -0.780457 -0.083191 -0.609253 0.113281 1441914203 -0.780457 -0.083191 -0.609253 0.113281 1441914203 -0.780457 -0.083191 -0.609253 0.113281 1441914203 -0.776367 -0.079468 -0.617249 0.099915 1441914203 -0.776367 -0.079468 -0.617249 0.099915 1441914203 -0.776367 -0.079468 -0.617249 0.099915 1441914203 -0.776367 -0.079468 -0.617249 0.099915 1441914203 -0.776367 -0.079468 -0.617249 0.099915 1441914203 -0.776367 -0.079468 -0.617249 0.099915 1441914203 -0.767273 -0.081604 -0.630554 0.084534 1441914203 -0.767273 -0.081604 -0.630554 0.084534 1441914203 -0.767273 -0.081604 -0.630554 0.084534 1441914203 -0.767273 -0.081604 -0.630554 0.084534 1441914203 -0.767273 -0.081604 -0.630554 0.084534 1441914203 -0.767273 -0.081604 -0.630554 0.084534 1441914203 -0.754883 -0.087036 -0.645081 0.080750 1441914203 -0.754883 -0.087036 -0.645081 0.080750 1441914203 -0.754883 -0.087036 -0.645081 0.080750 1441914203 -0.754883 -0.087036 -0.645081 0.080750 1441914203 -0.754883 -0.087036 -0.645081 0.080750 1441914203 -0.754883 -0.087036 -0.645081 0.080750 1441914203 -0.737366 -0.097168 -0.660095 0.105713 1441914203 -0.737366 -0.097168 -0.660095 0.105713 1441914203 -0.737366 -0.097168 -0.660095 0.105713 1441914203 -0.737366 -0.097168 -0.660095 0.105713 1441914203 -0.737366 -0.097168 -0.660095 0.105713 1441914203 -0.737366 -0.097168 -0.660095 0.105713 1441914204 -0.737366 -0.097168 -0.660095 0.105713 1441914204 -0.716431 -0.117310 -0.669250 0.158386 1441914204 -0.716431 -0.117310 -0.669250 0.158386 1441914204 -0.716431 -0.117310 -0.669250 0.158386 1441914204 -0.716431 -0.117310 -0.669250 0.158386 1441914204 -0.716431 -0.117310 -0.669250 0.158386 1441914204 -0.716431 -0.117310 -0.669250 0.158386 1441914204 -0.692505 -0.155823 -0.666321 0.228577 1441914204 -0.692505 -0.155823 -0.666321 0.228577 1441914204 -0.692505 -0.155823 -0.666321 0.228577 1441914204 -0.692505 -0.155823 -0.666321 0.228577 1441914204 -0.692505 -0.155823 -0.666321 0.228577 1441914204 -0.692505 -0.155823 -0.666321 0.228577 1441914204 -0.682190 -0.191345 -0.677185 0.198792 1441914204 -0.682190 -0.191345 -0.677185 0.198792 1441914204 -0.682190 -0.191345 -0.677185 0.198792 1441914204 -0.682190 -0.191345 -0.677185 0.198792 1441914204 -0.682190 -0.191345 -0.677185 0.198792 1441914204 -0.682190 -0.191345 -0.677185 0.198792 1441914204 -0.697937 -0.146790 -0.681519 0.164185 1441914204 -0.697937 -0.146790 -0.681519 0.164185 1441914204 -0.697937 -0.146790 -0.681519 0.164185 1441914204 -0.697937 -0.146790 -0.681519 0.164185 1441914204 -0.697937 -0.146790 -0.681519 0.164185 1441914204 -0.697937 -0.146790 -0.681519 0.164185 1441914204 -0.695862 -0.141846 -0.677429 0.192078 1441914204 -0.695862 -0.141846 -0.677429 0.192078 1441914204 -0.695862 -0.141846 -0.677429 0.192078 1441914204 -0.695862 -0.141846 -0.677429 0.192078 1441914204 -0.695862 -0.141846 -0.677429 0.192078 1441914204 -0.695862 -0.141846 -0.677429 0.192078 1441914204 -0.697693 -0.151855 -0.665100 0.218689 1441914204 -0.697693 -0.151855 -0.665100 0.218689 1441914204 -0.697693 -0.151855 -0.665100 0.218689 1441914204 -0.697693 -0.151855 -0.665100 0.218689 1441914204 -0.697693 -0.151855 -0.665100 0.218689 1441914204 -0.697693 -0.151855 -0.665100 0.218689 1441914204 -0.707825 -0.136719 -0.661011 0.208374 1441914204 -0.707825 -0.136719 -0.661011 0.208374 1441914204 -0.707825 -0.136719 -0.661011 0.208374 1441914204 -0.707825 -0.136719 -0.661011 0.208374 1441914204 -0.707825 -0.136719 -0.661011 0.208374 1441914204 -0.707825 -0.136719 -0.661011 0.208374 1441914204 -0.721191 -0.111816 -0.661438 0.172913 1441914204 -0.721191 -0.111816 -0.661438 0.172913 1441914204 -0.721191 -0.111816 -0.661438 0.172913 1441914204 -0.721191 -0.111816 -0.661438 0.172913 1441914204 -0.721191 -0.111816 -0.661438 0.172913 1441914204 -0.721191 -0.111816 -0.661438 0.172913 1441914204 -0.732910 -0.091248 -0.660095 0.137390 1441914204 -0.732910 -0.091248 -0.660095 0.137390 1441914204 -0.732910 -0.091248 -0.660095 0.137390 1441914204 -0.732910 -0.091248 -0.660095 0.137390 1441914204 -0.732910 -0.091248 -0.660095 0.137390 1441914204 -0.732910 -0.091248 -0.660095 0.137390 1441914204 -0.732910 -0.091248 -0.660095 0.137390 1441914204 -0.748840 -0.073914 -0.647339 0.121704 1441914204 -0.748840 -0.073914 -0.647339 0.121704 1441914204 -0.748840 -0.073914 -0.647339 0.121704 1441914204 -0.748840 -0.073914 -0.647339 0.121704 1441914204 -0.748840 -0.073914 -0.647339 0.121704 1441914204 -0.748840 -0.073914 -0.647339 0.121704 1441914204 -0.760803 -0.061890 -0.634216 0.123169 1441914204 -0.760803 -0.061890 -0.634216 0.123169 1441914204 -0.760803 -0.061890 -0.634216 0.123169 1441914204 -0.760803 -0.061890 -0.634216 0.123169 1441914204 -0.760803 -0.061890 -0.634216 0.123169 1441914204 -0.760803 -0.061890 -0.634216 0.123169 1441914204 -0.764954 -0.058960 -0.626160 0.139282 1441914204 -0.764954 -0.058960 -0.626160 0.139282 1441914204 -0.764954 -0.058960 -0.626160 0.139282 1441914204 -0.764954 -0.058960 -0.626160 0.139282 1441914204 -0.764954 -0.058960 -0.626160 0.139282 1441914204 -0.764954 -0.058960 -0.626160 0.139282 1441914204 -0.764954 -0.058960 -0.626160 0.139282 1441914204 -0.771667 -0.060791 -0.615601 0.148132 1441914204 -0.771667 -0.060791 -0.615601 0.148132 1441914204 -0.771667 -0.060791 -0.615601 0.148132 1441914204 -0.771667 -0.060791 -0.615601 0.148132 1441914204 -0.771667 -0.060791 -0.615601 0.148132 1441914204 
-0.722961 -0.170471 -0.634766 0.213135 1441914207 -0.721497 -0.172424 -0.635376 0.214783 1441914207 -0.721497 -0.172424 -0.635376 0.214783 1441914207 -0.721497 -0.172424 -0.635376 0.214783 1441914207 -0.721497 -0.172424 -0.635376 0.214783 1441914207 -0.721497 -0.172424 -0.635376 0.214783 1441914207 -0.721497 -0.172424 -0.635376 0.214783 1441914207 -0.721375 -0.177856 -0.633179 0.217163 1441914207 -0.721375 -0.177856 -0.633179 0.217163 1441914207 -0.721375 -0.177856 -0.633179 0.217163 1441914207 -0.721375 -0.177856 -0.633179 0.217163 1441914207 -0.721375 -0.177856 -0.633179 0.217163 1441914207 -0.721375 -0.177856 -0.633179 0.217163 1441914207 -0.721436 -0.184631 -0.628662 0.224304 1441914207 -0.721436 -0.184631 -0.628662 0.224304 1441914207 -0.721436 -0.184631 -0.628662 0.224304 1441914207 -0.721436 -0.184631 -0.628662 0.224304 1441914207 -0.721436 -0.184631 -0.628662 0.224304 1441914207 -0.721436 -0.184631 -0.628662 0.224304 1441914207 -0.721436 -0.184631 -0.628662 0.224304 1441914207 -0.722351 -0.186523 -0.624329 0.231689 1441914207 -0.722351 -0.186523 -0.624329 0.231689 1441914207 -0.722351 -0.186523 -0.624329 0.231689 1441914207 -0.722351 -0.186523 -0.624329 0.231689 1441914207 -0.722351 -0.186523 -0.624329 0.231689 1441914207 -0.725586 -0.181274 -0.622437 0.231018 1441914207 -0.725586 -0.181274 -0.622437 0.231018 1441914207 -0.725586 -0.181274 -0.622437 0.231018 1441914207 -0.725586 -0.181274 -0.622437 0.231018 1441914207 -0.725586 -0.181274 -0.622437 0.231018 1441914207 -0.725586 -0.181274 -0.622437 0.231018 1441914207 -0.725586 -0.181274 -0.622437 0.231018 1441914207 -0.729736 -0.168823 -0.624207 0.222229 1441914207 -0.729736 -0.168823 -0.624207 0.222229 1441914207 -0.729736 -0.168823 -0.624207 0.222229 1441914207 -0.729736 -0.168823 -0.624207 0.222229 1441914207 -0.729736 -0.168823 -0.624207 0.222229 1441914207 -0.729736 -0.168823 -0.624207 0.222229 1441914207 -0.731567 -0.161499 -0.625610 0.217834 1441914207 -0.731567 -0.161499 -0.625610 0.217834 1441914207 -0.731567 -0.161499 -0.625610 0.217834 1441914207 -0.731567 -0.161499 -0.625610 0.217834 1441914207 -0.731567 -0.161499 -0.625610 0.217834 1441914207 -0.731567 -0.161499 -0.625610 0.217834 1441914207 -0.730896 -0.161438 -0.626343 0.217896 1441914207 -0.730896 -0.161438 -0.626343 0.217896 1441914207 -0.730896 -0.161438 -0.626343 0.217896 1441914207 -0.730896 -0.161438 -0.626343 0.217896 1441914207 -0.730896 -0.161438 -0.626343 0.217896 1441914207 -0.730896 -0.161438 -0.626343 0.217896 1441914207 -0.729248 -0.163269 -0.627319 0.219177 1441914207 -0.729248 -0.163269 -0.627319 0.219177 1441914207 -0.729248 -0.163269 -0.627319 0.219177 1441914207 -0.729248 -0.163269 -0.627319 0.219177 1441914207 -0.729248 -0.163269 -0.627319 0.219177 1441914207 -0.729248 -0.163269 -0.627319 0.219177 1441914207 -0.729248 -0.163269 -0.627319 0.219177 1441914207 -0.727844 -0.163757 -0.629089 0.218506 1441914207 -0.727844 -0.163757 -0.629089 0.218506 1441914207 -0.727844 -0.163757 -0.629089 0.218506 1441914207 -0.727844 -0.163757 -0.629089 0.218506 1441914207 -0.727844 -0.163757 -0.629089 0.218506 1441914207 -0.727844 -0.163757 -0.629089 0.218506 1441914207 -0.726746 -0.164795 -0.630615 0.216919 1441914207 -0.726746 -0.164795 -0.630615 0.216919 1441914207 -0.726746 -0.164795 -0.630615 0.216919 1441914207 -0.726746 -0.164795 -0.630615 0.216919 1441914207 -0.726746 -0.164795 -0.630615 0.216919 1441914207 -0.726746 -0.164795 -0.630615 0.216919 1441914207 -0.726440 -0.165222 -0.631653 0.214722 1441914207 -0.726440 -0.165222 -0.631653 0.214722 1441914207 -0.726440 -0.165222 -0.631653 0.214722 1441914207 -0.726440 -0.165222 -0.631653 0.214722 1441914207 -0.726440 -0.165222 -0.631653 0.214722 1441914207 -0.726440 -0.165222 -0.631653 0.214722 1441914207 -0.727417 -0.161316 -0.632935 0.210510 1441914207 -0.727417 -0.161316 -0.632935 0.210510 1441914207 -0.727417 -0.161316 -0.632935 0.210510 1441914207 -0.727417 -0.161316 -0.632935 0.210510 1441914207 -0.727417 -0.161316 -0.632935 0.210510 1441914207 -0.727417 -0.161316 -0.632935 0.210510 1441914207 -0.728882 -0.155762 -0.633057 0.209106 1441914207 -0.728882 -0.155762 -0.633057 0.209106 1441914207 -0.728882 -0.155762 -0.633057 0.209106 1441914207 -0.728882 -0.155762 -0.633057 0.209106 1441914207 -0.728882 -0.155762 -0.633057 0.209106 1441914207 -0.728882 -0.155762 -0.633057 0.209106 1441914207 -0.728882 -0.155762 -0.633057 0.209106 1441914207 -0.729736 -0.154846 -0.632080 0.209900 1441914207 -0.729736 -0.154846 -0.632080 0.209900 1441914207 -0.729736 -0.154846 -0.632080 0.209900 1441914207 -0.729736 -0.154846 -0.632080 0.209900 1441914207 -0.729736 -0.154846 -0.632080 0.209900 1441914207 -0.729736 -0.154846 -0.632080 0.209900 1441914207 -0.732239 -0.150269 -0.631287 0.206726 1441914207 -0.732239 -0.150269 -0.631287 0.206726 1441914207 -0.732239 -0.150269 -0.631287 0.206726 1441914208 -0.732239 -0.150269 -0.631287 0.206726 1441914208 -0.732239 -0.150269 -0.631287 0.206726 1441914208 -0.732239 -0.150269 -0.631287 0.206726 1441914208 -0.734985 -0.142944 -0.632019 0.199951 1441914208 -0.734985 -0.142944 -0.632019 0.199951 1441914208 -0.734985 -0.142944 -0.632019 0.199951 1441914208 -0.734985 -0.142944 -0.632019 0.199951 1441914208 -0.734985 -0.142944 -0.632019 0.199951 1441914208 -0.734985 -0.142944 -0.632019 0.199951 1441914208 -0.734985 -0.142944 -0.632019 0.199951 1441914208 -0.735718 -0.141174 -0.632751 0.196045 1441914208 -0.735718 -0.141174 -0.632751 0.196045 1441914208 -0.735718 -0.141174 -0.632751 0.196045 1441914208 -0.735718 -0.141174 -0.632751 0.196045 1441914208 -0.735718 -0.141174 -0.632751 0.196045 1441914208 -0.735718 -0.141174 -0.632751 0.196045 1441914208 -0.734131 -0.145996 -0.632996 0.197815 1441914208 -0.734131 -0.145996 -0.632996 0.197815 1441914208 -0.734131 -0.145996 -0.632996 0.197815 1441914208 -0.734131 -0.145996 -0.632996 0.197815 1441914208 -0.734131 -0.145996 -0.632996 0.197815 1441914208 -0.734131 -0.145996 -0.632996 0.197815 1441914208 -0.731567 -0.152954 -0.632629 0.203003 1441914208 -0.731567 -0.152954 -0.632629 0.203003 1441914208 -0.731567 -0.152954 -0.632629 0.203003 1441914208 -0.731567 -0.152954 -0.632629 0.203003 1441914208 -0.731567 -0.152954 -0.632629 0.203003 1441914208 -0.731567 -0.152954 -0.632629 0.203003 1441914208 -0.730530 -0.157227 -0.631653 0.206604 1441914208 -0.730530 -0.157227 -0.631653 0.206604 1441914208 -0.730530 -0.157227 -0.631653 0.206604 1441914208 -0.730530 -0.157227 -0.631653 0.206604 1441914208 -0.730530 -0.157227 -0.631653 0.206604 1441914208 -0.730530 -0.157227 -0.631653 0.206604 1441914208 -0.730530 -0.157227 -0.631653 0.206604 1441914208 -0.731201 -0.156067 -0.631226 0.206421 1441914208 -0.731201 -0.156067 -0.631226 0.206421 1441914208 -0.731201 -0.156067 -0.631226 0.206421 1441914208 -0.731201 -0.156067 -0.631226 0.206421 1441914208 -0.731201 -0.156067 -0.631226 0.206421 1441914208 -0.731201 -0.156067 -0.631226 0.206421 1441914208 -0.731506 -0.154968 -0.631287 0.206177 1441914208 -0.731506 -0.154968 -0.631287 0.206177 1441914208 -0.731506 -0.154968 -0.631287 0.206177 1441914208 -0.731506 -0.154968 -0.631287 0.206177 1441914208 -0.731506 -0.154968 -0.631287 0.206177 1441914208 -0.731506 -0.154968 -0.631287 0.206177 1441914208 -0.730713 -0.158447 -0.630310 0.209045 1441914208 -0.730713 -0.158447 -0.630310 0.209045 1441914208 -0.730713 -0.158447 -0.630310 0.209045 1441914208 -0.730713 -0.158447 -0.630310 0.209045 1441914208 -0.730713 -0.158447 -0.630310 0.209045 1441914208 -0.730713 -0.158447 -0.630310 0.209045 1441914208 -0.729370 -0.169312 -0.626465 0.216797 1441914208 -0.729370 -0.169312 -0.626465 0.216797 1441914208 -0.729370 -0.169312 -0.626465 0.216797 1441914208 -0.729370 -0.169312 -0.626465 0.216797 1441914208 -0.729370 -0.169312 -0.626465 0.216797 1441914208 -0.729370 -0.169312 -0.626465 0.216797 1441914208 -0.728455 -0.182556 -0.620178 0.226807 1441914208 -0.728455 -0.182556 -0.620178 0.226807 1441914208 -0.728455 -0.182556 -0.620178 0.226807 1441914208 -0.728455 -0.182556 -0.620178 0.226807 1441914208 -0.728455 -0.182556 -0.620178 0.226807 1441914208 -0.728455 -0.182556 -0.620178 0.226807 1441914208 -0.729309 -0.189331 -0.616089 0.229614 1441914208 -0.729309 -0.189331 -0.616089 0.229614 1441914208 -0.729309 -0.189331 -0.616089 0.229614 1441914208 -0.729309 -0.189331 -0.616089 0.229614 1441914208 -0.729309 -0.189331 -0.616089 0.229614 1441914208 -0.729309 -0.189331 -0.616089 0.229614 1441914208 -0.731873 -0.184326 -0.616333 0.225098 1441914208 -0.731873 -0.184326 -0.616333 0.225098 1441914208 -0.731873 -0.184326 -0.616333 0.225098 1441914208 -0.731873 -0.184326 -0.616333 0.225098 1441914208 -0.731873 -0.184326 -0.616333 0.225098 1441914208 -0.731873 -0.184326 -0.616333 0.225098 1441914208 -0.731873 -0.184326 -0.616333 0.225098 1441914208 -0.732605 -0.173401 -0.621033 0.218201 1441914208 -0.732605 -0.173401 -0.621033 0.218201 1441914208 -0.732605 -0.173401 -0.621033 0.218201 1441914208 -0.732605 -0.173401 -0.621033 0.218201 1441914208 -0.732605 -0.173401 -0.621033 0.218201 1441914208 -0.732605 -0.173401 -0.621033 0.218201 1441914208 -0.731079 -0.169189 -0.624634 0.216431 1441914208 -0.731079 -0.169189 -0.624634 0.216431 1441914208 -0.731079 -0.169189 -0.624634 0.216431 1441914208 -0.731079 -0.169189 -0.624634 0.216431 1441914208 -0.731079 -0.169189 -0.624634 0.216431 1441914208 -0.731079 -0.169189 -0.624634 0.216431 1441914208 -0.729065 -0.173340 -0.624817 0.219299 1441914208 -0.729065 -0.173340 -0.624817 0.219299 1441914208 -0.729065 -0.173340 -0.624817 0.219299 1441914208 -0.729065 -0.173340 -0.624817 0.219299 1441914208 -0.729065 -0.173340 -0.624817 0.219299 1441914208 -0.729065 -0.173340 -0.624817 0.219299 1441914208 -0.729065 -0.173340 -0.624817 0.219299 1441914208 -0.728821 -0.175476 -0.624695 0.218811 1441914208 -0.728821 -0.175476 -0.624695 0.218811 1441914208 -0.728821 -0.175476 -0.624695 0.218811 1441914208 -0.728821 -0.175476 -0.624695 0.218811 1441914208 -0.728821 -0.175476 -0.624695 0.218811 1441914208 -0.728821 -0.175476 -0.624695 0.218811 1441914208 -0.729187 -0.173340 -0.626282 0.214722 1441914208 -0.729187 -0.173340 -0.626282 0.214722 1441914208 -0.729187 -0.173340 -0.626282 0.214722 1441914208 -0.729187 -0.173340 -0.626282 0.214722 1441914208 -0.729187 -0.173340 -0.626282 0.214722 1441914208 -0.729187 -0.173340 -0.626282 0.214722 1441914208 -0.729187 -0.173340 -0.626282 0.214722 1441914208 -0.728760 -0.171387 -0.627441 0.214172 1441914208 -0.728760 -0.171387 -0.627441 0.214172 1441914208 -0.728760 -0.171387 -0.627441 0.214172 1441914208 -0.728760 -0.171387 -0.627441 0.214172 1441914208 -0.728760 -0.171387 -0.627441 0.214172 1441914209 -0.728760 -0.171387 -0.627441 0.214172 1441914209 -0.727844 -0.172791 -0.627258 0.216675 1441914209 -0.727844 -0.172791 -0.627258 0.216675 1441914209 -0.727844 -0.172791 -0.627258 0.216675 1441914209 -0.727844 -0.172791 -0.627258 0.216675 1441914209 -0.727844 -0.172791 -0.627258 0.216675 1441914209 -0.727844 -0.172791 -0.627258 0.216675 1441914209 -0.727478 -0.172424 -0.627686 0.217163 1441914209 -0.727478 -0.172424 -0.627686 0.217163 1441914209 -0.727478 -0.172424 -0.627686 0.217163 1441914209 -0.727478 -0.172424 -0.627686 0.217163 1441914209 -0.727478 -0.172424 -0.627686 0.217163 1441914209 -0.727478 -0.172424 -0.627686 0.217163 1441914209 -0.727478 -0.172424 -0.627686 0.217163 1441914209 -0.727600 -0.167664 -0.629272 0.215698 1441914209 -0.727600 -0.167664 -0.629272 0.215698 1441914209 -0.727600 -0.167664 -0.629272 0.215698 1441914209 -0.727600 -0.167664 -0.629272 0.215698 1441914209 -0.727600 -0.167664 -0.629272 0.215698 1441914209 -0.727600 -0.167664 -0.629272 0.215698 1441914209 -0.727661 -0.164978 -0.630371 0.214539 1441914209 -0.727661 -0.164978 -0.630371 0.214539 1441914209 -0.727661 -0.164978 -0.630371 0.214539 1441914209 -0.727661 -0.164978 -0.630371 0.214539 1441914209 -0.727661 -0.164978 -0.630371 0.214539 1441914209 -0.727661 -0.164978 -0.630371 0.214539 1441914209 -0.727661 -0.164978 -0.630371 0.214539 1441914209 -0.730469 -0.162170 -0.629517 0.209534 1441914209 -0.730469 -0.162170 -0.629517 0.209534 1441914209 -0.730469 -0.162170 -0.629517 0.209534 1441914209 -0.730469 -0.162170 -0.629517 0.209534 1441914209 -0.730469 -0.162170 -0.629517 0.209534 1441914209 -0.730469 -0.162170 -0.629517 0.209534 1441914209 -0.734619 -0.156677 -0.629700 0.198242 1441914209 -0.734619 -0.156677 -0.629700 0.198242 1441914209 -0.734619 -0.156677 -0.629700 0.198242 1441914209 -0.734619 -0.156677 -0.629700 0.198242 1441914209 -0.734619 -0.156677 -0.629700 0.198242 1441914209 -0.734619 -0.156677 -0.629700 0.198242 1441914209 -0.734619 -0.156677 -0.629700 0.198242 1441914209 -0.735962 -0.155945 -0.629456 0.194702 1441914209 -0.735962 -0.155945 -0.629456 0.194702 1441914209 -0.735962 -0.155945 -0.629456 0.194702 1441914209 -0.735962 -0.155945 -0.629456 0.194702 1441914209 -0.735962 -0.155945 -0.629456 0.194702 1441914209 -0.735962 -0.155945 -0.629456 0.194702 1441914209 -0.733154 -0.162048 -0.628296 0.203918 1441914209 -0.733154 -0.162048 -0.628296 0.203918 1441914209 -0.733154 -0.162048 -0.628296 0.203918 1441914209 -0.733154 -0.162048 -0.628296 0.203918 1441914209 -0.733154 -0.162048 -0.628296 0.203918 1441914209 -0.733154 -0.162048 -0.628296 0.203918 1441914209 -0.729065 -0.171997 -0.626099 0.216614 1441914209 -0.729065 -0.171997 -0.626099 0.216614 1441914209 -0.729065 -0.171997 -0.626099 0.216614 1441914209 -0.729065 -0.171997 -0.626099 0.216614 1441914209 -0.729065 -0.171997 -0.626099 0.216614 1441914209 -0.729065 -0.171997 -0.626099 0.216614 1441914209 -0.729065 -0.171997 -0.626099 0.216614 1441914209 -0.728577 -0.176575 -0.624146 0.220398 1441914209 -0.728577 -0.176575 -0.624146 0.220398 1441914209 -0.728577 -0.176575 -0.624146 0.220398 1441914209 -0.728577 -0.176575 -0.624146 0.220398 1441914209 -0.728577 -0.176575 -0.624146 0.220398 1441914209 -0.728577 -0.176575 -0.624146 0.220398 1441914209 -0.730225 -0.174438 -0.623779 0.217468 1441914209 -0.730225 -0.174438 -0.623779 0.217468 1441914209 -0.730225 -0.174438 -0.623779 0.217468 1441914209 -0.730225 -0.174438 -0.623779 0.217468 1441914209 -0.730225 -0.174438 -0.623779 0.217468 1441914209 -0.730225 -0.174438 -0.623779 0.217468 1441914209 -0.730225 -0.174438 -0.623779 0.217468 1441914209 -0.730957 -0.174622 -0.622986 0.217346 1441914209 -0.730957 -0.174622 -0.622986 0.217346 1441914209 -0.730957 -0.174622 -0.622986 0.217346 1441914209 -0.730957 -0.174622 -0.622986 0.217346 1441914209 -0.730957 -0.174622 -0.622986 0.217346 1441914209 -0.730957 -0.174622 -0.622986 0.217346 1441914209 -0.729309 -0.182068 -0.620117 0.224670 1441914209 -0.729309 -0.182068 -0.620117 0.224670 1441914209 -0.729309 -0.182068 -0.620117 0.224670 1441914209 -0.729309 -0.182068 -0.620117 0.224670 1441914209 -0.729309 -0.182068 -0.620117 0.224670 1441914209 -0.729309 -0.182068 -0.620117 0.224670 1441914209 -0.726868 -0.190430 -0.617554 0.232483 1441914209 -0.726868 -0.190430 -0.617554 0.232483 1441914209 -0.726868 -0.190430 -0.617554 0.232483 1441914209 -0.726868 -0.190430 -0.617554 0.232483 1441914209 -0.726868 -0.190430 -0.617554 0.232483 1441914209 -0.726868 -0.190430 -0.617554 0.232483 1441914209 -0.726868 -0.190430 -0.617554 0.232483 1441914209 -0.724731 -0.193298 -0.617798 0.236328 1441914209 -0.724731 -0.193298 -0.617798 0.236328 1441914209 -0.724731 -0.193298 -0.617798 0.236328 1441914209 -0.724731 -0.193298 -0.617798 0.236328 1441914209 -0.724731 -0.193298 -0.617798 0.236328 1441914209 -0.724731 -0.193298 -0.617798 0.236328 1441914209 -0.724487 -0.186646 -0.621338 0.233093 1441914209 -0.724487 -0.186646 -0.621338 0.233093 1441914209 -0.724487 -0.186646 -0.621338 0.233093 1441914209 -0.724487 -0.186646 -0.621338 0.233093 1441914209 -0.724487 -0.186646 -0.621338 0.233093 1441914209 -0.724487 -0.186646 -0.621338 0.233093 1441914209 -0.724487 -0.186646 -0.621338 0.233093 1441914209 -0.724426 -0.179565 -0.625305 0.227905 1441914209 -0.724426 -0.179565 -0.625305 0.227905 1441914209 -0.724426 -0.179565 -0.625305 0.227905 1441914209 -0.724426 -0.179565 -0.625305 0.227905 1441914209 -0.724426 -0.179565 -0.625305 0.227905 1441914209 -0.724426 -0.179565 -0.625305 0.227905 1441914209 -0.723511 -0.177551 -0.628540 0.223511 1441914209 -0.723511 -0.177551 -0.628540 0.223511 1441914209 -0.723511 -0.177551 -0.628540 0.223511 1441914209 -0.723511 -0.177551 -0.628540 0.223511 1441914209 -0.723511 -0.177551 -0.628540 0.223511 1441914209 -0.723511 -0.177551 -0.628540 0.223511 1441914210 -0.722656 -0.175659 -0.631104 0.220825 1441914210 -0.722656 -0.175659 -0.631104 0.220825 1441914210 -0.722656 -0.175659 -0.631104 0.220825 1441914210 -0.722656 -0.175659 -0.631104 0.220825 1441914210 -0.722656 -0.175659 -0.631104 0.220825 1441914210 -0.722656 -0.175659 -0.631104 0.220825 1441914210 -0.722656 -0.175659 -0.631104 0.220825 1441914210 -0.721680 -0.174927 -0.632507 0.220398 1441914210 -0.721680 -0.174927 -0.632507 0.220398 1441914210 -0.721680 -0.174927 -0.632507 0.220398 1441914210 -0.721680 -0.174927 -0.632507 0.220398 1441914210 -0.721680 -0.174927 -0.632507 0.220398 1441914210 -0.721680 -0.174927 -0.632507 0.220398 1441914210 -0.721191 -0.174316 -0.633057 0.220886 1441914210 -0.721191 -0.174316 -0.633057 0.220886 1441914210 -0.721191 -0.174316 -0.633057 0.220886 1441914210 -0.721191 -0.174316 -0.633057 0.220886 1441914210 -0.721191 -0.174316 -0.633057 0.220886 1441914210 -0.721191 -0.174316 -0.633057 0.220886 1441914210 -0.722534 -0.170593 -0.633545 0.218018 1441914210 -0.722534 -0.170593 -0.633545 0.218018 1441914210 -0.722534 -0.170593 -0.633545 0.218018 1441914210 -0.722534 -0.170593 -0.633545 0.218018 1441914210 -0.722534 -0.170593 -0.633545 0.218018 1441914210 -0.722534 -0.170593 -0.633545 0.218018 1441914210 -0.722534 -0.170593 -0.633545 0.218018 1441914210 -0.725586 -0.163147 -0.633850 0.212708 1441914210 -0.725586 -0.163147 -0.633850 0.212708 1441914210 -0.725586 -0.163147 -0.633850 0.212708 1441914210 -0.725586 -0.163147 -0.633850 0.212708 1441914210 -0.725586 -0.163147 -0.633850 0.212708 1441914210 -0.725586 -0.163147 -0.633850 0.212708 1441914210 -0.727722 -0.157959 -0.633850 0.209167 1441914210 -0.727722 -0.157959 -0.633850 0.209167 1441914210 -0.727722 -0.157959 -0.633850 0.209167 1441914210 -0.727722 -0.157959 -0.633850 0.209167 1441914210 -0.727722 -0.157959 -0.633850 0.209167 1441914210 -0.727722 -0.157959 -0.633850 0.209167 1441914210 -0.727722 -0.157959 -0.633850 0.209167 1441914210 -0.727844 -0.159424 -0.632874 0.210632 1441914210 -0.727844 -0.159424 -0.632874 0.210632 1441914210 -0.727844 -0.159424 -0.632874 0.210632 1441914210 -0.727844 -0.159424 -0.632874 0.210632 1441914210 -0.727844 -0.159424 -0.632874 0.210632 1441914210 -0.727844 -0.159424 -0.632874 0.210632 1441914210 -0.727966 -0.159485 -0.632935 0.209900 1441914210 -0.727966 -0.159485 -0.632935 0.209900 1441914210 -0.727966 -0.159485 -0.632935 0.209900 1441914210 -0.727966 -0.159485 -0.632935 0.209900 1441914210 -0.727966 -0.159485 -0.632935 0.209900 1441914210 -0.727966 -0.159485 -0.632935 0.209900 1441914210 -0.727966 -0.159485 -0.632935 0.209900 1441914210 -0.728088 -0.160217 -0.634644 0.203735 1441914210 -0.728088 -0.160217 -0.634644 0.203735 1441914210 -0.728088 -0.160217 -0.634644 0.203735 1441914210 -0.728088 -0.160217 -0.634644 0.203735 1441914210 -0.728088 -0.160217 -0.634644 0.203735 1441914210 -0.728088 -0.160217 -0.634644 0.203735 1441914210 -0.729492 -0.150574 -0.640320 0.187927 1441914210 -0.729492 -0.150574 -0.640320 0.187927 1441914210 -0.729492 -0.150574 -0.640320 0.187927 1441914210 -0.729492 -0.150574 -0.640320 0.187927 1441914210 -0.729492 -0.150574 -0.640320 0.187927 1441914210 -0.729492 -0.150574 -0.640320 0.187927 1441914210 -0.731689 -0.138367 -0.642883 0.179688 1441914210 -0.731689 -0.138367 -0.642883 0.179688 1441914210 -0.731689 -0.138367 -0.642883 0.179688 1441914210 -0.731689 -0.138367 -0.642883 0.179688 1441914210 -0.731689 -0.138367 -0.642883 0.179688 1441914210 -0.731689 -0.138367 -0.642883 0.179688 1441914210 -0.731323 -0.144348 -0.639648 0.187866 1441914210 -0.731323 -0.144348 -0.639648 0.187866 1441914210 -0.731323 -0.144348 -0.639648 0.187866 1441914210 -0.731323 -0.144348 -0.639648 0.187866 1441914210 -0.731323 -0.144348 -0.639648 0.187866 1441914210 -0.731323 -0.144348 -0.639648 0.187866 1441914210 -0.731323 -0.144348 -0.639648 0.187866 1441914210 -0.730164 -0.152405 -0.635620 0.199097 1441914210 -0.730164 -0.152405 -0.635620 0.199097 1441914210 -0.730164 -0.152405 -0.635620 0.199097 1441914210 -0.730164 -0.152405 -0.635620 0.199097 1441914210 -0.730164 -0.152405 -0.635620 0.199097 1441914210 -0.730164 -0.152405 -0.635620 0.199097 1441914210 -0.731079 -0.153931 -0.632385 0.204895 1441914210 -0.731079 -0.153931 -0.632385 0.204895 1441914210 -0.731079 -0.153931 -0.632385 0.204895 1441914210 -0.731079 -0.153931 -0.632385 0.204895 1441914210 -0.731079 -0.153931 -0.632385 0.204895 1441914210 -0.731079 -0.153931 -0.632385 0.204895 1441914210 -0.732361 -0.153870 -0.631226 0.204163 1441914210 -0.732361 -0.153870 -0.631226 0.204163 1441914210 -0.732361 -0.153870 -0.631226 0.204163 1441914210 -0.732361 -0.153870 -0.631226 0.204163 1441914210 -0.732361 -0.153870 -0.631226 0.204163 1441914210 -0.732361 -0.153870 -0.631226 0.204163 1441914210 -0.732361 -0.153870 -0.631226 0.204163 1441914210 -0.732849 -0.152893 -0.631836 0.201050 1441914210 -0.732849 -0.152893 -0.631836 0.201050 1441914210 -0.732849 -0.152893 -0.631836 0.201050 1441914210 -0.732849 -0.152893 -0.631836 0.201050 1441914210 -0.732849 -0.152893 -0.631836 0.201050 1441914210 -0.732849 -0.152893 -0.631836 0.201050 1441914210 -0.732178 -0.154480 -0.632263 0.200989 1441914210 -0.732178 -0.154480 -0.632263 0.200989 1441914210 -0.732178 -0.154480 -0.632263 0.200989 1441914210 -0.732178 -0.154480 -0.632263 0.200989 1441914210 -0.732178 -0.154480 -0.632263 0.200989 1441914210 -0.732178 -0.154480 -0.632263 0.200989 1441914210 -0.732178 -0.154480 -0.632263 0.200989 1441914210 -0.730103 -0.163513 -0.630737 0.205994 1441914210 -0.730103 -0.163513 -0.630737 0.205994 1441914210 -0.730103 -0.163513 -0.630737 0.205994 1441914210 -0.730103 -0.163513 -0.630737 0.205994 1441914210 -0.730103 -0.163513 -0.630737 0.205994 1441914210 -0.730103 -0.163513 -0.630737 0.205994 1441914210 -0.727783 -0.175781 -0.627991 0.212585 1441914211 -0.727783 -0.175781 -0.627991 0.212585 1441914211 -0.727783 -0.175781 -0.627991 0.212585 1441914211 -0.727783 -0.175781 -0.627991 0.212585 1441914211 -0.727783 -0.175781 -0.627991 0.212585 1441914211 -0.727783 -0.175781 -0.627991 0.212585 1441914211 -0.725586 -0.181519 -0.627991 0.215149 1441914211 -0.725586 -0.181519 -0.627991 0.215149 1441914211 -0.725586 -0.181519 -0.627991 0.215149 1441914211 -0.725586 -0.181519 -0.627991 0.215149 1441914211 -0.725586 -0.181519 -0.627991 0.215149 1441914211 -0.725586 -0.181519 -0.627991 0.215149 1441914211 -0.725586 -0.181519 -0.627991 0.215149 1441914211 -0.724792 -0.177185 -0.630676 0.213562 1441914211 -0.724792 -0.177185 -0.630676 0.213562 1441914211 -0.724792 -0.177185 -0.630676 0.213562 1441914211 -0.724792 -0.177185 -0.630676 0.213562 1441914211 -0.724792 -0.177185 -0.630676 0.213562 1441914211 -0.724792 -0.177185 -0.630676 0.213562 1441914211 -0.724731 -0.172119 -0.632813 0.211670 1441914211 -0.724731 -0.172119 -0.632813 0.211670 1441914211 -0.724731 -0.172119 -0.632813 0.211670 1441914211 -0.724731 -0.172119 -0.632813 0.211670 1441914211 -0.724731 -0.172119 -0.632813 0.211670 1441914211 -0.724731 -0.172119 -0.632813 0.211670 1441914211 -0.724548 -0.169128 -0.633972 0.211243 1441914211 -0.724548 -0.169128 -0.633972 0.211243 1441914211 -0.724548 -0.169128 -0.633972 0.211243 1441914211 -0.724548 -0.169128 -0.633972 0.211243 1441914211 -0.724548 -0.169128 -0.633972 0.211243 1441914211 -0.724548 -0.169128 -0.633972 0.211243 1441914211 -0.724548 -0.169128 -0.633972 0.211243 1441914211 -0.723999 -0.167297 -0.634888 0.211853 1441914211 -0.723999 -0.167297 -0.634888 0.211853 1441914211 -0.723999 -0.167297 -0.634888 0.211853 1441914211 -0.723999 -0.167297 -0.634888 0.211853 1441914211 -0.723999 -0.167297 -0.634888 0.211853 1441914211 -0.723999 -0.167297 -0.634888 0.211853 1441914211 -0.723572 -0.165649 -0.635681 0.211975 1441914211 -0.723572 -0.165649 -0.635681 0.211975 1441914211 -0.723572 -0.165649 -0.635681 0.211975 1441914211 -0.723572 -0.165649 -0.635681 0.211975 1441914211 -0.723572 -0.165649 -0.635681 0.211975 1441914211 -0.723572 -0.165649 -0.635681 0.211975 1441914211 -0.723694 -0.165100 -0.636414 0.210022 1441914211 -0.723694 -0.165100 -0.636414 0.210022 1441914211 -0.723694 -0.165100 -0.636414 0.210022 1441914211 -0.723694 -0.165100 -0.636414 0.210022 1441914211 -0.723694 -0.165100 -0.636414 0.210022 1441914211 -0.723694 -0.165100 -0.636414 0.210022 1441914211 -0.723694 -0.165100 -0.636414 0.210022 1441914211 -0.723877 -0.164917 -0.637085 0.207397 1441914211 -0.723877 -0.164917 -0.637085 0.207397 1441914211 -0.723877 -0.164917 -0.637085 0.207397 1441914211 -0.723877 -0.164917 -0.637085 0.207397 1441914211 -0.723877 -0.164917 -0.637085 0.207397 1441914211 -0.723877 -0.164917 -0.637085 0.207397 1441914211 -0.723572 -0.164917 -0.638123 0.205261 1441914211 -0.723572 -0.164917 -0.638123 0.205261 1441914211 -0.723572 -0.164917 -0.638123 0.205261 1441914211 -0.723572 -0.164917 -0.638123 0.205261 1441914211 -0.723572 -0.164917 -0.638123 0.205261 1441914211 -0.723572 -0.164917 -0.638123 0.205261 1441914211 -0.723572 -0.164917 -0.638123 0.205261 1441914211 -0.722717 -0.165100 -0.639404 0.204285 1441914211 -0.722717 -0.165100 -0.639404 0.204285 1441914211 -0.722717 -0.165100 -0.639404 0.204285 1441914211 -0.722717 -0.165100 -0.639404 0.204285 1441914211 -0.722717 -0.165100 -0.639404 0.204285 1441914211 -0.722717 -0.165100 -0.639404 0.204285 1441914211 -0.722290 -0.163269 -0.640686 0.203186 1441914211 -0.722290 -0.163269 -0.640686 0.203186 1441914211 -0.722290 -0.163269 -0.640686 0.203186 1441914211 -0.722290 -0.163269 -0.640686 0.203186 1441914211 -0.722290 -0.163269 -0.640686 0.203186 1441914211 -0.722290 -0.163269 -0.640686 0.203186 1441914211 -0.723877 -0.157654 -0.641846 0.198059 1441914211 -0.723877 -0.157654 -0.641846 0.198059 1441914211 -0.723877 -0.157654 -0.641846 0.198059 1441914211 -0.723877 -0.157654 -0.641846 0.198059 1441914211 -0.723877 -0.157654 -0.641846 0.198059 1441914211 -0.723877 -0.157654 -0.641846 0.198059 1441914211 -0.723877 -0.157654 -0.641846 0.198059 1441914211 -0.725769 -0.152588 -0.642334 0.193481 1441914211 -0.725769 -0.152588 -0.642334 0.193481 1441914211 -0.725769 -0.152588 -0.642334 0.193481 1441914211 -0.725769 -0.152588 -0.642334 0.193481 1441914211 -0.725769 -0.152588 -0.642334 0.193481 1441914211 -0.725769 -0.152588 -0.642334 0.193481 1441914211 -0.727600 -0.150330 -0.641479 0.191101 1441914211 -0.727600 -0.150330 -0.641479 0.191101 1441914211 -0.727600 -0.150330 -0.641479 0.191101 1441914211 -0.727600 -0.150330 -0.641479 0.191101 1441914211 -0.727600 -0.150330 -0.641479 0.191101 1441914211 -0.727600 -0.150330 -0.641479 0.191101 1441914211 -0.728149 -0.150391 -0.640869 0.191284 1441914211 -0.728149 -0.150391 -0.640869 0.191284 1441914211 -0.728149 -0.150391 -0.640869 0.191284 1441914211 -0.728149 -0.150391 -0.640869 0.191284 1441914211 -0.728149 -0.150391 -0.640869 0.191284 1441914211 -0.728149 -0.150391 -0.640869 0.191284 1441914211 -0.728088 -0.152893 -0.639526 0.193848 1441914211 -0.728088 -0.152893 -0.639526 0.193848 1441914211 -0.728088 -0.152893 -0.639526 0.193848 1441914211 -0.728088 -0.152893 -0.639526 0.193848 1441914211 -0.728088 -0.152893 -0.639526 0.193848 1441914211 -0.728088 -0.152893 -0.639526 0.193848 1441914211 -0.728088 -0.152893 -0.639526 0.193848 1441914211 -0.727661 -0.157288 -0.638062 0.196716 1441914211 -0.727661 -0.157288 -0.638062 0.196716 1441914211 -0.727661 -0.157288 -0.638062 0.196716 1441914211 -0.727661 -0.157288 -0.638062 0.196716 1441914211 -0.727661 -0.157288 -0.638062 0.196716 1441914211 -0.727661 -0.157288 -0.638062 0.196716 1441914211 -0.727417 -0.160645 -0.636841 0.198853 1441914211 -0.727417 -0.160645 -0.636841 0.198853 1441914212 -0.727417 -0.160645 -0.636841 0.198853 1441914212 -0.727417 -0.160645 -0.636841 0.198853 1441914212 -0.727417 -0.160645 -0.636841 0.198853 1441914212 -0.727417 -0.160645 -0.636841 0.198853 1441914212 -0.727417 -0.160645 -0.636841 0.198853 1441914212 -0.727478 -0.161011 -0.636353 0.199890 1441914212 -0.727478 -0.161011 -0.636353 0.199890 1441914212 -0.727478 -0.161011 -0.636353 0.199890 1441914212 -0.727478 -0.161011 -0.636353 0.199890 1441914212 -0.727478 -0.161011 -0.636353 0.199890 1441914212 -0.727478 -0.161011 -0.636353 0.199890 1441914212 -0.728394 -0.160278 -0.635498 0.199829 1441914212 -0.728394 -0.160278 -0.635498 0.199829 1441914212 -0.728394 -0.160278 -0.635498 0.199829 1441914212 -0.728394 -0.160278 -0.635498 0.199829 1441914212 -0.728394 -0.160278 -0.635498 0.199829 1441914212 -0.729431 -0.161926 -0.633606 0.200867 1441914212 -0.729431 -0.161926 -0.633606 0.200867 1441914212 -0.729431 -0.161926 -0.633606 0.200867 1441914212 -0.729431 -0.161926 -0.633606 0.200867 1441914212 -0.729431 -0.161926 -0.633606 0.200867 1441914212 -0.729431 -0.161926 -0.633606 0.200867 1441914212 -0.729431 -0.161926 -0.633606 0.200867 1441914212 -0.728882 -0.169067 -0.630493 0.206726 1441914212 -0.728882 -0.169067 -0.630493 0.206726 1441914212 -0.728882 -0.169067 -0.630493 0.206726 1441914212 -0.728882 -0.169067 -0.630493 0.206726 1441914212 -0.728882 -0.169067 -0.630493 0.206726 1441914212 -0.728882 -0.169067 -0.630493 0.206726 1441914212 -0.727112 -0.177734 -0.627136 0.215576 1441914212 -0.727112 -0.177734 -0.627136 0.215576 1441914212 -0.727112 -0.177734 -0.627136 0.215576 1441914212 -0.727112 -0.177734 -0.627136 0.215576 1441914212 -0.727112 -0.177734 -0.627136 0.215576 1441914212 -0.727112 -0.177734 -0.627136 0.215576 1441914212 -0.725891 -0.182556 -0.625183 0.221252 1441914212 -0.725891 -0.182556 -0.625183 0.221252 1441914212 -0.725891 -0.182556 -0.625183 0.221252 1441914212 -0.725891 -0.182556 -0.625183 0.221252 1441914212 -0.725891 -0.182556 -0.625183 0.221252 1441914212 -0.725891 -0.182556 -0.625183 0.221252 1441914212 -0.725891 -0.182556 -0.625183 0.221252 1441914212 -0.728210 -0.179077 -0.623962 0.219849 1441914212 -0.728210 -0.179077 -0.623962 0.219849 1441914212 -0.728210 -0.179077 -0.623962 0.219849 1441914212 -0.728210 -0.179077 -0.623962 0.219849 1441914212 -0.728210 -0.179077 -0.623962 0.219849 1441914212 -0.728210 -0.179077 -0.623962 0.219849 1441914212 -0.732056 -0.169312 -0.625671 0.209900 1441914212 -0.732056 -0.169312 -0.625671 0.209900 1441914212 -0.732056 -0.169312 -0.625671 0.209900 1441914212 -0.732056 -0.169312 -0.625671 0.209900 1441914212 -0.732056 -0.169312 -0.625671 0.209900 1441914212 -0.732056 -0.169312 -0.625671 0.209900 1441914212 -0.732056 -0.169312 -0.625671 0.209900 1441914212 -0.735046 -0.160278 -0.627991 0.199524 1441914212 -0.735046 -0.160278 -0.627991 0.199524 1441914212 -0.735046 -0.160278 -0.627991 0.199524 1441914212 -0.735046 -0.160278 -0.627991 0.199524 1441914212 -0.735046 -0.160278 -0.627991 0.199524 1441914212 -0.735046 -0.157043 -0.630066 0.195313 1441914212 -0.735046 -0.157043 -0.630066 0.195313 1441914212 -0.735046 -0.157043 -0.630066 0.195313 1441914212 -0.735046 -0.157043 -0.630066 0.195313 1441914212 
-0.703613 -0.190918 -0.636475 0.251770 1441914236 -0.703613 -0.190918 -0.636475 0.251770 1441914236 -0.703613 -0.190918 -0.636475 0.251770 1441914236 -0.703613 -0.190918 -0.636475 0.251770 1441914236 -0.703613 -0.190918 -0.636475 0.251770 1441914236 -0.703613 -0.190918 -0.636475 0.251770 1441914236 -0.707092 -0.199097 -0.640869 0.223083 1441914236 -0.707092 -0.199097 -0.640869 0.223083 1441914236 -0.707092 -0.199097 -0.640869 0.223083 1441914236 -0.707092 -0.199097 -0.640869 0.223083 1441914236 -0.707092 -0.199097 -0.640869 0.223083 1441914236 -0.707092 -0.199097 -0.640869 0.223083 1441914236 -0.727844 -0.166077 -0.646118 0.158997 1441914236 -0.727844 -0.166077 -0.646118 0.158997 1441914236 -0.727844 -0.166077 -0.646118 0.158997 1441914236 -0.727844 -0.166077 -0.646118 0.158997 1441914236 -0.727844 -0.166077 -0.646118 0.158997 1441914236 -0.727844 -0.166077 -0.646118 0.158997 1441914236 -0.752930 -0.111389 -0.635986 0.127686 1441914236 -0.752930 -0.111389 -0.635986 0.127686 1441914236 -0.752930 -0.111389 -0.635986 0.127686 1441914236 -0.752930 -0.111389 -0.635986 0.127686 1441914236 -0.752930 -0.111389 -0.635986 0.127686 1441914236 -0.752930 -0.111389 -0.635986 0.127686 1441914236 -0.765503 -0.082581 -0.620789 0.148071 1441914236 -0.765503 -0.082581 -0.620789 0.148071 1441914236 -0.765503 -0.082581 -0.620789 0.148071 1441914236 -0.765503 -0.082581 -0.620789 0.148071 1441914236 -0.765503 -0.082581 -0.620789 0.148071 1441914236 -0.765503 -0.082581 -0.620789 0.148071 1441914236 -0.765503 -0.082581 -0.620789 0.148071 1441914236 -0.775085 -0.062256 -0.598755 0.192139 1441914236 -0.775085 -0.062256 -0.598755 0.192139 1441914236 -0.775085 -0.062256 -0.598755 0.192139 1441914236 -0.775085 -0.062256 -0.598755 0.192139 1441914236 -0.775085 -0.062256 -0.598755 0.192139 1441914236 -0.775085 -0.062256 -0.598755 0.192139 1441914236 -0.797058 -0.047180 -0.561829 0.216553 1441914236 -0.797058 -0.047180 -0.561829 0.216553 1441914236 -0.797058 -0.047180 -0.561829 0.216553 1441914236 -0.797058 -0.047180 -0.561829 0.216553 1441914236 -0.797058 -0.047180 -0.561829 0.216553 1441914236 -0.797058 -0.047180 -0.561829 0.216553 1441914236 -0.810425 -0.033569 -0.538025 0.229553 1441914236 -0.810425 -0.033569 -0.538025 0.229553 1441914236 -0.810425 -0.033569 -0.538025 0.229553 1441914236 -0.810425 -0.033569 -0.538025 0.229553 1441914236 -0.810425 -0.033569 -0.538025 0.229553 1441914236 -0.810425 -0.033569 -0.538025 0.229553 1441914236 -0.811462 -0.039307 -0.533630 0.235168 1441914236 -0.811462 -0.039307 -0.533630 0.235168 1441914236 -0.811462 -0.039307 -0.533630 0.235168 1441914236 -0.811462 -0.039307 -0.533630 0.235168 1441914236 -0.811462 -0.039307 -0.533630 0.235168 1441914236 -0.811462 -0.039307 -0.533630 0.235168 1441914236 -0.807007 -0.045288 -0.546082 0.220398 1441914236 -0.807007 -0.045288 -0.546082 0.220398 1441914236 -0.807007 -0.045288 -0.546082 0.220398 1441914236 -0.807007 -0.045288 -0.546082 0.220398 1441914236 -0.807007 -0.045288 -0.546082 0.220398 1441914236 -0.807007 -0.045288 -0.546082 0.220398 1441914236 -0.798218 -0.049561 -0.566956 0.197571 1441914236 -0.798218 -0.049561 -0.566956 0.197571 1441914236 -0.798218 -0.049561 -0.566956 0.197571 1441914236 -0.798218 -0.049561 -0.566956 0.197571 1441914236 -0.798218 -0.049561 -0.566956 0.197571 1441914236 -0.798218 -0.049561 -0.566956 0.197571 1441914236 -0.798218 -0.049561 -0.566956 0.197571 1441914236 -0.786316 -0.051392 -0.590698 0.173889 1441914236 -0.786316 -0.051392 -0.590698 0.173889 1441914236 -0.786316 -0.051392 -0.590698 0.173889 1441914236 -0.786316 -0.051392 -0.590698 0.173889 1441914236 -0.786316 -0.051392 -0.590698 0.173889 1441914236 -0.786316 -0.051392 -0.590698 0.173889 1441914236 -0.772583 -0.052429 -0.612000 0.161133 1441914236 -0.772583 -0.052429 -0.612000 0.161133 1441914236 -0.772583 -0.052429 -0.612000 0.161133 1441914236 -0.772583 -0.052429 -0.612000 0.161133 1441914236 -0.772583 -0.052429 -0.612000 0.161133 1441914236 -0.772583 -0.052429 -0.612000 0.161133 1441914236 -0.756470 -0.064148 -0.631042 0.159668 1441914236 -0.756470 -0.064148 -0.631042 0.159668 1441914236 -0.756470 -0.064148 -0.631042 0.159668 1441914237 -0.756470 -0.064148 -0.631042 0.159668 1441914237 -0.756470 -0.064148 -0.631042 0.159668 1441914237 -0.756470 -0.064148 -0.631042 0.159668 1441914237 -0.756470 -0.064148 -0.631042 0.159668 1441914237 -0.738159 -0.074463 -0.644653 0.184570 1441914237 -0.738159 -0.074463 -0.644653 0.184570 1441914237 -0.738159 -0.074463 -0.644653 0.184570 1441914237 -0.738159 -0.074463 -0.644653 0.184570 1441914237 -0.738159 -0.074463 -0.644653 0.184570 1441914237 -0.738159 -0.074463 -0.644653 0.184570 1441914237 -0.718750 -0.106934 -0.649780 0.223145 1441914237 -0.718750 -0.106934 -0.649780 0.223145 1441914237 -0.718750 -0.106934 -0.649780 0.223145 1441914237 -0.718750 -0.106934 -0.649780 0.223145 1441914237 -0.718750 -0.106934 -0.649780 0.223145 1441914237 -0.718750 -0.106934 -0.649780 0.223145 1441914237 -0.696472 -0.134949 -0.656006 0.257751 1441914237 -0.696472 -0.134949 -0.656006 0.257751 1441914237 -0.696472 -0.134949 -0.656006 0.257751 1441914237 -0.696472 -0.134949 -0.656006 0.257751 1441914237 -0.696472 -0.134949 -0.656006 0.257751 1441914237 -0.696472 -0.134949 -0.656006 0.257751 1441914237 -0.677673 -0.179688 -0.667725 0.250244 1441914237 -0.677673 -0.179688 -0.667725 0.250244 1441914237 -0.677673 -0.179688 -0.667725 0.250244 1441914237 -0.677673 -0.179688 -0.667725 0.250244 1441914237 -0.677673 -0.179688 -0.667725 0.250244 1441914237 -0.677673 -0.179688 -0.667725 0.250244 1441914237 -0.695374 -0.170532 -0.677856 0.167297 1441914237 -0.695374 -0.170532 -0.677856 0.167297 1441914237 -0.695374 -0.170532 -0.677856 0.167297 1441914237 -0.695374 -0.170532 -0.677856 0.167297 1441914237 -0.695374 -0.170532 -0.677856 0.167297 1441914237 -0.695374 -0.170532 -0.677856 0.167297 1441914237 -0.705139 -0.137024 -0.683289 0.131104 1441914237 -0.705139 -0.137024 -0.683289 0.131104 1441914237 -0.705139 -0.137024 -0.683289 0.131104 1441914237 -0.705139 -0.137024 -0.683289 0.131104 1441914237 -0.705139 -0.137024 -0.683289 0.131104 1441914237 -0.705139 -0.137024 -0.683289 0.131104 1441914237 -0.709778 -0.125183 -0.679321 0.138367 1441914237 -0.709778 -0.125183 -0.679321 0.138367 1441914237 -0.709778 -0.125183 -0.679321 0.138367 1441914237 -0.709778 -0.125183 -0.679321 0.138367 1441914237 -0.709778 -0.125183 -0.679321 0.138367 1441914237 -0.709778 -0.125183 -0.679321 0.138367 1441914237 -0.721558 -0.123291 -0.667542 0.136597 1441914237 -0.721558 -0.123291 -0.667542 0.136597 1441914237 -0.721558 -0.123291 -0.667542 0.136597 1441914237 -0.721558 -0.123291 -0.667542 0.136597 1441914237 -0.721558 -0.123291 -0.667542 0.136597 1441914237 -0.721558 -0.123291 -0.667542 0.136597 1441914237 -0.721558 -0.123291 -0.667542 0.136597 1441914237 -0.730530 -0.117249 -0.663574 0.110962 1441914237 -0.730530 -0.117249 -0.663574 0.110962 1441914237 -0.730530 -0.117249 -0.663574 0.110962 1441914237 -0.730530 -0.117249 -0.663574 0.110962 1441914237 -0.730530 -0.117249 -0.663574 0.110962 1441914237 -0.730530 -0.117249 -0.663574 0.110962 1441914237 -0.734009 -0.096313 -0.668213 0.074097 1441914237 -0.734009 -0.096313 -0.668213 0.074097 1441914237 -0.734009 -0.096313 -0.668213 0.074097 1441914237 -0.734009 -0.096313 -0.668213 0.074097 1441914237 -0.734009 -0.096313 -0.668213 0.074097 1441914237 -0.734009 -0.096313 -0.668213 0.074097 1441914237 -0.751099 -0.071167 -0.653442 0.062622 1441914237 -0.751099 -0.071167 -0.653442 0.062622 1441914237 -0.751099 -0.071167 -0.653442 0.062622 1441914237 -0.751099 -0.071167 -0.653442 0.062622 1441914237 -0.751099 -0.071167 -0.653442 0.062622 1441914237 -0.751099 -0.071167 -0.653442 0.062622 1441914237 -0.765381 -0.042603 -0.638062 0.073242 1441914237 -0.765381 -0.042603 -0.638062 0.073242 1441914237 -0.765381 -0.042603 -0.638062 0.073242 1441914237 -0.765381 -0.042603 -0.638062 0.073242 1441914237 -0.765381 -0.042603 -0.638062 0.073242 1441914237 -0.765381 -0.042603 -0.638062 0.073242 1441914237 -0.770935 -0.051331 -0.627808 0.094910 1441914237 -0.770935 -0.051331 -0.627808 0.094910 1441914237 -0.770935 -0.051331 -0.627808 0.094910 1441914237 -0.770935 -0.051331 -0.627808 0.094910 1441914237 -0.770935 -0.051331 -0.627808 0.094910 1441914237 -0.770935 -0.051331 -0.627808 0.094910 1441914237 -0.770935 -0.051331 -0.627808 0.094910 1441914237 -0.783020 -0.072327 -0.611206 0.090149 1441914237 -0.783020 -0.072327 -0.611206 0.090149 1441914237 -0.783020 -0.072327 -0.611206 0.090149 1441914237 -0.783020 -0.072327 -0.611206 0.090149 1441914237 -0.783020 -0.072327 -0.611206 0.090149 1441914237 -0.783020 -0.072327 -0.611206 0.090149 1441914237 -0.779907 -0.071533 -0.616943 0.078186 1441914237 -0.779907 -0.071533 -0.616943 0.078186 1441914237 -0.779907 -0.071533 -0.616943 0.078186 1441914237 -0.779907 -0.071533 -0.616943 0.078186 1441914237 -0.779907 -0.071533 -0.616943 0.078186 1441914237 -0.779907 -0.071533 -0.616943 0.078186 1441914237 -0.776611 -0.071289 -0.622375 0.066956 1441914237 -0.776611 -0.071289 -0.622375 0.066956 1441914237 -0.776611 -0.071289 -0.622375 0.066956 1441914237 -0.776611 -0.071289 -0.622375 0.066956 1441914237 -0.776611 -0.071289 -0.622375 0.066956 1441914237 -0.776611 -0.071289 -0.622375 0.066956 1441914237 -0.774475 -0.076233 -0.624695 0.065063 1441914237 -0.774475 -0.076233 -0.624695 0.065063 1441914237 -0.774475 -0.076233 -0.624695 0.065063 1441914237 -0.774475 -0.076233 -0.624695 0.065063 1441914237 -0.774475 -0.076233 -0.624695 0.065063 1441914237 -0.774475 -0.076233 -0.624695 0.065063 1441914237 -0.774475 -0.076233 -0.624695 0.065063 1441914237 -0.773315 -0.078552 -0.625000 0.072449 1441914237 -0.773315 -0.078552 -0.625000 0.072449 1441914237 -0.773315 -0.078552 -0.625000 0.072449 1441914238 -0.773315 -0.078552 -0.625000 0.072449 1441914238 -0.773315 -0.078552 -0.625000 0.072449 1441914238 -0.773315 -0.078552 -0.625000 0.072449 1441914238 -0.770508 -0.082397 -0.625244 0.093384 1441914238 -0.770508 -0.082397 -0.625244 0.093384 1441914238 -0.770508 -0.082397 -0.625244 0.093384 1441914238 -0.770508 -0.082397 -0.625244 0.093384 1441914238 -0.770508 -0.082397 -0.625244 0.093384 1441914238 -0.770508 -0.082397 -0.625244 0.093384 1441914238 -0.761230 -0.090149 -0.632996 0.108521 1441914238 -0.761230 -0.090149 -0.632996 0.108521 1441914238 -0.761230 -0.090149 -0.632996 0.108521 1441914238 -0.761230 -0.090149 -0.632996 0.108521 1441914238 -0.761230 -0.090149 -0.632996 0.108521 1441914238 -0.761230 -0.090149 -0.632996 0.108521 1441914238 -0.742615 -0.095459 -0.653198 0.113342 1441914238 -0.742615 -0.095459 -0.653198 0.113342 1441914238 -0.742615 -0.095459 -0.653198 0.113342 1441914238 -0.742615 -0.095459 -0.653198 0.113342 1441914238 -0.742615 -0.095459 -0.653198 0.113342 1441914238 -0.742615 -0.095459 -0.653198 0.113342 1441914238 -0.719482 -0.104004 -0.673889 0.132263 1441914238 -0.719482 -0.104004 -0.673889 0.132263 1441914238 -0.719482 -0.104004 -0.673889 0.132263 1441914238 -0.719482 -0.104004 -0.673889 0.132263 1441914238 -0.719482 -0.104004 -0.673889 0.132263 1441914238 -0.719482 -0.104004 -0.673889 0.132263 1441914238 -0.704224 -0.132507 -0.677979 0.164246 1441914238 -0.704224 -0.132507 -0.677979 0.164246 1441914238 -0.704224 -0.132507 -0.677979 0.164246 1441914238 -0.704224 -0.132507 -0.677979 0.164246 1441914238 -0.704224 -0.132507 -0.677979 0.164246 1441914238 -0.704224 -0.132507 -0.677979 0.164246 1441914238 -0.704224 -0.132507 -0.677979 0.164246 1441914238 -0.700439 -0.162354 -0.669617 0.186401 1441914238 -0.700439 -0.162354 -0.669617 0.186401 1441914238 -0.700439 -0.162354 -0.669617 0.186401 1441914238 -0.700439 -0.162354 -0.669617 0.186401 1441914238 -0.700439 -0.162354 -0.669617 0.186401 1441914238 -0.700439 -0.162354 -0.669617 0.186401 1441914238 -0.691772 -0.196045 -0.672058 0.177185 1441914238 -0.691772 -0.196045 -0.672058 0.177185 1441914238 -0.691772 -0.196045 -0.672058 0.177185 1441914238 -0.691772 -0.196045 -0.672058 0.177185 1441914238 -0.691772 -0.196045 -0.672058 0.177185 1441914238 -0.691772 -0.196045 -0.672058 0.177185 1441914238 -0.691772 -0.196045 -0.672058 0.177185 1441914238 -0.691284 -0.201233 -0.683289 0.121948 1441914238 -0.691284 -0.201233 -0.683289 0.121948 1441914238 -0.691284 -0.201233 -0.683289 0.121948 1441914238 -0.691284 -0.201233 -0.683289 0.121948 1441914238 -0.691284 -0.201233 -0.683289 0.121948 1441914238 -0.691284 -0.201233 -0.683289 0.121948 1441914238 -0.697754 -0.169434 -0.690979 0.084106 1441914238 -0.697754 -0.169434 -0.690979 0.084106 1441914238 -0.697754 -0.169434 -0.690979 0.084106 1441914238 -0.697754 -0.169434 -0.690979 0.084106 1441914238 -0.697754 -0.169434 -0.690979 0.084106 1441914238 -0.697754 -0.169434 -0.690979 0.084106 1441914238 -0.692444 -0.160400 -0.696289 0.100647 1441914238 -0.692444 -0.160400 -0.696289 0.100647 1441914238 -0.692444 -0.160400 -0.696289 0.100647 1441914238 -0.692444 -0.160400 -0.696289 0.100647 1441914238 -0.692444 -0.160400 -0.696289 0.100647 1441914238 -0.692444 -0.160400 -0.696289 0.100647 1441914238 -0.692444 -0.160400 -0.696289 0.100647 1441914238 -0.686768 -0.170349 -0.691162 0.147400 1441914238 -0.686768 -0.170349 -0.691162 0.147400 1441914238 -0.686768 -0.170349 -0.691162 0.147400 1441914238 -0.686768 -0.170349 -0.691162 0.147400 1441914238 -0.686768 -0.170349 -0.691162 0.147400 1441914238 -0.686768 -0.170349 -0.691162 0.147400 1441914238 -0.692932 -0.175293 -0.679321 0.166382 1441914238 -0.692932 -0.175293 -0.679321 0.166382 1441914238 -0.692932 -0.175293 -0.679321 0.166382 1441914238 -0.692932 -0.175293 -0.679321 0.166382 1441914238 -0.692932 -0.175293 -0.679321 0.166382 1441914238 -0.692932 -0.175293 -0.679321 0.166382 1441914238 -0.692932 -0.175293 -0.679321 0.166382 1441914238 -0.708435 -0.159424 -0.675964 0.125977 1441914238 -0.708435 -0.159424 -0.675964 0.125977 1441914238 -0.708435 -0.159424 -0.675964 0.125977 1441914238 -0.708435 -0.159424 -0.675964 0.125977 1441914238 -0.708435 -0.159424 -0.675964 0.125977 1441914238 -0.708435 -0.159424 -0.675964 0.125977 1441914238 -0.708435 -0.159424 -0.675964 0.125977 1441914238 -0.730103 -0.114807 -0.666504 0.098206 1441914238 -0.730103 -0.114807 -0.666504 0.098206 1441914238 -0.730103 -0.114807 -0.666504 0.098206 1441914238 -0.730103 -0.114807 -0.666504 0.098206 1441914238 -0.730103 -0.114807 -0.666504 0.098206 1441914238 -0.730103 -0.114807 -0.666504 0.098206 1441914238 -0.750305 -0.093079 -0.644592 0.113831 1441914238 -0.750305 -0.093079 -0.644592 0.113831 1441914238 -0.750305 -0.093079 -0.644592 0.113831 1441914238 -0.750305 -0.093079 -0.644592 0.113831 1441914238 -0.750305 -0.093079 -0.644592 0.113831 1441914238 -0.750305 -0.093079 -0.644592 0.113831 1441914238 -0.761353 -0.090881 -0.625916 0.142883 1441914238 -0.761353 -0.090881 -0.625916 0.142883 1441914238 -0.761353 -0.090881 -0.625916 0.142883 1441914238 -0.761353 -0.090881 -0.625916 0.142883 1441914238 -0.761353 -0.090881 -0.625916 0.142883 1441914238 -0.761353 -0.090881 -0.625916 0.142883 1441914238 -0.761353 -0.090881 -0.625916 0.142883 1441914238 -0.775757 -0.087463 -0.606140 0.152283 1441914238 -0.775757 -0.087463 -0.606140 0.152283 1441914238 -0.775757 -0.087463 -0.606140 0.152283 1441914238 -0.775757 -0.087463 -0.606140 0.152283 1441914238 -0.775757 -0.087463 -0.606140 0.152283 1441914238 -0.775757 -0.087463 -0.606140 0.152283 1441914238 -0.796265 -0.081604 -0.585632 0.128113 1441914238 -0.796265 -0.081604 -0.585632 0.128113 1441914238 -0.796265 -0.081604 -0.585632 0.128113 1441914238 -0.796265 -0.081604 -0.585632 0.128113 1441914238 -0.796265 -0.081604 -0.585632 0.128113 1441914239 -0.796265 -0.081604 -0.585632 0.128113 1441914239 -0.802979 -0.074463 -0.581177 0.109558 1441914239 -0.802979 -0.074463 -0.581177 0.109558 1441914239 -0.802979 -0.074463 -0.581177 0.109558 1441914239 -0.802979 -0.074463 -0.581177 0.109558 1441914239 -0.802979 -0.074463 -0.581177 0.109558 1441914239 -0.802979 -0.074463 -0.581177 0.109558 1441914239 -0.802979 -0.074463 -0.581177 0.109558 1441914239 -0.795959 -0.074768 -0.592102 0.101440 1441914239 -0.795959 -0.074768 -0.592102 0.101440 1441914239 -0.795959 -0.074768 -0.592102 0.101440 1441914239 -0.795959 -0.074768 -0.592102 0.101440 1441914239 -0.795959 -0.074768 -0.592102 0.101440 1441914239 -0.795959 -0.074768 -0.592102 0.101440 1441914239 -0.793335 -0.076660 -0.596985 0.091614 1441914239 -0.793335 -0.076660 -0.596985 0.091614 1441914239 -0.793335 -0.076660 -0.596985 0.091614 1441914239 -0.793335 -0.076660 -0.596985 0.091614 1441914239 -0.793335 -0.076660 -0.596985 0.091614 1441914239 -0.793335 -0.076660 -0.596985 0.091614 1441914239 -0.787903 -0.089661 -0.602478 0.091064 1441914239 -0.787903 -0.089661 -0.602478 0.091064 1441914239 -0.787903 -0.089661 -0.602478 0.091064 1441914239 -0.787903 -0.089661 -0.602478 0.091064 1441914239 -0.787903 -0.089661 -0.602478 0.091064 1441914239 -0.787903 -0.089661 -0.602478 0.091064 1441914239 -0.781921 -0.096375 -0.609985 0.085449 1441914239 -0.781921 -0.096375 -0.609985 0.085449 1441914239 -0.781921 -0.096375 -0.609985 0.085449 1441914239 -0.781921 -0.096375 -0.609985 0.085449 1441914239 -0.781921 -0.096375 -0.609985 0.085449 1441914239 -0.781921 -0.096375 -0.609985 0.085449 1441914239 -0.778564 -0.092590 -0.614990 0.084717 1441914239 -0.778564 -0.092590 -0.614990 0.084717 1441914239 -0.778564 -0.092590 -0.614990 0.084717 1441914239 -0.778564 -0.092590 -0.614990 0.084717 1441914239 -0.778564 -0.092590 -0.614990 0.084717 1441914239 -0.778564 -0.092590 -0.614990 0.084717 1441914239 -0.778564 -0.092590 -0.614990 0.084717 1441914239 -0.775879 -0.092896 -0.618530 0.082825 1441914239 -0.775879 -0.092896 -0.618530 0.082825 1441914239 -0.775879 -0.092896 -0.618530 0.082825 1441914239 -0.775879 -0.092896 -0.618530 0.082825 1441914239 -0.775879 -0.092896 -0.618530 0.082825 1441914239 -0.775879 -0.092896 -0.618530 0.082825 1441914239 -0.768188 -0.095215 -0.627625 0.083679 1441914239 -0.768188 -0.095215 -0.627625 0.083679 1441914239 -0.768188 -0.095215 -0.627625 0.083679 1441914239 -0.768188 -0.095215 -0.627625 0.083679 1441914239 -0.768188 -0.095215 -0.627625 0.083679 1441914239 -0.768188 -0.095215 -0.627625 0.083679 1441914239 -0.751648 -0.100098 -0.644836 0.096313 1441914239 -0.751648 -0.100098 -0.644836 0.096313 1441914239 -0.751648 -0.100098 -0.644836 0.096313 1441914239 -0.751648 -0.100098 -0.644836 0.096313 1441914239 -0.751648 -0.100098 -0.644836 0.096313 1441914239 -0.751648 -0.100098 -0.644836 0.096313 1441914239 -0.726440 -0.123901 -0.660217 0.145325 1441914239 -0.726440 -0.123901 -0.660217 0.145325 1441914239 -0.726440 -0.123901 -0.660217 0.145325 1441914239 -0.726440 -0.123901 -0.660217 0.145325 1441914239 -0.726440 -0.123901 -0.660217 0.145325 1441914239 -0.726440 -0.123901 -0.660217 0.145325 1441914239 -0.707703 -0.167969 -0.657166 0.197937 1441914239 -0.707703 -0.167969 -0.657166 0.197937 1441914239 -0.707703 -0.167969 -0.657166 0.197937 1441914239 -0.707703 -0.167969 -0.657166 0.197937 1441914239 -0.707703 -0.167969 -0.657166 0.197937 1441914239 -0.707703 -0.167969 -0.657166 0.197937 1441914239 -0.707703 -0.167969 -0.657166 0.197937 1441914239 -0.683655 -0.203674 -0.663879 0.224670 1441914239 -0.683655 -0.203674 -0.663879 0.224670 1441914239 -0.683655 -0.203674 -0.663879 0.224670 1441914239 -0.683655 -0.203674 -0.663879 0.224670 1441914239 -0.683655 -0.203674 -0.663879 0.224670 1441914239 -0.683655 -0.203674 -0.663879 0.224670 1441914239 -0.678772 -0.210327 -0.676697 0.192749 1441914239 -0.678772 -0.210327 -0.676697 0.192749 1441914239 -0.678772 -0.210327 -0.676697 0.192749 1441914239 -0.678772 -0.210327 -0.676697 0.192749 1441914239 -0.678772 -0.210327 -0.676697 0.192749 1441914239 -0.678772 -0.210327 -0.676697 0.192749 1441914239 -0.690552 -0.181519 -0.679810 0.167725 1441914239 -0.690552 -0.181519 -0.679810 0.167725 1441914239 -0.690552 -0.181519 -0.679810 0.167725 1441914239 -0.690552 -0.181519 -0.679810 0.167725 1441914239 -0.690552 -0.181519 -0.679810 0.167725 1441914239 -0.688232 -0.176514 -0.672913 0.206055 1441914239 -0.688232 -0.176514 -0.672913 0.206055 1441914239 -0.688232 -0.176514 -0.672913 0.206055 1441914239 -0.688232 -0.176514 -0.672913 0.206055 1441914239 -0.688232 -0.176514 -0.672913 0.206055 1441914239 -0.688232 -0.176514 -0.672913 0.206055 1441914239 -0.688232 -0.176514 -0.672913 0.206055 1441914239 -0.693542 -0.188782 -0.657532 0.226074 1441914239 -0.693542 -0.188782 -0.657532 0.226074 1441914239 -0.693542 -0.188782 -0.657532 0.226074 1441914239 -0.693542 -0.188782 -0.657532 0.226074 1441914239 -0.693542 -0.188782 -0.657532 0.226074 1441914239 -0.693542 -0.188782 -0.657532 0.226074 1441914239 -0.711792 -0.174622 -0.648438 0.205994 1441914239 -0.711792 -0.174622 -0.648438 0.205994 1441914239 -0.711792 -0.174622 -0.648438 0.205994 1441914239 -0.711792 -0.174622 -0.648438 0.205994 1441914239 -0.711792 -0.174622 -0.648438 0.205994 1441914239 -0.711792 -0.174622 -0.648438 0.205994 1441914239 -0.728027 -0.145874 -0.653442 0.147522 1441914239 -0.728027 -0.145874 -0.653442 0.147522 1441914239 -0.728027 -0.145874 -0.653442 0.147522 1441914239 -0.728027 -0.145874 -0.653442 0.147522 1441914239 -0.728027 -0.145874 -0.653442 0.147522 1441914240 -0.728027 -0.145874 -0.653442 0.147522 1441914240 -0.740906 -0.110901 -0.654785 0.100525 1441914240 -0.740906 -0.110901 -0.654785 0.100525 1441914240 -0.740906 -0.110901 -0.654785 0.100525 1441914240 -0.740906 -0.110901 -0.654785 0.100525 1441914240 -0.740906 -0.110901 -0.654785 0.100525 1441914240 -0.740906 -0.110901 -0.654785 0.100525 1441914240 -0.749023 -0.095154 -0.646545 0.109619 1441914240 -0.749023 -0.095154 -0.646545 0.109619 1441914240 -0.749023 -0.095154 -0.646545 0.109619 1441914240 -0.749023 -0.095154 -0.646545 0.109619 1441914240 -0.749023 -0.095154 -0.646545 0.109619 1441914240 -0.749023 -0.095154 -0.646545 0.109619 1441914240 -0.765137 -0.086121 -0.624817 0.129761 1441914240 -0.765137 -0.086121 -0.624817 0.129761 1441914240 -0.765137 -0.086121 -0.624817 0.129761 1441914240 -0.765137 -0.086121 -0.624817 0.129761 1441914240 -0.765137 -0.086121 -0.624817 0.129761 1441914240 -0.765137 -0.086121 -0.624817 0.129761 1441914240 -0.765137 -0.086121 -0.624817 0.129761 1441914240 -0.779053 -0.074585 -0.608154 0.133301 1441914240 -0.779053 -0.074585 -0.608154 0.133301 1441914240 -0.779053 -0.074585 -0.608154 0.133301 1441914240 -0.779053 -0.074585 -0.608154 0.133301 1441914240 -0.779053 -0.074585 -0.608154 0.133301 1441914240 -0.779053 -0.074585 -0.608154 0.133301 1441914240 -0.790894 -0.074951 -0.593628 0.128662 1441914240 -0.790894 -0.074951 -0.593628 0.128662 1441914240 -0.790894 -0.074951 -0.593628 0.128662 1441914240 -0.790894 -0.074951 -0.593628 0.128662 1441914240 -0.790894 -0.074951 -0.593628 0.128662 1441914240 -0.790894 -0.074951 -0.593628 0.128662 1441914240 -0.789917 -0.084229 -0.594177 0.126465 1441914240 -0.789917 -0.084229 -0.594177 0.126465 1441914240 -0.789917 -0.084229 -0.594177 0.126465 1441914240 -0.789917 -0.084229 -0.594177 0.126465 1441914240 -0.789917 -0.084229 -0.594177 0.126465 1441914240 -0.789917 -0.084229 -0.594177 0.126465 1441914240 -0.789917 -0.084229 -0.594177 0.126465 1441914240 -0.784668 -0.089233 -0.602844 0.113770 1441914240 -0.784668 -0.089233 -0.602844 0.113770 1441914240 -0.784668 -0.089233 -0.602844 0.113770 1441914240 -0.784668 -0.089233 -0.602844 0.113770 1441914240 -0.784668 -0.089233 -0.602844 0.113770 1441914240 -0.784668 -0.089233 -0.602844 0.113770 1441914240 -0.781616 -0.084106 -0.609558 0.102539 1441914240 -0.781616 -0.084106 -0.609558 0.102539 1441914240 -0.781616 -0.084106 -0.609558 0.102539 1441914240 -0.781616 -0.084106 -0.609558 0.102539 1441914240 -0.781616 -0.084106 -0.609558 0.102539 1441914240 -0.781616 -0.084106 -0.609558 0.102539 1441914240 -0.779846 -0.081482 -0.612671 0.099426 1441914240 -0.779846 -0.081482 -0.612671 0.099426 1441914240 -0.779846 -0.081482 -0.612671 0.099426 1441914240 -0.779846 -0.081482 -0.612671 0.099426 1441914240 -0.779846 -0.081482 -0.612671 0.099426 1441914240 -0.779846 -0.081482 -0.612671 0.099426 1441914240 -0.779846 -0.081482 -0.612671 0.099426 1441914240 -0.776611 -0.085388 -0.616943 0.095215 1441914240 -0.776611 -0.085388 -0.616943 0.095215 1441914240 -0.776611 -0.085388 -0.616943 0.095215 1441914240 -0.776611 -0.085388 -0.616943 0.095215 1441914240 -0.776611 -0.085388 -0.616943 0.095215 1441914240 -0.776611 -0.085388 -0.616943 0.095215 1441914240 -0.773010 -0.088745 -0.622742 0.082397 1441914240 -0.773010 -0.088745 -0.622742 0.082397 1441914240 -0.773010 -0.088745 -0.622742 0.082397 1441914240 -0.773010 -0.088745 -0.622742 0.082397 1441914240 -0.773010 -0.088745 -0.622742 0.082397 1441914240 -0.773010 -0.088745 -0.622742 0.082397 1441914240 -0.758911 -0.101746 -0.637146 0.088501 1441914240 -0.758911 -0.101746 -0.637146 0.088501 1441914240 -0.758911 -0.101746 -0.637146 0.088501 1441914240 -0.758911 -0.101746 -0.637146 0.088501 1441914240 -0.758911 -0.101746 -0.637146 0.088501 1441914240 -0.758911 -0.101746 -0.637146 0.088501 1441914240 -0.740723 -0.117249 -0.652832 0.106995 1441914240 -0.740723 -0.117249 -0.652832 0.106995 1441914240 -0.740723 -0.117249 -0.652832 0.106995 1441914240 -0.740723 -0.117249 -0.652832 0.106995 1441914240 -0.740723 -0.117249 -0.652832 0.106995 1441914240 -0.740723 -0.117249 -0.652832 0.106995 1441914240 -0.721375 -0.121826 -0.664734 0.151794 1441914240 -0.721375 -0.121826 -0.664734 0.151794 1441914240 -0.721375 -0.121826 -0.664734 0.151794 1441914240 -0.721375 -0.121826 -0.664734 0.151794 1441914240 -0.721375 -0.121826 -0.664734 0.151794 1441914240 -0.721375 -0.121826 -0.664734 0.151794 1441914240 -0.688110 -0.168335 -0.669739 0.222961 1441914240 -0.688110 -0.168335 -0.669739 0.222961 1441914240 -0.688110 -0.168335 -0.669739 0.222961 1441914240 -0.688110 -0.168335 -0.669739 0.222961 1441914240 -0.688110 -0.168335 -0.669739 0.222961 1441914240 -0.688110 -0.168335 -0.669739 0.222961 1441914240 -0.692505 -0.218506 -0.668030 0.162781 1441914240 -0.692505 -0.218506 -0.668030 0.162781 1441914240 -0.692505 -0.218506 -0.668030 0.162781 1441914240 -0.692505 -0.218506 -0.668030 0.162781 1441914240 -0.692505 -0.218506 -0.668030 0.162781 1441914240 -0.692505 -0.218506 -0.668030 0.162781 1441914240 -0.692505 -0.218506 -0.668030 0.162781 1441914240 -0.716736 -0.168213 -0.674133 0.060547 1441914240 -0.716736 -0.168213 -0.674133 0.060547 1441914240 -0.716736 -0.168213 -0.674133 0.060547 1441914240 -0.716736 -0.168213 -0.674133 0.060547 1441914240 -0.716736 -0.168213 -0.674133 0.060547 1441914240 -0.716736 -0.168213 -0.674133 0.060547 1441914240 -0.727295 -0.132751 -0.671387 0.051941 1441914240 -0.727295 -0.132751 -0.671387 0.051941 1441914240 -0.727295 -0.132751 -0.671387 0.051941 1441914240 -0.727295 -0.132751 -0.671387 0.051941 1441914240 -0.727295 -0.132751 -0.671387 0.051941 1441914240 -0.727295 -0.132751 -0.671387 0.051941 1441914240 -0.727295 -0.132751 -0.671387 0.051941 1441914241 -0.726196 -0.141174 -0.667969 0.080933 1441914241 -0.726196 -0.141174 -0.667969 0.080933 1441914241 -0.726196 -0.141174 -0.667969 0.080933 1441914241 -0.726196 -0.141174 -0.667969 0.080933 1441914241 -0.726196 -0.141174 -0.667969 0.080933 1441914241 -0.726196 -0.141174 -0.667969 0.080933 1441914241 -0.727356 -0.147461 -0.662170 0.103760 1441914241 -0.727356 -0.147461 -0.662170 0.103760 1441914241 -0.727356 -0.147461 -0.662170 0.103760 1441914241 -0.727356 -0.147461 -0.662170 0.103760 1441914241 -0.727356 -0.147461 -0.662170 0.103760 1441914241 -0.727356 -0.147461 -0.662170 0.103760 1441914241 -0.729248 -0.139465 -0.661133 0.108154 1441914241 -0.729248 -0.139465 -0.661133 0.108154 1441914241 -0.729248 -0.139465 -0.661133 0.108154 1441914241 -0.729248 -0.139465 -0.661133 0.108154 1441914241 -0.729248 -0.139465 -0.661133 0.108154 1441914241 -0.729248 -0.139465 -0.661133 0.108154 1441914241 -0.729248 -0.139465 -0.661133 0.108154 1441914241 -0.732239 -0.141479 -0.659973 0.091125 1441914241 -0.732239 -0.141479 -0.659973 0.091125 1441914241 -0.732239 -0.141479 -0.659973 0.091125 1441914241 -0.732239 -0.141479 -0.659973 0.091125 1441914241 -0.732239 -0.141479 -0.659973 0.091125 1441914241 -0.732239 -0.141479 -0.659973 0.091125 1441914241 -0.732239 -0.141479 -0.659973 0.091125 1441914241 -0.735840 -0.127625 -0.662720 0.056458 1441914241 -0.735840 -0.127625 -0.662720 0.056458 1441914241 -0.735840 -0.127625 -0.662720 0.056458 1441914241 -0.735840 -0.127625 -0.662720 0.056458 1441914241 -0.735840 -0.127625 -0.662720 0.056458 1441914241 -0.735840 -0.127625 -0.662720 0.056458 1441914241 -0.735840 -0.127625 -0.662720 0.056458 1441914241 -0.748657 -0.097961 -0.654419 0.041809 1441914241 -0.748657 -0.097961 -0.654419 0.041809 1441914241 -0.748657 -0.097961 -0.654419 0.041809 1441914241 -0.748657 -0.097961 -0.654419 0.041809 1441914241 -0.748657 -0.097961 -0.654419 0.041809 1441914241 -0.748657 -0.097961 -0.654419 0.041809 1441914241 -0.772400 -0.083435 -0.626770 0.061096 1441914241 -0.772400 -0.083435 -0.626770 0.061096 1441914241 -0.772400 -0.083435 -0.626770 0.061096 1441914241 -0.772400 -0.083435 -0.626770 0.061096 1441914241 -0.772400 -0.083435 -0.626770 0.061096 1441914241 -0.772400 -0.083435 -0.626770 0.061096 1441914241 -0.781677 -0.069092 -0.613159 0.091248 1441914241 -0.781677 -0.069092 -0.613159 0.091248 1441914241 -0.781677 -0.069092 -0.613159 0.091248 1441914241 -0.781677 -0.069092 -0.613159 0.091248 1441914241 -0.781677 -0.069092 -0.613159 0.091248 1441914241 -0.781677 -0.069092 -0.613159 0.091248 1441914241 -0.781677 -0.069092 -0.613159 0.091248 1441914241 -0.786133 -0.072998 -0.604553 0.106079 1441914241 -0.786133 -0.072998 -0.604553 0.106079 1441914241 -0.786133 -0.072998 -0.604553 0.106079 1441914241 -0.786133 -0.072998 -0.604553 0.106079 1441914241 -0.786133 -0.072998 -0.604553 0.106079 1441914241 -0.786133 -0.072998 -0.604553 0.106079 1441914241 -0.779053 -0.085754 -0.611938 0.106689 1441914241 -0.779053 -0.085754 -0.611938 0.106689 1441914241 -0.779053 -0.085754 -0.611938 0.106689 1441914241 -0.779053 -0.085754 -0.611938 0.106689 1441914241 -0.779053 -0.085754 -0.611938 0.106689 1441914241 -0.779053 -0.085754 -0.611938 0.106689 1441914241 -0.779053 -0.085754 -0.611938 0.106689 1441914241 -0.773987 -0.082886 -0.621582 0.088379 1441914241 -0.773987 -0.082886 -0.621582 0.088379 1441914241 -0.773987 -0.082886 -0.621582 0.088379 1441914241 -0.773987 -0.082886 -0.621582 0.088379 1441914241 -0.773987 -0.082886 -0.621582 0.088379 1441914241 -0.773987 -0.082886 -0.621582 0.088379 1441914241 -0.773560 -0.081787 -0.623901 0.075989 1441914241 -0.773560 -0.081787 -0.623901 0.075989 1441914241 -0.773560 -0.081787 -0.623901 0.075989 1441914241 -0.773560 -0.081787 -0.623901 0.075989 1441914241 -0.773560 -0.081787 -0.623901 0.075989 1441914241 -0.773560 -0.081787 -0.623901 0.075989 1441914241 -0.773560 -0.081787 -0.623901 0.075989 1441914241 -0.773010 -0.088806 -0.624146 0.071594 1441914241 -0.773010 -0.088806 -0.624146 0.071594 1441914241 -0.773010 -0.088806 -0.624146 0.071594 1441914241 -0.773010 -0.088806 -0.624146 0.071594 1441914241 -0.773010 -0.088806 -0.624146 0.071594 1441914241 -0.773010 -0.088806 -0.624146 0.071594 1441914241 -0.777893 -0.080933 -0.620483 0.058594 1441914241 
-0.729370 -0.174011 -0.632690 0.193665 1441914243 -0.729370 -0.174011 -0.632690 0.193665 1441914243 -0.729370 -0.174011 -0.632690 0.193665 1441914243 -0.729370 -0.174011 -0.632690 0.193665 1441914243 -0.729370 -0.174011 -0.632690 0.193665 1441914243 -0.729370 -0.174011 -0.632690 0.193665 1441914243 -0.732239 -0.184753 -0.624390 0.199768 1441914243 -0.732239 -0.184753 -0.624390 0.199768 1441914243 -0.732239 -0.184753 -0.624390 0.199768 1441914243 -0.732239 -0.184753 -0.624390 0.199768 1441914243 -0.732239 -0.184753 -0.624390 0.199768 1441914243 -0.732239 -0.184753 -0.624390 0.199768 1441914243 -0.732727 -0.197876 -0.617065 0.208008 1441914243 -0.732727 -0.197876 -0.617065 0.208008 1441914243 -0.732727 -0.197876 -0.617065 0.208008 1441914244 -0.732727 -0.197876 -0.617065 0.208008 1441914244 -0.732727 -0.197876 -0.617065 0.208008 1441914244 -0.732727 -0.197876 -0.617065 0.208008 1441914244 -0.733215 -0.197449 -0.616455 0.208435 1441914244 -0.733215 -0.197449 -0.616455 0.208435 1441914244 -0.733215 -0.197449 -0.616455 0.208435 1441914244 -0.733215 -0.197449 -0.616455 0.208435 1441914244 -0.733215 -0.197449 -0.616455 0.208435 1441914244 -0.733215 -0.197449 -0.616455 0.208435 1441914244 -0.733215 -0.197449 -0.616455 0.208435 1441914244 -0.735291 -0.184814 -0.620483 0.200623 1441914244 -0.735291 -0.184814 -0.620483 0.200623 1441914244 -0.735291 -0.184814 -0.620483 0.200623 1441914244 -0.735291 -0.184814 -0.620483 0.200623 1441914244 -0.735291 -0.184814 -0.620483 0.200623 1441914244 -0.735291 -0.184814 -0.620483 0.200623 1441914244 -0.735291 -0.184814 -0.620483 0.200623 1441914244 -0.736145 -0.175476 -0.624084 0.194824 1441914244 -0.736145 -0.175476 -0.624084 0.194824 1441914244 -0.736145 -0.175476 -0.624084 0.194824 1441914244 -0.735718 -0.173340 -0.625671 0.193237 1441914244 -0.735718 -0.173340 -0.625671 0.193237 1441914244 -0.735718 -0.173340 -0.625671 0.193237 1441914244 -0.735718 -0.173340 -0.625671 0.193237 1441914244 -0.735718 -0.173340 -0.625671 0.193237 1441914244 -0.735718 -0.173340 -0.625671 0.193237 1441914244 -0.735657 -0.172119 -0.626831 0.190613 1441914244 -0.735657 -0.172119 -0.626831 0.190613 1441914244 -0.735657 -0.172119 -0.626831 0.190613 1441914244 -0.735657 -0.172119 -0.626831 0.190613 1441914244 -0.735657 -0.172119 -0.626831 0.190613 1441914244 -0.735657 -0.172119 -0.626831 0.190613 1441914244 -0.735962 -0.170959 -0.628174 0.186157 1441914244 -0.735962 -0.170959 -0.628174 0.186157 1441914244 -0.735962 -0.170959 -0.628174 0.186157 1441914244 -0.735962 -0.170959 -0.628174 0.186157 1441914244 -0.735962 -0.170959 -0.628174 0.186157 1441914244 -0.735962 -0.170959 -0.628174 0.186157 1441914244 -0.735962 -0.170959 -0.628174 0.186157 1441914244 -0.735962 -0.170349 -0.629272 0.182861 1441914244 -0.735962 -0.170349 -0.629272 0.182861 1441914244 -0.735962 -0.170349 -0.629272 0.182861 1441914244 -0.735962 -0.170349 -0.629272 0.182861 1441914244 -0.735962 -0.170349 -0.629272 0.182861 1441914244 -0.735962 -0.170349 -0.629272 0.182861 1441914244 -0.735474 -0.168457 -0.630798 0.181213 1441914244 -0.735474 -0.168457 -0.630798 0.181213 1441914244 -0.735474 -0.168457 -0.630798 0.181213 1441914244 -0.735474 -0.168457 -0.630798 0.181213 1441914244 -0.735474 -0.168457 -0.630798 0.181213 1441914244 -0.735474 -0.168457 -0.630798 0.181213 1441914244 -0.734192 -0.166199 -0.632935 0.181152 1441914244 -0.734192 -0.166199 -0.632935 0.181152 1441914244 -0.734192 -0.166199 -0.632935 0.181152 1441914244 -0.734192 -0.166199 -0.632935 0.181152 1441914244 -0.734192 -0.166199 -0.632935 0.181152 1441914244 -0.734192 -0.166199 -0.632935 0.181152 1441914244 -0.732056 -0.165894 -0.634827 0.183533 1441914244 -0.732056 -0.165894 -0.634827 0.183533 1441914244 -0.732056 -0.165894 -0.634827 0.183533 1441914244 -0.732056 -0.165894 -0.634827 0.183533 1441914244 -0.732056 -0.165894 -0.634827 0.183533 1441914244 -0.732056 -0.165894 -0.634827 0.183533 1441914244 -0.732239 -0.164246 -0.635132 0.182983 1441914244 -0.732239 -0.164246 -0.635132 0.182983 1441914244 -0.732239 -0.164246 -0.635132 0.182983 1441914244 -0.732239 -0.164246 -0.635132 0.182983 1441914244 -0.732239 -0.164246 -0.635132 0.182983 1441914244 -0.732239 -0.164246 -0.635132 0.182983 1441914244 -0.733826 -0.162109 -0.634705 0.180176 1441914244 -0.733826 -0.162109 -0.634705 0.180176 1441914244 -0.733826 -0.162109 -0.634705 0.180176 1441914244 -0.733826 -0.162109 -0.634705 0.180176 1441914244 -0.733826 -0.162109 -0.634705 0.180176 1441914244 -0.733826 -0.162109 -0.634705 0.180176 1441914244 -0.733826 -0.162109 -0.634705 0.180176 1441914244 -0.735046 -0.162964 -0.632690 0.181396 1441914244 -0.735046 -0.162964 -0.632690 0.181396 1441914244 -0.735046 -0.162964 -0.632690 0.181396 1441914244 -0.735046 -0.162964 -0.632690 0.181396 1441914244 -0.735046 -0.162964 -0.632690 0.181396 1441914244 -0.735046 -0.162964 -0.632690 0.181396 1441914244 -0.736145 -0.165527 -0.630249 0.183228 1441914244 -0.736145 -0.165527 -0.630249 0.183228 1441914244 -0.736145 -0.165527 -0.630249 0.183228 1441914244 -0.736145 -0.165527 -0.630249 0.183228 1441914244 -0.736145 -0.165527 -0.630249 0.183228 1441914244 -0.736145 -0.165527 -0.630249 0.183228 1441914244 -0.737793 -0.166992 -0.628357 0.181885 1441914244 -0.737793 -0.166992 -0.628357 0.181885 1441914244 -0.737793 -0.166992 -0.628357 0.181885 1441914244 -0.737793 -0.166992 -0.628357 0.181885 1441914244 -0.737793 -0.166992 -0.628357 0.181885 1441914244 -0.737793 -0.166992 -0.628357 0.181885 1441914244 -0.737183 -0.172607 -0.626709 0.184509 1441914244 -0.737183 -0.172607 -0.626709 0.184509 1441914244 -0.737183 -0.172607 -0.626709 0.184509 1441914244 -0.737183 -0.172607 -0.626709 0.184509 1441914244 -0.737183 -0.172607 -0.626709 0.184509 1441914244 -0.737183 -0.172607 -0.626709 0.184509 1441914244 -0.737183 -0.172607 -0.626709 0.184509 1441914244 -0.735107 -0.181702 -0.624023 0.193115 1441914244 -0.735107 -0.181702 -0.624023 0.193115 1441914244 -0.735107 -0.181702 -0.624023 0.193115 1441914244 -0.735107 -0.181702 -0.624023 0.193115 1441914244 -0.735107 -0.181702 -0.624023 0.193115 1441914244 -0.735107 -0.181702 -0.624023 0.193115 1441914244 -0.733154 -0.189880 -0.621277 0.201416 1441914244 -0.733154 -0.189880 -0.621277 0.201416 1441914244 -0.733154 -0.189880 -0.621277 0.201416 1441914244 -0.733154 -0.189880 -0.621277 0.201416 1441914244 -0.733154 -0.189880 -0.621277 0.201416 1441914245 -0.733154 -0.189880 -0.621277 0.201416 1441914245 -0.733154 -0.189880 -0.621277 0.201416 1441914245 -0.733398 -0.191589 -0.619751 0.203308 1441914245 -0.733398 -0.191589 -0.619751 0.203308 1441914245 -0.733398 -0.191589 -0.619751 0.203308 1441914245 -0.733398 -0.191589 -0.619751 0.203308 1441914245 -0.733398 -0.191589 -0.619751 0.203308 1441914245 -0.733398 -0.191589 -0.619751 0.203308 1441914245 -0.735107 -0.187805 -0.619629 0.201233 1441914245 -0.735107 -0.187805 -0.619629 0.201233 1441914245 -0.735107 -0.187805 -0.619629 0.201233 1441914245 -0.735107 -0.187805 -0.619629 0.201233 1441914245 -0.735107 -0.187805 -0.619629 0.201233 1441914245 -0.735107 -0.187805 -0.619629 0.201233 1441914245 -0.735718 -0.190735 -0.617004 0.204346 1441914245 -0.735718 -0.190735 -0.617004 0.204346 1441914245 -0.735718 -0.190735 -0.617004 0.204346 1441914245 -0.735718 -0.190735 -0.617004 0.204346 1441914245 -0.735718 -0.190735 -0.617004 0.204346 1441914245 -0.735718 -0.190735 -0.617004 0.204346 1441914245 -0.735718 -0.190735 -0.617004 0.204346 1441914245 -0.734131 -0.202454 -0.611511 0.215088 1441914245 -0.734131 -0.202454 -0.611511 0.215088 1441914245 -0.734131 -0.202454 -0.611511 0.215088 1441914245 -0.734131 -0.202454 -0.611511 0.215088 1441914245 -0.734131 -0.202454 -0.611511 0.215088 1441914245 -0.734131 -0.202454 -0.611511 0.215088 1441914245 -0.732483 -0.207886 -0.609131 0.221985 1441914245 -0.732483 -0.207886 -0.609131 0.221985 1441914245 -0.732483 -0.207886 -0.609131 0.221985 1441914245 -0.732483 -0.207886 -0.609131 0.221985 1441914245 -0.732483 -0.207886 -0.609131 0.221985 1441914245 -0.732483 -0.207886 -0.609131 0.221985 1441914245 -0.730896 -0.203735 -0.612610 0.221558 1441914245 -0.730896 -0.203735 -0.612610 0.221558 1441914245 -0.730896 -0.203735 -0.612610 0.221558 1441914245 -0.730896 -0.203735 -0.612610 0.221558 1441914245 -0.730896 -0.203735 -0.612610 0.221558 1441914245 -0.730896 -0.203735 -0.612610 0.221558 1441914245 -0.728638 -0.197388 -0.617920 0.219971 1441914245 -0.728638 -0.197388 -0.617920 0.219971 1441914245 -0.728638 -0.197388 -0.617920 0.219971 1441914245 -0.728638 -0.197388 -0.617920 0.219971 1441914245 -0.728638 -0.197388 -0.617920 0.219971 1441914245 -0.728638 -0.197388 -0.617920 0.219971 1441914245 -0.726746 -0.194458 -0.621216 0.219666 1441914245 -0.726746 -0.194458 -0.621216 0.219666 1441914245 -0.726746 -0.194458 -0.621216 0.219666 1441914245 -0.726746 -0.194458 -0.621216 0.219666 1441914245 -0.726746 -0.194458 -0.621216 0.219666 1441914245 -0.726746 -0.194458 -0.621216 0.219666 1441914245 -0.726746 -0.194458 -0.621216 0.219666 1441914245 -0.725525 -0.196533 -0.622253 0.218933 1441914245 -0.725525 -0.196533 -0.622253 0.218933 1441914245 -0.725525 -0.196533 -0.622253 0.218933 1441914245 -0.725525 -0.196533 -0.622253 0.218933 1441914245 -0.725525 -0.196533 -0.622253 0.218933 1441914245 -0.725525 -0.196533 -0.622253 0.218933 1441914245 -0.725525 -0.196533 -0.622253 0.218933 1441914245 -0.724487 -0.197388 -0.624390 0.215454 1441914245 -0.724487 -0.197388 -0.624390 0.215454 1441914245 -0.724487 -0.197388 -0.624390 0.215454 1441914245 -0.724487 -0.197388 -0.624390 0.215454 1441914245 -0.724487 -0.197388 -0.624390 0.215454 1441914245 -0.724487 -0.197388 -0.624390 0.215454 1441914245 -0.723816 -0.194763 -0.627380 0.211365 1441914245 -0.723816 -0.194763 -0.627380 0.211365 1441914245 -0.723816 -0.194763 -0.627380 0.211365 1441914245 -0.723816 -0.194763 -0.627380 0.211365 1441914245 -0.723816 -0.194763 -0.627380 0.211365 1441914245 -0.723816 -0.194763 -0.627380 0.211365 1441914245 -0.723572 -0.190918 -0.629150 0.210510 1441914245 -0.723572 -0.190918 -0.629150 0.210510 1441914245 -0.723572 -0.190918 -0.629150 0.210510 1441914245 -0.723572 -0.190918 -0.629150 0.210510 1441914245 -0.723572 -0.190918 -0.629150 0.210510 1441914245 -0.723572 -0.190918 -0.629150 0.210510 1441914245 -0.722473 -0.190186 -0.630127 0.211914 1441914245 -0.722473 -0.190186 -0.630127 0.211914 1441914245 -0.722473 -0.190186 -0.630127 0.211914 1441914245 -0.722473 -0.190186 -0.630127 0.211914 1441914245 -0.722473 -0.190186 -0.630127 0.211914 1441914245 -0.722473 -0.190186 -0.630127 0.211914 1441914245 -0.721069 -0.190491 -0.631165 0.213196 1441914245 -0.721069 -0.190491 -0.631165 0.213196 1441914245 -0.721069 -0.190491 -0.631165 0.213196 1441914245 -0.721069 -0.190491 -0.631165 0.213196 1441914245 -0.721069 -0.190491 -0.631165 0.213196 1441914245 -0.721069 -0.190491 -0.631165 0.213196 1441914245 -0.721069 -0.190491 -0.631165 0.213196 1441914245 -0.721069 -0.186523 -0.632935 0.211487 1441914245 -0.721069 -0.186523 -0.632935 0.211487 1441914245 -0.721069 -0.186523 -0.632935 0.211487 1441914245 -0.721069 -0.186523 -0.632935 0.211487 1441914245 -0.721069 -0.186523 -0.632935 0.211487 1441914245 -0.721069 -0.186523 -0.632935 0.211487 1441914245 -0.721069 -0.186523 -0.632935 0.211487 1441914245 -0.723022 -0.178223 -0.635071 0.205444 1441914245 -0.723022 -0.178223 -0.635071 0.205444 1441914245 -0.723022 -0.178223 -0.635071 0.205444 1441914245 -0.723022 -0.178223 -0.635071 0.205444 1441914245 -0.723022 -0.178223 -0.635071 0.205444 1441914245 -0.723022 -0.178223 -0.635071 0.205444 1441914245 -0.725464 -0.171204 -0.636292 0.199158 1441914245 -0.725464 -0.171204 -0.636292 0.199158 1441914245 -0.725464 -0.171204 -0.636292 0.199158 1441914245 -0.725464 -0.171204 -0.636292 0.199158 1441914245 -0.725464 -0.171204 -0.636292 0.199158 1441914245 -0.725464 -0.171204 -0.636292 0.199158 1441914245 -0.729614 -0.166321 -0.635010 0.191833 1441914245 -0.729614 -0.166321 -0.635010 0.191833 1441914245 -0.729614 -0.166321 -0.635010 0.191833 1441914245 -0.729614 -0.166321 -0.635010 0.191833 1441914246 -0.729614 -0.166321 -0.635010 0.191833 1441914246 -0.729614 -0.166321 -0.635010 0.191833 1441914246 -0.732361 -0.166016 -0.633728 0.185852 1441914246 -0.732361 -0.166016 -0.633728 0.185852 1441914246 -0.732361 -0.166016 -0.633728 0.185852 1441914246 -0.732361 -0.166016 -0.633728 0.185852 1441914246 -0.732361 -0.166016 -0.633728 0.185852 1441914246 -0.732361 -0.166016 -0.633728 0.185852 1441914246 -0.732117 -0.174316 -0.630981 0.188416 1441914246 -0.732117 -0.174316 -0.630981 0.188416 1441914246 -0.732117 -0.174316 -0.630981 0.188416 1441914246 -0.732117 -0.174316 -0.630981 0.188416 1441914246 -0.732117 -0.174316 -0.630981 0.188416 1441914246 -0.732117 -0.174316 -0.630981 0.188416 1441914246 -0.732117 -0.174316 -0.630981 0.188416 1441914246 -0.729309 -0.183533 -0.629211 0.196533 1441914246 -0.729309 -0.183533 -0.629211 0.196533 1441914246 -0.729309 -0.183533 -0.629211 0.196533 1441914246 -0.729309 -0.183533 -0.629211 0.196533 1441914246 -0.729309 -0.183533 -0.629211 0.196533 1441914246 -0.729309 -0.183533 -0.629211 0.196533 1441914246 -0.728149 -0.183533 -0.629211 0.200623 1441914246 -0.728149 -0.183533 -0.629211 0.200623 1441914246 -0.728149 -0.183533 -0.629211 0.200623 1441914246 -0.728149 -0.183533 -0.629211 0.200623 1441914246 -0.728149 -0.183533 -0.629211 0.200623 1441914246 -0.728149 -0.183533 -0.629211 0.200623 1441914246 -0.728210 -0.184875 -0.628113 0.202576 1441914246 -0.728210 -0.184875 -0.628113 0.202576 1441914246 -0.728210 -0.184875 -0.628113 0.202576 1441914246 -0.728210 -0.184875 -0.628113 0.202576 1441914246 -0.728210 -0.184875 -0.628113 0.202576 1441914246 -0.728210 -0.184875 -0.628113 0.202576 1441914246 -0.728577 -0.189209 -0.625244 0.206177 1441914246 -0.728577 -0.189209 -0.625244 0.206177 1441914246 -0.728577 -0.189209 -0.625244 0.206177 1441914246 -0.728577 -0.189209 -0.625244 0.206177 1441914246 -0.728577 -0.189209 -0.625244 0.206177 1441914246 -0.728577 -0.189209 -0.625244 0.206177 1441914246 -0.728577 -0.189209 -0.625244 0.206177 1441914246 -0.727905 -0.193665 -0.622620 0.212219 1441914246 -0.727905 -0.193665 -0.622620 0.212219 1441914246 -0.727905 -0.193665 -0.622620 0.212219 1441914246 -0.727905 -0.193665 -0.622620 0.212219 1441914246 -0.727905 -0.193665 -0.622620 0.212219 1441914246 -0.727905 -0.193665 -0.622620 0.212219 1441914246 -0.726563 -0.198669 -0.620361 0.218811 1441914246 -0.726563 -0.198669 -0.620361 0.218811 1441914246 -0.726563 -0.198669 -0.620361 0.218811 1441914246 -0.726563 -0.198669 -0.620361 0.218811 1441914246 -0.726563 -0.198669 -0.620361 0.218811 1441914246 -0.726563 -0.198669 -0.620361 0.218811 1441914246 -0.726563 -0.198669 -0.620361 0.218811 1441914246 -0.724548 -0.201111 -0.620667 0.222229 1441914246 -0.724548 -0.201111 -0.620667 0.222229 1441914246 -0.724548 -0.201111 -0.620667 0.222229 1441914246 -0.724548 -0.201111 -0.620667 0.222229 1441914246 -0.724548 -0.201111 -0.620667 0.222229 1441914246 -0.724548 -0.201111 -0.620667 0.222229 1441914246 -0.724060 -0.197327 -0.623047 0.220764 1441914246 -0.724060 -0.197327 -0.623047 0.220764 1441914246 -0.724060 -0.197327 -0.623047 0.220764 1441914246 -0.724060 -0.197327 -0.623047 0.220764 1441914246 -0.724060 -0.197327 -0.623047 0.220764 1441914246 -0.724060 -0.197327 -0.623047 0.220764 1441914246 -0.722656 -0.192627 -0.626770 0.218811 1441914246 -0.722656 -0.192627 -0.626770 0.218811 1441914246 -0.722656 -0.192627 -0.626770 0.218811 1441914246 -0.722656 -0.192627 -0.626770 0.218811 1441914246 -0.722656 -0.192627 -0.626770 0.218811 1441914246 -0.722656 -0.192627 -0.626770 0.218811 1441914246 -0.721863 -0.192322 -0.627930 0.218262 1441914246 -0.721863 -0.192322 -0.627930 0.218262 1441914246 -0.721863 -0.192322 -0.627930 0.218262 1441914246 -0.721863 -0.192322 -0.627930 0.218262 1441914246 -0.721863 -0.192322 -0.627930 0.218262 1441914246 -0.721863 -0.192322 -0.627930 0.218262 1441914246 -0.721497 -0.193359 -0.628418 0.217163 1441914246 -0.721497 -0.193359 -0.628418 0.217163 1441914246 -0.721497 -0.193359 -0.628418 0.217163 1441914246 -0.721497 -0.193359 -0.628418 0.217163 1441914246 -0.721497 -0.193359 -0.628418 0.217163 1441914246 -0.721497 -0.193359 -0.628418 0.217163 1441914246 -0.720642 -0.197693 -0.627441 0.219116 1441914246 -0.720642 -0.197693 -0.627441 0.219116 1441914246 -0.720642 -0.197693 -0.627441 0.219116 1441914246 -0.720642 -0.197693 -0.627441 0.219116 1441914246 -0.720642 -0.197693 -0.627441 0.219116 1441914246 -0.720642 -0.197693 -0.627441 0.219116 1441914246 -0.720642 -0.197693 -0.627441 0.219116 1441914246 -0.719299 -0.201477 -0.627380 0.220276 1441914246 -0.719299 -0.201477 -0.627380 0.220276 1441914246 -0.719299 -0.201477 -0.627380 0.220276 1441914246 -0.719299 -0.201477 -0.627380 0.220276 1441914246 -0.719299 -0.201477 -0.627380 0.220276 1441914246 -0.719299 -0.201477 -0.627380 0.220276 1441914246 -0.719543 -0.199829 -0.627808 0.219727 1441914246 -0.719543 -0.199829 -0.627808 0.219727 1441914246 -0.719543 -0.199829 -0.627808 0.219727 1441914246 -0.719543 -0.199829 -0.627808 0.219727 1441914246 -0.719543 -0.199829 -0.627808 0.219727 1441914246 -0.719543 -0.199829 -0.627808 0.219727 1441914246 -0.720703 -0.197327 -0.627563 0.218872 1441914246 -0.720703 -0.197327 -0.627563 0.218872 1441914246 -0.720703 -0.197327 -0.627563 0.218872 1441914246 -0.720703 -0.197327 -0.627563 0.218872 1441914246 -0.720703 -0.197327 -0.627563 0.218872 1441914246 -0.720703 -0.197327 -0.627563 0.218872 1441914246 -0.720703 -0.197327 -0.627563 0.218872 1441914246 -0.722229 -0.195801 -0.626770 0.217468 1441914246 -0.722229 -0.195801 -0.626770 0.217468 1441914246 -0.722229 -0.195801 -0.626770 0.217468 1441914246 -0.722229 -0.195801 -0.626770 0.217468 1441914246 -0.722229 -0.195801 -0.626770 0.217468 1441914247 -0.722229 -0.195801 -0.626770 0.217468 1441914247 -0.724487 -0.191345 -0.626587 0.214294 1441914247 -0.724487 -0.191345 -0.626587 0.214294 1441914247 -0.724487 -0.191345 -0.626587 0.214294 1441914247 -0.724487 -0.191345 -0.626587 0.214294 1441914247 -0.724487 -0.191345 -0.626587 0.214294 1441914247 -0.724487 -0.191345 -0.626587 0.214294 1441914247 -0.724609 -0.190247 -0.626648 0.214783 1441914247 -0.724609 -0.190247 -0.626648 0.214783 1441914247 -0.724609 -0.190247 -0.626648 0.214783 1441914247 -0.724609 -0.190247 -0.626648 0.214783 1441914247 -0.724609 -0.190247 -0.626648 0.214783 1441914247 -0.724609 -0.190247 -0.626648 0.214783 1441914247 -0.724609 -0.190247 -0.626648 0.214783 1441914247 -0.725159 -0.188599 -0.626404 0.215088 1441914247 -0.725159 -0.188599 -0.626404 0.215088 1441914247 -0.725159 -0.188599 -0.626404 0.215088 1441914247 -0.725159 -0.188599 -0.626404 0.215088 1441914247 -0.725159 -0.188599 -0.626404 0.215088 1441914247 -0.725159 -0.188599 -0.626404 0.215088 1441914247 -0.727600 -0.183472 -0.626587 0.210876 1441914247 -0.727600 -0.183472 -0.626587 0.210876 1441914247 -0.727600 -0.183472 -0.626587 0.210876 1441914247 -0.727600 -0.183472 -0.626587 0.210876 1441914247 -0.727600 -0.183472 -0.626587 0.210876 1441914247 -0.727600 -0.183472 -0.626587 0.210876 1441914247 -0.729980 -0.178406 -0.627075 0.205200 1441914247 -0.729980 -0.178406 -0.627075 0.205200 1441914247 -0.729980 -0.178406 -0.627075 0.205200 1441914247 -0.729980 -0.178406 -0.627075 0.205200 1441914247 -0.729980 -0.178406 -0.627075 0.205200 1441914247 -0.729980 -0.178406 -0.627075 0.205200 1441914247 -0.730469 -0.178284 -0.626953 0.204102 1441914247 -0.730469 -0.178284 -0.626953 0.204102 1441914247 -0.730469 -0.178284 -0.626953 0.204102 1441914247 -0.730469 -0.178284 -0.626953 0.204102 1441914247 -0.730469 -0.178284 -0.626953 0.204102 1441914247 -0.730469 -0.178284 -0.626953 0.204102 1441914247 -0.730469 -0.178284 -0.626953 0.204102 1441914247 -0.727905 -0.184814 -0.625854 0.210632 1441914247 -0.727905 -0.184814 -0.625854 0.210632 1441914247 -0.727905 -0.184814 -0.625854 0.210632 1441914247 -0.727905 -0.184814 -0.625854 0.210632 1441914247 -0.727905 -0.184814 -0.625854 0.210632 1441914247 -0.727905 -0.184814 -0.625854 0.210632 1441914247 -0.725403 -0.191040 -0.624451 0.217773 1441914247 -0.725403 -0.191040 -0.624451 0.217773 1441914247 -0.725403 -0.191040 -0.624451 0.217773 1441914247 -0.725403 -0.191040 -0.624451 0.217773 1441914247 -0.725403 -0.191040 -0.624451 0.217773 1441914247 -0.725403 -0.191040 -0.624451 0.217773 1441914247 -0.725403 -0.191040 -0.624451 0.217773 1441914247 -0.724426 -0.195435 -0.623108 0.220947 1441914247 -0.724426 -0.195435 -0.623108 0.220947 1441914247 -0.724426 -0.195435 -0.623108 0.220947 1441914247 -0.724426 -0.195435 -0.623108 0.220947 1441914247 -0.724426 -0.195435 -0.623108 0.220947 1441914247 -0.724426 -0.195435 -0.623108 0.220947 1441914247 -0.724731 -0.194092 -0.622986 0.221497 1441914247 -0.724731 -0.194092 -0.622986 0.221497 1441914247 -0.724731 -0.194092 -0.622986 0.221497 1441914247 -0.724731 -0.194092 -0.622986 0.221497 1441914247 -0.724731 -0.194092 -0.622986 0.221497 1441914247 -0.724731 -0.194092 -0.622986 0.221497 1441914247 -0.724731 -0.194092 -0.622986 0.221497 1441914247 -0.725403 -0.190918 -0.622925 0.222168 1441914247 -0.725403 -0.190918 -0.622925 0.222168 1441914247 -0.725403 -0.190918 -0.622925 0.222168 1441914247 -0.725403 -0.190918 -0.622925 0.222168 1441914247 -0.725403 -0.190918 -0.622925 0.222168 1441914247 -0.725403 -0.190918 -0.622925 0.222168 1441914247 -0.725586 -0.192566 -0.621094 0.225281 1441914247 -0.725586 -0.192566 -0.621094 0.225281 1441914247 -0.725586 -0.192566 -0.621094 0.225281 1441914247 -0.725586 -0.192566 -0.621094 0.225281 1441914247 -0.725586 -0.192566 -0.621094 0.225281 1441914247 -0.725586 -0.192566 -0.621094 0.225281 1441914247 -0.725586 -0.192566 -0.621094 0.225281 1441914247 -0.724548 -0.200623 -0.617065 0.232605 1441914247 -0.724548 -0.200623 -0.617065 0.232605 1441914247 -0.724548 -0.200623 -0.617065 0.232605 1441914247 -0.724548 -0.200623 -0.617065 0.232605 1441914247 -0.724548 -0.200623 -0.617065 0.232605 1441914247 -0.724548 -0.200623 -0.617065 0.232605 1441914247 -0.723450 -0.206970 -0.613647 0.239502 1441914247 -0.723450 -0.206970 -0.613647 0.239502 1441914247 -0.723450 -0.206970 -0.613647 0.239502 1441914247 -0.723450 -0.206970 -0.613647 0.239502 1441914247 -0.723450 -0.206970 -0.613647 0.239502 1441914247 -0.723450 -0.206970 -0.613647 0.239502 1441914247 -0.723450 -0.206970 -0.613647 0.239502 1441914247 -0.721008 -0.210205 -0.613708 0.243774 1441914247 -0.721008 -0.210205 -0.613708 0.243774 1441914247 -0.721008 -0.210205 -0.613708 0.243774 1441914247 -0.721008 -0.210205 -0.613708 0.243774 1441914247 -0.721008 -0.210205 -0.613708 0.243774 1441914247 -0.721008 -0.210205 -0.613708 0.243774 1441914247 -0.719116 -0.208130 -0.616699 0.243469 1441914247 -0.719116 -0.208130 -0.616699 0.243469 1441914247 -0.719116 -0.208130 -0.616699 0.243469 1441914247 -0.719116 -0.208130 -0.616699 0.243469 1441914247 -0.719116 -0.208130 -0.616699 0.243469 1441914247 -0.719116 -0.208130 -0.616699 0.243469 1441914247 -0.719604 -0.199646 -0.621521 0.236816 1441914247 -0.719604 -0.199646 -0.621521 0.236816 1441914247 -0.719604 -0.199646 -0.621521 0.236816 1441914247 -0.719604 -0.199646 -0.621521 0.236816 1441914247 -0.719604 -0.199646 -0.621521 0.236816 1441914247 -0.719604 -0.199646 -0.621521 0.236816 1441914247 -0.719604 -0.199646 -0.621521 0.236816 1441914247 -0.720398 -0.194214 -0.624573 0.230835 1441914247 -0.720398 -0.194214 -0.624573 0.230835 1441914247 -0.720398 -0.194214 -0.624573 0.230835 1441914247 -0.720398 -0.194214 -0.624573 0.230835 1441914247 -0.720398 -0.194214 -0.624573 0.230835 1441914247 -0.720398 -0.194214 -0.624573 0.230835 1441914247 -0.721008 -0.193176 -0.625793 0.226501 1441914248 -0.721008 -0.193176 -0.625793 0.226501 1441914248 -0.721008 -0.193176 -0.625793 0.226501 1441914248 -0.721008 -0.193176 -0.625793 0.226501 1441914248 -0.721008 -0.193176 -0.625793 0.226501 1441914248 -0.721008 -0.193176 -0.625793 0.226501 1441914248 -0.720520 -0.194641 -0.626465 0.224915 1441914248 -0.720520 -0.194641 -0.626465 0.224915 1441914248 -0.720520 -0.194641 -0.626465 0.224915 1441914248 -0.720520 -0.194641 -0.626465 0.224915 1441914248 -0.720520 -0.194641 -0.626465 0.224915 1441914248 -0.720520 -0.194641 -0.626465 0.224915 1441914248 -0.720520 -0.194641 -0.626465 0.224915 1441914248 -0.719666 -0.199524 -0.625427 0.226196 1441914248 -0.719666 -0.199524 -0.625427 0.226196 1441914248 -0.719666 -0.199524 -0.625427 0.226196 1441914248 -0.719666 -0.199524 -0.625427 0.226196 1441914248 -0.719666 -0.199524 -0.625427 0.226196 1441914248 -0.720032 -0.201172 -0.624878 0.225220 1441914248 -0.720032 -0.201172 -0.624878 0.225220 1441914248 -0.720032 -0.201172 -0.624878 0.225220 1441914248 -0.720032 -0.201172 -0.624878 0.225220 1441914248 -0.720032 -0.201172 -0.624878 0.225220 1441914248 -0.720032 -0.201172 -0.624878 0.225220 1441914248 -0.721069 -0.198486 -0.625305 0.222961 1441914248 -0.721069 -0.198486 -0.625305 0.222961 1441914248 -0.721069 -0.198486 -0.625305 0.222961 1441914248 -0.721069 -0.198486 -0.625305 0.222961 1441914248 -0.721069 -0.198486 -0.625305 0.222961 1441914248 -0.721069 -0.198486 -0.625305 0.222961 1441914248 -0.721069 -0.198486 -0.625305 0.222961 1441914248 -0.721497 -0.193481 -0.626648 0.222168 1441914248 -0.721497 -0.193481 -0.626648 0.222168 1441914248 -0.721497 -0.193481 -0.626648 0.222168 1441914248 -0.721497 -0.193481 -0.626648 0.222168 1441914248 -0.721497 -0.193481 -0.626648 0.222168 1441914248 -0.721497 -0.193481 -0.626648 0.222168 1441914248 -0.721252 -0.190552 -0.627625 0.222778 1441914248 -0.721252 -0.190552 -0.627625 0.222778 1441914248 -0.721252 -0.190552 -0.627625 0.222778 1441914248 -0.721252 -0.190552 -0.627625 0.222778 1441914248 -0.721252 -0.190552 -0.627625 0.222778 1441914248 -0.721252 -0.190552 -0.627625 0.222778 1441914248 -0.721252 -0.190552 -0.627625 0.222778 1441914248 -0.721252 -0.187439 -0.628296 0.223755 1441914248 -0.721252 -0.187439 -0.628296 0.223755 1441914248 -0.721252 -0.187439 -0.628296 0.223755 1441914248 -0.721252 -0.187439 -0.628296 0.223755 1441914248 -0.721252 -0.187439 -0.628296 0.223755 1441914248 -0.721252 -0.187439 -0.628296 0.223755 1441914248 -0.723572 -0.185547 -0.626526 0.222656 1441914248 -0.723572 -0.185547 -0.626526 0.222656 1441914248 -0.723572 -0.185547 -0.626526 0.222656 1441914248 -0.723572 -0.185547 -0.626526 0.222656 1441914248 -0.723572 -0.185547 -0.626526 0.222656 1441914248 -0.723572 -0.185547 -0.626526 0.222656 1441914248 -0.723572 -0.185547 -0.626526 0.222656 1441914248 -0.729736 -0.178406 -0.625610 0.210449 1441914248 -0.729736 -0.178406 -0.625610 0.210449 1441914248 -0.729736 -0.178406 -0.625610 0.210449 1441914248 -0.729736 -0.178406 -0.625610 0.210449 1441914248 -0.729736 -0.178406 -0.625610 0.210449 1441914248 -0.729736 -0.178406 -0.625610 0.210449 1441914248 -0.734680 -0.176941 -0.622864 0.202759 1441914248 -0.734680 -0.176941 -0.622864 0.202759 1441914248 -0.734680 -0.176941 -0.622864 0.202759 1441914248 -0.734680 -0.176941 -0.622864 0.202759 1441914248 -0.734680 -0.176941 -0.622864 0.202759 1441914248 -0.734680 -0.176941 -0.622864 0.202759 1441914248 -0.734680 -0.176941 -0.622864 0.202759 1441914248 -0.732605 -0.189880 -0.618530 0.211487 1441914248 -0.732605 -0.189880 -0.618530 0.211487 1441914248 -0.732605 -0.189880 -0.618530 0.211487 1441914248 -0.732605 -0.189880 -0.618530 0.211487 1441914248 -0.732605 -0.189880 -0.618530 0.211487 1441914248 -0.728943 -0.197754 -0.616577 0.222290 1441914248 -0.728943 -0.197754 -0.616577 0.222290 1441914248 -0.728943 -0.197754 -0.616577 0.222290 1441914248 -0.728943 -0.197754 -0.616577 0.222290 1441914248 -0.728943 -0.197754 -0.616577 0.222290 1441914248 -0.728943 -0.197754 -0.616577 0.222290 1441914248 -0.726685 -0.202759 -0.616150 0.226379 1441914248 -0.726685 -0.202759 -0.616150 0.226379 1441914248 -0.726685 -0.202759 -0.616150 0.226379 1441914248 -0.726685 -0.202759 -0.616150 0.226379 1441914248 -0.726685 -0.202759 -0.616150 0.226379 1441914248 -0.726685 -0.202759 -0.616150 0.226379 1441914248 -0.727478 -0.203979 -0.614807 0.226379 1441914248 -0.727478 -0.203979 -0.614807 0.226379 1441914248 -0.727478 -0.203979 -0.614807 0.226379 1441914248 -0.727478 -0.203979 -0.614807 0.226379 1441914248 -0.727478 -0.203979 -0.614807 0.226379 1441914248 -0.727478 -0.203979 -0.614807 0.226379 1441914248 -0.728149 -0.205078 -0.613403 0.226990 1441914248 -0.728149 -0.205078 -0.613403 0.226990 1441914248 -0.728149 -0.205078 -0.613403 0.226990 1441914248 -0.728149 -0.205078 -0.613403 0.226990 1441914248 -0.728149 -0.205078 -0.613403 0.226990 1441914248 -0.728149 -0.205078 -0.613403 0.226990 1441914248 -0.728149 -0.205078 -0.613403 0.226990 1441914248 -0.725952 -0.208923 -0.612854 0.232178 1441914248 -0.725952 -0.208923 -0.612854 0.232178 1441914248 -0.725952 -0.208923 -0.612854 0.232178 1441914248 -0.725952 -0.208923 -0.612854 0.232178 1441914248 -0.725952 -0.208923 -0.612854 0.232178 1441914248 -0.725952 -0.208923 -0.612854 0.232178 1441914248 -0.722046 -0.215942 -0.611389 0.241516 1441914248 -0.722046 -0.215942 -0.611389 0.241516 1441914248 -0.722046 -0.215942 -0.611389 0.241516 1441914248 -0.722046 -0.215942 -0.611389 0.241516 1441914248 -0.722046 -0.215942 -0.611389 0.241516 1441914248 -0.722046 -0.215942 -0.611389 0.241516 1441914248 -0.720276 -0.217957 -0.611816 0.243835 1441914249 -0.720276 -0.217957 -0.611816 0.243835 1441914249 -0.720276 -0.217957 -0.611816 0.243835 1441914249 -0.720276 -0.217957 -0.611816 0.243835 1441914249 -0.720276 -0.217957 -0.611816 0.243835 1441914249 -0.720276 -0.217957 -0.611816 0.243835 1441914249 -0.719971 -0.215698 -0.613831 0.241577 1441914249 -0.719971 -0.215698 -0.613831 0.241577 1441914249 -0.719971 -0.215698 -0.613831 0.241577 1441914249 -0.719971 -0.215698 -0.613831 0.241577 1441914249 -0.719971 -0.215698 -0.613831 0.241577 1441914249 -0.719971 -0.215698 -0.613831 0.241577 1441914249 -0.719727 -0.210876 -0.617126 0.238098 1441914249 
-0.735352 -0.127075 -0.646851 0.157410 1441914250 -0.746643 -0.106689 -0.636719 0.160583 1441914250 -0.746643 -0.106689 -0.636719 0.160583 1441914250 -0.746643 -0.106689 -0.636719 0.160583 1441914250 -0.746643 -0.106689 -0.636719 0.160583 1441914251 -0.746643 -0.106689 -0.636719 0.160583 1441914251 -0.746643 -0.106689 -0.636719 0.160583 1441914251 -0.755371 -0.100891 -0.622803 0.177307 1441914251 -0.755371 -0.100891 -0.622803 0.177307 1441914251 -0.755371 -0.100891 -0.622803 0.177307 1441914251 -0.755371 -0.100891 -0.622803 0.177307 1441914251 -0.755371 -0.100891 -0.622803 0.177307 1441914251 -0.755371 -0.100891 -0.622803 0.177307 1441914251 -0.765686 -0.104370 -0.606323 0.187805 1441914251 -0.765686 -0.104370 -0.606323 0.187805 1441914251 -0.765686 -0.104370 -0.606323 0.187805 1441914251 -0.765686 -0.104370 -0.606323 0.187805 1441914251 -0.765686 -0.104370 -0.606323 0.187805 1441914251 -0.765686 -0.104370 -0.606323 0.187805 1441914251 -0.765686 -0.104370 -0.606323 0.187805 1441914251 -0.775513 -0.103821 -0.594360 0.186035 1441914251 -0.775513 -0.103821 -0.594360 0.186035 1441914251 -0.775513 -0.103821 -0.594360 0.186035 1441914251 -0.775513 -0.103821 -0.594360 0.186035 1441914251 -0.775513 -0.103821 -0.594360 0.186035 1441914251 -0.775513 -0.103821 -0.594360 0.186035 1441914251 -0.780945 -0.098022 -0.591248 0.176025 1441914251 -0.780945 -0.098022 -0.591248 0.176025 1441914251 -0.780945 -0.098022 -0.591248 0.176025 1441914251 -0.780945 -0.098022 -0.591248 0.176025 1441914251 -0.780945 -0.098022 -0.591248 0.176025 1441914251 -0.780945 -0.098022 -0.591248 0.176025 1441914251 -0.780945 -0.098022 -0.591248 0.176025 1441914251 -0.777649 -0.092468 -0.598755 0.168091 1441914251 -0.777649 -0.092468 -0.598755 0.168091 1441914251 -0.777649 -0.092468 -0.598755 0.168091 1441914251 -0.777649 -0.092468 -0.598755 0.168091 1441914251 -0.777649 -0.092468 -0.598755 0.168091 1441914251 -0.777649 -0.092468 -0.598755 0.168091 1441914251 -0.768677 -0.098572 -0.611023 0.161804 1441914251 -0.768677 -0.098572 -0.611023 0.161804 1441914251 -0.768677 -0.098572 -0.611023 0.161804 1441914251 -0.768677 -0.098572 -0.611023 0.161804 1441914251 -0.768677 -0.098572 -0.611023 0.161804 1441914251 -0.768677 -0.098572 -0.611023 0.161804 1441914251 -0.768677 -0.098572 -0.611023 0.161804 1441914251 -0.758972 -0.100281 -0.624756 0.153992 1441914251 -0.758972 -0.100281 -0.624756 0.153992 1441914251 -0.758972 -0.100281 -0.624756 0.153992 1441914251 -0.758972 -0.100281 -0.624756 0.153992 1441914251 -0.758972 -0.100281 -0.624756 0.153992 1441914251 -0.758972 -0.100281 -0.624756 0.153992 1441914251 -0.748230 -0.097229 -0.636658 0.159546 1441914251 -0.748230 -0.097229 -0.636658 0.159546 1441914251 -0.748230 -0.097229 -0.636658 0.159546 1441914251 -0.748230 -0.097229 -0.636658 0.159546 1441914251 -0.748230 -0.097229 -0.636658 0.159546 1441914251 -0.748230 -0.097229 -0.636658 0.159546 1441914251 -0.748230 -0.097229 -0.636658 0.159546 1441914251 -0.734924 -0.115173 -0.643616 0.180054 1441914251 -0.734924 -0.115173 -0.643616 0.180054 1441914251 -0.734924 -0.115173 -0.643616 0.180054 1441914251 -0.734924 -0.115173 -0.643616 0.180054 1441914251 -0.734924 -0.115173 -0.643616 0.180054 1441914251 -0.734924 -0.115173 -0.643616 0.180054 1441914251 -0.718506 -0.129700 -0.647522 0.218445 1441914251 -0.718506 -0.129700 -0.647522 0.218445 1441914251 -0.718506 -0.129700 -0.647522 0.218445 1441914251 -0.718506 -0.129700 -0.647522 0.218445 1441914251 -0.718506 -0.129700 -0.647522 0.218445 1441914251 -0.718506 -0.129700 -0.647522 0.218445 1441914251 -0.689331 -0.147156 -0.649048 0.286377 1441914251 -0.689331 -0.147156 -0.649048 0.286377 1441914251 -0.689331 -0.147156 -0.649048 0.286377 1441914251 -0.689331 -0.147156 -0.649048 0.286377 1441914251 -0.689331 -0.147156 -0.649048 0.286377 1441914251 -0.689331 -0.147156 -0.649048 0.286377 1441914251 -0.655151 -0.202087 -0.636230 0.353821 1441914251 -0.655151 -0.202087 -0.636230 0.353821 1441914251 -0.655151 -0.202087 -0.636230 0.353821 1441914251 -0.655151 -0.202087 -0.636230 0.353821 1441914251 -0.655151 -0.202087 -0.636230 0.353821 1441914251 -0.655151 -0.202087 -0.636230 0.353821 1441914251 -0.655151 -0.202087 -0.636230 0.353821 1441914251 -0.660706 -0.240051 -0.645996 0.297607 1441914251 -0.660706 -0.240051 -0.645996 0.297607 1441914251 -0.660706 -0.240051 -0.645996 0.297607 1441914251 -0.660706 -0.240051 -0.645996 0.297607 1441914251 -0.660706 -0.240051 -0.645996 0.297607 1441914251 -0.660706 -0.240051 -0.645996 0.297607 1441914251 -0.684143 -0.189941 -0.668884 0.220276 1441914251 -0.684143 -0.189941 -0.668884 0.220276 1441914251 -0.684143 -0.189941 -0.668884 0.220276 1441914251 -0.684143 -0.189941 -0.668884 0.220276 1441914251 -0.684143 -0.189941 -0.668884 0.220276 1441914251 -0.684143 -0.189941 -0.668884 0.220276 1441914251 -0.692200 -0.158508 -0.670959 0.213684 1441914251 -0.692200 -0.158508 -0.670959 0.213684 1441914251 -0.692200 -0.158508 -0.670959 0.213684 1441914251 -0.692200 -0.158508 -0.670959 0.213684 1441914251 -0.692200 -0.158508 -0.670959 0.213684 1441914251 -0.692200 -0.158508 -0.670959 0.213684 1441914251 -0.691772 -0.166077 -0.661865 0.236328 1441914251 -0.691772 -0.166077 -0.661865 0.236328 1441914251 -0.691772 -0.166077 -0.661865 0.236328 1441914251 -0.691772 -0.166077 -0.661865 0.236328 1441914251 -0.691772 -0.166077 -0.661865 0.236328 1441914251 -0.699219 -0.162537 -0.656250 0.232422 1441914251 -0.699219 -0.162537 -0.656250 0.232422 1441914251 -0.699219 -0.162537 -0.656250 0.232422 1441914251 -0.699219 -0.162537 -0.656250 0.232422 1441914251 -0.699219 -0.162537 -0.656250 0.232422 1441914251 -0.705505 -0.144592 -0.662964 0.204712 1441914251 -0.705505 -0.144592 -0.662964 0.204712 1441914251 -0.705505 -0.144592 -0.662964 0.204712 1441914251 -0.705505 -0.144592 -0.662964 0.204712 1441914251 -0.705505 -0.144592 -0.662964 0.204712 1441914252 -0.705505 -0.144592 -0.662964 0.204712 1441914252 -0.709839 -0.127441 -0.670227 0.175293 1441914252 -0.709839 -0.127441 -0.670227 0.175293 1441914252 -0.709839 -0.127441 -0.670227 0.175293 1441914252 -0.709839 -0.127441 -0.670227 0.175293 1441914252 -0.709839 -0.127441 -0.670227 0.175293 1441914252 -0.709839 -0.127441 -0.670227 0.175293 1441914252 -0.709839 -0.127441 -0.670227 0.175293 1441914252 -0.716492 -0.111084 -0.668518 0.165649 1441914252 -0.716492 -0.111084 -0.668518 0.165649 1441914252 -0.716492 -0.111084 -0.668518 0.165649 1441914252 -0.716492 -0.111084 -0.668518 0.165649 1441914252 -0.716492 -0.111084 -0.668518 0.165649 1441914252 -0.716492 -0.111084 -0.668518 0.165649 1441914252 -0.723328 -0.106079 -0.660339 0.171875 1441914252 -0.723328 -0.106079 -0.660339 0.171875 1441914252 -0.723328 -0.106079 -0.660339 0.171875 1441914252 -0.723328 -0.106079 -0.660339 0.171875 1441914252 -0.723328 -0.106079 -0.660339 0.171875 1441914252 -0.723328 -0.106079 -0.660339 0.171875 1441914252 -0.730835 -0.104980 -0.648499 0.185364 1441914252 -0.730835 -0.104980 -0.648499 0.185364 1441914252 -0.730835 -0.104980 -0.648499 0.185364 1441914252 -0.730835 -0.104980 -0.648499 0.185364 1441914252 -0.730835 -0.104980 -0.648499 0.185364 1441914252 -0.730835 -0.104980 -0.648499 0.185364 1441914252 -0.730835 -0.104980 -0.648499 0.185364 1441914252 -0.742554 -0.104187 -0.632629 0.194031 1441914252 -0.742554 -0.104187 -0.632629 0.194031 1441914252 -0.742554 -0.104187 -0.632629 0.194031 1441914252 -0.742554 -0.104187 -0.632629 0.194031 1441914252 -0.742554 -0.104187 -0.632629 0.194031 1441914252 -0.742554 -0.104187 -0.632629 0.194031 1441914252 -0.757141 -0.107971 -0.614624 0.193237 1441914252 -0.757141 -0.107971 -0.614624 0.193237 1441914252 -0.757141 -0.107971 -0.614624 0.193237 1441914252 -0.757141 -0.107971 -0.614624 0.193237 1441914252 -0.757141 -0.107971 -0.614624 0.193237 1441914252 -0.757141 -0.107971 -0.614624 0.193237 1441914252 -0.765747 -0.114197 -0.605774 0.183533 1441914252 -0.765747 -0.114197 -0.605774 0.183533 1441914252 -0.765747 -0.114197 -0.605774 0.183533 1441914252 -0.765747 -0.114197 -0.605774 0.183533 1441914252 -0.765747 -0.114197 -0.605774 0.183533 1441914252 -0.765747 -0.114197 -0.605774 0.183533 1441914252 -0.765747 -0.114197 -0.605774 0.183533 1441914252 -0.765320 -0.110901 -0.610596 0.171021 1441914252 -0.765320 -0.110901 -0.610596 0.171021 1441914252 -0.765320 -0.110901 -0.610596 0.171021 1441914252 -0.765320 -0.110901 -0.610596 0.171021 1441914252 -0.765320 -0.110901 -0.610596 0.171021 1441914252 -0.765320 -0.110901 -0.610596 0.171021 1441914252 -0.765320 -0.110901 -0.610596 0.171021 1441914252 -0.762390 -0.106812 -0.618896 0.156311 1441914252 -0.762390 -0.106812 -0.618896 0.156311 1441914252 -0.762390 -0.106812 -0.618896 0.156311 1441914252 -0.762390 -0.106812 -0.618896 0.156311 1441914252 -0.762390 -0.106812 -0.618896 0.156311 1441914252 -0.762390 -0.106812 -0.618896 0.156311 1441914252 -0.756775 -0.112427 -0.625793 0.151855 1441914252 -0.756775 -0.112427 -0.625793 0.151855 1441914252 -0.756775 -0.112427 -0.625793 0.151855 1441914252 -0.756775 -0.112427 -0.625793 0.151855 1441914252 -0.756775 -0.112427 -0.625793 0.151855 1441914252 -0.756775 -0.112427 -0.625793 0.151855 1441914252 -0.756775 -0.112427 -0.625793 0.151855 1441914252 -0.752808 -0.112732 -0.630005 0.154175 1441914252 -0.752808 -0.112732 -0.630005 0.154175 1441914252 -0.752808 -0.112732 -0.630005 0.154175 1441914252 -0.752808 -0.112732 -0.630005 0.154175 1441914252 -0.752808 -0.112732 -0.630005 0.154175 1441914252 -0.752808 -0.112732 -0.630005 0.154175 1441914252 -0.747314 -0.112976 -0.632874 0.168213 1441914252 -0.747314 -0.112976 -0.632874 0.168213 1441914252 -0.747314 -0.112976 -0.632874 0.168213 1441914252 -0.747314 -0.112976 -0.632874 0.168213 1441914252 -0.747314 -0.112976 -0.632874 0.168213 1441914252 -0.747314 -0.112976 -0.632874 0.168213 1441914252 -0.747314 -0.112976 -0.632874 0.168213 1441914252 -0.733704 -0.127441 -0.635986 0.202393 1441914252 -0.733704 -0.127441 -0.635986 0.202393 1441914252 -0.733704 -0.127441 -0.635986 0.202393 1441914252 -0.733704 -0.127441 -0.635986 0.202393 1441914252 -0.733704 -0.127441 -0.635986 0.202393 1441914252 -0.733704 -0.127441 -0.635986 0.202393 1441914252 -0.722351 -0.151489 -0.632813 0.234192 1441914252 -0.722351 -0.151489 -0.632813 0.234192 1441914252 -0.722351 -0.151489 -0.632813 0.234192 1441914252 -0.722351 -0.151489 -0.632813 0.234192 1441914252 -0.722351 -0.151489 -0.632813 0.234192 1441914252 -0.722351 -0.151489 -0.632813 0.234192 1441914252 -0.700439 -0.176453 -0.642944 0.254883 1441914252 -0.700439 -0.176453 -0.642944 0.254883 1441914252 -0.700439 -0.176453 -0.642944 0.254883 1441914252 -0.700439 -0.176453 -0.642944 0.254883 1441914252 -0.700439 -0.176453 -0.642944 0.254883 1441914252 -0.700439 -0.176453 -0.642944 0.254883 1441914252 -0.700439 -0.176453 -0.642944 0.254883 1441914252 -0.682312 -0.194824 -0.658813 0.250183 1441914252 -0.682312 -0.194824 -0.658813 0.250183 1441914252 -0.682312 -0.194824 -0.658813 0.250183 1441914252 -0.682312 -0.194824 -0.658813 0.250183 1441914252 -0.682312 -0.194824 -0.658813 0.250183 1441914252 -0.682312 -0.194824 -0.658813 0.250183 1441914252 -0.680847 -0.202637 -0.675110 0.199341 1441914252 -0.680847 -0.202637 -0.675110 0.199341 1441914252 -0.680847 -0.202637 -0.675110 0.199341 1441914252 -0.680847 -0.202637 -0.675110 0.199341 1441914252 -0.680847 -0.202637 -0.675110 0.199341 1441914252 -0.680847 -0.202637 -0.675110 0.199341 1441914252 -0.680847 -0.202637 -0.675110 0.199341 1441914252 -0.689148 -0.194031 -0.683105 0.144409 1441914252 -0.689148 -0.194031 -0.683105 0.144409 1441914252 -0.689148 -0.194031 -0.683105 0.144409 1441914252 -0.689148 -0.194031 -0.683105 0.144409 1441914252 -0.689148 -0.194031 -0.683105 0.144409 1441914252 -0.689148 -0.194031 -0.683105 0.144409 1441914253 -0.693420 -0.182190 -0.684692 0.131287 1441914253 -0.693420 -0.182190 -0.684692 0.131287 1441914253 -0.693420 -0.182190 -0.684692 0.131287 1441914253 -0.693420 -0.182190 -0.684692 0.131287 1441914253 -0.693420 -0.182190 -0.684692 0.131287 1441914253 -0.693420 -0.182190 -0.684692 0.131287 1441914253 -0.697083 -0.169067 -0.682373 0.141296 1441914253 -0.697083 -0.169067 -0.682373 0.141296 1441914253 -0.697083 -0.169067 -0.682373 0.141296 1441914253 -0.697083 -0.169067 -0.682373 0.141296 1441914253 -0.697083 -0.169067 -0.682373 0.141296 1441914253 -0.697083 -0.169067 -0.682373 0.141296 1441914253 -0.700439 -0.164368 -0.677612 0.152527 1441914253 -0.700439 -0.164368 -0.677612 0.152527 1441914253 -0.700439 -0.164368 -0.677612 0.152527 1441914253 -0.700439 -0.164368 -0.677612 0.152527 1441914253 -0.700439 -0.164368 -0.677612 0.152527 1441914253 -0.700439 -0.164368 -0.677612 0.152527 1441914253 -0.706726 -0.160400 -0.669556 0.163147 1441914253 -0.706726 -0.160400 -0.669556 0.163147 1441914253 -0.706726 -0.160400 -0.669556 0.163147 1441914253 -0.706726 -0.160400 -0.669556 0.163147 1441914253 -0.706726 -0.160400 -0.669556 0.163147 1441914253 -0.706726 -0.160400 -0.669556 0.163147 1441914253 -0.716553 -0.156799 -0.657227 0.173401 1441914253 -0.716553 -0.156799 -0.657227 0.173401 1441914253 -0.716553 -0.156799 -0.657227 0.173401 1441914253 -0.716553 -0.156799 -0.657227 0.173401 1441914253 -0.716553 -0.156799 -0.657227 0.173401 1441914253 -0.716553 -0.156799 -0.657227 0.173401 1441914253 -0.716553 -0.156799 -0.657227 0.173401 1441914253 -0.723877 -0.151062 -0.650208 0.174622 1441914253 -0.723877 -0.151062 -0.650208 0.174622 1441914253 -0.723877 -0.151062 -0.650208 0.174622 1441914253 -0.723877 -0.151062 -0.650208 0.174622 1441914253 -0.723877 -0.151062 -0.650208 0.174622 1441914253 -0.723877 -0.151062 -0.650208 0.174622 1441914253 -0.731262 -0.142517 -0.645203 0.169495 1441914253 -0.731262 -0.142517 -0.645203 0.169495 1441914253 -0.731262 -0.142517 -0.645203 0.169495 1441914253 -0.731262 -0.142517 -0.645203 0.169495 1441914253 -0.731262 -0.142517 -0.645203 0.169495 1441914253 -0.731262 -0.142517 -0.645203 0.169495 1441914253 -0.742554 -0.131042 -0.636353 0.163147 1441914253 -0.742554 -0.131042 -0.636353 0.163147 1441914253 -0.742554 -0.131042 -0.636353 0.163147 1441914253 -0.742554 -0.131042 -0.636353 0.163147 1441914253 -0.742554 -0.131042 -0.636353 0.163147 1441914253 -0.742554 -0.131042 -0.636353 0.163147 1441914253 -0.742554 -0.131042 -0.636353 0.163147 1441914253 -0.755615 -0.116699 -0.624512 0.159424 1441914253 -0.755615 -0.116699 -0.624512 0.159424 1441914253 -0.755615 -0.116699 -0.624512 0.159424 1441914253 -0.755615 -0.116699 -0.624512 0.159424 1441914253 -0.755615 -0.116699 -0.624512 0.159424 1441914253 -0.755615 -0.116699 -0.624512 0.159424 1441914253 -0.768311 -0.118408 -0.608276 0.160583 1441914253 -0.768311 -0.118408 -0.608276 0.160583 1441914253 -0.768311 -0.118408 -0.608276 0.160583 1441914253 -0.768311 -0.118408 -0.608276 0.160583 1441914253 -0.768311 -0.118408 -0.608276 0.160583 1441914253 -0.768311 -0.118408 -0.608276 0.160583 1441914253 -0.768311 -0.118408 -0.608276 0.160583 1441914253 -0.778992 -0.126343 -0.594543 0.154480 1441914253 -0.778992 -0.126343 -0.594543 0.154480 1441914253 -0.778992 -0.126343 -0.594543 0.154480 1441914253 -0.778992 -0.126343 -0.594543 0.154480 1441914253 -0.778992 -0.126343 -0.594543 0.154480 1441914253 -0.778992 -0.126343 -0.594543 0.154480 1441914253 -0.782227 -0.136414 -0.590576 0.144165 1441914253 -0.782227 -0.136414 -0.590576 0.144165 1441914253 -0.782227 -0.136414 -0.590576 0.144165 1441914253 -0.782227 -0.136414 -0.590576 0.144165 1441914253 -0.782227 -0.136414 -0.590576 0.144165 1441914253 -0.782227 -0.136414 -0.590576 0.144165 1441914253 -0.782227 -0.136414 -0.590576 0.144165 1441914253 -0.779724 -0.140503 -0.595276 0.134033 1441914253 -0.779724 -0.140503 -0.595276 0.134033 1441914253 -0.779724 -0.140503 -0.595276 0.134033 1441914253 -0.779724 -0.140503 -0.595276 0.134033 1441914253 -0.779724 -0.140503 -0.595276 0.134033 1441914253 -0.779724 -0.140503 -0.595276 0.134033 1441914253 -0.774597 -0.133484 -0.605347 0.125610 1441914253 -0.774597 -0.133484 -0.605347 0.125610 1441914253 -0.774597 -0.133484 -0.605347 0.125610 1441914253 -0.774597 -0.133484 -0.605347 0.125610 1441914253 -0.774597 -0.133484 -0.605347 0.125610 1441914253 -0.774597 -0.133484 -0.605347 0.125610 1441914253 -0.774597 -0.133484 -0.605347 0.125610 1441914253 -0.767395 -0.125977 -0.614746 0.131775 1441914253 -0.767395 -0.125977 -0.614746 0.131775 1441914253 -0.767395 -0.125977 -0.614746 0.131775 1441914253 -0.767395 -0.125977 -0.614746 0.131775 1441914253 -0.767395 -0.125977 -0.614746 0.131775 1441914253 -0.767395 -0.125977 -0.614746 0.131775 1441914253 -0.756958 -0.135071 -0.621399 0.150513 1441914253 -0.756958 -0.135071 -0.621399 0.150513 1441914253 -0.756958 -0.135071 -0.621399 0.150513 1441914253 -0.756958 -0.135071 -0.621399 0.150513 1441914253 -0.756958 -0.135071 -0.621399 0.150513 1441914253 -0.756958 -0.135071 -0.621399 0.150513 1441914253 -0.746948 -0.148682 -0.625671 0.168945 1441914253 -0.746948 -0.148682 -0.625671 0.168945 1441914253 -0.746948 -0.148682 -0.625671 0.168945 1441914253 -0.746948 -0.148682 -0.625671 0.168945 1441914253 -0.746948 -0.148682 -0.625671 0.168945 1441914253 -0.746948 -0.148682 -0.625671 0.168945 1441914253 -0.746948 -0.148682 -0.625671 0.168945 1441914253 -0.740051 -0.142639 -0.630737 0.184875 1441914253 -0.740051 -0.142639 -0.630737 0.184875 1441914253 -0.740051 -0.142639 -0.630737 0.184875 1441914253 -0.740051 -0.142639 -0.630737 0.184875 1441914253 -0.740051 -0.142639 -0.630737 0.184875 1441914253 -0.722290 -0.151001 -0.638489 0.218872 1441914254 -0.722290 -0.151001 -0.638489 0.218872 1441914254 -0.722290 -0.151001 -0.638489 0.218872 1441914254 -0.722290 -0.151001 -0.638489 0.218872 1441914254 -0.722290 -0.151001 -0.638489 0.218872 1441914254 -0.722290 -0.151001 -0.638489 0.218872 1441914254 -0.722290 -0.151001 -0.638489 0.218872 1441914254 -0.705200 -0.191772 -0.641907 0.232239 1441914254 -0.705200 -0.191772 -0.641907 0.232239 1441914254 -0.705200 -0.191772 -0.641907 0.232239 1441914254 -0.705200 -0.191772 -0.641907 0.232239 1441914254 -0.705200 -0.191772 -0.641907 0.232239 1441914254 -0.705200 -0.191772 -0.641907 0.232239 1441914254 -0.697449 -0.209412 -0.658081 0.191711 1441914254 -0.697449 -0.209412 -0.658081 0.191711 1441914254 -0.697449 -0.209412 -0.658081 0.191711 1441914254 -0.697449 -0.209412 -0.658081 0.191711 1441914254 -0.697449 -0.209412 -0.658081 0.191711 1441914254 -0.697449 -0.209412 -0.658081 0.191711 1441914254 -0.702820 -0.192078 -0.667908 0.152344 1441914254 -0.702820 -0.192078 -0.667908 0.152344 1441914254 -0.702820 -0.192078 -0.667908 0.152344 1441914254 -0.702820 -0.192078 -0.667908 0.152344 1441914254 -0.702820 -0.192078 -0.667908 0.152344 1441914254 -0.702820 -0.192078 -0.667908 0.152344 1441914254 -0.701904 -0.188354 -0.670715 0.148682 1441914254 -0.701904 -0.188354 -0.670715 0.148682 1441914254 -0.701904 -0.188354 -0.670715 0.148682 1441914254 -0.701904 -0.188354 -0.670715 0.148682 1441914254 -0.701904 -0.188354 -0.670715 0.148682 1441914254 -0.701904 -0.188354 -0.670715 0.148682 1441914254 -0.704773 -0.177551 -0.670471 0.149414 1441914254 -0.704773 -0.177551 -0.670471 0.149414 1441914254 -0.704773 -0.177551 -0.670471 0.149414 1441914254 -0.704773 -0.177551 -0.670471 0.149414 1441914254 -0.704773 -0.177551 -0.670471 0.149414 1441914254 -0.704773 -0.177551 -0.670471 0.149414 1441914254 -0.704773 -0.177551 -0.670471 0.149414 1441914254 -0.709290 -0.161255 -0.667603 0.159058 1441914254 -0.709290 -0.161255 -0.667603 0.159058 1441914254 -0.709290 -0.161255 -0.667603 0.159058 1441914254 -0.709290 -0.161255 -0.667603 0.159058 1441914254 -0.709290 -0.161255 -0.667603 0.159058 1441914254 -0.709290 -0.161255 -0.667603 0.159058 1441914254 -0.712952 -0.155945 -0.660889 0.175110 1441914254 -0.712952 -0.155945 -0.660889 0.175110 1441914254 -0.712952 -0.155945 -0.660889 0.175110 1441914254 -0.712952 -0.155945 -0.660889 0.175110 1441914254 -0.712952 -0.155945 -0.660889 0.175110 1441914254 -0.712952 -0.155945 -0.660889 0.175110 1441914254 -0.719482 -0.154053 -0.652710 0.180664 1441914254 -0.719482 -0.154053 -0.652710 0.180664 1441914254 -0.719482 -0.154053 -0.652710 0.180664 1441914254 -0.719482 -0.154053 -0.652710 0.180664 1441914254 -0.719482 -0.154053 -0.652710 0.180664 1441914254 -0.719482 -0.154053 -0.652710 0.180664 1441914254 -0.729065 -0.143188 -0.649048 0.163513 1441914254 -0.729065 -0.143188 -0.649048 0.163513 1441914254 -0.729065 -0.143188 -0.649048 0.163513 1441914254 -0.729065 -0.143188 -0.649048 0.163513 1441914254 -0.729065 -0.143188 -0.649048 0.163513 1441914254 -0.729065 -0.143188 -0.649048 0.163513 1441914254 -0.729065 -0.143188 -0.649048 0.163513 1441914254 -0.739929 -0.129456 -0.647156 0.130615 1441914254 -0.739929 -0.129456 -0.647156 0.130615 1441914254 -0.739929 -0.129456 -0.647156 0.130615 1441914254 -0.739929 -0.129456 -0.647156 0.130615 1441914254 -0.739929 -0.129456 -0.647156 0.130615 1441914254 -0.739929 -0.129456 -0.647156 0.130615 1441914254 -0.750854 -0.113831 -0.642151 0.104675 1441914254 -0.750854 -0.113831 -0.642151 0.104675 1441914254 -0.750854 -0.113831 -0.642151 0.104675 1441914254 -0.750854 -0.113831 -0.642151 0.104675 1441914254 -0.750854 -0.113831 -0.642151 0.104675 1441914254 -0.750854 -0.113831 -0.642151 0.104675 1441914254 -0.760193 -0.101257 -0.633789 0.101196 1441914254 -0.760193 -0.101257 -0.633789 0.101196 1441914254 -0.760193 -0.101257 -0.633789 0.101196 1441914254 -0.760193 -0.101257 -0.633789 0.101196 1441914254 -0.760193 -0.101257 -0.633789 0.101196 1441914254 -0.760193 -0.101257 -0.633789 0.101196 1441914254 -0.766602 -0.094910 -0.623108 0.122925 1441914254 -0.766602 -0.094910 -0.623108 0.122925 1441914254 -0.766602 -0.094910 -0.623108 0.122925 1441914254 -0.766602 -0.094910 -0.623108 0.122925 1441914254 -0.766602 -0.094910 -0.623108 0.122925 1441914254 -0.766602 -0.094910 -0.623108 0.122925 1441914254 -0.771912 -0.097839 -0.610107 0.149963 1441914254 -0.771912 -0.097839 -0.610107 0.149963 1441914254 -0.771912 -0.097839 -0.610107 0.149963 1441914254 -0.771912 -0.097839 -0.610107 0.149963 1441914254 -0.771912 -0.097839 -0.610107 0.149963 1441914254 -0.771912 -0.097839 -0.610107 0.149963 1441914254 -0.771912 -0.097839 -0.610107 0.149963 1441914254 -0.776489 -0.110657 -0.597778 0.165833 1441914254 -0.776489 -0.110657 -0.597778 0.165833 1441914254 -0.776489 -0.110657 -0.597778 0.165833 1441914254 -0.776489 -0.110657 -0.597778 0.165833 1441914254 -0.776489 -0.110657 -0.597778 0.165833 1441914254 -0.776489 -0.110657 -0.597778 0.165833 1441914254 -0.777771 -0.120178 -0.594238 0.166077 1441914254 -0.777771 -0.120178 -0.594238 0.166077 1441914254 -0.777771 -0.120178 -0.594238 0.166077 1441914254 -0.777771 -0.120178 -0.594238 0.166077 1441914254 -0.777771 -0.120178 -0.594238 0.166077 1441914254 -0.777771 -0.120178 -0.594238 0.166077 1441914254 -0.775757 -0.116638 -0.601563 0.151123 1441914254 -0.775757 -0.116638 -0.601563 0.151123 1441914254 -0.775757 -0.116638 -0.601563 0.151123 1441914254 -0.775757 -0.116638 -0.601563 0.151123 1441914254 -0.775757 -0.116638 -0.601563 0.151123 1441914254 -0.775757 -0.116638 -0.601563 0.151123 1441914254 -0.775757 -0.116638 -0.601563 0.151123 1441914254 -0.772339 -0.106812 -0.610596 0.139282 1441914255 -0.772339 -0.106812 -0.610596 0.139282 1441914255 -0.772339 -0.106812 -0.610596 0.139282 1441914255 -0.772339 -0.106812 -0.610596 0.139282 1441914255 -0.772339 -0.106812 -0.610596 0.139282 1441914255 -0.772339 -0.106812 -0.610596 0.139282 1441914255 -0.762756 -0.102722 -0.623291 0.138794 1441914255 -0.762756 -0.102722 -0.623291 0.138794 1441914255 -0.762756 -0.102722 -0.623291 0.138794 1441914255 -0.762756 -0.102722 -0.623291 0.138794 1441914255 -0.762756 -0.102722 -0.623291 0.138794 1441914255 -0.762756 -0.102722 -0.623291 0.138794 1441914255 -0.748840 -0.114014 -0.637024 0.143127 1441914255 -0.748840 -0.114014 -0.637024 0.143127 1441914255 -0.748840 -0.114014 -0.637024 0.143127 1441914255 -0.748840 -0.114014 -0.637024 0.143127 1441914255 -0.748840 -0.114014 -0.637024 0.143127 1441914255 -0.748840 -0.114014 -0.637024 0.143127 1441914255 -0.748840 -0.114014 -0.637024 0.143127 1441914255 -0.736572 -0.126953 -0.648010 0.146606 1441914255 -0.736572 -0.126953 -0.648010 0.146606 1441914255 -0.736572 -0.126953 -0.648010 0.146606 1441914255 -0.736572 -0.126953 -0.648010 0.146606 1441914255 -0.736572 -0.126953 -0.648010 0.146606 1441914255 -0.736572 -0.126953 -0.648010 0.146606 1441914255 -0.729309 -0.135620 -0.653687 0.150024 1441914255 -0.729309 -0.135620 -0.653687 0.150024 1441914255 -0.729309 -0.135620 -0.653687 0.150024 1441914255 -0.729309 -0.135620 -0.653687 0.150024 1441914255 -0.729309 -0.135620 -0.653687 0.150024 1441914255 -0.729309 -0.135620 -0.653687 0.150024 1441914255 -0.720276 -0.147278 -0.656860 0.167969 1441914255 -0.720276 -0.147278 -0.656860 0.167969 1441914255 -0.720276 -0.147278 -0.656860 0.167969 1441914255 -0.720276 -0.147278 -0.656860 0.167969 1441914255 -0.720276 -0.147278 -0.656860 0.167969 1441914255 -0.710938 -0.161194 -0.660461 0.180115 1441914255 -0.710938 -0.161194 -0.660461 0.180115 1441914255 -0.710938 -0.161194 -0.660461 0.180115 1441914255 -0.710938 -0.161194 -0.660461 0.180115 1441914255 -0.691833 -0.178406 -0.671082 0.198181 1441914255 -0.691833 -0.178406 -0.671082 0.198181 1441914255 -0.691833 -0.178406 -0.671082 0.198181 1441914255 -0.691833 -0.178406 -0.671082 0.198181 1441914255 -0.691833 -0.178406 -0.671082 0.198181 1441914255 -0.691833 -0.178406 -0.671082 0.198181 1441914255 -0.672424 -0.193604 -0.680420 0.217834 1441914255 -0.672424 -0.193604 -0.680420 0.217834 1441914255 -0.672424 -0.193604 -0.680420 0.217834 1441914255 -0.672424 -0.193604 -0.680420 0.217834 1441914255 -0.672424 -0.193604 -0.680420 0.217834 1441914255 -0.672424 -0.193604 -0.680420 0.217834 1441914255 -0.673645 -0.204407 -0.679382 0.207275 1441914255 -0.673645 -0.204407 -0.679382 0.207275 1441914255 -0.673645 -0.204407 -0.679382 0.207275 1441914255 -0.673645 -0.204407 -0.679382 0.207275 1441914255 -0.673645 -0.204407 -0.679382 0.207275 1441914255 -0.673645 -0.204407 -0.679382 0.207275 1441914255 -0.673645 -0.204407 -0.679382 0.207275 1441914255 -0.682434 -0.190125 -0.678162 0.195862 1441914255 -0.682434 -0.190125 -0.678162 0.195862 1441914255 -0.682434 -0.190125 -0.678162 0.195862 1441914255 -0.682434 -0.190125 -0.678162 0.195862 1441914255 -0.682434 -0.190125 -0.678162 0.195862 1441914255 -0.690491 -0.177551 -0.673706 0.194824 1441914255 -0.690491 -0.177551 -0.673706 0.194824 1441914255 -0.701538 -0.159058 -0.667786 0.191406 1441914255 -0.701538 -0.159058 -0.667786 0.191406 1441914255 -0.701538 -0.159058 -0.667786 0.191406 1441914255 -0.701538 -0.159058 -0.667786 0.191406 1441914255 -0.701538 -0.159058 -0.667786 0.191406 1441914255 -0.701538 -0.159058 -0.667786 0.191406 1441914255 -0.701538 -0.159058 -0.667786 0.191406 1441914255 -0.708496 -0.147156 -0.667297 0.176636 1441914255 -0.708496 -0.147156 -0.667297 0.176636 1441914255 -0.708496 -0.147156 -0.667297 0.176636 1441914255 -0.708496 -0.147156 -0.667297 0.176636 1441914255 -0.708496 -0.147156 -0.667297 0.176636 1441914255 -0.708496 -0.147156 -0.667297 0.176636 1441914255 -0.716858 -0.132263 -0.668274 0.148804 1441914255 -0.716858 -0.132263 -0.668274 0.148804 1441914255 -0.716858 -0.132263 -0.668274 0.148804 1441914255 -0.716858 -0.132263 -0.668274 0.148804 1441914255 -0.716858 -0.132263 -0.668274 0.148804 1441914255 -0.716858 -0.132263 -0.668274 0.148804 1441914255 -0.735168 -0.106323 -0.657959 0.124146 1441914255 -0.735168 -0.106323 -0.657959 0.124146 1441914255 -0.735168 -0.106323 -0.657959 0.124146 1441914255 -0.735168 -0.106323 -0.657959 0.124146 1441914255 -0.735168 -0.106323 -0.657959 0.124146 1441914255 -0.735168 -0.106323 -0.657959 0.124146 1441914255 -0.735168 -0.106323 -0.657959 0.124146 1441914255 -0.753784 -0.088745 -0.639771 0.121277 1441914255 -0.753784 -0.088745 -0.639771 0.121277 1441914255 -0.753784 -0.088745 -0.639771 0.121277 1441914255 -0.753784 -0.088745 -0.639771 0.121277 1441914255 -0.753784 -0.088745 -0.639771 0.121277 1441914255 -0.753784 -0.088745 -0.639771 0.121277 1441914255 -0.764526 -0.077942 -0.625244 0.136414 1441914255 -0.764526 -0.077942 -0.625244 0.136414 1441914255 -0.764526 -0.077942 -0.625244 0.136414 1441914255 -0.764526 -0.077942 -0.625244 0.136414 1441914255 -0.764526 -0.077942 -0.625244 0.136414 1441914255 -0.764526 -0.077942 -0.625244 0.136414 1441914255 -0.768860 -0.075378 -0.614807 0.158997 1441914255 -0.768860 -0.075378 -0.614807 0.158997 1441914255 -0.768860 -0.075378 -0.614807 0.158997 1441914256 -0.768860 -0.075378 -0.614807 0.158997 1441914256 -0.768860 -0.075378 -0.614807 0.158997 1441914256 -0.768860 -0.075378 -0.614807 0.158997 1441914256 -0.768860 -0.075378 -0.614807 0.158997 1441914256 -0.772339 -0.078186 -0.606079 0.173645 1441914256 -0.772339 -0.078186 -0.606079 0.173645 1441914256 -0.772339 -0.078186 -0.606079 0.173645 1441914256 -0.772339 -0.078186 -0.606079 0.173645 1441914256 
-0.732605 -0.199036 -0.613220 0.218506 1441914258 -0.732605 -0.199036 -0.613220 0.218506 1441914258 -0.732605 -0.199036 -0.613220 0.218506 1441914258 -0.732605 -0.199036 -0.613220 0.218506 1441914258 -0.732605 -0.199036 -0.613220 0.218506 1441914258 -0.732605 -0.199036 -0.613220 0.218506 1441914258 -0.732239 -0.205200 -0.609985 0.223022 1441914258 -0.732239 -0.205200 -0.609985 0.223022 1441914258 -0.732239 -0.205200 -0.609985 0.223022 1441914258 -0.732239 -0.205200 -0.609985 0.223022 1441914258 -0.732239 -0.205200 -0.609985 0.223022 1441914258 -0.732239 -0.205200 -0.609985 0.223022 1441914258 -0.732239 -0.205200 -0.609985 0.223022 1441914258 -0.732483 -0.210815 -0.606323 0.226990 1441914258 -0.732483 -0.210815 -0.606323 0.226990 1441914258 -0.732483 -0.210815 -0.606323 0.226990 1441914258 -0.732483 -0.210815 -0.606323 0.226990 1441914258 -0.732483 -0.210815 -0.606323 0.226990 1441914258 -0.732483 -0.210815 -0.606323 0.226990 1441914258 -0.732422 -0.212341 -0.605591 0.227661 1441914258 -0.732422 -0.212341 -0.605591 0.227661 1441914258 -0.732422 -0.212341 -0.605591 0.227661 1441914258 -0.732422 -0.212341 -0.605591 0.227661 1441914258 -0.732422 -0.212341 -0.605591 0.227661 1441914258 -0.732422 -0.212341 -0.605591 0.227661 1441914258 -0.731934 -0.211365 -0.606262 0.228333 1441914258 -0.731934 -0.211365 -0.606262 0.228333 1441914258 -0.731934 -0.211365 -0.606262 0.228333 1441914258 -0.731934 -0.211365 -0.606262 0.228333 1441914258 -0.731934 -0.211365 -0.606262 0.228333 1441914258 -0.731934 -0.211365 -0.606262 0.228333 1441914258 -0.731934 -0.211365 -0.606262 0.228333 1441914258 -0.731079 -0.208435 -0.608521 0.227722 1441914258 -0.731079 -0.208435 -0.608521 0.227722 1441914258 -0.731079 -0.208435 -0.608521 0.227722 1441914258 -0.731079 -0.208435 -0.608521 0.227722 1441914258 -0.731079 -0.208435 -0.608521 0.227722 1441914258 -0.731079 -0.208435 -0.608521 0.227722 1441914258 -0.729492 -0.206909 -0.611023 0.227600 1441914258 -0.729492 -0.206909 -0.611023 0.227600 1441914258 -0.729492 -0.206909 -0.611023 0.227600 1441914258 -0.729492 -0.206909 -0.611023 0.227600 1441914258 -0.729492 -0.206909 -0.611023 0.227600 1441914258 -0.729492 -0.206909 -0.611023 0.227600 1441914258 -0.729492 -0.206909 -0.611023 0.227600 1441914258 -0.728577 -0.203674 -0.614075 0.225098 1441914258 -0.728577 -0.203674 -0.614075 0.225098 1441914258 -0.728577 -0.203674 -0.614075 0.225098 1441914258 -0.728577 -0.203674 -0.614075 0.225098 1441914258 -0.728577 -0.203674 -0.614075 0.225098 1441914258 -0.728577 -0.203674 -0.614075 0.225098 1441914258 -0.727966 -0.200378 -0.617249 0.221313 1441914258 -0.727966 -0.200378 -0.617249 0.221313 1441914258 -0.727966 -0.200378 -0.617249 0.221313 1441914258 -0.727966 -0.200378 -0.617249 0.221313 1441914258 -0.727966 -0.200378 -0.617249 0.221313 1441914258 -0.727966 -0.200378 -0.617249 0.221313 1441914258 -0.727173 -0.198853 -0.619690 0.218689 1441914258 -0.727173 -0.198853 -0.619690 0.218689 1441914258 -0.727173 -0.198853 -0.619690 0.218689 1441914258 -0.727173 -0.198853 -0.619690 0.218689 1441914258 -0.727173 -0.198853 -0.619690 0.218689 1441914258 -0.727173 -0.198853 -0.619690 0.218689 1441914258 -0.726074 -0.197327 -0.622070 0.216797 1441914258 -0.726074 -0.197327 -0.622070 0.216797 1441914258 -0.726074 -0.197327 -0.622070 0.216797 1441914258 -0.726074 -0.197327 -0.622070 0.216797 1441914258 -0.726074 -0.197327 -0.622070 0.216797 1441914258 -0.726074 -0.197327 -0.622070 0.216797 1441914258 -0.725159 -0.195251 -0.624390 0.214905 1441914258 -0.725159 -0.195251 -0.624390 0.214905 1441914258 -0.725159 -0.195251 -0.624390 0.214905 1441914258 -0.725159 -0.195251 -0.624390 0.214905 1441914258 -0.725159 -0.195251 -0.624390 0.214905 1441914259 -0.725159 -0.195251 -0.624390 0.214905 1441914259 -0.724487 -0.191040 -0.627136 0.213013 1441914259 -0.724487 -0.191040 -0.627136 0.213013 1441914259 -0.724487 -0.191040 -0.627136 0.213013 1441914259 -0.724487 -0.191040 -0.627136 0.213013 1441914259 -0.724487 -0.191040 -0.627136 0.213013 1441914259 -0.724487 -0.191040 -0.627136 0.213013 1441914259 -0.724487 -0.191040 -0.627136 0.213013 1441914259 -0.724792 -0.185425 -0.629150 0.210999 1441914259 -0.724792 -0.185425 -0.629150 0.210999 1441914259 -0.724792 -0.185425 -0.629150 0.210999 1441914259 -0.724792 -0.185425 -0.629150 0.210999 1441914259 -0.724792 -0.185425 -0.629150 0.210999 1441914259 -0.724792 -0.185425 -0.629150 0.210999 1441914259 -0.726624 -0.180298 -0.629639 0.207825 1441914259 -0.726624 -0.180298 -0.629639 0.207825 1441914259 -0.726624 -0.180298 -0.629639 0.207825 1441914259 -0.726624 -0.180298 -0.629639 0.207825 1441914259 -0.726624 -0.180298 -0.629639 0.207825 1441914259 -0.726624 -0.180298 -0.629639 0.207825 1441914259 -0.726624 -0.180298 -0.629639 0.207825 1441914259 -0.730347 -0.177002 -0.627808 0.203064 1441914259 -0.730347 -0.177002 -0.627808 0.203064 1441914259 -0.730347 -0.177002 -0.627808 0.203064 1441914259 -0.730347 -0.177002 -0.627808 0.203064 1441914259 -0.730347 -0.177002 -0.627808 0.203064 1441914259 -0.730347 -0.177002 -0.627808 0.203064 1441914259 -0.734619 -0.173401 -0.626160 0.195557 1441914259 -0.734619 -0.173401 -0.626160 0.195557 1441914259 -0.734619 -0.173401 -0.626160 0.195557 1441914259 -0.734619 -0.173401 -0.626160 0.195557 1441914259 -0.734619 -0.173401 -0.626160 0.195557 1441914259 -0.734619 -0.173401 -0.626160 0.195557 1441914259 -0.734619 -0.173401 -0.626160 0.195557 1441914259 -0.735413 -0.177002 -0.624268 0.195435 1441914259 -0.735413 -0.177002 -0.624268 0.195435 1441914259 -0.735413 -0.177002 -0.624268 0.195435 1441914259 -0.735413 -0.177002 -0.624268 0.195435 1441914259 -0.735413 -0.177002 -0.624268 0.195435 1441914259 -0.735413 -0.177002 -0.624268 0.195435 1441914259 -0.732788 -0.187378 -0.621887 0.203186 1441914259 -0.732788 -0.187378 -0.621887 0.203186 1441914259 -0.732788 -0.187378 -0.621887 0.203186 1441914259 -0.732788 -0.187378 -0.621887 0.203186 1441914259 -0.732788 -0.187378 -0.621887 0.203186 1441914259 -0.732788 -0.187378 -0.621887 0.203186 1441914259 -0.732788 -0.187378 -0.621887 0.203186 1441914259 -0.731140 -0.193665 -0.620422 0.207642 1441914259 -0.731140 -0.193665 -0.620422 0.207642 1441914259 -0.731140 -0.193665 -0.620422 0.207642 1441914259 -0.731140 -0.193665 -0.620422 0.207642 1441914259 -0.731140 -0.193665 -0.620422 0.207642 1441914259 -0.731140 -0.193665 -0.620422 0.207642 1441914259 -0.730957 -0.196350 -0.619263 0.209045 1441914259 -0.730957 -0.196350 -0.619263 0.209045 1441914259 -0.730957 -0.196350 -0.619263 0.209045 1441914259 -0.730957 -0.196350 -0.619263 0.209045 1441914259 -0.730957 -0.196350 -0.619263 0.209045 1441914259 -0.730957 -0.196350 -0.619263 0.209045 1441914259 -0.730774 -0.198669 -0.617737 0.212036 1441914259 -0.730774 -0.198669 -0.617737 0.212036 1441914259 -0.730774 -0.198669 -0.617737 0.212036 1441914259 -0.730774 -0.198669 -0.617737 0.212036 1441914259 -0.730774 -0.198669 -0.617737 0.212036 1441914259 -0.730774 -0.198669 -0.617737 0.212036 1441914259 -0.729797 -0.200867 -0.616638 0.216431 1441914259 -0.729797 -0.200867 -0.616638 0.216431 1441914259 -0.729797 -0.200867 -0.616638 0.216431 1441914259 -0.729797 -0.200867 -0.616638 0.216431 1441914259 -0.729797 -0.200867 -0.616638 0.216431 1441914259 -0.729797 -0.200867 -0.616638 0.216431 1441914259 -0.728149 -0.203552 -0.616150 0.221069 1441914259 -0.728149 -0.203552 -0.616150 0.221069 1441914259 -0.728149 -0.203552 -0.616150 0.221069 1441914259 -0.728149 -0.203552 -0.616150 0.221069 1441914259 -0.728149 -0.203552 -0.616150 0.221069 1441914259 -0.728149 -0.203552 -0.616150 0.221069 1441914259 -0.728149 -0.203552 -0.616150 0.221069 1441914259 -0.726563 -0.204102 -0.617126 0.223022 1441914259 -0.726563 -0.204102 -0.617126 0.223022 1441914259 -0.726563 -0.204102 -0.617126 0.223022 1441914259 -0.726563 -0.204102 -0.617126 0.223022 1441914259 -0.726563 -0.204102 -0.617126 0.223022 1441914259 -0.726563 -0.204102 -0.617126 0.223022 1441914259 -0.725159 -0.201355 -0.619751 0.222656 1441914259 -0.725159 -0.201355 -0.619751 0.222656 1441914259 -0.725159 -0.201355 -0.619751 0.222656 1441914259 -0.725159 -0.201355 -0.619751 0.222656 1441914259 -0.725159 -0.201355 -0.619751 0.222656 1441914259 -0.725159 -0.201355 -0.619751 0.222656 1441914259 -0.723572 -0.197388 -0.622742 0.223022 1441914259 -0.723572 -0.197388 -0.622742 0.223022 1441914259 -0.723572 -0.197388 -0.622742 0.223022 1441914259 -0.723572 -0.197388 -0.622742 0.223022 1441914259 -0.723572 -0.197388 -0.622742 0.223022 1441914259 -0.723572 -0.197388 -0.622742 0.223022 1441914259 -0.723572 -0.197388 -0.622742 0.223022 1441914259 -0.722412 -0.192932 -0.625732 0.222290 1441914259 -0.722412 -0.192932 -0.625732 0.222290 1441914259 -0.722412 -0.192932 -0.625732 0.222290 1441914259 -0.722412 -0.192932 -0.625732 0.222290 1441914259 -0.722412 -0.192932 -0.625732 0.222290 1441914259 -0.722412 -0.192932 -0.625732 0.222290 1441914259 -0.722107 -0.189636 -0.628174 0.219238 1441914259 -0.722107 -0.189636 -0.628174 0.219238 1441914259 -0.722107 -0.189636 -0.628174 0.219238 1441914259 -0.722107 -0.189636 -0.628174 0.219238 1441914259 -0.722107 -0.189636 -0.628174 0.219238 1441914259 -0.722107 -0.189636 -0.628174 0.219238 1441914259 -0.722229 -0.187500 -0.629944 0.215637 1441914259 -0.722229 -0.187500 -0.629944 0.215637 1441914259 -0.722229 -0.187500 -0.629944 0.215637 1441914259 -0.722229 -0.187500 -0.629944 0.215637 1441914259 -0.722229 -0.187500 -0.629944 0.215637 1441914259 -0.722229 -0.187500 -0.629944 0.215637 1441914259 -0.722229 -0.187500 -0.629944 0.215637 1441914260 -0.721802 -0.185852 -0.631531 0.213684 1441914260 -0.721802 -0.185852 -0.631531 0.213684 1441914260 -0.721802 -0.185852 -0.631531 0.213684 1441914260 -0.721802 -0.185852 -0.631531 0.213684 1441914260 -0.721802 -0.185852 -0.631531 0.213684 1441914260 -0.721802 -0.185852 -0.631531 0.213684 1441914260 -0.721741 -0.184204 -0.632263 0.213196 1441914260 -0.721741 -0.184204 -0.632263 0.213196 1441914260 -0.721741 -0.184204 -0.632263 0.213196 1441914260 -0.721741 -0.184204 -0.632263 0.213196 1441914260 -0.721741 -0.184204 -0.632263 0.213196 1441914260 -0.721741 -0.184204 -0.632263 0.213196 1441914260 -0.721741 -0.184204 -0.632263 0.213196 1441914260 -0.721436 -0.184082 -0.632385 0.214050 1441914260 -0.721436 -0.184082 -0.632385 0.214050 1441914260 -0.721436 -0.184082 -0.632385 0.214050 1441914260 -0.721436 -0.184082 -0.632385 0.214050 1441914260 -0.721436 -0.184082 -0.632385 0.214050 1441914260 -0.721436 -0.184082 -0.632385 0.214050 1441914260 -0.721680 -0.183655 -0.632385 0.213562 1441914260 -0.721680 -0.183655 -0.632385 0.213562 1441914260 -0.721680 -0.183655 -0.632385 0.213562 1441914260 -0.721680 -0.183655 -0.632385 0.213562 1441914260 -0.721680 -0.183655 -0.632385 0.213562 1441914260 -0.721680 -0.183655 -0.632385 0.213562 1441914260 -0.721680 -0.183655 -0.632385 0.213562 1441914260 -0.722900 -0.180359 -0.632751 0.211304 1441914260 -0.722900 -0.180359 -0.632751 0.211304 1441914260 -0.722900 -0.180359 -0.632751 0.211304 1441914260 -0.722900 -0.180359 -0.632751 0.211304 1441914260 -0.722900 -0.180359 -0.632751 0.211304 1441914260 -0.722900 -0.180359 -0.632751 0.211304 1441914260 -0.724365 -0.176758 -0.632874 0.208862 1441914260 -0.724365 -0.176758 -0.632874 0.208862 1441914260 -0.724365 -0.176758 -0.632874 0.208862 1441914260 -0.724365 -0.176758 -0.632874 0.208862 1441914260 -0.724365 -0.176758 -0.632874 0.208862 1441914260 -0.724365 -0.176758 -0.632874 0.208862 1441914260 -0.725281 -0.175049 -0.632263 0.208801 1441914260 -0.725281 -0.175049 -0.632263 0.208801 1441914260 -0.725281 -0.175049 -0.632263 0.208801 1441914260 -0.725281 -0.175049 -0.632263 0.208801 1441914260 -0.725281 -0.175049 -0.632263 0.208801 1441914260 -0.725281 -0.175049 -0.632263 0.208801 1441914260 -0.725281 -0.175049 -0.632263 0.208801 1441914260 -0.728333 -0.170227 -0.631531 0.204468 1441914260 -0.728333 -0.170227 -0.631531 0.204468 1441914260 -0.728333 -0.170227 -0.631531 0.204468 1441914260 -0.728333 -0.170227 -0.631531 0.204468 1441914260 -0.728333 -0.170227 -0.631531 0.204468 1441914260 -0.728333 -0.170227 -0.631531 0.204468 1441914260 -0.732117 -0.160706 -0.632996 0.193970 1441914260 -0.732117 -0.160706 -0.632996 0.193970 1441914260 -0.732117 -0.160706 -0.632996 0.193970 1441914260 -0.732117 -0.160706 -0.632996 0.193970 1441914260 -0.732117 -0.160706 -0.632996 0.193970 1441914260 -0.732117 -0.160706 -0.632996 0.193970 1441914260 -0.732117 -0.160706 -0.632996 0.193970 1441914260 -0.733093 -0.160522 -0.632019 0.193298 1441914260 -0.733093 -0.160522 -0.632019 0.193298 1441914260 -0.733093 -0.160522 -0.632019 0.193298 1441914260 -0.733093 -0.160522 -0.632019 0.193298 1441914260 -0.733093 -0.160522 -0.632019 0.193298 1441914260 -0.733093 -0.160522 -0.632019 0.193298 1441914260 -0.731201 -0.166382 -0.630249 0.201355 1441914260 -0.731201 -0.166382 -0.630249 0.201355 1441914260 -0.731201 -0.166382 -0.630249 0.201355 1441914260 -0.731201 -0.166382 -0.630249 0.201355 1441914260 -0.731201 -0.166382 -0.630249 0.201355 1441914260 -0.731201 -0.166382 -0.630249 0.201355 1441914260 -0.729614 -0.171814 -0.628540 0.207886 1441914260 -0.729614 -0.171814 -0.628540 0.207886 1441914260 -0.729614 -0.171814 -0.628540 0.207886 1441914260 -0.729614 -0.171814 -0.628540 0.207886 1441914260 -0.729614 -0.171814 -0.628540 0.207886 1441914260 -0.729614 -0.171814 -0.628540 0.207886 1441914260 -0.729614 -0.171814 -0.628540 0.207886 1441914260 -0.729126 -0.173767 -0.627869 0.209839 1441914260 -0.729126 -0.173767 -0.627869 0.209839 1441914260 -0.729126 -0.173767 -0.627869 0.209839 1441914260 -0.729126 -0.173767 -0.627869 0.209839 1441914260 -0.729126 -0.173767 -0.627869 0.209839 1441914260 -0.729126 -0.173767 -0.627869 0.209839 1441914260 -0.729065 -0.175171 -0.626770 0.212097 1441914260 -0.729065 -0.175171 -0.626770 0.212097 1441914260 -0.729065 -0.175171 -0.626770 0.212097 1441914260 -0.729065 -0.175171 -0.626770 0.212097 1441914260 -0.729065 -0.175171 -0.626770 0.212097 1441914260 -0.729065 -0.175171 -0.626770 0.212097 1441914260 -0.729065 -0.175171 -0.626770 0.212097 1441914260 -0.728455 -0.179260 -0.624512 0.217346 1441914260 -0.728455 -0.179260 -0.624512 0.217346 1441914260 -0.728455 -0.179260 -0.624512 0.217346 1441914260 -0.728455 -0.179260 -0.624512 0.217346 1441914260 -0.728455 -0.179260 -0.624512 0.217346 1441914260 -0.728455 -0.179260 -0.624512 0.217346 1441914260 -0.728455 -0.184326 -0.621094 0.222961 1441914260 -0.728455 -0.184326 -0.621094 0.222961 1441914260 -0.728455 -0.184326 -0.621094 0.222961 1441914260 -0.728455 -0.184326 -0.621094 0.222961 1441914260 -0.728455 -0.184326 -0.621094 0.222961 1441914260 -0.728455 -0.184326 -0.621094 0.222961 1441914260 -0.728455 -0.184326 -0.621094 0.222961 1441914260 -0.729431 -0.185913 -0.618835 0.224731 1441914260 -0.729431 -0.185913 -0.618835 0.224731 1441914260 -0.729431 -0.185913 -0.618835 0.224731 1441914260 -0.729431 -0.185913 -0.618835 0.224731 1441914260 -0.729431 -0.185913 -0.618835 0.224731 1441914260 -0.729431 -0.185913 -0.618835 0.224731 1441914260 -0.730408 -0.183411 -0.618774 0.223633 1441914260 -0.730408 -0.183411 -0.618774 0.223633 1441914260 -0.730408 -0.183411 -0.618774 0.223633 1441914260 -0.730408 -0.183411 -0.618774 0.223633 1441914260 -0.730408 -0.183411 -0.618774 0.223633 1441914260 -0.730408 -0.183411 -0.618774 0.223633 1441914260 -0.730469 -0.178345 -0.621094 0.221069 1441914261 -0.730469 -0.178345 -0.621094 0.221069 1441914261 -0.730469 -0.178345 -0.621094 0.221069 1441914261 -0.730469 -0.178345 -0.621094 0.221069 1441914261 -0.730469 -0.178345 -0.621094 0.221069 1441914261 -0.730469 -0.178345 -0.621094 0.221069 1441914261 -0.729858 -0.174316 -0.624084 0.217896 1441914261 -0.729858 -0.174316 -0.624084 0.217896 1441914261 -0.729858 -0.174316 -0.624084 0.217896 1441914261 -0.729858 -0.174316 -0.624084 0.217896 1441914261 -0.729858 -0.174316 -0.624084 0.217896 1441914261 -0.729858 -0.174316 -0.624084 0.217896 1441914261 -0.730103 -0.171631 -0.626099 0.213379 1441914261 -0.730103 -0.171631 -0.626099 0.213379 1441914261 -0.730103 -0.171631 -0.626099 0.213379 1441914261 -0.730103 -0.171631 -0.626099 0.213379 1441914261 -0.730103 -0.171631 -0.626099 0.213379 1441914261 -0.730103 -0.171631 -0.626099 0.213379 1441914261 -0.730103 -0.171631 -0.626099 0.213379 1441914261 -0.730957 -0.170898 -0.627014 0.208557 1441914261 -0.730957 -0.170898 -0.627014 0.208557 1441914261 -0.730957 -0.170898 -0.627014 0.208557 1441914261 -0.730957 -0.170898 -0.627014 0.208557 1441914261 -0.730957 -0.170898 -0.627014 0.208557 1441914261 -0.730957 -0.170898 -0.627014 0.208557 1441914261 -0.731567 -0.170837 -0.627625 0.204468 1441914261 -0.731567 -0.170837 -0.627625 0.204468 1441914261 -0.731567 -0.170837 -0.627625 0.204468 1441914261 -0.731567 -0.170837 -0.627625 0.204468 1441914261 -0.731567 -0.170837 -0.627625 0.204468 1441914261 -0.731567 -0.170837 -0.627625 0.204468 1441914261 -0.731628 -0.170776 -0.628235 0.202454 1441914261 -0.731628 -0.170776 -0.628235 0.202454 1441914261 -0.731628 -0.170776 -0.628235 0.202454 1441914261 -0.731628 -0.170776 -0.628235 0.202454 1441914261 -0.731628 -0.170776 -0.628235 0.202454 1441914261 -0.731628 -0.170776 -0.628235 0.202454 1441914261 -0.731628 -0.170776 -0.628235 0.202454 1441914261 -0.731567 -0.170532 -0.628723 0.201233 1441914261 -0.731567 -0.170532 -0.628723 0.201233 1441914261 -0.731567 -0.170532 -0.628723 0.201233 1441914261 -0.731567 -0.170532 -0.628723 0.201233 1441914261 -0.731567 -0.170532 -0.628723 0.201233 1441914261 -0.731567 -0.170532 -0.628723 0.201233 1441914261 -0.732483 -0.168335 -0.628906 0.199402 1441914261 -0.732483 -0.168335 -0.628906 0.199402 1441914261 -0.732483 -0.168335 -0.628906 0.199402 1441914261 -0.732483 -0.168335 -0.628906 0.199402 1441914261 -0.732483 -0.168335 -0.628906 0.199402 1441914261 -0.732483 -0.168335 -0.628906 0.199402 1441914261 -0.733765 -0.165649 -0.628845 0.196838 1441914261 -0.733765 -0.165649 -0.628845 0.196838 1441914261 -0.733765 -0.165649 -0.628845 0.196838 1441914261 -0.733765 -0.165649 -0.628845 0.196838 1441914261 -0.733765 -0.165649 -0.628845 0.196838 1441914261 -0.733765 -0.165649 -0.628845 0.196838 1441914261 -0.733765 -0.165649 -0.628845 0.196838 1441914261 -0.734070 -0.164185 -0.629089 0.196411 1441914261 -0.734070 -0.164185 -0.629089 0.196411 1441914261 -0.734070 -0.164185 -0.629089 0.196411 1441914261 -0.734070 -0.164185 -0.629089 0.196411 1441914261 -0.734070 -0.164185 -0.629089 0.196411 1441914261 -0.734070 -0.164185 -0.629089 0.196411 1441914261 -0.735596 -0.160217 -0.628906 0.194275 1441914261 -0.735596 -0.160217 -0.628906 0.194275 1441914261 -0.735596 -0.160217 -0.628906 0.194275 1441914261 -0.735596 -0.160217 -0.628906 0.194275 1441914261 -0.735596 -0.160217 -0.628906 0.194275 1441914261 -0.735596 -0.160217 -0.628906 0.194275 1441914261 -0.737427 -0.158936 -0.628113 0.191101 1441914261 -0.737427 -0.158936 -0.628113 0.191101 1441914261 -0.737427 -0.158936 -0.628113 0.191101 1441914261 -0.737427 -0.158936 -0.628113 0.191101 1441914261 -0.737427 -0.158936 -0.628113 0.191101 1441914261 -0.737427 -0.158936 -0.628113 0.191101 1441914261 -0.737427 -0.158936 -0.628113 0.191101 1441914261 -0.740051 -0.156494 -0.626831 0.187012 1441914261 -0.740051 -0.156494 -0.626831 0.187012 1441914261 -0.740051 -0.156494 -0.626831 0.187012 1441914261 -0.740051 -0.156494 -0.626831 0.187012 1441914261 -0.740051 -0.156494 -0.626831 0.187012 1441914261 -0.740051 -0.156494 -0.626831 0.187012 1441914261 -0.741150 -0.155579 -0.626160 0.185791 1441914261 -0.741150 -0.155579 -0.626160 0.185791 1441914261 -0.741150 -0.155579 -0.626160 0.185791 1441914261 -0.741150 -0.155579 -0.626160 0.185791 1441914261 -0.741150 -0.155579 -0.626160 0.185791 1441914261 -0.741150 -0.155579 -0.626160 0.185791 1441914261 -0.740662 -0.161438 -0.623901 0.190125 1441914261 -0.740662 -0.161438 -0.623901 0.190125 1441914261 -0.740662 -0.161438 -0.623901 0.190125 1441914261 -0.740662 -0.161438 -0.623901 0.190125 1441914261 -0.740662 -0.161438 -0.623901 0.190125 1441914261 -0.740662 -0.161438 -0.623901 0.190125 1441914261 -0.740662 -0.161438 -0.623901 0.190125 1441914261 -0.741333 -0.165344 -0.621460 0.192078 1441914261 -0.741333 -0.165344 -0.621460 0.192078 1441914261 -0.741333 -0.165344 -0.621460 0.192078 1441914261 -0.741333 -0.165344 -0.621460 0.192078 1441914261 -0.741333 -0.165344 -0.621460 0.192078 1441914261 -0.741333 -0.165344 -0.621460 0.192078 1441914261 -0.740906 -0.168640 -0.620239 0.194824 1441914261 -0.740906 -0.168640 -0.620239 0.194824 1441914261 -0.740906 -0.168640 -0.620239 0.194824 1441914261 -0.740906 -0.168640 -0.620239 0.194824 1441914261 -0.740906 -0.168640 -0.620239 0.194824 1441914261 -0.740906 -0.168640 -0.620239 0.194824 1441914261 -0.739319 -0.170349 -0.620361 0.199036 1441914261 -0.739319 -0.170349 -0.620361 0.199036 1441914261 -0.739319 -0.170349 -0.620361 0.199036 1441914261 -0.739319 -0.170349 -0.620361 0.199036 1441914261 -0.739319 -0.170349 -0.620361 0.199036 1441914261 -0.739319 -0.170349 -0.620361 0.199036 1441914261 -0.739319 -0.170349 -0.620361 0.199036 1441914261 -0.737488 -0.170349 -0.621399 0.202515 1441914261 -0.737488 -0.170349 -0.621399 0.202515 1441914262 -0.737488 -0.170349 -0.621399 0.202515 1441914262 -0.737488 -0.170349 -0.621399 0.202515 1441914262 -0.737488 -0.170349 -0.621399 0.202515 1441914262 -0.737488 -0.170349 -0.621399 0.202515 1441914262 -0.737488 -0.170349 -0.621399 0.202515 1441914262 -0.736328 -0.171021 -0.621765 0.205017 1441914262 -0.736328 -0.171021 -0.621765 0.205017 1441914262 -0.736328 -0.171021 -0.621765 0.205017 1441914262 -0.736328 -0.171021 -0.621765 0.205017 1441914262 -0.736328 -0.171021 -0.621765 0.205017 1441914262 -0.736328 -0.171021 -0.621765 0.205017 1441914262 -0.736023 -0.171265 -0.622009 0.205322 1441914262 -0.736023 -0.171265 -0.622009 0.205322 1441914262 -0.736023 -0.171265 -0.622009 0.205322 1441914262 -0.736023 -0.171265 -0.622009 0.205322 1441914262 -0.736023 -0.171265 -0.622009 0.205322 1441914262 -0.736023 -0.171265 -0.622009 0.205322 1441914262 -0.735291 -0.174927 -0.621094 0.207458 1441914262 -0.735291 -0.174927 -0.621094 0.207458 1441914262 -0.735291 -0.174927 -0.621094 0.207458 1441914262 -0.735291 -0.174927 -0.621094 0.207458 1441914262 -0.735291 -0.174927 -0.621094 0.207458 1441914262 -0.735291 -0.174927 -0.621094 0.207458 1441914262 -0.733154 -0.182983 -0.619507 0.212708 1441914262 -0.733154 -0.182983 -0.619507 0.212708 1441914262 -0.733154 -0.182983 -0.619507 0.212708 1441914262 -0.733154 -0.182983 -0.619507 0.212708 1441914262 -0.733154 -0.182983 -0.619507 0.212708 1441914262 -0.733154 -0.182983 -0.619507 0.212708 1441914262 -0.733154 -0.182983 -0.619507 0.212708 1441914262 -0.731201 -0.190491 -0.617737 0.218018 1441914262 -0.731201 -0.190491 -0.617737 0.218018 1441914262 -0.731201 -0.190491 -0.617737 0.218018 1441914262 -0.731201 -0.190491 -0.617737 0.218018 1441914262 -0.731201 -0.190491 -0.617737 0.218018 1441914262 -0.731201 -0.190491 -0.617737 0.218018 1441914262 -0.730591 -0.190735 -0.618469 0.217712 1441914262 -0.730591 -0.190735 -0.618469 0.217712 1441914262 -0.730591 -0.190735 -0.618469 0.217712 1441914262 -0.730591 -0.190735 -0.618469 0.217712 1441914262 -0.730591 -0.190735 -0.618469 0.217712 1441914262 -0.730591 -0.190735 -0.618469 0.217712 1441914262 -0.731323 -0.185181 -0.620850 0.213196 1441914262 -0.731323 -0.185181 -0.620850 0.213196 1441914262 -0.731323 -0.185181 -0.620850 0.213196 1441914262 -0.731323 -0.185181 -0.620850 0.213196 1441914262 -0.731323 -0.185181 -0.620850 0.213196 1441914262 -0.731323 -0.185181 -0.620850 0.213196 1441914262 -0.731323 -0.185181 -0.620850 0.213196 1441914262 -0.731323 -0.180786 -0.623230 0.210083 1441914262 -0.731323 -0.180786 -0.623230 0.210083 1441914262 -0.731323 -0.180786 -0.623230 0.210083 1441914262 -0.731323 -0.180786 -0.623230 0.210083 1441914262 -0.731323 -0.180786 -0.623230 0.210083 1441914262 -0.731323 -0.180786 -0.623230 0.210083 1441914262 -0.729858 -0.180786 -0.624634 0.211121 1441914262 -0.729858 -0.180786 -0.624634 0.211121 1441914262 -0.729858 -0.180786 -0.624634 0.211121 1441914262 -0.729858 -0.180786 -0.624634 0.211121 1441914262 -0.729858 -0.180786 -0.624634 0.211121 1441914262 -0.729858 -0.180786 -0.624634 0.211121 1441914262 -0.729858 -0.180786 -0.624634 0.211121 1441914262 -0.726563 -0.185425 -0.625366 0.216064 1441914262 -0.726563 -0.185425 -0.625366 0.216064 1441914262 -0.726563 -0.185425 -0.625366 0.216064 1441914262 -0.726563 -0.185425 -0.625366 0.216064 1441914262 -0.726563 -0.185425 -0.625366 0.216064 1441914262 -0.726563 -0.185425 -0.625366 0.216064 1441914262 -0.724121 -0.189392 -0.625610 0.220154 1441914262 -0.724121 -0.189392 -0.625610 0.220154 1441914262 -0.724121 -0.189392 -0.625610 0.220154 1441914262 -0.724121 -0.189392 -0.625610 0.220154 1441914262 -0.724121 -0.189392 -0.625610 0.220154 1441914262 -0.724121 -0.189392 -0.625610 0.220154 1441914262 -0.724121 -0.189392 -0.625610 0.220154 1441914262 -0.723633 -0.189575 -0.626221 0.219910 1441914262 -0.723633 -0.189575 -0.626221 0.219910 1441914262 -0.723633 -0.189575 -0.626221 0.219910 1441914262 -0.723633 -0.189575 -0.626221 0.219910 1441914262 -0.723633 -0.189575 -0.626221 0.219910 1441914262 -0.723633 -0.189575 -0.626221 0.219910 1441914262 -0.724609 -0.186279 -0.626465 0.218689 1441914262 -0.724609 -0.186279 -0.626465 0.218689 1441914262 -0.724609 -0.186279 -0.626465 0.218689 1441914262 -0.724609 -0.186279 -0.626465 0.218689 1441914262 -0.724609 -0.186279 -0.626465 0.218689 1441914262 -0.724609 -0.186279 -0.626465 0.218689 1441914262 -0.725220 -0.182800 -0.627258 0.217407 1441914262 -0.725220 -0.182800 -0.627258 0.217407 1441914262 -0.725220 -0.182800 -0.627258 0.217407 1441914262 -0.725220 -0.182800 -0.627258 0.217407 1441914262 -0.725220 -0.182800 -0.627258 0.217407 1441914262 -0.725220 -0.182800 -0.627258 0.217407 1441914262 -0.725220 -0.182800 -0.627258 0.217407 1441914262 -0.725647 -0.178345 -0.628540 0.216064 1441914262 -0.725647 -0.178345 -0.628540 0.216064 1441914262 -0.725647 -0.178345 -0.628540 0.216064 1441914262 -0.725647 -0.178345 -0.628540 0.216064 1441914262 -0.725647 -0.178345 -0.628540 0.216064 1441914262 -0.725647 -0.178345 -0.628540 0.216064 1441914262 -0.725952 -0.173645 -0.629883 0.214722 1441914262 -0.725952 -0.173645 -0.629883 0.214722 1441914262 -0.725952 -0.173645 -0.629883 0.214722 1441914262 -0.725952 -0.173645 -0.629883 0.214722 1441914262 -0.725952 -0.173645 -0.629883 0.214722 1441914262 -0.725952 -0.173645 -0.629883 0.214722 1441914262 -0.727234 -0.169983 -0.630676 0.211243 1441914262 -0.727234 -0.169983 -0.630676 0.211243 1441914262 -0.727234 -0.169983 -0.630676 0.211243 1441914262 -0.727234 -0.169983 -0.630676 0.211243 1441914262 -0.727234 -0.169983 -0.630676 0.211243 1441914262 -0.727234 -0.169983 -0.630676 0.211243 1441914262 -0.729248 -0.164246 -0.632385 0.203552 1441914262 -0.729248 -0.164246 -0.632385 0.203552 1441914262 -0.729248 -0.164246 -0.632385 0.203552 1441914262 -0.729248 -0.164246 -0.632385 0.203552 1441914263 -0.729248 -0.164246 -0.632385 0.203552 1441914263 -0.729248 -0.164246 -0.632385 0.203552 1441914263 -0.729248 -0.164246 -0.632385 0.203552 1441914263 -0.728882 -0.166016 -0.632935 0.201660 1441914263 -0.728882 -0.166016 -0.632935 0.201660 1441914263 -0.728882 -0.166016 -0.632935 0.201660 1441914263 -0.728882 -0.166016 -0.632935 0.201660 1441914263 -0.728882 -0.166016 -0.632935 0.201660 1441914263 -0.728882 -0.166016 -0.632935 0.201660 1441914263 -0.725342 -0.177734 -0.631592 0.208557 1441914263 -0.725342 -0.177734 -0.631592 0.208557 1441914263 -0.725342 -0.177734 -0.631592 0.208557 1441914263 -0.725342 -0.177734 -0.631592 0.208557 1441914263 -0.725342 -0.177734 -0.631592 0.208557 1441914263 -0.725342 -0.177734 -0.631592 0.208557 1441914263 -0.725342 -0.177734 -0.631592 0.208557 1441914263 -0.723938 -0.184143 -0.629639 0.213623 1441914263 -0.723938 -0.184143 -0.629639 0.213623 1441914263 -0.723938 -0.184143 -0.629639 0.213623 1441914263 -0.723938 -0.184143 -0.629639 0.213623 1441914263 -0.723938 -0.184143 -0.629639 0.213623 1441914263 -0.723938 -0.184143 -0.629639 0.213623 1441914263 -0.725281 -0.183594 -0.627686 0.215332 1441914263 -0.725281 -0.183594 -0.627686 0.215332 1441914263 -0.725281 -0.183594 -0.627686 0.215332 1441914263 -0.725281 -0.183594 -0.627686 0.215332 1441914263 -0.725281 -0.183594 -0.627686 0.215332 1441914263 -0.725281 -0.183594 -0.627686 0.215332 1441914263 -0.725647 -0.185242 -0.625610 0.218567 1441914263 -0.725647 -0.185242 -0.625610 0.218567 1441914263 -0.725647 -0.185242 -0.625610 0.218567 1441914263 -0.725647 -0.185242 -0.625610 0.218567 1441914263 -0.725647 -0.185242 -0.625610 0.218567 1441914263 -0.725647 -0.185242 -0.625610 0.218567 1441914263 -0.725830 -0.186340 -0.623657 0.222595 1441914263 -0.725830 -0.186340 -0.623657 0.222595 1441914263 -0.725830 -0.186340 -0.623657 0.222595 1441914263 -0.725830 -0.186340 -0.623657 0.222595 1441914263 -0.725830 -0.186340 -0.623657 0.222595 1441914263 -0.725830 -0.186340 -0.623657 0.222595 1441914263 -0.724854 -0.188232 -0.621948 0.228943 1441914263 -0.724854 -0.188232 -0.621948 0.228943 1441914263 -0.724854 -0.188232 -0.621948 0.228943 1441914263 -0.724854 -0.188232 -0.621948 0.228943 1441914263 -0.724854 -0.188232 -0.621948 0.228943 1441914263 -0.724854 -0.188232 -0.621948 0.228943 1441914263 -0.723694 -0.193604 -0.618958 0.236145 1441914263 -0.723694 -0.193604 -0.618958 0.236145 1441914263 -0.723694 -0.193604 -0.618958 0.236145 1441914263 -0.723694 -0.193604 -0.618958 0.236145 1441914263 -0.723694 -0.193604 -0.618958 0.236145 1441914263 -0.723694 -0.193604 -0.618958 0.236145 1441914263 -0.723633 -0.193359 -0.618591 0.237488 1441914263 -0.723633 -0.193359 -0.618591 0.237488 1441914263 -0.723633 -0.193359 -0.618591 0.237488 1441914263 -0.723633 -0.193359 -0.618591 0.237488 1441914263 -0.723633 -0.193359 -0.618591 0.237488 1441914263 -0.723633 -0.193359 -0.618591 0.237488 1441914263 -0.724121 -0.189514 -0.619507 0.236755 1441914263 -0.724121 -0.189514 -0.619507 0.236755 1441914263 -0.724121 -0.189514 -0.619507 0.236755 1441914263 -0.724121 -0.189514 -0.619507 0.236755 1441914263 -0.724121 -0.189514 -0.619507 0.236755 1441914263 -0.724121 -0.189514 -0.619507 0.236755 1441914263 -0.723083 -0.186890 -0.621643 0.236450 1441914263 -0.723083 -0.186890 -0.621643 0.236450 1441914263 
-0.760071 -0.064575 -0.632874 0.133057 1441914265 -0.760071 -0.064575 -0.632874 0.133057 1441914265 -0.760071 -0.064575 -0.632874 0.133057 1441914265 -0.760071 -0.064575 -0.632874 0.133057 1441914265 -0.765076 -0.048950 -0.624817 0.148071 1441914265 -0.765076 -0.048950 -0.624817 0.148071 1441914265 -0.765076 -0.048950 -0.624817 0.148071 1441914265 -0.765076 -0.048950 -0.624817 0.148071 1441914265 -0.765076 -0.048950 -0.624817 0.148071 1441914265 -0.765076 -0.048950 -0.624817 0.148071 1441914265 -0.765076 -0.048950 -0.624817 0.148071 1441914265 -0.765625 -0.052551 -0.612793 0.188782 1441914265 -0.765625 -0.052551 -0.612793 0.188782 1441914265 -0.765625 -0.052551 -0.612793 0.188782 1441914265 -0.765625 -0.052551 -0.612793 0.188782 1441914265 -0.765625 -0.052551 -0.612793 0.188782 1441914265 -0.765625 -0.052551 -0.612793 0.188782 1441914265 -0.768311 -0.063293 -0.600281 0.213196 1441914265 -0.768311 -0.063293 -0.600281 0.213196 1441914265 -0.768311 -0.063293 -0.600281 0.213196 1441914265 -0.768311 -0.063293 -0.600281 0.213196 1441914265 -0.768311 -0.063293 -0.600281 0.213196 1441914265 -0.768311 -0.063293 -0.600281 0.213196 1441914265 -0.770508 -0.066956 -0.596436 0.214905 1441914265 -0.770508 -0.066956 -0.596436 0.214905 1441914265 -0.770508 -0.066956 -0.596436 0.214905 1441914265 -0.770508 -0.066956 -0.596436 0.214905 1441914265 -0.770508 -0.066956 -0.596436 0.214905 1441914265 -0.770508 -0.066956 -0.596436 0.214905 1441914265 -0.770508 -0.066956 -0.596436 0.214905 1441914266 -0.767944 -0.070862 -0.603088 0.203918 1441914266 -0.767944 -0.070862 -0.603088 0.203918 1441914266 -0.767944 -0.070862 -0.603088 0.203918 1441914266 -0.767944 -0.070862 -0.603088 0.203918 1441914266 -0.767944 -0.070862 -0.603088 0.203918 1441914266 -0.767944 -0.070862 -0.603088 0.203918 1441914266 -0.765503 -0.065674 -0.613831 0.181763 1441914266 -0.765503 -0.065674 -0.613831 0.181763 1441914266 -0.765503 -0.065674 -0.613831 0.181763 1441914266 -0.765503 -0.065674 -0.613831 0.181763 1441914266 -0.765503 -0.065674 -0.613831 0.181763 1441914266 -0.765503 -0.065674 -0.613831 0.181763 1441914266 -0.765503 -0.065674 -0.613831 0.181763 1441914266 -0.761353 -0.058411 -0.624573 0.164124 1441914266 -0.761353 -0.058411 -0.624573 0.164124 1441914266 -0.761353 -0.058411 -0.624573 0.164124 1441914266 -0.761353 -0.058411 -0.624573 0.164124 1441914266 -0.761353 -0.058411 -0.624573 0.164124 1441914266 -0.761353 -0.058411 -0.624573 0.164124 1441914266 -0.753662 -0.065247 -0.635925 0.152954 1441914266 -0.753662 -0.065247 -0.635925 0.152954 1441914266 -0.753662 -0.065247 -0.635925 0.152954 1441914266 -0.753662 -0.065247 -0.635925 0.152954 1441914266 -0.753662 -0.065247 -0.635925 0.152954 1441914266 -0.753662 -0.065247 -0.635925 0.152954 1441914266 -0.744446 -0.074097 -0.646057 0.151794 1441914266 -0.744446 -0.074097 -0.646057 0.151794 1441914266 -0.744446 -0.074097 -0.646057 0.151794 1441914266 -0.744446 -0.074097 -0.646057 0.151794 1441914266 -0.744446 -0.074097 -0.646057 0.151794 1441914266 -0.744446 -0.074097 -0.646057 0.151794 1441914266 -0.737427 -0.076294 -0.652588 0.156616 1441914266 -0.737427 -0.076294 -0.652588 0.156616 1441914266 -0.737427 -0.076294 -0.652588 0.156616 1441914266 -0.737427 -0.076294 -0.652588 0.156616 1441914266 -0.737427 -0.076294 -0.652588 0.156616 1441914266 -0.737427 -0.076294 -0.652588 0.156616 1441914266 -0.737427 -0.076294 -0.652588 0.156616 1441914266 -0.722473 -0.088562 -0.662048 0.178894 1441914266 -0.722473 -0.088562 -0.662048 0.178894 1441914266 -0.722473 -0.088562 -0.662048 0.178894 1441914266 -0.722473 -0.088562 -0.662048 0.178894 1441914266 -0.722473 -0.088562 -0.662048 0.178894 1441914266 -0.722473 -0.088562 -0.662048 0.178894 1441914266 -0.710327 -0.112366 -0.662903 0.208557 1441914266 -0.710327 -0.112366 -0.662903 0.208557 1441914266 -0.710327 -0.112366 -0.662903 0.208557 1441914266 -0.710327 -0.112366 -0.662903 0.208557 1441914266 -0.710327 -0.112366 -0.662903 0.208557 1441914266 -0.703369 -0.137085 -0.664185 0.213074 1441914266 -0.703369 -0.137085 -0.664185 0.213074 1441914266 -0.703369 -0.137085 -0.664185 0.213074 1441914266 -0.703369 -0.137085 -0.664185 0.213074 1441914266 -0.703369 -0.137085 -0.664185 0.213074 1441914266 -0.703369 -0.137085 -0.664185 0.213074 1441914266 -0.708496 -0.140686 -0.674377 0.153320 1441914266 -0.708496 -0.140686 -0.674377 0.153320 1441914266 -0.708496 -0.140686 -0.674377 0.153320 1441914266 -0.708496 -0.140686 -0.674377 0.153320 1441914266 -0.708496 -0.140686 -0.674377 0.153320 1441914266 -0.708496 -0.140686 -0.674377 0.153320 1441914266 -0.708496 -0.140686 -0.674377 0.153320 1441914266 -0.716309 -0.119202 -0.679688 0.103882 1441914266 -0.716309 -0.119202 -0.679688 0.103882 1441914266 -0.716309 -0.119202 -0.679688 0.103882 1441914266 -0.716309 -0.119202 -0.679688 0.103882 1441914266 -0.716309 -0.119202 -0.679688 0.103882 1441914266 -0.716309 -0.119202 -0.679688 0.103882 1441914266 -0.716309 -0.119202 -0.679688 0.103882 1441914266 -0.718079 -0.112244 -0.679443 0.100708 1441914266 -0.718079 -0.112244 -0.679443 0.100708 1441914266 -0.718079 -0.112244 -0.679443 0.100708 1441914266 -0.718079 -0.112244 -0.679443 0.100708 1441914266 -0.718079 -0.112244 -0.679443 0.100708 1441914266 -0.717896 -0.112610 -0.677979 0.111450 1441914266 -0.717896 -0.112610 -0.677979 0.111450 1441914266 -0.717896 -0.112610 -0.677979 0.111450 1441914266 -0.717896 -0.112610 -0.677979 0.111450 1441914266 -0.717896 -0.112610 -0.677979 0.111450 1441914266 -0.717896 -0.112610 -0.677979 0.111450 1441914266 -0.723999 -0.112183 -0.670105 0.119568 1441914266 -0.723999 -0.112183 -0.670105 0.119568 1441914266 -0.723999 -0.112183 -0.670105 0.119568 1441914266 -0.723999 -0.112183 -0.670105 0.119568 1441914266 -0.723999 -0.112183 -0.670105 0.119568 1441914266 -0.723999 -0.112183 -0.670105 0.119568 1441914266 -0.723999 -0.112183 -0.670105 0.119568 1441914266 -0.730530 -0.107361 -0.664429 0.115662 1441914266 -0.730530 -0.107361 -0.664429 0.115662 1441914266 -0.730530 -0.107361 -0.664429 0.115662 1441914266 -0.730530 -0.107361 -0.664429 0.115662 1441914266 -0.730530 -0.107361 -0.664429 0.115662 1441914266 -0.730530 -0.107361 -0.664429 0.115662 1441914266 -0.735962 -0.099426 -0.660400 0.111450 1441914266 -0.735962 -0.099426 -0.660400 0.111450 1441914266 -0.735962 -0.099426 -0.660400 0.111450 1441914266 -0.735962 -0.099426 -0.660400 0.111450 1441914266 -0.735962 -0.099426 -0.660400 0.111450 1441914266 -0.735962 -0.099426 -0.660400 0.111450 1441914266 -0.735962 -0.102417 -0.659363 0.114807 1441914266 -0.735962 -0.102417 -0.659363 0.114807 1441914266 -0.735962 -0.102417 -0.659363 0.114807 1441914266 -0.735962 -0.102417 -0.659363 0.114807 1441914266 -0.735962 -0.102417 -0.659363 0.114807 1441914266 -0.735962 -0.102417 -0.659363 0.114807 1441914266 -0.739929 -0.094238 -0.655396 0.119080 1441914266 -0.739929 -0.094238 -0.655396 0.119080 1441914266 -0.739929 -0.094238 -0.655396 0.119080 1441914266 -0.739929 -0.094238 -0.655396 0.119080 1441914266 -0.739929 -0.094238 -0.655396 0.119080 1441914266 -0.739929 -0.094238 -0.655396 0.119080 1441914266 -0.739929 -0.094238 -0.655396 0.119080 1441914266 -0.749268 -0.079163 -0.645264 0.126709 1441914267 -0.749268 -0.079163 -0.645264 0.126709 1441914267 -0.749268 -0.079163 -0.645264 0.126709 1441914267 -0.749268 -0.079163 -0.645264 0.126709 1441914267 -0.749268 -0.079163 -0.645264 0.126709 1441914267 -0.749268 -0.079163 -0.645264 0.126709 1441914267 -0.759644 -0.071350 -0.632019 0.136169 1441914267 -0.759644 -0.071350 -0.632019 0.136169 1441914267 -0.759644 -0.071350 -0.632019 0.136169 1441914267 -0.759644 -0.071350 -0.632019 0.136169 1441914267 -0.759644 -0.071350 -0.632019 0.136169 1441914267 -0.759644 -0.071350 -0.632019 0.136169 1441914267 -0.771545 -0.071838 -0.617249 0.136719 1441914267 -0.771545 -0.071838 -0.617249 0.136719 1441914267 -0.771545 -0.071838 -0.617249 0.136719 1441914267 -0.771545 -0.071838 -0.617249 0.136719 1441914267 -0.771545 -0.071838 -0.617249 0.136719 1441914267 -0.771545 -0.071838 -0.617249 0.136719 1441914267 -0.771545 -0.071838 -0.617249 0.136719 1441914267 -0.778259 -0.068909 -0.611511 0.125183 1441914267 -0.778259 -0.068909 -0.611511 0.125183 1441914267 -0.778259 -0.068909 -0.611511 0.125183 1441914267 -0.778259 -0.068909 -0.611511 0.125183 1441914267 -0.778259 -0.068909 -0.611511 0.125183 1441914267 -0.778259 -0.068909 -0.611511 0.125183 1441914267 -0.774353 -0.073120 -0.618530 0.112061 1441914267 -0.774353 -0.073120 -0.618530 0.112061 1441914267 -0.774353 -0.073120 -0.618530 0.112061 1441914267 -0.774353 -0.073120 -0.618530 0.112061 1441914267 -0.774353 -0.073120 -0.618530 0.112061 1441914267 -0.774353 -0.073120 -0.618530 0.112061 1441914267 -0.765381 -0.073730 -0.631165 0.102173 1441914267 -0.765381 -0.073730 -0.631165 0.102173 1441914267 -0.765381 -0.073730 -0.631165 0.102173 1441914267 -0.765381 -0.073730 -0.631165 0.102173 1441914267 -0.765381 -0.073730 -0.631165 0.102173 1441914267 -0.765381 -0.073730 -0.631165 0.102173 1441914267 -0.765381 -0.073730 -0.631165 0.102173 1441914267 -0.758118 -0.070862 -0.640686 0.099304 1441914267 -0.758118 -0.070862 -0.640686 0.099304 1441914267 -0.758118 -0.070862 -0.640686 0.099304 1441914267 -0.758118 -0.070862 -0.640686 0.099304 1441914267 -0.758118 -0.070862 -0.640686 0.099304 1441914267 -0.758118 -0.070862 -0.640686 0.099304 1441914267 -0.752319 -0.074646 -0.646423 0.103516 1441914267 -0.752319 -0.074646 -0.646423 0.103516 1441914267 -0.752319 -0.074646 -0.646423 0.103516 1441914267 -0.752319 -0.074646 -0.646423 0.103516 1441914267 -0.752319 -0.074646 -0.646423 0.103516 1441914267 -0.752319 -0.074646 -0.646423 0.103516 1441914267 -0.752319 -0.074646 -0.646423 0.103516 1441914267 -0.745178 -0.082092 -0.650757 0.120544 1441914267 -0.745178 -0.082092 -0.650757 0.120544 1441914267 -0.745178 -0.082092 -0.650757 0.120544 1441914267 -0.745178 -0.082092 -0.650757 0.120544 1441914267 -0.745178 -0.082092 -0.650757 0.120544 1441914267 -0.743469 -0.091492 -0.647156 0.141785 1441914267 -0.743469 -0.091492 -0.647156 0.141785 1441914267 -0.743469 -0.091492 -0.647156 0.141785 1441914267 -0.743469 -0.091492 -0.647156 0.141785 1441914267 -0.743469 -0.091492 -0.647156 0.141785 1441914267 -0.743469 -0.091492 -0.647156 0.141785 1441914267 -0.743469 -0.091492 -0.647156 0.141785 1441914267 -0.741882 -0.112122 -0.645752 0.142029 1441914267 -0.741882 -0.112122 -0.645752 0.142029 1441914267 -0.741882 -0.112122 -0.645752 0.142029 1441914267 -0.741882 -0.112122 -0.645752 0.142029 1441914267 -0.741882 -0.112122 -0.645752 0.142029 1441914267 -0.741882 -0.112122 -0.645752 0.142029 1441914267 -0.741882 -0.112122 -0.645752 0.142029 1441914267 -0.739441 -0.111816 -0.650696 0.131958 1441914267 -0.739441 -0.111816 -0.650696 0.131958 1441914267 -0.739441 -0.111816 -0.650696 0.131958 1441914267 -0.739441 -0.111816 -0.650696 0.131958 1441914267 -0.739441 -0.111816 -0.650696 0.131958 1441914267 -0.734436 -0.109985 -0.657776 0.126160 1441914267 -0.734436 -0.109985 -0.657776 0.126160 1441914267 -0.734436 -0.109985 -0.657776 0.126160 1441914267 -0.734436 -0.109985 -0.657776 0.126160 1441914267 -0.734436 -0.109985 -0.657776 0.126160 1441914267 -0.734436 -0.109985 -0.657776 0.126160 1441914267 -0.726501 -0.127808 -0.665466 0.114197 1441914267 -0.726501 -0.127808 -0.665466 0.114197 1441914267 -0.726501 -0.127808 -0.665466 0.114197 1441914267 -0.726501 -0.127808 -0.665466 0.114197 1441914267 -0.726501 -0.127808 -0.665466 0.114197 1441914267 -0.726501 -0.127808 -0.665466 0.114197 1441914267 -0.726501 -0.127808 -0.665466 0.114197 1441914267 -0.727539 -0.132935 -0.667969 0.083435 1441914267 -0.727539 -0.132935 -0.667969 0.083435 1441914267 -0.727539 -0.132935 -0.667969 0.083435 1441914267 -0.727539 -0.132935 -0.667969 0.083435 1441914267 -0.727539 -0.132935 -0.667969 0.083435 1441914267 -0.727539 -0.132935 -0.667969 0.083435 1441914267 -0.730408 -0.119751 -0.668884 0.069458 1441914267 -0.730408 -0.119751 -0.668884 0.069458 1441914267 -0.730408 -0.119751 -0.668884 0.069458 1441914267 -0.730408 -0.119751 -0.668884 0.069458 1441914267 -0.730408 -0.119751 -0.668884 0.069458 1441914267 -0.730408 -0.119751 -0.668884 0.069458 1441914267 -0.728210 -0.115051 -0.669495 0.091553 1441914267 -0.728210 -0.115051 -0.669495 0.091553 1441914267 -0.728210 -0.115051 -0.669495 0.091553 1441914267 -0.728210 -0.115051 -0.669495 0.091553 1441914267 -0.728210 -0.115051 -0.669495 0.091553 1441914267 -0.728210 -0.115051 -0.669495 0.091553 1441914267 -0.728210 -0.115051 -0.669495 0.091553 1441914267 -0.728088 -0.126892 -0.663086 0.119080 1441914267 -0.728088 -0.126892 -0.663086 0.119080 1441914267 -0.728088 -0.126892 -0.663086 0.119080 1441914267 -0.728088 -0.126892 -0.663086 0.119080 1441914267 -0.728088 -0.126892 -0.663086 0.119080 1441914267 -0.728088 -0.126892 -0.663086 0.119080 1441914267 -0.733215 -0.131653 -0.656799 0.117249 1441914267 -0.733215 -0.131653 -0.656799 0.117249 1441914268 -0.733215 -0.131653 -0.656799 0.117249 1441914268 -0.733215 -0.131653 -0.656799 0.117249 1441914268 -0.733215 -0.131653 -0.656799 0.117249 1441914268 -0.733215 -0.131653 -0.656799 0.117249 1441914268 -0.738831 -0.116455 -0.656860 0.095947 1441914268 -0.738831 -0.116455 -0.656860 0.095947 1441914268 -0.738831 -0.116455 -0.656860 0.095947 1441914268 -0.738831 -0.116455 -0.656860 0.095947 1441914268 -0.738831 -0.116455 -0.656860 0.095947 1441914268 -0.738831 -0.116455 -0.656860 0.095947 1441914268 -0.738831 -0.116455 -0.656860 0.095947 1441914268 -0.742920 -0.104004 -0.655945 0.084351 1441914268 -0.742920 -0.104004 -0.655945 0.084351 1441914268 -0.742920 -0.104004 -0.655945 0.084351 1441914268 -0.742920 -0.104004 -0.655945 0.084351 1441914268 -0.742920 -0.104004 -0.655945 0.084351 1441914268 -0.742920 -0.104004 -0.655945 0.084351 1441914268 -0.756226 -0.088318 -0.641907 0.091675 1441914268 -0.756226 -0.088318 -0.641907 0.091675 1441914268 -0.756226 -0.088318 -0.641907 0.091675 1441914268 -0.756226 -0.088318 -0.641907 0.091675 1441914268 -0.756226 -0.088318 -0.641907 0.091675 1441914268 -0.756226 -0.088318 -0.641907 0.091675 1441914268 -0.766357 -0.068665 -0.629883 0.106262 1441914268 -0.766357 -0.068665 -0.629883 0.106262 1441914268 -0.766357 -0.068665 -0.629883 0.106262 1441914268 -0.766357 -0.068665 -0.629883 0.106262 1441914268 -0.766357 -0.068665 -0.629883 0.106262 1441914268 -0.773926 -0.056274 -0.619568 0.118835 1441914268 -0.773926 -0.056274 -0.619568 0.118835 1441914268 -0.773926 -0.056274 -0.619568 0.118835 1441914268 -0.773926 -0.056274 -0.619568 0.118835 1441914268 -0.773926 -0.056274 -0.619568 0.118835 1441914268 -0.773926 -0.056274 -0.619568 0.118835 1441914268 -0.783264 -0.058716 -0.606628 0.122986 1441914268 -0.783264 -0.058716 -0.606628 0.122986 1441914268 -0.783264 -0.058716 -0.606628 0.122986 1441914268 -0.783264 -0.058716 -0.606628 0.122986 1441914268 -0.783264 -0.058716 -0.606628 0.122986 1441914268 -0.783264 -0.058716 -0.606628 0.122986 1441914268 -0.783264 -0.058716 -0.606628 0.122986 1441914268 -0.784546 -0.065063 -0.605652 0.116211 1441914268 -0.784546 -0.065063 -0.605652 0.116211 1441914268 -0.784546 -0.065063 -0.605652 0.116211 1441914268 -0.784546 -0.065063 -0.605652 0.116211 1441914268 -0.784546 -0.065063 -0.605652 0.116211 1441914268 -0.784546 -0.065063 -0.605652 0.116211 1441914268 -0.778442 -0.073303 -0.614502 0.105652 1441914268 -0.778442 -0.073303 -0.614502 0.105652 1441914268 -0.778442 -0.073303 -0.614502 0.105652 1441914268 -0.778442 -0.073303 -0.614502 0.105652 1441914268 -0.778442 -0.073303 -0.614502 0.105652 1441914268 -0.778442 -0.073303 -0.614502 0.105652 1441914268 -0.769165 -0.071350 -0.628174 0.093811 1441914268 -0.769165 -0.071350 -0.628174 0.093811 1441914268 -0.769165 -0.071350 -0.628174 0.093811 1441914268 -0.769165 -0.071350 -0.628174 0.093811 1441914268 -0.769165 -0.071350 -0.628174 0.093811 1441914268 -0.769165 -0.071350 -0.628174 0.093811 1441914268 -0.758057 -0.062683 -0.642578 0.092590 1441914268 -0.758057 -0.062683 -0.642578 0.092590 1441914268 -0.758057 -0.062683 -0.642578 0.092590 1441914268 -0.758057 -0.062683 -0.642578 0.092590 1441914268 -0.758057 -0.062683 -0.642578 0.092590 1441914268 -0.758057 -0.062683 -0.642578 0.092590 1441914268 -0.753052 -0.076843 -0.645386 0.102966 1441914268 -0.753052 -0.076843 -0.645386 0.102966 1441914268 -0.753052 -0.076843 -0.645386 0.102966 1441914268 -0.753052 -0.076843 -0.645386 0.102966 1441914268 -0.753052 -0.076843 -0.645386 0.102966 1441914268 -0.753052 -0.076843 -0.645386 0.102966 1441914268 -0.750122 -0.089966 -0.644409 0.118469 1441914268 -0.750122 -0.089966 -0.644409 0.118469 1441914268 -0.750122 -0.089966 -0.644409 0.118469 1441914268 -0.750122 -0.089966 -0.644409 0.118469 1441914268 -0.750122 -0.089966 -0.644409 0.118469 1441914268 -0.750122 -0.089966 -0.644409 0.118469 1441914268 -0.750122 -0.089966 -0.644409 0.118469 1441914268 -0.748840 -0.088867 -0.642883 0.134460 1441914268 -0.748840 -0.088867 -0.642883 0.134460 1441914268 -0.748840 -0.088867 -0.642883 0.134460 1441914268 -0.748840 -0.088867 -0.642883 0.134460 1441914268 -0.748840 -0.088867 -0.642883 0.134460 1441914268 -0.748840 -0.088867 -0.642883 0.134460 1441914268 -0.738342 -0.104553 -0.643250 0.173706 1441914268 -0.738342 -0.104553 -0.643250 0.173706 1441914268 -0.738342 -0.104553 -0.643250 0.173706 1441914268 -0.738342 -0.104553 -0.643250 0.173706 1441914268 -0.738342 -0.104553 -0.643250 0.173706 1441914268 -0.710632 -0.151978 -0.653015 0.213440 1441914268 -0.710632 -0.151978 -0.653015 0.213440 1441914268 -0.710632 -0.151978 -0.653015 0.213440 1441914268 -0.710632 -0.151978 -0.653015 0.213440 1441914268 -0.710632 -0.151978 -0.653015 0.213440 1441914268 -0.710632 -0.151978 -0.653015 0.213440 1441914268 -0.700562 -0.177307 -0.673401 0.156250 1441914268 -0.700562 -0.177307 -0.673401 0.156250 1441914268 -0.700562 -0.177307 -0.673401 0.156250 1441914268 -0.700562 -0.177307 -0.673401 0.156250 1441914268 -0.700562 -0.177307 -0.673401 0.156250 1441914268 -0.700562 -0.177307 -0.673401 0.156250 1441914268 -0.700562 -0.177307 -0.673401 0.156250 1441914268 -0.710999 -0.125732 -0.685852 0.091614 1441914268 -0.710999 -0.125732 -0.685852 0.091614 1441914268 -0.710999 -0.125732 -0.685852 0.091614 1441914268 -0.710999 -0.125732 -0.685852 0.091614 1441914268 -0.710999 -0.125732 -0.685852 0.091614 1441914268 -0.710999 -0.125732 -0.685852 0.091614 1441914268 -0.712952 -0.111633 -0.687256 0.083801 1441914268 -0.712952 -0.111633 -0.687256 0.083801 1441914268 -0.712952 -0.111633 -0.687256 0.083801 1441914269 -0.712952 -0.111633 -0.687256 0.083801 1441914269 -0.712952 -0.111633 -0.687256 0.083801 1441914269 -0.712952 -0.111633 -0.687256 0.083801 1441914269 -0.712952 -0.111633 -0.687256 0.083801 1441914269 -0.711548 -0.119568 -0.684387 0.105347 1441914269 -0.711548 -0.119568 -0.684387 0.105347 1441914269 -0.711548 -0.119568 -0.684387 0.105347 1441914269 -0.711548 -0.119568 -0.684387 0.105347 1441914269 -0.711548 -0.119568 -0.684387 0.105347 1441914269 -0.711548 -0.119568 -0.684387 0.105347 1441914269 -0.719971 -0.114624 -0.673279 0.123596 1441914269 -0.719971 -0.114624 -0.673279 0.123596 1441914269 -0.719971 -0.114624 -0.673279 0.123596 1441914269 -0.719971 -0.114624 -0.673279 0.123596 1441914269 -0.719971 -0.114624 -0.673279 0.123596 1441914269 -0.719971 -0.114624 -0.673279 0.123596 1441914269 -0.728760 -0.109985 -0.663757 0.127625 1441914269 -0.728760 -0.109985 -0.663757 0.127625 1441914269 -0.728760 -0.109985 -0.663757 0.127625 1441914269 -0.728760 -0.109985 -0.663757 0.127625 1441914269 -0.728760 -0.109985 -0.663757 0.127625 1441914269 -0.728760 -0.109985 -0.663757 0.127625 1441914269 -0.737122 -0.110657 -0.657837 0.108521 1441914269 -0.737122 -0.110657 -0.657837 0.108521 1441914269 -0.737122 -0.110657 -0.657837 0.108521 1441914269 -0.737122 -0.110657 -0.657837 0.108521 1441914269 -0.737122 -0.110657 -0.657837 0.108521 1441914269 -0.737122 -0.110657 -0.657837 0.108521 1441914269 -0.737122 -0.110657 -0.657837 0.108521 1441914269 -0.747070 -0.099670 -0.651733 0.085449 1441914269 -0.747070 -0.099670 -0.651733 0.085449 1441914269 -0.747070 -0.099670 -0.651733 0.085449 1441914269 -0.747070 -0.099670 -0.651733 0.085449 1441914269 -0.747070 -0.099670 -0.651733 0.085449 1441914269 -0.747070 -0.099670 -0.651733 0.085449 1441914269 -0.762756 -0.080872 -0.637817 0.069824 1441914269 -0.762756 -0.080872 -0.637817 0.069824 1441914269 -0.762756 -0.080872 -0.637817 0.069824 1441914269 -0.762756 -0.080872 -0.637817 0.069824 1441914269 -0.762756 -0.080872 -0.637817 0.069824 1441914269 -0.762756 -0.080872 -0.637817 0.069824 1441914269 -0.762756 -0.080872 -0.637817 0.069824 1441914269 -0.773804 -0.066223 -0.625488 0.075562 1441914269 -0.773804 -0.066223 -0.625488 0.075562 1441914269 -0.773804 -0.066223 -0.625488 0.075562 1441914269 -0.773804 -0.066223 -0.625488 0.075562 1441914269 -0.773804 -0.066223 -0.625488 0.075562 1441914269 -0.773804 -0.066223 -0.625488 0.075562 1441914269 -0.778748 -0.071350 -0.615967 0.095764 1441914269 -0.778748 -0.071350 -0.615967 0.095764 1441914269 -0.778748 -0.071350 -0.615967 0.095764 1441914269 -0.778748 -0.071350 -0.615967 0.095764 1441914269 -0.778748 -0.071350 -0.615967 0.095764 1441914269 -0.778748 -0.071350 -0.615967 0.095764 1441914269 -0.780212 -0.084229 -0.610840 0.105225 1441914269 -0.780212 -0.084229 -0.610840 0.105225 1441914269 -0.780212 -0.084229 -0.610840 0.105225 1441914269 -0.780212 -0.084229 -0.610840 0.105225 1441914269 -0.780212 -0.084229 -0.610840 0.105225 1441914269 -0.780212 -0.084229 -0.610840 0.105225 1441914269 -0.780090 -0.088013 -0.611389 0.099976 1441914269 -0.780090 -0.088013 -0.611389 0.099976 1441914269 -0.780090 -0.088013 -0.611389 0.099976 1441914269 -0.780090 -0.088013 -0.611389 0.099976 1441914269 -0.780090 -0.088013 -0.611389 0.099976 1441914269 -0.780090 -0.088013 -0.611389 0.099976 1441914269 -0.780090 -0.088013 -0.611389 0.099976 1441914269 -0.775452 -0.088135 -0.618469 0.091797 1441914269 -0.775452 -0.088135 -0.618469 0.091797 1441914269 -0.775452 -0.088135 -0.618469 0.091797 1441914269 -0.775452 -0.088135 -0.618469 0.091797 1441914269 -0.775452 -0.088135 -0.618469 0.091797 1441914269 -0.775452 -0.088135 -0.618469 0.091797 1441914269 -0.775452 -0.088135 -0.618469 0.091797 1441914269 -0.771851 -0.086670 -0.623901 0.086853 1441914269 -0.771851 -0.086670 -0.623901 0.086853 1441914269 -0.771851 -0.086670 -0.623901 0.086853 1441914269 -0.771851 -0.086670 -0.623901 0.086853 1441914269 -0.771851 -0.086670 -0.623901 0.086853 1441914269 -0.771851 -0.086670 -0.623901 0.086853 1441914269 -0.767151 -0.088257 -0.629456 0.086792 1441914269 -0.767151 -0.088257 -0.629456 0.086792 1441914269 -0.767151 -0.088257 -0.629456 0.086792 1441914269 -0.767151 -0.088257 -0.629456 0.086792 1441914269 -0.767151 -0.088257 -0.629456 0.086792 1441914269 -0.767151 -0.088257 -0.629456 0.086792 1441914269 -0.762451 -0.088928 -0.634216 0.092773 1441914269 -0.762451 -0.088928 -0.634216 0.092773 1441914269 -0.762451 -0.088928 -0.634216 0.092773 1441914269 -0.762451 -0.088928 -0.634216 0.092773 1441914269 -0.762451 -0.088928 -0.634216 0.092773 1441914269 -0.762451 -0.088928 -0.634216 0.092773 1441914269 -0.751160 -0.098877 -0.642944 0.112732 1441914269 -0.751160 -0.098877 -0.642944 0.112732 1441914269 -0.751160 -0.098877 -0.642944 0.112732 1441914269 -0.751160 -0.098877 -0.642944 0.112732 1441914269 -0.751160 -0.098877 -0.642944 0.112732 1441914269 -0.751160 -0.098877 -0.642944 0.112732 1441914269 -0.742188 -0.112671 -0.646423 0.136780 1441914269 -0.742188 -0.112671 -0.646423 0.136780 1441914269 -0.742188 -0.112671 -0.646423 0.136780 1441914269 -0.742188 -0.112671 -0.646423 0.136780 1441914269 -0.742188 -0.112671 -0.646423 0.136780 1441914269 -0.742188 -0.112671 -0.646423 0.136780 1441914269 -0.730286 -0.127747 -0.648254 0.173767 1441914269 -0.730286 -0.127747 -0.648254 0.173767 1441914269 -0.730286 -0.127747 -0.648254 0.173767 1441914269 -0.730286 -0.127747 -0.648254 0.173767 1441914269 -0.730286 -0.127747 -0.648254 0.173767 1441914269 -0.730286 -0.127747 -0.648254 0.173767 1441914269 -0.730286 -0.127747 -0.648254 0.173767 1441914269 -0.724060 -0.156860 -0.648865 0.173706 1441914269 -0.724060 -0.156860 -0.648865 0.173706 1441914269 -0.724060 -0.156860 -0.648865 0.173706 1441914269 -0.724060 -0.156860 -0.648865 0.173706 1441914270 -0.724060 -0.156860 -0.648865 0.173706 1441914270 -0.724060 -0.156860 -0.648865 0.173706 1441914270 -0.726318 -0.150452 -0.658569 0.127319 1441914270 -0.726318 -0.150452 -0.658569 0.127319 1441914270 -0.726318 -0.150452 -0.658569 0.127319 1441914270 -0.726318 -0.150452 -0.658569 0.127319 1441914270 -0.726318 -0.150452 -0.658569 0.127319 1441914270 -0.726318 -0.150452 -0.658569 0.127319 1441914270 -0.726318 -0.150452 -0.658569 0.127319 1441914270 -0.730103 -0.125183 -0.666626 0.083435 1441914270 -0.730103 -0.125183 -0.666626 0.083435 1441914270 -0.730103 -0.125183 -0.666626 0.083435 1441914270 -0.730103 -0.125183 -0.666626 0.083435 1441914270 -0.730103 -0.125183 -0.666626 0.083435 1441914270 -0.730103 -0.125183 -0.666626 0.083435 1441914270 -0.728821 -0.127380 -0.668457 0.076355 1441914270 -0.728821 -0.127380 -0.668457 0.076355 1441914270 -0.728821 -0.127380 -0.668457 0.076355 1441914270 -0.728821 -0.127380 -0.668457 0.076355 1441914270 -0.728821 -0.127380 -0.668457 0.076355 1441914270 -0.728821 -0.127380 -0.668457 0.076355 1441914270 -0.726990 -0.127197 -0.669800 0.081848 1441914270 -0.726990 -0.127197 -0.669800 0.081848 1441914270 -0.726990 -0.127197 -0.669800 0.081848 1441914270 -0.726990 -0.127197 -0.669800 0.081848 1441914270 -0.726990 -0.127197 -0.669800 0.081848 1441914270 -0.726990 -0.127197 -0.669800 0.081848 1441914270 -0.726990 -0.127197 -0.669800 0.081848 1441914270 -0.723999 -0.122559 -0.670837 0.104248 1441914270 -0.723999 -0.122559 -0.670837 0.104248 1441914270 -0.723999 -0.122559 -0.670837 0.104248 1441914270 -0.723999 -0.122559 -0.670837 0.104248 1441914270 -0.723999 -0.122559 -0.670837 0.104248 1441914270 -0.721497 -0.125366 -0.666321 0.140930 1441914270 -0.721497 -0.125366 -0.666321 0.140930 1441914270 -0.721497 -0.125366 -0.666321 0.140930 1441914270 -0.721497 -0.125366 -0.666321 0.140930 1441914270 -0.721497 -0.125366 -0.666321 0.140930 1441914270 -0.721497 -0.125366 -0.666321 0.140930 1441914270 -0.721497 -0.125366 -0.666321 0.140930 1441914270 -0.720276 -0.141907 -0.654297 0.181580 1441914270 -0.720276 -0.141907 -0.654297 0.181580 1441914270 -0.720276 -0.141907 -0.654297 0.181580 1441914270 -0.720276 -0.141907 -0.654297 0.181580 1441914270 -0.720276 -0.141907 -0.654297 0.181580 1441914270 -0.720276 -0.141907 -0.654297 0.181580 1441914270 -0.724976 -0.155396 -0.643372 0.190857 1441914270 -0.724976 -0.155396 -0.643372 0.190857 1441914270 -0.724976 -0.155396 -0.643372 0.190857 1441914270 -0.724976 -0.155396 -0.643372 0.190857 1441914270 -0.724976 -0.155396 -0.643372 0.190857 1441914270 -0.733459 -0.143372 -0.642578 0.169250 1441914270 -0.733459 -0.143372 -0.642578 0.169250 1441914270 -0.733459 -0.143372 -0.642578 0.169250 1441914270 -0.733459 -0.143372 -0.642578 0.169250 1441914270 -0.733459 -0.143372 -0.642578 0.169250 1441914270 -0.733459 -0.143372 -0.642578 0.169250 1441914270 -0.733459 -0.143372 -0.642578 0.169250 1441914270 -0.741882 -0.113220 -0.644836 0.145020 1441914270 -0.741882 -0.113220 -0.644836 0.145020 1441914270 -0.741882 -0.113220 -0.644836 0.145020 1441914270 -0.741882 -0.113220 -0.644836 0.145020 1441914270 -0.741882 -0.113220 -0.644836 0.145020 1441914270 -0.741882 -0.113220 -0.644836 0.145020 1441914270 -0.747253 -0.099182 -0.640442 0.147217 1441914270 -0.747253 -0.099182 -0.640442 0.147217 1441914270 -0.747253 -0.099182 -0.640442 0.147217 1441914270 -0.747253 -0.099182 -0.640442 0.147217 1441914270 -0.747253 -0.099182 -0.640442 0.147217 1441914270 -0.747253 -0.099182 -0.640442 0.147217 1441914270 -0.756165 -0.095825 -0.626953 0.161316 1441914270 -0.756165 -0.095825 -0.626953 0.161316 1441914270 -0.756165 -0.095825 -0.626953 0.161316 1441914270 -0.756165 -0.095825 -0.626953 0.161316 1441914270 -0.756165 -0.095825 -0.626953 0.161316 1441914270 -0.756165 -0.095825 -0.626953 0.161316 1441914270 -0.765259 -0.086975 -0.615479 0.167542 1441914270 -0.765259 -0.086975 -0.615479 0.167542 1441914270 -0.765259 -0.086975 -0.615479 0.167542 1441914270 -0.765259 -0.086975 -0.615479 0.167542 1441914270 -0.765259 -0.086975 -0.615479 0.167542 1441914270 -0.765259 -0.086975 -0.615479 0.167542 1441914270 -0.765259 -0.086975 -0.615479 0.167542 1441914270 -0.772766 -0.080750 -0.607056 0.167114 1441914270 -0.772766 -0.080750 -0.607056 0.167114 1441914270 -0.772766 -0.080750 -0.607056 0.167114 1441914270 -0.772766 -0.080750 -0.607056 0.167114 1441914270 -0.772766 -0.080750 -0.607056 0.167114 1441914270 -0.772766 -0.080750 -0.607056 0.167114 1441914270 -0.774231 -0.082275 -0.606506 0.161255 1441914270 -0.774231 -0.082275 -0.606506 0.161255 1441914270 -0.774231 -0.082275 -0.606506 0.161255 1441914270 -0.774231 -0.082275 -0.606506 0.161255 1441914270 
-0.719482 -0.176636 -0.629456 0.234497 1441914272 -0.719482 -0.176636 -0.629456 0.234497 1441914272 -0.719482 -0.176636 -0.629456 0.234497 1441914272 -0.719482 -0.176636 -0.629456 0.234497 1441914272 -0.719482 -0.176636 -0.629456 0.234497 1441914272 -0.719238 -0.179382 -0.628296 0.236206 1441914272 -0.719238 -0.179382 -0.628296 0.236206 1441914272 -0.719238 -0.179382 -0.628296 0.236206 1441914272 -0.719238 -0.179382 -0.628296 0.236206 1441914272 -0.719238 -0.179382 -0.628296 0.236206 1441914272 -0.719238 -0.179382 -0.628296 0.236206 1441914272 -0.719238 -0.179382 -0.628296 0.236206 1441914273 -0.718079 -0.185059 -0.626465 0.240295 1441914273 -0.718079 -0.185059 -0.626465 0.240295 1441914273 -0.718079 -0.185059 -0.626465 0.240295 1441914273 -0.718079 -0.185059 -0.626465 0.240295 1441914273 -0.718079 -0.185059 -0.626465 0.240295 1441914273 -0.718079 -0.185059 -0.626465 0.240295 1441914273 -0.718079 -0.185059 -0.626465 0.240295 1441914273 -0.716309 -0.191162 -0.624512 0.245911 1441914273 -0.716309 -0.191162 -0.624512 0.245911 1441914273 -0.716309 -0.191162 -0.624512 0.245911 1441914273 -0.716309 -0.191162 -0.624512 0.245911 1441914273 -0.716309 -0.191162 -0.624512 0.245911 1441914273 -0.716309 -0.191162 -0.624512 0.245911 1441914273 -0.716064 -0.193481 -0.623413 0.247620 1441914273 -0.716064 -0.193481 -0.623413 0.247620 1441914273 -0.716064 -0.193481 -0.623413 0.247620 1441914273 -0.716064 -0.193481 -0.623413 0.247620 1441914273 -0.716064 -0.193481 -0.623413 0.247620 1441914273 -0.716064 -0.193481 -0.623413 0.247620 1441914273 -0.717590 -0.192810 -0.622925 0.244812 1441914273 -0.717590 -0.192810 -0.622925 0.244812 1441914273 -0.717590 -0.192810 -0.622925 0.244812 1441914273 -0.717590 -0.192810 -0.622925 0.244812 1441914273 -0.717590 -0.192810 -0.622925 0.244812 1441914273 -0.717590 -0.192810 -0.622925 0.244812 1441914273 -0.717590 -0.192810 -0.622925 0.244812 1441914273 -0.718018 -0.192322 -0.623230 0.243225 1441914273 -0.718018 -0.192322 -0.623230 0.243225 1441914273 -0.718018 -0.192322 -0.623230 0.243225 1441914273 -0.718018 -0.192322 -0.623230 0.243225 1441914273 -0.718018 -0.192322 -0.623230 0.243225 1441914273 -0.718018 -0.192322 -0.623230 0.243225 1441914273 -0.717102 -0.190796 -0.624817 0.243042 1441914273 -0.717102 -0.190796 -0.624817 0.243042 1441914273 -0.717102 -0.190796 -0.624817 0.243042 1441914273 -0.717102 -0.190796 -0.624817 0.243042 1441914273 -0.717102 -0.190796 -0.624817 0.243042 1441914273 -0.717102 -0.190796 -0.624817 0.243042 1441914273 -0.716431 -0.187439 -0.627075 0.241699 1441914273 -0.716431 -0.187439 -0.627075 0.241699 1441914273 -0.716431 -0.187439 -0.627075 0.241699 1441914273 -0.716431 -0.187439 -0.627075 0.241699 1441914273 -0.716431 -0.187439 -0.627075 0.241699 1441914273 -0.716431 -0.187439 -0.627075 0.241699 1441914273 -0.716431 -0.187439 -0.627075 0.241699 1441914273 -0.715637 -0.187073 -0.628540 0.240540 1441914273 -0.715637 -0.187073 -0.628540 0.240540 1441914273 -0.715637 -0.187073 -0.628540 0.240540 1441914273 -0.715637 -0.187073 -0.628540 0.240540 1441914273 -0.715637 -0.187073 -0.628540 0.240540 1441914273 -0.715637 -0.187073 -0.628540 0.240540 1441914273 -0.715393 -0.186157 -0.629883 0.238525 1441914273 -0.715393 -0.186157 -0.629883 0.238525 1441914273 -0.715393 -0.186157 -0.629883 0.238525 1441914273 -0.715393 -0.186157 -0.629883 0.238525 1441914273 -0.715393 -0.186157 -0.629883 0.238525 1441914273 -0.715393 -0.186157 -0.629883 0.238525 1441914273 -0.714905 -0.184631 -0.631287 0.237427 1441914273 -0.714905 -0.184631 -0.631287 0.237427 1441914273 -0.714905 -0.184631 -0.631287 0.237427 1441914273 -0.714905 -0.184631 -0.631287 0.237427 1441914273 -0.714905 -0.184631 -0.631287 0.237427 1441914273 -0.714905 -0.184631 -0.631287 0.237427 1441914273 -0.714905 -0.184631 -0.631287 0.237427 1441914273 -0.713684 -0.184448 -0.632385 0.238342 1441914273 -0.713684 -0.184448 -0.632385 0.238342 1441914273 -0.713684 -0.184448 -0.632385 0.238342 1441914273 -0.713684 -0.184448 -0.632385 0.238342 1441914273 -0.713684 -0.184448 -0.632385 0.238342 1441914273 -0.713684 -0.184448 -0.632385 0.238342 1441914273 -0.712585 -0.184875 -0.633057 0.239380 1441914273 -0.712585 -0.184875 -0.633057 0.239380 1441914273 -0.712585 -0.184875 -0.633057 0.239380 1441914273 -0.712585 -0.184875 -0.633057 0.239380 1441914273 -0.712585 -0.184875 -0.633057 0.239380 1441914273 -0.712585 -0.184875 -0.633057 0.239380 1441914273 -0.712463 -0.183838 -0.633545 0.239258 1441914273 -0.712463 -0.183838 -0.633545 0.239258 1441914273 -0.712463 -0.183838 -0.633545 0.239258 1441914273 -0.712463 -0.183838 -0.633545 0.239258 1441914273 -0.712463 -0.183838 -0.633545 0.239258 1441914273 -0.712463 -0.183838 -0.633545 0.239258 1441914273 -0.712463 -0.183838 -0.633545 0.239258 1441914273 -0.713013 -0.180908 -0.634399 0.237732 1441914273 -0.713013 -0.180908 -0.634399 0.237732 1441914273 -0.713013 -0.180908 -0.634399 0.237732 1441914273 -0.713013 -0.180908 -0.634399 0.237732 1441914273 -0.713013 -0.180908 -0.634399 0.237732 1441914273 -0.713013 -0.180908 -0.634399 0.237732 1441914273 -0.713745 -0.177124 -0.635315 0.235840 1441914273 -0.713745 -0.177124 -0.635315 0.235840 1441914273 -0.713745 -0.177124 -0.635315 0.235840 1441914273 -0.713745 -0.177124 -0.635315 0.235840 1441914273 -0.713745 -0.177124 -0.635315 0.235840 1441914273 -0.713745 -0.177124 -0.635315 0.235840 1441914273 -0.717285 -0.169495 -0.635437 0.230347 1441914273 -0.717285 -0.169495 -0.635437 0.230347 1441914273 -0.717285 -0.169495 -0.635437 0.230347 1441914273 -0.717285 -0.169495 -0.635437 0.230347 1441914273 -0.717285 -0.169495 -0.635437 0.230347 1441914273 -0.717285 -0.169495 -0.635437 0.230347 1441914273 -0.717285 -0.169495 -0.635437 0.230347 1441914273 -0.721008 -0.161621 -0.636536 0.221191 1441914273 -0.721008 -0.161621 -0.636536 0.221191 1441914273 -0.721008 -0.161621 -0.636536 0.221191 1441914273 -0.721008 -0.161621 -0.636536 0.221191 1441914273 -0.721008 -0.161621 -0.636536 0.221191 1441914273 -0.721008 -0.161621 -0.636536 0.221191 1441914273 -0.722473 -0.160278 -0.636597 0.217224 1441914273 -0.722473 -0.160278 -0.636597 0.217224 1441914273 -0.722473 -0.160278 -0.636597 0.217224 1441914273 -0.722473 -0.160278 -0.636597 0.217224 1441914273 -0.722473 -0.160278 -0.636597 0.217224 1441914273 -0.722473 -0.160278 -0.636597 0.217224 1441914273 -0.722473 -0.160278 -0.636597 0.217224 1441914273 -0.718933 -0.170105 -0.635437 0.224670 1441914274 -0.718933 -0.170105 -0.635437 0.224670 1441914274 -0.718933 -0.170105 -0.635437 0.224670 1441914274 -0.718933 -0.170105 -0.635437 0.224670 1441914274 -0.718933 -0.170105 -0.635437 0.224670 1441914274 -0.718933 -0.170105 -0.635437 0.224670 1441914274 -0.718933 -0.170105 -0.635437 0.224670 1441914274 -0.717590 -0.176208 -0.633606 0.229370 1441914274 -0.717590 -0.176208 -0.633606 0.229370 1441914274 -0.717590 -0.176208 -0.633606 0.229370 1441914274 -0.717590 -0.176208 -0.633606 0.229370 1441914274 -0.717590 -0.176208 -0.633606 0.229370 1441914274 -0.717590 -0.176208 -0.633606 0.229370 1441914274 -0.721191 -0.171875 -0.633301 0.222107 1441914274 -0.721191 -0.171875 -0.633301 0.222107 1441914274 -0.721191 -0.171875 -0.633301 0.222107 1441914274 -0.721191 -0.171875 -0.633301 0.222107 1441914274 -0.721191 -0.171875 -0.633301 0.222107 1441914274 -0.721191 -0.171875 -0.633301 0.222107 1441914274 -0.725769 -0.167664 -0.632324 0.213196 1441914274 -0.725769 -0.167664 -0.632324 0.213196 1441914274 -0.725769 -0.167664 -0.632324 0.213196 1441914274 -0.725769 -0.167664 -0.632324 0.213196 1441914274 -0.725769 -0.167664 -0.632324 0.213196 1441914274 -0.725769 -0.167664 -0.632324 0.213196 1441914274 -0.727722 -0.170593 -0.629395 0.212708 1441914274 -0.727722 -0.170593 -0.629395 0.212708 1441914274 -0.727722 -0.170593 -0.629395 0.212708 1441914274 -0.727722 -0.170593 -0.629395 0.212708 1441914274 -0.727722 -0.170593 -0.629395 0.212708 1441914274 -0.727722 -0.170593 -0.629395 0.212708 1441914274 -0.725830 -0.176941 -0.626770 0.221558 1441914274 -0.725830 -0.176941 -0.626770 0.221558 1441914274 -0.725830 -0.176941 -0.626770 0.221558 1441914274 -0.725830 -0.176941 -0.626770 0.221558 1441914274 -0.725830 -0.176941 -0.626770 0.221558 1441914274 -0.725830 -0.176941 -0.626770 0.221558 1441914274 -0.725830 -0.176941 -0.626770 0.221558 1441914274 -0.722229 -0.183838 -0.624756 0.233215 1441914274 -0.722229 -0.183838 -0.624756 0.233215 1441914274 -0.722229 -0.183838 -0.624756 0.233215 1441914274 -0.722229 -0.183838 -0.624756 0.233215 1441914274 -0.722229 -0.183838 -0.624756 0.233215 1441914274 -0.722229 -0.183838 -0.624756 0.233215 1441914274 -0.720886 -0.184998 -0.624390 0.237244 1441914274 -0.720886 -0.184998 -0.624390 0.237244 1441914274 -0.720886 -0.184998 -0.624390 0.237244 1441914274 -0.720886 -0.184998 -0.624390 0.237244 1441914274 -0.720886 -0.184998 -0.624390 0.237244 1441914274 -0.720886 -0.184998 -0.624390 0.237244 1441914274 -0.721069 -0.179932 -0.626831 0.234192 1441914274 -0.721069 -0.179932 -0.626831 0.234192 1441914274 -0.721069 -0.179932 -0.626831 0.234192 1441914274 -0.721069 -0.179932 -0.626831 0.234192 1441914274 -0.721069 -0.179932 -0.626831 0.234192 1441914274 -0.721069 -0.179932 -0.626831 0.234192 1441914274 -0.721069 -0.179932 -0.626831 0.234192 1441914274 -0.721069 -0.172791 -0.630493 0.229797 1441914274 -0.721069 -0.172791 -0.630493 0.229797 1441914274 -0.721069 -0.172791 -0.630493 0.229797 1441914274 -0.721069 -0.172791 -0.630493 0.229797 1441914274 -0.721069 -0.172791 -0.630493 0.229797 1441914274 -0.721069 -0.172791 -0.630493 0.229797 1441914274 -0.720154 -0.168213 -0.633972 0.226440 1441914274 -0.720154 -0.168213 -0.633972 0.226440 1441914274 -0.720154 -0.168213 -0.633972 0.226440 1441914274 -0.720154 -0.168213 -0.633972 0.226440 1441914274 -0.720154 -0.168213 -0.633972 0.226440 1441914274 -0.720154 -0.168213 -0.633972 0.226440 1441914274 -0.719299 -0.165527 -0.636597 0.223694 1441914274 -0.719299 -0.165527 -0.636597 0.223694 1441914274 -0.719299 -0.165527 -0.636597 0.223694 1441914274 -0.719299 -0.165527 -0.636597 0.223694 1441914274 -0.719299 -0.165527 -0.636597 0.223694 1441914274 -0.719299 -0.165527 -0.636597 0.223694 1441914274 -0.719177 -0.162720 -0.638916 0.219543 1441914274 -0.719177 -0.162720 -0.638916 0.219543 1441914274 -0.719177 -0.162720 -0.638916 0.219543 1441914274 -0.719177 -0.162720 -0.638916 0.219543 1441914274 -0.719177 -0.162720 -0.638916 0.219543 1441914274 -0.719177 -0.162720 -0.638916 0.219543 1441914274 -0.719177 -0.162720 -0.638916 0.219543 1441914274 -0.719482 -0.161255 -0.640076 0.216187 1441914274 -0.719482 -0.161255 -0.640076 0.216187 1441914274 -0.719482 -0.161255 -0.640076 0.216187 1441914274 -0.719482 -0.161255 -0.640076 0.216187 1441914274 -0.719482 -0.161255 -0.640076 0.216187 1441914274 -0.719482 -0.161255 -0.640076 0.216187 1441914274 -0.720276 -0.159546 -0.640686 0.212891 1441914274 -0.720276 -0.159546 -0.640686 0.212891 1441914274 -0.720276 -0.159546 -0.640686 0.212891 1441914274 -0.720276 -0.159546 -0.640686 0.212891 1441914274 -0.720276 -0.159546 -0.640686 0.212891 1441914274 -0.720276 -0.159546 -0.640686 0.212891 1441914274 -0.721130 -0.158020 -0.640930 0.210571 1441914274 -0.721130 -0.158020 -0.640930 0.210571 1441914274 -0.721130 -0.158020 -0.640930 0.210571 1441914274 -0.721130 -0.158020 -0.640930 0.210571 1441914274 -0.721130 -0.158020 -0.640930 0.210571 1441914274 -0.721130 -0.158020 -0.640930 0.210571 1441914274 -0.722656 -0.154480 -0.641052 0.207397 1441914274 -0.722656 -0.154480 -0.641052 0.207397 1441914274 -0.722656 -0.154480 -0.641052 0.207397 1441914274 -0.722656 -0.154480 -0.641052 0.207397 1441914274 -0.722656 -0.154480 -0.641052 0.207397 1441914274 -0.722656 -0.154480 -0.641052 0.207397 1441914274 -0.722656 -0.154480 -0.641052 0.207397 1441914274 -0.724426 -0.150024 -0.641174 0.204163 1441914274 -0.724426 -0.150024 -0.641174 0.204163 1441914274 -0.724426 -0.150024 -0.641174 0.204163 1441914274 -0.724426 -0.150024 -0.641174 0.204163 1441914274 -0.724426 -0.150024 -0.641174 0.204163 1441914274 -0.724426 -0.150024 -0.641174 0.204163 1441914274 -0.727722 -0.147766 -0.639038 0.200684 1441914274 -0.727722 -0.147766 -0.639038 0.200684 1441914275 -0.727722 -0.147766 -0.639038 0.200684 1441914275 -0.727722 -0.147766 -0.639038 0.200684 1441914275 -0.727722 -0.147766 -0.639038 0.200684 1441914275 -0.727722 -0.147766 -0.639038 0.200684 1441914275 -0.730469 -0.145203 -0.637390 0.197815 1441914275 -0.730469 -0.145203 -0.637390 0.197815 1441914275 -0.730469 -0.145203 -0.637390 0.197815 1441914275 -0.730469 -0.145203 -0.637390 0.197815 1441914275 -0.730469 -0.145203 -0.637390 0.197815 1441914275 -0.730469 -0.145203 -0.637390 0.197815 1441914275 -0.733582 -0.143372 -0.634827 0.195801 1441914275 -0.733582 -0.143372 -0.634827 0.195801 1441914275 -0.733582 -0.143372 -0.634827 0.195801 1441914275 -0.733582 -0.143372 -0.634827 0.195801 1441914275 -0.733582 -0.143372 -0.634827 0.195801 1441914275 -0.733582 -0.143372 -0.634827 0.195801 1441914275 -0.733582 -0.143372 -0.634827 0.195801 1441914275 -0.734863 -0.148132 -0.631836 0.197205 1441914275 -0.734863 -0.148132 -0.631836 0.197205 1441914275 -0.734863 -0.148132 -0.631836 0.197205 1441914275 -0.734863 -0.148132 -0.631836 0.197205 1441914275 -0.734863 -0.148132 -0.631836 0.197205 1441914275 -0.734863 -0.148132 -0.631836 0.197205 1441914275 -0.735168 -0.156250 -0.628357 0.200867 1441914275 -0.735168 -0.156250 -0.628357 0.200867 1441914275 -0.735168 -0.156250 -0.628357 0.200867 1441914275 -0.735168 -0.156250 -0.628357 0.200867 1441914275 -0.735168 -0.156250 -0.628357 0.200867 1441914275 -0.735168 -0.156250 -0.628357 0.200867 1441914275 -0.733398 -0.168518 -0.624451 0.209595 1441914275 -0.733398 -0.168518 -0.624451 0.209595 1441914275 -0.733398 -0.168518 -0.624451 0.209595 1441914275 -0.733398 -0.168518 -0.624451 0.209595 1441914275 -0.733398 -0.168518 -0.624451 0.209595 1441914275 -0.733398 -0.168518 -0.624451 0.209595 1441914275 -0.733398 -0.168518 -0.624451 0.209595 1441914275 -0.730469 -0.177673 -0.622070 0.219055 1441914275 -0.730469 -0.177673 -0.622070 0.219055 1441914275 -0.730469 -0.177673 -0.622070 0.219055 1441914275 -0.730469 -0.177673 -0.622070 0.219055 1441914275 -0.729614 -0.178162 -0.621460 0.223206 1441914275 -0.729614 -0.178162 -0.621460 0.223206 1441914275 -0.729614 -0.178162 -0.621460 0.223206 1441914275 -0.729614 -0.178162 -0.621460 0.223206 1441914275 -0.729614 -0.178162 -0.621460 0.223206 1441914275 -0.729614 -0.178162 -0.621460 0.223206 1441914275 -0.728760 -0.178528 -0.620850 0.227173 1441914275 -0.728760 -0.178528 -0.620850 0.227173 1441914275 -0.728760 -0.178528 -0.620850 0.227173 1441914275 -0.728760 -0.178528 -0.620850 0.227173 1441914275 -0.728760 -0.178528 -0.620850 0.227173 1441914275 -0.728760 -0.178528 -0.620850 0.227173 1441914275 -0.727722 -0.180054 -0.620056 0.231506 1441914275 -0.727722 -0.180054 -0.620056 0.231506 1441914275 -0.727722 -0.180054 -0.620056 0.231506 1441914275 -0.727722 -0.180054 -0.620056 0.231506 1441914275 -0.727722 -0.180054 -0.620056 0.231506 1441914275 -0.727722 -0.180054 -0.620056 0.231506 1441914275 -0.727722 -0.180054 -0.620056 0.231506 1441914275 -0.726440 -0.183472 -0.618896 0.235901 1441914275 -0.726440 -0.183472 -0.618896 0.235901 1441914275 -0.726440 -0.183472 -0.618896 0.235901 1441914275 -0.726440 -0.183472 -0.618896 0.235901 1441914275 -0.726440 -0.183472 -0.618896 0.235901 1441914275 -0.726440 -0.183472 -0.618896 0.235901 1441914275 -0.724609 -0.187073 -0.618652 0.239380 1441914275 -0.724609 -0.187073 -0.618652 0.239380 1441914275 -0.724609 -0.187073 -0.618652 0.239380 1441914275 -0.724609 -0.187073 -0.618652 0.239380 1441914275 -0.724609 -0.187073 -0.618652 0.239380 1441914275 -0.724609 -0.187073 -0.618652 0.239380 1441914275 -0.723999 -0.187378 -0.619751 0.238098 1441914275 -0.723999 -0.187378 -0.619751 0.238098 1441914275 -0.723999 -0.187378 -0.619751 0.238098 1441914275 -0.723999 -0.187378 -0.619751 0.238098 1441914275 -0.723999 -0.187378 -0.619751 0.238098 1441914275 -0.723999 -0.187378 -0.619751 0.238098 1441914275 -0.723999 -0.187378 -0.619751 0.238098 1441914275 -0.724304 -0.184631 -0.621948 0.233582 1441914275 -0.724304 -0.184631 -0.621948 0.233582 1441914275 -0.724304 -0.184631 -0.621948 0.233582 1441914275 -0.724304 -0.184631 -0.621948 0.233582 1441914275 -0.724304 -0.184631 -0.621948 0.233582 1441914275 -0.724304 -0.184631 -0.621948 0.233582 1441914275 -0.722534 -0.184143 -0.624695 0.231995 1441914275 -0.722534 -0.184143 -0.624695 0.231995 1441914275 -0.722534 -0.184143 -0.624695 0.231995 1441914275 -0.722534 -0.184143 -0.624695 0.231995 1441914275 -0.722534 -0.184143 -0.624695 0.231995 1441914275 -0.722534 -0.184143 -0.624695 0.231995 1441914275 -0.720520 -0.183899 -0.627258 0.231750 1441914275 -0.720520 -0.183899 -0.627258 0.231750 1441914275 -0.720520 -0.183899 -0.627258 0.231750 1441914275 -0.720520 -0.183899 -0.627258 0.231750 1441914275 -0.720520 -0.183899 -0.627258 0.231750 1441914275 -0.720520 -0.183899 -0.627258 0.231750 1441914275 -0.720154 -0.181824 -0.629456 0.228394 1441914275 -0.720154 -0.181824 -0.629456 0.228394 1441914275 -0.720154 -0.181824 -0.629456 0.228394 1441914275 -0.720154 -0.181824 -0.629456 0.228394 1441914275 -0.720154 -0.181824 -0.629456 0.228394 1441914275 -0.720154 -0.181824 -0.629456 0.228394 1441914275 -0.720154 -0.181824 -0.629456 0.228394 1441914275 -0.721619 -0.178284 -0.631042 0.222107 1441914275 -0.721619 -0.178284 -0.631042 0.222107 1441914275 -0.721619 -0.178284 -0.631042 0.222107 1441914275 -0.721619 -0.178284 -0.631042 0.222107 1441914275 -0.721619 -0.178284 -0.631042 0.222107 1441914275 -0.721619 -0.178284 -0.631042 0.222107 1441914275 -0.723328 -0.176880 -0.630981 0.217712 1441914275 -0.723328 -0.176880 -0.630981 0.217712 1441914275 -0.723328 -0.176880 -0.630981 0.217712 1441914275 -0.723328 -0.176880 -0.630981 0.217712 1441914276 -0.723328 -0.176880 -0.630981 0.217712 1441914276 -0.723328 -0.176880 -0.630981 0.217712 1441914276 -0.723328 -0.176880 -0.630981 0.217712 1441914276 -0.724243 -0.177490 -0.630188 0.216614 1441914276 -0.724243 -0.177490 -0.630188 0.216614 1441914276 -0.724243 -0.177490 -0.630188 0.216614 1441914276 -0.724243 -0.177490 -0.630188 0.216614 1441914276 -0.724243 -0.177490 -0.630188 0.216614 1441914276 -0.724243 -0.177490 -0.630188 0.216614 1441914276 -0.723999 -0.177185 -0.630432 0.216980 1441914276 -0.723999 -0.177185 -0.630432 0.216980 1441914276 -0.723999 -0.177185 -0.630432 0.216980 1441914276 -0.723999 -0.177185 -0.630432 0.216980 1441914276 -0.723999 -0.177185 -0.630432 0.216980 1441914276 -0.723999 -0.177185 -0.630432 0.216980 1441914276 -0.724731 -0.174744 -0.630676 0.215881 1441914276 -0.724731 -0.174744 -0.630676 0.215881 1441914276 -0.724731 -0.174744 -0.630676 0.215881 1441914276 -0.724731 -0.174744 -0.630676 0.215881 1441914276 -0.724731 -0.174744 -0.630676 0.215881 1441914276 -0.724731 -0.174744 -0.630676 0.215881 1441914276 -0.725891 -0.169312 -0.631775 0.213013 1441914276 -0.725891 -0.169312 -0.631775 0.213013 1441914276 -0.725891 -0.169312 -0.631775 0.213013 1441914276 -0.725891 -0.169312 -0.631775 0.213013 1441914276 -0.725891 -0.169312 -0.631775 0.213013 1441914276 -0.725891 -0.169312 -0.631775 0.213013 1441914276 -0.725891 -0.169312 -0.631775 0.213013 1441914276 -0.726257 -0.166870 -0.632080 0.212646 1441914276 -0.726257 -0.166870 -0.632080 0.212646 1441914276 -0.726257 -0.166870 -0.632080 0.212646 1441914276 -0.726257 -0.166870 -0.632080 0.212646 1441914276 -0.726257 -0.166870 -0.632080 0.212646 1441914276 -0.726257 -0.166870 -0.632080 0.212646 1441914276 -0.725708 -0.166260 -0.632446 0.213867 1441914276 -0.725708 -0.166260 -0.632446 0.213867 1441914276 -0.725708 -0.166260 -0.632446 0.213867 1441914276 -0.725708 -0.166260 -0.632446 0.213867 1441914276 -0.725708 -0.166260 -0.632446 0.213867 1441914276 -0.725708 -0.166260 -0.632446 0.213867 1441914276 -0.725220 -0.168213 -0.631470 0.217102 1441914276 -0.725220 -0.168213 -0.631470 0.217102 1441914276 -0.725220 -0.168213 -0.631470 0.217102 1441914276 -0.725220 -0.168213 -0.631470 0.217102 1441914276 -0.725220 -0.168213 -0.631470 0.217102 1441914276 -0.725220 -0.168213 -0.631470 0.217102 1441914276 -0.728027 -0.165222 -0.630005 0.214111 1441914276 -0.728027 -0.165222 -0.630005 0.214111 1441914276 -0.728027 -0.165222 -0.630005 0.214111 1441914276 -0.728027 -0.165222 -0.630005 0.214111 1441914276 -0.728027 -0.165222 -0.630005 0.214111 1441914276 -0.728027 -0.165222 -0.630005 0.214111 1441914276 -0.728027 -0.165222 -0.630005 0.214111 1441914276 -0.732117 -0.157471 -0.630371 0.204895 1441914276 -0.732117 -0.157471 -0.630371 0.204895 1441914276 -0.732117 -0.157471 -0.630371 0.204895 1441914276 -0.732117 -0.157471 -0.630371 0.204895 1441914276 -0.732117 -0.157471 -0.630371 0.204895 1441914276 -0.732117 -0.157471 -0.630371 0.204895 1441914276 -0.732117 -0.157471 -0.630371 0.204895 1441914276 -0.733398 -0.154175 -0.630615 0.201721 1441914276 -0.733398 -0.154175 -0.630615 0.201721 1441914276 -0.733398 -0.154175 -0.630615 0.201721 1441914276 -0.733398 -0.154175 -0.630615 0.201721 1441914276 -0.733398 -0.154175 -0.630615 0.201721 1441914276 -0.733398 -0.154175 -0.630615 0.201721 1441914276 -0.729980 -0.160950 -0.630066 0.210510 1441914276 -0.729980 -0.160950 -0.630066 0.210510 1441914276 -0.729980 -0.160950 -0.630066 0.210510 1441914276 -0.729980 -0.160950 -0.630066 0.210510 1441914276 -0.729980 -0.160950 -0.630066 0.210510 1441914276 -0.729980 -0.160950 -0.630066 0.210510 1441914276 -0.727051 -0.167786 -0.628784 0.218933 1441914276 -0.727051 -0.167786 -0.628784 0.218933 1441914276 -0.727051 -0.167786 -0.628784 0.218933 1441914276 -0.727051 -0.167786 -0.628784 0.218933 1441914276 -0.727051 -0.167786 -0.628784 0.218933 1441914276 -0.727051 -0.167786 -0.628784 0.218933 1441914276 -0.727356 -0.170105 -0.627869 0.218811 1441914276 -0.727356 -0.170105 -0.627869 0.218811 1441914276 -0.727356 -0.170105 -0.627869 0.218811 1441914276 -0.727356 -0.170105 -0.627869 0.218811 1441914276 -0.727356 -0.170105 -0.627869 0.218811 1441914276 -0.727356 -0.170105 -0.627869 0.218811 1441914276 -0.727356 -0.170105 -0.627869 0.218811 1441914276 -0.727661 -0.173584 -0.626221 0.219666 1441914276 -0.727661 -0.173584 -0.626221 0.219666 1441914276 -0.727661 -0.173584 -0.626221 0.219666 1441914276 -0.727661 -0.173584 -0.626221 0.219666 1441914276 -0.727661 -0.173584 -0.626221 0.219666 1441914276 -0.727661 -0.173584 -0.626221 0.219666 1441914276 -0.728210 -0.176086 -0.623657 0.223328 1441914276 -0.728210 -0.176086 -0.623657 0.223328 1441914276 -0.728210 -0.176086 -0.623657 0.223328 1441914276 -0.728210 -0.176086 -0.623657 0.223328 1441914276 -0.728210 -0.176086 -0.623657 0.223328 1441914276 -0.728210 -0.176086 -0.623657 0.223328 1441914276 -0.728210 -0.176086 -0.623657 0.223328 1441914276 -0.728821 -0.174805 -0.622559 0.225403 1441914276 -0.728821 -0.174805 -0.622559 0.225403 1441914276 -0.728821 -0.174805 -0.622559 0.225403 1441914276 -0.728821 -0.174805 -0.622559 0.225403 1441914276 -0.728821 -0.174805 -0.622559 0.225403 1441914276 -0.728821 -0.174805 -0.622559 0.225403 1441914276 -0.729248 -0.174805 -0.621399 0.227295 1441914276 -0.729248 -0.174805 -0.621399 0.227295 1441914276 -0.729248 -0.174805 -0.621399 0.227295 1441914276 -0.729248 -0.174805 -0.621399 0.227295 1441914276 -0.729248 -0.174805 -0.621399 0.227295 1441914276 -0.729248 -0.174805 -0.621399 0.227295 1441914276 -0.729248 -0.174805 -0.621399 0.227295 1441914276 -0.728394 -0.174072 -0.621826 0.229248 1441914276 -0.728394 -0.174072 -0.621826 0.229248 1441914276 -0.728394 -0.174072 -0.621826 0.229248 1441914276 -0.728394 -0.174072 -0.621826 0.229248 1441914276 -0.728394 -0.174072 -0.621826 0.229248 1441914277 -0.728394 -0.174072 -0.621826 0.229248 1441914277 -0.726563 -0.172974 -0.623230 0.232178 1441914277 -0.726563 -0.172974 -0.623230 0.232178 1441914277 -0.726563 -0.172974 -0.623230 0.232178 1441914277 -0.726563 -0.172974 -0.623230 0.232178 1441914277 -0.726563 -0.172974 -0.623230 0.232178 1441914277 -0.726563 -0.172974 -0.623230 0.232178 1441914277 -0.724243 -0.171753 -0.625854 0.233093 1441914277 -0.724243 -0.171753 -0.625854 0.233093 1441914277 -0.724243 -0.171753 -0.625854 0.233093 1441914277 -0.724243 -0.171753 -0.625854 0.233093 1441914277 -0.724243 -0.171753 -0.625854 0.233093 1441914277 -0.724243 -0.171753 -0.625854 0.233093 1441914277 -0.724243 -0.171753 -0.625854 0.233093 1441914277 -0.722778 -0.167480 -0.629944 0.229797 1441914277 -0.722778 -0.167480 -0.629944 0.229797 1441914277 -0.722778 -0.167480 -0.629944 0.229797 1441914277 -0.722778 -0.167480 -0.629944 0.229797 1441914277 -0.722778 -0.167480 -0.629944 0.229797 1441914277 -0.722778 -0.167480 -0.629944 0.229797 1441914277 -0.722107 -0.160583 -0.634766 0.223389 1441914277 -0.722107 -0.160583 -0.634766 0.223389 1441914277 -0.722107 -0.160583 -0.634766 0.223389 1441914277 -0.722107 -0.160583 -0.634766 0.223389 1441914277 -0.722107 -0.160583 -0.634766 0.223389 1441914277 -0.722107 -0.160583 -0.634766 0.223389 1441914277 -0.721375 -0.158264 -0.637695 0.219177 1441914277 -0.721375 -0.158264 -0.637695 0.219177 1441914277 -0.721375 -0.158264 -0.637695 0.219177 1441914277 -0.721375 -0.158264 -0.637695 0.219177 1441914277 -0.721375 -0.158264 -0.637695 0.219177 1441914277 -0.721375 -0.158264 -0.637695 0.219177 1441914277 -0.721375 -0.158264 -0.637695 0.219177 1441914277 -0.720398 -0.161072 -0.638428 0.218262 1441914277 -0.720398 -0.161072 -0.638428 0.218262 1441914277 -0.720398 -0.161072 -0.638428 0.218262 1441914277 -0.720398 -0.161072 -0.638428 0.218262 1441914277 -0.720398 -0.161072 -0.638428 0.218262 1441914277 -0.720398 -0.161072 -0.638428 0.218262 1441914277 -0.720276 -0.161865 -0.638977 0.216370 1441914277 -0.720276 -0.161865 -0.638977 0.216370 1441914277 -0.720276 -0.161865 -0.638977 0.216370 1441914277 -0.720276 -0.161865 -0.638977 0.216370 1441914277 -0.720276 -0.161865 -0.638977 0.216370 1441914277 -0.720276 -0.161865 -0.638977 0.216370 1441914277 -0.720886 -0.157532 -0.640564 0.212830 1441914277 -0.720886 -0.157532 -0.640564 0.212830 1441914277 -0.720886 -0.157532 -0.640564 0.212830 1441914277 -0.720886 -0.157532 -0.640564 0.212830 1441914277 -0.720886 -0.157532 -0.640564 0.212830 1441914277 -0.720886 -0.157532 -0.640564 0.212830 1441914277 -0.720886 -0.157532 -0.640564 0.212830 1441914277 -0.721252 -0.155212 -0.641357 0.210876 1441914277 -0.721252 -0.155212 -0.641357 0.210876 1441914277 -0.721252 -0.155212 -0.641357 0.210876 1441914277 -0.721252 -0.155212 -0.641357 0.210876 1441914277 -0.721252 -0.155212 -0.641357 0.210876 1441914277 -0.721252 -0.155212 -0.641357 0.210876 1441914277 -0.721924 -0.154053 -0.640869 0.210693 1441914277 -0.721924 -0.154053 -0.640869 0.210693 1441914277 -0.721924 -0.154053 -0.640869 0.210693 1441914277 -0.721924 -0.154053 -0.640869 0.210693 1441914277 -0.721924 -0.154053 -0.640869 0.210693 1441914277 -0.721924 -0.154053 -0.640869 0.210693 1441914277 -0.723633 -0.151611 -0.640198 0.208923 1441914277 -0.723633 -0.151611 -0.640198 0.208923 1441914277 -0.723633 -0.151611 -0.640198 0.208923 1441914277 -0.723633 -0.151611 -0.640198 0.208923 1441914277 -0.723633 -0.151611 -0.640198 0.208923 1441914277 -0.723633 -0.151611 -0.640198 0.208923 1441914277 -0.724609 -0.151306 -0.638916 0.209534 1441914277 -0.724609 -0.151306 -0.638916 0.209534 1441914277 -0.724609 -0.151306 -0.638916 0.209534 1441914277 -0.724609 -0.151306 -0.638916 0.209534 1441914277 -0.724609 -0.151306 -0.638916 0.209534 1441914277 -0.724609 -0.151306 -0.638916 0.209534 1441914277 -0.724609 -0.151306 -0.638916 0.209534 1441914277 -0.726318 -0.149963 -0.637634 0.208557 1441914277 -0.726318 -0.149963 -0.637634 0.208557 1441914277 -0.726318 -0.149963 -0.637634 0.208557 1441914277 -0.726318 -0.149963 -0.637634 0.208557 1441914277 -0.726318 -0.149963 -0.637634 0.208557 1441914277 -0.726318 -0.149963 -0.637634 0.208557 1441914277 -0.726990 -0.148315 -0.637634 0.207275 1441914277 -0.726990 -0.148315 -0.637634 0.207275 1441914277 -0.726990 -0.148315 -0.637634 0.207275 1441914277 -0.726990 -0.148315 -0.637634 0.207275 1441914277 -0.726990 -0.148315 -0.637634 0.207275 1441914277 -0.726990 -0.148315 -0.637634 0.207275 1441914277 -0.726990 -0.148315 -0.637634 0.207275 1441914277 -0.726563 -0.151001 -0.637024 0.208679 1441914277 -0.726563 -0.151001 -0.637024 0.208679 1441914277 -0.726563 -0.151001 -0.637024 0.208679 1441914277 -0.726563 -0.151001 -0.637024 0.208679 1441914277 -0.726563 -0.151001 -0.637024 0.208679 1441914277 -0.726563 -0.151001 -0.637024 0.208679 1441914277 -0.726563 -0.151001 -0.637024 0.208679 1441914277 -0.724731 -0.157715 -0.635925 0.213440 1441914277 -0.724731 -0.157715 -0.635925 0.213440 1441914277 -0.724731 -0.157715 -0.635925 0.213440 1441914277 -0.724731 -0.157715 -0.635925 0.213440 1441914277 -0.724731 -0.157715 -0.635925 0.213440 1441914277 -0.724731 -0.157715 -0.635925 0.213440 1441914277 -0.722961 -0.164124 -0.634521 0.218689 1441914277 -0.722961 -0.164124 -0.634521 0.218689 1441914277 -0.722961 -0.164124 -0.634521 0.218689 1441914277 -0.722961 -0.164124 -0.634521 0.218689 1441914277 -0.722961 -0.164124 -0.634521 0.218689 1441914277 -0.722961 -0.164124 -0.634521 0.218689 1441914277 -0.723022 -0.166626 -0.632996 0.221069 1441914277 -0.723022 -0.166626 -0.632996 0.221069 1441914277 -0.723022 -0.166626 -0.632996 0.221069 1441914277 -0.723022 -0.166626 -0.632996 0.221069 1441914277 -0.723022 -0.166626 -0.632996 0.221069 1441914277 -0.723022 -0.166626 -0.632996 0.221069 1441914277 -0.723022 -0.166626 -0.632996 0.221069 1441914278 -0.723267 -0.167725 -0.632324 0.221313 1441914278 -0.723267 -0.167725 -0.632324 0.221313 1441914278 -0.723267 -0.167725 -0.632324 0.221313 1441914278 -0.723267 -0.167725 -0.632324 0.221313 1441914278 -0.723267 -0.167725 -0.632324 0.221313 1441914278 -0.723267 -0.167725 -0.632324 0.221313 1441914278 -0.723755 -0.167664 -0.631287 0.222717 1441914278 -0.723755 -0.167664 -0.631287 0.222717 1441914278 -0.723755 -0.167664 -0.631287 0.222717 1441914278 -0.723755 -0.167664 -0.631287 0.222717 1441914278 -0.723755 -0.167664 -0.631287 0.222717 1441914278 -0.723755 -0.167664 -0.631287 0.222717 1441914278 -0.722290 -0.171997 -0.629883 0.228088 1441914278 -0.722290 -0.171997 -0.629883 0.228088 1441914278 -0.722290 -0.171997 -0.629883 0.228088 1441914278 -0.722290 -0.171997 -0.629883 0.228088 1441914278 -0.722290 -0.171997 -0.629883 0.228088 1441914278 -0.722290 -0.171997 -0.629883 0.228088 1441914278 -0.722290 -0.171997 -0.629883 0.228088 1441914278 -0.721191 -0.177979 -0.627380 0.233826 1441914278 
-0.766968 -0.089050 -0.619019 0.143860 1441914280 -0.766968 -0.089050 -0.619019 0.143860 1441914280 -0.766968 -0.089050 -0.619019 0.143860 1441914280 -0.766968 -0.089050 -0.619019 0.143860 1441914280 -0.766968 -0.089050 -0.619019 0.143860 1441914280 -0.766968 -0.089050 -0.619019 0.143860 1441914280 -0.766968 -0.089050 -0.619019 0.143860 1441914280 -0.780884 -0.048645 -0.607483 0.137634 1441914280 -0.780884 -0.048645 -0.607483 0.137634 1441914280 -0.780884 -0.048645 -0.607483 0.137634 1441914280 -0.780884 -0.048645 -0.607483 0.137634 1441914280 -0.780884 -0.048645 -0.607483 0.137634 1441914280 -0.780884 -0.048645 -0.607483 0.137634 1441914280 -0.780396 -0.035645 -0.606384 0.148621 1441914280 -0.780396 -0.035645 -0.606384 0.148621 1441914280 -0.780396 -0.035645 -0.606384 0.148621 1441914280 -0.780396 -0.035645 -0.606384 0.148621 1441914280 -0.780396 -0.035645 -0.606384 0.148621 1441914280 -0.780396 -0.035645 -0.606384 0.148621 1441914280 -0.780396 -0.035645 -0.606384 0.148621 1441914280 -0.774658 -0.050781 -0.607117 0.169861 1441914280 -0.774658 -0.050781 -0.607117 0.169861 1441914280 -0.774658 -0.050781 -0.607117 0.169861 1441914280 -0.774658 -0.050781 -0.607117 0.169861 1441914280 -0.774658 -0.050781 -0.607117 0.169861 1441914280 -0.774658 -0.050781 -0.607117 0.169861 1441914280 -0.777161 -0.068909 -0.601746 0.170898 1441914280 -0.777161 -0.068909 -0.601746 0.170898 1441914280 -0.777161 -0.068909 -0.601746 0.170898 1441914280 -0.777161 -0.068909 -0.601746 0.170898 1441914280 -0.777161 -0.068909 -0.601746 0.170898 1441914280 -0.777161 -0.068909 -0.601746 0.170898 1441914280 -0.783325 -0.076660 -0.597473 0.153931 1441914280 -0.783325 -0.076660 -0.597473 0.153931 1441914280 -0.783325 -0.076660 -0.597473 0.153931 1441914280 -0.783325 -0.076660 -0.597473 0.153931 1441914280 -0.783325 -0.076660 -0.597473 0.153931 1441914280 -0.783325 -0.076660 -0.597473 0.153931 1441914280 -0.783813 -0.081909 -0.600403 0.136292 1441914280 -0.783813 -0.081909 -0.600403 0.136292 1441914280 -0.783813 -0.081909 -0.600403 0.136292 1441914280 -0.783813 -0.081909 -0.600403 0.136292 1441914280 -0.783813 -0.081909 -0.600403 0.136292 1441914280 -0.783813 -0.081909 -0.600403 0.136292 1441914280 -0.778381 -0.076355 -0.611145 0.122070 1441914280 -0.778381 -0.076355 -0.611145 0.122070 1441914280 -0.778381 -0.076355 -0.611145 0.122070 1441914280 -0.778381 -0.076355 -0.611145 0.122070 1441914280 -0.778381 -0.076355 -0.611145 0.122070 1441914280 -0.778381 -0.076355 -0.611145 0.122070 1441914280 -0.778381 -0.076355 -0.611145 0.122070 1441914280 -0.771729 -0.067932 -0.620178 0.123657 1441914280 -0.771729 -0.067932 -0.620178 0.123657 1441914280 -0.771729 -0.067932 -0.620178 0.123657 1441914280 -0.771729 -0.067932 -0.620178 0.123657 1441914280 -0.771729 -0.067932 -0.620178 0.123657 1441914280 -0.771729 -0.067932 -0.620178 0.123657 1441914280 -0.764832 -0.065308 -0.624390 0.144714 1441914280 -0.764832 -0.065308 -0.624390 0.144714 1441914280 -0.764832 -0.065308 -0.624390 0.144714 1441914280 -0.764832 -0.065308 -0.624390 0.144714 1441914280 -0.764832 -0.065308 -0.624390 0.144714 1441914280 -0.764832 -0.065308 -0.624390 0.144714 1441914280 -0.764832 -0.065308 -0.624390 0.144714 1441914280 -0.754517 -0.081116 -0.630005 0.165100 1441914280 -0.754517 -0.081116 -0.630005 0.165100 1441914280 -0.754517 -0.081116 -0.630005 0.165100 1441914280 -0.754517 -0.081116 -0.630005 0.165100 1441914280 -0.754517 -0.081116 -0.630005 0.165100 1441914280 -0.754517 -0.081116 -0.630005 0.165100 1441914280 -0.754517 -0.081116 -0.630005 0.165100 1441914280 -0.743347 -0.086853 -0.637146 0.184326 1441914280 -0.743347 -0.086853 -0.637146 0.184326 1441914280 -0.743347 -0.086853 -0.637146 0.184326 1441914280 -0.743347 -0.086853 -0.637146 0.184326 1441914280 -0.743347 -0.086853 -0.637146 0.184326 1441914280 -0.743347 -0.086853 -0.637146 0.184326 1441914280 -0.736877 -0.098328 -0.635803 0.207764 1441914280 -0.736877 -0.098328 -0.635803 0.207764 1441914280 -0.736877 -0.098328 -0.635803 0.207764 1441914280 -0.736877 -0.098328 -0.635803 0.207764 1441914280 -0.736877 -0.098328 -0.635803 0.207764 1441914280 -0.736877 -0.098328 -0.635803 0.207764 1441914280 -0.722839 -0.135803 -0.636108 0.233337 1441914280 -0.722839 -0.135803 -0.636108 0.233337 1441914280 -0.722839 -0.135803 -0.636108 0.233337 1441914281 -0.722839 -0.135803 -0.636108 0.233337 1441914281 -0.722839 -0.135803 -0.636108 0.233337 1441914281 -0.722839 -0.135803 -0.636108 0.233337 1441914281 -0.708008 -0.173096 -0.653015 0.205750 1441914281 -0.708008 -0.173096 -0.653015 0.205750 1441914281 -0.708008 -0.173096 -0.653015 0.205750 1441914281 -0.708008 -0.173096 -0.653015 0.205750 1441914281 -0.708008 -0.173096 -0.653015 0.205750 1441914281 -0.708008 -0.173096 -0.653015 0.205750 1441914281 -0.712769 -0.157471 -0.670471 0.132996 1441914281 -0.712769 -0.157471 -0.670471 0.132996 1441914281 -0.712769 -0.157471 -0.670471 0.132996 1441914281 -0.712769 -0.157471 -0.670471 0.132996 1441914281 -0.712769 -0.157471 -0.670471 0.132996 1441914281 -0.712769 -0.157471 -0.670471 0.132996 1441914281 -0.712769 -0.157471 -0.670471 0.132996 1441914281 -0.717163 -0.137756 -0.675659 0.101318 1441914281 -0.717163 -0.137756 -0.675659 0.101318 1441914281 -0.717163 -0.137756 -0.675659 0.101318 1441914281 -0.717163 -0.137756 -0.675659 0.101318 1441914281 -0.717163 -0.137756 -0.675659 0.101318 1441914281 -0.717163 -0.137756 -0.675659 0.101318 1441914281 -0.715759 -0.129517 -0.677429 0.109741 1441914281 -0.715759 -0.129517 -0.677429 0.109741 1441914281 -0.715759 -0.129517 -0.677429 0.109741 1441914281 -0.715759 -0.129517 -0.677429 0.109741 1441914281 -0.715759 -0.129517 -0.677429 0.109741 1441914281 -0.715759 -0.129517 -0.677429 0.109741 1441914281 -0.715759 -0.129517 -0.677429 0.109741 1441914281 -0.716980 -0.125366 -0.672852 0.132568 1441914281 -0.716980 -0.125366 -0.672852 0.132568 1441914281 -0.716980 -0.125366 -0.672852 0.132568 1441914281 -0.716980 -0.125366 -0.672852 0.132568 1441914281 -0.716980 -0.125366 -0.672852 0.132568 1441914281 -0.716980 -0.125366 -0.672852 0.132568 1441914281 -0.724854 -0.124512 -0.662903 0.140198 1441914281 -0.724854 -0.124512 -0.662903 0.140198 1441914281 -0.724854 -0.124512 -0.662903 0.140198 1441914281 -0.724854 -0.124512 -0.662903 0.140198 1441914281 -0.724854 -0.124512 -0.662903 0.140198 1441914281 -0.724854 -0.124512 -0.662903 0.140198 1441914281 -0.724854 -0.124512 -0.662903 0.140198 1441914281 -0.736511 -0.118408 -0.654175 0.125244 1441914281 -0.736511 -0.118408 -0.654175 0.125244 1441914281 -0.736511 -0.118408 -0.654175 0.125244 1441914281 -0.736511 -0.118408 -0.654175 0.125244 1441914281 -0.736511 -0.118408 -0.654175 0.125244 1441914281 -0.736511 -0.118408 -0.654175 0.125244 1441914281 -0.741943 -0.105957 -0.654785 0.098022 1441914281 -0.741943 -0.105957 -0.654785 0.098022 1441914281 -0.741943 -0.105957 -0.654785 0.098022 1441914281 -0.741943 -0.105957 -0.654785 0.098022 1441914281 -0.741943 -0.105957 -0.654785 0.098022 1441914281 -0.741943 -0.105957 -0.654785 0.098022 1441914281 -0.747253 -0.088623 -0.654114 0.077454 1441914281 -0.747253 -0.088623 -0.654114 0.077454 1441914281 -0.747253 -0.088623 -0.654114 0.077454 1441914281 -0.747253 -0.088623 -0.654114 0.077454 1441914281 -0.747253 -0.088623 -0.654114 0.077454 1441914281 -0.747253 -0.088623 -0.654114 0.077454 1441914281 -0.760315 -0.075073 -0.641541 0.069153 1441914281 -0.760315 -0.075073 -0.641541 0.069153 1441914281 -0.760315 -0.075073 -0.641541 0.069153 1441914281 -0.760315 -0.075073 -0.641541 0.069153 1441914281 -0.760315 -0.075073 -0.641541 0.069153 1441914281 -0.760315 -0.075073 -0.641541 0.069153 1441914281 -0.760315 -0.075073 -0.641541 0.069153 1441914281 -0.771179 -0.064697 -0.628418 0.079224 1441914281 -0.771179 -0.064697 -0.628418 0.079224 1441914281 -0.771179 -0.064697 -0.628418 0.079224 1441914281 -0.771179 -0.064697 -0.628418 0.079224 1441914281 -0.771179 -0.064697 -0.628418 0.079224 1441914281 -0.771179 -0.064697 -0.628418 0.079224 1441914281 -0.779968 -0.072327 -0.614502 0.094116 1441914281 -0.779968 -0.072327 -0.614502 0.094116 1441914281 -0.779968 -0.072327 -0.614502 0.094116 1441914281 -0.779968 -0.072327 -0.614502 0.094116 1441914281 -0.779968 -0.072327 -0.614502 0.094116 1441914281 -0.779968 -0.072327 -0.614502 0.094116 1441914281 -0.779968 -0.072327 -0.614502 0.094116 1441914281 -0.784607 -0.078003 -0.608215 0.092041 1441914281 -0.784607 -0.078003 -0.608215 0.092041 1441914281 -0.784607 -0.078003 -0.608215 0.092041 1441914281 -0.784607 -0.078003 -0.608215 0.092041 1441914281 -0.784607 -0.078003 -0.608215 0.092041 1441914281 -0.784607 -0.078003 -0.608215 0.092041 1441914281 -0.781372 -0.078613 -0.613953 0.080505 1441914281 -0.781372 -0.078613 -0.613953 0.080505 1441914281 -0.781372 -0.078613 -0.613953 0.080505 1441914281 -0.781372 -0.078613 -0.613953 0.080505 1441914281 -0.781372 -0.078613 -0.613953 0.080505 1441914281 -0.781372 -0.078613 -0.613953 0.080505 1441914281 -0.781372 -0.078613 -0.613953 0.080505 1441914281 -0.771606 -0.083618 -0.626526 0.072388 1441914281 -0.771606 -0.083618 -0.626526 0.072388 1441914281 -0.771606 -0.083618 -0.626526 0.072388 1441914281 -0.771606 -0.083618 -0.626526 0.072388 1441914281 -0.771606 -0.083618 -0.626526 0.072388 1441914281 -0.771606 -0.083618 -0.626526 0.072388 1441914281 -0.767212 -0.078674 -0.632690 0.070374 1441914281 -0.767212 -0.078674 -0.632690 0.070374 1441914281 -0.767212 -0.078674 -0.632690 0.070374 1441914281 -0.767212 -0.078674 -0.632690 0.070374 1441914281 -0.767212 -0.078674 -0.632690 0.070374 1441914281 -0.767212 -0.078674 -0.632690 0.070374 1441914281 -0.763672 -0.081360 -0.635620 0.079346 1441914281 -0.763672 -0.081360 -0.635620 0.079346 1441914281 -0.763672 -0.081360 -0.635620 0.079346 1441914281 -0.763672 -0.081360 -0.635620 0.079346 1441914281 -0.763672 -0.081360 -0.635620 0.079346 1441914281 -0.763672 -0.081360 -0.635620 0.079346 1441914281 -0.763672 -0.081360 -0.635620 0.079346 1441914281 -0.759277 -0.093811 -0.637390 0.092590 1441914281 -0.759277 -0.093811 -0.637390 0.092590 1441914281 -0.759277 -0.093811 -0.637390 0.092590 1441914282 -0.759277 -0.093811 -0.637390 0.092590 1441914282 -0.759277 -0.093811 -0.637390 0.092590 1441914282 -0.759277 -0.093811 -0.637390 0.092590 1441914282 -0.752136 -0.096497 -0.641602 0.115906 1441914282 -0.752136 -0.096497 -0.641602 0.115906 1441914282 -0.752136 -0.096497 -0.641602 0.115906 1441914282 -0.752136 -0.096497 -0.641602 0.115906 1441914282 -0.752136 -0.096497 -0.641602 0.115906 1441914282 -0.752136 -0.096497 -0.641602 0.115906 1441914282 -0.742126 -0.110168 -0.643188 0.153259 1441914282 -0.742126 -0.110168 -0.643188 0.153259 1441914282 -0.742126 -0.110168 -0.643188 0.153259 1441914282 -0.742126 -0.110168 -0.643188 0.153259 1441914282 -0.742126 -0.110168 -0.643188 0.153259 1441914282 -0.742126 -0.110168 -0.643188 0.153259 1441914282 -0.720520 -0.143982 -0.648438 0.199402 1441914282 -0.720520 -0.143982 -0.648438 0.199402 1441914282 -0.720520 -0.143982 -0.648438 0.199402 1441914282 -0.720520 -0.143982 -0.648438 0.199402 1441914282 -0.720520 -0.143982 -0.648438 0.199402 1441914282 -0.720520 -0.143982 -0.648438 0.199402 1441914282 -0.702515 -0.181458 -0.658020 0.201599 1441914282 -0.702515 -0.181458 -0.658020 0.201599 1441914282 -0.702515 -0.181458 -0.658020 0.201599 1441914282 -0.702515 -0.181458 -0.658020 0.201599 1441914282 -0.702515 -0.181458 -0.658020 0.201599 1441914282 -0.702515 -0.181458 -0.658020 0.201599 1441914282 -0.703003 -0.177246 -0.676208 0.131165 1441914282 -0.703003 -0.177246 -0.676208 0.131165 1441914282 -0.703003 -0.177246 -0.676208 0.131165 1441914282 -0.703003 -0.177246 -0.676208 0.131165 1441914282 -0.703003 -0.177246 -0.676208 0.131165 1441914282 -0.703003 -0.177246 -0.676208 0.131165 1441914282 -0.703003 -0.177246 -0.676208 0.131165 1441914282 -0.709839 -0.148560 -0.680786 0.103271 1441914282 -0.709839 -0.148560 -0.680786 0.103271 1441914282 -0.709839 -0.148560 -0.680786 0.103271 1441914282 -0.709839 -0.148560 -0.680786 0.103271 1441914282 -0.709839 -0.148560 -0.680786 0.103271 1441914282 -0.709839 -0.148560 -0.680786 0.103271 1441914282 -0.700928 -0.158325 -0.683167 0.130310 1441914282 -0.700928 -0.158325 -0.683167 0.130310 1441914282 -0.700928 -0.158325 -0.683167 0.130310 1441914282 -0.700928 -0.158325 -0.683167 0.130310 1441914282 -0.700928 -0.158325 -0.683167 0.130310 1441914282 -0.700928 -0.158325 -0.683167 0.130310 1441914282 -0.700928 -0.158325 -0.683167 0.130310 1441914282 -0.706177 -0.161133 -0.673035 0.149719 1441914282 -0.706177 -0.161133 -0.673035 0.149719 1441914282 -0.706177 -0.161133 -0.673035 0.149719 1441914282 -0.706177 -0.161133 -0.673035 0.149719 1441914282 -0.706177 -0.161133 -0.673035 0.149719 1441914282 -0.706177 -0.161133 -0.673035 0.149719 1441914282 -0.712280 -0.153503 -0.667480 0.153748 1441914282 -0.712280 -0.153503 -0.667480 0.153748 1441914282 -0.712280 -0.153503 -0.667480 0.153748 1441914282 -0.712280 -0.153503 -0.667480 0.153748 1441914282 -0.712280 -0.153503 -0.667480 0.153748 1441914282 -0.712280 -0.153503 -0.667480 0.153748 1441914282 -0.712158 -0.156067 -0.669128 0.144226 1441914282 -0.712158 -0.156067 -0.669128 0.144226 1441914282 -0.712158 -0.156067 -0.669128 0.144226 1441914282 -0.712158 -0.156067 -0.669128 0.144226 1441914282 -0.712158 -0.156067 -0.669128 0.144226 1441914282 -0.712158 -0.156067 -0.669128 0.144226 1441914282 -0.712158 -0.156067 -0.669128 0.144226 1441914282 -0.714355 -0.150391 -0.673584 0.116089 1441914282 -0.714355 -0.150391 -0.673584 0.116089 1441914282 -0.714355 -0.150391 -0.673584 0.116089 1441914282 -0.714355 -0.150391 -0.673584 0.116089 1441914282 -0.714355 -0.150391 -0.673584 0.116089 1441914282 -0.714355 -0.150391 -0.673584 0.116089 1441914282 -0.726990 -0.127380 -0.667419 0.099854 1441914282 -0.726990 -0.127380 -0.667419 0.099854 1441914282 -0.726990 -0.127380 -0.667419 0.099854 1441914282 -0.726990 -0.127380 -0.667419 0.099854 1441914282 -0.726990 -0.127380 -0.667419 0.099854 1441914282 -0.726990 -0.127380 -0.667419 0.099854 1441914282 -0.741699 -0.116882 -0.652344 0.103577 1441914282 -0.741699 -0.116882 -0.652344 0.103577 1441914282 -0.741699 -0.116882 -0.652344 0.103577 1441914282 -0.741699 -0.116882 -0.652344 0.103577 1441914282 -0.741699 -0.116882 -0.652344 0.103577 1441914282 -0.741699 -0.116882 -0.652344 0.103577 1441914282 -0.741699 -0.116882 -0.652344 0.103577 1441914282 -0.748596 -0.116394 -0.643555 0.109558 1441914282 -0.748596 -0.116394 -0.643555 0.109558 1441914282 -0.748596 -0.116394 -0.643555 0.109558 1441914282 -0.748596 -0.116394 -0.643555 0.109558 1441914282 -0.748596 -0.116394 -0.643555 0.109558 1441914282 -0.748596 -0.116394 -0.643555 0.109558 1441914282 -0.758850 -0.115295 -0.631653 0.109497 1441914282 -0.758850 -0.115295 -0.631653 0.109497 1441914282 -0.758850 -0.115295 -0.631653 0.109497 1441914282 -0.758850 -0.115295 -0.631653 0.109497 1441914282 -0.758850 -0.115295 -0.631653 0.109497 1441914282 -0.758850 -0.115295 -0.631653 0.109497 1441914282 -0.767212 -0.114319 -0.623413 0.098816 1441914282 -0.767212 -0.114319 -0.623413 0.098816 1441914282 -0.767212 -0.114319 -0.623413 0.098816 1441914282 -0.767212 -0.114319 -0.623413 0.098816 1441914282 -0.767212 -0.114319 -0.623413 0.098816 1441914282 -0.767212 -0.114319 -0.623413 0.098816 1441914282 -0.767212 -0.114319 -0.623413 0.098816 1441914282 -0.771790 -0.108032 -0.620972 0.084656 1441914282 -0.771790 -0.108032 -0.620972 0.084656 1441914282 -0.771790 -0.108032 -0.620972 0.084656 1441914282 -0.771790 -0.108032 -0.620972 0.084656 1441914282 -0.771790 -0.108032 -0.620972 0.084656 1441914282 -0.771790 -0.108032 -0.620972 0.084656 1441914282 -0.771606 -0.103943 -0.622375 0.080811 1441914282 -0.771606 -0.103943 -0.622375 0.080811 1441914282 -0.771606 -0.103943 -0.622375 0.080811 1441914282 -0.771606 -0.103943 -0.622375 0.080811 1441914283 -0.771606 -0.103943 -0.622375 0.080811 1441914283 -0.771606 -0.103943 -0.622375 0.080811 1441914283 -0.769165 -0.102905 -0.624695 0.087036 1441914283 -0.769165 -0.102905 -0.624695 0.087036 1441914283 -0.769165 -0.102905 -0.624695 0.087036 1441914283 -0.769165 -0.102905 -0.624695 0.087036 1441914283 -0.769165 -0.102905 -0.624695 0.087036 1441914283 -0.769165 -0.102905 -0.624695 0.087036 1441914283 -0.765503 -0.097839 -0.627808 0.101929 1441914283 -0.765503 -0.097839 -0.627808 0.101929 1441914283 -0.765503 -0.097839 -0.627808 0.101929 1441914283 -0.765503 -0.097839 -0.627808 0.101929 1441914283 -0.765503 -0.097839 -0.627808 0.101929 1441914283 -0.765503 -0.097839 -0.627808 0.101929 1441914283 -0.757385 -0.093933 -0.634888 0.120728 1441914283 -0.757385 -0.093933 -0.634888 0.120728 1441914283 -0.757385 -0.093933 -0.634888 0.120728 1441914283 -0.757385 -0.093933 -0.634888 0.120728 1441914283 -0.757385 -0.093933 -0.634888 0.120728 1441914283 -0.757385 -0.093933 -0.634888 0.120728 1441914283 -0.757385 -0.093933 -0.634888 0.120728 1441914283 -0.751709 -0.086487 -0.637390 0.145935 1441914283 -0.751709 -0.086487 -0.637390 0.145935 1441914283 -0.751709 -0.086487 -0.637390 0.145935 1441914283 -0.751709 -0.086487 -0.637390 0.145935 1441914283 -0.751709 -0.086487 -0.637390 0.145935 1441914283 -0.751709 -0.086487 -0.637390 0.145935 1441914283 -0.744812 -0.093445 -0.637756 0.172852 1441914283 -0.744812 -0.093445 -0.637756 0.172852 1441914283 -0.744812 -0.093445 -0.637756 0.172852 1441914283 -0.744812 -0.093445 -0.637756 0.172852 1441914283 -0.744812 -0.093445 -0.637756 0.172852 1441914283 -0.744812 -0.093445 -0.637756 0.172852 1441914283 -0.744812 -0.093445 -0.637756 0.172852 1441914283 -0.729919 -0.114075 -0.645447 0.194092 1441914283 -0.729919 -0.114075 -0.645447 0.194092 1441914283 -0.729919 -0.114075 -0.645447 0.194092 1441914283 -0.729919 -0.114075 -0.645447 0.194092 1441914283 -0.729919 -0.114075 -0.645447 0.194092 1441914283 -0.729919 -0.114075 -0.645447 0.194092 1441914283 -0.726990 -0.140503 -0.645325 0.188232 1441914283 -0.726990 -0.140503 -0.645325 0.188232 1441914283 -0.726990 -0.140503 -0.645325 0.188232 1441914283 -0.726990 -0.140503 -0.645325 0.188232 1441914283 -0.726990 -0.140503 -0.645325 0.188232 1441914283 -0.726990 -0.140503 -0.645325 0.188232 1441914283 -0.709961 -0.147705 -0.664001 0.182556 1441914283 -0.709961 -0.147705 -0.664001 0.182556 1441914283 -0.709961 -0.147705 -0.664001 0.182556 1441914283 -0.709961 -0.147705 -0.664001 0.182556 1441914283 -0.709961 -0.147705 -0.664001 0.182556 1441914283 -0.709961 -0.147705 -0.664001 0.182556 1441914283 -0.709961 -0.147705 -0.664001 0.182556 1441914283 -0.689514 -0.165955 -0.681274 0.181580 1441914283 -0.689514 -0.165955 -0.681274 0.181580 1441914283 -0.689514 -0.165955 -0.681274 0.181580 1441914283 -0.689514 -0.165955 -0.681274 0.181580 1441914283 -0.689514 -0.165955 -0.681274 0.181580 1441914283 -0.689514 -0.165955 -0.681274 0.181580 1441914283 -0.693115 -0.182617 -0.686096 0.125000 1441914283 -0.693115 -0.182617 -0.686096 0.125000 1441914283 -0.693115 -0.182617 -0.686096 0.125000 1441914283 -0.693115 -0.182617 -0.686096 0.125000 1441914283 -0.693115 -0.182617 -0.686096 0.125000 1441914283 -0.693115 -0.182617 -0.686096 0.125000 1441914283 -0.693115 -0.182617 -0.686096 0.125000 1441914283 -0.699890 -0.166443 -0.688843 0.089417 1441914283 -0.699890 -0.166443 -0.688843 0.089417 1441914283 -0.699890 -0.166443 -0.688843 0.089417 1441914283 -0.699890 -0.166443 -0.688843 0.089417 1441914283 -0.699890 -0.166443 -0.688843 0.089417 1441914283 -0.699890 -0.166443 -0.688843 0.089417 1441914283 -0.703430 -0.140564 -0.689270 0.102173 1441914283 -0.703430 -0.140564 -0.689270 0.102173 1441914283 -0.703430 -0.140564 -0.689270 0.102173 1441914283 -0.703430 -0.140564 -0.689270 0.102173 1441914283 -0.703430 -0.140564 -0.689270 0.102173 1441914283 -0.703430 -0.140564 -0.689270 0.102173 1441914283 -0.703430 -0.140564 -0.689270 0.102173 1441914283 -0.707397 -0.134766 -0.681580 0.130188 1441914283 -0.707397 -0.134766 -0.681580 0.130188 1441914283 -0.707397 -0.134766 -0.681580 0.130188 1441914283 -0.707397 -0.134766 -0.681580 0.130188 1441914283 -0.707397 -0.134766 -0.681580 0.130188 1441914283 -0.707397 -0.134766 -0.681580 0.130188 1441914283 -0.715027 -0.130676 -0.674011 0.132080 1441914283 -0.715027 -0.130676 -0.674011 0.132080 1441914283 -0.715027 -0.130676 -0.674011 0.132080 1441914283 -0.715027 -0.130676 -0.674011 0.132080 1441914283 -0.715027 -0.130676 -0.674011 0.132080 1441914283 -0.715027 -0.130676 -0.674011 0.132080 1441914283 -0.722351 -0.115723 -0.669861 0.127136 1441914283 -0.722351 -0.115723 -0.669861 0.127136 1441914283 -0.722351 -0.115723 -0.669861 0.127136 1441914283 -0.722351 -0.115723 -0.669861 0.127136 1441914283 -0.722351 -0.115723 -0.669861 0.127136 1441914283 -0.722351 -0.115723 -0.669861 0.127136 1441914283 -0.722351 -0.115723 -0.669861 0.127136 1441914283 -0.726624 -0.100952 -0.665710 0.136780 1441914283 -0.726624 -0.100952 -0.665710 0.136780 1441914283 -0.726624 -0.100952 -0.665710 0.136780 1441914283 -0.726624 -0.100952 -0.665710 0.136780 1441914283 -0.726624 -0.100952 -0.665710 0.136780 1441914283 -0.726624 -0.100952 -0.665710 0.136780 1441914283 -0.731995 -0.086060 -0.658508 0.152588 1441914283 -0.731995 -0.086060 -0.658508 0.152588 1441914283 -0.731995 -0.086060 -0.658508 0.152588 1441914283 -0.731995 -0.086060 -0.658508 0.152588 1441914283 -0.731995 -0.086060 -0.658508 0.152588 1441914283 -0.731995 -0.086060 -0.658508 0.152588 1441914283 -0.739807 -0.074890 -0.648682 0.162476 1441914283 -0.739807 -0.074890 -0.648682 0.162476 1441914283 -0.739807 -0.074890 -0.648682 0.162476 1441914283 -0.739807 -0.074890 -0.648682 0.162476 1441914283 -0.739807 -0.074890 -0.648682 0.162476 1441914284 -0.749207 -0.073669 -0.637207 0.165100 1441914284 -0.749207 -0.073669 -0.637207 0.165100 1441914284 -0.749207 -0.073669 -0.637207 0.165100 1441914284 -0.749207 -0.073669 -0.637207 0.165100 1441914284 -0.749207 -0.073669 -0.637207 0.165100 1441914284 -0.749207 -0.073669 -0.637207 0.165100 1441914284 -0.759277 -0.076111 -0.628174 0.152344 1441914284 -0.759277 -0.076111 -0.628174 0.152344 1441914284 -0.759277 -0.076111 -0.628174 0.152344 1441914284 -0.759277 -0.076111 -0.628174 0.152344 1441914284 -0.759277 -0.076111 -0.628174 0.152344 1441914284 -0.759277 -0.076111 -0.628174 0.152344 1441914284 -0.773010 -0.073730 -0.616577 0.130127 1441914284 -0.773010 -0.073730 -0.616577 0.130127 1441914284 -0.773010 -0.073730 -0.616577 0.130127 1441914284 -0.773010 -0.073730 -0.616577 0.130127 1441914284 -0.773010 -0.073730 -0.616577 0.130127 1441914284 -0.773010 -0.073730 -0.616577 0.130127 1441914284 -0.776855 -0.074707 -0.614990 0.113159 1441914284 -0.776855 -0.074707 -0.614990 0.113159 1441914284 -0.776855 -0.074707 -0.614990 0.113159 1441914284 -0.776855 -0.074707 -0.614990 0.113159 1441914284 -0.776855 -0.074707 -0.614990 0.113159 1441914284 -0.776855 -0.074707 -0.614990 0.113159 1441914284 -0.776855 -0.074707 -0.614990 0.113159 1441914284 -0.773987 -0.073242 -0.619995 0.106201 1441914284 -0.773987 -0.073242 -0.619995 0.106201 1441914284 -0.773987 -0.073242 -0.619995 0.106201 1441914284 -0.773987 -0.073242 -0.619995 0.106201 1441914284 -0.773987 -0.073242 -0.619995 0.106201 1441914284 -0.773987 -0.073242 -0.619995 0.106201 1441914284 -0.766296 -0.069519 -0.628906 0.111938 1441914284 -0.766296 -0.069519 -0.628906 0.111938 1441914284 -0.766296 -0.069519 -0.628906 0.111938 1441914284 -0.766296 -0.069519 -0.628906 0.111938 1441914284 -0.766296 -0.069519 -0.628906 0.111938 1441914284 -0.766296 -0.069519 -0.628906 0.111938 1441914284 -0.757874 -0.064148 -0.635925 0.131042 1441914284 -0.757874 -0.064148 -0.635925 0.131042 1441914284 -0.757874 -0.064148 -0.635925 0.131042 1441914284 -0.757874 -0.064148 -0.635925 0.131042 1441914284 -0.757874 -0.064148 -0.635925 0.131042 1441914284 -0.757874 -0.064148 -0.635925 0.131042 1441914284 -0.744690 -0.070190 -0.643677 0.162048 1441914284 -0.744690 -0.070190 -0.643677 0.162048 1441914284 -0.744690 -0.070190 -0.643677 0.162048 1441914284 -0.744690 -0.070190 -0.643677 0.162048 1441914284 -0.744690 -0.070190 -0.643677 0.162048 1441914284 -0.744690 -0.070190 -0.643677 0.162048 1441914284 -0.729980 -0.082092 -0.648743 0.198914 1441914284 -0.729980 -0.082092 -0.648743 0.198914 1441914284 -0.729980 -0.082092 -0.648743 0.198914 1441914284 -0.729980 -0.082092 -0.648743 0.198914 1441914284 -0.729980 -0.082092 -0.648743 0.198914 1441914284 -0.729980 -0.082092 -0.648743 0.198914 1441914284 -0.729980 -0.082092 -0.648743 0.198914 1441914284 -0.722717 -0.086853 -0.650879 0.215759 1441914284 -0.722717 -0.086853 -0.650879 0.215759 1441914284 -0.722717 -0.086853 -0.650879 0.215759 1441914284 -0.722717 -0.086853 -0.650879 0.215759 1441914284 -0.722717 -0.086853 -0.650879 0.215759 1441914284 -0.722717 -0.086853 -0.650879 0.215759 1441914284 -0.712830 -0.080872 -0.657227 0.231201 1441914284 -0.712830 -0.080872 -0.657227 0.231201 1441914284 -0.712830 -0.080872 -0.657227 0.231201 1441914284 -0.712830 -0.080872 -0.657227 0.231201 1441914284 -0.712830 -0.080872 -0.657227 0.231201 1441914284 -0.712830 -0.080872 -0.657227 0.231201 1441914284 -0.697571 -0.096985 -0.658936 0.264282 1441914284 -0.697571 -0.096985 -0.658936 0.264282 1441914284 -0.697571 -0.096985 -0.658936 0.264282 1441914284 -0.697571 -0.096985 -0.658936 0.264282 1441914284 -0.697571 -0.096985 -0.658936 0.264282 1441914284 -0.697571 -0.096985 -0.658936 0.264282 1441914284 -0.677429 -0.142883 -0.660583 0.290588 1441914284 -0.677429 -0.142883 -0.660583 0.290588 1441914284 -0.677429 -0.142883 -0.660583 0.290588 1441914284 -0.677429 -0.142883 -0.660583 0.290588 1441914284 -0.677429 -0.142883 -0.660583 0.290588 1441914284 -0.677429 -0.142883 -0.660583 0.290588 1441914284 -0.677429 -0.142883 -0.660583 0.290588 1441914284 -0.673279 -0.171814 -0.680542 0.232727 1441914284 -0.673279 -0.171814 -0.680542 0.232727 1441914284 -0.673279 -0.171814 -0.680542 0.232727 1441914284 -0.673279 -0.171814 -0.680542 0.232727 1441914284 -0.684753 -0.129578 -0.696899 0.169617 1441914284 -0.684753 -0.129578 -0.696899 0.169617 1441914284 -0.684753 -0.129578 -0.696899 0.169617 1441914284 -0.684753 -0.129578 -0.696899 0.169617 1441914284 -0.684753 -0.129578 -0.696899 0.169617 1441914284 -0.684753 -0.129578 -0.696899 0.169617 1441914284 -0.691833 -0.114441 -0.692505 0.169434 1441914284 -0.691833 -0.114441 -0.692505 0.169434 1441914284 -0.691833 -0.114441 -0.692505 0.169434 1441914284 -0.691833 -0.114441 -0.692505 0.169434 1441914284 -0.691833 -0.114441 -0.692505 0.169434 1441914284 -0.691833 -0.114441 -0.692505 0.169434 1441914284 -0.695251 -0.115845 -0.682556 0.193359 1441914284 -0.695251 -0.115845 -0.682556 0.193359 1441914284 -0.695251 -0.115845 -0.682556 0.193359 1441914284 -0.695251 -0.115845 -0.682556 0.193359 1441914284 -0.695251 -0.115845 -0.682556 0.193359 1441914284 -0.695251 -0.115845 -0.682556 0.193359 1441914284 -0.704163 -0.111023 -0.672913 0.197815 1441914284 -0.704163 -0.111023 -0.672913 0.197815 1441914284 -0.704163 -0.111023 -0.672913 0.197815 1441914284 -0.704163 -0.111023 -0.672913 0.197815 1441914284 -0.704163 -0.111023 -0.672913 0.197815 1441914284 -0.704163 -0.111023 -0.672913 0.197815 1441914284 -0.704163 -0.111023 -0.672913 0.197815 1441914285 -0.716980 -0.096069 -0.668030 0.174866 1441914285 -0.716980 -0.096069 -0.668030 0.174866 1441914285 -0.716980 -0.096069 -0.668030 0.174866 1441914285 -0.716980 -0.096069 -0.668030 0.174866 1441914285 -0.716980 -0.096069 -0.668030 0.174866 1441914285 -0.716980 -0.096069 -0.668030 0.174866 1441914285 -0.731140 -0.074219 -0.664429 0.136169 1441914285 -0.731140 -0.074219 -0.664429 0.136169 1441914285 -0.731140 -0.074219 -0.664429 0.136169 1441914285 -0.731140 -0.074219 -0.664429 0.136169 1441914285 -0.731140 -0.074219 -0.664429 0.136169 1441914285 -0.731140 -0.074219 -0.664429 0.136169 1441914285 -0.748413 -0.045715 -0.650269 0.122742 1441914285 -0.748413 -0.045715 -0.650269 0.122742 1441914285 -0.748413 -0.045715 -0.650269 0.122742 1441914285 -0.748413 -0.045715 -0.650269 0.122742 1441914285 -0.748413 -0.045715 -0.650269 0.122742 1441914285 -0.748413 -0.045715 -0.650269 0.122742 1441914285 -0.755615 -0.038635 -0.639099 0.138306 1441914285 -0.755615 -0.038635 -0.639099 0.138306 1441914285 -0.755615 -0.038635 -0.639099 0.138306 1441914285 -0.755615 -0.038635 -0.639099 0.138306 1441914285 -0.755615 -0.038635 -0.639099 0.138306 1441914285 -0.755615 -0.038635 -0.639099 0.138306 1441914285 -0.755615 -0.038635 -0.639099 0.138306 1441914285 -0.761597 -0.037598 -0.626587 0.161438 1441914285 -0.761597 -0.037598 -0.626587 0.161438 1441914285 -0.761597 -0.037598 -0.626587 0.161438 1441914285 -0.761597 -0.037598 -0.626587 0.161438 1441914285 -0.761597 -0.037598 -0.626587 0.161438 1441914285 -0.761597 -0.037598 -0.626587 0.161438 1441914285 -0.766296 -0.040649 -0.615234 0.180847 1441914285 -0.766296 -0.040649 -0.615234 0.180847 1441914285 -0.766296 -0.040649 -0.615234 0.180847 1441914285 
-0.732117 -0.118042 -0.645508 0.182800 1441914287 -0.732117 -0.118042 -0.645508 0.182800 1441914287 -0.732117 -0.118042 -0.645508 0.182800 1441914287 -0.733887 -0.121521 -0.642517 0.184082 1441914287 -0.733887 -0.121521 -0.642517 0.184082 1441914287 -0.733887 -0.121521 -0.642517 0.184082 1441914287 -0.733887 -0.121521 -0.642517 0.184082 1441914287 -0.733887 -0.121521 -0.642517 0.184082 1441914287 -0.733887 -0.121521 -0.642517 0.184082 1441914287 -0.733887 -0.121521 -0.642517 0.184082 1441914287 -0.734558 -0.126343 -0.639526 0.188538 1441914287 -0.734558 -0.126343 -0.639526 0.188538 1441914287 -0.734558 -0.126343 -0.639526 0.188538 1441914287 -0.734558 -0.126343 -0.639526 0.188538 1441914287 -0.734558 -0.126343 -0.639526 0.188538 1441914287 -0.734558 -0.126343 -0.639526 0.188538 1441914287 -0.733582 -0.136780 -0.635986 0.196777 1441914287 -0.733582 -0.136780 -0.635986 0.196777 1441914287 -0.733582 -0.136780 -0.635986 0.196777 1441914287 -0.733582 -0.136780 -0.635986 0.196777 1441914287 -0.733582 -0.136780 -0.635986 0.196777 1441914287 -0.733582 -0.136780 -0.635986 0.196777 1441914287 -0.732483 -0.144409 -0.633240 0.204346 1441914287 -0.732483 -0.144409 -0.633240 0.204346 1441914287 -0.732483 -0.144409 -0.633240 0.204346 1441914287 -0.732483 -0.144409 -0.633240 0.204346 1441914287 -0.732483 -0.144409 -0.633240 0.204346 1441914287 -0.732483 -0.144409 -0.633240 0.204346 1441914287 -0.732178 -0.142395 -0.633728 0.205261 1441914287 -0.732178 -0.142395 -0.633728 0.205261 1441914287 -0.732178 -0.142395 -0.633728 0.205261 1441914287 -0.732178 -0.142395 -0.633728 0.205261 1441914287 -0.732178 -0.142395 -0.633728 0.205261 1441914287 -0.732178 -0.142395 -0.633728 0.205261 1441914287 -0.732178 -0.142395 -0.633728 0.205261 1441914287 -0.731018 -0.139160 -0.635864 0.204895 1441914287 -0.731018 -0.139160 -0.635864 0.204895 1441914287 -0.731018 -0.139160 -0.635864 0.204895 1441914287 -0.731018 -0.139160 -0.635864 0.204895 1441914287 -0.731018 -0.139160 -0.635864 0.204895 1441914287 -0.731018 -0.139160 -0.635864 0.204895 1441914287 -0.730530 -0.135254 -0.637939 0.202881 1441914287 -0.730530 -0.135254 -0.637939 0.202881 1441914287 -0.730530 -0.135254 -0.637939 0.202881 1441914287 -0.730530 -0.135254 -0.637939 0.202881 1441914287 -0.730530 -0.135254 -0.637939 0.202881 1441914287 -0.730530 -0.135254 -0.637939 0.202881 1441914287 -0.730530 -0.135254 -0.637939 0.202881 1441914287 -0.730042 -0.133484 -0.639587 0.200623 1441914287 -0.730042 -0.133484 -0.639587 0.200623 1441914287 -0.730042 -0.133484 -0.639587 0.200623 1441914287 -0.730042 -0.133484 -0.639587 0.200623 1441914287 -0.730042 -0.133484 -0.639587 0.200623 1441914287 -0.730042 -0.133484 -0.639587 0.200623 1441914287 -0.729553 -0.134460 -0.640259 0.199402 1441914287 -0.729553 -0.134460 -0.640259 0.199402 1441914288 -0.729553 -0.134460 -0.640259 0.199402 1441914288 -0.729553 -0.134460 -0.640259 0.199402 1441914288 -0.729553 -0.134460 -0.640259 0.199402 1441914288 -0.729553 -0.134460 -0.640259 0.199402 1441914288 -0.728455 -0.138000 -0.640686 0.199829 1441914288 -0.728455 -0.138000 -0.640686 0.199829 1441914288 -0.728455 -0.138000 -0.640686 0.199829 1441914288 -0.728455 -0.138000 -0.640686 0.199829 1441914288 -0.728455 -0.138000 -0.640686 0.199829 1441914288 -0.728455 -0.138000 -0.640686 0.199829 1441914288 -0.727966 -0.140442 -0.640503 0.200439 1441914288 -0.727966 -0.140442 -0.640503 0.200439 1441914288 -0.727966 -0.140442 -0.640503 0.200439 1441914288 -0.727966 -0.140442 -0.640503 0.200439 1441914288 -0.727966 -0.140442 -0.640503 0.200439 1441914288 -0.727966 -0.140442 -0.640503 0.200439 1441914288 -0.727539 -0.142883 -0.640320 0.200806 1441914288 -0.727539 -0.142883 -0.640320 0.200806 1441914288 -0.727539 -0.142883 -0.640320 0.200806 1441914288 -0.727539 -0.142883 -0.640320 0.200806 1441914288 -0.727539 -0.142883 -0.640320 0.200806 1441914288 -0.728027 -0.144104 -0.639343 0.201172 1441914288 -0.728027 -0.144104 -0.639343 0.201172 1441914288 -0.728027 -0.144104 -0.639343 0.201172 1441914288 -0.728027 -0.144104 -0.639343 0.201172 1441914288 -0.728027 -0.144104 -0.639343 0.201172 1441914288 -0.728027 -0.144104 -0.639343 0.201172 1441914288 -0.728027 -0.144104 -0.639343 0.201172 1441914288 -0.729614 -0.141602 -0.638794 0.199036 1441914288 -0.729614 -0.141602 -0.638794 0.199036 1441914288 -0.729614 -0.141602 -0.638794 0.199036 1441914288 -0.729614 -0.141602 -0.638794 0.199036 1441914288 -0.729614 -0.141602 -0.638794 0.199036 1441914288 -0.729614 -0.141602 -0.638794 0.199036 1441914288 -0.732666 -0.137146 -0.637695 0.194519 1441914288 -0.732666 -0.137146 -0.637695 0.194519 1441914288 -0.732666 -0.137146 -0.637695 0.194519 1441914288 -0.732666 -0.137146 -0.637695 0.194519 1441914288 -0.732666 -0.137146 -0.637695 0.194519 1441914288 -0.732666 -0.137146 -0.637695 0.194519 1441914288 -0.737976 -0.129944 -0.635986 0.184631 1441914288 -0.737976 -0.129944 -0.635986 0.184631 1441914288 -0.737976 -0.129944 -0.635986 0.184631 1441914288 -0.737976 -0.129944 -0.635986 0.184631 1441914288 -0.737976 -0.129944 -0.635986 0.184631 1441914288 -0.737976 -0.129944 -0.635986 0.184631 1441914288 -0.744019 -0.124878 -0.633972 0.170471 1441914288 -0.744019 -0.124878 -0.633972 0.170471 1441914288 -0.744019 -0.124878 -0.633972 0.170471 1441914288 -0.744019 -0.124878 -0.633972 0.170471 1441914288 -0.744019 -0.124878 -0.633972 0.170471 1441914288 -0.744019 -0.124878 -0.633972 0.170471 1441914288 -0.746460 -0.121765 -0.634460 0.159729 1441914288 -0.746460 -0.121765 -0.634460 0.159729 1441914288 -0.746460 -0.121765 -0.634460 0.159729 1441914288 -0.746460 -0.121765 -0.634460 0.159729 1441914288 -0.746460 -0.121765 -0.634460 0.159729 1441914288 -0.746460 -0.121765 -0.634460 0.159729 1441914288 -0.746460 -0.121765 -0.634460 0.159729 1441914288 -0.745483 -0.127747 -0.633484 0.163330 1441914288 -0.745483 -0.127747 -0.633484 0.163330 1441914288 -0.745483 -0.127747 -0.633484 0.163330 1441914288 -0.745483 -0.127747 -0.633484 0.163330 1441914288 -0.745483 -0.127747 -0.633484 0.163330 1441914288 -0.745483 -0.127747 -0.633484 0.163330 1441914288 -0.741516 -0.137512 -0.632996 0.175049 1441914288 -0.741516 -0.137512 -0.632996 0.175049 1441914288 -0.741516 -0.137512 -0.632996 0.175049 1441914288 -0.741516 -0.137512 -0.632996 0.175049 1441914288 -0.741516 -0.137512 -0.632996 0.175049 1441914288 -0.741516 -0.137512 -0.632996 0.175049 1441914288 -0.739624 -0.140564 -0.633057 0.180298 1441914288 -0.739624 -0.140564 -0.633057 0.180298 1441914288 -0.739624 -0.140564 -0.633057 0.180298 1441914288 -0.739624 -0.140564 -0.633057 0.180298 1441914288 -0.739624 -0.140564 -0.633057 0.180298 1441914288 -0.740601 -0.138306 -0.633057 0.177979 1441914288 -0.740601 -0.138306 -0.633057 0.177979 1441914288 -0.740601 -0.138306 -0.633057 0.177979 1441914288 -0.740601 -0.138306 -0.633057 0.177979 1441914288 -0.740601 -0.138306 -0.633057 0.177979 1441914288 -0.740601 -0.138306 -0.633057 0.177979 1441914288 -0.740601 -0.138306 -0.633057 0.177979 1441914288 -0.740845 -0.139648 -0.632202 0.179260 1441914288 -0.740845 -0.139648 -0.632202 0.179260 1441914288 -0.740845 -0.139648 -0.632202 0.179260 1441914288 -0.740845 -0.139648 -0.632202 0.179260 1441914288 -0.740845 -0.139648 -0.632202 0.179260 1441914288 -0.739197 -0.144531 -0.630798 0.186646 1441914288 -0.739197 -0.144531 -0.630798 0.186646 1441914288 -0.739197 -0.144531 -0.630798 0.186646 1441914288 -0.739197 -0.144531 -0.630798 0.186646 1441914288 -0.739197 -0.144531 -0.630798 0.186646 1441914288 -0.739197 -0.144531 -0.630798 0.186646 1441914288 -0.739197 -0.144531 -0.630798 0.186646 1441914288 -0.736633 -0.151550 -0.629395 0.195862 1441914288 -0.736633 -0.151550 -0.629395 0.195862 1441914288 -0.736633 -0.151550 -0.629395 0.195862 1441914288 -0.736633 -0.151550 -0.629395 0.195862 1441914288 -0.736633 -0.151550 -0.629395 0.195862 1441914288 -0.736633 -0.151550 -0.629395 0.195862 1441914288 -0.734375 -0.155823 -0.629395 0.200867 1441914288 -0.734375 -0.155823 -0.629395 0.200867 1441914288 -0.734375 -0.155823 -0.629395 0.200867 1441914288 -0.734375 -0.155823 -0.629395 0.200867 1441914288 -0.734375 -0.155823 -0.629395 0.200867 1441914288 -0.732544 -0.153992 -0.631958 0.201111 1441914288 -0.732544 -0.153992 -0.631958 0.201111 1441914288 -0.732544 -0.153992 -0.631958 0.201111 1441914288 -0.732544 -0.153992 -0.631958 0.201111 1441914288 -0.732544 -0.153992 -0.631958 0.201111 1441914289 -0.732544 -0.153992 -0.631958 0.201111 1441914289 -0.732544 -0.153992 -0.631958 0.201111 1441914289 -0.730347 -0.151489 -0.635071 0.201050 1441914289 -0.730347 -0.151489 -0.635071 0.201050 1441914289 -0.730347 -0.151489 -0.635071 0.201050 1441914289 -0.730347 -0.151489 -0.635071 0.201050 1441914289 -0.730347 -0.151489 -0.635071 0.201050 1441914289 -0.730347 -0.151489 -0.635071 0.201050 1441914289 -0.727783 -0.152222 -0.637451 0.202148 1441914289 -0.727783 -0.152222 -0.637451 0.202148 1441914289 -0.727783 -0.152222 -0.637451 0.202148 1441914289 -0.727783 -0.152222 -0.637451 0.202148 1441914289 -0.727783 -0.152222 -0.637451 0.202148 1441914289 -0.727783 -0.152222 -0.637451 0.202148 1441914289 -0.725830 -0.154053 -0.638733 0.203857 1441914289 -0.725830 -0.154053 -0.638733 0.203857 1441914289 -0.725830 -0.154053 -0.638733 0.203857 1441914289 -0.725830 -0.154053 -0.638733 0.203857 1441914289 -0.725830 -0.154053 -0.638733 0.203857 1441914289 -0.725830 -0.154053 -0.638733 0.203857 1441914289 -0.725830 -0.154053 -0.638733 0.203857 1441914289 -0.725281 -0.152527 -0.640015 0.203003 1441914289 -0.725281 -0.152527 -0.640015 0.203003 1441914289 -0.725281 -0.152527 -0.640015 0.203003 1441914289 -0.725281 -0.152527 -0.640015 0.203003 1441914289 -0.725281 -0.152527 -0.640015 0.203003 1441914289 -0.725281 -0.152527 -0.640015 0.203003 1441914289 -0.725281 -0.152527 -0.640015 0.203003 1441914289 -0.725342 -0.152039 -0.640015 0.203003 1441914289 -0.725342 -0.152039 -0.640015 0.203003 1441914289 -0.725342 -0.152039 -0.640015 0.203003 1441914289 -0.725342 -0.152039 -0.640015 0.203003 1441914289 -0.725342 -0.152039 -0.640015 0.203003 1441914289 -0.725342 -0.152039 -0.640015 0.203003 1441914289 -0.726929 -0.148926 -0.639893 0.200073 1441914289 -0.726929 -0.148926 -0.639893 0.200073 1441914289 -0.726929 -0.148926 -0.639893 0.200073 1441914289 -0.726929 -0.148926 -0.639893 0.200073 1441914289 -0.726929 -0.148926 -0.639893 0.200073 1441914289 -0.726929 -0.148926 -0.639893 0.200073 1441914289 -0.728821 -0.145020 -0.639709 0.196411 1441914289 -0.728821 -0.145020 -0.639709 0.196411 1441914289 -0.728821 -0.145020 -0.639709 0.196411 1441914289 -0.728821 -0.145020 -0.639709 0.196411 1441914289 -0.728821 -0.145020 -0.639709 0.196411 1441914289 -0.728821 -0.145020 -0.639709 0.196411 1441914289 -0.728821 -0.145020 -0.639709 0.196411 1441914289 -0.729492 -0.145264 -0.638855 0.196533 1441914289 -0.729492 -0.145264 -0.638855 0.196533 1441914289 -0.729492 -0.145264 -0.638855 0.196533 1441914289 -0.729492 -0.145264 -0.638855 0.196533 1441914289 -0.729492 -0.145264 -0.638855 0.196533 1441914289 -0.729492 -0.145264 -0.638855 0.196533 1441914289 -0.729675 -0.145203 -0.638672 0.196655 1441914289 -0.729675 -0.145203 -0.638672 0.196655 1441914289 -0.729675 -0.145203 -0.638672 0.196655 1441914289 -0.729675 -0.145203 -0.638672 0.196655 1441914289 -0.729675 -0.145203 -0.638672 0.196655 1441914289 -0.729675 -0.145203 -0.638672 0.196655 1441914289 -0.729431 -0.144714 -0.639038 0.196655 1441914289 -0.729431 -0.144714 -0.639038 0.196655 1441914289 -0.729431 -0.144714 -0.639038 0.196655 1441914289 -0.729431 -0.144714 -0.639038 0.196655 1441914289 -0.729431 -0.144714 -0.639038 0.196655 1441914289 -0.729431 -0.144714 -0.639038 0.196655 1441914289 -0.729553 -0.143372 -0.639343 0.196228 1441914289 -0.729553 -0.143372 -0.639343 0.196228 1441914289 -0.729553 -0.143372 -0.639343 0.196228 1441914289 -0.729553 -0.143372 -0.639343 0.196228 1441914289 -0.729553 -0.143372 -0.639343 0.196228 1441914289 -0.729553 -0.143372 -0.639343 0.196228 1441914289 -0.729553 -0.143372 -0.639343 0.196228 1441914289 -0.730591 -0.141052 -0.639160 0.194641 1441914289 -0.730591 -0.141052 -0.639160 0.194641 1441914289 -0.730591 -0.141052 -0.639160 0.194641 1441914289 -0.730591 -0.141052 -0.639160 0.194641 1441914289 -0.730591 -0.141052 -0.639160 0.194641 1441914289 -0.730591 -0.141052 -0.639160 0.194641 1441914289 -0.733948 -0.134460 -0.638855 0.187561 1441914289 -0.733948 -0.134460 -0.638855 0.187561 1441914289 -0.733948 -0.134460 -0.638855 0.187561 1441914289 -0.733948 -0.134460 -0.638855 0.187561 1441914289 -0.733948 -0.134460 -0.638855 0.187561 1441914289 -0.733948 -0.134460 -0.638855 0.187561 1441914289 -0.733948 -0.134460 -0.638855 0.187561 1441914289 -0.737244 -0.127563 -0.639404 0.177246 1441914289 -0.737244 -0.127563 -0.639404 0.177246 1441914289 -0.737244 -0.127563 -0.639404 0.177246 1441914289 -0.737244 -0.127563 -0.639404 0.177246 1441914289 -0.737244 -0.127563 -0.639404 0.177246 1441914289 -0.737244 -0.127563 -0.639404 0.177246 1441914289 -0.736816 -0.133545 -0.638245 0.178955 1441914289 -0.736816 -0.133545 -0.638245 0.178955 1441914289 -0.736816 -0.133545 -0.638245 0.178955 1441914289 -0.736816 -0.133545 -0.638245 0.178955 1441914289 -0.736816 -0.133545 -0.638245 0.178955 1441914289 -0.736816 -0.133545 -0.638245 0.178955 1441914289 -0.732910 -0.145752 -0.636841 0.190125 1441914289 -0.732910 -0.145752 -0.636841 0.190125 1441914289 -0.732910 -0.145752 -0.636841 0.190125 1441914289 -0.732910 -0.145752 -0.636841 0.190125 1441914289 -0.732910 -0.145752 -0.636841 0.190125 1441914289 -0.732910 -0.145752 -0.636841 0.190125 1441914289 -0.729797 -0.152344 -0.636475 0.197815 1441914289 -0.729797 -0.152344 -0.636475 0.197815 1441914289 -0.729797 -0.152344 -0.636475 0.197815 1441914289 -0.729797 -0.152344 -0.636475 0.197815 1441914289 -0.729797 -0.152344 -0.636475 0.197815 1441914289 -0.729797 -0.152344 -0.636475 0.197815 1441914289 -0.729797 -0.152344 -0.636475 0.197815 1441914289 -0.729248 -0.153503 -0.636597 0.198608 1441914289 -0.729248 -0.153503 -0.636597 0.198608 1441914289 -0.729248 -0.153503 -0.636597 0.198608 1441914289 -0.729248 -0.153503 -0.636597 0.198608 1441914289 -0.729248 -0.153503 -0.636597 0.198608 1441914289 -0.729248 -0.153503 -0.636597 0.198608 1441914290 -0.729248 -0.153503 -0.636597 0.198608 1441914290 -0.730103 -0.153625 -0.635498 0.199036 1441914290 -0.730103 -0.153625 -0.635498 0.199036 1441914290 -0.730103 -0.153625 -0.635498 0.199036 1441914290 -0.730103 -0.153625 -0.635498 0.199036 1441914290 -0.730103 -0.153625 -0.635498 0.199036 1441914290 -0.730103 -0.153625 -0.635498 0.199036 1441914290 -0.730774 -0.154175 -0.634033 0.200684 1441914290 -0.730774 -0.154175 -0.634033 0.200684 1441914290 -0.730774 -0.154175 -0.634033 0.200684 1441914290 -0.730774 -0.154175 -0.634033 0.200684 1441914290 -0.730774 -0.154175 -0.634033 0.200684 1441914290 -0.730774 -0.154175 -0.634033 0.200684 1441914290 -0.730774 -0.154175 -0.634033 0.200684 1441914290 -0.730225 -0.158936 -0.631897 0.205566 1441914290 -0.730225 -0.158936 -0.631897 0.205566 1441914290 -0.730225 -0.158936 -0.631897 0.205566 1441914290 -0.730225 -0.158936 -0.631897 0.205566 1441914290 -0.730225 -0.158936 -0.631897 0.205566 1441914290 -0.730225 -0.158936 -0.631897 0.205566 1441914290 -0.728333 -0.164612 -0.630859 0.210938 1441914290 -0.728333 -0.164612 -0.630859 0.210938 1441914290 -0.728333 -0.164612 -0.630859 0.210938 1441914290 -0.728333 -0.164612 -0.630859 0.210938 1441914290 -0.728333 -0.164612 -0.630859 0.210938 1441914290 -0.728333 -0.164612 -0.630859 0.210938 1441914290 -0.726257 -0.164612 -0.632141 0.214172 1441914290 -0.726257 -0.164612 -0.632141 0.214172 1441914290 -0.726257 -0.164612 -0.632141 0.214172 1441914290 -0.726257 -0.164612 -0.632141 0.214172 1441914290 -0.726257 -0.164612 -0.632141 0.214172 1441914290 -0.726257 -0.164612 -0.632141 0.214172 1441914290 -0.725281 -0.158447 -0.635803 0.211426 1441914290 -0.725281 -0.158447 -0.635803 0.211426 1441914290 -0.725281 -0.158447 -0.635803 0.211426 1441914290 -0.725281 -0.158447 -0.635803 0.211426 1441914290 -0.725281 -0.158447 -0.635803 0.211426 1441914290 -0.725281 -0.158447 -0.635803 0.211426 1441914290 -0.725281 -0.158447 -0.635803 0.211426 1441914290 -0.724670 -0.155151 -0.638611 0.207581 1441914290 -0.724670 -0.155151 -0.638611 0.207581 1441914290 -0.724670 -0.155151 -0.638611 0.207581 1441914290 -0.724670 -0.155151 -0.638611 0.207581 1441914290 -0.724670 -0.155151 -0.638611 0.207581 1441914290 -0.724670 -0.155151 -0.638611 0.207581 1441914290 -0.723816 -0.155334 -0.640259 0.205139 1441914290 -0.723816 -0.155334 -0.640259 0.205139 1441914290 -0.723816 -0.155334 -0.640259 0.205139 1441914290 -0.723816 -0.155334 -0.640259 0.205139 1441914290 -0.723816 -0.155334 -0.640259 0.205139 1441914290 -0.723816 -0.155334 -0.640259 0.205139 1441914290 -0.722351 -0.158630 -0.641052 0.205566 1441914290 -0.722351 -0.158630 -0.641052 0.205566 1441914290 -0.722351 -0.158630 -0.641052 0.205566 1441914290 -0.722351 -0.158630 -0.641052 0.205566 1441914290 -0.722351 -0.158630 -0.641052 0.205566 1441914290 -0.722351 -0.158630 -0.641052 0.205566 1441914290 -0.722351 -0.158630 -0.641052 0.205566 1441914290 -0.721008 -0.161804 -0.641541 0.206177 1441914290 -0.721008 -0.161804 -0.641541 0.206177 1441914290 -0.721008 -0.161804 -0.641541 0.206177 1441914290 -0.721008 -0.161804 -0.641541 0.206177 1441914290 -0.721008 -0.161804 -0.641541 0.206177 1441914290 -0.721008 -0.161804 -0.641541 0.206177 1441914290 -0.721008 -0.160706 -0.642578 0.203796 1441914290 -0.721008 -0.160706 -0.642578 0.203796 1441914290 -0.721008 -0.160706 -0.642578 0.203796 1441914290 -0.721008 -0.160706 -0.642578 0.203796 1441914290 -0.721008 -0.160706 -0.642578 0.203796 1441914290 -0.721008 -0.160706 -0.642578 0.203796 1441914290 -0.721008 -0.160706 -0.642578 0.203796 1441914290 -0.721680 -0.158630 -0.643311 0.200623 1441914290 -0.721680 -0.158630 -0.643311 0.200623 1441914290 -0.721680 -0.158630 -0.643311 0.200623 1441914290 -0.721680 -0.158630 -0.643311 0.200623 1441914290 -0.721680 -0.158630 -0.643311 0.200623 1441914290 -0.721680 -0.158630 -0.643311 0.200623 1441914290 -0.722900 -0.156250 -0.643250 0.198303 1441914290 -0.722900 -0.156250 -0.643250 0.198303 1441914290 -0.722900 -0.156250 -0.643250 0.198303 1441914290 -0.722900 -0.156250 -0.643250 0.198303 1441914290 -0.722900 -0.156250 -0.643250 0.198303 1441914290 -0.722900 -0.156250 -0.643250 0.198303 1441914290 -0.724182 -0.154785 -0.642456 0.197327 1441914290 -0.724182 -0.154785 -0.642456 0.197327 1441914290 -0.724182 -0.154785 -0.642456 0.197327 1441914290 -0.724182 -0.154785 -0.642456 0.197327 1441914290 -0.724182 -0.154785 -0.642456 0.197327 1441914290 -0.724182 -0.154785 -0.642456 0.197327 1441914290 -0.725952 -0.155762 -0.640442 0.196655 1441914290 -0.725952 -0.155762 -0.640442 0.196655 1441914290 -0.725952 -0.155762 -0.640442 0.196655 1441914290 -0.725952 -0.155762 -0.640442 0.196655 1441914290 -0.725952 -0.155762 -0.640442 0.196655 1441914290 -0.725952 -0.155762 -0.640442 0.196655 1441914290 -0.725952 -0.155762 -0.640442 0.196655 1441914290 -0.728516 -0.153259 -0.639404 0.192566 1441914290 -0.728516 -0.153259 -0.639404 0.192566 1441914290 -0.728516 -0.153259 -0.639404 0.192566 1441914290 -0.728516 -0.153259 -0.639404 0.192566 1441914290 -0.728516 -0.153259 -0.639404 0.192566 1441914290 -0.728516 -0.153259 -0.639404 0.192566 1441914290 -0.730530 -0.152710 -0.637756 0.190613 1441914290 -0.730530 -0.152710 -0.637756 0.190613 1441914290 -0.730530 -0.152710 -0.637756 0.190613 1441914290 -0.730530 -0.152710 -0.637756 0.190613 1441914290 -0.730530 -0.152710 -0.637756 0.190613 1441914290 -0.730530 -0.152710 -0.637756 0.190613 1441914290 -0.730530 -0.152710 -0.637756 0.190613 1441914290 -0.729919 -0.159180 -0.635620 0.194702 1441914290 -0.729919 -0.159180 -0.635620 0.194702 1441914290 -0.729919 -0.159180 -0.635620 0.194702 1441914290 -0.729919 -0.159180 -0.635620 0.194702 1441914290 -0.729919 -0.159180 -0.635620 0.194702 1441914291 -0.729919 -0.159180 -0.635620 0.194702 1441914291 -0.729126 -0.164063 -0.634033 0.198792 1441914291 -0.729126 -0.164063 -0.634033 0.198792 1441914291 -0.729126 -0.164063 -0.634033 0.198792 1441914291 -0.729126 -0.164063 -0.634033 0.198792 1441914291 -0.729126 -0.164063 -0.634033 0.198792 1441914291 -0.729126 -0.164063 -0.634033 0.198792 1441914291 -0.728882 -0.166504 -0.632996 0.200989 1441914291 -0.728882 -0.166504 -0.632996 0.200989 1441914291 -0.728882 -0.166504 -0.632996 0.200989 1441914291 -0.728882 -0.166504 -0.632996 0.200989 1441914291 -0.728882 -0.166504 -0.632996 0.200989 1441914291 -0.728882 -0.166504 -0.632996 0.200989 1441914291 -0.728882 -0.166504 -0.632996 0.200989 1441914291 -0.728943 -0.169739 -0.631165 0.203857 1441914291 -0.728943 -0.169739 -0.631165 0.203857 1441914291 -0.728943 -0.169739 -0.631165 0.203857 1441914291 -0.728943 -0.169739 -0.631165 0.203857 1441914291 -0.728943 -0.169739 -0.631165 0.203857 1441914291 -0.728943 -0.169739 -0.631165 0.203857 1441914291 -0.729370 -0.172424 -0.628662 0.207703 1441914291 -0.729370 -0.172424 -0.628662 0.207703 1441914291 -0.729370 -0.172424 -0.628662 0.207703 1441914291 -0.729370 -0.172424 -0.628662 0.207703 1441914291 -0.729370 -0.172424 -0.628662 0.207703 1441914291 -0.729370 -0.172424 -0.628662 0.207703 1441914291 -0.730347 -0.174194 -0.625977 0.210876 1441914291 -0.730347 -0.174194 -0.625977 0.210876 1441914291 -0.730347 -0.174194 -0.625977 0.210876 1441914291 -0.730347 -0.174194 -0.625977 0.210876 1441914291 -0.730347 -0.174194 -0.625977 0.210876 1441914291 -0.730347 -0.174194 -0.625977 0.210876 1441914291 -0.730042 -0.179077 -0.622925 0.216980 1441914291 -0.730042 -0.179077 -0.622925 0.216980 1441914291 -0.730042 -0.179077 -0.622925 0.216980 1441914291 -0.730042 -0.179077 -0.622925 0.216980 1441914291 -0.730042 -0.179077 -0.622925 0.216980 1441914291 -0.730042 -0.179077 -0.622925 0.216980 1441914291 -0.730042 -0.179077 -0.622925 0.216980 1441914291 -0.728699 -0.184326 -0.620300 0.224304 1441914291 -0.728699 -0.184326 -0.620300 0.224304 1441914291 -0.728699 -0.184326 -0.620300 0.224304 1441914291 -0.728699 -0.184326 -0.620300 0.224304 1441914291 -0.728699 -0.184326 -0.620300 0.224304 1441914291 -0.728699 -0.184326 -0.620300 0.224304 1441914291 -0.728088 -0.183167 -0.620667 0.226257 1441914291 -0.728088 -0.183167 -0.620667 0.226257 1441914291 -0.728088 -0.183167 -0.620667 0.226257 1441914291 -0.728088 -0.183167 -0.620667 0.226257 1441914291 -0.728088 -0.183167 -0.620667 0.226257 1441914291 -0.728088 -0.183167 -0.620667 0.226257 1441914291 -0.727966 -0.181152 -0.621704 0.225342 1441914291 -0.727966 -0.181152 -0.621704 0.225342 1441914291 -0.727966 -0.181152 -0.621704 0.225342 1441914291 -0.727966 -0.181152 -0.621704 0.225342 1441914291 -0.727966 -0.181152 -0.621704 0.225342 1441914291 -0.727966 -0.181152 -0.621704 0.225342 1441914291 -0.727661 -0.178894 -0.623413 0.223572 1441914291 -0.727661 -0.178894 -0.623413 0.223572 1441914291 -0.727661 -0.178894 -0.623413 0.223572 1441914291 -0.727661 -0.178894 -0.623413 0.223572 1441914291 -0.727661 -0.178894 -0.623413 0.223572 1441914291 -0.727661 -0.178894 -0.623413 0.223572 1441914291 -0.727661 -0.178894 -0.623413 0.223572 1441914291 -0.726990 -0.177246 -0.625610 0.220947 1441914291 -0.726990 -0.177246 -0.625610 0.220947 1441914291 -0.726990 -0.177246 -0.625610 0.220947 1441914291 -0.726990 -0.177246 -0.625610 0.220947 1441914291 -0.726990 -0.177246 -0.625610 0.220947 1441914291 -0.726990 -0.177246 -0.625610 0.220947 1441914291 -0.725830 -0.179138 -0.626831 0.219666 1441914291 -0.725830 -0.179138 -0.626831 0.219666 1441914291 -0.725830 -0.179138 -0.626831 0.219666 1441914291 -0.725830 -0.179138 -0.626831 0.219666 1441914291 -0.725830 -0.179138 -0.626831 0.219666 1441914291 -0.725830 -0.179138 -0.626831 0.219666 1441914291 -0.724731 -0.182861 -0.627441 0.218506 1441914291 -0.724731 -0.182861 -0.627441 0.218506 1441914291 -0.724731 -0.182861 -0.627441 0.218506 1441914291 -0.724731 -0.182861 -0.627441 0.218506 1441914291 -0.724731 -0.182861 -0.627441 0.218506 1441914291 -0.724731 -0.182861 -0.627441 0.218506 1441914291 -0.724731 -0.182861 -0.627441 0.218506 1441914291 -0.724670 -0.184387 -0.627869 0.216064 1441914291 -0.724670 -0.184387 -0.627869 0.216064 1441914291 -0.724670 -0.184387 -0.627869 0.216064 1441914291 -0.724670 -0.184387 -0.627869 0.216064 1441914291 -0.724670 -0.184387 -0.627869 0.216064 1441914291 -0.724670 -0.184387 -0.627869 0.216064 1441914291 -0.725159 -0.185303 -0.627808 0.213867 1441914291 -0.725159 -0.185303 -0.627808 0.213867 1441914291 -0.725159 -0.185303 -0.627808 0.213867 1441914291 -0.725159 -0.185303 -0.627808 0.213867 1441914291 -0.725159 -0.185303 -0.627808 0.213867 1441914291 -0.725159 -0.185303 -0.627808 0.213867 1441914291 -0.725952 -0.185730 -0.626953 0.213257 1441914291 -0.725952 -0.185730 -0.626953 0.213257 1441914291 -0.725952 -0.185730 -0.626953 0.213257 1441914291 -0.725952 -0.185730 -0.626953 0.213257 1441914291 -0.725952 -0.185730 -0.626953 0.213257 1441914291 -0.725952 -0.185730 -0.626953 0.213257 1441914291 -0.725952 -0.185730 -0.626953 0.213257 1441914291 -0.728882 -0.183167 -0.625427 0.210144 1441914291 -0.728882 -0.183167 -0.625427 0.210144 1441914291 -0.728882 -0.183167 -0.625427 0.210144 1441914291 -0.728882 -0.183167 -0.625427 0.210144 1441914291 -0.728882 -0.183167 -0.625427 0.210144 1441914291 -0.731140 -0.181946 -0.623596 0.208618 1441914291 -0.731140 -0.181946 -0.623596 0.208618 1441914291 -0.731140 -0.181946 -0.623596 0.208618 1441914291 -0.731140 -0.181946 -0.623596 0.208618 1441914291 -0.731140 -0.181946 -0.623596 0.208618 1441914291 -0.731140 -0.181946 -0.623596 0.208618 1441914291 -0.731140 -0.181946 -0.623596 0.208618 1441914292 -0.732788 -0.181030 -0.621704 0.209473 1441914292 -0.732788 -0.181030 -0.621704 0.209473 1441914292 -0.732788 -0.181030 -0.621704 0.209473 1441914292 -0.732788 -0.181030 -0.621704 0.209473 1441914292 -0.732788 -0.181030 -0.621704 0.209473 1441914292 -0.732788 -0.181030 -0.621704 0.209473 1441914292 -0.733276 -0.179688 -0.621460 0.209534 1441914292 -0.733276 -0.179688 -0.621460 0.209534 1441914292 -0.733276 -0.179688 -0.621460 0.209534 1441914292 -0.733276 -0.179688 -0.621460 0.209534 1441914292 -0.733276 -0.179688 -0.621460 0.209534 1441914292 -0.733276 -0.179688 -0.621460 0.209534 1441914292 -0.733276 -0.179688 -0.621460 0.209534 1441914292 -0.732727 -0.182251 -0.621033 0.210510 1441914292 -0.732727 -0.182251 -0.621033 0.210510 1441914292 -0.732727 -0.182251 -0.621033 0.210510 1441914292 -0.732727 -0.182251 -0.621033 0.210510 1441914292 -0.732727 -0.182251 -0.621033 0.210510 1441914292 -0.732727 -0.182251 -0.621033 0.210510 1441914292 -0.729980 -0.188660 -0.620850 0.214966 1441914292 -0.729980 -0.188660 -0.620850 0.214966 1441914292 -0.729980 -0.188660 -0.620850 0.214966 1441914292 -0.729980 -0.188660 -0.620850 0.214966 1441914292 -0.729980 -0.188660 -0.620850 0.214966 1441914292 -0.729980 -0.188660 -0.620850 0.214966 1441914292 -0.729980 -0.188660 -0.620850 0.214966 1441914292 -0.727844 -0.189575 -0.622009 0.217957 1441914292 -0.727844 -0.189575 -0.622009 0.217957 1441914292 -0.727844 -0.189575 -0.622009 0.217957 1441914292 -0.727844 -0.189575 -0.622009 0.217957 1441914292 -0.727844 -0.189575 -0.622009 0.217957 1441914292 -0.727844 -0.189575 -0.622009 0.217957 1441914292 -0.727051 -0.188782 -0.622864 0.218750 1441914292 -0.727051 -0.188782 -0.622864 0.218750 1441914292 -0.727051 -0.188782 -0.622864 0.218750 1441914292 -0.727051 -0.188782 -0.622864 0.218750 1441914292 -0.727051 -0.188782 -0.622864 0.218750 1441914292 -0.727051 -0.188782 -0.622864 0.218750 1441914292 -0.727112 -0.187927 -0.622986 0.218933 1441914292 -0.727112 -0.187927 -0.622986 0.218933 1441914292 -0.727112 -0.187927 -0.622986 0.218933 1441914292 -0.727112 -0.187927 -0.622986 0.218933 1441914292 -0.727112 -0.187927 -0.622986 0.218933 1441914292 -0.727112 -0.187927 -0.622986 0.218933 1441914292 -0.727112 -0.187927 -0.622986 0.218933 1441914292 -0.727966 -0.185608 -0.622864 0.218567 1441914292 -0.727966 -0.185608 -0.622864 0.218567 1441914292 -0.727966 -0.185608 -0.622864 0.218567 1441914292 -0.727966 -0.185608 -0.622864 0.218567 1441914292 -0.727966 -0.185608 -0.622864 0.218567 1441914292 -0.727966 -0.185608 -0.622864 0.218567 1441914292 -0.727966 -0.185608 -0.622864 0.218567 1441914292 -0.727966 -0.188293 -0.621094 0.221313 1441914292 -0.727966 -0.188293 -0.621094 0.221313 1441914292 -0.727966 -0.188293 -0.621094 0.221313 1441914292 -0.727966 -0.188293 -0.621094 0.221313 1441914292 -0.727966 -0.188293 -0.621094 0.221313 1441914292 -0.726929 -0.194336 -0.618652 0.226196 1441914292 -0.726929 -0.194336 -0.618652 0.226196 1441914292 -0.726929 -0.194336 -0.618652 0.226196 1441914292 -0.726929 -0.194336 -0.618652 0.226196 1441914292 -0.726929 -0.194336 -0.618652 0.226196 1441914292 -0.726929 -0.194336 -0.618652 0.226196 1441914292 -0.726929 -0.194336 -0.618652 0.226196 1441914292 -0.726196 -0.194702 -0.618469 0.228760 1441914292 -0.726196 -0.194702 -0.618469 0.228760 1441914292 -0.726196 -0.194702 -0.618469 0.228760 1441914292 -0.726196 -0.194702 -0.618469 0.228760 1441914292 -0.726196 -0.194702 -0.618469 0.228760 1441914292 -0.726196 -0.194702 -0.618469 0.228760 1441914292 -0.726868 -0.186829 -0.620911 0.226379 1441914292 -0.726868 -0.186829 -0.620911 0.226379 1441914292 -0.726868 -0.186829 -0.620911 0.226379 1441914292 -0.726868 -0.186829 -0.620911 0.226379 1441914292 
-0.732056 -0.109070 -0.664856 0.101257 1441914294 -0.732056 -0.109070 -0.664856 0.101257 1441914294 -0.732056 -0.109070 -0.664856 0.101257 1441914294 -0.732056 -0.109070 -0.664856 0.101257 1441914294 -0.732056 -0.109070 -0.664856 0.101257 1441914294 -0.737671 -0.101440 -0.661255 0.091553 1441914294 -0.737671 -0.101440 -0.661255 0.091553 1441914294 -0.737671 -0.101440 -0.661255 0.091553 1441914294 -0.737671 -0.101440 -0.661255 0.091553 1441914294 -0.737671 -0.101440 -0.661255 0.091553 1441914294 -0.737671 -0.101440 -0.661255 0.091553 1441914294 -0.750854 -0.089844 -0.649048 0.083557 1441914294 -0.750854 -0.089844 -0.649048 0.083557 1441914294 -0.750854 -0.089844 -0.649048 0.083557 1441914294 -0.750854 -0.089844 -0.649048 0.083557 1441914294 -0.750854 -0.089844 -0.649048 0.083557 1441914294 -0.750854 -0.089844 -0.649048 0.083557 1441914294 -0.759644 -0.082581 -0.639526 0.084595 1441914294 -0.759644 -0.082581 -0.639526 0.084595 1441914294 -0.759644 -0.082581 -0.639526 0.084595 1441914294 -0.759644 -0.082581 -0.639526 0.084595 1441914294 -0.759644 -0.082581 -0.639526 0.084595 1441914294 -0.759644 -0.082581 -0.639526 0.084595 1441914294 -0.759644 -0.082581 -0.639526 0.084595 1441914294 -0.771729 -0.086243 -0.624451 0.084412 1441914294 -0.771729 -0.086243 -0.624451 0.084412 1441914294 -0.771729 -0.086243 -0.624451 0.084412 1441914294 -0.771729 -0.086243 -0.624451 0.084412 1441914294 -0.771729 -0.086243 -0.624451 0.084412 1441914294 -0.771729 -0.086243 -0.624451 0.084412 1441914294 -0.787476 -0.087769 -0.605652 0.073853 1441914294 -0.787476 -0.087769 -0.605652 0.073853 1441914294 -0.787476 -0.087769 -0.605652 0.073853 1441914294 -0.787476 -0.087769 -0.605652 0.073853 1441914294 -0.787476 -0.087769 -0.605652 0.073853 1441914294 -0.787476 -0.087769 -0.605652 0.073853 1441914294 -0.787476 -0.087769 -0.605652 0.073853 1441914294 -0.792480 -0.085083 -0.600647 0.063782 1441914294 -0.792480 -0.085083 -0.600647 0.063782 1441914294 -0.792480 -0.085083 -0.600647 0.063782 1441914295 -0.792480 -0.085083 -0.600647 0.063782 1441914295 -0.792480 -0.085083 -0.600647 0.063782 1441914295 -0.792480 -0.085083 -0.600647 0.063782 1441914295 -0.786072 -0.082275 -0.609741 0.059692 1441914295 -0.786072 -0.082275 -0.609741 0.059692 1441914295 -0.786072 -0.082275 -0.609741 0.059692 1441914295 -0.786072 -0.082275 -0.609741 0.059692 1441914295 -0.786072 -0.082275 -0.609741 0.059692 1441914295 -0.786072 -0.082275 -0.609741 0.059692 1441914295 -0.786072 -0.082275 -0.609741 0.059692 1441914295 -0.776062 -0.077820 -0.622314 0.067200 1441914295 -0.776062 -0.077820 -0.622314 0.067200 1441914295 -0.776062 -0.077820 -0.622314 0.067200 1441914295 -0.776062 -0.077820 -0.622314 0.067200 1441914295 -0.776062 -0.077820 -0.622314 0.067200 1441914295 -0.776062 -0.077820 -0.622314 0.067200 1441914295 -0.770386 -0.071106 -0.627380 0.088928 1441914295 -0.770386 -0.071106 -0.627380 0.088928 1441914295 -0.770386 -0.071106 -0.627380 0.088928 1441914295 -0.770386 -0.071106 -0.627380 0.088928 1441914295 -0.770386 -0.071106 -0.627380 0.088928 1441914295 -0.770386 -0.071106 -0.627380 0.088928 1441914295 -0.770386 -0.071106 -0.627380 0.088928 1441914295 -0.763855 -0.080444 -0.628784 0.121399 1441914295 -0.763855 -0.080444 -0.628784 0.121399 1441914295 -0.763855 -0.080444 -0.628784 0.121399 1441914295 -0.763855 -0.080444 -0.628784 0.121399 1441914295 -0.763855 -0.080444 -0.628784 0.121399 1441914295 -0.763855 -0.080444 -0.628784 0.121399 1441914295 -0.755432 -0.095703 -0.629272 0.155762 1441914295 -0.755432 -0.095703 -0.629272 0.155762 1441914295 -0.755432 -0.095703 -0.629272 0.155762 1441914295 -0.755432 -0.095703 -0.629272 0.155762 1441914295 -0.755432 -0.095703 -0.629272 0.155762 1441914295 -0.755432 -0.095703 -0.629272 0.155762 1441914295 -0.742126 -0.108948 -0.635193 0.184326 1441914295 -0.742126 -0.108948 -0.635193 0.184326 1441914295 -0.742126 -0.108948 -0.635193 0.184326 1441914295 -0.742126 -0.108948 -0.635193 0.184326 1441914295 -0.742126 -0.108948 -0.635193 0.184326 1441914295 -0.742126 -0.108948 -0.635193 0.184326 1441914295 -0.729736 -0.125427 -0.636414 0.216370 1441914295 -0.729736 -0.125427 -0.636414 0.216370 1441914295 -0.729736 -0.125427 -0.636414 0.216370 1441914295 -0.729736 -0.125427 -0.636414 0.216370 1441914295 -0.729736 -0.125427 -0.636414 0.216370 1441914295 -0.729736 -0.125427 -0.636414 0.216370 1441914295 -0.707092 -0.148743 -0.641113 0.258789 1441914295 -0.707092 -0.148743 -0.641113 0.258789 1441914295 -0.707092 -0.148743 -0.641113 0.258789 1441914295 -0.707092 -0.148743 -0.641113 0.258789 1441914295 -0.707092 -0.148743 -0.641113 0.258789 1441914295 -0.707092 -0.148743 -0.641113 0.258789 1441914295 -0.707092 -0.148743 -0.641113 0.258789 1441914295 -0.683716 -0.205078 -0.651489 0.257202 1441914295 -0.683716 -0.205078 -0.651489 0.257202 1441914295 -0.683716 -0.205078 -0.651489 0.257202 1441914295 -0.683716 -0.205078 -0.651489 0.257202 1441914295 -0.683716 -0.205078 -0.651489 0.257202 1441914295 -0.683716 -0.205078 -0.651489 0.257202 1441914295 -0.700500 -0.199646 -0.664917 0.165405 1441914295 -0.700500 -0.199646 -0.664917 0.165405 1441914295 -0.700500 -0.199646 -0.664917 0.165405 1441914295 -0.700500 -0.199646 -0.664917 0.165405 1441914295 -0.700500 -0.199646 -0.664917 0.165405 1441914295 -0.700500 -0.199646 -0.664917 0.165405 1441914295 -0.717468 -0.139099 -0.672913 0.114746 1441914295 -0.717468 -0.139099 -0.672913 0.114746 1441914295 -0.717468 -0.139099 -0.672913 0.114746 1441914295 -0.717468 -0.139099 -0.672913 0.114746 1441914295 -0.717468 -0.139099 -0.672913 0.114746 1441914295 -0.717468 -0.139099 -0.672913 0.114746 1441914295 -0.717468 -0.139099 -0.672913 0.114746 1441914295 -0.722168 -0.121094 -0.668030 0.132751 1441914295 -0.722168 -0.121094 -0.668030 0.132751 1441914295 -0.722168 -0.121094 -0.668030 0.132751 1441914295 -0.722168 -0.121094 -0.668030 0.132751 1441914295 -0.722168 -0.121094 -0.668030 0.132751 1441914295 -0.722168 -0.121094 -0.668030 0.132751 1441914295 -0.722168 -0.121094 -0.668030 0.132751 1441914295 -0.722046 -0.139954 -0.658813 0.158325 1441914295 -0.722046 -0.139954 -0.658813 0.158325 1441914295 -0.722046 -0.139954 -0.658813 0.158325 1441914295 -0.722046 -0.139954 -0.658813 0.158325 1441914295 -0.722046 -0.139954 -0.658813 0.158325 1441914295 -0.722046 -0.139954 -0.658813 0.158325 1441914295 -0.731079 -0.133484 -0.650391 0.157410 1441914295 -0.731079 -0.133484 -0.650391 0.157410 1441914295 -0.731079 -0.133484 -0.650391 0.157410 1441914295 -0.731079 -0.133484 -0.650391 0.157410 1441914295 -0.731079 -0.133484 -0.650391 0.157410 1441914295 -0.731079 -0.133484 -0.650391 0.157410 1441914295 -0.740967 -0.115173 -0.645386 0.145630 1441914295 -0.740967 -0.115173 -0.645386 0.145630 1441914295 -0.740967 -0.115173 -0.645386 0.145630 1441914295 -0.740967 -0.115173 -0.645386 0.145630 1441914295 -0.740967 -0.115173 -0.645386 0.145630 1441914295 -0.740967 -0.115173 -0.645386 0.145630 1441914295 -0.740967 -0.115173 -0.645386 0.145630 1441914295 -0.747253 -0.111389 -0.638611 0.146667 1441914295 -0.747253 -0.111389 -0.638611 0.146667 1441914295 -0.747253 -0.111389 -0.638611 0.146667 1441914295 -0.747253 -0.111389 -0.638611 0.146667 1441914295 -0.747253 -0.111389 -0.638611 0.146667 1441914295 -0.747253 -0.111389 -0.638611 0.146667 1441914295 -0.751953 -0.108704 -0.633240 0.147705 1441914295 -0.751953 -0.108704 -0.633240 0.147705 1441914295 -0.751953 -0.108704 -0.633240 0.147705 1441914295 -0.751953 -0.108704 -0.633240 0.147705 1441914295 -0.751953 -0.108704 -0.633240 0.147705 1441914295 -0.751953 -0.108704 -0.633240 0.147705 1441914295 -0.751953 -0.108704 -0.633240 0.147705 1441914295 -0.755737 -0.098206 -0.630859 0.145874 1441914295 -0.755737 -0.098206 -0.630859 0.145874 1441914295 -0.755737 -0.098206 -0.630859 0.145874 1441914295 -0.755737 -0.098206 -0.630859 0.145874 1441914295 -0.755737 -0.098206 -0.630859 0.145874 1441914296 -0.755737 -0.098206 -0.630859 0.145874 1441914296 -0.755737 -0.098206 -0.630859 0.145874 1441914296 -0.760193 -0.094788 -0.622986 0.158325 1441914296 -0.760193 -0.094788 -0.622986 0.158325 1441914296 -0.760193 -0.094788 -0.622986 0.158325 1441914296 -0.760193 -0.094788 -0.622986 0.158325 1441914296 -0.760193 -0.094788 -0.622986 0.158325 1441914296 -0.760193 -0.094788 -0.622986 0.158325 1441914296 -0.772034 -0.100281 -0.607056 0.159485 1441914296 -0.772034 -0.100281 -0.607056 0.159485 1441914296 -0.772034 -0.100281 -0.607056 0.159485 1441914296 -0.772034 -0.100281 -0.607056 0.159485 1441914296 -0.772034 -0.100281 -0.607056 0.159485 1441914296 -0.772034 -0.100281 -0.607056 0.159485 1441914296 -0.772034 -0.100281 -0.607056 0.159485 1441914296 -0.785461 -0.093262 -0.595581 0.140320 1441914296 -0.785461 -0.093262 -0.595581 0.140320 1441914296 -0.785461 -0.093262 -0.595581 0.140320 1441914296 -0.785461 -0.093262 -0.595581 0.140320 1441914296 -0.785461 -0.093262 -0.595581 0.140320 1441914296 -0.785461 -0.093262 -0.595581 0.140320 1441914296 -0.785461 -0.093262 -0.595581 0.140320 1441914296 -0.789124 -0.077637 -0.598389 0.115234 1441914296 -0.789124 -0.077637 -0.598389 0.115234 1441914296 -0.789124 -0.077637 -0.598389 0.115234 1441914296 -0.789124 -0.077637 -0.598389 0.115234 1441914296 -0.789124 -0.077637 -0.598389 0.115234 1441914296 -0.783264 -0.071777 -0.609741 0.098145 1441914296 -0.783264 -0.071777 -0.609741 0.098145 1441914296 -0.783264 -0.071777 -0.609741 0.098145 1441914296 -0.783264 -0.071777 -0.609741 0.098145 1441914296 -0.783264 -0.071777 -0.609741 0.098145 1441914296 -0.783264 -0.071777 -0.609741 0.098145 1441914296 -0.774353 -0.075073 -0.621521 0.092468 1441914296 -0.774353 -0.075073 -0.621521 0.092468 1441914296 -0.774353 -0.075073 -0.621521 0.092468 1441914296 -0.774353 -0.075073 -0.621521 0.092468 1441914296 -0.774353 -0.075073 -0.621521 0.092468 1441914296 -0.774353 -0.075073 -0.621521 0.092468 1441914296 -0.774353 -0.075073 -0.621521 0.092468 1441914296 -0.766174 -0.072205 -0.631592 0.094299 1441914296 -0.766174 -0.072205 -0.631592 0.094299 1441914296 -0.766174 -0.072205 -0.631592 0.094299 1441914296 -0.766174 -0.072205 -0.631592 0.094299 1441914296 -0.766174 -0.072205 -0.631592 0.094299 1441914296 -0.766174 -0.072205 -0.631592 0.094299 1441914296 -0.757202 -0.073730 -0.639465 0.111267 1441914296 -0.757202 -0.073730 -0.639465 0.111267 1441914296 -0.757202 -0.073730 -0.639465 0.111267 1441914296 -0.757202 -0.073730 -0.639465 0.111267 1441914296 -0.757202 -0.073730 -0.639465 0.111267 1441914296 -0.757202 -0.073730 -0.639465 0.111267 1441914296 -0.752014 -0.087463 -0.638000 0.140991 1441914296 -0.752014 -0.087463 -0.638000 0.140991 1441914296 -0.752014 -0.087463 -0.638000 0.140991 1441914296 -0.752014 -0.087463 -0.638000 0.140991 1441914296 -0.752014 -0.087463 -0.638000 0.140991 1441914296 -0.752014 -0.087463 -0.638000 0.140991 1441914296 -0.752014 -0.087463 -0.638000 0.140991 1441914296 -0.743164 -0.109741 -0.637390 0.171692 1441914296 -0.743164 -0.109741 -0.637390 0.171692 1441914296 -0.743164 -0.109741 -0.637390 0.171692 1441914296 -0.743164 -0.109741 -0.637390 0.171692 1441914296 -0.743164 -0.109741 -0.637390 0.171692 1441914296 -0.743164 -0.109741 -0.637390 0.171692 1441914296 -0.732788 -0.139954 -0.639954 0.184326 1441914296 -0.732788 -0.139954 -0.639954 0.184326 1441914296 -0.732788 -0.139954 -0.639954 0.184326 1441914296 -0.732788 -0.139954 -0.639954 0.184326 1441914296 -0.732788 -0.139954 -0.639954 0.184326 1441914296 -0.732788 -0.139954 -0.639954 0.184326 1441914296 -0.729614 -0.148987 -0.648621 0.157349 1441914296 -0.729614 -0.148987 -0.648621 0.157349 1441914296 -0.729614 -0.148987 -0.648621 0.157349 1441914296 -0.729614 -0.148987 -0.648621 0.157349 1441914296 -0.729614 -0.148987 -0.648621 0.157349 1441914296 -0.729614 -0.148987 -0.648621 0.157349 1441914296 -0.723145 -0.142456 -0.663269 0.130127 1441914296 -0.723145 -0.142456 -0.663269 0.130127 1441914296 -0.723145 -0.142456 -0.663269 0.130127 1441914296 -0.723145 -0.142456 -0.663269 0.130127 1441914296 -0.723145 -0.142456 -0.663269 0.130127 1441914296 -0.723145 -0.142456 -0.663269 0.130127 1441914296 -0.723145 -0.142456 -0.663269 0.130127 1441914296 -0.715820 -0.148804 -0.672424 0.115784 1441914296 -0.715820 -0.148804 -0.672424 0.115784 1441914296 -0.715820 -0.148804 -0.672424 0.115784 1441914296 -0.715820 -0.148804 -0.672424 0.115784 1441914296 -0.715820 -0.148804 -0.672424 0.115784 1441914296 -0.715820 -0.148804 -0.672424 0.115784 1441914296 -0.715454 -0.152283 -0.674133 0.102966 1441914296 -0.715454 -0.152283 -0.674133 0.102966 1441914296 -0.715454 -0.152283 -0.674133 0.102966 1441914296 -0.715454 -0.152283 -0.674133 0.102966 1441914296 -0.715454 -0.152283 -0.674133 0.102966 1441914296 -0.715454 -0.152283 -0.674133 0.102966 1441914296 -0.715454 -0.152283 -0.674133 0.102966 1441914296 -0.722717 -0.139343 -0.670776 0.091736 1441914296 -0.722717 -0.139343 -0.670776 0.091736 1441914296 -0.722717 -0.139343 -0.670776 0.091736 1441914296 -0.722717 -0.139343 -0.670776 0.091736 1441914296 -0.722717 -0.139343 -0.670776 0.091736 1441914296 -0.722717 -0.139343 -0.670776 0.091736 1441914296 -0.731140 -0.123474 -0.664124 0.096008 1441914296 -0.731140 -0.123474 -0.664124 0.096008 1441914296 -0.731140 -0.123474 -0.664124 0.096008 1441914296 -0.731140 -0.123474 -0.664124 0.096008 1441914296 -0.731140 -0.123474 -0.664124 0.096008 1441914296 -0.731140 -0.123474 -0.664124 0.096008 1441914296 -0.731140 -0.123474 -0.664124 0.096008 1441914296 -0.737732 -0.117920 -0.657104 0.100464 1441914296 -0.737732 -0.117920 -0.657104 0.100464 1441914296 -0.737732 -0.117920 -0.657104 0.100464 1441914296 -0.737732 -0.117920 -0.657104 0.100464 1441914296 -0.737732 -0.117920 -0.657104 0.100464 1441914296 -0.737732 -0.117920 -0.657104 0.100464 1441914296 -0.742004 -0.111572 -0.655334 0.087280 1441914297 -0.742004 -0.111572 -0.655334 0.087280 1441914297 -0.742004 -0.111572 -0.655334 0.087280 1441914297 -0.742004 -0.111572 -0.655334 0.087280 1441914297 -0.742004 -0.111572 -0.655334 0.087280 1441914297 -0.742004 -0.111572 -0.655334 0.087280 1441914297 -0.742004 -0.111572 -0.655334 0.087280 1441914297 -0.744019 -0.098572 -0.657349 0.068359 1441914297 -0.744019 -0.098572 -0.657349 0.068359 1441914297 -0.744019 -0.098572 -0.657349 0.068359 1441914297 -0.744019 -0.098572 -0.657349 0.068359 1441914297 -0.744019 -0.098572 -0.657349 0.068359 1441914297 -0.744019 -0.098572 -0.657349 0.068359 1441914297 -0.752686 -0.080750 -0.650024 0.066895 1441914297 -0.752686 -0.080750 -0.650024 0.066895 1441914297 -0.752686 -0.080750 -0.650024 0.066895 1441914297 -0.752686 -0.080750 -0.650024 0.066895 1441914297 -0.752686 -0.080750 -0.650024 0.066895 1441914297 -0.752686 -0.080750 -0.650024 0.066895 1441914297 -0.752686 -0.080750 -0.650024 0.066895 1441914297 -0.760925 -0.071777 -0.638733 0.089172 1441914297 -0.760925 -0.071777 -0.638733 0.089172 1441914297 -0.760925 -0.071777 -0.638733 0.089172 1441914297 -0.760925 -0.071777 -0.638733 0.089172 1441914297 -0.760925 -0.071777 -0.638733 0.089172 1441914297 -0.760925 -0.071777 -0.638733 0.089172 1441914297 -0.767273 -0.080261 -0.625549 0.116699 1441914297 -0.767273 -0.080261 -0.625549 0.116699 1441914297 -0.767273 -0.080261 -0.625549 0.116699 1441914297 -0.767273 -0.080261 -0.625549 0.116699 1441914297 -0.767273 -0.080261 -0.625549 0.116699 1441914297 -0.767273 -0.080261 -0.625549 0.116699 1441914297 -0.767273 -0.080261 -0.625549 0.116699 1441914297 -0.777222 -0.090027 -0.609802 0.126648 1441914297 -0.777222 -0.090027 -0.609802 0.126648 1441914297 -0.777222 -0.090027 -0.609802 0.126648 1441914297 -0.777222 -0.090027 -0.609802 0.126648 1441914297 -0.777222 -0.090027 -0.609802 0.126648 1441914297 -0.777222 -0.090027 -0.609802 0.126648 1441914297 -0.784546 -0.090149 -0.601624 0.120605 1441914297 -0.784546 -0.090149 -0.601624 0.120605 1441914297 -0.784546 -0.090149 -0.601624 0.120605 1441914297 -0.784546 -0.090149 -0.601624 0.120605 1441914297 -0.784546 -0.090149 -0.601624 0.120605 1441914297 -0.784546 -0.090149 -0.601624 0.120605 1441914297 -0.782715 -0.083252 -0.606995 0.110168 1441914297 -0.782715 -0.083252 -0.606995 0.110168 1441914297 -0.782715 -0.083252 -0.606995 0.110168 1441914297 -0.782715 -0.083252 -0.606995 0.110168 1441914297 -0.782715 -0.083252 -0.606995 0.110168 1441914297 -0.782715 -0.083252 -0.606995 0.110168 1441914297 -0.782715 -0.083252 -0.606995 0.110168 1441914297 -0.774536 -0.075928 -0.619629 0.102539 1441914297 -0.774536 -0.075928 -0.619629 0.102539 1441914297 -0.774536 -0.075928 -0.619629 0.102539 1441914297 -0.774536 -0.075928 -0.619629 0.102539 1441914297 -0.774536 -0.075928 -0.619629 0.102539 1441914297 -0.774536 -0.075928 -0.619629 0.102539 1441914297 -0.765869 -0.068054 -0.630920 0.104126 1441914297 -0.765869 -0.068054 -0.630920 0.104126 1441914297 -0.765869 -0.068054 -0.630920 0.104126 1441914297 -0.765869 -0.068054 -0.630920 0.104126 1441914297 -0.765869 -0.068054 -0.630920 0.104126 1441914297 -0.765869 -0.068054 -0.630920 0.104126 1441914297 -0.756165 -0.073669 -0.639832 0.116272 1441914297 -0.756165 -0.073669 -0.639832 0.116272 1441914297 -0.756165 -0.073669 -0.639832 0.116272 1441914297 -0.756165 -0.073669 -0.639832 0.116272 1441914297 -0.756165 -0.073669 -0.639832 0.116272 1441914297 -0.756165 -0.073669 -0.639832 0.116272 1441914297 -0.747803 -0.089233 -0.642639 0.141052 1441914297 -0.747803 -0.089233 -0.642639 0.141052 1441914297 -0.747803 -0.089233 -0.642639 0.141052 1441914297 -0.747803 -0.089233 -0.642639 0.141052 1441914297 -0.747803 -0.089233 -0.642639 0.141052 1441914297 -0.747803 -0.089233 -0.642639 0.141052 1441914297 -0.747803 -0.089233 -0.642639 0.141052 1441914297 -0.741577 -0.108093 -0.644531 0.151917 1441914297 -0.741577 -0.108093 -0.644531 0.151917 1441914297 -0.741577 -0.108093 -0.644531 0.151917 1441914297 -0.741577 -0.108093 -0.644531 0.151917 1441914297 -0.741577 -0.108093 -0.644531 0.151917 1441914297 -0.741577 -0.108093 -0.644531 0.151917 1441914297 -0.728210 -0.119324 -0.654358 0.165405 1441914297 -0.728210 -0.119324 -0.654358 0.165405 1441914297 -0.728210 -0.119324 -0.654358 0.165405 1441914297 -0.728210 -0.119324 -0.654358 0.165405 1441914297 -0.728210 -0.119324 -0.654358 0.165405 1441914297 -0.728210 -0.119324 -0.654358 0.165405 1441914297 -0.722656 -0.130188 -0.655212 0.177795 1441914297 -0.722656 -0.130188 -0.655212 0.177795 1441914297 -0.722656 -0.130188 -0.655212 0.177795 1441914297 -0.722656 -0.130188 -0.655212 0.177795 1441914297 -0.722656 -0.130188 -0.655212 0.177795 1441914297 -0.722656 -0.130188 -0.655212 0.177795 1441914297 -0.704102 -0.152832 -0.663330 0.202393 1441914297 -0.704102 -0.152832 -0.663330 0.202393 1441914297 -0.704102 -0.152832 -0.663330 0.202393 1441914297 -0.704102 -0.152832 -0.663330 0.202393 1441914297 -0.704102 -0.152832 -0.663330 0.202393 1441914297 -0.704102 -0.152832 -0.663330 0.202393 1441914297 -0.704102 -0.152832 -0.663330 0.202393 1441914297 -0.703918 -0.170593 -0.673889 0.146240 1441914297 -0.703918 -0.170593 -0.673889 0.146240 1441914297 -0.703918 -0.170593 -0.673889 0.146240 1441914297 -0.703918 -0.170593 -0.673889 0.146240 1441914297 -0.703918 -0.170593 -0.673889 0.146240 1441914297 -0.703918 -0.170593 -0.673889 0.146240 1441914297 -0.717834 -0.136719 -0.676758 0.089966 1441914297 -0.717834 -0.136719 -0.676758 0.089966 1441914297 -0.717834 -0.136719 -0.676758 0.089966 1441914297 -0.717834 -0.136719 -0.676758 0.089966 1441914297 -0.717834 -0.136719 -0.676758 0.089966 1441914297 -0.717834 -0.136719 -0.676758 0.089966 1441914297 -0.726196 -0.120178 -0.672058 0.081421 1441914298 -0.726196 -0.120178 -0.672058 0.081421 1441914298 -0.726196 -0.120178 -0.672058 0.081421 1441914298 -0.726196 -0.120178 -0.672058 0.081421 1441914298 -0.726196 -0.120178 -0.672058 0.081421 1441914298 -0.726196 -0.120178 -0.672058 0.081421 1441914298 -0.727722 -0.121887 -0.666931 0.104004 1441914298 -0.727722 -0.121887 -0.666931 0.104004 1441914298 -0.727722 -0.121887 -0.666931 0.104004 1441914298 -0.727722 -0.121887 -0.666931 0.104004 1441914298 -0.727722 -0.121887 -0.666931 0.104004 1441914298 -0.727722 -0.121887 -0.666931 0.104004 1441914298 -0.734741 -0.118530 -0.657104 0.120056 1441914298 -0.734741 -0.118530 -0.657104 0.120056 1441914298 -0.734741 -0.118530 -0.657104 0.120056 1441914298 -0.734741 -0.118530 -0.657104 0.120056 1441914298 -0.734741 -0.118530 -0.657104 0.120056 1441914298 -0.734741 -0.118530 -0.657104 0.120056 1441914298 -0.734741 -0.118530 -0.657104 0.120056 1441914298 -0.741455 -0.118713 -0.651245 0.109863 1441914298 -0.741455 -0.118713 -0.651245 0.109863 1441914298 -0.741455 -0.118713 -0.651245 0.109863 1441914298 -0.741455 -0.118713 -0.651245 0.109863 1441914298 -0.741455 -0.118713 -0.651245 0.109863 1441914298 -0.741455 -0.118713 -0.651245 0.109863 1441914298 -0.744690 -0.108398 -0.653931 0.078430 1441914298 -0.744690 -0.108398 -0.653931 0.078430 1441914298 -0.744690 -0.108398 -0.653931 0.078430 1441914298 -0.744690 -0.108398 -0.653931 0.078430 1441914298 -0.744690 -0.108398 -0.653931 0.078430 1441914298 -0.744690 -0.108398 -0.653931 0.078430 1441914298 -0.744690 -0.108398 -0.653931 0.078430 1441914298 -0.747986 -0.090637 -0.654236 0.065552 1441914298 -0.747986 -0.090637 -0.654236 0.065552 1441914298 -0.747986 -0.090637 -0.654236 0.065552 1441914298 -0.747986 -0.090637 -0.654236 0.065552 1441914298 -0.747986 -0.090637 -0.654236 0.065552 1441914298 -0.747986 -0.090637 -0.654236 0.065552 1441914298 -0.755005 -0.082825 -0.645203 0.082764 1441914298 -0.755005 -0.082825 -0.645203 0.082764 1441914298 -0.755005 -0.082825 -0.645203 0.082764 1441914298 -0.755005 -0.082825 -0.645203 0.082764 1441914298 -0.755005 -0.082825 -0.645203 0.082764 1441914298 -0.755005 -0.082825 -0.645203 0.082764 1441914298 -0.764343 -0.069641 -0.633423 0.098877 1441914298 -0.764343 -0.069641 -0.633423 0.098877 1441914298 -0.764343 -0.069641 -0.633423 0.098877 1441914298 -0.764343 -0.069641 -0.633423 0.098877 1441914298 -0.764343 -0.069641 -0.633423 0.098877 1441914298 -0.764343 -0.069641 -0.633423 0.098877 1441914298 -0.764343 -0.069641 -0.633423 0.098877 1441914298 -0.772583 -0.063599 -0.622009 0.110901 1441914298 -0.772583 -0.063599 -0.622009 0.110901 1441914298 -0.772583 -0.063599 -0.622009 0.110901 1441914298 -0.772583 -0.063599 -0.622009 0.110901 1441914298 -0.772583 -0.063599 -0.622009 0.110901 1441914298 -0.772583 -0.063599 -0.622009 0.110901 1441914298 -0.782288 -0.070557 -0.608093 0.115784 1441914298 -0.782288 -0.070557 -0.608093 0.115784 1441914298 -0.782288 -0.070557 -0.608093 0.115784 1441914298 -0.782288 -0.070557 -0.608093 0.115784 1441914298 -0.782288 -0.070557 -0.608093 0.115784 1441914298 -0.782288 -0.070557 -0.608093 0.115784 1441914298 -0.785583 -0.071655 -0.604553 0.111267 1441914298 -0.785583 -0.071655 -0.604553 0.111267 1441914298 -0.785583 -0.071655 -0.604553 0.111267 1441914298 -0.785583 -0.071655 -0.604553 0.111267 1441914298 -0.785583 -0.071655 -0.604553 0.111267 1441914298 -0.785583 -0.071655 -0.604553 0.111267 1441914298 -0.778320 -0.070374 -0.615295 0.103821 1441914298 -0.778320 -0.070374 -0.615295 0.103821 1441914298 -0.778320 -0.070374 -0.615295 0.103821 1441914298 -0.778320 -0.070374 -0.615295 0.103821 1441914298 -0.778320 -0.070374 -0.615295 0.103821 1441914298 -0.778320 -0.070374 -0.615295 0.103821 1441914298 -0.769226 -0.067017 -0.627747 0.099060 1441914298 -0.769226 -0.067017 -0.627747 0.099060 1441914298 -0.769226 -0.067017 -0.627747 0.099060 1441914298 -0.769226 -0.067017 -0.627747 0.099060 1441914298 -0.769226 -0.067017 -0.627747 0.099060 1441914298 -0.769226 -0.067017 -0.627747 0.099060 1441914298 -0.759949 -0.068359 -0.637756 0.105774 1441914298 -0.759949 -0.068359 -0.637756 0.105774 1441914298 -0.759949 -0.068359 -0.637756 0.105774 1441914298 -0.759949 -0.068359 -0.637756 0.105774 1441914298 -0.759949 -0.068359 -0.637756 0.105774 1441914298 -0.759949 -0.068359 -0.637756 0.105774 1441914298 -0.759949 -0.068359 -0.637756 0.105774 1441914298 -0.754517 -0.075256 -0.642029 0.113525 1441914298 -0.754517 -0.075256 -0.642029 0.113525 1441914298 -0.754517 -0.075256 -0.642029 0.113525 1441914298 -0.754517 -0.075256 -0.642029 0.113525 1441914298 -0.754517 -0.075256 -0.642029 0.113525 1441914298 -0.754517 -0.075256 -0.642029 0.113525 1441914298 -0.742798 -0.086243 -0.649109 0.139832 1441914298 -0.742798 -0.086243 -0.649109 0.139832 1441914298 -0.742798 -0.086243 -0.649109 0.139832 1441914298 -0.742798 -0.086243 -0.649109 0.139832 1441914298 -0.742798 -0.086243 -0.649109 0.139832 1441914298 -0.742798 -0.086243 -0.649109 0.139832 1441914298 -0.738159 -0.100952 -0.645935 0.166626 1441914298 -0.738159 -0.100952 -0.645935 0.166626 1441914298 -0.738159 -0.100952 -0.645935 0.166626 1441914298 -0.738159 -0.100952 -0.645935 0.166626 1441914298 -0.738159 -0.100952 -0.645935 0.166626 1441914298 -0.738159 -0.100952 -0.645935 0.166626 1441914298 -0.738159 -0.100952 -0.645935 0.166626 1441914298 -0.727295 -0.124512 -0.644470 0.200623 1441914298 -0.727295 -0.124512 -0.644470 0.200623 1441914298 -0.727295 -0.124512 -0.644470 0.200623 1441914298 -0.727295 -0.124512 -0.644470 0.200623 1441914298 -0.727295 -0.124512 -0.644470 0.200623 1441914298 -0.727295 -0.124512 -0.644470 0.200623 1441914298 -0.713196 -0.155212 -0.653381 0.201294 1441914298 -0.713196 -0.155212 -0.653381 0.201294 1441914299 -0.713196 -0.155212 -0.653381 0.201294 1441914299 -0.713196 -0.155212 -0.653381 0.201294 1441914299 -0.713196 -0.155212 -0.653381 0.201294 1441914299 -0.713196 -0.155212 -0.653381 0.201294 1441914299 -0.713196 -0.155212 -0.653381 0.201294 1441914299 -0.712524 -0.158875 -0.666321 0.152283 1441914299 -0.712524 -0.158875 -0.666321 0.152283 1441914299 -0.712524 -0.158875 -0.666321 0.152283 1441914299 -0.712524 -0.158875 -0.666321 0.152283 1441914299 -0.712524 -0.158875 -0.666321 0.152283 1441914299 -0.712524 -0.158875 -0.666321 0.152283 1441914299 -0.726685 -0.133667 -0.667725 0.091125 1441914299 -0.726685 -0.133667 -0.667725 0.091125 1441914299 -0.726685 -0.133667 -0.667725 0.091125 1441914299 -0.726685 -0.133667 -0.667725 0.091125 1441914299 -0.726685 -0.133667 -0.667725 0.091125 1441914299 -0.726685 -0.133667 -0.667725 0.091125 1441914299 -0.730530 -0.109314 -0.669861 0.075378 1441914299 -0.730530 -0.109314 -0.669861 0.075378 1441914299 -0.730530 -0.109314 -0.669861 0.075378 1441914299 -0.730530 -0.109314 -0.669861 0.075378 1441914299 -0.730530 -0.109314 -0.669861 0.075378 1441914299 -0.730530 -0.109314 -0.669861 0.075378 1441914299 -0.726990 -0.113098 -0.670715 0.094421 1441914299 -0.726990 -0.113098 -0.670715 0.094421 1441914299 -0.726990 -0.113098 -0.670715 0.094421 1441914299 -0.726990 -0.113098 -0.670715 0.094421 1441914299 -0.726990 -0.113098 -0.670715 0.094421 1441914299 -0.726990 -0.113098 -0.670715 0.094421 1441914299 -0.726990 -0.113098 -0.670715 0.094421 1441914299 -0.731995 -0.118164 -0.661804 0.110718 1441914299 -0.731995 -0.118164 -0.661804 0.110718 1441914299 -0.731995 -0.118164 -0.661804 0.110718 1441914299 -0.731995 -0.118164 -0.661804 0.110718 1441914299 -0.731995 -0.118164 -0.661804 0.110718 1441914299 -0.731995 -0.118164 -0.661804 0.110718 1441914299 -0.738403 -0.112305 -0.657532 0.099426 1441914299 -0.738403 -0.112305 -0.657532 0.099426 1441914299 -0.738403 -0.112305 -0.657532 0.099426 1441914299 -0.738403 -0.112305 -0.657532 0.099426 1441914299 -0.738403 -0.112305 -0.657532 0.099426 1441914299 -0.737122 -0.102478 -0.663391 0.078064 1441914299 -0.737122 -0.102478 -0.663391 0.078064 1441914299 -0.737122 -0.102478 -0.663391 0.078064 1441914299 -0.737122 -0.102478 -0.663391 0.078064 1441914299 -0.737122 -0.102478 -0.663391 0.078064 1441914299 -0.737122 -0.102478 -0.663391 0.078064 1441914299 -0.737122 -0.102478 -0.663391 0.078064 1441914299 -0.743225 -0.093079 -0.658630 0.072388 1441914299 -0.743225 -0.093079 -0.658630 0.072388 1441914299 -0.743225 -0.093079 -0.658630 0.072388 1441914299 -0.743225 -0.093079 -0.658630 0.072388 1441914299 -0.743225 -0.093079 -0.658630 0.072388 1441914299 -0.743225 -0.093079 -0.658630 0.072388 1441914299 -0.755249 -0.084778 -0.645996 0.072266 1441914299 -0.755249 -0.084778 -0.645996 0.072266 1441914299 -0.755249 -0.084778 -0.645996 0.072266 1441914299 -0.755249 -0.084778 -0.645996 0.072266 1441914299 -0.755249 -0.084778 -0.645996 0.072266 1441914299 -0.755249 -0.084778 -0.645996 0.072266 1441914299 -0.765869 -0.072693 -0.634766 0.072876 1441914299 -0.765869 -0.072693 -0.634766 0.072876 1441914299 -0.765869 -0.072693 -0.634766 0.072876 1441914299 -0.765869 -0.072693 -0.634766 0.072876 1441914299 -0.765869 -0.072693 -0.634766 0.072876 1441914299 -0.765869 -0.072693 -0.634766 0.072876 1441914299 -0.772583 -0.068298 -0.626282 0.079468 1441914299 -0.772583 -0.068298 -0.626282 0.079468 1441914299 -0.772583 -0.068298 -0.626282 0.079468 1441914299 -0.772583 -0.068298 -0.626282 0.079468 1441914299 -0.772583 -0.068298 -0.626282 0.079468 1441914299 -0.772583 -0.068298 -0.626282 0.079468 1441914299 -0.772583 -0.068298 -0.626282 0.079468 1441914299 -0.778137 -0.076599 -0.617737 0.084778 1441914299 -0.778137 -0.076599 -0.617737 0.084778 1441914299 -0.778137 -0.076599 -0.617737 0.084778 1441914299 -0.778137 -0.076599 -0.617737 0.084778 1441914299 -0.778137 -0.076599 -0.617737 0.084778 1441914299 -0.778137 -0.076599 -0.617737 0.084778 1441914299 -0.781555 -0.077637 -0.613892 0.079895 1441914299 -0.781555 -0.077637 -0.613892 0.079895 1441914299 -0.781555 -0.077637 -0.613892 0.079895 1441914299 -0.781555 -0.077637 -0.613892 0.079895 1441914299 -0.781555 -0.077637 -0.613892 0.079895 1441914299 -0.781555 -0.077637 -0.613892 0.079895 1441914299 -0.778015 -0.077576 -0.619080 0.074463 1441914299 -0.778015 -0.077576 -0.619080 0.074463 1441914299 -0.778015 -0.077576 -0.619080 0.074463 1441914299 -0.778015 -0.077576 -0.619080 0.074463 1441914299 -0.778015 -0.077576 -0.619080 0.074463 1441914299 -0.778015 -0.077576 -0.619080 0.074463 1441914299 -0.778015 -0.077576 -0.619080 0.074463 1441914299 -0.772644 -0.077332 -0.625977 0.072632 1441914299 -0.772644 -0.077332 -0.625977 0.072632 1441914299 -0.772644 -0.077332 -0.625977 0.072632 1441914299 -0.772644 -0.077332 -0.625977 0.072632 1441914299 -0.772644 -0.077332 -0.625977 0.072632 1441914299 -0.772644 -0.077332 -0.625977 0.072632 1441914299 -0.769470 -0.074707 -0.629883 0.075256 1441914299 -0.769470 -0.074707 -0.629883 0.075256 1441914299 -0.769470 -0.074707 -0.629883 0.075256 1441914299 -0.769470 -0.074707 -0.629883 0.075256 1441914299 -0.769470 -0.074707 -0.629883 0.075256 1441914299 -0.769470 -0.074707 -0.629883 0.075256 1441914299 -0.767822 -0.075867 -0.631348 0.078613 1441914299 -0.767822 -0.075867 -0.631348 0.078613 1441914299 -0.767822 -0.075867 -0.631348 0.078613 1441914299 -0.767822 -0.075867 -0.631348 0.078613 1441914299 -0.767822 -0.075867 -0.631348 0.078613 1441914299 -0.767822 -0.075867 -0.631348 0.078613 1441914299 -0.767822 -0.075867 -0.631348 0.078613 1441914299 -0.772034 -0.073792 -0.626404 0.078857 1441914299 -0.772034 -0.073792 -0.626404 0.078857 1441914300 -0.772034 -0.073792 -0.626404 0.078857 1441914300 -0.772034 -0.073792 -0.626404 0.078857 1441914300 -0.772034 -0.073792 -0.626404 0.078857 1441914300 -0.772034 -0.073792 -0.626404 0.078857 1441914300 -0.771484 -0.079834 -0.624512 0.092651 1441914300 -0.771484 -0.079834 -0.624512 0.092651 1441914300 -0.771484 -0.079834 -0.624512 0.092651 1441914300 -0.771484 -0.079834 -0.624512 0.092651 1441914300 -0.771484 -0.079834 -0.624512 0.092651 1441914300 -0.771484 -0.079834 -0.624512 0.092651 1441914300 -0.771484 -0.079834 -0.624512 0.092651 1441914300 -0.764832 -0.085938 -0.625427 0.128479 1441914300 -0.764832 -0.085938 -0.625427 0.128479 1441914300 -0.764832 -0.085938 -0.625427 0.128479 1441914300 -0.764832 -0.085938 -0.625427 0.128479 1441914300 
-0.742737 -0.163757 -0.619995 0.192810 1441914301 -0.742737 -0.163757 -0.619995 0.192810 1441914301 -0.742737 -0.163757 -0.619995 0.192810 1441914301 -0.742920 -0.160522 -0.620789 0.192261 1441914301 -0.742920 -0.160522 -0.620789 0.192261 1441914301 -0.742920 -0.160522 -0.620789 0.192261 1441914301 -0.742920 -0.160522 -0.620789 0.192261 1441914301 -0.742920 -0.160522 -0.620789 0.192261 1441914301 -0.742920 -0.160522 -0.620789 0.192261 1441914301 -0.742981 -0.162292 -0.619263 0.195496 1441914301 -0.742981 -0.162292 -0.619263 0.195496 1441914301 -0.742981 -0.162292 -0.619263 0.195496 1441914301 -0.742981 -0.162292 -0.619263 0.195496 1441914301 -0.742981 -0.162292 -0.619263 0.195496 1441914301 -0.742981 -0.162292 -0.619263 0.195496 1441914301 -0.742981 -0.162292 -0.619263 0.195496 1441914301 -0.742493 -0.167664 -0.617188 0.199463 1441914301 -0.742493 -0.167664 -0.617188 0.199463 1441914301 -0.742493 -0.167664 -0.617188 0.199463 1441914302 -0.742493 -0.167664 -0.617188 0.199463 1441914302 -0.742493 -0.167664 -0.617188 0.199463 1441914302 -0.742493 -0.167664 -0.617188 0.199463 1441914302 -0.741699 -0.175171 -0.614929 0.202820 1441914302 -0.741699 -0.175171 -0.614929 0.202820 1441914302 -0.741699 -0.175171 -0.614929 0.202820 1441914302 -0.741699 -0.175171 -0.614929 0.202820 1441914302 -0.741699 -0.175171 -0.614929 0.202820 1441914302 -0.740723 -0.180420 -0.613586 0.205872 1441914302 -0.740723 -0.180420 -0.613586 0.205872 1441914302 -0.740723 -0.180420 -0.613586 0.205872 1441914302 -0.740723 -0.180420 -0.613586 0.205872 1441914302 -0.740723 -0.180420 -0.613586 0.205872 1441914302 -0.740723 -0.180420 -0.613586 0.205872 1441914302 -0.740723 -0.180420 -0.613586 0.205872 1441914302 -0.739746 -0.183228 -0.613159 0.208191 1441914302 -0.739746 -0.183228 -0.613159 0.208191 1441914302 -0.739746 -0.183228 -0.613159 0.208191 1441914302 -0.739746 -0.183228 -0.613159 0.208191 1441914302 -0.739746 -0.183228 -0.613159 0.208191 1441914302 -0.739746 -0.183228 -0.613159 0.208191 1441914302 -0.737671 -0.183167 -0.614746 0.210876 1441914302 -0.737671 -0.183167 -0.614746 0.210876 1441914302 -0.737671 -0.183167 -0.614746 0.210876 1441914302 -0.737671 -0.183167 -0.614746 0.210876 1441914302 -0.737671 -0.183167 -0.614746 0.210876 1441914302 -0.737671 -0.183167 -0.614746 0.210876 1441914302 -0.736450 -0.178711 -0.617798 0.210144 1441914302 -0.736450 -0.178711 -0.617798 0.210144 1441914302 -0.736450 -0.178711 -0.617798 0.210144 1441914302 -0.736450 -0.178711 -0.617798 0.210144 1441914302 -0.736450 -0.178711 -0.617798 0.210144 1441914302 -0.736450 -0.178711 -0.617798 0.210144 1441914302 -0.736450 -0.178711 -0.617798 0.210144 1441914302 -0.736145 -0.170776 -0.622009 0.205322 1441914302 -0.736145 -0.170776 -0.622009 0.205322 1441914302 -0.736145 -0.170776 -0.622009 0.205322 1441914302 -0.736145 -0.170776 -0.622009 0.205322 1441914302 -0.736145 -0.170776 -0.622009 0.205322 1441914302 -0.736145 -0.170776 -0.622009 0.205322 1441914302 -0.735413 -0.166016 -0.625244 0.201782 1441914302 -0.735413 -0.166016 -0.625244 0.201782 1441914302 -0.735413 -0.166016 -0.625244 0.201782 1441914302 -0.735413 -0.166016 -0.625244 0.201782 1441914302 -0.735413 -0.166016 -0.625244 0.201782 1441914302 -0.735413 -0.166016 -0.625244 0.201782 1441914302 -0.734497 -0.163879 -0.627625 0.199585 1441914302 -0.734497 -0.163879 -0.627625 0.199585 1441914302 -0.734497 -0.163879 -0.627625 0.199585 1441914302 -0.734497 -0.163879 -0.627625 0.199585 1441914302 -0.734497 -0.163879 -0.627625 0.199585 1441914302 -0.734497 -0.163879 -0.627625 0.199585 1441914302 -0.734497 -0.163879 -0.627625 0.199585 1441914302 -0.733704 -0.161377 -0.630127 0.196594 1441914302 -0.733704 -0.161377 -0.630127 0.196594 1441914302 -0.733704 -0.161377 -0.630127 0.196594 1441914302 -0.733704 -0.161377 -0.630127 0.196594 1441914302 -0.733704 -0.161377 -0.630127 0.196594 1441914302 -0.733704 -0.161377 -0.630127 0.196594 1441914302 -0.733154 -0.157837 -0.632751 0.192932 1441914302 -0.733154 -0.157837 -0.632751 0.192932 1441914302 -0.733154 -0.157837 -0.632751 0.192932 1441914302 -0.733154 -0.157837 -0.632751 0.192932 1441914302 -0.733154 -0.157837 -0.632751 0.192932 1441914302 -0.733154 -0.157837 -0.632751 0.192932 1441914302 -0.733337 -0.152283 -0.635193 0.188599 1441914302 -0.733337 -0.152283 -0.635193 0.188599 1441914302 -0.733337 -0.152283 -0.635193 0.188599 1441914302 -0.733337 -0.152283 -0.635193 0.188599 1441914302 -0.733337 -0.152283 -0.635193 0.188599 1441914302 -0.733337 -0.152283 -0.635193 0.188599 1441914302 -0.734619 -0.143616 -0.637634 0.182251 1441914302 -0.734619 -0.143616 -0.637634 0.182251 1441914302 -0.734619 -0.143616 -0.637634 0.182251 1441914302 -0.734619 -0.143616 -0.637634 0.182251 1441914302 -0.734619 -0.143616 -0.637634 0.182251 1441914302 -0.734619 -0.143616 -0.637634 0.182251 1441914302 -0.736694 -0.133728 -0.639465 0.174805 1441914302 -0.736694 -0.133728 -0.639465 0.174805 1441914302 -0.736694 -0.133728 -0.639465 0.174805 1441914302 -0.736694 -0.133728 -0.639465 0.174805 1441914302 -0.736694 -0.133728 -0.639465 0.174805 1441914302 -0.736694 -0.133728 -0.639465 0.174805 1441914302 -0.736694 -0.133728 -0.639465 0.174805 1441914302 -0.739441 -0.123169 -0.641479 0.163391 1441914302 -0.739441 -0.123169 -0.641479 0.163391 1441914302 -0.739441 -0.123169 -0.641479 0.163391 1441914302 -0.739441 -0.123169 -0.641479 0.163391 1441914302 -0.739441 -0.123169 -0.641479 0.163391 1441914302 -0.739441 -0.123169 -0.641479 0.163391 1441914302 -0.739685 -0.121277 -0.643372 0.156067 1441914302 -0.739685 -0.121277 -0.643372 0.156067 1441914302 -0.739685 -0.121277 -0.643372 0.156067 1441914302 -0.739685 -0.121277 -0.643372 0.156067 1441914302 -0.739685 -0.121277 -0.643372 0.156067 1441914302 -0.739685 -0.121277 -0.643372 0.156067 1441914302 -0.739685 -0.121277 -0.643372 0.156067 1441914302 -0.734924 -0.138489 -0.642822 0.166077 1441914302 -0.734924 -0.138489 -0.642822 0.166077 1441914302 -0.734924 -0.138489 -0.642822 0.166077 1441914302 -0.734924 -0.138489 -0.642822 0.166077 1441914302 -0.734924 -0.138489 -0.642822 0.166077 1441914302 -0.734924 -0.138489 -0.642822 0.166077 1441914302 -0.729553 -0.158142 -0.639343 0.184387 1441914302 -0.729553 -0.158142 -0.639343 0.184387 1441914302 -0.729553 -0.158142 -0.639343 0.184387 1441914302 -0.729553 -0.158142 -0.639343 0.184387 1441914302 -0.729553 -0.158142 -0.639343 0.184387 1441914302 -0.729553 -0.158142 -0.639343 0.184387 1441914302 -0.727600 -0.165161 -0.637573 0.192139 1441914302 -0.727600 -0.165161 -0.637573 0.192139 1441914302 -0.727600 -0.165161 -0.637573 0.192139 1441914302 -0.727600 -0.165161 -0.637573 0.192139 1441914302 -0.727600 -0.165161 -0.637573 0.192139 1441914303 -0.727600 -0.165161 -0.637573 0.192139 1441914303 -0.727600 -0.165161 -0.637573 0.192139 1441914303 -0.728943 -0.162964 -0.637207 0.189941 1441914303 -0.728943 -0.162964 -0.637207 0.189941 1441914303 -0.728943 -0.162964 -0.637207 0.189941 1441914303 -0.728943 -0.162964 -0.637207 0.189941 1441914303 -0.728943 -0.162964 -0.637207 0.189941 1441914303 -0.728943 -0.162964 -0.637207 0.189941 1441914303 -0.730164 -0.161499 -0.636658 0.188599 1441914303 -0.730164 -0.161499 -0.636658 0.188599 1441914303 -0.730164 -0.161499 -0.636658 0.188599 1441914303 -0.730164 -0.161499 -0.636658 0.188599 1441914303 -0.730164 -0.161499 -0.636658 0.188599 1441914303 -0.730164 -0.161499 -0.636658 0.188599 1441914303 -0.729431 -0.166199 -0.634705 0.193604 1441914303 -0.729431 -0.166199 -0.634705 0.193604 1441914303 -0.729431 -0.166199 -0.634705 0.193604 1441914303 -0.729431 -0.166199 -0.634705 0.193604 1441914303 -0.729431 -0.166199 -0.634705 0.193604 1441914303 -0.729431 -0.166199 -0.634705 0.193604 1441914303 -0.729431 -0.166199 -0.634705 0.193604 1441914303 -0.726501 -0.177490 -0.631042 0.206299 1441914303 -0.726501 -0.177490 -0.631042 0.206299 1441914303 -0.726501 -0.177490 -0.631042 0.206299 1441914303 -0.726501 -0.177490 -0.631042 0.206299 1441914303 -0.726501 -0.177490 -0.631042 0.206299 1441914303 -0.726501 -0.177490 -0.631042 0.206299 1441914303 -0.724060 -0.188904 -0.626526 0.218201 1441914303 -0.724060 -0.188904 -0.626526 0.218201 1441914303 -0.724060 -0.188904 -0.626526 0.218201 1441914303 -0.724060 -0.188904 -0.626526 0.218201 1441914303 -0.724060 -0.188904 -0.626526 0.218201 1441914303 -0.724060 -0.188904 -0.626526 0.218201 1441914303 -0.723083 -0.193298 -0.624817 0.222351 1441914303 -0.723083 -0.193298 -0.624817 0.222351 1441914303 -0.723083 -0.193298 -0.624817 0.222351 1441914303 -0.723083 -0.193298 -0.624817 0.222351 1441914303 -0.723083 -0.193298 -0.624817 0.222351 1441914303 -0.723083 -0.193298 -0.624817 0.222351 1441914303 -0.723206 -0.188538 -0.627136 0.219482 1441914303 -0.723206 -0.188538 -0.627136 0.219482 1441914303 -0.723206 -0.188538 -0.627136 0.219482 1441914303 -0.723206 -0.188538 -0.627136 0.219482 1441914303 -0.723206 -0.188538 -0.627136 0.219482 1441914303 -0.723206 -0.188538 -0.627136 0.219482 1441914303 -0.723206 -0.188538 -0.627136 0.219482 1441914303 -0.723206 -0.179382 -0.631958 0.213257 1441914303 -0.723206 -0.179382 -0.631958 0.213257 1441914303 -0.723206 -0.179382 -0.631958 0.213257 1441914303 -0.723206 -0.179382 -0.631958 0.213257 1441914303 -0.723206 -0.179382 -0.631958 0.213257 1441914303 -0.723206 -0.179382 -0.631958 0.213257 1441914303 -0.722168 -0.173462 -0.636292 0.208862 1441914303 -0.722168 -0.173462 -0.636292 0.208862 1441914303 -0.722168 -0.173462 -0.636292 0.208862 1441914303 -0.722168 -0.173462 -0.636292 0.208862 1441914303 -0.722168 -0.173462 -0.636292 0.208862 1441914303 -0.722168 -0.173462 -0.636292 0.208862 1441914303 -0.720337 -0.172974 -0.638916 0.207520 1441914303 -0.720337 -0.172974 -0.638916 0.207520 1441914303 -0.720337 -0.172974 -0.638916 0.207520 1441914303 -0.720337 -0.172974 -0.638916 0.207520 1441914303 -0.720337 -0.172974 -0.638916 0.207520 1441914303 -0.720337 -0.172974 -0.638916 0.207520 1441914303 -0.718811 -0.174255 -0.640442 0.207031 1441914303 -0.718811 -0.174255 -0.640442 0.207031 1441914303 -0.718811 -0.174255 -0.640442 0.207031 1441914303 -0.718811 -0.174255 -0.640442 0.207031 1441914303 -0.718811 -0.174255 -0.640442 0.207031 1441914303 -0.718811 -0.174255 -0.640442 0.207031 1441914303 -0.718811 -0.174255 -0.640442 0.207031 1441914303 -0.718201 -0.174194 -0.641663 0.205261 1441914303 -0.718201 -0.174194 -0.641663 0.205261 1441914303 -0.718201 -0.174194 -0.641663 0.205261 1441914303 -0.718201 -0.174194 -0.641663 0.205261 1441914303 -0.718201 -0.174194 -0.641663 0.205261 1441914303 -0.718201 -0.174194 -0.641663 0.205261 1441914303 -0.719543 -0.170105 -0.643005 0.199890 1441914303 -0.719543 -0.170105 -0.643005 0.199890 1441914303 -0.719543 -0.170105 -0.643005 0.199890 1441914303 -0.719543 -0.170105 -0.643005 0.199890 1441914303 -0.719543 -0.170105 -0.643005 0.199890 1441914303 -0.719543 -0.170105 -0.643005 0.199890 1441914303 -0.720581 -0.167725 -0.643372 0.196899 1441914303 -0.720581 -0.167725 -0.643372 0.196899 1441914303 -0.720581 -0.167725 -0.643372 0.196899 1441914303 -0.720581 -0.167725 -0.643372 0.196899 1441914303 -0.720581 -0.167725 -0.643372 0.196899 1441914303 -0.720581 -0.167725 -0.643372 0.196899 1441914303 -0.720581 -0.167725 -0.643372 0.196899 1441914303 -0.721313 -0.165771 -0.643066 0.196838 1441914303 -0.721313 -0.165771 -0.643066 0.196838 1441914303 -0.721313 -0.165771 -0.643066 0.196838 1441914303 -0.721313 -0.165771 -0.643066 0.196838 1441914303 -0.721313 -0.165771 -0.643066 0.196838 1441914303 -0.721313 -0.165771 -0.643066 0.196838 1441914303 -0.723877 -0.160339 -0.642273 0.194519 1441914303 -0.723877 -0.160339 -0.642273 0.194519 1441914303 -0.723877 -0.160339 -0.642273 0.194519 1441914303 -0.723877 -0.160339 -0.642273 0.194519 1441914303 -0.723877 -0.160339 -0.642273 0.194519 1441914303 -0.723877 -0.160339 -0.642273 0.194519 1441914303 -0.723877 -0.160339 -0.642273 0.194519 1441914303 -0.728699 -0.146057 -0.643799 0.182434 1441914303 -0.728699 -0.146057 -0.643799 0.182434 1441914303 -0.728699 -0.146057 -0.643799 0.182434 1441914303 -0.728699 -0.146057 -0.643799 0.182434 1441914303 -0.728699 -0.146057 -0.643799 0.182434 1441914303 -0.728699 -0.146057 -0.643799 0.182434 1441914303 -0.728699 -0.146057 -0.643799 0.182434 1441914303 -0.732239 -0.132385 -0.646118 0.170044 1441914303 -0.732239 -0.132385 -0.646118 0.170044 1441914303 -0.732239 -0.132385 -0.646118 0.170044 1441914303 -0.732239 -0.132385 -0.646118 0.170044 1441914303 -0.732239 -0.132385 -0.646118 0.170044 1441914304 -0.732239 -0.132385 -0.646118 0.170044 1441914304 -0.727112 -0.139404 -0.648132 0.178772 1441914304 -0.727112 -0.139404 -0.648132 0.178772 1441914304 -0.727112 -0.139404 -0.648132 0.178772 1441914304 -0.727112 -0.139404 -0.648132 0.178772 1441914304 -0.727112 -0.139404 -0.648132 0.178772 1441914304 -0.727112 -0.139404 -0.648132 0.178772 1441914304 -0.722534 -0.153442 -0.645386 0.194702 1441914304 -0.722534 -0.153442 -0.645386 0.194702 1441914304 -0.722534 -0.153442 -0.645386 0.194702 1441914304 -0.722534 -0.153442 -0.645386 0.194702 1441914304 -0.722534 -0.153442 -0.645386 0.194702 1441914304 -0.722534 -0.153442 -0.645386 0.194702 1441914304 -0.721619 -0.160889 -0.643494 0.198547 1441914304 -0.721619 -0.160889 -0.643494 0.198547 1441914304 -0.721619 -0.160889 -0.643494 0.198547 1441914304 -0.721619 -0.160889 -0.643494 0.198547 1441914304 -0.721619 -0.160889 -0.643494 0.198547 1441914304 -0.721619 -0.160889 -0.643494 0.198547 1441914304 -0.721863 -0.165894 -0.641479 0.199890 1441914304 -0.721863 -0.165894 -0.641479 0.199890 1441914304 -0.721863 -0.165894 -0.641479 0.199890 1441914304 -0.721863 -0.165894 -0.641479 0.199890 1441914304 -0.721863 -0.165894 -0.641479 0.199890 1441914304 -0.721863 -0.165894 -0.641479 0.199890 1441914304 -0.721863 -0.165894 -0.641479 0.199890 1441914304 -0.721985 -0.167603 -0.640015 0.202698 1441914304 -0.721985 -0.167603 -0.640015 0.202698 1441914304 -0.721985 -0.167603 -0.640015 0.202698 1441914304 -0.721985 -0.167603 -0.640015 0.202698 1441914304 -0.721985 -0.167603 -0.640015 0.202698 1441914304 -0.721985 -0.167603 -0.640015 0.202698 1441914304 -0.721558 -0.169250 -0.637878 0.209351 1441914304 -0.721558 -0.169250 -0.637878 0.209351 1441914304 -0.721558 -0.169250 -0.637878 0.209351 1441914304 -0.721558 -0.169250 -0.637878 0.209351 1441914304 -0.721558 -0.169250 -0.637878 0.209351 1441914304 -0.721558 -0.169250 -0.637878 0.209351 1441914304 -0.720032 -0.180054 -0.632446 0.221863 1441914304 -0.720032 -0.180054 -0.632446 0.221863 1441914304 -0.720032 -0.180054 -0.632446 0.221863 1441914304 -0.720032 -0.180054 -0.632446 0.221863 1441914304 -0.720032 -0.180054 -0.632446 0.221863 1441914304 -0.720032 -0.180054 -0.632446 0.221863 1441914304 -0.718567 -0.191528 -0.626526 0.233643 1441914304 -0.718567 -0.191528 -0.626526 0.233643 1441914304 -0.718567 -0.191528 -0.626526 0.233643 1441914304 -0.718567 -0.191528 -0.626526 0.233643 1441914304 -0.718567 -0.191528 -0.626526 0.233643 1441914304 -0.718567 -0.191528 -0.626526 0.233643 1441914304 -0.717896 -0.193848 -0.624512 0.239014 1441914304 -0.717896 -0.193848 -0.624512 0.239014 1441914304 -0.717896 -0.193848 -0.624512 0.239014 1441914304 -0.717896 -0.193848 -0.624512 0.239014 1441914304 -0.717896 -0.193848 -0.624512 0.239014 1441914304 -0.717896 -0.193848 -0.624512 0.239014 1441914304 -0.717896 -0.193848 -0.624512 0.239014 1441914304 -0.717712 -0.189026 -0.626282 0.238708 1441914304 -0.717712 -0.189026 -0.626282 0.238708 1441914304 -0.717712 -0.189026 -0.626282 0.238708 1441914304 -0.717712 -0.189026 -0.626282 0.238708 1441914304 -0.717712 -0.189026 -0.626282 0.238708 1441914304 -0.717712 -0.189026 -0.626282 0.238708 1441914304 -0.717590 -0.183533 -0.629089 0.235901 1441914304 -0.717590 -0.183533 -0.629089 0.235901 1441914304 -0.717590 -0.183533 -0.629089 0.235901 1441914304 -0.717590 -0.183533 -0.629089 0.235901 1441914304 -0.717590 -0.183533 -0.629089 0.235901 1441914304 -0.717590 -0.183533 -0.629089 0.235901 1441914304 -0.717590 -0.183533 -0.629089 0.235901 1441914304 -0.717712 -0.178467 -0.632202 0.231140 1441914304 -0.717712 -0.178467 -0.632202 0.231140 1441914304 -0.717712 -0.178467 -0.632202 0.231140 1441914304 -0.717712 -0.178467 -0.632202 0.231140 1441914304 -0.717712 -0.178467 -0.632202 0.231140 1441914304 -0.717712 -0.178467 -0.632202 0.231140 1441914304 -0.717163 -0.175720 -0.634949 0.227356 1441914304 -0.717163 -0.175720 -0.634949 0.227356 1441914304 -0.717163 -0.175720 -0.634949 0.227356 1441914304 -0.717163 -0.175720 -0.634949 0.227356 1441914304 -0.717163 -0.175720 -0.634949 0.227356 1441914304 -0.716431 -0.174622 -0.637512 0.223389 1441914304 -0.716431 -0.174622 -0.637512 0.223389 1441914304 -0.716431 -0.174622 -0.637512 0.223389 1441914304 -0.716431 -0.174622 -0.637512 0.223389 1441914304 -0.716431 -0.174622 -0.637512 0.223389 1441914304 -0.716431 -0.174622 -0.637512 0.223389 1441914304 -0.716675 -0.173462 -0.639404 0.218079 1441914304 -0.716675 -0.173462 -0.639404 0.218079 1441914304 -0.716675 -0.173462 -0.639404 0.218079 1441914304 -0.716675 -0.173462 -0.639404 0.218079 1441914304 -0.716675 -0.173462 -0.639404 0.218079 1441914304 -0.716675 -0.173462 -0.639404 0.218079 1441914304 -0.716675 -0.173462 -0.639404 0.218079 1441914304 -0.717224 -0.173889 -0.640381 0.213013 1441914304 -0.717224 -0.173889 -0.640381 0.213013 1441914304 -0.717224 -0.173889 -0.640381 0.213013 1441914304 -0.717224 -0.173889 -0.640381 0.213013 1441914304 -0.717224 -0.173889 -0.640381 0.213013 1441914304 -0.717224 -0.173889 -0.640381 0.213013 1441914304 -0.717590 -0.173950 -0.640930 0.209961 1441914304 -0.717590 -0.173950 -0.640930 0.209961 1441914304 -0.717590 -0.173950 -0.640930 0.209961 1441914304 -0.717590 -0.173950 -0.640930 0.209961 1441914304 -0.717590 -0.173950 -0.640930 0.209961 1441914304 -0.717590 -0.173950 -0.640930 0.209961 1441914304 -0.718506 -0.169067 -0.642700 0.205383 1441914304 -0.718506 -0.169067 -0.642700 0.205383 1441914304 -0.718506 -0.169067 -0.642700 0.205383 1441914304 -0.718506 -0.169067 -0.642700 0.205383 1441914304 -0.718506 -0.169067 -0.642700 0.205383 1441914304 -0.718506 -0.169067 -0.642700 0.205383 1441914304 -0.718506 -0.169067 -0.642700 0.205383 1441914304 -0.720398 -0.161438 -0.644470 0.199219 1441914305 -0.720398 -0.161438 -0.644470 0.199219 1441914305 -0.720398 -0.161438 -0.644470 0.199219 1441914305 -0.720398 -0.161438 -0.644470 0.199219 1441914305 -0.720398 -0.161438 -0.644470 0.199219 1441914305 -0.721985 -0.156311 -0.644897 0.196106 1441914305 -0.721985 -0.156311 -0.644897 0.196106 1441914305 -0.721985 -0.156311 -0.644897 0.196106 1441914305 -0.721985 -0.156311 -0.644897 0.196106 1441914305 -0.721985 -0.156311 -0.644897 0.196106 1441914305 -0.721985 -0.156311 -0.644897 0.196106 1441914305 -0.721985 -0.156311 -0.644897 0.196106 1441914305 -0.724487 -0.153931 -0.643005 0.195251 1441914305 -0.724487 -0.153931 -0.643005 0.195251 1441914305 -0.724487 -0.153931 -0.643005 0.195251 1441914305 -0.724487 -0.153931 -0.643005 0.195251 1441914305 -0.724487 -0.153931 -0.643005 0.195251 1441914305 -0.724487 -0.153931 -0.643005 0.195251 1441914305 -0.728638 -0.149658 -0.640747 0.190308 1441914305 -0.728638 -0.149658 -0.640747 0.190308 1441914305 -0.728638 -0.149658 -0.640747 0.190308 1441914305 -0.728638 -0.149658 -0.640747 0.190308 1441914305 -0.728638 -0.149658 -0.640747 0.190308 1441914305 -0.728638 -0.149658 -0.640747 0.190308 1441914305 -0.732910 -0.143188 -0.639465 0.183105 1441914305 -0.732910 -0.143188 -0.639465 0.183105 1441914305 -0.732910 -0.143188 -0.639465 0.183105 1441914305 -0.732910 -0.143188 -0.639465 0.183105 1441914305 -0.732910 -0.143188 -0.639465 0.183105 1441914305 -0.732910 -0.143188 -0.639465 0.183105 1441914305 -0.732910 -0.143188 -0.639465 0.183105 1441914305 -0.733093 -0.146912 -0.637695 0.185608 1441914305 -0.733093 -0.146912 -0.637695 0.185608 1441914305 -0.733093 -0.146912 -0.637695 0.185608 1441914305 -0.733093 -0.146912 -0.637695 0.185608 1441914305 -0.733093 -0.146912 -0.637695 0.185608 1441914305 -0.730591 -0.156555 -0.635132 0.195923 1441914305 -0.730591 -0.156555 -0.635132 0.195923 1441914305 -0.730591 -0.156555 -0.635132 0.195923 1441914305 -0.730591 -0.156555 -0.635132 0.195923 1441914305 -0.730591 -0.156555 -0.635132 0.195923 1441914305 -0.730591 -0.156555 -0.635132 0.195923 1441914305 -0.730591 -0.156555 -0.635132 0.195923 1441914305 -0.729309 -0.162415 -0.633240 0.201965 1441914305 -0.729309 -0.162415 -0.633240 0.201965 1441914305 -0.729309 -0.162415 -0.633240 0.201965 1441914305 -0.729309 -0.162415 -0.633240 0.201965 1441914305 -0.729309 -0.162415 -0.633240 0.201965 1441914305 -0.729309 -0.162415 -0.633240 0.201965 1441914305 -0.729919 -0.163391 -0.632446 0.201416 1441914305 -0.729919 -0.163391 -0.632446 0.201416 1441914305 -0.729919 -0.163391 -0.632446 0.201416 1441914305 -0.729919 -0.163391 -0.632446 0.201416 1441914305 -0.729919 -0.163391 -0.632446 0.201416 1441914305 -0.729919 -0.163391 -0.632446 0.201416 1441914305 -0.730835 -0.162598 -0.631836 0.200806 1441914305 -0.730835 -0.162598 -0.631836 0.200806 1441914305 -0.730835 -0.162598 -0.631836 0.200806 1441914305 -0.730835 -0.162598 -0.631836 0.200806 1441914305 -0.730835 -0.162598 -0.631836 0.200806 1441914305 -0.730835 -0.162598 -0.631836 0.200806 1441914305 -0.730835 -0.162598 -0.631836 0.200806 1441914305 -0.730774 -0.164612 -0.630310 0.204041 1441914305 -0.730774 -0.164612 -0.630310 0.204041 1441914305 -0.730774 -0.164612 -0.630310 0.204041 1441914305 -0.730774 -0.164612 -0.630310 0.204041 1441914305 -0.730774 -0.164612 -0.630310 0.204041 1441914305 -0.730774 -0.164612 -0.630310 0.204041 1441914305 -0.730591 -0.171692 -0.626709 0.209961 1441914305 -0.730591 -0.171692 -0.626709 0.209961 1441914305 -0.730591 -0.171692 -0.626709 0.209961 1441914305 -0.730591 -0.171692 -0.626709 0.209961 1441914305 -0.730591 -0.171692 -0.626709 0.209961 1441914305 -0.730591 -0.171692 -0.626709 0.209961 1441914305 -0.730835 -0.177490 -0.623474 0.213928 1441914305 -0.730835 -0.177490 -0.623474 0.213928 1441914305 -0.730835 -0.177490 -0.623474 0.213928 1441914305 -0.730835 -0.177490 -0.623474 0.213928 1441914305 -0.730835 -0.177490 -0.623474 0.213928 1441914305 -0.730835 -0.177490 -0.623474 0.213928 1441914305 -0.730835 -0.177490 -0.623474 0.213928 1441914305 -0.730835 -0.181519 -0.620789 0.218201 1441914305 -0.730835 -0.181519 -0.620789 0.218201 1441914305 -0.730835 -0.181519 -0.620789 0.218201 1441914305 -0.730835 -0.181519 -0.620789 0.218201 1441914305 -0.730835 -0.181519 -0.620789 0.218201 1441914305 -0.730835 -0.181519 -0.620789 0.218201 1441914305 -0.731506 -0.181335 -0.619751 0.219055 1441914305 -0.731506 -0.181335 -0.619751 0.219055 1441914305 -0.731506 -0.181335 -0.619751 0.219055 1441914305 -0.731506 -0.181335 -0.619751 0.219055 1441914305 -0.731506 -0.181335 -0.619751 0.219055 1441914305 -0.731506 -0.181335 -0.619751 0.219055 1441914305 -0.732727 -0.177185 -0.620605 0.216003 1441914305 -0.732727 -0.177185 -0.620605 0.216003 1441914305 -0.732727 -0.177185 -0.620605 0.216003 1441914305 -0.732727 -0.177185 -0.620605 0.216003 1441914305 -0.732727 -0.177185 -0.620605 0.216003 1441914305 -0.732727 -0.177185 -0.620605 0.216003 1441914305 -0.733704 -0.172363 -0.622131 0.212036 1441914305 -0.733704 -0.172363 -0.622131 0.212036 1441914305 -0.733704 -0.172363 -0.622131 0.212036 1441914305 -0.733704 -0.172363 -0.622131 0.212036 1441914305 -0.733704 -0.172363 -0.622131 0.212036 1441914305 -0.733704 -0.172363 -0.622131 0.212036 1441914305 -0.733826 -0.169189 -0.623901 0.208984 1441914305 -0.733826 -0.169189 -0.623901 0.208984 1441914305 -0.733826 -0.169189 -0.623901 0.208984 1441914305 -0.733826 -0.169189 -0.623901 0.208984 1441914305 -0.733826 -0.169189 -0.623901 0.208984 1441914305 -0.733826 -0.169189 -0.623901 0.208984 1441914305 -0.732483 -0.169861 -0.625183 0.209290 1441914305 -0.732483 -0.169861 -0.625183 0.209290 1441914305 -0.732483 -0.169861 -0.625183 0.209290 1441914306 -0.732483 -0.169861 -0.625183 0.209290 1441914306 -0.732483 -0.169861 -0.625183 0.209290 1441914306 -0.732483 -0.169861 -0.625183 0.209290 1441914306 -0.731201 -0.173950 -0.625122 0.210571 1441914306 -0.731201 -0.173950 -0.625122 0.210571 1441914306 -0.731201 -0.173950 -0.625122 0.210571 1441914306 -0.731201 -0.173950 -0.625122 0.210571 1441914306 -0.731201 -0.173950 -0.625122 0.210571 1441914306 -0.731201 -0.173950 -0.625122 0.210571 1441914306 -0.730957 -0.176392 -0.625183 0.209351 1441914306 -0.730957 -0.176392 -0.625183 0.209351 1441914306 -0.730957 -0.176392 -0.625183 0.209351 1441914306 -0.730957 -0.176392 -0.625183 0.209351 1441914306 -0.730957 -0.176392 -0.625183 0.209351 1441914306 -0.730957 -0.176392 -0.625183 0.209351 1441914306 -0.730957 -0.176392 -0.625183 0.209351 1441914306 -0.731384 -0.176086 -0.625427 0.207275 1441914306 -0.731384 -0.176086 -0.625427 0.207275 1441914306 -0.731384 -0.176086 -0.625427 0.207275 1441914306 -0.731384 -0.176086 -0.625427 0.207275 1441914306 -0.731384 -0.176086 -0.625427 0.207275 1441914306 -0.731384 -0.176086 -0.625427 0.207275 1441914306 -0.731812 -0.172913 -0.626282 0.205811 1441914306 -0.731812 -0.172913 -0.626282 0.205811 1441914306 -0.731812 -0.172913 -0.626282 0.205811 1441914306 -0.731812 -0.172913 -0.626282 0.205811 1441914306 -0.731812 -0.172913 -0.626282 0.205811 1441914306 -0.731812 -0.172913 -0.626282 0.205811 1441914306 -0.731812 -0.172913 -0.626282 0.205811 1441914306 -0.732117 -0.168579 -0.627197 0.205688 1441914306 -0.732117 -0.168579 -0.627197 0.205688 1441914306 -0.732117 -0.168579 -0.627197 0.205688 1441914306 -0.732117 -0.168579 -0.627197 0.205688 1441914306 -0.732117 -0.168579 -0.627197 0.205688 1441914306 -0.732117 -0.168579 -0.627197 0.205688 1441914306 -0.731812 -0.165955 -0.627563 0.207764 1441914306 -0.731812 -0.165955 -0.627563 0.207764 1441914306 -0.731812 -0.165955 -0.627563 0.207764 1441914306 -0.731812 -0.165955 -0.627563 0.207764 1441914306 -0.731812 -0.165955 -0.627563 0.207764 1441914306 -0.731812 -0.165955 -0.627563 0.207764 1441914306 -0.731812 -0.165955 -0.627563 0.207764 1441914306 -0.731934 -0.162354 -0.627747 0.209473 1441914306 -0.731934 -0.162354 -0.627747 0.209473 1441914306 -0.731934 -0.162354 -0.627747 0.209473 1441914306 -0.731934 -0.162354 -0.627747 0.209473 1441914306 -0.731934 -0.162354 -0.627747 0.209473 1441914306 -0.731934 -0.162354 -0.627747 0.209473 1441914306 -0.733459 -0.156799 -0.627930 0.208008 1441914306 -0.733459 -0.156799 -0.627930 0.208008 1441914306 -0.733459 -0.156799 -0.627930 0.208008 1441914306 -0.733459 -0.156799 -0.627930 0.208008 1441914306 -0.733459 -0.156799 -0.627930 0.208008 1441914306 -0.733459 -0.156799 -0.627930 0.208008 1441914306 -0.735474 -0.151611 -0.628601 0.202759 1441914306 -0.735474 -0.151611 -0.628601 0.202759 1441914306 -0.735474 -0.151611 -0.628601 0.202759 1441914306 -0.735474 -0.151611 -0.628601 0.202759 1441914306 -0.735474 -0.151611 -0.628601 0.202759 1441914306 -0.735474 -0.151611 -0.628601 0.202759 1441914306 -0.735474 -0.151611 -0.628601 0.202759 1441914306 -0.734497 -0.152771 -0.629456 0.202576 1441914306 -0.734497 -0.152771 -0.629456 0.202576 1441914306 -0.734497 -0.152771 -0.629456 0.202576 1441914306 -0.734497 -0.152771 -0.629456 0.202576 1441914306 -0.734497 -0.152771 -0.629456 0.202576 1441914306 -0.734497 -0.152771 -0.629456 0.202576 1441914306 -0.729614 -0.165161 -0.628601 0.212952 1441914306 -0.729614 -0.165161 -0.628601 0.212952 1441914306 -0.729614 -0.165161 -0.628601 0.212952 1441914306 -0.729614 -0.165161 -0.628601 0.212952 1441914306 -0.729614 -0.165161 -0.628601 0.212952 1441914306 -0.729614 -0.165161 -0.628601 0.212952 1441914306 -0.726440 -0.174011 -0.627075 0.221130 1441914306 -0.726440 -0.174011 -0.627075 0.221130 1441914306 -0.726440 -0.174011 -0.627075 0.221130 1441914306 -0.726440 -0.174011 -0.627075 0.221130 1441914306 -0.726440 -0.174011 -0.627075 0.221130 1441914306 -0.726440 -0.174011 -0.627075 0.221130 1441914306 -0.726807 -0.177673 -0.625305 0.221985 1441914306 -0.726807 -0.177673 -0.625305 0.221985 1441914306 -0.726807 -0.177673 -0.625305 0.221985 1441914306 -0.726807 -0.177673 -0.625305 0.221985 1441914306 -0.726807 -0.177673 -0.625305 0.221985 1441914306 -0.726807 -0.177673 -0.625305 0.221985 1441914306 -0.727661 -0.176392 -0.624939 0.221191 1441914306 -0.727661 -0.176392 -0.624939 0.221191 1441914306 -0.727661 -0.176392 -0.624939 0.221191 1441914306 -0.727661 -0.176392 -0.624939 0.221191 1441914306 -0.727661 -0.176392 -0.624939 0.221191 1441914306 -0.727661 -0.176392 -0.624939 0.221191 1441914306 -0.726990 -0.176636 -0.624451 0.224548 1441914306 -0.726990 -0.176636 -0.624451 0.224548 1441914306 -0.726990 -0.176636 -0.624451 0.224548 1441914306 -0.726990 -0.176636 -0.624451 0.224548 1441914306 -0.726990 -0.176636 -0.624451 0.224548 1441914306 -0.726990 -0.176636 -0.624451 0.224548 1441914306 -0.726990 -0.176636 -0.624451 0.224548 1441914306 -0.725586 -0.178833 -0.623718 0.229309 1441914306 -0.725586 -0.178833 -0.623718 0.229309 1441914306 -0.725586 -0.178833 -0.623718 0.229309 1441914306 -0.725586 -0.178833 -0.623718 0.229309 1441914306 -0.725586 -0.178833 -0.623718 0.229309 1441914306 -0.725586 -0.178833 -0.623718 0.229309 1441914306 -0.725098 -0.181396 -0.622437 0.232300 1441914306 -0.725098 -0.181396 -0.622437 0.232300 1441914306 -0.725098 -0.181396 -0.622437 0.232300 1441914306 -0.725098 -0.181396 -0.622437 0.232300 1441914306 -0.725098 -0.181396 -0.622437 0.232300 1441914306 -0.725098 -0.181396 -0.622437 0.232300 1441914306 -0.725159 -0.182739 -0.621948 0.232544 1441914306 -0.725159 -0.182739 -0.621948 0.232544 1441914306 -0.725159 -0.182739 -0.621948 0.232544 1441914307 -0.725159 -0.182739 -0.621948 0.232544 1441914307 -0.725159 -0.182739 -0.621948 0.232544 1441914307 -0.725159 -0.182739 -0.621948 0.232544 1441914307 -0.725159 -0.182739 -0.621948 0.232544 1441914307 -0.725037 -0.180603 -0.623474 0.230469 1441914307 -0.725037 -0.180603 -0.623474 0.230469 1441914307 -0.725037 -0.180603 -0.623474 0.230469 1441914307 -0.725037 -0.180603 -0.623474 0.230469 1441914307 -0.725037 -0.180603 -0.623474 0.230469 1441914307 -0.725037 -0.180603 -0.623474 0.230469 1441914307 -0.724060 -0.177979 -0.626404 0.227539 1441914307 -0.724060 -0.177979 -0.626404 0.227539 1441914307 -0.724060 -0.177979 -0.626404 0.227539 1441914307 -0.724060 -0.177979 -0.626404 0.227539 1441914307 -0.724060 -0.177979 -0.626404 0.227539 1441914307 -0.724060 -0.177979 -0.626404 0.227539 1441914307 -0.724060 -0.177979 -0.626404 0.227539 1441914307 -0.722351 -0.176758 -0.629761 0.224670 1441914307 -0.722351 -0.176758 -0.629761 0.224670 1441914307 -0.722351 -0.176758 -0.629761 0.224670 1441914307 -0.722351 -0.176758 -0.629761 0.224670 1441914307 -0.722351 -0.176758 -0.629761 0.224670 1441914307 -0.722351 -0.176758 -0.629761 0.224670 1441914307
[truncated: 209,508 more chars]
