# Supplementary material for: Quaternion-Based Gesture Recognition Using Wireless Wearable Motion Capture Sensors
Source: Sensors (Basel). 2016 Apr 28;16(5):605. doi: 10.3390/s16050605 (PMC4883296; doi:10.3390/s16050605)
Supplement: Supplementary file 1 [file sensors-16-00605-s001.zip › MultiSensorGestureData/P4/4. Lift/Training18.txt]

-0.667358 -0.195251 -0.618652 0.365845 1441914192 -0.667358 -0.195251 -0.618652 0.365845 1441914192 -0.667358 -0.195251 -0.618652 0.365845 1441914192 -0.667358 -0.195251 -0.618652 0.365845 1441914192 -0.667358 -0.195251 -0.618652 0.365845 1441914192 -0.666199 -0.198853 -0.616943 0.368896 1441914192 -0.666199 -0.198853 -0.616943 0.368896 1441914192 -0.666199 -0.198853 -0.616943 0.368896 1441914192 -0.666199 -0.198853 -0.616943 0.368896 1441914192 -0.666199 -0.198853 -0.616943 0.368896 1441914192 -0.666199 -0.198853 -0.616943 0.368896 1441914192 -0.664368 -0.210266 -0.611511 0.374878 1441914192 -0.664368 -0.210266 -0.611511 0.374878 1441914192 -0.664368 -0.210266 -0.611511 0.374878 1441914192 -0.664368 -0.210266 -0.611511 0.374878 1441914192 -0.664368 -0.210266 -0.611511 0.374878 1441914192 -0.664368 -0.210266 -0.611511 0.374878 1441914192 -0.666687 -0.215881 -0.605469 0.377380 1441914192 -0.666687 -0.215881 -0.605469 0.377380 1441914192 -0.666687 -0.215881 -0.605469 0.377380 1441914192 -0.666687 -0.215881 -0.605469 0.377380 1441914192 -0.666687 -0.215881 -0.605469 0.377380 1441914192 -0.666687 -0.215881 -0.605469 0.377380 1441914192 -0.666687 -0.215881 -0.605469 0.377380 1441914192 -0.666687 -0.215881 -0.605469 0.377380 1441914192 -0.674316 -0.200684 -0.606567 0.370300 1441914192 -0.674316 -0.200684 -0.606567 0.370300 1441914192 -0.674316 -0.200684 -0.606567 0.370300 1441914192 -0.674316 -0.200684 -0.606567 0.370300 1441914192 -0.674316 -0.200684 -0.606567 0.370300 1441914192 -0.674316 -0.200684 -0.606567 0.370300 1441914192 -0.679504 -0.176270 -0.614197 0.360596 1441914192 -0.679504 -0.176270 -0.614197 0.360596 1441914192 -0.679504 -0.176270 -0.614197 0.360596 1441914192 -0.679504 -0.176270 -0.614197 0.360596 1441914192 -0.679504 -0.176270 -0.614197 0.360596 1441914192 -0.679504 -0.176270 -0.614197 0.360596 1441914192 -0.678711 -0.168701 -0.616943 0.361084 1441914192 -0.678711 -0.168701 -0.616943 0.361084 1441914192 -0.678711 -0.168701 -0.616943 0.361084 1441914192 -0.678711 -0.168701 -0.616943 0.361084 1441914192 -0.678711 -0.168701 -0.616943 0.361084 1441914192 -0.678711 -0.168701 -0.616943 0.361084 1441914192 -0.676025 -0.177673 -0.614075 0.366638 1441914192 -0.676025 -0.177673 -0.614075 0.366638 1441914192 -0.676025 -0.177673 -0.614075 0.366638 1441914192 -0.676025 -0.177673 -0.614075 0.366638 1441914192 -0.676025 -0.177673 -0.614075 0.366638 1441914192 -0.676025 -0.177673 -0.614075 0.366638 1441914192 -0.676208 -0.181152 -0.614075 0.364624 1441914192 -0.676208 -0.181152 -0.614075 0.364624 1441914192 -0.676208 -0.181152 -0.614075 0.364624 1441914192 -0.676208 -0.181152 -0.614075 0.364624 1441914192 -0.676208 -0.181152 -0.614075 0.364624 1441914192 -0.676208 -0.181152 -0.614075 0.364624 1441914192 -0.676636 -0.177979 -0.617065 0.360229 1441914192 -0.676636 -0.177979 -0.617065 0.360229 1441914192 -0.676636 -0.177979 -0.617065 0.360229 1441914192 -0.676636 -0.177979 -0.617065 0.360229 1441914192 -0.676636 -0.177979 -0.617065 0.360229 1441914192 -0.676636 -0.177979 -0.617065 0.360229 1441914192 -0.674377 -0.178040 -0.619141 0.360901 1441914192 -0.674377 -0.178040 -0.619141 0.360901 1441914192 -0.674377 -0.178040 -0.619141 0.360901 1441914192 -0.674377 -0.178040 -0.619141 0.360901 1441914192 -0.674377 -0.178040 -0.619141 0.360901 1441914192 -0.674377 -0.178040 -0.619141 0.360901 1441914192 -0.667725 -0.184631 -0.620361 0.367798 1441914192 -0.667725 -0.184631 -0.620361 0.367798 1441914192 -0.667725 -0.184631 -0.620361 0.367798 1441914192 -0.667725 -0.184631 -0.620361 0.367798 1441914192 -0.667725 -0.184631 -0.620361 0.367798 1441914192 -0.667725 -0.184631 -0.620361 0.367798 1441914192 -0.656372 -0.202087 -0.618225 0.382385 1441914192 -0.656372 -0.202087 -0.618225 0.382385 1441914192 -0.656372 -0.202087 -0.618225 0.382385 1441914192 -0.656372 -0.202087 -0.618225 0.382385 1441914192 -0.656372 -0.202087 -0.618225 0.382385 1441914192 -0.656372 -0.202087 -0.618225 0.382385 1441914192 -0.659546 -0.200562 -0.617371 0.379028 1441914192 -0.659546 -0.200562 -0.617371 0.379028 1441914192 -0.659546 -0.200562 -0.617371 0.379028 1441914192 -0.659546 -0.200562 -0.617371 0.379028 1441914192 -0.659546 -0.200562 -0.617371 0.379028 1441914192 -0.659546 -0.200562 -0.617371 0.379028 1441914192 -0.668518 -0.185852 -0.621094 0.364502 1441914192 -0.668518 -0.185852 -0.621094 0.364502 1441914192 -0.668518 -0.185852 -0.621094 0.364502 1441914192 -0.668518 -0.185852 -0.621094 0.364502 1441914192 -0.668518 -0.185852 -0.621094 0.364502 1441914192 -0.668518 -0.185852 -0.621094 0.364502 1441914192 -0.668518 -0.185852 -0.621094 0.364502 1441914193 -0.668518 -0.185852 -0.621094 0.364502 1441914193 -0.675171 -0.178894 -0.621033 0.355652 1441914193 -0.675171 -0.178894 -0.621033 0.355652 1441914193 -0.675171 -0.178894 -0.621033 0.355652 1441914193 -0.675171 -0.178894 -0.621033 0.355652 1441914193 -0.675171 -0.178894 -0.621033 0.355652 1441914193 -0.675171 -0.178894 -0.621033 0.355652 1441914193 -0.681458 -0.166077 -0.624634 0.343506 1441914193 -0.681458 -0.166077 -0.624634 0.343506 1441914193 -0.681458 -0.166077 -0.624634 0.343506 1441914193 -0.681458 -0.166077 -0.624634 0.343506 1441914193 -0.681458 -0.166077 -0.624634 0.343506 1441914193 -0.681458 -0.166077 -0.624634 0.343506 1441914193 -0.680603 -0.167725 -0.630615 0.333252 1441914193 -0.680603 -0.167725 -0.630615 0.333252 1441914193 -0.680603 -0.167725 -0.630615 0.333252 1441914193 -0.680603 -0.167725 -0.630615 0.333252 1441914193 -0.680603 -0.167725 -0.630615 0.333252 1441914193 -0.680603 -0.167725 -0.630615 0.333252 1441914193 -0.675049 -0.194153 -0.627930 0.335205 1441914193 -0.675049 -0.194153 -0.627930 0.335205 1441914193 -0.675049 -0.194153 -0.627930 0.335205 1441914193 -0.675049 -0.194153 -0.627930 0.335205 1441914193 -0.675049 -0.194153 -0.627930 0.335205 1441914193 -0.675049 -0.194153 -0.627930 0.335205 1441914193 -0.677002 -0.203369 -0.621216 0.338318 1441914193 -0.677002 -0.203369 -0.621216 0.338318 1441914193 -0.677002 -0.203369 -0.621216 0.338318 1441914193 -0.677002 -0.203369 -0.621216 0.338318 1441914193 -0.677002 -0.203369 -0.621216 0.338318 1441914193 -0.677002 -0.203369 -0.621216 0.338318 1441914193 -0.679749 -0.196777 -0.615906 0.346313 1441914193 -0.679749 -0.196777 -0.615906 0.346313 1441914193 -0.679749 -0.196777 -0.615906 0.346313 1441914193 -0.679749 -0.196777 -0.615906 0.346313 1441914193 -0.679749 -0.196777 -0.615906 0.346313 1441914193 -0.679749 -0.196777 -0.615906 0.346313 1441914193 -0.681213 -0.180908 -0.618042 0.348328 1441914193 -0.681213 -0.180908 -0.618042 0.348328 1441914193 -0.681213 -0.180908 -0.618042 0.348328 1441914193 -0.681213 -0.180908 -0.618042 0.348328 1441914193 -0.681213 -0.180908 -0.618042 0.348328 1441914193 -0.681213 -0.180908 -0.618042 0.348328 1441914193 -0.677734 -0.180054 -0.617004 0.357117 1441914193 -0.677734 -0.180054 -0.617004 0.357117 1441914193 -0.677734 -0.180054 -0.617004 0.357117 1441914193 -0.677734 -0.180054 -0.617004 0.357117 1441914193 -0.677734 -0.180054 -0.617004 0.357117 1441914193 -0.677734 -0.180054 -0.617004 0.357117 1441914193 -0.677734 -0.180054 -0.617004 0.357117 1441914193 -0.670471 -0.194519 -0.611084 0.373169 1441914193 -0.670471 -0.194519 -0.611084 0.373169 1441914193 -0.670471 -0.194519 -0.611084 0.373169 1441914193 -0.670471 -0.194519 -0.611084 0.373169 1441914193 -0.670471 -0.194519 -0.611084 0.373169 1441914193 -0.670471 -0.194519 -0.611084 0.373169 1441914193 -0.664795 -0.204407 -0.604553 0.388428 1441914193 -0.664795 -0.204407 -0.604553 0.388428 1441914193 -0.664795 -0.204407 -0.604553 0.388428 1441914193 -0.664795 -0.204407 -0.604553 0.388428 1441914193 -0.664795 -0.204407 -0.604553 0.388428 1441914193 -0.664795 -0.204407 -0.604553 0.388428 1441914193 -0.661865 -0.198425 -0.605591 0.394775 1441914193 -0.661865 -0.198425 -0.605591 0.394775 1441914193 -0.661865 -0.198425 -0.605591 0.394775 1441914193 -0.661865 -0.198425 -0.605591 0.394775 1441914193 -0.661865 -0.198425 -0.605591 0.394775 1441914193 -0.656067 -0.190796 -0.607544 0.405029 1441914193 -0.656067 -0.190796 -0.607544 0.405029 1441914193 -0.656067 -0.190796 -0.607544 0.405029 1441914193 -0.656067 -0.190796 -0.607544 0.405029 1441914193 -0.656067 -0.190796 -0.607544 0.405029 1441914193 -0.656067 -0.190796 -0.607544 0.405029 1441914193 -0.650513 -0.183655 -0.607239 0.417603 1441914193 -0.650513 -0.183655 -0.607239 0.417603 1441914193 -0.650513 -0.183655 -0.607239 0.417603 1441914193 -0.650513 -0.183655 -0.607239 0.417603 1441914193 -0.650513 -0.183655 -0.607239 0.417603 1441914193 -0.650513 -0.183655 -0.607239 0.417603 1441914193 -0.650513 -0.183655 -0.607239 0.417603 1441914193 -0.647644 -0.171936 -0.610352 0.422546 1441914193 -0.647644 -0.171936 -0.610352 0.422546 1441914193 -0.647644 -0.171936 -0.610352 0.422546 1441914193 -0.647644 -0.171936 -0.610352 0.422546 1441914193 -0.647644 -0.171936 -0.610352 0.422546 1441914193 -0.647644 -0.171936 -0.610352 0.422546 1441914193 -0.645691 -0.164734 -0.615295 0.421204 1441914193 -0.645691 -0.164734 -0.615295 0.421204 1441914193 -0.645691 -0.164734 -0.615295 0.421204 1441914193 -0.645691 -0.164734 -0.615295 0.421204 1441914193 -0.645691 -0.164734 -0.615295 0.421204 1441914193 -0.645691 -0.164734 -0.615295 0.421204 1441914193 -0.645691 -0.164734 -0.615295 0.421204 1441914193 -0.644897 -0.169250 -0.616516 0.418823 1441914193 -0.644897 -0.169250 -0.616516 0.418823 1441914193 -0.644897 -0.169250 -0.616516 0.418823 1441914193 -0.644897 -0.169250 -0.616516 0.418823 1441914193 -0.644897 -0.169250 -0.616516 0.418823 1441914193 -0.644897 -0.169250 -0.616516 0.418823 1441914193 -0.649353 -0.169739 -0.619202 0.407593 1441914193 -0.649353 -0.169739 -0.619202 0.407593 1441914193 -0.649353 -0.169739 -0.619202 0.407593 1441914193 -0.649353 -0.169739 -0.619202 0.407593 1441914193 -0.649353 -0.169739 -0.619202 0.407593 1441914193 -0.649353 -0.169739 -0.619202 0.407593 1441914193 -0.649353 -0.169739 -0.619202 0.407593 1441914193 -0.653625 -0.174011 -0.619690 0.398193 1441914193 -0.653625 -0.174011 -0.619690 0.398193 1441914193 -0.653625 -0.174011 -0.619690 0.398193 1441914193 -0.653625 -0.174011 -0.619690 0.398193 1441914193 -0.653625 -0.174011 -0.619690 0.398193 1441914193 -0.653625 -0.174011 -0.619690 0.398193 1441914194 -0.657410 -0.189331 -0.615967 0.390686 1441914194 -0.657410 -0.189331 -0.615967 0.390686 1441914194 -0.657410 -0.189331 -0.615967 0.390686 1441914194 -0.657410 -0.189331 -0.615967 0.390686 1441914194 -0.657410 -0.189331 -0.615967 0.390686 1441914194 -0.657410 -0.189331 -0.615967 0.390686 1441914194 -0.662292 -0.200195 -0.614441 0.379211 1441914194 -0.662292 -0.200195 -0.614441 0.379211 1441914194 -0.662292 -0.200195 -0.614441 0.379211 1441914194 -0.662292 -0.200195 -0.614441 0.379211 1441914194 -0.662292 -0.200195 -0.614441 0.379211 1441914194 -0.662292 -0.200195 -0.614441 0.379211 1441914194 -0.662292 -0.200195 -0.614441 0.379211 1441914194 -0.668030 -0.205566 -0.614136 0.366638 1441914194 -0.668030 -0.205566 -0.614136 0.366638 1441914194 -0.668030 -0.205566 -0.614136 0.366638 1441914194 -0.668030 -0.205566 -0.614136 0.366638 1441914194 -0.668030 -0.205566 -0.614136 0.366638 1441914194 -0.668030 -0.205566 -0.614136 0.366638 1441914194 -0.673950 -0.203857 -0.613281 0.358032 1441914194 -0.673950 -0.203857 -0.613281 0.358032 1441914194 -0.673950 -0.203857 -0.613281 0.358032 1441914194 -0.673950 -0.203857 -0.613281 0.358032 1441914194 -0.673950 -0.203857 -0.613281 0.358032 1441914194 -0.673950 -0.203857 -0.613281 0.358032 1441914194 -0.679871 -0.196533 -0.612244 0.352661 1441914194 -0.679871 -0.196533 -0.612244 0.352661 1441914194 -0.679871 -0.196533 -0.612244 0.352661 1441914194 -0.679871 -0.196533 -0.612244 0.352661 1441914194 -0.679871 -0.196533 -0.612244 0.352661 1441914194 -0.679871 -0.196533 -0.612244 0.352661 1441914194 -0.679871 -0.196533 -0.612244 0.352661 1441914194 -0.685974 -0.184998 -0.612854 0.345947 1441914194 -0.685974 -0.184998 -0.612854 0.345947 1441914194 -0.685974 -0.184998 -0.612854 0.345947 1441914194 -0.685974 -0.184998 -0.612854 0.345947 1441914194 -0.685974 -0.184998 -0.612854 0.345947 1441914194 -0.685974 -0.184998 -0.612854 0.345947 1441914194 -0.690613 -0.172241 -0.617004 0.335754 1441914194 -0.690613 -0.172241 -0.617004 0.335754 1441914194 -0.690613 -0.172241 -0.617004 0.335754 1441914194 -0.690613 -0.172241 -0.617004 0.335754 1441914194 -0.690613 -0.172241 -0.617004 0.335754 1441914194 -0.690613 -0.172241 -0.617004 0.335754 1441914194 -0.690613 -0.172241 -0.617004 0.335754 1441914194 -0.692688 -0.166870 -0.620300 0.328003 1441914194 -0.692688 -0.166870 -0.620300 0.328003 1441914194 -0.692688 -0.166870 -0.620300 0.328003 1441914194 -0.692688 -0.166870 -0.620300 0.328003 1441914194 -0.692688 -0.166870 -0.620300 0.328003 1441914194 -0.692688 -0.166870 -0.620300 0.328003 1441914194 -0.691406 -0.167847 -0.621338 0.328369 1441914194 -0.691406 -0.167847 -0.621338 0.328369 1441914194 -0.691406 -0.167847 -0.621338 0.328369 1441914194 -0.691406 -0.167847 -0.621338 0.328369 1441914194 -0.691406 -0.167847 -0.621338 0.328369 1441914194 -0.691406 -0.167847 -0.621338 0.328369 1441914194 -0.688965 -0.166809 -0.620300 0.335815 1441914194 -0.688965 -0.166809 -0.620300 0.335815 1441914194 -0.688965 -0.166809 -0.620300 0.335815 1441914194 -0.688965 -0.166809 -0.620300 0.335815 1441914194 -0.688965 -0.166809 -0.620300 0.335815 1441914194 -0.688965 -0.166809 -0.620300 0.335815 1441914194 -0.688965 -0.166809 -0.620300 0.335815 1441914194 -0.685913 -0.164246 -0.617981 0.347412 1441914194 -0.685913 -0.164246 -0.617981 0.347412 1441914194 -0.685913 -0.164246 -0.617981 0.347412 1441914194 -0.685913 -0.164246 -0.617981 0.347412 1441914194 -0.685913 -0.164246 -0.617981 0.347412 1441914194 -0.685913 -0.164246 -0.617981 0.347412 1441914194 -0.683472 -0.163879 -0.614441 0.358582 1441914194 -0.683472 -0.163879 -0.614441 0.358582 1441914194 -0.683472 -0.163879 -0.614441 0.358582 1441914194 -0.683472 -0.163879 -0.614441 0.358582 1441914194 -0.683472 -0.163879 -0.614441 0.358582 1441914194 -0.683472 -0.163879 -0.614441 0.358582 1441914194 -0.683777 -0.159729 -0.612122 0.363770 1441914194 -0.683777 -0.159729 -0.612122 0.363770 1441914194 -0.683777 -0.159729 -0.612122 0.363770 1441914194 -0.683777 -0.159729 -0.612122 0.363770 1441914194 -0.683777 -0.159729 -0.612122 0.363770 1441914194 -0.683777 -0.159729 -0.612122 0.363770 1441914194 -0.683777 -0.159729 -0.612122 0.363770 1441914194 -0.684692 -0.155334 -0.611755 0.364563 1441914194 -0.684692 -0.155334 -0.611755 0.364563 1441914194 -0.684692 -0.155334 -0.611755 0.364563 1441914194 -0.684692 -0.155334 -0.611755 0.364563 1441914194 -0.684692 -0.155334 -0.611755 0.364563 1441914194 -0.684692 -0.155334 -0.611755 0.364563 1441914194 -0.684937 -0.153259 -0.612427 0.363831 1441914194 -0.684937 -0.153259 -0.612427 0.363831 1441914194 -0.684937 -0.153259 -0.612427 0.363831 1441914194 -0.684937 -0.153259 -0.612427 0.363831 1441914194 -0.684937 -0.153259 -0.612427 0.363831 1441914194 -0.684937 -0.153259 -0.612427 0.363831 1441914194 -0.684692 -0.151123 -0.614075 0.362427 1441914194 -0.684692 -0.151123 -0.614075 0.362427 1441914194 -0.684692 -0.151123 -0.614075 0.362427 1441914194 -0.684692 -0.151123 -0.614075 0.362427 1441914194 -0.684692 -0.151123 -0.614075 0.362427 1441914194 -0.684692 -0.151123 -0.614075 0.362427 1441914194 -0.684692 -0.151123 -0.614075 0.362427 1441914194 -0.683594 -0.152161 -0.615234 0.362061 1441914194 -0.683594 -0.152161 -0.615234 0.362061 1441914194 -0.683594 -0.152161 -0.615234 0.362061 1441914194 -0.683594 -0.152161 -0.615234 0.362061 1441914194 -0.683594 -0.152161 -0.615234 0.362061 1441914194 -0.681885 -0.157349 -0.616272 0.361328 1441914194 -0.681885 -0.157349 -0.616272 0.361328 1441914194 -0.681885 -0.157349 -0.616272 0.361328 1441914194 -0.681885 -0.157349 -0.616272 0.361328 1441914194 -0.681885 -0.157349 -0.616272 0.361328 1441914194 -0.681885 -0.157349 -0.616272 0.361328 1441914194 -0.680298 -0.164795 -0.617249 0.359253 1441914195 -0.680298 -0.164795 -0.617249 0.359253 1441914195 -0.680298 -0.164795 -0.617249 0.359253 1441914195 -0.680298 -0.164795 -0.617249 0.359253 1441914195 -0.680298 -0.164795 -0.617249 0.359253 1441914195 -0.680298 -0.164795 -0.617249 0.359253 1441914195 -0.680298 -0.164795 -0.617249 0.359253 1441914195 -0.679626 -0.170898 -0.617859 0.356689 1441914195 -0.679626 -0.170898 -0.617859 0.356689 1441914195 -0.679626 -0.170898 -0.617859 0.356689 1441914195 -0.679626 -0.170898 -0.617859 0.356689 1441914195 -0.679626 -0.170898 -0.617859 0.356689 1441914195 -0.679626 -0.170898 -0.617859 0.356689 1441914195 -0.679688 -0.174805 -0.618225 0.354065 1441914195 -0.679688 -0.174805 -0.618225 0.354065 1441914195 -0.679688 -0.174805 -0.618225 0.354065 1441914195 -0.679688 -0.174805 -0.618225 0.354065 1441914195 -0.679688 -0.174805 -0.618225 0.354065 1441914195 -0.679688 -0.174805 -0.618225 0.354065 1441914195 -0.679688 -0.174805 -0.618225 0.354065 1441914195 -0.681030 -0.174622 -0.618408 0.351196 1441914195 -0.681030 -0.174622 -0.618408 0.351196 1441914195 -0.681030 -0.174622 -0.618408 0.351196 1441914195 -0.681030 -0.174622 -0.618408 0.351196 1441914195 -0.681030 -0.174622 -0.618408 0.351196 1441914195 -0.681030 -0.174622 -0.618408 0.351196 1441914195 -0.682617 -0.170715 -0.619019 0.348999 1441914195 -0.682617 -0.170715 -0.619019 0.348999 1441914195 -0.682617 -0.170715 -0.619019 0.348999 1441914195 -0.682617 -0.170715 -0.619019 0.348999 1441914195 -0.682617 -0.170715 -0.619019 0.348999 1441914195 -0.682617 -0.170715 -0.619019 0.348999 1441914195 -0.682800 -0.170776 -0.618164 0.350159 1441914195 -0.682800 -0.170776 -0.618164 0.350159 1441914195 -0.682800 -0.170776 -0.618164 0.350159 1441914195 -0.682800 -0.170776 -0.618164 0.350159 1441914195 -0.682800 -0.170776 -0.618164 0.350159 1441914195 -0.682800 -0.170776 -0.618164 0.350159 1441914195 -0.684448 -0.170288 -0.616638 0.349854 1441914195 -0.684448 -0.170288 -0.616638 0.349854 1441914195 -0.684448 -0.170288 -0.616638 0.349854 1441914195 -0.684448 -0.170288 -0.616638 0.349854 1441914195 -0.684448 -0.170288 -0.616638 0.349854 1441914195 -0.684448 -0.170288 -0.616638 0.349854 1441914195 -0.685913 -0.170471 -0.616577 0.346924 1441914195 -0.685913 -0.170471 -0.616577 0.346924 1441914195 -0.685913 -0.170471 -0.616577 0.346924 1441914195 -0.685913 -0.170471 -0.616577 0.346924 1441914195 -0.685913 -0.170471 -0.616577 0.346924 1441914195 -0.685913 -0.170471 -0.616577 0.346924 1441914195 -0.683899 -0.176025 -0.616394 0.348450 1441914195 -0.683899 -0.176025 -0.616394 0.348450 1441914195 -0.683899 -0.176025 -0.616394 0.348450 1441914195 -0.683899 -0.176025 -0.616394 0.348450 1441914195 -0.683899 -0.176025 -0.616394 0.348450 1441914195 -0.683899 -0.176025 -0.616394 0.348450 1441914195 -0.683899 -0.176025 -0.616394 0.348450 1441914195 -0.682129 -0.183350 -0.612183 0.355469 1441914195 -0.682129 -0.183350 -0.612183 0.355469 1441914195 -0.682129 -0.183350 -0.612183 0.355469 1441914195 -0.682129 -0.183350 -0.612183 0.355469 1441914195 -0.682129 -0.183350 -0.612183 0.355469 1441914195 -0.682129 -0.183350 -0.612183 0.355469 1441914195 -0.683472 -0.178528 -0.610718 0.357910 1441914195 -0.683472 -0.178528 -0.610718 0.357910 1441914195 -0.683472 -0.178528 -0.610718 0.357910 1441914195 -0.683472 -0.178528 -0.610718 0.357910 1441914195 -0.683472 -0.178528 -0.610718 0.357910 1441914195 -0.683472 -0.178528 -0.610718 0.357910 1441914195 -0.684021 -0.168762 -0.612366 0.358765 1441914195 -0.684021 -0.168762 -0.612366 0.358765 1441914195 -0.684021 -0.168762 -0.612366 0.358765 1441914195 -0.684021 -0.168762 -0.612366 0.358765 1441914195 -0.684021 -0.168762 -0.612366 0.358765 1441914195 -0.684021 -0.168762 -0.612366 0.358765 1441914195 -0.682190 -0.167847 -0.611755 0.363708 1441914195 -0.682190 -0.167847 -0.611755 0.363708 1441914195 -0.682190 -0.167847 -0.611755 0.363708 1441914195 -0.682190 -0.167847 -0.611755 0.363708 1441914195 -0.682190 -0.167847 -0.611755 0.363708 1441914195 -0.682190 -0.167847 -0.611755 0.363708 1441914195 -0.679749 -0.172058 -0.610291 0.368652 1441914195 -0.679749 -0.172058 -0.610291 0.368652 1441914195 -0.679749 -0.172058 -0.610291 0.368652 1441914195 -0.679749 -0.172058 -0.610291 0.368652 1441914195 -0.679749 -0.172058 -0.610291 0.368652 1441914195 -0.679749 -0.172058 -0.610291 0.368652 1441914195 -0.679749 -0.172058 -0.610291 0.368652 1441914195 -0.678101 -0.176147 -0.608704 0.372375 1441914195 -0.678101 -0.176147 -0.608704 0.372375 1441914195 -0.678101 -0.176147 -0.608704 0.372375 1441914195 -0.678101 -0.176147 -0.608704 0.372375 1441914195 -0.678101 -0.176147 -0.608704 0.372375 1441914195 -0.678101 -0.176147 -0.608704 0.372375 1441914195 -0.678040 -0.177063 -0.607117 0.374695 1441914195 -0.678040 -0.177063 -0.607117 0.374695 1441914195 -0.678040 -0.177063 -0.607117 0.374695 1441914195 -0.678040 -0.177063 -0.607117 0.374695 1441914195 -0.678040 -0.177063 -0.607117 0.374695 1441914195 -0.678040 -0.177063 -0.607117 0.374695 1441914195 -0.679382 -0.173645 -0.606812 0.374268 1441914195 -0.679382 -0.173645 -0.606812 0.374268 1441914195 -0.679382 -0.173645 -0.606812 0.374268 1441914195 -0.679382 -0.173645 -0.606812 0.374268 1441914195 -0.679382 -0.173645 -0.606812 0.374268 1441914195 -0.679382 -0.173645 -0.606812 0.374268 1441914195 -0.679382 -0.173645 -0.606812 0.374268 1441914195 -0.680420 -0.169678 -0.608643 0.371277 1441914195 -0.680420 -0.169678 -0.608643 0.371277 1441914195 -0.680420 -0.169678 -0.608643 0.371277 1441914195 -0.680420 -0.169678 -0.608643 0.371277 1441914195 -0.680420 -0.169678 -0.608643 0.371277 1441914195 -0.681335 -0.168762 -0.610413 0.367065 1441914195 -0.681335 -0.168762 -0.610413 0.367065 1441914196 -0.681335 -0.168762 -0.610413 0.367065 1441914196 -0.681335 -0.168762 -0.610413 0.367065 1441914196 -0.681335 -0.168762 -0.610413 0.367065 1441914196 -0.681335 -0.168762 -0.610413 0.367065 1441914196 -0.681335 -0.168762 -0.610413 0.367065 1441914196 -0.681091 -0.171814 -0.612366 0.362915 1441914196 -0.681091 -0.171814 -0.612366 0.362915 1441914196 -0.681091 -0.171814 -0.612366 0.362915 1441914196 -0.681091 -0.171814 -0.612366 0.362915 1441914196 -0.681091 -0.171814 -0.612366 0.362915 1441914196 -0.681091 -0.171814 -0.612366 0.362915 1441914196 -0.680298 -0.176453 -0.614319 0.358765 1441914196 -0.680298 -0.176453 -0.614319 0.358765 1441914196 -0.680298 -0.176453 -0.614319 0.358765 1441914196 -0.680298 -0.176453 -0.614319 0.358765 1441914196 -0.680298 -0.176453 -0.614319 0.358765 1441914196 -0.680298 -0.176453 -0.614319 0.358765 1441914196 -0.679260 -0.183105 -0.614807 0.356567 1441914196 -0.679260 -0.183105 -0.614807 0.356567 1441914196 -0.679260 -0.183105 -0.614807 0.356567 1441914196 -0.679260 -0.183105 -0.614807 0.356567 1441914196 -0.679260 -0.183105 -0.614807 0.356567 1441914196 -0.679260 -0.183105 -0.614807 0.356567 1441914196 -0.678284 -0.187317 -0.615601 0.354980 1441914196 -0.678284 -0.187317 -0.615601 0.354980 1441914196 -0.678284 -0.187317 -0.615601 0.354980 1441914196 -0.678284 -0.187317 -0.615601 0.354980 1441914196 -0.678284 -0.187317 -0.615601 0.354980 1441914196 -0.678284 -0.187317 -0.615601 0.354980 1441914196 -0.677551 -0.187988 -0.616150 0.355042 1441914196 -0.677551 -0.187988 -0.616150 0.355042 1441914196 -0.677551 -0.187988 -0.616150 0.355042 1441914196 -0.677551 -0.187988 -0.616150 0.355042 1441914196 -0.677551 -0.187988 -0.616150 0.355042 1441914196 -0.677551 -0.187988 -0.616150 0.355042 1441914196 -0.676880 -0.186096 -0.616516 0.356628 1441914196 -0.676880 -0.186096 -0.616516 0.356628 1441914196 -0.676880 -0.186096 -0.616516 0.356628 1441914196 -0.676880 -0.186096 -0.616516 0.356628 1441914196 -0.676880 -0.186096 -0.616516 0.356628 1441914196 -0.676880 -0.186096 -0.616516 0.356628 1441914196 -0.676880 -0.186096 -0.616516 0.356628 1441914196 -0.676941 -0.182617 -0.616211 0.358765 1441914196 -0.676941 -0.182617 -0.616211 0.358765 1441914196 -0.676941 -0.182617 -0.616211 0.358765 1441914196 -0.676941 -0.182617 -0.616211 0.358765 1441914196 -0.676941 -0.182617 -0.616211 0.358765 1441914196 -0.676941 -0.182617 -0.616211 0.358765 1441914196 -0.676941 -0.182617 -0.616211 0.358765 1441914196 -0.677917 -0.176453 -0.616211 0.360046 1441914196 -0.677917 -0.176453 -0.616211 0.360046 1441914196 -0.677917 -0.176453 -0.616211 0.360046 1441914196 -0.677917 -0.176453 -0.616211 0.360046 1441914196 -0.677917 -0.176453 -0.616211 0.360046 1441914196 -0.677917 -0.176453 -0.616211 0.360046 1441914196 -0.677490 -0.174744 -0.615479 0.362976 1441914196 -0.677490 -0.174744 -0.615479 0.362976 1441914196 -0.677490 -0.174744 -0.615479 0.362976 1441914196 -0.677490 -0.174744 -0.615479 0.362976 1441914196 -0.677490 -0.174744 -0.615479 0.362976 1441914196 -0.677490 -0.174744 -0.615479 0.362976 1441914196 -0.677063 -0.177429 -0.613403 0.365967 1441914196 -0.677063 -0.177429 -0.613403 0.365967 1441914196 -0.677063 -0.177429 -0.613403 0.365967 1441914196 -0.677063 -0.177429 -0.613403 0.365967 1441914196 -0.677063 -0.177429 -0.613403 0.365967 1441914196 -0.677063 -0.177429 -0.613403 0.365967 1441914196 -0.677673 -0.175293 -0.612732 0.366943 1441914196 -0.677673 -0.175293 -0.612732 0.366943 1441914196 -0.677673 -0.175293 -0.612732 0.366943 1441914196 -0.677673 -0.175293 -0.612732 0.366943 1441914196 -0.677673 -0.175293 -0.612732 0.366943 1441914196 -0.677673 -0.175293 -0.612732 0.366943 1441914196 -0.677673 -0.175293 -0.612732 0.366943 1441914196 -0.676514 -0.176025 -0.613403 0.367615 1441914196 -0.676514 -0.176025 -0.613403 0.367615 1441914196 -0.676514 -0.176025 -0.613403 0.367615 1441914196 -0.676514 -0.176025 -0.613403 0.367615 1441914196 -0.676514 -0.176025 -0.613403 0.367615 1441914196 -0.676514 -0.176025 -0.613403 0.367615 1441914196 -0.674194 -0.187805 -0.611572 0.369080 1441914196 -0.674194 -0.187805 -0.611572 0.369080 1441914196 -0.674194 -0.187805 -0.611572 0.369080 1441914196 -0.674194 -0.187805 -0.611572 0.369080 1441914196 -0.674194 -0.187805 -0.611572 0.369080 1441914196 -0.674194 -0.187805 -0.611572 0.369080 1441914196 -0.674133 -0.196533 -0.609497 0.368103 1441914196 -0.674133 -0.196533 -0.609497 0.368103 1441914196 -0.674133 -0.196533 -0.609497 0.368103 1441914196 -0.674133 -0.196533 -0.609497 0.368103 1441914196 -0.674133 -0.196533 -0.609497 0.368103 1441914196 -0.674133 -0.196533 -0.609497 0.368103 1441914196 -0.676880 -0.192627 -0.609070 0.365845 1441914196 -0.676880 -0.192627 -0.609070 0.365845 1441914196 -0.676880 -0.192627 -0.609070 0.365845 1441914196 -0.676880 -0.192627 -0.609070 0.365845 1441914196 -0.676880 -0.192627 -0.609070 0.365845 1441914196 -0.676880 -0.192627 -0.609070 0.365845 1441914196 -0.678162 -0.189392 -0.607971 0.367004 1441914196 -0.678162 -0.189392 -0.607971 0.367004 1441914196 -0.678162 -0.189392 -0.607971 0.367004 1441914196 -0.678162 -0.189392 -0.607971 0.367004 1441914196 -0.678162 -0.189392 -0.607971 0.367004 1441914196 -0.678162 -0.189392 -0.607971 0.367004 1441914196 -0.679260 -0.190430 -0.605713 0.368103 1441914196 -0.679260 -0.190430 -0.605713 0.368103 1441914196 -0.679260 -0.190430 -0.605713 0.368103 1441914196 -0.679260 -0.190430 -0.605713 0.368103 1441914196 -0.679260 -0.190430 -0.605713 0.368103 1441914196 -0.679260 -0.190430 -0.605713 0.368103 1441914196 -0.679260 -0.190430 -0.605713 0.368103 1441914196 -0.679932 -0.192078 -0.604004 0.368835 1441914196 -0.679932 -0.192078 -0.604004 0.368835 1441914196 -0.679932 -0.192078 -0.604004 0.368835 1441914197 -0.679932 -0.192078 -0.604004 0.368835 1441914197 -0.679932 -0.192078 -0.604004 0.368835 1441914197 -0.679932 -0.192078 -0.604004 0.368835 1441914197 -0.680603 -0.193542 -0.601318 0.371277 1441914197 -0.680603 -0.193542 -0.601318 0.371277 1441914197 -0.680603 -0.193542 -0.601318 0.371277 1441914197 -0.680603 -0.193542 -0.601318 0.371277 1441914197 -0.680603 -0.193542 -0.601318 0.371277 1441914197 -0.680603 -0.193542 -0.601318 0.371277 1441914197 -0.681274 -0.190247 -0.600647 0.372742 1441914197 -0.681274 -0.190247 -0.600647 0.372742 1441914197 -0.681274 -0.190247 -0.600647 0.372742 1441914197 -0.681274 -0.190247 -0.600647 0.372742 1441914197 -0.681274 -0.190247 -0.600647 0.372742 1441914197 -0.681274 -0.190247 -0.600647 0.372742 1441914197 -0.681274 -0.190247 -0.600647 0.372742 1441914197 -0.681152 -0.184998 -0.602173 0.373230 1441914197 -0.681152 -0.184998 -0.602173 0.373230 1441914197 -0.681152 -0.184998 -0.602173 0.373230 1441914197 -0.681152 -0.184998 -0.602173 0.373230 1441914197 -0.681152 -0.184998 -0.602173 0.373230 1441914197 -0.681152 -0.184998 -0.602173 0.373230 1441914197 -0.679871 -0.181030 -0.604370 0.373840 1441914197 -0.679871 -0.181030 -0.604370 0.373840 1441914197 -0.679871 -0.181030 -0.604370 0.373840 1441914197 -0.679871 -0.181030 -0.604370 0.373840 1441914197 -0.679871 -0.181030 -0.604370 0.373840 1441914197 -0.679871 -0.181030 -0.604370 0.373840 1441914197 -0.679871 -0.181030 -0.604370 0.373840 1441914197 -0.678406 -0.177734 -0.607300 0.373474 1441914197 -0.678406 -0.177734 -0.607300 0.373474 1441914197 -0.678406 -0.177734 -0.607300 0.373474 1441914197 -0.678406 -0.177734 -0.607300 0.373474 1441914197 -0.678406 -0.177734 -0.607300 0.373474 1441914197 -0.678406 -0.177734 -0.607300 0.373474 1441914197 -0.675781 -0.177612 -0.609619 0.374390 1441914197 -0.675781 -0.177612 -0.609619 0.374390 1441914197 -0.675781 -0.177612 -0.609619 0.374390 1441914197 -0.675781 -0.177612 -0.609619 0.374390 1441914197 -0.675781 -0.177612 -0.609619 0.374390 1441914197 -0.675781 -0.177612 -0.609619 0.374390 1441914197 -0.672485 -0.181702 -0.610046 0.377686 1441914197 -0.672485 -0.181702 -0.610046 0.377686 1441914197 -0.672485 -0.181702 -0.610046 0.377686 1441914197 -0.672485 -0.181702 -0.610046 0.377686 1441914197 -0.672485 -0.181702 -0.610046 0.377686 1441914197 -0.672485 -0.181702 -0.610046 0.377686 1441914197 -0.672485 -0.181702 -0.610046 0.377686 1441914197 -0.670166 -0.186707 -0.609253 0.380676 1441914197 -0.670166 -0.186707 -0.609253 0.380676 1441914197 -0.670166 -0.186707 -0.609253 0.380676 1441914197 -0.670166 -0.186707 -0.609253 0.380676 1441914197 -0.670166 -0.186707 -0.609253 0.380676 1441914197 -0.668762 -0.190430 -0.608826 0.381958 1441914197 -0.668762 -0.190430 -0.608826 0.381958 1441914197 -0.668762 -0.190430 -0.608826 0.381958 1441914197 -0.668762 -0.190430 -0.608826 0.381958 1441914197 -0.668762 -0.190430 -0.608826 0.381958 1441914197 -0.668762 -0.190430 -0.608826 0.381958 1441914197 -0.667236 -0.195068 -0.607727 0.384033 1441914197 -0.667236 -0.195068 -0.607727 0.384033 1441914197 -0.667236 -0.195068 -0.607727 0.384033 1441914197 -0.667236 -0.195068 -0.607727 0.384033 1441914197 -0.667236 -0.195068 -0.607727 0.384033 1441914197 -0.667236 -0.195068 -0.607727 0.384033 1441914197 -0.665283 -0.203064 -0.604187 0.388855 1441914197 -0.665283 -0.203064 -0.604187 0.388855 1441914197 -0.665283 -0.203064 -0.604187 0.388855 1441914197 -0.665283 -0.203064 -0.604187 0.388855 1441914197 -0.665283 -0.203064 -0.604187 0.388855 1441914197 -0.665283 -0.203064 -0.604187 0.388855 1441914197 -0.665283 -0.203064 -0.604187 0.388855 1441914197 -0.663818 -0.210144 -0.600342 0.393494 1441914197 -0.663818 -0.210144 -0.600342 0.393494 1441914197 -0.663818 -0.210144 -0.600342 0.393494 1441914197 -0.663818 -0.210144 -0.600342 0.393494 1441914197 -0.663818 -0.210144 -0.600342 0.393494 1441914197 -0.663818 -0.210144 -0.600342 0.393494 1441914197 
-0.295166 0.716003 -0.623535 0.106934 1441914199 -0.295166 0.716003 -0.623535 0.106934 1441914199 -0.295166 0.716003 -0.623535 0.106934 1441914199 -0.295166 0.716003 -0.623535 0.106934 1441914199 -0.173218 0.737244 -0.617432 0.212708 1441914199 -0.173218 0.737244 -0.617432 0.212708 1441914199 -0.173218 0.737244 -0.617432 0.212708 1441914199 -0.173218 0.737244 -0.617432 0.212708 1441914199 -0.173218 0.737244 -0.617432 0.212708 1441914199 -0.173218 0.737244 -0.617432 0.212708 1441914199 -0.085510 0.724731 -0.600403 0.326965 1441914199 -0.085510 0.724731 -0.600403 0.326965 1441914199 -0.085510 0.724731 -0.600403 0.326965 1441914199 -0.085510 0.724731 -0.600403 0.326965 1441914199 -0.085510 0.724731 -0.600403 0.326965 1441914199 -0.085510 0.724731 -0.600403 0.326965 1441914199 -0.022766 0.707458 -0.585083 0.395813 1441914199 -0.022766 0.707458 -0.585083 0.395813 1441914199 -0.022766 0.707458 -0.585083 0.395813 1441914199 -0.022766 0.707458 -0.585083 0.395813 1441914199 -0.022766 0.707458 -0.585083 0.395813 1441914199 -0.022766 0.707458 -0.585083 0.395813 1441914199 -0.022766 0.707458 -0.585083 0.395813 1441914199 0.006714 0.695801 -0.582031 0.420776 1441914199 0.006714 0.695801 -0.582031 0.420776 1441914199 0.006714 0.695801 -0.582031 0.420776 1441914199 0.006714 0.695801 -0.582031 0.420776 1441914199 0.006714 0.695801 -0.582031 0.420776 1441914199 0.006714 0.695801 -0.582031 0.420776 1441914199 0.013184 0.695190 -0.596863 0.400330 1441914199 0.013184 0.695190 -0.596863 0.400330 1441914199 0.013184 0.695190 -0.596863 0.400330 1441914199 0.013184 0.695190 -0.596863 0.400330 1441914199 0.013184 0.695190 -0.596863 0.400330 1441914199 0.013184 0.695190 -0.596863 0.400330 1441914199 0.013184 0.695190 -0.596863 0.400330 1441914200 0.004211 0.696899 -0.614563 0.369629 1441914200 0.004211 0.696899 -0.614563 0.369629 1441914200 0.004211 0.696899 -0.614563 0.369629 1441914200 0.004211 0.696899 -0.614563 0.369629 1441914200 0.004211 0.696899 -0.614563 0.369629 1441914200 -0.005249 0.695862 -0.627747 0.348755 1441914200 -0.005249 0.695862 -0.627747 0.348755 1441914200 -0.005249 0.695862 -0.627747 0.348755 1441914200 -0.005249 0.695862 -0.627747 0.348755 1441914200 -0.005249 0.695862 -0.627747 0.348755 1441914200 -0.005249 0.695862 -0.627747 0.348755 1441914200 -0.028564 0.691711 -0.632385 0.347534 1441914200 -0.028564 0.691711 -0.632385 0.347534 1441914200 -0.028564 0.691711 -0.632385 0.347534 1441914200 -0.028564 0.691711 -0.632385 0.347534 1441914200 -0.028564 0.691711 -0.632385 0.347534 1441914200 -0.028564 0.691711 -0.632385 0.347534 1441914200 -0.028564 0.691711 -0.632385 0.347534 1441914200 -0.074402 0.681396 -0.639587 0.347900 1441914200 -0.074402 0.681396 -0.639587 0.347900 1441914200 -0.074402 0.681396 -0.639587 0.347900 1441914200 -0.074402 0.681396 -0.639587 0.347900 1441914200 -0.074402 0.681396 -0.639587 0.347900 1441914200 -0.074402 0.681396 -0.639587 0.347900 1441914200 -0.150757 0.668274 -0.650085 0.328796 1441914200 -0.150757 0.668274 -0.650085 0.328796 1441914200 -0.150757 0.668274 -0.650085 0.328796 1441914200 -0.150757 0.668274 -0.650085 0.328796 1441914200 -0.150757 0.668274 -0.650085 0.328796 1441914200 -0.150757 0.668274 -0.650085 0.328796 1441914200 -0.150757 0.668274 -0.650085 0.328796 1441914200 -0.242981 0.653870 -0.663879 0.269592 1441914200 -0.242981 0.653870 -0.663879 0.269592 1441914200 -0.242981 0.653870 -0.663879 0.269592 1441914200 -0.242981 0.653870 -0.663879 0.269592 1441914200 -0.242981 0.653870 -0.663879 0.269592 1441914200 -0.242981 0.653870 -0.663879 0.269592 1441914200 -0.348755 0.629089 -0.671814 0.176941 1441914200 -0.348755 0.629089 -0.671814 0.176941 1441914200 -0.348755 0.629089 -0.671814 0.176941 1441914200 -0.348755 0.629089 -0.671814 0.176941 1441914200 -0.348755 0.629089 -0.671814 0.176941 1441914200 -0.348755 0.629089 -0.671814 0.176941 1441914200 -0.474792 0.569458 -0.667603 0.068359 1441914200 -0.474792 0.569458 -0.667603 0.068359 1441914200 -0.474792 0.569458 -0.667603 0.068359 1441914200 -0.474792 0.569458 -0.667603 0.068359 1441914200 -0.474792 0.569458 -0.667603 0.068359 1441914200 -0.474792 0.569458 -0.667603 0.068359 1441914200 -0.474792 0.569458 -0.667603 0.068359 1441914200 -0.583069 0.489685 -0.646118 -0.053406 1441914200 -0.583069 0.489685 -0.646118 -0.053406 1441914200 -0.583069 0.489685 -0.646118 -0.053406 1441914200 -0.583069 0.489685 -0.646118 -0.053406 1441914200 -0.583069 0.489685 -0.646118 -0.053406 1441914200 -0.583069 0.489685 -0.646118 -0.053406 1441914200 -0.654907 0.409607 -0.624329 -0.116882 1441914200 -0.654907 0.409607 -0.624329 -0.116882 1441914200 -0.654907 0.409607 -0.624329 -0.116882 1441914200 -0.654907 0.409607 -0.624329 -0.116882 1441914200 -0.661560 0.398438 -0.622314 -0.127686 1441914200 -0.661560 0.398438 -0.622314 -0.127686 1441914200 -0.661560 0.398438 -0.622314 -0.127686 1441914200 -0.661560 0.398438 -0.622314 -0.127686 1441914200 -0.661560 0.398438 -0.622314 -0.127686 1441914200 -0.661560 0.398438 -0.622314 -0.127686 1441914200 -0.655273 0.410461 -0.622437 -0.121521 1441914200 -0.655273 0.410461 -0.622437 -0.121521 1441914200 -0.655273 0.410461 -0.622437 -0.121521 1441914200 -0.655273 0.410461 -0.622437 -0.121521 1441914200 -0.655273 0.410461 -0.622437 -0.121521 1441914200 -0.649780 0.434509 -0.611816 -0.121399 1441914200 -0.649780 0.434509 -0.611816 -0.121399 1441914200 -0.649780 0.434509 -0.611816 -0.121399 1441914200 -0.649780 0.434509 -0.611816 -0.121399 1441914200 -0.649780 0.434509 -0.611816 -0.121399 1441914200 -0.649780 0.434509 -0.611816 -0.121399 1441914200 -0.649780 0.434509 -0.611816 -0.121399 1441914200 -0.625549 0.477173 -0.609985 -0.094543 1441914200 -0.625549 0.477173 -0.609985 -0.094543 1441914200 -0.625549 0.477173 -0.609985 -0.094543 1441914200 -0.625549 0.477173 -0.609985 -0.094543 1441914200 -0.625549 0.477173 -0.609985 -0.094543 1441914200 -0.625549 0.477173 -0.609985 -0.094543 1441914200 -0.565857 0.553345 -0.609253 -0.049255 1441914200 -0.565857 0.553345 -0.609253 -0.049255 1441914200 -0.565857 0.553345 -0.609253 -0.049255 1441914200 -0.565857 0.553345 -0.609253 -0.049255 1441914200 -0.565857 0.553345 -0.609253 -0.049255 1441914200 -0.565857 0.553345 -0.609253 -0.049255 1441914200 -0.447510 0.658447 -0.604980 0.014893 1441914200 -0.447510 0.658447 -0.604980 0.014893 1441914200 -0.447510 0.658447 -0.604980 0.014893 1441914200 -0.447510 0.658447 -0.604980 0.014893 1441914200 -0.447510 0.658447 -0.604980 0.014893 1441914200 -0.447510 0.658447 -0.604980 0.014893 1441914200 -0.331848 0.710571 -0.606873 0.129333 1441914200 -0.331848 0.710571 -0.606873 0.129333 1441914200 -0.331848 0.710571 -0.606873 0.129333 1441914200 -0.331848 0.710571 -0.606873 0.129333 1441914200 -0.331848 0.710571 -0.606873 0.129333 1441914200 -0.331848 0.710571 -0.606873 0.129333 1441914200 -0.230896 0.716370 -0.611023 0.245178 1441914200 -0.230896 0.716370 -0.611023 0.245178 1441914200 -0.230896 0.716370 -0.611023 0.245178 1441914200 -0.230896 0.716370 -0.611023 0.245178 1441914200 -0.230896 0.716370 -0.611023 0.245178 1441914200 -0.230896 0.716370 -0.611023 0.245178 1441914200 -0.230896 0.716370 -0.611023 0.245178 1441914200 -0.150574 0.704163 -0.614319 0.322632 1441914201 -0.150574 0.704163 -0.614319 0.322632 1441914201 -0.150574 0.704163 -0.614319 0.322632 1441914201 -0.150574 0.704163 -0.614319 0.322632 1441914201 -0.150574 0.704163 -0.614319 0.322632 1441914201 -0.150574 0.704163 -0.614319 0.322632 1441914201 -0.099182 0.695068 -0.616882 0.355652 1441914201 -0.099182 0.695068 -0.616882 0.355652 1441914201 -0.099182 0.695068 -0.616882 0.355652 1441914201 -0.099182 0.695068 -0.616882 0.355652 1441914201 -0.099182 0.695068 -0.616882 0.355652 1441914201 -0.099182 0.695068 -0.616882 0.355652 1441914201 -0.099182 0.695068 -0.616882 0.355652 1441914201 -0.063232 0.693298 -0.626099 0.351074 1441914201 -0.063232 0.693298 -0.626099 0.351074 1441914201 -0.063232 0.693298 -0.626099 0.351074 1441914201 -0.063232 0.693298 -0.626099 0.351074 1441914201 -0.063232 0.693298 -0.626099 0.351074 1441914201 -0.063232 0.693298 -0.626099 0.351074 1441914201 -0.035889 0.694702 -0.637085 0.331909 1441914201 -0.035889 0.694702 -0.637085 0.331909 1441914201 -0.035889 0.694702 -0.637085 0.331909 1441914201 -0.035889 0.694702 -0.637085 0.331909 1441914201 -0.035889 0.694702 -0.637085 0.331909 1441914201 -0.035889 0.694702 -0.637085 0.331909 1441914201 -0.041382 0.695557 -0.635498 0.332581 1441914201 -0.041382 0.695557 -0.635498 0.332581 1441914201 -0.041382 0.695557 -0.635498 0.332581 1441914201 -0.041382 0.695557 -0.635498 0.332581 1441914201 -0.041382 0.695557 -0.635498 0.332581 1441914201 -0.041382 0.695557 -0.635498 0.332581 1441914201 -0.094116 0.682068 -0.632568 0.354675 1441914201 -0.094116 0.682068 -0.632568 0.354675 1441914201 -0.094116 0.682068 -0.632568 0.354675 1441914201 -0.094116 0.682068 -0.632568 0.354675 1441914201 -0.094116 0.682068 -0.632568 0.354675 1441914201 -0.094116 0.682068 -0.632568 0.354675 1441914201 -0.172058 0.662354 -0.645813 0.338562 1441914201 -0.172058 0.662354 -0.645813 0.338562 1441914201 -0.172058 0.662354 -0.645813 0.338562 1441914201 -0.172058 0.662354 -0.645813 0.338562 1441914201 -0.172058 0.662354 -0.645813 0.338562 1441914201 -0.172058 0.662354 -0.645813 0.338562 1441914201 -0.259277 0.637451 -0.669373 0.279907 1441914201 -0.259277 0.637451 -0.669373 0.279907 1441914201 -0.259277 0.637451 -0.669373 0.279907 1441914201 -0.259277 0.637451 -0.669373 0.279907 1441914201 -0.259277 0.637451 -0.669373 0.279907 1441914201 -0.259277 0.637451 -0.669373 0.279907 1441914201 -0.360901 0.601624 -0.682678 0.204407 1441914201 -0.360901 0.601624 -0.682678 0.204407 1441914201 -0.360901 0.601624 -0.682678 0.204407 1441914201 -0.360901 0.601624 -0.682678 0.204407 1441914201 -0.360901 0.601624 -0.682678 0.204407 1441914201 -0.360901 0.601624 -0.682678 0.204407 1441914201 -0.360901 0.601624 -0.682678 0.204407 1441914201 -0.473999 0.533264 -0.688110 0.132141 1441914201 -0.473999 0.533264 -0.688110 0.132141 1441914201 -0.473999 0.533264 -0.688110 0.132141 1441914201 -0.473999 0.533264 -0.688110 0.132141 1441914201 -0.473999 0.533264 -0.688110 0.132141 1441914201 -0.473999 0.533264 -0.688110 0.132141 1441914201 -0.568115 0.450134 -0.688171 0.032166 1441914201 -0.568115 0.450134 -0.688171 0.032166 1441914201 -0.568115 0.450134 -0.688171 0.032166 1441914201 -0.568115 0.450134 -0.688171 0.032166 1441914201 -0.568115 0.450134 -0.688171 0.032166 1441914201 -0.568115 0.450134 -0.688171 0.032166 1441914201 -0.642395 0.353760 -0.678589 -0.042114 1441914201 -0.642395 0.353760 -0.678589 -0.042114 1441914201 -0.642395 0.353760 -0.678589 -0.042114 1441914201 -0.642395 0.353760 -0.678589 -0.042114 1441914201 -0.642395 0.353760 -0.678589 -0.042114 1441914201 -0.642395 0.353760 -0.678589 -0.042114 1441914201 -0.642395 0.353760 -0.678589 -0.042114 1441914201 -0.668030 0.319092 -0.667542 -0.080078 1441914201 -0.668030 0.319092 -0.667542 -0.080078 1441914201 -0.668030 0.319092 -0.667542 -0.080078 1441914201 -0.668030 0.319092 -0.667542 -0.080078 1441914201 -0.668030 0.319092 -0.667542 -0.080078 1441914201 -0.668030 0.319092 -0.667542 -0.080078 1441914201 -0.653198 0.350647 -0.664795 -0.091980 1441914201 -0.653198 0.350647 -0.664795 -0.091980 1441914201 -0.653198 0.350647 -0.664795 -0.091980 1441914201 -0.653198 0.350647 -0.664795 -0.091980 1441914201 -0.653198 0.350647 -0.664795 -0.091980 1441914201 -0.653198 0.350647 -0.664795 -0.091980 1441914201 -0.666870 0.321350 -0.669312 -0.064026 1441914201 -0.666870 0.321350 -0.669312 -0.064026 1441914201 -0.666870 0.321350 -0.669312 -0.064026 1441914201 -0.666870 0.321350 -0.669312 -0.064026 1441914201 -0.666870 0.321350 -0.669312 -0.064026 1441914201 -0.666870 0.321350 -0.669312 -0.064026 1441914201 -0.680542 0.311340 -0.660034 -0.066040 1441914201 -0.680542 0.311340 -0.660034 -0.066040 1441914201 -0.680542 0.311340 -0.660034 -0.066040 1441914201 -0.680542 0.311340 -0.660034 -0.066040 1441914201 -0.680542 0.311340 -0.660034 -0.066040 1441914201 -0.680542 0.311340 -0.660034 -0.066040 1441914201 -0.660583 0.356995 -0.657776 -0.059875 1441914201 -0.660583 0.356995 -0.657776 -0.059875 1441914201 -0.660583 0.356995 -0.657776 -0.059875 1441914201 -0.660583 0.356995 -0.657776 -0.059875 1441914201 -0.660583 0.356995 -0.657776 -0.059875 1441914201 -0.660583 0.356995 -0.657776 -0.059875 1441914201 -0.605896 0.441895 -0.660095 -0.043518 1441914201 -0.605896 0.441895 -0.660095 -0.043518 1441914201 -0.605896 0.441895 -0.660095 -0.043518 1441914201 -0.605896 0.441895 -0.660095 -0.043518 1441914201 -0.605896 0.441895 -0.660095 -0.043518 1441914201 -0.605896 0.441895 -0.660095 -0.043518 1441914201 -0.507019 0.558899 -0.656006 -0.015137 1441914201 -0.507019 0.558899 -0.656006 -0.015137 1441914201 -0.507019 0.558899 -0.656006 -0.015137 1441914201 -0.507019 0.558899 -0.656006 -0.015137 1441914202 -0.507019 0.558899 -0.656006 -0.015137 1441914202 -0.507019 0.558899 -0.656006 -0.015137 1441914202 -0.507019 0.558899 -0.656006 -0.015137 1441914202 -0.392517 0.640381 -0.657471 0.060303 1441914202 -0.392517 0.640381 -0.657471 0.060303 1441914202 -0.392517 0.640381 -0.657471 0.060303 1441914202 -0.392517 0.640381 -0.657471 0.060303 1441914202 -0.392517 0.640381 -0.657471 0.060303 1441914202 -0.392517 0.640381 -0.657471 0.060303 1441914202 -0.280701 0.677795 -0.660278 0.160889 1441914202 -0.280701 0.677795 -0.660278 0.160889 1441914202 -0.280701 0.677795 -0.660278 0.160889 1441914202 -0.280701 0.677795 -0.660278 0.160889 1441914202 -0.280701 0.677795 -0.660278 0.160889 1441914202 -0.280701 0.677795 -0.660278 0.160889 1441914202 -0.187805 0.678162 -0.656982 0.270447 1441914202 -0.187805 0.678162 -0.656982 0.270447 1441914202 -0.187805 0.678162 -0.656982 0.270447 1441914202 -0.187805 0.678162 -0.656982 0.270447 1441914202 -0.187805 0.678162 -0.656982 0.270447 1441914202 -0.187805 0.678162 -0.656982 0.270447 1441914202 -0.109009 0.665100 -0.639160 0.370361 1441914202 -0.109009 0.665100 -0.639160 0.370361 1441914202 -0.109009 0.665100 -0.639160 0.370361 1441914202 -0.109009 0.665100 -0.639160 0.370361 1441914202 -0.109009 0.665100 -0.639160 0.370361 1441914202 -0.109009 0.665100 -0.639160 0.370361 1441914202 -0.109009 0.665100 -0.639160 0.370361 1441914202 -0.058411 0.649353 -0.606995 0.454407 1441914202 -0.058411 0.649353 -0.606995 0.454407 1441914202 -0.058411 0.649353 -0.606995 0.454407 1441914202 -0.058411 0.649353 -0.606995 0.454407 1441914202 -0.058411 0.649353 -0.606995 0.454407 1441914202 -0.058411 0.649353 -0.606995 0.454407 1441914202 -0.029358 0.642639 -0.597229 0.479004 1441914202 -0.029358 0.642639 -0.597229 0.479004 1441914202 -0.029358 0.642639 -0.597229 0.479004 1441914202 -0.029358 0.642639 -0.597229 0.479004 1441914202 -0.029358 0.642639 -0.597229 0.479004 1441914202 -0.029358 0.642639 -0.597229 0.479004 1441914202 -0.026184 0.641235 -0.605164 0.471069 1441914202 -0.026184 0.641235 -0.605164 0.471069 1441914202 -0.026184 0.641235 -0.605164 0.471069 1441914202 -0.026184 0.641235 -0.605164 0.471069 1441914202 -0.026184 0.641235 -0.605164 0.471069 1441914202 -0.026184 0.641235 -0.605164 0.471069 1441914202 -0.026184 0.641235 -0.605164 0.471069 1441914202 -0.039612 0.642273 -0.620300 0.448486 1441914202 -0.039612 0.642273 -0.620300 0.448486 1441914202 -0.039612 0.642273 -0.620300 0.448486 1441914202 -0.039612 0.642273 -0.620300 0.448486 1441914202 -0.039612 0.642273 -0.620300 0.448486 1441914202 -0.039612 0.642273 -0.620300 0.448486 1441914202 -0.088501 0.642151 -0.626831 0.432312 1441914202 -0.088501 0.642151 -0.626831 0.432312 1441914202 -0.088501 0.642151 -0.626831 0.432312 1441914202 -0.088501 0.642151 -0.626831 0.432312 1441914202 -0.088501 0.642151 -0.626831 0.432312 1441914202 -0.088501 0.642151 -0.626831 0.432312 1441914202 -0.184082 0.630920 -0.637146 0.402527 1441914202 -0.184082 0.630920 -0.637146 0.402527 1441914202 -0.184082 0.630920 -0.637146 0.402527 1441914202 -0.184082 0.630920 -0.637146 0.402527 1441914202 -0.184082 0.630920 -0.637146 0.402527 1441914202 -0.184082 0.630920 -0.637146 0.402527 1441914202 -0.305481 0.600342 -0.658752 0.335083 1441914202 -0.305481 0.600342 -0.658752 0.335083 1441914202 -0.305481 0.600342 -0.658752 0.335083 1441914202 -0.305481 0.600342 -0.658752 0.335083 1441914202 -0.305481 0.600342 -0.658752 0.335083 1441914202 -0.305481 0.600342 -0.658752 0.335083 1441914202 -0.406250 0.562805 -0.687500 0.213501 1441914202 -0.406250 0.562805 -0.687500 0.213501 1441914202 -0.406250 0.562805 -0.687500 0.213501 1441914202 -0.406250 0.562805 -0.687500 0.213501 1441914202 -0.406250 0.562805 -0.687500 0.213501 1441914202 -0.406250 0.562805 -0.687500 0.213501 1441914202 -0.406250 0.562805 -0.687500 0.213501 1441914202 -0.519043 0.490234 -0.692627 0.102661 1441914202 -0.519043 0.490234 -0.692627 0.102661 1441914202 -0.519043 0.490234 -0.692627 0.102661 1441914202 -0.519043 0.490234 -0.692627 0.102661 1441914202 -0.519043 0.490234 -0.692627 0.102661 1441914202 -0.519043 0.490234 -0.692627 0.102661 1441914202 -0.595581 0.430237 -0.677673 -0.031494 1441914202 -0.595581 0.430237 -0.677673 -0.031494 1441914202 -0.595581 0.430237 -0.677673 -0.031494 1441914202 -0.595581 0.430237 -0.677673 -0.031494 1441914202 -0.595581 0.430237 -0.677673 -0.031494 1441914202 -0.595581 0.430237 -0.677673 -0.031494 1441914202 -0.595581 0.430237 -0.677673 -0.031494 1441914202 -0.659302 0.342041 -0.665894 -0.070679 1441914202 -0.659302 0.342041 -0.665894 -0.070679 1441914202 -0.659302 0.342041 -0.665894 -0.070679 1441914202 -0.659302 0.342041 -0.665894 -0.070679 1441914202 -0.659302 0.342041 -0.665894 -0.070679 1441914202 -0.659302 0.342041 -0.665894 -0.070679 1441914202 -0.659912 0.334595 -0.666443 -0.092041 1441914202 -0.659912 0.334595 -0.666443 -0.092041 1441914202 -0.659912 0.334595 -0.666443 -0.092041 1441914202 -0.659912 0.334595 -0.666443 -0.092041 1441914202 -0.659912 0.334595 -0.666443 -0.092041 1441914202 -0.659912 0.334595 -0.666443 -0.092041 1441914202 -0.643250 0.369385 -0.665833 -0.080566 1441914202 -0.643250 0.369385 -0.665833 -0.080566 1441914202 -0.643250 0.369385 -0.665833 -0.080566 1441914202 -0.643250 0.369385 -0.665833 -0.080566 1441914202 -0.643250 0.369385 -0.665833 -0.080566 1441914202 -0.643250 0.369385 -0.665833 -0.080566 1441914202 -0.630981 0.399414 -0.661743 -0.067261 1441914202 -0.630981 0.399414 -0.661743 -0.067261 1441914202 -0.630981 0.399414 -0.661743 -0.067261 1441914203 -0.630981 0.399414 -0.661743 -0.067261 1441914203 -0.630981 0.399414 -0.661743 -0.067261 1441914203 -0.630981 0.399414 -0.661743 -0.067261 1441914203 -0.617920 0.430664 -0.655090 -0.060242 1441914203 -0.617920 0.430664 -0.655090 -0.060242 1441914203 -0.617920 0.430664 -0.655090 -0.060242 1441914203 -0.617920 0.430664 -0.655090 -0.060242 1441914203 -0.617920 0.430664 -0.655090 -0.060242 1441914203 -0.617920 0.430664 -0.655090 -0.060242 1441914203 -0.617920 0.430664 -0.655090 -0.060242 1441914203 -0.600464 0.468018 -0.646179 -0.053772 1441914203 -0.600464 0.468018 -0.646179 -0.053772 1441914203 -0.600464 0.468018 -0.646179 -0.053772 1441914203 -0.600464 0.468018 -0.646179 -0.053772 1441914203 -0.600464 0.468018 -0.646179 -0.053772 1441914203 -0.600464 0.468018 -0.646179 -0.053772 1441914203 -0.555908 0.533508 -0.636414 -0.037231 1441914203 -0.555908 0.533508 -0.636414 -0.037231 1441914203 -0.555908 0.533508 -0.636414 -0.037231 1441914203 -0.555908 0.533508 -0.636414 -0.037231 1441914203 -0.555908 0.533508 -0.636414 -0.037231 1441914203 -0.555908 0.533508 -0.636414 -0.037231 1441914203 -0.459778 0.623474 -0.632080 0.018860 1441914203 -0.459778 0.623474 -0.632080 0.018860 1441914203 -0.459778 0.623474 -0.632080 0.018860 1441914203 -0.459778 0.623474 -0.632080 0.018860 1441914203 -0.459778 0.623474 -0.632080 0.018860 1441914203 -0.459778 0.623474 -0.632080 0.018860 1441914203 -0.459778 0.623474 -0.632080 0.018860 1441914203 -0.331726 0.687988 -0.632507 0.128906 1441914203 -0.331726 0.687988 -0.632507 0.128906 1441914203 -0.331726 0.687988 -0.632507 0.128906 1441914203 -0.331726 0.687988 -0.632507 0.128906 1441914203 -0.331726 0.687988 -0.632507 0.128906 1441914203 -0.331726 0.687988 -0.632507 0.128906 1441914203 -0.191345 0.712097 -0.623291 0.260498 1441914203 -0.191345 0.712097 -0.623291 0.260498 1441914203 -0.191345 0.712097 -0.623291 0.260498 1441914203 -0.191345 0.712097 -0.623291 0.260498 1441914203 -0.191345 0.712097 -0.623291 0.260498 1441914203 -0.191345 0.712097 -0.623291 0.260498 1441914203 -0.081482 0.694031 -0.594971 0.397156 1441914203 -0.081482 0.694031 -0.594971 0.397156 1441914203 -0.081482 0.694031 -0.594971 0.397156 1441914203 -0.081482 0.694031 -0.594971 0.397156 1441914203 -0.081482 0.694031 -0.594971 0.397156 1441914203 -0.081482 0.694031 -0.594971 0.397156 1441914203 -0.034912 0.651672 -0.538452 0.533020 1441914203 -0.034912 0.651672 -0.538452 0.533020 1441914203 -0.034912 0.651672 -0.538452 0.533020 1441914203 -0.034912 0.651672 -0.538452 0.533020 1441914203 -0.034912 0.651672 -0.538452 0.533020 1441914203 -0.034912 0.651672 -0.538452 0.533020 1441914203 0.006897 0.628906 -0.502014 0.593628 1441914203 0.006897 0.628906 -0.502014 0.593628 1441914203 0.006897 0.628906 -0.502014 0.593628 1441914203 0.006897 0.628906 -0.502014 0.593628 1441914203 0.006897 0.628906 -0.502014 0.593628 1441914203 0.006897 0.628906 -0.502014 0.593628 1441914203 0.006897 0.628906 -0.502014 0.593628 1441914203 0.039124 0.622681 -0.512024 0.590332 1441914203 0.039124 0.622681 -0.512024 0.590332 1441914203 0.039124 0.622681 -0.512024 0.590332 1441914203 0.039124 0.622681 -0.512024 0.590332 1441914203 0.039124 0.622681 -0.512024 0.590332 1441914203 0.039124 0.622681 -0.512024 0.590332 1441914203 0.032166 0.627747 -0.528687 0.570435 1441914203 0.032166 0.627747 -0.528687 0.570435 1441914203 0.032166 0.627747 -0.528687 0.570435 1441914203 0.032166 0.627747 -0.528687 0.570435 1441914203 0.032166 0.627747 -0.528687 0.570435 1441914203 0.032166 0.627747 -0.528687 0.570435 1441914203 0.022583 0.635925 -0.549133 0.541748 1441914203 0.022583 0.635925 -0.549133 0.541748 1441914203 0.022583 0.635925 -0.549133 0.541748 1441914203 0.022583 0.635925 -0.549133 0.541748 1441914203 0.022583 0.635925 -0.549133 0.541748 1441914203 0.022583 0.635925 -0.549133 0.541748 1441914203 0.022583 0.635925 -0.549133 0.541748 1441914203 -0.004822 0.638794 -0.558472 0.529175 1441914203 -0.004822 0.638794 -0.558472 0.529175 1441914203 -0.004822 0.638794 -0.558472 0.529175 1441914203 -0.004822 0.638794 -0.558472 0.529175 1441914203 -0.004822 0.638794 -0.558472 0.529175 1441914203 -0.067749 0.637512 -0.564331 0.520081 1441914203 -0.067749 0.637512 -0.564331 0.520081 1441914203 -0.067749 0.637512 -0.564331 0.520081 1441914203 -0.067749 0.637512 -0.564331 0.520081 1441914203 -0.067749 0.637512 -0.564331 0.520081 1441914203 -0.067749 0.637512 -0.564331 0.520081 1441914203 -0.067749 0.637512 -0.564331 0.520081 1441914203 -0.139221 0.636353 -0.603577 0.459717 1441914203 -0.139221 0.636353 -0.603577 0.459717 1441914203 -0.139221 0.636353 -0.603577 0.459717 1441914203 -0.139221 0.636353 -0.603577 0.459717 1441914203 -0.139221 0.636353 -0.603577 0.459717 1441914203 -0.139221 0.636353 -0.603577 0.459717 1441914203 -0.229492 0.637024 -0.649963 0.345032 1441914203 -0.229492 0.637024 -0.649963 0.345032 1441914203 -0.229492 0.637024 -0.649963 0.345032 1441914203 -0.229492 0.637024 -0.649963 0.345032 1441914203 -0.229492 0.637024 -0.649963 0.345032 1441914203 -0.229492 0.637024 -0.649963 0.345032 1441914203 -0.229492 0.637024 -0.649963 0.345032 1441914203 -0.357239 0.612183 -0.671265 0.216919 1441914203 -0.357239 0.612183 -0.671265 0.216919 1441914203 -0.357239 0.612183 -0.671265 0.216919 1441914203 -0.357239 0.612183 -0.671265 0.216919 1441914203 -0.357239 0.612183 -0.671265 0.216919 1441914203 -0.357239 0.612183 -0.671265 0.216919 1441914203 -0.483521 0.552917 -0.674683 0.073120 1441914203 -0.483521 0.552917 -0.674683 0.073120 1441914203 -0.483521 0.552917 -0.674683 0.073120 1441914204 -0.483521 0.552917 -0.674683 0.073120 1441914204 -0.483521 0.552917 -0.674683 0.073120 1441914204 -0.591248 0.453735 -0.664429 -0.055603 1441914204 -0.591248 0.453735 -0.664429 -0.055603 1441914204 -0.591248 0.453735 -0.664429 -0.055603 1441914204 -0.591248 0.453735 -0.664429 -0.055603 1441914204 -0.591248 0.453735 -0.664429 -0.055603 1441914204 -0.591248 0.453735 -0.664429 -0.055603 1441914204 -0.591248 0.453735 -0.664429 -0.055603 1441914204 -0.653992 0.374695 -0.648193 -0.108704 1441914204 -0.653992 0.374695 -0.648193 -0.108704 1441914204 -0.653992 0.374695 -0.648193 -0.108704 1441914204 -0.653992 0.374695 -0.648193 -0.108704 1441914204 -0.653992 0.374695 -0.648193 -0.108704 1441914204 -0.653992 0.374695 -0.648193 -0.108704 1441914204 -0.637451 0.396484 -0.651550 -0.109619 1441914204 -0.637451 0.396484 -0.651550 -0.109619 1441914204 -0.637451 0.396484 -0.651550 -0.109619 1441914204 -0.637451 0.396484 -0.651550 -0.109619 1441914204 -0.637451 0.396484 -0.651550 -0.109619 1441914204 -0.637451 0.396484 -0.651550 -0.109619 1441914204 -0.624573 0.418335 -0.654053 -0.084778 1441914204 -0.624573 0.418335 -0.654053 -0.084778 1441914204 -0.624573 0.418335 -0.654053 -0.084778 1441914204 -0.624573 0.418335 -0.654053 -0.084778 1441914204 -0.624573 0.418335 -0.654053 -0.084778 1441914204 -0.624573 0.418335 -0.654053 -0.084778 1441914204 -0.627075 0.424744 -0.648804 -0.073914 1441914204 -0.627075 0.424744 -0.648804 -0.073914 1441914204 -0.627075 0.424744 -0.648804 -0.073914 1441914204 -0.627075 0.424744 -0.648804 -0.073914 1441914204 -0.627075 0.424744 -0.648804 -0.073914 1441914204 -0.627075 0.424744 -0.648804 -0.073914 1441914204 -0.627075 0.424744 -0.648804 -0.073914 1441914204 -0.613037 0.464050 -0.636475 -0.061401 1441914204 -0.613037 0.464050 -0.636475 -0.061401 1441914204 -0.613037 0.464050 -0.636475 -0.061401 1441914204 -0.613037 0.464050 -0.636475 -0.061401 1441914204 -0.613037 0.464050 -0.636475 -0.061401 1441914204 -0.613037 0.464050 -0.636475 -0.061401 1441914204 -0.558411 0.540649 -0.629028 -0.013367 1441914204 -0.558411 0.540649 -0.629028 -0.013367 1441914204 -0.558411 0.540649 -0.629028 -0.013367 1441914204 -0.558411 0.540649 -0.629028 -0.013367 1441914204 -0.558411 0.540649 -0.629028 -0.013367 1441914204 -0.558411 0.540649 -0.629028 -0.013367 1441914204 -0.558411 0.540649 -0.629028 -0.013367 1441914204 -0.462341 0.624329 -0.625671 0.070496 1441914204 -0.462341 0.624329 -0.625671 0.070496 1441914204 -0.462341 0.624329 -0.625671 0.070496 1441914204 -0.462341 0.624329 -0.625671 0.070496 1441914204 -0.462341 0.624329 -0.625671 0.070496 1441914204 -0.324280 0.693542 -0.621094 0.167664 1441914204 -0.324280 0.693542 -0.621094 0.167664 1441914204 -0.324280 0.693542 -0.621094 0.167664 1441914204 -0.324280 0.693542 -0.621094 0.167664 1441914204 -0.324280 0.693542 -0.621094 0.167664 1441914204 -0.324280 0.693542 -0.621094 0.167664 1441914204 -0.197144 0.713013 -0.611145 0.281494 1441914204 -0.197144 0.713013 -0.611145 0.281494 1441914204 -0.197144 0.713013 -0.611145 0.281494 1441914204 -0.197144 0.713013 -0.611145 0.281494 1441914204 -0.197144 0.713013 -0.611145 0.281494 1441914204 -0.197144 0.713013 -0.611145 0.281494 1441914204 -0.197144 0.713013 -0.611145 0.281494 1441914204 -0.124390 0.692261 -0.577148 0.415039 1441914204 -0.124390 0.692261 -0.577148 0.415039 1441914204 -0.124390 0.692261 -0.577148 0.415039 1441914204 -0.124390 0.692261 -0.577148 0.415039 1441914204 -0.124390 0.692261 -0.577148 0.415039 1441914204 -0.075073 0.676880 -0.545166 0.488831 1441914204 -0.075073 0.676880 -0.545166 0.488831 1441914204 -0.075073 0.676880 -0.545166 0.488831 1441914204 -0.075073 0.676880 -0.545166 0.488831 1441914204 -0.075073 0.676880 -0.545166 0.488831 1441914204 -0.075073 0.676880 -0.545166 0.488831 1441914204 -0.026245 0.673706 -0.548340 0.494690 1441914204 -0.026245 0.673706 -0.548340 0.494690 1441914204 -0.026245 0.673706 -0.548340 0.494690 1441914204 
-0.659729 -0.185364 -0.622986 0.377319 1441914207 -0.659729 -0.185364 -0.622986 0.377319 1441914207 -0.656982 -0.189575 -0.621826 0.381958 1441914207 -0.656982 -0.189575 -0.621826 0.381958 1441914207 -0.656982 -0.189575 -0.621826 0.381958 1441914207 -0.656982 -0.189575 -0.621826 0.381958 1441914207 -0.656982 -0.189575 -0.621826 0.381958 1441914207 -0.656982 -0.189575 -0.621826 0.381958 1441914207 -0.653870 -0.195251 -0.616394 0.393066 1441914207 -0.653870 -0.195251 -0.616394 0.393066 1441914207 -0.653870 -0.195251 -0.616394 0.393066 1441914207 -0.653870 -0.195251 -0.616394 0.393066 1441914207 -0.653870 -0.195251 -0.616394 0.393066 1441914207 -0.653870 -0.195251 -0.616394 0.393066 1441914207 -0.653870 -0.195251 -0.616394 0.393066 1441914207 -0.649719 -0.206055 -0.608521 0.406311 1441914207 -0.649719 -0.206055 -0.608521 0.406311 1441914207 -0.649719 -0.206055 -0.608521 0.406311 1441914207 -0.649719 -0.206055 -0.608521 0.406311 1441914207 -0.649719 -0.206055 -0.608521 0.406311 1441914207 -0.649719 -0.206055 -0.608521 0.406311 1441914207 -0.649231 -0.209412 -0.603821 0.412476 1441914207 -0.649231 -0.209412 -0.603821 0.412476 1441914207 -0.649231 -0.209412 -0.603821 0.412476 1441914207 -0.649231 -0.209412 -0.603821 0.412476 1441914207 -0.649231 -0.209412 -0.603821 0.412476 1441914207 -0.649231 -0.209412 -0.603821 0.412476 1441914207 -0.649231 -0.209412 -0.603821 0.412476 1441914207 -0.653809 -0.198059 -0.603577 0.411133 1441914207 -0.653809 -0.198059 -0.603577 0.411133 1441914207 -0.653809 -0.198059 -0.603577 0.411133 1441914207 -0.653809 -0.198059 -0.603577 0.411133 1441914207 -0.653809 -0.198059 -0.603577 0.411133 1441914207 -0.653809 -0.198059 -0.603577 0.411133 1441914207 -0.659851 -0.178223 -0.607849 0.404297 1441914207 -0.659851 -0.178223 -0.607849 0.404297 1441914207 -0.659851 -0.178223 -0.607849 0.404297 1441914207 -0.659851 -0.178223 -0.607849 0.404297 1441914207 -0.659851 -0.178223 -0.607849 0.404297 1441914207 -0.659851 -0.178223 -0.607849 0.404297 1441914207 -0.662720 -0.166016 -0.612915 0.397034 1441914207 -0.662720 -0.166016 -0.612915 0.397034 1441914207 -0.662720 -0.166016 -0.612915 0.397034 1441914207 -0.662720 -0.166016 -0.612915 0.397034 1441914207 -0.662720 -0.166016 -0.612915 0.397034 1441914207 -0.662720 -0.166016 -0.612915 0.397034 1441914207 -0.662720 -0.166016 -0.612915 0.397034 1441914207 -0.661499 -0.171143 -0.614258 0.394714 1441914207 -0.661499 -0.171143 -0.614258 0.394714 1441914207 -0.661499 -0.171143 -0.614258 0.394714 1441914207 -0.661499 -0.171143 -0.614258 0.394714 1441914207 -0.661499 -0.171143 -0.614258 0.394714 1441914207 -0.661499 -0.171143 -0.614258 0.394714 1441914207 -0.657959 -0.186584 -0.613281 0.395203 1441914207 -0.657959 -0.186584 -0.613281 0.395203 1441914207 -0.657959 -0.186584 -0.613281 0.395203 1441914207 -0.657959 -0.186584 -0.613281 0.395203 1441914207 -0.657959 -0.186584 -0.613281 0.395203 1441914207 -0.657959 -0.186584 -0.613281 0.395203 1441914207 -0.653137 -0.203735 -0.610962 0.398376 1441914207 -0.653137 -0.203735 -0.610962 0.398376 1441914207 -0.653137 -0.203735 -0.610962 0.398376 1441914207 -0.653137 -0.203735 -0.610962 0.398376 1441914207 -0.653137 -0.203735 -0.610962 0.398376 1441914207 -0.653137 -0.203735 -0.610962 0.398376 1441914207 -0.649536 -0.214417 -0.609985 0.400208 1441914207 -0.649536 -0.214417 -0.609985 0.400208 1441914207 -0.649536 -0.214417 -0.609985 0.400208 1441914207 -0.649536 -0.214417 -0.609985 0.400208 1441914207 -0.649536 -0.214417 -0.609985 0.400208 1441914207 -0.649536 -0.214417 -0.609985 0.400208 1441914207 -0.651611 -0.209717 -0.612122 0.396057 1441914207 -0.651611 -0.209717 -0.612122 0.396057 1441914207 -0.651611 -0.209717 -0.612122 0.396057 1441914207 -0.651611 -0.209717 -0.612122 0.396057 1441914207 -0.651611 -0.209717 -0.612122 0.396057 1441914207 -0.651611 -0.209717 -0.612122 0.396057 1441914207 -0.651611 -0.209717 -0.612122 0.396057 1441914207 -0.654663 -0.200989 -0.612793 0.394470 1441914207 -0.654663 -0.200989 -0.612793 0.394470 1441914207 -0.654663 -0.200989 -0.612793 0.394470 1441914207 -0.654663 -0.200989 -0.612793 0.394470 1441914207 -0.654663 -0.200989 -0.612793 0.394470 1441914207 -0.654663 -0.200989 -0.612793 0.394470 1441914207 -0.657410 -0.196594 -0.610779 0.395203 1441914207 -0.657410 -0.196594 -0.610779 0.395203 1441914207 -0.657410 -0.196594 -0.610779 0.395203 1441914207 -0.657410 -0.196594 -0.610779 0.395203 1441914207 -0.657410 -0.196594 -0.610779 0.395203 1441914207 -0.657410 -0.196594 -0.610779 0.395203 1441914207 -0.660095 -0.187866 -0.611267 0.394165 1441914207 -0.660095 -0.187866 -0.611267 0.394165 1441914207 -0.660095 -0.187866 -0.611267 0.394165 1441914207 -0.660095 -0.187866 -0.611267 0.394165 1441914207 -0.660095 -0.187866 -0.611267 0.394165 1441914207 -0.660095 -0.187866 -0.611267 0.394165 1441914207 -0.661865 -0.182495 -0.611023 0.394165 1441914207 -0.661865 -0.182495 -0.611023 0.394165 1441914208 -0.661865 -0.182495 -0.611023 0.394165 1441914208 -0.661865 -0.182495 -0.611023 0.394165 1441914208 -0.661865 -0.182495 -0.611023 0.394165 1441914208 -0.661865 -0.182495 -0.611023 0.394165 1441914208 -0.663879 -0.177795 -0.611816 0.391663 1441914208 -0.663879 -0.177795 -0.611816 0.391663 1441914208 -0.663879 -0.177795 -0.611816 0.391663 1441914208 -0.663879 -0.177795 -0.611816 0.391663 1441914208 -0.663879 -0.177795 -0.611816 0.391663 1441914208 -0.663879 -0.177795 -0.611816 0.391663 1441914208 -0.666199 -0.170776 -0.616394 0.383484 1441914208 -0.666199 -0.170776 -0.616394 0.383484 1441914208 -0.666199 -0.170776 -0.616394 0.383484 1441914208 -0.666199 -0.170776 -0.616394 0.383484 1441914208 -0.666199 -0.170776 -0.616394 0.383484 1441914208 -0.666199 -0.170776 -0.616394 0.383484 1441914208 -0.666565 -0.169739 -0.621277 0.375427 1441914208 -0.666565 -0.169739 -0.621277 0.375427 1441914208 -0.666565 -0.169739 -0.621277 0.375427 1441914208 -0.666565 -0.169739 -0.621277 0.375427 1441914208 -0.666565 -0.169739 -0.621277 0.375427 1441914208 -0.666565 -0.169739 -0.621277 0.375427 1441914208 -0.666565 -0.169739 -0.621277 0.375427 1441914208 -0.663940 -0.181030 -0.619873 0.377136 1441914208 -0.663940 -0.181030 -0.619873 0.377136 1441914208 -0.663940 -0.181030 -0.619873 0.377136 1441914208 -0.663940 -0.181030 -0.619873 0.377136 1441914208 -0.663940 -0.181030 -0.619873 0.377136 1441914208 -0.663940 -0.181030 -0.619873 0.377136 1441914208 -0.661011 -0.192749 -0.614502 0.385254 1441914208 -0.661011 -0.192749 -0.614502 0.385254 1441914208 -0.661011 -0.192749 -0.614502 0.385254 1441914208 -0.661011 -0.192749 -0.614502 0.385254 1441914208 -0.661011 -0.192749 -0.614502 0.385254 1441914208 -0.661011 -0.192749 -0.614502 0.385254 1441914208 -0.661011 -0.192749 -0.614502 0.385254 1441914208 -0.660767 -0.194763 -0.611023 0.390015 1441914208 -0.660767 -0.194763 -0.611023 0.390015 1441914208 -0.660767 -0.194763 -0.611023 0.390015 1441914208 -0.660767 -0.194763 -0.611023 0.390015 1441914208 -0.660767 -0.194763 -0.611023 0.390015 1441914208 -0.660767 -0.194763 -0.611023 0.390015 1441914208 -0.662048 -0.187378 -0.613647 0.387390 1441914208 -0.662048 -0.187378 -0.613647 0.387390 1441914208 -0.662048 -0.187378 -0.613647 0.387390 1441914208 -0.662048 -0.187378 -0.613647 0.387390 1441914208 -0.662048 -0.187378 -0.613647 0.387390 1441914208 -0.662048 -0.187378 -0.613647 0.387390 1441914208 -0.662048 -0.187378 -0.613647 0.387390 1441914208 -0.660583 -0.186218 -0.615112 0.388184 1441914208 -0.660583 -0.186218 -0.615112 0.388184 1441914208 -0.660583 -0.186218 -0.615112 0.388184 1441914208 -0.660583 -0.186218 -0.615112 0.388184 1441914208 -0.660583 -0.186218 -0.615112 0.388184 1441914208 -0.660583 -0.186218 -0.615112 0.388184 1441914208 -0.655579 -0.196167 -0.611572 0.397156 1441914208 -0.655579 -0.196167 -0.611572 0.397156 1441914208 -0.655579 -0.196167 -0.611572 0.397156 1441914208 -0.655579 -0.196167 -0.611572 0.397156 1441914208 -0.655579 -0.196167 -0.611572 0.397156 1441914208 -0.655579 -0.196167 -0.611572 0.397156 1441914208 -0.655579 -0.196167 -0.611572 0.397156 1441914208 -0.650635 -0.208130 -0.604431 0.409973 1441914208 -0.650635 -0.208130 -0.604431 0.409973 1441914208 -0.650635 -0.208130 -0.604431 0.409973 1441914208 -0.650635 -0.208130 -0.604431 0.409973 1441914208 -0.650635 -0.208130 -0.604431 0.409973 1441914208 -0.650635 -0.208130 -0.604431 0.409973 1441914208 -0.649475 -0.209839 -0.598877 0.419006 1441914208 -0.649475 -0.209839 -0.598877 0.419006 1441914208 -0.649475 -0.209839 -0.598877 0.419006 1441914208 -0.649475 -0.209839 -0.598877 0.419006 1441914208 -0.649475 -0.209839 -0.598877 0.419006 1441914208 -0.649475 -0.209839 -0.598877 0.419006 1441914208 -0.649475 -0.209839 -0.598877 0.419006 1441914208 -0.652954 -0.196411 -0.600769 0.417419 1441914208 -0.652954 -0.196411 -0.600769 0.417419 1441914208 -0.652954 -0.196411 -0.600769 0.417419 1441914208 -0.652954 -0.196411 -0.600769 0.417419 1441914208 -0.652954 -0.196411 -0.600769 0.417419 1441914208 -0.652954 -0.196411 -0.600769 0.417419 1441914208 -0.658142 -0.179382 -0.607727 0.406677 1441914208 -0.658142 -0.179382 -0.607727 0.406677 1441914208 -0.658142 -0.179382 -0.607727 0.406677 1441914208 -0.658142 -0.179382 -0.607727 0.406677 1441914208 -0.658142 -0.179382 -0.607727 0.406677 1441914208 -0.658142 -0.179382 -0.607727 0.406677 1441914208 -0.659119 -0.174500 -0.613770 0.398071 1441914208 -0.659119 -0.174500 -0.613770 0.398071 1441914208 -0.659119 -0.174500 -0.613770 0.398071 1441914208 -0.659119 -0.174500 -0.613770 0.398071 1441914208 -0.659119 -0.174500 -0.613770 0.398071 1441914208 -0.659119 -0.174500 -0.613770 0.398071 1441914208 -0.659119 -0.174500 -0.613770 0.398071 1441914208 -0.655029 -0.188232 -0.612854 0.399963 1441914208 -0.655029 -0.188232 -0.612854 0.399963 1441914208 -0.655029 -0.188232 -0.612854 0.399963 1441914208 -0.655029 -0.188232 -0.612854 0.399963 1441914208 -0.655029 -0.188232 -0.612854 0.399963 1441914208 -0.655029 -0.188232 -0.612854 0.399963 1441914208 -0.655334 -0.197205 -0.610413 0.398865 1441914208 -0.655334 -0.197205 -0.610413 0.398865 1441914208 -0.655334 -0.197205 -0.610413 0.398865 1441914208 -0.655334 -0.197205 -0.610413 0.398865 1441914208 -0.655334 -0.197205 -0.610413 0.398865 1441914208 -0.655334 -0.197205 -0.610413 0.398865 1441914208 -0.657776 -0.193909 -0.613281 0.392090 1441914208 -0.657776 -0.193909 -0.613281 0.392090 1441914208 -0.657776 -0.193909 -0.613281 0.392090 1441914208 -0.657776 -0.193909 -0.613281 0.392090 1441914208 -0.657776 -0.193909 -0.613281 0.392090 1441914208 -0.657776 -0.193909 -0.613281 0.392090 1441914208 -0.657776 -0.193909 -0.613281 0.392090 1441914208 -0.657593 -0.195190 -0.614441 0.389832 1441914208 -0.657593 -0.195190 -0.614441 0.389832 1441914208 -0.657593 -0.195190 -0.614441 0.389832 1441914209 -0.657593 -0.195190 -0.614441 0.389832 1441914209 -0.657593 -0.195190 -0.614441 0.389832 1441914209 -0.657593 -0.195190 -0.614441 0.389832 1441914209 -0.657593 -0.195190 -0.614441 0.389832 1441914209 -0.656250 -0.202271 -0.611328 0.393433 1441914209 -0.656250 -0.202271 -0.611328 0.393433 1441914209 -0.656250 -0.202271 -0.611328 0.393433 1441914209 -0.656250 -0.202271 -0.611328 0.393433 1441914209 -0.656250 -0.202271 -0.611328 0.393433 1441914209 -0.656311 -0.202820 -0.609924 0.395142 1441914209 -0.656311 -0.202820 -0.609924 0.395142 1441914209 -0.656311 -0.202820 -0.609924 0.395142 1441914209 -0.656311 -0.202820 -0.609924 0.395142 1441914209 -0.656311 -0.202820 -0.609924 0.395142 1441914209 -0.656311 -0.202820 -0.609924 0.395142 1441914209 -0.657654 -0.196594 -0.611267 0.394043 1441914209 -0.657654 -0.196594 -0.611267 0.394043 1441914209 -0.657654 -0.196594 -0.611267 0.394043 1441914209 -0.657654 -0.196594 -0.611267 0.394043 1441914209 -0.657654 -0.196594 -0.611267 0.394043 1441914209 -0.657654 -0.196594 -0.611267 0.394043 1441914209 -0.657654 -0.196594 -0.611267 0.394043 1441914209 -0.658569 -0.193176 -0.610535 0.395325 1441914209 -0.658569 -0.193176 -0.610535 0.395325 1441914209 -0.658569 -0.193176 -0.610535 0.395325 1441914209 -0.658569 -0.193176 -0.610535 0.395325 1441914209 -0.658569 -0.193176 -0.610535 0.395325 1441914209 -0.658569 -0.193176 -0.610535 0.395325 1441914209 -0.661377 -0.189270 -0.607788 0.396790 1441914209 -0.661377 -0.189270 -0.607788 0.396790 1441914209 -0.661377 -0.189270 -0.607788 0.396790 1441914209 -0.661377 -0.189270 -0.607788 0.396790 1441914209 -0.661377 -0.189270 -0.607788 0.396790 1441914209 -0.661377 -0.189270 -0.607788 0.396790 1441914209 -0.667542 -0.175537 -0.609436 0.390076 1441914209 -0.667542 -0.175537 -0.609436 0.390076 1441914209 -0.667542 -0.175537 -0.609436 0.390076 1441914209 -0.667542 -0.175537 -0.609436 0.390076 1441914209 -0.667542 -0.175537 -0.609436 0.390076 1441914209 -0.667542 -0.175537 -0.609436 0.390076 1441914209 -0.667542 -0.175537 -0.609436 0.390076 1441914209 -0.671387 -0.165100 -0.615234 0.378906 1441914209 -0.671387 -0.165100 -0.615234 0.378906 1441914209 -0.671387 -0.165100 -0.615234 0.378906 1441914209 -0.671387 -0.165100 -0.615234 0.378906 1441914209 -0.671387 -0.165100 -0.615234 0.378906 1441914209 -0.671387 -0.165100 -0.615234 0.378906 1441914209 -0.669739 -0.178162 -0.614258 0.377502 1441914209 -0.669739 -0.178162 -0.614258 0.377502 1441914209 -0.669739 -0.178162 -0.614258 0.377502 1441914209 -0.669739 -0.178162 -0.614258 0.377502 1441914209 -0.669739 -0.178162 -0.614258 0.377502 1441914209 -0.669739 -0.178162 -0.614258 0.377502 1441914209 -0.666016 -0.200684 -0.607239 0.383972 1441914209 -0.666016 -0.200684 -0.607239 0.383972 1441914209 -0.666016 -0.200684 -0.607239 0.383972 1441914209 -0.666016 -0.200684 -0.607239 0.383972 1441914209 -0.666016 -0.200684 -0.607239 0.383972 1441914209 -0.666016 -0.200684 -0.607239 0.383972 1441914209 -0.666443 -0.204956 -0.603577 0.386719 1441914209 -0.666443 -0.204956 -0.603577 0.386719 1441914209 -0.666443 -0.204956 -0.603577 0.386719 1441914209 -0.666443 -0.204956 -0.603577 0.386719 1441914209 -0.666443 -0.204956 -0.603577 0.386719 1441914209 -0.666443 -0.204956 -0.603577 0.386719 1441914209 -0.666443 -0.204956 -0.603577 0.386719 1441914209 -0.668701 -0.192688 -0.606995 0.383911 1441914209 -0.668701 -0.192688 -0.606995 0.383911 1441914209 -0.668701 -0.192688 -0.606995 0.383911 1441914209 -0.668701 -0.192688 -0.606995 0.383911 1441914209 -0.668701 -0.192688 -0.606995 0.383911 1441914209 -0.668701 -0.192688 -0.606995 0.383911 1441914209 -0.668274 -0.185364 -0.609070 0.384888 1441914209 -0.668274 -0.185364 -0.609070 0.384888 1441914209 -0.668274 -0.185364 -0.609070 0.384888 1441914209 -0.668274 -0.185364 -0.609070 0.384888 1441914209 -0.668274 -0.185364 -0.609070 0.384888 1441914209 -0.668274 -0.185364 -0.609070 0.384888 1441914209 -0.664917 -0.189880 -0.605957 0.393311 1441914209 -0.664917 -0.189880 -0.605957 0.393311 1441914209 -0.664917 -0.189880 -0.605957 0.393311 1441914209 -0.664917 -0.189880 -0.605957 0.393311 1441914209 -0.664917 -0.189880 -0.605957 0.393311 1441914209 -0.664917 -0.189880 -0.605957 0.393311 1441914209 -0.662231 -0.192505 -0.602966 0.401001 1441914209 -0.662231 -0.192505 -0.602966 0.401001 1441914209 -0.662231 -0.192505 -0.602966 0.401001 1441914209 -0.662231 -0.192505 -0.602966 0.401001 1441914209 -0.662231 -0.192505 -0.602966 0.401001 1441914209 -0.662231 -0.192505 -0.602966 0.401001 1441914209 -0.662231 -0.192505 -0.602966 0.401001 1441914209 -0.661438 -0.186890 -0.604065 0.403442 1441914209 -0.661438 -0.186890 -0.604065 0.403442 1441914209 -0.661438 -0.186890 -0.604065 0.403442 1441914209 -0.661438 -0.186890 -0.604065 0.403442 1441914209 -0.661438 -0.186890 -0.604065 0.403442 1441914209 -0.661438 -0.186890 -0.604065 0.403442 1441914209 -0.661072 -0.177734 -0.607178 0.403503 1441914209 -0.661072 -0.177734 -0.607178 0.403503 1441914209 -0.661072 -0.177734 -0.607178 0.403503 1441914209 -0.661072 -0.177734 -0.607178 0.403503 1441914209 -0.661072 -0.177734 -0.607178 0.403503 1441914209 -0.661072 -0.177734 -0.607178 0.403503 1441914209 -0.660156 -0.171936 -0.610107 0.403015 1441914209 -0.660156 -0.171936 -0.610107 0.403015 1441914209 -0.660156 -0.171936 -0.610107 0.403015 1441914209 -0.660156 -0.171936 -0.610107 0.403015 1441914209 -0.660156 -0.171936 -0.610107 0.403015 1441914209 -0.660156 -0.171936 -0.610107 0.403015 1441914209 -0.661621 -0.166931 -0.612854 0.398560 1441914209 -0.661621 -0.166931 -0.612854 0.398560 1441914209 -0.661621 -0.166931 -0.612854 0.398560 1441914209 -0.661621 -0.166931 -0.612854 0.398560 1441914209 -0.661621 -0.166931 -0.612854 0.398560 1441914210 -0.661621 -0.166931 -0.612854 0.398560 1441914210 -0.662476 -0.168213 -0.614563 0.393982 1441914210 -0.662476 -0.168213 -0.614563 0.393982 1441914210 -0.662476 -0.168213 -0.614563 0.393982 1441914210 -0.662476 -0.168213 -0.614563 0.393982 1441914210 -0.662476 -0.168213 -0.614563 0.393982 1441914210 -0.662476 -0.168213 -0.614563 0.393982 1441914210 -0.662476 -0.168213 -0.614563 0.393982 1441914210 -0.664063 -0.174133 -0.614258 0.389160 1441914210 -0.664063 -0.174133 -0.614258 0.389160 1441914210 -0.664063 -0.174133 -0.614258 0.389160 1441914210 -0.664063 -0.174133 -0.614258 0.389160 1441914210 -0.664063 -0.174133 -0.614258 0.389160 1441914210 -0.664063 -0.174133 -0.614258 0.389160 1441914210 -0.664063 -0.174133 -0.614258 0.389160 1441914210 -0.666138 -0.180359 -0.612915 0.384888 1441914210 -0.666138 -0.180359 -0.612915 0.384888 1441914210 -0.666138 -0.180359 -0.612915 0.384888 1441914210 -0.666138 -0.180359 -0.612915 0.384888 1441914210 -0.666138 -0.180359 -0.612915 0.384888 1441914210 -0.666138 -0.180359 -0.612915 0.384888 1441914210 -0.670410 -0.180603 -0.611389 0.379700 1441914210 -0.670410 -0.180603 -0.611389 0.379700 1441914210 -0.670410 -0.180603 -0.611389 0.379700 1441914210 -0.670410 -0.180603 -0.611389 0.379700 1441914210 -0.670410 -0.180603 -0.611389 0.379700 1441914210 -0.670410 -0.180603 -0.611389 0.379700 1441914210 -0.675598 -0.173706 -0.611328 0.373840 1441914210 -0.675598 -0.173706 -0.611328 0.373840 1441914210 -0.675598 -0.173706 -0.611328 0.373840 1441914210 -0.675598 -0.173706 -0.611328 0.373840 1441914210 -0.675598 -0.173706 -0.611328 0.373840 1441914210 -0.675598 -0.173706 -0.611328 0.373840 1441914210 -0.679260 -0.165649 -0.613098 0.367920 1441914210 -0.679260 -0.165649 -0.613098 0.367920 1441914210 -0.679260 -0.165649 -0.613098 0.367920 1441914210 -0.679260 -0.165649 -0.613098 0.367920 1441914210 -0.679260 -0.165649 -0.613098 0.367920 1441914210 -0.679260 -0.165649 -0.613098 0.367920 1441914210 -0.681519 -0.162964 -0.612793 0.365417 1441914210 -0.681519 -0.162964 -0.612793 0.365417 1441914210 -0.681519 -0.162964 -0.612793 0.365417 1441914210 -0.681519 -0.162964 -0.612793 0.365417 1441914210 -0.681519 -0.162964 -0.612793 0.365417 1441914210 -0.681519 -0.162964 -0.612793 0.365417 1441914210 -0.681519 -0.162964 -0.612793 0.365417 1441914210 -0.685791 -0.156250 -0.612366 0.361084 1441914210 -0.685791 -0.156250 -0.612366 0.361084 1441914210 -0.685791 -0.156250 -0.612366 0.361084 1441914210 -0.685791 -0.156250 -0.612366 0.361084 1441914210 -0.685791 -0.156250 -0.612366 0.361084 1441914210 -0.685791 -0.156250 -0.612366 0.361084 1441914210 -0.697510 -0.133240 -0.612610 0.347168 1441914210 -0.697510 -0.133240 -0.612610 0.347168 1441914210 -0.697510 -0.133240 -0.612610 0.347168 1441914210 -0.697510 -0.133240 -0.612610 0.347168 1441914210 -0.697510 -0.133240 -0.612610 0.347168 1441914210 -0.713501 -0.086792 -0.618652 0.317444 1441914210 -0.713501 -0.086792 -0.618652 0.317444 1441914210 -0.713501 -0.086792 -0.618652 0.317444 1441914210 -0.713501 -0.086792 -0.618652 0.317444 1441914210 -0.713501 -0.086792 -0.618652 0.317444 1441914210 -0.713501 -0.086792 -0.618652 0.317444 1441914210 -0.720886 -0.053284 -0.625122 0.294556 1441914210 -0.720886 -0.053284 -0.625122 0.294556 1441914210 -0.720886 -0.053284 -0.625122 0.294556 1441914210 -0.720886 -0.053284 -0.625122 0.294556 1441914210 -0.720886 -0.053284 -0.625122 0.294556 1441914210 -0.720886 -0.053284 -0.625122 0.294556 1441914210 -0.724670 -0.059143 -0.621765 0.291199 1441914210 -0.724670 -0.059143 -0.621765 0.291199 1441914210 -0.724670 -0.059143 -0.621765 0.291199 1441914210 -0.724670 -0.059143 -0.621765 0.291199 1441914210 -0.724670 -0.059143 -0.621765 0.291199 1441914210 -0.724670 -0.059143 -0.621765 0.291199 1441914210 -0.726685 -0.080627 -0.616211 0.292847 1441914210 -0.726685 -0.080627 -0.616211 0.292847 1441914210 -0.726685 -0.080627 -0.616211 0.292847 1441914210 -0.726685 -0.080627 -0.616211 0.292847 1441914210 -0.726685 -0.080627 -0.616211 0.292847 1441914210 -0.726685 -0.080627 -0.616211 0.292847 1441914210 -0.726990 -0.091309 -0.614319 0.292969 1441914210 -0.726990 -0.091309 -0.614319 0.292969 1441914210 -0.726990 -0.091309 -0.614319 0.292969 1441914210 -0.726990 -0.091309 -0.614319 0.292969 1441914210 -0.726990 -0.091309 -0.614319 0.292969 1441914210 -0.726990 -0.091309 -0.614319 0.292969 1441914210 -0.726990 -0.091309 -0.614319 0.292969 1441914210 -0.726013 -0.090393 -0.615051 0.294067 1441914210 -0.726013 -0.090393 -0.615051 0.294067 1441914210 -0.726013 -0.090393 -0.615051 0.294067 1441914210 -0.726013 -0.090393 -0.615051 0.294067 1441914210 -0.726013 -0.090393 -0.615051 0.294067 1441914210 -0.726013 -0.090393 -0.615051 0.294067 1441914210 -0.722534 -0.090454 -0.617188 0.298157 1441914210 -0.722534 -0.090454 -0.617188 0.298157 1441914210 -0.722534 -0.090454 -0.617188 0.298157 1441914210 -0.722534 -0.090454 -0.617188 0.298157 1441914210 -0.722534 -0.090454 -0.617188 0.298157 1441914210 -0.717163 -0.096924 -0.618591 0.306091 1441914210 -0.717163 -0.096924 -0.618591 0.306091 1441914210 -0.717163 -0.096924 -0.618591 0.306091 1441914210 -0.717163 -0.096924 -0.618591 0.306091 1441914210 -0.717163 -0.096924 -0.618591 0.306091 1441914210 -0.717163 -0.096924 -0.618591 0.306091 1441914210 -0.710999 -0.107666 -0.618286 0.317383 1441914210 -0.710999 -0.107666 -0.618286 0.317383 1441914210 -0.710999 -0.107666 -0.618286 0.317383 1441914210 -0.710999 -0.107666 -0.618286 0.317383 1441914210 -0.710999 -0.107666 -0.618286 0.317383 1441914210 -0.710999 -0.107666 -0.618286 0.317383 1441914211 -0.710999 -0.107666 -0.618286 0.317383 1441914211 -0.705383 -0.119568 -0.614929 0.331726 1441914211 -0.705383 -0.119568 -0.614929 0.331726 1441914211 -0.705383 -0.119568 -0.614929 0.331726 1441914211 -0.705383 -0.119568 -0.614929 0.331726 1441914211 -0.705383 -0.119568 -0.614929 0.331726 1441914211 -0.705383 -0.119568 -0.614929 0.331726 1441914211 -0.705750 -0.118469 -0.611877 0.336914 1441914211 -0.705750 -0.118469 -0.611877 0.336914 1441914211 -0.705750 -0.118469 -0.611877 0.336914 1441914211 -0.705750 -0.118469 -0.611877 0.336914 1441914211 -0.705750 -0.118469 -0.611877 0.336914 1441914211 -0.705750 -0.118469 -0.611877 0.336914 1441914211 -0.709290 -0.100647 -0.614197 0.330994 1441914211 -0.709290 -0.100647 -0.614197 0.330994 1441914211 -0.709290 -0.100647 -0.614197 0.330994 1441914211 -0.709290 -0.100647 -0.614197 0.330994 1441914211 -0.709290 -0.100647 -0.614197 0.330994 1441914211 -0.709290 -0.100647 -0.614197 0.330994 1441914211 -0.711975 -0.083618 -0.617371 0.324097 1441914211 -0.711975 -0.083618 -0.617371 0.324097 1441914211 -0.711975 -0.083618 -0.617371 0.324097 1441914211 -0.711975 -0.083618 -0.617371 0.324097 1441914211 -0.711975 -0.083618 -0.617371 0.324097 1441914211 -0.711975 -0.083618 -0.617371 0.324097 1441914211 -0.711975 -0.083618 -0.617371 0.324097 1441914211 -0.713257 -0.079590 -0.617798 0.321350 1441914211 -0.713257 -0.079590 -0.617798 0.321350 1441914211 -0.713257 -0.079590 -0.617798 0.321350 1441914211 -0.713257 -0.079590 -0.617798 0.321350 1441914211 -0.713257 -0.079590 -0.617798 0.321350 1441914211 -0.713257 -0.079590 -0.617798 0.321350 1441914211 -0.714905 -0.082825 -0.617676 0.317139 1441914211 -0.714905 -0.082825 -0.617676 0.317139 1441914211 -0.714905 -0.082825 -0.617676 0.317139 1441914211 -0.714905 -0.082825 -0.617676 0.317139 1441914211 -0.714905 -0.082825 -0.617676 0.317139 1441914211 -0.714905 -0.082825 -0.617676 0.317139 1441914211 -0.716187 -0.084595 -0.619568 0.309998 1441914211 -0.716187 -0.084595 -0.619568 0.309998 1441914211 -0.716187 -0.084595 -0.619568 0.309998 1441914211 -0.716187 -0.084595 -0.619568 0.309998 1441914211 -0.716187 -0.084595 -0.619568 0.309998 1441914211 -0.716187 -0.084595 -0.619568 0.309998 1441914211 -0.716492 -0.088684 -0.620789 0.305725 1441914211 -0.716492 -0.088684 -0.620789 0.305725 1441914211 -0.716492 -0.088684 -0.620789 0.305725 1441914211 -0.716492 -0.088684 -0.620789 0.305725 1441914211 -0.716492 -0.088684 -0.620789 0.305725 1441914211 -0.716492 -0.088684 -0.620789 0.305725 1441914211 -0.716492 -0.088684 -0.620789 0.305725 1441914211 -0.715149 -0.094910 -0.622253 0.304016 1441914211 -0.715149 -0.094910 -0.622253 0.304016 1441914211 -0.715149 -0.094910 -0.622253 0.304016 1441914211 -0.715149 -0.094910 -0.622253 0.304016 1441914211 -0.715149 -0.094910 -0.622253 0.304016 1441914211 -0.714294 -0.099243 -0.623352 0.302429 1441914211 -0.714294 -0.099243 -0.623352 0.302429 1441914211 -0.714294 -0.099243 -0.623352 0.302429 1441914211 -0.714294 -0.099243 -0.623352 0.302429 1441914211 -0.714294 -0.099243 -0.623352 0.302429 1441914211 -0.714294 -0.099243 -0.623352 0.302429 1441914211 -0.714294 -0.099243 -0.623352 0.302429 1441914211 -0.713989 -0.099548 -0.624268 0.301147 1441914211 -0.713989 -0.099548 -0.624268 0.301147 1441914211 -0.713989 -0.099548 -0.624268 0.301147 1441914211 -0.713989 -0.099548 -0.624268 0.301147 1441914211 -0.713989 -0.099548 -0.624268 0.301147 1441914211 -0.713989 -0.099548 -0.624268 0.301147 1441914211 -0.714722 -0.096069 -0.624451 0.300110 1441914211 -0.714722 -0.096069 -0.624451 0.300110 1441914211 -0.714722 -0.096069 -0.624451 0.300110 1441914211 -0.714722 -0.096069 -0.624451 0.300110 1441914211 -0.714722 -0.096069 -0.624451 0.300110 1441914211 -0.714722 -0.096069 -0.624451 0.300110 1441914211 -0.717224 -0.086609 -0.623657 0.298706 1441914211 -0.717224 -0.086609 -0.623657 0.298706 1441914211 -0.717224 -0.086609 -0.623657 0.298706 1441914211 -0.717224 -0.086609 -0.623657 0.298706 1441914211 -0.717224 -0.086609 -0.623657 0.298706 1441914211 -0.717224 -0.086609 -0.623657 0.298706 1441914211 -0.718811 -0.077637 -0.623596 0.297363 1441914211 -0.718811 -0.077637 -0.623596 0.297363 1441914211 -0.718811 -0.077637 -0.623596 0.297363 1441914211 -0.718811 -0.077637 -0.623596 0.297363 1441914211 -0.718811 -0.077637 -0.623596 0.297363 1441914211 -0.718811 -0.077637 -0.623596 0.297363 1441914211 -0.720398 -0.075867 -0.622375 0.296631 1441914211 -0.720398 -0.075867 -0.622375 0.296631 1441914211 -0.720398 -0.075867 -0.622375 0.296631 1441914211 -0.720398 -0.075867 -0.622375 0.296631 1441914211 -0.720398 -0.075867 -0.622375 0.296631 1441914211 -0.720398 -0.075867 -0.622375 0.296631 1441914211 -0.721313 -0.078247 -0.622070 0.294312 1441914211 -0.721313 -0.078247 -0.622070 0.294312 1441914211 -0.721313 -0.078247 -0.622070 0.294312 1441914211 -0.721313 -0.078247 -0.622070 0.294312 1441914211 -0.721313 -0.078247 -0.622070 0.294312 1441914211 -0.721313 -0.078247 -0.622070 0.294312 1441914211 -0.721252 -0.083740 -0.622192 0.292786 1441914211 -0.721252 -0.083740 -0.622192 0.292786 1441914211 -0.721252 -0.083740 -0.622192 0.292786 1441914211 -0.721252 -0.083740 -0.622192 0.292786 1441914211 -0.721252 -0.083740 -0.622192 0.292786 1441914211 -0.721252 -0.083740 -0.622192 0.292786 1441914211 -0.720337 -0.090820 -0.621765 0.293823 1441914211 -0.720337 -0.090820 -0.621765 0.293823 1441914211 -0.720337 -0.090820 -0.621765 0.293823 1441914211 -0.720337 -0.090820 -0.621765 0.293823 1441914211 -0.720337 -0.090820 -0.621765 0.293823 1441914211 -0.720337 -0.090820 -0.621765 0.293823 1441914211 -0.720337 -0.090820 -0.621765 0.293823 1441914212 -0.719299 -0.096375 -0.620972 0.296204 1441914212 -0.719299 -0.096375 -0.620972 0.296204 1441914212 -0.719299 -0.096375 -0.620972 0.296204 1441914212 -0.719299 -0.096375 -0.620972 0.296204 1441914212 -0.719299 -0.096375 -0.620972 0.296204 1441914212 -0.719299 -0.096375 -0.620972 0.296204 1441914212 -0.718994 -0.098022 -0.619934 0.298645 1441914212 -0.718994 -0.098022 -0.619934 0.298645 1441914212 -0.718994 -0.098022 -0.619934 0.298645 1441914212 -0.718994 -0.098022 -0.619934 0.298645 1441914212 -0.718994 -0.098022 -0.619934 0.298645 1441914212 -0.718994 -0.098022 -0.619934 0.298645 1441914212 -0.718994 -0.098022 -0.619934 0.298645 1441914212 -0.718506 -0.097473 -0.618713 0.302490 1441914212 -0.718506 -0.097473 -0.618713 0.302490 1441914212 -0.718506 -0.097473 -0.618713 0.302490 1441914212 -0.718506 -0.097473 -0.618713 0.302490 1441914212 -0.718506 -0.097473 -0.618713 0.302490 1441914212 -0.718506 -0.097473 -0.618713 0.302490 1441914212 -0.716797 -0.100586 -0.617004 0.309082 1441914212 -0.716797 -0.100586 -0.617004 0.309082 1441914212 -0.716797 -0.100586 -0.617004 0.309082 1441914212 -0.716797 -0.100586 -0.617004 0.309082 1441914212 -0.716797 -0.100586 -0.617004 0.309082 1441914212 -0.716797 -0.100586 -0.617004 0.309082 1441914212 -0.714294 -0.107971 -0.614868 0.316467 1441914212 -0.714294 -0.107971 -0.614868 0.316467 1441914212 -0.714294 -0.107971 -0.614868 0.316467 1441914212 -0.714294 -0.107971 -0.614868 0.316467 1441914212 -0.714294 -0.107971 -0.614868 0.316467 1441914212 -0.714294 -0.107971 -0.614868 0.316467 1441914212 -0.714294 -0.107971 -0.614868 0.316467 1441914212 -0.712952 -0.112976 -0.612244 0.322693 1441914212 -0.712952 -0.112976 -0.612244 0.322693 1441914212 -0.712952 -0.112976 -0.612244 0.322693 1441914212 -0.712952 -0.112976 -0.612244 0.322693 1441914212 -0.712952 -0.112976 -0.612244 0.322693 1441914212 -0.712952 -0.112976 -0.612244 0.322693 1441914212 -0.712585 -0.110352 -0.610657 0.327332 1441914212 -0.712585 -0.110352 -0.610657 0.327332 1441914212 -0.712585 -0.110352 -0.610657 0.327332 1441914212 -0.712585 -0.110352 -0.610657 0.327332 1441914212 -0.712585 -0.110352 -0.610657 0.327332 1441914212 -0.712585 -0.110352 -0.610657 0.327332 1441914212 -0.711304 -0.104004 -0.609924 0.333557 1441914212 -0.711304 -0.104004 -0.609924 0.333557 1441914212 -0.711304 -0.104004 -0.609924 0.333557 1441914212 -0.711304 -0.104004 -0.609924 0.333557 1441914212 -0.711304 -0.104004 -0.609924 0.333557 1441914212 -0.711121 -0.094543 -0.609375 0.337708 1441914212 -0.711121 -0.094543 -0.609375 0.337708 1441914212 -0.711121 -0.094543 -0.609375 0.337708 1441914212 -0.711121 -0.094543 -0.609375 0.337708 1441914212 -0.711121 -0.094543 -0.609375 0.337708 1441914212 -0.711121 -0.094543 -0.609375 0.337708 1441914212 -0.711121 -0.094543 -0.609375 0.337708 1441914212 -0.710999 -0.089111 -0.610901 0.336731 1441914212 -0.710999 -0.089111 -0.610901 0.336731 1441914212 -0.710999 -0.089111 -0.610901 0.336731 1441914212 -0.710999 -0.089111 -0.610901 0.336731 1441914212 -0.710999 -0.089111 -0.610901 0.336731 1441914212 -0.710999 -0.089111 -0.610901 0.336731 1441914212 -0.712036 -0.092529 -0.613525 0.328674 1441914212 
-0.682678 0.289551 -0.670776 0.013489 1441914236 -0.655396 0.344604 -0.672119 0.001587 1441914236 -0.655396 0.344604 -0.672119 0.001587 1441914236 -0.655396 0.344604 -0.672119 0.001587 1441914236 -0.655396 0.344604 -0.672119 0.001587 1441914236 -0.655396 0.344604 -0.672119 0.001587 1441914236 -0.655396 0.344604 -0.672119 0.001587 1441914236 -0.553101 0.496521 -0.669006 0.002747 1441914236 -0.553101 0.496521 -0.669006 0.002747 1441914236 -0.553101 0.496521 -0.669006 0.002747 1441914236 -0.553101 0.496521 -0.669006 0.002747 1441914236 -0.553101 0.496521 -0.669006 0.002747 1441914236 -0.553101 0.496521 -0.669006 0.002747 1441914236 -0.553101 0.496521 -0.669006 0.002747 1441914236 -0.383057 0.622131 -0.676147 0.095154 1441914236 -0.383057 0.622131 -0.676147 0.095154 1441914236 -0.383057 0.622131 -0.676147 0.095154 1441914236 -0.383057 0.622131 -0.676147 0.095154 1441914236 -0.383057 0.622131 -0.676147 0.095154 1441914236 -0.191772 0.676453 -0.671631 0.233398 1441914236 -0.191772 0.676453 -0.671631 0.233398 1441914236 -0.191772 0.676453 -0.671631 0.233398 1441914236 -0.191772 0.676453 -0.671631 0.233398 1441914236 -0.191772 0.676453 -0.671631 0.233398 1441914236 -0.191772 0.676453 -0.671631 0.233398 1441914236 -0.191772 0.676453 -0.671631 0.233398 1441914236 -0.025085 0.666687 -0.632141 0.393982 1441914236 -0.025085 0.666687 -0.632141 0.393982 1441914236 -0.025085 0.666687 -0.632141 0.393982 1441914236 -0.025085 0.666687 -0.632141 0.393982 1441914236 -0.025085 0.666687 -0.632141 0.393982 1441914236 -0.025085 0.666687 -0.632141 0.393982 1441914236 0.075867 0.624695 -0.561951 0.536804 1441914236 0.075867 0.624695 -0.561951 0.536804 1441914236 0.075867 0.624695 -0.561951 0.536804 1441914236 0.075867 0.624695 -0.561951 0.536804 1441914236 0.075867 0.624695 -0.561951 0.536804 1441914236 0.075867 0.624695 -0.561951 0.536804 1441914236 0.153992 0.584229 -0.502441 0.618408 1441914236 0.153992 0.584229 -0.502441 0.618408 1441914236 0.153992 0.584229 -0.502441 0.618408 1441914236 0.153992 0.584229 -0.502441 0.618408 1441914236 0.153992 0.584229 -0.502441 0.618408 1441914236 0.153992 0.584229 -0.502441 0.618408 1441914236 0.153992 0.584229 -0.502441 0.618408 1441914236 0.188538 0.558899 -0.483765 0.646545 1441914236 0.188538 0.558899 -0.483765 0.646545 1441914236 0.188538 0.558899 -0.483765 0.646545 1441914236 0.188538 0.558899 -0.483765 0.646545 1441914236 0.188538 0.558899 -0.483765 0.646545 1441914236 0.185547 0.560913 -0.494934 0.637146 1441914236 0.185547 0.560913 -0.494934 0.637146 1441914236 0.185547 0.560913 -0.494934 0.637146 1441914236 0.185547 0.560913 -0.494934 0.637146 1441914236 0.185547 0.560913 -0.494934 0.637146 1441914236 0.185547 0.560913 -0.494934 0.637146 1441914236 0.163330 0.574646 -0.517456 0.612610 1441914236 0.163330 0.574646 -0.517456 0.612610 1441914236 0.163330 0.574646 -0.517456 0.612610 1441914236 0.163330 0.574646 -0.517456 0.612610 1441914236 0.163330 0.574646 -0.517456 0.612610 1441914236 0.163330 0.574646 -0.517456 0.612610 1441914236 0.163330 0.574646 -0.517456 0.612610 1441914236 0.103943 0.590820 -0.532288 0.597290 1441914236 0.103943 0.590820 -0.532288 0.597290 1441914236 0.103943 0.590820 -0.532288 0.597290 1441914236 0.103943 0.590820 -0.532288 0.597290 1441914236 0.103943 0.590820 -0.532288 0.597290 1441914236 0.103943 0.590820 -0.532288 0.597290 1441914236 0.103943 0.590820 -0.532288 0.597290 1441914236 0.011292 0.607300 -0.565186 0.558167 1441914236 0.011292 0.607300 -0.565186 0.558167 1441914236 0.011292 0.607300 -0.565186 0.558167 1441914236 0.011292 0.607300 -0.565186 0.558167 1441914236 0.011292 0.607300 -0.565186 0.558167 1441914236 0.011292 0.607300 -0.565186 0.558167 1441914236 -0.092285 0.619202 -0.624207 0.467346 1441914236 -0.092285 0.619202 -0.624207 0.467346 1441914236 -0.092285 0.619202 -0.624207 0.467346 1441914236 -0.092285 0.619202 -0.624207 0.467346 1441914236 -0.092285 0.619202 -0.624207 0.467346 1441914236 -0.092285 0.619202 -0.624207 0.467346 1441914236 -0.236572 0.601685 -0.668091 0.368347 1441914237 -0.236572 0.601685 -0.668091 0.368347 1441914237 -0.236572 0.601685 -0.668091 0.368347 1441914237 -0.236572 0.601685 -0.668091 0.368347 1441914237 -0.236572 0.601685 -0.668091 0.368347 1441914237 -0.236572 0.601685 -0.668091 0.368347 1441914237 -0.383911 0.543823 -0.705627 0.242798 1441914237 -0.383911 0.543823 -0.705627 0.242798 1441914237 -0.383911 0.543823 -0.705627 0.242798 1441914237 -0.383911 0.543823 -0.705627 0.242798 1441914237 -0.383911 0.543823 -0.705627 0.242798 1441914237 -0.383911 0.543823 -0.705627 0.242798 1441914237 -0.516174 0.456299 -0.717896 0.100037 1441914237 -0.516174 0.456299 -0.717896 0.100037 1441914237 -0.516174 0.456299 -0.717896 0.100037 1441914237 -0.516174 0.456299 -0.717896 0.100037 1441914237 -0.516174 0.456299 -0.717896 0.100037 1441914237 -0.516174 0.456299 -0.717896 0.100037 1441914237 -0.631348 0.322632 -0.705200 -0.004211 1441914237 -0.631348 0.322632 -0.705200 -0.004211 1441914237 -0.631348 0.322632 -0.705200 -0.004211 1441914237 -0.631348 0.322632 -0.705200 -0.004211 1441914237 -0.631348 0.322632 -0.705200 -0.004211 1441914237 -0.631348 0.322632 -0.705200 -0.004211 1441914237 -0.680237 0.252136 -0.684326 -0.074097 1441914237 -0.680237 0.252136 -0.684326 -0.074097 1441914237 -0.680237 0.252136 -0.684326 -0.074097 1441914237 -0.680237 0.252136 -0.684326 -0.074097 1441914237 -0.680237 0.252136 -0.684326 -0.074097 1441914237 -0.680237 0.252136 -0.684326 -0.074097 1441914237 -0.677673 0.287842 -0.668396 -0.106201 1441914237 -0.677673 0.287842 -0.668396 -0.106201 1441914237 -0.677673 0.287842 -0.668396 -0.106201 1441914237 -0.677673 0.287842 -0.668396 -0.106201 1441914237 -0.677673 0.287842 -0.668396 -0.106201 1441914237 -0.672119 0.331360 -0.652466 -0.112915 1441914237 -0.672119 0.331360 -0.652466 -0.112915 1441914237 -0.672119 0.331360 -0.652466 -0.112915 1441914237 -0.672119 0.331360 -0.652466 -0.112915 1441914237 -0.672119 0.331360 -0.652466 -0.112915 1441914237 -0.672119 0.331360 -0.652466 -0.112915 1441914237 -0.654907 0.376282 -0.649475 -0.088379 1441914237 -0.654907 0.376282 -0.649475 -0.088379 1441914237 -0.654907 0.376282 -0.649475 -0.088379 1441914237 -0.654907 0.376282 -0.649475 -0.088379 1441914237 -0.654907 0.376282 -0.649475 -0.088379 1441914237 -0.654907 0.376282 -0.649475 -0.088379 1441914237 -0.654907 0.376282 -0.649475 -0.088379 1441914237 -0.607117 0.449768 -0.654114 -0.036560 1441914237 -0.607117 0.449768 -0.654114 -0.036560 1441914237 -0.607117 0.449768 -0.654114 -0.036560 1441914237 -0.607117 0.449768 -0.654114 -0.036560 1441914237 -0.607117 0.449768 -0.654114 -0.036560 1441914237 -0.607117 0.449768 -0.654114 -0.036560 1441914237 -0.485840 0.586426 -0.647522 0.028625 1441914237 -0.485840 0.586426 -0.647522 0.028625 1441914237 -0.485840 0.586426 -0.647522 0.028625 1441914237 -0.485840 0.586426 -0.647522 0.028625 1441914237 -0.485840 0.586426 -0.647522 0.028625 1441914237 -0.485840 0.586426 -0.647522 0.028625 1441914237 -0.485840 0.586426 -0.647522 0.028625 1441914237 -0.333374 0.682495 -0.632690 0.150940 1441914237 -0.333374 0.682495 -0.632690 0.150940 1441914237 -0.333374 0.682495 -0.632690 0.150940 1441914237 -0.333374 0.682495 -0.632690 0.150940 1441914237 -0.333374 0.682495 -0.632690 0.150940 1441914237 -0.333374 0.682495 -0.632690 0.150940 1441914237 -0.170166 0.711609 -0.613831 0.296448 1441914237 -0.170166 0.711609 -0.613831 0.296448 1441914237 -0.170166 0.711609 -0.613831 0.296448 1441914237 -0.170166 0.711609 -0.613831 0.296448 1441914237 -0.170166 0.711609 -0.613831 0.296448 1441914237 -0.170166 0.711609 -0.613831 0.296448 1441914237 -0.170166 0.711609 -0.613831 0.296448 1441914237 -0.069824 0.683899 -0.578125 0.439514 1441914237 -0.069824 0.683899 -0.578125 0.439514 1441914237 -0.069824 0.683899 -0.578125 0.439514 1441914237 -0.069824 0.683899 -0.578125 0.439514 1441914237 -0.069824 0.683899 -0.578125 0.439514 1441914237 -0.069824 0.683899 -0.578125 0.439514 1441914237 0.007629 0.665894 -0.560120 0.492737 1441914237 0.007629 0.665894 -0.560120 0.492737 1441914237 0.007629 0.665894 -0.560120 0.492737 1441914237 0.007629 0.665894 -0.560120 0.492737 1441914237 0.007629 0.665894 -0.560120 0.492737 1441914237 0.007629 0.665894 -0.560120 0.492737 1441914237 0.026672 0.658875 -0.556213 0.505737 1441914237 0.026672 0.658875 -0.556213 0.505737 1441914237 0.026672 0.658875 -0.556213 0.505737 1441914237 0.026672 0.658875 -0.556213 0.505737 1441914237 0.026672 0.658875 -0.556213 0.505737 1441914237 0.026672 0.658875 -0.556213 0.505737 1441914237 0.023071 0.666748 -0.577576 0.470398 1441914237 0.023071 0.666748 -0.577576 0.470398 1441914237 0.023071 0.666748 -0.577576 0.470398 1441914237 0.023071 0.666748 -0.577576 0.470398 1441914237 0.023071 0.666748 -0.577576 0.470398 1441914237 0.023071 0.666748 -0.577576 0.470398 1441914237 0.023071 0.666748 -0.577576 0.470398 1441914237 0.034119 0.672791 -0.601135 0.429871 1441914237 0.034119 0.672791 -0.601135 0.429871 1441914237 0.034119 0.672791 -0.601135 0.429871 1441914237 0.034119 0.672791 -0.601135 0.429871 1441914237 0.034119 0.672791 -0.601135 0.429871 1441914237 0.034119 0.672791 -0.601135 0.429871 1441914237 0.034119 0.672791 -0.601135 0.429871 1441914237 0.037781 0.670105 -0.610413 0.420593 1441914237 0.037781 0.670105 -0.610413 0.420593 1441914237 0.037781 0.670105 -0.610413 0.420593 1441914237 0.037781 0.670105 -0.610413 0.420593 1441914237 0.037781 0.670105 -0.610413 0.420593 1441914237 0.037781 0.670105 -0.610413 0.420593 1441914237 0.008423 0.664307 -0.608643 0.433716 1441914237 0.008423 0.664307 -0.608643 0.433716 1441914238 0.008423 0.664307 -0.608643 0.433716 1441914238 0.008423 0.664307 -0.608643 0.433716 1441914238 0.008423 0.664307 -0.608643 0.433716 1441914238 0.008423 0.664307 -0.608643 0.433716 1441914238 -0.041809 0.659241 -0.621887 0.420593 1441914238 -0.041809 0.659241 -0.621887 0.420593 1441914238 -0.041809 0.659241 -0.621887 0.420593 1441914238 -0.041809 0.659241 -0.621887 0.420593 1441914238 -0.041809 0.659241 -0.621887 0.420593 1441914238 -0.041809 0.659241 -0.621887 0.420593 1441914238 -0.041809 0.659241 -0.621887 0.420593 1441914238 -0.140198 0.656067 -0.634949 0.383118 1441914238 -0.140198 0.656067 -0.634949 0.383118 1441914238 -0.140198 0.656067 -0.634949 0.383118 1441914238 -0.140198 0.656067 -0.634949 0.383118 1441914238 -0.140198 0.656067 -0.634949 0.383118 1441914238 -0.140198 0.656067 -0.634949 0.383118 1441914238 -0.264709 0.651428 -0.651855 0.283997 1441914238 -0.264709 0.651428 -0.651855 0.283997 1441914238 -0.264709 0.651428 -0.651855 0.283997 1441914238 -0.264709 0.651428 -0.651855 0.283997 1441914238 -0.264709 0.651428 -0.651855 0.283997 1441914238 -0.264709 0.651428 -0.651855 0.283997 1441914238 -0.409302 0.621460 -0.656921 0.121521 1441914238 -0.409302 0.621460 -0.656921 0.121521 1441914238 -0.409302 0.621460 -0.656921 0.121521 1441914238 -0.409302 0.621460 -0.656921 0.121521 1441914238 -0.409302 0.621460 -0.656921 0.121521 1441914238 -0.409302 0.621460 -0.656921 0.121521 1441914238 -0.540466 0.530396 -0.653076 -0.008606 1441914238 -0.540466 0.530396 -0.653076 -0.008606 1441914238 -0.540466 0.530396 -0.653076 -0.008606 1441914238 -0.540466 0.530396 -0.653076 -0.008606 1441914238 -0.540466 0.530396 -0.653076 -0.008606 1441914238 -0.540466 0.530396 -0.653076 -0.008606 1441914238 -0.634216 0.384399 -0.666565 -0.075989 1441914238 -0.634216 0.384399 -0.666565 -0.075989 1441914238 -0.634216 0.384399 -0.666565 -0.075989 1441914238 -0.634216 0.384399 -0.666565 -0.075989 1441914238 -0.634216 0.384399 -0.666565 -0.075989 1441914238 -0.634216 0.384399 -0.666565 -0.075989 1441914238 -0.634216 0.384399 -0.666565 -0.075989 1441914238 -0.674988 0.270081 -0.684143 -0.058838 1441914238 -0.674988 0.270081 -0.684143 -0.058838 1441914238 -0.674988 0.270081 -0.684143 -0.058838 1441914238 -0.674988 0.270081 -0.684143 -0.058838 1441914238 -0.674988 0.270081 -0.684143 -0.058838 1441914238 -0.674988 0.270081 -0.684143 -0.058838 1441914238 -0.658264 0.277954 -0.695129 -0.079407 1441914238 -0.658264 0.277954 -0.695129 -0.079407 1441914238 -0.658264 0.277954 -0.695129 -0.079407 1441914238 -0.658264 0.277954 -0.695129 -0.079407 1441914238 -0.658264 0.277954 -0.695129 -0.079407 1441914238 -0.658264 0.277954 -0.695129 -0.079407 1441914238 -0.636658 0.317261 -0.698730 -0.076294 1441914238 -0.636658 0.317261 -0.698730 -0.076294 1441914238 -0.636658 0.317261 -0.698730 -0.076294 1441914238 -0.636658 0.317261 -0.698730 -0.076294 1441914238 -0.636658 0.317261 -0.698730 -0.076294 1441914238 -0.636658 0.317261 -0.698730 -0.076294 1441914238 -0.636719 0.330383 -0.694641 -0.053955 1441914238 -0.636719 0.330383 -0.694641 -0.053955 1441914238 -0.636719 0.330383 -0.694641 -0.053955 1441914238 -0.636719 0.330383 -0.694641 -0.053955 1441914238 -0.636719 0.330383 -0.694641 -0.053955 1441914238 -0.636719 0.330383 -0.694641 -0.053955 1441914238 -0.625061 0.375549 -0.682739 -0.046143 1441914238 -0.625061 0.375549 -0.682739 -0.046143 1441914238 -0.625061 0.375549 -0.682739 -0.046143 1441914238 -0.625061 0.375549 -0.682739 -0.046143 1441914238 -0.625061 0.375549 -0.682739 -0.046143 1441914238 -0.625061 0.375549 -0.682739 -0.046143 1441914238 -0.549194 0.504333 -0.665283 -0.039612 1441914238 -0.549194 0.504333 -0.665283 -0.039612 1441914238 -0.549194 0.504333 -0.665283 -0.039612 1441914238 -0.549194 0.504333 -0.665283 -0.039612 1441914238 -0.549194 0.504333 -0.665283 -0.039612 1441914238 -0.549194 0.504333 -0.665283 -0.039612 1441914238 -0.406128 0.632813 -0.657837 0.044067 1441914238 -0.406128 0.632813 -0.657837 0.044067 1441914238 -0.406128 0.632813 -0.657837 0.044067 1441914238 -0.406128 0.632813 -0.657837 0.044067 1441914238 -0.406128 0.632813 -0.657837 0.044067 1441914238 -0.406128 0.632813 -0.657837 0.044067 1441914238 -0.406128 0.632813 -0.657837 0.044067 1441914238 -0.253174 0.691040 -0.654236 0.174133 1441914238 -0.253174 0.691040 -0.654236 0.174133 1441914238 -0.253174 0.691040 -0.654236 0.174133 1441914238 -0.253174 0.691040 -0.654236 0.174133 1441914238 -0.253174 0.691040 -0.654236 0.174133 1441914238 -0.253174 0.691040 -0.654236 0.174133 1441914238 -0.088013 0.702087 -0.644226 0.290283 1441914238 -0.088013 0.702087 -0.644226 0.290283 1441914238 -0.088013 0.702087 -0.644226 0.290283 1441914238 -0.088013 0.702087 -0.644226 0.290283 1441914238 -0.088013 0.702087 -0.644226 0.290283 1441914238 -0.088013 0.702087 -0.644226 0.290283 1441914238 0.032104 0.666443 -0.614868 0.420410 1441914238 0.032104 0.666443 -0.614868 0.420410 1441914238 0.032104 0.666443 -0.614868 0.420410 1441914238 0.032104 0.666443 -0.614868 0.420410 1441914238 0.032104 0.666443 -0.614868 0.420410 1441914238 0.032104 0.666443 -0.614868 0.420410 1441914238 0.087463 0.630188 -0.562073 0.528381 1441914238 0.087463 0.630188 -0.562073 0.528381 1441914238 0.087463 0.630188 -0.562073 0.528381 1441914238 0.087463 0.630188 -0.562073 0.528381 1441914238 0.087463 0.630188 -0.562073 0.528381 1441914238 0.087463 0.630188 -0.562073 0.528381 1441914238 0.097290 0.621338 -0.525635 0.572815 1441914238 0.097290 0.621338 -0.525635 0.572815 1441914238 0.097290 0.621338 -0.525635 0.572815 1441914239 0.097290 0.621338 -0.525635 0.572815 1441914239 0.097290 0.621338 -0.525635 0.572815 1441914239 0.097290 0.621338 -0.525635 0.572815 1441914239 0.091675 0.624146 -0.553101 0.544128 1441914239 0.091675 0.624146 -0.553101 0.544128 1441914239 0.091675 0.624146 -0.553101 0.544128 1441914239 0.091675 0.624146 -0.553101 0.544128 1441914239 0.091675 0.624146 -0.553101 0.544128 1441914239 0.091675 0.624146 -0.553101 0.544128 1441914239 0.055115 0.641541 -0.597900 0.477295 1441914239 0.055115 0.641541 -0.597900 0.477295 1441914239 0.055115 0.641541 -0.597900 0.477295 1441914239 0.055115 0.641541 -0.597900 0.477295 1441914239 0.055115 0.641541 -0.597900 0.477295 1441914239 0.055115 0.641541 -0.597900 0.477295 1441914239 0.033203 0.652466 -0.635071 0.412170 1441914239 0.033203 0.652466 -0.635071 0.412170 1441914239 0.033203 0.652466 -0.635071 0.412170 1441914239 0.033203 0.652466 -0.635071 0.412170 1441914239 0.033203 0.652466 -0.635071 0.412170 1441914239 0.033203 0.652466 -0.635071 0.412170 1441914239 0.023926 0.654846 -0.643250 0.395935 1441914239 0.023926 0.654846 -0.643250 0.395935 1441914239 0.023926 0.654846 -0.643250 0.395935 1441914239 0.023926 0.654846 -0.643250 0.395935 1441914239 0.023926 0.654846 -0.643250 0.395935 1441914239 0.023926 0.654846 -0.643250 0.395935 1441914239 0.023926 0.654846 -0.643250 0.395935 1441914239 0.019043 0.653259 -0.639893 0.404236 1441914239 0.019043 0.653259 -0.639893 0.404236 1441914239 0.019043 0.653259 -0.639893 0.404236 1441914239 0.019043 0.653259 -0.639893 0.404236 1441914239 0.019043 0.653259 -0.639893 0.404236 1441914239 0.019043 0.653259 -0.639893 0.404236 1441914239 -0.021118 0.648132 -0.635437 0.419189 1441914239 -0.021118 0.648132 -0.635437 0.419189 1441914239 -0.021118 0.648132 -0.635437 0.419189 1441914239 -0.021118 0.648132 -0.635437 0.419189 1441914239 -0.021118 0.648132 -0.635437 0.419189 1441914239 -0.021118 0.648132 -0.635437 0.419189 1441914239 -0.021118 0.648132 -0.635437 0.419189 1441914239 -0.103210 0.641357 -0.646240 0.400452 1441914239 -0.103210 0.641357 -0.646240 0.400452 1441914239 -0.103210 0.641357 -0.646240 0.400452 1441914239 -0.103210 0.641357 -0.646240 0.400452 1441914239 -0.103210 0.641357 -0.646240 0.400452 1441914239 -0.103210 0.641357 -0.646240 0.400452 1441914239 -0.103210 0.641357 -0.646240 0.400452 1441914239 -0.210815 0.631165 -0.671509 0.325989 1441914239 -0.210815 0.631165 -0.671509 0.325989 1441914239 -0.210815 0.631165 -0.671509 0.325989 1441914239 -0.210815 0.631165 -0.671509 0.325989 1441914239 -0.210815 0.631165 -0.671509 0.325989 1441914239 -0.210815 0.631165 -0.671509 0.325989 1441914239 -0.352966 0.604187 -0.688965 0.189148 1441914239 -0.352966 0.604187 -0.688965 0.189148 1441914239 -0.352966 0.604187 -0.688965 0.189148 1441914239 -0.352966 0.604187 -0.688965 0.189148 1441914239 -0.352966 0.604187 -0.688965 0.189148 1441914239 -0.352966 0.604187 -0.688965 0.189148 1441914239 -0.504517 0.521729 -0.686035 0.051392 1441914239 -0.504517 0.521729 -0.686035 0.051392 1441914239 -0.504517 0.521729 -0.686035 0.051392 1441914239 -0.504517 0.521729 -0.686035 0.051392 1441914239 -0.504517 0.521729 -0.686035 0.051392 1441914239 -0.504517 0.521729 -0.686035 0.051392 1441914239 -0.614746 0.398254 -0.679138 -0.048462 1441914239 -0.614746 0.398254 -0.679138 -0.048462 1441914239 -0.614746 0.398254 -0.679138 -0.048462 1441914239 -0.614746 0.398254 -0.679138 -0.048462 1441914239 -0.614746 0.398254 -0.679138 -0.048462 1441914239 -0.614746 0.398254 -0.679138 -0.048462 1441914239 -0.614746 0.398254 -0.679138 -0.048462 1441914239 -0.662476 0.296936 -0.684387 -0.068481 1441914239 -0.662476 0.296936 -0.684387 -0.068481 1441914239 -0.662476 0.296936 -0.684387 -0.068481 1441914239 -0.662476 0.296936 -0.684387 -0.068481 1441914239 -0.662476 0.296936 -0.684387 -0.068481 1441914239 -0.662476 0.296936 -0.684387 -0.068481 1441914239 -0.656494 0.307983 -0.683594 -0.083069 1441914239 -0.656494 0.307983 -0.683594 -0.083069 1441914239 -0.656494 0.307983 -0.683594 -0.083069 1441914239 -0.656494 0.307983 -0.683594 -0.083069 1441914239 -0.656494 0.307983 -0.683594 -0.083069 1441914239 -0.656494 0.307983 -0.683594 -0.083069 1441914239 -0.652893 0.321594 -0.683655 -0.054749 1441914239 -0.652893 0.321594 -0.683655 -0.054749 1441914239 -0.652893 0.321594 -0.683655 -0.054749 1441914239 -0.652893 0.321594 -0.683655 -0.054749 1441914239 -0.652893 0.321594 -0.683655 -0.054749 1441914239 -0.652893 0.321594 -0.683655 -0.054749 1441914239 -0.652893 0.321594 -0.683655 -0.054749 1441914239 -0.662720 0.322327 -0.675049 -0.035461 1441914239 -0.662720 0.322327 -0.675049 -0.035461 1441914239 -0.662720 0.322327 -0.675049 -0.035461 1441914239 -0.662720 0.322327 -0.675049 -0.035461 1441914239 -0.662720 0.322327 -0.675049 -0.035461 1441914239 -0.662720 0.322327 -0.675049 -0.035461 1441914239 -0.637268 0.381714 -0.669250 -0.019348 1441914239 -0.637268 0.381714 -0.669250 -0.019348 1441914239 -0.637268 0.381714 -0.669250 -0.019348 1441914239 -0.637268 0.381714 -0.669250 -0.019348 1441914239 -0.637268 0.381714 -0.669250 -0.019348 1441914239 -0.637268 0.381714 -0.669250 -0.019348 1441914239 -0.552063 0.499939 -0.667297 0.009521 1441914239 -0.552063 0.499939 -0.667297 0.009521 1441914239 -0.552063 0.499939 -0.667297 0.009521 1441914239 -0.552063 0.499939 -0.667297 0.009521 1441914239 -0.552063 0.499939 -0.667297 0.009521 1441914239 -0.552063 0.499939 -0.667297 0.009521 1441914239 -0.395264 0.629150 -0.664246 0.082520 1441914239 -0.395264 0.629150 -0.664246 0.082520 1441914239 -0.395264 0.629150 -0.664246 0.082520 1441914239 -0.395264 0.629150 -0.664246 0.082520 1441914240 -0.395264 0.629150 -0.664246 0.082520 1441914240 -0.395264 0.629150 -0.664246 0.082520 1441914240 -0.247131 0.695984 -0.646423 0.191406 1441914240 -0.247131 0.695984 -0.646423 0.191406 1441914240 -0.247131 0.695984 -0.646423 0.191406 1441914240 -0.247131 0.695984 -0.646423 0.191406 1441914240 -0.247131 0.695984 -0.646423 0.191406 1441914240 -0.247131 0.695984 -0.646423 0.191406 1441914240 -0.247131 0.695984 -0.646423 0.191406 1441914240 -0.110474 0.716431 -0.620789 0.298584 1441914240 -0.110474 0.716431 -0.620789 0.298584 1441914240 -0.110474 0.716431 -0.620789 0.298584 1441914240 -0.110474 0.716431 -0.620789 0.298584 1441914240 -0.110474 0.716431 -0.620789 0.298584 1441914240 -0.110474 0.716431 -0.620789 0.298584 1441914240 -0.009766 0.694397 -0.593933 0.406128 1441914240 -0.009766 0.694397 -0.593933 0.406128 1441914240 -0.009766 0.694397 -0.593933 0.406128 1441914240 -0.009766 0.694397 -0.593933 0.406128 1441914240 -0.009766 0.694397 -0.593933 0.406128 1441914240 -0.009766 0.694397 -0.593933 0.406128 1441914240 0.035645 0.662781 -0.561279 0.494324 1441914240 0.035645 0.662781 -0.561279 0.494324 1441914240 0.035645 0.662781 -0.561279 0.494324 1441914240 0.035645 0.662781 -0.561279 0.494324 1441914240 0.035645 0.662781 -0.561279 0.494324 1441914240 0.035645 0.662781 -0.561279 0.494324 1441914240 0.053955 0.648682 -0.550476 0.522705 1441914240 0.053955 0.648682 -0.550476 0.522705 1441914240 0.053955 0.648682 -0.550476 0.522705 1441914240 0.053955 0.648682 -0.550476 0.522705 1441914240 0.053955 0.648682 -0.550476 0.522705 1441914240 0.053955 0.648682 -0.550476 0.522705 1441914240 0.070984 0.653687 -0.579468 0.481567 1441914240 0.070984 0.653687 -0.579468 0.481567 1441914240 0.070984 0.653687 -0.579468 0.481567 1441914240 0.070984 0.653687 -0.579468 0.481567 1441914240 0.070984 0.653687 -0.579468 0.481567 1441914240 0.070984 0.653687 -0.579468 0.481567 1441914240 0.070984 0.653687 -0.579468 0.481567 1441914240 0.081970 0.660461 -0.611328 0.428162 1441914240 0.081970 0.660461 -0.611328 0.428162 1441914240 0.081970 0.660461 -0.611328 0.428162 1441914240 0.081970 0.660461 -0.611328 0.428162 1441914240 0.081970 0.660461 -0.611328 0.428162 1441914240 0.081970 0.660461 -0.611328 0.428162 1441914240 0.054138 0.668152 -0.608276 0.424988 1441914240 0.054138 0.668152 -0.608276 0.424988 1441914240 0.054138 0.668152 -0.608276 0.424988 1441914240 0.054138 0.668152 -0.608276 0.424988 1441914240 0.054138 0.668152 -0.608276 0.424988 1441914240 0.054138 0.668152 -0.608276 0.424988 1441914240 0.003540 0.668457 -0.602844 0.435547 1441914240 0.003540 0.668457 -0.602844 0.435547 1441914240 0.003540 0.668457 -0.602844 0.435547 1441914240 0.003540 0.668457 -0.602844 0.435547 1441914240 0.003540 0.668457 -0.602844 0.435547 1441914240 0.003540 0.668457 -0.602844 0.435547 1441914240 -0.092346 0.661804 -0.603394 0.435120 1441914240 -0.092346 0.661804 -0.603394 0.435120 1441914240 -0.092346 0.661804 -0.603394 0.435120 1441914240 -0.092346 0.661804 -0.603394 0.435120 1441914240 -0.092346 0.661804 -0.603394 0.435120 1441914240 -0.092346 0.661804 -0.603394 0.435120 1441914240 -0.200439 0.653320 -0.636902 0.356934 1441914240 -0.200439 0.653320 -0.636902 0.356934 1441914240 -0.200439 0.653320 -0.636902 0.356934 1441914240 -0.200439 0.653320 -0.636902 0.356934 1441914240 -0.200439 0.653320 -0.636902 0.356934 1441914240 -0.200439 0.653320 -0.636902 0.356934 1441914240 -0.200439 0.653320 -0.636902 0.356934 1441914240 -0.312256 0.641602 -0.665588 0.218750 1441914240 -0.312256 0.641602 -0.665588 0.218750 1441914240 -0.312256 0.641602 -0.665588 0.218750 1441914240 -0.312256 0.641602 -0.665588 0.218750 1441914240 -0.312256 0.641602 -0.665588 0.218750 1441914240 -0.312256 0.641602 -0.665588 0.218750 1441914240 -0.459534 0.573792 -0.669922 0.104004 1441914240 -0.459534 0.573792 -0.669922 0.104004 1441914240 -0.459534 0.573792 -0.669922 0.104004 1441914240 -0.459534 0.573792 -0.669922 0.104004 1441914240 -0.459534 0.573792 -0.669922 0.104004 1441914240 -0.459534 0.573792 -0.669922 0.104004 1441914240 -0.594055 0.450317 -0.665710 -0.034241 1441914240 -0.594055 0.450317 -0.665710 -0.034241 1441914240 -0.594055 0.450317 -0.665710 -0.034241 1441914240 -0.594055 0.450317 -0.665710 -0.034241 1441914240 -0.594055 0.450317 -0.665710 -0.034241 1441914240 -0.594055 0.450317 -0.665710 -0.034241 1441914240 -0.682312 0.311340 -0.649963 -0.123047 1441914240 -0.682312 0.311340 -0.649963 -0.123047 1441914240 -0.682312 0.311340 -0.649963 -0.123047 1441914240 -0.682312 0.311340 -0.649963 -0.123047 1441914240 -0.682312 0.311340 -0.649963 -0.123047 1441914240 -0.682312 0.311340 -0.649963 -0.123047 1441914240 -0.694031 0.303406 -0.634644 -0.153381 1441914240 -0.694031 0.303406 -0.634644 -0.153381 1441914240 -0.694031 0.303406 -0.634644 -0.153381 1441914240 -0.694031 0.303406 -0.634644 -0.153381 1441914240 -0.694031 0.303406 -0.634644 -0.153381 1441914240 -0.694031 0.303406 -0.634644 -0.153381 1441914240 -0.680420 0.338684 -0.633179 -0.146362 1441914240 -0.680420 0.338684 -0.633179 -0.146362 1441914240 -0.680420 0.338684 -0.633179 -0.146362 1441914240 -0.680420 0.338684 -0.633179 -0.146362 1441914240 -0.680420 0.338684 -0.633179 -0.146362 1441914240 -0.680420 0.338684 -0.633179 -0.146362 1441914240 -0.684937 0.355835 -0.616821 -0.154297 1441914240 -0.684937 0.355835 -0.616821 -0.154297 1441914240 -0.684937 0.355835 -0.616821 -0.154297 1441914240 -0.684937 0.355835 -0.616821 -0.154297 1441914240 -0.684937 0.355835 -0.616821 -0.154297 1441914241 -0.684937 0.355835 -0.616821 -0.154297 1441914241 -0.684937 0.355835 -0.616821 -0.154297 1441914241 -0.683472 0.377869 -0.604980 -0.155151 1441914241 -0.683472 0.377869 -0.604980 -0.155151 1441914241 -0.683472 0.377869 -0.604980 -0.155151 1441914241 -0.683472 0.377869 -0.604980 -0.155151 1441914241 -0.683472 0.377869 -0.604980 -0.155151 1441914241 -0.683472 0.377869 -0.604980 -0.155151 1441914241 -0.667725 0.400879 -0.614441 -0.126160 1441914241 -0.667725 0.400879 -0.614441 -0.126160 1441914241 -0.667725 0.400879 -0.614441 -0.126160 1441914241 -0.667725 0.400879 -0.614441 -0.126160 1441914241 -0.667725 0.400879 -0.614441 -0.126160 1441914241 -0.667725 0.400879 -0.614441 -0.126160 1441914241 -0.615601 0.473145 -0.625000 -0.081238 1441914241 -0.615601 0.473145 -0.625000 -0.081238 1441914241 -0.615601 0.473145 -0.625000 -0.081238 1441914241 -0.615601 0.473145 -0.625000 -0.081238 1441914241 -0.615601 0.473145 -0.625000 -0.081238 1441914241 -0.615601 0.473145 -0.625000 -0.081238 1441914241 -0.498962 0.594299 -0.630676 -0.013000 1441914241 -0.498962 0.594299 -0.630676 -0.013000 1441914241 -0.498962 0.594299 -0.630676 -0.013000 1441914241 -0.498962 0.594299 -0.630676 -0.013000 1441914241 -0.498962 0.594299 -0.630676 -0.013000 1441914241 -0.498962 0.594299 -0.630676 -0.013000 1441914241 -0.498962 0.594299 -0.630676 -0.013000 1441914241 -0.350647 0.679626 -0.634949 0.109741 1441914241 -0.350647 0.679626 -0.634949 0.109741 1441914241 -0.350647 0.679626 -0.634949 0.109741 1441914241 -0.350647 0.679626 -0.634949 0.109741 1441914241 -0.350647 0.679626 -0.634949 0.109741 1441914241 -0.350647 0.679626 -0.634949 0.109741 1441914241 -0.234070 0.691040 -0.623596 0.280701 1441914241 -0.234070 0.691040 -0.623596 0.280701 1441914241 -0.234070 0.691040 -0.623596 0.280701 1441914241 -0.234070 0.691040 -0.623596 0.280701 1441914241 -0.234070 0.691040 -0.623596 0.280701 1441914241 -0.234070 0.691040 -0.623596 0.280701 1441914241 -0.101929 0.670654 -0.595215 0.430725 1441914241 -0.101929 0.670654 -0.595215 0.430725 1441914241 -0.101929 0.670654 -0.595215 0.430725 1441914241 -0.101929 0.670654 -0.595215 0.430725 1441914241 -0.101929 0.670654 -0.595215 0.430725 1441914241 -0.101929 0.670654 -0.595215 0.430725 1441914241 -0.028870 0.632446 -0.540527 0.554077 1441914241 -0.028870 0.632446 -0.540527 0.554077 1441914241 -0.028870 0.632446 -0.540527 0.554077 1441914241 -0.028870 0.632446 -0.540527 0.554077 1441914241 -0.028870 0.632446 -0.540527 0.554077 1441914241 -0.028870 0.632446 -0.540527 0.554077 1441914241 0.034851 0.634399 -0.527588 0.563843 1441914241 0.034851 0.634399 -0.527588 0.563843 1441914241 0.034851 0.634399 -0.527588 0.563843 1441914241 0.034851 0.634399 -0.527588 0.563843 1441914241 0.034851 0.634399 -0.527588 0.563843 1441914241 0.034851 0.634399 -0.527588 0.563843 1441914241 0.034851 0.634399 -0.527588 0.563843 1441914241 0.043945 0.645447 -0.546875 0.531372 1441914241 0.043945 0.645447 -0.546875 0.531372 1441914241 0.043945 0.645447 -0.546875 0.531372 1441914241 0.043945 0.645447 -0.546875 0.531372 1441914241 0.043945 0.645447 -0.546875 0.531372 1441914241 0.043945 0.645447 -0.546875 0.531372 1441914241 0.017456 0.655945 -0.575439 0.488159 1441914241 0.017456 0.655945 -0.575439 0.488159 1441914241 0.017456 0.655945 -0.575439 0.488159 1441914241 0.017456 0.655945 -0.575439 0.488159 1441914241 0.017456 0.655945 -0.575439 0.488159 1441914241 0.017456 0.655945 -0.575439 0.488159 1441914241 -0.009766 0.658875 -0.599060 0.454773 1441914241 -0.009766 0.658875 -0.599060 0.454773 1441914241 -0.009766 0.658875 -0.599060 0.454773 1441914241 -0.009766 0.658875 -0.599060 0.454773 1441914241 -0.009766 0.658875 -0.599060 0.454773 1441914241 -0.009766 0.658875 -0.599060 0.454773 1441914241 -0.009766 0.658875 -0.599060 0.454773 1441914241 -0.044800 0.658508 -0.611267 0.436707 1441914241 -0.044800 0.658508 -0.611267 0.436707 1441914241 -0.044800 0.658508 -0.611267 0.436707 1441914241 -0.044800 0.658508 -0.611267 0.436707 1441914241 -0.044800 0.658508 -0.611267 0.436707 1441914241 -0.044800 0.658508 -0.611267 0.436707 1441914241 
-0.680115 -0.079102 -0.657837 0.313843 1441914243 -0.674744 -0.114563 -0.643311 0.343323 1441914243 -0.674744 -0.114563 -0.643311 0.343323 1441914243 -0.674744 -0.114563 -0.643311 0.343323 1441914243 -0.674744 -0.114563 -0.643311 0.343323 1441914243 -0.674744 -0.114563 -0.643311 0.343323 1441914243 -0.674744 -0.114563 -0.643311 0.343323 1441914243 -0.667236 -0.146667 -0.633789 0.362793 1441914243 -0.667236 -0.146667 -0.633789 0.362793 1441914243 -0.667236 -0.146667 -0.633789 0.362793 1441914243 -0.667236 -0.146667 -0.633789 0.362793 1441914243 -0.667236 -0.146667 -0.633789 0.362793 1441914243 -0.667236 -0.146667 -0.633789 0.362793 1441914243 -0.667358 -0.150330 -0.633667 0.361389 1441914244 -0.667358 -0.150330 -0.633667 0.361389 1441914244 -0.667358 -0.150330 -0.633667 0.361389 1441914244 -0.667358 -0.150330 -0.633667 0.361389 1441914244 -0.667358 -0.150330 -0.633667 0.361389 1441914244 -0.667358 -0.150330 -0.633667 0.361389 1441914244 -0.675049 -0.139526 -0.632202 0.353943 1441914244 -0.675049 -0.139526 -0.632202 0.353943 1441914244 -0.675049 -0.139526 -0.632202 0.353943 1441914244 -0.675049 -0.139526 -0.632202 0.353943 1441914244 -0.675049 -0.139526 -0.632202 0.353943 1441914244 -0.675049 -0.139526 -0.632202 0.353943 1441914244 -0.684082 -0.119507 -0.632324 0.343567 1441914244 -0.684082 -0.119507 -0.632324 0.343567 1441914244 -0.684082 -0.119507 -0.632324 0.343567 1441914244 -0.684082 -0.119507 -0.632324 0.343567 1441914244 -0.684082 -0.119507 -0.632324 0.343567 1441914244 -0.684082 -0.119507 -0.632324 0.343567 1441914244 -0.684082 -0.119507 -0.632324 0.343567 1441914244 -0.688416 -0.101685 -0.635498 0.334534 1441914244 -0.686523 -0.102051 -0.638184 0.333252 1441914244 -0.686523 -0.102051 -0.638184 0.333252 1441914244 -0.686523 -0.102051 -0.638184 0.333252 1441914244 -0.686523 -0.102051 -0.638184 0.333252 1441914244 -0.686523 -0.102051 -0.638184 0.333252 1441914244 -0.686523 -0.102051 -0.638184 0.333252 1441914244 -0.686523 -0.102051 -0.638184 0.333252 1441914244 -0.682861 -0.113098 -0.639343 0.334961 1441914244 -0.682861 -0.113098 -0.639343 0.334961 1441914244 -0.682861 -0.113098 -0.639343 0.334961 1441914244 -0.682861 -0.113098 -0.639343 0.334961 1441914244 -0.682861 -0.113098 -0.639343 0.334961 1441914244 -0.682861 -0.113098 -0.639343 0.334961 1441914244 -0.680420 -0.118591 -0.641052 0.334717 1441914244 -0.680420 -0.118591 -0.641052 0.334717 1441914244 -0.680420 -0.118591 -0.641052 0.334717 1441914244 -0.680420 -0.118591 -0.641052 0.334717 1441914244 -0.680420 -0.118591 -0.641052 0.334717 1441914244 -0.680420 -0.118591 -0.641052 0.334717 1441914244 -0.678955 -0.121704 -0.641968 0.334900 1441914244 -0.678955 -0.121704 -0.641968 0.334900 1441914244 -0.678955 -0.121704 -0.641968 0.334900 1441914244 -0.678955 -0.121704 -0.641968 0.334900 1441914244 -0.678955 -0.121704 -0.641968 0.334900 1441914244 -0.678955 -0.121704 -0.641968 0.334900 1441914244 -0.678284 -0.126892 -0.640564 0.336914 1441914244 -0.678284 -0.126892 -0.640564 0.336914 1441914244 -0.678284 -0.126892 -0.640564 0.336914 1441914244 -0.678284 -0.126892 -0.640564 0.336914 1441914244 -0.678284 -0.126892 -0.640564 0.336914 1441914244 -0.678284 -0.126892 -0.640564 0.336914 1441914244 -0.678589 -0.128235 -0.639832 0.337341 1441914244 -0.678589 -0.128235 -0.639832 0.337341 1441914244 -0.678589 -0.128235 -0.639832 0.337341 1441914244 -0.678589 -0.128235 -0.639832 0.337341 1441914244 -0.678589 -0.128235 -0.639832 0.337341 1441914244 -0.678589 -0.128235 -0.639832 0.337341 1441914244 -0.678772 -0.126221 -0.640381 0.336670 1441914244 -0.678772 -0.126221 -0.640381 0.336670 1441914244 -0.678772 -0.126221 -0.640381 0.336670 1441914244 -0.678772 -0.126221 -0.640381 0.336670 1441914244 -0.678772 -0.126221 -0.640381 0.336670 1441914244 -0.678772 -0.126221 -0.640381 0.336670 1441914244 -0.679199 -0.124146 -0.639160 0.338928 1441914244 -0.679199 -0.124146 -0.639160 0.338928 1441914244 -0.679199 -0.124146 -0.639160 0.338928 1441914244 -0.679199 -0.124146 -0.639160 0.338928 1441914244 -0.679199 -0.124146 -0.639160 0.338928 1441914244 -0.679199 -0.124146 -0.639160 0.338928 1441914244 -0.679199 -0.124146 -0.639160 0.338928 1441914244 -0.679626 -0.120300 -0.638428 0.340759 1441914244 -0.679626 -0.120300 -0.638428 0.340759 1441914244 -0.679626 -0.120300 -0.638428 0.340759 1441914244 -0.679626 -0.120300 -0.638428 0.340759 1441914244 -0.679626 -0.120300 -0.638428 0.340759 1441914244 -0.679626 -0.120300 -0.638428 0.340759 1441914244 -0.678772 -0.124512 -0.637024 0.343628 1441914244 -0.678772 -0.124512 -0.637024 0.343628 1441914244 -0.678772 -0.124512 -0.637024 0.343628 1441914244 -0.678772 -0.124512 -0.637024 0.343628 1441914244 -0.678772 -0.124512 -0.637024 0.343628 1441914244 -0.678772 -0.124512 -0.637024 0.343628 1441914244 -0.678772 -0.124512 -0.637024 0.343628 1441914244 -0.678528 -0.134521 -0.633423 0.346985 1441914244 -0.678528 -0.134521 -0.633423 0.346985 1441914244 -0.678528 -0.134521 -0.633423 0.346985 1441914244 -0.678528 -0.134521 -0.633423 0.346985 1441914244 -0.678528 -0.134521 -0.633423 0.346985 1441914244 -0.678528 -0.134521 -0.633423 0.346985 1441914244 -0.678528 -0.134521 -0.633423 0.346985 1441914244 -0.679993 -0.136719 -0.632080 0.345642 1441914244 -0.679993 -0.136719 -0.632080 0.345642 1441914244 -0.679993 -0.136719 -0.632080 0.345642 1441914244 -0.679993 -0.136719 -0.632080 0.345642 1441914244 -0.679993 -0.136719 -0.632080 0.345642 1441914244 -0.679993 -0.136719 -0.632080 0.345642 1441914244 -0.678528 -0.138428 -0.634583 0.343201 1441914244 -0.678528 -0.138428 -0.634583 0.343201 1441914244 -0.678528 -0.138428 -0.634583 0.343201 1441914244 -0.678528 -0.138428 -0.634583 0.343201 1441914244 -0.678528 -0.138428 -0.634583 0.343201 1441914244 -0.678528 -0.138428 -0.634583 0.343201 1441914244 -0.678528 -0.138428 -0.634583 0.343201 1441914244 -0.673096 -0.153503 -0.632629 0.351013 1441914244 -0.673096 -0.153503 -0.632629 0.351013 1441914244 -0.673096 -0.153503 -0.632629 0.351013 1441914244 -0.673096 -0.153503 -0.632629 0.351013 1441914244 -0.673096 -0.153503 -0.632629 0.351013 1441914244 -0.673096 -0.153503 -0.632629 0.351013 1441914244 -0.668701 -0.169800 -0.626038 0.363525 1441914244 -0.668701 -0.169800 -0.626038 0.363525 1441914245 -0.668701 -0.169800 -0.626038 0.363525 1441914245 -0.668701 -0.169800 -0.626038 0.363525 1441914245 -0.668701 -0.169800 -0.626038 0.363525 1441914245 -0.668701 -0.169800 -0.626038 0.363525 1441914245 -0.669006 -0.170410 -0.622131 0.369385 1441914245 -0.669006 -0.170410 -0.622131 0.369385 1441914245 -0.669006 -0.170410 -0.622131 0.369385 1441914245 -0.669006 -0.170410 -0.622131 0.369385 1441914245 -0.669006 -0.170410 -0.622131 0.369385 1441914245 -0.669006 -0.170410 -0.622131 0.369385 1441914245 -0.670959 -0.158020 -0.624634 0.367065 1441914245 -0.670959 -0.158020 -0.624634 0.367065 1441914245 -0.670959 -0.158020 -0.624634 0.367065 1441914245 -0.670959 -0.158020 -0.624634 0.367065 1441914245 -0.670959 -0.158020 -0.624634 0.367065 1441914245 -0.670959 -0.158020 -0.624634 0.367065 1441914245 -0.670959 -0.158020 -0.624634 0.367065 1441914245 -0.669617 -0.153137 -0.626221 0.368774 1441914245 -0.669617 -0.153137 -0.626221 0.368774 1441914245 -0.669617 -0.153137 -0.626221 0.368774 1441914245 -0.669617 -0.153137 -0.626221 0.368774 1441914245 -0.669617 -0.153137 -0.626221 0.368774 1441914245 -0.665222 -0.166809 -0.620178 0.380859 1441914245 -0.665222 -0.166809 -0.620178 0.380859 1441914245 -0.665222 -0.166809 -0.620178 0.380859 1441914245 -0.665222 -0.166809 -0.620178 0.380859 1441914245 -0.665222 -0.166809 -0.620178 0.380859 1441914245 -0.665222 -0.166809 -0.620178 0.380859 1441914245 -0.665222 -0.166809 -0.620178 0.380859 1441914245 -0.664551 -0.177490 -0.612305 0.389893 1441914245 -0.664551 -0.177490 -0.612305 0.389893 1441914245 -0.664551 -0.177490 -0.612305 0.389893 1441914245 -0.664551 -0.177490 -0.612305 0.389893 1441914245 -0.664551 -0.177490 -0.612305 0.389893 1441914245 -0.664551 -0.177490 -0.612305 0.389893 1441914245 -0.664551 -0.177490 -0.612305 0.389893 1441914245 -0.668823 -0.164917 -0.614868 0.383972 1441914245 -0.668823 -0.164917 -0.614868 0.383972 1441914245 -0.668823 -0.164917 -0.614868 0.383972 1441914245 -0.668823 -0.164917 -0.614868 0.383972 1441914245 -0.668823 -0.164917 -0.614868 0.383972 1441914245 -0.668823 -0.164917 -0.614868 0.383972 1441914245 -0.667908 -0.157410 -0.618591 0.382813 1441914245 -0.667908 -0.157410 -0.618591 0.382813 1441914245 -0.667908 -0.157410 -0.618591 0.382813 1441914245 -0.667908 -0.157410 -0.618591 0.382813 1441914245 -0.667908 -0.157410 -0.618591 0.382813 1441914245 -0.667908 -0.157410 -0.618591 0.382813 1441914245 -0.667908 -0.157410 -0.618591 0.382813 1441914245 -0.661926 -0.169189 -0.617310 0.390198 1441914245 -0.661926 -0.169189 -0.617310 0.390198 1441914245 -0.661926 -0.169189 -0.617310 0.390198 1441914245 -0.661926 -0.169189 -0.617310 0.390198 1441914245 -0.661926 -0.169189 -0.617310 0.390198 1441914245 -0.661926 -0.169189 -0.617310 0.390198 1441914245 -0.656738 -0.178345 -0.617737 0.394104 1441914245 -0.656738 -0.178345 -0.617737 0.394104 1441914245 -0.656738 -0.178345 -0.617737 0.394104 1441914245 -0.656738 -0.178345 -0.617737 0.394104 1441914245 -0.656738 -0.178345 -0.617737 0.394104 1441914245 -0.656738 -0.178345 -0.617737 0.394104 1441914245 -0.660095 -0.169128 -0.624084 0.382446 1441914245 -0.660095 -0.169128 -0.624084 0.382446 1441914245 -0.660095 -0.169128 -0.624084 0.382446 1441914245 -0.660095 -0.169128 -0.624084 0.382446 1441914245 -0.660095 -0.169128 -0.624084 0.382446 1441914245 -0.660095 -0.169128 -0.624084 0.382446 1441914245 -0.660095 -0.169128 -0.624084 0.382446 1441914245 -0.665222 -0.149414 -0.633301 0.366211 1441914245 -0.665222 -0.149414 -0.633301 0.366211 1441914245 -0.665222 -0.149414 -0.633301 0.366211 1441914245 -0.665222 -0.149414 -0.633301 0.366211 1441914245 -0.665222 -0.149414 -0.633301 0.366211 1441914245 -0.665222 -0.149414 -0.633301 0.366211 1441914245 -0.666382 -0.146851 -0.634644 0.362854 1441914245 -0.666382 -0.146851 -0.634644 0.362854 1441914245 -0.666382 -0.146851 -0.634644 0.362854 1441914245 -0.666382 -0.146851 -0.634644 0.362854 1441914245 -0.666382 -0.146851 -0.634644 0.362854 1441914245 -0.666382 -0.146851 -0.634644 0.362854 1441914245 -0.666199 -0.154053 -0.631409 0.365845 1441914245 -0.666199 -0.154053 -0.631409 0.365845 1441914245 -0.666199 -0.154053 -0.631409 0.365845 1441914245 -0.666199 -0.154053 -0.631409 0.365845 1441914245 -0.666199 -0.154053 -0.631409 0.365845 1441914245 -0.666199 -0.154053 -0.631409 0.365845 1441914245 -0.666138 -0.155396 -0.631836 0.364624 1441914245 -0.666138 -0.155396 -0.631836 0.364624 1441914245 -0.666138 -0.155396 -0.631836 0.364624 1441914245 -0.666138 -0.155396 -0.631836 0.364624 1441914245 -0.666138 -0.155396 -0.631836 0.364624 1441914245 -0.666138 -0.155396 -0.631836 0.364624 1441914245 -0.666138 -0.155396 -0.631836 0.364624 1441914245 -0.667419 -0.151367 -0.632690 0.362549 1441914245 -0.667419 -0.151367 -0.632690 0.362549 1441914245 -0.667419 -0.151367 -0.632690 0.362549 1441914245 -0.667419 -0.151367 -0.632690 0.362549 1441914245 -0.667419 -0.151367 -0.632690 0.362549 1441914245 -0.667419 -0.151367 -0.632690 0.362549 1441914245 -0.670349 -0.142517 -0.633057 0.360107 1441914245 -0.670349 -0.142517 -0.633057 0.360107 1441914245 -0.670349 -0.142517 -0.633057 0.360107 1441914245 -0.670349 -0.142517 -0.633057 0.360107 1441914245 -0.670349 -0.142517 -0.633057 0.360107 1441914245 -0.670349 -0.142517 -0.633057 0.360107 1441914245 -0.672119 -0.136658 -0.633911 0.357544 1441914245 -0.672119 -0.136658 -0.633911 0.357544 1441914245 -0.672119 -0.136658 -0.633911 0.357544 1441914245 -0.672119 -0.136658 -0.633911 0.357544 1441914245 -0.672119 -0.136658 -0.633911 0.357544 1441914245 -0.672119 -0.136658 -0.633911 0.357544 1441914245 -0.672119 -0.141785 -0.632202 0.358521 1441914245 -0.672119 -0.141785 -0.632202 0.358521 1441914245 -0.672119 -0.141785 -0.632202 0.358521 1441914245 -0.672119 -0.141785 -0.632202 0.358521 1441914246 -0.672119 -0.141785 -0.632202 0.358521 1441914246 -0.672119 -0.141785 -0.632202 0.358521 1441914246 -0.672119 -0.141785 -0.632202 0.358521 1441914246 -0.670898 -0.151855 -0.630737 0.359253 1441914246 -0.670898 -0.151855 -0.630737 0.359253 1441914246 -0.670898 -0.151855 -0.630737 0.359253 1441914246 -0.670898 -0.151855 -0.630737 0.359253 1441914246 -0.670898 -0.151855 -0.630737 0.359253 1441914246 -0.670898 -0.151855 -0.630737 0.359253 1441914246 -0.669800 -0.159363 -0.632019 0.355774 1441914246 -0.669800 -0.159363 -0.632019 0.355774 1441914246 -0.669800 -0.159363 -0.632019 0.355774 1441914246 -0.669800 -0.159363 -0.632019 0.355774 1441914246 -0.669800 -0.159363 -0.632019 0.355774 1441914246 -0.669800 -0.159363 -0.632019 0.355774 1441914246 -0.668945 -0.171265 -0.629761 0.355896 1441914246 -0.668945 -0.171265 -0.629761 0.355896 1441914246 -0.668945 -0.171265 -0.629761 0.355896 1441914246 -0.668945 -0.171265 -0.629761 0.355896 1441914246 -0.668945 -0.171265 -0.629761 0.355896 1441914246 -0.668945 -0.171265 -0.629761 0.355896 1441914246 -0.670654 -0.176636 -0.626404 0.355957 1441914246 -0.670654 -0.176636 -0.626404 0.355957 1441914246 -0.670654 -0.176636 -0.626404 0.355957 1441914246 -0.670654 -0.176636 -0.626404 0.355957 1441914246 -0.670654 -0.176636 -0.626404 0.355957 1441914246 -0.670654 -0.176636 -0.626404 0.355957 1441914246 -0.670654 -0.176636 -0.626404 0.355957 1441914246 -0.673035 -0.164734 -0.628235 0.353943 1441914246 -0.673035 -0.164734 -0.628235 0.353943 1441914246 -0.673035 -0.164734 -0.628235 0.353943 1441914246 -0.673035 -0.164734 -0.628235 0.353943 1441914246 -0.673035 -0.164734 -0.628235 0.353943 1441914246 -0.673035 -0.164734 -0.628235 0.353943 1441914246 -0.672363 -0.153992 -0.630066 0.356750 1441914246 -0.672363 -0.153992 -0.630066 0.356750 1441914246 -0.672363 -0.153992 -0.630066 0.356750 1441914246 -0.672363 -0.153992 -0.630066 0.356750 1441914246 -0.672363 -0.153992 -0.630066 0.356750 1441914246 -0.672363 -0.153992 -0.630066 0.356750 1441914246 -0.669556 -0.155396 -0.626831 0.367004 1441914246 -0.669556 -0.155396 -0.626831 0.367004 1441914246 -0.669556 -0.155396 -0.626831 0.367004 1441914246 -0.669556 -0.155396 -0.626831 0.367004 1441914246 -0.669556 -0.155396 -0.626831 0.367004 1441914246 -0.669556 -0.155396 -0.626831 0.367004 1441914246 -0.669556 -0.155396 -0.626831 0.367004 1441914246 -0.668335 -0.153442 -0.624451 0.374023 1441914246 -0.668335 -0.153442 -0.624451 0.374023 1441914246 -0.668335 -0.153442 -0.624451 0.374023 1441914246 -0.668335 -0.153442 -0.624451 0.374023 1441914246 -0.668335 -0.153442 -0.624451 0.374023 1441914246 -0.668335 -0.153442 -0.624451 0.374023 1441914246 -0.666687 -0.145081 -0.626343 0.377075 1441914246 -0.666687 -0.145081 -0.626343 0.377075 1441914246 -0.666687 -0.145081 -0.626343 0.377075 1441914246 -0.666687 -0.145081 -0.626343 0.377075 1441914246 -0.666687 -0.145081 -0.626343 0.377075 1441914246 -0.666687 -0.145081 -0.626343 0.377075 1441914246 -0.664612 -0.139221 -0.628052 0.380188 1441914246 -0.664612 -0.139221 -0.628052 0.380188 1441914246 -0.664612 -0.139221 -0.628052 0.380188 1441914246 -0.664612 -0.139221 -0.628052 0.380188 1441914246 -0.664612 -0.139221 -0.628052 0.380188 1441914246 -0.664612 -0.139221 -0.628052 0.380188 1441914246 -0.664612 -0.139221 -0.628052 0.380188 1441914246 -0.662354 -0.138977 -0.629822 0.381287 1441914246 -0.662354 -0.138977 -0.629822 0.381287 1441914246 -0.662354 -0.138977 -0.629822 0.381287 1441914246 -0.662354 -0.138977 -0.629822 0.381287 1441914246 -0.662354 -0.138977 -0.629822 0.381287 1441914246 -0.662354 -0.138977 -0.629822 0.381287 1441914246 -0.659546 -0.145020 -0.631592 0.380920 1441914246 -0.659546 -0.145020 -0.631592 0.380920 1441914246 -0.659546 -0.145020 -0.631592 0.380920 1441914246 -0.659546 -0.145020 -0.631592 0.380920 1441914246 -0.659546 -0.145020 -0.631592 0.380920 1441914246 -0.659546 -0.145020 -0.631592 0.380920 1441914246 -0.655334 -0.158936 -0.631897 0.382202 1441914246 -0.655334 -0.158936 -0.631897 0.382202 1441914246 -0.655334 -0.158936 -0.631897 0.382202 1441914246 -0.655334 -0.158936 -0.631897 0.382202 1441914246 -0.655334 -0.158936 -0.631897 0.382202 1441914246 -0.655334 -0.158936 -0.631897 0.382202 1441914246 -0.655334 -0.158936 -0.631897 0.382202 1441914246 -0.654358 -0.172363 -0.631042 0.379517 1441914246 -0.654358 -0.172363 -0.631042 0.379517 1441914246 -0.654358 -0.172363 -0.631042 0.379517 1441914246 -0.654358 -0.172363 -0.631042 0.379517 1441914246 -0.654358 -0.172363 -0.631042 0.379517 1441914246 -0.654358 -0.172363 -0.631042 0.379517 1441914246 -0.656677 -0.173584 -0.631775 0.373596 1441914246 -0.656677 -0.173584 -0.631775 0.373596 1441914246 -0.656677 -0.173584 -0.631775 0.373596 1441914246 -0.656677 -0.173584 -0.631775 0.373596 1441914246 -0.656677 -0.173584 -0.631775 0.373596 1441914246 -0.656677 -0.173584 -0.631775 0.373596 1441914246 -0.657471 -0.180054 -0.628662 0.374329 1441914246 -0.657471 -0.180054 -0.628662 0.374329 1441914246 -0.657471 -0.180054 -0.628662 0.374329 1441914246 -0.657471 -0.180054 -0.628662 0.374329 1441914246 -0.657471 -0.180054 -0.628662 0.374329 1441914246 -0.657471 -0.180054 -0.628662 0.374329 1441914246 -0.660400 -0.179077 -0.626526 0.373230 1441914246 -0.660400 -0.179077 -0.626526 0.373230 1441914246 -0.660400 -0.179077 -0.626526 0.373230 1441914246 -0.660400 -0.179077 -0.626526 0.373230 1441914246 -0.660400 -0.179077 -0.626526 0.373230 1441914246 -0.660400 -0.179077 -0.626526 0.373230 1441914246 -0.660400 -0.179077 -0.626526 0.373230 1441914246 -0.663757 -0.170593 -0.627380 0.369812 1441914246 -0.663757 -0.170593 -0.627380 0.369812 1441914246 -0.663757 -0.170593 -0.627380 0.369812 1441914246 -0.663757 -0.170593 -0.627380 0.369812 1441914247 -0.663757 -0.170593 -0.627380 0.369812 1441914247 -0.663757 -0.170593 -0.627380 0.369812 1441914247 -0.666199 -0.163208 -0.627625 0.368347 1441914247 -0.666199 -0.163208 -0.627625 0.368347 1441914247 -0.666199 -0.163208 -0.627625 0.368347 1441914247 -0.666199 -0.163208 -0.627625 0.368347 1441914247 -0.666199 -0.163208 -0.627625 0.368347 1441914247 -0.666199 -0.163208 -0.627625 0.368347 1441914247 -0.667480 -0.159729 -0.627441 0.367920 1441914247 -0.667480 -0.159729 -0.627441 0.367920 1441914247 -0.667480 -0.159729 -0.627441 0.367920 1441914247 -0.667480 -0.159729 -0.627441 0.367920 1441914247 -0.667480 -0.159729 -0.627441 0.367920 1441914247 -0.667480 -0.159729 -0.627441 0.367920 1441914247 -0.667725 -0.159058 -0.626770 0.368896 1441914247 -0.667725 -0.159058 -0.626770 0.368896 1441914247 -0.667725 -0.159058 -0.626770 0.368896 1441914247 -0.667725 -0.159058 -0.626770 0.368896 1441914247 -0.667725 -0.159058 -0.626770 0.368896 1441914247 -0.668335 -0.156311 -0.625793 0.370544 1441914247 -0.668335 -0.156311 -0.625793 0.370544 1441914247 -0.668335 -0.156311 -0.625793 0.370544 1441914247 -0.668335 -0.156311 -0.625793 0.370544 1441914247 -0.668335 -0.156311 -0.625793 0.370544 1441914247 -0.668335 -0.156311 -0.625793 0.370544 1441914247 -0.668518 -0.150696 -0.627075 0.370361 1441914247 -0.668518 -0.150696 -0.627075 0.370361 1441914247 -0.668518 -0.150696 -0.627075 0.370361 1441914247 -0.668518 -0.150696 -0.627075 0.370361 1441914247 -0.668518 -0.150696 -0.627075 0.370361 1441914247 -0.668518 -0.150696 -0.627075 0.370361 1441914247 -0.668518 -0.150696 -0.627075 0.370361 1441914247 -0.665466 -0.154297 -0.628723 0.371643 1441914247 -0.665466 -0.154297 -0.628723 0.371643 1441914247 -0.665466 -0.154297 -0.628723 0.371643 1441914247 -0.665466 -0.154297 -0.628723 0.371643 1441914247 -0.665466 -0.154297 -0.628723 0.371643 1441914247 -0.665466 -0.154297 -0.628723 0.371643 1441914247 -0.659668 -0.172546 -0.626587 0.377441 1441914247 -0.659668 -0.172546 -0.626587 0.377441 1441914247 -0.659668 -0.172546 -0.626587 0.377441 1441914247 -0.659668 -0.172546 -0.626587 0.377441 1441914247 -0.659668 -0.172546 -0.626587 0.377441 1441914247 -0.659668 -0.172546 -0.626587 0.377441 1441914247 -0.655457 -0.190125 -0.621826 0.384277 1441914247 -0.655457 -0.190125 -0.621826 0.384277 1441914247 -0.655457 -0.190125 -0.621826 0.384277 1441914247 -0.655457 -0.190125 -0.621826 0.384277 1441914247 -0.655457 -0.190125 -0.621826 0.384277 1441914247 -0.655457 -0.190125 -0.621826 0.384277 1441914247 -0.655457 -0.190125 -0.621826 0.384277 1441914247 -0.655151 -0.193115 -0.619385 0.387207 1441914247 -0.655151 -0.193115 -0.619385 0.387207 1441914247 -0.655151 -0.193115 -0.619385 0.387207 1441914247 -0.655151 -0.193115 -0.619385 0.387207 1441914247 -0.655151 -0.193115 -0.619385 0.387207 1441914247 -0.655151 -0.193115 -0.619385 0.387207 1441914247 -0.656799 -0.188171 -0.618958 0.387573 1441914247 -0.656799 -0.188171 -0.618958 0.387573 1441914247 -0.656799 -0.188171 -0.618958 0.387573 1441914247 -0.656799 -0.188171 -0.618958 0.387573 1441914247 -0.656799 -0.188171 -0.618958 0.387573 1441914247 -0.656799 -0.188171 -0.618958 0.387573 1441914247 -0.656799 -0.188171 -0.618958 0.387573 1441914247 -0.659607 -0.181824 -0.617859 0.387573 1441914247 -0.659607 -0.181824 -0.617859 0.387573 1441914247 -0.659607 -0.181824 -0.617859 0.387573 1441914247 -0.659607 -0.181824 -0.617859 0.387573 1441914247 -0.659607 -0.181824 -0.617859 0.387573 1441914247 -0.659607 -0.181824 -0.617859 0.387573 1441914247 -0.661194 -0.175232 -0.617615 0.388245 1441914247 -0.661194 -0.175232 -0.617615 0.388245 1441914247 -0.661194 -0.175232 -0.617615 0.388245 1441914247 -0.661194 -0.175232 -0.617615 0.388245 1441914247 -0.661194 -0.175232 -0.617615 0.388245 1441914247 -0.661194 -0.175232 -0.617615 0.388245 1441914247 -0.661194 -0.175232 -0.617615 0.388245 1441914247 -0.659851 -0.174988 -0.615967 0.393250 1441914247 -0.659851 -0.174988 -0.615967 0.393250 1441914247 -0.659851 -0.174988 -0.615967 0.393250 1441914247 -0.659851 -0.174988 -0.615967 0.393250 1441914247 -0.659851 -0.174988 -0.615967 0.393250 1441914247 -0.659851 -0.174988 -0.615967 0.393250 1441914247 -0.658691 -0.178345 -0.612488 0.399109 1441914247 -0.658691 -0.178345 -0.612488 0.399109 1441914247 -0.658691 -0.178345 -0.612488 0.399109 1441914247 -0.658691 -0.178345 -0.612488 0.399109 1441914247 -0.658691 -0.178345 -0.612488 0.399109 1441914247 -0.658691 -0.178345 -0.612488 0.399109 1441914247 -0.661011 -0.172485 -0.612671 0.397522 1441914247 -0.661011 -0.172485 -0.612671 0.397522 1441914247 -0.661011 -0.172485 -0.612671 0.397522 1441914247 -0.661011 -0.172485 -0.612671 0.397522 1441914247 -0.661011 -0.172485 -0.612671 0.397522 1441914247 -0.661011 -0.172485 -0.612671 0.397522 1441914247 -0.661011 -0.172485 -0.612671 0.397522 1441914247 -0.663635 -0.161255 -0.616577 0.391785 1441914247 -0.663635 -0.161255 -0.616577 0.391785 1441914247 -0.663635 -0.161255 -0.616577 0.391785 1441914247 -0.663635 -0.161255 -0.616577 0.391785 1441914247 -0.663635 -0.161255 -0.616577 0.391785 1441914247 -0.663635 -0.161255 -0.616577 0.391785 1441914247 -0.664124 -0.152161 -0.621582 0.386658 1441914247 -0.664124 -0.152161 -0.621582 0.386658 1441914247 -0.664124 -0.152161 -0.621582 0.386658 1441914247 -0.664124 -0.152161 -0.621582 0.386658 1441914247 -0.664124 -0.152161 -0.621582 0.386658 1441914247 -0.664124 -0.152161 -0.621582 0.386658 1441914247 -0.660706 -0.153625 -0.624939 0.386475 1441914247 -0.660706 -0.153625 -0.624939 0.386475 1441914247 -0.660706 -0.153625 -0.624939 0.386475 1441914247 -0.660706 -0.153625 -0.624939 0.386475 1441914247 -0.660706 -0.153625 -0.624939 0.386475 1441914248 -0.660706 -0.153625 -0.624939 0.386475 1441914248 -0.656433 -0.163940 -0.625549 0.388550 1441914248 -0.656433 -0.163940 -0.625549 0.388550 1441914248 -0.656433 -0.163940 -0.625549 0.388550 1441914248 -0.656433 -0.163940 -0.625549 0.388550 1441914248 -0.656433 -0.163940 -0.625549 0.388550 1441914248 -0.656433 -0.163940 -0.625549 0.388550 1441914248 -0.652954 -0.176147 -0.626282 0.387939 1441914248 -0.652954 -0.176147 -0.626282 0.387939 1441914248 -0.652954 -0.176147 -0.626282 0.387939 1441914248 -0.652954 -0.176147 -0.626282 0.387939 1441914248 -0.652954 -0.176147 -0.626282 0.387939 1441914248 -0.652954 -0.176147 -0.626282 0.387939 1441914248 -0.650513 -0.184387 -0.627991 0.385437 1441914248 -0.650513 -0.184387 -0.627991 0.385437 1441914248 -0.650513 -0.184387 -0.627991 0.385437 1441914248 -0.650513 -0.184387 -0.627991 0.385437 1441914248 -0.650513 -0.184387 -0.627991 0.385437 1441914248 -0.650513 -0.184387 -0.627991 0.385437 1441914248 -0.651184 -0.182678 -0.628967 0.383362 1441914248 -0.651184 -0.182678 -0.628967 0.383362 1441914248 -0.651184 -0.182678 -0.628967 0.383362 1441914248 -0.651184 -0.182678 -0.628967 0.383362 1441914248 -0.651184 -0.182678 -0.628967 0.383362 1441914248 -0.651184 -0.182678 -0.628967 0.383362 1441914248 -0.652649 -0.180603 -0.627075 0.385132 1441914248 -0.652649 -0.180603 -0.627075 0.385132 1441914248 -0.652649 -0.180603 -0.627075 0.385132 1441914248 -0.652649 -0.180603 -0.627075 0.385132 1441914248 -0.652649 -0.180603 -0.627075 0.385132 1441914248 -0.652649 -0.180603 -0.627075 0.385132 1441914248 -0.655701 -0.173218 -0.627014 0.383301 1441914248 -0.655701 -0.173218 -0.627014 0.383301 1441914248 -0.655701 -0.173218 -0.627014 0.383301 1441914248 -0.655701 -0.173218 -0.627014 0.383301 1441914248 -0.655701 -0.173218 -0.627014 0.383301 1441914248 -0.655701 -0.173218 -0.627014 0.383301 1441914248 -0.659302 -0.165771 -0.626526 0.381287 1441914248 -0.659302 -0.165771 -0.626526 0.381287 1441914248 -0.659302 -0.165771 -0.626526 0.381287 1441914248 -0.659302 -0.165771 -0.626526 0.381287 1441914248 -0.659302 -0.165771 -0.626526 0.381287 1441914248 -0.659302 -0.165771 -0.626526 0.381287 1441914248 -0.659302 -0.165771 -0.626526 0.381287 1441914248 -0.661194 -0.161499 -0.626038 0.380676 1441914248 -0.661194 -0.161499 -0.626038 0.380676 1441914248 -0.661194 -0.161499 -0.626038 0.380676 1441914248 -0.661194 -0.161499 -0.626038 0.380676 1441914248 -0.661194 -0.161499 -0.626038 0.380676 1441914248 -0.661194 -0.161499 -0.626038 0.380676 1441914248 -0.662720 -0.159851 -0.622864 0.383850 1441914248 -0.662720 -0.159851 -0.622864 0.383850 1441914248 -0.662720 -0.159851 -0.622864 0.383850 1441914248 -0.662720 -0.159851 -0.622864 0.383850 1441914248 -0.662720 -0.159851 -0.622864 0.383850 1441914248 -0.662720 -0.159851 -0.622864 0.383850 1441914248 -0.662720 -0.159851 -0.622864 0.383850 1441914248 -0.663940 -0.153503 -0.622314 0.385254 1441914248 -0.663940 -0.153503 -0.622314 0.385254 1441914248 -0.663940 -0.153503 -0.622314 0.385254 1441914248 -0.663940 -0.153503 -0.622314 0.385254 1441914248 -0.663940 -0.153503 -0.622314 0.385254 1441914248 -0.663940 -0.153503 -0.622314 0.385254 1441914248 -0.661804 -0.152832 -0.625366 0.384277 1441914248 -0.661804 -0.152832 -0.625366 0.384277 1441914248 -0.661804 -0.152832 -0.625366 0.384277 1441914248 -0.661804 -0.152832 -0.625366 0.384277 1441914248 -0.661804 -0.152832 -0.625366 0.384277 1441914248 -0.661804 -0.152832 -0.625366 0.384277 1441914248 -0.661804 -0.152832 -0.625366 0.384277 1441914248 -0.655762 -0.177734 -0.622559 0.388489 1441914248 -0.655762 -0.177734 -0.622559 0.388489 1441914248 -0.655762 -0.177734 -0.622559 0.388489 1441914248 -0.655762 -0.177734 -0.622559 0.388489 1441914248 -0.655762 -0.177734 -0.622559 0.388489 1441914248 -0.655762 -0.177734 -0.622559 0.388489 1441914248 -0.653870 -0.203064 -0.616211 0.389282 1441914248 -0.653870 -0.203064 -0.616211 0.389282 1441914248 -0.653870 -0.203064 -0.616211 0.389282 1441914248 -0.653870 -0.203064 -0.616211 0.389282 1441914248 -0.653870 -0.203064 -0.616211 0.389282 1441914248 -0.653870 -0.203064 -0.616211 0.389282 1441914248 -0.656006 -0.207458 -0.613098 0.388367 1441914248 -0.656006 -0.207458 -0.613098 0.388367 1441914248 -0.656006 -0.207458 -0.613098 0.388367 1441914248 -0.656006 -0.207458 -0.613098 0.388367 1441914248 -0.656006 -0.207458 -0.613098 0.388367 1441914248 -0.656006 -0.207458 -0.613098 0.388367 1441914248 -0.656006 -0.207458 -0.613098 0.388367 1441914248 -0.658081 -0.196777 -0.615967 0.385864 1441914248 -0.658081 -0.196777 -0.615967 0.385864 1441914248 -0.658081 -0.196777 -0.615967 0.385864 1441914248 -0.658081 -0.196777 -0.615967 0.385864 1441914248 -0.658081 -0.196777 -0.615967 0.385864 1441914248 -0.658081 -0.196777 -0.615967 0.385864 1441914248 -0.658020 -0.189026 -0.616821 0.388428 1441914248 -0.658020 -0.189026 -0.616821 0.388428 1441914248 -0.658020 -0.189026 -0.616821 0.388428 1441914248 -0.658020 -0.189026 -0.616821 0.388428 1441914248 -0.658020 -0.189026 -0.616821 0.388428 1441914248 -0.658020 -0.189026 -0.616821 0.388428 1441914248 -0.658020 -0.189026 -0.616821 0.388428 1441914248 -0.656372 -0.187439 -0.616089 0.393188 1441914248 -0.656372 -0.187439 -0.616089 0.393188 1441914248 -0.656372 -0.187439 -0.616089 0.393188 1441914248 -0.656372 -0.187439 -0.616089 0.393188 1441914248 -0.656372 -0.187439 -0.616089 0.393188 1441914248 -0.656372 -0.187439 -0.616089 0.393188 1441914248 -0.654907 -0.186340 -0.614563 0.398438 1441914248 -0.654907 -0.186340 -0.614563 0.398438 1441914248 -0.654907 -0.186340 -0.614563 0.398438 1441914248 -0.654907 -0.186340 -0.614563 0.398438 1441914248 -0.654907 -0.186340 -0.614563 0.398438 1441914248 -0.654907 -0.186340 -0.614563 0.398438 1441914248 -0.654907 -0.186340 -0.614563 0.398438 1441914249 -0.654602 -0.176758 -0.615906 0.401245 1441914249 -0.654602 -0.176758 -0.615906 0.401245 1441914249 -0.654602 -0.176758 -0.615906 0.401245 1441914249 -0.654602 -0.176758 -0.615906 0.401245 1441914249 -0.654602 -0.176758 -0.615906 0.401245 1441914249 -0.654602 -0.176758 -0.615906 0.401245 1441914249 -0.653015 -0.165588 -0.619263 0.403320 1441914249 -0.653015 -0.165588 -0.619263 0.403320 1441914249 -0.653015 -0.165588 -0.619263 0.403320 1441914249 -0.653015 -0.165588 -0.619263 0.403320 1441914249 -0.653015 -0.165588 -0.619263 0.403320 1441914249 -0.653015 -0.165588 -0.619263 0.403320 1441914249 
-0.216370 0.697937 -0.656494 0.187256 1441914250 -0.216370 0.697937 -0.656494 0.187256 1441914250 -0.216370 0.697937 -0.656494 0.187256 1441914250 -0.096619 0.691833 -0.643494 0.312988 1441914250 -0.096619 0.691833 -0.643494 0.312988 1441914251 -0.096619 0.691833 -0.643494 0.312988 1441914251 -0.096619 0.691833 -0.643494 0.312988 1441914251 -0.096619 0.691833 -0.643494 0.312988 1441914251 -0.001709 0.670227 -0.619202 0.409119 1441914251 -0.001709 0.670227 -0.619202 0.409119 1441914251 -0.001709 0.670227 -0.619202 0.409119 1441914251 -0.001709 0.670227 -0.619202 0.409119 1441914251 -0.001709 0.670227 -0.619202 0.409119 1441914251 -0.001709 0.670227 -0.619202 0.409119 1441914251 0.069824 0.656921 -0.584595 0.470947 1441914251 0.069824 0.656921 -0.584595 0.470947 1441914251 0.069824 0.656921 -0.584595 0.470947 1441914251 0.069824 0.656921 -0.584595 0.470947 1441914251 0.069824 0.656921 -0.584595 0.470947 1441914251 0.069824 0.656921 -0.584595 0.470947 1441914251 0.069824 0.656921 -0.584595 0.470947 1441914251 0.119873 0.647949 -0.554260 0.508484 1441914251 0.119873 0.647949 -0.554260 0.508484 1441914251 0.119873 0.647949 -0.554260 0.508484 1441914251 0.119873 0.647949 -0.554260 0.508484 1441914251 0.119873 0.647949 -0.554260 0.508484 1441914251 0.119873 0.647949 -0.554260 0.508484 1441914251 0.119873 0.647949 -0.554260 0.508484 1441914251 0.117615 0.647583 -0.531311 0.533325 1441914251 0.117615 0.647583 -0.531311 0.533325 1441914251 0.117615 0.647583 -0.531311 0.533325 1441914251 0.117615 0.647583 -0.531311 0.533325 1441914251 0.117615 0.647583 -0.531311 0.533325 1441914251 0.117615 0.647583 -0.531311 0.533325 1441914251 0.093384 0.656006 -0.550232 0.508057 1441914251 0.093384 0.656006 -0.550232 0.508057 1441914251 0.093384 0.656006 -0.550232 0.508057 1441914251 0.093384 0.656006 -0.550232 0.508057 1441914251 0.093384 0.656006 -0.550232 0.508057 1441914251 0.093384 0.656006 -0.550232 0.508057 1441914251 0.042297 0.664673 -0.587524 0.459656 1441914251 0.042297 0.664673 -0.587524 0.459656 1441914251 0.042297 0.664673 -0.587524 0.459656 1441914251 0.042297 0.664673 -0.587524 0.459656 1441914251 0.042297 0.664673 -0.587524 0.459656 1441914251 0.042297 0.664673 -0.587524 0.459656 1441914251 -0.064209 0.665833 -0.619629 0.410583 1441914251 -0.064209 0.665833 -0.619629 0.410583 1441914251 -0.064209 0.665833 -0.619629 0.410583 1441914251 -0.064209 0.665833 -0.619629 0.410583 1441914251 -0.064209 0.665833 -0.619629 0.410583 1441914251 -0.064209 0.665833 -0.619629 0.410583 1441914251 -0.064209 0.665833 -0.619629 0.410583 1441914251 -0.190552 0.647827 -0.654419 0.340271 1441914251 -0.190552 0.647827 -0.654419 0.340271 1441914251 -0.190552 0.647827 -0.654419 0.340271 1441914251 -0.190552 0.647827 -0.654419 0.340271 1441914251 -0.190552 0.647827 -0.654419 0.340271 1441914251 -0.190552 0.647827 -0.654419 0.340271 1441914251 -0.345581 0.599670 -0.667236 0.275208 1441914251 -0.345581 0.599670 -0.667236 0.275208 1441914251 -0.345581 0.599670 -0.667236 0.275208 1441914251 -0.345581 0.599670 -0.667236 0.275208 1441914251 -0.345581 0.599670 -0.667236 0.275208 1441914251 -0.345581 0.599670 -0.667236 0.275208 1441914251 -0.479614 0.505981 -0.692200 0.186768 1441914251 -0.479614 0.505981 -0.692200 0.186768 1441914251 -0.479614 0.505981 -0.692200 0.186768 1441914251 -0.479614 0.505981 -0.692200 0.186768 1441914251 -0.479614 0.505981 -0.692200 0.186768 1441914251 -0.479614 0.505981 -0.692200 0.186768 1441914251 -0.479614 0.505981 -0.692200 0.186768 1441914251 -0.598511 0.397766 -0.692993 0.058228 1441914251 -0.598511 0.397766 -0.692993 0.058228 1441914251 -0.598511 0.397766 -0.692993 0.058228 1441914251 -0.598511 0.397766 -0.692993 0.058228 1441914251 -0.598511 0.397766 -0.692993 0.058228 1441914251 -0.598511 0.397766 -0.692993 0.058228 1441914251 -0.598511 0.397766 -0.692993 0.058228 1441914251 -0.679199 0.306396 -0.665894 -0.037598 1441914251 -0.679199 0.306396 -0.665894 -0.037598 1441914251 -0.679199 0.306396 -0.665894 -0.037598 1441914251 -0.679199 0.306396 -0.665894 -0.037598 1441914251 -0.679199 0.306396 -0.665894 -0.037598 1441914251 -0.679199 0.306396 -0.665894 -0.037598 1441914251 -0.703003 0.300110 -0.639343 -0.083862 1441914251 -0.703003 0.300110 -0.639343 -0.083862 1441914251 -0.703003 0.300110 -0.639343 -0.083862 1441914251 -0.703003 0.300110 -0.639343 -0.083862 1441914251 -0.703003 0.300110 -0.639343 -0.083862 1441914251 -0.703003 0.300110 -0.639343 -0.083862 1441914251 -0.703003 0.300110 -0.639343 -0.083862 1441914251 -0.676453 0.368164 -0.627686 -0.113586 1441914251 -0.676453 0.368164 -0.627686 -0.113586 1441914251 -0.676453 0.368164 -0.627686 -0.113586 1441914251 -0.676453 0.368164 -0.627686 -0.113586 1441914251 -0.676453 0.368164 -0.627686 -0.113586 1441914251 -0.667969 0.396484 -0.620239 -0.109436 1441914251 -0.667969 0.396484 -0.620239 -0.109436 1441914251 -0.667969 0.396484 -0.620239 -0.109436 1441914251 -0.667969 0.396484 -0.620239 -0.109436 1441914251 -0.667969 0.396484 -0.620239 -0.109436 1441914251 -0.667969 0.396484 -0.620239 -0.109436 1441914251 -0.667969 0.396484 -0.620239 -0.109436 1441914251 -0.646790 0.434998 -0.618896 -0.096863 1441914251 -0.646790 0.434998 -0.618896 -0.096863 1441914251 -0.646790 0.434998 -0.618896 -0.096863 1441914251 -0.646790 0.434998 -0.618896 -0.096863 1441914251 -0.646790 0.434998 -0.618896 -0.096863 1441914251 -0.646790 0.434998 -0.618896 -0.096863 1441914251 -0.596252 0.497192 -0.626709 -0.067505 1441914251 -0.596252 0.497192 -0.626709 -0.067505 1441914251 -0.596252 0.497192 -0.626709 -0.067505 1441914251 -0.596252 0.497192 -0.626709 -0.067505 1441914251 -0.596252 0.497192 -0.626709 -0.067505 1441914251 -0.596252 0.497192 -0.626709 -0.067505 1441914251 -0.508606 0.581787 -0.634338 -0.021912 1441914251 -0.508606 0.581787 -0.634338 -0.021912 1441914251 -0.508606 0.581787 -0.634338 -0.021912 1441914251 -0.508606 0.581787 -0.634338 -0.021912 1441914252 -0.508606 0.581787 -0.634338 -0.021912 1441914252 -0.508606 0.581787 -0.634338 -0.021912 1441914252 -0.508606 0.581787 -0.634338 -0.021912 1441914252 -0.393616 0.653931 -0.644287 0.048767 1441914252 -0.393616 0.653931 -0.644287 0.048767 1441914252 -0.393616 0.653931 -0.644287 0.048767 1441914252 -0.393616 0.653931 -0.644287 0.048767 1441914252 -0.393616 0.653931 -0.644287 0.048767 1441914252 -0.393616 0.653931 -0.644287 0.048767 1441914252 -0.273376 0.693359 -0.653809 0.130798 1441914252 -0.273376 0.693359 -0.653809 0.130798 1441914252 -0.273376 0.693359 -0.653809 0.130798 1441914252 -0.273376 0.693359 -0.653809 0.130798 1441914252 -0.273376 0.693359 -0.653809 0.130798 1441914252 -0.273376 0.693359 -0.653809 0.130798 1441914252 -0.144592 0.711548 -0.654114 0.212097 1441914252 -0.144592 0.711548 -0.654114 0.212097 1441914252 -0.144592 0.711548 -0.654114 0.212097 1441914252 -0.144592 0.711548 -0.654114 0.212097 1441914252 -0.144592 0.711548 -0.654114 0.212097 1441914252 -0.144592 0.711548 -0.654114 0.212097 1441914252 -0.026367 0.697632 -0.651672 0.296448 1441914252 -0.026367 0.697632 -0.651672 0.296448 1441914252 -0.026367 0.697632 -0.651672 0.296448 1441914252 -0.026367 0.697632 -0.651672 0.296448 1441914252 -0.026367 0.697632 -0.651672 0.296448 1441914252 -0.026367 0.697632 -0.651672 0.296448 1441914252 0.060059 0.660828 -0.643433 0.381653 1441914252 0.060059 0.660828 -0.643433 0.381653 1441914252 0.060059 0.660828 -0.643433 0.381653 1441914252 0.060059 0.660828 -0.643433 0.381653 1441914252 0.060059 0.660828 -0.643433 0.381653 1441914252 0.060059 0.660828 -0.643433 0.381653 1441914252 0.060059 0.660828 -0.643433 0.381653 1441914252 0.111084 0.629761 -0.629211 0.441772 1441914252 0.111084 0.629761 -0.629211 0.441772 1441914252 0.111084 0.629761 -0.629211 0.441772 1441914252 0.111084 0.629761 -0.629211 0.441772 1441914252 0.111084 0.629761 -0.629211 0.441772 1441914252 0.111084 0.629761 -0.629211 0.441772 1441914252 0.117371 0.619446 -0.619446 0.467712 1441914252 0.117371 0.619446 -0.619446 0.467712 1441914252 0.117371 0.619446 -0.619446 0.467712 1441914252 0.117371 0.619446 -0.619446 0.467712 1441914252 0.117371 0.619446 -0.619446 0.467712 1441914252 0.117371 0.619446 -0.619446 0.467712 1441914252 0.109680 0.627991 -0.636414 0.434204 1441914252 0.109680 0.627991 -0.636414 0.434204 1441914252 0.109680 0.627991 -0.636414 0.434204 1441914252 0.109680 0.627991 -0.636414 0.434204 1441914252 0.109680 0.627991 -0.636414 0.434204 1441914252 0.109680 0.627991 -0.636414 0.434204 1441914252 0.087524 0.638489 -0.657898 0.389648 1441914252 0.087524 0.638489 -0.657898 0.389648 1441914252 0.087524 0.638489 -0.657898 0.389648 1441914252 0.087524 0.638489 -0.657898 0.389648 1441914252 0.087524 0.638489 -0.657898 0.389648 1441914252 0.087524 0.638489 -0.657898 0.389648 1441914252 0.087524 0.638489 -0.657898 0.389648 1441914252 0.015442 0.640503 -0.665100 0.383545 1441914252 0.015442 0.640503 -0.665100 0.383545 1441914252 0.015442 0.640503 -0.665100 0.383545 1441914252 0.015442 0.640503 -0.665100 0.383545 1441914252 0.015442 0.640503 -0.665100 0.383545 1441914252 0.015442 0.640503 -0.665100 0.383545 1441914252 -0.115601 0.623413 -0.667480 0.390442 1441914252 -0.115601 0.623413 -0.667480 0.390442 1441914252 -0.115601 0.623413 -0.667480 0.390442 1441914252 -0.115601 0.623413 -0.667480 0.390442 1441914252 -0.115601 0.623413 -0.667480 0.390442 1441914252 -0.115601 0.623413 -0.667480 0.390442 1441914252 -0.244568 0.589783 -0.699219 0.321533 1441914252 -0.244568 0.589783 -0.699219 0.321533 1441914252 -0.244568 0.589783 -0.699219 0.321533 1441914252 -0.244568 0.589783 -0.699219 0.321533 1441914252 -0.244568 0.589783 -0.699219 0.321533 1441914252 -0.244568 0.589783 -0.699219 0.321533 1441914252 -0.394897 0.536743 -0.712036 0.221313 1441914252 -0.394897 0.536743 -0.712036 0.221313 1441914252 -0.394897 0.536743 -0.712036 0.221313 1441914252 -0.394897 0.536743 -0.712036 0.221313 1441914252 -0.394897 0.536743 -0.712036 0.221313 1441914252 -0.394897 0.536743 -0.712036 0.221313 1441914252 -0.394897 0.536743 -0.712036 0.221313 1441914252 -0.534424 0.452332 -0.705505 0.109985 1441914252 -0.534424 0.452332 -0.705505 0.109985 1441914252 -0.534424 0.452332 -0.705505 0.109985 1441914252 -0.534424 0.452332 -0.705505 0.109985 1441914252 -0.534424 0.452332 -0.705505 0.109985 1441914252 -0.534424 0.452332 -0.705505 0.109985 1441914252 -0.630188 0.366211 -0.684692 0.006287 1441914252 -0.630188 0.366211 -0.684692 0.006287 1441914252 -0.630188 0.366211 -0.684692 0.006287 1441914252 -0.630188 0.366211 -0.684692 0.006287 1441914252 -0.630188 0.366211 -0.684692 0.006287 1441914252 -0.630188 0.366211 -0.684692 0.006287 1441914252 -0.630188 0.366211 -0.684692 0.006287 1441914252 -0.690735 0.291992 -0.657654 -0.072144 1441914252 -0.690735 0.291992 -0.657654 -0.072144 1441914252 -0.690735 0.291992 -0.657654 -0.072144 1441914252 -0.690735 0.291992 -0.657654 -0.072144 1441914252 -0.690735 0.291992 -0.657654 -0.072144 1441914252 -0.690735 0.291992 -0.657654 -0.072144 1441914252 -0.694885 0.297241 -0.642212 -0.128296 1441914252 -0.694885 0.297241 -0.642212 -0.128296 1441914252 -0.694885 0.297241 -0.642212 -0.128296 1441914252 -0.694885 0.297241 -0.642212 -0.128296 1441914252 -0.694885 0.297241 -0.642212 -0.128296 1441914252 -0.694885 0.297241 -0.642212 -0.128296 1441914252 -0.681580 0.319702 -0.644836 -0.132263 1441914252 -0.681580 0.319702 -0.644836 -0.132263 1441914252 -0.681580 0.319702 -0.644836 -0.132263 1441914252 -0.681580 0.319702 -0.644836 -0.132263 1441914253 -0.681580 0.319702 -0.644836 -0.132263 1441914253 -0.681580 0.319702 -0.644836 -0.132263 1441914253 -0.674927 0.335510 -0.645508 -0.123779 1441914253 -0.674927 0.335510 -0.645508 -0.123779 1441914253 -0.674927 0.335510 -0.645508 -0.123779 1441914253 -0.674927 0.335510 -0.645508 -0.123779 1441914253 -0.674927 0.335510 -0.645508 -0.123779 1441914253 -0.674927 0.335510 -0.645508 -0.123779 1441914253 -0.658997 0.378540 -0.639648 -0.115479 1441914253 -0.658997 0.378540 -0.639648 -0.115479 1441914253 -0.658997 0.378540 -0.639648 -0.115479 1441914253 -0.658997 0.378540 -0.639648 -0.115479 1441914253 -0.658997 0.378540 -0.639648 -0.115479 1441914253 -0.658997 0.378540 -0.639648 -0.115479 1441914253 -0.621399 0.439575 -0.643799 -0.078857 1441914253 -0.621399 0.439575 -0.643799 -0.078857 1441914253 -0.621399 0.439575 -0.643799 -0.078857 1441914253 -0.621399 0.439575 -0.643799 -0.078857 1441914253 -0.621399 0.439575 -0.643799 -0.078857 1441914253 -0.621399 0.439575 -0.643799 -0.078857 1441914253 -0.621399 0.439575 -0.643799 -0.078857 1441914253 -0.561401 0.500732 -0.658630 -0.018677 1441914253 -0.561401 0.500732 -0.658630 -0.018677 1441914253 -0.561401 0.500732 -0.658630 -0.018677 1441914253 -0.561401 0.500732 -0.658630 -0.018677 1441914253 -0.561401 0.500732 -0.658630 -0.018677 1441914253 -0.561401 0.500732 -0.658630 -0.018677 1441914253 -0.479187 0.560181 -0.673767 0.051636 1441914253 -0.479187 0.560181 -0.673767 0.051636 1441914253 -0.479187 0.560181 -0.673767 0.051636 1441914253 -0.479187 0.560181 -0.673767 0.051636 1441914253 -0.479187 0.560181 -0.673767 0.051636 1441914253 -0.479187 0.560181 -0.673767 0.051636 1441914253 -0.370117 0.620422 -0.681763 0.115112 1441914253 -0.370117 0.620422 -0.681763 0.115112 1441914253 -0.370117 0.620422 -0.681763 0.115112 1441914253 -0.370117 0.620422 -0.681763 0.115112 1441914253 -0.370117 0.620422 -0.681763 0.115112 1441914253 -0.370117 0.620422 -0.681763 0.115112 1441914253 -0.234192 0.662170 -0.686401 0.188354 1441914253 -0.234192 0.662170 -0.686401 0.188354 1441914253 -0.234192 0.662170 -0.686401 0.188354 1441914253 -0.234192 0.662170 -0.686401 0.188354 1441914253 -0.234192 0.662170 -0.686401 0.188354 1441914253 -0.234192 0.662170 -0.686401 0.188354 1441914253 -0.111511 0.662415 -0.682495 0.287964 1441914253 -0.111511 0.662415 -0.682495 0.287964 1441914253 -0.111511 0.662415 -0.682495 0.287964 1441914253 -0.111511 0.662415 -0.682495 0.287964 1441914253 -0.111511 0.662415 -0.682495 0.287964 1441914253 -0.111511 0.662415 -0.682495 0.287964 1441914253 -0.111511 0.662415 -0.682495 0.287964 1441914253 -0.022766 0.635132 -0.669312 0.384827 1441914253 -0.022766 0.635132 -0.669312 0.384827 1441914253 -0.022766 0.635132 -0.669312 0.384827 1441914253 -0.022766 0.635132 -0.669312 0.384827 1441914253 -0.022766 0.635132 -0.669312 0.384827 1441914253 -0.022766 0.635132 -0.669312 0.384827 1441914253 0.019104 0.607117 -0.652893 0.452454 1441914253 0.019104 0.607117 -0.652893 0.452454 1441914253 0.019104 0.607117 -0.652893 0.452454 1441914253 0.019104 0.607117 -0.652893 0.452454 1441914253 0.019104 0.607117 -0.652893 0.452454 1441914253 0.019104 0.607117 -0.652893 0.452454 1441914253 0.019104 0.607117 -0.652893 0.452454 1441914253 0.046204 0.594543 -0.671753 0.439453 1441914253 0.046204 0.594543 -0.671753 0.439453 1441914253 0.046204 0.594543 -0.671753 0.439453 1441914253 0.046204 0.594543 -0.671753 0.439453 1441914253 0.046204 0.594543 -0.671753 0.439453 1441914253 0.046204 0.594543 -0.671753 0.439453 1441914253 0.046387 0.592102 -0.694275 0.406494 1441914253 0.046387 0.592102 -0.694275 0.406494 1441914253 0.046387 0.592102 -0.694275 0.406494 1441914253 0.046387 0.592102 -0.694275 0.406494 1441914253 0.046387 0.592102 -0.694275 0.406494 1441914253 0.046387 0.592102 -0.694275 0.406494 1441914253 0.011047 0.597961 -0.704102 0.382874 1441914253 0.011047 0.597961 -0.704102 0.382874 1441914253 0.011047 0.597961 -0.704102 0.382874 1441914253 0.011047 0.597961 -0.704102 0.382874 1441914253 0.011047 0.597961 -0.704102 0.382874 1441914253 0.011047 0.597961 -0.704102 0.382874 1441914253 -0.059814 0.602478 -0.708557 0.362427 1441914253 -0.059814 0.602478 -0.708557 0.362427 1441914253 -0.059814 0.602478 -0.708557 0.362427 1441914253 -0.059814 0.602478 -0.708557 0.362427 1441914253 -0.059814 0.602478 -0.708557 0.362427 1441914253 -0.059814 0.602478 -0.708557 0.362427 1441914253 -0.059814 0.602478 -0.708557 0.362427 1441914253 -0.147217 0.603394 -0.722107 0.304688 1441914253 -0.147217 0.603394 -0.722107 0.304688 1441914253 -0.147217 0.603394 -0.722107 0.304688 1441914253 -0.147217 0.603394 -0.722107 0.304688 1441914253 -0.147217 0.603394 -0.722107 0.304688 1441914253 -0.147217 0.603394 -0.722107 0.304688 1441914253 -0.255798 0.591064 -0.725586 0.242432 1441914253 -0.255798 0.591064 -0.725586 0.242432 1441914253 -0.255798 0.591064 -0.725586 0.242432 1441914253 -0.255798 0.591064 -0.725586 0.242432 1441914253 -0.255798 0.591064 -0.725586 0.242432 1441914253 -0.255798 0.591064 -0.725586 0.242432 1441914253 -0.372314 0.556152 -0.722107 0.175293 1441914253 -0.372314 0.556152 -0.722107 0.175293 1441914253 -0.372314 0.556152 -0.722107 0.175293 1441914253 -0.372314 0.556152 -0.722107 0.175293 1441914253 -0.372314 0.556152 -0.722107 0.175293 1441914253 -0.372314 0.556152 -0.722107 0.175293 1441914253 -0.501038 0.484985 -0.709412 0.102600 1441914253 -0.501038 0.484985 -0.709412 0.102600 1441914253 -0.501038 0.484985 -0.709412 0.102600 1441914253 -0.501038 0.484985 -0.709412 0.102600 1441914253 -0.501038 0.484985 -0.709412 0.102600 1441914254 -0.501038 0.484985 -0.709412 0.102600 1441914254 -0.614441 0.388000 -0.686829 0.015930 1441914254 -0.614441 0.388000 -0.686829 0.015930 1441914254 -0.614441 0.388000 -0.686829 0.015930 1441914254 -0.614441 0.388000 -0.686829 0.015930 1441914254 -0.614441 0.388000 -0.686829 0.015930 1441914254 -0.614441 0.388000 -0.686829 0.015930 1441914254 -0.678406 0.301270 -0.669189 -0.036194 1441914254 -0.678406 0.301270 -0.669189 -0.036194 1441914254 -0.678406 0.301270 -0.669189 -0.036194 1441914254 -0.678406 0.301270 -0.669189 -0.036194 1441914254 -0.678406 0.301270 -0.669189 -0.036194 1441914254 -0.678406 0.301270 -0.669189 -0.036194 1441914254 -0.678406 0.301270 -0.669189 -0.036194 1441914254 -0.692017 0.293945 -0.651794 -0.099915 1441914254 -0.692017 0.293945 -0.651794 -0.099915 1441914254 -0.692017 0.293945 -0.651794 -0.099915 1441914254 -0.692017 0.293945 -0.651794 -0.099915 1441914254 -0.692017 0.293945 -0.651794 -0.099915 1441914254 -0.687439 0.325378 -0.634155 -0.139465 1441914254 -0.687439 0.325378 -0.634155 -0.139465 1441914254 -0.687439 0.325378 -0.634155 -0.139465 1441914254 -0.687439 0.325378 -0.634155 -0.139465 1441914254 -0.688110 0.332947 -0.631531 -0.129944 1441914254 -0.688110 0.332947 -0.631531 -0.129944 1441914254 -0.688110 0.332947 -0.631531 -0.129944 1441914254 -0.688110 0.332947 -0.631531 -0.129944 1441914254 -0.688110 0.332947 -0.631531 -0.129944 1441914254 -0.688110 0.332947 -0.631531 -0.129944 1441914254 -0.675659 0.358459 -0.634766 -0.109924 1441914254 -0.675659 0.358459 -0.634766 -0.109924 1441914254 -0.675659 0.358459 -0.634766 -0.109924 1441914254 -0.675659 0.358459 -0.634766 -0.109924 1441914254 -0.675659 0.358459 -0.634766 -0.109924 1441914254 -0.675659 0.358459 -0.634766 -0.109924 1441914254 -0.675659 0.358459 -0.634766 -0.109924 1441914254 -0.655579 0.391663 -0.641235 -0.075500 1441914254 -0.655579 0.391663 -0.641235 -0.075500 1441914254 -0.655579 0.391663 -0.641235 -0.075500 1441914254 -0.655579 0.391663 -0.641235 -0.075500 1441914254 -0.655579 0.391663 -0.641235 -0.075500 1441914254 -0.655579 0.391663 -0.641235 -0.075500 1441914254 -0.621460 0.435791 -0.649841 -0.039551 1441914254 -0.621460 0.435791 -0.649841 -0.039551 1441914254 -0.621460 0.435791 -0.649841 -0.039551 1441914254 -0.621460 0.435791 -0.649841 -0.039551 1441914254 -0.621460 0.435791 -0.649841 -0.039551 1441914254 -0.563293 0.503113 -0.655396 -0.010986 1441914254 -0.563293 0.503113 -0.655396 -0.010986 1441914254 -0.563293 0.503113 -0.655396 -0.010986 1441914254 -0.563293 0.503113 -0.655396 -0.010986 1441914254 -0.563293 0.503113 -0.655396 -0.010986 1441914254 -0.563293 0.503113 -0.655396 -0.010986 1441914254 -0.470581 0.588074 -0.657532 0.019165 1441914254 -0.470581 0.588074 -0.657532 0.019165 1441914254 -0.470581 0.588074 -0.657532 0.019165 1441914254 -0.470581 0.588074 -0.657532 0.019165 1441914254 -0.470581 0.588074 -0.657532 0.019165 1441914254 -0.470581 0.588074 -0.657532 0.019165 1441914254 -0.470581 0.588074 -0.657532 0.019165 1441914254 -0.346863 0.657349 -0.664429 0.078491 1441914254 -0.346863 0.657349 -0.664429 0.078491 1441914254 -0.346863 0.657349 -0.664429 0.078491 1441914254 -0.346863 0.657349 -0.664429 0.078491 1441914254 -0.346863 0.657349 -0.664429 0.078491 1441914254 -0.206726 0.687500 -0.672302 0.180603 1441914254 -0.206726 0.687500 -0.672302 0.180603 1441914254 -0.206726 0.687500 -0.672302 0.180603 1441914254 -0.206726 0.687500 -0.672302 0.180603 1441914254 -0.206726 0.687500 -0.672302 0.180603 1441914254 -0.206726 0.687500 -0.672302 0.180603 1441914254 -0.206726 0.687500 -0.672302 0.180603 1441914254 -0.059631 0.684082 -0.671509 0.278320 1441914254 -0.059631 0.684082 -0.671509 0.278320 1441914254 -0.059631 0.684082 -0.671509 0.278320 1441914254 -0.059631 0.684082 -0.671509 0.278320 1441914254 -0.059631 0.684082 -0.671509 0.278320 1441914254 -0.059631 0.684082 -0.671509 0.278320 1441914254 -0.059631 0.684082 -0.671509 0.278320 1441914254 0.047119 0.652527 -0.657043 0.374512 1441914254 0.047119 0.652527 -0.657043 0.374512 1441914254 0.047119 0.652527 -0.657043 0.374512 1441914254 0.047119 0.652527 -0.657043 0.374512 1441914254 0.047119 0.652527 -0.657043 0.374512 1441914254 0.047119 0.652527 -0.657043 0.374512 1441914254 0.095398 0.620728 -0.632629 0.453186 1441914254 0.095398 0.620728 -0.632629 0.453186 1441914254 0.095398 0.620728 -0.632629 0.453186 1441914254 0.095398 0.620728 -0.632629 0.453186 1441914254 0.095398 0.620728 -0.632629 0.453186 1441914254 0.095398 0.620728 -0.632629 0.453186 1441914254 0.116394 0.608398 -0.627930 0.471130 1441914254 0.116394 0.608398 -0.627930 0.471130 1441914254 0.116394 0.608398 -0.627930 0.471130 1441914254 0.116394 0.608398 -0.627930 0.471130 1441914254 0.116394 0.608398 -0.627930 0.471130 1441914254 0.116394 0.608398 -0.627930 0.471130 1441914254 0.118164 0.609314 -0.640991 0.451538 1441914254 0.118164 0.609314 -0.640991 0.451538 1441914254 0.118164 0.609314 -0.640991 0.451538 1441914254 0.118164 0.609314 -0.640991 0.451538 1441914254 0.118164 0.609314 -0.640991 0.451538 1441914254 0.118164 0.609314 -0.640991 0.451538 1441914254 0.078125 0.619568 -0.648743 0.434937 1441914254 0.078125 0.619568 -0.648743 0.434937 1441914254 0.078125 0.619568 -0.648743 0.434937 1441914254 0.078125 0.619568 -0.648743 0.434937 1441914254 0.078125 0.619568 -0.648743 0.434937 1441914254 0.078125 0.619568 -0.648743 0.434937 1441914254 0.078125 0.619568 -0.648743 0.434937 1441914255 0.010315 0.631775 -0.663269 0.401001 1441914255 0.010315 0.631775 -0.663269 0.401001 1441914255 0.010315 0.631775 -0.663269 0.401001 1441914255 0.010315 0.631775 -0.663269 0.401001 1441914255 0.010315 0.631775 -0.663269 0.401001 1441914255 0.010315 0.631775 -0.663269 0.401001 1441914255 -0.103882 0.636108 -0.672791 0.363220 1441914255 -0.103882 0.636108 -0.672791 0.363220 1441914255 -0.103882 0.636108 -0.672791 0.363220 1441914255 -0.103882 0.636108 -0.672791 0.363220 1441914255 -0.103882 0.636108 -0.672791 0.363220 1441914255 -0.103882 0.636108 -0.672791 0.363220 1441914255 -0.235535 0.629211 -0.677673 0.298950 1441914255 -0.235535 0.629211 -0.677673 0.298950 1441914255 -0.235535 0.629211 -0.677673 0.298950 1441914255 -0.235535 0.629211 -0.677673 0.298950 1441914255 -0.235535 0.629211 -0.677673 0.298950 1441914255 -0.235535 0.629211 -0.677673 0.298950 1441914255 -0.332458 0.609375 -0.690247 0.204163 1441914255 -0.332458 0.609375 -0.690247 0.204163 1441914255 -0.332458 0.609375 -0.690247 0.204163 1441914255 -0.332458 0.609375 -0.690247 0.204163 1441914255 -0.332458 0.609375 -0.690247 0.204163 1441914255 -0.332458 0.609375 -0.690247 0.204163 1441914255 -0.413330 0.577271 -0.696411 0.104797 1441914255 -0.413330 0.577271 -0.696411 0.104797 1441914255 -0.413330 0.577271 -0.696411 0.104797 1441914255 -0.413330 0.577271 -0.696411 0.104797 1441914255 -0.413330 0.577271 -0.696411 0.104797 1441914255 -0.413330 0.577271 -0.696411 0.104797 1441914255 -0.495361 0.513611 -0.700439 0.015259 1441914255 -0.495361 0.513611 -0.700439 0.015259 1441914255 -0.495361 0.513611 -0.700439 0.015259 1441914255 -0.495361 0.513611 -0.700439 0.015259 1441914255 -0.495361 0.513611 -0.700439 0.015259 1441914255 -0.495361 0.513611 -0.700439 0.015259 1441914255 -0.495361 0.513611 -0.700439 0.015259 1441914255 -0.579102 0.420593 -0.698303 -0.013367 1441914255 -0.579102 0.420593 -0.698303 -0.013367 1441914255 -0.579102 0.420593 -0.698303 -0.013367 1441914255 -0.579102 0.420593 -0.698303 -0.013367 1441914255 -0.579102 0.420593 -0.698303 -0.013367 1441914255 -0.579102 0.420593 -0.698303 -0.013367 1441914255 -0.641296 0.330261 -0.691040 -0.046814 1441914255 -0.641296 0.330261 -0.691040 -0.046814 1441914255 -0.641296 0.330261 -0.691040 -0.046814 1441914255 -0.641296 0.330261 -0.691040 -0.046814 1441914255 -0.641296 0.330261 -0.691040 -0.046814 1441914255 -0.641296 0.330261 -0.691040 -0.046814 1441914255 -0.675293 0.289429 -0.673645 -0.080566 1441914255 -0.675293 0.289429 -0.673645 -0.080566 1441914255 -0.675293 0.289429 -0.673645 -0.080566 1441914255 -0.675293 0.289429 -0.673645 -0.080566 1441914255 -0.675293 0.289429 -0.673645 -0.080566 1441914255 -0.675293 0.289429 -0.673645 -0.080566 1441914255 -0.683472 0.289429 -0.665588 -0.078125 1441914255 -0.683472 0.289429 -0.665588 -0.078125 1441914255 -0.683472 0.289429 -0.665588 -0.078125 1441914255 -0.683472 0.289429 -0.665588 -0.078125 1441914255 -0.683472 0.289429 -0.665588 -0.078125 1441914255 -0.683472 0.289429 -0.665588 -0.078125 1441914255 -0.683472 0.289429 -0.665588 -0.078125 1441914255 -0.671936 0.318787 -0.665039 -0.068298 1441914255 -0.671936 0.318787 -0.665039 -0.068298 1441914255 -0.671936 0.318787 -0.665039 -0.068298 1441914255 -0.671936 0.318787 -0.665039 -0.068298 1441914255 -0.671936 0.318787 -0.665039 -0.068298 1441914255 -0.671936 0.318787 -0.665039 -0.068298 1441914255 -0.643372 0.375305 -0.665222 -0.052185 1441914255 -0.643372 0.375305 -0.665222 -0.052185 1441914255 -0.643372 0.375305 -0.665222 -0.052185 1441914255 -0.643372 0.375305 -0.665222 -0.052185 1441914255 -0.643372 0.375305 -0.665222 -0.052185 1441914255 -0.643372 0.375305 -0.665222 -0.052185 1441914255 -0.643372 0.375305 -0.665222 -0.052185 1441914255 -0.595154 0.447998 -0.666443 -0.031006 1441914255 -0.595154 0.447998 -0.666443 -0.031006 1441914255 -0.595154 0.447998 -0.666443 -0.031006 1441914255 -0.595154 0.447998 -0.666443 -0.031006 1441914255 -0.595154 0.447998 -0.666443 -0.031006 1441914255 -0.595154 0.447998 -0.666443 -0.031006 1441914255 -0.522339 0.534058 -0.664734 0.010559 1441914255 -0.522339 0.534058 -0.664734 0.010559 1441914255 -0.522339 0.534058 -0.664734 0.010559 1441914255 -0.522339 0.534058 -0.664734 0.010559 1441914255 -0.522339 0.534058 -0.664734 0.010559 1441914255 -0.522339 0.534058 -0.664734 0.010559 1441914255 -0.437622 0.597656 -0.665588 0.091309 1441914255 -0.437622 0.597656 -0.665588 0.091309 1441914255 -0.437622 0.597656 -0.665588 0.091309 1441914255 -0.437622 0.597656 -0.665588 0.091309 1441914255 -0.437622 0.597656 -0.665588 0.091309 1441914255 -0.437622 0.597656 -0.665588 0.091309 1441914255 -0.437622 0.597656 -0.665588 0.091309 1441914255 -0.321777 0.639648 -0.672852 0.185974 1441914255 -0.321777 0.639648 -0.672852 0.185974 1441914255 -0.321777 0.639648 -0.672852 0.185974 1441914255 -0.321777 0.639648 -0.672852 0.185974 1441914255 -0.321777 0.639648 -0.672852 0.185974 1441914255 -0.321777 0.639648 -0.672852 0.185974 1441914255 -0.187988 0.656311 -0.672302 0.286255 1441914255 -0.187988 0.656311 -0.672302 0.286255 1441914255 -0.187988 0.656311 -0.672302 0.286255 1441914255 -0.187988 0.656311 -0.672302 0.286255 1441914255 -0.187988 0.656311 -0.672302 0.286255 1441914255 -0.187988 0.656311 -0.672302 0.286255 1441914255 -0.087891 0.641541 -0.651123 0.395874 1441914255 -0.087891 0.641541 -0.651123 0.395874 1441914255 -0.087891 0.641541 -0.651123 0.395874 1441914255 -0.087891 0.641541 -0.651123 0.395874 1441914255 -0.087891 0.641541 -0.651123 0.395874 1441914255 -0.087891 0.641541 -0.651123 0.395874 1441914255 -0.087891 0.641541 -0.651123 0.395874 1441914255 -0.015686 0.621338 -0.625000 0.472229 1441914256 -0.015686 0.621338 -0.625000 0.472229 1441914256 -0.015686 0.621338 -0.625000 0.472229 1441914256 -0.015686 0.621338 -0.625000 0.472229 1441914256 -0.015686 0.621338 -0.625000 0.472229 1441914256 -0.015686 0.621338 -0.625000 0.472229 1441914256 0.025024 0.608887 -0.615540 0.499756 1441914256 0.025024 0.608887 -0.615540 0.499756 1441914256 0.025024 0.608887 -0.615540 0.499756 1441914256 
-0.645081 -0.192139 -0.621521 0.400940 1441914258 -0.645081 -0.192139 -0.621521 0.400940 1441914258 -0.644165 -0.200684 -0.619019 0.402039 1441914258 -0.644165 -0.200684 -0.619019 0.402039 1441914258 -0.644165 -0.200684 -0.619019 0.402039 1441914258 -0.644165 -0.200684 -0.619019 0.402039 1441914258 -0.644165 -0.200684 -0.619019 0.402039 1441914258 -0.644165 -0.200684 -0.619019 0.402039 1441914258 -0.643494 -0.205994 -0.617188 0.403320 1441914258 -0.643494 -0.205994 -0.617188 0.403320 1441914258 -0.643494 -0.205994 -0.617188 0.403320 1441914258 -0.643494 -0.205994 -0.617188 0.403320 1441914258 -0.643494 -0.205994 -0.617188 0.403320 1441914258 -0.643494 -0.205994 -0.617188 0.403320 1441914258 -0.643616 -0.206909 -0.614502 0.406677 1441914258 -0.643616 -0.206909 -0.614502 0.406677 1441914258 -0.643616 -0.206909 -0.614502 0.406677 1441914258 -0.643616 -0.206909 -0.614502 0.406677 1441914258 -0.643616 -0.206909 -0.614502 0.406677 1441914258 -0.643616 -0.206909 -0.614502 0.406677 1441914258 -0.646240 -0.197998 -0.615112 0.406006 1441914258 -0.646240 -0.197998 -0.615112 0.406006 1441914258 -0.646240 -0.197998 -0.615112 0.406006 1441914258 -0.646240 -0.197998 -0.615112 0.406006 1441914258 -0.646240 -0.197998 -0.615112 0.406006 1441914258 -0.646240 -0.197998 -0.615112 0.406006 1441914258 -0.646240 -0.197998 -0.615112 0.406006 1441914258 -0.647949 -0.187622 -0.618469 0.403076 1441914258 -0.647949 -0.187622 -0.618469 0.403076 1441914258 -0.647949 -0.187622 -0.618469 0.403076 1441914258 -0.647949 -0.187622 -0.618469 0.403076 1441914258 -0.647949 -0.187622 -0.618469 0.403076 1441914258 -0.648743 -0.181519 -0.620178 0.401978 1441914258 -0.648743 -0.181519 -0.620178 0.401978 1441914258 -0.648743 -0.181519 -0.620178 0.401978 1441914258 -0.648743 -0.181519 -0.620178 0.401978 1441914258 -0.648743 -0.181519 -0.620178 0.401978 1441914258 -0.648743 -0.181519 -0.620178 0.401978 1441914258 -0.648254 -0.179504 -0.621704 0.401367 1441914258 -0.648254 -0.179504 -0.621704 0.401367 1441914258 -0.648254 -0.179504 -0.621704 0.401367 1441914258 -0.648254 -0.179504 -0.621704 0.401367 1441914258 -0.648254 -0.179504 -0.621704 0.401367 1441914258 -0.648254 -0.179504 -0.621704 0.401367 1441914258 -0.648254 -0.179504 -0.621704 0.401367 1441914258 -0.646362 -0.180115 -0.624023 0.400513 1441914258 -0.646362 -0.180115 -0.624023 0.400513 1441914258 -0.646362 -0.180115 -0.624023 0.400513 1441914258 -0.646362 -0.180115 -0.624023 0.400513 1441914258 -0.646362 -0.180115 -0.624023 0.400513 1441914258 -0.646362 -0.180115 -0.624023 0.400513 1441914258 -0.644165 -0.182007 -0.626221 0.399780 1441914258 -0.644165 -0.182007 -0.626221 0.399780 1441914258 -0.644165 -0.182007 -0.626221 0.399780 1441914258 -0.644165 -0.182007 -0.626221 0.399780 1441914258 -0.644165 -0.182007 -0.626221 0.399780 1441914258 -0.644165 -0.182007 -0.626221 0.399780 1441914258 -0.641541 -0.186340 -0.627441 0.400024 1441914258 -0.641541 -0.186340 -0.627441 0.400024 1441914258 -0.641541 -0.186340 -0.627441 0.400024 1441914258 -0.641541 -0.186340 -0.627441 0.400024 1441914258 -0.641541 -0.186340 -0.627441 0.400024 1441914258 -0.641541 -0.186340 -0.627441 0.400024 1441914258 -0.640686 -0.189941 -0.627563 0.399597 1441914258 -0.640686 -0.189941 -0.627563 0.399597 1441914258 -0.640686 -0.189941 -0.627563 0.399597 1441914258 -0.640686 -0.189941 -0.627563 0.399597 1441914258 -0.640686 -0.189941 -0.627563 0.399597 1441914258 -0.640686 -0.189941 -0.627563 0.399597 1441914258 -0.643005 -0.188477 -0.627808 0.396179 1441914258 -0.643005 -0.188477 -0.627808 0.396179 1441914258 -0.643005 -0.188477 -0.627808 0.396179 1441914258 -0.643005 -0.188477 -0.627808 0.396179 1441914259 -0.643005 -0.188477 -0.627808 0.396179 1441914259 -0.643005 -0.188477 -0.627808 0.396179 1441914259 -0.646667 -0.183716 -0.628418 0.391418 1441914259 -0.646667 -0.183716 -0.628418 0.391418 1441914259 -0.646667 -0.183716 -0.628418 0.391418 1441914259 -0.646667 -0.183716 -0.628418 0.391418 1441914259 -0.646667 -0.183716 -0.628418 0.391418 1441914259 -0.646667 -0.183716 -0.628418 0.391418 1441914259 -0.646667 -0.183716 -0.628418 0.391418 1441914259 -0.651062 -0.177063 -0.628967 0.386292 1441914259 -0.651062 -0.177063 -0.628967 0.386292 1441914259 -0.651062 -0.177063 -0.628967 0.386292 1441914259 -0.651062 -0.177063 -0.628967 0.386292 1441914259 -0.651062 -0.177063 -0.628967 0.386292 1441914259 -0.651062 -0.177063 -0.628967 0.386292 1441914259 -0.654480 -0.170410 -0.629700 0.382385 1441914259 -0.654480 -0.170410 -0.629700 0.382385 1441914259 -0.654480 -0.170410 -0.629700 0.382385 1441914259 -0.654480 -0.170410 -0.629700 0.382385 1441914259 -0.654480 -0.170410 -0.629700 0.382385 1441914259 -0.654480 -0.170410 -0.629700 0.382385 1441914259 -0.656067 -0.167053 -0.629333 0.381653 1441914259 -0.656067 -0.167053 -0.629333 0.381653 1441914259 -0.656067 -0.167053 -0.629333 0.381653 1441914259 -0.656067 -0.167053 -0.629333 0.381653 1441914259 -0.656067 -0.167053 -0.629333 0.381653 1441914259 -0.656067 -0.167053 -0.629333 0.381653 1441914259 -0.656067 -0.167053 -0.629333 0.381653 1441914259 -0.656921 -0.165955 -0.629517 0.380371 1441914259 -0.656921 -0.165955 -0.629517 0.380371 1441914259 -0.656921 -0.165955 -0.629517 0.380371 1441914259 -0.656921 -0.165955 -0.629517 0.380371 1441914259 -0.656921 -0.165955 -0.629517 0.380371 1441914259 -0.655823 -0.172424 -0.630249 0.378296 1441914259 -0.655823 -0.172424 -0.630249 0.378296 1441914259 -0.655823 -0.172424 -0.630249 0.378296 1441914259 -0.655823 -0.172424 -0.630249 0.378296 1441914259 -0.655823 -0.172424 -0.630249 0.378296 1441914259 -0.655823 -0.172424 -0.630249 0.378296 1441914259 -0.655823 -0.172424 -0.630249 0.378296 1441914259 -0.653198 -0.189392 -0.627441 0.379211 1441914259 -0.653198 -0.189392 -0.627441 0.379211 1441914259 -0.653198 -0.189392 -0.627441 0.379211 1441914259 -0.653198 -0.189392 -0.627441 0.379211 1441914259 -0.653198 -0.189392 -0.627441 0.379211 1441914259 -0.653198 -0.189392 -0.627441 0.379211 1441914259 -0.652405 -0.202026 -0.623291 0.380920 1441914259 -0.652405 -0.202026 -0.623291 0.380920 1441914259 -0.652405 -0.202026 -0.623291 0.380920 1441914259 -0.652405 -0.202026 -0.623291 0.380920 1441914259 -0.652405 -0.202026 -0.623291 0.380920 1441914259 -0.652405 -0.202026 -0.623291 0.380920 1441914259 -0.653503 -0.199219 -0.623352 0.380493 1441914259 -0.653503 -0.199219 -0.623352 0.380493 1441914259 -0.653503 -0.199219 -0.623352 0.380493 1441914259 -0.653503 -0.199219 -0.623352 0.380493 1441914259 -0.653503 -0.199219 -0.623352 0.380493 1441914259 -0.653503 -0.199219 -0.623352 0.380493 1441914259 -0.653381 -0.193481 -0.623352 0.383606 1441914259 -0.653381 -0.193481 -0.623352 0.383606 1441914259 -0.653381 -0.193481 -0.623352 0.383606 1441914259 -0.653381 -0.193481 -0.623352 0.383606 1441914259 -0.653381 -0.193481 -0.623352 0.383606 1441914259 -0.653381 -0.193481 -0.623352 0.383606 1441914259 -0.652832 -0.189392 -0.621277 0.389954 1441914259 -0.652832 -0.189392 -0.621277 0.389954 1441914259 -0.652832 -0.189392 -0.621277 0.389954 1441914259 -0.652832 -0.189392 -0.621277 0.389954 1441914259 -0.652832 -0.189392 -0.621277 0.389954 1441914259 -0.652832 -0.189392 -0.621277 0.389954 1441914259 -0.653442 -0.178467 -0.621826 0.393127 1441914259 -0.653442 -0.178467 -0.621826 0.393127 1441914259 -0.653442 -0.178467 -0.621826 0.393127 1441914259 -0.653442 -0.178467 -0.621826 0.393127 1441914259 -0.653442 -0.178467 -0.621826 0.393127 1441914259 -0.653442 -0.178467 -0.621826 0.393127 1441914259 -0.653564 -0.165222 -0.624146 0.395081 1441914259 -0.653564 -0.165222 -0.624146 0.395081 1441914259 -0.653564 -0.165222 -0.624146 0.395081 1441914259 -0.653564 -0.165222 -0.624146 0.395081 1441914259 -0.653564 -0.165222 -0.624146 0.395081 1441914259 -0.653564 -0.165222 -0.624146 0.395081 1441914259 -0.653564 -0.165222 -0.624146 0.395081 1441914259 -0.651917 -0.155945 -0.627258 0.396606 1441914259 -0.651917 -0.155945 -0.627258 0.396606 1441914259 -0.651917 -0.155945 -0.627258 0.396606 1441914259 -0.651917 -0.155945 -0.627258 0.396606 1441914259 -0.651917 -0.155945 -0.627258 0.396606 1441914259 -0.651917 -0.155945 -0.627258 0.396606 1441914259 -0.648865 -0.156433 -0.628479 0.399475 1441914259 -0.648865 -0.156433 -0.628479 0.399475 1441914259 -0.648865 -0.156433 -0.628479 0.399475 1441914259 -0.648865 -0.156433 -0.628479 0.399475 1441914259 -0.648865 -0.156433 -0.628479 0.399475 1441914259 -0.648865 -0.156433 -0.628479 0.399475 1441914259 -0.648865 -0.156433 -0.628479 0.399475 1441914259 -0.646240 -0.162415 -0.628418 0.401489 1441914259 -0.646240 -0.162415 -0.628418 0.401489 1441914259 -0.646240 -0.162415 -0.628418 0.401489 1441914259 -0.646240 -0.162415 -0.628418 0.401489 1441914259 -0.646240 -0.162415 -0.628418 0.401489 1441914259 -0.646240 -0.162415 -0.628418 0.401489 1441914259 -0.645569 -0.166870 -0.629089 0.399658 1441914259 -0.645569 -0.166870 -0.629089 0.399658 1441914259 -0.645569 -0.166870 -0.629089 0.399658 1441914259 -0.645569 -0.166870 -0.629089 0.399658 1441914259 -0.645569 -0.166870 -0.629089 0.399658 1441914259 -0.645569 -0.166870 -0.629089 0.399658 1441914259 -0.647400 -0.168518 -0.631042 0.392883 1441914259 -0.647400 -0.168518 -0.631042 0.392883 1441914259 -0.647400 -0.168518 -0.631042 0.392883 1441914259 -0.647400 -0.168518 -0.631042 0.392883 1441914259 -0.647400 -0.168518 -0.631042 0.392883 1441914260 -0.647400 -0.168518 -0.631042 0.392883 1441914260 -0.649658 -0.170715 -0.632202 0.386169 1441914260 -0.649658 -0.170715 -0.632202 0.386169 1441914260 -0.649658 -0.170715 -0.632202 0.386169 1441914260 -0.649658 -0.170715 -0.632202 0.386169 1441914260 -0.649658 -0.170715 -0.632202 0.386169 1441914260 -0.649658 -0.170715 -0.632202 0.386169 1441914260 -0.649658 -0.170715 -0.632202 0.386169 1441914260 -0.650391 -0.179504 -0.630188 0.384399 1441914260 -0.650391 -0.179504 -0.630188 0.384399 1441914260 -0.650391 -0.179504 -0.630188 0.384399 1441914260 -0.650391 -0.179504 -0.630188 0.384399 1441914260 -0.650391 -0.179504 -0.630188 0.384399 1441914260 -0.651001 -0.186462 -0.627991 0.383484 1441914260 -0.651001 -0.186462 -0.627991 0.383484 1441914260 -0.651001 -0.186462 -0.627991 0.383484 1441914260 -0.651001 -0.186462 -0.627991 0.383484 1441914260 -0.651001 -0.186462 -0.627991 0.383484 1441914260 -0.651001 -0.186462 -0.627991 0.383484 1441914260 -0.651001 -0.186462 -0.627991 0.383484 1441914260 -0.652710 -0.185425 -0.627808 0.381348 1441914260 -0.652710 -0.185425 -0.627808 0.381348 1441914260 -0.652710 -0.185425 -0.627808 0.381348 1441914260 -0.652710 -0.185425 -0.627808 0.381348 1441914260 -0.652710 -0.185425 -0.627808 0.381348 1441914260 -0.652710 -0.185425 -0.627808 0.381348 1441914260 -0.654419 -0.180481 -0.628174 0.380371 1441914260 -0.654419 -0.180481 -0.628174 0.380371 1441914260 -0.654419 -0.180481 -0.628174 0.380371 1441914260 -0.654419 -0.180481 -0.628174 0.380371 1441914260 -0.654419 -0.180481 -0.628174 0.380371 1441914260 -0.654419 -0.180481 -0.628174 0.380371 1441914260 -0.656372 -0.174500 -0.627808 0.380310 1441914260 -0.656372 -0.174500 -0.627808 0.380310 1441914260 -0.656372 -0.174500 -0.627808 0.380310 1441914260 -0.656372 -0.174500 -0.627808 0.380310 1441914260 -0.656372 -0.174500 -0.627808 0.380310 1441914260 -0.656372 -0.174500 -0.627808 0.380310 1441914260 -0.656372 -0.174500 -0.627808 0.380310 1441914260 -0.657837 -0.169434 -0.627625 0.380371 1441914260 -0.657837 -0.169434 -0.627625 0.380371 1441914260 -0.657837 -0.169434 -0.627625 0.380371 1441914260 -0.657837 -0.169434 -0.627625 0.380371 1441914260 -0.657837 -0.169434 -0.627625 0.380371 1441914260 -0.657837 -0.169434 -0.627625 0.380371 1441914260 -0.660095 -0.164490 -0.626648 0.380249 1441914260 -0.660095 -0.164490 -0.626648 0.380249 1441914260 -0.660095 -0.164490 -0.626648 0.380249 1441914260 -0.660095 -0.164490 -0.626648 0.380249 1441914260 -0.660095 -0.164490 -0.626648 0.380249 1441914260 -0.660095 -0.164490 -0.626648 0.380249 1441914260 -0.660095 -0.164490 -0.626648 0.380249 1441914260 -0.661316 -0.155457 -0.629150 0.377808 1441914260 -0.661316 -0.155457 -0.629150 0.377808 1441914260 -0.661316 -0.155457 -0.629150 0.377808 1441914260 -0.661316 -0.155457 -0.629150 0.377808 1441914260 -0.661316 -0.155457 -0.629150 0.377808 1441914260 -0.661316 -0.155457 -0.629150 0.377808 1441914260 -0.658081 -0.159058 -0.630371 0.379883 1441914260 -0.658081 -0.159058 -0.630371 0.379883 1441914260 -0.658081 -0.159058 -0.630371 0.379883 1441914260 -0.658081 -0.159058 -0.630371 0.379883 1441914260 -0.658081 -0.159058 -0.630371 0.379883 1441914260 -0.658081 -0.159058 -0.630371 0.379883 1441914260 -0.653381 -0.179199 -0.623901 0.389587 1441914260 -0.653381 -0.179199 -0.623901 0.389587 1441914260 -0.653381 -0.179199 -0.623901 0.389587 1441914260 -0.653381 -0.179199 -0.623901 0.389587 1441914260 -0.653381 -0.179199 -0.623901 0.389587 1441914260 -0.653381 -0.179199 -0.623901 0.389587 1441914260 -0.653564 -0.189575 -0.618164 0.393555 1441914260 -0.653564 -0.189575 -0.618164 0.393555 1441914260 -0.653564 -0.189575 -0.618164 0.393555 1441914260 -0.653564 -0.189575 -0.618164 0.393555 1441914260 -0.653564 -0.189575 -0.618164 0.393555 1441914260 -0.653564 -0.189575 -0.618164 0.393555 1441914260 -0.653564 -0.189575 -0.618164 0.393555 1441914260 -0.656921 -0.181091 -0.620300 0.388489 1441914260 -0.656921 -0.181091 -0.620300 0.388489 1441914260 -0.656921 -0.181091 -0.620300 0.388489 1441914260 -0.656921 -0.181091 -0.620300 0.388489 1441914260 -0.656921 -0.181091 -0.620300 0.388489 1441914260 -0.656921 -0.181091 -0.620300 0.388489 1441914260 -0.658020 -0.174866 -0.622070 0.386719 1441914260 -0.658020 -0.174866 -0.622070 0.386719 1441914260 -0.658020 -0.174866 -0.622070 0.386719 1441914260 -0.658020 -0.174866 -0.622070 0.386719 1441914260 -0.658020 -0.174866 -0.622070 0.386719 1441914260 -0.658020 -0.174866 -0.622070 0.386719 1441914260 -0.656860 -0.180054 -0.618103 0.392517 1441914260 -0.656860 -0.180054 -0.618103 0.392517 1441914260 -0.656860 -0.180054 -0.618103 0.392517 1441914260 -0.656860 -0.180054 -0.618103 0.392517 1441914260 -0.656860 -0.180054 -0.618103 0.392517 1441914260 -0.656860 -0.180054 -0.618103 0.392517 1441914260 -0.657043 -0.182922 -0.614075 0.397217 1441914260 -0.657043 -0.182922 -0.614075 0.397217 1441914260 -0.657043 -0.182922 -0.614075 0.397217 1441914260 -0.657043 -0.182922 -0.614075 0.397217 1441914260 -0.657043 -0.182922 -0.614075 0.397217 1441914260 -0.657043 -0.182922 -0.614075 0.397217 1441914260 -0.657043 -0.182922 -0.614075 0.397217 1441914260 -0.658508 -0.177612 -0.612915 0.398987 1441914260 -0.658508 -0.177612 -0.612915 0.398987 1441914260 -0.658508 -0.177612 -0.612915 0.398987 1441914260 -0.658508 -0.177612 -0.612915 0.398987 1441914260 -0.658508 -0.177612 -0.612915 0.398987 1441914260 -0.658508 -0.177612 -0.612915 0.398987 1441914260 -0.659851 -0.169739 -0.613586 0.399231 1441914260 -0.659851 -0.169739 -0.613586 0.399231 1441914260 -0.659851 -0.169739 -0.613586 0.399231 1441914260 -0.659851 -0.169739 -0.613586 0.399231 1441914260 -0.659851 -0.169739 -0.613586 0.399231 1441914260 -0.659851 -0.169739 -0.613586 0.399231 1441914261 -0.660461 -0.162842 -0.616089 0.397278 1441914261 -0.660461 -0.162842 -0.616089 0.397278 1441914261 -0.660461 -0.162842 -0.616089 0.397278 1441914261 -0.660461 -0.162842 -0.616089 0.397278 1441914261 -0.660461 -0.162842 -0.616089 0.397278 1441914261 -0.660461 -0.162842 -0.616089 0.397278 1441914261 -0.660461 -0.162842 -0.616089 0.397278 1441914261 -0.659119 -0.160583 -0.619507 0.395020 1441914261 -0.659119 -0.160583 -0.619507 0.395020 1441914261 -0.659119 -0.160583 -0.619507 0.395020 1441914261 -0.659119 -0.160583 -0.619507 0.395020 1441914261 -0.659119 -0.160583 -0.619507 0.395020 1441914261 -0.656738 -0.164185 -0.621521 0.394348 1441914261 -0.656738 -0.164185 -0.621521 0.394348 1441914261 -0.656738 -0.164185 -0.621521 0.394348 1441914261 -0.656738 -0.164185 -0.621521 0.394348 1441914261 -0.656738 -0.164185 -0.621521 0.394348 1441914261 -0.656738 -0.164185 -0.621521 0.394348 1441914261 -0.654907 -0.169556 -0.622864 0.392944 1441914261 -0.654907 -0.169556 -0.622864 0.392944 1441914261 -0.654907 -0.169556 -0.622864 0.392944 1441914261 -0.654907 -0.169556 -0.622864 0.392944 1441914261 -0.654907 -0.169556 -0.622864 0.392944 1441914261 -0.654907 -0.169556 -0.622864 0.392944 1441914261 -0.654907 -0.169556 -0.622864 0.392944 1441914261 -0.654114 -0.175476 -0.623779 0.390259 1441914261 -0.654114 -0.175476 -0.623779 0.390259 1441914261 -0.654114 -0.175476 -0.623779 0.390259 1441914261 -0.654114 -0.175476 -0.623779 0.390259 1441914261 -0.654114 -0.175476 -0.623779 0.390259 1441914261 -0.655273 -0.179565 -0.624146 0.385864 1441914261 -0.655273 -0.179565 -0.624146 0.385864 1441914261 -0.655273 -0.179565 -0.624146 0.385864 1441914261 -0.655273 -0.179565 -0.624146 0.385864 1441914261 -0.655273 -0.179565 -0.624146 0.385864 1441914261 -0.655273 -0.179565 -0.624146 0.385864 1441914261 -0.655273 -0.179565 -0.624146 0.385864 1441914261 -0.657227 -0.180359 -0.623840 0.382690 1441914261 -0.657227 -0.180359 -0.623840 0.382690 1441914261 -0.657227 -0.180359 -0.623840 0.382690 1441914261 -0.657227 -0.180359 -0.623840 0.382690 1441914261 -0.657227 -0.180359 -0.623840 0.382690 1441914261 -0.657227 -0.180359 -0.623840 0.382690 1441914261 -0.659363 -0.179016 -0.623474 0.380249 1441914261 -0.659363 -0.179016 -0.623474 0.380249 1441914261 -0.659363 -0.179016 -0.623474 0.380249 1441914261 -0.659363 -0.179016 -0.623474 0.380249 1441914261 -0.659363 -0.179016 -0.623474 0.380249 1441914261 -0.659363 -0.179016 -0.623474 0.380249 1441914261 -0.659363 -0.179016 -0.623474 0.380249 1441914261 -0.662415 -0.172729 -0.623718 0.377319 1441914261 -0.662415 -0.172729 -0.623718 0.377319 1441914261 -0.662415 -0.172729 -0.623718 0.377319 1441914261 -0.662415 -0.172729 -0.623718 0.377319 1441914261 -0.662415 -0.172729 -0.623718 0.377319 1441914261 -0.662415 -0.172729 -0.623718 0.377319 1441914261 -0.664551 -0.168396 -0.624023 0.375122 1441914261 -0.664551 -0.168396 -0.624023 0.375122 1441914261 -0.664551 -0.168396 -0.624023 0.375122 1441914261 -0.664551 -0.168396 -0.624023 0.375122 1441914261 -0.664551 -0.168396 -0.624023 0.375122 1441914261 -0.664551 -0.168396 -0.624023 0.375122 1441914261 -0.667175 -0.163879 -0.623657 0.373047 1441914261 -0.667175 -0.163879 -0.623657 0.373047 1441914261 -0.667175 -0.163879 -0.623657 0.373047 1441914261 -0.667175 -0.163879 -0.623657 0.373047 1441914261 -0.667175 -0.163879 -0.623657 0.373047 1441914261 -0.667175 -0.163879 -0.623657 0.373047 1441914261 -0.669250 -0.158447 -0.624268 0.370605 1441914261 -0.669250 -0.158447 -0.624268 0.370605 1441914261 -0.669250 -0.158447 -0.624268 0.370605 1441914261 -0.669250 -0.158447 -0.624268 0.370605 1441914261 -0.669250 -0.158447 -0.624268 0.370605 1441914261 -0.669250 -0.158447 -0.624268 0.370605 1441914261 -0.670166 -0.157654 -0.624451 0.368958 1441914261 -0.670166 -0.157654 -0.624451 0.368958 1441914261 -0.670166 -0.157654 -0.624451 0.368958 1441914261 -0.670166 -0.157654 -0.624451 0.368958 1441914261 -0.670166 -0.157654 -0.624451 0.368958 1441914261 -0.670166 -0.157654 -0.624451 0.368958 1441914261 -0.670166 -0.157654 -0.624451 0.368958 1441914261 -0.669495 -0.161804 -0.624023 0.369080 1441914261 -0.669495 -0.161804 -0.624023 0.369080 1441914261 -0.669495 -0.161804 -0.624023 0.369080 1441914261 -0.669495 -0.161804 -0.624023 0.369080 1441914261 -0.669495 -0.161804 -0.624023 0.369080 1441914261 -0.669495 -0.161804 -0.624023 0.369080 1441914261 -0.666992 -0.168274 -0.622742 0.372864 1441914261 -0.666992 -0.168274 -0.622742 0.372864 1441914261 -0.666992 -0.168274 -0.622742 0.372864 1441914261 -0.666992 -0.168274 -0.622742 0.372864 1441914261 -0.666992 -0.168274 -0.622742 0.372864 1441914261 -0.666992 -0.168274 -0.622742 0.372864 1441914261 -0.666992 -0.168274 -0.622742 0.372864 1441914261 -0.665161 -0.173645 -0.619751 0.378723 1441914261 -0.665161 -0.173645 -0.619751 0.378723 1441914261 -0.665161 -0.173645 -0.619751 0.378723 1441914261 -0.665161 -0.173645 -0.619751 0.378723 1441914261 -0.665161 -0.173645 -0.619751 0.378723 1441914261 -0.665161 -0.173645 -0.619751 0.378723 1441914261 -0.664917 -0.172668 -0.619141 0.380493 1441914261 -0.664917 -0.172668 -0.619141 0.380493 1441914261 -0.664917 -0.172668 -0.619141 0.380493 1441914261 -0.664917 -0.172668 -0.619141 0.380493 1441914261 -0.664917 -0.172668 -0.619141 0.380493 1441914261 -0.664917 -0.172668 -0.619141 0.380493 1441914261 -0.664917 -0.172668 -0.619141 0.380493 1441914261 -0.665405 -0.171936 -0.618286 0.381409 1441914261 -0.665405 -0.171936 -0.618286 0.381409 1441914261 -0.665405 -0.171936 -0.618286 0.381409 1441914261 -0.665405 -0.171936 -0.618286 0.381409 1441914261 -0.665405 -0.171936 -0.618286 0.381409 1441914261 -0.665405 -0.171936 -0.618286 0.381409 1441914261 -0.666016 -0.168701 -0.618469 0.381470 1441914262 -0.666016 -0.168701 -0.618469 0.381470 1441914262 -0.666016 -0.168701 -0.618469 0.381470 1441914262 -0.666016 -0.168701 -0.618469 0.381470 1441914262 -0.666016 -0.168701 -0.618469 0.381470 1441914262 -0.666016 -0.168701 -0.618469 0.381470 1441914262 -0.666016 -0.168701 -0.618469 0.381470 1441914262 -0.665527 -0.165527 -0.619202 0.382568 1441914262 -0.665527 -0.165527 -0.619202 0.382568 1441914262 -0.665527 -0.165527 -0.619202 0.382568 1441914262 -0.665527 -0.165527 -0.619202 0.382568 1441914262 -0.665527 -0.165527 -0.619202 0.382568 1441914262 -0.665527 -0.165527 -0.619202 0.382568 1441914262 -0.663208 -0.166260 -0.619934 0.385071 1441914262 -0.663208 -0.166260 -0.619934 0.385071 1441914262 -0.663208 -0.166260 -0.619934 0.385071 1441914262 -0.663208 -0.166260 -0.619934 0.385071 1441914262 -0.663208 -0.166260 -0.619934 0.385071 1441914262 -0.663208 -0.166260 -0.619934 0.385071 1441914262 -0.663208 -0.166260 -0.619934 0.385071 1441914262 -0.659790 -0.171936 -0.619934 0.388367 1441914262 -0.659790 -0.171936 -0.619934 0.388367 1441914262 -0.659790 -0.171936 -0.619934 0.388367 1441914262 -0.659790 -0.171936 -0.619934 0.388367 1441914262 -0.659790 -0.171936 -0.619934 0.388367 1441914262 -0.659790 -0.171936 -0.619934 0.388367 1441914262 -0.656128 -0.180420 -0.619202 0.391968 1441914262 -0.656128 -0.180420 -0.619202 0.391968 1441914262 -0.656128 -0.180420 -0.619202 0.391968 1441914262 -0.656128 -0.180420 -0.619202 0.391968 1441914262 -0.656128 -0.180420 -0.619202 0.391968 1441914262 -0.656128 -0.180420 -0.619202 0.391968 1441914262 -0.653320 -0.188110 -0.616821 0.396729 1441914262 -0.653320 -0.188110 -0.616821 0.396729 1441914262 -0.653320 -0.188110 -0.616821 0.396729 1441914262 -0.653320 -0.188110 -0.616821 0.396729 1441914262 -0.653320 -0.188110 -0.616821 0.396729 1441914262 -0.653320 -0.188110 -0.616821 0.396729 1441914262 -0.653320 -0.188110 -0.616821 0.396729 1441914262 -0.654114 -0.184875 -0.616211 0.397827 1441914262 -0.654114 -0.184875 -0.616211 0.397827 1441914262 -0.654114 -0.184875 -0.616211 0.397827 1441914262 -0.654114 -0.184875 -0.616211 0.397827 1441914262 -0.654114 -0.184875 -0.616211 0.397827 1441914262 -0.654114 -0.184875 -0.616211 0.397827 1441914262 -0.656677 -0.172241 -0.619934 0.393494 1441914262 -0.656677 -0.172241 -0.619934 0.393494 1441914262 -0.656677 -0.172241 -0.619934 0.393494 1441914262 -0.656677 -0.172241 -0.619934 0.393494 1441914262 -0.656677 -0.172241 -0.619934 0.393494 1441914262 -0.656677 -0.172241 -0.619934 0.393494 1441914262 -0.657166 -0.165100 -0.623596 0.390015 1441914262 -0.657166 -0.165100 -0.623596 0.390015 1441914262 -0.657166 -0.165100 -0.623596 0.390015 1441914262 -0.657166 -0.165100 -0.623596 0.390015 1441914262 -0.657166 -0.165100 -0.623596 0.390015 1441914262 -0.654541 -0.171387 -0.624084 0.390930 1441914262 -0.654541 -0.171387 -0.624084 0.390930 1441914262 -0.654541 -0.171387 -0.624084 0.390930 1441914262 -0.654541 -0.171387 -0.624084 0.390930 1441914262 -0.654541 -0.171387 -0.624084 0.390930 1441914262 -0.654541 -0.171387 -0.624084 0.390930 1441914262 -0.654541 -0.171387 -0.624084 0.390930 1441914262 -0.650452 -0.186218 -0.622192 0.393860 1441914262 -0.650452 -0.186218 -0.622192 0.393860 1441914262 -0.650452 -0.186218 -0.622192 0.393860 1441914262 -0.650452 -0.186218 -0.622192 0.393860 1441914262 -0.650452 -0.186218 -0.622192 0.393860 1441914262 -0.650452 -0.186218 -0.622192 0.393860 1441914262 -0.650330 -0.193359 -0.620300 0.393738 1441914262 -0.650330 -0.193359 -0.620300 0.393738 1441914262 -0.650330 -0.193359 -0.620300 0.393738 1441914262 -0.650330 -0.193359 -0.620300 0.393738 1441914262 -0.650330 -0.193359 -0.620300 0.393738 1441914262 -0.650330 -0.193359 -0.620300 0.393738 1441914262 -0.650330 -0.193359 -0.620300 0.393738 1441914262 -0.651184 -0.189758 -0.620300 0.393982 1441914262 -0.651184 -0.189758 -0.620300 0.393982 1441914262 -0.651184 -0.189758 -0.620300 0.393982 1441914262 -0.651184 -0.189758 -0.620300 0.393982 1441914262 -0.651184 -0.189758 -0.620300 0.393982 1441914262 -0.651184 -0.189758 -0.620300 0.393982 1441914262 -0.652405 -0.185059 -0.619751 0.395081 1441914262 -0.652405 -0.185059 -0.619751 0.395081 1441914262 -0.652405 -0.185059 -0.619751 0.395081 1441914262 -0.652405 -0.185059 -0.619751 0.395081 1441914262 -0.652405 -0.185059 -0.619751 0.395081 1441914262 -0.652405 -0.185059 -0.619751 0.395081 1441914262 -0.655334 -0.176819 -0.619995 0.393677 1441914262 -0.655334 -0.176819 -0.619995 0.393677 1441914262 -0.655334 -0.176819 -0.619995 0.393677 1441914262 -0.655334 -0.176819 -0.619995 0.393677 1441914262 -0.655334 -0.176819 -0.619995 0.393677 1441914262 -0.655334 -0.176819 -0.619995 0.393677 1441914262 -0.658020 -0.169250 -0.621216 0.390564 1441914262 -0.658020 -0.169250 -0.621216 0.390564 1441914262 -0.658020 -0.169250 -0.621216 0.390564 1441914262 -0.658020 -0.169250 -0.621216 0.390564 1441914262 -0.658020 -0.169250 -0.621216 0.390564 1441914262 -0.658020 -0.169250 -0.621216 0.390564 1441914262 -0.658020 -0.169250 -0.621216 0.390564 1441914262 -0.660034 -0.165100 -0.621948 0.387756 1441914262 -0.660034 -0.165100 -0.621948 0.387756 1441914262 -0.660034 -0.165100 -0.621948 0.387756 1441914262 -0.660034 -0.165100 -0.621948 0.387756 1441914262 -0.660034 -0.165100 -0.621948 0.387756 1441914262 -0.660034 -0.165100 -0.621948 0.387756 1441914262 -0.661743 -0.162415 -0.622864 0.384521 1441914262 -0.661743 -0.162415 -0.622864 0.384521 1441914262 -0.661743 -0.162415 -0.622864 0.384521 1441914262 -0.661743 -0.162415 -0.622864 0.384521 1441914262 -0.661743 -0.162415 -0.622864 0.384521 1441914262 -0.661743 -0.162415 -0.622864 0.384521 1441914262 -0.661621 -0.159851 -0.626343 0.380127 1441914262 -0.661621 -0.159851 -0.626343 0.380127 1441914263 -0.661621 -0.159851 -0.626343 0.380127 1441914263 -0.661621 -0.159851 -0.626343 0.380127 1441914263 -0.661621 -0.159851 -0.626343 0.380127 1441914263 -0.661621 -0.159851 -0.626343 0.380127 1441914263 -0.658142 -0.166626 -0.629517 0.377869 1441914263 -0.658142 -0.166626 -0.629517 0.377869 1441914263 -0.658142 -0.166626 -0.629517 0.377869 1441914263 -0.658142 -0.166626 -0.629517 0.377869 1441914263 -0.658142 -0.166626 -0.629517 0.377869 1441914263 -0.658142 -0.166626 -0.629517 0.377869 1441914263 -0.658142 -0.166626 -0.629517 0.377869 1441914263 -0.657410 -0.174194 -0.629700 0.375610 1441914263 -0.657410 -0.174194 -0.629700 0.375610 1441914263 -0.657410 -0.174194 -0.629700 0.375610 1441914263 -0.657410 -0.174194 -0.629700 0.375610 1441914263 -0.657410 -0.174194 -0.629700 0.375610 1441914263 -0.655762 -0.182678 -0.625305 0.381592 1441914263 -0.655762 -0.182678 -0.625305 0.381592 1441914263 -0.655762 -0.182678 -0.625305 0.381592 1441914263 -0.655762 -0.182678 -0.625305 0.381592 1441914263 -0.655762 -0.182678 -0.625305 0.381592 1441914263 -0.655762 -0.182678 -0.625305 0.381592 1441914263 -0.654053 -0.189392 -0.619812 0.390198 1441914263 -0.654053 -0.189392 -0.619812 0.390198 1441914263 -0.654053 -0.189392 -0.619812 0.390198 1441914263 -0.654053 -0.189392 -0.619812 0.390198 1441914263 -0.654053 -0.189392 -0.619812 0.390198 1441914263 -0.654053 -0.189392 -0.619812 0.390198 1441914263 -0.655151 -0.185913 -0.618774 0.391663 1441914263 -0.655151 -0.185913 -0.618774 0.391663 1441914263 -0.655151 -0.185913 -0.618774 0.391663 1441914263 -0.655151 -0.185913 -0.618774 0.391663 1441914263 -0.655151 -0.185913 -0.618774 0.391663 1441914263 -0.655151 -0.185913 -0.618774 0.391663 1441914263 -0.654785 -0.185425 -0.617126 0.395020 1441914263 -0.654785 -0.185425 -0.617126 0.395020 1441914263 -0.654785 -0.185425 -0.617126 0.395020 1441914263 -0.654785 -0.185425 -0.617126 0.395020 1441914263 -0.654785 -0.185425 -0.617126 0.395020 1441914263 -0.654785 -0.185425 -0.617126 0.395020 1441914263 -0.653809 -0.186951 -0.614075 0.400757 1441914263 -0.653809 -0.186951 -0.614075 0.400757 1441914263 -0.653809 -0.186951 -0.614075 0.400757 1441914263 -0.653809 -0.186951 -0.614075 0.400757 1441914263 -0.653809 -0.186951 -0.614075 0.400757 1441914263 -0.653564 -0.184692 -0.611633 0.405884 1441914263 -0.653564 -0.184692 -0.611633 0.405884 1441914263 -0.653564 -0.184692 -0.611633 0.405884 1441914263 -0.653564 -0.184692 -0.611633 0.405884 1441914263 -0.653564 -0.184692 -0.611633 0.405884 1441914263 -0.653564 -0.184692 -0.611633 0.405884 1441914263 -0.653381 -0.177185 -0.612183 0.408630 1441914263 -0.653381 -0.177185 -0.612183 0.408630 1441914263 -0.653381 -0.177185 -0.612183 0.408630 1441914263 -0.653381 -0.177185 -0.612183 0.408630 1441914263 -0.653381 -0.177185 -0.612183 0.408630 1441914263 -0.653381 -0.177185 -0.612183 0.408630 1441914263 -0.651978 -0.169983 -0.614990 0.409668 1441914263 -0.651978 -0.169983 -0.614990 0.409668 1441914263 -0.651978 -0.169983 -0.614990 0.409668 1441914263 -0.651978 -0.169983 -0.614990 0.409668 1441914263 -0.651978 -0.169983 -0.614990 0.409668 1441914263 -0.651978 -0.169983 -0.614990 0.409668 1441914263 -0.651978 -0.169983 -0.614990 0.409668 1441914263 -0.648682 -0.169983 -0.617004 0.411865 1441914263 
-0.211853 0.689819 -0.636475 0.272278 1441914265 -0.211853 0.689819 -0.636475 0.272278 1441914265 -0.211853 0.689819 -0.636475 0.272278 1441914265 -0.211853 0.689819 -0.636475 0.272278 1441914265 -0.211853 0.689819 -0.636475 0.272278 1441914265 -0.211853 0.689819 -0.636475 0.272278 1441914265 -0.104370 0.674622 -0.608154 0.405151 1441914265 -0.104370 0.674622 -0.608154 0.405151 1441914265 -0.104370 0.674622 -0.608154 0.405151 1441914265 -0.104370 0.674622 -0.608154 0.405151 1441914265 -0.025940 0.649597 -0.577759 0.493530 1441914265 -0.025940 0.649597 -0.577759 0.493530 1441914265 -0.025940 0.649597 -0.577759 0.493530 1441914265 -0.025940 0.649597 -0.577759 0.493530 1441914265 -0.025940 0.649597 -0.577759 0.493530 1441914265 -0.025940 0.649597 -0.577759 0.493530 1441914265 0.034363 0.627319 -0.564880 0.534912 1441914265 0.034363 0.627319 -0.564880 0.534912 1441914265 0.034363 0.627319 -0.564880 0.534912 1441914265 0.034363 0.627319 -0.564880 0.534912 1441914265 0.034363 0.627319 -0.564880 0.534912 1441914265 0.034363 0.627319 -0.564880 0.534912 1441914265 0.061096 0.610474 -0.569702 0.546753 1441914265 0.061096 0.610474 -0.569702 0.546753 1441914265 0.061096 0.610474 -0.569702 0.546753 1441914265 0.061096 0.610474 -0.569702 0.546753 1441914265 0.061096 0.610474 -0.569702 0.546753 1441914266 0.061096 0.610474 -0.569702 0.546753 1441914266 0.037170 0.610840 -0.578979 0.538757 1441914266 0.037170 0.610840 -0.578979 0.538757 1441914266 0.037170 0.610840 -0.578979 0.538757 1441914266 0.037170 0.610840 -0.578979 0.538757 1441914266 0.037170 0.610840 -0.578979 0.538757 1441914266 0.037170 0.610840 -0.578979 0.538757 1441914266 -0.009827 0.621216 -0.607910 0.494324 1441914266 -0.009827 0.621216 -0.607910 0.494324 1441914266 -0.009827 0.621216 -0.607910 0.494324 1441914266 -0.009827 0.621216 -0.607910 0.494324 1441914266 -0.009827 0.621216 -0.607910 0.494324 1441914266 -0.009827 0.621216 -0.607910 0.494324 1441914266 -0.009827 0.621216 -0.607910 0.494324 1441914266 -0.082275 0.630188 -0.642029 0.428833 1441914266 -0.082275 0.630188 -0.642029 0.428833 1441914266 -0.082275 0.630188 -0.642029 0.428833 1441914266 -0.082275 0.630188 -0.642029 0.428833 1441914266 -0.082275 0.630188 -0.642029 0.428833 1441914266 -0.189453 0.625732 -0.658508 0.372742 1441914266 -0.189453 0.625732 -0.658508 0.372742 1441914266 -0.189453 0.625732 -0.658508 0.372742 1441914266 -0.189453 0.625732 -0.658508 0.372742 1441914266 -0.189453 0.625732 -0.658508 0.372742 1441914266 -0.189453 0.625732 -0.658508 0.372742 1441914266 -0.189453 0.625732 -0.658508 0.372742 1441914266 -0.298645 0.606445 -0.673950 0.298157 1441914266 -0.298645 0.606445 -0.673950 0.298157 1441914266 -0.298645 0.606445 -0.673950 0.298157 1441914266 -0.298645 0.606445 -0.673950 0.298157 1441914266 -0.298645 0.606445 -0.673950 0.298157 1441914266 -0.298645 0.606445 -0.673950 0.298157 1441914266 -0.407166 0.576721 -0.682312 0.189819 1441914266 -0.407166 0.576721 -0.682312 0.189819 1441914266 -0.407166 0.576721 -0.682312 0.189819 1441914266 -0.407166 0.576721 -0.682312 0.189819 1441914266 -0.407166 0.576721 -0.682312 0.189819 1441914266 -0.407166 0.576721 -0.682312 0.189819 1441914266 -0.521729 0.518311 -0.672363 0.084351 1441914266 -0.521729 0.518311 -0.672363 0.084351 1441914266 -0.521729 0.518311 -0.672363 0.084351 1441914266 -0.521729 0.518311 -0.672363 0.084351 1441914266 -0.521729 0.518311 -0.672363 0.084351 1441914266 -0.521729 0.518311 -0.672363 0.084351 1441914266 -0.521729 0.518311 -0.672363 0.084351 1441914266 -0.625305 0.418213 -0.658813 -0.009338 1441914266 -0.625305 0.418213 -0.658813 -0.009338 1441914266 -0.625305 0.418213 -0.658813 -0.009338 1441914266 -0.625305 0.418213 -0.658813 -0.009338 1441914266 -0.625305 0.418213 -0.658813 -0.009338 1441914266 -0.625305 0.418213 -0.658813 -0.009338 1441914266 -0.682373 0.336243 -0.644348 -0.078857 1441914266 -0.682373 0.336243 -0.644348 -0.078857 1441914266 -0.682373 0.336243 -0.644348 -0.078857 1441914266 -0.682373 0.336243 -0.644348 -0.078857 1441914266 -0.682373 0.336243 -0.644348 -0.078857 1441914266 -0.682373 0.336243 -0.644348 -0.078857 1441914266 -0.694824 0.319824 -0.633667 -0.116272 1441914266 -0.694824 0.319824 -0.633667 -0.116272 1441914266 -0.694824 0.319824 -0.633667 -0.116272 1441914266 -0.694824 0.319824 -0.633667 -0.116272 1441914266 -0.694824 0.319824 -0.633667 -0.116272 1441914266 -0.694824 0.319824 -0.633667 -0.116272 1441914266 -0.694824 0.319824 -0.633667 -0.116272 1441914266 -0.696655 0.326416 -0.625549 -0.129822 1441914266 -0.696655 0.326416 -0.625549 -0.129822 1441914266 -0.696655 0.326416 -0.625549 -0.129822 1441914266 -0.696655 0.326416 -0.625549 -0.129822 1441914266 -0.696655 0.326416 -0.625549 -0.129822 1441914266 -0.696655 0.326416 -0.625549 -0.129822 1441914266 -0.698059 0.339417 -0.616455 -0.132690 1441914266 -0.698059 0.339417 -0.616455 -0.132690 1441914266 -0.698059 0.339417 -0.616455 -0.132690 1441914266 -0.698059 0.339417 -0.616455 -0.132690 1441914266 -0.698059 0.339417 -0.616455 -0.132690 1441914266 -0.698059 0.339417 -0.616455 -0.132690 1441914266 -0.698059 0.339417 -0.616455 -0.132690 1441914266 -0.687988 0.364380 -0.618042 -0.109741 1441914266 -0.687988 0.364380 -0.618042 -0.109741 1441914266 -0.687988 0.364380 -0.618042 -0.109741 1441914266 -0.687988 0.364380 -0.618042 -0.109741 1441914266 -0.687988 0.364380 -0.618042 -0.109741 1441914266 -0.687988 0.364380 -0.618042 -0.109741 1441914266 -0.652222 0.416016 -0.630920 -0.059143 1441914266 -0.652222 0.416016 -0.630920 -0.059143 1441914266 -0.652222 0.416016 -0.630920 -0.059143 1441914266 -0.652222 0.416016 -0.630920 -0.059143 1441914266 -0.652222 0.416016 -0.630920 -0.059143 1441914266 -0.652222 0.416016 -0.630920 -0.059143 1441914266 -0.586670 0.493408 -0.642090 0.010376 1441914266 -0.586670 0.493408 -0.642090 0.010376 1441914266 -0.586670 0.493408 -0.642090 0.010376 1441914266 -0.586670 0.493408 -0.642090 0.010376 1441914266 -0.586670 0.493408 -0.642090 0.010376 1441914266 -0.586670 0.493408 -0.642090 0.010376 1441914266 -0.586670 0.493408 -0.642090 0.010376 1441914266 -0.479492 0.589355 -0.646240 0.072083 1441914266 -0.479492 0.589355 -0.646240 0.072083 1441914266 -0.479492 0.589355 -0.646240 0.072083 1441914266 -0.479492 0.589355 -0.646240 0.072083 1441914266 -0.479492 0.589355 -0.646240 0.072083 1441914266 -0.479492 0.589355 -0.646240 0.072083 1441914266 -0.313599 0.691711 -0.641052 0.110718 1441914266 -0.313599 0.691711 -0.641052 0.110718 1441914266 -0.313599 0.691711 -0.641052 0.110718 1441914266 -0.313599 0.691711 -0.641052 0.110718 1441914266 -0.313599 0.691711 -0.641052 0.110718 1441914266 -0.313599 0.691711 -0.641052 0.110718 1441914266 -0.313599 0.691711 -0.641052 0.110718 1441914266 -0.187866 0.724426 -0.625854 0.219604 1441914266 -0.187866 0.724426 -0.625854 0.219604 1441914266 -0.187866 0.724426 -0.625854 0.219604 1441914266 -0.187866 0.724426 -0.625854 0.219604 1441914267 -0.187866 0.724426 -0.625854 0.219604 1441914267 -0.093933 0.715698 -0.604370 0.337158 1441914267 -0.093933 0.715698 -0.604370 0.337158 1441914267 -0.093933 0.715698 -0.604370 0.337158 1441914267 -0.093933 0.715698 -0.604370 0.337158 1441914267 -0.093933 0.715698 -0.604370 0.337158 1441914267 -0.060486 0.688477 -0.564209 0.451660 1441914267 -0.060486 0.688477 -0.564209 0.451660 1441914267 -0.060486 0.688477 -0.564209 0.451660 1441914267 -0.060486 0.688477 -0.564209 0.451660 1441914267 -0.060486 0.688477 -0.564209 0.451660 1441914267 -0.060486 0.688477 -0.564209 0.451660 1441914267 -0.051392 0.672913 -0.537292 0.505737 1441914267 -0.051392 0.672913 -0.537292 0.505737 1441914267 -0.051392 0.672913 -0.537292 0.505737 1441914267 -0.051392 0.672913 -0.537292 0.505737 1441914267 -0.051392 0.672913 -0.537292 0.505737 1441914267 -0.051392 0.672913 -0.537292 0.505737 1441914267 -0.051636 0.669189 -0.539856 0.507996 1441914267 -0.051636 0.669189 -0.539856 0.507996 1441914267 -0.051636 0.669189 -0.539856 0.507996 1441914267 -0.051636 0.669189 -0.539856 0.507996 1441914267 -0.051636 0.669189 -0.539856 0.507996 1441914267 -0.051636 0.669189 -0.539856 0.507996 1441914267 -0.051636 0.669189 -0.539856 0.507996 1441914267 -0.071899 0.670959 -0.555603 0.485718 1441914267 -0.071899 0.670959 -0.555603 0.485718 1441914267 -0.071899 0.670959 -0.555603 0.485718 1441914267 -0.071899 0.670959 -0.555603 0.485718 1441914267 -0.071899 0.670959 -0.555603 0.485718 1441914267 -0.128418 0.669128 -0.575500 0.452271 1441914267 -0.128418 0.669128 -0.575500 0.452271 1441914267 -0.128418 0.669128 -0.575500 0.452271 1441914267 -0.128418 0.669128 -0.575500 0.452271 1441914267 -0.128418 0.669128 -0.575500 0.452271 1441914267 -0.128418 0.669128 -0.575500 0.452271 1441914267 -0.201294 0.660706 -0.604675 0.396667 1441914267 -0.201294 0.660706 -0.604675 0.396667 1441914267 -0.201294 0.660706 -0.604675 0.396667 1441914267 -0.201294 0.660706 -0.604675 0.396667 1441914267 -0.201294 0.660706 -0.604675 0.396667 1441914267 -0.201294 0.660706 -0.604675 0.396667 1441914267 -0.288452 0.639771 -0.634460 0.323975 1441914267 -0.288452 0.639771 -0.634460 0.323975 1441914267 -0.288452 0.639771 -0.634460 0.323975 1441914267 -0.288452 0.639771 -0.634460 0.323975 1441914267 -0.406799 0.590820 -0.650818 0.248840 1441914267 -0.406799 0.590820 -0.650818 0.248840 1441914267 -0.406799 0.590820 -0.650818 0.248840 1441914267 -0.406799 0.590820 -0.650818 0.248840 1441914267 -0.406799 0.590820 -0.650818 0.248840 1441914267 -0.406799 0.590820 -0.650818 0.248840 1441914267 -0.520325 0.513062 -0.663086 0.162537 1441914267 -0.520325 0.513062 -0.663086 0.162537 1441914267 -0.520325 0.513062 -0.663086 0.162537 1441914267 -0.520325 0.513062 -0.663086 0.162537 1441914267 -0.520325 0.513062 -0.663086 0.162537 1441914267 -0.520325 0.513062 -0.663086 0.162537 1441914267 -0.520325 0.513062 -0.663086 0.162537 1441914267 -0.600159 0.431458 -0.667786 0.087830 1441914267 -0.600159 0.431458 -0.667786 0.087830 1441914267 -0.600159 0.431458 -0.667786 0.087830 1441914267 -0.600159 0.431458 -0.667786 0.087830 1441914267 -0.600159 0.431458 -0.667786 0.087830 1441914267 -0.600159 0.431458 -0.667786 0.087830 1441914267 -0.600159 0.431458 -0.667786 0.087830 1441914267 -0.666016 0.338745 -0.664490 0.012817 1441914267 -0.666016 0.338745 -0.664490 0.012817 1441914267 -0.666016 0.338745 -0.664490 0.012817 1441914267 -0.666016 0.338745 -0.664490 0.012817 1441914267 -0.666016 0.338745 -0.664490 0.012817 1441914267 -0.714417 0.256042 -0.649048 -0.053467 1441914267 -0.714417 0.256042 -0.649048 -0.053467 1441914267 -0.714417 0.256042 -0.649048 -0.053467 1441914267 -0.714417 0.256042 -0.649048 -0.053467 1441914267 -0.714417 0.256042 -0.649048 -0.053467 1441914267 -0.714417 0.256042 -0.649048 -0.053467 1441914267 -0.736511 0.229065 -0.628479 -0.101013 1441914267 -0.736511 0.229065 -0.628479 -0.101013 1441914267 -0.736511 0.229065 -0.628479 -0.101013 1441914267 -0.736511 0.229065 -0.628479 -0.101013 1441914267 -0.736511 0.229065 -0.628479 -0.101013 1441914267 -0.736511 0.229065 -0.628479 -0.101013 1441914267 -0.736511 0.229065 -0.628479 -0.101013 1441914267 -0.733521 0.258728 -0.617371 -0.117981 1441914267 -0.733521 0.258728 -0.617371 -0.117981 1441914267 -0.733521 0.258728 -0.617371 -0.117981 1441914267 -0.733521 0.258728 -0.617371 -0.117981 1441914267 -0.733521 0.258728 -0.617371 -0.117981 1441914267 -0.733521 0.258728 -0.617371 -0.117981 1441914267 -0.721497 0.285217 -0.622009 -0.106384 1441914267 -0.721497 0.285217 -0.622009 -0.106384 1441914267 -0.721497 0.285217 -0.622009 -0.106384 1441914267 -0.721497 0.285217 -0.622009 -0.106384 1441914267 -0.721497 0.285217 -0.622009 -0.106384 1441914267 -0.721497 0.285217 -0.622009 -0.106384 1441914267 -0.708313 0.309875 -0.629028 -0.081848 1441914267 -0.708313 0.309875 -0.629028 -0.081848 1441914267 -0.708313 0.309875 -0.629028 -0.081848 1441914267 -0.708313 0.309875 -0.629028 -0.081848 1441914267 -0.708313 0.309875 -0.629028 -0.081848 1441914267 -0.676697 0.365601 -0.637878 -0.040161 1441914267 -0.676697 0.365601 -0.637878 -0.040161 1441914267 -0.676697 0.365601 -0.637878 -0.040161 1441914267 -0.676697 0.365601 -0.637878 -0.040161 1441914267 -0.676697 0.365601 -0.637878 -0.040161 1441914267 -0.676697 0.365601 -0.637878 -0.040161 1441914267 -0.676697 0.365601 -0.637878 -0.040161 1441914267 -0.610779 0.454407 -0.647827 0.028503 1441914268 -0.610779 0.454407 -0.647827 0.028503 1441914268 -0.610779 0.454407 -0.647827 0.028503 1441914268 -0.610779 0.454407 -0.647827 0.028503 1441914268 -0.610779 0.454407 -0.647827 0.028503 1441914268 -0.610779 0.454407 -0.647827 0.028503 1441914268 -0.502319 0.553955 -0.654663 0.110535 1441914268 -0.502319 0.553955 -0.654663 0.110535 1441914268 -0.502319 0.553955 -0.654663 0.110535 1441914268 -0.502319 0.553955 -0.654663 0.110535 1441914268 -0.502319 0.553955 -0.654663 0.110535 1441914268 -0.345459 0.645142 -0.655518 0.186523 1441914268 -0.345459 0.645142 -0.655518 0.186523 1441914268 -0.345459 0.645142 -0.655518 0.186523 1441914268 -0.345459 0.645142 -0.655518 0.186523 1441914268 -0.345459 0.645142 -0.655518 0.186523 1441914268 -0.345459 0.645142 -0.655518 0.186523 1441914268 -0.173279 0.688904 -0.652710 0.263367 1441914268 -0.173279 0.688904 -0.652710 0.263367 1441914268 -0.173279 0.688904 -0.652710 0.263367 1441914268 -0.173279 0.688904 -0.652710 0.263367 1441914268 -0.173279 0.688904 -0.652710 0.263367 1441914268 -0.173279 0.688904 -0.652710 0.263367 1441914268 -0.103088 0.670532 -0.623352 0.388794 1441914268 -0.103088 0.670532 -0.623352 0.388794 1441914268 -0.103088 0.670532 -0.623352 0.388794 1441914268 -0.103088 0.670532 -0.623352 0.388794 1441914268 -0.103088 0.670532 -0.623352 0.388794 1441914268 -0.103088 0.670532 -0.623352 0.388794 1441914268 -0.103088 0.670532 -0.623352 0.388794 1441914268 -0.084106 0.648438 -0.588135 0.476013 1441914268 -0.084106 0.648438 -0.588135 0.476013 1441914268 -0.084106 0.648438 -0.588135 0.476013 1441914268 -0.084106 0.648438 -0.588135 0.476013 1441914268 -0.084106 0.648438 -0.588135 0.476013 1441914268 -0.084106 0.648438 -0.588135 0.476013 1441914268 -0.057068 0.646240 -0.592590 0.477417 1441914268 -0.057068 0.646240 -0.592590 0.477417 1441914268 -0.057068 0.646240 -0.592590 0.477417 1441914268 -0.057068 0.646240 -0.592590 0.477417 1441914268 -0.057068 0.646240 -0.592590 0.477417 1441914268 -0.057068 0.646240 -0.592590 0.477417 1441914268 -0.055908 0.649109 -0.610474 0.450317 1441914268 -0.055908 0.649109 -0.610474 0.450317 1441914268 -0.055908 0.649109 -0.610474 0.450317 1441914268 -0.055908 0.649109 -0.610474 0.450317 1441914268 -0.055908 0.649109 -0.610474 0.450317 1441914268 -0.055908 0.649109 -0.610474 0.450317 1441914268 -0.076904 0.654419 -0.624939 0.418640 1441914268 -0.076904 0.654419 -0.624939 0.418640 1441914268 -0.076904 0.654419 -0.624939 0.418640 1441914268 -0.076904 0.654419 -0.624939 0.418640 1441914268 -0.076904 0.654419 -0.624939 0.418640 1441914268 -0.076904 0.654419 -0.624939 0.418640 1441914268 -0.076904 0.654419 -0.624939 0.418640 1441914268 -0.145935 0.649353 -0.631897 0.397217 1441914268 -0.145935 0.649353 -0.631897 0.397217 1441914268 -0.145935 0.649353 -0.631897 0.397217 1441914268 -0.145935 0.649353 -0.631897 0.397217 1441914268 -0.145935 0.649353 -0.631897 0.397217 1441914268 -0.241272 0.627441 -0.652527 0.349670 1441914268 -0.241272 0.627441 -0.652527 0.349670 1441914268 -0.241272 0.627441 -0.652527 0.349670 1441914268 -0.241272 0.627441 -0.652527 0.349670 1441914268 -0.241272 0.627441 -0.652527 0.349670 1441914268 -0.241272 0.627441 -0.652527 0.349670 1441914268 -0.339172 0.602051 -0.671387 0.267944 1441914268 -0.339172 0.602051 -0.671387 0.267944 1441914268 -0.339172 0.602051 -0.671387 0.267944 1441914268 -0.339172 0.602051 -0.671387 0.267944 1441914268 -0.339172 0.602051 -0.671387 0.267944 1441914268 -0.453003 0.546143 -0.677917 0.192261 1441914268 -0.453003 0.546143 -0.677917 0.192261 1441914268 -0.453003 0.546143 -0.677917 0.192261 1441914268 -0.453003 0.546143 -0.677917 0.192261 1441914268 -0.453003 0.546143 -0.677917 0.192261 1441914268 -0.453003 0.546143 -0.677917 0.192261 1441914268 -0.568176 0.455505 -0.677002 0.106628 1441914268 -0.568176 0.455505 -0.677002 0.106628 1441914268 -0.568176 0.455505 -0.677002 0.106628 1441914268 -0.568176 0.455505 -0.677002 0.106628 1441914268 -0.568176 0.455505 -0.677002 0.106628 1441914268 -0.568176 0.455505 -0.677002 0.106628 1441914268 -0.568176 0.455505 -0.677002 0.106628 1441914268 -0.667358 0.327332 -0.668701 0.019958 1441914268 -0.667358 0.327332 -0.668701 0.019958 1441914268 -0.667358 0.327332 -0.668701 0.019958 1441914268 -0.667358 0.327332 -0.668701 0.019958 1441914268 -0.667358 0.327332 -0.668701 0.019958 1441914268 -0.667358 0.327332 -0.668701 0.019958 1441914268 -0.731628 0.200134 -0.650635 -0.037781 1441914268 -0.731628 0.200134 -0.650635 -0.037781 1441914268 -0.731628 0.200134 -0.650635 -0.037781 1441914268 -0.731628 0.200134 -0.650635 -0.037781 1441914268 -0.731628 0.200134 -0.650635 -0.037781 1441914268 -0.731628 0.200134 -0.650635 -0.037781 1441914268 -0.761230 0.177795 -0.614197 -0.108398 1441914268 -0.761230 0.177795 -0.614197 -0.108398 1441914268 -0.761230 0.177795 -0.614197 -0.108398 1441914268 -0.761230 0.177795 -0.614197 -0.108398 1441914268 -0.761230 0.177795 -0.614197 -0.108398 1441914268 -0.761230 0.177795 -0.614197 -0.108398 1441914268 -0.740906 0.227356 -0.614685 -0.146790 1441914268 -0.740906 0.227356 -0.614685 -0.146790 1441914268 -0.740906 0.227356 -0.614685 -0.146790 1441914268 -0.740906 0.227356 -0.614685 -0.146790 1441914268 -0.740906 0.227356 -0.614685 -0.146790 1441914268 -0.740906 0.227356 -0.614685 -0.146790 1441914268 -0.726746 0.255127 -0.623901 -0.132568 1441914269 -0.726746 0.255127 -0.623901 -0.132568 1441914269 -0.726746 0.255127 -0.623901 -0.132568 1441914269 -0.726746 0.255127 -0.623901 -0.132568 1441914269 -0.726746 0.255127 -0.623901 -0.132568 1441914269 -0.719116 0.281067 -0.626770 -0.105591 1441914269 -0.719116 0.281067 -0.626770 -0.105591 1441914269 -0.719116 0.281067 -0.626770 -0.105591 1441914269 -0.719116 0.281067 -0.626770 -0.105591 1441914269 -0.719116 0.281067 -0.626770 -0.105591 1441914269 -0.719116 0.281067 -0.626770 -0.105591 1441914269 -0.719116 0.281067 -0.626770 -0.105591 1441914269 -0.683533 0.355103 -0.633301 -0.075073 1441914269 -0.683533 0.355103 -0.633301 -0.075073 1441914269 -0.683533 0.355103 -0.633301 -0.075073 1441914269 -0.683533 0.355103 -0.633301 -0.075073 1441914269 -0.683533 0.355103 -0.633301 -0.075073 1441914269 -0.683533 0.355103 -0.633301 -0.075073 1441914269 -0.618713 0.448425 -0.644836 -0.018982 1441914269 -0.618713 0.448425 -0.644836 -0.018982 1441914269 -0.618713 0.448425 -0.644836 -0.018982 1441914269 -0.618713 0.448425 -0.644836 -0.018982 1441914269 -0.618713 0.448425 -0.644836 -0.018982 1441914269 -0.618713 0.448425 -0.644836 -0.018982 1441914269 -0.618713 0.448425 -0.644836 -0.018982 1441914269 -0.511719 0.553772 -0.655151 0.047913 1441914269 -0.511719 0.553772 -0.655151 0.047913 1441914269 -0.511719 0.553772 -0.655151 0.047913 1441914269 -0.511719 0.553772 -0.655151 0.047913 1441914269 -0.511719 0.553772 -0.655151 0.047913 1441914269 -0.511719 0.553772 -0.655151 0.047913 1441914269 -0.370544 0.635376 -0.665710 0.125732 1441914269 -0.370544 0.635376 -0.665710 0.125732 1441914269 -0.370544 0.635376 -0.665710 0.125732 1441914269 -0.370544 0.635376 -0.665710 0.125732 1441914269 -0.370544 0.635376 -0.665710 0.125732 1441914269 -0.370544 0.635376 -0.665710 0.125732 1441914269 -0.212891 0.678040 -0.671326 0.210327 1441914269 -0.212891 0.678040 -0.671326 0.210327 1441914269 -0.212891 0.678040 -0.671326 0.210327 1441914269 -0.212891 0.678040 -0.671326 0.210327 1441914269 -0.212891 0.678040 -0.671326 0.210327 1441914269 -0.212891 0.678040 -0.671326 0.210327 1441914269 -0.212891 0.678040 -0.671326 0.210327 1441914269 -0.118591 0.672485 -0.653503 0.326477 1441914269 -0.118591 0.672485 -0.653503 0.326477 1441914269 -0.118591 0.672485 -0.653503 0.326477 1441914269 -0.118591 0.672485 -0.653503 0.326477 1441914269 -0.118591 0.672485 -0.653503 0.326477 1441914269 -0.118591 0.672485 -0.653503 0.326477 1441914269 -0.043762 0.661133 -0.630615 0.404053 1441914269 -0.043762 0.661133 -0.630615 0.404053 1441914269 -0.043762 0.661133 -0.630615 0.404053 1441914269 -0.043762 0.661133 -0.630615 0.404053 1441914269 -0.043762 0.661133 -0.630615 0.404053 1441914269 -0.043762 0.661133 -0.630615 0.404053 1441914269 -0.043762 0.661133 -0.630615 0.404053 1441914269 0.019653 0.653442 -0.626831 0.423889 1441914269 0.019653 0.653442 -0.626831 0.423889 1441914269 0.019653 0.653442 -0.626831 0.423889 1441914269 0.019653 0.653442 -0.626831 0.423889 1441914269 0.019653 0.653442 -0.626831 0.423889 1441914269 0.019653 0.653442 -0.626831 0.423889 1441914269 0.031311 0.653564 -0.631653 0.415710 1441914269 0.031311 0.653564 -0.631653 0.415710 1441914269 0.031311 0.653564 -0.631653 0.415710 1441914269 0.031311 0.653564 -0.631653 0.415710 1441914269 0.031311 0.653564 -0.631653 0.415710 1441914269 0.031311 0.653564 -0.631653 0.415710 1441914269 0.018555 0.660583 -0.645813 0.382263 1441914269 0.018555 0.660583 -0.645813 0.382263 1441914269 0.018555 0.660583 -0.645813 0.382263 1441914269 0.018555 0.660583 -0.645813 0.382263 1441914269 0.018555 0.660583 -0.645813 0.382263 1441914269 0.018555 0.660583 -0.645813 0.382263 1441914269 -0.010559 0.666321 -0.660217 0.346436 1441914269 -0.010559 0.666321 -0.660217 0.346436 1441914269 -0.010559 0.666321 -0.660217 0.346436 1441914269 -0.010559 0.666321 -0.660217 0.346436 1441914269 -0.010559 0.666321 -0.660217 0.346436 1441914269 -0.010559 0.666321 -0.660217 0.346436 1441914269 -0.010559 0.666321 -0.660217 0.346436 1441914269 -0.102539 0.660583 -0.657166 0.348206 1441914269 -0.102539 0.660583 -0.657166 0.348206 1441914269 -0.102539 0.660583 -0.657166 0.348206 1441914269 -0.102539 0.660583 -0.657166 0.348206 1441914269 -0.102539 0.660583 -0.657166 0.348206 1441914269 -0.218323 0.641541 -0.669495 0.304260 1441914269 -0.218323 0.641541 -0.669495 0.304260 1441914269 -0.218323 0.641541 -0.669495 0.304260 1441914269 -0.218323 0.641541 -0.669495 0.304260 1441914269 -0.218323 0.641541 -0.669495 0.304260 1441914269 -0.218323 0.641541 -0.669495 0.304260 1441914269 -0.218323 0.641541 -0.669495 0.304260 1441914269 -0.360779 0.599976 -0.676514 0.228455 1441914269 -0.360779 0.599976 -0.676514 0.228455 1441914269 -0.360779 0.599976 -0.676514 0.228455 1441914269 -0.360779 0.599976 -0.676514 0.228455 1441914269 -0.360779 0.599976 -0.676514 0.228455 1441914269 -0.360779 0.599976 -0.676514 0.228455 1441914269 -0.505432 0.521362 -0.674377 0.134216 1441914269 -0.505432 0.521362 -0.674377 0.134216 1441914269 -0.505432 0.521362 -0.674377 0.134216 1441914269 -0.505432 0.521362 -0.674377 0.134216 1441914269 -0.505432 0.521362 -0.674377 0.134216 1441914269 -0.505432 0.521362 -0.674377 0.134216 1441914269 -0.619934 0.415894 -0.665161 0.018982 1441914269 -0.619934 0.415894 -0.665161 0.018982 1441914269 -0.619934 0.415894 -0.665161 0.018982 1441914269 -0.619934 0.415894 -0.665161 0.018982 1441914269 -0.619934 0.415894 -0.665161 0.018982 1441914269 -0.619934 0.415894 -0.665161 0.018982 1441914269 -0.695923 0.316101 -0.642822 -0.051331 1441914269 -0.695923 0.316101 -0.642822 -0.051331 1441914270 -0.695923 0.316101 -0.642822 -0.051331 1441914270 -0.695923 0.316101 -0.642822 -0.051331 1441914270 -0.695923 0.316101 -0.642822 -0.051331 1441914270 -0.695923 0.316101 -0.642822 -0.051331 1441914270 -0.740234 0.222473 -0.629883 -0.076233 1441914270 -0.740234 0.222473 -0.629883 -0.076233 1441914270 -0.740234 0.222473 -0.629883 -0.076233 1441914270 -0.740234 0.222473 -0.629883 -0.076233 1441914270 -0.740234 0.222473 -0.629883 -0.076233 1441914270 -0.740234 0.222473 -0.629883 -0.076233 1441914270 -0.749146 0.195679 -0.622559 -0.114014 1441914270 -0.749146 0.195679 -0.622559 -0.114014 1441914270 -0.749146 0.195679 -0.622559 -0.114014 1441914270 -0.749146 0.195679 -0.622559 -0.114014 1441914270 -0.749146 0.195679 -0.622559 -0.114014 1441914270 -0.749146 0.195679 -0.622559 -0.114014 1441914270 -0.749146 0.195679 -0.622559 -0.114014 1441914270 -0.751160 0.214844 -0.611145 -0.127258 1441914270 -0.751160 0.214844 -0.611145 -0.127258 1441914270 -0.751160 0.214844 -0.611145 -0.127258 1441914270 -0.751160 0.214844 -0.611145 -0.127258 1441914270 -0.751160 0.214844 -0.611145 -0.127258 1441914270 -0.751160 0.214844 -0.611145 -0.127258 1441914270 -0.748047 0.229431 -0.612610 -0.112427 1441914270 -0.748047 0.229431 -0.612610 -0.112427 1441914270 -0.748047 0.229431 -0.612610 -0.112427 1441914270 -0.748047 0.229431 -0.612610 -0.112427 1441914270 -0.748047 0.229431 -0.612610 -0.112427 1441914270 -0.748047 0.229431 -0.612610 -0.112427 1441914270 -0.731018 0.271118 -0.620117 -0.087097 1441914270 -0.731018 0.271118 -0.620117 -0.087097 1441914270 -0.731018 0.271118 -0.620117 -0.087097 1441914270 -0.731018 0.271118 -0.620117 -0.087097 1441914270 -0.731018 0.271118 -0.620117 -0.087097 1441914270 -0.731018 0.271118 -0.620117 -0.087097 1441914270 -0.702759 0.312622 -0.638123 -0.036072 1441914270 -0.702759 0.312622 -0.638123 -0.036072 1441914270 -0.702759 0.312622 -0.638123 -0.036072 1441914270 -0.702759 0.312622 -0.638123 -0.036072 1441914270 -0.702759 0.312622 -0.638123 -0.036072 1441914270 -0.702759 0.312622 -0.638123 -0.036072 1441914270 -0.702759 0.312622 -0.638123 -0.036072 1441914270 -0.652649 0.372681 -0.659485 0.016479 1441914270 -0.652649 0.372681 -0.659485 0.016479 1441914270 -0.652649 0.372681 -0.659485 0.016479 1441914270 -0.652649 0.372681 -0.659485 0.016479 1441914270 -0.652649 0.372681 -0.659485 0.016479 1441914270 -0.652649 0.372681 -0.659485 0.016479 1441914270 -0.561157 0.473083 -0.676697 0.057983 1441914270 -0.561157 0.473083 -0.676697 0.057983 1441914270 -0.561157 0.473083 -0.676697 0.057983 1441914270 -0.561157 0.473083 -0.676697 0.057983 1441914270 -0.561157 0.473083 -0.676697 0.057983 1441914270 -0.561157 0.473083 -0.676697 0.057983 1441914270 -0.427002 0.567871 -0.694092 0.115906 1441914270 -0.427002 0.567871 -0.694092 0.115906 1441914270 -0.427002 0.567871 -0.694092 0.115906 1441914270 -0.427002 0.567871 -0.694092 0.115906 1441914270 -0.427002 0.567871 -0.694092 0.115906 1441914270 -0.427002 0.567871 -0.694092 0.115906 1441914270 -0.427002 0.567871 -0.694092 0.115906 1441914270 -0.296204 0.620667 -0.695374 0.208618 1441914270 -0.296204 0.620667 -0.695374 0.208618 1441914270 -0.296204 0.620667 -0.695374 0.208618 1441914270 -0.296204 0.620667 -0.695374 0.208618 1441914270 -0.296204 0.620667 -0.695374 0.208618 1441914270 -0.296204 0.620667 -0.695374 0.208618 1441914270 -0.296204 0.620667 -0.695374 0.208618 1441914270 -0.173462 0.639465 -0.684570 0.303833 1441914270 -0.173462 0.639465 -0.684570 0.303833 1441914270 -0.173462 0.639465 -0.684570 0.303833 1441914270 -0.173462 0.639465 -0.684570 0.303833 1441914270 -0.173462 0.639465 -0.684570 0.303833 1441914270 -0.173462 0.639465 -0.684570 0.303833 1441914270 -0.079041 0.632751 -0.663147 0.391907 1441914270 -0.079041 0.632751 -0.663147 0.391907 1441914270 -0.079041 0.632751 -0.663147 0.391907 1441914270 -0.079041 0.632751 -0.663147 0.391907 1441914270 -0.079041 0.632751 -0.663147 0.391907 1441914270 -0.079041 0.632751 -0.663147 0.391907 1441914270 -0.034607 0.620422 -0.635071 0.458862 1441914270 -0.034607 0.620422 -0.635071 0.458862 1441914270 -0.034607 0.620422 -0.635071 0.458862 1441914270 -0.034607 0.620422 -0.635071 0.458862 1441914270 -0.034607 0.620422 -0.635071 0.458862 1441914270 -0.034607 0.620422 -0.635071 0.458862 1441914270 -0.034607 0.620422 -0.635071 0.458862 1441914270 -0.009094 0.618713 -0.622864 0.478638 1441914270 -0.009094 0.618713 -0.622864 0.478638 1441914270 -0.009094 0.618713 -0.622864 0.478638 1441914270 -0.009094 0.618713 -0.622864 0.478638 1441914270 -0.009094 0.618713 -0.622864 0.478638 1441914270 0.008118 0.625244 -0.628052 0.463196 1441914270 0.008118 0.625244 -0.628052 0.463196 1441914270 
-0.667236 -0.156921 -0.615723 0.388672 1441914272 -0.667236 -0.156921 -0.615723 0.388672 1441914272 -0.667236 -0.156921 -0.615723 0.388672 1441914272 -0.667236 -0.156921 -0.615723 0.388672 1441914272 -0.667236 -0.156921 -0.615723 0.388672 1441914272 -0.667236 -0.156921 -0.615723 0.388672 1441914272 -0.665833 -0.164917 -0.613525 0.391235 1441914272 -0.665833 -0.164917 -0.613525 0.391235 1441914272 -0.665833 -0.164917 -0.613525 0.391235 1441914272 -0.665833 -0.164917 -0.613525 0.391235 1441914272 -0.665833 -0.164917 -0.613525 0.391235 1441914272 -0.665833 -0.164917 -0.613525 0.391235 1441914273 -0.665833 -0.164917 -0.613525 0.391235 1441914273 -0.664795 -0.172363 -0.611511 0.393066 1441914273 -0.664795 -0.172363 -0.611511 0.393066 1441914273 -0.664795 -0.172363 -0.611511 0.393066 1441914273 -0.664795 -0.172363 -0.611511 0.393066 1441914273 -0.664795 -0.172363 -0.611511 0.393066 1441914273 -0.664795 -0.172363 -0.611511 0.393066 1441914273 -0.664124 -0.178589 -0.609619 0.394348 1441914273 -0.664124 -0.178589 -0.609619 0.394348 1441914273 -0.664124 -0.178589 -0.609619 0.394348 1441914273 -0.664124 -0.178589 -0.609619 0.394348 1441914273 -0.664124 -0.178589 -0.609619 0.394348 1441914273 -0.664124 -0.178589 -0.609619 0.394348 1441914273 -0.664368 -0.179688 -0.608398 0.395264 1441914273 -0.664368 -0.179688 -0.608398 0.395264 1441914273 -0.664368 -0.179688 -0.608398 0.395264 1441914273 -0.664368 -0.179688 -0.608398 0.395264 1441914273 -0.664368 -0.179688 -0.608398 0.395264 1441914273 -0.664368 -0.179688 -0.608398 0.395264 1441914273 -0.664368 -0.179688 -0.608398 0.395264 1441914273 -0.665100 -0.173950 -0.609131 0.395508 1441914273 -0.665100 -0.173950 -0.609131 0.395508 1441914273 -0.665100 -0.173950 -0.609131 0.395508 1441914273 -0.665100 -0.173950 -0.609131 0.395508 1441914273 -0.665100 -0.173950 -0.609131 0.395508 1441914273 -0.665100 -0.173950 -0.609131 0.395508 1441914273 -0.666016 -0.167969 -0.610657 0.394226 1441914273 -0.666016 -0.167969 -0.610657 0.394226 1441914273 -0.666016 -0.167969 -0.610657 0.394226 1441914273 -0.666016 -0.167969 -0.610657 0.394226 1441914273 -0.666016 -0.167969 -0.610657 0.394226 1441914273 -0.666382 -0.166992 -0.611877 0.392090 1441914273 -0.666382 -0.166992 -0.611877 0.392090 1441914273 -0.666382 -0.166992 -0.611877 0.392090 1441914273 -0.666382 -0.166992 -0.611877 0.392090 1441914273 -0.666382 -0.166992 -0.611877 0.392090 1441914273 -0.666382 -0.166992 -0.611877 0.392090 1441914273 -0.666382 -0.166992 -0.611877 0.392090 1441914273 -0.666260 -0.166809 -0.613647 0.389648 1441914273 -0.666260 -0.166809 -0.613647 0.389648 1441914273 -0.666260 -0.166809 -0.613647 0.389648 1441914273 -0.666260 -0.166809 -0.613647 0.389648 1441914273 -0.666260 -0.166809 -0.613647 0.389648 1441914273 -0.666260 -0.166809 -0.613647 0.389648 1441914273 -0.665283 -0.166626 -0.615173 0.388855 1441914273 -0.665283 -0.166626 -0.615173 0.388855 1441914273 -0.665283 -0.166626 -0.615173 0.388855 1441914273 -0.665283 -0.166626 -0.615173 0.388855 1441914273 -0.665283 -0.166626 -0.615173 0.388855 1441914273 -0.665283 -0.166626 -0.615173 0.388855 1441914273 -0.665283 -0.166626 -0.615173 0.388855 1441914273 -0.663879 -0.168091 -0.615906 0.389465 1441914273 -0.663879 -0.168091 -0.615906 0.389465 1441914273 -0.663879 -0.168091 -0.615906 0.389465 1441914273 -0.663879 -0.168091 -0.615906 0.389465 1441914273 -0.663879 -0.168091 -0.615906 0.389465 1441914273 -0.663879 -0.168091 -0.615906 0.389465 1441914273 -0.663452 -0.168823 -0.616333 0.389343 1441914273 -0.663452 -0.168823 -0.616333 0.389343 1441914273 -0.663452 -0.168823 -0.616333 0.389343 1441914273 -0.663452 -0.168823 -0.616333 0.389343 1441914273 -0.663452 -0.168823 -0.616333 0.389343 1441914273 -0.663452 -0.168823 -0.616333 0.389343 1441914273 -0.663269 -0.168335 -0.616943 0.388794 1441914273 -0.663269 -0.168335 -0.616943 0.388794 1441914273 -0.663269 -0.168335 -0.616943 0.388794 1441914273 -0.663269 -0.168335 -0.616943 0.388794 1441914273 -0.663269 -0.168335 -0.616943 0.388794 1441914273 -0.663269 -0.168335 -0.616943 0.388794 1441914273 -0.663391 -0.167908 -0.616821 0.388977 1441914273 -0.663391 -0.167908 -0.616821 0.388977 1441914273 -0.663391 -0.167908 -0.616821 0.388977 1441914273 -0.663391 -0.167908 -0.616821 0.388977 1441914273 -0.663391 -0.167908 -0.616821 0.388977 1441914273 -0.663391 -0.167908 -0.616821 0.388977 1441914273 -0.663940 -0.165222 -0.617065 0.388794 1441914273 -0.663940 -0.165222 -0.617065 0.388794 1441914273 -0.663940 -0.165222 -0.617065 0.388794 1441914273 -0.663940 -0.165222 -0.617065 0.388794 1441914273 -0.663940 -0.165222 -0.617065 0.388794 1441914273 -0.663940 -0.165222 -0.617065 0.388794 1441914273 -0.663940 -0.165222 -0.617065 0.388794 1441914273 -0.665649 -0.161316 -0.616943 0.387756 1441914273 -0.665649 -0.161316 -0.616943 0.387756 1441914273 -0.665649 -0.161316 -0.616943 0.387756 1441914273 -0.665649 -0.161316 -0.616943 0.387756 1441914273 -0.665649 -0.161316 -0.616943 0.387756 1441914273 -0.665649 -0.161316 -0.616943 0.387756 1441914273 -0.668762 -0.158020 -0.615845 0.385498 1441914273 -0.668762 -0.158020 -0.615845 0.385498 1441914273 -0.668762 -0.158020 -0.615845 0.385498 1441914273 -0.668762 -0.158020 -0.615845 0.385498 1441914273 -0.668762 -0.158020 -0.615845 0.385498 1441914273 -0.668762 -0.158020 -0.615845 0.385498 1441914273 -0.668762 -0.158020 -0.615845 0.385498 1441914273 -0.673035 -0.151306 -0.615356 0.381470 1441914273 -0.673035 -0.151306 -0.615356 0.381470 1441914273 -0.673035 -0.151306 -0.615356 0.381470 1441914273 -0.673035 -0.151306 -0.615356 0.381470 1441914273 -0.673035 -0.151306 -0.615356 0.381470 1441914273 -0.673035 -0.151306 -0.615356 0.381470 1441914273 -0.675781 -0.144653 -0.617249 0.376160 1441914273 -0.675781 -0.144653 -0.617249 0.376160 1441914273 -0.675781 -0.144653 -0.617249 0.376160 1441914273 -0.675781 -0.144653 -0.617249 0.376160 1441914273 -0.675781 -0.144653 -0.617249 0.376160 1441914273 -0.675781 -0.144653 -0.617249 0.376160 1441914273 -0.674377 -0.146851 -0.620605 0.372314 1441914273 -0.674377 -0.146851 -0.620605 0.372314 1441914273 -0.674377 -0.146851 -0.620605 0.372314 1441914273 -0.674377 -0.146851 -0.620605 0.372314 1441914273 -0.674377 -0.146851 -0.620605 0.372314 1441914273 -0.674377 -0.146851 -0.620605 0.372314 1441914274 -0.669189 -0.167542 -0.618774 0.375854 1441914274 -0.669189 -0.167542 -0.618774 0.375854 1441914274 -0.669189 -0.167542 -0.618774 0.375854 1441914274 -0.669189 -0.167542 -0.618774 0.375854 1441914274 -0.669189 -0.167542 -0.618774 0.375854 1441914274 -0.669189 -0.167542 -0.618774 0.375854 1441914274 -0.669189 -0.167542 -0.618774 0.375854 1441914274 -0.665466 -0.188538 -0.613098 0.381836 1441914274 -0.665466 -0.188538 -0.613098 0.381836 1441914274 -0.665466 -0.188538 -0.613098 0.381836 1441914274 -0.665466 -0.188538 -0.613098 0.381836 1441914274 -0.665466 -0.188538 -0.613098 0.381836 1441914274 -0.665466 -0.188538 -0.613098 0.381836 1441914274 -0.666443 -0.184998 -0.613403 0.381348 1441914274 -0.666443 -0.184998 -0.613403 0.381348 1441914274 -0.666443 -0.184998 -0.613403 0.381348 1441914274 -0.666443 -0.184998 -0.613403 0.381348 1441914274 -0.666443 -0.184998 -0.613403 0.381348 1441914274 -0.666443 -0.184998 -0.613403 0.381348 1441914274 -0.668274 -0.166260 -0.618713 0.378174 1441914274 -0.668274 -0.166260 -0.618713 0.378174 1441914274 -0.668274 -0.166260 -0.618713 0.378174 1441914274 -0.668274 -0.166260 -0.618713 0.378174 1441914274 -0.668274 -0.166260 -0.618713 0.378174 1441914274 -0.668274 -0.166260 -0.618713 0.378174 1441914274 -0.667725 -0.160522 -0.618958 0.381226 1441914274 -0.667725 -0.160522 -0.618958 0.381226 1441914274 -0.667725 -0.160522 -0.618958 0.381226 1441914274 -0.667725 -0.160522 -0.618958 0.381226 1441914274 -0.667725 -0.160522 -0.618958 0.381226 1441914274 -0.667725 -0.160522 -0.618958 0.381226 1441914274 -0.667725 -0.160522 -0.618958 0.381226 1441914274 -0.666565 -0.171692 -0.613403 0.387329 1441914274 -0.666565 -0.171692 -0.613403 0.387329 1441914274 -0.666565 -0.171692 -0.613403 0.387329 1441914274 -0.666565 -0.171692 -0.613403 0.387329 1441914274 -0.666565 -0.171692 -0.613403 0.387329 1441914274 -0.666565 -0.171692 -0.613403 0.387329 1441914274 -0.667725 -0.179199 -0.608521 0.389587 1441914274 -0.667725 -0.179199 -0.608521 0.389587 1441914274 -0.667725 -0.179199 -0.608521 0.389587 1441914274 -0.667725 -0.179199 -0.608521 0.389587 1441914274 -0.667725 -0.179199 -0.608521 0.389587 1441914274 -0.667725 -0.179199 -0.608521 0.389587 1441914274 -0.670654 -0.169678 -0.609253 0.387756 1441914274 -0.670654 -0.169678 -0.609253 0.387756 1441914274 -0.670654 -0.169678 -0.609253 0.387756 1441914274 -0.670654 -0.169678 -0.609253 0.387756 1441914274 -0.670654 -0.169678 -0.609253 0.387756 1441914274 -0.670654 -0.169678 -0.609253 0.387756 1441914274 -0.670654 -0.169678 -0.609253 0.387756 1441914274 -0.671204 -0.153931 -0.613770 0.386169 1441914274 -0.671204 -0.153931 -0.613770 0.386169 1441914274 -0.671204 -0.153931 -0.613770 0.386169 1441914274 -0.671204 -0.153931 -0.613770 0.386169 1441914274 -0.671204 -0.153931 -0.613770 0.386169 1441914274 -0.671204 -0.153931 -0.613770 0.386169 1441914274 -0.669678 -0.145020 -0.617249 0.386780 1441914274 -0.669678 -0.145020 -0.617249 0.386780 1441914274 -0.669678 -0.145020 -0.617249 0.386780 1441914274 -0.669678 -0.145020 -0.617249 0.386780 1441914274 -0.669678 -0.145020 -0.617249 0.386780 1441914274 -0.669678 -0.145020 -0.617249 0.386780 1441914274 -0.669678 -0.145020 -0.617249 0.386780 1441914274 -0.667053 -0.145386 -0.619202 0.388000 1441914274 -0.667053 -0.145386 -0.619202 0.388000 1441914274 -0.667053 -0.145386 -0.619202 0.388000 1441914274 -0.667053 -0.145386 -0.619202 0.388000 1441914274 -0.667053 -0.145386 -0.619202 0.388000 1441914274 -0.667053 -0.145386 -0.619202 0.388000 1441914274 -0.664612 -0.150818 -0.620361 0.388306 1441914274 -0.664612 -0.150818 -0.620361 0.388306 1441914274 -0.664612 -0.150818 -0.620361 0.388306 1441914274 -0.664612 -0.150818 -0.620361 0.388306 1441914274 -0.664612 -0.150818 -0.620361 0.388306 1441914274 -0.664612 -0.150818 -0.620361 0.388306 1441914274 -0.663696 -0.157043 -0.620728 0.386780 1441914274 -0.663696 -0.157043 -0.620728 0.386780 1441914274 -0.663696 -0.157043 -0.620728 0.386780 1441914274 -0.663696 -0.157043 -0.620728 0.386780 1441914274 -0.663696 -0.157043 -0.620728 0.386780 1441914274 -0.663696 -0.157043 -0.620728 0.386780 1441914274 -0.664063 -0.161621 -0.621216 0.383484 1441914274 -0.664063 -0.161621 -0.621216 0.383484 1441914274 -0.664063 -0.161621 -0.621216 0.383484 1441914274 -0.664063 -0.161621 -0.621216 0.383484 1441914274 -0.664063 -0.161621 -0.621216 0.383484 1441914274 -0.664063 -0.161621 -0.621216 0.383484 1441914274 -0.665527 -0.164063 -0.621460 0.379517 1441914274 -0.665527 -0.164063 -0.621460 0.379517 1441914274 -0.665527 -0.164063 -0.621460 0.379517 1441914274 -0.665527 -0.164063 -0.621460 0.379517 1441914274 -0.665527 -0.164063 -0.621460 0.379517 1441914274 -0.665527 -0.164063 -0.621460 0.379517 1441914274 -0.667969 -0.165405 -0.620911 0.375488 1441914274 -0.667969 -0.165405 -0.620911 0.375488 1441914274 -0.667969 -0.165405 -0.620911 0.375488 1441914274 -0.667969 -0.165405 -0.620911 0.375488 1441914274 -0.667969 -0.165405 -0.620911 0.375488 1441914274 -0.667969 -0.165405 -0.620911 0.375488 1441914274 -0.667969 -0.165405 -0.620911 0.375488 1441914274 -0.671631 -0.162537 -0.620789 0.370422 1441914274 -0.671631 -0.162537 -0.620789 0.370422 1441914274 -0.671631 -0.162537 -0.620789 0.370422 1441914274 -0.671631 -0.162537 -0.620789 0.370422 1441914274 -0.671631 -0.162537 -0.620789 0.370422 1441914274 -0.671631 -0.162537 -0.620789 0.370422 1441914274 -0.675598 -0.157654 -0.620728 0.365356 1441914274 -0.675598 -0.157654 -0.620728 0.365356 1441914274 -0.675598 -0.157654 -0.620728 0.365356 1441914274 -0.675598 -0.157654 -0.620728 0.365356 1441914274 -0.675598 -0.157654 -0.620728 0.365356 1441914274 -0.675598 -0.157654 -0.620728 0.365356 1441914274 -0.679016 -0.153381 -0.619812 0.362305 1441914275 -0.679016 -0.153381 -0.619812 0.362305 1441914275 -0.679016 -0.153381 -0.619812 0.362305 1441914275 -0.679016 -0.153381 -0.619812 0.362305 1441914275 -0.679016 -0.153381 -0.619812 0.362305 1441914275 -0.679016 -0.153381 -0.619812 0.362305 1441914275 -0.681213 -0.151062 -0.618958 0.360657 1441914275 -0.681213 -0.151062 -0.618958 0.360657 1441914275 -0.681213 -0.151062 -0.618958 0.360657 1441914275 -0.681213 -0.151062 -0.618958 0.360657 1441914275 -0.681213 -0.151062 -0.618958 0.360657 1441914275 -0.681213 -0.151062 -0.618958 0.360657 1441914275 -0.681946 -0.153687 -0.617310 0.361084 1441914275 -0.681946 -0.153687 -0.617310 0.361084 1441914275 -0.681946 -0.153687 -0.617310 0.361084 1441914275 -0.681946 -0.153687 -0.617310 0.361084 1441914275 -0.681946 -0.153687 -0.617310 0.361084 1441914275 -0.681946 -0.153687 -0.617310 0.361084 1441914275 -0.680603 -0.160278 -0.616028 0.362854 1441914275 -0.680603 -0.160278 -0.616028 0.362854 1441914275 -0.680603 -0.160278 -0.616028 0.362854 1441914275 -0.680603 -0.160278 -0.616028 0.362854 1441914275 -0.680603 -0.160278 -0.616028 0.362854 1441914275 -0.680603 -0.160278 -0.616028 0.362854 1441914275 -0.680603 -0.160278 -0.616028 0.362854 1441914275 -0.676941 -0.169800 -0.615295 0.366699 1441914275 -0.676941 -0.169800 -0.615295 0.366699 1441914275 -0.676941 -0.169800 -0.615295 0.366699 1441914275 -0.676941 -0.169800 -0.615295 0.366699 1441914275 -0.676941 -0.169800 -0.615295 0.366699 1441914275 -0.676941 -0.169800 -0.615295 0.366699 1441914275 -0.672241 -0.183533 -0.612061 0.374023 1441914275 -0.672241 -0.183533 -0.612061 0.374023 1441914275 -0.672241 -0.183533 -0.612061 0.374023 1441914275 -0.672241 -0.183533 -0.612061 0.374023 1441914275 -0.672241 -0.183533 -0.612061 0.374023 1441914275 -0.672241 -0.183533 -0.612061 0.374023 1441914275 -0.672241 -0.183533 -0.612061 0.374023 1441914275 -0.669434 -0.191956 -0.607605 0.381958 1441914275 -0.669434 -0.191956 -0.607605 0.381958 1441914275 -0.669434 -0.191956 -0.607605 0.381958 1441914275 -0.669434 -0.191956 -0.607605 0.381958 1441914275 -0.669434 -0.191956 -0.607605 0.381958 1441914275 -0.669434 -0.191956 -0.607605 0.381958 1441914275 -0.669861 -0.185364 -0.606079 0.386902 1441914275 -0.669861 -0.185364 -0.606079 0.386902 1441914275 -0.669861 -0.185364 -0.606079 0.386902 1441914275 -0.669861 -0.185364 -0.606079 0.386902 1441914275 -0.669861 -0.185364 -0.606079 0.386902 1441914275 -0.669861 -0.185364 -0.606079 0.386902 1441914275 -0.670166 -0.171753 -0.607727 0.390015 1441914275 -0.670166 -0.171753 -0.607727 0.390015 1441914275 -0.670166 -0.171753 -0.607727 0.390015 1441914275 -0.670166 -0.171753 -0.607727 0.390015 1441914275 -0.670166 -0.171753 -0.607727 0.390015 1441914275 -0.670166 -0.171753 -0.607727 0.390015 1441914275 -0.667664 -0.164917 -0.608093 0.396606 1441914275 -0.667664 -0.164917 -0.608093 0.396606 1441914275 -0.667664 -0.164917 -0.608093 0.396606 1441914275 -0.667664 -0.164917 -0.608093 0.396606 1441914275 -0.667664 -0.164917 -0.608093 0.396606 1441914275 -0.667664 -0.164917 -0.608093 0.396606 1441914275 -0.664307 -0.164734 -0.606689 0.404480 1441914275 -0.664307 -0.164734 -0.606689 0.404480 1441914275 -0.664307 -0.164734 -0.606689 0.404480 1441914275 -0.664307 -0.164734 -0.606689 0.404480 1441914275 -0.664307 -0.164734 -0.606689 0.404480 1441914275 -0.664307 -0.164734 -0.606689 0.404480 1441914275 -0.664307 -0.164734 -0.606689 0.404480 1441914275 -0.662109 -0.163635 -0.606445 0.408813 1441914275 -0.662109 -0.163635 -0.606445 0.408813 1441914275 -0.662109 -0.163635 -0.606445 0.408813 1441914275 -0.662109 -0.163635 -0.606445 0.408813 1441914275 -0.662109 -0.163635 -0.606445 0.408813 1441914275 -0.662109 -0.163635 -0.606445 0.408813 1441914275 -0.661133 -0.160889 -0.607361 0.410156 1441914275 -0.661133 -0.160889 -0.607361 0.410156 1441914275 -0.661133 -0.160889 -0.607361 0.410156 1441914275 -0.661133 -0.160889 -0.607361 0.410156 1441914275 -0.661133 -0.160889 -0.607361 0.410156 1441914275 -0.661133 -0.160889 -0.607361 0.410156 1441914275 -0.659912 -0.158386 -0.610107 0.408997 1441914275 -0.659912 -0.158386 -0.610107 0.408997 1441914275 -0.659912 -0.158386 -0.610107 0.408997 1441914275 -0.659912 -0.158386 -0.610107 0.408997 1441914275 -0.659912 -0.158386 -0.610107 0.408997 1441914275 -0.659912 -0.158386 -0.610107 0.408997 1441914275 -0.658142 -0.163635 -0.612244 0.406555 1441914275 -0.658142 -0.163635 -0.612244 0.406555 1441914275 -0.658142 -0.163635 -0.612244 0.406555 1441914275 -0.658142 -0.163635 -0.612244 0.406555 1441914275 -0.658142 -0.163635 -0.612244 0.406555 1441914275 -0.658142 -0.163635 -0.612244 0.406555 1441914275 -0.657227 -0.174500 -0.613220 0.401978 1441914275 -0.657227 -0.174500 -0.613220 0.401978 1441914275 -0.657227 -0.174500 -0.613220 0.401978 1441914275 -0.657227 -0.174500 -0.613220 0.401978 1441914275 -0.657227 -0.174500 -0.613220 0.401978 1441914275 -0.657227 -0.174500 -0.613220 0.401978 1441914275 -0.657227 -0.174500 -0.613220 0.401978 1441914275 -0.658386 -0.183350 -0.613586 0.395569 1441914275 -0.658386 -0.183350 -0.613586 0.395569 1441914275 -0.658386 -0.183350 -0.613586 0.395569 1441914275 -0.658386 -0.183350 -0.613586 0.395569 1441914275 -0.658386 -0.183350 -0.613586 0.395569 1441914275 -0.658386 -0.183350 -0.613586 0.395569 1441914275 -0.661011 -0.185608 -0.615234 0.387512 1441914275 -0.661011 -0.185608 -0.615234 0.387512 1441914275 -0.661011 -0.185608 -0.615234 0.387512 1441914275 -0.661011 -0.185608 -0.615234 0.387512 1441914275 -0.661011 -0.185608 -0.615234 0.387512 1441914275 -0.661011 -0.185608 -0.615234 0.387512 1441914275 -0.662903 -0.188171 -0.616211 0.381409 1441914275 -0.662903 -0.188171 -0.616211 0.381409 1441914275 -0.662903 -0.188171 -0.616211 0.381409 1441914276 -0.662903 -0.188171 -0.616211 0.381409 1441914276 -0.662903 -0.188171 -0.616211 0.381409 1441914276 -0.662903 -0.188171 -0.616211 0.381409 1441914276 -0.662903 -0.188171 -0.616211 0.381409 1441914276 -0.664124 -0.192810 -0.615356 0.378418 1441914276 -0.664124 -0.192810 -0.615356 0.378418 1441914276 -0.664124 -0.192810 -0.615356 0.378418 1441914276 -0.664124 -0.192810 -0.615356 0.378418 1441914276 -0.664124 -0.192810 -0.615356 0.378418 1441914276 -0.664124 -0.192810 -0.615356 0.378418 1441914276 -0.665833 -0.193726 -0.614685 0.375977 1441914276 -0.665833 -0.193726 -0.614685 0.375977 1441914276 -0.665833 -0.193726 -0.614685 0.375977 1441914276 -0.665833 -0.193726 -0.614685 0.375977 1441914276 -0.665833 -0.193726 -0.614685 0.375977 1441914276 -0.665833 -0.193726 -0.614685 0.375977 1441914276 -0.668213 -0.187317 -0.614990 0.374451 1441914276 -0.668213 -0.187317 -0.614990 0.374451 1441914276 -0.668213 -0.187317 -0.614990 0.374451 1441914276 -0.668213 -0.187317 -0.614990 0.374451 1441914276 -0.668213 -0.187317 -0.614990 0.374451 1441914276 -0.668213 -0.187317 -0.614990 0.374451 1441914276 -0.668213 -0.187317 -0.614990 0.374451 1441914276 -0.669373 -0.176697 -0.616577 0.374939 1441914276 -0.669373 -0.176697 -0.616577 0.374939 1441914276 -0.669373 -0.176697 -0.616577 0.374939 1441914276 -0.669373 -0.176697 -0.616577 0.374939 1441914276 -0.669373 -0.176697 -0.616577 0.374939 1441914276 -0.669373 -0.176697 -0.616577 0.374939 1441914276 -0.669067 -0.168640 -0.617126 0.378357 1441914276 -0.669067 -0.168640 -0.617126 0.378357 1441914276 -0.669067 -0.168640 -0.617126 0.378357 1441914276 -0.669067 -0.168640 -0.617126 0.378357 1441914276 -0.669067 -0.168640 -0.617126 0.378357 1441914276 -0.669067 -0.168640 -0.617126 0.378357 1441914276 -0.667603 -0.162720 -0.617859 0.382263 1441914276 -0.667603 -0.162720 -0.617859 0.382263 1441914276 -0.667603 -0.162720 -0.617859 0.382263 1441914276 -0.667603 -0.162720 -0.617859 0.382263 1441914276 -0.667603 -0.162720 -0.617859 0.382263 1441914276 -0.667603 -0.162720 -0.617859 0.382263 1441914276 -0.665894 -0.162903 -0.616333 0.387634 1441914276 -0.665894 -0.162903 -0.616333 0.387634 1441914276 -0.665894 -0.162903 -0.616333 0.387634 1441914276 -0.665894 -0.162903 -0.616333 0.387634 1441914276 -0.665894 -0.162903 -0.616333 0.387634 1441914276 -0.665894 -0.162903 -0.616333 0.387634 1441914276 -0.665466 -0.163330 -0.613098 0.393250 1441914276 -0.665466 -0.163330 -0.613098 0.393250 1441914276 -0.665466 -0.163330 -0.613098 0.393250 1441914276 -0.665466 -0.163330 -0.613098 0.393250 1441914276 -0.665466 -0.163330 -0.613098 0.393250 1441914276 -0.665466 -0.163330 -0.613098 0.393250 1441914276 -0.668518 -0.155151 -0.613281 0.391174 1441914276 -0.668518 -0.155151 -0.613281 0.391174 1441914276 -0.668518 -0.155151 -0.613281 0.391174 1441914276 -0.668518 -0.155151 -0.613281 0.391174 1441914276 -0.668518 -0.155151 -0.613281 0.391174 1441914276 -0.668518 -0.155151 -0.613281 0.391174 1441914276 -0.670044 -0.150574 -0.617371 0.383850 1441914276 -0.670044 -0.150574 -0.617371 0.383850 1441914276 -0.670044 -0.150574 -0.617371 0.383850 1441914276 -0.670044 -0.150574 -0.617371 0.383850 1441914276 -0.670044 -0.150574 -0.617371 0.383850 1441914276 -0.670044 -0.150574 -0.617371 0.383850 1441914276 -0.668213 -0.168030 -0.615540 0.382690 1441914276 -0.668213 -0.168030 -0.615540 0.382690 1441914276 -0.668213 -0.168030 -0.615540 0.382690 1441914276 -0.668213 -0.168030 -0.615540 0.382690 1441914276 -0.668213 -0.168030 -0.615540 0.382690 1441914276 -0.668213 -0.168030 -0.615540 0.382690 1441914276 -0.668213 -0.168030 -0.615540 0.382690 1441914276 -0.666138 -0.192078 -0.608582 0.386108 1441914276 -0.666138 -0.192078 -0.608582 0.386108 1441914276 -0.666138 -0.192078 -0.608582 0.386108 1441914276 -0.666138 -0.192078 -0.608582 0.386108 1441914276 -0.666138 -0.192078 -0.608582 0.386108 1441914276 -0.666138 -0.192078 -0.608582 0.386108 1441914276 -0.667419 -0.195190 -0.607666 0.383728 1441914276 -0.667419 -0.195190 -0.607666 0.383728 1441914276 -0.667419 -0.195190 -0.607666 0.383728 1441914276 -0.667419 -0.195190 -0.607666 0.383728 1441914276 -0.667419 -0.195190 -0.607666 0.383728 1441914276 -0.667419 -0.195190 -0.607666 0.383728 1441914276 -0.667480 -0.191162 -0.609985 0.381897 1441914276 -0.667480 -0.191162 -0.609985 0.381897 1441914276 -0.667480 -0.191162 -0.609985 0.381897 1441914276 -0.667480 -0.191162 -0.609985 0.381897 1441914276 -0.667480 -0.191162 -0.609985 0.381897 1441914276 -0.667480 -0.191162 -0.609985 0.381897 1441914276 -0.666748 -0.195740 -0.605408 0.388123 1441914276 -0.666748 -0.195740 -0.605408 0.388123 1441914276 -0.666748 -0.195740 -0.605408 0.388123 1441914276 -0.666748 -0.195740 -0.605408 0.388123 1441914276 -0.666748 -0.195740 -0.605408 0.388123 1441914276 -0.666748 -0.195740 -0.605408 0.388123 1441914276 -0.668335 -0.191528 -0.602112 0.392639 1441914276 -0.668335 -0.191528 -0.602112 0.392639 1441914276 -0.668335 -0.191528 -0.602112 0.392639 1441914276 -0.668335 -0.191528 -0.602112 0.392639 1441914276 -0.668335 -0.191528 -0.602112 0.392639 1441914276 -0.668335 -0.191528 -0.602112 0.392639 1441914276 -0.668335 -0.191528 -0.602112 0.392639 1441914276 -0.670288 -0.175964 -0.604187 0.393433 1441914276 -0.670288 -0.175964 -0.604187 0.393433 1441914276 -0.670288 -0.175964 -0.604187 0.393433 1441914276 -0.670288 -0.175964 -0.604187 0.393433 1441914276 -0.670288 -0.175964 -0.604187 0.393433 1441914276 -0.670288 -0.175964 -0.604187 0.393433 1441914276 -0.669983 -0.164734 -0.606079 0.395935 1441914276 -0.669983 -0.164734 -0.606079 0.395935 1441914276 -0.669983 -0.164734 -0.606079 0.395935 1441914276 -0.669983 -0.164734 -0.606079 0.395935 1441914277 -0.669983 -0.164734 -0.606079 0.395935 1441914277 -0.669983 -0.164734 -0.606079 0.395935 1441914277 -0.667725 -0.161255 -0.606812 0.399963 1441914277 -0.667725 -0.161255 -0.606812 0.399963 1441914277 -0.667725 -0.161255 -0.606812 0.399963 1441914277 -0.667725 -0.161255 -0.606812 0.399963 1441914277 -0.667725 -0.161255 -0.606812 0.399963 1441914277 -0.667725 -0.161255 -0.606812 0.399963 1441914277 -0.667725 -0.161255 -0.606812 0.399963 1441914277 -0.665649 -0.158997 -0.608276 0.402039 1441914277 -0.665649 -0.158997 -0.608276 0.402039 1441914277 -0.665649 -0.158997 -0.608276 0.402039 1441914277 -0.665649 -0.158997 -0.608276 0.402039 1441914277 -0.665649 -0.158997 -0.608276 0.402039 1441914277 -0.665649 -0.158997 -0.608276 0.402039 1441914277 -0.664795 -0.157532 -0.611023 0.399902 1441914277 -0.664795 -0.157532 -0.611023 0.399902 1441914277 -0.664795 -0.157532 -0.611023 0.399902 1441914277 -0.664795 -0.157532 -0.611023 0.399902 1441914277 -0.664795 -0.157532 -0.611023 0.399902 1441914277 -0.664795 -0.157532 -0.611023 0.399902 1441914277 -0.664429 -0.157776 -0.615173 0.393982 1441914277 -0.664429 -0.157776 -0.615173 0.393982 1441914277 -0.664429 -0.157776 -0.615173 0.393982 1441914277 -0.664429 -0.157776 -0.615173 0.393982 1441914277 -0.664429 -0.157776 -0.615173 0.393982 1441914277 -0.664429 -0.157776 -0.615173 0.393982 1441914277 -0.662354 -0.165039 -0.617981 0.390198 1441914277 -0.662354 -0.165039 -0.617981 0.390198 1441914277 -0.662354 -0.165039 -0.617981 0.390198 1441914277 -0.662354 -0.165039 -0.617981 0.390198 1441914277 -0.662354 -0.165039 -0.617981 0.390198 1441914277 -0.662354 -0.165039 -0.617981 0.390198 1441914277 -0.662354 -0.165039 -0.617981 0.390198 1441914277 -0.659363 -0.178833 -0.616882 0.390869 1441914277 -0.659363 -0.178833 -0.616882 0.390869 1441914277 -0.659363 -0.178833 -0.616882 0.390869 1441914277 -0.659363 -0.178833 -0.616882 0.390869 1441914277 -0.659363 -0.178833 -0.616882 0.390869 1441914277 -0.659363 -0.178833 -0.616882 0.390869 1441914277 -0.658081 -0.192261 -0.613281 0.392395 1441914277 -0.658081 -0.192261 -0.613281 0.392395 1441914277 -0.658081 -0.192261 -0.613281 0.392395 1441914277 -0.658081 -0.192261 -0.613281 0.392395 1441914277 -0.658081 -0.192261 -0.613281 0.392395 1441914277 -0.658081 -0.192261 -0.613281 0.392395 1441914277 -0.660461 -0.193115 -0.613708 0.387146 1441914277 -0.660461 -0.193115 -0.613708 0.387146 1441914277 -0.660461 -0.193115 -0.613708 0.387146 1441914277 -0.660461 -0.193115 -0.613708 0.387146 1441914277 -0.660461 -0.193115 -0.613708 0.387146 1441914277 -0.660461 -0.193115 -0.613708 0.387146 1441914277 -0.660461 -0.193115 -0.613708 0.387146 1441914277 -0.663330 -0.186768 -0.616028 0.381653 1441914277 -0.663330 -0.186768 -0.616028 0.381653 1441914277 -0.663330 -0.186768 -0.616028 0.381653 1441914277 -0.663330 -0.186768 -0.616028 0.381653 1441914277 -0.663330 -0.186768 -0.616028 0.381653 1441914277 -0.663330 -0.186768 -0.616028 0.381653 1441914277 -0.664917 -0.182007 -0.616455 0.380493 1441914277 -0.664917 -0.182007 -0.616455 0.380493 1441914277 -0.664917 -0.182007 -0.616455 0.380493 1441914277 -0.664917 -0.182007 -0.616455 0.380493 1441914277 -0.664917 -0.182007 -0.616455 0.380493 1441914277 -0.664917 -0.182007 -0.616455 0.380493 1441914277 -0.664917 -0.182007 -0.616455 0.380493 1441914277 -0.666992 -0.176208 -0.615662 0.380981 1441914277 -0.666992 -0.176208 -0.615662 0.380981 1441914277 -0.666992 -0.176208 -0.615662 0.380981 1441914277 -0.666992 -0.176208 -0.615662 0.380981 1441914277 -0.666992 -0.176208 -0.615662 0.380981 1441914277 -0.666992 -0.176208 -0.615662 0.380981 1441914277 -0.668884 -0.168823 -0.615967 0.380493 1441914277 -0.668884 -0.168823 -0.615967 0.380493 1441914277 -0.668884 -0.168823 -0.615967 0.380493 1441914277 -0.668884 -0.168823 -0.615967 0.380493 1441914277 -0.668884 -0.168823 -0.615967 0.380493 1441914277 -0.668884 -0.168823 -0.615967 0.380493 1441914277 -0.670776 -0.162415 -0.615906 0.379944 1441914277 -0.670776 -0.162415 -0.615906 0.379944 1441914277 -0.670776 -0.162415 -0.615906 0.379944 1441914277 -0.670776 -0.162415 -0.615906 0.379944 1441914277 -0.670776 -0.162415 -0.615906 0.379944 1441914277 -0.670776 -0.162415 -0.615906 0.379944 1441914277 -0.671326 -0.158752 -0.616943 0.378906 1441914277 -0.671326 -0.158752 -0.616943 0.378906 1441914277 -0.671326 -0.158752 -0.616943 0.378906 1441914277 -0.671326 -0.158752 -0.616943 0.378906 1441914277 -0.671326 -0.158752 -0.616943 0.378906 1441914277 -0.671326 -0.158752 -0.616943 0.378906 1441914277 -0.671326 -0.158752 -0.616943 0.378906 1441914277 -0.669800 -0.160156 -0.617920 0.379456 1441914277 -0.669800 -0.160156 -0.617920 0.379456 1441914277 -0.669800 -0.160156 -0.617920 0.379456 1441914277 -0.669800 -0.160156 -0.617920 0.379456 1441914277 -0.669800 -0.160156 -0.617920 0.379456 1441914277 -0.669800 -0.160156 -0.617920 0.379456 1441914277 -0.669800 -0.160156 -0.617920 0.379456 1441914277 -0.666199 -0.169617 -0.616943 0.383179 1441914277 -0.666199 -0.169617 -0.616943 0.383179 1441914277 -0.666199 -0.169617 -0.616943 0.383179 1441914277 -0.666199 -0.169617 -0.616943 0.383179 1441914277 -0.666199 -0.169617 -0.616943 0.383179 1441914277 -0.666199 -0.169617 -0.616943 0.383179 1441914277 -0.662781 -0.180664 -0.614563 0.387817 1441914277 -0.662781 -0.180664 -0.614563 0.387817 1441914277 -0.662781 -0.180664 -0.614563 0.387817 1441914277 -0.662781 -0.180664 -0.614563 0.387817 1441914277 -0.662781 -0.180664 -0.614563 0.387817 1441914277 -0.662781 -0.180664 -0.614563 0.387817 1441914277 -0.662781 -0.180664 -0.614563 0.387817 1441914277 -0.661194 -0.185120 -0.612366 0.391968 1441914277 -0.661194 -0.185120 -0.612366 0.391968 1441914277 -0.661194 -0.185120 -0.612366 0.391968 1441914277 -0.661194 -0.185120 -0.612366 0.391968 1441914277 -0.661194 -0.185120 -0.612366 0.391968 1441914278 -0.661194 -0.185120 -0.612366 0.391968 1441914278 -0.661621 -0.182007 -0.611816 0.393555 1441914278 -0.661621 -0.182007 -0.611816 0.393555 1441914278 -0.661621 -0.182007 -0.611816 0.393555 1441914278 -0.661621 -0.182007 -0.611816 0.393555 1441914278 -0.661621 -0.182007 -0.611816 0.393555 1441914278 -0.661621 -0.182007 -0.611816 0.393555 1441914278 -0.662048 -0.179138 -0.612122 0.393616 1441914278 -0.662048 -0.179138 -0.612122 0.393616 1441914278 -0.662048 -0.179138 -0.612122 0.393616 1441914278 -0.662048 -0.179138 -0.612122 0.393616 1441914278 -0.662048 -0.179138 -0.612122 0.393616 1441914278 -0.662048 -0.179138 -0.612122 0.393616 1441914278 -0.662048 -0.179138 -0.612122 0.393616 1441914278 -0.661377 -0.182739 -0.610291 0.395874 1441914278 -0.661377 -0.182739 -0.610291 0.395874 1441914278 -0.661377 -0.182739 -0.610291 0.395874 1441914278 -0.661377 -0.182739 -0.610291 0.395874 1441914278 -0.661377 -0.182739 -0.610291 0.395874 1441914278 -0.661377 -0.182739 -0.610291 0.395874 1441914278 -0.661011 -0.185608 -0.607910 0.398865 1441914278 
-0.479980 0.537842 -0.690125 0.064087 1441914280 -0.346069 0.607178 -0.696228 0.163940 1441914280 -0.346069 0.607178 -0.696228 0.163940 1441914280 -0.346069 0.607178 -0.696228 0.163940 1441914280 -0.346069 0.607178 -0.696228 0.163940 1441914280 -0.346069 0.607178 -0.696228 0.163940 1441914280 -0.346069 0.607178 -0.696228 0.163940 1441914280 -0.200867 0.644043 -0.688721 0.265503 1441914280 -0.200867 0.644043 -0.688721 0.265503 1441914280 -0.200867 0.644043 -0.688721 0.265503 1441914280 -0.200867 0.644043 -0.688721 0.265503 1441914280 -0.200867 0.644043 -0.688721 0.265503 1441914280 -0.200867 0.644043 -0.688721 0.265503 1441914280 -0.200867 0.644043 -0.688721 0.265503 1441914280 -0.081482 0.653809 -0.654297 0.371155 1441914280 -0.081482 0.653809 -0.654297 0.371155 1441914280 -0.081482 0.653809 -0.654297 0.371155 1441914280 -0.081482 0.653809 -0.654297 0.371155 1441914280 -0.081482 0.653809 -0.654297 0.371155 1441914280 -0.081482 0.653809 -0.654297 0.371155 1441914280 0.021545 0.645752 -0.617615 0.448425 1441914280 0.021545 0.645752 -0.617615 0.448425 1441914280 0.021545 0.645752 -0.617615 0.448425 1441914280 0.021545 0.645752 -0.617615 0.448425 1441914280 0.021545 0.645752 -0.617615 0.448425 1441914280 0.021545 0.645752 -0.617615 0.448425 1441914280 0.021545 0.645752 -0.617615 0.448425 1441914280 0.098450 0.626465 -0.595886 0.492615 1441914280 0.098450 0.626465 -0.595886 0.492615 1441914280 0.098450 0.626465 -0.595886 0.492615 1441914280 0.098450 0.626465 -0.595886 0.492615 1441914280 0.098450 0.626465 -0.595886 0.492615 1441914280 0.098450 0.626465 -0.595886 0.492615 1441914280 0.122620 0.612061 -0.585693 0.516968 1441914280 0.122620 0.612061 -0.585693 0.516968 1441914280 0.122620 0.612061 -0.585693 0.516968 1441914280 0.122620 0.612061 -0.585693 0.516968 1441914280 0.122620 0.612061 -0.585693 0.516968 1441914280 0.122620 0.612061 -0.585693 0.516968 1441914280 0.122620 0.612061 -0.585693 0.516968 1441914280 0.098572 0.613831 -0.579346 0.527100 1441914280 0.098572 0.613831 -0.579346 0.527100 1441914280 0.098572 0.613831 -0.579346 0.527100 1441914280 0.098572 0.613831 -0.579346 0.527100 1441914280 0.098572 0.613831 -0.579346 0.527100 1441914280 0.098572 0.613831 -0.579346 0.527100 1441914280 0.028320 0.623535 -0.582458 0.520691 1441914280 0.028320 0.623535 -0.582458 0.520691 1441914280 0.028320 0.623535 -0.582458 0.520691 1441914280 0.028320 0.623535 -0.582458 0.520691 1441914280 0.028320 0.623535 -0.582458 0.520691 1441914280 0.028320 0.623535 -0.582458 0.520691 1441914280 -0.064331 0.630249 -0.610657 0.475098 1441914280 -0.064331 0.630249 -0.610657 0.475098 1441914280 -0.064331 0.630249 -0.610657 0.475098 1441914280 -0.064331 0.630249 -0.610657 0.475098 1441914280 -0.064331 0.630249 -0.610657 0.475098 1441914280 -0.158813 0.633789 -0.656311 0.377319 1441914280 -0.158813 0.633789 -0.656311 0.377319 1441914280 -0.158813 0.633789 -0.656311 0.377319 1441914280 -0.158813 0.633789 -0.656311 0.377319 1441914280 -0.158813 0.633789 -0.656311 0.377319 1441914280 -0.158813 0.633789 -0.656311 0.377319 1441914280 -0.158813 0.633789 -0.656311 0.377319 1441914280 -0.284607 0.613708 -0.673767 0.297241 1441914280 -0.284607 0.613708 -0.673767 0.297241 1441914280 -0.284607 0.613708 -0.673767 0.297241 1441914280 -0.284607 0.613708 -0.673767 0.297241 1441914280 -0.284607 0.613708 -0.673767 0.297241 1441914280 -0.284607 0.613708 -0.673767 0.297241 1441914280 -0.429016 0.552002 -0.685608 0.202942 1441914280 -0.429016 0.552002 -0.685608 0.202942 1441914280 -0.429016 0.552002 -0.685608 0.202942 1441914280 -0.429016 0.552002 -0.685608 0.202942 1441914280 -0.429016 0.552002 -0.685608 0.202942 1441914280 -0.429016 0.552002 -0.685608 0.202942 1441914280 -0.557068 0.452087 -0.690796 0.090576 1441914280 -0.557068 0.452087 -0.690796 0.090576 1441914280 -0.557068 0.452087 -0.690796 0.090576 1441914280 -0.557068 0.452087 -0.690796 0.090576 1441914280 -0.557068 0.452087 -0.690796 0.090576 1441914280 -0.557068 0.452087 -0.690796 0.090576 1441914280 -0.557068 0.452087 -0.690796 0.090576 1441914280 -0.659607 0.323425 -0.678528 -0.001831 1441914281 -0.659607 0.323425 -0.678528 -0.001831 1441914281 -0.659607 0.323425 -0.678528 -0.001831 1441914281 -0.659607 0.323425 -0.678528 -0.001831 1441914281 -0.659607 0.323425 -0.678528 -0.001831 1441914281 -0.659607 0.323425 -0.678528 -0.001831 1441914281 -0.706543 0.248169 -0.657959 -0.079407 1441914281 -0.706543 0.248169 -0.657959 -0.079407 1441914281 -0.706543 0.248169 -0.657959 -0.079407 1441914281 -0.706543 0.248169 -0.657959 -0.079407 1441914281 -0.706543 0.248169 -0.657959 -0.079407 1441914281 -0.706543 0.248169 -0.657959 -0.079407 1441914281 -0.703003 0.273926 -0.643433 -0.129822 1441914281 -0.703003 0.273926 -0.643433 -0.129822 1441914281 -0.703003 0.273926 -0.643433 -0.129822 1441914281 -0.703003 0.273926 -0.643433 -0.129822 1441914281 -0.703003 0.273926 -0.643433 -0.129822 1441914281 -0.703003 0.273926 -0.643433 -0.129822 1441914281 -0.696533 0.297424 -0.640015 -0.129578 1441914281 -0.696533 0.297424 -0.640015 -0.129578 1441914281 -0.696533 0.297424 -0.640015 -0.129578 1441914281 -0.696533 0.297424 -0.640015 -0.129578 1441914281 -0.696533 0.297424 -0.640015 -0.129578 1441914281 -0.696533 0.297424 -0.640015 -0.129578 1441914281 -0.687561 0.325500 -0.638794 -0.115356 1441914281 -0.687561 0.325500 -0.638794 -0.115356 1441914281 -0.687561 0.325500 -0.638794 -0.115356 1441914281 -0.687561 0.325500 -0.638794 -0.115356 1441914281 -0.687561 0.325500 -0.638794 -0.115356 1441914281 -0.687561 0.325500 -0.638794 -0.115356 1441914281 -0.687561 0.325500 -0.638794 -0.115356 1441914281 -0.660706 0.378357 -0.643433 -0.079895 1441914281 -0.660706 0.378357 -0.643433 -0.079895 1441914281 -0.660706 0.378357 -0.643433 -0.079895 1441914281 -0.660706 0.378357 -0.643433 -0.079895 1441914281 -0.660706 0.378357 -0.643433 -0.079895 1441914281 -0.660706 0.378357 -0.643433 -0.079895 1441914281 -0.600830 0.459656 -0.653931 -0.012695 1441914281 -0.600830 0.459656 -0.653931 -0.012695 1441914281 -0.600830 0.459656 -0.653931 -0.012695 1441914281 -0.600830 0.459656 -0.653931 -0.012695 1441914281 -0.600830 0.459656 -0.653931 -0.012695 1441914281 -0.600830 0.459656 -0.653931 -0.012695 1441914281 -0.501038 0.555481 -0.660278 0.067017 1441914281 -0.501038 0.555481 -0.660278 0.067017 1441914281 -0.501038 0.555481 -0.660278 0.067017 1441914281 -0.501038 0.555481 -0.660278 0.067017 1441914281 -0.501038 0.555481 -0.660278 0.067017 1441914281 -0.501038 0.555481 -0.660278 0.067017 1441914281 -0.501038 0.555481 -0.660278 0.067017 1441914281 -0.357178 0.642883 -0.660156 0.152832 1441914281 -0.357178 0.642883 -0.660156 0.152832 1441914281 -0.357178 0.642883 -0.660156 0.152832 1441914281 -0.357178 0.642883 -0.660156 0.152832 1441914281 -0.357178 0.642883 -0.660156 0.152832 1441914281 -0.357178 0.642883 -0.660156 0.152832 1441914281 -0.220764 0.680725 -0.649170 0.257874 1441914281 -0.220764 0.680725 -0.649170 0.257874 1441914281 -0.220764 0.680725 -0.649170 0.257874 1441914281 -0.220764 0.680725 -0.649170 0.257874 1441914281 -0.220764 0.680725 -0.649170 0.257874 1441914281 -0.220764 0.680725 -0.649170 0.257874 1441914281 -0.083191 0.681519 -0.633118 0.357422 1441914281 -0.083191 0.681519 -0.633118 0.357422 1441914281 -0.083191 0.681519 -0.633118 0.357422 1441914281 -0.083191 0.681519 -0.633118 0.357422 1441914281 -0.083191 0.681519 -0.633118 0.357422 1441914281 -0.083191 0.681519 -0.633118 0.357422 1441914281 -0.083191 0.681519 -0.633118 0.357422 1441914281 -0.006165 0.655151 -0.604858 0.452637 1441914281 -0.006165 0.655151 -0.604858 0.452637 1441914281 -0.006165 0.655151 -0.604858 0.452637 1441914281 -0.006165 0.655151 -0.604858 0.452637 1441914281 -0.006165 0.655151 -0.604858 0.452637 1441914281 -0.006165 0.655151 -0.604858 0.452637 1441914281 0.017822 0.638245 -0.586548 0.498230 1441914281 0.017822 0.638245 -0.586548 0.498230 1441914281 0.017822 0.638245 -0.586548 0.498230 1441914281 0.017822 0.638245 -0.586548 0.498230 1441914281 0.017822 0.638245 -0.586548 0.498230 1441914281 0.017822 0.638245 -0.586548 0.498230 1441914281 0.017395 0.642090 -0.596863 0.480774 1441914281 0.017395 0.642090 -0.596863 0.480774 1441914281 0.017395 0.642090 -0.596863 0.480774 1441914281 0.017395 0.642090 -0.596863 0.480774 1441914281 0.017395 0.642090 -0.596863 0.480774 1441914281 0.017395 0.642090 -0.596863 0.480774 1441914281 0.017395 0.642090 -0.596863 0.480774 1441914281 -0.009827 0.649536 -0.614929 0.446960 1441914281 -0.009827 0.649536 -0.614929 0.446960 1441914281 -0.009827 0.649536 -0.614929 0.446960 1441914281 -0.009827 0.649536 -0.614929 0.446960 1441914281 -0.009827 0.649536 -0.614929 0.446960 1441914281 -0.009827 0.649536 -0.614929 0.446960 1441914281 -0.070618 0.651184 -0.627625 0.420776 1441914281 -0.070618 0.651184 -0.627625 0.420776 1441914281 -0.070618 0.651184 -0.627625 0.420776 1441914281 -0.070618 0.651184 -0.627625 0.420776 1441914281 -0.070618 0.651184 -0.627625 0.420776 1441914281 -0.070618 0.651184 -0.627625 0.420776 1441914281 -0.150574 0.643433 -0.651733 0.372253 1441914281 -0.150574 0.643433 -0.651733 0.372253 1441914281 -0.150574 0.643433 -0.651733 0.372253 1441914281 -0.150574 0.643433 -0.651733 0.372253 1441914281 -0.150574 0.643433 -0.651733 0.372253 1441914281 -0.150574 0.643433 -0.651733 0.372253 1441914281 -0.250061 0.618530 -0.671204 0.323120 1441914281 -0.250061 0.618530 -0.671204 0.323120 1441914281 -0.250061 0.618530 -0.671204 0.323120 1441914281 -0.250061 0.618530 -0.671204 0.323120 1441914281 -0.250061 0.618530 -0.671204 0.323120 1441914281 -0.250061 0.618530 -0.671204 0.323120 1441914281 -0.250061 0.618530 -0.671204 0.323120 1441914281 -0.357849 0.580688 -0.684937 0.256165 1441914281 -0.357849 0.580688 -0.684937 0.256165 1441914282 -0.357849 0.580688 -0.684937 0.256165 1441914282 -0.357849 0.580688 -0.684937 0.256165 1441914282 -0.357849 0.580688 -0.684937 0.256165 1441914282 -0.357849 0.580688 -0.684937 0.256165 1441914282 -0.481934 0.513428 -0.687683 0.176697 1441914282 -0.481934 0.513428 -0.687683 0.176697 1441914282 -0.481934 0.513428 -0.687683 0.176697 1441914282 -0.481934 0.513428 -0.687683 0.176697 1441914282 -0.481934 0.513428 -0.687683 0.176697 1441914282 -0.481934 0.513428 -0.687683 0.176697 1441914282 -0.591248 0.423767 -0.682617 0.070435 1441914282 -0.591248 0.423767 -0.682617 0.070435 1441914282 -0.591248 0.423767 -0.682617 0.070435 1441914282 -0.591248 0.423767 -0.682617 0.070435 1441914282 -0.591248 0.423767 -0.682617 0.070435 1441914282 -0.591248 0.423767 -0.682617 0.070435 1441914282 -0.680542 0.316772 -0.659668 -0.037964 1441914282 -0.680542 0.316772 -0.659668 -0.037964 1441914282 -0.680542 0.316772 -0.659668 -0.037964 1441914282 -0.680542 0.316772 -0.659668 -0.037964 1441914282 -0.680542 0.316772 -0.659668 -0.037964 1441914282 -0.680542 0.316772 -0.659668 -0.037964 1441914282 -0.716675 0.271973 -0.630005 -0.124695 1441914282 -0.716675 0.271973 -0.630005 -0.124695 1441914282 -0.716675 0.271973 -0.630005 -0.124695 1441914282 -0.716675 0.271973 -0.630005 -0.124695 1441914282 -0.716675 0.271973 -0.630005 -0.124695 1441914282 -0.716675 0.271973 -0.630005 -0.124695 1441914282 -0.700500 0.305420 -0.629395 -0.141357 1441914282 -0.700500 0.305420 -0.629395 -0.141357 1441914282 -0.700500 0.305420 -0.629395 -0.141357 1441914282 -0.700500 0.305420 -0.629395 -0.141357 1441914282 -0.700500 0.305420 -0.629395 -0.141357 1441914282 -0.700500 0.305420 -0.629395 -0.141357 1441914282 -0.694519 0.301392 -0.643188 -0.114746 1441914282 -0.694519 0.301392 -0.643188 -0.114746 1441914282 -0.694519 0.301392 -0.643188 -0.114746 1441914282 -0.694519 0.301392 -0.643188 -0.114746 1441914282 -0.694519 0.301392 -0.643188 -0.114746 1441914282 -0.694519 0.301392 -0.643188 -0.114746 1441914282 -0.685608 0.337952 -0.635315 -0.110229 1441914282 -0.685608 0.337952 -0.635315 -0.110229 1441914282 -0.685608 0.337952 -0.635315 -0.110229 1441914282 -0.685608 0.337952 -0.635315 -0.110229 1441914282 -0.685608 0.337952 -0.635315 -0.110229 1441914282 -0.685608 0.337952 -0.635315 -0.110229 1441914282 -0.658264 0.385132 -0.642151 -0.077942 1441914282 -0.658264 0.385132 -0.642151 -0.077942 1441914282 -0.658264 0.385132 -0.642151 -0.077942 1441914282 -0.658264 0.385132 -0.642151 -0.077942 1441914282 -0.658264 0.385132 -0.642151 -0.077942 1441914282 -0.658264 0.385132 -0.642151 -0.077942 1441914282 -0.658264 0.385132 -0.642151 -0.077942 1441914282 -0.611511 0.448425 -0.651245 -0.030151 1441914282 -0.611511 0.448425 -0.651245 -0.030151 1441914282 -0.611511 0.448425 -0.651245 -0.030151 1441914282 -0.611511 0.448425 -0.651245 -0.030151 1441914282 -0.611511 0.448425 -0.651245 -0.030151 1441914282 -0.611511 0.448425 -0.651245 -0.030151 1441914282 -0.514038 0.557007 -0.652161 0.015686 1441914282 -0.514038 0.557007 -0.652161 0.015686 1441914282 -0.514038 0.557007 -0.652161 0.015686 1441914282 -0.514038 0.557007 -0.652161 0.015686 1441914282 -0.514038 0.557007 -0.652161 0.015686 1441914282 -0.514038 0.557007 -0.652161 0.015686 1441914282 -0.383484 0.651001 -0.648132 0.095520 1441914282 -0.383484 0.651001 -0.648132 0.095520 1441914282 -0.383484 0.651001 -0.648132 0.095520 1441914282 -0.383484 0.651001 -0.648132 0.095520 1441914282 -0.383484 0.651001 -0.648132 0.095520 1441914282 -0.383484 0.651001 -0.648132 0.095520 1441914282 -0.383484 0.651001 -0.648132 0.095520 1441914282 -0.239258 0.700928 -0.646484 0.182983 1441914282 -0.239258 0.700928 -0.646484 0.182983 1441914282 -0.239258 0.700928 -0.646484 0.182983 1441914282 -0.239258 0.700928 -0.646484 0.182983 1441914282 -0.239258 0.700928 -0.646484 0.182983 1441914282 -0.239258 0.700928 -0.646484 0.182983 1441914282 -0.106873 0.713562 -0.640076 0.263977 1441914282 -0.106873 0.713562 -0.640076 0.263977 1441914282 -0.106873 0.713562 -0.640076 0.263977 1441914282 -0.106873 0.713562 -0.640076 0.263977 1441914282 -0.106873 0.713562 -0.640076 0.263977 1441914282 -0.106873 0.713562 -0.640076 0.263977 1441914282 -0.106873 0.713562 -0.640076 0.263977 1441914282 -0.011169 0.700623 -0.627258 0.339844 1441914282 -0.011169 0.700623 -0.627258 0.339844 1441914282 -0.011169 0.700623 -0.627258 0.339844 1441914282 -0.011169 0.700623 -0.627258 0.339844 1441914282 -0.011169 0.700623 -0.627258 0.339844 1441914282 -0.011169 0.700623 -0.627258 0.339844 1441914282 0.058044 0.682251 -0.610962 0.397278 1441914282 0.058044 0.682251 -0.610962 0.397278 1441914282 0.058044 0.682251 -0.610962 0.397278 1441914282 0.058044 0.682251 -0.610962 0.397278 1441914282 0.058044 0.682251 -0.610962 0.397278 1441914282 0.058044 0.682251 -0.610962 0.397278 1441914282 0.082092 0.668518 -0.589661 0.445679 1441914282 0.082092 0.668518 -0.589661 0.445679 1441914282 0.082092 0.668518 -0.589661 0.445679 1441914282 0.082092 0.668518 -0.589661 0.445679 1441914282 0.082092 0.668518 -0.589661 0.445679 1441914282 0.082092 0.668518 -0.589661 0.445679 1441914282 0.082092 0.668518 -0.589661 0.445679 1441914282 0.077942 0.666931 -0.580750 0.460205 1441914282 0.077942 0.666931 -0.580750 0.460205 1441914282 0.077942 0.666931 -0.580750 0.460205 1441914282 0.077942 0.666931 -0.580750 0.460205 1441914282 0.077942 0.666931 -0.580750 0.460205 1441914282 0.077942 0.666931 -0.580750 0.460205 1441914282 0.059082 0.674683 -0.584351 0.447021 1441914282 0.059082 0.674683 -0.584351 0.447021 1441914282 0.059082 0.674683 -0.584351 0.447021 1441914283 0.059082 0.674683 -0.584351 0.447021 1441914283 0.059082 0.674683 -0.584351 0.447021 1441914283 0.059082 0.674683 -0.584351 0.447021 1441914283 0.026123 0.682007 -0.590820 0.430237 1441914283 0.026123 0.682007 -0.590820 0.430237 1441914283 0.026123 0.682007 -0.590820 0.430237 1441914283 0.026123 0.682007 -0.590820 0.430237 1441914283 0.026123 0.682007 -0.590820 0.430237 1441914283 0.026123 0.682007 -0.590820 0.430237 1441914283 -0.037109 0.688171 -0.591248 0.418823 1441914283 -0.037109 0.688171 -0.591248 0.418823 1441914283 -0.037109 0.688171 -0.591248 0.418823 1441914283 -0.037109 0.688171 -0.591248 0.418823 1441914283 -0.037109 0.688171 -0.591248 0.418823 1441914283 -0.037109 0.688171 -0.591248 0.418823 1441914283 -0.037109 0.688171 -0.591248 0.418823 1441914283 -0.112976 0.688782 -0.599243 0.392029 1441914283 -0.112976 0.688782 -0.599243 0.392029 1441914283 -0.112976 0.688782 -0.599243 0.392029 1441914283 -0.112976 0.688782 -0.599243 0.392029 1441914283 -0.112976 0.688782 -0.599243 0.392029 1441914283 -0.112976 0.688782 -0.599243 0.392029 1441914283 -0.204163 0.677795 -0.624146 0.330627 1441914283 -0.204163 0.677795 -0.624146 0.330627 1441914283 -0.204163 0.677795 -0.624146 0.330627 1441914283 -0.204163 0.677795 -0.624146 0.330627 1441914283 -0.204163 0.677795 -0.624146 0.330627 1441914283 -0.204163 0.677795 -0.624146 0.330627 1441914283 -0.204163 0.677795 -0.624146 0.330627 1441914283 -0.320007 0.647278 -0.647888 0.242615 1441914283 -0.320007 0.647278 -0.647888 0.242615 1441914283 -0.320007 0.647278 -0.647888 0.242615 1441914283 -0.320007 0.647278 -0.647888 0.242615 1441914283 -0.320007 0.647278 -0.647888 0.242615 1441914283 -0.320007 0.647278 -0.647888 0.242615 1441914283 -0.438232 0.584167 -0.670532 0.130981 1441914283 -0.438232 0.584167 -0.670532 0.130981 1441914283 -0.438232 0.584167 -0.670532 0.130981 1441914283 -0.438232 0.584167 -0.670532 0.130981 1441914283 -0.438232 0.584167 -0.670532 0.130981 1441914283 -0.438232 0.584167 -0.670532 0.130981 1441914283 -0.545532 0.477539 -0.686951 0.050354 1441914283 -0.545532 0.477539 -0.686951 0.050354 1441914283 -0.545532 0.477539 -0.686951 0.050354 1441914283 -0.545532 0.477539 -0.686951 0.050354 1441914283 -0.545532 0.477539 -0.686951 0.050354 1441914283 -0.545532 0.477539 -0.686951 0.050354 1441914283 -0.630859 0.382690 -0.672180 -0.061768 1441914283 -0.630859 0.382690 -0.672180 -0.061768 1441914283 -0.630859 0.382690 -0.672180 -0.061768 1441914283 -0.630859 0.382690 -0.672180 -0.061768 1441914283 -0.630859 0.382690 -0.672180 -0.061768 1441914283 -0.630859 0.382690 -0.672180 -0.061768 1441914283 -0.630859 0.382690 -0.672180 -0.061768 1441914283 -0.688354 0.304565 -0.643250 -0.140503 1441914283 -0.688354 0.304565 -0.643250 -0.140503 1441914283 -0.688354 0.304565 -0.643250 -0.140503 1441914283 -0.688354 0.304565 -0.643250 -0.140503 1441914283 -0.688354 0.304565 -0.643250 -0.140503 1441914283 -0.688354 0.304565 -0.643250 -0.140503 1441914283 -0.690186 0.323242 -0.620483 -0.184937 1441914283 -0.690186 0.323242 -0.620483 -0.184937 1441914283 -0.690186 0.323242 -0.620483 -0.184937 1441914283 -0.690186 0.323242 -0.620483 -0.184937 1441914283 -0.690186 0.323242 -0.620483 -0.184937 1441914283 -0.690186 0.323242 -0.620483 -0.184937 1441914283 -0.690186 0.323242 -0.620483 -0.184937 1441914283 -0.681274 0.358459 -0.611450 -0.183167 1441914283 -0.681274 0.358459 -0.611450 -0.183167 1441914283 -0.681274 0.358459 -0.611450 -0.183167 1441914283 -0.681274 0.358459 -0.611450 -0.183167 1441914283 -0.681274 0.358459 -0.611450 -0.183167 1441914283 -0.673950 0.393005 -0.601624 -0.171570 1441914283 -0.673950 0.393005 -0.601624 -0.171570 1441914283 -0.673950 0.393005 -0.601624 -0.171570 1441914283 -0.673950 0.393005 -0.601624 -0.171570 1441914283 -0.673950 0.393005 -0.601624 -0.171570 1441914283 -0.673950 0.393005 -0.601624 -0.171570 1441914283 -0.637634 0.464722 -0.600220 -0.131287 1441914283 -0.637634 0.464722 -0.600220 -0.131287 1441914283 -0.637634 0.464722 -0.600220 -0.131287 1441914283 -0.637634 0.464722 -0.600220 -0.131287 1441914283 -0.637634 0.464722 -0.600220 -0.131287 1441914283 -0.637634 0.464722 -0.600220 -0.131287 1441914283 -0.637634 0.464722 -0.600220 -0.131287 1441914283 -0.555359 0.559387 -0.613464 -0.048889 1441914283 -0.555359 0.559387 -0.613464 -0.048889 1441914283 -0.555359 0.559387 -0.613464 -0.048889 1441914283 -0.555359 0.559387 -0.613464 -0.048889 1441914283 -0.555359 0.559387 -0.613464 -0.048889 1441914283 -0.443420 0.640686 -0.624512 0.054626 1441914283 -0.443420 0.640686 -0.624512 0.054626 1441914283 -0.443420 0.640686 -0.624512 0.054626 1441914283 -0.443420 0.640686 -0.624512 0.054626 1441914283 -0.443420 0.640686 -0.624512 0.054626 1441914283 -0.443420 0.640686 -0.624512 0.054626 1441914283 -0.443420 0.640686 -0.624512 0.054626 1441914283 -0.321350 0.692932 -0.624695 0.162354 1441914283 -0.321350 0.692932 -0.624695 0.162354 1441914283 -0.321350 0.692932 -0.624695 0.162354 1441914283 -0.321350 0.692932 -0.624695 0.162354 1441914283 -0.321350 0.692932 -0.624695 0.162354 1441914283 -0.188293 0.718201 -0.621155 0.250793 1441914283 -0.188293 0.718201 -0.621155 0.250793 1441914283 -0.188293 0.718201 -0.621155 0.250793 1441914283 -0.188293 0.718201 -0.621155 0.250793 1441914283 -0.188293 0.718201 -0.621155 0.250793 1441914283 -0.188293 0.718201 -0.621155 0.250793 1441914283 -0.188293 0.718201 -0.621155 0.250793 1441914283 -0.065369 0.715881 -0.616638 0.320984 1441914283 -0.065369 0.715881 -0.616638 0.320984 1441914283 -0.065369 0.715881 -0.616638 0.320984 1441914283 -0.065369 0.715881 -0.616638 0.320984 1441914283 -0.065369 0.715881 -0.616638 0.320984 1441914284 -0.065369 0.715881 -0.616638 0.320984 1441914284 0.005371 0.690552 -0.598206 0.406494 1441914284 0.005371 0.690552 -0.598206 0.406494 1441914284 0.005371 0.690552 -0.598206 0.406494 1441914284 0.005371 0.690552 -0.598206 0.406494 1441914284 0.005371 0.690552 -0.598206 0.406494 1441914284 0.005371 0.690552 -0.598206 0.406494 1441914284 0.066956 0.666748 -0.585815 0.455750 1441914284 0.066956 0.666748 -0.585815 0.455750 1441914284 0.066956 0.666748 -0.585815 0.455750 1441914284 0.066956 0.666748 -0.585815 0.455750 1441914284 0.066956 0.666748 -0.585815 0.455750 1441914284 0.066956 0.666748 -0.585815 0.455750 1441914284 0.090271 0.653442 -0.569153 0.490784 1441914284 0.090271 0.653442 -0.569153 0.490784 1441914284 0.090271 0.653442 -0.569153 0.490784 1441914284 0.090271 0.653442 -0.569153 0.490784 1441914284 0.090271 0.653442 -0.569153 0.490784 1441914284 0.090271 0.653442 -0.569153 0.490784 1441914284 0.097046 0.655640 -0.562012 0.494812 1441914284 0.097046 0.655640 -0.562012 0.494812 1441914284 0.097046 0.655640 -0.562012 0.494812 1441914284 0.097046 0.655640 -0.562012 0.494812 1441914284 0.097046 0.655640 -0.562012 0.494812 1441914284 0.097046 0.655640 -0.562012 0.494812 1441914284 0.077698 0.665588 -0.561768 0.485107 1441914284 0.077698 0.665588 -0.561768 0.485107 1441914284 0.077698 0.665588 -0.561768 0.485107 1441914284 0.077698 0.665588 -0.561768 0.485107 1441914284 0.077698 0.665588 -0.561768 0.485107 1441914284 0.077698 0.665588 -0.561768 0.485107 1441914284 0.077698 0.665588 -0.561768 0.485107 1441914284 0.031616 0.675232 -0.572327 0.464233 1441914284 0.031616 0.675232 -0.572327 0.464233 1441914284 0.031616 0.675232 -0.572327 0.464233 1441914284 0.031616 0.675232 -0.572327 0.464233 1441914284 0.031616 0.675232 -0.572327 0.464233 1441914284 0.031616 0.675232 -0.572327 0.464233 1441914284 -0.039856 0.681458 -0.596069 0.422729 1441914284 -0.039856 0.681458 -0.596069 0.422729 1441914284 -0.039856 0.681458 -0.596069 0.422729 1441914284 -0.039856 0.681458 -0.596069 0.422729 1441914284 -0.039856 0.681458 -0.596069 0.422729 1441914284 -0.039856 0.681458 -0.596069 0.422729 1441914284 -0.144470 0.675293 -0.620483 0.371582 1441914284 -0.144470 0.675293 -0.620483 0.371582 1441914284 -0.144470 0.675293 -0.620483 0.371582 1441914284 -0.144470 0.675293 -0.620483 0.371582 1441914284 -0.144470 0.675293 -0.620483 0.371582 1441914284 -0.144470 0.675293 -0.620483 0.371582 1441914284 -0.257507 0.652100 -0.645325 0.303345 1441914284 -0.257507 0.652100 -0.645325 0.303345 1441914284 -0.257507 0.652100 -0.645325 0.303345 1441914284 -0.257507 0.652100 -0.645325 0.303345 1441914284 -0.257507 0.652100 -0.645325 0.303345 1441914284 -0.257507 0.652100 -0.645325 0.303345 1441914284 -0.257507 0.652100 -0.645325 0.303345 1441914284 -0.362427 0.607910 -0.668213 0.229309 1441914284 -0.362427 0.607910 -0.668213 0.229309 1441914284 -0.362427 0.607910 -0.668213 0.229309 1441914284 -0.362427 0.607910 -0.668213 0.229309 1441914284 -0.362427 0.607910 -0.668213 0.229309 1441914284 -0.362427 0.607910 -0.668213 0.229309 1441914284 -0.480957 0.533997 -0.684204 0.124207 1441914284 -0.480957 0.533997 -0.684204 0.124207 1441914284 -0.480957 0.533997 -0.684204 0.124207 1441914284 -0.480957 0.533997 -0.684204 0.124207 1441914284 -0.480957 0.533997 -0.684204 0.124207 1441914284 -0.480957 0.533997 -0.684204 0.124207 1441914284 -0.592346 0.428711 -0.681946 0.018799 1441914284 -0.592346 0.428711 -0.681946 0.018799 1441914284 -0.592346 0.428711 -0.681946 0.018799 1441914284 -0.592346 0.428711 -0.681946 0.018799 1441914284 -0.592346 0.428711 -0.681946 0.018799 1441914284 -0.592346 0.428711 -0.681946 0.018799 1441914284 -0.670410 0.317078 -0.668457 -0.056641 1441914284 -0.670410 0.317078 -0.668457 -0.056641 1441914284 -0.670410 0.317078 -0.668457 -0.056641 1441914284 -0.670410 0.317078 -0.668457 -0.056641 1441914284 -0.670410 0.317078 -0.668457 -0.056641 1441914284 -0.670410 0.317078 -0.668457 -0.056641 1441914284 -0.670410 0.317078 -0.668457 -0.056641 1441914284 -0.697998 0.291138 -0.644409 -0.113342 1441914284 -0.697998 0.291138 -0.644409 -0.113342 1441914284 -0.697998 0.291138 -0.644409 -0.113342 1441914284 -0.697998 0.291138 -0.644409 -0.113342 1441914284 -0.697998 0.291138 -0.644409 -0.113342 1441914284 -0.683044 0.324402 -0.641602 -0.129028 1441914284 -0.683044 0.324402 -0.641602 -0.129028 1441914284 -0.683044 0.324402 -0.641602 -0.129028 1441914284 -0.683044 0.324402 -0.641602 -0.129028 1441914284 -0.683044 0.324402 -0.641602 -0.129028 1441914284 -0.683044 0.324402 -0.641602 -0.129028 1441914284 -0.675842 0.348511 -0.640625 -0.106689 1441914284 -0.675842 0.348511 -0.640625 -0.106689 1441914284 -0.675842 0.348511 -0.640625 -0.106689 1441914284 -0.675842 0.348511 -0.640625 -0.106689 1441914284 -0.675842 0.348511 -0.640625 -0.106689 1441914284 -0.675842 0.348511 -0.640625 -0.106689 1441914284 -0.659424 0.388123 -0.638733 -0.080872 1441914284 -0.659424 0.388123 -0.638733 -0.080872 1441914284 -0.659424 0.388123 -0.638733 -0.080872 1441914284 -0.659424 0.388123 -0.638733 -0.080872 1441914284 -0.659424 0.388123 -0.638733 -0.080872 1441914284 -0.659424 0.388123 -0.638733 -0.080872 1441914284 -0.659424 0.388123 -0.638733 -0.080872 1441914284 -0.611877 0.460632 -0.641357 -0.045898 1441914284 -0.611877 0.460632 -0.641357 -0.045898 1441914284 -0.611877 0.460632 -0.641357 -0.045898 1441914284 -0.611877 0.460632 -0.641357 -0.045898 1441914284 -0.611877 0.460632 -0.641357 -0.045898 1441914285 -0.513245 0.562927 -0.647827 0.002380 1441914285 -0.513245 0.562927 -0.647827 0.002380 1441914285 -0.513245 0.562927 -0.647827 0.002380 1441914285 -0.513245 0.562927 -0.647827 0.002380 1441914285 -0.513245 0.562927 -0.647827 0.002380 1441914285 -0.513245 0.562927 -0.647827 0.002380 1441914285 -0.513245 0.562927 -0.647827 0.002380 1441914285 -0.385864 0.642151 -0.656799 0.085938 1441914285 -0.385864 0.642151 -0.656799 0.085938 1441914285 -0.385864 0.642151 -0.656799 0.085938 1441914285 -0.385864 0.642151 -0.656799 0.085938 1441914285 -0.385864 0.642151 -0.656799 0.085938 1441914285 -0.385864 0.642151 -0.656799 0.085938 1441914285 -0.255432 0.680969 -0.658630 0.193115 1441914285 -0.255432 0.680969 -0.658630 0.193115 1441914285 -0.255432 0.680969 -0.658630 0.193115 1441914285 -0.255432 0.680969 -0.658630 0.193115 1441914285 -0.255432 0.680969 -0.658630 0.193115 1441914285 -0.255432 0.680969 -0.658630 0.193115 1441914285 -0.126221 0.693298 -0.647095 0.290955 1441914285 -0.126221 0.693298 -0.647095 0.290955 1441914285 -0.126221 0.693298 -0.647095 0.290955 1441914285 -0.126221 0.693298 -0.647095 0.290955 1441914285 -0.126221 0.693298 -0.647095 0.290955 1441914285 -0.126221 0.693298 -0.647095 0.290955 1441914285 -0.000366 0.678955 -0.628784 0.378906 1441914285 -0.000366 0.678955 -0.628784 0.378906 1441914285 -0.000366 0.678955 -0.628784 0.378906 1441914285 -0.000366 0.678955 -0.628784 0.378906 1441914285 -0.000366 0.678955 -0.628784 0.378906 1441914285 -0.000366 0.678955 -0.628784 0.378906 1441914285 0.082275 0.644104 -0.594849 0.473755 1441914285 0.082275 0.644104 -0.594849 0.473755 1441914285 
-0.676147 -0.146057 -0.622070 0.366882 1441914287 -0.676147 -0.146057 -0.622070 0.366882 1441914287 -0.676147 -0.146057 -0.622070 0.366882 1441914287 -0.676147 -0.146057 -0.622070 0.366882 1441914287 -0.676147 -0.146057 -0.622070 0.366882 1441914287 -0.675232 -0.153931 -0.618713 0.370972 1441914287 -0.675232 -0.153931 -0.618713 0.370972 1441914287 -0.675232 -0.153931 -0.618713 0.370972 1441914287 -0.675232 -0.153931 -0.618713 0.370972 1441914287 -0.675232 -0.153931 -0.618713 0.370972 1441914287 -0.675232 -0.153931 -0.618713 0.370972 1441914287 -0.675110 -0.159973 -0.615723 0.373596 1441914287 -0.675110 -0.159973 -0.615723 0.373596 1441914287 -0.675110 -0.159973 -0.615723 0.373596 1441914287 -0.675110 -0.159973 -0.615723 0.373596 1441914287 -0.675110 -0.159973 -0.615723 0.373596 1441914287 -0.675110 -0.159973 -0.615723 0.373596 1441914287 -0.674866 -0.162170 -0.613586 0.376587 1441914287 -0.674866 -0.162170 -0.613586 0.376587 1441914287 -0.674866 -0.162170 -0.613586 0.376587 1441914287 -0.674866 -0.162170 -0.613586 0.376587 1441914287 -0.674866 -0.162170 -0.613586 0.376587 1441914287 -0.674866 -0.162170 -0.613586 0.376587 1441914287 -0.674194 -0.162964 -0.611084 0.381470 1441914287 -0.674194 -0.162964 -0.611084 0.381470 1441914287 -0.674194 -0.162964 -0.611084 0.381470 1441914287 -0.674194 -0.162964 -0.611084 0.381470 1441914287 -0.674194 -0.162964 -0.611084 0.381470 1441914287 -0.674194 -0.162964 -0.611084 0.381470 1441914287 -0.674194 -0.162964 -0.611084 0.381470 1441914287 -0.674561 -0.155396 -0.611694 0.382996 1441914287 -0.674561 -0.155396 -0.611694 0.382996 1441914287 -0.674561 -0.155396 -0.611694 0.382996 1441914287 -0.674561 -0.155396 -0.611694 0.382996 1441914287 -0.674561 -0.155396 -0.611694 0.382996 1441914287 -0.674561 -0.155396 -0.611694 0.382996 1441914287 -0.674561 -0.155396 -0.611694 0.382996 1441914287 -0.674255 -0.144897 -0.614380 0.383362 1441914287 -0.674255 -0.144897 -0.614380 0.383362 1441914287 -0.674255 -0.144897 -0.614380 0.383362 1441914287 -0.674255 -0.144897 -0.614380 0.383362 1441914287 -0.674255 -0.144897 -0.614380 0.383362 1441914287 -0.674255 -0.144897 -0.614380 0.383362 1441914287 -0.672302 -0.137939 -0.616943 0.385254 1441914287 -0.672302 -0.137939 -0.616943 0.385254 1441914287 -0.672302 -0.137939 -0.616943 0.385254 1441914287 -0.672302 -0.137939 -0.616943 0.385254 1441914287 -0.672302 -0.137939 -0.616943 0.385254 1441914287 -0.672302 -0.137939 -0.616943 0.385254 1441914287 -0.669006 -0.138184 -0.618164 0.388855 1441914287 -0.669006 -0.138184 -0.618164 0.388855 1441914287 -0.669006 -0.138184 -0.618164 0.388855 1441914287 -0.669006 -0.138184 -0.618164 0.388855 1441914287 -0.669006 -0.138184 -0.618164 0.388855 1441914287 -0.669006 -0.138184 -0.618164 0.388855 1441914287 -0.666077 -0.142578 -0.618958 0.391052 1441914288 -0.666077 -0.142578 -0.618958 0.391052 1441914288 -0.666077 -0.142578 -0.618958 0.391052 1441914288 -0.666077 -0.142578 -0.618958 0.391052 1441914288 -0.666077 -0.142578 -0.618958 0.391052 1441914288 -0.666077 -0.142578 -0.618958 0.391052 1441914288 -0.666077 -0.142578 -0.618958 0.391052 1441914288 -0.664246 -0.150452 -0.618835 0.391479 1441914288 -0.664246 -0.150452 -0.618835 0.391479 1441914288 -0.664246 -0.150452 -0.618835 0.391479 1441914288 -0.664246 -0.150452 -0.618835 0.391479 1441914288 -0.664246 -0.150452 -0.618835 0.391479 1441914288 -0.664246 -0.150452 -0.618835 0.391479 1441914288 -0.663696 -0.159058 -0.618225 0.390015 1441914288 -0.663696 -0.159058 -0.618225 0.390015 1441914288 -0.663696 -0.159058 -0.618225 0.390015 1441914288 -0.663696 -0.159058 -0.618225 0.390015 1441914288 -0.663696 -0.159058 -0.618225 0.390015 1441914288 -0.663696 -0.159058 -0.618225 0.390015 1441914288 -0.663696 -0.159058 -0.618225 0.390015 1441914288 -0.664673 -0.165588 -0.616821 0.387756 1441914288 -0.664673 -0.165588 -0.616821 0.387756 1441914288 -0.664673 -0.165588 -0.616821 0.387756 1441914288 -0.664673 -0.165588 -0.616821 0.387756 1441914288 -0.664673 -0.165588 -0.616821 0.387756 1441914288 -0.664673 -0.165588 -0.616821 0.387756 1441914288 -0.667664 -0.167603 -0.615601 0.383667 1441914288 -0.667664 -0.167603 -0.615601 0.383667 1441914288 -0.667664 -0.167603 -0.615601 0.383667 1441914288 -0.667664 -0.167603 -0.615601 0.383667 1441914288 -0.667664 -0.167603 -0.615601 0.383667 1441914288 -0.667664 -0.167603 -0.615601 0.383667 1441914288 -0.667664 -0.167603 -0.615601 0.383667 1441914288 -0.671753 -0.165283 -0.614746 0.378845 1441914288 -0.671753 -0.165283 -0.614746 0.378845 1441914288 -0.671753 -0.165283 -0.614746 0.378845 1441914288 -0.671753 -0.165283 -0.614746 0.378845 1441914288 -0.671753 -0.165283 -0.614746 0.378845 1441914288 -0.671753 -0.165283 -0.614746 0.378845 1441914288 -0.676636 -0.159424 -0.613770 0.374268 1441914288 -0.676636 -0.159424 -0.613770 0.374268 1441914288 -0.676636 -0.159424 -0.613770 0.374268 1441914288 -0.676636 -0.159424 -0.613770 0.374268 1441914288 -0.676636 -0.159424 -0.613770 0.374268 1441914288 -0.676636 -0.159424 -0.613770 0.374268 1441914288 -0.676636 -0.159424 -0.613770 0.374268 1441914288 -0.681396 -0.148193 -0.614868 0.368469 1441914288 -0.681396 -0.148193 -0.614868 0.368469 1441914288 -0.681396 -0.148193 -0.614868 0.368469 1441914288 -0.681396 -0.148193 -0.614868 0.368469 1441914288 -0.681396 -0.148193 -0.614868 0.368469 1441914288 -0.681396 -0.148193 -0.614868 0.368469 1441914288 -0.685730 -0.130859 -0.619263 0.359436 1441914288 -0.685730 -0.130859 -0.619263 0.359436 1441914288 -0.685730 -0.130859 -0.619263 0.359436 1441914288 -0.685730 -0.130859 -0.619263 0.359436 1441914288 -0.685730 -0.130859 -0.619263 0.359436 1441914288 -0.685730 -0.130859 -0.619263 0.359436 1441914288 -0.686584 -0.121704 -0.624939 0.351135 1441914288 -0.686584 -0.121704 -0.624939 0.351135 1441914288 -0.686584 -0.121704 -0.624939 0.351135 1441914288 -0.686584 -0.121704 -0.624939 0.351135 1441914288 -0.686584 -0.121704 -0.624939 0.351135 1441914288 -0.686584 -0.121704 -0.624939 0.351135 1441914288 -0.684448 -0.133179 -0.625366 0.350464 1441914288 -0.684448 -0.133179 -0.625366 0.350464 1441914288 -0.684448 -0.133179 -0.625366 0.350464 1441914288 -0.684448 -0.133179 -0.625366 0.350464 1441914288 -0.684448 -0.133179 -0.625366 0.350464 1441914288 -0.684448 -0.133179 -0.625366 0.350464 1441914288 -0.684448 -0.133179 -0.625366 0.350464 1441914288 -0.681274 -0.156311 -0.620972 0.354797 1441914288 -0.681274 -0.156311 -0.620972 0.354797 1441914288 -0.681274 -0.156311 -0.620972 0.354797 1441914288 -0.681274 -0.156311 -0.620972 0.354797 1441914288 -0.681274 -0.156311 -0.620972 0.354797 1441914288 -0.681274 -0.156311 -0.620972 0.354797 1441914288 -0.680725 -0.169373 -0.615845 0.358887 1441914288 -0.680725 -0.169373 -0.615845 0.358887 1441914288 -0.680725 -0.169373 -0.615845 0.358887 1441914288 -0.680725 -0.169373 -0.615845 0.358887 1441914288 -0.680725 -0.169373 -0.615845 0.358887 1441914288 -0.680725 -0.169373 -0.615845 0.358887 1441914288 -0.681519 -0.160034 -0.617737 0.358337 1441914288 -0.681519 -0.160034 -0.617737 0.358337 1441914288 -0.681519 -0.160034 -0.617737 0.358337 1441914288 -0.681519 -0.160034 -0.617737 0.358337 1441914288 -0.681519 -0.160034 -0.617737 0.358337 1441914288 -0.681519 -0.160034 -0.617737 0.358337 1441914288 -0.680237 -0.150513 -0.620239 0.360535 1441914288 -0.680237 -0.150513 -0.620239 0.360535 1441914288 -0.680237 -0.150513 -0.620239 0.360535 1441914288 -0.680237 -0.150513 -0.620239 0.360535 1441914288 -0.680237 -0.150513 -0.620239 0.360535 1441914288 -0.680237 -0.150513 -0.620239 0.360535 1441914288 -0.677612 -0.154541 -0.617310 0.368713 1441914288 -0.677612 -0.154541 -0.617310 0.368713 1441914288 -0.677612 -0.154541 -0.617310 0.368713 1441914288 -0.677612 -0.154541 -0.617310 0.368713 1441914288 -0.677612 -0.154541 -0.617310 0.368713 1441914288 -0.677612 -0.154541 -0.617310 0.368713 1441914288 -0.675720 -0.157654 -0.614014 0.376221 1441914288 -0.675720 -0.157654 -0.614014 0.376221 1441914288 -0.675720 -0.157654 -0.614014 0.376221 1441914288 -0.675720 -0.157654 -0.614014 0.376221 1441914288 -0.675720 -0.157654 -0.614014 0.376221 1441914288 -0.675720 -0.157654 -0.614014 0.376221 1441914288 -0.674988 -0.150024 -0.615112 0.378906 1441914288 -0.674988 -0.150024 -0.615112 0.378906 1441914288 -0.674988 -0.150024 -0.615112 0.378906 1441914288 -0.674988 -0.150024 -0.615112 0.378906 1441914288 -0.674988 -0.150024 -0.615112 0.378906 1441914288 -0.674988 -0.150024 -0.615112 0.378906 1441914288 -0.672974 -0.140381 -0.618896 0.380005 1441914288 -0.672974 -0.140381 -0.618896 0.380005 1441914288 -0.672974 -0.140381 -0.618896 0.380005 1441914288 -0.672974 -0.140381 -0.618896 0.380005 1441914289 -0.672974 -0.140381 -0.618896 0.380005 1441914289 -0.672974 -0.140381 -0.618896 0.380005 1441914289 -0.672974 -0.140381 -0.618896 0.380005 1441914289 -0.669189 -0.137634 -0.621704 0.383179 1441914289 -0.669189 -0.137634 -0.621704 0.383179 1441914289 -0.669189 -0.137634 -0.621704 0.383179 1441914289 -0.669189 -0.137634 -0.621704 0.383179 1441914289 -0.669189 -0.137634 -0.621704 0.383179 1441914289 -0.669189 -0.137634 -0.621704 0.383179 1441914289 -0.665710 -0.139587 -0.622925 0.386475 1441914289 -0.665710 -0.139587 -0.622925 0.386475 1441914289 -0.665710 -0.139587 -0.622925 0.386475 1441914289 -0.665710 -0.139587 -0.622925 0.386475 1441914289 -0.665710 -0.139587 -0.622925 0.386475 1441914289 -0.665710 -0.139587 -0.622925 0.386475 1441914289 -0.663635 -0.145081 -0.622620 0.388611 1441914289 -0.663635 -0.145081 -0.622620 0.388611 1441914289 -0.663635 -0.145081 -0.622620 0.388611 1441914289 -0.663635 -0.145081 -0.622620 0.388611 1441914289 -0.663635 -0.145081 -0.622620 0.388611 1441914289 -0.663635 -0.145081 -0.622620 0.388611 1441914289 -0.663757 -0.149780 -0.621704 0.388062 1441914289 -0.663757 -0.149780 -0.621704 0.388062 1441914289 -0.663757 -0.149780 -0.621704 0.388062 1441914289 -0.663757 -0.149780 -0.621704 0.388062 1441914289 -0.663757 -0.149780 -0.621704 0.388062 1441914289 -0.663757 -0.149780 -0.621704 0.388062 1441914289 -0.663757 -0.149780 -0.621704 0.388062 1441914289 -0.665466 -0.152283 -0.620972 0.385254 1441914289 -0.665466 -0.152283 -0.620972 0.385254 1441914289 -0.665466 -0.152283 -0.620972 0.385254 1441914289 -0.665466 -0.152283 -0.620972 0.385254 1441914289 -0.665466 -0.152283 -0.620972 0.385254 1441914289 -0.665466 -0.152283 -0.620972 0.385254 1441914289 -0.667664 -0.153198 -0.619995 0.382690 1441914289 -0.667664 -0.153198 -0.619995 0.382690 1441914289 -0.667664 -0.153198 -0.619995 0.382690 1441914289 -0.667664 -0.153198 -0.619995 0.382690 1441914289 -0.667664 -0.153198 -0.619995 0.382690 1441914289 -0.667664 -0.153198 -0.619995 0.382690 1441914289 -0.669189 -0.152222 -0.619934 0.380493 1441914289 -0.669189 -0.152222 -0.619934 0.380493 1441914289 -0.669189 -0.152222 -0.619934 0.380493 1441914289 -0.669189 -0.152222 -0.619934 0.380493 1441914289 -0.669189 -0.152222 -0.619934 0.380493 1441914289 -0.669189 -0.152222 -0.619934 0.380493 1441914289 -0.669617 -0.154053 -0.619629 0.379395 1441914289 -0.669617 -0.154053 -0.619629 0.379395 1441914289 -0.669617 -0.154053 -0.619629 0.379395 1441914289 -0.669617 -0.154053 -0.619629 0.379395 1441914289 -0.669617 -0.154053 -0.619629 0.379395 1441914289 -0.669617 -0.154053 -0.619629 0.379395 1441914289 -0.669617 -0.154053 -0.619629 0.379395 1441914289 -0.671143 -0.155640 -0.619019 0.377014 1441914289 -0.671143 -0.155640 -0.619019 0.377014 1441914289 -0.671143 -0.155640 -0.619019 0.377014 1441914289 -0.671143 -0.155640 -0.619019 0.377014 1441914289 -0.671143 -0.155640 -0.619019 0.377014 1441914289 -0.671143 -0.155640 -0.619019 0.377014 1441914289 -0.672974 -0.153870 -0.619934 0.373047 1441914289 -0.672974 -0.153870 -0.619934 0.373047 1441914289 -0.672974 -0.153870 -0.619934 0.373047 1441914289 -0.672974 -0.153870 -0.619934 0.373047 1441914289 -0.672974 -0.153870 -0.619934 0.373047 1441914289 -0.672974 -0.153870 -0.619934 0.373047 1441914289 -0.674500 -0.152039 -0.619934 0.371033 1441914289 -0.674500 -0.152039 -0.619934 0.371033 1441914289 -0.674500 -0.152039 -0.619934 0.371033 1441914289 -0.674500 -0.152039 -0.619934 0.371033 1441914289 -0.674500 -0.152039 -0.619934 0.371033 1441914289 -0.674500 -0.152039 -0.619934 0.371033 1441914289 -0.674500 -0.152039 -0.619934 0.371033 1441914289 -0.676758 -0.147827 -0.619263 0.369751 1441914289 -0.676758 -0.147827 -0.619263 0.369751 1441914289 -0.676758 -0.147827 -0.619263 0.369751 1441914289 -0.676758 -0.147827 -0.619263 0.369751 1441914289 -0.676758 -0.147827 -0.619263 0.369751 1441914289 -0.676758 -0.147827 -0.619263 0.369751 1441914289 -0.680115 -0.137329 -0.619690 0.366882 1441914289 -0.680115 -0.137329 -0.619690 0.366882 1441914289 -0.680115 -0.137329 -0.619690 0.366882 1441914289 -0.680115 -0.137329 -0.619690 0.366882 1441914289 -0.680115 -0.137329 -0.619690 0.366882 1441914289 -0.680115 -0.137329 -0.619690 0.366882 1441914289 -0.680115 -0.137329 -0.619690 0.366882 1441914289 -0.680847 -0.126587 -0.623535 0.362976 1441914289 -0.680847 -0.126587 -0.623535 0.362976 1441914289 -0.680847 -0.126587 -0.623535 0.362976 1441914289 -0.680847 -0.126587 -0.623535 0.362976 1441914289 -0.680847 -0.126587 -0.623535 0.362976 1441914289 -0.680847 -0.126587 -0.623535 0.362976 1441914289 -0.677368 -0.131348 -0.626587 0.362488 1441914289 -0.677368 -0.131348 -0.626587 0.362488 1441914289 -0.677368 -0.131348 -0.626587 0.362488 1441914289 -0.677368 -0.131348 -0.626587 0.362488 1441914289 -0.677368 -0.131348 -0.626587 0.362488 1441914289 -0.677368 -0.131348 -0.626587 0.362488 1441914289 -0.672119 -0.157043 -0.622070 0.369751 1441914289 -0.672119 -0.157043 -0.622070 0.369751 1441914289 -0.672119 -0.157043 -0.622070 0.369751 1441914289 -0.672119 -0.157043 -0.622070 0.369751 1441914289 -0.672119 -0.157043 -0.622070 0.369751 1441914289 -0.672119 -0.157043 -0.622070 0.369751 1441914289 -0.669800 -0.177368 -0.615356 0.375916 1441914289 -0.669800 -0.177368 -0.615356 0.375916 1441914289 -0.669800 -0.177368 -0.615356 0.375916 1441914289 -0.669800 -0.177368 -0.615356 0.375916 1441914289 -0.669800 -0.177368 -0.615356 0.375916 1441914289 -0.669800 -0.177368 -0.615356 0.375916 1441914289 -0.670898 -0.171753 -0.616699 0.374329 1441914289 -0.670898 -0.171753 -0.616699 0.374329 1441914289 -0.670898 -0.171753 -0.616699 0.374329 1441914289 -0.670898 -0.171753 -0.616699 0.374329 1441914290 -0.670898 -0.171753 -0.616699 0.374329 1441914290 -0.670898 -0.171753 -0.616699 0.374329 1441914290 -0.670410 -0.161804 -0.619202 0.375549 1441914290 -0.670410 -0.161804 -0.619202 0.375549 1441914290 -0.670410 -0.161804 -0.619202 0.375549 1441914290 -0.670410 -0.161804 -0.619202 0.375549 1441914290 -0.670410 -0.161804 -0.619202 0.375549 1441914290 -0.670410 -0.161804 -0.619202 0.375549 1441914290 -0.670410 -0.161804 -0.619202 0.375549 1441914290 -0.669861 -0.159546 -0.616150 0.382446 1441914290 -0.669861 -0.159546 -0.616150 0.382446 1441914290 -0.669861 -0.159546 -0.616150 0.382446 1441914290 -0.669861 -0.159546 -0.616150 0.382446 1441914290 -0.669861 -0.159546 -0.616150 0.382446 1441914290 -0.669861 -0.159546 -0.616150 0.382446 1441914290 -0.669617 -0.153931 -0.615479 0.386169 1441914290 -0.669617 -0.153931 -0.615479 0.386169 1441914290 -0.669617 -0.153931 -0.615479 0.386169 1441914290 -0.669617 -0.153931 -0.615479 0.386169 1441914290 -0.669617 -0.153931 -0.615479 0.386169 1441914290 -0.669617 -0.153931 -0.615479 0.386169 1441914290 -0.668579 -0.148315 -0.616943 0.387817 1441914290 -0.668579 -0.148315 -0.616943 0.387817 1441914290 -0.668579 -0.148315 -0.616943 0.387817 1441914290 -0.668579 -0.148315 -0.616943 0.387817 1441914290 -0.668579 -0.148315 -0.616943 0.387817 1441914290 -0.668579 -0.148315 -0.616943 0.387817 1441914290 -0.666870 -0.149292 -0.617188 0.390076 1441914290 -0.666870 -0.149292 -0.617188 0.390076 1441914290 -0.666870 -0.149292 -0.617188 0.390076 1441914290 -0.666870 -0.149292 -0.617188 0.390076 1441914290 -0.666870 -0.149292 -0.617188 0.390076 1441914290 -0.666870 -0.149292 -0.617188 0.390076 1441914290 -0.666931 -0.145996 -0.619141 0.388062 1441914290 -0.666931 -0.145996 -0.619141 0.388062 1441914290 -0.666931 -0.145996 -0.619141 0.388062 1441914290 -0.666931 -0.145996 -0.619141 0.388062 1441914290 -0.666931 -0.145996 -0.619141 0.388062 1441914290 -0.666931 -0.145996 -0.619141 0.388062 1441914290 -0.665466 -0.142212 -0.623901 0.384338 1441914290 -0.665466 -0.142212 -0.623901 0.384338 1441914290 -0.665466 -0.142212 -0.623901 0.384338 1441914290 -0.665466 -0.142212 -0.623901 0.384338 1441914290 -0.665466 -0.142212 -0.623901 0.384338 1441914290 -0.665466 -0.142212 -0.623901 0.384338 1441914290 -0.665466 -0.142212 -0.623901 0.384338 1441914290 -0.661865 -0.150452 -0.625488 0.384888 1441914290 -0.661865 -0.150452 -0.625488 0.384888 1441914290 -0.661865 -0.150452 -0.625488 0.384888 1441914290 -0.661865 -0.150452 -0.625488 0.384888 1441914290 -0.661865 -0.150452 -0.625488 0.384888 1441914290 -0.661865 -0.150452 -0.625488 0.384888 1441914290 -0.658752 -0.164246 -0.624329 0.386475 1441914290 -0.658752 -0.164246 -0.624329 0.386475 1441914290 -0.658752 -0.164246 -0.624329 0.386475 1441914290 -0.658752 -0.164246 -0.624329 0.386475 1441914290 -0.658752 -0.164246 -0.624329 0.386475 1441914290 -0.658752 -0.164246 -0.624329 0.386475 1441914290 -0.658630 -0.173584 -0.622498 0.385498 1441914290 -0.658630 -0.173584 -0.622498 0.385498 1441914290 -0.658630 -0.173584 -0.622498 0.385498 1441914290 -0.658630 -0.173584 -0.622498 0.385498 1441914290 -0.658630 -0.173584 -0.622498 0.385498 1441914290 -0.658630 -0.173584 -0.622498 0.385498 1441914290 -0.658630 -0.173584 -0.622498 0.385498 1441914290 -0.661011 -0.171021 -0.623779 0.380493 1441914290 -0.661011 -0.171021 -0.623779 0.380493 1441914290 -0.661011 -0.171021 -0.623779 0.380493 1441914290 -0.661011 -0.171021 -0.623779 0.380493 1441914290 -0.661011 -0.171021 -0.623779 0.380493 1441914290 -0.661011 -0.171021 -0.623779 0.380493 1441914290 -0.663757 -0.164063 -0.625061 0.376648 1441914290 -0.663757 -0.164063 -0.625061 0.376648 1441914290 -0.663757 -0.164063 -0.625061 0.376648 1441914290 -0.663757 -0.164063 -0.625061 0.376648 1441914290 -0.663757 -0.164063 -0.625061 0.376648 1441914290 -0.663757 -0.164063 -0.625061 0.376648 1441914290 -0.666077 -0.157654 -0.625488 0.374695 1441914290 -0.666077 -0.157654 -0.625488 0.374695 1441914290 -0.666077 -0.157654 -0.625488 0.374695 1441914290 -0.666077 -0.157654 -0.625488 0.374695 1441914290 -0.666077 -0.157654 -0.625488 0.374695 1441914290 -0.666077 -0.157654 -0.625488 0.374695 1441914290 -0.666077 -0.157654 -0.625488 0.374695 1441914290 -0.668152 -0.152405 -0.625427 0.373169 1441914290 -0.668152 -0.152405 -0.625427 0.373169 1441914290 -0.668152 -0.152405 -0.625427 0.373169 1441914290 -0.668152 -0.152405 -0.625427 0.373169 1441914290 -0.668152 -0.152405 -0.625427 0.373169 1441914290 -0.668152 -0.152405 -0.625427 0.373169 1441914290 -0.670044 -0.149353 -0.624634 0.372375 1441914290 -0.670044 -0.149353 -0.624634 0.372375 1441914290 -0.670044 -0.149353 -0.624634 0.372375 1441914290 -0.670044 -0.149353 -0.624634 0.372375 1441914290 -0.670044 -0.149353 -0.624634 0.372375 1441914290 -0.670044 -0.149353 -0.624634 0.372375 1441914290 -0.671509 -0.148376 -0.624023 0.371155 1441914290 -0.671509 -0.148376 -0.624023 0.371155 1441914290 -0.671509 -0.148376 -0.624023 0.371155 1441914290 -0.671509 -0.148376 -0.624023 0.371155 1441914290 -0.671509 -0.148376 -0.624023 0.371155 1441914290 -0.671509 -0.148376 -0.624023 0.371155 1441914290 -0.671509 -0.148376 -0.624023 0.371155 1441914290 -0.671265 -0.151062 -0.624084 0.370361 1441914290 -0.671265 -0.151062 -0.624084 0.370361 1441914290 -0.671265 -0.151062 -0.624084 0.370361 1441914290 -0.671265 -0.151062 -0.624084 0.370361 1441914290 -0.671265 -0.151062 -0.624084 0.370361 1441914290 -0.671265 -0.151062 -0.624084 0.370361 1441914290 -0.669617 -0.160522 -0.622437 0.372131 1441914290 -0.669617 -0.160522 -0.622437 0.372131 1441914290 -0.669617 -0.160522 -0.622437 0.372131 1441914290 -0.669617 -0.160522 -0.622437 0.372131 1441914291 -0.669617 -0.160522 -0.622437 0.372131 1441914291 -0.669617 -0.160522 -0.622437 0.372131 1441914291 -0.669617 -0.160522 -0.622437 0.372131 1441914291 -0.668884 -0.169678 -0.619751 0.373840 1441914291 -0.668884 -0.169678 -0.619751 0.373840 1441914291 -0.668884 -0.169678 -0.619751 0.373840 1441914291 -0.668884 -0.169678 -0.619751 0.373840 1441914291 -0.668884 -0.169678 -0.619751 0.373840 1441914291 -0.668884 -0.169678 -0.619751 0.373840 1441914291 -0.668640 -0.171387 -0.619019 0.374695 1441914291 -0.668640 -0.171387 -0.619019 0.374695 1441914291 -0.668640 -0.171387 -0.619019 0.374695 1441914291 -0.668640 -0.171387 -0.619019 0.374695 1441914291 -0.668640 -0.171387 -0.619019 0.374695 1441914291 -0.668640 -0.171387 -0.619019 0.374695 1441914291 -0.668640 -0.171387 -0.619019 0.374695 1441914291 -0.667175 -0.172485 -0.617676 0.378967 1441914291 -0.667175 -0.172485 -0.617676 0.378967 1441914291 -0.667175 -0.172485 -0.617676 0.378967 1441914291 -0.667175 -0.172485 -0.617676 0.378967 1441914291 -0.667175 -0.172485 -0.617676 0.378967 1441914291 -0.667175 -0.172485 -0.617676 0.378967 1441914291 -0.666016 -0.175354 -0.614197 0.385315 1441914291 -0.666016 -0.175354 -0.614197 0.385315 1441914291 -0.666016 -0.175354 -0.614197 0.385315 1441914291 -0.666016 -0.175354 -0.614197 0.385315 1441914291 -0.666016 -0.175354 -0.614197 0.385315 1441914291 -0.666016 -0.175354 -0.614197 0.385315 1441914291 -0.666260 -0.171875 -0.611938 0.390076 1441914291 -0.666260 -0.171875 -0.611938 0.390076 1441914291 -0.666260 -0.171875 -0.611938 0.390076 1441914291 -0.666260 -0.171875 -0.611938 0.390076 1441914291 -0.666260 -0.171875 -0.611938 0.390076 1441914291 -0.666260 -0.171875 -0.611938 0.390076 1441914291 -0.665161 -0.168640 -0.610352 0.395752 1441914291 -0.665161 -0.168640 -0.610352 0.395752 1441914291 -0.665161 -0.168640 -0.610352 0.395752 1441914291 -0.665161 -0.168640 -0.610352 0.395752 1441914291 -0.665161 -0.168640 -0.610352 0.395752 1441914291 -0.665161 -0.168640 -0.610352 0.395752 1441914291 -0.665161 -0.168640 -0.610352 0.395752 1441914291 -0.664551 -0.168335 -0.608093 0.400391 1441914291 -0.664551 -0.168335 -0.608093 0.400391 1441914291 -0.664551 -0.168335 -0.608093 0.400391 1441914291 -0.664551 -0.168335 -0.608093 0.400391 1441914291 -0.664551 -0.168335 -0.608093 0.400391 1441914291 -0.664551 -0.168335 -0.608093 0.400391 1441914291 -0.665405 -0.163757 -0.608337 0.400513 1441914291 -0.665405 -0.163757 -0.608337 0.400513 1441914291 -0.665405 -0.163757 -0.608337 0.400513 1441914291 -0.665405 -0.163757 -0.608337 0.400513 1441914291 -0.665405 -0.163757 -0.608337 0.400513 1441914291 -0.665405 -0.163757 -0.608337 0.400513 1441914291 -0.665649 -0.158691 -0.610352 0.399048 1441914291 -0.665649 -0.158691 -0.610352 0.399048 1441914291 -0.665649 -0.158691 -0.610352 0.399048 1441914291 -0.665649 -0.158691 -0.610352 0.399048 1441914291 -0.665649 -0.158691 -0.610352 0.399048 1441914291 -0.665649 -0.158691 -0.610352 0.399048 1441914291 -0.665466 -0.158569 -0.612000 0.396912 1441914291 -0.665466 -0.158569 -0.612000 0.396912 1441914291 -0.665466 -0.158569 -0.612000 0.396912 1441914291 -0.665466 -0.158569 -0.612000 0.396912 1441914291 -0.665466 -0.158569 -0.612000 0.396912 1441914291 -0.665466 -0.158569 -0.612000 0.396912 1441914291 -0.665466 -0.158569 -0.612000 0.396912 1441914291 -0.664246 -0.162109 -0.614685 0.393372 1441914291 -0.664246 -0.162109 -0.614685 0.393372 1441914291 -0.664246 -0.162109 -0.614685 0.393372 1441914291 -0.664246 -0.162109 -0.614685 0.393372 1441914291 -0.664246 -0.162109 -0.614685 0.393372 1441914291 -0.664246 -0.162109 -0.614685 0.393372 1441914291 -0.662048 -0.169128 -0.616577 0.391113 1441914291 -0.662048 -0.169128 -0.616577 0.391113 1441914291 -0.662048 -0.169128 -0.616577 0.391113 1441914291 -0.662048 -0.169128 -0.616577 0.391113 1441914291 -0.662048 -0.169128 -0.616577 0.391113 1441914291 -0.662048 -0.169128 -0.616577 0.391113 1441914291 -0.662048 -0.169128 -0.616577 0.391113 1441914291 -0.660034 -0.177490 -0.616760 0.390503 1441914291 -0.660034 -0.177490 -0.616760 0.390503 1441914291 -0.660034 -0.177490 -0.616760 0.390503 1441914291 -0.660034 -0.177490 -0.616760 0.390503 1441914291 -0.660034 -0.177490 -0.616760 0.390503 1441914291 -0.660034 -0.177490 -0.616760 0.390503 1441914291 -0.659485 -0.181274 -0.617310 0.388794 1441914291 -0.659485 -0.181274 -0.617310 0.388794 1441914291 -0.659485 -0.181274 -0.617310 0.388794 1441914291 -0.659485 -0.181274 -0.617310 0.388794 1441914291 -0.659485 -0.181274 -0.617310 0.388794 1441914291 -0.659485 -0.181274 -0.617310 0.388794 1441914291 -0.660645 -0.181519 -0.616882 0.387390 1441914291 -0.660645 -0.181519 -0.616882 0.387390 1441914291 -0.660645 -0.181519 -0.616882 0.387390 1441914291 -0.660645 -0.181519 -0.616882 0.387390 1441914291 -0.660645 -0.181519 -0.616882 0.387390 1441914291 -0.660645 -0.181519 -0.616882 0.387390 1441914291 -0.663208 -0.179504 -0.615540 0.386230 1441914291 -0.663208 -0.179504 -0.615540 0.386230 1441914291 -0.663208 -0.179504 -0.615540 0.386230 1441914291 -0.663208 -0.179504 -0.615540 0.386230 1441914291 -0.663208 -0.179504 -0.615540 0.386230 1441914291 -0.663208 -0.179504 -0.615540 0.386230 1441914291 -0.667480 -0.173401 -0.614014 0.384033 1441914291 -0.667480 -0.173401 -0.614014 0.384033 1441914291 -0.667480 -0.173401 -0.614014 0.384033 1441914291 -0.667480 -0.173401 -0.614014 0.384033 1441914291 -0.667480 -0.173401 -0.614014 0.384033 1441914291 -0.667480 -0.173401 -0.614014 0.384033 1441914291 -0.670654 -0.166443 -0.614075 0.381470 1441914291 -0.670654 -0.166443 -0.614075 0.381470 1441914291 -0.670654 -0.166443 -0.614075 0.381470 1441914291 -0.670654 -0.166443 -0.614075 0.381470 1441914291 -0.670654 -0.166443 -0.614075 0.381470 1441914292 -0.670654 -0.166443 -0.614075 0.381470 1441914292 -0.672791 -0.166077 -0.612366 0.380554 1441914292 -0.672791 -0.166077 -0.612366 0.380554 1441914292 -0.672791 -0.166077 -0.612366 0.380554 1441914292 -0.672791 -0.166077 -0.612366 0.380554 1441914292 -0.672791 -0.166077 -0.612366 0.380554 1441914292 -0.672791 -0.166077 -0.612366 0.380554 1441914292 -0.672791 -0.166077 -0.612366 0.380554 1441914292 -0.674438 -0.165161 -0.612244 0.378235 1441914292 -0.674438 -0.165161 -0.612244 0.378235 1441914292 -0.674438 -0.165161 -0.612244 0.378235 1441914292 -0.674438 -0.165161 -0.612244 0.378235 1441914292 -0.674438 -0.165161 -0.612244 0.378235 1441914292 -0.674438 -0.165161 -0.612244 0.378235 1441914292 -0.674072 -0.163513 -0.613770 0.377136 1441914292 -0.674072 -0.163513 -0.613770 0.377136 1441914292 -0.674072 -0.163513 -0.613770 0.377136 1441914292 -0.674072 -0.163513 -0.613770 0.377136 1441914292 -0.674072 -0.163513 -0.613770 0.377136 1441914292 -0.674072 -0.163513 -0.613770 0.377136 1441914292 -0.673157 -0.167786 -0.613220 0.377869 1441914292 -0.673157 -0.167786 -0.613220 0.377869 1441914292 -0.673157 -0.167786 -0.613220 0.377869 1441914292 -0.673157 -0.167786 -0.613220 0.377869 1441914292 -0.673157 -0.167786 -0.613220 0.377869 1441914292 -0.673157 -0.167786 -0.613220 0.377869 1441914292 -0.672302 -0.169434 -0.613342 0.378357 1441914292 -0.672302 -0.169434 -0.613342 0.378357 1441914292 -0.672302 -0.169434 -0.613342 0.378357 1441914292 -0.672302 -0.169434 -0.613342 0.378357 1441914292 -0.672302 -0.169434 -0.613342 0.378357 1441914292 -0.672302 -0.169434 -0.613342 0.378357 1441914292 -0.672302 -0.169434 -0.613342 0.378357 1441914292 -0.671875 -0.166016 -0.613525 0.380310 1441914292 -0.671875 -0.166016 -0.613525 0.380310 1441914292 -0.671875 -0.166016 -0.613525 0.380310 1441914292 -0.671875 -0.166016 -0.613525 0.380310 1441914292 -0.671875 -0.166016 -0.613525 0.380310 1441914292 -0.671875 -0.166016 -0.613525 0.380310 1441914292 -0.670349 -0.163391 -0.613281 0.384644 1441914292 -0.670349 -0.163391 -0.613281 0.384644 1441914292 -0.670349 -0.163391 -0.613281 0.384644 1441914292 -0.670349 -0.163391 -0.613281 0.384644 1441914292 -0.670349 -0.163391 -0.613281 0.384644 1441914292 -0.670349 -0.163391 -0.613281 0.384644 1441914292 -0.669373 -0.162109 -0.612244 0.388428 1441914292 -0.669373 -0.162109 -0.612244 0.388428 1441914292 -0.669373 -0.162109 -0.612244 0.388428 1441914292 -0.669373 -0.162109 -0.612244 0.388428 1441914292 -0.669373 -0.162109 -0.612244 0.388428 1441914292 -0.669373 -0.162109 -0.612244 0.388428 1441914292 -0.668823 -0.161255 -0.610229 0.392883 1441914292 -0.668823 -0.161255 -0.610229 0.392883 1441914292 -0.668823 -0.161255 -0.610229 0.392883 1441914292 -0.668823 -0.161255 -0.610229 0.392883 1441914292 -0.668823 -0.161255 -0.610229 0.392883 1441914292 -0.668823 -0.161255 -0.610229 0.392883 1441914292 -0.668823 -0.161255 -0.610229 0.392883 1441914292 -0.669556 -0.158447 -0.608093 0.396057 1441914292 -0.669556 -0.158447 -0.608093 0.396057 1441914292 -0.669556 -0.158447 -0.608093 0.396057 1441914292 -0.669556 -0.158447 -0.608093 0.396057 1441914292 -0.669556 -0.158447 -0.608093 0.396057 1441914292 -0.669556 -0.158447 -0.608093 0.396057 1441914292 -0.673462 -0.150879 -0.607483 0.393311 1441914292 -0.673462 -0.150879 -0.607483 0.393311 1441914292 -0.673462 -0.150879 -0.607483 0.393311 1441914292 -0.673462 -0.150879 -0.607483 0.393311 1441914292 -0.673462 -0.150879 -0.607483 0.393311 1441914292 -0.673462 -0.150879 -0.607483 0.393311 1441914292 -0.678711 -0.138672 -0.608765 0.386780 1441914292 -0.678711 -0.138672 -0.608765 0.386780 1441914292 -0.678711 -0.138672 -0.608765 0.386780 1441914292 
-0.499695 0.576355 -0.646301 -0.022644 1441914294 -0.396545 0.639587 -0.655029 0.067871 1441914294 -0.396545 0.639587 -0.655029 0.067871 1441914294 -0.396545 0.639587 -0.655029 0.067871 1441914294 -0.396545 0.639587 -0.655029 0.067871 1441914294 -0.396545 0.639587 -0.655029 0.067871 1441914294 -0.396545 0.639587 -0.655029 0.067871 1441914294 -0.271118 0.679443 -0.657410 0.180786 1441914294 -0.271118 0.679443 -0.657410 0.180786 1441914294 -0.271118 0.679443 -0.657410 0.180786 1441914294 -0.271118 0.679443 -0.657410 0.180786 1441914294 -0.271118 0.679443 -0.657410 0.180786 1441914294 -0.271118 0.679443 -0.657410 0.180786 1441914294 -0.129517 0.696472 -0.648376 0.278931 1441914294 -0.129517 0.696472 -0.648376 0.278931 1441914294 -0.129517 0.696472 -0.648376 0.278931 1441914294 -0.129517 0.696472 -0.648376 0.278931 1441914294 -0.129517 0.696472 -0.648376 0.278931 1441914294 -0.129517 0.696472 -0.648376 0.278931 1441914294 -0.027344 0.683044 -0.618835 0.386902 1441914294 -0.027344 0.683044 -0.618835 0.386902 1441914294 -0.027344 0.683044 -0.618835 0.386902 1441914294 -0.027344 0.683044 -0.618835 0.386902 1441914294 -0.027344 0.683044 -0.618835 0.386902 1441914294 -0.027344 0.683044 -0.618835 0.386902 1441914294 -0.027344 0.683044 -0.618835 0.386902 1441914294 0.027710 0.660828 -0.580200 0.475220 1441914294 0.027710 0.660828 -0.580200 0.475220 1441914294 0.027710 0.660828 -0.580200 0.475220 1441914294 0.027710 0.660828 -0.580200 0.475220 1441914294 0.027710 0.660828 -0.580200 0.475220 1441914294 0.027710 0.660828 -0.580200 0.475220 1441914294 0.061279 0.643799 -0.565979 0.511230 1441914294 0.061279 0.643799 -0.565979 0.511230 1441914294 0.061279 0.643799 -0.565979 0.511230 1441914294 0.061279 0.643799 -0.565979 0.511230 1441914294 0.061279 0.643799 -0.565979 0.511230 1441914294 0.053284 0.641663 -0.566650 0.514099 1441914294 0.053284 0.641663 -0.566650 0.514099 1441914295 0.053284 0.641663 -0.566650 0.514099 1441914295 0.053284 0.641663 -0.566650 0.514099 1441914295 0.053284 0.641663 -0.566650 0.514099 1441914295 0.053284 0.641663 -0.566650 0.514099 1441914295 0.016418 0.650269 -0.576172 0.494873 1441914295 0.016418 0.650269 -0.576172 0.494873 1441914295 0.016418 0.650269 -0.576172 0.494873 1441914295 0.016418 0.650269 -0.576172 0.494873 1441914295 0.016418 0.650269 -0.576172 0.494873 1441914295 0.016418 0.650269 -0.576172 0.494873 1441914295 -0.044495 0.658936 -0.600342 0.450989 1441914295 -0.044495 0.658936 -0.600342 0.450989 1441914295 -0.044495 0.658936 -0.600342 0.450989 1441914295 -0.044495 0.658936 -0.600342 0.450989 1441914295 -0.044495 0.658936 -0.600342 0.450989 1441914295 -0.087463 0.670410 -0.649963 0.346985 1441914295 -0.087463 0.670410 -0.649963 0.346985 1441914295 -0.087463 0.670410 -0.649963 0.346985 1441914295 -0.087463 0.670410 -0.649963 0.346985 1441914295 -0.087463 0.670410 -0.649963 0.346985 1441914295 -0.087463 0.670410 -0.649963 0.346985 1441914295 -0.087463 0.670410 -0.649963 0.346985 1441914295 -0.179382 0.665955 -0.673950 0.264832 1441914295 -0.179382 0.665955 -0.673950 0.264832 1441914295 -0.179382 0.665955 -0.673950 0.264832 1441914295 -0.179382 0.665955 -0.673950 0.264832 1441914295 -0.179382 0.665955 -0.673950 0.264832 1441914295 -0.179382 0.665955 -0.673950 0.264832 1441914295 -0.322388 0.619629 -0.678345 0.228027 1441914295 -0.322388 0.619629 -0.678345 0.228027 1441914295 -0.322388 0.619629 -0.678345 0.228027 1441914295 -0.322388 0.619629 -0.678345 0.228027 1441914295 -0.322388 0.619629 -0.678345 0.228027 1441914295 -0.322388 0.619629 -0.678345 0.228027 1441914295 -0.446899 0.561279 -0.680725 0.147888 1441914295 -0.446899 0.561279 -0.680725 0.147888 1441914295 -0.446899 0.561279 -0.680725 0.147888 1441914295 -0.446899 0.561279 -0.680725 0.147888 1441914295 -0.446899 0.561279 -0.680725 0.147888 1441914295 -0.575256 0.460449 -0.673218 0.062317 1441914295 -0.575256 0.460449 -0.673218 0.062317 1441914295 -0.575256 0.460449 -0.673218 0.062317 1441914295 -0.575256 0.460449 -0.673218 0.062317 1441914295 -0.575256 0.460449 -0.673218 0.062317 1441914295 -0.575256 0.460449 -0.673218 0.062317 1441914295 -0.575256 0.460449 -0.673218 0.062317 1441914295 -0.677063 0.321777 -0.661926 -0.005188 1441914295 -0.677063 0.321777 -0.661926 -0.005188 1441914295 -0.677063 0.321777 -0.661926 -0.005188 1441914295 -0.677063 0.321777 -0.661926 -0.005188 1441914295 -0.677063 0.321777 -0.661926 -0.005188 1441914295 -0.677063 0.321777 -0.661926 -0.005188 1441914295 -0.714783 0.237427 -0.656311 -0.044739 1441914295 -0.714783 0.237427 -0.656311 -0.044739 1441914295 -0.714783 0.237427 -0.656311 -0.044739 1441914295 -0.714783 0.237427 -0.656311 -0.044739 1441914295 -0.714783 0.237427 -0.656311 -0.044739 1441914295 -0.714783 0.237427 -0.656311 -0.044739 1441914295 -0.706055 0.254639 -0.658508 -0.055237 1441914295 -0.706055 0.254639 -0.658508 -0.055237 1441914295 -0.706055 0.254639 -0.658508 -0.055237 1441914295 -0.706055 0.254639 -0.658508 -0.055237 1441914295 -0.706055 0.254639 -0.658508 -0.055237 1441914295 -0.706055 0.254639 -0.658508 -0.055237 1441914295 -0.697937 0.268799 -0.662231 -0.046082 1441914295 -0.697937 0.268799 -0.662231 -0.046082 1441914295 -0.697937 0.268799 -0.662231 -0.046082 1441914295 -0.697937 0.268799 -0.662231 -0.046082 1441914295 -0.697937 0.268799 -0.662231 -0.046082 1441914295 -0.697937 0.268799 -0.662231 -0.046082 1441914295 -0.692444 0.300110 -0.655151 -0.036682 1441914295 -0.692444 0.300110 -0.655151 -0.036682 1441914295 -0.692444 0.300110 -0.655151 -0.036682 1441914295 -0.692444 0.300110 -0.655151 -0.036682 1441914295 -0.692444 0.300110 -0.655151 -0.036682 1441914295 -0.692444 0.300110 -0.655151 -0.036682 1441914295 -0.692444 0.300110 -0.655151 -0.036682 1441914295 -0.662659 0.370117 -0.651001 -0.013428 1441914295 -0.662659 0.370117 -0.651001 -0.013428 1441914295 -0.662659 0.370117 -0.651001 -0.013428 1441914295 -0.662659 0.370117 -0.651001 -0.013428 1441914295 -0.662659 0.370117 -0.651001 -0.013428 1441914295 -0.662659 0.370117 -0.651001 -0.013428 1441914295 -0.590637 0.460083 -0.661987 0.035950 1441914295 -0.590637 0.460083 -0.661987 0.035950 1441914295 -0.590637 0.460083 -0.661987 0.035950 1441914295 -0.590637 0.460083 -0.661987 0.035950 1441914295 -0.590637 0.460083 -0.661987 0.035950 1441914295 -0.590637 0.460083 -0.661987 0.035950 1441914295 -0.462280 0.562683 -0.679626 0.088379 1441914295 -0.462280 0.562683 -0.679626 0.088379 1441914295 -0.462280 0.562683 -0.679626 0.088379 1441914295 -0.462280 0.562683 -0.679626 0.088379 1441914295 -0.462280 0.562683 -0.679626 0.088379 1441914295 -0.462280 0.562683 -0.679626 0.088379 1441914295 -0.321838 0.624268 -0.691589 0.168701 1441914295 -0.321838 0.624268 -0.691589 0.168701 1441914295 -0.321838 0.624268 -0.691589 0.168701 1441914295 -0.321838 0.624268 -0.691589 0.168701 1441914295 -0.321838 0.624268 -0.691589 0.168701 1441914295 -0.321838 0.624268 -0.691589 0.168701 1441914295 -0.321838 0.624268 -0.691589 0.168701 1441914295 -0.185486 0.649536 -0.689392 0.261597 1441914295 -0.185486 0.649536 -0.689392 0.261597 1441914295 -0.185486 0.649536 -0.689392 0.261597 1441914295 -0.185486 0.649536 -0.689392 0.261597 1441914295 -0.185486 0.649536 -0.689392 0.261597 1441914295 -0.185486 0.649536 -0.689392 0.261597 1441914295 -0.078857 0.644104 -0.662598 0.373962 1441914295 -0.078857 0.644104 -0.662598 0.373962 1441914295 -0.078857 0.644104 -0.662598 0.373962 1441914296 -0.078857 0.644104 -0.662598 0.373962 1441914296 -0.078857 0.644104 -0.662598 0.373962 1441914296 -0.078857 0.644104 -0.662598 0.373962 1441914296 0.009888 0.629333 -0.627991 0.457581 1441914296 0.009888 0.629333 -0.627991 0.457581 1441914296 0.009888 0.629333 -0.627991 0.457581 1441914296 0.009888 0.629333 -0.627991 0.457581 1441914296 0.009888 0.629333 -0.627991 0.457581 1441914296 0.009888 0.629333 -0.627991 0.457581 1441914296 0.070313 0.615784 -0.599731 0.506104 1441914296 0.070313 0.615784 -0.599731 0.506104 1441914296 0.070313 0.615784 -0.599731 0.506104 1441914296 0.070313 0.615784 -0.599731 0.506104 1441914296 0.070313 0.615784 -0.599731 0.506104 1441914296 0.070313 0.615784 -0.599731 0.506104 1441914296 0.070313 0.615784 -0.599731 0.506104 1441914296 0.090515 0.609314 -0.581970 0.530823 1441914296 0.090515 0.609314 -0.581970 0.530823 1441914296 0.090515 0.609314 -0.581970 0.530823 1441914296 0.090515 0.609314 -0.581970 0.530823 1441914296 0.090515 0.609314 -0.581970 0.530823 1441914296 0.073120 0.617249 -0.582092 0.524231 1441914296 0.073120 0.617249 -0.582092 0.524231 1441914296 0.073120 0.617249 -0.582092 0.524231 1441914296 0.073120 0.617249 -0.582092 0.524231 1441914296 0.073120 0.617249 -0.582092 0.524231 1441914296 0.073120 0.617249 -0.582092 0.524231 1441914296 0.031067 0.633850 -0.596924 0.490784 1441914296 0.031067 0.633850 -0.596924 0.490784 1441914296 0.031067 0.633850 -0.596924 0.490784 1441914296 0.031067 0.633850 -0.596924 0.490784 1441914296 0.031067 0.633850 -0.596924 0.490784 1441914296 0.031067 0.633850 -0.596924 0.490784 1441914296 -0.028137 0.648804 -0.617004 0.444458 1441914296 -0.028137 0.648804 -0.617004 0.444458 1441914296 -0.028137 0.648804 -0.617004 0.444458 1441914296 -0.028137 0.648804 -0.617004 0.444458 1441914296 -0.028137 0.648804 -0.617004 0.444458 1441914296 -0.028137 0.648804 -0.617004 0.444458 1441914296 -0.116455 0.650696 -0.640747 0.390503 1441914296 -0.116455 0.650696 -0.640747 0.390503 1441914296 -0.116455 0.650696 -0.640747 0.390503 1441914296 -0.116455 0.650696 -0.640747 0.390503 1441914296 -0.116455 0.650696 -0.640747 0.390503 1441914296 -0.116455 0.650696 -0.640747 0.390503 1441914296 -0.232422 0.630432 -0.663757 0.328430 1441914296 -0.232422 0.630432 -0.663757 0.328430 1441914296 -0.232422 0.630432 -0.663757 0.328430 1441914296 -0.232422 0.630432 -0.663757 0.328430 1441914296 -0.232422 0.630432 -0.663757 0.328430 1441914296 -0.232422 0.630432 -0.663757 0.328430 1441914296 -0.232422 0.630432 -0.663757 0.328430 1441914296 -0.353638 0.587219 -0.684204 0.249023 1441914296 -0.353638 0.587219 -0.684204 0.249023 1441914296 -0.353638 0.587219 -0.684204 0.249023 1441914296 -0.353638 0.587219 -0.684204 0.249023 1441914296 -0.353638 0.587219 -0.684204 0.249023 1441914296 -0.353638 0.587219 -0.684204 0.249023 1441914296 -0.471741 0.526855 -0.691284 0.148376 1441914296 -0.471741 0.526855 -0.691284 0.148376 1441914296 -0.471741 0.526855 -0.691284 0.148376 1441914296 -0.471741 0.526855 -0.691284 0.148376 1441914296 -0.471741 0.526855 -0.691284 0.148376 1441914296 -0.471741 0.526855 -0.691284 0.148376 1441914296 -0.471741 0.526855 -0.691284 0.148376 1441914296 -0.561951 0.452759 -0.689819 0.058594 1441914296 -0.561951 0.452759 -0.689819 0.058594 1441914296 -0.561951 0.452759 -0.689819 0.058594 1441914296 -0.561951 0.452759 -0.689819 0.058594 1441914296 -0.561951 0.452759 -0.689819 0.058594 1441914296 -0.561951 0.452759 -0.689819 0.058594 1441914296 -0.622437 0.382263 -0.682983 -0.008728 1441914296 -0.622437 0.382263 -0.682983 -0.008728 1441914296 -0.622437 0.382263 -0.682983 -0.008728 1441914296 -0.622437 0.382263 -0.682983 -0.008728 1441914296 -0.622437 0.382263 -0.682983 -0.008728 1441914296 -0.622437 0.382263 -0.682983 -0.008728 1441914296 -0.665833 0.325134 -0.668274 -0.066101 1441914296 -0.665833 0.325134 -0.668274 -0.066101 1441914296 -0.665833 0.325134 -0.668274 -0.066101 1441914296 -0.665833 0.325134 -0.668274 -0.066101 1441914296 -0.665833 0.325134 -0.668274 -0.066101 1441914296 -0.665833 0.325134 -0.668274 -0.066101 1441914296 -0.665833 0.325134 -0.668274 -0.066101 1441914296 -0.694580 0.290649 -0.650391 -0.100891 1441914296 -0.694580 0.290649 -0.650391 -0.100891 1441914296 -0.694580 0.290649 -0.650391 -0.100891 1441914296 -0.694580 0.290649 -0.650391 -0.100891 1441914296 -0.694580 0.290649 -0.650391 -0.100891 1441914296 -0.694580 0.290649 -0.650391 -0.100891 1441914296 -0.694580 0.290649 -0.650391 -0.100891 1441914296 -0.704285 0.290588 -0.639221 -0.104858 1441914296 -0.704285 0.290588 -0.639221 -0.104858 1441914296 -0.704285 0.290588 -0.639221 -0.104858 1441914296 -0.704285 0.290588 -0.639221 -0.104858 1441914296 -0.704285 0.290588 -0.639221 -0.104858 1441914296 -0.693298 0.324646 -0.637817 -0.085205 1441914296 -0.693298 0.324646 -0.637817 -0.085205 1441914296 -0.693298 0.324646 -0.637817 -0.085205 1441914296 -0.693298 0.324646 -0.637817 -0.085205 1441914296 -0.693298 0.324646 -0.637817 -0.085205 1441914296 -0.693298 0.324646 -0.637817 -0.085205 1441914296 -0.693298 0.324646 -0.637817 -0.085205 1441914296 -0.664490 0.378845 -0.642334 -0.049194 1441914296 -0.664490 0.378845 -0.642334 -0.049194 1441914296 -0.664490 0.378845 -0.642334 -0.049194 1441914296 -0.664490 0.378845 -0.642334 -0.049194 1441914296 -0.664490 0.378845 -0.642334 -0.049194 1441914296 -0.664490 0.378845 -0.642334 -0.049194 1441914296 -0.612061 0.454407 -0.647217 0.010315 1441914296 -0.612061 0.454407 -0.647217 0.010315 1441914296 -0.612061 0.454407 -0.647217 0.010315 1441914296 -0.612061 0.454407 -0.647217 0.010315 1441914296 -0.612061 0.454407 -0.647217 0.010315 1441914297 -0.612061 0.454407 -0.647217 0.010315 1441914297 -0.497375 0.565247 -0.654480 0.069824 1441914297 -0.497375 0.565247 -0.654480 0.069824 1441914297 -0.497375 0.565247 -0.654480 0.069824 1441914297 -0.497375 0.565247 -0.654480 0.069824 1441914297 -0.497375 0.565247 -0.654480 0.069824 1441914297 -0.497375 0.565247 -0.654480 0.069824 1441914297 -0.341492 0.647156 -0.662109 0.161804 1441914297 -0.341492 0.647156 -0.662109 0.161804 1441914297 -0.341492 0.647156 -0.662109 0.161804 1441914297 -0.341492 0.647156 -0.662109 0.161804 1441914297 -0.341492 0.647156 -0.662109 0.161804 1441914297 -0.341492 0.647156 -0.662109 0.161804 1441914297 -0.209717 0.661377 -0.654053 0.301331 1441914297 -0.209717 0.661377 -0.654053 0.301331 1441914297 -0.209717 0.661377 -0.654053 0.301331 1441914297 -0.209717 0.661377 -0.654053 0.301331 1441914297 -0.209717 0.661377 -0.654053 0.301331 1441914297 -0.209717 0.661377 -0.654053 0.301331 1441914297 -0.093018 0.651550 -0.625793 0.418579 1441914297 -0.093018 0.651550 -0.625793 0.418579 1441914297 -0.093018 0.651550 -0.625793 0.418579 1441914297 -0.093018 0.651550 -0.625793 0.418579 1441914297 -0.093018 0.651550 -0.625793 0.418579 1441914297 -0.093018 0.651550 -0.625793 0.418579 1441914297 -0.093018 0.651550 -0.625793 0.418579 1441914297 -0.008911 0.628723 -0.593872 0.501831 1441914297 -0.008911 0.628723 -0.593872 0.501831 1441914297 -0.008911 0.628723 -0.593872 0.501831 1441914297 -0.008911 0.628723 -0.593872 0.501831 1441914297 -0.008911 0.628723 -0.593872 0.501831 1441914297 -0.008911 0.628723 -0.593872 0.501831 1441914297 0.027954 0.614258 -0.559387 0.555786 1441914297 0.027954 0.614258 -0.559387 0.555786 1441914297 0.027954 0.614258 -0.559387 0.555786 1441914297 0.027954 0.614258 -0.559387 0.555786 1441914297 0.027954 0.614258 -0.559387 0.555786 1441914297 0.027954 0.614258 -0.559387 0.555786 1441914297 0.039734 0.611511 -0.545166 0.572021 1441914297 0.039734 0.611511 -0.545166 0.572021 1441914297 0.039734 0.611511 -0.545166 0.572021 1441914297 0.039734 0.611511 -0.545166 0.572021 1441914297 0.039734 0.611511 -0.545166 0.572021 1441914297 0.039734 0.611511 -0.545166 0.572021 1441914297 0.018372 0.621338 -0.547302 0.560364 1441914297 0.018372 0.621338 -0.547302 0.560364 1441914297 0.018372 0.621338 -0.547302 0.560364 1441914297 0.018372 0.621338 -0.547302 0.560364 1441914297 0.018372 0.621338 -0.547302 0.560364 1441914297 0.018372 0.621338 -0.547302 0.560364 1441914297 -0.035706 0.631409 -0.560486 0.534668 1441914297 -0.035706 0.631409 -0.560486 0.534668 1441914297 -0.035706 0.631409 -0.560486 0.534668 1441914297 -0.035706 0.631409 -0.560486 0.534668 1441914297 -0.035706 0.631409 -0.560486 0.534668 1441914297 -0.035706 0.631409 -0.560486 0.534668 1441914297 -0.125061 0.632202 -0.588867 0.487793 1441914297 -0.125061 0.632202 -0.588867 0.487793 1441914297 -0.125061 0.632202 -0.588867 0.487793 1441914297 -0.125061 0.632202 -0.588867 0.487793 1441914297 -0.125061 0.632202 -0.588867 0.487793 1441914297 -0.125061 0.632202 -0.588867 0.487793 1441914297 -0.125061 0.632202 -0.588867 0.487793 1441914297 -0.228027 0.623047 -0.622131 0.415649 1441914297 -0.228027 0.623047 -0.622131 0.415649 1441914297 -0.228027 0.623047 -0.622131 0.415649 1441914297 -0.228027 0.623047 -0.622131 0.415649 1441914297 -0.228027 0.623047 -0.622131 0.415649 1441914297 -0.228027 0.623047 -0.622131 0.415649 1441914297 -0.352539 0.605408 -0.642883 0.309692 1441914297 -0.352539 0.605408 -0.642883 0.309692 1441914297 -0.352539 0.605408 -0.642883 0.309692 1441914297 -0.352539 0.605408 -0.642883 0.309692 1441914297 -0.352539 0.605408 -0.642883 0.309692 1441914297 -0.352539 0.605408 -0.642883 0.309692 1441914297 -0.467163 0.569214 -0.650085 0.187744 1441914297 -0.467163 0.569214 -0.650085 0.187744 1441914297 -0.467163 0.569214 -0.650085 0.187744 1441914297 -0.467163 0.569214 -0.650085 0.187744 1441914297 -0.467163 0.569214 -0.650085 0.187744 1441914297 -0.467163 0.569214 -0.650085 0.187744 1441914297 -0.565308 0.495728 -0.654724 0.077881 1441914297 -0.565308 0.495728 -0.654724 0.077881 1441914297 -0.565308 0.495728 -0.654724 0.077881 1441914297 -0.565308 0.495728 -0.654724 0.077881 1441914297 -0.565308 0.495728 -0.654724 0.077881 1441914297 -0.565308 0.495728 -0.654724 0.077881 1441914297 -0.565308 0.495728 -0.654724 0.077881 1441914297 -0.648254 0.395081 -0.650818 -0.013550 1441914297 -0.648254 0.395081 -0.650818 -0.013550 1441914297 -0.648254 0.395081 -0.650818 -0.013550 1441914297 -0.648254 0.395081 -0.650818 -0.013550 1441914297 -0.648254 0.395081 -0.650818 -0.013550 1441914297 -0.648254 0.395081 -0.650818 -0.013550 1441914297 -0.703003 0.303223 -0.637024 -0.090149 1441914297 -0.703003 0.303223 -0.637024 -0.090149 1441914297 -0.703003 0.303223 -0.637024 -0.090149 1441914297 -0.703003 0.303223 -0.637024 -0.090149 1441914297 -0.729492 0.281982 -0.607788 -0.137817 1441914297 -0.729492 0.281982 -0.607788 -0.137817 1441914297 -0.729492 0.281982 -0.607788 -0.137817 1441914297 -0.729492 0.281982 -0.607788 -0.137817 1441914297 -0.729492 0.281982 -0.607788 -0.137817 1441914297 -0.729492 0.281982 -0.607788 -0.137817 1441914297 -0.720642 0.305298 -0.606384 -0.140808 1441914297 -0.720642 0.305298 -0.606384 -0.140808 1441914297 -0.720642 0.305298 -0.606384 -0.140808 1441914297 -0.720642 0.305298 -0.606384 -0.140808 1441914297 -0.720642 0.305298 -0.606384 -0.140808 1441914297 -0.720642 0.305298 -0.606384 -0.140808 1441914298 -0.720642 0.305298 -0.606384 -0.140808 1441914298 -0.721436 0.324463 -0.595581 -0.139893 1441914298 -0.721436 0.324463 -0.595581 -0.139893 1441914298 -0.721436 0.324463 -0.595581 -0.139893 1441914298 -0.721436 0.324463 -0.595581 -0.139893 1441914298 -0.721436 0.324463 -0.595581 -0.139893 1441914298 -0.721436 0.324463 -0.595581 -0.139893 1441914298 -0.721130 0.346130 -0.588196 -0.119690 1441914298 -0.721130 0.346130 -0.588196 -0.119690 1441914298 -0.721130 0.346130 -0.588196 -0.119690 1441914298 -0.721130 0.346130 -0.588196 -0.119690 1441914298 -0.721130 0.346130 -0.588196 -0.119690 1441914298 -0.721130 0.346130 -0.588196 -0.119690 1441914298 -0.688843 0.396606 -0.601501 -0.080200 1441914298 -0.688843 0.396606 -0.601501 -0.080200 1441914298 -0.688843 0.396606 -0.601501 -0.080200 1441914298 -0.688843 0.396606 -0.601501 -0.080200 1441914298 -0.688843 0.396606 -0.601501 -0.080200 1441914298 -0.688843 0.396606 -0.601501 -0.080200 1441914298 -0.605042 0.484436 -0.631775 -0.012451 1441914298 -0.605042 0.484436 -0.631775 -0.012451 1441914298 -0.605042 0.484436 -0.631775 -0.012451 1441914298 -0.605042 0.484436 -0.631775 -0.012451 1441914298 -0.605042 0.484436 -0.631775 -0.012451 1441914298 -0.477661 0.570862 -0.661316 0.092651 1441914298 -0.477661 0.570862 -0.661316 0.092651 1441914298 -0.477661 0.570862 -0.661316 0.092651 1441914298 -0.477661 0.570862 -0.661316 0.092651 1441914298 -0.477661 0.570862 -0.661316 0.092651 1441914298 -0.477661 0.570862 -0.661316 0.092651 1441914298 -0.477661 0.570862 -0.661316 0.092651 1441914298 -0.359985 0.610352 -0.664185 0.238159 1441914298 -0.359985 0.610352 -0.664185 0.238159 1441914298 -0.359985 0.610352 -0.664185 0.238159 1441914298 -0.359985 0.610352 -0.664185 0.238159 1441914298 -0.359985 0.610352 -0.664185 0.238159 1441914298 -0.359985 0.610352 -0.664185 0.238159 1441914298 -0.216003 0.641785 -0.649292 0.346313 1441914298 -0.216003 0.641785 -0.649292 0.346313 1441914298 -0.216003 0.641785 -0.649292 0.346313 1441914298 -0.216003 0.641785 -0.649292 0.346313 1441914298 -0.216003 0.641785 -0.649292 0.346313 1441914298 -0.216003 0.641785 -0.649292 0.346313 1441914298 -0.056335 0.651489 -0.635071 0.411194 1441914298 -0.056335 0.651489 -0.635071 0.411194 1441914298 -0.056335 0.651489 -0.635071 0.411194 1441914298 -0.056335 0.651489 -0.635071 0.411194 1441914298 -0.056335 0.651489 -0.635071 0.411194 1441914298 -0.056335 0.651489 -0.635071 0.411194 1441914298 -0.056335 0.651489 -0.635071 0.411194 1441914298 0.029602 0.628723 -0.601929 0.491394 1441914298 0.029602 0.628723 -0.601929 0.491394 1441914298 0.029602 0.628723 -0.601929 0.491394 1441914298 0.029602 0.628723 -0.601929 0.491394 1441914298 0.029602 0.628723 -0.601929 0.491394 1441914298 0.029602 0.628723 -0.601929 0.491394 1441914298 0.048279 0.613159 -0.567993 0.546875 1441914298 0.048279 0.613159 -0.567993 0.546875 1441914298 0.048279 0.613159 -0.567993 0.546875 1441914298 0.048279 0.613159 -0.567993 0.546875 1441914298 0.048279 0.613159 -0.567993 0.546875 1441914298 0.048279 0.613159 -0.567993 0.546875 1441914298 0.045349 0.617249 -0.576294 0.533691 1441914298 0.045349 0.617249 -0.576294 0.533691 1441914298 0.045349 0.617249 -0.576294 0.533691 1441914298 0.045349 0.617249 -0.576294 0.533691 1441914298 0.045349 0.617249 -0.576294 0.533691 1441914298 0.045349 0.617249 -0.576294 0.533691 1441914298 0.013184 0.629456 -0.602112 0.490967 1441914298 0.013184 0.629456 -0.602112 0.490967 1441914298 0.013184 0.629456 -0.602112 0.490967 1441914298 0.013184 0.629456 -0.602112 0.490967 1441914298 0.013184 0.629456 -0.602112 0.490967 1441914298 0.013184 0.629456 -0.602112 0.490967 1441914298 -0.055664 0.637146 -0.625671 0.446594 1441914298 -0.055664 0.637146 -0.625671 0.446594 1441914298 -0.055664 0.637146 -0.625671 0.446594 1441914298 -0.055664 0.637146 -0.625671 0.446594 1441914298 -0.055664 0.637146 -0.625671 0.446594 1441914298 -0.055664 0.637146 -0.625671 0.446594 1441914298 -0.155396 0.632141 -0.651062 0.390259 1441914298 -0.155396 0.632141 -0.651062 0.390259 1441914298 -0.155396 0.632141 -0.651062 0.390259 1441914298 -0.155396 0.632141 -0.651062 0.390259 1441914298 -0.155396 0.632141 -0.651062 0.390259 1441914298 -0.155396 0.632141 -0.651062 0.390259 1441914298 -0.261292 0.611938 -0.674988 0.318909 1441914298 -0.261292 0.611938 -0.674988 0.318909 1441914298 -0.261292 0.611938 -0.674988 0.318909 1441914298 -0.261292 0.611938 -0.674988 0.318909 1441914298 -0.261292 0.611938 -0.674988 0.318909 1441914298 -0.261292 0.611938 -0.674988 0.318909 1441914298 -0.261292 0.611938 -0.674988 0.318909 1441914298 -0.386169 0.566589 -0.691528 0.227295 1441914298 -0.386169 0.566589 -0.691528 0.227295 1441914298 -0.386169 0.566589 -0.691528 0.227295 1441914298 -0.386169 0.566589 -0.691528 0.227295 1441914298 -0.386169 0.566589 -0.691528 0.227295 1441914298 -0.386169 0.566589 -0.691528 0.227295 1441914298 -0.508789 0.485474 -0.698242 0.134094 1441914298 -0.508789 0.485474 -0.698242 0.134094 1441914298 -0.508789 0.485474 -0.698242 0.134094 1441914298 -0.508789 0.485474 -0.698242 0.134094 1441914298 -0.508789 0.485474 -0.698242 0.134094 1441914298 -0.508789 0.485474 -0.698242 0.134094 1441914298 -0.613708 0.372009 -0.695374 0.038452 1441914298 -0.613708 0.372009 -0.695374 0.038452 1441914298 -0.613708 0.372009 -0.695374 0.038452 1441914298 -0.613708 0.372009 -0.695374 0.038452 1441914298 -0.613708 0.372009 -0.695374 0.038452 1441914298 -0.613708 0.372009 -0.695374 0.038452 1441914298 -0.690491 0.258362 -0.674866 -0.033386 1441914299 -0.690491 0.258362 -0.674866 -0.033386 1441914299 -0.690491 0.258362 -0.674866 -0.033386 1441914299 -0.690491 0.258362 -0.674866 -0.033386 1441914299 -0.690491 0.258362 -0.674866 -0.033386 1441914299 -0.690491 0.258362 -0.674866 -0.033386 1441914299 -0.725525 0.209961 -0.651184 -0.074524 1441914299 -0.725525 0.209961 -0.651184 -0.074524 1441914299 -0.725525 0.209961 -0.651184 -0.074524 1441914299 -0.725525 0.209961 -0.651184 -0.074524 1441914299 -0.725525 0.209961 -0.651184 -0.074524 1441914299 -0.725525 0.209961 -0.651184 -0.074524 1441914299 -0.732300 0.198792 -0.646667 -0.078003 1441914299 -0.732300 0.198792 -0.646667 -0.078003 1441914299 -0.732300 0.198792 -0.646667 -0.078003 1441914299 -0.732300 0.198792 -0.646667 -0.078003 1441914299 -0.732300 0.198792 -0.646667 -0.078003 1441914299 -0.732300 0.198792 -0.646667 -0.078003 1441914299 -0.732300 0.198792 -0.646667 -0.078003 1441914299 -0.734863 0.224304 -0.634583 -0.084229 1441914299 -0.734863 0.224304 -0.634583 -0.084229 1441914299 -0.734863 0.224304 -0.634583 -0.084229 1441914299 -0.734863 0.224304 -0.634583 -0.084229 1441914299 -0.734863 0.224304 -0.634583 -0.084229 1441914299 -0.734863 0.224304 -0.634583 -0.084229 1441914299 -0.724365 0.255554 -0.637451 -0.061096 1441914299 -0.724365 0.255554 -0.637451 -0.061096 1441914299 -0.724365 0.255554 -0.637451 -0.061096 1441914299 -0.724365 0.255554 -0.637451 -0.061096 1441914299 -0.724365 0.255554 -0.637451 -0.061096 1441914299 -0.724365 0.255554 -0.637451 -0.061096 1441914299 -0.688721 0.334351 -0.642822 -0.025696 1441914299 -0.688721 0.334351 -0.642822 -0.025696 1441914299 -0.688721 0.334351 -0.642822 -0.025696 1441914299 -0.688721 0.334351 -0.642822 -0.025696 1441914299 -0.688721 0.334351 -0.642822 -0.025696 1441914299 -0.688721 0.334351 -0.642822 -0.025696 1441914299 -0.607422 0.450378 -0.653320 0.037903 1441914299 -0.607422 0.450378 -0.653320 0.037903 1441914299 -0.607422 0.450378 -0.653320 0.037903 1441914299 -0.607422 0.450378 -0.653320 0.037903 1441914299 -0.607422 0.450378 -0.653320 0.037903 1441914299 -0.607422 0.450378 -0.653320 0.037903 1441914299 -0.607422 0.450378 -0.653320 0.037903 1441914299 -0.497864 0.553223 -0.654480 0.133118 1441914299 -0.497864 0.553223 -0.654480 0.133118 1441914299 -0.497864 0.553223 -0.654480 0.133118 1441914299 -0.497864 0.553223 -0.654480 0.133118 1441914299 -0.497864 0.553223 -0.654480 0.133118 1441914299 -0.497864 0.553223 -0.654480 0.133118 1441914299 -0.369324 0.626221 -0.648987 0.224182 1441914299 -0.369324 0.626221 -0.648987 0.224182 1441914299 -0.369324 0.626221 -0.648987 0.224182 1441914299 -0.369324 0.626221 -0.648987 0.224182 1441914299 -0.369324 0.626221 -0.648987 0.224182 1441914299 -0.369324 0.626221 -0.648987 0.224182 1441914299 -0.219910 0.673523 -0.642151 0.292664 1441914299 -0.219910 0.673523 -0.642151 0.292664 1441914299 -0.219910 0.673523 -0.642151 0.292664 1441914299 -0.219910 0.673523 -0.642151 0.292664 1441914299 -0.219910 0.673523 -0.642151 0.292664 1441914299 -0.219910 0.673523 -0.642151 0.292664 1441914299 -0.219910 0.673523 -0.642151 0.292664 1441914299 -0.110413 0.676758 -0.628174 0.367737 1441914299 -0.110413 0.676758 -0.628174 0.367737 1441914299 -0.110413 0.676758 -0.628174 0.367737 1441914299 -0.110413 0.676758 -0.628174 0.367737 1441914299 -0.110413 0.676758 -0.628174 0.367737 1441914299 -0.110413 0.676758 -0.628174 0.367737 1441914299 -0.057495 0.663269 -0.608459 0.431885 1441914299 -0.057495 0.663269 -0.608459 0.431885 1441914299 -0.057495 0.663269 -0.608459 0.431885 1441914299 -0.057495 0.663269 -0.608459 0.431885 1441914299 -0.057495 0.663269 -0.608459 0.431885 1441914299 -0.057495 0.663269 -0.608459 0.431885 1441914299 -0.028076 0.655273 -0.598694 0.459778 1441914299 -0.028076 0.655273 -0.598694 0.459778 1441914299 -0.028076 0.655273 -0.598694 0.459778 1441914299 -0.028076 0.655273 -0.598694 0.459778 1441914299 -0.028076 0.655273 -0.598694 0.459778 1441914299 -0.028076 0.655273 -0.598694 0.459778 1441914299 -0.028076 0.655273 -0.598694 0.459778 1441914299 0.004700 0.656799 -0.606018 0.448730 1441914299 0.004700 0.656799 -0.606018 0.448730 1441914299 0.004700 0.656799 -0.606018 0.448730 1441914299 0.004700 0.656799 -0.606018 0.448730 1441914299 0.004700 0.656799 -0.606018 0.448730 1441914299 0.004700 0.656799 -0.606018 0.448730 1441914299 0.002686 0.658875 -0.607605 0.443481 1441914299 0.002686 0.658875 -0.607605 0.443481 1441914299 0.002686 0.658875 -0.607605 0.443481 1441914299 0.002686 0.658875 -0.607605 0.443481 1441914299 0.002686 0.658875 -0.607605 0.443481 1441914299 0.002686 0.658875 -0.607605 0.443481 1441914299 0.002686 0.658875 -0.607605 0.443481 1441914299 -0.031921 0.658936 -0.608582 0.440857 1441914299 -0.031921 0.658936 -0.608582 0.440857 1441914299 -0.031921 0.658936 -0.608582 0.440857 1441914299 -0.031921 0.658936 -0.608582 0.440857 1441914299 -0.031921 0.658936 -0.608582 0.440857 1441914299 -0.031921 0.658936 -0.608582 0.440857 1441914299 -0.088379 0.656799 -0.621582 0.417664 1441914299 -0.088379 0.656799 -0.621582 0.417664 1441914299 -0.088379 0.656799 -0.621582 0.417664 1441914299 -0.088379 0.656799 -0.621582 0.417664 1441914299 -0.088379 0.656799 -0.621582 0.417664 1441914299 -0.088379 0.656799 -0.621582 0.417664 1441914299 -0.163086 0.648926 -0.644653 0.369629 1441914299 -0.163086 0.648926 -0.644653 0.369629 1441914299 -0.163086 0.648926 -0.644653 0.369629 1441914299 -0.163086 0.648926 -0.644653 0.369629 1441914299 -0.163086 0.648926 -0.644653 0.369629 1441914299 -0.163086 0.648926 -0.644653 0.369629 1441914299 -0.163086 0.648926 -0.644653 0.369629 1441914299 -0.253662 0.637512 -0.667847 0.288452 1441914300 -0.253662 0.637512 -0.667847 0.288452 1441914300 -0.253662 0.637512 -0.667847 0.288452 1441914300 -0.253662 0.637512 -0.667847 0.288452 1441914300 -0.253662 0.637512 -0.667847 0.288452 1441914300 -0.253662 0.637512 -0.667847 0.288452 1441914300 -0.377991 0.607117 -0.669189 0.201843 1441914300 -0.377991 0.607117 -0.669189 0.201843 1441914300 -0.377991 0.607117 -0.669189 0.201843 1441914300 -0.377991 0.607117 -0.669189 0.201843 1441914300 -0.377991 0.607117 -0.669189 0.201843 1441914300 -0.377991 0.607117 -0.669189 0.201843 1441914300 -0.505554 0.546143 -0.660889 0.096985 1441914300 -0.505554 0.546143 -0.660889 0.096985 1441914300 -0.505554 0.546143 -0.660889 0.096985 1441914300 
-0.679138 -0.163696 -0.613281 0.368713 1441914301 -0.679138 -0.163696 -0.613281 0.368713 1441914301 -0.679138 -0.163696 -0.613281 0.368713 1441914301 -0.677307 -0.151855 -0.618042 0.369141 1441914301 -0.677307 -0.151855 -0.618042 0.369141 1441914301 -0.677307 -0.151855 -0.618042 0.369141 1441914301 -0.677307 -0.151855 -0.618042 0.369141 1441914301 -0.677307 -0.151855 -0.618042 0.369141 1441914301 -0.677307 -0.151855 -0.618042 0.369141 1441914301 -0.670898 -0.150635 -0.621765 0.375122 1441914301 -0.670898 -0.150635 -0.621765 0.375122 1441914301 -0.670898 -0.150635 -0.621765 0.375122 1441914301 -0.670898 -0.150635 -0.621765 0.375122 1441914301 -0.670898 -0.150635 -0.621765 0.375122 1441914301 -0.670898 -0.150635 -0.621765 0.375122 1441914301 -0.670898 -0.150635 -0.621765 0.375122 1441914301 -0.663025 -0.147278 -0.625916 0.383423 1441914301 -0.663025 -0.147278 -0.625916 0.383423 1441914302 -0.663025 -0.147278 -0.625916 0.383423 1441914302 -0.663025 -0.147278 -0.625916 0.383423 1441914302 -0.663025 -0.147278 -0.625916 0.383423 1441914302 -0.663025 -0.147278 -0.625916 0.383423 1441914302 -0.657288 -0.146423 -0.624756 0.395264 1441914302 -0.657288 -0.146423 -0.624756 0.395264 1441914302 -0.657288 -0.146423 -0.624756 0.395264 1441914302 -0.657288 -0.146423 -0.624756 0.395264 1441914302 -0.657288 -0.146423 -0.624756 0.395264 1441914302 -0.657288 -0.146423 -0.624756 0.395264 1441914302 -0.653442 -0.146179 -0.622253 0.405579 1441914302 -0.653442 -0.146179 -0.622253 0.405579 1441914302 -0.653442 -0.146179 -0.622253 0.405579 1441914302 -0.653442 -0.146179 -0.622253 0.405579 1441914302 -0.653442 -0.146179 -0.622253 0.405579 1441914302 -0.653442 -0.146179 -0.622253 0.405579 1441914302 -0.651306 -0.147156 -0.619202 0.413330 1441914302 -0.651306 -0.147156 -0.619202 0.413330 1441914302 -0.651306 -0.147156 -0.619202 0.413330 1441914302 -0.651306 -0.147156 -0.619202 0.413330 1441914302 -0.651306 -0.147156 -0.619202 0.413330 1441914302 -0.651306 -0.147156 -0.619202 0.413330 1441914302 -0.651306 -0.147156 -0.619202 0.413330 1441914302 -0.651733 -0.149902 -0.615906 0.416504 1441914302 -0.651733 -0.149902 -0.615906 0.416504 1441914302 -0.651733 -0.149902 -0.615906 0.416504 1441914302 -0.651733 -0.149902 -0.615906 0.416504 1441914302 -0.651733 -0.149902 -0.615906 0.416504 1441914302 -0.651733 -0.149902 -0.615906 0.416504 1441914302 -0.654846 -0.153137 -0.613159 0.414490 1441914302 -0.654846 -0.153137 -0.613159 0.414490 1441914302 -0.654846 -0.153137 -0.613159 0.414490 1441914302 -0.654846 -0.153137 -0.613159 0.414490 1441914302 -0.654846 -0.153137 -0.613159 0.414490 1441914302 -0.654846 -0.153137 -0.613159 0.414490 1441914302 -0.654846 -0.153137 -0.613159 0.414490 1441914302 -0.659241 -0.151794 -0.615173 0.404968 1441914302 -0.659241 -0.151794 -0.615173 0.404968 1441914302 -0.659241 -0.151794 -0.615173 0.404968 1441914302 -0.659241 -0.151794 -0.615173 0.404968 1441914302 -0.659241 -0.151794 -0.615173 0.404968 1441914302 -0.659241 -0.151794 -0.615173 0.404968 1441914302 -0.661804 -0.154297 -0.618469 0.394714 1441914302 -0.661804 -0.154297 -0.618469 0.394714 1441914302 -0.661804 -0.154297 -0.618469 0.394714 1441914302 -0.661804 -0.154297 -0.618469 0.394714 1441914302 -0.661804 -0.154297 -0.618469 0.394714 1441914302 -0.661804 -0.154297 -0.618469 0.394714 1441914302 -0.662598 -0.164734 -0.619202 0.387939 1441914302 -0.662598 -0.164734 -0.619202 0.387939 1441914302 -0.662598 -0.164734 -0.619202 0.387939 1441914302 -0.662598 -0.164734 -0.619202 0.387939 1441914302 -0.662598 -0.164734 -0.619202 0.387939 1441914302 -0.662598 -0.164734 -0.619202 0.387939 1441914302 -0.663635 -0.175659 -0.618286 0.382751 1441914302 -0.663635 -0.175659 -0.618286 0.382751 1441914302 -0.663635 -0.175659 -0.618286 0.382751 1441914302 -0.663635 -0.175659 -0.618286 0.382751 1441914302 -0.663635 -0.175659 -0.618286 0.382751 1441914302 -0.663635 -0.175659 -0.618286 0.382751 1441914302 -0.663635 -0.175659 -0.618286 0.382751 1441914302 -0.666016 -0.178101 -0.619080 0.376099 1441914302 -0.666016 -0.178101 -0.619080 0.376099 1441914302 -0.666016 -0.178101 -0.619080 0.376099 1441914302 -0.666016 -0.178101 -0.619080 0.376099 1441914302 -0.666016 -0.178101 -0.619080 0.376099 1441914302 -0.666016 -0.178101 -0.619080 0.376099 1441914302 -0.669861 -0.171692 -0.620544 0.369812 1441914302 -0.669861 -0.171692 -0.620544 0.369812 1441914302 -0.669861 -0.171692 -0.620544 0.369812 1441914302 -0.669861 -0.171692 -0.620544 0.369812 1441914302 -0.669861 -0.171692 -0.620544 0.369812 1441914302 -0.669861 -0.171692 -0.620544 0.369812 1441914302 -0.674316 -0.158936 -0.622070 0.364929 1441914302 -0.674316 -0.158936 -0.622070 0.364929 1441914302 -0.674316 -0.158936 -0.622070 0.364929 1441914302 -0.674316 -0.158936 -0.622070 0.364929 1441914302 -0.674316 -0.158936 -0.622070 0.364929 1441914302 -0.674316 -0.158936 -0.622070 0.364929 1441914302 -0.674316 -0.158936 -0.622070 0.364929 1441914302 -0.678772 -0.142822 -0.624084 0.359863 1441914302 -0.678772 -0.142822 -0.624084 0.359863 1441914302 -0.678772 -0.142822 -0.624084 0.359863 1441914302 -0.678772 -0.142822 -0.624084 0.359863 1441914302 -0.678772 -0.142822 -0.624084 0.359863 1441914302 -0.678772 -0.142822 -0.624084 0.359863 1441914302 -0.682495 -0.125366 -0.627563 0.353149 1441914302 -0.682495 -0.125366 -0.627563 0.353149 1441914302 -0.682495 -0.125366 -0.627563 0.353149 1441914302 -0.682495 -0.125366 -0.627563 0.353149 1441914302 -0.682495 -0.125366 -0.627563 0.353149 1441914302 -0.682495 -0.125366 -0.627563 0.353149 1441914302 -0.682495 -0.125366 -0.627563 0.353149 1441914302 -0.683167 -0.111755 -0.634583 0.343811 1441914302 -0.683167 -0.111755 -0.634583 0.343811 1441914302 -0.683167 -0.111755 -0.634583 0.343811 1441914302 -0.683167 -0.111755 -0.634583 0.343811 1441914302 -0.683167 -0.111755 -0.634583 0.343811 1441914302 -0.683167 -0.111755 -0.634583 0.343811 1441914302 -0.676880 -0.122131 -0.639160 0.344055 1441914302 -0.676880 -0.122131 -0.639160 0.344055 1441914302 -0.676880 -0.122131 -0.639160 0.344055 1441914302 -0.676880 -0.122131 -0.639160 0.344055 1441914302 -0.676880 -0.122131 -0.639160 0.344055 1441914302 -0.676880 -0.122131 -0.639160 0.344055 1441914302 -0.664978 -0.162537 -0.631775 0.363708 1441914302 -0.664978 -0.162537 -0.631775 0.363708 1441914302 -0.664978 -0.162537 -0.631775 0.363708 1441914302 -0.664978 -0.162537 -0.631775 0.363708 1441914302 -0.664978 -0.162537 -0.631775 0.363708 1441914302 -0.664978 -0.162537 -0.631775 0.363708 1441914302 -0.664978 -0.162537 -0.631775 0.363708 1441914302 -0.657227 -0.194824 -0.618103 0.384827 1441914302 -0.657227 -0.194824 -0.618103 0.384827 1441914302 -0.657227 -0.194824 -0.618103 0.384827 1441914303 -0.657227 -0.194824 -0.618103 0.384827 1441914303 -0.657227 -0.194824 -0.618103 0.384827 1441914303 -0.657227 -0.194824 -0.618103 0.384827 1441914303 -0.660217 -0.183899 -0.617310 0.386353 1441914303 -0.660217 -0.183899 -0.617310 0.386353 1441914303 -0.660217 -0.183899 -0.617310 0.386353 1441914303 -0.660217 -0.183899 -0.617310 0.386353 1441914303 -0.660217 -0.183899 -0.617310 0.386353 1441914303 -0.660217 -0.183899 -0.617310 0.386353 1441914303 -0.664490 -0.153381 -0.626465 0.377502 1441914303 -0.664490 -0.153381 -0.626465 0.377502 1441914303 -0.664490 -0.153381 -0.626465 0.377502 1441914303 -0.664490 -0.153381 -0.626465 0.377502 1441914303 -0.664490 -0.153381 -0.626465 0.377502 1441914303 -0.664490 -0.153381 -0.626465 0.377502 1441914303 -0.664490 -0.153381 -0.626465 0.377502 1441914303 -0.664246 -0.140198 -0.629883 0.377441 1441914303 -0.664246 -0.140198 -0.629883 0.377441 1441914303 -0.664246 -0.140198 -0.629883 0.377441 1441914303 -0.664246 -0.140198 -0.629883 0.377441 1441914303 -0.664246 -0.140198 -0.629883 0.377441 1441914303 -0.664246 -0.140198 -0.629883 0.377441 1441914303 -0.659912 -0.151733 -0.624390 0.389465 1441914303 -0.659912 -0.151733 -0.624390 0.389465 1441914303 -0.659912 -0.151733 -0.624390 0.389465 1441914303 -0.659912 -0.151733 -0.624390 0.389465 1441914303 -0.659912 -0.151733 -0.624390 0.389465 1441914303 -0.659912 -0.151733 -0.624390 0.389465 1441914303 -0.654541 -0.170288 -0.614746 0.405823 1441914303 -0.654541 -0.170288 -0.614746 0.405823 1441914303 -0.654541 -0.170288 -0.614746 0.405823 1441914303 -0.654541 -0.170288 -0.614746 0.405823 1441914303 -0.654541 -0.170288 -0.614746 0.405823 1441914303 -0.654541 -0.170288 -0.614746 0.405823 1441914303 -0.652344 -0.179321 -0.608093 0.415405 1441914303 -0.652344 -0.179321 -0.608093 0.415405 1441914303 -0.652344 -0.179321 -0.608093 0.415405 1441914303 -0.652344 -0.179321 -0.608093 0.415405 1441914303 -0.652344 -0.179321 -0.608093 0.415405 1441914303 -0.652344 -0.179321 -0.608093 0.415405 1441914303 -0.654297 -0.168945 -0.612488 0.410217 1441914303 -0.654297 -0.168945 -0.612488 0.410217 1441914303 -0.654297 -0.168945 -0.612488 0.410217 1441914303 -0.654297 -0.168945 -0.612488 0.410217 1441914303 -0.654297 -0.168945 -0.612488 0.410217 1441914303 -0.654297 -0.168945 -0.612488 0.410217 1441914303 -0.654297 -0.168945 -0.612488 0.410217 1441914303 -0.656799 -0.153320 -0.621521 0.398560 1441914303 -0.656799 -0.153320 -0.621521 0.398560 1441914303 -0.656799 -0.153320 -0.621521 0.398560 1441914303 -0.656799 -0.153320 -0.621521 0.398560 1441914303 -0.656799 -0.153320 -0.621521 0.398560 1441914303 -0.656799 -0.153320 -0.621521 0.398560 1441914303 -0.656677 -0.147522 -0.627869 0.390991 1441914303 -0.656677 -0.147522 -0.627869 0.390991 1441914303 -0.656677 -0.147522 -0.627869 0.390991 1441914303 -0.656677 -0.147522 -0.627869 0.390991 1441914303 -0.656677 -0.147522 -0.627869 0.390991 1441914303 -0.656677 -0.147522 -0.627869 0.390991 1441914303 -0.653748 -0.156433 -0.628967 0.390625 1441914303 -0.653748 -0.156433 -0.628967 0.390625 1441914303 -0.653748 -0.156433 -0.628967 0.390625 1441914303 -0.653748 -0.156433 -0.628967 0.390625 1441914303 -0.653748 -0.156433 -0.628967 0.390625 1441914303 -0.653748 -0.156433 -0.628967 0.390625 1441914303 -0.653748 -0.156433 -0.628967 0.390625 1441914303 -0.650879 -0.170166 -0.627441 0.392151 1441914303 -0.650879 -0.170166 -0.627441 0.392151 1441914303 -0.650879 -0.170166 -0.627441 0.392151 1441914303 -0.650879 -0.170166 -0.627441 0.392151 1441914303 -0.650879 -0.170166 -0.627441 0.392151 1441914303 -0.650879 -0.170166 -0.627441 0.392151 1441914303 -0.651306 -0.178589 -0.625549 0.390686 1441914303 -0.651306 -0.178589 -0.625549 0.390686 1441914303 -0.651306 -0.178589 -0.625549 0.390686 1441914303 -0.651306 -0.178589 -0.625549 0.390686 1441914303 -0.651306 -0.178589 -0.625549 0.390686 1441914303 -0.651306 -0.178589 -0.625549 0.390686 1441914303 -0.651306 -0.178589 -0.625549 0.390686 1441914303 -0.655029 -0.173828 -0.627136 0.384033 1441914303 -0.655029 -0.173828 -0.627136 0.384033 1441914303 -0.655029 -0.173828 -0.627136 0.384033 1441914303 -0.655029 -0.173828 -0.627136 0.384033 1441914303 -0.655029 -0.173828 -0.627136 0.384033 1441914303 -0.655029 -0.173828 -0.627136 0.384033 1441914303 -0.658569 -0.165833 -0.629578 0.377441 1441914303 -0.658569 -0.165833 -0.629578 0.377441 1441914303 -0.658569 -0.165833 -0.629578 0.377441 1441914303 -0.658569 -0.165833 -0.629578 0.377441 1441914303 -0.658569 -0.165833 -0.629578 0.377441 1441914303 -0.658569 -0.165833 -0.629578 0.377441 1441914303 -0.658569 -0.165833 -0.629578 0.377441 1441914303 -0.661255 -0.163696 -0.628296 0.375793 1441914303 -0.661255 -0.163696 -0.628296 0.375793 1441914303 -0.661255 -0.163696 -0.628296 0.375793 1441914303 -0.661255 -0.163696 -0.628296 0.375793 1441914303 -0.661255 -0.163696 -0.628296 0.375793 1441914303 -0.661255 -0.163696 -0.628296 0.375793 1441914303 -0.666077 -0.159424 -0.624512 0.375549 1441914303 -0.666077 -0.159424 -0.624512 0.375549 1441914303 -0.666077 -0.159424 -0.624512 0.375549 1441914303 -0.666077 -0.159424 -0.624512 0.375549 1441914303 -0.666077 -0.159424 -0.624512 0.375549 1441914303 -0.666077 -0.159424 -0.624512 0.375549 1441914303 -0.673828 -0.138977 -0.626282 0.366699 1441914303 -0.673828 -0.138977 -0.626282 0.366699 1441914303 -0.673828 -0.138977 -0.626282 0.366699 1441914303 -0.673828 -0.138977 -0.626282 0.366699 1441914303 -0.673828 -0.138977 -0.626282 0.366699 1441914303 -0.673828 -0.138977 -0.626282 0.366699 1441914303 -0.678955 -0.115540 -0.634521 0.350830 1441914303 -0.678955 -0.115540 -0.634521 0.350830 1441914303 -0.678955 -0.115540 -0.634521 0.350830 1441914304 -0.678955 -0.115540 -0.634521 0.350830 1441914304 -0.678955 -0.115540 -0.634521 0.350830 1441914304 -0.676941 -0.121216 -0.638550 0.345581 1441914304 -0.676941 -0.121216 -0.638550 0.345581 1441914304 -0.676941 -0.121216 -0.638550 0.345581 1441914304 -0.676941 -0.121216 -0.638550 0.345581 1441914304 -0.676941 -0.121216 -0.638550 0.345581 1441914304 -0.676941 -0.121216 -0.638550 0.345581 1441914304 -0.668518 -0.156189 -0.631592 0.360291 1441914304 -0.668518 -0.156189 -0.631592 0.360291 1441914304 -0.668518 -0.156189 -0.631592 0.360291 1441914304 -0.668518 -0.156189 -0.631592 0.360291 1441914304 -0.668518 -0.156189 -0.631592 0.360291 1441914304 -0.668518 -0.156189 -0.631592 0.360291 1441914304 -0.660706 -0.181396 -0.622681 0.378052 1441914304 -0.660706 -0.181396 -0.622681 0.378052 1441914304 -0.660706 -0.181396 -0.622681 0.378052 1441914304 -0.660706 -0.181396 -0.622681 0.378052 1441914304 -0.660706 -0.181396 -0.622681 0.378052 1441914304 -0.660706 -0.181396 -0.622681 0.378052 1441914304 -0.660706 -0.181396 -0.622681 0.378052 1441914304 -0.657104 -0.180420 -0.622498 0.385071 1441914304 -0.657104 -0.180420 -0.622498 0.385071 1441914304 -0.657104 -0.180420 -0.622498 0.385071 1441914304 -0.657104 -0.180420 -0.622498 0.385071 1441914304 -0.657104 -0.180420 -0.622498 0.385071 1441914304 -0.657104 -0.180420 -0.622498 0.385071 1441914304 -0.655823 -0.174683 -0.622559 0.389709 1441914304 -0.655823 -0.174683 -0.622559 0.389709 1441914304 -0.655823 -0.174683 -0.622559 0.389709 1441914304 -0.655823 -0.174683 -0.622559 0.389709 1441914304 -0.655823 -0.174683 -0.622559 0.389709 1441914304 -0.655823 -0.174683 -0.622559 0.389709 1441914304 -0.655884 -0.173340 -0.619080 0.395691 1441914304 -0.655884 -0.173340 -0.619080 0.395691 1441914304 -0.655884 -0.173340 -0.619080 0.395691 1441914304 -0.655884 -0.173340 -0.619080 0.395691 1441914304 -0.655884 -0.173340 -0.619080 0.395691 1441914304 -0.655884 -0.173340 -0.619080 0.395691 1441914304 -0.653320 -0.175720 -0.615479 0.404480 1441914304 -0.653320 -0.175720 -0.615479 0.404480 1441914304 -0.653320 -0.175720 -0.615479 0.404480 1441914304 -0.653320 -0.175720 -0.615479 0.404480 1441914304 -0.653320 -0.175720 -0.615479 0.404480 1441914304 -0.653320 -0.175720 -0.615479 0.404480 1441914304 -0.653320 -0.175720 -0.615479 0.404480 1441914304 -0.650024 -0.180481 -0.610046 0.415771 1441914304 -0.650024 -0.180481 -0.610046 0.415771 1441914304 -0.650024 -0.180481 -0.610046 0.415771 1441914304 -0.650024 -0.180481 -0.610046 0.415771 1441914304 -0.650024 -0.180481 -0.610046 0.415771 1441914304 -0.650024 -0.180481 -0.610046 0.415771 1441914304 -0.649841 -0.178345 -0.606689 0.421753 1441914304 -0.649841 -0.178345 -0.606689 0.421753 1441914304 -0.649841 -0.178345 -0.606689 0.421753 1441914304 -0.649841 -0.178345 -0.606689 0.421753 1441914304 -0.649841 -0.178345 -0.606689 0.421753 1441914304 -0.649841 -0.178345 -0.606689 0.421753 1441914304 -0.651917 -0.165649 -0.609924 0.419067 1441914304 -0.651917 -0.165649 -0.609924 0.419067 1441914304 -0.651917 -0.165649 -0.609924 0.419067 1441914304 -0.651917 -0.165649 -0.609924 0.419067 1441914304 -0.651917 -0.165649 -0.609924 0.419067 1441914304 -0.651917 -0.165649 -0.609924 0.419067 1441914304 -0.651917 -0.165649 -0.609924 0.419067 1441914304 -0.652954 -0.154907 -0.614624 0.414734 1441914304 -0.652954 -0.154907 -0.614624 0.414734 1441914304 -0.652954 -0.154907 -0.614624 0.414734 1441914304 -0.652954 -0.154907 -0.614624 0.414734 1441914304 -0.652954 -0.154907 -0.614624 0.414734 1441914304 -0.652954 -0.154907 -0.614624 0.414734 1441914304 -0.652100 -0.153992 -0.617004 0.412842 1441914304 -0.652100 -0.153992 -0.617004 0.412842 1441914304 -0.652100 -0.153992 -0.617004 0.412842 1441914304 -0.652100 -0.153992 -0.617004 0.412842 1441914304 -0.652100 -0.153992 -0.617004 0.412842 1441914304 -0.652100 -0.153992 -0.617004 0.412842 1441914304 -0.652100 -0.153992 -0.617004 0.412842 1441914304 -0.651184 -0.159912 -0.618896 0.409119 1441914304 -0.651184 -0.159912 -0.618896 0.409119 1441914304 -0.651184 -0.159912 -0.618896 0.409119 1441914304 -0.651184 -0.159912 -0.618896 0.409119 1441914304 -0.651184 -0.159912 -0.618896 0.409119 1441914304 -0.651184 -0.159912 -0.618896 0.409119 1441914304 -0.651062 -0.168396 -0.620728 0.403137 1441914304 -0.651062 -0.168396 -0.620728 0.403137 1441914304 -0.651062 -0.168396 -0.620728 0.403137 1441914304 -0.651062 -0.168396 -0.620728 0.403137 1441914304 -0.651062 -0.168396 -0.620728 0.403137 1441914304 -0.651062 -0.168396 -0.620728 0.403137 1441914304 -0.650879 -0.176941 -0.621948 0.397888 1441914304 -0.650879 -0.176941 -0.621948 0.397888 1441914304 -0.650879 -0.176941 -0.621948 0.397888 1441914304 -0.650879 -0.176941 -0.621948 0.397888 1441914304 -0.650879 -0.176941 -0.621948 0.397888 1441914304 -0.650879 -0.176941 -0.621948 0.397888 1441914304 -0.650818 -0.182556 -0.622925 0.393860 1441914304 -0.650818 -0.182556 -0.622925 0.393860 1441914304 -0.650818 -0.182556 -0.622925 0.393860 1441914304 -0.650818 -0.182556 -0.622925 0.393860 1441914304 -0.650818 -0.182556 -0.622925 0.393860 1441914304 -0.650818 -0.182556 -0.622925 0.393860 1441914304 -0.652100 -0.186340 -0.622559 0.390503 1441914304 -0.652100 -0.186340 -0.622559 0.390503 1441914304 -0.652100 -0.186340 -0.622559 0.390503 1441914304 -0.652100 -0.186340 -0.622559 0.390503 1441914304 -0.652100 -0.186340 -0.622559 0.390503 1441914304 -0.652100 -0.186340 -0.622559 0.390503 1441914304 -0.652100 -0.186340 -0.622559 0.390503 1441914304 -0.655945 -0.183105 -0.622925 0.385010 1441914304 -0.655945 -0.183105 -0.622925 0.385010 1441914304 -0.655945 -0.183105 -0.622925 0.385010 1441914304 -0.655945 -0.183105 -0.622925 0.385010 1441914304 -0.655945 -0.183105 -0.622925 0.385010 1441914304 -0.655945 -0.183105 -0.622925 0.385010 1441914304 -0.660950 -0.171143 -0.625244 0.378113 1441914305 -0.660950 -0.171143 -0.625244 0.378113 1441914305 -0.660950 -0.171143 -0.625244 0.378113 1441914305 -0.660950 -0.171143 -0.625244 0.378113 1441914305 -0.660950 -0.171143 -0.625244 0.378113 1441914305 -0.660950 -0.171143 -0.625244 0.378113 1441914305 -0.663452 -0.161621 -0.627258 0.374512 1441914305 -0.663452 -0.161621 -0.627258 0.374512 1441914305 -0.663452 -0.161621 -0.627258 0.374512 1441914305 -0.663452 -0.161621 -0.627258 0.374512 1441914305 -0.663452 -0.161621 -0.627258 0.374512 1441914305 -0.663452 -0.161621 -0.627258 0.374512 1441914305 -0.663452 -0.161621 -0.627258 0.374512 1441914305 -0.664795 -0.161011 -0.623901 0.378052 1441914305 -0.664795 -0.161011 -0.623901 0.378052 1441914305 -0.664795 -0.161011 -0.623901 0.378052 1441914305 -0.664795 -0.161011 -0.623901 0.378052 1441914305 -0.664795 -0.161011 -0.623901 0.378052 1441914305 -0.664795 -0.161011 -0.623901 0.378052 1441914305 -0.667725 -0.157043 -0.620483 0.380188 1441914305 -0.667725 -0.157043 -0.620483 0.380188 1441914305 -0.667725 -0.157043 -0.620483 0.380188 1441914305 -0.667725 -0.157043 -0.620483 0.380188 1441914305 -0.667725 -0.157043 -0.620483 0.380188 1441914305 -0.667725 -0.157043 -0.620483 0.380188 1441914305 -0.670715 -0.146912 -0.622253 0.376099 1441914305 -0.670715 -0.146912 -0.622253 0.376099 1441914305 -0.670715 -0.146912 -0.622253 0.376099 1441914305 -0.670715 -0.146912 -0.622253 0.376099 1441914305 -0.670715 -0.146912 -0.622253 0.376099 1441914305 -0.670715 -0.146912 -0.622253 0.376099 1441914305 -0.669800 -0.149048 -0.623657 0.374573 1441914305 -0.669800 -0.149048 -0.623657 0.374573 1441914305 -0.669800 -0.149048 -0.623657 0.374573 1441914305 -0.669800 -0.149048 -0.623657 0.374573 1441914305 -0.669800 -0.149048 -0.623657 0.374573 1441914305 -0.669800 -0.149048 -0.623657 0.374573 1441914305 -0.669800 -0.149048 -0.623657 0.374573 1441914305 -0.665894 -0.169067 -0.618530 0.381470 1441914305 -0.665894 -0.169067 -0.618530 0.381470 1441914305 -0.665894 -0.169067 -0.618530 0.381470 1441914305 -0.665894 -0.169067 -0.618530 0.381470 1441914305 -0.665894 -0.169067 -0.618530 0.381470 1441914305 -0.665894 -0.169067 -0.618530 0.381470 1441914305 -0.664063 -0.183289 -0.612427 0.387939 1441914305 -0.664063 -0.183289 -0.612427 0.387939 1441914305 -0.664063 -0.183289 -0.612427 0.387939 1441914305 -0.664063 -0.183289 -0.612427 0.387939 1441914305 -0.664063 -0.183289 -0.612427 0.387939 1441914305 -0.664063 -0.183289 -0.612427 0.387939 1441914305 -0.665405 -0.176147 -0.614197 0.386047 1441914305 -0.665405 -0.176147 -0.614197 0.386047 1441914305 -0.665405 -0.176147 -0.614197 0.386047 1441914305 -0.665405 -0.176147 -0.614197 0.386047 1441914305 -0.665405 -0.176147 -0.614197 0.386047 1441914305 -0.665405 -0.176147 -0.614197 0.386047 1441914305 -0.665405 -0.176147 -0.614197 0.386047 1441914305 -0.665100 -0.168884 -0.616577 0.386047 1441914305 -0.665100 -0.168884 -0.616577 0.386047 1441914305 -0.665100 -0.168884 -0.616577 0.386047 1441914305 -0.665100 -0.168884 -0.616577 0.386047 1441914305 -0.665100 -0.168884 -0.616577 0.386047 1441914305 -0.665100 -0.168884 -0.616577 0.386047 1441914305 -0.663635 -0.171997 -0.613708 0.391785 1441914305 -0.663635 -0.171997 -0.613708 0.391785 1441914305 -0.663635 -0.171997 -0.613708 0.391785 1441914305 -0.663635 -0.171997 -0.613708 0.391785 1441914305 -0.663635 -0.171997 -0.613708 0.391785 1441914305 -0.663635 -0.171997 -0.613708 0.391785 1441914305 -0.662476 -0.174927 -0.610657 0.397156 1441914305 -0.662476 -0.174927 -0.610657 0.397156 1441914305 -0.662476 -0.174927 -0.610657 0.397156 1441914305 -0.662476 -0.174927 -0.610657 0.397156 1441914305 -0.662476 -0.174927 -0.610657 0.397156 1441914305 -0.662476 -0.174927 -0.610657 0.397156 1441914305 -0.662476 -0.174927 -0.610657 0.397156 1441914305 -0.660461 -0.177856 -0.607666 0.403748 1441914305 -0.660461 -0.177856 -0.607666 0.403748 1441914305 -0.660461 -0.177856 -0.607666 0.403748 1441914305 -0.660461 -0.177856 -0.607666 0.403748 1441914305 -0.660461 -0.177856 -0.607666 0.403748 1441914305 -0.659302 -0.181274 -0.604004 0.409546 1441914305 -0.659302 -0.181274 -0.604004 0.409546 1441914305 -0.659302 -0.181274 -0.604004 0.409546 1441914305 -0.659302 -0.181274 -0.604004 0.409546 1441914305 -0.659302 -0.181274 -0.604004 0.409546 1441914305 -0.659302 -0.181274 -0.604004 0.409546 1441914305 -0.659302 -0.181274 -0.604004 0.409546 1441914305 -0.661316 -0.176697 -0.602966 0.409851 1441914305 -0.661316 -0.176697 -0.602966 0.409851 1441914305 -0.661316 -0.176697 -0.602966 0.409851 1441914305 -0.661316 -0.176697 -0.602966 0.409851 1441914305 -0.661316 -0.176697 -0.602966 0.409851 1441914305 -0.661316 -0.176697 -0.602966 0.409851 1441914305 -0.663940 -0.166687 -0.605591 0.405884 1441914305 -0.663940 -0.166687 -0.605591 0.405884 1441914305 -0.663940 -0.166687 -0.605591 0.405884 1441914305 -0.663940 -0.166687 -0.605591 0.405884 1441914305 -0.663940 -0.166687 -0.605591 0.405884 1441914305 -0.663940 -0.166687 -0.605591 0.405884 1441914305 -0.665833 -0.159485 -0.608948 0.400635 1441914305 -0.665833 -0.159485 -0.608948 0.400635 1441914305 -0.665833 -0.159485 -0.608948 0.400635 1441914305 -0.665833 -0.159485 -0.608948 0.400635 1441914305 -0.665833 -0.159485 -0.608948 0.400635 1441914305 -0.665833 -0.159485 -0.608948 0.400635 1441914305 -0.665833 -0.161377 -0.610962 0.396790 1441914305 -0.665833 -0.161377 -0.610962 0.396790 1441914305 -0.665833 -0.161377 -0.610962 0.396790 1441914305 -0.665833 -0.161377 -0.610962 0.396790 1441914305 -0.665833 -0.161377 -0.610962 0.396790 1441914305 -0.665833 -0.161377 -0.610962 0.396790 1441914305 -0.663757 -0.171814 -0.612000 0.394226 1441914305 -0.663757 -0.171814 -0.612000 0.394226 1441914306 -0.663757 -0.171814 -0.612000 0.394226 1441914306 -0.663757 -0.171814 -0.612000 0.394226 1441914306 -0.663757 -0.171814 -0.612000 0.394226 1441914306 -0.663757 -0.171814 -0.612000 0.394226 1441914306 -0.661316 -0.185547 -0.610657 0.394287 1441914306 -0.661316 -0.185547 -0.610657 0.394287 1441914306 -0.661316 -0.185547 -0.610657 0.394287 1441914306 -0.661316 -0.185547 -0.610657 0.394287 1441914306 -0.661316 -0.185547 -0.610657 0.394287 1441914306 -0.661316 -0.185547 -0.610657 0.394287 1441914306 -0.661316 -0.185547 -0.610657 0.394287 1441914306 -0.660217 -0.193298 -0.609558 0.394104 1441914306 -0.660217 -0.193298 -0.609558 0.394104 1441914306 -0.660217 -0.193298 -0.609558 0.394104 1441914306 -0.660217 -0.193298 -0.609558 0.394104 1441914306 -0.660217 -0.193298 -0.609558 0.394104 1441914306 -0.660217 -0.193298 -0.609558 0.394104 1441914306 -0.661194 -0.192810 -0.609741 0.392273 1441914306 -0.661194 -0.192810 -0.609741 0.392273 1441914306 -0.661194 -0.192810 -0.609741 0.392273 1441914306 -0.661194 -0.192810 -0.609741 0.392273 1441914306 -0.661194 -0.192810 -0.609741 0.392273 1441914306 -0.661194 -0.192810 -0.609741 0.392273 1441914306 -0.663330 -0.189148 -0.609436 0.390991 1441914306 -0.663330 -0.189148 -0.609436 0.390991 1441914306 -0.663330 -0.189148 -0.609436 0.390991 1441914306 -0.663330 -0.189148 -0.609436 0.390991 1441914306 -0.663330 -0.189148 -0.609436 0.390991 1441914306 -0.663330 -0.189148 -0.609436 0.390991 1441914306 -0.665527 -0.182251 -0.609802 0.390015 1441914306 -0.665527 -0.182251 -0.609802 0.390015 1441914306 -0.665527 -0.182251 -0.609802 0.390015 1441914306 -0.665527 -0.182251 -0.609802 0.390015 1441914306 -0.665527 -0.182251 -0.609802 0.390015 1441914306 -0.665527 -0.182251 -0.609802 0.390015 1441914306 -0.665527 -0.182251 -0.609802 0.390015 1441914306 -0.666687 -0.176636 -0.609558 0.390930 1441914306 -0.666687 -0.176636 -0.609558 0.390930 1441914306 -0.666687 -0.176636 -0.609558 0.390930 1441914306 -0.666687 -0.176636 -0.609558 0.390930 1441914306 -0.666687 -0.176636 -0.609558 0.390930 1441914306 -0.666687 -0.176636 -0.609558 0.390930 1441914306 -0.667664 -0.173401 -0.607666 0.393616 1441914306 -0.667664 -0.173401 -0.607666 0.393616 1441914306 -0.667664 -0.173401 -0.607666 0.393616 1441914306 -0.667664 -0.173401 -0.607666 0.393616 1441914306 -0.667664 -0.173401 -0.607666 0.393616 1441914306 -0.667664 -0.173401 -0.607666 0.393616 1441914306 -0.667664 -0.173401 -0.607666 0.393616 1441914306 -0.669617 -0.165771 -0.606934 0.394775 1441914306 -0.669617 -0.165771 -0.606934 0.394775 1441914306 -0.669617 -0.165771 -0.606934 0.394775 1441914306 -0.669617 -0.165771 -0.606934 0.394775 1441914306 -0.669617 -0.165771 -0.606934 0.394775 1441914306 -0.669617 -0.165771 -0.606934 0.394775 1441914306 -0.670715 -0.155884 -0.608765 0.394043 1441914306 -0.670715 -0.155884 -0.608765 0.394043 1441914306 -0.670715 -0.155884 -0.608765 0.394043 1441914306 -0.670715 -0.155884 -0.608765 0.394043 1441914306 -0.670715 -0.155884 -0.608765 0.394043 1441914306 -0.670715 -0.155884 -0.608765 0.394043 1441914306 -0.669739 -0.151978 -0.613464 0.390015 1441914306 -0.669739 -0.151978 -0.613464 0.390015 1441914306 -0.669739 -0.151978 -0.613464 0.390015 1441914306 -0.669739 -0.151978 -0.613464 0.390015 1441914306 -0.669739 -0.151978 -0.613464 0.390015 1441914306 -0.669739 -0.151978 -0.613464 0.390015 1441914306 -0.669739 -0.151978 -0.613464 0.390015 1441914306 -0.665955 -0.166748 -0.613098 0.391052 1441914306 -0.665955 -0.166748 -0.613098 0.391052 1441914306 -0.665955 -0.166748 -0.613098 0.391052 1441914306 -0.665955 -0.166748 -0.613098 0.391052 1441914306 -0.665955 -0.166748 -0.613098 0.391052 1441914306 -0.665955 -0.166748 -0.613098 0.391052 1441914306 -0.661377 -0.185120 -0.607910 0.398560 1441914306 -0.661377 -0.185120 -0.607910 0.398560 1441914306 -0.661377 -0.185120 -0.607910 0.398560 1441914306 -0.661377 -0.185120 -0.607910 0.398560 1441914306 -0.661377 -0.185120 -0.607910 0.398560 1441914306 -0.661377 -0.185120 -0.607910 0.398560 1441914306 -0.659973 -0.188049 -0.605103 0.403748 1441914306 -0.659973 -0.188049 -0.605103 0.403748 1441914306 -0.659973 -0.188049 -0.605103 0.403748 1441914306 -0.659973 -0.188049 -0.605103 0.403748 1441914306 -0.659973 -0.188049 -0.605103 0.403748 1441914306 -0.659973 -0.188049 -0.605103 0.403748 1441914306 -0.660095 -0.181091 -0.606079 0.405212 1441914306 -0.660095 -0.181091 -0.606079 0.405212 1441914306 -0.660095 -0.181091 -0.606079 0.405212 1441914306 -0.660095 -0.181091 -0.606079 0.405212 1441914306 -0.660095 -0.181091 -0.606079 0.405212 1441914306 -0.660095 -0.181091 -0.606079 0.405212 1441914306 -0.660095 -0.181091 -0.606079 0.405212 1441914306 -0.660706 -0.177979 -0.605408 0.406616 1441914306 -0.660706 -0.177979 -0.605408 0.406616 1441914306 -0.660706 -0.177979 -0.605408 0.406616 1441914306 -0.660706 -0.177979 -0.605408 0.406616 1441914306 -0.660706 -0.177979 -0.605408 0.406616 1441914306 -0.660706 -0.177979 -0.605408 0.406616 1441914306 -0.660767 -0.177734 -0.604370 0.408142 1441914306 -0.660767 -0.177734 -0.604370 0.408142 1441914306 -0.660767 -0.177734 -0.604370 0.408142 1441914306 -0.660767 -0.177734 -0.604370 0.408142 1441914306 -0.660767 -0.177734 -0.604370 0.408142 1441914306 -0.660767 -0.177734 -0.604370 0.408142 1441914306 -0.660767 -0.177734 -0.604370 0.408142 1441914306 -0.659302 -0.178040 -0.604370 0.410400 1441914306 -0.659302 -0.178040 -0.604370 0.410400 1441914306 -0.659302 -0.178040 -0.604370 0.410400 1441914306 -0.659302 -0.178040 -0.604370 0.410400 1441914306 -0.659302 -0.178040 -0.604370 0.410400 1441914306 -0.659302 -0.178040 -0.604370 0.410400 1441914306 -0.657532 -0.178833 -0.604431 0.412781 1441914307 -0.657532 -0.178833 -0.604431 0.412781 1441914307 -0.657532 -0.178833 -0.604431 0.412781 1441914307 -0.657532 -0.178833 -0.604431 0.412781 1441914307 -0.657532 -0.178833 -0.604431 0.412781 1441914307 -0.657532 -0.178833 -0.604431 0.412781 1441914307 -0.657471 -0.175964 -0.605957 0.411804 1441914307 -0.657471 -0.175964 -0.605957 0.411804 1441914307 -0.657471 -0.175964 -0.605957 0.411804 1441914307 -0.657471 -0.175964 -0.605957 0.411804 1441914307 -0.657471 -0.175964 -0.605957 0.411804 1441914307 -0.657471 -0.175964 -0.605957 0.411804 1441914307 -0.658264 -0.171204 -0.609314 0.407593 1441914307 -0.658264 -0.171204 -0.609314 0.407593 1441914307 -0.658264 -0.171204 -0.609314 0.407593 1441914307 -0.658264 -0.171204 -0.609314 0.407593 1441914307 -0.658264 -0.171204 -0.609314 0.407593 1441914307 -0.658264 -0.171204 -0.609314 0.407593 1441914307 -0.657715 -0.168823 -0.613586 0.403137 1441914307 -0.657715 -0.168823 -0.613586 0.403137 1441914307 -0.657715 -0.168823 -0.613586 0.403137 1441914307 -0.657715 -0.168823 -0.613586 0.403137 1441914307 -0.657715 -0.168823 -0.613586 0.403137 1441914307
[truncated: 205,100 more chars]
