# Supplementary material for: Quaternion-Based Gesture Recognition Using Wireless Wearable Motion Capture Sensors
Source: Sensors (Basel). 2016 Apr 28;16(5):605. doi: 10.3390/s16050605 (PMC4883296; doi:10.3390/s16050605)
Supplement: Supplementary file 1 [file sensors-16-00605-s001.zip › MultiSensorGestureData/P4/4. Lift/Training19.txt]

-0.409546 -0.590088 -0.416565 0.557312 1441914192 -0.409546 -0.590088 -0.416565 0.557312 1441914192 -0.409546 -0.590088 -0.416565 0.557312 1441914192 -0.409546 -0.590088 -0.416565 0.557312 1441914192 -0.408752 -0.591309 -0.416626 0.556580 1441914192 -0.408752 -0.591309 -0.416626 0.556580 1441914192 -0.408752 -0.591309 -0.416626 0.556580 1441914192 -0.408752 -0.591309 -0.416626 0.556580 1441914192 -0.408752 -0.591309 -0.416626 0.556580 1441914192 -0.408752 -0.591309 -0.416626 0.556580 1441914192 -0.408325 -0.592529 -0.416382 0.555786 1441914192 -0.408325 -0.592529 -0.416382 0.555786 1441914192 -0.408325 -0.592529 -0.416382 0.555786 1441914192 -0.408325 -0.592529 -0.416382 0.555786 1441914192 -0.408325 -0.592529 -0.416382 0.555786 1441914192 -0.408325 -0.592529 -0.416382 0.555786 1441914192 -0.408508 -0.592102 -0.416626 0.555847 1441914192 -0.408508 -0.592102 -0.416626 0.555847 1441914192 -0.408508 -0.592102 -0.416626 0.555847 1441914192 -0.408508 -0.592102 -0.416626 0.555847 1441914192 -0.408508 -0.592102 -0.416626 0.555847 1441914192 -0.408508 -0.592102 -0.416626 0.555847 1441914192 -0.408630 -0.591797 -0.417297 0.555603 1441914192 -0.408630 -0.591797 -0.417297 0.555603 1441914192 -0.408630 -0.591797 -0.417297 0.555603 1441914192 -0.408630 -0.591797 -0.417297 0.555603 1441914192 -0.408630 -0.591797 -0.417297 0.555603 1441914192 -0.408630 -0.591797 -0.417297 0.555603 1441914192 -0.408630 -0.591797 -0.417297 0.555603 1441914192 -0.408875 -0.591125 -0.417297 0.556091 1441914192 -0.408875 -0.591125 -0.417297 0.556091 1441914192 -0.408875 -0.591125 -0.417297 0.556091 1441914192 -0.408875 -0.591125 -0.417297 0.556091 1441914192 -0.408875 -0.591125 -0.417297 0.556091 1441914192 -0.408875 -0.591125 -0.417297 0.556091 1441914192 -0.408752 -0.591125 -0.417542 0.556091 1441914192 -0.408752 -0.591125 -0.417542 0.556091 1441914192 -0.408752 -0.591125 -0.417542 0.556091 1441914192 -0.408752 -0.591125 -0.417542 0.556091 1441914192 -0.408752 -0.591125 -0.417542 0.556091 1441914192 -0.408752 -0.591125 -0.417542 0.556091 1441914192 -0.408142 -0.591858 -0.417969 0.555420 1441914192 -0.408142 -0.591858 -0.417969 0.555420 1441914192 -0.408142 -0.591858 -0.417969 0.555420 1441914192 -0.408142 -0.591858 -0.417969 0.555420 1441914192 -0.408142 -0.591858 -0.417969 0.555420 1441914192 -0.408142 -0.591858 -0.417969 0.555420 1441914192 -0.407654 -0.592407 -0.418396 0.554871 1441914192 -0.407654 -0.592407 -0.418396 0.554871 1441914192 -0.407654 -0.592407 -0.418396 0.554871 1441914192 -0.407654 -0.592407 -0.418396 0.554871 1441914192 -0.407654 -0.592407 -0.418396 0.554871 1441914192 -0.407654 -0.592407 -0.418396 0.554871 1441914192 -0.407104 -0.592957 -0.419189 0.554077 1441914192 -0.407104 -0.592957 -0.419189 0.554077 1441914192 -0.407104 -0.592957 -0.419189 0.554077 1441914192 -0.407104 -0.592957 -0.419189 0.554077 1441914192 -0.407104 -0.592957 -0.419189 0.554077 1441914192 -0.407959 -0.591858 -0.419800 0.554138 1441914192 -0.407959 -0.591858 -0.419800 0.554138 1441914192 -0.407959 -0.591858 -0.419800 0.554138 1441914192 -0.407959 -0.591858 -0.419800 0.554138 1441914192 -0.407959 -0.591858 -0.419800 0.554138 1441914192 -0.407959 -0.591858 -0.419800 0.554138 1441914192 -0.408508 -0.591125 -0.420105 0.554321 1441914192 -0.408508 -0.591125 -0.420105 0.554321 1441914192 -0.408508 -0.591125 -0.420105 0.554321 1441914192 -0.408508 -0.591125 -0.420105 0.554321 1441914192 -0.408508 -0.591125 -0.420105 0.554321 1441914192 -0.408508 -0.591125 -0.420105 0.554321 1441914192 -0.408508 -0.591125 -0.420105 0.554321 1441914192 -0.408264 -0.590515 -0.420227 0.554993 1441914192 -0.408264 -0.590515 -0.420227 0.554993 1441914192 -0.408264 -0.590515 -0.420227 0.554993 1441914192 -0.408264 -0.590515 -0.420227 0.554993 1441914192 -0.408264 -0.590515 -0.420227 0.554993 1441914192 -0.408264 -0.590515 -0.420227 0.554993 1441914192 -0.410706 -0.589294 -0.420837 0.554077 1441914192 -0.410706 -0.589294 -0.420837 0.554077 1441914192 -0.410706 -0.589294 -0.420837 0.554077 1441914192 -0.410706 -0.589294 -0.420837 0.554077 1441914192 -0.410706 -0.589294 -0.420837 0.554077 1441914192 -0.410706 -0.589294 -0.420837 0.554077 1441914192 -0.413330 -0.588806 -0.421875 0.551880 1441914192 -0.413330 -0.588806 -0.421875 0.551880 1441914192 -0.413330 -0.588806 -0.421875 0.551880 1441914192 -0.413330 -0.588806 -0.421875 0.551880 1441914192 -0.413330 -0.588806 -0.421875 0.551880 1441914192 -0.413330 -0.588806 -0.421875 0.551880 1441914192 -0.415344 -0.588135 -0.422607 0.550476 1441914193 -0.415344 -0.588135 -0.422607 0.550476 1441914193 -0.415344 -0.588135 -0.422607 0.550476 1441914193 -0.415344 -0.588135 -0.422607 0.550476 1441914193 -0.415344 -0.588135 -0.422607 0.550476 1441914193 -0.415344 -0.588135 -0.422607 0.550476 1441914193 -0.415344 -0.588135 -0.422607 0.550476 1441914193 -0.419067 -0.583984 -0.429016 0.547180 1441914193 -0.419067 -0.583984 -0.429016 0.547180 1441914193 -0.419067 -0.583984 -0.429016 0.547180 1441914193 -0.419067 -0.583984 -0.429016 0.547180 1441914193 -0.419067 -0.583984 -0.429016 0.547180 1441914193 -0.419067 -0.583984 -0.429016 0.547180 1441914193 -0.419556 -0.585205 -0.430054 0.544617 1441914193 -0.419556 -0.585205 -0.430054 0.544617 1441914193 -0.419556 -0.585205 -0.430054 0.544617 1441914193 -0.419556 -0.585205 -0.430054 0.544617 1441914193 -0.419556 -0.585205 -0.430054 0.544617 1441914193 -0.419556 -0.585205 -0.430054 0.544617 1441914193 -0.413818 -0.587097 -0.424866 0.550964 1441914193 -0.413818 -0.587097 -0.424866 0.550964 1441914193 -0.413818 -0.587097 -0.424866 0.550964 1441914193 -0.413818 -0.587097 -0.424866 0.550964 1441914193 -0.413818 -0.587097 -0.424866 0.550964 1441914193 -0.413818 -0.587097 -0.424866 0.550964 1441914193 -0.409363 -0.590332 -0.419922 0.554688 1441914193 -0.409363 -0.590332 -0.419922 0.554688 1441914193 -0.409363 -0.590332 -0.419922 0.554688 1441914193 -0.409363 -0.590332 -0.419922 0.554688 1441914193 -0.409363 -0.590332 -0.419922 0.554688 1441914193 -0.409363 -0.590332 -0.419922 0.554688 1441914193 -0.409363 -0.590332 -0.419922 0.554688 1441914193 -0.406738 -0.593628 -0.414978 0.556763 1441914193 -0.406738 -0.593628 -0.414978 0.556763 1441914193 -0.406738 -0.593628 -0.414978 0.556763 1441914193 -0.406738 -0.593628 -0.414978 0.556763 1441914193 -0.406738 -0.593628 -0.414978 0.556763 1441914193 -0.405090 -0.594666 -0.411377 0.559509 1441914193 -0.405090 -0.594666 -0.411377 0.559509 1441914193 -0.405090 -0.594666 -0.411377 0.559509 1441914193 -0.405090 -0.594666 -0.411377 0.559509 1441914193 -0.405090 -0.594666 -0.411377 0.559509 1441914193 -0.405090 -0.594666 -0.411377 0.559509 1441914193 -0.405090 -0.594666 -0.411377 0.559509 1441914193 -0.402405 -0.595947 -0.409363 0.561646 1441914193 -0.402405 -0.595947 -0.409363 0.561646 1441914193 -0.402405 -0.595947 -0.409363 0.561646 1441914193 -0.402405 -0.595947 -0.409363 0.561646 1441914193 -0.402405 -0.595947 -0.409363 0.561646 1441914193 -0.402405 -0.595947 -0.409363 0.561646 1441914193 -0.402405 -0.595947 -0.409363 0.561646 1441914193 -0.400818 -0.596619 -0.408203 0.562805 1441914193 -0.400818 -0.596619 -0.408203 0.562805 1441914193 -0.400818 -0.596619 -0.408203 0.562805 1441914193 -0.400818 -0.596619 -0.408203 0.562805 1441914193 -0.400818 -0.596619 -0.408203 0.562805 1441914193 -0.400818 -0.596619 -0.408203 0.562805 1441914193 -0.399231 -0.596558 -0.407898 0.564270 1441914193 -0.399231 -0.596558 -0.407898 0.564270 1441914193 -0.399231 -0.596558 -0.407898 0.564270 1441914193 -0.399231 -0.596558 -0.407898 0.564270 1441914193 -0.399231 -0.596558 -0.407898 0.564270 1441914193 -0.399231 -0.596558 -0.407898 0.564270 1441914193 -0.398926 -0.595581 -0.406189 0.566711 1441914193 -0.398926 -0.595581 -0.406189 0.566711 1441914193 -0.398926 -0.595581 -0.406189 0.566711 1441914193 -0.398926 -0.595581 -0.406189 0.566711 1441914193 -0.398926 -0.595581 -0.406189 0.566711 1441914193 -0.398926 -0.595581 -0.406189 0.566711 1441914193 -0.398926 -0.595581 -0.406189 0.566711 1441914193 -0.398987 -0.595459 -0.405701 0.567139 1441914193 -0.398987 -0.595459 -0.405701 0.567139 1441914193 -0.398987 -0.595459 -0.405701 0.567139 1441914193 -0.398987 -0.595459 -0.405701 0.567139 1441914193 -0.398987 -0.595459 -0.405701 0.567139 1441914193 -0.398987 -0.595459 -0.405701 0.567139 1441914193 -0.398315 -0.595581 -0.405518 0.567627 1441914193 -0.398315 -0.595581 -0.405518 0.567627 1441914193 -0.398315 -0.595581 -0.405518 0.567627 1441914193 -0.398315 -0.595581 -0.405518 0.567627 1441914193 -0.398315 -0.595581 -0.405518 0.567627 1441914193 -0.398315 -0.595581 -0.405518 0.567627 1441914193 -0.398499 -0.595337 -0.405334 0.567932 1441914193 -0.398499 -0.595337 -0.405334 0.567932 1441914193 -0.398499 -0.595337 -0.405334 0.567932 1441914193 -0.398499 -0.595337 -0.405334 0.567932 1441914193 -0.398499 -0.595337 -0.405334 0.567932 1441914193 -0.398499 -0.595337 -0.405334 0.567932 1441914193 -0.398499 -0.595337 -0.405334 0.567932 1441914193 -0.399292 -0.594421 -0.405273 0.568359 1441914193 -0.399292 -0.594421 -0.405273 0.568359 1441914193 -0.399292 -0.594421 -0.405273 0.568359 1441914193 -0.399292 -0.594421 -0.405273 0.568359 1441914193 -0.399292 -0.594421 -0.405273 0.568359 1441914193 -0.399292 -0.594421 -0.405273 0.568359 1441914193 -0.399658 -0.593872 -0.405945 0.568176 1441914193 -0.399658 -0.593872 -0.405945 0.568176 1441914193 -0.399658 -0.593872 -0.405945 0.568176 1441914193 -0.399658 -0.593872 -0.405945 0.568176 1441914193 -0.399658 -0.593872 -0.405945 0.568176 1441914193 -0.399658 -0.593872 -0.405945 0.568176 1441914193 -0.400452 -0.593262 -0.407043 0.567505 1441914193 -0.400452 -0.593262 -0.407043 0.567505 1441914193 -0.400452 -0.593262 -0.407043 0.567505 1441914193 -0.400452 -0.593262 -0.407043 0.567505 1441914193 -0.400452 -0.593262 -0.407043 0.567505 1441914193 -0.401245 -0.592163 -0.407898 0.567505 1441914193 -0.401245 -0.592163 -0.407898 0.567505 1441914193 -0.401245 -0.592163 -0.407898 0.567505 1441914193 -0.401245 -0.592163 -0.407898 0.567505 1441914193 -0.401245 -0.592163 -0.407898 0.567505 1441914193 -0.401245 -0.592163 -0.407898 0.567505 1441914193 -0.401672 -0.591553 -0.408081 0.567688 1441914193 -0.401672 -0.591553 -0.408081 0.567688 1441914194 -0.401672 -0.591553 -0.408081 0.567688 1441914194 -0.401672 -0.591553 -0.408081 0.567688 1441914194 -0.401672 -0.591553 -0.408081 0.567688 1441914194 -0.401672 -0.591553 -0.408081 0.567688 1441914194 -0.402466 -0.590576 -0.407654 0.568420 1441914194 -0.402466 -0.590576 -0.407654 0.568420 1441914194 -0.402466 -0.590576 -0.407654 0.568420 1441914194 -0.402466 -0.590576 -0.407654 0.568420 1441914194 -0.402466 -0.590576 -0.407654 0.568420 1441914194 -0.402466 -0.590576 -0.407654 0.568420 1441914194 -0.403687 -0.590393 -0.407837 0.567627 1441914194 -0.403687 -0.590393 -0.407837 0.567627 1441914194 -0.403687 -0.590393 -0.407837 0.567627 1441914194 -0.403687 -0.590393 -0.407837 0.567627 1441914194 -0.403687 -0.590393 -0.407837 0.567627 1441914194 -0.403687 -0.590393 -0.407837 0.567627 1441914194 -0.403687 -0.590393 -0.407837 0.567627 1441914194 -0.404907 -0.590942 -0.408936 0.565369 1441914194 -0.404907 -0.590942 -0.408936 0.565369 1441914194 -0.404907 -0.590942 -0.408936 0.565369 1441914194 -0.404907 -0.590942 -0.408936 0.565369 1441914194 -0.404907 -0.590942 -0.408936 0.565369 1441914194 -0.404907 -0.590942 -0.408936 0.565369 1441914194 -0.404724 -0.591858 -0.409729 0.563965 1441914194 -0.404724 -0.591858 -0.409729 0.563965 1441914194 -0.404724 -0.591858 -0.409729 0.563965 1441914194 -0.404724 -0.591858 -0.409729 0.563965 1441914194 -0.404724 -0.591858 -0.409729 0.563965 1441914194 -0.404724 -0.591858 -0.409729 0.563965 1441914194 -0.404724 -0.591858 -0.409729 0.563965 1441914194 -0.405396 -0.590881 -0.410278 0.564148 1441914194 -0.405396 -0.590881 -0.410278 0.564148 1441914194 -0.405396 -0.590881 -0.410278 0.564148 1441914194 -0.405396 -0.590881 -0.410278 0.564148 1441914194 -0.405396 -0.590881 -0.410278 0.564148 1441914194 -0.405396 -0.590881 -0.410278 0.564148 1441914194 -0.407227 -0.590210 -0.412476 0.561951 1441914194 -0.407227 -0.590210 -0.412476 0.561951 1441914194 -0.407227 -0.590210 -0.412476 0.561951 1441914194 -0.407227 -0.590210 -0.412476 0.561951 1441914194 -0.407227 -0.590210 -0.412476 0.561951 1441914194 -0.407227 -0.590210 -0.412476 0.561951 1441914194 -0.405151 -0.591553 -0.411316 0.562805 1441914194 -0.405151 -0.591553 -0.411316 0.562805 1441914194 -0.405151 -0.591553 -0.411316 0.562805 1441914194 -0.405151 -0.591553 -0.411316 0.562805 1441914194 -0.405151 -0.591553 -0.411316 0.562805 1441914194 -0.405151 -0.591553 -0.411316 0.562805 1441914194 -0.403809 -0.592590 -0.408691 0.564636 1441914194 -0.403809 -0.592590 -0.408691 0.564636 1441914194 -0.403809 -0.592590 -0.408691 0.564636 1441914194 -0.403809 -0.592590 -0.408691 0.564636 1441914194 -0.403809 -0.592590 -0.408691 0.564636 1441914194 -0.403809 -0.592590 -0.408691 0.564636 1441914194 -0.402283 -0.593750 -0.408081 0.565002 1441914194 -0.402283 -0.593750 -0.408081 0.565002 1441914194 -0.402283 -0.593750 -0.408081 0.565002 1441914194 -0.402283 -0.593750 -0.408081 0.565002 1441914194 -0.402283 -0.593750 -0.408081 0.565002 1441914194 -0.402283 -0.593750 -0.408081 0.565002 1441914194 -0.401611 -0.594238 -0.406677 0.565918 1441914194 -0.401611 -0.594238 -0.406677 0.565918 1441914194 -0.401611 -0.594238 -0.406677 0.565918 1441914194 -0.401611 -0.594238 -0.406677 0.565918 1441914194 -0.401611 -0.594238 -0.406677 0.565918 1441914194 -0.401611 -0.594238 -0.406677 0.565918 1441914194 -0.401062 -0.594666 -0.406982 0.565613 1441914194 -0.401062 -0.594666 -0.406982 0.565613 1441914194 -0.401062 -0.594666 -0.406982 0.565613 1441914194 -0.401062 -0.594666 -0.406982 0.565613 1441914194 -0.401062 -0.594666 -0.406982 0.565613 1441914194 -0.401062 -0.594666 -0.406982 0.565613 1441914194 -0.400757 -0.595215 -0.409363 0.563599 1441914194 -0.400757 -0.595215 -0.409363 0.563599 1441914194 -0.400757 -0.595215 -0.409363 0.563599 1441914194 -0.400757 -0.595215 -0.409363 0.563599 1441914194 -0.400757 -0.595215 -0.409363 0.563599 1441914194 -0.400757 -0.595215 -0.409363 0.563599 1441914194 -0.400757 -0.595215 -0.409363 0.563599 1441914194 -0.401428 -0.595886 -0.409851 0.561951 1441914194 -0.401428 -0.595886 -0.409851 0.561951 1441914194 -0.401428 -0.595886 -0.409851 0.561951 1441914194 -0.401428 -0.595886 -0.409851 0.561951 1441914194 -0.401428 -0.595886 -0.409851 0.561951 1441914194 -0.401001 -0.595398 -0.411316 0.561768 1441914194 -0.401001 -0.595398 -0.411316 0.561768 1441914194 -0.401001 -0.595398 -0.411316 0.561768 1441914194 -0.401001 -0.595398 -0.411316 0.561768 1441914194 -0.401001 -0.595398 -0.411316 0.561768 1441914194 -0.401001 -0.595398 -0.411316 0.561768 1441914194 -0.401001 -0.595398 -0.411316 0.561768 1441914194 -0.401062 -0.594910 -0.411072 0.562378 1441914194 -0.401062 -0.594910 -0.411072 0.562378 1441914194 -0.401062 -0.594910 -0.411072 0.562378 1441914194 -0.401062 -0.594910 -0.411072 0.562378 1441914194 -0.401062 -0.594910 -0.411072 0.562378 1441914194 -0.401367 -0.595459 -0.410522 0.562012 1441914194 -0.401367 -0.595459 -0.410522 0.562012 1441914194 -0.401367 -0.595459 -0.410522 0.562012 1441914194 -0.401367 -0.595459 -0.410522 0.562012 1441914194 -0.401367 -0.595459 -0.410522 0.562012 1441914194 -0.401367 -0.595459 -0.410522 0.562012 1441914194 -0.401367 -0.595459 -0.410522 0.562012 1441914194 -0.400757 -0.596008 -0.410889 0.561584 1441914194 -0.400757 -0.596008 -0.410889 0.561584 1441914194 -0.400757 -0.596008 -0.410889 0.561584 1441914194 -0.400757 -0.596008 -0.410889 0.561584 1441914194 -0.400757 -0.596008 -0.410889 0.561584 1441914194 -0.400757 -0.596008 -0.410889 0.561584 1441914194 -0.400757 -0.596008 -0.410889 0.561584 1441914194 -0.400269 -0.596558 -0.411011 0.561279 1441914194 -0.400269 -0.596558 -0.411011 0.561279 1441914195 -0.400269 -0.596558 -0.411011 0.561279 1441914195 -0.400269 -0.596558 -0.411011 0.561279 1441914195 -0.400269 -0.596558 -0.411011 0.561279 1441914195 -0.399841 -0.596741 -0.411804 0.560791 1441914195 -0.399841 -0.596741 -0.411804 0.560791 1441914195 -0.399841 -0.596741 -0.411804 0.560791 1441914195 -0.399841 -0.596741 -0.411804 0.560791 1441914195 -0.399841 -0.596741 -0.411804 0.560791 1441914195 -0.399841 -0.596741 -0.411804 0.560791 1441914195 -0.399414 -0.596558 -0.411987 0.561157 1441914195 -0.399414 -0.596558 -0.411987 0.561157 1441914195 -0.399414 -0.596558 -0.411987 0.561157 1441914195 -0.399414 -0.596558 -0.411987 0.561157 1441914195 -0.399414 -0.596558 -0.411987 0.561157 1441914195 -0.399414 -0.596558 -0.411987 0.561157 1441914195 -0.399902 -0.595825 -0.411743 0.561768 1441914195 -0.399902 -0.595825 -0.411743 0.561768 1441914195 -0.399902 -0.595825 -0.411743 0.561768 1441914195 -0.399902 -0.595825 -0.411743 0.561768 1441914195 -0.399902 -0.595825 -0.411743 0.561768 1441914195 -0.399902 -0.595825 -0.411743 0.561768 1441914195 -0.404968 -0.592529 -0.412903 0.560852 1441914195 -0.404968 -0.592529 -0.412903 0.560852 1441914195 -0.404968 -0.592529 -0.412903 0.560852 1441914195 -0.404968 -0.592529 -0.412903 0.560852 1441914195 -0.404968 -0.592529 -0.412903 0.560852 1441914195 -0.404968 -0.592529 -0.412903 0.560852 1441914195 -0.413574 -0.587036 -0.415466 0.558350 1441914195 -0.413574 -0.587036 -0.415466 0.558350 1441914195 -0.413574 -0.587036 -0.415466 0.558350 1441914195 -0.413574 -0.587036 -0.415466 0.558350 1441914195 -0.413574 -0.587036 -0.415466 0.558350 1441914195 -0.413574 -0.587036 -0.415466 0.558350 1441914195 -0.413574 -0.587036 -0.415466 0.558350 1441914195 -0.415405 -0.582520 -0.420959 0.557556 1441914195 -0.415405 -0.582520 -0.420959 0.557556 1441914195 -0.415405 -0.582520 -0.420959 0.557556 1441914195 -0.415405 -0.582520 -0.420959 0.557556 1441914195 -0.415405 -0.582520 -0.420959 0.557556 1441914195 -0.415405 -0.582520 -0.420959 0.557556 1441914195 -0.416138 -0.580200 -0.424683 0.556702 1441914195 -0.416138 -0.580200 -0.424683 0.556702 1441914195 -0.416138 -0.580200 -0.424683 0.556702 1441914195 -0.416138 -0.580200 -0.424683 0.556702 1441914195 -0.416138 -0.580200 -0.424683 0.556702 1441914195 -0.416138 -0.580200 -0.424683 0.556702 1441914195 -0.413757 -0.581421 -0.423218 0.558289 1441914195 -0.413757 -0.581421 -0.423218 0.558289 1441914195 -0.413757 -0.581421 -0.423218 0.558289 1441914195 -0.413757 -0.581421 -0.423218 0.558289 1441914195 -0.413757 -0.581421 -0.423218 0.558289 1441914195 -0.413757 -0.581421 -0.423218 0.558289 1441914195 -0.413757 -0.581421 -0.423218 0.558289 1441914195 -0.411621 -0.582703 -0.419128 0.561646 1441914195 -0.411621 -0.582703 -0.419128 0.561646 1441914195 -0.411621 -0.582703 -0.419128 0.561646 1441914195 -0.411621 -0.582703 -0.419128 0.561646 1441914195 -0.411621 -0.582703 -0.419128 0.561646 1441914195 -0.411621 -0.582703 -0.419128 0.561646 1441914195 -0.411499 -0.583862 -0.416504 0.562439 1441914195 -0.411499 -0.583862 -0.416504 0.562439 1441914195 -0.411499 -0.583862 -0.416504 0.562439 1441914195 -0.411499 -0.583862 -0.416504 0.562439 1441914195 -0.411499 -0.583862 -0.416504 0.562439 1441914195 -0.411499 -0.583862 -0.416504 0.562439 1441914195 -0.410156 -0.586060 -0.412964 0.563782 1441914195 -0.410156 -0.586060 -0.412964 0.563782 1441914195 -0.410156 -0.586060 -0.412964 0.563782 1441914195 -0.410156 -0.586060 -0.412964 0.563782 1441914195 -0.410156 -0.586060 -0.412964 0.563782 1441914195 -0.410156 -0.586060 -0.412964 0.563782 1441914195 -0.409851 -0.587585 -0.410950 0.563904 1441914195 -0.409851 -0.587585 -0.410950 0.563904 1441914195 -0.409851 -0.587585 -0.410950 0.563904 1441914195 -0.409851 -0.587585 -0.410950 0.563904 1441914195 -0.409851 -0.587585 -0.410950 0.563904 1441914195 -0.409851 -0.587585 -0.410950 0.563904 1441914195 -0.409851 -0.587585 -0.410950 0.563904 1441914195 -0.409729 -0.587646 -0.410156 0.564392 1441914195 -0.409729 -0.587646 -0.410156 0.564392 1441914195 -0.409729 -0.587646 -0.410156 0.564392 1441914195 -0.409729 -0.587646 -0.410156 0.564392 1441914195 -0.409729 -0.587646 -0.410156 0.564392 1441914195 -0.409729 -0.587646 -0.410156 0.564392 1441914195 -0.409790 -0.587769 -0.410034 0.564392 1441914195 -0.409790 -0.587769 -0.410034 0.564392 1441914195 -0.409790 -0.587769 -0.410034 0.564392 1441914195 -0.409790 -0.587769 -0.410034 0.564392 1441914195 -0.409790 -0.587769 -0.410034 0.564392 1441914195 -0.409790 -0.587769 -0.410034 0.564392 1441914195 -0.411682 -0.586792 -0.411499 0.562988 1441914195 -0.411682 -0.586792 -0.411499 0.562988 1441914195 -0.411682 -0.586792 -0.411499 0.562988 1441914195 -0.411682 -0.586792 -0.411499 0.562988 1441914195 -0.411682 -0.586792 -0.411499 0.562988 1441914195 -0.411682 -0.586792 -0.411499 0.562988 1441914195 -0.411682 -0.586792 -0.411499 0.562988 1441914195 -0.413208 -0.586365 -0.413696 0.560669 1441914195 -0.413208 -0.586365 -0.413696 0.560669 1441914195 -0.413208 -0.586365 -0.413696 0.560669 1441914195 -0.413208 -0.586365 -0.413696 0.560669 1441914195 -0.413208 -0.586365 -0.413696 0.560669 1441914195 -0.413208 -0.586365 -0.413696 0.560669 1441914195 -0.415955 -0.583923 -0.416199 0.559387 1441914195 -0.415955 -0.583923 -0.416199 0.559387 1441914195 -0.415955 -0.583923 -0.416199 0.559387 1441914195 -0.415955 -0.583923 -0.416199 0.559387 1441914195 -0.415955 -0.583923 -0.416199 0.559387 1441914195 -0.415955 -0.583923 -0.416199 0.559387 1441914195 -0.417542 -0.582642 -0.417297 0.558655 1441914195 -0.417542 -0.582642 -0.417297 0.558655 1441914195 -0.417542 -0.582642 -0.417297 0.558655 1441914195 -0.417542 -0.582642 -0.417297 0.558655 1441914195 -0.417542 -0.582642 -0.417297 0.558655 1441914196 -0.417542 -0.582642 -0.417297 0.558655 1441914196 -0.417542 -0.582642 -0.417297 0.558655 1441914196 -0.418457 -0.582153 -0.418091 0.557922 1441914196 -0.418457 -0.582153 -0.418091 0.557922 1441914196 -0.418457 -0.582153 -0.418091 0.557922 1441914196 -0.418457 -0.582153 -0.418091 0.557922 1441914196 -0.418457 -0.582153 -0.418091 0.557922 1441914196 -0.418945 -0.581482 -0.418396 0.558044 1441914196 -0.418945 -0.581482 -0.418396 0.558044 1441914196 -0.418945 -0.581482 -0.418396 0.558044 1441914196 -0.418945 -0.581482 -0.418396 0.558044 1441914196 -0.418945 -0.581482 -0.418396 0.558044 1441914196 -0.418945 -0.581482 -0.418396 0.558044 1441914196 -0.418945 -0.581482 -0.418396 0.558044 1441914196 -0.418091 -0.581970 -0.418274 0.558228 1441914196 -0.418091 -0.581970 -0.418274 0.558228 1441914196 -0.418091 -0.581970 -0.418274 0.558228 1441914196 -0.418091 -0.581970 -0.418274 0.558228 1441914196 -0.418091 -0.581970 -0.418274 0.558228 1441914196 -0.418091 -0.581970 -0.418274 0.558228 1441914196 -0.417358 -0.582092 -0.417969 0.558838 1441914196 -0.417358 -0.582092 -0.417969 0.558838 1441914196 -0.417358 -0.582092 -0.417969 0.558838 1441914196 -0.417358 -0.582092 -0.417969 0.558838 1441914196 -0.417358 -0.582092 -0.417969 0.558838 1441914196 -0.417358 -0.582092 -0.417969 0.558838 1441914196 -0.416992 -0.581848 -0.417542 0.559692 1441914196 -0.416992 -0.581848 -0.417542 0.559692 1441914196 -0.416992 -0.581848 -0.417542 0.559692 1441914196 -0.416992 -0.581848 -0.417542 0.559692 1441914196 -0.416992 -0.581848 -0.417542 0.559692 1441914196 -0.416992 -0.581848 -0.417542 0.559692 1441914196 -0.416992 -0.581848 -0.417542 0.559692 1441914196 -0.416443 -0.582031 -0.417114 0.560242 1441914196 -0.416443 -0.582031 -0.417114 0.560242 1441914196 -0.416443 -0.582031 -0.417114 0.560242 1441914196 -0.416443 -0.582031 -0.417114 0.560242 1441914196 -0.416443 -0.582031 -0.417114 0.560242 1441914196 -0.416443 -0.582031 -0.417114 0.560242 1441914196 -0.417542 -0.581177 -0.416626 0.560669 1441914196 -0.417542 -0.581177 -0.416626 0.560669 1441914196 -0.417542 -0.581177 -0.416626 0.560669 1441914196 -0.417542 -0.581177 -0.416626 0.560669 1441914196 -0.419800 -0.579590 -0.416992 0.560364 1441914196 -0.419800 -0.579590 -0.416992 0.560364 1441914196 -0.419800 -0.579590 -0.416992 0.560364 1441914196 -0.419800 -0.579590 -0.416992 0.560364 1441914196 -0.419800 -0.579590 -0.416992 0.560364 1441914196 -0.419800 -0.579590 -0.416992 0.560364 1441914196 -0.419800 -0.579590 -0.416992 0.560364 1441914196 -0.422241 -0.577942 -0.418274 0.559265 1441914196 -0.422241 -0.577942 -0.418274 0.559265 1441914196 -0.422241 -0.577942 -0.418274 0.559265 1441914196 -0.422241 -0.577942 -0.418274 0.559265 1441914196 -0.422241 -0.577942 -0.418274 0.559265 1441914196 -0.422241 -0.577942 -0.418274 0.559265 1441914196 -0.423523 -0.577820 -0.419312 0.557678 1441914196 -0.423523 -0.577820 -0.419312 0.557678 1441914196 -0.423523 -0.577820 -0.419312 0.557678 1441914196 -0.423523 -0.577820 -0.419312 0.557678 1441914196 -0.423523 -0.577820 -0.419312 0.557678 1441914196 -0.423523 -0.577820 -0.419312 0.557678 1441914196 -0.421814 -0.578430 -0.417725 0.559509 1441914196 -0.421814 -0.578430 -0.417725 0.559509 1441914196 -0.421814 -0.578430 -0.417725 0.559509 1441914196 -0.421814 -0.578430 -0.417725 0.559509 1441914196 -0.421814 -0.578430 -0.417725 0.559509 1441914196 -0.421814 -0.578430 -0.417725 0.559509 1441914196 -0.422668 -0.577942 -0.416809 0.560120 1441914196 -0.422668 -0.577942 -0.416809 0.560120 1441914196 -0.422668 -0.577942 -0.416809 0.560120 1441914196 -0.422668 -0.577942 -0.416809 0.560120 1441914196 -0.422668 -0.577942 -0.416809 0.560120 1441914196 -0.422668 -0.577942 -0.416809 0.560120 1441914196 -0.418640 -0.581238 -0.414978 0.561035 1441914196 -0.418640 -0.581238 -0.414978 0.561035 1441914196 -0.418640 -0.581238 -0.414978 0.561035 1441914196 -0.418640 -0.581238 -0.414978 0.561035 1441914196 -0.418640 -0.581238 -0.414978 0.561035 1441914196 -0.418640 -0.581238 -0.414978 0.561035 1441914196 -0.418640 -0.581238 -0.414978 0.561035 1441914196 -0.416321 -0.582703 -0.411987 0.563416 1441914196 -0.416321 -0.582703 -0.411987 0.563416 1441914196 -0.416321 -0.582703 -0.411987 0.563416 1441914196 -0.416321 -0.582703 -0.411987 0.563416 1441914196 -0.416321 -0.582703 -0.411987 0.563416 1441914196 -0.416321 -0.582703 -0.411987 0.563416 1441914196 -0.415344 -0.585266 -0.411011 0.562256 1441914196 -0.415344 -0.585266 -0.411011 0.562256 1441914196 -0.415344 -0.585266 -0.411011 0.562256 1441914196 -0.415344 -0.585266 -0.411011 0.562256 1441914196 -0.415344 -0.585266 -0.411011 0.562256 1441914196 -0.415344 -0.585266 -0.411011 0.562256 1441914196 -0.415344 -0.585266 -0.411011 0.562256 1441914196 -0.414246 -0.586975 -0.410645 0.561462 1441914196 -0.414246 -0.586975 -0.410645 0.561462 1441914196 -0.414246 -0.586975 -0.410645 0.561462 1441914196 -0.414246 -0.586975 -0.410645 0.561462 1441914196 -0.414246 -0.586975 -0.410645 0.561462 1441914196 -0.414246 -0.586975 -0.410645 0.561462 1441914196 -0.413818 -0.588501 -0.410461 0.560364 1441914196 -0.413818 -0.588501 -0.410461 0.560364 1441914196 -0.413818 -0.588501 -0.410461 0.560364 1441914196 -0.413818 -0.588501 -0.410461 0.560364 1441914196 -0.413818 -0.588501 -0.410461 0.560364 1441914196 -0.413818 -0.588501 -0.410461 0.560364 1441914196 -0.413940 -0.588928 -0.410889 0.559448 1441914196 -0.413940 -0.588928 -0.410889 0.559448 1441914196 -0.413940 -0.588928 -0.410889 0.559448 1441914196 -0.413940 -0.588928 -0.410889 0.559448 1441914196 -0.413940 -0.588928 -0.410889 0.559448 1441914197 -0.413940 -0.588928 -0.410889 0.559448 1441914197 -0.414063 -0.589966 -0.411194 0.558105 1441914197 -0.414063 -0.589966 -0.411194 0.558105 1441914197 -0.414063 -0.589966 -0.411194 0.558105 1441914197 -0.414063 -0.589966 -0.411194 0.558105 1441914197 -0.414063 -0.589966 -0.411194 0.558105 1441914197 -0.414063 -0.589966 -0.411194 0.558105 1441914197 -0.414246 -0.591187 -0.412354 0.555786 1441914197 -0.414246 -0.591187 -0.412354 0.555786 1441914197 -0.414246 -0.591187 -0.412354 0.555786 1441914197 -0.414246 -0.591187 -0.412354 0.555786 1441914197 -0.414246 -0.591187 -0.412354 0.555786 1441914197 -0.414246 -0.591187 -0.412354 0.555786 1441914197 -0.414246 -0.591187 -0.412354 0.555786 1441914197 -0.415283 -0.591187 -0.412964 0.554565 1441914197 -0.415283 -0.591187 -0.412964 0.554565 1441914197 -0.415283 -0.591187 -0.412964 0.554565 1441914197 -0.415283 -0.591187 -0.412964 0.554565 1441914197 -0.415283 -0.591187 -0.412964 0.554565 1441914197 -0.416077 -0.590332 -0.413513 0.554504 1441914197 -0.416077 -0.590332 -0.413513 0.554504 1441914197 -0.416077 -0.590332 -0.413513 0.554504 1441914197 -0.416077 -0.590332 -0.413513 0.554504 1441914197 -0.416077 -0.590332 -0.413513 0.554504 1441914197 -0.416077 -0.590332 -0.413513 0.554504 1441914197 -0.416687 -0.589722 -0.414063 0.554260 1441914197 -0.416687 -0.589722 -0.414063 0.554260 1441914197 -0.416687 -0.589722 -0.414063 0.554260 1441914197 -0.416687 -0.589722 -0.414063 0.554260 1441914197 -0.416687 -0.589722 -0.414063 0.554260 1441914197 -0.416687 -0.589722 -0.414063 0.554260 1441914197 -0.416687 -0.589722 -0.414063 0.554260 1441914197 -0.417236 -0.589294 -0.414795 0.553711 1441914197 -0.417236 -0.589294 -0.414795 0.553711 1441914197 -0.417236 -0.589294 -0.414795 0.553711 1441914197 -0.417236 -0.589294 -0.414795 0.553711 1441914197 -0.417236 -0.589294 -0.414795 0.553711 1441914197 -0.417236 -0.589294 -0.414795 0.553711 1441914197 -0.417236 -0.589294 -0.414795 0.553711 1441914197 -0.417114 -0.589539 -0.415466 0.553162 1441914197 -0.417114 -0.589539 -0.415466 0.553162 1441914197 -0.417114 -0.589539 -0.415466 0.553162 1441914197 -0.417114 -0.589539 -0.415466 0.553162 1441914197 -0.416199 -0.590271 -0.415344 0.553101 1441914197 -0.416199 -0.590271 -0.415344 0.553101 1441914197 -0.416199 -0.590271 -0.415344 0.553101 1441914197 -0.416199 -0.590271 -0.415344 0.553101 1441914197 -0.416199 -0.590271 -0.415344 0.553101 1441914197 -0.416199 -0.590271 -0.415344 0.553101 1441914197 -0.414795 -0.590942 -0.414856 0.553772 1441914197 -0.414795 -0.590942 -0.414856 0.553772 1441914197 -0.414795 -0.590942 -0.414856 0.553772 1441914197 -0.414795 -0.590942 -0.414856 0.553772 1441914197 -0.414795 -0.590942 -0.414856 0.553772 1441914197 -0.414795 -0.590942 -0.414856 0.553772 1441914197 -0.413086 -0.592041 -0.414612 0.554077 1441914197 -0.413086 -0.592041 -0.414612 0.554077 1441914197 -0.413086 -0.592041 -0.414612 0.554077 1441914197 -0.413086 -0.592041 -0.414612 0.554077 1441914197 -0.413086 -0.592041 -0.414612 0.554077 1441914197 -0.413086 -0.592041 -0.414612 0.554077 1441914197 -0.413879 -0.591064 -0.415649 0.553772 1441914197 -0.413879 -0.591064 -0.415649 0.553772 1441914197 -0.413879 -0.591064 -0.415649 0.553772 1441914197 -0.413879 -0.591064 -0.415649 0.553772 1441914197 -0.413879 -0.591064 -0.415649 0.553772 1441914197 -0.413879 -0.591064 -0.415649 0.553772 1441914197 -0.413879 -0.591064 -0.415649 0.553772 1441914197 -0.415344 -0.590088 -0.417664 0.552246 1441914197 -0.415344 -0.590088 -0.417664 0.552246 1441914197 -0.415344 -0.590088 -0.417664 0.552246 1441914197 -0.415344 -0.590088 -0.417664 0.552246 1441914197 -0.415344 -0.590088 -0.417664 0.552246 1441914197 -0.415344 -0.590088 -0.417664 0.552246 1441914197 -0.417847 -0.588745 -0.419189 0.550598 1441914197 -0.417847 -0.588745 -0.419189 0.550598 1441914197 
-0.416626 -0.592041 -0.421997 0.545776 1441914199 -0.416565 -0.592041 -0.422241 0.545654 1441914199 -0.416565 -0.592041 -0.422241 0.545654 1441914199 -0.416565 -0.592041 -0.422241 0.545654 1441914199 -0.416565 -0.592041 -0.422241 0.545654 1441914199 -0.416565 -0.592041 -0.422241 0.545654 1441914199 -0.416565 -0.592041 -0.422241 0.545654 1441914199 -0.416443 -0.592224 -0.422241 0.545593 1441914199 -0.416443 -0.592224 -0.422241 0.545593 1441914199 -0.416443 -0.592224 -0.422241 0.545593 1441914199 -0.416443 -0.592224 -0.422241 0.545593 1441914199 -0.416443 -0.592224 -0.422241 0.545593 1441914199 -0.414795 -0.593323 -0.421265 0.546326 1441914199 -0.414795 -0.593323 -0.421265 0.546326 1441914199 -0.414795 -0.593323 -0.421265 0.546326 1441914199 -0.414795 -0.593323 -0.421265 0.546326 1441914199 -0.414795 -0.593323 -0.421265 0.546326 1441914199 -0.414795 -0.593323 -0.421265 0.546326 1441914199 -0.414795 -0.593323 -0.421265 0.546326 1441914199 -0.412354 -0.594910 -0.418701 0.548462 1441914199 -0.412354 -0.594910 -0.418701 0.548462 1441914199 -0.412354 -0.594910 -0.418701 0.548462 1441914199 -0.412354 -0.594910 -0.418701 0.548462 1441914199 -0.412354 -0.594910 -0.418701 0.548462 1441914199 -0.412354 -0.594910 -0.418701 0.548462 1441914199 -0.409912 -0.596497 -0.415588 0.550964 1441914199 -0.409912 -0.596497 -0.415588 0.550964 1441914199 -0.409912 -0.596497 -0.415588 0.550964 1441914199 -0.409912 -0.596497 -0.415588 0.550964 1441914199 -0.409912 -0.596497 -0.415588 0.550964 1441914199 -0.409912 -0.596497 -0.415588 0.550964 1441914199 -0.409912 -0.596497 -0.415588 0.550964 1441914199 -0.407898 -0.597473 -0.412537 0.553589 1441914199 -0.407898 -0.597473 -0.412537 0.553589 1441914200 -0.407898 -0.597473 -0.412537 0.553589 1441914200 -0.407898 -0.597473 -0.412537 0.553589 1441914200 -0.407898 -0.597473 -0.412537 0.553589 1441914200 -0.407898 -0.597473 -0.412537 0.553589 1441914200 -0.406799 -0.597961 -0.410400 0.555542 1441914200 -0.406799 -0.597961 -0.410400 0.555542 1441914200 -0.406799 -0.597961 -0.410400 0.555542 1441914200 -0.406799 -0.597961 -0.410400 0.555542 1441914200 -0.406799 -0.597961 -0.410400 0.555542 1441914200 -0.406799 -0.597961 -0.410400 0.555542 1441914200 -0.406616 -0.597717 -0.408875 0.557007 1441914200 -0.406616 -0.597717 -0.408875 0.557007 1441914200 -0.406616 -0.597717 -0.408875 0.557007 1441914200 -0.406616 -0.597717 -0.408875 0.557007 1441914200 -0.406616 -0.597717 -0.408875 0.557007 1441914200 -0.406616 -0.597717 -0.408875 0.557007 1441914200 -0.406616 -0.597717 -0.408875 0.557007 1441914200 -0.407288 -0.596924 -0.408203 0.557861 1441914200 -0.407288 -0.596924 -0.408203 0.557861 1441914200 -0.407288 -0.596924 -0.408203 0.557861 1441914200 -0.407288 -0.596924 -0.408203 0.557861 1441914200 -0.407288 -0.596924 -0.408203 0.557861 1441914200 -0.407288 -0.596924 -0.408203 0.557861 1441914200 -0.408142 -0.596008 -0.407959 0.558472 1441914200 -0.408142 -0.596008 -0.407959 0.558472 1441914200 -0.408142 -0.596008 -0.407959 0.558472 1441914200 -0.408142 -0.596008 -0.407959 0.558472 1441914200 -0.408142 -0.596008 -0.407959 0.558472 1441914200 -0.408142 -0.596008 -0.407959 0.558472 1441914200 -0.408142 -0.596008 -0.407959 0.558472 1441914200 -0.409058 -0.594910 -0.407654 0.559204 1441914200 -0.409058 -0.594910 -0.407654 0.559204 1441914200 -0.409058 -0.594910 -0.407654 0.559204 1441914200 -0.409058 -0.594910 -0.407654 0.559204 1441914200 -0.409058 -0.594910 -0.407654 0.559204 1441914200 -0.409058 -0.594910 -0.407654 0.559204 1441914200 -0.409424 -0.593811 -0.407471 0.560120 1441914200 -0.409424 -0.593811 -0.407471 0.560120 1441914200 -0.409424 -0.593811 -0.407471 0.560120 1441914200 -0.409424 -0.593811 -0.407471 0.560120 1441914200 -0.409424 -0.593811 -0.407471 0.560120 1441914200 -0.409424 -0.593811 -0.407471 0.560120 1441914200 -0.409180 -0.592651 -0.407043 0.561951 1441914200 -0.409180 -0.592651 -0.407043 0.561951 1441914200 -0.409180 -0.592651 -0.407043 0.561951 1441914200 -0.409180 -0.592651 -0.407043 0.561951 1441914200 -0.409180 -0.592651 -0.407043 0.561951 1441914200 -0.409180 -0.592651 -0.407043 0.561951 1441914200 -0.409180 -0.592651 -0.407043 0.561951 1441914200 -0.404480 -0.594482 -0.405090 0.564758 1441914200 -0.404480 -0.594482 -0.405090 0.564758 1441914200 -0.404480 -0.594482 -0.405090 0.564758 1441914200 -0.404480 -0.594482 -0.405090 0.564758 1441914200 -0.404480 -0.594482 -0.405090 0.564758 1441914200 -0.404480 -0.594482 -0.405090 0.564758 1441914200 -0.401611 -0.595520 -0.402954 0.567200 1441914200 -0.401611 -0.595520 -0.402954 0.567200 1441914200 -0.401611 -0.595520 -0.402954 0.567200 1441914200 -0.401611 -0.595520 -0.402954 0.567200 1441914200 -0.401611 -0.595520 -0.402954 0.567200 1441914200 -0.401611 -0.595520 -0.402954 0.567200 1441914200 -0.399231 -0.597229 -0.400574 0.568787 1441914200 -0.399231 -0.597229 -0.400574 0.568787 1441914200 -0.399231 -0.597229 -0.400574 0.568787 1441914200 -0.399231 -0.597229 -0.400574 0.568787 1441914200 -0.399231 -0.597229 -0.400574 0.568787 1441914200 -0.399231 -0.597229 -0.400574 0.568787 1441914200 -0.396667 -0.599670 -0.399048 0.569092 1441914200 -0.396667 -0.599670 -0.399048 0.569092 1441914200 -0.396667 -0.599670 -0.399048 0.569092 1441914200 -0.396667 -0.599670 -0.399048 0.569092 1441914200 -0.396667 -0.599670 -0.399048 0.569092 1441914200 -0.396667 -0.599670 -0.399048 0.569092 1441914200 -0.397156 -0.599243 -0.400024 0.568481 1441914200 -0.397156 -0.599243 -0.400024 0.568481 1441914200 -0.397156 -0.599243 -0.400024 0.568481 1441914200 -0.397156 -0.599243 -0.400024 0.568481 1441914200 -0.397156 -0.599243 -0.400024 0.568481 1441914200 -0.397156 -0.599243 -0.400024 0.568481 1441914200 -0.397156 -0.599243 -0.400024 0.568481 1441914200 -0.400391 -0.596802 -0.403503 0.566345 1441914200 -0.400391 -0.596802 -0.403503 0.566345 1441914200 -0.400391 -0.596802 -0.403503 0.566345 1441914200 -0.400391 -0.596802 -0.403503 0.566345 1441914200 -0.400391 -0.596802 -0.403503 0.566345 1441914200 -0.400391 -0.596802 -0.403503 0.566345 1441914200 -0.403931 -0.592896 -0.407715 0.564941 1441914200 -0.403931 -0.592896 -0.407715 0.564941 1441914200 -0.403931 -0.592896 -0.407715 0.564941 1441914200 -0.403931 -0.592896 -0.407715 0.564941 1441914200 -0.403931 -0.592896 -0.407715 0.564941 1441914200 -0.403931 -0.592896 -0.407715 0.564941 1441914200 -0.404480 -0.591187 -0.410461 0.564270 1441914200 -0.404480 -0.591187 -0.410461 0.564270 1441914200 -0.404480 -0.591187 -0.410461 0.564270 1441914200 -0.404480 -0.591187 -0.410461 0.564270 1441914200 -0.404480 -0.591187 -0.410461 0.564270 1441914200 -0.404480 -0.591187 -0.410461 0.564270 1441914200 -0.404480 -0.591187 -0.410461 0.564270 1441914200 -0.405212 -0.590027 -0.411499 0.564209 1441914200 -0.405212 -0.590027 -0.411499 0.564209 1441914200 -0.405212 -0.590027 -0.411499 0.564209 1441914200 -0.405212 -0.590027 -0.411499 0.564209 1441914200 -0.405212 -0.590027 -0.411499 0.564209 1441914200 -0.405212 -0.590027 -0.411499 0.564209 1441914200 -0.404785 -0.590027 -0.411926 0.564270 1441914200 -0.404785 -0.590027 -0.411926 0.564270 1441914200 -0.404785 -0.590027 -0.411926 0.564270 1441914200 -0.404785 -0.590027 -0.411926 0.564270 1441914200 -0.404785 -0.590027 -0.411926 0.564270 1441914200 -0.404602 -0.589905 -0.411377 0.564880 1441914200 -0.404602 -0.589905 -0.411377 0.564880 1441914200 -0.404602 -0.589905 -0.411377 0.564880 1441914200 -0.404602 -0.589905 -0.411377 0.564880 1441914201 -0.404602 -0.589905 -0.411377 0.564880 1441914201 -0.404602 -0.589905 -0.411377 0.564880 1441914201 -0.404602 -0.589905 -0.411377 0.564880 1441914201 -0.404419 -0.589722 -0.410034 0.566223 1441914201 -0.404419 -0.589722 -0.410034 0.566223 1441914201 -0.404419 -0.589722 -0.410034 0.566223 1441914201 -0.404419 -0.589722 -0.410034 0.566223 1441914201 -0.404419 -0.589722 -0.410034 0.566223 1441914201 -0.404419 -0.589722 -0.410034 0.566223 1441914201 -0.404419 -0.589722 -0.410034 0.566223 1441914201 -0.402161 -0.591431 -0.409424 0.566467 1441914201 -0.402161 -0.591431 -0.409424 0.566467 1441914201 -0.402161 -0.591431 -0.409424 0.566467 1441914201 -0.402161 -0.591431 -0.409424 0.566467 1441914201 -0.402161 -0.591431 -0.409424 0.566467 1441914201 -0.402161 -0.591431 -0.409424 0.566467 1441914201 -0.400024 -0.592529 -0.408936 0.567261 1441914201 -0.400024 -0.592529 -0.408936 0.567261 1441914201 -0.400024 -0.592529 -0.408936 0.567261 1441914201 -0.400024 -0.592529 -0.408936 0.567261 1441914201 -0.400024 -0.592529 -0.408936 0.567261 1441914201 -0.400024 -0.592529 -0.408936 0.567261 1441914201 -0.400024 -0.592529 -0.408936 0.567261 1441914201 -0.397644 -0.593933 -0.407532 0.568420 1441914201 -0.397644 -0.593933 -0.407532 0.568420 1441914201 -0.397644 -0.593933 -0.407532 0.568420 1441914201 -0.397644 -0.593933 -0.407532 0.568420 1441914201 -0.397644 -0.593933 -0.407532 0.568420 1441914201 -0.397644 -0.593933 -0.407532 0.568420 1441914201 -0.395691 -0.595337 -0.406311 0.569214 1441914201 -0.395691 -0.595337 -0.406311 0.569214 1441914201 -0.395691 -0.595337 -0.406311 0.569214 1441914201 -0.395691 -0.595337 -0.406311 0.569214 1441914201 -0.395691 -0.595337 -0.406311 0.569214 1441914201 -0.395691 -0.595337 -0.406311 0.569214 1441914201 -0.395691 -0.595337 -0.406311 0.569214 1441914201 -0.393982 -0.595886 -0.405701 0.570190 1441914201 -0.393982 -0.595886 -0.405701 0.570190 1441914201 -0.393982 -0.595886 -0.405701 0.570190 1441914201 -0.393982 -0.595886 -0.405701 0.570190 1441914201 -0.393982 -0.595886 -0.405701 0.570190 1441914201 -0.393982 -0.595886 -0.405701 0.570190 1441914201 -0.395081 -0.595276 -0.404663 0.570801 1441914201 -0.395081 -0.595276 -0.404663 0.570801 1441914201 -0.395081 -0.595276 -0.404663 0.570801 1441914201 -0.395081 -0.595276 -0.404663 0.570801 1441914201 -0.395081 -0.595276 -0.404663 0.570801 1441914201 -0.395081 -0.595276 -0.404663 0.570801 1441914201 -0.395081 -0.595276 -0.404663 0.570801 1441914201 -0.396179 -0.594299 -0.404602 0.571167 1441914201 -0.396179 -0.594299 -0.404602 0.571167 1441914201 -0.396179 -0.594299 -0.404602 0.571167 1441914201 -0.396179 -0.594299 -0.404602 0.571167 1441914201 -0.396179 -0.594299 -0.404602 0.571167 1441914201 -0.396179 -0.594299 -0.404602 0.571167 1441914201 -0.396179 -0.594299 -0.404602 0.571167 1441914201 -0.395264 -0.594116 -0.405212 0.571533 1441914201 -0.395264 -0.594116 -0.405212 0.571533 1441914201 -0.395264 -0.594116 -0.405212 0.571533 1441914201 -0.395264 -0.594116 -0.405212 0.571533 1441914201 -0.395264 -0.594116 -0.405212 0.571533 1441914201 -0.395264 -0.594116 -0.405212 0.571533 1441914201 -0.393250 -0.595215 -0.403259 0.573120 1441914201 -0.393250 -0.595215 -0.403259 0.573120 1441914201 -0.393250 -0.595215 -0.403259 0.573120 1441914201 -0.393250 -0.595215 -0.403259 0.573120 1441914201 -0.393250 -0.595215 -0.403259 0.573120 1441914201 -0.393250 -0.595215 -0.403259 0.573120 1441914201 -0.391479 -0.596375 -0.400940 0.574768 1441914201 -0.391479 -0.596375 -0.400940 0.574768 1441914201 -0.391479 -0.596375 -0.400940 0.574768 1441914201 -0.391479 -0.596375 -0.400940 0.574768 1441914201 -0.391479 -0.596375 -0.400940 0.574768 1441914201 -0.391479 -0.596375 -0.400940 0.574768 1441914201 -0.391663 -0.595520 -0.399597 0.576477 1441914201 -0.391663 -0.595520 -0.399597 0.576477 1441914201 -0.391663 -0.595520 -0.399597 0.576477 1441914201 -0.391663 -0.595520 -0.399597 0.576477 1441914201 -0.391663 -0.595520 -0.399597 0.576477 1441914201 -0.391663 -0.595520 -0.399597 0.576477 1441914201 -0.389526 -0.597168 -0.399902 0.575989 1441914201 -0.389526 -0.597168 -0.399902 0.575989 1441914201 -0.389526 -0.597168 -0.399902 0.575989 1441914201 -0.389526 -0.597168 -0.399902 0.575989 1441914201 -0.389526 -0.597168 -0.399902 0.575989 1441914201 -0.389526 -0.597168 -0.399902 0.575989 1441914201 -0.389526 -0.597168 -0.399902 0.575989 1441914201 -0.389526 -0.599304 -0.402283 0.572144 1441914201 -0.389526 -0.599304 -0.402283 0.572144 1441914201 -0.389526 -0.599304 -0.402283 0.572144 1441914201 -0.389526 -0.599304 -0.402283 0.572144 1441914201 -0.389526 -0.599304 -0.402283 0.572144 1441914201 -0.389526 -0.599304 -0.402283 0.572144 1441914201 -0.389893 -0.599426 -0.406311 0.568909 1441914201 -0.389893 -0.599426 -0.406311 0.568909 1441914201 -0.389893 -0.599426 -0.406311 0.568909 1441914201 -0.389893 -0.599426 -0.406311 0.568909 1441914201 -0.389893 -0.599426 -0.406311 0.568909 1441914201 -0.389893 -0.599426 -0.406311 0.568909 1441914201 -0.389893 -0.599426 -0.406311 0.568909 1441914201 -0.390015 -0.599365 -0.407593 0.567932 1441914201 -0.390015 -0.599365 -0.407593 0.567932 1441914201 -0.390015 -0.599365 -0.407593 0.567932 1441914201 -0.390015 -0.599365 -0.407593 0.567932 1441914201 -0.390015 -0.599365 -0.407593 0.567932 1441914201 -0.390015 -0.599365 -0.407593 0.567932 1441914201 -0.390015 -0.599365 -0.407593 0.567932 1441914201 -0.388184 -0.600159 -0.407166 0.568665 1441914201 -0.388184 -0.600159 -0.407166 0.568665 1441914201 -0.388184 -0.600159 -0.407166 0.568665 1441914201 -0.388184 -0.600159 -0.407166 0.568665 1441914201 -0.388184 -0.600159 -0.407166 0.568665 1441914201 -0.388184 -0.600159 -0.407166 0.568665 1441914201 -0.386597 -0.602173 -0.406006 0.568481 1441914201 -0.386597 -0.602173 -0.406006 0.568481 1441914201 -0.386597 -0.602173 -0.406006 0.568481 1441914201 -0.386597 -0.602173 -0.406006 0.568481 1441914201 -0.386597 -0.602173 -0.406006 0.568481 1441914201 -0.386597 -0.602173 -0.406006 0.568481 1441914201 -0.385132 -0.604431 -0.405090 0.567688 1441914202 -0.385132 -0.604431 -0.405090 0.567688 1441914202 -0.385132 -0.604431 -0.405090 0.567688 1441914202 -0.385132 -0.604431 -0.405090 0.567688 1441914202 -0.385132 -0.604431 -0.405090 0.567688 1441914202 -0.385132 -0.604431 -0.405090 0.567688 1441914202 -0.385132 -0.604431 -0.405090 0.567688 1441914202 -0.383423 -0.606506 -0.404785 0.566833 1441914202 -0.383423 -0.606506 -0.404785 0.566833 1441914202 -0.383423 -0.606506 -0.404785 0.566833 1441914202 -0.383423 -0.606506 -0.404785 0.566833 1441914202 -0.383423 -0.606506 -0.404785 0.566833 1441914202 -0.383423 -0.606506 -0.404785 0.566833 1441914202 -0.382813 -0.608032 -0.405762 0.564941 1441914202 -0.382813 -0.608032 -0.405762 0.564941 1441914202 -0.382813 -0.608032 -0.405762 0.564941 1441914202 -0.382813 -0.608032 -0.405762 0.564941 1441914202 -0.382813 -0.608032 -0.405762 0.564941 1441914202 -0.382813 -0.608032 -0.405762 0.564941 1441914202 -0.382568 -0.608337 -0.407654 0.563416 1441914202 -0.382568 -0.608337 -0.407654 0.563416 1441914202 -0.382568 -0.608337 -0.407654 0.563416 1441914202 -0.382568 -0.608337 -0.407654 0.563416 1441914202 -0.382568 -0.608337 -0.407654 0.563416 1441914202 -0.382568 -0.608337 -0.407654 0.563416 1441914202 -0.382507 -0.607788 -0.408508 0.563416 1441914202 -0.382507 -0.607788 -0.408508 0.563416 1441914202 -0.382507 -0.607788 -0.408508 0.563416 1441914202 -0.382507 -0.607788 -0.408508 0.563416 1441914202 -0.382507 -0.607788 -0.408508 0.563416 1441914202 -0.382507 -0.607788 -0.408508 0.563416 1441914202 -0.382629 -0.608459 -0.407410 0.563416 1441914202 -0.382629 -0.608459 -0.407410 0.563416 1441914202 -0.382629 -0.608459 -0.407410 0.563416 1441914202 -0.382629 -0.608459 -0.407410 0.563416 1441914202 -0.382629 -0.608459 -0.407410 0.563416 1441914202 -0.382629 -0.608459 -0.407410 0.563416 1441914202 -0.382629 -0.608459 -0.407410 0.563416 1441914202 -0.383789 -0.608337 -0.407349 0.562805 1441914202 -0.383789 -0.608337 -0.407349 0.562805 1441914202 -0.383789 -0.608337 -0.407349 0.562805 1441914202 -0.383789 -0.608337 -0.407349 0.562805 1441914202 -0.383789 -0.608337 -0.407349 0.562805 1441914202 -0.383789 -0.608337 -0.407349 0.562805 1441914202 -0.384583 -0.608643 -0.407715 0.561646 1441914202 -0.384583 -0.608643 -0.407715 0.561646 1441914202 -0.384583 -0.608643 -0.407715 0.561646 1441914202 -0.384583 -0.608643 -0.407715 0.561646 1441914202 -0.384583 -0.608643 -0.407715 0.561646 1441914202 -0.384583 -0.608643 -0.407715 0.561646 1441914202 -0.385376 -0.608826 -0.408386 0.560425 1441914202 -0.385376 -0.608826 -0.408386 0.560425 1441914202 -0.385376 -0.608826 -0.408386 0.560425 1441914202 -0.385376 -0.608826 -0.408386 0.560425 1441914202 -0.385376 -0.608826 -0.408386 0.560425 1441914202 -0.385376 -0.608826 -0.408386 0.560425 1441914202 -0.385376 -0.608826 -0.408386 0.560425 1441914202 -0.385498 -0.608215 -0.408936 0.560608 1441914202 -0.385498 -0.608215 -0.408936 0.560608 1441914202 -0.385498 -0.608215 -0.408936 0.560608 1441914202 -0.385498 -0.608215 -0.408936 0.560608 1441914202 -0.385498 -0.608215 -0.408936 0.560608 1441914202 -0.385498 -0.608215 -0.408936 0.560608 1441914202 -0.385498 -0.608215 -0.408936 0.560608 1441914202 -0.385620 -0.608521 -0.409180 0.560059 1441914202 -0.385620 -0.608521 -0.409180 0.560059 1441914202 -0.385620 -0.608521 -0.409180 0.560059 1441914202 -0.385620 -0.608521 -0.409180 0.560059 1441914202 -0.385620 -0.608521 -0.409180 0.560059 1441914202 -0.385620 -0.608521 -0.409180 0.560059 1441914202 -0.385620 -0.609192 -0.408081 0.560120 1441914202 -0.385620 -0.609192 -0.408081 0.560120 1441914202 -0.385620 -0.609192 -0.408081 0.560120 1441914202 -0.385620 -0.609192 -0.408081 0.560120 1441914202 -0.385620 -0.609192 -0.408081 0.560120 1441914202 -0.385620 -0.609192 -0.408081 0.560120 1441914202 -0.384949 -0.609375 -0.405762 0.562012 1441914202 -0.384949 -0.609375 -0.405762 0.562012 1441914202 -0.384949 -0.609375 -0.405762 0.562012 1441914202 -0.384949 -0.609375 -0.405762 0.562012 1441914202 -0.384949 -0.609375 -0.405762 0.562012 1441914202 -0.384949 -0.609375 -0.405762 0.562012 1441914202 -0.384949 -0.609375 -0.405762 0.562012 1441914202 -0.384766 -0.609863 -0.404236 0.562744 1441914202 -0.384766 -0.609863 -0.404236 0.562744 1441914202 -0.384766 -0.609863 -0.404236 0.562744 1441914202 -0.384766 -0.609863 -0.404236 0.562744 1441914202 -0.384766 -0.609863 -0.404236 0.562744 1441914202 -0.384766 -0.609863 -0.404236 0.562744 1441914202 -0.385315 -0.609497 -0.403748 0.563110 1441914202 -0.385315 -0.609497 -0.403748 0.563110 1441914202 -0.385315 -0.609497 -0.403748 0.563110 1441914202 -0.385315 -0.609497 -0.403748 0.563110 1441914202 -0.385315 -0.609497 -0.403748 0.563110 1441914202 -0.385315 -0.609497 -0.403748 0.563110 1441914202 -0.385315 -0.609497 -0.403748 0.563110 1441914202 -0.385376 -0.609619 -0.405151 0.561890 1441914202 -0.385376 -0.609619 -0.405151 0.561890 1441914202 -0.385376 -0.609619 -0.405151 0.561890 1441914202 -0.385376 -0.609619 -0.405151 0.561890 1441914202 -0.385376 -0.609619 -0.405151 0.561890 1441914202 -0.385376 -0.609619 -0.405151 0.561890 1441914202 -0.386963 -0.609009 -0.406067 0.560852 1441914202 -0.386963 -0.609009 -0.406067 0.560852 1441914202 -0.386963 -0.609009 -0.406067 0.560852 1441914202 -0.386963 -0.609009 -0.406067 0.560852 1441914202 -0.386963 -0.609009 -0.406067 0.560852 1441914202 -0.386963 -0.609009 -0.406067 0.560852 1441914202 -0.389160 -0.606262 -0.406860 0.561707 1441914202 -0.389160 -0.606262 -0.406860 0.561707 1441914202 -0.389160 -0.606262 -0.406860 0.561707 1441914202 -0.389160 -0.606262 -0.406860 0.561707 1441914202 -0.389160 -0.606262 -0.406860 0.561707 1441914202 -0.389160 -0.606262 -0.406860 0.561707 1441914203 -0.392151 -0.604431 -0.410522 0.558899 1441914203 -0.392151 -0.604431 -0.410522 0.558899 1441914203 -0.392151 -0.604431 -0.410522 0.558899 1441914203 -0.392151 -0.604431 -0.410522 0.558899 1441914203 -0.392151 -0.604431 -0.410522 0.558899 1441914203 -0.392151 -0.604431 -0.410522 0.558899 1441914203 -0.392151 -0.604431 -0.410522 0.558899 1441914203 -0.395752 -0.601501 -0.413574 0.557251 1441914203 -0.395752 -0.601501 -0.413574 0.557251 1441914203 -0.395752 -0.601501 -0.413574 0.557251 1441914203 -0.395752 -0.601501 -0.413574 0.557251 1441914203 -0.395752 -0.601501 -0.413574 0.557251 1441914203 -0.395752 -0.601501 -0.413574 0.557251 1441914203 -0.397827 -0.598694 -0.416077 0.557007 1441914203 -0.397827 -0.598694 -0.416077 0.557007 1441914203 -0.397827 -0.598694 -0.416077 0.557007 1441914203 -0.397827 -0.598694 -0.416077 0.557007 1441914203 -0.397827 -0.598694 -0.416077 0.557007 1441914203 -0.397827 -0.598694 -0.416077 0.557007 1441914203 -0.398560 -0.597412 -0.417603 0.556702 1441914203 -0.398560 -0.597412 -0.417603 0.556702 1441914203 -0.398560 -0.597412 -0.417603 0.556702 1441914203 -0.398560 -0.597412 -0.417603 0.556702 1441914203 -0.398560 -0.597412 -0.417603 0.556702 1441914203 -0.398560 -0.597412 -0.417603 0.556702 1441914203 -0.397705 -0.597229 -0.417053 0.557922 1441914203 -0.397705 -0.597229 -0.417053 0.557922 1441914203 -0.397705 -0.597229 -0.417053 0.557922 1441914203 -0.397705 -0.597229 -0.417053 0.557922 1441914203 -0.397705 -0.597229 -0.417053 0.557922 1441914203 -0.397705 -0.597229 -0.417053 0.557922 1441914203 -0.396362 -0.597961 -0.415405 0.559265 1441914203 -0.396362 -0.597961 -0.415405 0.559265 1441914203 -0.396362 -0.597961 -0.415405 0.559265 1441914203 -0.396362 -0.597961 -0.415405 0.559265 1441914203 -0.396362 -0.597961 -0.415405 0.559265 1441914203 -0.396362 -0.597961 -0.415405 0.559265 1441914203 -0.395752 -0.599060 -0.413635 0.559875 1441914203 -0.395752 -0.599060 -0.413635 0.559875 1441914203 -0.395752 -0.599060 -0.413635 0.559875 1441914203 -0.395752 -0.599060 -0.413635 0.559875 1441914203 -0.395752 -0.599060 -0.413635 0.559875 1441914203 -0.395752 -0.599060 -0.413635 0.559875 1441914203 -0.396057 -0.599243 -0.412354 0.560425 1441914203 -0.396057 -0.599243 -0.412354 0.560425 1441914203 -0.396057 -0.599243 -0.412354 0.560425 1441914203 -0.396057 -0.599243 -0.412354 0.560425 1441914203 -0.396057 -0.599243 -0.412354 0.560425 1441914203 -0.396057 -0.599243 -0.412354 0.560425 1441914203 -0.396057 -0.599243 -0.412354 0.560425 1441914203 -0.396484 -0.598755 -0.411316 0.561401 1441914203 -0.396484 -0.598755 -0.411316 0.561401 1441914203 -0.396484 -0.598755 -0.411316 0.561401 1441914203 -0.396484 -0.598755 -0.411316 0.561401 1441914203 -0.396484 -0.598755 -0.411316 0.561401 1441914203 -0.396484 -0.598755 -0.411316 0.561401 1441914203 -0.396362 -0.598694 -0.410217 0.562378 1441914203 -0.396362 -0.598694 -0.410217 0.562378 1441914203 -0.396362 -0.598694 -0.410217 0.562378 1441914203 -0.396362 -0.598694 -0.410217 0.562378 1441914203 -0.396362 -0.598694 -0.410217 0.562378 1441914203 -0.396362 -0.598694 -0.410217 0.562378 1441914203 -0.396362 -0.598694 -0.410217 0.562378 1441914203 -0.396240 -0.598206 -0.409241 0.563660 1441914203 -0.396240 -0.598206 -0.409241 0.563660 1441914203 -0.396240 -0.598206 -0.409241 0.563660 1441914203 -0.396240 -0.598206 -0.409241 0.563660 1441914203 -0.396240 -0.598206 -0.409241 0.563660 1441914203 -0.396240 -0.598206 -0.409241 0.563660 1441914203 -0.395813 -0.598206 -0.408447 0.564575 1441914203 -0.395813 -0.598206 -0.408447 0.564575 1441914203 -0.395813 -0.598206 -0.408447 0.564575 1441914203 -0.395813 -0.598206 -0.408447 0.564575 1441914203 -0.395813 -0.598206 -0.408447 0.564575 1441914203 -0.395813 -0.598206 -0.408447 0.564575 1441914203 -0.395569 -0.597961 -0.407837 0.565430 1441914203 -0.395569 -0.597961 -0.407837 0.565430 1441914203 -0.395569 -0.597961 -0.407837 0.565430 1441914203 -0.395569 -0.597961 -0.407837 0.565430 1441914203 -0.395569 -0.597961 -0.407837 0.565430 1441914203 -0.395569 -0.597961 -0.407837 0.565430 1441914203 -0.395569 -0.597961 -0.407837 0.565430 1441914203 -0.396118 -0.597900 -0.407471 0.565308 1441914203 -0.396118 -0.597900 -0.407471 0.565308 1441914203 -0.396118 -0.597900 -0.407471 0.565308 1441914203 -0.396118 -0.597900 -0.407471 0.565308 1441914203 -0.396118 -0.597900 -0.407471 0.565308 1441914203 -0.396118 -0.597900 -0.407471 0.565308 1441914203 -0.397461 -0.597168 -0.407288 0.565308 1441914203 -0.397461 -0.597168 -0.407288 0.565308 1441914203 -0.397461 -0.597168 -0.407288 0.565308 1441914203 -0.397461 -0.597168 -0.407288 0.565308 1441914203 -0.397461 -0.597168 -0.407288 0.565308 1441914203 -0.397461 -0.597168 -0.407288 0.565308 1441914203 -0.397705 -0.596924 -0.407349 0.565369 1441914203 -0.397705 -0.596924 -0.407349 0.565369 1441914203 -0.397705 -0.596924 -0.407349 0.565369 1441914203 -0.397705 -0.596924 -0.407349 0.565369 1441914203 -0.397705 -0.596924 -0.407349 0.565369 1441914203 -0.397705 -0.596924 -0.407349 0.565369 1441914203 -0.397522 -0.596985 -0.406738 0.565857 1441914203 -0.397522 -0.596985 -0.406738 0.565857 1441914203 -0.397522 -0.596985 -0.406738 0.565857 1441914203 -0.397522 -0.596985 -0.406738 0.565857 1441914203 -0.397522 -0.596985 -0.406738 0.565857 1441914203 -0.397522 -0.596985 -0.406738 0.565857 1441914203 -0.396790 -0.597107 -0.405396 0.567200 1441914203 -0.396790 -0.597107 -0.405396 0.567200 1441914203 -0.396790 -0.597107 -0.405396 0.567200 1441914203 -0.396790 -0.597107 -0.405396 0.567200 1441914203 -0.396790 -0.597107 -0.405396 0.567200 1441914203 -0.396790 -0.597107 -0.405396 0.567200 1441914203 -0.396790 -0.597107 -0.405396 0.567200 1441914204 -0.396423 -0.597229 -0.404175 0.568237 1441914204 -0.396423 -0.597229 -0.404175 0.568237 1441914204 -0.396423 -0.597229 -0.404175 0.568237 1441914204 -0.396423 -0.597229 -0.404175 0.568237 1441914204 -0.396423 -0.597229 -0.404175 0.568237 1441914204 -0.396423 -0.597229 -0.404175 0.568237 1441914204 -0.396973 -0.596130 -0.403564 0.569336 1441914204 -0.396973 -0.596130 -0.403564 0.569336 1441914204 -0.396973 -0.596130 -0.403564 0.569336 1441914204 -0.396973 -0.596130 -0.403564 0.569336 1441914204 -0.396973 -0.596130 -0.403564 0.569336 1441914204 -0.396973 -0.596130 -0.403564 0.569336 1441914204 -0.397766 -0.596191 -0.406006 0.567078 1441914204 -0.397766 -0.596191 -0.406006 0.567078 1441914204 -0.397766 -0.596191 -0.406006 0.567078 1441914204 -0.397766 -0.596191 -0.406006 0.567078 1441914204 -0.397766 -0.596191 -0.406006 0.567078 1441914204 -0.397766 -0.596191 -0.406006 0.567078 1441914204 -0.399719 -0.595825 -0.407837 0.564758 1441914204 -0.399719 -0.595825 -0.407837 0.564758 1441914204 -0.399719 -0.595825 -0.407837 0.564758 1441914204 -0.399719 -0.595825 -0.407837 0.564758 1441914204 -0.399719 -0.595825 -0.407837 0.564758 1441914204 -0.399719 -0.595825 -0.407837 0.564758 1441914204 -0.399719 -0.595825 -0.407837 0.564758 1441914204 -0.402832 -0.593750 -0.410583 0.562683 1441914204 -0.402832 -0.593750 -0.410583 0.562683 1441914204 -0.402832 -0.593750 -0.410583 0.562683 1441914204 -0.402832 -0.593750 -0.410583 0.562683 1441914204 -0.402832 -0.593750 -0.410583 0.562683 1441914204 -0.402832 -0.593750 -0.410583 0.562683 1441914204 -0.406250 -0.591125 -0.414246 0.560364 1441914204 -0.406250 -0.591125 -0.414246 0.560364 1441914204 -0.406250 -0.591125 -0.414246 0.560364 1441914204 -0.406250 -0.591125 -0.414246 0.560364 1441914204 -0.406250 -0.591125 -0.414246 0.560364 1441914204 -0.406250 -0.591125 -0.414246 0.560364 1441914204 -0.408691 -0.588928 -0.417114 0.558777 1441914204 -0.408691 -0.588928 -0.417114 0.558777 1441914204 -0.408691 -0.588928 -0.417114 0.558777 1441914204 -0.408691 -0.588928 -0.417114 0.558777 1441914204 -0.408691 -0.588928 -0.417114 0.558777 1441914204 -0.408691 -0.588928 -0.417114 0.558777 1441914204 -0.408691 -0.588928 -0.417114 0.558777 1441914204 -0.408630 -0.588196 -0.418823 0.558350 1441914204 -0.408630 -0.588196 -0.418823 0.558350 1441914204 -0.408630 -0.588196 -0.418823 0.558350 1441914204 -0.408630 -0.588196 -0.418823 0.558350 1441914204 -0.408630 -0.588196 -0.418823 0.558350 1441914204 -0.408630 -0.588196 -0.418823 0.558350 1441914204 -0.408142 -0.588074 -0.418457 0.559021 1441914204 -0.408142 -0.588074 -0.418457 0.559021 1441914204 -0.408142 -0.588074 -0.418457 0.559021 1441914204 -0.408142 -0.588074 -0.418457 0.559021 1441914204 -0.408142 -0.588074 -0.418457 0.559021 1441914204 -0.408142 -0.588074 -0.418457 0.559021 1441914204 -0.406799 -0.589050 -0.417175 0.559998 1441914204 -0.406799 -0.589050 -0.417175 0.559998 1441914204 -0.406799 -0.589050 -0.417175 0.559998 1441914204 -0.406799 -0.589050 -0.417175 0.559998 1441914204 -0.406799 -0.589050 -0.417175 0.559998 1441914204 -0.406799 -0.589050 -0.417175 0.559998 1441914204 -0.406799 -0.589050 -0.417175 0.559998 1441914204 -0.404724 -0.590942 -0.415405 0.560791 1441914204 -0.404724 -0.590942 -0.415405 0.560791 1441914204 -0.404724 -0.590942 -0.415405 0.560791 1441914204 -0.404724 -0.590942 -0.415405 0.560791 1441914204 -0.404724 -0.590942 -0.415405 0.560791 1441914204 -0.404724 -0.590942 -0.415405 0.560791 1441914204 -0.404724 -0.590942 -0.415405 0.560791 1441914204 -0.402832 -0.592712 -0.412720 0.562256 1441914204 -0.402832 -0.592712 -0.412720 0.562256 1441914204 -0.402832 -0.592712 -0.412720 0.562256 1441914204 -0.402832 -0.592712 -0.412720 0.562256 1441914204 -0.402832 -0.592712 -0.412720 0.562256 1441914204 -0.402832 -0.592712 -0.412720 0.562256 1441914204 -0.401794 -0.594299 -0.410095 0.563293 1441914204 -0.401794 -0.594299 -0.410095 0.563293 1441914204 -0.401794 -0.594299 -0.410095 0.563293 1441914204 -0.401794 -0.594299 -0.410095 0.563293 1441914204 -0.401794 -0.594299 -0.410095 0.563293 1441914204 -0.401794 -0.594299 -0.410095 0.563293 1441914204 -0.400452 -0.596252 -0.408386 0.563416 1441914204 
-0.403259 -0.596497 -0.411133 0.559082 1441914207 -0.403259 -0.596497 -0.411133 0.559082 1441914207 -0.403259 -0.596497 -0.411133 0.559082 1441914207 -0.403259 -0.596497 -0.411133 0.559082 1441914207 -0.403259 -0.596497 -0.411133 0.559082 1441914207 -0.402893 -0.597473 -0.411926 0.557739 1441914207 -0.402893 -0.597473 -0.411926 0.557739 1441914207 -0.402893 -0.597473 -0.411926 0.557739 1441914207 -0.402893 -0.597473 -0.411926 0.557739 1441914207 -0.402893 -0.597473 -0.411926 0.557739 1441914207 -0.402893 -0.597473 -0.411926 0.557739 1441914207 -0.402039 -0.597839 -0.413147 0.557068 1441914207 -0.402039 -0.597839 -0.413147 0.557068 1441914207 -0.402039 -0.597839 -0.413147 0.557068 1441914207 -0.402039 -0.597839 -0.413147 0.557068 1441914207 -0.402039 -0.597839 -0.413147 0.557068 1441914207 -0.401611 -0.597168 -0.412964 0.558228 1441914207 -0.401611 -0.597168 -0.412964 0.558228 1441914207 -0.401611 -0.597168 -0.412964 0.558228 1441914207 -0.401611 -0.597168 -0.412964 0.558228 1441914207 -0.401611 -0.597168 -0.412964 0.558228 1441914207 -0.401611 -0.597168 -0.412964 0.558228 1441914207 -0.401611 -0.597168 -0.412964 0.558228 1441914207 -0.402588 -0.595947 -0.413330 0.558594 1441914207 -0.402588 -0.595947 -0.413330 0.558594 1441914207 -0.402588 -0.595947 -0.413330 0.558594 1441914207 -0.402588 -0.595947 -0.413330 0.558594 1441914207 -0.402588 -0.595947 -0.413330 0.558594 1441914207 -0.402588 -0.595947 -0.413330 0.558594 1441914207 -0.403015 -0.595459 -0.414978 0.557556 1441914207 -0.403015 -0.595459 -0.414978 0.557556 1441914207 -0.403015 -0.595459 -0.414978 0.557556 1441914207 -0.403015 -0.595459 -0.414978 0.557556 1441914207 -0.403015 -0.595459 -0.414978 0.557556 1441914207 -0.403015 -0.595459 -0.414978 0.557556 1441914207 -0.404114 -0.594604 -0.416016 0.556946 1441914207 -0.404114 -0.594604 -0.416016 0.556946 1441914207 -0.404114 -0.594604 -0.416016 0.556946 1441914207 -0.404114 -0.594604 -0.416016 0.556946 1441914207 -0.404114 -0.594604 -0.416016 0.556946 1441914207 -0.404114 -0.594604 -0.416016 0.556946 1441914207 -0.404602 -0.593933 -0.416992 0.556519 1441914207 -0.404602 -0.593933 -0.416992 0.556519 1441914207 -0.404602 -0.593933 -0.416992 0.556519 1441914207 -0.404602 -0.593933 -0.416992 0.556519 1441914207 -0.404602 -0.593933 -0.416992 0.556519 1441914207 -0.404602 -0.593933 -0.416992 0.556519 1441914207 -0.404114 -0.594116 -0.417542 0.556274 1441914207 -0.404114 -0.594116 -0.417542 0.556274 1441914207 -0.404114 -0.594116 -0.417542 0.556274 1441914207 -0.404114 -0.594116 -0.417542 0.556274 1441914207 -0.404114 -0.594116 -0.417542 0.556274 1441914207 -0.404114 -0.594116 -0.417542 0.556274 1441914207 -0.403320 -0.594666 -0.417175 0.556519 1441914207 -0.403320 -0.594666 -0.417175 0.556519 1441914207 -0.403320 -0.594666 -0.417175 0.556519 1441914207 -0.403320 -0.594666 -0.417175 0.556519 1441914207 -0.403320 -0.594666 -0.417175 0.556519 1441914207 -0.402161 -0.595398 -0.415771 0.557617 1441914207 -0.402161 -0.595398 -0.415771 0.557617 1441914207 -0.402161 -0.595398 -0.415771 0.557617 1441914207 -0.402161 -0.595398 -0.415771 0.557617 1441914207 -0.402161 -0.595398 -0.415771 0.557617 1441914207 -0.401855 -0.596252 -0.414917 0.557617 1441914207 -0.401855 -0.596252 -0.414917 0.557617 1441914207 -0.401855 -0.596252 -0.414917 0.557617 1441914207 -0.401855 -0.596252 -0.414917 0.557617 1441914207 -0.401855 -0.596252 -0.414917 0.557617 1441914207 -0.401855 -0.596252 -0.414917 0.557617 1441914207 -0.402405 -0.596436 -0.414734 0.557129 1441914207 -0.402405 -0.596436 -0.414734 0.557129 1441914207 -0.402405 -0.596436 -0.414734 0.557129 1441914207 -0.402405 -0.596436 -0.414734 0.557129 1441914207 -0.402405 -0.596436 -0.414734 0.557129 1441914207 -0.402405 -0.596436 -0.414734 0.557129 1441914207 -0.404114 -0.595642 -0.415894 0.555908 1441914207 -0.404114 -0.595642 -0.415894 0.555908 1441914207 -0.404114 -0.595642 -0.415894 0.555908 1441914207 -0.404114 -0.595642 -0.415894 0.555908 1441914207 -0.404114 -0.595642 -0.415894 0.555908 1441914207 -0.404114 -0.595642 -0.415894 0.555908 1441914207 -0.405579 -0.595215 -0.418762 0.553040 1441914207 -0.405579 -0.595215 -0.418762 0.553040 1441914207 -0.405579 -0.595215 -0.418762 0.553040 1441914207 -0.405579 -0.595215 -0.418762 0.553040 1441914207 -0.405579 -0.595215 -0.418762 0.553040 1441914207 -0.405579 -0.595215 -0.418762 0.553040 1441914207 -0.405579 -0.595215 -0.418762 0.553040 1441914207 -0.407288 -0.593750 -0.420166 0.552368 1441914207 -0.407288 -0.593750 -0.420166 0.552368 1441914207 -0.407288 -0.593750 -0.420166 0.552368 1441914207 -0.407288 -0.593750 -0.420166 0.552368 1441914207 -0.407288 -0.593750 -0.420166 0.552368 1441914207 -0.407288 -0.593750 -0.420166 0.552368 1441914208 -0.408813 -0.592834 -0.420105 0.552307 1441914208 -0.408813 -0.592834 -0.420105 0.552307 1441914208 -0.408813 -0.592834 -0.420105 0.552307 1441914208 -0.408813 -0.592834 -0.420105 0.552307 1441914208 -0.408813 -0.592834 -0.420105 0.552307 1441914208 -0.408813 -0.592834 -0.420105 0.552307 1441914208 -0.408813 -0.592834 -0.420105 0.552307 1441914208 -0.408630 -0.591675 -0.420837 0.553101 1441914208 -0.408630 -0.591675 -0.420837 0.553101 1441914208 -0.408630 -0.591675 -0.420837 0.553101 1441914208 -0.408630 -0.591675 -0.420837 0.553101 1441914208 -0.408630 -0.591675 -0.420837 0.553101 1441914208 -0.406372 -0.592468 -0.421448 0.553406 1441914208 -0.406372 -0.592468 -0.421448 0.553406 1441914208 -0.406372 -0.592468 -0.421448 0.553406 1441914208 -0.406372 -0.592468 -0.421448 0.553406 1441914208 -0.406372 -0.592468 -0.421448 0.553406 1441914208 -0.406372 -0.592468 -0.421448 0.553406 1441914208 -0.403076 -0.594604 -0.419067 0.555420 1441914208 -0.403076 -0.594604 -0.419067 0.555420 1441914208 -0.403076 -0.594604 -0.419067 0.555420 1441914208 -0.403076 -0.594604 -0.419067 0.555420 1441914208 -0.403076 -0.594604 -0.419067 0.555420 1441914208 -0.403076 -0.594604 -0.419067 0.555420 1441914208 -0.403076 -0.594604 -0.419067 0.555420 1441914208 -0.400391 -0.596252 -0.415771 0.557983 1441914208 -0.400391 -0.596252 -0.415771 0.557983 1441914208 -0.400391 -0.596252 -0.415771 0.557983 1441914208 -0.400391 -0.596252 -0.415771 0.557983 1441914208 -0.400391 -0.596252 -0.415771 0.557983 1441914208 -0.400391 -0.596252 -0.415771 0.557983 1441914208 -0.398376 -0.598083 -0.413086 0.559448 1441914208 -0.398376 -0.598083 -0.413086 0.559448 1441914208 -0.398376 -0.598083 -0.413086 0.559448 1441914208 -0.398376 -0.598083 -0.413086 0.559448 1441914208 -0.398376 -0.598083 -0.413086 0.559448 1441914208 -0.398376 -0.598083 -0.413086 0.559448 1441914208 -0.397522 -0.599182 -0.411255 0.560242 1441914208 -0.397522 -0.599182 -0.411255 0.560242 1441914208 -0.397522 -0.599182 -0.411255 0.560242 1441914208 -0.397522 -0.599182 -0.411255 0.560242 1441914208 -0.397522 -0.599182 -0.411255 0.560242 1441914208 -0.397522 -0.599182 -0.411255 0.560242 1441914208 -0.397522 -0.599182 -0.411255 0.560242 1441914208 -0.396240 -0.600220 -0.409790 0.561096 1441914208 -0.396240 -0.600220 -0.409790 0.561096 1441914208 -0.396240 -0.600220 -0.409790 0.561096 1441914208 -0.396240 -0.600220 -0.409790 0.561096 1441914208 -0.396240 -0.600220 -0.409790 0.561096 1441914208 -0.396240 -0.600220 -0.409790 0.561096 1441914208 -0.395081 -0.600708 -0.408142 0.562622 1441914208 -0.395081 -0.600708 -0.408142 0.562622 1441914208 -0.395081 -0.600708 -0.408142 0.562622 1441914208 -0.395081 -0.600708 -0.408142 0.562622 1441914208 -0.395081 -0.600708 -0.408142 0.562622 1441914208 -0.395081 -0.600708 -0.408142 0.562622 1441914208 -0.392151 -0.600830 -0.404907 0.566895 1441914208 -0.392151 -0.600830 -0.404907 0.566895 1441914208 -0.392151 -0.600830 -0.404907 0.566895 1441914208 -0.392151 -0.600830 -0.404907 0.566895 1441914208 -0.392151 -0.600830 -0.404907 0.566895 1441914208 -0.392151 -0.600830 -0.404907 0.566895 1441914208 -0.392395 -0.598511 -0.401367 0.571655 1441914208 -0.392395 -0.598511 -0.401367 0.571655 1441914208 -0.392395 -0.598511 -0.401367 0.571655 1441914208 -0.392395 -0.598511 -0.401367 0.571655 1441914208 -0.392395 -0.598511 -0.401367 0.571655 1441914208 -0.392395 -0.598511 -0.401367 0.571655 1441914208 -0.395691 -0.596313 -0.401245 0.571777 1441914208 -0.395691 -0.596313 -0.401245 0.571777 1441914208 -0.395691 -0.596313 -0.401245 0.571777 1441914208 -0.395691 -0.596313 -0.401245 0.571777 1441914208 -0.395691 -0.596313 -0.401245 0.571777 1441914208 -0.395691 -0.596313 -0.401245 0.571777 1441914208 -0.397949 -0.593933 -0.403137 0.571350 1441914208 -0.397949 -0.593933 -0.403137 0.571350 1441914208 -0.397949 -0.593933 -0.403137 0.571350 1441914208 -0.397949 -0.593933 -0.403137 0.571350 1441914208 -0.397949 -0.593933 -0.403137 0.571350 1441914208 -0.397949 -0.593933 -0.403137 0.571350 1441914208 -0.400696 -0.591614 -0.405396 0.570190 1441914208 -0.400696 -0.591614 -0.405396 0.570190 1441914208 -0.400696 -0.591614 -0.405396 0.570190 1441914208 -0.400696 -0.591614 -0.405396 0.570190 1441914208 -0.400696 -0.591614 -0.405396 0.570190 1441914208 -0.400696 -0.591614 -0.405396 0.570190 1441914208 -0.400696 -0.591614 -0.405396 0.570190 1441914208 -0.402161 -0.590149 -0.406616 0.569763 1441914208 -0.402161 -0.590149 -0.406616 0.569763 1441914208 -0.402161 -0.590149 -0.406616 0.569763 1441914208 -0.402161 -0.590149 -0.406616 0.569763 1441914208 -0.402161 -0.590149 -0.406616 0.569763 1441914208 -0.402161 -0.590149 -0.406616 0.569763 1441914208 -0.402893 -0.588989 -0.407043 0.570190 1441914208 -0.402893 -0.588989 -0.407043 0.570190 1441914208 -0.402893 -0.588989 -0.407043 0.570190 1441914208 -0.402893 -0.588989 -0.407043 0.570190 1441914208 -0.402893 -0.588989 -0.407043 0.570190 1441914208 -0.402893 -0.588989 -0.407043 0.570190 1441914208 -0.403137 -0.588562 -0.406860 0.570618 1441914208 -0.403137 -0.588562 -0.406860 0.570618 1441914208 -0.403137 -0.588562 -0.406860 0.570618 1441914208 -0.403137 -0.588562 -0.406860 0.570618 1441914208 -0.403137 -0.588562 -0.406860 0.570618 1441914208 -0.403137 -0.588562 -0.406860 0.570618 1441914208 -0.402649 -0.588623 -0.406006 0.571472 1441914208 -0.402649 -0.588623 -0.406006 0.571472 1441914208 -0.402649 -0.588623 -0.406006 0.571472 1441914208 -0.402649 -0.588623 -0.406006 0.571472 1441914208 -0.402649 -0.588623 -0.406006 0.571472 1441914208 -0.402649 -0.588623 -0.406006 0.571472 1441914208 -0.402954 -0.588257 -0.405334 0.572083 1441914209 -0.402954 -0.588257 -0.405334 0.572083 1441914209 -0.402954 -0.588257 -0.405334 0.572083 1441914209 -0.402954 -0.588257 -0.405334 0.572083 1441914209 -0.402954 -0.588257 -0.405334 0.572083 1441914209 -0.402954 -0.588257 -0.405334 0.572083 1441914209 -0.402954 -0.588257 -0.405334 0.572083 1441914209 -0.404785 -0.586853 -0.404785 0.572632 1441914209 -0.404785 -0.586853 -0.404785 0.572632 1441914209 -0.404785 -0.586853 -0.404785 0.572632 1441914209 -0.404785 -0.586853 -0.404785 0.572632 1441914209 -0.404785 -0.586853 -0.404785 0.572632 1441914209 -0.404785 -0.586853 -0.404785 0.572632 1441914209 -0.408508 -0.583557 -0.404236 0.573730 1441914209 -0.408508 -0.583557 -0.404236 0.573730 1441914209 -0.408508 -0.583557 -0.404236 0.573730 1441914209 -0.408508 -0.583557 -0.404236 0.573730 1441914209 -0.408508 -0.583557 -0.404236 0.573730 1441914209 -0.408508 -0.583557 -0.404236 0.573730 1441914209 -0.413147 -0.580383 -0.404846 0.573303 1441914209 -0.413147 -0.580383 -0.404846 0.573303 1441914209 -0.413147 -0.580383 -0.404846 0.573303 1441914209 -0.413147 -0.580383 -0.404846 0.573303 1441914209 -0.413147 -0.580383 -0.404846 0.573303 1441914209 -0.413147 -0.580383 -0.404846 0.573303 1441914209 -0.416260 -0.579529 -0.406494 0.570679 1441914209 -0.416260 -0.579529 -0.406494 0.570679 1441914209 -0.416260 -0.579529 -0.406494 0.570679 1441914209 -0.416260 -0.579529 -0.406494 0.570679 1441914209 -0.416260 -0.579529 -0.406494 0.570679 1441914209 -0.416260 -0.579529 -0.406494 0.570679 1441914209 -0.416077 -0.577942 -0.406189 0.572632 1441914209 -0.416077 -0.577942 -0.406189 0.572632 1441914209 -0.416077 -0.577942 -0.406189 0.572632 1441914209 -0.416077 -0.577942 -0.406189 0.572632 1441914209 -0.416077 -0.577942 -0.406189 0.572632 1441914209 -0.416077 -0.577942 -0.406189 0.572632 1441914209 -0.416077 -0.577942 -0.406189 0.572632 1441914209 -0.418518 -0.576782 -0.407227 0.571350 1441914209 -0.418518 -0.576782 -0.407227 0.571350 1441914209 -0.418518 -0.576782 -0.407227 0.571350 1441914209 -0.418518 -0.576782 -0.407227 0.571350 1441914209 -0.418518 -0.576782 -0.407227 0.571350 1441914209 -0.418518 -0.576782 -0.407227 0.571350 1441914209 -0.411865 -0.581970 -0.404907 0.572510 1441914209 -0.411865 -0.581970 -0.404907 0.572510 1441914209 -0.411865 -0.581970 -0.404907 0.572510 1441914209 -0.411865 -0.581970 -0.404907 0.572510 1441914209 -0.411865 -0.581970 -0.404907 0.572510 1441914209 -0.411865 -0.581970 -0.404907 0.572510 1441914209 -0.406738 -0.585327 -0.399353 0.576599 1441914209 -0.406738 -0.585327 -0.399353 0.576599 1441914209 -0.406738 -0.585327 -0.399353 0.576599 1441914209 -0.406738 -0.585327 -0.399353 0.576599 1441914209 -0.406738 -0.585327 -0.399353 0.576599 1441914209 -0.406738 -0.585327 -0.399353 0.576599 1441914209 -0.406738 -0.585327 -0.399353 0.576599 1441914209 -0.402527 -0.589722 -0.396423 0.577087 1441914209 -0.402527 -0.589722 -0.396423 0.577087 1441914209 -0.402527 -0.589722 -0.396423 0.577087 1441914209 -0.402527 -0.589722 -0.396423 0.577087 1441914209 -0.402527 -0.589722 -0.396423 0.577087 1441914209 -0.402527 -0.589722 -0.396423 0.577087 1441914209 -0.400391 -0.592590 -0.393433 0.577698 1441914209 -0.400391 -0.592590 -0.393433 0.577698 1441914209 -0.400391 -0.592590 -0.393433 0.577698 1441914209 -0.400391 -0.592590 -0.393433 0.577698 1441914209 -0.400391 -0.592590 -0.393433 0.577698 1441914209 -0.400391 -0.592590 -0.393433 0.577698 1441914209 -0.398865 -0.595093 -0.392944 0.576538 1441914209 -0.398865 -0.595093 -0.392944 0.576538 1441914209 -0.398865 -0.595093 -0.392944 0.576538 1441914209 -0.398865 -0.595093 -0.392944 0.576538 1441914209 -0.398865 -0.595093 -0.392944 0.576538 1441914209 -0.398865 -0.595093 -0.392944 0.576538 1441914209 -0.397827 -0.596619 -0.393066 0.575623 1441914209 -0.397827 -0.596619 -0.393066 0.575623 1441914209 -0.397827 -0.596619 -0.393066 0.575623 1441914209 -0.397827 -0.596619 -0.393066 0.575623 1441914209 -0.397827 -0.596619 -0.393066 0.575623 1441914209 -0.397827 -0.596619 -0.393066 0.575623 1441914209 -0.397644 -0.596619 -0.394165 0.574951 1441914209 -0.397644 -0.596619 -0.394165 0.574951 1441914209 -0.397644 -0.596619 -0.394165 0.574951 1441914209 -0.397644 -0.596619 -0.394165 0.574951 1441914209 -0.397644 -0.596619 -0.394165 0.574951 1441914209 -0.397644 -0.596619 -0.394165 0.574951 1441914209 -0.397949 -0.595947 -0.395264 0.574707 1441914209 -0.397949 -0.595947 -0.395264 0.574707 1441914209 -0.397949 -0.595947 -0.395264 0.574707 1441914209 -0.397949 -0.595947 -0.395264 0.574707 1441914209 -0.397949 -0.595947 -0.395264 0.574707 1441914209 -0.397949 -0.595947 -0.395264 0.574707 1441914209 -0.398804 -0.595032 -0.395996 0.574524 1441914209 -0.398804 -0.595032 -0.395996 0.574524 1441914209 -0.398804 -0.595032 -0.395996 0.574524 1441914209 -0.398804 -0.595032 -0.395996 0.574524 1441914209 -0.398804 -0.595032 -0.395996 0.574524 1441914209 -0.398804 -0.595032 -0.395996 0.574524 1441914209 -0.398804 -0.595032 -0.395996 0.574524 1441914209 -0.398865 -0.594727 -0.397217 0.573975 1441914209 -0.398865 -0.594727 -0.397217 0.573975 1441914209 -0.398865 -0.594727 -0.397217 0.573975 1441914209 -0.398865 -0.594727 -0.397217 0.573975 1441914209 -0.398865 -0.594727 -0.397217 0.573975 1441914209 -0.398865 -0.594727 -0.397217 0.573975 1441914209 -0.398987 -0.594543 -0.397217 0.574097 1441914209 -0.398987 -0.594543 -0.397217 0.574097 1441914209 -0.398987 -0.594543 -0.397217 0.574097 1441914209 -0.398987 -0.594543 -0.397217 0.574097 1441914209 -0.398987 -0.594543 -0.397217 0.574097 1441914209 -0.398987 -0.594543 -0.397217 0.574097 1441914209 -0.398071 -0.594910 -0.397095 0.574463 1441914209 -0.398071 -0.594910 -0.397095 0.574463 1441914210 -0.398071 -0.594910 -0.397095 0.574463 1441914210 -0.398071 -0.594910 -0.397095 0.574463 1441914210 -0.398071 -0.594910 -0.397095 0.574463 1441914210 -0.398071 -0.594910 -0.397095 0.574463 1441914210 -0.395996 -0.596191 -0.396118 0.575256 1441914210 -0.395996 -0.596191 -0.396118 0.575256 1441914210 -0.395996 -0.596191 -0.396118 0.575256 1441914210 -0.395996 -0.596191 -0.396118 0.575256 1441914210 -0.395996 -0.596191 -0.396118 0.575256 1441914210 -0.395996 -0.596191 -0.396118 0.575256 1441914210 -0.394165 -0.596985 -0.394165 0.576965 1441914210 -0.394165 -0.596985 -0.394165 0.576965 1441914210 -0.394165 -0.596985 -0.394165 0.576965 1441914210 -0.394165 -0.596985 -0.394165 0.576965 1441914210 -0.394165 -0.596985 -0.394165 0.576965 1441914210 -0.393433 -0.597717 -0.393250 0.577393 1441914210 -0.393433 -0.597717 -0.393250 0.577393 1441914210 -0.393433 -0.597717 -0.393250 0.577393 1441914210 -0.393433 -0.597717 -0.393250 0.577393 1441914210 -0.393433 -0.597717 -0.393250 0.577393 1441914210 -0.393433 -0.597717 -0.393250 0.577393 1441914210 -0.393433 -0.597717 -0.393250 0.577393 1441914210 -0.394836 -0.597534 -0.394470 0.575745 1441914210 -0.394836 -0.597534 -0.394470 0.575745 1441914210 -0.394836 -0.597534 -0.394470 0.575745 1441914210 -0.394836 -0.597534 -0.394470 0.575745 1441914210 -0.394836 -0.597534 -0.394470 0.575745 1441914210 -0.394836 -0.597534 -0.394470 0.575745 1441914210 -0.397095 -0.596252 -0.397766 0.573242 1441914210 -0.397095 -0.596252 -0.397766 0.573242 1441914210 -0.397095 -0.596252 -0.397766 0.573242 1441914210 -0.397095 -0.596252 -0.397766 0.573242 1441914210 -0.397095 -0.596252 -0.397766 0.573242 1441914210 -0.397095 -0.596252 -0.397766 0.573242 1441914210 -0.398743 -0.595337 -0.399841 0.571594 1441914210 -0.398743 -0.595337 -0.399841 0.571594 1441914210 -0.398743 -0.595337 -0.399841 0.571594 1441914210 -0.398743 -0.595337 -0.399841 0.571594 1441914210 -0.398743 -0.595337 -0.399841 0.571594 1441914210 -0.398743 -0.595337 -0.399841 0.571594 1441914210 -0.398743 -0.595337 -0.399841 0.571594 1441914210 -0.400452 -0.593933 -0.401550 0.570679 1441914210 -0.400452 -0.593933 -0.401550 0.570679 1441914210 -0.400452 -0.593933 -0.401550 0.570679 1441914210 -0.400452 -0.593933 -0.401550 0.570679 1441914210 -0.400452 -0.593933 -0.401550 0.570679 1441914210 -0.400452 -0.593933 -0.401550 0.570679 1441914210 -0.400635 -0.593689 -0.401733 0.570679 1441914210 -0.400635 -0.593689 -0.401733 0.570679 1441914210 -0.400635 -0.593689 -0.401733 0.570679 1441914210 -0.400635 -0.593689 -0.401733 0.570679 1441914210 -0.400635 -0.593689 -0.401733 0.570679 1441914210 -0.400635 -0.593689 -0.401733 0.570679 1441914210 -0.400879 -0.593750 -0.402222 0.570068 1441914210 -0.400879 -0.593750 -0.402222 0.570068 1441914210 -0.400879 -0.593750 -0.402222 0.570068 1441914210 -0.400879 -0.593750 -0.402222 0.570068 1441914210 -0.400879 -0.593750 -0.402222 0.570068 1441914210 -0.400879 -0.593750 -0.402222 0.570068 1441914210 -0.400879 -0.593750 -0.402222 0.570068 1441914210 -0.399353 -0.595276 -0.402588 0.569336 1441914210 -0.399353 -0.595276 -0.393127 0.569336 1441914210 -0.399353 -0.595276 -0.402588 0.569336 1441914210 -0.399353 -0.595276 -0.402588 0.569336 1441914210 -0.399353 -0.595276 -0.402588 0.569336 1441914210 -0.399353 -0.595276 -0.402588 0.569336 1441914210 -0.398254 -0.596375 -0.402161 0.569275 1441914210 -0.398254 -0.596375 -0.402161 0.569275 1441914210 -0.398254 -0.596375 -0.402161 0.569275 1441914210 -0.398254 -0.596375 -0.402161 0.569275 1441914210 -0.398254 -0.596375 -0.402161 0.569275 1441914210 -0.398254 -0.596375 -0.402161 0.569275 1441914210 -0.396545 -0.597351 -0.399841 0.571045 1441914210 -0.396545 -0.597351 -0.399841 0.571045 1441914210 -0.396545 -0.597351 -0.399841 0.571045 1441914210 -0.396545 -0.597351 -0.399841 0.571045 1441914210 -0.396545 -0.597351 -0.399841 0.571045 1441914210 -0.396545 -0.597351 -0.399841 0.571045 1441914210 -0.395020 -0.598328 -0.398071 0.572266 1441914210 -0.395020 -0.598328 -0.398071 0.572266 1441914210 -0.395020 -0.598328 -0.398071 0.572266 1441914210 -0.395020 -0.598328 -0.398071 0.572266 1441914210 -0.395020 -0.598328 -0.398071 0.572266 1441914210 -0.395020 -0.598328 -0.398071 0.572266 1441914210 -0.395020 -0.598328 -0.398071 0.572266 1441914210 -0.394165 -0.599304 -0.396484 0.572998 1441914210 -0.394165 -0.599304 -0.396484 0.572998 1441914210 -0.394165 -0.599304 -0.396484 0.572998 1441914210 -0.394165 -0.599304 -0.396484 0.572998 1441914210 -0.394165 -0.599304 -0.396484 0.572998 1441914210 -0.394165 -0.599304 -0.396484 0.572998 1441914210 -0.393616 -0.599670 -0.394958 0.574036 1441914210 -0.393616 -0.599670 -0.394958 0.574036 1441914210 -0.393616 -0.599670 -0.394958 0.574036 1441914210 -0.393616 -0.599670 -0.394958 0.574036 1441914210 -0.393616 -0.599670 -0.394958 0.574036 1441914210 -0.393616 -0.599670 -0.394958 0.574036 1441914210 -0.392822 -0.600037 -0.393860 0.575012 1441914210 -0.392822 -0.600037 -0.393860 0.575012 1441914210 -0.392822 -0.600037 -0.393860 0.575012 1441914210 -0.392822 -0.600037 -0.393860 0.575012 1441914210 -0.392822 -0.600037 -0.393860 0.575012 1441914210 -0.392822 -0.600037 -0.393860 0.575012 1441914210 -0.391541 -0.601135 -0.393494 0.574951 1441914210 -0.391541 -0.601135 -0.393494 0.574951 1441914210 -0.391541 -0.601135 -0.393494 0.574951 1441914210 -0.391541 -0.601135 -0.393494 0.574951 1441914210 -0.391541 -0.601135 -0.393494 0.574951 1441914210 -0.391541 -0.601135 -0.393494 0.574951 1441914210 -0.391541 -0.601135 -0.393494 0.574951 1441914210 -0.391418 -0.600403 -0.392761 0.576233 1441914210 -0.391418 -0.600403 -0.392761 0.576233 1441914210 -0.391418 -0.600403 -0.392761 0.576233 1441914211 -0.391418 -0.600403 -0.392761 0.576233 1441914211 -0.391418 -0.600403 -0.392761 0.576233 1441914211 -0.391418 -0.600403 -0.392761 0.576233 1441914211 -0.391846 -0.599609 -0.392944 0.576721 1441914211 -0.391846 -0.599609 -0.392944 0.576721 1441914211 -0.391846 -0.599609 -0.392944 0.576721 1441914211 -0.391846 -0.599609 -0.392944 0.576721 1441914211 -0.391846 -0.599609 -0.392944 0.576721 1441914211 -0.391846 -0.599609 -0.392944 0.576721 1441914211 -0.392456 -0.598450 -0.392639 0.577698 1441914211 -0.392456 -0.598450 -0.392639 0.577698 1441914211 -0.392456 -0.598450 -0.392639 0.577698 1441914211 -0.392456 -0.598450 -0.392639 0.577698 1441914211 -0.392456 -0.598450 -0.392639 0.577698 1441914211 -0.392456 -0.598450 -0.392639 0.577698 1441914211 -0.393738 -0.596802 -0.393616 0.577820 1441914211 -0.393738 -0.596802 -0.393616 0.577820 1441914211 -0.393738 -0.596802 -0.393616 0.577820 1441914211 -0.393738 -0.596802 -0.393616 0.577820 1441914211 -0.393738 -0.596802 -0.393616 0.577820 1441914211 -0.393738 -0.596802 -0.393616 0.577820 1441914211 -0.394836 -0.595520 -0.395020 0.577515 1441914211 -0.394836 -0.595520 -0.395020 0.577515 1441914211 -0.394836 -0.595520 -0.395020 0.577515 1441914211 -0.394836 -0.595520 -0.395020 0.577515 1441914211 -0.394836 -0.595520 -0.395020 0.577515 1441914211 -0.394836 -0.595520 -0.395020 0.577515 1441914211 -0.394836 -0.595520 -0.395020 0.577515 1441914211 -0.395264 -0.594299 -0.395874 0.577881 1441914211 -0.395264 -0.594299 -0.395874 0.577881 1441914211 -0.395264 -0.594299 -0.395874 0.577881 1441914211 -0.395264 -0.594299 -0.395874 0.577881 1441914211 -0.395264 -0.594299 -0.395874 0.577881 1441914211 -0.395264 -0.594299 -0.395874 0.577881 1441914211 -0.396057 -0.593323 -0.395874 0.578308 1441914211 -0.396057 -0.593323 -0.395874 0.578308 1441914211 -0.396057 -0.593323 -0.395874 0.578308 1441914211 -0.396057 -0.593323 -0.395874 0.578308 1441914211 -0.396057 -0.593323 -0.395874 0.578308 1441914211 -0.396057 -0.593323 -0.395874 0.578308 1441914211 -0.396179 -0.593201 -0.395508 0.578613 1441914211 -0.396179 -0.593201 -0.395508 0.578613 1441914211 -0.396179 -0.593201 -0.395508 0.578613 1441914211 -0.396179 -0.593201 -0.395508 0.578613 1441914211 -0.396179 -0.593201 -0.395508 0.578613 1441914211 -0.396729 -0.593018 -0.395935 0.578125 1441914211 -0.396729 -0.593018 -0.395935 0.578125 1441914211 -0.396729 -0.593018 -0.395935 0.578125 1441914211 -0.396729 -0.593018 -0.395935 0.578125 1441914211 -0.396729 -0.593018 -0.395935 0.578125 1441914211 -0.396729 -0.593018 -0.395935 0.578125 1441914211 -0.397278 -0.592773 -0.395996 0.577942 1441914211 -0.397278 -0.592773 -0.395996 0.577942 1441914211 -0.397278 -0.592773 -0.395996 0.577942 1441914211 -0.397278 -0.592773 -0.395996 0.577942 1441914211 -0.397278 -0.592773 -0.395996 0.577942 1441914211 -0.397278 -0.592773 -0.395996 0.577942 1441914211 -0.397278 -0.592773 -0.395996 0.577942 1441914211 -0.398743 -0.592041 -0.396729 0.577148 1441914211 -0.398743 -0.592041 -0.396729 0.577148 1441914211 -0.398743 -0.592041 -0.396729 0.577148 1441914211 -0.398743 -0.592041 -0.396729 0.577148 1441914211 -0.398743 -0.592041 -0.396729 0.577148 1441914211 -0.398743 -0.592041 -0.396729 0.577148 1441914211 -0.400085 -0.591248 -0.397522 0.576538 1441914211 -0.400085 -0.591248 -0.397522 0.576538 1441914211 -0.400085 -0.591248 -0.397522 0.576538 1441914211 -0.400085 -0.591248 -0.397522 0.576538 1441914211 -0.400085 -0.591248 -0.397522 0.576538 1441914211 -0.400085 -0.591248 -0.397522 0.576538 1441914211 -0.400085 -0.591248 -0.397522 0.576538 1441914211 -0.402344 -0.589783 -0.398315 0.575928 1441914211 -0.402344 -0.589783 -0.398315 0.575928 1441914211 -0.402344 -0.589783 -0.398315 0.575928 1441914211 -0.402344 -0.589783 -0.398315 0.575928 1441914211 -0.402344 -0.589783 -0.398315 0.575928 1441914211 -0.402344 -0.589783 -0.398315 0.575928 1441914211 -0.402344 -0.589783 -0.398315 0.575928 1441914211 -0.406067 -0.587280 -0.400269 0.574463 1441914211 -0.406067 -0.587280 -0.400269 0.574463 1441914211 -0.406067 -0.587280 -0.400269 0.574463 1441914211 -0.406067 -0.587280 -0.400269 0.574463 1441914211 -0.406067 -0.587280 -0.400269 0.574463 1441914211 -0.406067 -0.587280 -0.400269 0.574463 1441914211 -0.408264 -0.585754 -0.402527 0.572876 1441914211 -0.408264 -0.585754 -0.402527 0.572876 1441914211 -0.408264 -0.585754 -0.402527 0.572876 1441914211 -0.408264 -0.585754 -0.402527 0.572876 1441914211 -0.408264 -0.585754 -0.402527 0.572876 1441914211 -0.408264 -0.585754 -0.402527 0.572876 1441914211 -0.408264 -0.585754 -0.402527 0.572876 1441914211 -0.409546 -0.584473 -0.404236 0.572083 1441914211 -0.409546 -0.584473 -0.404236 0.572083 1441914211 -0.409546 -0.584473 -0.404236 0.572083 1441914211 -0.409546 -0.584473 -0.404236 0.572083 1441914211 -0.409546 -0.584473 -0.404236 0.572083 1441914211 -0.409546 -0.584473 -0.404236 0.572083 1441914211 -0.409546 -0.584473 -0.404053 0.572205 1441914211 -0.409546 -0.584473 -0.404053 0.572205 1441914211 -0.409546 -0.584473 -0.404053 0.572205 1441914211 -0.409546 -0.584473 -0.404053 0.572205 1441914211 -0.409546 -0.584473 -0.404053 0.572205 1441914211 -0.409546 -0.584473 -0.404053 0.572205 1441914211 -0.408020 -0.585266 -0.402649 0.573486 1441914211 -0.408020 -0.585266 -0.402649 0.573486 1441914211 -0.408020 -0.585266 -0.402649 0.573486 1441914211 -0.408020 -0.585266 -0.402649 0.573486 1441914211 -0.408020 -0.585266 -0.402649 0.573486 1441914211 -0.408020 -0.585266 -0.402649 0.573486 1441914211 -0.405457 -0.587280 -0.400391 0.574890 1441914211 -0.405457 -0.587280 -0.400391 0.574890 1441914211 -0.405457 -0.587280 -0.400391 0.574890 1441914211 -0.405457 -0.587280 -0.400391 0.574890 1441914211 -0.405457 -0.587280 -0.400391 0.574890 1441914212 -0.405457 -0.587280 -0.400391 0.574890 1441914212 -0.403076 -0.589722 -0.397888 0.575745 1441914212 -0.403076 -0.589722 -0.397888 0.575745 1441914212 -0.403076 -0.589722 -0.397888 0.575745 1441914212 -0.403076 -0.589722 -0.397888 0.575745 1441914212 -0.403076 -0.589722 -0.397888 0.575745 1441914212 -0.403076 -0.589722 -0.397888 0.575745 1441914212 -0.403076 -0.589722 -0.397888 0.575745 1441914212 -0.401550 -0.591248 -0.395081 0.577209 1441914212 -0.401550 -0.591248 -0.395081 0.577209 1441914212 -0.401550 -0.591248 -0.395081 0.577209 1441914212 -0.401550 -0.591248 -0.395081 0.577209 1441914212 -0.401550 -0.591248 -0.395081 0.577209 1441914212 -0.401550 -0.591248 -0.395081 0.577209 1441914212 -0.401245 -0.592285 -0.393799 0.577209 1441914212 -0.401245 -0.592285 -0.393799 0.577209 1441914212 -0.401245 -0.592285 -0.393799 0.577209 1441914212 -0.401245 -0.592285 -0.393799 0.577209 1441914212 -0.401245 -0.592285 -0.393799 0.577209 1441914212 -0.401245 -0.592285 -0.393799 0.577209 1441914212 -0.401001 -0.592896 -0.393372 0.577087 1441914212 -0.401001 -0.592896 -0.393372 0.577087 1441914212 -0.401001 -0.592896 -0.393372 0.577087 1441914212 -0.401001 -0.592896 -0.393372 0.577087 1441914212 -0.401001 -0.592896 -0.393372 0.577087 1441914212 -0.401001 -0.592896 -0.393372 0.577087 1441914212 -0.401001 -0.592896 -0.393372 0.577087 1441914212 -0.400574 -0.593079 -0.392944 0.577454 1441914212 -0.400574 -0.593079 -0.392944 0.577454 1441914212 -0.400574 -0.593079 -0.392944 0.577454 1441914212 -0.400574 -0.593079 -0.392944 0.577454 1441914212 -0.400574 -0.593079 -0.392944 0.577454 1441914212 -0.400574 -0.593079 -0.392944 0.577454 1441914212 -0.400146 -0.592834 -0.393372 0.577698 1441914212 -0.400146 -0.592834 -0.393372 0.577698 1441914212 -0.400146 -0.592834 -0.393372 0.577698 1441914212 -0.400146 -0.592834 -0.393372 0.577698 1441914212 -0.400146 -0.592834 -0.393372 0.577698 1441914212 -0.400146 -0.592834 -0.393372 0.577698 1441914212 -0.400574 -0.592163 -0.394104 0.577576 1441914212 -0.400574 -0.592163 -0.394104 0.577576 1441914212 -0.400574 -0.592163 -0.394104 0.577576 1441914212 -0.400574 -0.592163 -0.394104 0.577576 1441914212 -0.400574 -0.592163 -0.394104 0.577576 1441914212 -0.400574 -0.592163 -0.394104 0.577576 1441914212 -0.400574 -0.592163 -0.394104 0.577576 1441914212 -0.401123 -0.591553 -0.395325 0.577026 1441914212 -0.401123 -0.591553 -0.395325 0.577026 1441914212 -0.401123 -0.591553 -0.395325 0.577026 1441914212 -0.401123 -0.591553 -0.395325 0.577026 1441914212 -0.401123 -0.591553 -0.395325 0.577026 1441914212 -0.402283 -0.591064 -0.397095 0.575500 1441914212 -0.402283 -0.591064 -0.397095 0.575500 1441914212 -0.402283 -0.591064 -0.397095 0.575500 1441914212 -0.402283 -0.591064 -0.397095 0.575500 1441914212 -0.402283 -0.591064 -0.397095 0.575500 1441914212 -0.402283 -0.591064 -0.397095 0.575500 1441914212 -0.402283 -0.591064 -0.397095 0.575500 1441914212 -0.402954 -0.590637 -0.399231 0.573975 1441914212 -0.402954 -0.590637 -0.399231 0.573975 1441914212 -0.402954 -0.590637 -0.399231 0.573975 1441914212 -0.402954 -0.590637 -0.399231 0.573975 1441914212 -0.402954 -0.590637 -0.399231 0.573975 1441914212 
-0.370789 -0.620422 -0.393433 0.568237 1441914236 -0.371643 -0.619385 -0.394470 0.568054 1441914236 -0.371643 -0.619385 -0.394470 0.568054 1441914236 -0.371643 -0.619385 -0.394470 0.568054 1441914236 -0.371643 -0.619385 -0.394470 0.568054 1441914236 -0.371643 -0.619385 -0.394470 0.568054 1441914236 -0.371643 -0.619385 -0.394470 0.568054 1441914236 -0.373169 -0.617554 -0.396118 0.567871 1441914236 -0.373169 -0.617554 -0.396118 0.567871 1441914236 -0.373169 -0.617554 -0.396118 0.567871 1441914236 -0.373169 -0.617554 -0.396118 0.567871 1441914236 -0.373169 -0.617554 -0.396118 0.567871 1441914236 -0.373169 -0.617554 -0.396118 0.567871 1441914236 -0.373169 -0.617554 -0.396118 0.567871 1441914236 -0.374451 -0.615784 -0.398682 0.567200 1441914236 -0.374451 -0.615784 -0.398682 0.567200 1441914236 -0.374451 -0.615784 -0.398682 0.567200 1441914236 -0.374451 -0.615784 -0.398682 0.567200 1441914236 -0.374451 -0.615784 -0.398682 0.567200 1441914236 -0.374451 -0.615784 -0.398682 0.567200 1441914236 -0.376465 -0.614258 -0.401978 0.565125 1441914236 -0.376465 -0.614258 -0.401978 0.565125 1441914236 -0.376465 -0.614258 -0.401978 0.565125 1441914236 -0.376465 -0.614258 -0.401978 0.565125 1441914236 -0.376465 -0.614258 -0.401978 0.565125 1441914236 -0.376465 -0.614258 -0.401978 0.565125 1441914236 -0.377686 -0.613403 -0.404968 0.563110 1441914236 -0.377686 -0.613403 -0.404968 0.563110 1441914236 -0.377686 -0.613403 -0.404968 0.563110 1441914236 -0.377686 -0.613403 -0.404968 0.563110 1441914236 -0.377686 -0.613403 -0.404968 0.563110 1441914236 -0.377686 -0.613403 -0.404968 0.563110 1441914236 -0.378967 -0.612000 -0.405762 0.563232 1441914236 -0.378967 -0.612000 -0.405762 0.563232 1441914236 -0.378967 -0.612000 -0.405762 0.563232 1441914236 -0.378967 -0.612000 -0.405762 0.563232 1441914236 -0.378967 -0.612000 -0.405762 0.563232 1441914236 -0.378967 -0.612000 -0.405762 0.563232 1441914236 -0.378967 -0.612000 -0.405762 0.563232 1441914236 -0.380554 -0.610596 -0.405640 0.563782 1441914236 -0.380554 -0.610596 -0.405640 0.563782 1441914236 -0.380554 -0.610596 -0.405640 0.563782 1441914236 -0.380554 -0.610596 -0.405640 0.563782 1441914236 -0.380554 -0.610596 -0.405640 0.563782 1441914236 -0.380554 -0.610596 -0.405640 0.563782 1441914236 -0.381714 -0.610962 -0.405701 0.562561 1441914236 -0.381714 -0.610962 -0.405701 0.562561 1441914236 -0.381714 -0.610962 -0.405701 0.562561 1441914236 -0.381714 -0.610962 -0.405701 0.562561 1441914236 -0.381714 -0.610962 -0.405701 0.562561 1441914236 -0.381714 -0.610962 -0.405701 0.562561 1441914236 -0.381714 -0.610962 -0.405701 0.562561 1441914236 -0.381409 -0.611084 -0.405090 0.563110 1441914236 -0.381409 -0.611084 -0.405090 0.563110 1441914236 -0.381409 -0.611084 -0.405090 0.563110 1441914236 -0.381409 -0.611084 -0.405090 0.563110 1441914236 -0.381409 -0.611084 -0.405090 0.563110 1441914236 -0.381409 -0.611084 -0.405090 0.563110 1441914236 -0.380737 -0.612183 -0.404297 0.562866 1441914236 -0.380737 -0.612183 -0.404297 0.562866 1441914236 -0.380737 -0.612183 -0.404297 0.562866 1441914236 -0.380737 -0.612183 -0.404297 0.562866 1441914236 -0.380737 -0.612183 -0.404297 0.562866 1441914236 -0.380737 -0.612183 -0.404297 0.562866 1441914236 -0.379578 -0.613831 -0.403198 0.562683 1441914236 -0.379578 -0.613831 -0.403198 0.562683 1441914236 -0.379578 -0.613831 -0.403198 0.562683 1441914236 -0.379578 -0.613831 -0.403198 0.562683 1441914236 -0.379578 -0.613831 -0.403198 0.562683 1441914236 -0.379578 -0.613831 -0.403198 0.562683 1441914236 -0.379517 -0.614746 -0.402710 0.562073 1441914236 -0.379517 -0.614746 -0.402710 0.562073 1441914236 -0.379517 -0.614746 -0.402710 0.562073 1441914236 -0.379517 -0.614746 -0.402710 0.562073 1441914236 -0.379517 -0.614746 -0.402710 0.562073 1441914236 -0.379517 -0.614746 -0.402710 0.562073 1441914236 -0.380737 -0.614807 -0.402405 0.561401 1441914236 -0.380737 -0.614807 -0.402405 0.561401 1441914236 -0.380737 -0.614807 -0.402405 0.561401 1441914236 -0.380737 -0.614807 -0.402405 0.561401 1441914236 -0.380737 -0.614807 -0.402405 0.561401 1441914236 -0.380737 -0.614807 -0.402405 0.561401 1441914236 -0.381592 -0.614502 -0.403015 0.560791 1441914236 -0.381592 -0.614502 -0.403015 0.560791 1441914237 -0.381592 -0.614502 -0.403015 0.560791 1441914237 -0.381592 -0.614502 -0.403015 0.560791 1441914237 -0.381592 -0.614502 -0.403015 0.560791 1441914237 -0.381592 -0.614502 -0.403015 0.560791 1441914237 -0.381531 -0.613770 -0.402527 0.561890 1441914237 -0.381531 -0.613770 -0.402527 0.561890 1441914237 -0.381531 -0.613770 -0.402527 0.561890 1441914237 -0.381531 -0.613770 -0.402527 0.561890 1441914237 -0.381531 -0.613770 -0.402527 0.561890 1441914237 -0.381531 -0.613770 -0.402527 0.561890 1441914237 -0.381531 -0.613770 -0.402527 0.561890 1441914237 -0.380432 -0.614197 -0.401245 0.563049 1441914237 -0.380432 -0.614197 -0.401245 0.563049 1441914237 -0.380432 -0.614197 -0.401245 0.563049 1441914237 -0.380432 -0.614197 -0.401245 0.563049 1441914237 -0.380432 -0.614197 -0.401245 0.563049 1441914237 -0.380432 -0.614197 -0.401245 0.563049 1441914237 -0.378418 -0.615234 -0.398499 0.565308 1441914237 -0.378418 -0.615234 -0.398499 0.565308 1441914237 -0.378418 -0.615234 -0.398499 0.565308 1441914237 -0.378418 -0.615234 -0.398499 0.565308 1441914237 -0.378418 -0.615234 -0.398499 0.565308 1441914237 -0.378418 -0.615234 -0.398499 0.565308 1441914237 -0.378418 -0.615234 -0.398499 0.565308 1441914237 -0.376221 -0.617126 -0.395874 0.566467 1441914237 -0.376221 -0.617126 -0.395874 0.566467 1441914237 -0.376221 -0.617126 -0.395874 0.566467 1441914237 -0.376221 -0.617126 -0.395874 0.566467 1441914237 -0.376221 -0.617126 -0.395874 0.566467 1441914237 -0.374146 -0.620667 -0.393860 0.565430 1441914237 -0.374146 -0.620667 -0.393860 0.565430 1441914237 -0.374146 -0.620667 -0.393860 0.565430 1441914237 -0.374146 -0.620667 -0.393860 0.565430 1441914237 -0.374146 -0.620667 -0.393860 0.565430 1441914237 -0.374146 -0.620667 -0.393860 0.565430 1441914237 -0.373657 -0.621643 -0.390076 0.567261 1441914237 -0.373657 -0.621643 -0.390076 0.567261 1441914237 -0.373657 -0.621643 -0.390076 0.567261 1441914237 -0.373657 -0.621643 -0.390076 0.567261 1441914237 -0.373657 -0.621643 -0.390076 0.567261 1441914237 -0.373657 -0.621643 -0.390076 0.567261 1441914237 -0.374146 -0.620483 -0.393677 0.565796 1441914237 -0.374146 -0.620483 -0.393677 0.565796 1441914237 -0.374146 -0.620483 -0.393677 0.565796 1441914237 -0.374146 -0.620483 -0.393677 0.565796 1441914237 -0.374146 -0.620483 -0.393677 0.565796 1441914237 -0.374146 -0.620483 -0.393677 0.565796 1441914237 -0.374146 -0.620483 -0.393677 0.565796 1441914237 -0.378662 -0.617126 -0.397705 0.563660 1441914237 -0.378662 -0.617126 -0.397705 0.563660 1441914237 -0.378662 -0.617126 -0.397705 0.563660 1441914237 -0.378662 -0.617126 -0.397705 0.563660 1441914237 -0.378662 -0.617126 -0.397705 0.563660 1441914237 -0.378662 -0.617126 -0.397705 0.563660 1441914237 -0.382019 -0.613586 -0.401428 0.562561 1441914237 -0.382019 -0.613586 -0.401428 0.562561 1441914237 -0.382019 -0.613586 -0.401428 0.562561 1441914237 -0.382019 -0.613586 -0.401428 0.562561 1441914237 -0.382019 -0.613586 -0.401428 0.562561 1441914237 -0.382019 -0.613586 -0.401428 0.562561 1441914237 -0.382874 -0.611572 -0.404419 0.562012 1441914237 -0.382874 -0.611572 -0.404419 0.562012 1441914237 -0.382874 -0.611572 -0.404419 0.562012 1441914237 -0.382874 -0.611572 -0.404419 0.562012 1441914237 -0.382874 -0.611572 -0.404419 0.562012 1441914237 -0.382874 -0.611572 -0.404419 0.562012 1441914237 -0.382874 -0.611572 -0.404419 0.562012 1441914237 -0.384338 -0.609985 -0.405334 0.562073 1441914237 -0.384338 -0.609985 -0.405334 0.562073 1441914237 -0.384338 -0.609985 -0.405334 0.562073 1441914237 -0.384338 -0.609985 -0.405334 0.562073 1441914237 -0.384338 -0.609985 -0.405334 0.562073 1441914237 -0.384338 -0.609985 -0.405334 0.562073 1441914237 -0.385681 -0.609131 -0.405579 0.562012 1441914237 -0.385681 -0.609131 -0.405579 0.562012 1441914237 -0.385681 -0.609131 -0.405579 0.562012 1441914237 -0.385681 -0.609131 -0.405579 0.562012 1441914237 -0.385681 -0.609131 -0.405579 0.562012 1441914237 -0.385681 -0.609131 -0.405579 0.562012 1441914237 -0.385681 -0.609131 -0.405579 0.562012 1441914237 -0.386292 -0.608154 -0.403931 0.563782 1441914237 -0.386292 -0.608154 -0.403931 0.563782 1441914237 -0.386292 -0.608154 -0.403931 0.563782 1441914237 -0.386292 -0.608154 -0.403931 0.563782 1441914237 -0.386292 -0.608154 -0.403931 0.563782 1441914237 -0.386292 -0.608154 -0.403931 0.563782 1441914237 -0.385559 -0.608582 -0.402039 0.565186 1441914237 -0.385559 -0.608582 -0.402039 0.565186 1441914237 -0.385559 -0.608582 -0.402039 0.565186 1441914237 -0.385559 -0.608582 -0.402039 0.565186 1441914237 -0.385559 -0.608582 -0.402039 0.565186 1441914237 -0.385559 -0.608582 -0.402039 0.565186 1441914237 -0.385559 -0.608582 -0.402039 0.565186 1441914237 -0.384155 -0.609558 -0.400818 0.565857 1441914237 -0.384155 -0.609558 -0.400818 0.565857 1441914237 -0.384155 -0.609558 -0.400818 0.565857 1441914237 -0.384155 -0.609558 -0.400818 0.565857 1441914237 -0.384155 -0.609558 -0.400818 0.565857 1441914237 -0.384155 -0.609558 -0.400818 0.565857 1441914237 -0.382751 -0.609741 -0.398865 0.567993 1441914237 -0.382751 -0.609741 -0.398865 0.567993 1441914237 -0.382751 -0.609741 -0.398865 0.567993 1441914237 -0.382751 -0.609741 -0.398865 0.567993 1441914237 -0.382751 -0.609741 -0.398865 0.567993 1441914237 -0.382751 -0.609741 -0.398865 0.567993 1441914237 -0.382446 -0.610474 -0.397522 0.568359 1441914237 -0.382446 -0.610474 -0.397522 0.568359 1441914237 -0.382446 -0.610474 -0.397522 0.568359 1441914237 -0.382446 -0.610474 -0.397522 0.568359 1441914237 -0.382446 -0.610474 -0.397522 0.568359 1441914237 -0.382446 -0.610474 -0.397522 0.568359 1441914237 -0.382446 -0.610474 -0.397522 0.568359 1441914237 -0.383362 -0.609924 -0.397278 0.568542 1441914237 -0.383362 -0.609924 -0.397278 0.568542 1441914237 -0.383362 -0.609924 -0.397278 0.568542 1441914238 -0.383362 -0.609924 -0.397278 0.568542 1441914238 -0.383362 -0.609924 -0.397278 0.568542 1441914238 -0.383362 -0.609924 -0.397278 0.568542 1441914238 -0.384888 -0.608826 -0.397522 0.568604 1441914238 -0.384888 -0.608826 -0.397522 0.568604 1441914238 -0.384888 -0.608826 -0.397522 0.568604 1441914238 -0.384888 -0.608826 -0.397522 0.568604 1441914238 -0.384888 -0.608826 -0.397522 0.568604 1441914238 -0.384888 -0.608826 -0.397522 0.568604 1441914238 -0.386169 -0.607727 -0.397705 0.568726 1441914238 -0.386169 -0.607727 -0.397705 0.568726 1441914238 -0.386169 -0.607727 -0.397705 0.568726 1441914238 -0.386169 -0.607727 -0.397705 0.568726 1441914238 -0.386169 -0.607727 -0.397705 0.568726 1441914238 -0.386169 -0.607727 -0.397705 0.568726 1441914238 -0.385315 -0.607910 -0.396790 0.569763 1441914238 -0.385315 -0.607910 -0.396790 0.569763 1441914238 -0.385315 -0.607910 -0.396790 0.569763 1441914238 -0.385315 -0.607910 -0.396790 0.569763 1441914238 -0.385315 -0.607910 -0.396790 0.569763 1441914238 -0.385315 -0.607910 -0.396790 0.569763 1441914238 -0.385315 -0.607910 -0.396790 0.569763 1441914238 -0.382080 -0.609497 -0.393494 0.572510 1441914238 -0.382080 -0.609497 -0.393494 0.572510 1441914238 -0.382080 -0.609497 -0.393494 0.572510 1441914238 -0.382080 -0.609497 -0.393494 0.572510 1441914238 -0.382080 -0.609497 -0.393494 0.572510 1441914238 -0.382080 -0.609497 -0.393494 0.572510 1441914238 -0.377869 -0.611511 -0.389526 0.575806 1441914238 -0.377869 -0.611511 -0.389526 0.575806 1441914238 -0.377869 -0.611511 -0.389526 0.575806 1441914238 -0.377869 -0.611511 -0.389526 0.575806 1441914238 -0.377869 -0.611511 -0.389526 0.575806 1441914238 -0.377869 -0.611511 -0.389526 0.575806 1441914238 -0.377869 -0.611511 -0.389526 0.575806 1441914238 -0.373291 -0.614014 -0.384644 0.579468 1441914238 -0.373291 -0.614014 -0.384644 0.579468 1441914238 -0.373291 -0.614014 -0.384644 0.579468 1441914238 -0.373291 -0.614014 -0.384644 0.579468 1441914238 -0.373291 -0.614014 -0.384644 0.579468 1441914238 -0.373291 -0.614014 -0.384644 0.579468 1441914238 -0.369751 -0.616089 -0.381348 0.581665 1441914238 -0.369751 -0.616089 -0.381348 0.581665 1441914238 -0.369751 -0.616089 -0.381348 0.581665 1441914238 -0.369751 -0.616089 -0.381348 0.581665 1441914238 -0.369751 -0.616089 -0.381348 0.581665 1441914238 -0.369751 -0.616089 -0.381348 0.581665 1441914238 -0.366089 -0.617798 -0.379028 0.583679 1441914238 -0.366089 -0.617798 -0.379028 0.583679 1441914238 -0.366089 -0.617798 -0.379028 0.583679 1441914238 -0.366089 -0.617798 -0.379028 0.583679 1441914238 -0.366089 -0.617798 -0.379028 0.583679 1441914238 -0.366089 -0.617798 -0.379028 0.583679 1441914238 -0.365479 -0.618469 -0.379089 0.583252 1441914238 -0.365479 -0.618469 -0.379089 0.583252 1441914238 -0.365479 -0.618469 -0.379089 0.583252 1441914238 -0.365479 -0.618469 -0.379089 0.583252 1441914238 -0.365479 -0.618469 -0.379089 0.583252 1441914238 -0.365479 -0.618469 -0.379089 0.583252 1441914238 -0.365479 -0.618469 -0.379089 0.583252 1441914238 -0.367737 -0.617310 -0.383057 0.580505 1441914238 -0.367737 -0.617310 -0.383057 0.580505 1441914238 -0.367737 -0.617310 -0.383057 0.580505 1441914238 -0.367737 -0.617310 -0.383057 0.580505 1441914238 -0.367737 -0.617310 -0.383057 0.580505 1441914238 -0.367737 -0.617310 -0.383057 0.580505 1441914238 -0.371765 -0.614441 -0.388428 0.577393 1441914238 -0.371765 -0.614441 -0.388428 0.577393 1441914238 -0.371765 -0.614441 -0.388428 0.577393 1441914238 -0.371765 -0.614441 -0.388428 0.577393 1441914238 -0.371765 -0.614441 -0.388428 0.577393 1441914238 -0.371765 -0.614441 -0.388428 0.577393 1441914238 -0.371765 -0.614441 -0.388428 0.577393 1441914238 -0.374634 -0.611694 -0.393921 0.574768 1441914238 -0.374634 -0.611694 -0.393921 0.574768 1441914238 -0.374634 -0.611694 -0.393921 0.574768 1441914238 -0.374634 -0.611694 -0.393921 0.574768 1441914238 -0.374634 -0.611694 -0.393921 0.574768 1441914238 -0.374634 -0.611694 -0.393921 0.574768 1441914238 -0.376099 -0.609924 -0.397095 0.573486 1441914238 -0.376099 -0.609924 -0.397095 0.573486 1441914238 -0.376099 -0.609924 -0.397095 0.573486 1441914238 -0.376099 -0.609924 -0.397095 0.573486 1441914238 -0.376099 -0.609924 -0.397095 0.573486 1441914238 -0.376099 -0.609924 -0.397095 0.573486 1441914238 -0.375916 -0.609253 -0.398560 0.573364 1441914238 -0.375916 -0.609253 -0.398560 0.573364 1441914238 -0.375916 -0.609253 -0.398560 0.573364 1441914238 -0.375916 -0.609253 -0.398560 0.573364 1441914238 -0.375916 -0.609253 -0.398560 0.573364 1441914238 -0.375916 -0.609253 -0.398560 0.573364 1441914238 -0.376953 -0.608521 -0.399353 0.572876 1441914238 -0.376953 -0.608521 -0.399353 0.572876 1441914238 -0.376953 -0.608521 -0.399353 0.572876 1441914238 -0.376953 -0.608521 -0.399353 0.572876 1441914238 -0.376953 -0.608521 -0.399353 0.572876 1441914238 -0.376953 -0.608521 -0.399353 0.572876 1441914238 -0.376953 -0.608521 -0.399353 0.572876 1441914238 -0.377380 -0.608276 -0.398926 0.573181 1441914238 -0.377380 -0.608276 -0.398926 0.573181 1441914238 -0.377380 -0.608276 -0.398926 0.573181 1441914238 -0.377380 -0.608276 -0.398926 0.573181 1441914238 -0.377380 -0.608276 -0.398926 0.573181 1441914238 -0.377380 -0.608276 -0.398926 0.573181 1441914238 -0.375244 -0.610168 -0.397461 0.573547 1441914238 -0.375244 -0.610168 -0.397461 0.573547 1441914238 -0.375244 -0.610168 -0.397461 0.573547 1441914238 -0.375244 -0.610168 -0.397461 0.573547 1441914238 -0.375244 -0.610168 -0.397461 0.573547 1441914238 -0.375244 -0.610168 -0.397461 0.573547 1441914238 -0.372986 -0.612915 -0.393799 0.574585 1441914238 -0.372986 -0.612915 -0.393799 0.574585 1441914238 -0.372986 -0.612915 -0.393799 0.574585 1441914239 -0.372986 -0.612915 -0.393799 0.574585 1441914239 -0.372986 -0.612915 -0.393799 0.574585 1441914239 -0.372986 -0.612915 -0.393799 0.574585 1441914239 -0.370605 -0.615112 -0.391296 0.575500 1441914239 -0.370605 -0.615112 -0.391296 0.575500 1441914239 -0.370605 -0.615112 -0.391296 0.575500 1441914239 -0.370605 -0.615112 -0.391296 0.575500 1441914239 -0.370605 -0.615112 -0.391296 0.575500 1441914239 -0.370605 -0.615112 -0.391296 0.575500 1441914239 -0.370178 -0.616333 -0.390930 0.574707 1441914239 -0.370178 -0.616333 -0.390930 0.574707 1441914239 -0.370178 -0.616333 -0.390930 0.574707 1441914239 -0.370178 -0.616333 -0.390930 0.574707 1441914239 -0.370178 -0.616333 -0.390930 0.574707 1441914239 -0.370178 -0.616333 -0.390930 0.574707 1441914239 -0.371338 -0.616028 -0.392273 0.573364 1441914239 -0.371338 -0.616028 -0.392273 0.573364 1441914239 -0.371338 -0.616028 -0.392273 0.573364 1441914239 -0.371338 -0.616028 -0.392273 0.573364 1441914239 -0.371338 -0.616028 -0.392273 0.573364 1441914239 -0.371338 -0.616028 -0.392273 0.573364 1441914239 -0.372314 -0.615479 -0.393860 0.572205 1441914239 -0.372314 -0.615479 -0.393860 0.572205 1441914239 -0.372314 -0.615479 -0.393860 0.572205 1441914239 -0.372314 -0.615479 -0.393860 0.572205 1441914239 -0.372314 -0.615479 -0.393860 0.572205 1441914239 -0.372314 -0.615479 -0.393860 0.572205 1441914239 -0.371826 -0.616333 -0.395569 0.570496 1441914239 -0.371826 -0.616333 -0.395569 0.570496 1441914239 -0.371826 -0.616333 -0.395569 0.570496 1441914239 -0.371826 -0.616333 -0.395569 0.570496 1441914239 -0.371826 -0.616333 -0.395569 0.570496 1441914239 -0.371826 -0.616333 -0.395569 0.570496 1441914239 -0.371826 -0.616333 -0.395569 0.570496 1441914239 -0.371765 -0.616455 -0.396179 0.570007 1441914239 -0.371765 -0.616455 -0.396179 0.570007 1441914239 -0.371765 -0.616455 -0.396179 0.570007 1441914239 -0.371765 -0.616455 -0.396179 0.570007 1441914239 -0.371765 -0.616455 -0.396179 0.570007 1441914239 -0.371765 -0.616455 -0.396179 0.570007 1441914239 -0.373474 -0.615662 -0.396240 0.569641 1441914239 -0.373474 -0.615662 -0.396240 0.569641 1441914239 -0.373474 -0.615662 -0.396240 0.569641 1441914239 -0.373474 -0.615662 -0.396240 0.569641 1441914239 -0.373474 -0.615662 -0.396240 0.569641 1441914239 -0.373474 -0.615662 -0.396240 0.569641 1441914239 -0.373474 -0.615662 -0.396240 0.569641 1441914239 -0.373718 -0.615662 -0.396423 0.569397 1441914239 -0.373718 -0.615662 -0.396423 0.569397 1441914239 -0.373718 -0.615662 -0.396423 0.569397 1441914239 -0.373718 -0.615662 -0.396423 0.569397 1441914239 -0.373718 -0.615662 -0.396423 0.569397 1441914239 -0.371643 -0.616577 -0.395569 0.570313 1441914239 -0.371643 -0.616577 -0.395569 0.570313 1441914239 -0.371643 -0.616577 -0.395569 0.570313 1441914239 -0.371643 -0.616577 -0.395569 0.570313 1441914239 -0.371643 -0.616577 -0.395569 0.570313 1441914239 -0.371643 -0.616577 -0.395569 0.570313 1441914239 -0.371643 -0.616577 -0.395569 0.570313 1441914239 -0.369507 -0.617859 -0.394043 0.571411 1441914239 -0.369507 -0.617859 -0.394043 0.571411 1441914239 -0.369507 -0.617859 -0.394043 0.571411 1441914239 -0.369507 -0.617859 -0.394043 0.571411 1441914239 -0.369507 -0.617859 -0.394043 0.571411 1441914239 -0.369507 -0.617859 -0.394043 0.571411 1441914239 -0.365906 -0.620056 -0.392273 0.572571 1441914239 -0.365906 -0.620056 -0.392273 0.572571 1441914239 -0.365906 -0.620056 -0.392273 0.572571 1441914239 -0.365906 -0.620056 -0.392273 0.572571 1441914239 -0.365906 -0.620056 -0.392273 0.572571 1441914239 -0.365906 -0.620056 -0.392273 0.572571 1441914239 -0.363708 -0.622009 -0.389893 0.573425 1441914239 -0.363708 -0.622009 -0.389893 0.573425 1441914239 -0.363708 -0.622009 -0.389893 0.573425 1441914239 -0.363708 -0.622009 -0.389893 0.573425 1441914239 -0.363708 -0.622009 -0.389893 0.573425 1441914239 -0.363708 -0.622009 -0.389893 0.573425 1441914239 -0.363708 -0.622009 -0.389893 0.573425 1441914239 -0.363342 -0.623901 -0.390686 0.571106 1441914239 -0.363342 -0.623901 -0.390686 0.571106 1441914239 -0.363342 -0.623901 -0.390686 0.571106 1441914239 -0.363342 -0.623901 -0.390686 0.571106 1441914239 -0.363342 -0.623901 -0.390686 0.571106 1441914239 -0.363342 -0.623901 -0.390686 0.571106 1441914239 -0.364868 -0.623840 -0.393677 0.568115 1441914239 -0.364868 -0.623840 -0.393677 0.568115 1441914239 -0.364868 -0.623840 -0.393677 0.568115 1441914239 -0.364868 -0.623840 -0.393677 0.568115 1441914239 -0.364868 -0.623840 -0.393677 0.568115 1441914239 -0.364868 -0.623840 -0.393677 0.568115 1441914239 -0.367798 -0.620789 -0.398132 0.566467 1441914239 -0.367798 -0.620789 -0.398132 0.566467 1441914239 -0.367798 -0.620789 -0.398132 0.566467 1441914239 -0.367798 -0.620789 -0.398132 0.566467 1441914239 -0.367798 -0.620789 -0.398132 0.566467 1441914239 -0.367798 -0.620789 -0.398132 0.566467 1441914239 -0.367798 -0.620789 -0.398132 0.566467 1441914239 -0.371643 -0.617188 -0.401794 0.565247 1441914239 -0.371643 -0.617188 -0.401794 0.565247 1441914239 -0.371643 -0.617188 -0.401794 0.565247 1441914239 -0.371643 -0.617188 -0.401794 0.565247 1441914239 -0.371643 -0.617188 -0.401794 0.565247 1441914239 -0.371643 -0.617188 -0.401794 0.565247 1441914239 -0.373474 -0.614807 -0.403870 0.565247 1441914239 -0.373474 -0.614807 -0.403870 0.565247 1441914239 -0.373474 -0.614807 -0.403870 0.565247 1441914239 -0.373474 -0.614807 -0.403870 0.565247 1441914239 -0.373474 -0.614807 -0.403870 0.565247 1441914239 -0.373474 -0.614807 -0.403870 0.565247 1441914239 -0.373657 -0.613220 -0.403748 0.566895 1441914239 -0.373657 -0.613220 -0.403748 0.566895 1441914239 -0.373657 -0.613220 -0.403748 0.566895 1441914239 -0.373657 -0.613220 -0.403748 0.566895 1441914239 -0.373657 -0.613220 -0.403748 0.566895 1441914240 -0.373657 -0.613220 -0.403748 0.566895 1441914240 -0.373413 -0.613708 -0.403076 0.567017 1441914240 -0.373413 -0.613708 -0.403076 0.567017 1441914240 -0.373413 -0.613708 -0.403076 0.567017 1441914240 -0.373413 -0.613708 -0.403076 0.567017 1441914240 -0.373413 -0.613708 -0.403076 0.567017 1441914240 -0.373413 -0.613708 -0.403076 0.567017 1441914240 -0.373413 -0.613708 -0.403076 0.567017 1441914240 -0.373047 -0.614075 -0.402588 0.567200 1441914240 -0.373047 -0.614075 -0.402588 0.567200 1441914240 -0.373047 -0.614075 -0.402588 0.567200 1441914240 -0.373047 -0.614075 -0.402588 0.567200 1441914240 -0.373047 -0.614075 -0.402588 0.567200 1441914240 -0.373047 -0.614075 -0.402588 0.567200 1441914240 -0.374634 -0.613098 -0.401733 0.567810 1441914240 -0.374634 -0.613098 -0.401733 0.567810 1441914240 -0.374634 -0.613098 -0.401733 0.567810 1441914240 -0.374634 -0.613098 -0.401733 0.567810 1441914240 -0.374634 -0.613098 -0.401733 0.567810 1441914240 -0.374634 -0.613098 -0.401733 0.567810 1441914240 -0.375427 -0.612976 -0.400513 0.568237 1441914240 -0.375427 -0.612976 -0.400513 0.568237 1441914240 -0.375427 -0.612976 -0.400513 0.568237 1441914240 -0.375427 -0.612976 -0.400513 0.568237 1441914240 -0.375427 -0.612976 -0.400513 0.568237 1441914240 -0.375427 -0.612976 -0.400513 0.568237 1441914240 -0.374695 -0.613464 -0.398499 0.569641 1441914240 -0.374695 -0.613464 -0.398499 0.569641 1441914240 -0.374695 -0.613464 -0.398499 0.569641 1441914240 -0.374695 -0.613464 -0.398499 0.569641 1441914240 -0.374695 -0.613464 -0.398499 0.569641 1441914240 -0.374695 -0.613464 -0.398499 0.569641 1441914240 -0.374268 -0.614136 -0.396851 0.570374 1441914240 -0.374268 -0.614136 -0.396851 0.570374 1441914240 -0.374268 -0.614136 -0.396851 0.570374 1441914240 -0.374268 -0.614136 -0.396851 0.570374 1441914240 -0.374268 -0.614136 -0.396851 0.570374 1441914240 -0.374268 -0.614136 -0.396851 0.570374 1441914240 -0.374146 -0.614075 -0.395386 0.571533 1441914240 -0.374146 -0.614075 -0.395386 0.571533 1441914240 -0.374146 -0.614075 -0.395386 0.571533 1441914240 -0.374146 -0.614075 -0.395386 0.571533 1441914240 -0.374146 -0.614075 -0.395386 0.571533 1441914240 -0.374146 -0.614075 -0.395386 0.571533 1441914240 -0.374451 -0.613831 -0.394775 0.571960 1441914240 -0.374451 -0.613831 -0.394775 0.571960 1441914240 -0.374451 -0.613831 -0.394775 0.571960 1441914240 -0.374451 -0.613831 -0.394775 0.571960 1441914240 -0.374451 -0.613831 -0.394775 0.571960 1441914240 -0.374451 -0.613831 -0.394775 0.571960 1441914240 -0.374451 -0.613831 -0.394775 0.571960 1441914240 -0.375305 -0.613159 -0.394958 0.572021 1441914240 -0.375305 -0.613159 -0.394958 0.572021 1441914240 -0.375305 -0.613159 -0.394958 0.572021 1441914240 -0.375305 -0.613159 -0.394958 0.572021 1441914240 -0.375305 -0.613159 -0.394958 0.572021 1441914240 -0.375305 -0.613159 -0.394958 0.572021 1441914240 -0.376648 -0.611877 -0.395813 0.571960 1441914240 -0.376648 -0.611877 -0.395813 0.571960 1441914240 -0.376648 -0.611877 -0.395813 0.571960 1441914240 -0.376648 -0.611877 -0.395813 0.571960 1441914240 -0.376648 -0.611877 -0.395813 0.571960 1441914240 -0.376648 -0.611877 -0.395813 0.571960 1441914240 -0.377869 -0.610413 -0.396301 0.572388 1441914240 -0.377869 -0.610413 -0.396301 0.572388 1441914240 -0.377869 -0.610413 -0.396301 0.572388 1441914240 -0.377869 -0.610413 -0.396301 0.572388 1441914240 -0.377869 -0.610413 -0.396301 0.572388 1441914240 -0.377869 -0.610413 -0.396301 0.572388 1441914240 -0.377686 -0.609924 -0.395508 0.573547 1441914240 -0.377686 -0.609924 -0.395508 0.573547 1441914240 -0.377686 -0.609924 -0.395508 0.573547 1441914240 -0.377686 -0.609924 -0.395508 0.573547 1441914240 -0.377686 -0.609924 -0.395508 0.573547 1441914240 -0.377686 -0.609924 -0.395508 0.573547 1441914240 -0.377686 -0.609924 -0.395508 0.573547 1441914240 -0.376465 -0.610474 -0.393738 0.575012 1441914240 -0.376465 -0.610474 -0.393738 0.575012 1441914240 -0.376465 -0.610474 -0.393738 0.575012 1441914240 -0.376465 -0.610474 -0.393738 0.575012 1441914240 -0.376465 -0.610474 -0.393738 0.575012 1441914240 -0.376465 -0.610474 -0.393738 0.575012 1441914240 -0.374939 -0.610962 -0.390991 0.577332 1441914240 -0.374939 -0.610962 -0.390991 0.577332 1441914240 -0.374939 -0.610962 -0.390991 0.577332 1441914240 -0.374939 -0.610962 -0.390991 0.577332 1441914240 -0.374939 -0.610962 -0.390991 0.577332 1441914240 -0.374939 -0.610962 -0.390991 0.577332 1441914240 -0.371826 -0.612244 -0.388000 0.579956 1441914240 -0.371826 -0.612244 -0.388000 0.579956 1441914240 -0.371826 -0.612244 -0.388000 0.579956 1441914240 -0.371826 -0.612244 -0.388000 0.579956 1441914240 -0.371826 -0.612244 -0.388000 0.579956 1441914240 -0.371826 -0.612244 -0.388000 0.579956 1441914240 -0.367798 -0.614075 -0.385620 0.582214 1441914240 -0.367798 -0.614075 -0.385620 0.582214 1441914240 -0.367798 -0.614075 -0.385620 0.582214 1441914240 -0.367798 -0.614075 -0.385620 0.582214 1441914240 -0.367798 -0.614075 -0.385620 0.582214 1441914240 -0.367798 -0.614075 -0.385620 0.582214 1441914240 -0.367798 -0.614075 -0.385620 0.582214 1441914240 -0.364685 -0.616943 -0.380310 0.584656 1441914240 -0.364685 -0.616943 -0.380310 0.584656 1441914240 -0.364685 -0.616943 -0.380310 0.584656 1441914240 -0.364685 -0.616943 -0.380310 0.584656 1441914240 -0.364685 -0.616943 -0.380310 0.584656 1441914240 -0.364685 -0.616943 -0.380310 0.584656 1441914240 -0.365295 -0.616943 -0.377869 0.585876 1441914240 -0.365295 -0.616943 -0.377869 0.585876 1441914240 -0.365295 -0.616943 -0.377869 0.585876 1441914240 -0.365295 -0.616943 -0.377869 0.585876 1441914240 -0.365295 -0.616943 -0.377869 0.585876 1441914240 -0.365295 -0.616943 -0.377869 0.585876 1441914241 -0.370728 -0.614380 -0.382141 0.582275 1441914241 -0.370728 -0.614380 -0.382141 0.582275 1441914241 -0.370728 -0.614380 -0.382141 0.582275 1441914241 -0.370728 -0.614380 -0.382141 0.582275 1441914241 -0.370728 -0.614380 -0.382141 0.582275 1441914241 -0.370728 -0.614380 -0.382141 0.582275 1441914241 -0.377197 -0.610229 -0.388672 0.578247 1441914241 -0.377197 -0.610229 -0.388672 0.578247 1441914241 -0.377197 -0.610229 -0.388672 0.578247 1441914241 -0.377197 -0.610229 -0.388672 0.578247 1441914241 -0.377197 -0.610229 -0.388672 0.578247 1441914241 -0.377197 -0.610229 -0.388672 0.578247 1441914241 -0.377197 -0.610229 -0.388672 0.578247 1441914241 -0.380432 -0.607300 -0.395508 0.574524 1441914241 -0.380432 -0.607300 -0.395508 0.574524 1441914241 -0.380432 -0.607300 -0.395508 0.574524 1441914241 -0.380432 -0.607300 -0.395508 0.574524 1441914241 -0.380432 -0.607300 -0.395508 0.574524 1441914241 -0.380432 -0.607300 -0.395508 0.574524 1441914241 -0.383423 -0.604736 -0.400024 0.572083 1441914241 -0.383423 -0.604736 -0.400024 0.572083 1441914241 -0.383423 -0.604736 -0.400024 0.572083 1441914241 -0.383423 -0.604736 -0.400024 0.572083 1441914241 -0.383423 -0.604736 -0.400024 0.572083 1441914241 -0.383423 -0.604736 -0.400024 0.572083 1441914241 -0.385437 -0.602783 -0.402710 0.570923 1441914241 -0.385437 -0.602783 -0.402710 0.570923 1441914241 -0.385437 -0.602783 -0.402710 0.570923 1441914241 -0.385437 -0.602783 -0.402710 0.570923 1441914241 -0.385437 -0.602783 -0.402710 0.570923 1441914241 -0.385437 -0.602783 -0.402710 0.570923 1441914241 -0.385437 -0.602783 -0.402710 0.570923 1441914241 -0.385681 -0.602295 -0.404419 0.570068 1441914241 -0.385681 -0.602295 -0.404419 0.570068 1441914241 -0.385681 -0.602295 -0.404419 0.570068 1441914241 -0.385681 -0.602295 -0.404419 0.570068 1441914241 -0.385681 -0.602295 -0.404419 0.570068 1441914241 -0.385681 -0.602295 -0.404419 0.570068 1441914241 -0.385559 -0.602844 -0.404846 0.569275 1441914241 -0.385559 -0.602844 -0.404846 0.569275 1441914241 -0.385559 -0.602844 -0.404846 0.569275 1441914241 -0.385559 -0.602844 -0.404846 0.569275 1441914241 -0.385559 -0.602844 -0.404846 0.569275 1441914241 -0.385559 -0.602844 -0.404846 0.569275 1441914241 -0.385254 -0.604187 -0.404480 0.568359 1441914241 -0.385254 -0.604187 -0.404480 0.568359 1441914241 -0.385254 -0.604187 -0.404480 0.568359 1441914241 -0.385254 -0.604187 -0.404480 0.568359 1441914241 -0.385254 -0.604187 -0.404480 0.568359 1441914241 -0.385254 -0.604187 -0.404480 0.568359 1441914241 -0.384155 -0.606262 -0.403137 0.567810 1441914241 -0.384155 -0.606262 -0.403137 0.567810 1441914241 -0.384155 -0.606262 -0.403137 0.567810 1441914241 -0.384155 -0.606262 -0.403137 0.567810 1441914241 -0.384155 -0.606262 -0.403137 0.567810 1441914241 -0.384155 -0.606262 -0.403137 0.567810 1441914241 -0.382507 -0.607971 -0.401672 0.568115 1441914241 -0.382507 -0.607971 -0.401672 0.568115 1441914241 -0.382507 -0.607971 -0.401672 0.568115 1441914241 -0.382507 -0.607971 -0.401672 0.568115 1441914241 -0.382507 -0.607971 -0.401672 0.568115 1441914241 -0.382507 -0.607971 -0.401672 0.568115 1441914241 -0.381714 -0.608459 -0.400696 0.568848 1441914241 -0.381714 -0.608459 -0.400696 0.568848 1441914241 -0.381714 -0.608459 -0.400696 0.568848 1441914241 -0.381714 -0.608459 -0.400696 0.568848 1441914241 -0.381714 -0.608459 -0.400696 0.568848 1441914241 -0.381714 -0.608459 -0.400696 0.568848 1441914241 -0.381714 -0.608459 -0.400696 0.568848 1441914241 -0.382202 -0.608459 -0.399475 0.569397 1441914241 -0.382202 -0.608459 -0.399475 0.569397 1441914241 -0.382202 -0.608459 -0.399475 0.569397 1441914241 -0.382202 -0.608459 -0.399475 0.569397 1441914241 -0.382202 -0.608459 -0.399475 0.569397 1441914241 -0.382202 -0.608459 -0.399475 0.569397 1441914241 -0.382202 -0.609009 -0.400269 0.568237 1441914241 -0.382202 -0.609009 -0.400269 0.568237 1441914241 -0.382202 -0.609009 -0.400269 0.568237 1441914241 -0.382202 -0.609009 -0.400269 0.568237 1441914241 -0.382202 -0.609009 -0.400269 0.568237 1441914241 -0.382202 -0.609009 -0.400269 0.568237 1441914241 -0.382874 -0.609375 -0.401917 0.566223 1441914241 
-0.385071 -0.604736 -0.394775 0.574646 1441914243 -0.385071 -0.604736 -0.394775 0.574646 1441914243 -0.385071 -0.604736 -0.394775 0.574646 1441914243 -0.385071 -0.604736 -0.394775 0.574646 1441914243 -0.385071 -0.604736 -0.394775 0.574646 1441914243 -0.383667 -0.604858 -0.392944 0.576782 1441914243 -0.383667 -0.604858 -0.392944 0.576782 1441914243 -0.383667 -0.604858 -0.392944 0.576782 1441914243 -0.383667 -0.604858 -0.392944 0.576782 1441914243 -0.383667 -0.604858 -0.392944 0.576782 1441914243 -0.383667 -0.604858 -0.392944 0.576782 1441914243 -0.383667 -0.604858 -0.392944 0.576782 1441914243 -0.384583 -0.604370 -0.391663 0.577454 1441914243 -0.384583 -0.604370 -0.391663 0.577454 1441914244 -0.384583 -0.604370 -0.391663 0.577454 1441914244 -0.384583 -0.604370 -0.391663 0.577454 1441914244 -0.384583 -0.604370 -0.391663 0.577454 1441914244 -0.384583 -0.604370 -0.391663 0.577454 1441914244 -0.385681 -0.603699 -0.391968 0.577209 1441914244 -0.385681 -0.603699 -0.391968 0.577209 1441914244 -0.385681 -0.603699 -0.391968 0.577209 1441914244 -0.385681 -0.603699 -0.391968 0.577209 1441914244 -0.385681 -0.603699 -0.391968 0.577209 1441914244 -0.385681 -0.603699 -0.391968 0.577209 1441914244 -0.387512 -0.602234 -0.393494 0.576477 1441914244 -0.387512 -0.602234 -0.393494 0.576477 1441914244 -0.387512 -0.602234 -0.393494 0.576477 1441914244 -0.387512 -0.602234 -0.393494 0.576477 1441914244 -0.387512 -0.602234 -0.393494 0.576477 1441914244 -0.387512 -0.602234 -0.393494 0.576477 1441914244 -0.387512 -0.602234 -0.393494 0.576477 1441914244 -0.389648 -0.600586 -0.396362 0.574829 1441914244 -0.389648 -0.600586 -0.396362 0.574829 1441914244 -0.389648 -0.600586 -0.396362 0.574829 1441914244 -0.389648 -0.600586 -0.396362 0.574829 1441914244 -0.389648 -0.600586 -0.396362 0.574829 1441914244 -0.389648 -0.600586 -0.396362 0.574829 1441914244 -0.391479 -0.598816 -0.397705 0.574463 1441914244 -0.391479 -0.598816 -0.397705 0.574463 1441914244 -0.391479 -0.598816 -0.397705 0.574463 1441914244 -0.391479 -0.598816 -0.397705 0.574463 1441914244 -0.391479 -0.598816 -0.397705 0.574463 1441914244 -0.391479 -0.598816 -0.397705 0.574463 1441914244 -0.391663 -0.598145 -0.397705 0.575073 1441914244 -0.391663 -0.598145 -0.397705 0.575073 1441914244 -0.391663 -0.598145 -0.397705 0.575073 1441914244 -0.391663 -0.598145 -0.397705 0.575073 1441914244 -0.391663 -0.598145 -0.397705 0.575073 1441914244 -0.391663 -0.598145 -0.397705 0.575073 1441914244 -0.390808 -0.598755 -0.397644 0.575073 1441914244 -0.390808 -0.598755 -0.397644 0.575073 1441914244 -0.390808 -0.598755 -0.397644 0.575073 1441914244 -0.390808 -0.598755 -0.397644 0.575073 1441914244 -0.390808 -0.598755 -0.397644 0.575073 1441914244 -0.390808 -0.598755 -0.397644 0.575073 1441914244 -0.390808 -0.598755 -0.397644 0.575073 1441914244 -0.390015 -0.599548 -0.396484 0.575562 1441914244 -0.390015 -0.599548 -0.396484 0.575562 1441914244 -0.390015 -0.599548 -0.396484 0.575562 1441914244 -0.390015 -0.599548 -0.396484 0.575562 1441914244 -0.390015 -0.599548 -0.396484 0.575562 1441914244 -0.389526 -0.600464 -0.395935 0.575317 1441914244 -0.389526 -0.600464 -0.395935 0.575317 1441914244 -0.389526 -0.600464 -0.395935 0.575317 1441914244 -0.389526 -0.600464 -0.395935 0.575317 1441914244 -0.389526 -0.600464 -0.395935 0.575317 1441914244 -0.389526 -0.600464 -0.395935 0.575317 1441914244 -0.389526 -0.600464 -0.395935 0.575317 1441914244 -0.389282 -0.601013 -0.396729 0.574341 1441914244 -0.389282 -0.601013 -0.396729 0.574341 1441914244 -0.389282 -0.601013 -0.396729 0.574341 1441914244 -0.389282 -0.601013 -0.396729 0.574341 1441914244 -0.389282 -0.601013 -0.396729 0.574341 1441914244 -0.389282 -0.601013 -0.396729 0.574341 1441914244 -0.389282 -0.601013 -0.396729 0.574341 1441914244 -0.389893 -0.601196 -0.397827 0.573059 1441914244 -0.389893 -0.601196 -0.397827 0.573059 1441914244 -0.389893 -0.601196 -0.397827 0.573059 1441914244 -0.389893 -0.601196 -0.397827 0.573059 1441914244 -0.389893 -0.601196 -0.397827 0.573059 1441914244 -0.389893 -0.601196 -0.397827 0.573059 1441914244 -0.391663 -0.600830 -0.399658 0.570862 1441914244 -0.391663 -0.600830 -0.399658 0.570862 1441914244 -0.391663 -0.600830 -0.399658 0.570862 1441914244 -0.391663 -0.600830 -0.399658 0.570862 1441914244 -0.391663 -0.600830 -0.399658 0.570862 1441914244 -0.391663 -0.600830 -0.399658 0.570862 1441914244 -0.394897 -0.599487 -0.402710 0.567932 1441914244 -0.394897 -0.599487 -0.402710 0.567932 1441914244 -0.394897 -0.599487 -0.402710 0.567932 1441914244 -0.394897 -0.599487 -0.402710 0.567932 1441914244 -0.394897 -0.599487 -0.402710 0.567932 1441914244 -0.394897 -0.599487 -0.402710 0.567932 1441914244 -0.397522 -0.598999 -0.405518 0.564636 1441914244 -0.397522 -0.598999 -0.405518 0.564636 1441914244 -0.397522 -0.598999 -0.405518 0.564636 1441914244 -0.397522 -0.598999 -0.405518 0.564636 1441914244 -0.397522 -0.598999 -0.405518 0.564636 1441914244 -0.396423 -0.600037 -0.406616 0.563477 1441914244 -0.396423 -0.600037 -0.406616 0.563477 1441914244 -0.396423 -0.600037 -0.406616 0.563477 1441914244 -0.396423 -0.600037 -0.406616 0.563477 1441914244 -0.396423 -0.600037 -0.406616 0.563477 1441914244 -0.396423 -0.600037 -0.406616 0.563477 1441914244 -0.396423 -0.600037 -0.406616 0.563477 1441914244 -0.394836 -0.601013 -0.406067 0.563965 1441914244 -0.394836 -0.601013 -0.406067 0.563965 1441914244 -0.394836 -0.601013 -0.406067 0.563965 1441914244 -0.394836 -0.601013 -0.406067 0.563965 1441914244 -0.394836 -0.601013 -0.406067 0.563965 1441914244 -0.394836 -0.601013 -0.406067 0.563965 1441914244 -0.391724 -0.604370 -0.403992 0.563965 1441914244 -0.391724 -0.604370 -0.403992 0.563965 1441914244 -0.391724 -0.604370 -0.403992 0.563965 1441914244 -0.391724 -0.604370 -0.403992 0.563965 1441914244 -0.391724 -0.604370 -0.403992 0.563965 1441914244 -0.391724 -0.604370 -0.403992 0.563965 1441914244 -0.387146 -0.608093 -0.399353 0.566528 1441914244 -0.387146 -0.608093 -0.399353 0.566528 1441914244 -0.387146 -0.608093 -0.399353 0.566528 1441914244 -0.387146 -0.608093 -0.399353 0.566528 1441914244 -0.387146 -0.608093 -0.399353 0.566528 1441914244 -0.387146 -0.608093 -0.399353 0.566528 1441914244 -0.387146 -0.608093 -0.399353 0.566528 1441914244 -0.383667 -0.610901 -0.396362 0.567993 1441914244 -0.383667 -0.610901 -0.396362 0.567993 1441914244 -0.383667 -0.610901 -0.396362 0.567993 1441914244 -0.383667 -0.610901 -0.396362 0.567993 1441914245 -0.383667 -0.610901 -0.396362 0.567993 1441914245 -0.383667 -0.610901 -0.396362 0.567993 1441914245 -0.382324 -0.613464 -0.392822 0.568542 1441914245 -0.382324 -0.613464 -0.392822 0.568542 1441914245 -0.382324 -0.613464 -0.392822 0.568542 1441914245 -0.382324 -0.613464 -0.392822 0.568542 1441914245 -0.382324 -0.613464 -0.392822 0.568542 1441914245 -0.382324 -0.613464 -0.392822 0.568542 1441914245 -0.381653 -0.613892 -0.390869 0.569824 1441914245 -0.381653 -0.613892 -0.390869 0.569824 1441914245 -0.381653 -0.613892 -0.390869 0.569824 1441914245 -0.381653 -0.613892 -0.390869 0.569824 1441914245 -0.381653 -0.613892 -0.390869 0.569824 1441914245 -0.381653 -0.613892 -0.390869 0.569824 1441914245 -0.381042 -0.615051 -0.390747 0.569092 1441914245 -0.381042 -0.615051 -0.390747 0.569092 1441914245 -0.381042 -0.615051 -0.390747 0.569092 1441914245 -0.381042 -0.615051 -0.390747 0.569092 1441914245 -0.381042 -0.615051 -0.390747 0.569092 1441914245 -0.381042 -0.615051 -0.390747 0.569092 1441914245 -0.381042 -0.615051 -0.390747 0.569092 1441914245 -0.380798 -0.615784 -0.390381 0.568665 1441914245 -0.380798 -0.615784 -0.390381 0.568665 1441914245 -0.380798 -0.615784 -0.390381 0.568665 1441914245 -0.380798 -0.615784 -0.390381 0.568665 1441914245 -0.380798 -0.615784 -0.390381 0.568665 1441914245 -0.380798 -0.615784 -0.390381 0.568665 1441914245 -0.380432 -0.615540 -0.391113 0.568726 1441914245 -0.380432 -0.615540 -0.391113 0.568726 1441914245 -0.380432 -0.615540 -0.391113 0.568726 1441914245 -0.380432 -0.615540 -0.391113 0.568726 1441914245 -0.380432 -0.615540 -0.391113 0.568726 1441914245 -0.380432 -0.615540 -0.391113 0.568726 1441914245 -0.380676 -0.615051 -0.391602 0.568726 1441914245 -0.380676 -0.615051 -0.391602 0.568726 1441914245 -0.380676 -0.615051 -0.391602 0.568726 1441914245 -0.380676 -0.615051 -0.391602 0.568726 1441914245 -0.380676 -0.615051 -0.391602 0.568726 1441914245 -0.380676 -0.615051 -0.391602 0.568726 1441914245 -0.381348 -0.613708 -0.391235 0.570007 1441914245 -0.381348 -0.613708 -0.391235 0.570007 1441914245 -0.381348 -0.613708 -0.391235 0.570007 1441914245 -0.381348 -0.613708 -0.391235 0.570007 1441914245 -0.381348 -0.613708 -0.391235 0.570007 1441914245 -0.381348 -0.613708 -0.391235 0.570007 1441914245 -0.381226 -0.612610 -0.391724 0.570923 1441914245 -0.381226 -0.612610 -0.391724 0.570923 1441914245 -0.381226 -0.612610 -0.391724 0.570923 1441914245 -0.381226 -0.612610 -0.391724 0.570923 1441914245 -0.381226 -0.612610 -0.391724 0.570923 1441914245 -0.381226 -0.612610 -0.391724 0.570923 1441914245 -0.380981 -0.612305 -0.391418 0.571594 1441914245 -0.380981 -0.612305 -0.391418 0.571594 1441914245 -0.380981 -0.612305 -0.391418 0.571594 1441914245 -0.380981 -0.612305 -0.391418 0.571594 1441914245 -0.380981 -0.612305 -0.391418 0.571594 1441914245 -0.380981 -0.612305 -0.391418 0.571594 1441914245 -0.380310 -0.612610 -0.391479 0.571777 1441914245 -0.380310 -0.612610 -0.391479 0.571777 1441914245 -0.380310 -0.612610 -0.391479 0.571777 1441914245 -0.380310 -0.612610 -0.391479 0.571777 1441914245 -0.380310 -0.612610 -0.391479 0.571777 1441914245 -0.380310 -0.612610 -0.391479 0.571777 1441914245 -0.380310 -0.612610 -0.391479 0.571777 1441914245 -0.379333 -0.612732 -0.391052 0.572510 1441914245 -0.379333 -0.612732 -0.391052 0.572510 1441914245 -0.379333 -0.612732 -0.391052 0.572510 1441914245 -0.379333 -0.612732 -0.391052 0.572510 1441914245 -0.379333 -0.612732 -0.391052 0.572510 1441914245 -0.379333 -0.612732 -0.391052 0.572510 1441914245 -0.379395 -0.612549 -0.390869 0.572815 1441914245 -0.379395 -0.612549 -0.390869 0.572815 1441914245 -0.379395 -0.612549 -0.390869 0.572815 1441914245 -0.379395 -0.612549 -0.390869 0.572815 1441914245 -0.379395 -0.612549 -0.390869 0.572815 1441914245 -0.379395 -0.612549 -0.390869 0.572815 1441914245 -0.380432 -0.611389 -0.391785 0.572693 1441914245 -0.380432 -0.611389 -0.391785 0.572693 1441914245 -0.380432 -0.611389 -0.391785 0.572693 1441914245 -0.380432 -0.611389 -0.391785 0.572693 1441914245 -0.380432 -0.611389 -0.391785 0.572693 1441914245 -0.380432 -0.611389 -0.391785 0.572693 1441914245 -0.382080 -0.609619 -0.393188 0.572571 1441914245 -0.382080 -0.609619 -0.393188 0.572571 1441914245 -0.382080 -0.609619 -0.393188 0.572571 1441914245 -0.382080 -0.609619 -0.393188 0.572571 1441914245 -0.382080 -0.609619 -0.393188 0.572571 1441914245 -0.382080 -0.609619 -0.393188 0.572571 1441914245 -0.385315 -0.607422 -0.395630 0.571045 1441914245 -0.385315 -0.607422 -0.395630 0.571045 1441914245 -0.385315 -0.607422 -0.395630 0.571045 1441914245 -0.385315 -0.607422 -0.395630 0.571045 1441914245 -0.385315 -0.607422 -0.395630 0.571045 1441914245 -0.385315 -0.607422 -0.395630 0.571045 1441914245 -0.389526 -0.604431 -0.399292 0.568787 1441914245 -0.389526 -0.604431 -0.399292 0.568787 1441914245 -0.389526 -0.604431 -0.399292 0.568787 1441914245 -0.389526 -0.604431 -0.399292 0.568787 1441914245 -0.389526 -0.604431 -0.399292 0.568787 1441914245 -0.389526 -0.604431 -0.399292 0.568787 1441914245 -0.392639 -0.601624 -0.403137 0.566895 1441914245 -0.392639 -0.601624 -0.403137 0.566895 1441914245 -0.392639 -0.601624 -0.403137 0.566895 1441914245 -0.392639 -0.601624 -0.403137 0.566895 1441914245 -0.392639 -0.601624 -0.403137 0.566895 1441914245 -0.392639 -0.601624 -0.403137 0.566895 1441914245 -0.393250 -0.600708 -0.404541 0.566467 1441914245 -0.393250 -0.600708 -0.404541 0.566467 1441914245 -0.393250 -0.600708 -0.404541 0.566467 1441914245 -0.393250 -0.600708 -0.404541 0.566467 1441914245 -0.393250 -0.600708 -0.404541 0.566467 1441914246 -0.393250 -0.600708 -0.404541 0.566467 1441914246 -0.393250 -0.600708 -0.404541 0.566467 1441914246 -0.390869 -0.601318 -0.403687 0.568054 1441914246 -0.390869 -0.601318 -0.403687 0.568054 1441914246 -0.390869 -0.601318 -0.403687 0.568054 1441914246 -0.390869 -0.601318 -0.403687 0.568054 1441914246 -0.390869 -0.601318 -0.403687 0.568054 1441914246 -0.390869 -0.601318 -0.403687 0.568054 1441914246 -0.387451 -0.603699 -0.400757 0.569946 1441914246 -0.387451 -0.603699 -0.400757 0.569946 1441914246 -0.387451 -0.603699 -0.400757 0.569946 1441914246 -0.387451 -0.603699 -0.400757 0.569946 1441914246 -0.387451 -0.603699 -0.400757 0.569946 1441914246 -0.387451 -0.603699 -0.400757 0.569946 1441914246 -0.382080 -0.607666 -0.394775 0.573547 1441914246 -0.382080 -0.607666 -0.394775 0.573547 1441914246 -0.382080 -0.607666 -0.394775 0.573547 1441914246 -0.382080 -0.607666 -0.394775 0.573547 1441914246 -0.382080 -0.607666 -0.394775 0.573547 1441914246 -0.382080 -0.607666 -0.394775 0.573547 1441914246 -0.378540 -0.610474 -0.388794 0.576965 1441914246 -0.378540 -0.610474 -0.388794 0.576965 1441914246 -0.378540 -0.610474 -0.388794 0.576965 1441914246 -0.378540 -0.610474 -0.388794 0.576965 1441914246 -0.378540 -0.610474 -0.388794 0.576965 1441914246 -0.378540 -0.610474 -0.388794 0.576965 1441914246 -0.375671 -0.612793 -0.384766 0.579102 1441914246 -0.375671 -0.612793 -0.384766 0.579102 1441914246 -0.375671 -0.612793 -0.384766 0.579102 1441914246 -0.375671 -0.612793 -0.384766 0.579102 1441914246 -0.375671 -0.612793 -0.384766 0.579102 1441914246 -0.375671 -0.612793 -0.384766 0.579102 1441914246 -0.375671 -0.612793 -0.384766 0.579102 1441914246 -0.374573 -0.614014 -0.382874 0.579712 1441914246 -0.374573 -0.614014 -0.382874 0.579712 1441914246 -0.374573 -0.614014 -0.382874 0.579712 1441914246 -0.374573 -0.614014 -0.382874 0.579712 1441914246 -0.374573 -0.614014 -0.382874 0.579712 1441914246 -0.374573 -0.614014 -0.382874 0.579712 1441914246 -0.373718 -0.614258 -0.382263 0.580505 1441914246 -0.373718 -0.614258 -0.382263 0.580505 1441914246 -0.373718 -0.614258 -0.382263 0.580505 1441914246 -0.373718 -0.614258 -0.382263 0.580505 1441914246 -0.374573 -0.613647 -0.384338 0.579163 1441914246 -0.374573 -0.613647 -0.384338 0.579163 1441914246 -0.374573 -0.613647 -0.384338 0.579163 1441914246 -0.374573 -0.613647 -0.384338 0.579163 1441914246 -0.374573 -0.613647 -0.384338 0.579163 1441914246 -0.374573 -0.613647 -0.384338 0.579163 1441914246 -0.376587 -0.612061 -0.387268 0.577637 1441914246 -0.376587 -0.612061 -0.387268 0.577637 1441914246 -0.376587 -0.612061 -0.387268 0.577637 1441914246 -0.376587 -0.612061 -0.387268 0.577637 1441914246 -0.376587 -0.612061 -0.387268 0.577637 1441914246 -0.376587 -0.612061 -0.387268 0.577637 1441914246 -0.376587 -0.612061 -0.387268 0.577637 1441914246 -0.377869 -0.609680 -0.388428 0.578491 1441914246 -0.377869 -0.609680 -0.388428 0.578491 1441914246 -0.377869 -0.609680 -0.388428 0.578491 1441914246 -0.377869 -0.609680 -0.388428 0.578491 1441914246 -0.377869 -0.609680 -0.388428 0.578491 1441914246 -0.377869 -0.609680 -0.388428 0.578491 1441914246 -0.377869 -0.609680 -0.388428 0.578491 1441914246 -0.378540 -0.607971 -0.389160 0.579346 1441914246 -0.378540 -0.607971 -0.389160 0.579346 1441914246 -0.378540 -0.607971 -0.389160 0.579346 1441914246 -0.378540 -0.607971 -0.389160 0.579346 1441914246 -0.378540 -0.607971 -0.389160 0.579346 1441914246 -0.378540 -0.607971 -0.389160 0.579346 1441914246 -0.379150 -0.607056 -0.388611 0.580322 1441914246 -0.379150 -0.607056 -0.388611 0.580322 1441914246 -0.379150 -0.607056 -0.388611 0.580322 1441914246 -0.379150 -0.607056 -0.388611 0.580322 1441914246 -0.379150 -0.607056 -0.388611 0.580322 1441914246 -0.379150 -0.607056 -0.388611 0.580322 1441914246 -0.377869 -0.607422 -0.387573 0.581482 1441914246 -0.377869 -0.607422 -0.387573 0.581482 1441914246 -0.377869 -0.607422 -0.387573 0.581482 1441914246 -0.377869 -0.607422 -0.387573 0.581482 1441914246 -0.377869 -0.607422 -0.387573 0.581482 1441914246 -0.377869 -0.607422 -0.387573 0.581482 1441914246 -0.376343 -0.608582 -0.385742 0.582458 1441914246 -0.376343 -0.608582 -0.385742 0.582458 1441914246 -0.376343 -0.608582 -0.385742 0.582458 1441914246 -0.376343 -0.608582 -0.385742 0.582458 1441914246 -0.376343 -0.608582 -0.385742 0.582458 1441914246 -0.376343 -0.608582 -0.385742 0.582458 1441914246 -0.374634 -0.609558 -0.384033 0.583618 1441914246 -0.374634 -0.609558 -0.384033 0.583618 1441914246 -0.374634 -0.609558 -0.384033 0.583618 1441914246 -0.374634 -0.609558 -0.384033 0.583618 1441914246 -0.374634 -0.609558 -0.384033 0.583618 1441914246 -0.374634 -0.609558 -0.384033 0.583618 1441914246 -0.374634 -0.609558 -0.384033 0.583618 1441914246 -0.373718 -0.610168 -0.382385 0.584717 1441914246 -0.373718 -0.610168 -0.382385 0.584717 1441914246 -0.373718 -0.610168 -0.382385 0.584717 1441914246 -0.373718 -0.610168 -0.382385 0.584717 1441914246 -0.373718 -0.610168 -0.382385 0.584717 1441914246 -0.373718 -0.610168 -0.382385 0.584717 1441914246 -0.373840 -0.610291 -0.381836 0.584839 1441914246 -0.373840 -0.610291 -0.381836 0.584839 1441914246 -0.373840 -0.610291 -0.381836 0.584839 1441914246 -0.373840 -0.610291 -0.381836 0.584839 1441914246 -0.373840 -0.610291 -0.381836 0.584839 1441914246 -0.373840 -0.610291 -0.381836 0.584839 1441914246 -0.373840 -0.610291 -0.381836 0.584839 1441914246 -0.375916 -0.609619 -0.382690 0.583618 1441914246 -0.375916 -0.609619 -0.382690 0.583618 1441914246 -0.375916 -0.609619 -0.382690 0.583618 1441914246 -0.375916 -0.609619 -0.382690 0.583618 1441914246 -0.375916 -0.609619 -0.382690 0.583618 1441914246 -0.375916 -0.609619 -0.382690 0.583618 1441914247 -0.378845 -0.608704 -0.385010 0.581177 1441914247 -0.378845 -0.608704 -0.385010 0.581177 1441914247 -0.378845 -0.608704 -0.385010 0.581177 1441914247 -0.378845 -0.608704 -0.385010 0.581177 1441914247 -0.378845 -0.608704 -0.385010 0.581177 1441914247 -0.378845 -0.608704 -0.385010 0.581177 1441914247 -0.381287 -0.608032 -0.388245 0.578125 1441914247 -0.381287 -0.608032 -0.388245 0.578125 1441914247 -0.381287 -0.608032 -0.388245 0.578125 1441914247 -0.381287 -0.608032 -0.388245 0.578125 1441914247 -0.381287 -0.608032 -0.388245 0.578125 1441914247 -0.381287 -0.608032 -0.388245 0.578125 1441914247 -0.381287 -0.608032 -0.388245 0.578125 1441914247 -0.384216 -0.606934 -0.390137 0.576050 1441914247 -0.384216 -0.606934 -0.390137 0.576050 1441914247 -0.384216 -0.606934 -0.390137 0.576050 1441914247 -0.384216 -0.606934 -0.390137 0.576050 1441914247 -0.384216 -0.606934 -0.390137 0.576050 1441914247 -0.384216 -0.606934 -0.390137 0.576050 1441914247 -0.384094 -0.606323 -0.390564 0.576477 1441914247 -0.384094 -0.606323 -0.390564 0.576477 1441914247 -0.384094 -0.606323 -0.390564 0.576477 1441914247 -0.384094 -0.606323 -0.390564 0.576477 1441914247 -0.384094 -0.606323 -0.390564 0.576477 1441914247 -0.384094 -0.606323 -0.390564 0.576477 1441914247 -0.383545 -0.606262 -0.392456 0.575684 1441914247 -0.383545 -0.606262 -0.392456 0.575684 1441914247 -0.383545 -0.606262 -0.392456 0.575684 1441914247 -0.383545 -0.606262 -0.392456 0.575684 1441914247 -0.383545 -0.606262 -0.392456 0.575684 1441914247 -0.383545 -0.606262 -0.392456 0.575684 1441914247 -0.379761 -0.608765 -0.392212 0.575684 1441914247 -0.379761 -0.608765 -0.392212 0.575684 1441914247 -0.379761 -0.608765 -0.392212 0.575684 1441914247 -0.379761 -0.608765 -0.392212 0.575684 1441914247 -0.379761 -0.608765 -0.392212 0.575684 1441914247 -0.379761 -0.608765 -0.392212 0.575684 1441914247 -0.379761 -0.608765 -0.392212 0.575684 1441914247 -0.375366 -0.611572 -0.388245 0.578308 1441914247 -0.375366 -0.611572 -0.388245 0.578308 1441914247 -0.375366 -0.611572 -0.388245 0.578308 1441914247 -0.375366 -0.611572 -0.388245 0.578308 1441914247 -0.375366 -0.611572 -0.388245 0.578308 1441914247 -0.375366 -0.611572 -0.388245 0.578308 1441914247 -0.371521 -0.614319 -0.383545 0.580994 1441914247 -0.371521 -0.614319 -0.383545 0.580994 1441914247 -0.371521 -0.614319 -0.383545 0.580994 1441914247 -0.371521 -0.614319 -0.383545 0.580994 1441914247 -0.371521 -0.614319 -0.383545 0.580994 1441914247 -0.371521 -0.614319 -0.383545 0.580994 1441914247 -0.371521 -0.614319 -0.383545 0.580994 1441914247 -0.367676 -0.617310 -0.379333 0.582947 1441914247 -0.367676 -0.617310 -0.379333 0.582947 1441914247 -0.367676 -0.617310 -0.379333 0.582947 1441914247 -0.367676 -0.617310 -0.379333 0.582947 1441914247 -0.367676 -0.617310 -0.379333 0.582947 1441914247 -0.367676 -0.617310 -0.379333 0.582947 1441914247 -0.365112 -0.620239 -0.375977 0.583679 1441914247 -0.365112 -0.620239 -0.375977 0.583679 1441914247 -0.365112 -0.620239 -0.375977 0.583679 1441914247 -0.365112 -0.620239 -0.375977 0.583679 1441914247 -0.365112 -0.620239 -0.375977 0.583679 1441914247 -0.365112 -0.620239 -0.375977 0.583679 1441914247 -0.363281 -0.622131 -0.373413 0.584412 1441914247 -0.363281 -0.622131 -0.373413 0.584412 1441914247 -0.363281 -0.622131 -0.373413 0.584412 1441914247 -0.363281 -0.622131 -0.373413 0.584412 1441914247 -0.363281 -0.622131 -0.373413 0.584412 1441914247 -0.363281 -0.622131 -0.373413 0.584412 1441914247 -0.363281 -0.622131 -0.373413 0.584412 1441914247 -0.362427 -0.623047 -0.372314 0.584656 1441914247 -0.362427 -0.623047 -0.372314 0.584656 1441914247 -0.362427 -0.623047 -0.372314 0.584656 1441914247 -0.362427 -0.623047 -0.372314 0.584656 1441914247 -0.362427 -0.623047 -0.372314 0.584656 1441914247 -0.362427 -0.623047 -0.372314 0.584656 1441914247 -0.362183 -0.623047 -0.371887 0.585144 1441914247 -0.362183 -0.623047 -0.371887 0.585144 1441914247 -0.362183 -0.623047 -0.371887 0.585144 1441914247 -0.362183 -0.623047 -0.371887 0.585144 1441914247 -0.362183 -0.623047 -0.371887 0.585144 1441914247 -0.362183 -0.623047 -0.371887 0.585144 1441914247 -0.362122 -0.622742 -0.371765 0.585571 1441914247 -0.362122 -0.622742 -0.371765 0.585571 1441914247 -0.362122 -0.622742 -0.371765 0.585571 1441914247 -0.362122 -0.622742 -0.371765 0.585571 1441914247 -0.362122 -0.622742 -0.371765 0.585571 1441914247 -0.362122 -0.622742 -0.371765 0.585571 1441914247 -0.362122 -0.622742 -0.371765 0.585571 1441914247 -0.362976 -0.622009 -0.372925 0.585083 1441914247 -0.362976 -0.622009 -0.372925 0.585083 1441914247 -0.362976 -0.622009 -0.372925 0.585083 1441914247 -0.362976 -0.622009 -0.372925 0.585083 1441914247 -0.362976 -0.622009 -0.372925 0.585083 1441914247 -0.362976 -0.622009 -0.372925 0.585083 1441914247 -0.364807 -0.620544 -0.374023 0.584778 1441914247 -0.364807 -0.620544 -0.374023 0.584778 1441914247 -0.364807 -0.620544 -0.374023 0.584778 1441914247 -0.364807 -0.620544 -0.374023 0.584778 1441914247 -0.364807 -0.620544 -0.374023 0.584778 1441914247 -0.364807 -0.620544 -0.374023 0.584778 1441914247 -0.365723 -0.619568 -0.375793 0.584106 1441914247 -0.365723 -0.619568 -0.375793 0.584106 1441914247 -0.365723 -0.619568 -0.375793 0.584106 1441914247 -0.365723 -0.619568 -0.375793 0.584106 1441914247 -0.365723 -0.619568 -0.375793 0.584106 1441914247 -0.365723 -0.619568 -0.375793 0.584106 1441914247 -0.366638 -0.618591 -0.376892 0.583862 1441914247 -0.366638 -0.618591 -0.376892 0.583862 1441914247 -0.366638 -0.618591 -0.376892 0.583862 1441914247 -0.366638 -0.618591 -0.376892 0.583862 1441914247 -0.366638 -0.618591 -0.376892 0.583862 1441914247 -0.366638 -0.618591 -0.376892 0.583862 1441914247 -0.367249 -0.617981 -0.378540 0.583130 1441914248 -0.367249 -0.617981 -0.378540 0.583130 1441914248 -0.367249 -0.617981 -0.378540 0.583130 1441914248 -0.367249 -0.617981 -0.378540 0.583130 1441914248 -0.367249 -0.617981 -0.378540 0.583130 1441914248 -0.367249 -0.617981 -0.378540 0.583130 1441914248 -0.367554 -0.617310 -0.380676 0.582214 1441914248 -0.367554 -0.617310 -0.380676 0.582214 1441914248 -0.367554 -0.617310 -0.380676 0.582214 1441914248 -0.367554 -0.617310 -0.380676 0.582214 1441914248 -0.367554 -0.617310 -0.380676 0.582214 1441914248 -0.367554 -0.617310 -0.380676 0.582214 1441914248 -0.367554 -0.616943 -0.381714 0.581909 1441914248 -0.367554 -0.616943 -0.381714 0.581909 1441914248 -0.367554 -0.616943 -0.381714 0.581909 1441914248 -0.367554 -0.616943 -0.381714 0.581909 1441914248 -0.367554 -0.616943 -0.381714 0.581909 1441914248 -0.367615 -0.616272 -0.382629 0.581970 1441914248 -0.367615 -0.616272 -0.382629 0.581970 1441914248 -0.367615 -0.616272 -0.382629 0.581970 1441914248 -0.367615 -0.616272 -0.382629 0.581970 1441914248 -0.367615 -0.616272 -0.382629 0.581970 1441914248 -0.367615 -0.616272 -0.382629 0.581970 1441914248 -0.367615 -0.616272 -0.382629 0.581970 1441914248 -0.367981 -0.615540 -0.383057 0.582214 1441914248 -0.367981 -0.615540 -0.383057 0.582214 1441914248 -0.367981 -0.615540 -0.383057 0.582214 1441914248 -0.367981 -0.615540 -0.383057 0.582214 1441914248 -0.367981 -0.615540 -0.383057 0.582214 1441914248 -0.367981 -0.615540 -0.383057 0.582214 1441914248 -0.369080 -0.614807 -0.383545 0.582031 1441914248 -0.369080 -0.614807 -0.383545 0.582031 1441914248 -0.369080 -0.614807 -0.383545 0.582031 1441914248 -0.369080 -0.614807 -0.383545 0.582031 1441914248 -0.369080 -0.614807 -0.383545 0.582031 1441914248 -0.369080 -0.614807 -0.383545 0.582031 1441914248 -0.371277 -0.613770 -0.384277 0.581177 1441914248 -0.371277 -0.613770 -0.384277 0.581177 1441914248 -0.371277 -0.613770 -0.384277 0.581177 1441914248 -0.371277 -0.613770 -0.384277 0.581177 1441914248 -0.371277 -0.613770 -0.384277 0.581177 1441914248 -0.371277 -0.613770 -0.384277 0.581177 1441914248 -0.374817 -0.612732 -0.386169 0.578796 1441914248 -0.374817 -0.612732 -0.386169 0.578796 1441914248 -0.374817 -0.612732 -0.386169 0.578796 1441914248 -0.374817 -0.612732 -0.386169 0.578796 1441914248 -0.374817 -0.612732 -0.386169 0.578796 1441914248 -0.374817 -0.612732 -0.386169 0.578796 1441914248 -0.374817 -0.612732 -0.386169 0.578796 1441914248 -0.376770 -0.611755 -0.387085 0.577942 1441914248 -0.376770 -0.611755 -0.387085 0.577942 1441914248 -0.376770 -0.611755 -0.387085 0.577942 1441914248 -0.376770 -0.611755 -0.387085 0.577942 1441914248 -0.376770 -0.611755 -0.387085 0.577942 1441914248 -0.376770 -0.611755 -0.387085 0.577942 1441914248 -0.377563 -0.610046 -0.389709 0.577454 1441914248 -0.377563 -0.610046 -0.389709 0.577454 1441914248 -0.377563 -0.610046 -0.389709 0.577454 1441914248 -0.377563 -0.610046 -0.389709 0.577454 1441914248 -0.377563 -0.610046 -0.389709 0.577454 1441914248 -0.377563 -0.610046 -0.389709 0.577454 1441914248 -0.377197 -0.610107 -0.390686 0.576965 1441914248 -0.377197 -0.610107 -0.390686 0.576965 1441914248 -0.377197 -0.610107 -0.390686 0.576965 1441914248 -0.377197 -0.610107 -0.390686 0.576965 1441914248 -0.377197 -0.610107 -0.390686 0.576965 1441914248 -0.377197 -0.610107 -0.390686 0.576965 1441914248 -0.377197 -0.610107 -0.390686 0.576965 1441914248 -0.371643 -0.613647 -0.385315 0.580444 1441914248 -0.371643 -0.613647 -0.385315 0.580444 1441914248 -0.371643 -0.613647 -0.385315 0.580444 1441914248 -0.371643 -0.613647 -0.385315 0.580444 1441914248 -0.371643 -0.613647 -0.385315 0.580444 1441914248 -0.371643 -0.613647 -0.385315 0.580444 1441914248 -0.367004 -0.617004 -0.378906 0.584045 1441914248 -0.367004 -0.617004 -0.378906 0.584045 1441914248 -0.367004 -0.617004 -0.378906 0.584045 1441914248 -0.367004 -0.617004 -0.378906 0.584045 1441914248 -0.367004 -0.617004 -0.378906 0.584045 1441914248 -0.367004 -0.617004 -0.378906 0.584045 1441914248 -0.367004 -0.617004 -0.378906 0.584045 1441914248 -0.363159 -0.620117 -0.373352 0.586731 1441914248 -0.363159 -0.620117 -0.373352 0.586731 1441914248 -0.363159 -0.620117 -0.373352 0.586731 1441914248 -0.363159 -0.620117 -0.373352 0.586731 1441914248 -0.363159 -0.620117 -0.373352 0.586731 1441914248 -0.363159 -0.620117 -0.373352 0.586731 1441914248 -0.359680 -0.622864 -0.368835 0.588806 1441914248 -0.359680 -0.622864 -0.368835 0.588806 1441914248 -0.359680 -0.622864 -0.368835 0.588806 1441914248 -0.359680 -0.622864 -0.368835 0.588806 1441914248 -0.359680 -0.622864 -0.368835 0.588806 1441914248 -0.359680 -0.622864 -0.368835 0.588806 1441914248 -0.356873 -0.624695 -0.365540 0.590637 1441914248 -0.356873 -0.624695 -0.365540 0.590637 1441914248 -0.356873 -0.624695 -0.365540 0.590637 1441914248 -0.356873 -0.624695 -0.365540 0.590637 1441914248 -0.356873 -0.624695 -0.365540 0.590637 1441914248 -0.356873 -0.624695 -0.365540 0.590637 1441914248 -0.354309 -0.625671 -0.362976 0.592712 1441914248 -0.354309 -0.625671 -0.362976 0.592712 1441914248 -0.354309 -0.625671 -0.362976 0.592712 1441914248 -0.354309 -0.625671 -0.362976 0.592712 1441914248 -0.354309 -0.625671 -0.362976 0.592712 1441914248 -0.354309 -0.625671 -0.362976 0.592712 1441914248 -0.353821 -0.624634 -0.361633 0.594910 1441914248 -0.353821 -0.624634 -0.361633 0.594910 1441914248 -0.353821 -0.624634 -0.361633 0.594910 1441914248 -0.353821 -0.624634 -0.361633 0.594910 1441914248 -0.353821 -0.624634 -0.361633 0.594910 1441914248 -0.353821 -0.624634 -0.361633 0.594910 1441914248 -0.355713 -0.623413 -0.363220 0.594116 1441914249 -0.355713 -0.623413 -0.363220 0.594116 1441914249 -0.355713 -0.623413 -0.363220 0.594116 1441914249 -0.355713 -0.623413 -0.363220 0.594116 1441914249 -0.355713 -0.623413 -0.363220 0.594116 1441914249 -0.358337 -0.621399 -0.365295 0.593323 1441914249 -0.358337 -0.621399 -0.365295 0.593323 1441914249 -0.358337 -0.621399 -0.365295 0.593323 1441914249 -0.358337 -0.621399 -0.365295 0.593323 1441914249 -0.358337 -0.621399 -0.365295 0.593323 1441914249 -0.358337 -0.621399 -0.365295 0.593323 1441914249 -0.362427 -0.618347 -0.368835 0.591797 1441914249 
-0.379944 -0.607300 -0.401306 0.570740 1441914250 -0.379944 -0.607300 -0.401306 0.570740 1441914250 -0.379944 -0.607300 -0.401306 0.570740 1441914250 -0.379944 -0.607300 -0.401306 0.570740 1441914250 -0.379944 -0.607300 -0.401306 0.570740 1441914251 -0.379944 -0.607300 -0.401306 0.570740 1441914251 -0.379150 -0.607849 -0.399048 0.572327 1441914251 -0.379150 -0.607849 -0.399048 0.572327 1441914251 -0.379150 -0.607849 -0.399048 0.572327 1441914251 -0.379150 -0.607849 -0.399048 0.572327 1441914251 -0.379150 -0.607849 -0.399048 0.572327 1441914251 -0.379150 -0.607849 -0.399048 0.572327 1441914251 -0.377869 -0.608154 -0.395447 0.575378 1441914251 -0.377869 -0.608154 -0.395447 0.575378 1441914251 -0.377869 -0.608154 -0.395447 0.575378 1441914251 -0.377869 -0.608154 -0.395447 0.575378 1441914251 -0.377869 -0.608154 -0.395447 0.575378 1441914251 -0.377869 -0.608154 -0.395447 0.575378 1441914251 -0.377869 -0.608154 -0.395447 0.575378 1441914251 -0.375610 -0.609558 -0.391174 0.578247 1441914251 -0.375610 -0.609558 -0.391174 0.578247 1441914251 -0.375610 -0.609558 -0.391174 0.578247 1441914251 -0.375610 -0.609558 -0.391174 0.578247 1441914251 -0.375610 -0.609558 -0.391174 0.578247 1441914251 -0.375610 -0.609558 -0.391174 0.578247 1441914251 -0.373535 -0.611267 -0.387695 0.580139 1441914251 -0.373535 -0.611267 -0.387695 0.580139 1441914251 -0.373535 -0.611267 -0.387695 0.580139 1441914251 -0.373535 -0.611267 -0.387695 0.580139 1441914251 -0.373535 -0.611267 -0.387695 0.580139 1441914251 -0.373535 -0.611267 -0.387695 0.580139 1441914251 -0.372437 -0.612549 -0.385681 0.580872 1441914251 -0.372437 -0.612549 -0.385681 0.580872 1441914251 -0.372437 -0.612549 -0.385681 0.580872 1441914251 -0.372437 -0.612549 -0.385681 0.580872 1441914251 -0.372437 -0.612549 -0.385681 0.580872 1441914251 -0.372437 -0.612549 -0.385681 0.580872 1441914251 -0.372437 -0.612549 -0.385681 0.580872 1441914251 -0.372559 -0.612305 -0.384705 0.581726 1441914251 -0.372559 -0.612305 -0.384705 0.581726 1441914251 -0.372559 -0.612305 -0.384705 0.581726 1441914251 -0.372559 -0.612305 -0.384705 0.581726 1441914251 -0.373230 -0.611450 -0.384583 0.582214 1441914251 -0.373230 -0.611450 -0.384583 0.582214 1441914251 -0.373230 -0.611450 -0.384583 0.582214 1441914251 -0.373230 -0.611450 -0.384583 0.582214 1441914251 -0.373230 -0.611450 -0.384583 0.582214 1441914251 -0.373230 -0.611450 -0.384583 0.582214 1441914251 -0.374329 -0.610107 -0.384949 0.582642 1441914251 -0.374329 -0.610107 -0.384949 0.582642 1441914251 -0.374329 -0.610107 -0.384949 0.582642 1441914251 -0.374329 -0.610107 -0.384949 0.582642 1441914251 -0.374329 -0.610107 -0.384949 0.582642 1441914251 -0.374329 -0.610107 -0.384949 0.582642 1441914251 -0.374329 -0.610107 -0.384949 0.582642 1441914251 -0.375366 -0.608765 -0.385254 0.583191 1441914251 -0.375366 -0.608765 -0.385254 0.583191 1441914251 -0.375366 -0.608765 -0.385254 0.583191 1441914251 -0.375366 -0.608765 -0.385254 0.583191 1441914251 -0.375366 -0.608765 -0.385254 0.583191 1441914251 -0.375366 -0.608765 -0.385254 0.583191 1441914251 -0.375305 -0.608337 -0.385071 0.583862 1441914251 -0.375305 -0.608337 -0.385071 0.583862 1441914251 -0.375305 -0.608337 -0.385071 0.583862 1441914251 -0.375305 -0.608337 -0.385071 0.583862 1441914251 -0.375305 -0.608337 -0.385071 0.583862 1441914251 -0.375305 -0.608337 -0.385071 0.583862 1441914251 -0.374878 -0.607666 -0.384277 0.585266 1441914251 -0.374878 -0.607666 -0.384277 0.585266 1441914251 -0.374878 -0.607666 -0.384277 0.585266 1441914251 -0.374878 -0.607666 -0.384277 0.585266 1441914251 -0.374878 -0.607666 -0.384277 0.585266 1441914251 -0.374878 -0.607666 -0.384277 0.585266 1441914251 -0.374878 -0.607666 -0.384277 0.585266 1441914251 -0.372620 -0.608337 -0.383362 0.586670 1441914251 -0.372620 -0.608337 -0.383362 0.586670 1441914251 -0.372620 -0.608337 -0.383362 0.586670 1441914251 -0.372620 -0.608337 -0.383362 0.586670 1441914251 -0.372620 -0.608337 -0.383362 0.586670 1441914251 -0.372620 -0.608337 -0.383362 0.586670 1441914251 -0.371094 -0.609924 -0.383484 0.585876 1441914251 -0.371094 -0.609924 -0.383484 0.585876 1441914251 -0.371094 -0.609924 -0.383484 0.585876 1441914251 -0.371094 -0.609924 -0.383484 0.585876 1441914251 -0.371094 -0.609924 -0.383484 0.585876 1441914251 -0.371094 -0.609924 -0.383484 0.585876 1441914251 -0.370972 -0.611633 -0.378601 0.587341 1441914251 -0.370972 -0.611633 -0.378601 0.587341 1441914251 -0.370972 -0.611633 -0.378601 0.587341 1441914251 -0.370972 -0.611633 -0.378601 0.587341 1441914251 -0.370972 -0.611633 -0.378601 0.587341 1441914251 -0.370972 -0.611633 -0.378601 0.587341 1441914251 -0.370972 -0.611633 -0.378601 0.587341 1441914251 -0.367371 -0.613464 -0.378113 0.588013 1441914251 -0.367371 -0.613464 -0.378113 0.588013 1441914251 -0.367371 -0.613464 -0.378113 0.588013 1441914251 -0.367371 -0.613464 -0.378113 0.588013 1441914251 -0.367371 -0.613464 -0.378113 0.588013 1441914251 -0.367371 -0.613464 -0.378113 0.588013 1441914251 -0.371948 -0.611816 -0.382263 0.584167 1441914251 -0.371948 -0.611816 -0.382263 0.584167 1441914251 -0.371948 -0.611816 -0.382263 0.584167 1441914251 -0.371948 -0.611816 -0.382263 0.584167 1441914251 -0.371948 -0.611816 -0.382263 0.584167 1441914251 -0.371948 -0.611816 -0.382263 0.584167 1441914251 -0.376221 -0.609009 -0.387024 0.581238 1441914251 -0.376221 -0.609009 -0.387024 0.581238 1441914251 -0.376221 -0.609009 -0.387024 0.581238 1441914251 -0.376221 -0.609009 -0.387024 0.581238 1441914251 -0.376221 -0.609009 -0.387024 0.581238 1441914251 -0.376221 -0.609009 -0.387024 0.581238 1441914251 -0.379272 -0.605713 -0.391785 0.579468 1441914251 -0.379272 -0.605713 -0.391785 0.579468 1441914251 -0.379272 -0.605713 -0.391785 0.579468 1441914251 -0.379272 -0.605713 -0.391785 0.579468 1441914251 -0.379272 -0.605713 -0.391785 0.579468 1441914251 -0.379272 -0.605713 -0.391785 0.579468 1441914252 -0.379272 -0.605713 -0.391785 0.579468 1441914252 -0.380859 -0.603088 -0.394287 0.579529 1441914252 -0.380859 -0.603088 -0.394287 0.579529 1441914252 -0.380859 -0.603088 -0.394287 0.579529 1441914252 -0.380859 -0.603088 -0.394287 0.579529 1441914252 -0.380859 -0.603088 -0.394287 0.579529 1441914252 -0.380859 -0.603088 -0.394287 0.579529 1441914252 -0.381287 -0.602051 -0.394958 0.579834 1441914252 -0.381287 -0.602051 -0.394958 0.579834 1441914252 -0.381287 -0.602051 -0.394958 0.579834 1441914252 -0.381287 -0.602051 -0.394958 0.579834 1441914252 -0.381287 -0.602051 -0.394958 0.579834 1441914252 -0.381287 -0.602051 -0.394958 0.579834 1441914252 -0.380920 -0.601196 -0.394531 0.581238 1441914252 -0.380920 -0.601196 -0.394531 0.581238 1441914252 -0.380920 -0.601196 -0.394531 0.581238 1441914252 -0.380920 -0.601196 -0.394531 0.581238 1441914252 -0.380920 -0.601196 -0.394531 0.581238 1441914252 -0.380920 -0.601196 -0.394531 0.581238 1441914252 -0.380615 -0.600891 -0.392761 0.582947 1441914252 -0.380615 -0.600891 -0.392761 0.582947 1441914252 -0.380615 -0.600891 -0.392761 0.582947 1441914252 -0.380615 -0.600891 -0.392761 0.582947 1441914252 -0.380615 -0.600891 -0.392761 0.582947 1441914252 -0.380615 -0.600891 -0.392761 0.582947 1441914252 -0.379639 -0.602417 -0.390625 0.583435 1441914252 -0.379639 -0.602417 -0.390625 0.583435 1441914252 -0.379639 -0.602417 -0.390625 0.583435 1441914252 -0.379639 -0.602417 -0.390625 0.583435 1441914252 -0.379639 -0.602417 -0.390625 0.583435 1441914252 -0.379639 -0.602417 -0.390625 0.583435 1441914252 -0.379639 -0.602417 -0.390625 0.583435 1441914252 -0.376892 -0.605469 -0.387817 0.583984 1441914252 -0.376892 -0.605469 -0.387817 0.583984 1441914252 -0.376892 -0.605469 -0.387817 0.583984 1441914252 -0.376892 -0.605469 -0.387817 0.583984 1441914252 -0.376892 -0.605469 -0.387817 0.583984 1441914252 -0.376892 -0.605469 -0.387817 0.583984 1441914252 -0.372742 -0.609131 -0.384216 0.585205 1441914252 -0.372742 -0.609131 -0.384216 0.585205 1441914252 -0.372742 -0.609131 -0.384216 0.585205 1441914252 -0.372742 -0.609131 -0.384216 0.585205 1441914252 -0.372742 -0.609131 -0.384216 0.585205 1441914252 -0.372742 -0.609131 -0.384216 0.585205 1441914252 -0.369141 -0.611511 -0.380005 0.587708 1441914252 -0.369141 -0.611511 -0.380005 0.587708 1441914252 -0.369141 -0.611511 -0.380005 0.587708 1441914252 -0.369141 -0.611511 -0.380005 0.587708 1441914252 -0.367615 -0.613403 -0.377563 0.588318 1441914252 -0.367615 -0.613403 -0.377563 0.588318 1441914252 -0.367615 -0.613403 -0.377563 0.588318 1441914252 -0.367615 -0.613403 -0.377563 0.588318 1441914252 -0.367615 -0.613403 -0.377563 0.588318 1441914252 -0.367615 -0.613403 -0.377563 0.588318 1441914252 -0.367615 -0.613403 -0.377563 0.588318 1441914252 -0.366211 -0.615112 -0.377319 0.587463 1441914252 -0.366211 -0.615112 -0.377319 0.587463 1441914252 -0.366211 -0.615112 -0.377319 0.587463 1441914252 -0.366211 -0.615112 -0.377319 0.587463 1441914252 -0.366211 -0.615112 -0.377319 0.587463 1441914252 -0.366211 -0.615112 -0.377319 0.587463 1441914252 -0.366577 -0.615967 -0.378906 0.585388 1441914252 -0.366577 -0.615967 -0.378906 0.585388 1441914252 -0.366577 -0.615967 -0.378906 0.585388 1441914252 -0.366577 -0.615967 -0.378906 0.585388 1441914252 -0.366577 -0.615967 -0.378906 0.585388 1441914252 -0.366577 -0.615967 -0.378906 0.585388 1441914252 -0.368530 -0.614624 -0.381348 0.583984 1441914252 -0.368530 -0.614624 -0.381348 0.583984 1441914252 -0.368530 -0.614624 -0.381348 0.583984 1441914252 -0.368530 -0.614624 -0.381348 0.583984 1441914252 -0.368530 -0.614624 -0.381348 0.583984 1441914252 -0.368530 -0.614624 -0.381348 0.583984 1441914252 -0.370239 -0.613403 -0.384033 0.582397 1441914252 -0.370239 -0.613403 -0.384033 0.582397 1441914252 -0.370239 -0.613403 -0.384033 0.582397 1441914252 -0.370239 -0.613403 -0.384033 0.582397 1441914252 -0.370239 -0.613403 -0.384033 0.582397 1441914252 -0.370239 -0.613403 -0.384033 0.582397 1441914252 -0.370239 -0.613403 -0.384033 0.582397 1441914252 -0.370605 -0.613403 -0.386169 0.580811 1441914252 -0.370605 -0.613403 -0.386169 0.580811 1441914252 -0.370605 -0.613403 -0.386169 0.580811 1441914252 -0.370605 -0.613403 -0.386169 0.580811 1441914252 -0.370605 -0.613403 -0.386169 0.580811 1441914252 -0.370605 -0.613403 -0.386169 0.580811 1441914252 -0.368591 -0.615051 -0.386414 0.580200 1441914252 -0.368591 -0.615051 -0.386414 0.580200 1441914252 -0.368591 -0.615051 -0.386414 0.580200 1441914252 -0.368591 -0.615051 -0.386414 0.580200 1441914252 -0.368591 -0.615051 -0.386414 0.580200 1441914252 -0.368591 -0.615051 -0.386414 0.580200 1441914252 -0.363770 -0.618347 -0.384216 0.581177 1441914252 -0.363770 -0.618347 -0.384216 0.581177 1441914252 -0.363770 -0.618347 -0.384216 0.581177 1441914252 -0.363770 -0.618347 -0.384216 0.581177 1441914252 -0.363770 -0.618347 -0.384216 0.581177 1441914252 -0.363770 -0.618347 -0.384216 0.581177 1441914252 -0.359619 -0.622253 -0.380798 0.581787 1441914252 -0.359619 -0.622253 -0.380798 0.581787 1441914252 -0.359619 -0.622253 -0.380798 0.581787 1441914252 -0.359619 -0.622253 -0.380798 0.581787 1441914252 -0.359619 -0.622253 -0.380798 0.581787 1441914252 -0.359619 -0.622253 -0.380798 0.581787 1441914252 -0.359619 -0.622253 -0.380798 0.581787 1441914252 -0.356201 -0.625977 -0.377747 0.581970 1441914252 -0.356201 -0.625977 -0.377747 0.581970 1441914252 -0.356201 -0.625977 -0.377747 0.581970 1441914252 -0.356201 -0.625977 -0.377747 0.581970 1441914252 -0.356201 -0.625977 -0.377747 0.581970 1441914252 -0.356201 -0.625977 -0.377747 0.581970 1441914252 -0.355347 -0.627625 -0.376343 0.581604 1441914253 -0.355347 -0.627625 -0.376343 0.581604 1441914253 -0.355347 -0.627625 -0.376343 0.581604 1441914253 -0.355347 -0.627625 -0.376343 0.581604 1441914253 -0.355347 -0.627625 -0.376343 0.581604 1441914253 -0.355347 -0.627625 -0.376343 0.581604 1441914253 -0.357605 -0.626221 -0.377930 0.580688 1441914253 -0.357605 -0.626221 -0.377930 0.580688 1441914253 -0.357605 -0.626221 -0.377930 0.580688 1441914253 -0.357605 -0.626221 -0.377930 0.580688 1441914253 -0.357605 -0.626221 -0.377930 0.580688 1441914253 -0.357605 -0.626221 -0.377930 0.580688 1441914253 -0.357605 -0.626221 -0.377930 0.580688 1441914253 -0.361816 -0.623474 -0.382080 0.578308 1441914253 -0.361816 -0.623474 -0.382080 0.578308 1441914253 -0.361816 -0.623474 -0.382080 0.578308 1441914253 -0.361816 -0.623474 -0.382080 0.578308 1441914253 -0.361816 -0.623474 -0.382080 0.578308 1441914253 -0.366394 -0.619141 -0.386475 0.577148 1441914253 -0.366394 -0.619141 -0.386475 0.577148 1441914253 -0.366394 -0.619141 -0.386475 0.577148 1441914253 -0.366394 -0.619141 -0.386475 0.577148 1441914253 -0.366394 -0.619141 -0.386475 0.577148 1441914253 -0.366394 -0.619141 -0.386475 0.577148 1441914253 -0.372498 -0.613220 -0.390198 0.577087 1441914253 -0.372498 -0.613220 -0.390198 0.577087 1441914253 -0.372498 -0.613220 -0.390198 0.577087 1441914253 -0.372498 -0.613220 -0.390198 0.577087 1441914253 -0.372498 -0.613220 -0.390198 0.577087 1441914253 -0.372498 -0.613220 -0.390198 0.577087 1441914253 -0.372498 -0.613220 -0.390198 0.577087 1441914253 -0.376953 -0.608032 -0.392273 0.578247 1441914253 -0.376953 -0.608032 -0.392273 0.578247 1441914253 -0.376953 -0.608032 -0.392273 0.578247 1441914253 -0.376953 -0.608032 -0.392273 0.578247 1441914253 -0.376953 -0.608032 -0.392273 0.578247 1441914253 -0.376953 -0.608032 -0.392273 0.578247 1441914253 -0.379150 -0.604797 -0.393677 0.579224 1441914253 -0.379150 -0.604797 -0.393677 0.579224 1441914253 -0.379150 -0.604797 -0.393677 0.579224 1441914253 -0.379150 -0.604797 -0.393677 0.579224 1441914253 -0.379150 -0.604797 -0.393677 0.579224 1441914253 -0.379150 -0.604797 -0.393677 0.579224 1441914253 -0.379150 -0.604797 -0.393677 0.579224 1441914253 -0.378113 -0.604858 -0.393188 0.580200 1441914253 -0.378113 -0.604858 -0.393188 0.580200 1441914253 -0.378113 -0.604858 -0.393188 0.580200 1441914253 -0.378113 -0.604858 -0.393188 0.580200 1441914253 -0.378113 -0.604858 -0.393188 0.580200 1441914253 -0.378113 -0.604858 -0.393188 0.580200 1441914253 -0.375793 -0.606323 -0.389282 0.582825 1441914253 -0.375793 -0.606323 -0.389282 0.582825 1441914253 -0.375793 -0.606323 -0.389282 0.582825 1441914253 -0.375793 -0.606323 -0.389282 0.582825 1441914253 -0.375793 -0.606323 -0.389282 0.582825 1441914253 -0.375793 -0.606323 -0.389282 0.582825 1441914253 -0.375793 -0.606323 -0.389282 0.582825 1441914253 -0.373840 -0.606262 -0.383911 0.587646 1441914253 -0.373840 -0.606262 -0.383911 0.587646 1441914253 -0.373840 -0.606262 -0.383911 0.587646 1441914253 -0.373840 -0.606262 -0.383911 0.587646 1441914253 -0.373840 -0.606262 -0.383911 0.587646 1441914253 -0.373840 -0.606262 -0.383911 0.587646 1441914253 -0.373718 -0.604980 -0.378967 0.592285 1441914253 -0.373718 -0.604980 -0.378967 0.592285 1441914253 -0.373718 -0.604980 -0.378967 0.592285 1441914253 -0.373718 -0.604980 -0.378967 0.592285 1441914253 -0.373718 -0.604980 -0.378967 0.592285 1441914253 -0.373718 -0.604980 -0.378967 0.592285 1441914253 -0.373718 -0.604980 -0.378967 0.592285 1441914253 -0.376282 -0.602722 -0.376038 0.594849 1441914253 -0.376282 -0.602722 -0.376038 0.594849 1441914253 -0.376282 -0.602722 -0.376038 0.594849 1441914253 -0.376282 -0.602722 -0.376038 0.594849 1441914253 -0.376282 -0.602722 -0.376038 0.594849 1441914253 -0.376282 -0.602722 -0.376038 0.594849 1441914253 -0.380249 -0.599182 -0.374878 0.596558 1441914253 -0.380249 -0.599182 -0.374878 0.596558 1441914253 -0.380249 -0.599182 -0.374878 0.596558 1441914253 -0.380249 -0.599182 -0.374878 0.596558 1441914253 -0.380249 -0.599182 -0.374878 0.596558 1441914253 -0.380249 -0.599182 -0.374878 0.596558 1441914253 -0.383728 -0.596802 -0.375732 0.596191 1441914253 -0.383728 -0.596802 -0.375732 0.596191 1441914253 -0.383728 -0.596802 -0.375732 0.596191 1441914253 -0.383728 -0.596802 -0.375732 0.596191 1441914253 -0.383728 -0.596802 -0.375732 0.596191 1441914253 -0.383728 -0.596802 -0.375732 0.596191 1441914253 -0.386353 -0.596008 -0.377380 0.594238 1441914253 -0.386353 -0.596008 -0.377380 0.594238 1441914253 -0.386353 -0.596008 -0.377380 0.594238 1441914253 -0.386353 -0.596008 -0.377380 0.594238 1441914253 -0.386353 -0.596008 -0.377380 0.594238 1441914253 -0.386353 -0.596008 -0.377380 0.594238 1441914253 -0.386353 -0.596008 -0.377380 0.594238 1441914253 -0.389221 -0.593750 -0.378967 0.593689 1441914253 -0.389221 -0.593750 -0.378967 0.593689 1441914253 -0.389221 -0.593750 -0.378967 0.593689 1441914253 -0.389221 -0.593750 -0.378967 0.593689 1441914253 -0.389221 -0.593750 -0.378967 0.593689 1441914253 -0.389221 -0.593750 -0.378967 0.593689 1441914253 -0.389221 -0.593750 -0.378967 0.593689 1441914253 -0.390747 -0.592163 -0.380310 0.593323 1441914253 -0.390747 -0.592163 -0.380310 0.593323 1441914253 -0.390747 -0.592163 -0.380310 0.593323 1441914253 -0.390747 -0.592163 -0.380310 0.593323 1441914253 -0.390747 -0.592163 -0.380310 0.593323 1441914253 -0.390747 -0.592163 -0.380310 0.593323 1441914253 -0.390747 -0.591980 -0.380066 0.593689 1441914253 -0.390747 -0.591980 -0.380066 0.593689 1441914253 -0.390747 -0.591980 -0.380066 0.593689 1441914253 -0.390747 -0.591980 -0.380066 0.593689 1441914253 -0.390747 -0.591980 -0.380066 0.593689 1441914253 -0.390747 -0.591980 -0.380066 0.593689 1441914253 -0.388977 -0.592346 -0.378296 0.595581 1441914253 -0.388977 -0.592346 -0.378296 0.595581 1441914254 -0.388977 -0.592346 -0.378296 0.595581 1441914254 -0.388977 -0.592346 -0.378296 0.595581 1441914254 -0.388977 -0.592346 -0.378296 0.595581 1441914254 -0.388977 -0.592346 -0.378296 0.595581 1441914254 -0.388977 -0.592346 -0.378296 0.595581 1441914254 -0.385864 -0.594238 -0.376099 0.597168 1441914254 -0.385864 -0.594238 -0.376099 0.597168 1441914254 -0.385864 -0.594238 -0.376099 0.597168 1441914254 -0.385864 -0.594238 -0.376099 0.597168 1441914254 -0.385864 -0.594238 -0.376099 0.597168 1441914254 -0.385864 -0.594238 -0.376099 0.597168 1441914254 -0.381226 -0.598389 -0.372437 0.598267 1441914254 -0.381226 -0.598389 -0.372437 0.598267 1441914254 -0.381226 -0.598389 -0.372437 0.598267 1441914254 -0.381226 -0.598389 -0.372437 0.598267 1441914254 -0.381226 -0.598389 -0.372437 0.598267 1441914254 -0.381226 -0.598389 -0.372437 0.598267 1441914254 -0.376221 -0.602844 -0.370178 0.598450 1441914254 -0.376221 -0.602844 -0.370178 0.598450 1441914254 -0.376221 -0.602844 -0.370178 0.598450 1441914254 -0.376221 -0.602844 -0.370178 0.598450 1441914254 -0.376221 -0.602844 -0.370178 0.598450 1441914254 -0.376221 -0.602844 -0.370178 0.598450 1441914254 -0.376160 -0.603943 -0.370667 0.596985 1441914254 -0.376160 -0.603943 -0.370667 0.596985 1441914254 -0.376160 -0.603943 -0.370667 0.596985 1441914254 -0.376160 -0.603943 -0.370667 0.596985 1441914254 -0.376160 -0.603943 -0.370667 0.596985 1441914254 -0.376160 -0.603943 -0.370667 0.596985 1441914254 -0.378601 -0.603210 -0.372681 0.594971 1441914254 -0.378601 -0.603210 -0.372681 0.594971 1441914254 -0.378601 -0.603210 -0.372681 0.594971 1441914254 -0.378601 -0.603210 -0.372681 0.594971 1441914254 -0.378601 -0.603210 -0.372681 0.594971 1441914254 -0.378601 -0.603210 -0.372681 0.594971 1441914254 -0.378601 -0.603210 -0.372681 0.594971 1441914254 -0.382385 -0.599731 -0.376343 0.593750 1441914254 -0.382385 -0.599731 -0.376343 0.593750 1441914254 -0.382385 -0.599731 -0.376343 0.593750 1441914254 -0.382385 -0.599731 -0.376343 0.593750 1441914254 -0.382385 -0.599731 -0.376343 0.593750 1441914254 -0.382385 -0.599731 -0.376343 0.593750 1441914254 -0.385986 -0.596619 -0.380432 0.591919 1441914254 -0.385986 -0.596619 -0.380432 0.591919 1441914254 -0.385986 -0.596619 -0.380432 0.591919 1441914254 -0.385986 -0.596619 -0.380432 0.591919 1441914254 -0.385986 -0.596619 -0.380432 0.591919 1441914254 -0.385986 -0.596619 -0.380432 0.591919 1441914254 -0.388489 -0.594055 -0.383057 0.591187 1441914254 -0.388489 -0.594055 -0.383057 0.591187 1441914254 -0.388489 -0.594055 -0.383057 0.591187 1441914254 -0.388489 -0.594055 -0.383057 0.591187 1441914254 -0.388489 -0.594055 -0.383057 0.591187 1441914254 -0.388489 -0.594055 -0.383057 0.591187 1441914254 -0.389099 -0.592651 -0.384033 0.591553 1441914254 -0.389099 -0.592651 -0.384033 0.591553 1441914254 -0.389099 -0.592651 -0.384033 0.591553 1441914254 -0.389099 -0.592651 -0.384033 0.591553 1441914254 -0.389099 -0.592651 -0.384033 0.591553 1441914254 -0.389099 -0.592651 -0.384033 0.591553 1441914254 -0.389099 -0.592651 -0.384033 0.591553 1441914254 -0.388611 -0.592041 -0.382935 0.593201 1441914254 -0.388611 -0.592041 -0.382935 0.593201 1441914254 -0.388611 -0.592041 -0.382935 0.593201 1441914254 -0.388611 -0.592041 -0.382935 0.593201 1441914254 -0.388611 -0.592041 -0.382935 0.593201 1441914254 -0.388611 -0.592041 -0.382935 0.593201 1441914254 -0.387390 -0.593323 -0.381470 0.593628 1441914254 -0.387390 -0.593323 -0.381470 0.593628 1441914254 -0.387390 -0.593323 -0.381470 0.593628 1441914254 -0.387390 -0.593323 -0.381470 0.593628 1441914254 -0.387390 -0.593323 -0.381470 0.593628 1441914254 -0.387390 -0.593323 -0.381470 0.593628 1441914254 -0.385742 -0.594971 -0.380310 0.593811 1441914254 -0.385742 -0.594971 -0.380310 0.593811 1441914254 -0.385742 -0.594971 -0.380310 0.593811 1441914254 -0.385742 -0.594971 -0.380310 0.593811 1441914254 -0.385742 -0.594971 -0.380310 0.593811 1441914254 -0.385742 -0.594971 -0.380310 0.593811 1441914254 -0.385742 -0.594971 -0.380310 0.593811 1441914254 -0.385376 -0.595154 -0.379028 0.594727 1441914254 -0.385376 -0.595154 -0.379028 0.594727 1441914254 -0.385376 -0.595154 -0.379028 0.594727 1441914254 -0.385376 -0.595154 -0.379028 0.594727 1441914254 -0.385376 -0.595154 -0.379028 0.594727 1441914254 -0.386597 -0.594666 -0.378479 0.594788 1441914254 -0.386597 -0.594666 -0.378479 0.594788 1441914254 -0.386597 -0.594666 -0.378479 0.594788 1441914254 -0.386597 -0.594666 -0.378479 0.594788 1441914254 -0.386597 -0.594666 -0.378479 0.594788 1441914254 -0.386597 -0.594666 -0.378479 0.594788 1441914254 -0.386597 -0.594666 -0.378479 0.594788 1441914254 -0.388184 -0.593018 -0.378601 0.595276 1441914254 -0.388184 -0.593018 -0.378601 0.595276 1441914254 -0.388184 -0.593018 -0.378601 0.595276 1441914254 -0.388184 -0.593018 -0.378601 0.595276 1441914254 -0.388184 -0.593018 -0.378601 0.595276 1441914254 -0.388184 -0.593018 -0.378601 0.595276 1441914254 -0.388916 -0.593079 -0.379211 0.594360 1441914254 -0.388916 -0.593079 -0.379211 0.594360 1441914254 -0.388916 -0.593079 -0.379211 0.594360 1441914254 -0.388916 -0.593079 -0.379211 0.594360 1441914254 -0.388916 -0.593079 -0.379211 0.594360 1441914254 -0.388916 -0.593079 -0.379211 0.594360 1441914254 -0.388733 -0.593750 -0.379700 0.593506 1441914254 -0.388733 -0.593750 -0.379700 0.593506 1441914254 -0.388733 -0.593750 -0.379700 0.593506 1441914254 -0.388733 -0.593750 -0.379700 0.593506 1441914254 -0.388733 -0.593750 -0.379700 0.593506 1441914254 -0.388733 -0.593750 -0.379700 0.593506 1441914254 -0.388123 -0.594421 -0.379578 0.593323 1441914254 -0.388123 -0.594421 -0.379578 0.593323 1441914254 -0.388123 -0.594421 -0.379578 0.593323 1441914255 -0.388123 -0.594421 -0.379578 0.593323 1441914255 -0.388123 -0.594421 -0.379578 0.593323 1441914255 -0.388123 -0.594421 -0.379578 0.593323 1441914255 -0.388550 -0.594849 -0.379944 0.592407 1441914255 -0.388550 -0.594849 -0.379944 0.592407 1441914255 -0.388550 -0.594849 -0.379944 0.592407 1441914255 -0.388550 -0.594849 -0.379944 0.592407 1441914255 -0.388550 -0.594849 -0.379944 0.592407 1441914255 -0.388550 -0.594849 -0.379944 0.592407 1441914255 -0.389160 -0.595398 -0.380920 0.590759 1441914255 -0.389160 -0.595398 -0.380920 0.590759 1441914255 -0.389160 -0.595398 -0.380920 0.590759 1441914255 -0.389160 -0.595398 -0.380920 0.590759 1441914255 -0.389160 -0.595398 -0.380920 0.590759 1441914255 -0.389160 -0.595398 -0.380920 0.590759 1441914255 -0.388977 -0.596802 -0.381409 0.589172 1441914255 -0.388977 -0.596802 -0.381409 0.589172 1441914255 -0.388977 -0.596802 -0.381409 0.589172 1441914255 -0.388977 -0.596802 -0.381409 0.589172 1441914255 -0.388977 -0.596802 -0.381409 0.589172 1441914255 -0.387512 -0.598450 -0.380676 0.588928 1441914255 -0.387512 -0.598450 -0.380676 0.588928 1441914255 -0.387512 -0.598450 -0.380676 0.588928 1441914255 -0.387512 -0.598450 -0.380676 0.588928 1441914255 -0.387512 -0.598450 -0.380676 0.588928 1441914255 -0.387512 -0.598450 -0.380676 0.588928 1441914255 -0.387512 -0.598450 -0.380676 0.588928 1441914255 -0.385559 -0.600708 -0.379578 0.588562 1441914255 -0.385559 -0.600708 -0.379578 0.588562 1441914255 -0.385559 -0.600708 -0.379578 0.588562 1441914255 -0.385559 -0.600708 -0.379578 0.588562 1441914255 -0.385559 -0.600708 -0.379578 0.588562 1441914255 -0.385559 -0.600708 -0.379578 0.588562 1441914255 -0.383789 -0.603088 -0.378296 0.588196 1441914255 -0.383789 -0.603088 -0.378296 0.588196 1441914255 -0.383789 -0.603088 -0.378296 0.588196 1441914255 -0.383789 -0.603088 -0.378296 0.588196 1441914255 -0.383789 -0.603088 -0.378296 0.588196 1441914255 -0.383789 -0.603088 -0.378296 0.588196 1441914255 -0.382690 -0.605103 -0.377197 0.587524 1441914255 -0.382690 -0.605103 -0.377197 0.587524 1441914255 -0.382690 -0.605103 -0.377197 0.587524 1441914255 -0.382690 -0.605103 -0.377197 0.587524 1441914255 -0.382690 -0.605103 -0.377197 0.587524 1441914255 -0.382690 -0.605103 -0.377197 0.587524 1441914255 -0.382324 -0.606628 -0.377197 0.586182 1441914255 -0.382324 -0.606628 -0.377197 0.586182 1441914255 -0.382324 -0.606628 -0.377197 0.586182 1441914255 -0.382324 -0.606628 -0.377197 0.586182 1441914255 -0.382324 -0.606628 -0.377197 0.586182 1441914255 -0.382324 -0.606628 -0.377197 0.586182 1441914255 -0.382324 -0.606628 -0.377197 0.586182 1441914255 -0.383240 -0.607483 -0.379456 0.583191 1441914255 -0.383240 -0.607483 -0.379456 0.583191 1441914255 -0.383240 -0.607483 -0.379456 0.583191 1441914255 -0.383240 -0.607483 -0.379456 0.583191 1441914255 -0.383240 -0.607483 -0.379456 0.583191 1441914255 -0.383240 -0.607483 -0.379456 0.583191 1441914255 -0.385376 -0.607544 -0.381409 0.580444 1441914255 -0.385376 -0.607544 -0.381409 0.580444 1441914255 -0.385376 -0.607544 -0.381409 0.580444 1441914255 -0.385376 -0.607544 -0.381409 0.580444 1441914255 -0.385376 -0.607544 -0.381409 0.580444 1441914255 -0.385376 -0.607544 -0.381409 0.580444 1441914255 -0.386536 -0.605774 -0.383789 0.580017 1441914255 -0.386536 -0.605774 -0.383789 0.580017 1441914255 -0.386536 -0.605774 -0.383789 0.580017 1441914255 -0.386536 -0.605774 -0.383789 0.580017 1441914255 -0.386536 -0.605774 -0.383789 0.580017 1441914255 -0.386536 -0.605774 -0.383789 0.580017 1441914255 -0.388367 -0.604431 -0.386475 0.578369 1441914255 -0.388367 -0.604431 -0.386475 0.578369 1441914255 -0.388367 -0.604431 -0.386475 0.578369 1441914255 -0.388367 -0.604431 -0.386475 0.578369 1441914255 -0.388367 -0.604431 -0.386475 0.578369 1441914255 -0.388367 -0.604431 -0.386475 0.578369 1441914255 -0.390259 -0.602966 -0.388733 0.577087 1441914255 -0.390259 -0.602966 -0.388733 0.577087 1441914255 -0.390259 -0.602966 -0.388733 0.577087 1441914255 -0.390259 -0.602966 -0.388733 0.577087 1441914255 -0.390259 -0.602966 -0.388733 0.577087 1441914255 -0.390259 -0.602966 -0.388733 0.577087 1441914255 -0.390442 -0.601563 -0.390808 0.577026 1441914255 -0.390442 -0.601563 -0.390808 0.577026 1441914255 -0.390442 -0.601563 -0.390808 0.577026 1441914255 -0.390442 -0.601563 -0.390808 0.577026 1441914255 -0.390442 -0.601563 -0.390808 0.577026 1441914255 -0.390442 -0.601563 -0.390808 0.577026 1441914255 -0.390442 -0.601563 -0.390808 0.577026 1441914255 -0.390320 -0.601257 -0.391296 0.577148 1441914255 -0.390320 -0.601257 -0.391296 0.577148 1441914255 -0.390320 -0.601257 -0.391296 0.577148 1441914255 -0.390320 -0.601257 -0.391296 0.577148 1441914255 -0.390320 -0.601257 -0.391296 0.577148 1441914255 -0.390320 -0.601257 -0.391296 0.577148 1441914255 -0.390198 -0.601318 -0.391296 0.577148 1441914255 -0.390198 -0.601318 -0.391296 0.577148 1441914255 -0.390198 -0.601318 -0.391296 0.577148 1441914255 -0.390198 -0.601318 -0.391296 0.577148 1441914255 -0.390198 -0.601318 -0.391296 0.577148 1441914255 -0.389832 -0.601135 -0.391296 0.577637 1441914255 -0.389832 -0.601135 -0.391296 0.577637 1441914255 -0.389832 -0.601135 -0.391296 0.577637 1441914255 -0.389832 -0.601135 -0.391296 0.577637 1441914255 -0.389832 -0.601135 -0.391296 0.577637 1441914255 -0.389832 -0.601135 -0.391296 0.577637 1441914255 -0.389282 -0.601196 -0.390747 0.578247 1441914255 -0.389282 -0.601196 -0.390747 0.578247 1441914255 -0.389282 -0.601196 -0.390747 0.578247 1441914255 -0.389282 -0.601196 -0.390747 0.578247 1441914255 -0.389282 -0.601196 -0.390747 0.578247 1441914256 -0.389282 -0.601196 -0.390747 0.578247 1441914256 -0.389282 -0.601196 -0.390747 0.578247 1441914256 -0.388855 -0.601929 -0.389954 0.578308 1441914256 -0.388855 -0.601929 -0.389954 0.578308 1441914256 -0.388855 -0.601929 -0.389954 0.578308 1441914256 -0.388855 -0.601929 -0.389954 0.578308 1441914256 -0.388855 -0.601929 -0.389954 0.578308 1441914256 
-0.383301 -0.612488 -0.388123 0.572144 1441914258 -0.383301 -0.612488 -0.388123 0.572144 1441914258 -0.383301 -0.612488 -0.388123 0.572144 1441914258 -0.383301 -0.612488 -0.388123 0.572144 1441914258 -0.383301 -0.612488 -0.388123 0.572144 1441914258 -0.381531 -0.614380 -0.386047 0.572693 1441914258 -0.381531 -0.614380 -0.386047 0.572693 1441914258 -0.381531 -0.614380 -0.386047 0.572693 1441914258 -0.381531 -0.614380 -0.386047 0.572693 1441914258 -0.381531 -0.614380 -0.386047 0.572693 1441914258 -0.381531 -0.614380 -0.386047 0.572693 1441914258 -0.380676 -0.614929 -0.385376 0.573120 1441914258 -0.380676 -0.614929 -0.385376 0.573120 1441914258 -0.380676 -0.614929 -0.385376 0.573120 1441914258 -0.380676 -0.614929 -0.385376 0.573120 1441914258 -0.380676 -0.614929 -0.385376 0.573120 1441914258 -0.380676 -0.614929 -0.385376 0.573120 1441914258 -0.380676 -0.614929 -0.385376 0.573120 1441914258 -0.381714 -0.614380 -0.386780 0.572083 1441914258 -0.381714 -0.614380 -0.386780 0.572083 1441914258 -0.381714 -0.614380 -0.386780 0.572083 1441914258 -0.381714 -0.614380 -0.386780 0.572083 1441914258 -0.381714 -0.614380 -0.386780 0.572083 1441914258 -0.381714 -0.614380 -0.386780 0.572083 1441914258 -0.382874 -0.613159 -0.388428 0.571533 1441914258 -0.382874 -0.613159 -0.388428 0.571533 1441914258 -0.382874 -0.613159 -0.388428 0.571533 1441914258 -0.382874 -0.613159 -0.388428 0.571533 1441914258 -0.382874 -0.613159 -0.388428 0.571533 1441914258 -0.382874 -0.613159 -0.388428 0.571533 1441914258 -0.382874 -0.613159 -0.388428 0.571533 1441914258 -0.384644 -0.610962 -0.390015 0.571594 1441914258 -0.384644 -0.610962 -0.390015 0.571594 1441914258 -0.384644 -0.610962 -0.390015 0.571594 1441914258 -0.384644 -0.610962 -0.390015 0.571594 1441914258 -0.384644 -0.610962 -0.390015 0.571594 1441914258 -0.384644 -0.610962 -0.390015 0.571594 1441914258 -0.385864 -0.609497 -0.391296 0.571411 1441914258 -0.385864 -0.609497 -0.391296 0.571411 1441914258 -0.385864 -0.609497 -0.391296 0.571411 1441914258 -0.385864 -0.609497 -0.391296 0.571411 1441914258 -0.385864 -0.609497 -0.391296 0.571411 1441914258 -0.385864 -0.609497 -0.391296 0.571411 1441914258 -0.386719 -0.608093 -0.391663 0.572083 1441914258 -0.386719 -0.608093 -0.391663 0.572083 1441914258 -0.386719 -0.608093 -0.391663 0.572083 1441914258 -0.386719 -0.608093 -0.391663 0.572083 1441914258 -0.386719 -0.608093 -0.391663 0.572083 1441914258 -0.386719 -0.608093 -0.391663 0.572083 1441914258 -0.386719 -0.608093 -0.391663 0.572083 1441914258 -0.386597 -0.607300 -0.391113 0.573425 1441914258 -0.386597 -0.607300 -0.391113 0.573425 1441914258 -0.386597 -0.607300 -0.391113 0.573425 1441914258 -0.386597 -0.607300 -0.391113 0.573425 1441914258 -0.386597 -0.607300 -0.391113 0.573425 1441914258 -0.386597 -0.607300 -0.391113 0.573425 1441914258 -0.386047 -0.606812 -0.390625 0.574646 1441914258 -0.386047 -0.606812 -0.390625 0.574646 1441914258 -0.386047 -0.606812 -0.390625 0.574646 1441914258 -0.386047 -0.606812 -0.390625 0.574646 1441914258 -0.386047 -0.606812 -0.390625 0.574646 1441914258 -0.386047 -0.606812 -0.390625 0.574646 1441914258 -0.385864 -0.606445 -0.390442 0.575256 1441914258 -0.385864 -0.606445 -0.390442 0.575256 1441914258 -0.385864 -0.606445 -0.390442 0.575256 1441914258 -0.385864 -0.606445 -0.390442 0.575256 1441914258 -0.385864 -0.606445 -0.390442 0.575256 1441914258 -0.385864 -0.606445 -0.390442 0.575256 1441914258 -0.385864 -0.606445 -0.390442 0.575256 1441914258 -0.386353 -0.605835 -0.390381 0.575623 1441914258 -0.386353 -0.605835 -0.390381 0.575623 1441914258 -0.386353 -0.605835 -0.390381 0.575623 1441914258 -0.386353 -0.605835 -0.390381 0.575623 1441914258 -0.386353 -0.605835 -0.390381 0.575623 1441914258 -0.386353 -0.605835 -0.390381 0.575623 1441914258 -0.388000 -0.604614 -0.391052 0.575317 1441914259 -0.388000 -0.604614 -0.391052 0.575317 1441914259 -0.388000 -0.604614 -0.391052 0.575317 1441914259 -0.388000 -0.604614 -0.391052 0.575317 1441914259 -0.388000 -0.604614 -0.391052 0.575317 1441914259 -0.388000 -0.604614 -0.391052 0.575317 1441914259 -0.390503 -0.603271 -0.392456 0.574097 1441914259 -0.390503 -0.603271 -0.392456 0.574097 1441914259 -0.390503 -0.603271 -0.392456 0.574097 1441914259 -0.390503 -0.603271 -0.392456 0.574097 1441914259 -0.390503 -0.603271 -0.392456 0.574097 1441914259 -0.390503 -0.603271 -0.392456 0.574097 1441914259 -0.394226 -0.600647 -0.395020 0.572510 1441914259 -0.394226 -0.600647 -0.395020 0.572510 1441914259 -0.394226 -0.600647 -0.395020 0.572510 1441914259 -0.394226 -0.600647 -0.395020 0.572510 1441914259 -0.394226 -0.600647 -0.395020 0.572510 1441914259 -0.394226 -0.600647 -0.395020 0.572510 1441914259 -0.396790 -0.598572 -0.397217 0.571411 1441914259 -0.396790 -0.598572 -0.397217 0.571411 1441914259 -0.396790 -0.598572 -0.397217 0.571411 1441914259 -0.396790 -0.598572 -0.397217 0.571411 1441914259 -0.396790 -0.598572 -0.397217 0.571411 1441914259 -0.396790 -0.598572 -0.397217 0.571411 1441914259 -0.396790 -0.598572 -0.397217 0.571411 1441914259 -0.397400 -0.596680 -0.399048 0.571716 1441914259 -0.397400 -0.596680 -0.399048 0.571716 1441914259 -0.397400 -0.596680 -0.399048 0.571716 1441914259 -0.397400 -0.596680 -0.399048 0.571716 1441914259 -0.397400 -0.596680 -0.399048 0.571716 1441914259 -0.397400 -0.596680 -0.399048 0.571716 1441914259 -0.396484 -0.596436 -0.399902 0.571960 1441914259 -0.396484 -0.596436 -0.399902 0.571960 1441914259 -0.396484 -0.596436 -0.399902 0.571960 1441914259 -0.396484 -0.596436 -0.399902 0.571960 1441914259 -0.396484 -0.596436 -0.399902 0.571960 1441914259 -0.396484 -0.596436 -0.399902 0.571960 1441914259 -0.393188 -0.599670 -0.396118 0.573547 1441914259 -0.393188 -0.599670 -0.396118 0.573547 1441914259 -0.393188 -0.599670 -0.396118 0.573547 1441914259 -0.393188 -0.599670 -0.396118 0.573547 1441914259 -0.393188 -0.599670 -0.396118 0.573547 1441914259 -0.393188 -0.599670 -0.396118 0.573547 1441914259 -0.393188 -0.599670 -0.396118 0.573547 1441914259 -0.389160 -0.602478 -0.390381 0.577271 1441914259 -0.389160 -0.602478 -0.390381 0.577271 1441914259 -0.389160 -0.602478 -0.390381 0.577271 1441914259 -0.389160 -0.602478 -0.390381 0.577271 1441914259 -0.389160 -0.602478 -0.390381 0.577271 1441914259 -0.389160 -0.602478 -0.390381 0.577271 1441914259 -0.389160 -0.602478 -0.390381 0.577271 1441914259 -0.385559 -0.605835 -0.385620 0.579407 1441914259 -0.385559 -0.605835 -0.385620 0.579407 1441914259 -0.385559 -0.605835 -0.385620 0.579407 1441914259 -0.385559 -0.605835 -0.385620 0.579407 1441914259 -0.385559 -0.605835 -0.385620 0.579407 1441914259 -0.385559 -0.605835 -0.385620 0.579407 1441914259 -0.383057 -0.608704 -0.381287 0.580872 1441914259 -0.383057 -0.608704 -0.381287 0.580872 1441914259 -0.383057 -0.608704 -0.381287 0.580872 1441914259 -0.383057 -0.608704 -0.381287 0.580872 1441914259 -0.383057 -0.608704 -0.381287 0.580872 1441914259 -0.383057 -0.608704 -0.381287 0.580872 1441914259 -0.381470 -0.609436 -0.378601 0.582886 1441914259 -0.381470 -0.609436 -0.378601 0.582886 1441914259 -0.381470 -0.609436 -0.378601 0.582886 1441914259 -0.381470 -0.609436 -0.378601 0.582886 1441914259 -0.381470 -0.609436 -0.378601 0.582886 1441914259 -0.381470 -0.609436 -0.378601 0.582886 1441914259 -0.381714 -0.609192 -0.379211 0.582642 1441914259 -0.381714 -0.609192 -0.379211 0.582642 1441914259 -0.381714 -0.609192 -0.379211 0.582642 1441914259 -0.381714 -0.609192 -0.379211 0.582642 1441914259 -0.381714 -0.609192 -0.379211 0.582642 1441914259 -0.381714 -0.609192 -0.379211 0.582642 1441914259 -0.383240 -0.607361 -0.380920 0.582397 1441914259 -0.383240 -0.607361 -0.380920 0.582397 1441914259 -0.383240 -0.607361 -0.380920 0.582397 1441914259 -0.383240 -0.607361 -0.380920 0.582397 1441914259 -0.383240 -0.607361 -0.380920 0.582397 1441914259 -0.385559 -0.604553 -0.383545 0.582031 1441914259 -0.385559 -0.604553 -0.383545 0.582031 1441914259 -0.385559 -0.604553 -0.383545 0.582031 1441914259 -0.385559 -0.604553 -0.383545 0.582031 1441914259 -0.385559 -0.604553 -0.383545 0.582031 1441914259 -0.385559 -0.604553 -0.383545 0.582031 1441914259 -0.387390 -0.601868 -0.385742 0.582153 1441914259 -0.387390 -0.601868 -0.385742 0.582153 1441914259 -0.387390 -0.601868 -0.385742 0.582153 1441914259 -0.387390 -0.601868 -0.385742 0.582153 1441914259 -0.387390 -0.601868 -0.385742 0.582153 1441914259 -0.387390 -0.601868 -0.385742 0.582153 1441914259 -0.387390 -0.601868 -0.385742 0.582153 1441914259 -0.388428 -0.599915 -0.386475 0.583008 1441914259 -0.388428 -0.599915 -0.386475 0.583008 1441914259 -0.388428 -0.599915 -0.386475 0.583008 1441914259 -0.388428 -0.599915 -0.386475 0.583008 1441914259 -0.388428 -0.599915 -0.386475 0.583008 1441914259 -0.388428 -0.599915 -0.386475 0.583008 1441914259 -0.388428 -0.599915 -0.386475 0.583008 1441914259 -0.389221 -0.598816 -0.386536 0.583618 1441914259 -0.389221 -0.598816 -0.386536 0.583618 1441914259 -0.389221 -0.598816 -0.386536 0.583618 1441914259 -0.389221 -0.598816 -0.386536 0.583618 1441914259 -0.389221 -0.598816 -0.386536 0.583618 1441914259 -0.389221 -0.598816 -0.386719 0.583496 1441914259 -0.389221 -0.598816 -0.386719 0.583496 1441914259 -0.389221 -0.598816 -0.386719 0.583496 1441914259 -0.389221 -0.598816 -0.386719 0.583496 1441914259 -0.389221 -0.598816 -0.386719 0.583496 1441914259 -0.388367 -0.599670 -0.386658 0.583191 1441914259 -0.388367 -0.599670 -0.386658 0.583191 1441914260 -0.388367 -0.599670 -0.386658 0.583191 1441914260 -0.388367 -0.599670 -0.386658 0.583191 1441914260 -0.388367 -0.599670 -0.386658 0.583191 1441914260 -0.388367 -0.599670 -0.386658 0.583191 1441914260 -0.388367 -0.599670 -0.386658 0.583191 1441914260 -0.387634 -0.600525 -0.386230 0.583130 1441914260 -0.387634 -0.600525 -0.386230 0.583130 1441914260 -0.387634 -0.600525 -0.386230 0.583130 1441914260 -0.387634 -0.600525 -0.386230 0.583130 1441914260 -0.387634 -0.600525 -0.386230 0.583130 1441914260 -0.386719 -0.601440 -0.386047 0.582886 1441914260 -0.386719 -0.601440 -0.386047 0.582886 1441914260 -0.386719 -0.601440 -0.386047 0.582886 1441914260 -0.386719 -0.601440 -0.386047 0.582886 1441914260 -0.386719 -0.601440 -0.386047 0.582886 1441914260 -0.386719 -0.601440 -0.386047 0.582886 1441914260 -0.386536 -0.601868 -0.385620 0.582825 1441914260 -0.386536 -0.601868 -0.385620 0.582825 1441914260 -0.386536 -0.601868 -0.385620 0.582825 1441914260 -0.386536 -0.601868 -0.385620 0.582825 1441914260 -0.386536 -0.601868 -0.385620 0.582825 1441914260 -0.386536 -0.601868 -0.385620 0.582825 1441914260 -0.386902 -0.601929 -0.385925 0.582336 1441914260 -0.386902 -0.601929 -0.385925 0.582336 1441914260 -0.386902 -0.601929 -0.385925 0.582336 1441914260 -0.386902 -0.601929 -0.385925 0.582336 1441914260 -0.386902 -0.601929 -0.385925 0.582336 1441914260 -0.386902 -0.601929 -0.385925 0.582336 1441914260 -0.388916 -0.601318 -0.386780 0.581055 1441914260 -0.388916 -0.601318 -0.386780 0.581055 1441914260 -0.388916 -0.601318 -0.386780 0.581055 1441914260 -0.388916 -0.601318 -0.386780 0.581055 1441914260 -0.388916 -0.601318 -0.386780 0.581055 1441914260 -0.388916 -0.601318 -0.386780 0.581055 1441914260 -0.388916 -0.601318 -0.386780 0.581055 1441914260 -0.391846 -0.601135 -0.389526 0.577454 1441914260 -0.391846 -0.601135 -0.389526 0.577454 1441914260 -0.391846 -0.601135 -0.389526 0.577454 1441914260 -0.391846 -0.601135 -0.389526 0.577454 1441914260 -0.391846 -0.601135 -0.389526 0.577454 1441914260 -0.391846 -0.601135 -0.389526 0.577454 1441914260 -0.391357 -0.601807 -0.391541 0.575684 1441914260 -0.391357 -0.601807 -0.391541 0.575684 1441914260 -0.391357 -0.601807 -0.391541 0.575684 1441914260 -0.391357 -0.601807 -0.391541 0.575684 1441914260 -0.391357 -0.601807 -0.391541 0.575684 1441914260 -0.391357 -0.601807 -0.391541 0.575684 1441914260 -0.391357 -0.601807 -0.391541 0.575684 1441914260 -0.387634 -0.602783 -0.392883 0.576233 1441914260 -0.387634 -0.602783 -0.392883 0.576233 1441914260 -0.387634 -0.602783 -0.392883 0.576233 1441914260 -0.387634 -0.602783 -0.392883 0.576233 1441914260 -0.387634 -0.602783 -0.392883 0.576233 1441914260 -0.387634 -0.602783 -0.392883 0.576233 1441914260 -0.383911 -0.605591 -0.391907 0.576538 1441914260 -0.383911 -0.605591 -0.391907 0.576538 1441914260 -0.383911 -0.605591 -0.391907 0.576538 1441914260 -0.383911 -0.605591 -0.391907 0.576538 1441914260 -0.383911 -0.605591 -0.391907 0.576538 1441914260 -0.383911 -0.605591 -0.391907 0.576538 1441914260 -0.377258 -0.610229 -0.385620 0.580200 1441914260 -0.377258 -0.610229 -0.385620 0.580200 1441914260 -0.377258 -0.610229 -0.385620 0.580200 1441914260 -0.377258 -0.610229 -0.385620 0.580200 1441914260 -0.377258 -0.610229 -0.385620 0.580200 1441914260 -0.377258 -0.610229 -0.385620 0.580200 1441914260 -0.377258 -0.610229 -0.385620 0.580200 1441914260 -0.372864 -0.613037 -0.380859 0.583252 1441914260 -0.372864 -0.613037 -0.380859 0.583252 1441914260 -0.372864 -0.613037 -0.380859 0.583252 1441914260 -0.372864 -0.613037 -0.380859 0.583252 1441914260 -0.372864 -0.613037 -0.380859 0.583252 1441914260 -0.371155 -0.616333 -0.377930 0.582703 1441914260 -0.371155 -0.616333 -0.377930 0.582703 1441914260 -0.371155 -0.616333 -0.377930 0.582703 1441914260 -0.371155 -0.616333 -0.377930 0.582703 1441914260 -0.371155 -0.616333 -0.377930 0.582703 1441914260 -0.371155 -0.616333 -0.377930 0.582703 1441914260 -0.370422 -0.618164 -0.376587 0.582153 1441914260 -0.370422 -0.618164 -0.376587 0.582153 1441914260 -0.370422 -0.618164 -0.376587 0.582153 1441914260 -0.370422 -0.618164 -0.376587 0.582153 1441914260 -0.370422 -0.618164 -0.376587 0.582153 1441914260 -0.370422 -0.618164 -0.376587 0.582153 1441914260 -0.369141 -0.619873 -0.375916 0.581604 1441914260 -0.369141 -0.619873 -0.375916 0.581604 1441914260 -0.369141 -0.619873 -0.375916 0.581604 1441914260 -0.369141 -0.619873 -0.375916 0.581604 1441914260 -0.369141 -0.619873 -0.375916 0.581604 1441914260 -0.368835 -0.620728 -0.375061 0.581421 1441914260 -0.368835 -0.620728 -0.375061 0.581421 1441914260 -0.368835 -0.620728 -0.375061 0.581421 1441914260 -0.368835 -0.620728 -0.375061 0.581421 1441914260 -0.368835 -0.620728 -0.375061 0.581421 1441914260 -0.369141 -0.621277 -0.374146 0.581177 1441914260 -0.369141 -0.621277 -0.374146 0.581177 1441914260 -0.369141 -0.621277 -0.374146 0.581177 1441914260 -0.369141 -0.621277 -0.374146 0.581177 1441914260 -0.369141 -0.621277 -0.374146 0.581177 1441914260 -0.369141 -0.621277 -0.374146 0.581177 1441914260 -0.369019 -0.621521 -0.373962 0.581177 1441914260 -0.369019 -0.621521 -0.373962 0.581177 1441914260 -0.369019 -0.621521 -0.373962 0.581177 1441914260 -0.369019 -0.621521 -0.373962 0.581177 1441914260 -0.369019 -0.621521 -0.373962 0.581177 1441914260 -0.369019 -0.621521 -0.373962 0.581177 1441914260 -0.370483 -0.621033 -0.374268 0.580566 1441914260 -0.370483 -0.621033 -0.374268 0.580566 1441914260 -0.370483 -0.621033 -0.374268 0.580566 1441914261 -0.370483 -0.621033 -0.374268 0.580566 1441914261 -0.370483 -0.621033 -0.374268 0.580566 1441914261 -0.370483 -0.621033 -0.374268 0.580566 1441914261 -0.370483 -0.621033 -0.374268 0.580566 1441914261 -0.372498 -0.619263 -0.375549 0.580322 1441914261 -0.372498 -0.619263 -0.375549 0.580322 1441914261 -0.372498 -0.619263 -0.375549 0.580322 1441914261 -0.372498 -0.619263 -0.375549 0.580322 1441914261 -0.372498 -0.619263 -0.375549 0.580322 1441914261 -0.372498 -0.619263 -0.375549 0.580322 1441914261 -0.374146 -0.617554 -0.377502 0.579773 1441914261 -0.374146 -0.617554 -0.377502 0.579773 1441914261 -0.374146 -0.617554 -0.377502 0.579773 1441914261 -0.374146 -0.617554 -0.377502 0.579773 1441914261 -0.374146 -0.617554 -0.377502 0.579773 1441914261 -0.374146 -0.617554 -0.377502 0.579773 1441914261 -0.375305 -0.616455 -0.379272 0.579102 1441914261 -0.375305 -0.616455 -0.379272 0.579102 1441914261 -0.375305 -0.616455 -0.379272 0.579102 1441914261 -0.375305 -0.616455 -0.379272 0.579102 1441914261 -0.375305 -0.616455 -0.379272 0.579102 1441914261 -0.375305 -0.616455 -0.379272 0.579102 1441914261 -0.375610 -0.615906 -0.379883 0.579102 1441914261 -0.375610 -0.615906 -0.379883 0.579102 1441914261 -0.375610 -0.615906 -0.379883 0.579102 1441914261 -0.375610 -0.615906 -0.379883 0.579102 1441914261 -0.375610 -0.615906 -0.379883 0.579102 1441914261 -0.375183 -0.615601 -0.379456 0.579956 1441914261 -0.375183 -0.615601 -0.379456 0.579956 1441914261 -0.375183 -0.615601 -0.379456 0.579956 1441914261 -0.375183 -0.615601 -0.379456 0.579956 1441914261 -0.375183 -0.615601 -0.379456 0.579956 1441914261 -0.375183 -0.615601 -0.379456 0.579956 1441914261 -0.375122 -0.615295 -0.379150 0.580505 1441914261 -0.375122 -0.615295 -0.379150 0.580505 1441914261 -0.375122 -0.615295 -0.379150 0.580505 1441914261 -0.375122 -0.615295 -0.379150 0.580505 1441914261 -0.375122 -0.615295 -0.379150 0.580505 1441914261 -0.375122 -0.615295 -0.379150 0.580505 1441914261 -0.375916 -0.614441 -0.379333 0.580811 1441914261 -0.375916 -0.614441 -0.379333 0.580811 1441914261 -0.375916 -0.614441 -0.379333 0.580811 1441914261 -0.375916 -0.614441 -0.379333 0.580811 1441914261 -0.375916 -0.614441 -0.379333 0.580811 1441914261 -0.375916 -0.614441 -0.379333 0.580811 1441914261 -0.377258 -0.613159 -0.380676 0.580383 1441914261 -0.377258 -0.613159 -0.380676 0.580383 1441914261 -0.377258 -0.613159 -0.380676 0.580383 1441914261 -0.377258 -0.613159 -0.380676 0.580383 1441914261 -0.377258 -0.613159 -0.380676 0.580383 1441914261 -0.377258 -0.613159 -0.380676 0.580383 1441914261 -0.377258 -0.613159 -0.380676 0.580383 1441914261 -0.379211 -0.611877 -0.382690 0.579163 1441914261 -0.379211 -0.611877 -0.382690 0.579163 1441914261 -0.379211 -0.611877 -0.382690 0.579163 1441914261 -0.379211 -0.611877 -0.382690 0.579163 1441914261 -0.379211 -0.611877 -0.382690 0.579163 1441914261 -0.379211 -0.611877 -0.382690 0.579163 1441914261 -0.381531 -0.610535 -0.384521 0.577820 1441914261 -0.381531 -0.610535 -0.384521 0.577820 1441914261 -0.381531 -0.610535 -0.384521 0.577820 1441914261 -0.381531 -0.610535 -0.384521 0.577820 1441914261 -0.381531 -0.610535 -0.384521 0.577820 1441914261 -0.381531 -0.610535 -0.384521 0.577820 1441914261 -0.383667 -0.610413 -0.387146 0.574768 1441914261 -0.383667 -0.610413 -0.387146 0.574768 1441914261 -0.383667 -0.610413 -0.387146 0.574768 1441914261 -0.383667 -0.610413 -0.387146 0.574768 1441914261 -0.383667 -0.610413 -0.387146 0.574768 1441914261 -0.383667 -0.610413 -0.387146 0.574768 1441914261 -0.385620 -0.610291 -0.389465 0.572021 1441914261 -0.385620 -0.610291 -0.389465 0.572021 1441914261 -0.385620 -0.610291 -0.389465 0.572021 1441914261 -0.385620 -0.610291 -0.389465 0.572021 1441914261 -0.385620 -0.610291 -0.389465 0.572021 1441914261 -0.385620 -0.610291 -0.389465 0.572021 1441914261 -0.385620 -0.610291 -0.389465 0.572021 1441914261 -0.385010 -0.611084 -0.388916 0.571960 1441914261 -0.385010 -0.611084 -0.388916 0.571960 1441914261 -0.385010 -0.611084 -0.388916 0.571960 1441914261 -0.385010 -0.611084 -0.388916 0.571960 1441914261 -0.385010 -0.611084 -0.388916 0.571960 1441914261 -0.385010 -0.611084 -0.388916 0.571960 1441914261 -0.381958 -0.612854 -0.387329 0.573181 1441914261 -0.381958 -0.612854 -0.387329 0.573181 1441914261 -0.381958 -0.612854 -0.387329 0.573181 1441914261 -0.381958 -0.612854 -0.387329 0.573181 1441914261 -0.381958 -0.612854 -0.387329 0.573181 1441914261 -0.381958 -0.612854 -0.387329 0.573181 1441914261 -0.381958 -0.612854 -0.387329 0.573181 1441914261 -0.379395 -0.614441 -0.384399 0.575195 1441914261 -0.379395 -0.614441 -0.384399 0.575195 1441914261 -0.379395 -0.614441 -0.384399 0.575195 1441914261 -0.379395 -0.614441 -0.384399 0.575195 1441914261 -0.379395 -0.614441 -0.384399 0.575195 1441914261 -0.379395 -0.614441 -0.384399 0.575195 1441914261 -0.376831 -0.616089 -0.381775 0.576843 1441914261 -0.376831 -0.616089 -0.381775 0.576843 1441914261 -0.376831 -0.616089 -0.381775 0.576843 1441914261 -0.376831 -0.616089 -0.381775 0.576843 1441914261 -0.376831 -0.616089 -0.381775 0.576843 1441914261 -0.376831 -0.616089 -0.381775 0.576843 1441914261 -0.375305 -0.617188 -0.378723 0.578613 1441914261 -0.375305 -0.617188 -0.378723 0.578613 1441914261 -0.375305 -0.617188 -0.378723 0.578613 1441914261 -0.375305 -0.617188 -0.378723 0.578613 1441914261 -0.375305 -0.617188 -0.378723 0.578613 1441914261 -0.375305 -0.617188 -0.378723 0.578613 1441914261 -0.374084 -0.617859 -0.376099 0.580444 1441914261 -0.374084 -0.617859 -0.376099 0.580444 1441914261 -0.374084 -0.617859 -0.376099 0.580444 1441914261 -0.374084 -0.617859 -0.376099 0.580444 1441914261 -0.374084 -0.617859 -0.376099 0.580444 1441914262 -0.374084 -0.617859 -0.376099 0.580444 1441914262 -0.374084 -0.617859 -0.376099 0.580444 1441914262 -0.373413 -0.618225 -0.374329 0.581604 1441914262 -0.373413 -0.618225 -0.374329 0.581604 1441914262 -0.373413 -0.618225 -0.374329 0.581604 1441914262 -0.373413 -0.618225 -0.374329 0.581604 1441914262 -0.373413 -0.618225 -0.374329 0.581604 1441914262 -0.373413 -0.618225 -0.374329 0.581604 1441914262 -0.373352 -0.618042 -0.372742 0.582886 1441914262 -0.373352 -0.618042 -0.372742 0.582886 1441914262 -0.373352 -0.618042 -0.372742 0.582886 1441914262 -0.373352 -0.618042 -0.372742 0.582886 1441914262 -0.373352 -0.618042 -0.372742 0.582886 1441914262 -0.373352 -0.618042 -0.372742 0.582886 1441914262 -0.373352 -0.618042 -0.372742 0.582886 1441914262 -0.373169 -0.617798 -0.371521 0.584045 1441914262 -0.373169 -0.617798 -0.371521 0.584045 1441914262 -0.373169 -0.617798 -0.371521 0.584045 1441914262 -0.373169 -0.617798 -0.371521 0.584045 1441914262 -0.373169 -0.617798 -0.371521 0.584045 1441914262 -0.373169 -0.617798 -0.371521 0.584045 1441914262 -0.373047 -0.617554 -0.371155 0.584534 1441914262 -0.373047 -0.617554 -0.371155 0.584534 1441914262 -0.373047 -0.617554 -0.371155 0.584534 1441914262 -0.373047 -0.617554 -0.371155 0.584534 1441914262 -0.373047 -0.617554 -0.371155 0.584534 1441914262 -0.373047 -0.617554 -0.371155 0.584534 1441914262 -0.373718 -0.616455 -0.370911 0.585510 1441914262 -0.373718 -0.616455 -0.370911 0.585510 1441914262 -0.373718 -0.616455 -0.370911 0.585510 1441914262 -0.373718 -0.616455 -0.370911 0.585510 1441914262 -0.373718 -0.616455 -0.370911 0.585510 1441914262 -0.375000 -0.614807 -0.371033 0.586304 1441914262 -0.375000 -0.614807 -0.371033 0.586304 1441914262 -0.375000 -0.614807 -0.371033 0.586304 1441914262 -0.375000 -0.614807 -0.371033 0.586304 1441914262 -0.375000 -0.614807 -0.371033 0.586304 1441914262 -0.376770 -0.612549 -0.372009 0.586975 1441914262 -0.376770 -0.612549 -0.372009 0.586975 1441914262 -0.376770 -0.612549 -0.372009 0.586975 1441914262 -0.376770 -0.612549 -0.372009 0.586975 1441914262 -0.376770 -0.612549 -0.372009 0.586975 1441914262 -0.376770 -0.612549 -0.372009 0.586975 1441914262 -0.378784 -0.610352 -0.373352 0.587097 1441914262 -0.378784 -0.610352 -0.373352 0.587097 1441914262 -0.378784 -0.610352 -0.373352 0.587097 1441914262 -0.380371 -0.608582 -0.374451 0.587219 1441914262 -0.380371 -0.608582 -0.374451 0.587219 1441914262 -0.380371 -0.608582 -0.374451 0.587219 1441914262 -0.380371 -0.608582 -0.374451 0.587219 1441914262 -0.380371 -0.608582 -0.374451 0.587219 1441914262 -0.380371 -0.608582 -0.374451 0.587219 1441914262 -0.380859 -0.607422 -0.373840 0.588501 1441914262 -0.380859 -0.607422 -0.373840 0.588501 1441914262 -0.380859 -0.607422 -0.373840 0.588501 1441914262 -0.380859 -0.607422 -0.373840 0.588501 1441914262 -0.380859 -0.607422 -0.373840 0.588501 1441914262 -0.380859 -0.607422 -0.373840 0.588501 1441914262 -0.380432 -0.607300 -0.372559 0.589661 1441914262 -0.380432 -0.607300 -0.372559 0.589661 1441914262 -0.380432 -0.607300 -0.372559 0.589661 1441914262 -0.380432 -0.607300 -0.372559 0.589661 1441914262 -0.380432 -0.607300 -0.372559 0.589661 1441914262 -0.380432 -0.607300 -0.372559 0.589661 1441914262 -0.380066 -0.607544 -0.371582 0.590332 1441914262 -0.380066 -0.607544 -0.371582 0.590332 1441914262 -0.380066 -0.607544 -0.371582 0.590332 1441914262 -0.380066 -0.607544 -0.371582 0.590332 1441914262 -0.380066 -0.607544 -0.371582 0.590332 1441914262 -0.380066 -0.607544 -0.371582 0.590332 1441914262 -0.380554 -0.607727 -0.371582 0.589783 1441914262 -0.380554 -0.607727 -0.371582 0.589783 1441914262 -0.380554 -0.607727 -0.371582 0.589783 1441914262 -0.380554 -0.607727 -0.371582 0.589783 1441914262 -0.380554 -0.607727 -0.371582 0.589783 1441914262 -0.380554 -0.607727 -0.371582 0.589783 1441914262 -0.382019 -0.607361 -0.372864 0.588379 1441914262 -0.382019 -0.607361 -0.372864 0.588379 1441914262 -0.382019 -0.607361 -0.372864 0.588379 1441914262 -0.382019 -0.607361 -0.372864 0.588379 1441914262 -0.382019 -0.607361 -0.372864 0.588379 1441914262 -0.382019 -0.607361 -0.372864 0.588379 1441914262 -0.384827 -0.606384 -0.375427 0.585938 1441914262 -0.384827 -0.606384 -0.375427 0.585938 1441914262 -0.384827 -0.606384 -0.375427 0.585938 1441914262 -0.384827 -0.606384 -0.375427 0.585938 1441914262 -0.384827 -0.606384 -0.375427 0.585938 1441914262 -0.384827 -0.606384 -0.375427 0.585938 1441914262 -0.388794 -0.605591 -0.379639 0.581360 1441914262 -0.388794 -0.605591 -0.379639 0.581360 1441914262 -0.388794 -0.605591 -0.379639 0.581360 1441914262 -0.388794 -0.605591 -0.379639 0.581360 1441914262 -0.388794 -0.605591 -0.379639 0.581360 1441914262 -0.388794 -0.605591 -0.379639 0.581360 1441914262 -0.391968 -0.604248 -0.383057 0.578369 1441914262 -0.391968 -0.604248 -0.383057 0.578369 1441914262 -0.391968 -0.604248 -0.383057 0.578369 1441914262 -0.391968 -0.604248 -0.383057 0.578369 1441914262 -0.391968 -0.604248 -0.383057 0.578369 1441914262 -0.391968 -0.604248 -0.383057 0.578369 1441914262 -0.391968 -0.604248 -0.383057 0.578369 1441914262 -0.391968 -0.603333 -0.387024 0.576721 1441914262 -0.391968 -0.603333 -0.387024 0.576721 1441914262 -0.391968 -0.603333 -0.387024 0.576721 1441914262 -0.391968 -0.603333 -0.387024 0.576721 1441914262 -0.391968 -0.603333 -0.387024 0.576721 1441914263 -0.391968 -0.603333 -0.387024 0.576721 1441914263 -0.390869 -0.603455 -0.388855 0.576111 1441914263 -0.390869 -0.603455 -0.388855 0.576111 1441914263 -0.390869 -0.603455 -0.388855 0.576111 1441914263 -0.390869 -0.603455 -0.388855 0.576111 1441914263 -0.390869 -0.603455 -0.388855 0.576111 1441914263 -0.390869 -0.603455 -0.388855 0.576111 1441914263 -0.390869 -0.603455 -0.388855 0.576111 1441914263 -0.386719 -0.606079 -0.385742 0.578247 1441914263 -0.386719 -0.606079 -0.385742 0.578247 1441914263 -0.386719 -0.606079 -0.385742 0.578247 1441914263 -0.386719 -0.606079 -0.385742 0.578247 1441914263 -0.386719 -0.606079 -0.385742 0.578247 1441914263 -0.386719 -0.606079 -0.385742 0.578247 1441914263 -0.380493 -0.609863 -0.381470 0.581238 1441914263 -0.380493 -0.609863 -0.381470 0.581238 1441914263 -0.380493 -0.609863 -0.381470 0.581238 1441914263 -0.380493 -0.609863 -0.381470 0.581238 1441914263 -0.380493 -0.609863 -0.381470 0.581238 1441914263 -0.380493 -0.609863 -0.381470 0.581238 1441914263 -0.376404 -0.613586 -0.376831 0.582947 1441914263 -0.376404 -0.613586 -0.376831 0.582947 1441914263 -0.376404 -0.613586 -0.376831 0.582947 1441914263 -0.376404 -0.613586 -0.376831 0.582947 1441914263 -0.376404 -0.613586 -0.376831 0.582947 1441914263 -0.376404 -0.613586 -0.376831 0.582947 1441914263 -0.376404 -0.613586 -0.376831 0.582947 1441914263 -0.372986 -0.617554 -0.372375 0.583862 1441914263 -0.372986 -0.617554 -0.372375 0.583862 1441914263 -0.372986 -0.617554 -0.372375 0.583862 1441914263 -0.372986 -0.617554 -0.372375 0.583862 1441914263 -0.372986 -0.617554 -0.372375 0.583862 1441914263 -0.372986 -0.617554 -0.372375 0.583862 1441914263 -0.372986 -0.617554 -0.372375 0.583862 1441914263 -0.370422 -0.620972 -0.369141 0.583923 1441914263 -0.370422 -0.620972 -0.369141 0.583923 1441914263 -0.370422 -0.620972 -0.369141 0.583923 1441914263 -0.370422 -0.620972 -0.369141 0.583923 1441914263 -0.370422 -0.620972 -0.369141 0.583923 1441914263 -0.370422 -0.620972 -0.369141 0.583923 1441914263 -0.368225 -0.624512 -0.366882 0.582947 1441914263 -0.368225 -0.624512 -0.366882 0.582947 1441914263 -0.368225 -0.624512 -0.366882 0.582947 1441914263 -0.368225 -0.624512 -0.366882 0.582947 1441914263 -0.368225 -0.624512 -0.366882 0.582947 1441914263 -0.368225 -0.624512 -0.366882 0.582947 1441914263 -0.366394 -0.626038 -0.364807 0.583801 1441914263 -0.366394 -0.626038 -0.364807 0.583801 1441914263 -0.366394 -0.626038 -0.364807 0.583801 1441914263 -0.366394 -0.626038 -0.364807 0.583801 1441914263 -0.366394 -0.626038 -0.364807 0.583801 1441914263 -0.366394 -0.626038 -0.364807 0.583801 1441914263 -0.365723 -0.626587 -0.364990 0.583496 1441914263 -0.365723 -0.626587 -0.364990 0.583496 1441914263 -0.365723 -0.626587 -0.364990 0.583496 1441914263 -0.365723 -0.626587 -0.364990 0.583496 1441914263 -0.365723 -0.626587 -0.364990 0.583496 1441914263 -0.365723 -0.626587 -0.364990 0.583496 1441914263 -0.365723 -0.626709 -0.366516 0.582397 1441914263 -0.365723 -0.626709 -0.366516 0.582397 1441914263 -0.365723 -0.626709 -0.366516 0.582397 1441914263 -0.365723 -0.626709 -0.366516 0.582397 1441914263 -0.365723 -0.626709 -0.366516 0.582397 1441914263 -0.365723 -0.626709 -0.366516 0.582397 1441914263 -0.368713 -0.625549 -0.370239 0.579407 1441914263 -0.368713 -0.625549 -0.370239 0.579407 1441914263 -0.368713 -0.625549 -0.370239 0.579407 1441914263 -0.368713 -0.625549 -0.370239 0.579407 1441914263 
-0.385193 -0.610901 -0.403748 0.561646 1441914265 -0.385193 -0.610901 -0.403748 0.561646 1441914265 -0.382874 -0.613464 -0.404785 0.559692 1441914265 -0.382874 -0.613464 -0.404785 0.559692 1441914265 -0.382874 -0.613464 -0.404785 0.559692 1441914265 -0.382874 -0.613464 -0.404785 0.559692 1441914265 -0.382874 -0.613464 -0.404785 0.559692 1441914265 -0.382874 -0.613464 -0.404785 0.559692 1441914265 -0.382874 -0.613464 -0.404785 0.559692 1441914265 -0.380066 -0.615662 -0.404724 0.559265 1441914265 -0.380066 -0.615662 -0.404724 0.559265 1441914265 -0.380066 -0.615662 -0.404724 0.559265 1441914265 -0.380066 -0.615662 -0.404724 0.559265 1441914265 -0.380066 -0.615662 -0.404724 0.559265 1441914265 -0.380066 -0.615662 -0.404724 0.559265 1441914265 -0.378662 -0.617432 -0.404541 0.558350 1441914265 -0.378662 -0.617432 -0.404541 0.558350 1441914265 -0.378662 -0.617432 -0.404541 0.558350 1441914265 -0.378662 -0.617432 -0.404541 0.558350 1441914265 -0.378662 -0.617432 -0.404541 0.558350 1441914265 -0.378662 -0.617432 -0.404541 0.558350 1441914265 -0.376099 -0.619995 -0.404541 0.557312 1441914265 -0.376099 -0.619995 -0.404541 0.557312 1441914265 -0.376099 -0.619995 -0.404541 0.557312 1441914265 -0.376099 -0.619995 -0.404541 0.557312 1441914265 -0.376099 -0.619995 -0.404541 0.557312 1441914265 -0.376099 -0.619995 -0.404541 0.557312 1441914265 -0.374146 -0.621460 -0.402832 0.558167 1441914265 -0.374146 -0.621460 -0.402832 0.558167 1441914266 -0.374146 -0.621460 -0.402832 0.558167 1441914266 -0.374146 -0.621460 -0.402832 0.558167 1441914266 -0.374146 -0.621460 -0.402832 0.558167 1441914266 -0.374146 -0.621460 -0.402832 0.558167 1441914266 -0.372070 -0.622864 -0.401123 0.559265 1441914266 -0.372070 -0.622864 -0.401123 0.559265 1441914266 -0.372070 -0.622864 -0.401123 0.559265 1441914266 -0.372070 -0.622864 -0.401123 0.559265 1441914266 -0.372070 -0.622864 -0.401123 0.559265 1441914266 -0.372070 -0.622864 -0.401123 0.559265 1441914266 -0.370728 -0.624023 -0.399597 0.559937 1441914266 -0.370728 -0.624023 -0.399597 0.559937 1441914266 -0.370728 -0.624023 -0.399597 0.559937 1441914266 -0.370728 -0.624023 -0.399597 0.559937 1441914266 -0.370728 -0.624023 -0.399597 0.559937 1441914266 -0.370728 -0.624023 -0.399597 0.559937 1441914266 -0.370728 -0.624023 -0.399597 0.559937 1441914266 -0.370239 -0.624573 -0.398621 0.560364 1441914266 -0.370239 -0.624573 -0.398621 0.560364 1441914266 -0.370239 -0.624573 -0.398621 0.560364 1441914266 -0.370239 -0.624573 -0.398621 0.560364 1441914266 -0.370239 -0.624573 -0.398621 0.560364 1441914266 -0.370239 -0.624573 -0.398621 0.560364 1441914266 -0.369934 -0.625000 -0.398682 0.559998 1441914266 -0.369934 -0.625000 -0.398682 0.559998 1441914266 -0.369934 -0.625000 -0.398682 0.559998 1441914266 -0.369934 -0.625000 -0.398682 0.559998 1441914266 -0.369934 -0.625000 -0.398682 0.559998 1441914266 -0.369934 -0.625000 -0.398682 0.559998 1441914266 -0.370117 -0.625244 -0.399231 0.559204 1441914266 -0.370117 -0.625244 -0.399231 0.559204 1441914266 -0.370117 -0.625244 -0.399231 0.559204 1441914266 -0.370117 -0.625244 -0.399231 0.559204 1441914266 -0.370117 -0.625244 -0.399231 0.559204 1441914266 -0.370117 -0.625244 -0.399231 0.559204 1441914266 -0.369751 -0.625488 -0.399719 0.558899 1441914266 -0.369751 -0.625488 -0.399719 0.558899 1441914266 -0.369751 -0.625488 -0.399719 0.558899 1441914266 -0.369751 -0.625488 -0.399719 0.558899 1441914266 -0.369751 -0.625488 -0.399719 0.558899 1441914266 -0.369751 -0.625488 -0.399719 0.558899 1441914266 -0.368958 -0.625793 -0.399292 0.559326 1441914266 -0.368958 -0.625793 -0.399292 0.559326 1441914266 -0.368958 -0.625793 -0.399292 0.559326 1441914266 -0.368958 -0.625793 -0.399292 0.559326 1441914266 -0.368958 -0.625793 -0.399292 0.559326 1441914266 -0.368958 -0.625793 -0.399292 0.559326 1441914266 -0.368958 -0.625793 -0.399292 0.559326 1441914266 -0.366821 -0.626343 -0.397034 0.561707 1441914266 -0.366821 -0.626343 -0.397034 0.561707 1441914266 -0.366821 -0.626343 -0.397034 0.561707 1441914266 -0.366821 -0.626343 -0.397034 0.561707 1441914266 -0.366821 -0.626343 -0.397034 0.561707 1441914266 -0.366821 -0.626343 -0.397034 0.561707 1441914266 -0.362915 -0.628235 -0.393433 0.564697 1441914266 -0.362915 -0.628235 -0.393433 0.564697 1441914266 -0.362915 -0.628235 -0.393433 0.564697 1441914266 -0.362915 -0.628235 -0.393433 0.564697 1441914266 -0.362915 -0.628235 -0.393433 0.564697 1441914266 -0.362915 -0.628235 -0.393433 0.564697 1441914266 -0.362915 -0.628235 -0.393433 0.564697 1441914266 -0.359741 -0.630310 -0.389038 0.567444 1441914266 -0.359741 -0.630310 -0.389038 0.567444 1441914266 -0.359741 -0.630310 -0.389038 0.567444 1441914266 -0.359741 -0.630310 -0.389038 0.567444 1441914266 -0.359741 -0.630310 -0.389038 0.567444 1441914266 -0.359741 -0.630310 -0.389038 0.567444 1441914266 -0.358032 -0.631653 -0.386108 0.569031 1441914266 -0.358032 -0.631653 -0.386108 0.569031 1441914266 -0.358032 -0.631653 -0.386108 0.569031 1441914266 -0.358032 -0.631653 -0.386108 0.569031 1441914266 -0.358032 -0.631653 -0.386108 0.569031 1441914266 -0.358032 -0.631653 -0.386108 0.569031 1441914266 -0.359863 -0.630981 -0.387024 0.567993 1441914266 -0.359863 -0.630981 -0.387024 0.567993 1441914266 -0.359863 -0.630981 -0.387024 0.567993 1441914266 -0.359863 -0.630981 -0.387024 0.567993 1441914266 -0.359863 -0.630981 -0.387024 0.567993 1441914266 -0.359863 -0.630981 -0.387024 0.567993 1441914266 -0.363586 -0.627930 -0.390442 0.566650 1441914266 -0.363586 -0.627930 -0.390442 0.566650 1441914266 -0.363586 -0.627930 -0.390442 0.566650 1441914266 -0.363586 -0.627930 -0.390442 0.566650 1441914266 -0.363586 -0.627930 -0.390442 0.566650 1441914266 -0.363586 -0.627930 -0.390442 0.566650 1441914266 -0.366882 -0.624817 -0.394531 0.565125 1441914266 -0.366882 -0.624817 -0.394531 0.565125 1441914266 -0.366882 -0.624817 -0.394531 0.565125 1441914266 -0.366882 -0.624817 -0.394531 0.565125 1441914266 -0.366882 -0.624817 -0.394531 0.565125 1441914266 -0.366882 -0.624817 -0.394531 0.565125 1441914266 -0.366882 -0.624817 -0.394531 0.565125 1441914266 -0.369568 -0.621582 -0.397583 0.564819 1441914266 -0.369568 -0.621582 -0.397583 0.564819 1441914266 -0.369568 -0.621582 -0.397583 0.564819 1441914266 -0.369568 -0.621582 -0.397583 0.564819 1441914266 -0.369568 -0.621582 -0.397583 0.564819 1441914266 -0.369568 -0.621582 -0.397583 0.564819 1441914266 -0.371643 -0.618713 -0.399353 0.565369 1441914266 -0.371643 -0.618713 -0.399353 0.565369 1441914266 -0.371643 -0.618713 -0.399353 0.565369 1441914266 -0.371643 -0.618713 -0.399353 0.565369 1441914266 -0.371643 -0.618713 -0.399353 0.565369 1441914266 -0.371643 -0.618713 -0.399353 0.565369 1441914266 -0.372681 -0.617065 -0.400696 0.565552 1441914266 -0.372681 -0.617065 -0.400696 0.565552 1441914266 -0.372681 -0.617065 -0.400696 0.565552 1441914266 -0.372681 -0.617065 -0.400696 0.565552 1441914266 -0.372681 -0.617065 -0.400696 0.565552 1441914266 -0.372681 -0.617065 -0.400696 0.565552 1441914266 -0.371399 -0.617188 -0.400696 0.566284 1441914266 -0.371399 -0.617188 -0.400696 0.566284 1441914266 -0.371399 -0.617188 -0.400696 0.566284 1441914267 -0.371399 -0.617188 -0.400696 0.566284 1441914267 -0.371399 -0.617188 -0.400696 0.566284 1441914267 -0.371399 -0.617188 -0.400696 0.566284 1441914267 -0.369873 -0.617554 -0.398560 0.568298 1441914267 -0.369873 -0.617554 -0.398560 0.568298 1441914267 -0.369873 -0.617554 -0.398560 0.568298 1441914267 -0.369873 -0.617554 -0.398560 0.568298 1441914267 -0.369873 -0.617554 -0.398560 0.568298 1441914267 -0.369873 -0.617554 -0.398560 0.568298 1441914267 -0.368408 -0.618164 -0.395569 0.570740 1441914267 -0.368408 -0.618164 -0.395569 0.570740 1441914267 -0.368408 -0.618164 -0.395569 0.570740 1441914267 -0.368408 -0.618164 -0.395569 0.570740 1441914267 -0.368408 -0.618164 -0.395569 0.570740 1441914267 -0.368408 -0.618164 -0.395569 0.570740 1441914267 -0.366760 -0.619324 -0.393127 0.572205 1441914267 -0.366760 -0.619324 -0.393127 0.572205 1441914267 -0.366760 -0.619324 -0.393127 0.572205 1441914267 -0.366760 -0.619324 -0.393127 0.572205 1441914267 -0.366760 -0.619324 -0.393127 0.572205 1441914267 -0.366760 -0.619324 -0.393127 0.572205 1441914267 -0.366272 -0.619385 -0.391418 0.573608 1441914267 -0.366272 -0.619385 -0.391418 0.573608 1441914267 -0.366272 -0.619385 -0.391418 0.573608 1441914267 -0.366272 -0.619385 -0.391418 0.573608 1441914267 -0.366272 -0.619385 -0.391418 0.573608 1441914267 -0.366272 -0.619385 -0.391418 0.573608 1441914267 -0.366150 -0.619263 -0.390625 0.574341 1441914267 -0.366150 -0.619263 -0.390625 0.574341 1441914267 -0.366150 -0.619263 -0.390625 0.574341 1441914267 -0.366150 -0.619263 -0.390625 0.574341 1441914267 -0.366150 -0.619263 -0.390625 0.574341 1441914267 -0.366150 -0.619263 -0.390625 0.574341 1441914267 -0.366150 -0.619263 -0.390625 0.574341 1441914267 -0.367249 -0.618164 -0.390503 0.574951 1441914267 -0.367249 -0.618164 -0.390503 0.574951 1441914267 -0.367249 -0.618164 -0.390503 0.574951 1441914267 -0.367249 -0.618164 -0.390503 0.574951 1441914267 -0.367249 -0.618164 -0.390503 0.574951 1441914267 -0.367249 -0.618164 -0.390503 0.574951 1441914267 -0.368835 -0.617065 -0.391052 0.574707 1441914267 -0.368835 -0.617065 -0.391052 0.574707 1441914267 -0.368835 -0.617065 -0.391052 0.574707 1441914267 -0.368835 -0.617065 -0.391052 0.574707 1441914267 -0.368835 -0.617065 -0.391052 0.574707 1441914267 -0.368835 -0.617065 -0.391052 0.574707 1441914267 -0.368835 -0.617065 -0.391052 0.574707 1441914267 -0.369934 -0.615479 -0.391113 0.575684 1441914267 -0.369934 -0.615479 -0.391113 0.575684 1441914267 -0.369934 -0.615479 -0.391113 0.575684 1441914267 -0.369934 -0.615479 -0.391113 0.575684 1441914267 -0.369934 -0.615479 -0.391113 0.575684 1441914267 -0.369934 -0.615479 -0.391113 0.575684 1441914267 -0.370300 -0.614746 -0.391174 0.576172 1441914267 -0.370300 -0.614746 -0.391174 0.576172 1441914267 -0.370300 -0.614746 -0.391174 0.576172 1441914267 -0.370300 -0.614746 -0.391174 0.576172 1441914267 -0.370300 -0.614746 -0.391174 0.576172 1441914267 -0.370300 -0.614746 -0.391174 0.576172 1441914267 -0.368958 -0.615479 -0.390198 0.576965 1441914267 -0.368958 -0.615479 -0.390198 0.576965 1441914267 -0.368958 -0.615479 -0.390198 0.576965 1441914267 -0.368958 -0.615479 -0.390198 0.576965 1441914267 -0.368958 -0.615479 -0.390198 0.576965 1441914267 -0.368958 -0.615479 -0.390198 0.576965 1441914267 -0.368958 -0.615479 -0.390198 0.576965 1441914267 -0.365417 -0.617920 -0.387695 0.578247 1441914267 -0.365417 -0.617920 -0.387695 0.578247 1441914267 -0.365417 -0.617920 -0.387695 0.578247 1441914267 -0.365417 -0.617920 -0.387695 0.578247 1441914267 -0.365417 -0.617920 -0.387695 0.578247 1441914267 -0.365417 -0.617920 -0.387695 0.578247 1441914267 -0.362305 -0.620483 -0.383667 0.580200 1441914267 -0.362305 -0.620483 -0.383667 0.580200 1441914267 -0.362305 -0.620483 -0.383667 0.580200 1441914267 -0.362305 -0.620483 -0.383667 0.580200 1441914267 -0.362305 -0.620483 -0.383667 0.580200 1441914267 -0.362305 -0.620483 -0.383667 0.580200 1441914267 -0.360779 -0.622131 -0.380554 0.581360 1441914267 -0.360779 -0.622131 -0.380554 0.581360 1441914267 -0.360779 -0.622131 -0.380554 0.581360 1441914267 -0.360779 -0.622131 -0.380554 0.581360 1441914267 -0.360779 -0.622131 -0.380554 0.581360 1441914267 -0.360779 -0.622131 -0.380554 0.581360 1441914267 -0.360779 -0.622131 -0.380554 0.581360 1441914267 -0.360779 -0.623718 -0.379456 0.580444 1441914267 -0.360779 -0.623718 -0.379456 0.580444 1441914267 -0.360779 -0.623718 -0.379456 0.580444 1441914267 -0.360779 -0.623718 -0.379456 0.580444 1441914267 -0.360779 -0.623718 -0.379456 0.580444 1441914267 -0.360779 -0.623718 -0.379456 0.580444 1441914267 -0.360779 -0.623718 -0.379456 0.580444 1441914267 -0.362427 -0.624207 -0.380188 0.578430 1441914267 -0.362427 -0.624207 -0.380188 0.578430 1441914267 -0.362427 -0.624207 -0.380188 0.578430 1441914267 -0.362427 -0.624207 -0.380188 0.578430 1441914267 -0.362427 -0.624207 -0.380188 0.578430 1441914267 -0.362427 -0.624207 -0.380188 0.578430 1441914267 -0.366455 -0.622742 -0.383667 0.575134 1441914267 -0.366455 -0.622742 -0.383667 0.575134 1441914267 -0.366455 -0.622742 -0.383667 0.575134 1441914267 -0.366455 -0.622742 -0.383667 0.575134 1441914267 -0.366455 -0.622742 -0.383667 0.575134 1441914267 -0.366455 -0.622742 -0.383667 0.575134 1441914267 -0.366455 -0.622742 -0.383667 0.575134 1441914267 -0.371582 -0.619263 -0.389099 0.571899 1441914267 -0.371582 -0.619263 -0.389099 0.571899 1441914267 -0.371582 -0.619263 -0.389099 0.571899 1441914267 -0.371582 -0.619263 -0.389099 0.571899 1441914267 -0.371582 -0.619263 -0.389099 0.571899 1441914267 -0.371582 -0.619263 -0.389099 0.571899 1441914267 -0.376404 -0.615295 -0.394409 0.569397 1441914267 -0.376404 -0.615295 -0.394409 0.569397 1441914267 -0.376404 -0.615295 -0.394409 0.569397 1441914267 -0.376404 -0.615295 -0.394409 0.569397 1441914267 -0.376404 -0.615295 -0.394409 0.569397 1441914268 -0.376404 -0.615295 -0.394409 0.569397 1441914268 -0.379883 -0.611633 -0.397888 0.568604 1441914268 -0.379883 -0.611633 -0.397888 0.568604 1441914268 -0.379883 -0.611633 -0.397888 0.568604 1441914268 -0.379883 -0.611633 -0.397888 0.568604 1441914268 -0.379883 -0.611633 -0.397888 0.568604 1441914268 -0.379883 -0.611633 -0.397888 0.568604 1441914268 -0.381165 -0.609802 -0.399597 0.568604 1441914268 -0.381165 -0.609802 -0.399597 0.568604 1441914268 -0.381165 -0.609802 -0.399597 0.568604 1441914268 -0.381165 -0.609802 -0.399597 0.568604 1441914268 -0.381165 -0.609802 -0.399597 0.568604 1441914268 -0.381165 -0.609802 -0.399597 0.568604 1441914268 -0.381165 -0.609802 -0.399597 0.568604 1441914268 -0.380859 -0.608826 -0.400024 0.569458 1441914268 -0.380859 -0.608826 -0.400024 0.569458 1441914268 -0.380859 -0.608826 -0.400024 0.569458 1441914268 -0.380859 -0.608826 -0.400024 0.569458 1441914268 -0.380859 -0.608826 -0.400024 0.569458 1441914268 -0.380859 -0.608826 -0.400024 0.569458 1441914268 -0.379822 -0.609375 -0.399780 0.569763 1441914268 -0.379822 -0.609375 -0.399780 0.569763 1441914268 -0.379822 -0.609375 -0.399780 0.569763 1441914268 -0.379822 -0.609375 -0.399780 0.569763 1441914268 -0.379822 -0.609375 -0.399780 0.569763 1441914268 -0.379822 -0.609375 -0.399780 0.569763 1441914268 -0.379028 -0.610046 -0.398621 0.570374 1441914268 -0.379028 -0.610046 -0.398621 0.570374 1441914268 -0.379028 -0.610046 -0.398621 0.570374 1441914268 -0.379028 -0.610046 -0.398621 0.570374 1441914268 -0.379028 -0.610046 -0.398621 0.570374 1441914268 -0.379028 -0.610046 -0.398621 0.570374 1441914268 -0.377502 -0.611511 -0.397217 0.570801 1441914268 -0.377502 -0.611511 -0.397217 0.570801 1441914268 -0.377502 -0.611511 -0.397217 0.570801 1441914268 -0.377502 -0.611511 -0.397217 0.570801 1441914268 -0.377502 -0.611511 -0.397217 0.570801 1441914268 -0.377502 -0.611511 -0.397217 0.570801 1441914268 -0.375977 -0.613098 -0.395569 0.571228 1441914268 -0.375977 -0.613098 -0.395569 0.571228 1441914268 -0.375977 -0.613098 -0.395569 0.571228 1441914268 -0.375977 -0.613098 -0.395569 0.571228 1441914268 -0.375977 -0.613098 -0.395569 0.571228 1441914268 -0.375977 -0.613098 -0.395569 0.571228 1441914268 -0.374268 -0.614990 -0.393982 0.571472 1441914268 -0.374268 -0.614990 -0.393982 0.571472 1441914268 -0.374268 -0.614990 -0.393982 0.571472 1441914268 -0.374268 -0.614990 -0.393982 0.571472 1441914268 -0.374268 -0.614990 -0.393982 0.571472 1441914268 -0.374268 -0.614990 -0.393982 0.571472 1441914268 -0.374268 -0.614990 -0.393982 0.571472 1441914268 -0.372253 -0.616821 -0.392700 0.571655 1441914268 -0.372253 -0.616821 -0.392700 0.571655 1441914268 -0.372253 -0.616821 -0.392700 0.571655 1441914268 -0.372253 -0.616821 -0.392700 0.571655 1441914268 -0.372253 -0.616821 -0.392700 0.571655 1441914268 -0.372253 -0.616821 -0.392700 0.571655 1441914268 -0.372009 -0.618103 -0.392395 0.570679 1441914268 -0.372009 -0.618103 -0.392395 0.570679 1441914268 -0.372009 -0.618103 -0.392395 0.570679 1441914268 -0.372009 -0.618103 -0.392395 0.570679 1441914268 -0.372009 -0.618103 -0.392395 0.570679 1441914268 -0.372009 -0.618103 -0.392395 0.570679 1441914268 -0.372925 -0.618042 -0.393005 0.569702 1441914268 -0.372925 -0.618042 -0.393005 0.569702 1441914268 -0.372925 -0.618042 -0.393005 0.569702 1441914268 -0.372925 -0.618042 -0.393005 0.569702 1441914268 -0.372925 -0.618042 -0.393005 0.569702 1441914268 -0.372925 -0.618042 -0.393005 0.569702 1441914268 -0.373230 -0.618530 -0.394165 0.568176 1441914268 -0.373230 -0.618530 -0.394165 0.568176 1441914268 -0.373230 -0.618530 -0.394165 0.568176 1441914268 -0.373230 -0.618530 -0.394165 0.568176 1441914268 -0.373230 -0.618530 -0.394165 0.568176 1441914268 -0.373230 -0.618530 -0.394165 0.568176 1441914268 -0.373230 -0.618530 -0.394165 0.568176 1441914268 -0.372986 -0.619263 -0.394409 0.567322 1441914268 -0.372986 -0.619263 -0.394409 0.567322 1441914268 -0.372986 -0.619263 -0.394409 0.567322 1441914268 -0.372986 -0.619263 -0.394409 0.567322 1441914268 -0.372986 -0.619263 -0.394409 0.567322 1441914268 -0.372986 -0.619263 -0.394409 0.567322 1441914268 -0.371521 -0.620422 -0.394104 0.567261 1441914268 -0.371521 -0.620422 -0.394104 0.567261 1441914268 -0.371521 -0.620422 -0.394104 0.567261 1441914268 -0.371521 -0.620422 -0.394104 0.567261 1441914268 -0.371521 -0.620422 -0.394104 0.567261 1441914268 -0.371521 -0.620422 -0.394104 0.567261 1441914268 -0.369202 -0.622070 -0.392639 0.567993 1441914268 -0.369202 -0.622070 -0.392639 0.567993 1441914268 -0.369202 -0.622070 -0.392639 0.567993 1441914268 -0.369202 -0.622070 -0.392639 0.567993 1441914268 -0.369202 -0.622070 -0.392639 0.567993 1441914268 -0.369202 -0.622070 -0.392639 0.567993 1441914268 -0.369202 -0.622070 -0.392639 0.567993 1441914268 -0.366699 -0.623596 -0.390442 0.569397 1441914268 -0.366699 -0.623596 -0.390442 0.569397 1441914268 -0.366699 -0.623596 -0.390442 0.569397 1441914268 -0.366699 -0.623596 -0.390442 0.569397 1441914268 -0.366699 -0.623596 -0.390442 0.569397 1441914268 -0.366699 -0.623596 -0.390442 0.569397 1441914268 -0.365356 -0.626221 -0.389587 0.567993 1441914268 -0.365356 -0.626221 -0.389587 0.567993 1441914268 -0.365356 -0.626221 -0.389587 0.567993 1441914268 -0.365356 -0.626221 -0.389587 0.567993 1441914268 -0.365356 -0.626221 -0.389587 0.567993 1441914268 -0.365356 -0.626221 -0.389587 0.567993 1441914268 -0.365723 -0.627808 -0.389648 0.566040 1441914268 -0.365723 -0.627808 -0.389648 0.566040 1441914268 -0.365723 -0.627808 -0.389648 0.566040 1441914268 -0.365723 -0.627808 -0.389648 0.566040 1441914268 -0.365723 -0.627808 -0.389648 0.566040 1441914268 -0.365723 -0.627808 -0.389648 0.566040 1441914269 -0.365723 -0.627808 -0.389648 0.566040 1441914269 -0.367615 -0.627136 -0.392822 0.563293 1441914269 -0.367615 -0.627136 -0.392822 0.563293 1441914269 -0.367615 -0.627136 -0.392822 0.563293 1441914269 -0.367615 -0.627136 -0.392822 0.563293 1441914269 -0.367615 -0.627136 -0.392822 0.563293 1441914269 -0.367615 -0.627136 -0.392822 0.563293 1441914269 -0.372620 -0.623840 -0.398010 0.559998 1441914269 -0.372620 -0.623840 -0.398010 0.559998 1441914269 -0.372620 -0.623840 -0.398010 0.559998 1441914269 -0.372620 -0.623840 -0.398010 0.559998 1441914269 -0.372620 -0.623840 -0.398010 0.559998 1441914269 -0.372620 -0.623840 -0.398010 0.559998 1441914269 -0.372620 -0.623840 -0.398010 0.559998 1441914269 -0.376770 -0.620117 -0.403320 0.557617 1441914269 -0.376770 -0.620117 -0.403320 0.557617 1441914269 -0.376770 -0.620117 -0.403320 0.557617 1441914269 -0.376770 -0.620117 -0.403320 0.557617 1441914269 -0.376770 -0.620117 -0.403320 0.557617 1441914269 -0.376770 -0.620117 -0.403320 0.557617 1441914269 -0.380066 -0.616272 -0.407593 0.556519 1441914269 -0.380066 -0.616272 -0.407593 0.556519 1441914269 -0.380066 -0.616272 -0.407593 0.556519 1441914269 -0.380066 -0.616272 -0.407593 0.556519 1441914269 -0.380066 -0.616272 -0.407593 0.556519 1441914269 -0.380066 -0.616272 -0.407593 0.556519 1441914269 -0.381470 -0.613892 -0.409790 0.556519 1441914269 -0.381470 -0.613892 -0.409790 0.556519 1441914269 -0.381470 -0.613892 -0.409790 0.556519 1441914269 -0.381470 -0.613892 -0.409790 0.556519 1441914269 -0.381470 -0.613892 -0.409790 0.556519 1441914269 -0.381470 -0.613892 -0.409790 0.556519 1441914269 -0.381287 -0.613464 -0.409851 0.557129 1441914269 -0.381287 -0.613464 -0.409851 0.557129 1441914269 -0.381287 -0.613464 -0.409851 0.557129 1441914269 -0.381287 -0.613464 -0.409851 0.557129 1441914269 -0.381287 -0.613464 -0.409851 0.557129 1441914269 -0.381287 -0.613464 -0.409851 0.557129 1441914269 -0.381287 -0.613464 -0.409851 0.557129 1441914269 -0.379822 -0.613831 -0.408264 0.558838 1441914269 -0.379822 -0.613831 -0.408264 0.558838 1441914269 -0.379822 -0.613831 -0.408264 0.558838 1441914269 -0.379822 -0.613831 -0.408264 0.558838 1441914269 -0.379822 -0.613831 -0.408264 0.558838 1441914269 -0.379822 -0.613831 -0.408264 0.558838 1441914269 -0.378479 -0.614929 -0.405640 0.560486 1441914269 -0.378479 -0.614929 -0.405640 0.560486 1441914269 -0.378479 -0.614929 -0.405640 0.560486 1441914269 -0.378479 -0.614929 -0.405640 0.560486 1441914269 -0.378479 -0.614929 -0.405640 0.560486 1441914269 -0.378479 -0.614929 -0.405640 0.560486 1441914269 -0.378479 -0.614929 -0.405640 0.560486 1441914269 -0.377258 -0.615662 -0.402771 0.562561 1441914269 -0.377258 -0.615662 -0.402771 0.562561 1441914269 -0.377258 -0.615662 -0.402771 0.562561 1441914269 -0.377258 -0.615662 -0.402771 0.562561 1441914269 -0.377258 -0.615662 -0.402771 0.562561 1441914269 -0.377258 -0.615662 -0.402771 0.562561 1441914269 -0.375427 -0.616516 -0.400024 0.564758 1441914269 -0.375427 -0.616516 -0.400024 0.564758 1441914269 -0.375427 -0.616516 -0.400024 0.564758 1441914269 -0.375427 -0.616516 -0.400024 0.564758 1441914269 -0.375427 -0.616516 -0.400024 0.564758 1441914269 -0.375427 -0.616516 -0.400024 0.564758 1441914269 -0.373535 -0.617554 -0.397278 0.566833 1441914269 -0.373535 -0.617554 -0.397278 0.566833 1441914269 -0.373535 -0.617554 -0.397278 0.566833 1441914269 -0.373535 -0.617554 -0.397278 0.566833 1441914269 -0.373535 -0.617554 -0.397278 0.566833 1441914269 -0.373535 -0.617554 -0.397278 0.566833 1441914269 -0.373535 -0.617554 -0.397278 0.566833 1441914269 -0.372070 -0.618408 -0.395081 0.568420 1441914269 -0.372070 -0.618408 -0.395081 0.568420 1441914269 -0.372070 -0.618408 -0.395081 0.568420 1441914269 -0.372070 -0.618408 -0.395081 0.568420 1441914269 -0.372070 -0.618408 -0.395081 0.568420 1441914269 -0.372070 -0.618408 -0.395081 0.568420 1441914269 -0.371765 -0.618896 -0.393799 0.569031 1441914269 -0.371765 -0.618896 -0.393799 0.569031 1441914269 -0.371765 -0.618896 -0.393799 0.569031 1441914269 -0.371765 -0.618896 -0.393799 0.569031 1441914269 -0.371765 -0.618896 -0.393799 0.569031 1441914269 -0.371765 -0.618896 -0.393799 0.569031 1441914269 -0.373596 -0.618164 -0.393066 0.569031 1441914269 -0.373596 -0.618164 -0.393066 0.569031 1441914269 -0.373596 -0.618164 -0.393066 0.569031 1441914269 -0.373596 -0.618164 -0.393066 0.569031 1441914269 -0.373596 -0.618164 -0.393066 0.569031 1441914269 -0.373596 -0.618164 -0.393066 0.569031 1441914269 -0.373596 -0.618164 -0.393066 0.569031 1441914269 -0.376526 -0.616272 -0.393005 0.569275 1441914269 -0.376526 -0.616272 -0.393005 0.569275 1441914269 -0.376526 -0.616272 -0.393005 0.569275 1441914269 -0.376526 -0.616272 -0.393005 0.569275 1441914269 -0.376526 -0.616272 -0.393005 0.569275 1441914269 -0.376526 -0.616272 -0.393005 0.569275 1441914269 -0.377808 -0.615295 -0.393127 0.569397 1441914269 -0.377808 -0.615295 -0.393127 0.569397 1441914269 -0.377808 -0.615295 -0.393127 0.569397 1441914269 -0.377808 -0.615295 -0.393127 0.569397 1441914269 -0.377808 -0.615295 -0.393127 0.569397 1441914269 -0.377808 -0.615295 -0.393127 0.569397 1441914269 -0.378235 -0.614807 -0.391907 0.570435 1441914269 -0.378235 -0.614807 -0.391907 0.570435 1441914269 -0.378235 -0.614807 -0.391907 0.570435 1441914269 -0.378235 -0.614807 -0.391907 0.570435 1441914269 -0.378235 -0.614807 -0.391907 0.570435 1441914269 -0.378235 -0.614807 -0.391907 0.570435 1441914269 -0.378235 -0.614807 -0.391907 0.570435 1441914269 -0.376282 -0.615234 -0.389282 0.573059 1441914269 -0.376282 -0.615234 -0.389282 0.573059 1441914269 -0.376282 -0.615234 -0.389282 0.573059 1441914269 -0.376282 -0.615234 -0.389282 0.573059 1441914269 -0.376282 -0.615234 -0.389282 0.573059 1441914269 -0.376282 -0.615234 -0.389282 0.573059 1441914269 -0.372253 -0.617737 -0.385193 0.575806 1441914270 -0.372253 -0.617737 -0.385193 0.575806 1441914270 -0.372253 -0.617737 -0.385193 0.575806 1441914270 -0.372253 -0.617737 -0.385193 0.575806 1441914270 -0.372253 -0.617737 -0.385193 0.575806 1441914270 -0.372253 -0.617737 -0.385193 0.575806 1441914270 -0.368713 -0.620850 -0.380371 0.577820 1441914270 -0.368713 -0.620850 -0.380371 0.577820 1441914270 -0.368713 -0.620850 -0.380371 0.577820 1441914270 -0.368713 -0.620850 -0.380371 0.577820 1441914270 -0.368713 -0.620850 -0.380371 0.577820 1441914270 -0.368713 -0.620850 -0.380371 0.577820 1441914270 -0.367920 -0.622375 -0.377319 0.578796 1441914270 -0.367920 -0.622375 -0.377319 0.578796 1441914270 -0.367920 -0.622375 -0.377319 0.578796 1441914270 -0.367920 -0.622375 -0.377319 0.578796 1441914270 -0.367920 -0.622375 -0.377319 0.578796 1441914270 -0.367920 -0.622375 -0.377319 0.578796 1441914270 -0.371338 -0.621643 -0.379150 0.576111 1441914270 -0.371338 -0.621643 -0.379150 0.576111 1441914270 -0.371338 -0.621643 -0.379150 0.576111 1441914270 -0.371338 -0.621643 -0.379150 0.576111 1441914270 -0.371338 -0.621643 -0.379150 0.576111 1441914270 -0.371338 -0.621643 -0.379150 0.576111 1441914270 -0.371338 -0.621643 -0.379150 0.576111 1441914270 -0.376770 -0.618652 -0.383972 0.572693 1441914270 -0.376770 -0.618652 -0.383972 0.572693 1441914270 -0.376770 -0.618652 -0.383972 0.572693 1441914270 -0.376770 -0.618652 -0.383972 0.572693 1441914270 -0.376770 -0.618652 -0.383972 0.572693 1441914270 -0.376770 -0.618652 -0.383972 0.572693 1441914270 -0.376770 -0.618652 -0.383972 0.572693 1441914270 -0.382446 -0.614197 -0.389954 0.569580 1441914270 -0.382446 -0.614197 -0.389954 0.569580 1441914270 -0.382446 -0.614197 -0.389954 0.569580 1441914270 -0.382446 -0.614197 -0.389954 0.569580 1441914270 -0.382446 -0.614197 -0.389954 0.569580 1441914270 -0.382446 -0.614197 -0.389954 0.569580 1441914270 -0.388123 -0.608582 -0.395691 0.567871 1441914270 -0.388123 -0.608582 -0.395691 0.567871 1441914270 -0.388123 -0.608582 -0.395691 0.567871 1441914270 -0.388123 -0.608582 -0.395691 0.567871 1441914270 -0.388123 -0.608582 -0.395691 0.567871 1441914270 -0.388123 -0.608582 -0.395691 0.567871 1441914270 -0.395386 -0.601501 -0.398621 0.568359 1441914270 -0.395386 -0.601501 -0.398621 0.568359 1441914270 -0.395386 -0.601501 -0.398621 0.568359 1441914270 -0.395386 -0.601501 -0.398621 0.568359 1441914270 -0.395386 -0.601501 -0.398621 0.568359 1441914270 -0.395386 -0.601501 -0.398621 0.568359 1441914270 -0.398682 -0.597961 -0.400391 0.568542 1441914270 -0.398682 -0.597961 -0.400391 0.568542 1441914270 -0.398682 -0.597961 -0.400391 0.568542 1441914270 -0.398682 -0.597961 -0.400391 0.568542 1441914270 -0.398682 -0.597961 -0.400391 0.568542 1441914270 -0.398682 -0.597961 -0.400391 0.568542 1441914270 -0.398682 -0.597961 -0.400391 0.568542 1441914270 -0.400085 -0.595642 -0.400330 0.570068 1441914270 -0.400085 -0.595642 -0.400330 0.570068 1441914270 -0.400085 -0.595642 -0.400330 0.570068 1441914270 -0.400085 -0.595642 -0.400330 0.570068 1441914270 -0.400085 -0.595642 -0.400330 0.570068 1441914270 -0.400085 -0.595642 -0.400330 0.570068 1441914270 -0.400208 -0.595886 -0.399780 0.570068 1441914270 -0.400208 -0.595886 -0.399780 0.570068 1441914270 -0.400208 -0.595886 -0.399780 0.570068 1441914270 -0.400208 -0.595886 -0.399780 0.570068 1441914270 -0.400208 -0.595886 -0.399780 0.570068 1441914270 -0.400208 -0.595886 -0.399780 0.570068 1441914270 -0.399902 -0.596252 -0.398987 0.570496 1441914270 -0.399902 -0.596252 -0.398987 0.570496 1441914270 -0.399902 -0.596252 -0.398987 0.570496 1441914270 -0.399902 -0.596252 -0.398987 0.570496 1441914270 -0.399902 -0.596252 -0.398987 0.570496 1441914270 -0.399902 -0.596252 -0.398987 0.570496 1441914270 -0.399780 -0.596130 -0.397644 0.571594 1441914270 -0.399780 -0.596130 -0.397644 0.571594 1441914270 -0.399780 -0.596130 -0.397644 0.571594 1441914270 -0.399780 -0.596130 -0.397644 0.571594 1441914270 -0.399780 -0.596130 -0.397644 0.571594 1441914270 -0.399780 -0.596130 -0.397644 0.571594 1441914270 -0.399780 -0.596130 -0.397644 0.571594 1441914270 -0.399353 -0.597107 -0.396179 0.571899 1441914270 -0.399353 -0.597107 -0.396179 0.571899 1441914270 -0.399353 -0.597107 -0.396179 0.571899 1441914270 -0.399353 -0.597107 -0.396179 0.571899 1441914270 -0.399353 -0.597107 -0.396179 0.571899 1441914270 -0.399353 -0.597107 -0.396179 0.571899 1441914270 -0.398376 -0.598267 -0.395264 0.571960 1441914270 -0.398376 -0.598267 -0.395264 0.571960 1441914270 -0.398376 -0.598267 -0.395264 0.571960 1441914270 -0.398376 -0.598267 -0.395264 0.571960 1441914270 -0.398376 -0.598267 -0.395264 0.571960 1441914270 -0.398376 -0.598267 -0.395264 0.571960 1441914270 -0.397400 -0.599182 -0.394775 0.572021 1441914270 
-0.381470 -0.610657 -0.389954 0.574097 1441914272 -0.381470 -0.610657 -0.389954 0.574097 1441914272 -0.380981 -0.611267 -0.386597 0.575989 1441914272 -0.380981 -0.611267 -0.386597 0.575989 1441914272 -0.380981 -0.611267 -0.386597 0.575989 1441914272 -0.380249 -0.612183 -0.384705 0.576782 1441914272 -0.380249 -0.612183 -0.384705 0.576782 1441914272 -0.380249 -0.612183 -0.384705 0.576782 1441914272 -0.380249 -0.612183 -0.384705 0.576782 1441914273 -0.380249 -0.612183 -0.384705 0.576782 1441914273 -0.380249 -0.612183 -0.384705 0.576782 1441914273 -0.380249 -0.612183 -0.384705 0.576782 1441914273 -0.379517 -0.612549 -0.383301 0.577820 1441914273 -0.379517 -0.612549 -0.383301 0.577820 1441914273 -0.379517 -0.612549 -0.383301 0.577820 1441914273 -0.379517 -0.612549 -0.383301 0.577820 1441914273 -0.379517 -0.612549 -0.383301 0.577820 1441914273 -0.379517 -0.612549 -0.383301 0.577820 1441914273 -0.379944 -0.611633 -0.381042 0.580017 1441914273 -0.379944 -0.611633 -0.381042 0.580017 1441914273 -0.379944 -0.611633 -0.381042 0.580017 1441914273 -0.379944 -0.611633 -0.381042 0.580017 1441914273 -0.380981 -0.610535 -0.380371 0.580933 1441914273 -0.380981 -0.610535 -0.380371 0.580933 1441914273 -0.380981 -0.610535 -0.380371 0.580933 1441914273 -0.380981 -0.610535 -0.380371 0.580933 1441914273 -0.380981 -0.610535 -0.380371 0.580933 1441914273 -0.380981 -0.610535 -0.380371 0.580933 1441914273 -0.380981 -0.610535 -0.380371 0.580933 1441914273 -0.382568 -0.609009 -0.381470 0.580750 1441914273 -0.382568 -0.609009 -0.381470 0.580750 1441914273 -0.382568 -0.609009 -0.381470 0.580750 1441914273 -0.382568 -0.609009 -0.381470 0.580750 1441914273 -0.382568 -0.609009 -0.381470 0.580750 1441914273 -0.382568 -0.609009 -0.381470 0.580750 1441914273 -0.383728 -0.607910 -0.382568 0.580444 1441914273 -0.383728 -0.607910 -0.382568 0.580444 1441914273 -0.383728 -0.607910 -0.382568 0.580444 1441914273 -0.383728 -0.607910 -0.382568 0.580444 1441914273 -0.383728 -0.607910 -0.382568 0.580444 1441914273 -0.383728 -0.607910 -0.382568 0.580444 1441914273 -0.384644 -0.606445 -0.383362 0.580811 1441914273 -0.384644 -0.606445 -0.383362 0.580811 1441914273 -0.384644 -0.606445 -0.383362 0.580811 1441914273 -0.384644 -0.606445 -0.383362 0.580811 1441914273 -0.384644 -0.606445 -0.383362 0.580811 1441914273 -0.384644 -0.606445 -0.383362 0.580811 1441914273 -0.384949 -0.605652 -0.384094 0.580933 1441914273 -0.384949 -0.605652 -0.384094 0.580933 1441914273 -0.384949 -0.605652 -0.384094 0.580933 1441914273 -0.384949 -0.605652 -0.384094 0.580933 1441914273 -0.384949 -0.605652 -0.384094 0.580933 1441914273 -0.384949 -0.605652 -0.384094 0.580933 1441914273 -0.385132 -0.605042 -0.383972 0.581543 1441914273 -0.385132 -0.605042 -0.383972 0.581543 1441914273 -0.385132 -0.605042 -0.383972 0.581543 1441914273 -0.385132 -0.605042 -0.383972 0.581543 1441914273 -0.385132 -0.605042 -0.383972 0.581543 1441914273 -0.385132 -0.605042 -0.383972 0.581543 1441914273 -0.385132 -0.605042 -0.383972 0.581543 1441914273 -0.384583 -0.604736 -0.383423 0.582581 1441914273 -0.384583 -0.604736 -0.383423 0.582581 1441914273 -0.384583 -0.604736 -0.383423 0.582581 1441914273 -0.384583 -0.604736 -0.383423 0.582581 1441914273 -0.384583 -0.604736 -0.383423 0.582581 1441914273 -0.384583 -0.604736 -0.383423 0.582581 1441914273 -0.384338 -0.604675 -0.382935 0.583130 1441914273 -0.384338 -0.604675 -0.382935 0.583130 1441914273 -0.384338 -0.604675 -0.382935 0.583130 1441914273 -0.384338 -0.604675 -0.382935 0.583130 1441914273 -0.384338 -0.604675 -0.382935 0.583130 1441914273 -0.384338 -0.604675 -0.382935 0.583130 1441914273 -0.384277 -0.604492 -0.382507 0.583618 1441914273 -0.384277 -0.604492 -0.382507 0.583618 1441914273 -0.384277 -0.604492 -0.382507 0.583618 1441914273 -0.384277 -0.604492 -0.382507 0.583618 1441914273 -0.384277 -0.604492 -0.382507 0.583618 1441914273 -0.384277 -0.604492 -0.382507 0.583618 1441914273 -0.384827 -0.603882 -0.383057 0.583496 1441914273 -0.384827 -0.603882 -0.383057 0.583496 1441914273 -0.384827 -0.603882 -0.383057 0.583496 1441914273 -0.384827 -0.603882 -0.383057 0.583496 1441914273 -0.384827 -0.603882 -0.383057 0.583496 1441914273 -0.384827 -0.603882 -0.383057 0.583496 1441914273 -0.384827 -0.603882 -0.383057 0.583496 1441914273 -0.386292 -0.603394 -0.384216 0.582275 1441914273 -0.386292 -0.603394 -0.384216 0.582275 1441914273 -0.386292 -0.603394 -0.384216 0.582275 1441914273 -0.386292 -0.603394 -0.384216 0.582275 1441914273 -0.386292 -0.603394 -0.384216 0.582275 1441914273 -0.386292 -0.603394 -0.384216 0.582275 1441914273 -0.388977 -0.602051 -0.385681 0.580933 1441914273 -0.388977 -0.602051 -0.385681 0.580933 1441914273 -0.388977 -0.602051 -0.385681 0.580933 1441914273 -0.388977 -0.602051 -0.385681 0.580933 1441914273 -0.388977 -0.602051 -0.385681 0.580933 1441914273 -0.388977 -0.602051 -0.385681 0.580933 1441914273 -0.388977 -0.602051 -0.385681 0.580933 1441914273 -0.391907 -0.600952 -0.387573 0.578857 1441914273 -0.391907 -0.600952 -0.387573 0.578857 1441914273 -0.391907 -0.600952 -0.387573 0.578857 1441914273 -0.391907 -0.600952 -0.387573 0.578857 1441914273 -0.391907 -0.600952 -0.387573 0.578857 1441914273 -0.391907 -0.600952 -0.387573 0.578857 1441914273 -0.391602 -0.601868 -0.390259 0.576355 1441914273 -0.391602 -0.601868 -0.390259 0.576355 1441914273 -0.391602 -0.601868 -0.390259 0.576355 1441914273 -0.391602 -0.601868 -0.390259 0.576355 1441914273 -0.391602 -0.601868 -0.390259 0.576355 1441914273 -0.391602 -0.601868 -0.390259 0.576355 1441914273 -0.389526 -0.602905 -0.392334 0.575195 1441914273 -0.389526 -0.602905 -0.392334 0.575195 1441914273 -0.389526 -0.602905 -0.392334 0.575195 1441914273 -0.389526 -0.602905 -0.392334 0.575195 1441914273 -0.389526 -0.602905 -0.392334 0.575195 1441914273 -0.389526 -0.602905 -0.392334 0.575195 1441914273 -0.386047 -0.605408 -0.390320 0.576355 1441914273 -0.386047 -0.605408 -0.390320 0.576355 1441914273 -0.386047 -0.605408 -0.390320 0.576355 1441914273 -0.386047 -0.605408 -0.390320 0.576355 1441914273 -0.386047 -0.605408 -0.390320 0.576355 1441914274 -0.386047 -0.605408 -0.390320 0.576355 1441914274 -0.380493 -0.609741 -0.385498 0.578735 1441914274 -0.380493 -0.609741 -0.385498 0.578735 1441914274 -0.380493 -0.609741 -0.385498 0.578735 1441914274 -0.380493 -0.609741 -0.385498 0.578735 1441914274 -0.380493 -0.609741 -0.385498 0.578735 1441914274 -0.380493 -0.609741 -0.385498 0.578735 1441914274 -0.380493 -0.609741 -0.385498 0.578735 1441914274 -0.375305 -0.614319 -0.380310 0.580688 1441914274 -0.375305 -0.614319 -0.380310 0.580688 1441914274 -0.375305 -0.614319 -0.380310 0.580688 1441914274 -0.375305 -0.614319 -0.380310 0.580688 1441914274 -0.375305 -0.614319 -0.380310 0.580688 1441914274 -0.375305 -0.614319 -0.380310 0.580688 1441914274 -0.370850 -0.618774 -0.375549 0.581909 1441914274 -0.370850 -0.618774 -0.375549 0.581909 1441914274 -0.370850 -0.618774 -0.375549 0.581909 1441914274 -0.370850 -0.618774 -0.375549 0.581909 1441914274 -0.370850 -0.618774 -0.375549 0.581909 1441914274 -0.370850 -0.618774 -0.375549 0.581909 1441914274 -0.370850 -0.618774 -0.375549 0.581909 1441914274 -0.368469 -0.622131 -0.373108 0.581421 1441914274 -0.368469 -0.622131 -0.373108 0.581421 1441914274 -0.368469 -0.622131 -0.373108 0.581421 1441914274 -0.368469 -0.622131 -0.373108 0.581421 1441914274 -0.368469 -0.622131 -0.373108 0.581421 1441914274 -0.368469 -0.622131 -0.373108 0.581421 1441914274 -0.365784 -0.625427 -0.372803 0.579712 1441914274 -0.365784 -0.625427 -0.372803 0.579712 1441914274 -0.365784 -0.625427 -0.372803 0.579712 1441914274 -0.363953 -0.627686 -0.373596 0.577942 1441914274 -0.363953 -0.627686 -0.373596 0.577942 1441914274 -0.363953 -0.627686 -0.373596 0.577942 1441914274 -0.363953 -0.627686 -0.373596 0.577942 1441914274 -0.363953 -0.627686 -0.373596 0.577942 1441914274 -0.363953 -0.627686 -0.373596 0.577942 1441914274 -0.364075 -0.627991 -0.376038 0.575989 1441914274 -0.364075 -0.627991 -0.376038 0.575989 1441914274 -0.364075 -0.627991 -0.376038 0.575989 1441914274 -0.364075 -0.627991 -0.376038 0.575989 1441914274 -0.364075 -0.627991 -0.376038 0.575989 1441914274 -0.364075 -0.627991 -0.376038 0.575989 1441914274 -0.366150 -0.626892 -0.379578 0.573486 1441914274 -0.366150 -0.626892 -0.379578 0.573486 1441914274 -0.366150 -0.626892 -0.379578 0.573486 1441914274 -0.366150 -0.626892 -0.379578 0.573486 1441914274 -0.366150 -0.626892 -0.379578 0.573486 1441914274 -0.366150 -0.626892 -0.379578 0.573486 1441914274 -0.366150 -0.626892 -0.379578 0.573486 1441914274 -0.368652 -0.624512 -0.382629 0.572449 1441914274 -0.368652 -0.624512 -0.382629 0.572449 1441914274 -0.368652 -0.624512 -0.382629 0.572449 1441914274 -0.368652 -0.624512 -0.382629 0.572449 1441914274 -0.368652 -0.624512 -0.382629 0.572449 1441914274 -0.368652 -0.624512 -0.382629 0.572449 1441914274 -0.370850 -0.622009 -0.385132 0.572083 1441914274 -0.370850 -0.622009 -0.385132 0.572083 1441914274 -0.370850 -0.622009 -0.385132 0.572083 1441914274 -0.370850 -0.622009 -0.385132 0.572083 1441914274 -0.370850 -0.622009 -0.385132 0.572083 1441914274 -0.370850 -0.622009 -0.385132 0.572083 1441914274 -0.370850 -0.622009 -0.385132 0.572083 1441914274 -0.372498 -0.619934 -0.386902 0.572083 1441914274 -0.372498 -0.619934 -0.386902 0.572083 1441914274 -0.372498 -0.619934 -0.386902 0.572083 1441914274 -0.372498 -0.619934 -0.386902 0.572083 1441914274 -0.372498 -0.619934 -0.386902 0.572083 1441914274 -0.372498 -0.619934 -0.386902 0.572083 1441914274 -0.373596 -0.618469 -0.387939 0.572205 1441914274 -0.373596 -0.618469 -0.387939 0.572205 1441914274 -0.373596 -0.618469 -0.387939 0.572205 1441914274 -0.373596 -0.618469 -0.387939 0.572205 1441914274 -0.373596 -0.618469 -0.387939 0.572205 1441914274 -0.373596 -0.618469 -0.387939 0.572205 1441914274 -0.373718 -0.618225 -0.388489 0.572021 1441914274 -0.373718 -0.618225 -0.388489 0.572021 1441914274 -0.373596 -0.617920 -0.388672 0.572327 1441914274 -0.373596 -0.617920 -0.388672 0.572327 1441914274 -0.373596 -0.617920 -0.388672 0.572327 1441914274 -0.373596 -0.617920 -0.388672 0.572327 1441914274 -0.373596 -0.617920 -0.388672 0.572327 1441914274 -0.373596 -0.617920 -0.388672 0.572327 1441914274 -0.373413 -0.617981 -0.388672 0.572388 1441914274 -0.373413 -0.617981 -0.388672 0.572388 1441914274 -0.373413 -0.617981 -0.388672 0.572388 1441914274 -0.373413 -0.617981 -0.388672 0.572388 1441914274 -0.373413 -0.617981 -0.388672 0.572388 1441914274 -0.373413 -0.617981 -0.388672 0.572388 1441914274 -0.373840 -0.617310 -0.388855 0.572693 1441914274 -0.373840 -0.617310 -0.388855 0.572693 1441914274 -0.373840 -0.617310 -0.388855 0.572693 1441914274 -0.373840 -0.617310 -0.388855 0.572693 1441914274 -0.373840 -0.617310 -0.388855 0.572693 1441914274 -0.373840 -0.617310 -0.388855 0.572693 1441914274 -0.375610 -0.616272 -0.389282 0.572388 1441914274 -0.375610 -0.616272 -0.389282 0.572388 1441914274 -0.375610 -0.616272 -0.389282 0.572388 1441914274 -0.375610 -0.616272 -0.389282 0.572388 1441914274 -0.375610 -0.616272 -0.389282 0.572388 1441914274 -0.375610 -0.616272 -0.389282 0.572388 1441914274 -0.375610 -0.616272 -0.389282 0.572388 1441914274 -0.378418 -0.614380 -0.390320 0.571838 1441914274 -0.378418 -0.614380 -0.390320 0.571838 1441914274 -0.378418 -0.614380 -0.390320 0.571838 1441914274 -0.378418 -0.614380 -0.390320 0.571838 1441914274 -0.378418 -0.614380 -0.390320 0.571838 1441914274 -0.378418 -0.614380 -0.390320 0.571838 1441914275 -0.380737 -0.612305 -0.392151 0.571289 1441914275 -0.380737 -0.612305 -0.392151 0.571289 1441914275 -0.380737 -0.612305 -0.392151 0.571289 1441914275 -0.380737 -0.612305 -0.392151 0.571289 1441914275 -0.380737 -0.612305 -0.392151 0.571289 1441914275 -0.380737 -0.612305 -0.392151 0.571289 1441914275 -0.382751 -0.609985 -0.393188 0.571716 1441914275 -0.382751 -0.609985 -0.393188 0.571716 1441914275 -0.382751 -0.609985 -0.393188 0.571716 1441914275 -0.382751 -0.609985 -0.393188 0.571716 1441914275 -0.382751 -0.609985 -0.393188 0.571716 1441914275 -0.382751 -0.609985 -0.393188 0.571716 1441914275 -0.382385 -0.608093 -0.392700 0.574341 1441914275 -0.382385 -0.608093 -0.392700 0.574341 1441914275 -0.382385 -0.608093 -0.392700 0.574341 1441914275 -0.382385 -0.608093 -0.392700 0.574341 1441914275 -0.382385 -0.608093 -0.392700 0.574341 1441914275 -0.382385 -0.608093 -0.392700 0.574341 1441914275 -0.378418 -0.610168 -0.390747 0.576050 1441914275 -0.378418 -0.610168 -0.390747 0.576050 1441914275 -0.378418 -0.610168 -0.390747 0.576050 1441914275 -0.378418 -0.610168 -0.390747 0.576050 1441914275 -0.378418 -0.610168 -0.390747 0.576050 1441914275 -0.378418 -0.610168 -0.390747 0.576050 1441914275 -0.374084 -0.614014 -0.386108 0.577942 1441914275 -0.374084 -0.614014 -0.386108 0.577942 1441914275 -0.374084 -0.614014 -0.386108 0.577942 1441914275 -0.374084 -0.614014 -0.386108 0.577942 1441914275 -0.374084 -0.614014 -0.386108 0.577942 1441914275 -0.374084 -0.614014 -0.386108 0.577942 1441914275 -0.374084 -0.614014 -0.386108 0.577942 1441914275 -0.367188 -0.618652 -0.379761 0.581665 1441914275 -0.367188 -0.618652 -0.379761 0.581665 1441914275 -0.367188 -0.618652 -0.379761 0.581665 1441914275 -0.367188 -0.618652 -0.379761 0.581665 1441914275 -0.367188 -0.618652 -0.379761 0.581665 1441914275 -0.367188 -0.618652 -0.379761 0.581665 1441914275 -0.362976 -0.622070 -0.372803 0.585083 1441914275 -0.362976 -0.622070 -0.372803 0.585083 1441914275 -0.362976 -0.622070 -0.372803 0.585083 1441914275 -0.362976 -0.622070 -0.372803 0.585083 1441914275 -0.362976 -0.622070 -0.372803 0.585083 1441914275 -0.362976 -0.622070 -0.372803 0.585083 1441914275 -0.361023 -0.624573 -0.368469 0.586365 1441914275 -0.361023 -0.624573 -0.368469 0.586365 1441914275 -0.361023 -0.624573 -0.368469 0.586365 1441914275 -0.361023 -0.624573 -0.368469 0.586365 1441914275 -0.361023 -0.624573 -0.368469 0.586365 1441914275 -0.361023 -0.624573 -0.368469 0.586365 1441914275 -0.361023 -0.624573 -0.368469 0.586365 1441914275 -0.360413 -0.625305 -0.366089 0.587524 1441914275 -0.360413 -0.625305 -0.366089 0.587524 1441914275 -0.360413 -0.625305 -0.366089 0.587524 1441914275 -0.360413 -0.625305 -0.366089 0.587524 1441914275 -0.360413 -0.625305 -0.366089 0.587524 1441914275 -0.360413 -0.625305 -0.366089 0.587524 1441914275 -0.360840 -0.625305 -0.364990 0.587891 1441914275 -0.360840 -0.625305 -0.364990 0.587891 1441914275 -0.360840 -0.625305 -0.364990 0.587891 1441914275 -0.360840 -0.625305 -0.364990 0.587891 1441914275 -0.360840 -0.625305 -0.364990 0.587891 1441914275 -0.360840 -0.625305 -0.364990 0.587891 1441914275 -0.361633 -0.624390 -0.365112 0.588318 1441914275 -0.361633 -0.624390 -0.365112 0.588318 1441914275 -0.361633 -0.624390 -0.365112 0.588318 1441914275 -0.361633 -0.624390 -0.365112 0.588318 1441914275 -0.361633 -0.624390 -0.365112 0.588318 1441914275 -0.361633 -0.624390 -0.365112 0.588318 1441914275 -0.363281 -0.622864 -0.365540 0.588623 1441914275 -0.363281 -0.622864 -0.365540 0.588623 1441914275 -0.363281 -0.622864 -0.365540 0.588623 1441914275 -0.363281 -0.622864 -0.365540 0.588623 1441914275 -0.363281 -0.622864 -0.365540 0.588623 1441914275 -0.363281 -0.622864 -0.365540 0.588623 1441914275 -0.365295 -0.621216 -0.367920 0.587646 1441914275 -0.365295 -0.621216 -0.367920 0.587646 1441914275 -0.365295 -0.621216 -0.367920 0.587646 1441914275 -0.365295 -0.621216 -0.367920 0.587646 1441914275 -0.366760 -0.619568 -0.371094 0.586487 1441914275 -0.366760 -0.619568 -0.371094 0.586487 1441914275 -0.366760 -0.619568 -0.371094 0.586487 1441914275 -0.366760 -0.619568 -0.371094 0.586487 1441914275 -0.366760 -0.619568 -0.371094 0.586487 1441914275 -0.366760 -0.619568 -0.371094 0.586487 1441914275 -0.366760 -0.619568 -0.371094 0.586487 1441914275 -0.368591 -0.617004 -0.373291 0.586670 1441914275 -0.368591 -0.617004 -0.373291 0.586670 1441914275 -0.368591 -0.617004 -0.373291 0.586670 1441914275 -0.368591 -0.617004 -0.373291 0.586670 1441914275 -0.368591 -0.617004 -0.373291 0.586670 1441914275 -0.368591 -0.617004 -0.373291 0.586670 1441914275 -0.369995 -0.614746 -0.374756 0.587219 1441914275 -0.369995 -0.614746 -0.374756 0.587219 1441914275 -0.369995 -0.614746 -0.374756 0.587219 1441914275 -0.369995 -0.614746 -0.374756 0.587219 1441914275 -0.369995 -0.614746 -0.374756 0.587219 1441914275 -0.369995 -0.614746 -0.374756 0.587219 1441914275 -0.369995 -0.614746 -0.374756 0.587219 1441914275 -0.371277 -0.613281 -0.376221 0.586975 1441914275 -0.371277 -0.613281 -0.376221 0.586975 1441914275 -0.371277 -0.613281 -0.376221 0.586975 1441914275 -0.371277 -0.613281 -0.376221 0.586975 1441914275 -0.371277 -0.613281 -0.376221 0.586975 1441914275 -0.371277 -0.613281 -0.376221 0.586975 1441914275 -0.371948 -0.612732 -0.377075 0.586609 1441914275 -0.371948 -0.612732 -0.377075 0.586609 1441914275 -0.371948 -0.612732 -0.377075 0.586609 1441914275 -0.371948 -0.612732 -0.377075 0.586609 1441914275 -0.371948 -0.612732 -0.377075 0.586609 1441914275 -0.371948 -0.612732 -0.377075 0.586609 1441914275 -0.371948 -0.612427 -0.376709 0.587158 1441914276 -0.371948 -0.612427 -0.376709 0.587158 1441914276 -0.371948 -0.612427 -0.376709 0.587158 1441914276 -0.371948 -0.612427 -0.376709 0.587158 1441914276 -0.371948 -0.612427 -0.376709 0.587158 1441914276 -0.371643 -0.612244 -0.375427 0.588318 1441914276 -0.371643 -0.612244 -0.375427 0.588318 1441914276 -0.371643 -0.612244 -0.375427 0.588318 1441914276 -0.371643 -0.612244 -0.375427 0.588318 1441914276 -0.371643 -0.612244 -0.375427 0.588318 1441914276 -0.371643 -0.612244 -0.375427 0.588318 1441914276 -0.372070 -0.611816 -0.374573 0.589050 1441914276 -0.372070 -0.611816 -0.374573 0.589050 1441914276 -0.372070 -0.611816 -0.374573 0.589050 1441914276 -0.372070 -0.611816 -0.374573 0.589050 1441914276 -0.372070 -0.611816 -0.374573 0.589050 1441914276 -0.372070 -0.611816 -0.374573 0.589050 1441914276 -0.372986 -0.611389 -0.375183 0.588501 1441914276 -0.372986 -0.611389 -0.375183 0.588501 1441914276 -0.372986 -0.611389 -0.375183 0.588501 1441914276 -0.372986 -0.611389 -0.375183 0.588501 1441914276 -0.372986 -0.611389 -0.375183 0.588501 1441914276 -0.372986 -0.611389 -0.375183 0.588501 1441914276 -0.374451 -0.610535 -0.376648 0.587585 1441914276 -0.374451 -0.610535 -0.376648 0.587585 1441914276 -0.374451 -0.610535 -0.376648 0.587585 1441914276 -0.374451 -0.610535 -0.376648 0.587585 1441914276 -0.374451 -0.610535 -0.376648 0.587585 1441914276 -0.374451 -0.610535 -0.376648 0.587585 1441914276 -0.374451 -0.610535 -0.376648 0.587585 1441914276 -0.377014 -0.609009 -0.378418 0.586365 1441914276 -0.377014 -0.609009 -0.378418 0.586365 1441914276 -0.377014 -0.609009 -0.378418 0.586365 1441914276 -0.377014 -0.609009 -0.378418 0.586365 1441914276 -0.377014 -0.609009 -0.378418 0.586365 1441914276 -0.377014 -0.609009 -0.378418 0.586365 1441914276 -0.379028 -0.607544 -0.380737 0.585083 1441914276 -0.379028 -0.607544 -0.380737 0.585083 1441914276 -0.379028 -0.607544 -0.380737 0.585083 1441914276 -0.379028 -0.607544 -0.380737 0.585083 1441914276 -0.379028 -0.607544 -0.380737 0.585083 1441914276 -0.379028 -0.607544 -0.380737 0.585083 1441914276 -0.379028 -0.607544 -0.380737 0.585083 1441914276 -0.381714 -0.606262 -0.382446 0.583496 1441914276 -0.381714 -0.606262 -0.382446 0.583496 1441914276 -0.381714 -0.606262 -0.382446 0.583496 1441914276 -0.381714 -0.606262 -0.382446 0.583496 1441914276 -0.381714 -0.606262 -0.382446 0.583496 1441914276 -0.381714 -0.606567 -0.383972 0.582214 1441914276 -0.381714 -0.606567 -0.383972 0.582214 1441914276 -0.381714 -0.606567 -0.383972 0.582214 1441914276 -0.381714 -0.606567 -0.383972 0.582214 1441914276 -0.381714 -0.606567 -0.383972 0.582214 1441914276 -0.381714 -0.606567 -0.383972 0.582214 1441914276 -0.382507 -0.606140 -0.387573 0.579712 1441914276 -0.382507 -0.606140 -0.387573 0.579712 1441914276 -0.382507 -0.606140 -0.387573 0.579712 1441914276 -0.382507 -0.606140 -0.387573 0.579712 1441914276 -0.382507 -0.606140 -0.387573 0.579712 1441914276 -0.382507 -0.606140 -0.387573 0.579712 1441914276 -0.382507 -0.606140 -0.387573 0.579712 1441914276 -0.379761 -0.608154 -0.387329 0.579651 1441914276 -0.379761 -0.608154 -0.387329 0.579651 1441914276 -0.379761 -0.608154 -0.387329 0.579651 1441914276 -0.379761 -0.608154 -0.387329 0.579651 1441914276 -0.379761 -0.608154 -0.387329 0.579651 1441914276 -0.379761 -0.608154 -0.387329 0.579651 1441914276 -0.375061 -0.611145 -0.382080 0.583008 1441914276 -0.375061 -0.611145 -0.382080 0.583008 1441914276 -0.375061 -0.611145 -0.382080 0.583008 1441914276 -0.375061 -0.611145 -0.382080 0.583008 1441914276 -0.375061 -0.611145 -0.382080 0.583008 1441914276 -0.375061 -0.611145 -0.382080 0.583008 1441914276 -0.375061 -0.611145 -0.382080 0.583008 1441914276 -0.371216 -0.614258 -0.377502 0.585205 1441914276 -0.371216 -0.614258 -0.377502 0.585205 1441914276 -0.371216 -0.614258 -0.377502 0.585205 1441914276 -0.371216 -0.614258 -0.377502 0.585205 1441914276 -0.371216 -0.614258 -0.377502 0.585205 1441914276 -0.371216 -0.614258 -0.377502 0.585205 1441914276 -0.367798 -0.617432 -0.372986 0.586914 1441914276 -0.367798 -0.617432 -0.372986 0.586914 1441914276 -0.367798 -0.617432 -0.372986 0.586914 1441914276 -0.367798 -0.617432 -0.372986 0.586914 1441914276 -0.367798 -0.617432 -0.372986 0.586914 1441914276 -0.367798 -0.617432 -0.372986 0.586914 1441914276 -0.367798 -0.617432 -0.372986 0.586914 1441914276 -0.364929 -0.619812 -0.369141 0.588562 1441914276 -0.364929 -0.619812 -0.369141 0.588562 1441914276 -0.364929 -0.619812 -0.369141 0.588562 1441914276 -0.364929 -0.619812 -0.369141 0.588562 1441914276 -0.364929 -0.619812 -0.369141 0.588562 1441914276 -0.364929 -0.619812 -0.369141 0.588562 1441914276 -0.362366 -0.621948 -0.366516 0.589539 1441914276 -0.362366 -0.621948 -0.366516 0.589539 1441914276 -0.362366 -0.621948 -0.366516 0.589539 1441914276 -0.362366 -0.621948 -0.366516 0.589539 1441914276 -0.362366 -0.621948 -0.366516 0.589539 1441914276 -0.362366 -0.621948 -0.366516 0.589539 1441914276 -0.360352 -0.623474 -0.366150 0.589417 1441914276 -0.360352 -0.623474 -0.366150 0.589417 1441914276 -0.360352 -0.623474 -0.366150 0.589417 1441914276 -0.360352 -0.623474 -0.366150 0.589417 1441914276 -0.360352 -0.623474 -0.366150 0.589417 1441914276 -0.360352 -0.623474 -0.366150 0.589417 1441914276 -0.360229 -0.623108 -0.367371 0.589111 1441914276 -0.360229 -0.623108 -0.367371 0.589111 1441914276 -0.360229 -0.623108 -0.367371 0.589111 1441914276 -0.360229 -0.623108 -0.367371 0.589111 1441914276 -0.360229 -0.623108 -0.367371 0.589111 1441914276 -0.360229 -0.623108 -0.367371 0.589111 1441914276 -0.362122 -0.621094 -0.368774 0.589233 1441914276 -0.362122 -0.621094 -0.368774 0.589233 1441914276 -0.362122 -0.621094 -0.368774 0.589233 1441914277 -0.362122 -0.621094 -0.368774 0.589233 1441914277 -0.362122 -0.621094 -0.368774 0.589233 1441914277 -0.362122 -0.621094 -0.368774 0.589233 1441914277 -0.364441 -0.619080 -0.371704 0.588074 1441914277 -0.364441 -0.619080 -0.371704 0.588074 1441914277 -0.364441 -0.619080 -0.371704 0.588074 1441914277 -0.364441 -0.619080 -0.371704 0.588074 1441914277 -0.364441 -0.619080 -0.371704 0.588074 1441914277 -0.364441 -0.619080 -0.371704 0.588074 1441914277 -0.364441 -0.619080 -0.371704 0.588074 1441914277 -0.367004 -0.616821 -0.375549 0.586365 1441914277 -0.367004 -0.616821 -0.375549 0.586365 1441914277 -0.367004 -0.616821 -0.375549 0.586365 1441914277 -0.367004 -0.616821 -0.375549 0.586365 1441914277 -0.367004 -0.616821 -0.375549 0.586365 1441914277 -0.367004 -0.616821 -0.375549 0.586365 1441914277 -0.369995 -0.614624 -0.379456 0.584351 1441914277 -0.369995 -0.614624 -0.379456 0.584351 1441914277 -0.369995 -0.614624 -0.379456 0.584351 1441914277 -0.369995 -0.614624 -0.379456 0.584351 1441914277 -0.369995 -0.614624 -0.379456 0.584351 1441914277 -0.369995 -0.614624 -0.379456 0.584351 1441914277 -0.371155 -0.613464 -0.382263 0.582947 1441914277 -0.371155 -0.613464 -0.382263 0.582947 1441914277 -0.371155 -0.613464 -0.382263 0.582947 1441914277 -0.371155 -0.613464 -0.382263 0.582947 1441914277 -0.371155 -0.613464 -0.382263 0.582947 1441914277 -0.371155 -0.613464 -0.382263 0.582947 1441914277 -0.371155 -0.613464 -0.382263 0.582947 1441914277 -0.371216 -0.612732 -0.382996 0.583191 1441914277 -0.371216 -0.612732 -0.382996 0.583191 1441914277 -0.371216 -0.612732 -0.382996 0.583191 1441914277 -0.371216 -0.612732 -0.382996 0.583191 1441914277 -0.371216 -0.612732 -0.382996 0.583191 1441914277 -0.371216 -0.612732 -0.382996 0.583191 1441914277 -0.371033 -0.612732 -0.383118 0.583252 1441914277 -0.371033 -0.612732 -0.383118 0.583252 1441914277 -0.371033 -0.612732 -0.383118 0.583252 1441914277 -0.371033 -0.612732 -0.383118 0.583252 1441914277 -0.371033 -0.612732 -0.383118 0.583252 1441914277 -0.371033 -0.612732 -0.383118 0.583252 1441914277 -0.370667 -0.612854 -0.382874 0.583496 1441914277 -0.370667 -0.612854 -0.382874 0.583496 1441914277 -0.370667 -0.612854 -0.382874 0.583496 1441914277 -0.370667 -0.612854 -0.382874 0.583496 1441914277 -0.370667 -0.612854 -0.382874 0.583496 1441914277 -0.370667 -0.612854 -0.382874 0.583496 1441914277 -0.370361 -0.612671 -0.382446 0.584167 1441914277 -0.370361 -0.612671 -0.382446 0.584167 1441914277 -0.370361 -0.612671 -0.382446 0.584167 1441914277 -0.370361 -0.612671 -0.382446 0.584167 1441914277 -0.370361 -0.612671 -0.382446 0.584167 1441914277 -0.370361 -0.612671 -0.382446 0.584167 1441914277 -0.370911 -0.612366 -0.382690 0.583984 1441914277 -0.370911 -0.612366 -0.382690 0.583984 1441914277 -0.370911 -0.612366 -0.382690 0.583984 1441914277 -0.370911 -0.612366 -0.382690 0.583984 1441914277 -0.370911 -0.612366 -0.382690 0.583984 1441914277 -0.370911 -0.612366 -0.382690 0.583984 1441914277 -0.370911 -0.612366 -0.382690 0.583984 1441914277 -0.371826 -0.611633 -0.382996 0.583984 1441914277 -0.371826 -0.611633 -0.382996 0.583984 1441914277 -0.371826 -0.611633 -0.382996 0.583984 1441914277 -0.371826 -0.611633 -0.382996 0.583984 1441914277 -0.371826 -0.611633 -0.382996 0.583984 1441914277 -0.371826 -0.611633 -0.382996 0.583984 1441914277 -0.371826 -0.611633 -0.382996 0.583984 1441914277 -0.374573 -0.609741 -0.383911 0.583618 1441914277 -0.374573 -0.609741 -0.383911 0.583618 1441914277 -0.374573 -0.609741 -0.383911 0.583618 1441914277 -0.374573 -0.609741 -0.383911 0.583618 1441914277 -0.374573 -0.609741 -0.383911 0.583618 1441914277 -0.374573 -0.609741 -0.383911 0.583618 1441914277 -0.376892 -0.608643 -0.385071 0.582458 1441914277 -0.376892 -0.608643 -0.385071 0.582458 1441914277 -0.376892 -0.608643 -0.385071 0.582458 1441914277 -0.376892 -0.608643 -0.385071 0.582458 1441914277 -0.376892 -0.608643 -0.385071 0.582458 1441914277 -0.376892 -0.608643 -0.385071 0.582458 1441914277 -0.376892 -0.608643 -0.385071 0.582458 1441914277 -0.378418 -0.607605 -0.386841 0.581421 1441914277 -0.378418 -0.607605 -0.386841 0.581421 1441914277 -0.378418 -0.607605 -0.386841 0.581421 1441914277 -0.378418 -0.607605 -0.386841 0.581421 1441914277 -0.378418 -0.607605 -0.386841 0.581421 1441914277 -0.378418 -0.607605 -0.386841 0.581421 1441914277 -0.379211 -0.606567 -0.387939 0.581177 1441914277 -0.379211 -0.606567 -0.387939 0.581177 1441914277 -0.379211 -0.606567 -0.387939 0.581177 1441914277 -0.379211 -0.606567 -0.387939 0.581177 1441914277 -0.379211 -0.606567 -0.387939 0.581177 1441914277 -0.379211 -0.606567 -0.387939 0.581177 1441914277 -0.378235 -0.606750 -0.387939 0.581665 1441914277 -0.378235 -0.606750 -0.387939 0.581665 1441914277 -0.378235 -0.606750 -0.387939 0.581665 1441914277 -0.378235 -0.606750 -0.387939 0.581665 1441914277 -0.378235 -0.606750 -0.387939 0.581665 1441914277 -0.378235 -0.606750 -0.387939 0.581665 1441914277 -0.378235 -0.606750 -0.387939 0.581665 1441914277 -0.375732 -0.608154 -0.385742 0.583252 1441914277 -0.375732 -0.608154 -0.385742 0.583252 1441914277 -0.375732 -0.608154 -0.385742 0.583252 1441914277 -0.375732 -0.608154 -0.385742 0.583252 1441914277 -0.375732 -0.608154 -0.385742 0.583252 1441914277 -0.375732 -0.608154 -0.385742 0.583252 1441914277 -0.373108 -0.609497 -0.382385 0.585815 1441914277 -0.373108 -0.609497 -0.382385 0.585815 1441914277 -0.373108 -0.609497 -0.382385 0.585815 1441914277 -0.373108 -0.609497 -0.382385 0.585815 1441914277 -0.373108 -0.609497 -0.382385 0.585815 1441914277 -0.373108 -0.609497 -0.382385 0.585815 1441914277 -0.373108 -0.609497 -0.382385 0.585815 1441914277 -0.370422 -0.611023 -0.378418 0.588440 1441914277 -0.370422 -0.611023 -0.378418 0.588440 1441914277 -0.370422 -0.611023 -0.378418 0.588440 1441914277 -0.370422 -0.611023 -0.378418 0.588440 1441914278 -0.370422 -0.611023 -0.378418 0.588440 1441914278 -0.370422 -0.611023 -0.378418 0.588440 1441914278 -0.368591 -0.612610 -0.374329 0.590576 1441914278 -0.368591 -0.612610 -0.374329 0.590576 1441914278 -0.368591 -0.612610 -0.374329 0.590576 1441914278 -0.368591 -0.612610 -0.374329 0.590576 1441914278 -0.368591 -0.612610 -0.374329 0.590576 1441914278 -0.368591 -0.612610 -0.374329 0.590576 1441914278 -0.367065 -0.614075 -0.370972 0.592102 1441914278 -0.367065 -0.614075 -0.370972 0.592102 1441914278 -0.367065 -0.614075 -0.370972 0.592102 1441914278 -0.367065 -0.614075 -0.370972 0.592102 1441914278 -0.367065 -0.614075 -0.370972 0.592102 1441914278 -0.367065 -0.614075 -0.370972 0.592102 1441914278 -0.366272 -0.615112 -0.368958 0.592773 1441914278 -0.366272 -0.615112 -0.368958 0.592773 1441914278 -0.366272 -0.615112 -0.368958 0.592773 1441914278 -0.366272 -0.615112 -0.368958 0.592773 1441914278 -0.366272 -0.615112 -0.368958 0.592773 1441914278 -0.366272 -0.615112 -0.368958 0.592773 1441914278 
-0.373230 -0.615601 -0.381897 0.579590 1441914280 -0.373230 -0.615601 -0.381897 0.579590 1441914280 -0.373230 -0.615601 -0.381897 0.579590 1441914280 -0.373230 -0.615601 -0.381897 0.579590 1441914280 -0.376282 -0.612488 -0.385925 0.578247 1441914280 -0.376282 -0.612488 -0.385925 0.578247 1441914280 -0.376282 -0.612488 -0.385925 0.578247 1441914280 -0.376282 -0.612488 -0.385925 0.578247 1441914280 -0.376282 -0.612488 -0.385925 0.578247 1441914280 -0.376282 -0.612488 -0.385925 0.578247 1441914280 -0.378052 -0.610413 -0.389343 0.577026 1441914280 -0.378052 -0.610413 -0.389343 0.577026 1441914280 -0.378052 -0.610413 -0.389343 0.577026 1441914280 -0.378052 -0.610413 -0.389343 0.577026 1441914280 -0.378052 -0.610413 -0.389343 0.577026 1441914280 -0.378052 -0.610413 -0.389343 0.577026 1441914280 -0.378479 -0.609558 -0.390320 0.576965 1441914280 -0.378479 -0.609558 -0.390320 0.576965 1441914280 -0.378479 -0.609558 -0.390320 0.576965 1441914280 -0.378479 -0.609558 -0.390320 0.576965 1441914280 -0.378479 -0.609558 -0.390320 0.576965 1441914280 -0.378479 -0.609558 -0.390320 0.576965 1441914280 -0.378479 -0.609558 -0.390320 0.576965 1441914280 -0.376160 -0.610107 -0.388916 0.578857 1441914280 -0.376160 -0.610107 -0.388916 0.578857 1441914280 -0.376160 -0.610107 -0.388916 0.578857 1441914280 -0.376160 -0.610107 -0.388916 0.578857 1441914280 -0.376160 -0.610107 -0.388916 0.578857 1441914280 -0.376160 -0.610107 -0.388916 0.578857 1441914280 -0.373779 -0.611938 -0.385864 0.580444 1441914280 -0.373779 -0.611938 -0.385864 0.580444 1441914280 -0.373779 -0.611938 -0.385864 0.580444 1441914280 -0.373779 -0.611938 -0.385864 0.580444 1441914280 -0.373779 -0.611938 -0.385864 0.580444 1441914280 -0.373779 -0.611938 -0.385864 0.580444 1441914280 -0.370728 -0.614136 -0.382690 0.582214 1441914280 -0.370728 -0.614136 -0.382690 0.582214 1441914280 -0.370728 -0.614136 -0.382690 0.582214 1441914280 -0.370728 -0.614136 -0.382690 0.582214 1441914280 -0.370728 -0.614136 -0.382690 0.582214 1441914280 -0.370728 -0.614136 -0.382690 0.582214 1441914280 -0.368652 -0.615967 -0.379944 0.583374 1441914280 -0.368652 -0.615967 -0.379944 0.583374 1441914280 -0.368652 -0.615967 -0.379944 0.583374 1441914280 -0.368652 -0.615967 -0.379944 0.583374 1441914280 -0.368652 -0.615967 -0.379944 0.583374 1441914280 -0.368652 -0.615967 -0.379944 0.583374 1441914280 -0.368164 -0.616516 -0.378113 0.584290 1441914280 -0.368164 -0.616516 -0.378113 0.584290 1441914280 -0.368164 -0.616516 -0.378113 0.584290 1441914280 -0.368164 -0.616516 -0.378113 0.584290 1441914280 -0.368164 -0.616516 -0.378113 0.584290 1441914280 -0.368164 -0.616516 -0.378113 0.584290 1441914280 -0.368164 -0.616516 -0.378113 0.584290 1441914280 -0.369324 -0.615662 -0.377930 0.584656 1441914280 -0.369324 -0.615662 -0.377930 0.584656 1441914280 -0.369324 -0.615662 -0.377930 0.584656 1441914280 -0.369324 -0.615662 -0.377930 0.584656 1441914280 -0.369324 -0.615662 -0.377930 0.584656 1441914280 -0.369324 -0.615662 -0.377930 0.584656 1441914280 -0.370972 -0.614563 -0.378601 0.584290 1441914280 -0.370972 -0.614563 -0.378601 0.584290 1441914280 -0.370972 -0.614563 -0.378601 0.584290 1441914280 -0.370972 -0.614563 -0.378601 0.584290 1441914280 -0.370972 -0.614563 -0.378601 0.584290 1441914280 -0.370972 -0.614563 -0.378601 0.584290 1441914280 -0.371765 -0.613831 -0.378723 0.584473 1441914280 -0.371765 -0.613831 -0.378723 0.584473 1441914280 -0.371765 -0.613831 -0.378723 0.584473 1441914280 -0.371765 -0.613831 -0.378723 0.584473 1441914280 -0.371765 -0.613831 -0.378723 0.584473 1441914280 -0.371765 -0.613831 -0.378723 0.584473 1441914280 -0.371033 -0.613831 -0.377808 0.585571 1441914280 -0.371033 -0.613831 -0.377808 0.585571 1441914280 -0.371033 -0.613831 -0.377808 0.585571 1441914280 -0.371033 -0.613831 -0.377808 0.585571 1441914280 -0.371033 -0.613831 -0.377808 0.585571 1441914280 -0.371033 -0.613831 -0.377808 0.585571 1441914280 -0.371033 -0.613831 -0.377808 0.585571 1441914280 -0.368164 -0.615051 -0.375000 0.587830 1441914280 -0.368164 -0.615051 -0.375000 0.587830 1441914280 -0.368164 -0.615051 -0.375000 0.587830 1441914280 -0.368164 -0.615051 -0.375000 0.587830 1441914280 -0.368164 -0.615051 -0.375000 0.587830 1441914280 -0.368164 -0.615051 -0.375000 0.587830 1441914280 -0.364258 -0.616394 -0.370239 0.591858 1441914281 -0.364258 -0.616394 -0.370239 0.591858 1441914281 -0.364258 -0.616394 -0.370239 0.591858 1441914281 -0.364258 -0.616394 -0.370239 0.591858 1441914281 -0.364258 -0.616394 -0.370239 0.591858 1441914281 -0.364258 -0.616394 -0.370239 0.591858 1441914281 -0.364258 -0.616394 -0.370239 0.591858 1441914281 -0.359497 -0.618286 -0.364746 0.596252 1441914281 -0.359497 -0.618286 -0.364746 0.596252 1441914281 -0.359497 -0.618286 -0.364746 0.596252 1441914281 -0.359497 -0.618286 -0.364746 0.596252 1441914281 -0.359497 -0.618286 -0.364746 0.596252 1441914281 -0.359497 -0.618286 -0.364746 0.596252 1441914281 -0.357666 -0.620056 -0.361938 0.597229 1441914281 -0.357666 -0.620056 -0.361938 0.597229 1441914281 -0.357666 -0.620056 -0.361938 0.597229 1441914281 -0.357666 -0.620056 -0.361938 0.597229 1441914281 -0.357666 -0.620056 -0.361938 0.597229 1441914281 -0.357666 -0.620056 -0.361938 0.597229 1441914281 -0.359253 -0.619812 -0.362854 0.595947 1441914281 -0.359253 -0.619812 -0.362854 0.595947 1441914281 -0.359253 -0.619812 -0.362854 0.595947 1441914281 -0.359253 -0.619812 -0.362854 0.595947 1441914281 -0.359253 -0.619812 -0.362854 0.595947 1441914281 -0.359253 -0.619812 -0.362854 0.595947 1441914281 -0.365967 -0.616394 -0.368896 0.591675 1441914281 -0.365967 -0.616394 -0.368896 0.591675 1441914281 -0.365967 -0.616394 -0.368896 0.591675 1441914281 -0.365967 -0.616394 -0.368896 0.591675 1441914281 -0.365967 -0.616394 -0.368896 0.591675 1441914281 -0.365967 -0.616394 -0.368896 0.591675 1441914281 -0.374756 -0.610474 -0.378296 0.586365 1441914281 -0.374756 -0.610474 -0.378296 0.586365 1441914281 -0.374756 -0.610474 -0.378296 0.586365 1441914281 -0.374756 -0.610474 -0.378296 0.586365 1441914281 -0.374756 -0.610474 -0.378296 0.586365 1441914281 -0.374756 -0.610474 -0.378296 0.586365 1441914281 -0.374756 -0.610474 -0.378296 0.586365 1441914281 -0.382996 -0.604553 -0.387878 0.580872 1441914281 -0.382996 -0.604553 -0.387878 0.580872 1441914281 -0.382996 -0.604553 -0.387878 0.580872 1441914281 -0.382996 -0.604553 -0.387878 0.580872 1441914281 -0.382996 -0.604553 -0.387878 0.580872 1441914281 -0.382996 -0.604553 -0.387878 0.580872 1441914281 -0.387573 -0.599121 -0.394470 0.579041 1441914281 -0.387573 -0.599121 -0.394470 0.579041 1441914281 -0.387573 -0.599121 -0.394470 0.579041 1441914281 -0.387573 -0.599121 -0.394470 0.579041 1441914281 -0.387573 -0.599121 -0.394470 0.579041 1441914281 -0.387573 -0.599121 -0.394470 0.579041 1441914281 -0.390076 -0.596008 -0.397522 0.578491 1441914281 -0.390076 -0.596008 -0.397522 0.578491 1441914281 -0.390076 -0.596008 -0.397522 0.578491 1441914281 -0.390076 -0.596008 -0.397522 0.578491 1441914281 -0.390076 -0.596008 -0.397522 0.578491 1441914281 -0.390076 -0.596008 -0.397522 0.578491 1441914281 -0.390442 -0.594971 -0.398071 0.578918 1441914281 -0.390442 -0.594971 -0.398071 0.578918 1441914281 -0.390442 -0.594971 -0.398071 0.578918 1441914281 -0.390442 -0.594971 -0.398071 0.578918 1441914281 -0.390442 -0.594971 -0.398071 0.578918 1441914281 -0.390442 -0.594971 -0.398071 0.578918 1441914281 -0.390442 -0.594971 -0.398071 0.578918 1441914281 -0.389465 -0.594971 -0.397522 0.580017 1441914281 -0.389465 -0.594971 -0.397522 0.580017 1441914281 -0.389465 -0.594971 -0.397522 0.580017 1441914281 -0.389465 -0.594971 -0.397522 0.580017 1441914281 -0.389465 -0.594971 -0.397522 0.580017 1441914281 -0.389465 -0.594971 -0.397522 0.580017 1441914281 -0.389038 -0.595459 -0.395691 0.580994 1441914281 -0.389038 -0.595459 -0.395691 0.580994 1441914281 -0.389038 -0.595459 -0.395691 0.580994 1441914281 -0.389038 -0.595459 -0.395691 0.580994 1441914281 -0.389038 -0.595459 -0.395691 0.580994 1441914281 -0.389038 -0.595459 -0.395691 0.580994 1441914281 -0.389038 -0.595459 -0.395691 0.580994 1441914281 -0.388123 -0.596313 -0.394104 0.581787 1441914281 -0.388123 -0.596313 -0.394104 0.581787 1441914281 -0.388123 -0.596313 -0.394104 0.581787 1441914281 -0.388123 -0.596313 -0.394104 0.581787 1441914281 -0.388123 -0.596313 -0.394104 0.581787 1441914281 -0.388123 -0.596313 -0.394104 0.581787 1441914281 -0.386841 -0.598511 -0.392761 0.581360 1441914281 -0.386841 -0.598511 -0.392761 0.581360 1441914281 -0.386841 -0.598511 -0.392761 0.581360 1441914281 -0.386841 -0.598511 -0.392761 0.581360 1441914281 -0.386841 -0.598511 -0.392761 0.581360 1441914281 -0.386841 -0.598511 -0.392761 0.581360 1441914281 -0.386841 -0.598511 -0.392761 0.581360 1441914281 -0.384949 -0.600342 -0.391418 0.581543 1441914281 -0.384949 -0.600342 -0.391418 0.581543 1441914281 -0.384949 -0.600342 -0.391418 0.581543 1441914281 -0.384949 -0.600342 -0.391418 0.581543 1441914281 -0.384949 -0.600342 -0.391418 0.581543 1441914281 -0.384949 -0.600342 -0.391418 0.581543 1441914281 -0.382813 -0.602661 -0.389893 0.581604 1441914281 -0.382813 -0.602661 -0.389893 0.581604 1441914281 -0.382813 -0.602661 -0.389893 0.581604 1441914281 -0.382813 -0.602661 -0.389893 0.581604 1441914281 -0.382813 -0.602661 -0.389893 0.581604 1441914281 -0.382813 -0.602661 -0.389893 0.581604 1441914281 -0.382813 -0.602661 -0.389893 0.581604 1441914281 -0.382507 -0.604126 -0.388916 0.580933 1441914281 -0.382507 -0.604126 -0.388916 0.580933 1441914281 -0.382507 -0.604126 -0.388916 0.580933 1441914281 -0.382507 -0.604126 -0.388916 0.580933 1441914281 -0.382507 -0.604126 -0.388916 0.580933 1441914281 -0.382507 -0.604980 -0.388794 0.580139 1441914281 -0.382507 -0.604980 -0.388794 0.580139 1441914281 -0.382507 -0.604980 -0.388794 0.580139 1441914281 -0.382507 -0.604980 -0.388794 0.580139 1441914281 -0.382507 -0.604980 -0.388794 0.580139 1441914281 -0.382507 -0.604980 -0.388794 0.580139 1441914281 -0.381775 -0.606506 -0.388672 0.579102 1441914281 -0.381775 -0.606506 -0.388672 0.579102 1441914282 -0.381775 -0.606506 -0.388672 0.579102 1441914282 -0.381775 -0.606506 -0.388672 0.579102 1441914282 -0.381775 -0.606506 -0.388672 0.579102 1441914282 -0.381775 -0.606506 -0.388672 0.579102 1441914282 -0.380432 -0.608398 -0.387756 0.578674 1441914282 -0.380432 -0.608398 -0.387756 0.578674 1441914282 -0.380432 -0.608398 -0.387756 0.578674 1441914282 -0.380432 -0.608398 -0.387756 0.578674 1441914282 -0.380432 -0.608398 -0.387756 0.578674 1441914282 -0.380432 -0.608398 -0.387756 0.578674 1441914282 -0.377258 -0.611206 -0.386719 0.578430 1441914282 -0.377258 -0.611206 -0.386719 0.578430 1441914282 -0.377258 -0.611206 -0.386719 0.578430 1441914282 -0.377258 -0.611206 -0.386719 0.578430 1441914282 -0.377258 -0.611206 -0.386719 0.578430 1441914282 -0.377258 -0.611206 -0.386719 0.578430 1441914282 -0.377258 -0.611206 -0.386719 0.578430 1441914282 -0.373169 -0.614868 -0.384949 0.578430 1441914282 -0.373169 -0.614868 -0.384949 0.578430 1441914282 -0.373169 -0.614868 -0.384949 0.578430 1441914282 -0.373169 -0.614868 -0.384949 0.578430 1441914282 -0.373169 -0.614868 -0.384949 0.578430 1441914282 -0.373169 -0.614868 -0.384949 0.578430 1441914282 -0.373169 -0.614868 -0.384949 0.578430 1441914282 -0.368774 -0.619934 -0.383057 0.577087 1441914282 -0.368774 -0.619934 -0.383057 0.577087 1441914282 -0.368774 -0.619934 -0.383057 0.577087 1441914282 -0.368774 -0.619934 -0.383057 0.577087 1441914282 -0.368774 -0.619934 -0.383057 0.577087 1441914282 -0.368774 -0.619934 -0.383057 0.577087 1441914282 -0.365784 -0.625122 -0.382813 0.573486 1441914282 -0.365784 -0.625122 -0.382813 0.573486 1441914282 -0.365784 -0.625122 -0.382813 0.573486 1441914282 -0.365784 -0.625122 -0.382813 0.573486 1441914282 -0.365784 -0.625122 -0.382813 0.573486 1441914282 -0.365784 -0.625122 -0.382813 0.573486 1441914282 -0.365784 -0.625122 -0.382813 0.573486 1441914282 -0.367188 -0.625732 -0.384949 0.570496 1441914282 -0.367188 -0.625732 -0.384949 0.570496 1441914282 -0.367188 -0.625732 -0.384949 0.570496 1441914282 -0.367188 -0.625732 -0.384949 0.570496 1441914282 -0.367188 -0.625732 -0.384949 0.570496 1441914282 -0.367188 -0.625732 -0.384949 0.570496 1441914282 -0.370483 -0.623108 -0.390564 0.567444 1441914282 -0.370483 -0.623108 -0.390564 0.567444 1441914282 -0.370483 -0.623108 -0.390564 0.567444 1441914282 -0.370483 -0.623108 -0.390564 0.567444 1441914282 -0.370483 -0.623108 -0.390564 0.567444 1441914282 -0.370483 -0.623108 -0.390564 0.567444 1441914282 -0.374756 -0.620972 -0.396484 0.562866 1441914282 -0.374756 -0.620972 -0.396484 0.562866 1441914282 -0.374756 -0.620972 -0.396484 0.562866 1441914282 -0.374756 -0.620972 -0.396484 0.562866 1441914282 -0.374756 -0.620972 -0.396484 0.562866 1441914282 -0.374756 -0.620972 -0.396484 0.562866 1441914282 -0.374756 -0.620972 -0.396484 0.562866 1441914282 -0.377319 -0.619263 -0.401428 0.559509 1441914282 -0.377319 -0.619263 -0.401428 0.559509 1441914282 -0.377319 -0.619263 -0.401428 0.559509 1441914282 -0.377319 -0.619263 -0.401428 0.559509 1441914282 -0.377319 -0.619263 -0.401428 0.559509 1441914282 -0.377319 -0.619263 -0.401428 0.559509 1441914282 -0.378906 -0.617371 -0.405640 0.557495 1441914282 -0.378906 -0.617371 -0.405640 0.557495 1441914282 -0.378906 -0.617371 -0.405640 0.557495 1441914282 -0.378906 -0.617371 -0.405640 0.557495 1441914282 -0.378906 -0.617371 -0.405640 0.557495 1441914282 -0.378906 -0.617371 -0.405640 0.557495 1441914282 -0.381104 -0.615112 -0.408813 0.556152 1441914282 -0.381104 -0.615112 -0.408813 0.556152 1441914282 -0.381104 -0.615112 -0.408813 0.556152 1441914282 -0.381104 -0.615112 -0.408813 0.556152 1441914282 -0.381104 -0.615112 -0.408813 0.556152 1441914282 -0.381104 -0.615112 -0.408813 0.556152 1441914282 -0.381104 -0.615112 -0.408813 0.556152 1441914282 -0.383667 -0.613403 -0.410461 0.555054 1441914282 -0.383667 -0.613403 -0.410461 0.555054 1441914282 -0.383667 -0.613403 -0.410461 0.555054 1441914282 -0.383667 -0.613403 -0.410461 0.555054 1441914282 -0.383667 -0.613403 -0.410461 0.555054 1441914282 -0.383667 -0.613403 -0.410461 0.555054 1441914282 -0.386902 -0.611877 -0.412415 0.553101 1441914282 -0.386902 -0.611877 -0.412415 0.553101 1441914282 -0.386902 -0.611877 -0.412415 0.553101 1441914282 -0.386902 -0.611877 -0.412415 0.553101 1441914282 -0.386902 -0.611877 -0.412415 0.553101 1441914282 -0.386902 -0.611877 -0.412415 0.553101 1441914282 -0.386902 -0.611877 -0.412415 0.553101 1441914282 -0.388733 -0.610901 -0.412781 0.552612 1441914282 -0.388733 -0.610901 -0.412781 0.552612 1441914282 -0.388733 -0.610901 -0.412781 0.552612 1441914282 -0.388733 -0.610901 -0.412781 0.552612 1441914282 -0.388733 -0.610901 -0.412781 0.552612 1441914282 -0.388733 -0.610901 -0.412781 0.552612 1441914282 -0.387390 -0.611084 -0.411743 0.554138 1441914282 -0.387390 -0.611084 -0.411743 0.554138 1441914282 -0.387390 -0.611084 -0.411743 0.554138 1441914282 -0.387390 -0.611084 -0.411743 0.554138 1441914282 -0.387390 -0.611084 -0.411743 0.554138 1441914282 -0.387390 -0.611084 -0.411743 0.554138 1441914282 -0.385498 -0.612427 -0.409363 0.555725 1441914282 -0.385498 -0.612427 -0.409363 0.555725 1441914282 -0.385498 -0.612427 -0.409363 0.555725 1441914282 -0.385498 -0.612427 -0.409363 0.555725 1441914282 -0.385498 -0.612427 -0.409363 0.555725 1441914282 -0.385498 -0.612427 -0.409363 0.555725 1441914282 -0.384705 -0.613525 -0.407227 0.556641 1441914282 -0.384705 -0.613525 -0.407227 0.556641 1441914282 -0.384705 -0.613525 -0.407227 0.556641 1441914282 -0.384705 -0.613525 -0.407227 0.556641 1441914282 -0.384705 -0.613525 -0.407227 0.556641 1441914282 -0.384705 -0.613525 -0.407227 0.556641 1441914282 -0.384705 -0.613525 -0.407227 0.556641 1441914282 -0.385498 -0.613159 -0.406311 0.557129 1441914282 -0.385498 -0.613159 -0.406311 0.557129 1441914282 -0.385498 -0.613159 -0.406311 0.557129 1441914283 -0.385498 -0.613159 -0.406311 0.557129 1441914283 -0.385498 -0.613159 -0.406311 0.557129 1441914283 -0.385498 -0.613159 -0.406311 0.557129 1441914283 -0.387024 -0.612122 -0.406616 0.556946 1441914283 -0.387024 -0.612122 -0.406616 0.556946 1441914283 -0.387024 -0.612122 -0.406616 0.556946 1441914283 -0.387024 -0.612122 -0.406616 0.556946 1441914283 -0.387024 -0.612122 -0.406616 0.556946 1441914283 -0.387024 -0.612122 -0.406616 0.556946 1441914283 -0.387024 -0.612122 -0.406616 0.556946 1441914283 -0.388794 -0.611023 -0.407959 0.555969 1441914283 -0.388794 -0.611023 -0.407959 0.555969 1441914283 -0.388794 -0.611023 -0.407959 0.555969 1441914283 -0.388794 -0.611023 -0.407959 0.555969 1441914283 -0.388794 -0.611023 -0.407959 0.555969 1441914283 -0.388794 -0.611023 -0.407959 0.555969 1441914283 -0.391174 -0.610046 -0.409851 0.554016 1441914283 -0.391174 -0.610046 -0.409851 0.554016 1441914283 -0.391174 -0.610046 -0.409851 0.554016 1441914283 -0.391174 -0.610046 -0.409851 0.554016 1441914283 -0.391174 -0.610046 -0.409851 0.554016 1441914283 -0.391174 -0.610046 -0.409851 0.554016 1441914283 -0.393066 -0.608887 -0.410950 0.553040 1441914283 -0.393066 -0.608887 -0.410950 0.553040 1441914283 -0.393066 -0.608887 -0.410950 0.553040 1441914283 -0.393066 -0.608887 -0.410950 0.553040 1441914283 -0.393066 -0.608887 -0.410950 0.553040 1441914283 -0.393066 -0.608887 -0.410950 0.553040 1441914283 -0.393066 -0.608887 -0.410950 0.553040 1441914283 -0.393372 -0.608337 -0.411377 0.553162 1441914283 -0.393372 -0.608337 -0.411377 0.553162 1441914283 -0.393372 -0.608337 -0.411377 0.553162 1441914283 -0.393372 -0.608337 -0.411377 0.553162 1441914283 -0.393372 -0.608337 -0.411377 0.553162 1441914283 -0.393372 -0.608337 -0.411377 0.553162 1441914283 -0.391113 -0.609680 -0.409485 0.554749 1441914283 -0.391113 -0.609680 -0.409485 0.554749 1441914283 -0.391113 -0.609680 -0.409485 0.554749 1441914283 -0.391113 -0.609680 -0.409485 0.554749 1441914283 -0.391113 -0.609680 -0.409485 0.554749 1441914283 -0.391113 -0.609680 -0.409485 0.554749 1441914283 -0.384705 -0.613647 -0.404846 0.558167 1441914283 -0.384705 -0.613647 -0.404846 0.558167 1441914283 -0.384705 -0.613647 -0.404846 0.558167 1441914283 -0.384705 -0.613647 -0.404846 0.558167 1441914283 -0.384705 -0.613647 -0.404846 0.558167 1441914283 -0.384705 -0.613647 -0.404846 0.558167 1441914283 -0.384705 -0.613647 -0.404846 0.558167 1441914283 -0.378296 -0.618103 -0.398071 0.562561 1441914283 -0.378296 -0.618103 -0.398071 0.562561 1441914283 -0.378296 -0.618103 -0.398071 0.562561 1441914283 -0.378296 -0.618103 -0.398071 0.562561 1441914283 -0.378296 -0.618103 -0.398071 0.562561 1441914283 -0.378296 -0.618103 -0.398071 0.562561 1441914283 -0.373413 -0.622253 -0.391174 0.566040 1441914283 -0.373413 -0.622253 -0.391174 0.566040 1441914283 -0.373413 -0.622253 -0.391174 0.566040 1441914283 -0.373413 -0.622253 -0.391174 0.566040 1441914283 -0.373413 -0.622253 -0.391174 0.566040 1441914283 -0.373413 -0.622253 -0.391174 0.566040 1441914283 -0.368591 -0.626709 -0.386658 0.567444 1441914283 -0.368591 -0.626709 -0.386658 0.567444 1441914283 -0.368591 -0.626709 -0.386658 0.567444 1441914283 -0.368591 -0.626709 -0.386658 0.567444 1441914283 -0.368591 -0.626709 -0.386658 0.567444 1441914283 -0.368591 -0.626709 -0.386658 0.567444 1441914283 -0.368591 -0.626709 -0.386658 0.567444 1441914283 -0.367554 -0.628540 -0.383057 0.568481 1441914283 -0.367554 -0.628540 -0.383057 0.568481 1441914283 -0.367554 -0.628540 -0.383057 0.568481 1441914283 -0.367554 -0.628540 -0.383057 0.568481 1441914283 -0.367554 -0.628540 -0.383057 0.568481 1441914283 -0.367554 -0.628540 -0.383057 0.568481 1441914283 -0.369812 -0.626709 -0.385132 0.567627 1441914283 -0.369812 -0.626709 -0.385132 0.567627 1441914283 -0.369812 -0.626709 -0.385132 0.567627 1441914283 -0.369812 -0.626709 -0.385132 0.567627 1441914283 -0.369812 -0.626709 -0.385132 0.567627 1441914283 -0.369812 -0.626709 -0.385132 0.567627 1441914283 -0.369812 -0.626709 -0.385132 0.567627 1441914283 -0.375061 -0.623230 -0.391663 0.563538 1441914283 -0.375061 -0.623230 -0.391663 0.563538 1441914283 -0.375061 -0.623230 -0.391663 0.563538 1441914283 -0.375061 -0.623230 -0.391663 0.563538 1441914283 -0.375061 -0.623230 -0.391663 0.563538 1441914283 -0.375061 -0.623230 -0.391663 0.563538 1441914283 -0.380798 -0.619019 -0.398560 0.559509 1441914283 -0.380798 -0.619019 -0.398560 0.559509 1441914283 -0.380798 -0.619019 -0.398560 0.559509 1441914283 -0.380798 -0.619019 -0.398560 0.559509 1441914283 -0.380798 -0.619019 -0.398560 0.559509 1441914283 -0.380798 -0.619019 -0.398560 0.559509 1441914283 -0.383545 -0.615234 -0.404114 0.557800 1441914283 -0.383545 -0.615234 -0.404114 0.557800 1441914283 -0.383545 -0.615234 -0.404114 0.557800 1441914283 -0.383545 -0.615234 -0.404114 0.557800 1441914283 -0.383545 -0.615234 -0.404114 0.557800 1441914283 -0.383545 -0.615234 -0.404114 0.557800 1441914283 -0.386536 -0.612000 -0.407532 0.556763 1441914283 -0.386536 -0.612000 -0.407532 0.556763 1441914283 -0.386536 -0.612000 -0.407532 0.556763 1441914283 -0.386536 -0.612000 -0.407532 0.556763 1441914283 -0.386536 -0.612000 -0.407532 0.556763 1441914283 -0.386536 -0.612000 -0.407532 0.556763 1441914283 -0.386536 -0.612000 -0.407532 0.556763 1441914283 -0.388428 -0.610046 -0.408997 0.556519 1441914283 -0.388428 -0.610046 -0.408997 0.556519 1441914283 -0.388428 -0.610046 -0.408997 0.556519 1441914283 -0.388428 -0.610046 -0.408997 0.556519 1441914283 -0.388428 -0.610046 -0.408997 0.556519 1441914283 -0.388428 -0.610046 -0.408997 0.556519 1441914283 -0.387695 -0.609070 -0.408386 0.558594 1441914283 -0.387695 -0.609070 -0.408386 0.558594 1441914283 -0.387695 -0.609070 -0.408386 0.558594 1441914283 -0.387695 -0.609070 -0.408386 0.558594 1441914284 -0.387695 -0.609070 -0.408386 0.558594 1441914284 -0.387695 -0.609070 -0.408386 0.558594 1441914284 -0.385193 -0.610291 -0.405518 0.561096 1441914284 -0.385193 -0.610291 -0.405518 0.561096 1441914284 -0.385193 -0.610291 -0.405518 0.561096 1441914284 -0.385193 -0.610291 -0.405518 0.561096 1441914284 -0.385193 -0.610291 -0.405518 0.561096 1441914284 -0.385193 -0.610291 -0.405518 0.561096 1441914284 -0.381531 -0.612488 -0.402405 0.563416 1441914284 -0.381531 -0.612488 -0.402405 0.563416 1441914284 -0.381531 -0.612488 -0.402405 0.563416 1441914284 -0.381531 -0.612488 -0.402405 0.563416 1441914284 -0.381531 -0.612488 -0.402405 0.563416 1441914284 -0.381531 -0.612488 -0.402405 0.563416 1441914284 -0.378052 -0.614685 -0.399109 0.565735 1441914284 -0.378052 -0.614685 -0.399109 0.565735 1441914284 -0.378052 -0.614685 -0.399109 0.565735 1441914284 -0.378052 -0.614685 -0.399109 0.565735 1441914284 -0.378052 -0.614685 -0.399109 0.565735 1441914284 -0.378052 -0.614685 -0.399109 0.565735 1441914284 -0.378052 -0.614685 -0.399109 0.565735 1441914284 -0.375854 -0.616211 -0.396606 0.567261 1441914284 -0.375854 -0.616211 -0.396606 0.567261 1441914284 -0.375854 -0.616211 -0.396606 0.567261 1441914284 -0.375854 -0.616211 -0.396606 0.567261 1441914284 -0.375854 -0.616211 -0.396606 0.567261 1441914284 -0.375854 -0.616211 -0.396606 0.567261 1441914284 -0.375732 -0.616577 -0.395447 0.567688 1441914284 -0.375732 -0.616577 -0.395447 0.567688 1441914284 -0.375732 -0.616577 -0.395447 0.567688 1441914284 -0.375732 -0.616577 -0.395447 0.567688 1441914284 -0.375732 -0.616577 -0.395447 0.567688 1441914284 -0.375732 -0.616577 -0.395447 0.567688 1441914284 -0.377441 -0.615417 -0.396240 0.567261 1441914284 -0.377441 -0.615417 -0.396240 0.567261 1441914284 -0.377441 -0.615417 -0.396240 0.567261 1441914284 -0.377441 -0.615417 -0.396240 0.567261 1441914284 -0.377441 -0.615417 -0.396240 0.567261 1441914284 -0.377441 -0.615417 -0.396240 0.567261 1441914284 -0.380493 -0.613220 -0.398315 0.566162 1441914284 -0.380493 -0.613220 -0.398315 0.566162 1441914284 -0.380493 -0.613220 -0.398315 0.566162 1441914284 -0.380493 -0.613220 -0.398315 0.566162 1441914284 -0.380493 -0.613220 -0.398315 0.566162 1441914284 -0.380493 -0.613220 -0.398315 0.566162 1441914284 -0.380493 -0.613220 -0.398315 0.566162 1441914284 -0.383362 -0.611084 -0.400879 0.564758 1441914284 -0.383362 -0.611084 -0.400879 0.564758 1441914284 -0.383362 -0.611084 -0.400879 0.564758 1441914284 -0.383362 -0.611084 -0.400879 0.564758 1441914284 -0.383362 -0.611084 -0.400879 0.564758 1441914284 -0.383362 -0.611084 -0.400879 0.564758 1441914284 -0.384949 -0.610413 -0.402466 0.563232 1441914284 -0.384949 -0.610413 -0.402466 0.563232 1441914284 -0.384949 -0.610413 -0.402466 0.563232 1441914284 -0.384949 -0.610413 -0.402466 0.563232 1441914284 -0.384949 -0.610413 -0.402466 0.563232 1441914284 -0.384949 -0.610413 -0.402466 0.563232 1441914284 -0.384338 -0.611328 -0.402161 0.562988 1441914284 -0.384338 -0.611328 -0.402161 0.562988 1441914284 -0.384338 -0.611328 -0.402161 0.562988 1441914284 -0.384338 -0.611328 -0.402161 0.562988 1441914284 -0.384338 -0.611328 -0.402161 0.562988 1441914284 -0.384338 -0.611328 -0.402161 0.562988 1441914284 -0.384338 -0.611328 -0.402161 0.562988 1441914284 -0.383240 -0.611938 -0.400146 0.564453 1441914284 -0.383240 -0.611938 -0.400146 0.564453 1441914284 -0.383240 -0.611938 -0.400146 0.564453 1441914284 -0.383240 -0.611938 -0.400146 0.564453 1441914284 -0.383240 -0.611938 -0.400146 0.564453 1441914284 -0.383240 -0.611938 -0.400146 0.564453 1441914284 -0.383240 -0.611938 -0.400146 0.564453 1441914284 -0.381409 -0.613342 -0.397644 0.565918 1441914284 -0.381409 -0.613342 -0.397644 0.565918 1441914284 -0.381409 -0.613342 -0.397644 0.565918 1441914284 -0.381409 -0.613342 -0.397644 0.565918 1441914284 -0.381409 -0.613342 -0.397644 0.565918 1441914284 -0.381409 -0.613342 -0.397644 0.565918 1441914284 -0.378723 -0.615295 -0.395081 0.567383 1441914284 -0.378723 -0.615295 -0.395081 0.567383 1441914284 -0.378723 -0.615295 -0.395081 0.567383 1441914284 -0.378723 -0.615295 -0.395081 0.567383 1441914284 -0.378723 -0.615295 -0.395081 0.567383 1441914284 -0.378723 -0.615295 -0.395081 0.567383 1441914284 -0.375366 -0.618225 -0.393005 0.567932 1441914284 -0.375366 -0.618225 -0.393005 0.567932 1441914284 -0.375366 -0.618225 -0.393005 0.567932 1441914284 -0.375366 -0.618225 -0.393005 0.567932 1441914284 -0.374268 -0.620605 -0.391418 0.567139 1441914284 -0.374268 -0.620605 -0.391418 0.567139 1441914284 -0.374268 -0.620605 -0.391418 0.567139 1441914284 -0.374268 -0.620605 -0.391418 0.567139 1441914284 -0.374268 -0.620605 -0.391418 0.567139 1441914284 -0.374268 -0.620605 -0.391418 0.567139 1441914284 -0.376648 -0.618835 -0.393005 0.566345 1441914284 -0.376648 -0.618835 -0.393005 0.566345 1441914284 -0.376648 -0.618835 -0.393005 0.566345 1441914284 -0.376648 -0.618835 -0.393005 0.566345 1441914284 -0.376648 -0.618835 -0.393005 0.566345 1441914284 -0.376648 -0.618835 -0.393005 0.566345 1441914284 -0.383484 -0.615112 -0.398804 0.561768 1441914284 -0.383484 -0.615112 -0.398804 0.561768 1441914284 -0.383484 -0.615112 -0.398804 0.561768 1441914284 -0.383484 -0.615112 -0.398804 0.561768 1441914284 -0.383484 -0.615112 -0.398804 0.561768 1441914284 -0.389221 -0.610291 -0.404846 0.558777 1441914284 -0.389221 -0.610291 -0.404846 0.558777 1441914284 -0.389221 -0.610291 -0.404846 0.558777 1441914285 -0.389221 -0.610291 -0.404846 0.558777 1441914285 -0.392090 -0.606812 -0.409546 0.557129 1441914285 -0.392090 -0.606812 -0.409546 0.557129 1441914285 -0.392090 -0.606812 -0.409546 0.557129 1441914285 -0.392090 -0.606812 -0.409546 0.557129 1441914285 -0.392090 -0.606812 -0.409546 0.557129 1441914285 -0.393494 -0.605286 -0.410889 0.556763 1441914285 -0.393494 -0.605286 -0.410889 0.556763 1441914285 -0.393494 -0.605286 -0.410889 0.556763 1441914285 -0.393494 -0.605286 -0.410889 0.556763 1441914285 -0.393494 -0.605286 -0.410889 0.556763 1441914285 -0.393494 -0.605286 -0.410889 0.556763 1441914285 -0.393494 -0.605286 -0.410889 0.556763 1441914285 -0.394470 -0.604553 -0.410828 0.557007 1441914285 -0.394470 -0.604553 -0.410828 0.557007 1441914285 -0.394470 -0.604553 -0.410828 0.557007 1441914285 -0.394470 -0.604553 -0.410828 0.557007 1441914285 -0.394470 -0.604553 -0.410828 0.557007 1441914285 -0.394470 -0.604553 -0.410828 0.557007 1441914285 -0.395630 -0.603821 -0.410278 0.557312 1441914285 -0.395630 -0.603821 -0.410278 0.557312 1441914285 -0.395630 -0.603821 -0.410278 0.557312 1441914285 -0.395630 -0.603821 -0.410278 0.557312 1441914285 -0.395630 -0.603821 -0.410278 0.557312 1441914285 -0.395630 -0.603821 -0.410278 0.557312 1441914285 -0.395569 -0.603760 -0.409363 0.558105 1441914285 -0.395569 -0.603760 -0.409363 0.558105 1441914285 -0.395569 -0.603760 -0.409363 0.558105 1441914285 -0.395569 -0.603760 -0.409363 0.558105 1441914285 -0.395569 -0.603760 -0.409363 0.558105 1441914285 -0.395569 -0.603760 -0.409363 0.558105 1441914285 -0.394836 -0.604858 -0.407654 0.558655 1441914285 -0.394836 -0.604858 -0.407654 0.558655 1441914285 
-0.392151 -0.600342 -0.392761 0.575867 1441914287 -0.392151 -0.600342 -0.392761 0.575867 1441914287 -0.392151 -0.600342 -0.392761 0.575867 1441914287 -0.392151 -0.600342 -0.392761 0.575867 1441914287 -0.391052 -0.600525 -0.388916 0.579041 1441914287 -0.391052 -0.600525 -0.388916 0.579041 1441914287 -0.391052 -0.600525 -0.388916 0.579041 1441914287 -0.391052 -0.600525 -0.388916 0.579041 1441914287 -0.391052 -0.600525 -0.388916 0.579041 1441914287 -0.391052 -0.600525 -0.388916 0.579041 1441914287 -0.391052 -0.600525 -0.388916 0.579041 1441914287 -0.391296 -0.600342 -0.387390 0.580017 1441914287 -0.391296 -0.600342 -0.387390 0.580017 1441914287 -0.391296 -0.600342 -0.387390 0.580017 1441914287 -0.391296 -0.600342 -0.387390 0.580017 1441914287 -0.391296 -0.600342 -0.387390 0.580017 1441914287 -0.391296 -0.600342 -0.387390 0.580017 1441914287 -0.390991 -0.600830 -0.387695 0.579529 1441914287 -0.390991 -0.600830 -0.387695 0.579529 1441914287 -0.390991 -0.600830 -0.387695 0.579529 1441914287 -0.390991 -0.600830 -0.387695 0.579529 1441914287 -0.390991 -0.600830 -0.387695 0.579529 1441914287 -0.390991 -0.600830 -0.387695 0.579529 1441914287 -0.391418 -0.600525 -0.388367 0.579102 1441914287 -0.391418 -0.600525 -0.388367 0.579102 1441914287 -0.391418 -0.600525 -0.388367 0.579102 1441914287 -0.391418 -0.600525 -0.388367 0.579102 1441914287 -0.391418 -0.600525 -0.388367 0.579102 1441914287 -0.391418 -0.600525 -0.388367 0.579102 1441914287 -0.391418 -0.600525 -0.388367 0.579102 1441914287 -0.391968 -0.599915 -0.389648 0.578552 1441914287 -0.391968 -0.599915 -0.389648 0.578552 1441914287 -0.391968 -0.599915 -0.389648 0.578552 1441914287 -0.391968 -0.599915 -0.389648 0.578552 1441914287 -0.391968 -0.599915 -0.389648 0.578552 1441914287 -0.391968 -0.599915 -0.389648 0.578552 1441914287 -0.392334 -0.599487 -0.391113 0.577698 1441914287 -0.392334 -0.599487 -0.391113 0.577698 1441914287 -0.392334 -0.599487 -0.391113 0.577698 1441914287 -0.392334 -0.599487 -0.391113 0.577698 1441914287 -0.392334 -0.599487 -0.391113 0.577698 1441914287 -0.392334 -0.599487 -0.391113 0.577698 1441914287 -0.392761 -0.599182 -0.392700 0.576660 1441914287 -0.392761 -0.599182 -0.392700 0.576660 1441914287 -0.392761 -0.599182 -0.392700 0.576660 1441914287 -0.392761 -0.599182 -0.392700 0.576660 1441914287 -0.392761 -0.599182 -0.392700 0.576660 1441914287 -0.392761 -0.599182 -0.392700 0.576660 1441914287 -0.392761 -0.599182 -0.392700 0.576660 1441914287 -0.392761 -0.599365 -0.393677 0.575806 1441914287 -0.392761 -0.599365 -0.393677 0.575806 1441914287 -0.392761 -0.599365 -0.393677 0.575806 1441914287 -0.392761 -0.599365 -0.393677 0.575806 1441914287 -0.392761 -0.599365 -0.393677 0.575806 1441914287 -0.392761 -0.599365 -0.393677 0.575806 1441914287 -0.392273 -0.600037 -0.393921 0.575317 1441914288 -0.392273 -0.600037 -0.393921 0.575317 1441914288 -0.392273 -0.600037 -0.393921 0.575317 1441914288 -0.392273 -0.600037 -0.393921 0.575317 1441914288 -0.392273 -0.600037 -0.393921 0.575317 1441914288 -0.392273 -0.600037 -0.393921 0.575317 1441914288 -0.391235 -0.601074 -0.393494 0.575256 1441914288 -0.391235 -0.601074 -0.393494 0.575256 1441914288 -0.391235 -0.601074 -0.393494 0.575256 1441914288 -0.391235 -0.601074 -0.393494 0.575256 1441914288 -0.391235 -0.601074 -0.393494 0.575256 1441914288 -0.391235 -0.601074 -0.393494 0.575256 1441914288 -0.390137 -0.602295 -0.392944 0.575073 1441914288 -0.390137 -0.602295 -0.392944 0.575073 1441914288 -0.390137 -0.602295 -0.392944 0.575073 1441914288 -0.390137 -0.602295 -0.392944 0.575073 1441914288 -0.390137 -0.602295 -0.392944 0.575073 1441914288 -0.390137 -0.602295 -0.392944 0.575073 1441914288 -0.390076 -0.603088 -0.392944 0.574280 1441914288 -0.390076 -0.603088 -0.392944 0.574280 1441914288 -0.390076 -0.603088 -0.392944 0.574280 1441914288 -0.390076 -0.603088 -0.392944 0.574280 1441914288 -0.390076 -0.603088 -0.392944 0.574280 1441914288 -0.390076 -0.603088 -0.392944 0.574280 1441914288 -0.390808 -0.603455 -0.393433 0.573059 1441914288 -0.390808 -0.603455 -0.393433 0.573059 1441914288 -0.390808 -0.603455 -0.393433 0.573059 1441914288 -0.390808 -0.603455 -0.393433 0.573059 1441914288 -0.390808 -0.603455 -0.393433 0.573059 1441914288 -0.390808 -0.603455 -0.393433 0.573059 1441914288 -0.390808 -0.603455 -0.393433 0.573059 1441914288 -0.392334 -0.602600 -0.395203 0.571716 1441914288 -0.392334 -0.602600 -0.395203 0.571716 1441914288 -0.392334 -0.602600 -0.395203 0.571716 1441914288 -0.392334 -0.602600 -0.395203 0.571716 1441914288 -0.392334 -0.602600 -0.395203 0.571716 1441914288 -0.392334 -0.602600 -0.395203 0.571716 1441914288 -0.394165 -0.601318 -0.397522 0.570129 1441914288 -0.394165 -0.601318 -0.397522 0.570129 1441914288 -0.394165 -0.601318 -0.397522 0.570129 1441914288 -0.394165 -0.601318 -0.397522 0.570129 1441914288 -0.394165 -0.601318 -0.397522 0.570129 1441914288 -0.394165 -0.601318 -0.397522 0.570129 1441914288 -0.392456 -0.601318 -0.400513 0.569275 1441914288 -0.392456 -0.601318 -0.400513 0.569275 1441914288 -0.392456 -0.601318 -0.400513 0.569275 1441914288 -0.392456 -0.601318 -0.400513 0.569275 1441914288 -0.392456 -0.601318 -0.400513 0.569275 1441914288 -0.392456 -0.601318 -0.400513 0.569275 1441914288 -0.388733 -0.602905 -0.401367 0.569519 1441914288 -0.388733 -0.602905 -0.401367 0.569519 1441914288 -0.388733 -0.602905 -0.401367 0.569519 1441914288 -0.388733 -0.602905 -0.401367 0.569519 1441914288 -0.388733 -0.602905 -0.401367 0.569519 1441914288 -0.388733 -0.602905 -0.401367 0.569519 1441914288 -0.388733 -0.602905 -0.401367 0.569519 1441914288 -0.384827 -0.606018 -0.400391 0.569519 1441914288 -0.384827 -0.606018 -0.400391 0.569519 1441914288 -0.384827 -0.606018 -0.400391 0.569519 1441914288 -0.384827 -0.606018 -0.400391 0.569519 1441914288 -0.384827 -0.606018 -0.400391 0.569519 1441914288 -0.384827 -0.606018 -0.400391 0.569519 1441914288 -0.380798 -0.609131 -0.396362 0.571777 1441914288 -0.380798 -0.609131 -0.396362 0.571777 1441914288 -0.380798 -0.609131 -0.396362 0.571777 1441914288 -0.380798 -0.609131 -0.396362 0.571777 1441914288 -0.380798 -0.609131 -0.396362 0.571777 1441914288 -0.380798 -0.609131 -0.396362 0.571777 1441914288 -0.380798 -0.609131 -0.396362 0.571777 1441914288 -0.379700 -0.610779 -0.391907 0.573730 1441914288 -0.379700 -0.610779 -0.391907 0.573730 1441914288 -0.379700 -0.610779 -0.391907 0.573730 1441914288 -0.379700 -0.610779 -0.391907 0.573730 1441914288 -0.379700 -0.610779 -0.391907 0.573730 1441914288 -0.379700 -0.610779 -0.391907 0.573730 1441914288 -0.378296 -0.612366 -0.389099 0.574951 1441914288 -0.378296 -0.612366 -0.389099 0.574951 1441914288 -0.378296 -0.612366 -0.389099 0.574951 1441914288 -0.378296 -0.612366 -0.389099 0.574951 1441914288 -0.378296 -0.612366 -0.389099 0.574951 1441914288 -0.378296 -0.612366 -0.389099 0.574951 1441914288 -0.378296 -0.612366 -0.389099 0.574951 1441914288 -0.377625 -0.613037 -0.387329 0.575867 1441914288 -0.377625 -0.613037 -0.387329 0.575867 1441914288 -0.377625 -0.613037 -0.387329 0.575867 1441914288 -0.377625 -0.613037 -0.387329 0.575867 1441914288 -0.377625 -0.613037 -0.387329 0.575867 1441914288 -0.376160 -0.614319 -0.386536 0.575928 1441914288 -0.376160 -0.614319 -0.386536 0.575928 1441914288 -0.376160 -0.614319 -0.386536 0.575928 1441914288 -0.376160 -0.614319 -0.386536 0.575928 1441914288 -0.376160 -0.614319 -0.386536 0.575928 1441914288 -0.376160 -0.614319 -0.386536 0.575928 1441914288 -0.373291 -0.616272 -0.385071 0.576782 1441914288 -0.373291 -0.616272 -0.385071 0.576782 1441914288 -0.373291 -0.616272 -0.385071 0.576782 1441914288 -0.373291 -0.616272 -0.385071 0.576782 1441914288 -0.371277 -0.617981 -0.384583 0.576599 1441914288 -0.371277 -0.617981 -0.384583 0.576599 1441914288 -0.371277 -0.617981 -0.384583 0.576599 1441914288 -0.371277 -0.617981 -0.384583 0.576599 1441914288 -0.371277 -0.617981 -0.384583 0.576599 1441914288 -0.371277 -0.617981 -0.384583 0.576599 1441914288 -0.371094 -0.618530 -0.385803 0.575256 1441914288 -0.371094 -0.618530 -0.385803 0.575256 1441914288 -0.371094 -0.618530 -0.385803 0.575256 1441914288 -0.371094 -0.618530 -0.385803 0.575256 1441914288 -0.372559 -0.617249 -0.387268 0.574646 1441914288 -0.372559 -0.617249 -0.387268 0.574646 1441914288 -0.372559 -0.617249 -0.387268 0.574646 1441914288 -0.372559 -0.617249 -0.387268 0.574646 1441914289 -0.372559 -0.617249 -0.387268 0.574646 1441914289 -0.372559 -0.617249 -0.387268 0.574646 1441914289 -0.372559 -0.617249 -0.387268 0.574646 1441914289 -0.372009 -0.616882 -0.388977 0.574341 1441914289 -0.372009 -0.616882 -0.388977 0.574341 1441914289 -0.372009 -0.616882 -0.388977 0.574341 1441914289 -0.372009 -0.616882 -0.388977 0.574341 1441914289 -0.372009 -0.616882 -0.388977 0.574341 1441914289 -0.372009 -0.616882 -0.388977 0.574341 1441914289 -0.372253 -0.615906 -0.390320 0.574280 1441914289 -0.372253 -0.615906 -0.390320 0.574280 1441914289 -0.372253 -0.615906 -0.390320 0.574280 1441914289 -0.372253 -0.615906 -0.390320 0.574280 1441914289 -0.372253 -0.615906 -0.390320 0.574280 1441914289 -0.372253 -0.615906 -0.390320 0.574280 1441914289 -0.372253 -0.615906 -0.390320 0.574280 1441914289 -0.372803 -0.615417 -0.390625 0.574219 1441914289 -0.372803 -0.615417 -0.390625 0.574219 1441914289 -0.372803 -0.615417 -0.390625 0.574219 1441914289 -0.372803 -0.615417 -0.390625 0.574219 1441914289 -0.372803 -0.615417 -0.390625 0.574219 1441914289 -0.372803 -0.615417 -0.390625 0.574219 1441914289 -0.372925 -0.615295 -0.390259 0.574585 1441914289 -0.372925 -0.615295 -0.390259 0.574585 1441914289 -0.372925 -0.615295 -0.390259 0.574585 1441914289 -0.372925 -0.615295 -0.390259 0.574585 1441914289 -0.372498 -0.615662 -0.388672 0.575500 1441914289 -0.372498 -0.615662 -0.388672 0.575500 1441914289 -0.372498 -0.615662 -0.388672 0.575500 1441914289 -0.372498 -0.615662 -0.388672 0.575500 1441914289 -0.372498 -0.615662 -0.388672 0.575500 1441914289 -0.372498 -0.615662 -0.388672 0.575500 1441914289 -0.371765 -0.616455 -0.386902 0.576355 1441914289 -0.371765 -0.616455 -0.386902 0.576355 1441914289 -0.371765 -0.616455 -0.386902 0.576355 1441914289 -0.371765 -0.616455 -0.386902 0.576355 1441914289 -0.371765 -0.616455 -0.386902 0.576355 1441914289 -0.371765 -0.616455 -0.386902 0.576355 1441914289 -0.371094 -0.616882 -0.385437 0.577271 1441914289 -0.371094 -0.616882 -0.385437 0.577271 1441914289 -0.371094 -0.616882 -0.385437 0.577271 1441914289 -0.371094 -0.616882 -0.385437 0.577271 1441914289 -0.371094 -0.616882 -0.385437 0.577271 1441914289 -0.371094 -0.616882 -0.385437 0.577271 1441914289 -0.371155 -0.616394 -0.384277 0.578552 1441914289 -0.371155 -0.616394 -0.384277 0.578552 1441914289 -0.371155 -0.616394 -0.384277 0.578552 1441914289 -0.371155 -0.616394 -0.384277 0.578552 1441914289 -0.371155 -0.616394 -0.384277 0.578552 1441914289 -0.371155 -0.616394 -0.384277 0.578552 1441914289 -0.372375 -0.615295 -0.383301 0.579590 1441914289 -0.372375 -0.615295 -0.383301 0.579590 1441914289 -0.372375 -0.615295 -0.383301 0.579590 1441914289 -0.372375 -0.615295 -0.383301 0.579590 1441914289 -0.372375 -0.615295 -0.383301 0.579590 1441914289 -0.372375 -0.615295 -0.383301 0.579590 1441914289 -0.372375 -0.615295 -0.383301 0.579590 1441914289 -0.374023 -0.614075 -0.383118 0.579895 1441914289 -0.374023 -0.614075 -0.383118 0.579895 1441914289 -0.374023 -0.614075 -0.383118 0.579895 1441914289 -0.374023 -0.614075 -0.383118 0.579895 1441914289 -0.374023 -0.614075 -0.383118 0.579895 1441914289 -0.374023 -0.614075 -0.383118 0.579895 1441914289 -0.376892 -0.612061 -0.383850 0.579651 1441914289 -0.376892 -0.612061 -0.383850 0.579651 1441914289 -0.376892 -0.612061 -0.383850 0.579651 1441914289 -0.376892 -0.612061 -0.383850 0.579651 1441914289 -0.376892 -0.612061 -0.383850 0.579651 1441914289 -0.376892 -0.612061 -0.383850 0.579651 1441914289 -0.379578 -0.610107 -0.385742 0.578735 1441914289 -0.379578 -0.610107 -0.385742 0.578735 1441914289 -0.379578 -0.610107 -0.385742 0.578735 1441914289 -0.379578 -0.610107 -0.385742 0.578735 1441914289 -0.379578 -0.610107 -0.385742 0.578735 1441914289 -0.379578 -0.610107 -0.385742 0.578735 1441914289 -0.379578 -0.610107 -0.385742 0.578735 1441914289 -0.380859 -0.609131 -0.387512 0.577759 1441914289 -0.380859 -0.609131 -0.387512 0.577759 1441914289 -0.380859 -0.609131 -0.387512 0.577759 1441914289 -0.380859 -0.609131 -0.387512 0.577759 1441914289 -0.380859 -0.609131 -0.387512 0.577759 1441914289 -0.380859 -0.609131 -0.387512 0.577759 1441914289 -0.380371 -0.608704 -0.387878 0.578247 1441914289 -0.380371 -0.608704 -0.387878 0.578247 1441914289 -0.380371 -0.608704 -0.387878 0.578247 1441914289 -0.380371 -0.608704 -0.387878 0.578247 1441914289 -0.380371 -0.608704 -0.387878 0.578247 1441914289 -0.380371 -0.608704 -0.387878 0.578247 1441914289 -0.378418 -0.609558 -0.386169 0.579773 1441914289 -0.378418 -0.609558 -0.386169 0.579773 1441914289 -0.378418 -0.609558 -0.386169 0.579773 1441914289 -0.378418 -0.609558 -0.386169 0.579773 1441914289 -0.378418 -0.609558 -0.386169 0.579773 1441914289 -0.378418 -0.609558 -0.386169 0.579773 1441914289 -0.374939 -0.611755 -0.381836 0.582581 1441914289 -0.374939 -0.611755 -0.381836 0.582581 1441914289 -0.374939 -0.611755 -0.381836 0.582581 1441914289 -0.374939 -0.611755 -0.381836 0.582581 1441914289 -0.374939 -0.611755 -0.381836 0.582581 1441914289 -0.374939 -0.611755 -0.381836 0.582581 1441914289 -0.372620 -0.613342 -0.376831 0.585632 1441914289 -0.372620 -0.613342 -0.376831 0.585632 1441914289 -0.372620 -0.613342 -0.376831 0.585632 1441914289 -0.372620 -0.613342 -0.376831 0.585632 1441914289 -0.372620 -0.613342 -0.376831 0.585632 1441914289 -0.372620 -0.613342 -0.376831 0.585632 1441914289 -0.369995 -0.614990 -0.373413 0.587769 1441914289 -0.369995 -0.614990 -0.373413 0.587769 1441914289 -0.369995 -0.614990 -0.373413 0.587769 1441914289 -0.369995 -0.614990 -0.373413 0.587769 1441914289 -0.369995 -0.614990 -0.373413 0.587769 1441914290 -0.369995 -0.614990 -0.373413 0.587769 1441914290 -0.369995 -0.614990 -0.373413 0.587769 1441914290 -0.368225 -0.616211 -0.370667 0.589355 1441914290 -0.368225 -0.616211 -0.370667 0.589355 1441914290 -0.368225 -0.616211 -0.370667 0.589355 1441914290 -0.368225 -0.616211 -0.370667 0.589355 1441914290 -0.368225 -0.616211 -0.370667 0.589355 1441914290 -0.368225 -0.616211 -0.370667 0.589355 1441914290 -0.367920 -0.616516 -0.370361 0.589417 1441914290 -0.367920 -0.616516 -0.370361 0.589417 1441914290 -0.367920 -0.616516 -0.370361 0.589417 1441914290 -0.367920 -0.616516 -0.370361 0.589417 1441914290 -0.367920 -0.616516 -0.370361 0.589417 1441914290 -0.369568 -0.615051 -0.372498 0.588623 1441914290 -0.369568 -0.615051 -0.372498 0.588623 1441914290 -0.369568 -0.615051 -0.372498 0.588623 1441914290 -0.369568 -0.615051 -0.372498 0.588623 1441914290 -0.369568 -0.615051 -0.372498 0.588623 1441914290 -0.369568 -0.615051 -0.372498 0.588623 1441914290 -0.369568 -0.615051 -0.372498 0.588623 1441914290 -0.372009 -0.612915 -0.374573 0.587952 1441914290 -0.372009 -0.612915 -0.374573 0.587952 1441914290 -0.372009 -0.612915 -0.374573 0.587952 1441914290 -0.372009 -0.612915 -0.374573 0.587952 1441914290 -0.372009 -0.612915 -0.374573 0.587952 1441914290 -0.372009 -0.612915 -0.374573 0.587952 1441914290 -0.373596 -0.610413 -0.376526 0.588318 1441914290 -0.373596 -0.610413 -0.376526 0.588318 1441914290 -0.373596 -0.610413 -0.376526 0.588318 1441914290 -0.373596 -0.610413 -0.376526 0.588318 1441914290 -0.373596 -0.610413 -0.376526 0.588318 1441914290 -0.373596 -0.610413 -0.376526 0.588318 1441914290 -0.374573 -0.608337 -0.377625 0.589111 1441914290 -0.374573 -0.608337 -0.377625 0.589111 1441914290 -0.374573 -0.608337 -0.377625 0.589111 1441914290 -0.374573 -0.608337 -0.377625 0.589111 1441914290 -0.374573 -0.608337 -0.377625 0.589111 1441914290 -0.374573 -0.608337 -0.377625 0.589111 1441914290 -0.375183 -0.607239 -0.377014 0.590271 1441914290 -0.375183 -0.607239 -0.377014 0.590271 1441914290 -0.375183 -0.607239 -0.377014 0.590271 1441914290 -0.375183 -0.607239 -0.377014 0.590271 1441914290 -0.375183 -0.607239 -0.377014 0.590271 1441914290 -0.375183 -0.607239 -0.377014 0.590271 1441914290 -0.374268 -0.607056 -0.375427 0.592041 1441914290 -0.374268 -0.607056 -0.375427 0.592041 1441914290 -0.374268 -0.607056 -0.375427 0.592041 1441914290 -0.374268 -0.607056 -0.375427 0.592041 1441914290 -0.374268 -0.607056 -0.375427 0.592041 1441914290 -0.374268 -0.607056 -0.375427 0.592041 1441914290 -0.372498 -0.608093 -0.373352 0.593445 1441914290 -0.372498 -0.608093 -0.373352 0.593445 1441914290 -0.372498 -0.608093 -0.373352 0.593445 1441914290 -0.372498 -0.608093 -0.373352 0.593445 1441914290 -0.372498 -0.608093 -0.373352 0.593445 1441914290 -0.372498 -0.608093 -0.373352 0.593445 1441914290 -0.371765 -0.608948 -0.371765 0.593994 1441914290 -0.371765 -0.608948 -0.371765 0.593994 1441914290 -0.371765 -0.608948 -0.371765 0.593994 1441914290 -0.371765 -0.608948 -0.371765 0.593994 1441914290 -0.371765 -0.608948 -0.371765 0.593994 1441914290 -0.371765 -0.608948 -0.371765 0.593994 1441914290 -0.371704 -0.609253 -0.371765 0.593689 1441914290 -0.371704 -0.609253 -0.371765 0.593689 1441914290 -0.371704 -0.609253 -0.371765 0.593689 1441914290 -0.371704 -0.609253 -0.371765 0.593689 1441914290 -0.371704 -0.609253 -0.371765 0.593689 1441914290 -0.371704 -0.609253 -0.371765 0.593689 1441914290 -0.372986 -0.609192 -0.373230 0.592041 1441914290 -0.372986 -0.609192 -0.373230 0.592041 1441914290 -0.372986 -0.609192 -0.373230 0.592041 1441914290 -0.372986 -0.609192 -0.373230 0.592041 1441914290 -0.372986 -0.609192 -0.373230 0.592041 1441914290 -0.372986 -0.609192 -0.373230 0.592041 1441914290 -0.372986 -0.609192 -0.373230 0.592041 1441914290 -0.374695 -0.608521 -0.375488 0.590210 1441914290 -0.374695 -0.608521 -0.375488 0.590210 1441914290 -0.374695 -0.608521 -0.375488 0.590210 1441914290 -0.374695 -0.608521 -0.375488 0.590210 1441914290 -0.374695 -0.608521 -0.375488 0.590210 1441914290 -0.374695 -0.608521 -0.375488 0.590210 1441914290 -0.376953 -0.607788 -0.378357 0.587708 1441914290 -0.376953 -0.607788 -0.378357 0.587708 1441914290 -0.376953 -0.607788 -0.378357 0.587708 1441914290 -0.376953 -0.607788 -0.378357 0.587708 1441914290 -0.376953 -0.607788 -0.378357 0.587708 1441914290 -0.376953 -0.607788 -0.378357 0.587708 1441914290 -0.378174 -0.607300 -0.380493 0.586060 1441914290 -0.378174 -0.607300 -0.380493 0.586060 1441914290 -0.378174 -0.607300 -0.380493 0.586060 1441914290 -0.378174 -0.607300 -0.380493 0.586060 1441914290 -0.378174 -0.607300 -0.380493 0.586060 1441914290 -0.378174 -0.607300 -0.380493 0.586060 1441914290 -0.378174 -0.607300 -0.380493 0.586060 1441914290 -0.378113 -0.607422 -0.381714 0.585205 1441914290 -0.378113 -0.607422 -0.381714 0.585205 1441914290 -0.378113 -0.607422 -0.381714 0.585205 1441914290 -0.378113 -0.607422 -0.381714 0.585205 1441914290 -0.378113 -0.607422 -0.381714 0.585205 1441914290 -0.378113 -0.607422 -0.381714 0.585205 1441914290 -0.376465 -0.608276 -0.382080 0.585083 1441914290 -0.376465 -0.608276 -0.382080 0.585083 1441914290 -0.376465 -0.608276 -0.382080 0.585083 1441914290 -0.376465 -0.608276 -0.382080 0.585083 1441914290 -0.376465 -0.608276 -0.382080 0.585083 1441914290 -0.376465 -0.608276 -0.382080 0.585083 1441914290 -0.373901 -0.610779 -0.380310 0.585327 1441914290 -0.373901 -0.610779 -0.380310 0.585327 1441914290 -0.373901 -0.610779 -0.380310 0.585327 1441914290 -0.373901 -0.610779 -0.380310 0.585327 1441914290 -0.373901 -0.610779 -0.380310 0.585327 1441914291 -0.373901 -0.610779 -0.380310 0.585327 1441914291 -0.373901 -0.610779 -0.380310 0.585327 1441914291 -0.371399 -0.613159 -0.377075 0.586487 1441914291 -0.371399 -0.613159 -0.377075 0.586487 1441914291 -0.371399 -0.613159 -0.377075 0.586487 1441914291 -0.371399 -0.613159 -0.377075 0.586487 1441914291 -0.371399 -0.613159 -0.377075 0.586487 1441914291 -0.371399 -0.613159 -0.377075 0.586487 1441914291 -0.368347 -0.616089 -0.374084 0.587219 1441914291 -0.368347 -0.616089 -0.374084 0.587219 1441914291 -0.368347 -0.616089 -0.374084 0.587219 1441914291 -0.368347 -0.616089 -0.374084 0.587219 1441914291 -0.368347 -0.616089 -0.374084 0.587219 1441914291 -0.368347 -0.616089 -0.374084 0.587219 1441914291 -0.368347 -0.616089 -0.374084 0.587219 1441914291 -0.366272 -0.618774 -0.371399 0.587402 1441914291 -0.366272 -0.618774 -0.371399 0.587402 1441914291 -0.366272 -0.618774 -0.371399 0.587402 1441914291 -0.366272 -0.618774 -0.371399 0.587402 1441914291 -0.366272 -0.618774 -0.371399 0.587402 1441914291 -0.366272 -0.618774 -0.371399 0.587402 1441914291 -0.364441 -0.620789 -0.369507 0.587585 1441914291 -0.364441 -0.620789 -0.369507 0.587585 1441914291 -0.364441 -0.620789 -0.369507 0.587585 1441914291 -0.364441 -0.620789 -0.369507 0.587585 1441914291 -0.364441 -0.620789 -0.369507 0.587585 1441914291 -0.364441 -0.620789 -0.369507 0.587585 1441914291 -0.364441 -0.622009 -0.369568 0.586365 1441914291 -0.364441 -0.622009 -0.369568 0.586365 1441914291 -0.364441 -0.622009 -0.369568 0.586365 1441914291 -0.364441 -0.622009 -0.369568 0.586365 1441914291 -0.364441 -0.622009 -0.369568 0.586365 1441914291 -0.364441 -0.622009 -0.369568 0.586365 1441914291 -0.364563 -0.622620 -0.370850 0.584717 1441914291 -0.364563 -0.622620 -0.370850 0.584717 1441914291 -0.364563 -0.622620 -0.370850 0.584717 1441914291 -0.364563 -0.622620 -0.370850 0.584717 1441914291 -0.364563 -0.622620 -0.370850 0.584717 1441914291 -0.364563 -0.622620 -0.370850 0.584717 1441914291 -0.364685 -0.622742 -0.372131 0.583740 1441914291 -0.364685 -0.622742 -0.372131 0.583740 1441914291 -0.364685 -0.622742 -0.372131 0.583740 1441914291 -0.364685 -0.622742 -0.372131 0.583740 1441914291 -0.364685 -0.622742 -0.372131 0.583740 1441914291 -0.365234 -0.622009 -0.372681 0.583801 1441914291 -0.365234 -0.622009 -0.372681 0.583801 1441914291 -0.365234 -0.622009 -0.372681 0.583801 1441914291 -0.365234 -0.622009 -0.372681 0.583801 1441914291 -0.365234 -0.622009 -0.372681 0.583801 1441914291 -0.365234 -0.622009 -0.372681 0.583801 1441914291 -0.365356 -0.621887 -0.373047 0.583618 1441914291 -0.365356 -0.621887 -0.373047 0.583618 1441914291 -0.365356 -0.621887 -0.373047 0.583618 1441914291 -0.365356 -0.621887 -0.373047 0.583618 1441914291 -0.365356 -0.621887 -0.373047 0.583618 1441914291 -0.365356 -0.621887 -0.373047 0.583618 1441914291 -0.365356 -0.622192 -0.373535 0.583008 1441914291 -0.365356 -0.622192 -0.373535 0.583008 1441914291 -0.365356 -0.622192 -0.373535 0.583008 1441914291 -0.365356 -0.622192 -0.373535 0.583008 1441914291 -0.365356 -0.622192 -0.373535 0.583008 1441914291 -0.364807 -0.622620 -0.373779 0.582703 1441914291 -0.364807 -0.622620 -0.373779 0.582703 1441914291 -0.364807 -0.622620 -0.373779 0.582703 1441914291 -0.364807 -0.622620 -0.373779 0.582703 1441914291 -0.364807 -0.622620 -0.373779 0.582703 1441914291 -0.364807 -0.622620 -0.373779 0.582703 1441914291 -0.364258 -0.622925 -0.374207 0.582520 1441914291 -0.364258 -0.622925 -0.374207 0.582520 1441914291 -0.364258 -0.622925 -0.374207 0.582520 1441914291 -0.364258 -0.622925 -0.374207 0.582520 1441914291 -0.364258 -0.622925 -0.374207 0.582520 1441914291 -0.364258 -0.622925 -0.374207 0.582520 1441914291 -0.364380 -0.622864 -0.374512 0.582336 1441914291 -0.364380 -0.622864 -0.374512 0.582336 1441914291 -0.364380 -0.622864 -0.374512 0.582336 1441914291 -0.364380 -0.622864 -0.374512 0.582336 1441914291 -0.364380 -0.622864 -0.374512 0.582336 1441914291 -0.364380 -0.622864 -0.374512 0.582336 1441914291 -0.364380 -0.622864 -0.374512 0.582336 1441914291 -0.364929 -0.622131 -0.375427 0.582092 1441914291 -0.364929 -0.622131 -0.375427 0.582092 1441914291 -0.364929 -0.622131 -0.375427 0.582092 1441914291 -0.364929 -0.622131 -0.375427 0.582092 1441914291 -0.364929 -0.622131 -0.375427 0.582092 1441914291 -0.364929 -0.622131 -0.375427 0.582092 1441914291 -0.365479 -0.621521 -0.375977 0.582031 1441914291 -0.365479 -0.621521 -0.375977 0.582031 1441914291 -0.365479 -0.621521 -0.375977 0.582031 1441914291 -0.365479 -0.621521 -0.375977 0.582031 1441914291 -0.365479 -0.621521 -0.375977 0.582031 1441914291 -0.365479 -0.621521 -0.375977 0.582031 1441914291 -0.366211 -0.620972 -0.376343 0.581970 1441914291 -0.366211 -0.620972 -0.376343 0.581970 1441914291 -0.366211 -0.620972 -0.376343 0.581970 1441914291 -0.366211 -0.620972 -0.376343 0.581970 1441914291 -0.366211 -0.620972 -0.376343 0.581970 1441914291 -0.366211 -0.620972 -0.376343 0.581970 1441914291 -0.366211 -0.620972 -0.376343 0.581970 1441914291 -0.367920 -0.620178 -0.376892 0.581421 1441914291 -0.367920 -0.620178 -0.376892 0.581421 1441914291 -0.367920 -0.620178 -0.376892 0.581421 1441914291 -0.367920 -0.620178 -0.376892 0.581421 1441914291 -0.367920 -0.620178 -0.376892 0.581421 1441914291 -0.367920 -0.620178 -0.376892 0.581421 1441914291 -0.367920 -0.620178 -0.376892 0.581421 1441914291 -0.369019 -0.619690 -0.377747 0.580627 1441914291 -0.369019 -0.619690 -0.377747 0.580627 1441914291 -0.369019 -0.619690 -0.377747 0.580627 1441914291 -0.369019 -0.619690 -0.377747 0.580627 1441914291 -0.369019 -0.619690 -0.377747 0.580627 1441914292 -0.369019 -0.619690 -0.377747 0.580627 1441914292 -0.369568 -0.619324 -0.377930 0.580566 1441914292 -0.369568 -0.619324 -0.377930 0.580566 1441914292 -0.369568 -0.619324 -0.377930 0.580566 1441914292 -0.369568 -0.619324 -0.377930 0.580566 1441914292 -0.369568 -0.619324 -0.377930 0.580566 1441914292 -0.369568 -0.619324 -0.377930 0.580566 1441914292 -0.369568 -0.619324 -0.377930 0.580566 1441914292 -0.368591 -0.619324 -0.377136 0.581665 1441914292 -0.368591 -0.619324 -0.377136 0.581665 1441914292 -0.368591 -0.619324 -0.377136 0.581665 1441914292 -0.368591 -0.619324 -0.377136 0.581665 1441914292 -0.368591 -0.619324 -0.377136 0.581665 1441914292 -0.368591 -0.619324 -0.377136 0.581665 1441914292 -0.367554 -0.619873 -0.375732 0.582703 1441914292 -0.367554 -0.619873 -0.375732 0.582703 1441914292 -0.367554 -0.619873 -0.375732 0.582703 1441914292 -0.367554 -0.619873 -0.375732 0.582703 1441914292 -0.367554 -0.619873 -0.375732 0.582703 1441914292 -0.367554 -0.619873 -0.375732 0.582703 1441914292 -0.364807 -0.621521 -0.373047 0.584412 1441914292 -0.364807 -0.621521 -0.373047 0.584412 1441914292 -0.364807 -0.621521 -0.373047 0.584412 1441914292 -0.364807 -0.621521 -0.373047 0.584412 1441914292 -0.364807 -0.621521 -0.373047 0.584412 1441914292 -0.364807 -0.621521 -0.373047 0.584412 1441914292 -0.364807 -0.621521 -0.373047 0.584412 1441914292 -0.362549 -0.622864 -0.369385 0.586670 1441914292 -0.362549 -0.622864 -0.369385 0.586670 1441914292 -0.362549 -0.622864 -0.369385 0.586670 1441914292 -0.362549 -0.622864 -0.369385 0.586670 1441914292 -0.362549 -0.622864 -0.369385 0.586670 1441914292 -0.362549 -0.622864 -0.369385 0.586670 1441914292 -0.360657 -0.624695 -0.366882 0.587463 1441914292 -0.360657 -0.624695 -0.366882 0.587463 1441914292 -0.360657 -0.624695 -0.366882 0.587463 1441914292 -0.360657 -0.624695 -0.366882 0.587463 1441914292 -0.360657 -0.624695 -0.366882 0.587463 1441914292 -0.360657 -0.624695 -0.366882 0.587463 1441914292 -0.360657 -0.624695 -0.366882 0.587463 1441914292 -0.359314 -0.626038 -0.364685 0.588257 1441914292 -0.359314 -0.626038 -0.364685 0.588257 1441914292 -0.359314 -0.626038 -0.364685 0.588257 1441914292 -0.359314 -0.626038 -0.364685 0.588257 1441914292 -0.359314 -0.626038 -0.364685 0.588257 1441914292 -0.359314 -0.626038 -0.364685 0.588257 1441914292 -0.359314 -0.626038 -0.364685 0.588257 1441914292 -0.358826 -0.626648 -0.362854 0.589050 1441914292 -0.358826 -0.626648 -0.362854 0.589050 1441914292 -0.358826 -0.626648 -0.362854 0.589050 1441914292 -0.358826 -0.626648 -0.362854 0.589050 1441914292 -0.358826 -0.626648 -0.362854 0.589050 1441914292 -0.358948 -0.627136 -0.362305 0.588806 1441914292 -0.358948 -0.627136 -0.362305 0.588806 1441914292 -0.358948 -0.627136 -0.362305 0.588806 1441914292 -0.358948 -0.627136 -0.362305 0.588806 1441914292 -0.358948 -0.627136 -0.362305 0.588806 1441914292 -0.359680 -0.626587 -0.363342 0.588257 1441914292 -0.359680 -0.626587 -0.363342 0.588257 1441914292 -0.359680 -0.626587 -0.363342 0.588257 1441914292 -0.359680 -0.626587 -0.363342 0.588257 1441914292 -0.359680 -0.626587 -0.363342 0.588257 1441914292 -0.359680 -0.626587 -0.363342 0.588257 1441914292 -0.361023 -0.625977 -0.364746 0.587158 1441914292 -0.361023 -0.625977 -0.364746 0.587158 1441914292 -0.361023 -0.625977 -0.364746 0.587158 1441914292 -0.362366 -0.624756 -0.366028 0.586853 1441914292 -0.362366 -0.624756 -0.366028 0.586853 1441914292 -0.362366 -0.624756 -0.366028 0.586853 1441914292 -0.362366 -0.624756 -0.366028 0.586853 1441914292 
-0.371094 -0.621460 -0.389771 0.569397 1441914294 -0.371094 -0.621460 -0.389771 0.569397 1441914294 -0.371094 -0.621460 -0.389771 0.569397 1441914294 -0.371094 -0.621460 -0.389771 0.569397 1441914294 -0.371094 -0.621460 -0.389771 0.569397 1441914294 -0.369812 -0.622681 -0.390198 0.568604 1441914294 -0.369812 -0.622681 -0.390198 0.568604 1441914294 -0.369812 -0.622681 -0.390198 0.568604 1441914294 -0.369812 -0.622681 -0.390198 0.568604 1441914294 -0.369812 -0.622681 -0.390198 0.568604 1441914294 -0.369812 -0.622681 -0.390198 0.568604 1441914294 -0.369202 -0.623657 -0.389587 0.568359 1441914294 -0.369202 -0.623657 -0.389587 0.568359 1441914294 -0.369202 -0.623657 -0.389587 0.568359 1441914294 -0.369202 -0.623657 -0.389587 0.568359 1441914294 -0.369202 -0.623657 -0.389587 0.568359 1441914294 -0.369202 -0.623657 -0.389587 0.568359 1441914294 -0.369202 -0.623657 -0.389587 0.568359 1441914294 -0.367920 -0.624207 -0.388306 0.569397 1441914294 -0.367920 -0.624207 -0.388306 0.569397 1441914294 -0.367920 -0.624207 -0.388306 0.569397 1441914294 -0.367920 -0.624207 -0.388306 0.569397 1441914294 -0.367920 -0.624207 -0.388306 0.569397 1441914294 -0.367920 -0.624207 -0.388306 0.569397 1441914294 -0.367676 -0.624695 -0.387695 0.569519 1441914294 -0.367676 -0.624695 -0.387695 0.569519 1441914294 -0.367676 -0.624695 -0.387695 0.569519 1441914294 -0.367676 -0.624695 -0.387695 0.569519 1441914294 -0.367676 -0.624695 -0.387695 0.569519 1441914294 -0.367676 -0.624695 -0.387695 0.569519 1441914294 -0.367676 -0.624695 -0.387695 0.569519 1441914294 -0.367737 -0.624756 -0.387085 0.569824 1441914294 -0.367737 -0.624756 -0.387085 0.569824 1441914294 -0.367737 -0.624756 -0.387085 0.569824 1441914294 -0.367737 -0.624756 -0.387085 0.569824 1441914294 -0.367737 -0.624756 -0.387085 0.569824 1441914294 -0.367737 -0.624756 -0.387085 0.569824 1441914294 -0.368652 -0.624329 -0.387390 0.569458 1441914294 -0.368652 -0.624329 -0.387390 0.569458 1441914295 -0.368652 -0.624329 -0.387390 0.569458 1441914295 -0.368652 -0.624329 -0.387390 0.569458 1441914295 -0.368652 -0.624329 -0.387390 0.569458 1441914295 -0.368652 -0.624329 -0.387390 0.569458 1441914295 -0.370361 -0.623108 -0.388306 0.569092 1441914295 -0.370361 -0.623108 -0.388306 0.569092 1441914295 -0.370361 -0.623108 -0.388306 0.569092 1441914295 -0.370361 -0.623108 -0.388306 0.569092 1441914295 -0.370361 -0.623108 -0.388306 0.569092 1441914295 -0.370361 -0.623108 -0.388306 0.569092 1441914295 -0.370361 -0.623108 -0.388306 0.569092 1441914295 -0.372620 -0.621277 -0.389404 0.568848 1441914295 -0.372620 -0.621277 -0.389404 0.568848 1441914295 -0.372620 -0.621277 -0.389404 0.568848 1441914295 -0.372620 -0.621277 -0.389404 0.568848 1441914295 -0.372620 -0.621277 -0.389404 0.568848 1441914295 -0.372620 -0.621277 -0.389404 0.568848 1441914295 -0.375366 -0.619019 -0.391113 0.568298 1441914295 -0.375366 -0.619019 -0.391113 0.568298 1441914295 -0.375366 -0.619019 -0.391113 0.568298 1441914295 -0.375366 -0.619019 -0.391113 0.568298 1441914295 -0.375366 -0.619019 -0.391113 0.568298 1441914295 -0.375366 -0.619019 -0.391113 0.568298 1441914295 -0.377808 -0.616455 -0.392639 0.568481 1441914295 -0.377808 -0.616455 -0.392639 0.568481 1441914295 -0.377808 -0.616455 -0.392639 0.568481 1441914295 -0.377808 -0.616455 -0.392639 0.568481 1441914295 -0.377808 -0.616455 -0.392639 0.568481 1441914295 -0.377808 -0.616455 -0.392639 0.568481 1441914295 -0.379333 -0.614807 -0.393372 0.568665 1441914295 -0.379333 -0.614807 -0.393372 0.568665 1441914295 -0.379333 -0.614807 -0.393372 0.568665 1441914295 -0.379333 -0.614807 -0.393372 0.568665 1441914295 -0.379333 -0.614807 -0.393372 0.568665 1441914295 -0.379333 -0.614807 -0.393372 0.568665 1441914295 -0.378906 -0.614380 -0.392456 0.570068 1441914295 -0.378906 -0.614380 -0.392456 0.570068 1441914295 -0.378906 -0.614380 -0.392456 0.570068 1441914295 -0.378906 -0.614380 -0.392456 0.570068 1441914295 -0.378906 -0.614380 -0.392456 0.570068 1441914295 -0.378906 -0.614380 -0.392456 0.570068 1441914295 -0.378906 -0.614380 -0.392456 0.570068 1441914295 -0.376221 -0.615723 -0.389526 0.572388 1441914295 -0.376221 -0.615723 -0.389526 0.572388 1441914295 -0.376221 -0.615723 -0.389526 0.572388 1441914295 -0.376221 -0.615723 -0.389526 0.572388 1441914295 -0.376221 -0.615723 -0.389526 0.572388 1441914295 -0.376221 -0.615723 -0.389526 0.572388 1441914295 -0.372803 -0.618042 -0.384888 0.575317 1441914295 -0.372803 -0.618042 -0.384888 0.575317 1441914295 -0.372803 -0.618042 -0.384888 0.575317 1441914295 -0.372803 -0.618042 -0.384888 0.575317 1441914295 -0.372803 -0.618042 -0.384888 0.575317 1441914295 -0.372803 -0.618042 -0.384888 0.575317 1441914295 -0.372803 -0.618042 -0.384888 0.575317 1441914295 -0.368530 -0.620667 -0.380737 0.578003 1441914295 -0.368530 -0.620667 -0.380737 0.578003 1441914295 -0.368530 -0.620667 -0.380737 0.578003 1441914295 -0.368530 -0.620667 -0.380737 0.578003 1441914295 -0.368530 -0.620667 -0.380737 0.578003 1441914295 -0.368530 -0.620667 -0.380737 0.578003 1441914295 -0.363525 -0.625000 -0.377258 0.578796 1441914295 -0.363525 -0.625000 -0.377258 0.578796 1441914295 -0.363525 -0.625000 -0.377258 0.578796 1441914295 -0.363525 -0.625000 -0.377258 0.578796 1441914295 -0.363525 -0.625000 -0.377258 0.578796 1441914295 -0.363525 -0.625000 -0.377258 0.578796 1441914295 -0.363525 -0.625000 -0.377258 0.578796 1441914295 -0.362366 -0.627258 -0.372986 0.579834 1441914295 -0.362366 -0.627258 -0.372986 0.579834 1441914295 -0.362366 -0.627258 -0.372986 0.579834 1441914295 -0.362366 -0.627258 -0.372986 0.579834 1441914295 -0.362366 -0.627258 -0.372986 0.579834 1441914295 -0.362366 -0.627258 -0.372986 0.579834 1441914295 -0.364197 -0.626343 -0.375000 0.578308 1441914295 -0.364197 -0.626343 -0.375000 0.578308 1441914295 -0.364197 -0.626343 -0.375000 0.578308 1441914295 -0.364197 -0.626343 -0.375000 0.578308 1441914295 -0.364197 -0.626343 -0.375000 0.578308 1441914295 -0.364197 -0.626343 -0.375000 0.578308 1441914295 -0.364197 -0.626343 -0.375000 0.578308 1441914295 -0.371033 -0.622253 -0.380005 0.575134 1441914295 -0.371033 -0.622253 -0.380005 0.575134 1441914295 -0.371033 -0.622253 -0.380005 0.575134 1441914295 -0.371033 -0.622253 -0.380005 0.575134 1441914295 -0.371033 -0.622253 -0.380005 0.575134 1441914295 -0.371033 -0.622253 -0.380005 0.575134 1441914295 -0.376465 -0.617920 -0.385498 0.572632 1441914295 -0.376465 -0.617920 -0.385498 0.572632 1441914295 -0.376465 -0.617920 -0.385498 0.572632 1441914295 -0.376465 -0.617920 -0.385498 0.572632 1441914295 -0.376465 -0.617920 -0.385498 0.572632 1441914295 -0.376465 -0.617920 -0.385498 0.572632 1441914295 -0.376465 -0.617920 -0.385498 0.572632 1441914295 -0.380981 -0.613525 -0.390137 0.571228 1441914295 -0.380981 -0.613525 -0.390137 0.571228 1441914295 -0.380981 -0.613525 -0.390137 0.571228 1441914295 -0.380981 -0.613525 -0.390137 0.571228 1441914295 -0.380981 -0.613525 -0.390137 0.571228 1441914295 -0.380981 -0.613525 -0.390137 0.571228 1441914295 -0.384583 -0.610229 -0.393311 0.570129 1441914295 -0.384583 -0.610229 -0.393311 0.570129 1441914295 -0.384583 -0.610229 -0.393311 0.570129 1441914295 -0.384583 -0.610229 -0.393311 0.570129 1441914295 -0.384583 -0.610229 -0.393311 0.570129 1441914295 -0.385742 -0.608887 -0.395142 0.569519 1441914295 -0.385742 -0.608887 -0.395142 0.569519 1441914295 -0.385742 -0.608887 -0.395142 0.569519 1441914295 -0.385742 -0.608887 -0.395142 0.569519 1441914295 -0.385742 -0.608887 -0.395142 0.569519 1441914295 -0.385742 -0.608887 -0.395142 0.569519 1441914295 -0.385742 -0.608887 -0.395142 0.569519 1441914295 -0.384338 -0.609131 -0.394836 0.570435 1441914295 -0.384338 -0.609131 -0.394836 0.570435 1441914295 -0.384338 -0.609131 -0.394836 0.570435 1441914295 -0.384338 -0.609131 -0.394836 0.570435 1441914295 -0.384338 -0.609131 -0.394836 0.570435 1441914296 -0.384338 -0.609131 -0.394836 0.570435 1441914296 -0.381653 -0.611328 -0.392212 0.571716 1441914296 -0.381653 -0.611328 -0.392212 0.571716 1441914296 -0.381653 -0.611328 -0.392212 0.571716 1441914296 -0.381653 -0.611328 -0.392212 0.571716 1441914296 -0.381653 -0.611328 -0.392212 0.571716 1441914296 -0.381653 -0.611328 -0.392212 0.571716 1441914296 -0.379333 -0.613464 -0.388550 0.573425 1441914296 -0.379333 -0.613464 -0.388550 0.573425 1441914296 -0.379333 -0.613464 -0.388550 0.573425 1441914296 -0.379333 -0.613464 -0.388550 0.573425 1441914296 -0.379333 -0.613464 -0.388550 0.573425 1441914296 -0.379333 -0.613464 -0.388550 0.573425 1441914296 -0.377014 -0.616272 -0.385071 0.574280 1441914296 -0.377014 -0.616272 -0.385071 0.574280 1441914296 -0.377014 -0.616272 -0.385071 0.574280 1441914296 -0.377014 -0.616272 -0.385071 0.574280 1441914296 -0.377014 -0.616272 -0.385071 0.574280 1441914296 -0.377014 -0.616272 -0.385071 0.574280 1441914296 -0.374512 -0.618774 -0.382690 0.574829 1441914296 -0.374512 -0.618774 -0.382690 0.574829 1441914296 -0.374512 -0.618774 -0.382690 0.574829 1441914296 -0.374512 -0.618774 -0.382690 0.574829 1441914296 -0.374512 -0.618774 -0.382690 0.574829 1441914296 -0.374512 -0.618774 -0.382690 0.574829 1441914296 -0.372742 -0.620789 -0.381714 0.574524 1441914296 -0.372742 -0.620789 -0.381714 0.574524 1441914296 -0.372742 -0.620789 -0.381714 0.574524 1441914296 -0.372742 -0.620789 -0.381714 0.574524 1441914296 -0.372742 -0.620789 -0.381714 0.574524 1441914296 -0.372742 -0.620789 -0.381714 0.574524 1441914296 -0.372742 -0.620789 -0.381714 0.574524 1441914296 -0.372559 -0.620911 -0.382080 0.574219 1441914296 -0.372559 -0.620911 -0.382080 0.574219 1441914296 -0.372559 -0.620911 -0.382080 0.574219 1441914296 -0.372559 -0.620911 -0.382080 0.574219 1441914296 -0.372559 -0.620911 -0.382080 0.574219 1441914296 -0.372559 -0.620911 -0.382080 0.574219 1441914296 -0.372803 -0.621094 -0.383240 0.573120 1441914296 -0.372803 -0.621094 -0.383240 0.573120 1441914296 -0.372803 -0.621094 -0.383240 0.573120 1441914296 -0.372803 -0.621094 -0.383240 0.573120 1441914296 -0.372803 -0.621094 -0.383240 0.573120 1441914296 -0.372803 -0.621094 -0.383240 0.573120 1441914296 -0.372803 -0.621094 -0.383240 0.573120 1441914296 -0.372681 -0.621094 -0.384766 0.572205 1441914296 -0.372681 -0.621094 -0.384766 0.572205 1441914296 -0.372681 -0.621094 -0.384766 0.572205 1441914296 -0.372681 -0.621094 -0.384766 0.572205 1441914296 -0.372681 -0.621094 -0.384766 0.572205 1441914296 -0.372681 -0.621094 -0.384766 0.572205 1441914296 -0.372009 -0.621338 -0.385620 0.571716 1441914296 -0.372009 -0.621338 -0.385620 0.571716 1441914296 -0.372009 -0.621338 -0.385620 0.571716 1441914296 -0.372009 -0.621338 -0.385620 0.571716 1441914296 -0.372009 -0.621338 -0.385620 0.571716 1441914296 -0.372009 -0.621338 -0.385620 0.571716 1441914296 -0.372009 -0.621338 -0.385620 0.571716 1441914296 -0.370239 -0.622192 -0.385315 0.572205 1441914296 -0.370239 -0.622192 -0.385315 0.572205 1441914296 -0.370239 -0.622192 -0.385315 0.572205 1441914296 -0.370239 -0.622192 -0.385315 0.572205 1441914296 -0.370239 -0.622192 -0.385315 0.572205 1441914296 -0.370239 -0.622192 -0.385315 0.572205 1441914296 -0.366333 -0.624817 -0.383972 0.572693 1441914296 -0.366333 -0.624817 -0.383972 0.572693 1441914296 -0.366333 -0.624817 -0.383972 0.572693 1441914296 -0.366333 -0.624817 -0.383972 0.572693 1441914296 -0.366333 -0.624817 -0.383972 0.572693 1441914296 -0.366333 -0.624817 -0.383972 0.572693 1441914296 -0.359680 -0.628845 -0.379150 0.575684 1441914296 -0.359680 -0.628845 -0.379150 0.575684 1441914296 -0.359680 -0.628845 -0.379150 0.575684 1441914296 -0.359680 -0.628845 -0.379150 0.575684 1441914296 -0.359680 -0.628845 -0.379150 0.575684 1441914296 -0.359680 -0.628845 -0.379150 0.575684 1441914296 -0.359680 -0.628845 -0.379150 0.575684 1441914296 -0.354614 -0.632996 -0.374023 0.577637 1441914296 -0.354614 -0.632996 -0.374023 0.577637 1441914296 -0.354614 -0.632996 -0.374023 0.577637 1441914296 -0.354614 -0.632996 -0.374023 0.577637 1441914296 -0.354614 -0.632996 -0.374023 0.577637 1441914296 -0.354614 -0.632996 -0.374023 0.577637 1441914296 -0.353516 -0.635437 -0.371826 0.577087 1441914296 -0.353516 -0.635437 -0.371826 0.577087 1441914296 -0.353516 -0.635437 -0.371826 0.577087 1441914296 -0.353516 -0.635437 -0.371826 0.577087 1441914296 -0.353516 -0.635437 -0.371826 0.577087 1441914296 -0.353516 -0.635437 -0.371826 0.577087 1441914296 -0.353516 -0.635437 -0.371826 0.577087 1441914296 -0.354736 -0.635803 -0.372742 0.575378 1441914296 -0.354736 -0.635803 -0.372742 0.575378 1441914296 -0.354736 -0.635803 -0.372742 0.575378 1441914296 -0.354736 -0.635803 -0.372742 0.575378 1441914296 -0.354736 -0.635803 -0.372742 0.575378 1441914296 -0.354736 -0.635803 -0.372742 0.575378 1441914296 -0.358521 -0.634155 -0.375916 0.572754 1441914296 -0.358521 -0.634155 -0.375916 0.572754 1441914296 -0.358521 -0.634155 -0.375916 0.572754 1441914296 -0.358521 -0.634155 -0.375916 0.572754 1441914296 -0.358521 -0.634155 -0.375916 0.572754 1441914296 -0.358521 -0.634155 -0.375916 0.572754 1441914296 -0.362976 -0.630737 -0.381226 0.570190 1441914296 -0.362976 -0.630737 -0.381226 0.570190 1441914296 -0.362976 -0.630737 -0.381226 0.570190 1441914296 -0.362976 -0.630737 -0.381226 0.570190 1441914296 -0.362976 -0.630737 -0.381226 0.570190 1441914296 -0.362976 -0.630737 -0.381226 0.570190 1441914296 -0.367859 -0.626770 -0.387024 0.567566 1441914296 -0.367859 -0.626770 -0.387024 0.567566 1441914296 -0.367859 -0.626770 -0.387024 0.567566 1441914296 -0.367859 -0.626770 -0.387024 0.567566 1441914296 -0.367859 -0.626770 -0.387024 0.567566 1441914296 -0.367859 -0.626770 -0.387024 0.567566 1441914297 -0.372131 -0.622864 -0.391846 0.565735 1441914297 -0.372131 -0.622864 -0.391846 0.565735 1441914297 -0.372131 -0.622864 -0.391846 0.565735 1441914297 -0.372131 -0.622864 -0.391846 0.565735 1441914297 -0.372131 -0.622864 -0.391846 0.565735 1441914297 -0.372131 -0.622864 -0.391846 0.565735 1441914297 -0.374695 -0.619751 -0.395386 0.565063 1441914297 -0.374695 -0.619751 -0.395386 0.565063 1441914297 -0.374695 -0.619751 -0.395386 0.565063 1441914297 -0.374695 -0.619751 -0.395386 0.565063 1441914297 -0.374695 -0.619751 -0.395386 0.565063 1441914297 -0.374695 -0.619751 -0.395386 0.565063 1441914297 -0.374695 -0.619751 -0.395386 0.565063 1441914297 -0.375977 -0.617920 -0.397644 0.564514 1441914297 -0.375977 -0.617920 -0.397644 0.564514 1441914297 -0.375977 -0.617920 -0.397644 0.564514 1441914297 -0.375977 -0.617920 -0.397644 0.564514 1441914297 -0.375977 -0.617920 -0.397644 0.564514 1441914297 -0.375977 -0.617920 -0.397644 0.564514 1441914297 -0.377136 -0.616821 -0.398071 0.564697 1441914297 -0.377136 -0.616821 -0.398071 0.564697 1441914297 -0.377136 -0.616821 -0.398071 0.564697 1441914297 -0.377136 -0.616821 -0.398071 0.564697 1441914297 -0.377136 -0.616821 -0.398071 0.564697 1441914297 -0.377136 -0.616821 -0.398071 0.564697 1441914297 -0.376465 -0.616577 -0.396973 0.566223 1441914297 -0.376465 -0.616577 -0.396973 0.566223 1441914297 -0.376465 -0.616577 -0.396973 0.566223 1441914297 -0.376465 -0.616577 -0.396973 0.566223 1441914297 -0.376465 -0.616577 -0.396973 0.566223 1441914297 -0.376465 -0.616577 -0.396973 0.566223 1441914297 -0.376465 -0.616577 -0.396973 0.566223 1441914297 -0.375000 -0.617615 -0.394409 0.567749 1441914297 -0.375000 -0.617615 -0.394409 0.567749 1441914297 -0.375000 -0.617615 -0.394409 0.567749 1441914297 -0.375000 -0.617615 -0.394409 0.567749 1441914297 -0.375000 -0.617615 -0.394409 0.567749 1441914297 -0.375000 -0.617615 -0.394409 0.567749 1441914297 -0.373291 -0.618835 -0.391296 0.569763 1441914297 -0.373291 -0.618835 -0.391296 0.569763 1441914297 -0.373291 -0.618835 -0.391296 0.569763 1441914297 -0.373291 -0.618835 -0.391296 0.569763 1441914297 -0.373291 -0.618835 -0.391296 0.569763 1441914297 -0.373291 -0.618835 -0.391296 0.569763 1441914297 -0.371582 -0.619873 -0.388855 0.571411 1441914297 -0.371582 -0.619873 -0.388855 0.571411 1441914297 -0.371582 -0.619873 -0.388855 0.571411 1441914297 -0.371582 -0.619873 -0.388855 0.571411 1441914297 -0.371582 -0.619873 -0.388855 0.571411 1441914297 -0.370667 -0.620361 -0.387146 0.572632 1441914297 -0.370667 -0.620361 -0.387146 0.572632 1441914297 -0.370667 -0.620361 -0.387146 0.572632 1441914297 -0.370667 -0.620361 -0.387146 0.572632 1441914297 -0.370667 -0.620361 -0.387146 0.572632 1441914297 -0.370667 -0.620361 -0.387146 0.572632 1441914297 -0.370667 -0.620361 -0.387146 0.572632 1441914297 -0.370728 -0.620300 -0.386719 0.572998 1441914297 -0.370728 -0.620300 -0.386719 0.572998 1441914297 -0.370728 -0.620300 -0.386719 0.572998 1441914297 -0.370728 -0.620300 -0.386719 0.572998 1441914297 -0.370728 -0.620300 -0.386719 0.572998 1441914297 -0.370728 -0.620300 -0.386719 0.572998 1441914297 -0.371704 -0.619202 -0.386475 0.573669 1441914297 -0.371704 -0.619202 -0.386475 0.573669 1441914297 -0.371704 -0.619202 -0.386475 0.573669 1441914297 -0.371704 -0.619202 -0.386475 0.573669 1441914297 -0.371704 -0.619202 -0.386475 0.573669 1441914297 -0.371704 -0.619202 -0.386475 0.573669 1441914297 -0.372070 -0.618408 -0.386047 0.574585 1441914297 -0.372070 -0.618408 -0.386047 0.574585 1441914297 -0.372070 -0.618408 -0.386047 0.574585 1441914297 -0.372070 -0.618408 -0.386047 0.574585 1441914297 -0.372070 -0.618408 -0.386047 0.574585 1441914297 -0.372070 -0.618408 -0.386047 0.574585 1441914297 -0.370605 -0.619263 -0.384888 0.575439 1441914297 -0.370605 -0.619263 -0.384888 0.575439 1441914297 -0.370605 -0.619263 -0.384888 0.575439 1441914297 -0.370605 -0.619263 -0.384888 0.575439 1441914297 -0.370605 -0.619263 -0.384888 0.575439 1441914297 -0.370605 -0.619263 -0.384888 0.575439 1441914297 -0.370605 -0.619263 -0.384888 0.575439 1441914297 -0.367249 -0.621216 -0.381470 0.577759 1441914297 -0.367249 -0.621216 -0.381470 0.577759 1441914297 -0.367249 -0.621216 -0.381470 0.577759 1441914297 -0.367249 -0.621216 -0.381470 0.577759 1441914297 -0.367249 -0.621216 -0.381470 0.577759 1441914297 -0.367249 -0.621216 -0.381470 0.577759 1441914297 -0.363342 -0.623840 -0.377502 0.579956 1441914297 -0.363342 -0.623840 -0.377502 0.579956 1441914297 -0.363342 -0.623840 -0.377502 0.579956 1441914297 -0.363342 -0.623840 -0.377502 0.579956 1441914297 -0.363342 -0.623840 -0.377502 0.579956 1441914297 -0.363342 -0.623840 -0.377502 0.579956 1441914297 -0.359680 -0.626587 -0.373474 0.581848 1441914297 -0.359680 -0.626587 -0.373474 0.581848 1441914297 -0.359680 -0.626587 -0.373474 0.581848 1441914297 -0.359680 -0.626587 -0.373474 0.581848 1441914297 -0.359680 -0.626587 -0.373474 0.581848 1441914297 -0.359680 -0.626587 -0.373474 0.581848 1441914297 -0.359680 -0.626587 -0.373474 0.581848 1441914297 -0.356384 -0.629150 -0.370667 0.582947 1441914297 -0.356384 -0.629150 -0.370667 0.582947 1441914297 -0.356384 -0.629150 -0.370667 0.582947 1441914297 -0.356384 -0.629150 -0.370667 0.582947 1441914297 -0.356384 -0.629150 -0.370667 0.582947 1441914297 -0.356384 -0.629150 -0.370667 0.582947 1441914297 -0.355103 -0.631775 -0.368042 0.582520 1441914297 -0.355103 -0.631775 -0.368042 0.582520 1441914297 -0.355103 -0.631775 -0.368042 0.582520 1441914297 -0.355103 -0.631775 -0.368042 0.582520 1441914297 -0.355103 -0.631775 -0.368042 0.582520 1441914297 -0.355103 -0.631775 -0.368042 0.582520 1441914297 -0.355103 -0.631775 -0.368042 0.582520 1441914298 -0.355835 -0.631836 -0.366943 0.582703 1441914298 -0.355835 -0.631836 -0.366943 0.582703 1441914298 -0.355835 -0.631836 -0.366943 0.582703 1441914298 -0.355835 -0.631836 -0.366943 0.582703 1441914298 -0.355835 -0.631836 -0.366943 0.582703 1441914298 -0.355835 -0.631836 -0.366943 0.582703 1441914298 -0.357666 -0.630676 -0.369507 0.581238 1441914298 -0.357666 -0.630676 -0.369507 0.581238 1441914298 -0.357666 -0.630676 -0.369507 0.581238 1441914298 -0.357666 -0.630676 -0.369507 0.581238 1441914298 -0.357666 -0.630676 -0.369507 0.581238 1441914298 -0.357666 -0.630676 -0.369507 0.581238 1441914298 -0.362366 -0.627380 -0.373413 0.579346 1441914298 -0.362366 -0.627380 -0.373413 0.579346 1441914298 -0.362366 -0.627380 -0.373413 0.579346 1441914298 -0.362366 -0.627380 -0.373413 0.579346 1441914298 -0.362366 -0.627380 -0.373413 0.579346 1441914298 -0.362366 -0.627380 -0.373413 0.579346 1441914298 -0.362366 -0.627380 -0.373413 0.579346 1441914298 -0.366333 -0.624207 -0.377808 0.577454 1441914298 -0.366333 -0.624207 -0.377808 0.577454 1441914298 -0.366333 -0.624207 -0.377808 0.577454 1441914298 -0.366333 -0.624207 -0.377808 0.577454 1441914298 -0.366333 -0.624207 -0.377808 0.577454 1441914298 -0.366333 -0.624207 -0.377808 0.577454 1441914298 -0.370056 -0.620850 -0.381409 0.576355 1441914298 -0.370056 -0.620850 -0.381409 0.576355 1441914298 -0.370056 -0.620850 -0.381409 0.576355 1441914298 -0.370056 -0.620850 -0.381409 0.576355 1441914298 -0.370056 -0.620850 -0.381409 0.576355 1441914298 -0.370056 -0.620850 -0.381409 0.576355 1441914298 -0.372375 -0.618408 -0.384033 0.575684 1441914298 -0.372375 -0.618408 -0.384033 0.575684 1441914298 -0.372375 -0.618408 -0.384033 0.575684 1441914298 -0.372375 -0.618408 -0.384033 0.575684 1441914298 -0.372375 -0.618408 -0.384033 0.575684 1441914298 -0.372375 -0.618408 -0.384033 0.575684 1441914298 -0.372375 -0.618408 -0.384033 0.575684 1441914298 -0.373779 -0.616760 -0.385498 0.575623 1441914298 -0.373779 -0.616760 -0.385498 0.575623 1441914298 -0.373779 -0.616760 -0.385498 0.575623 1441914298 -0.373779 -0.616760 -0.385498 0.575623 1441914298 -0.373779 -0.616760 -0.385498 0.575623 1441914298 -0.373779 -0.616760 -0.385498 0.575623 1441914298 -0.373962 -0.616028 -0.385254 0.576416 1441914298 -0.373962 -0.616028 -0.385254 0.576416 1441914298 -0.373962 -0.616028 -0.385254 0.576416 1441914298 -0.373962 -0.616028 -0.385254 0.576416 1441914298 -0.373962 -0.616028 -0.385254 0.576416 1441914298 -0.373962 -0.616028 -0.385254 0.576416 1441914298 -0.372803 -0.617065 -0.383179 0.577515 1441914298 -0.372803 -0.617065 -0.383179 0.577515 1441914298 -0.372803 -0.617065 -0.383179 0.577515 1441914298 -0.372803 -0.617065 -0.383179 0.577515 1441914298 -0.372803 -0.617065 -0.383179 0.577515 1441914298 -0.372803 -0.617065 -0.383179 0.577515 1441914298 -0.372803 -0.617065 -0.383179 0.577515 1441914298 -0.371643 -0.617981 -0.381104 0.578674 1441914298 -0.371643 -0.617981 -0.381104 0.578674 1441914298 -0.371643 -0.617981 -0.381104 0.578674 1441914298 -0.371643 -0.617981 -0.381104 0.578674 1441914298 -0.371643 -0.617981 -0.381104 0.578674 1441914298 -0.371643 -0.617981 -0.381104 0.578674 1441914298 -0.371643 -0.617981 -0.381104 0.578674 1441914298 -0.371216 -0.618408 -0.380005 0.579163 1441914298 -0.371216 -0.618408 -0.380005 0.579163 1441914298 -0.371216 -0.618408 -0.380005 0.579163 1441914298 -0.371216 -0.618408 -0.380005 0.579163 1441914298 -0.371216 -0.618408 -0.380005 0.579163 1441914298 -0.371216 -0.618408 -0.380005 0.579163 1441914298 -0.371582 -0.618835 -0.379761 0.578613 1441914298 -0.371582 -0.618835 -0.379761 0.578613 1441914298 -0.371582 -0.618835 -0.379761 0.578613 1441914298 -0.371582 -0.618835 -0.379761 0.578613 1441914298 -0.371582 -0.618835 -0.379761 0.578613 1441914298 -0.371582 -0.618835 -0.379761 0.578613 1441914298 -0.372375 -0.617798 -0.380371 0.578796 1441914298 -0.372375 -0.617798 -0.380371 0.578796 1441914298 -0.372375 -0.617798 -0.380371 0.578796 1441914298 -0.372375 -0.617798 -0.380371 0.578796 1441914298 -0.372375 -0.617798 -0.380371 0.578796 1441914298 -0.372375 -0.617798 -0.380371 0.578796 1441914298 -0.372375 -0.617798 -0.380371 0.578796 1441914298 -0.373596 -0.616638 -0.381104 0.578735 1441914298 -0.373596 -0.616638 -0.381104 0.578735 1441914298 -0.373596 -0.616638 -0.381104 0.578735 1441914298 -0.373596 -0.616638 -0.381104 0.578735 1441914298 -0.373596 -0.616638 -0.381104 0.578735 1441914298 -0.373596 -0.616638 -0.381104 0.578735 1441914298 -0.374634 -0.615845 -0.381653 0.578552 1441914298 -0.374634 -0.615845 -0.381653 0.578552 1441914298 -0.374634 -0.615845 -0.381653 0.578552 1441914298 -0.374634 -0.615845 -0.381653 0.578552 1441914298 -0.374634 -0.615845 -0.381653 0.578552 1441914298 -0.374634 -0.615845 -0.381653 0.578552 1441914298 -0.374634 -0.615845 -0.381653 0.578552 1441914298 -0.374817 -0.615479 -0.381531 0.578918 1441914298 -0.374817 -0.615479 -0.381531 0.578918 1441914298 -0.374817 -0.615479 -0.381531 0.578918 1441914298 -0.374817 -0.615479 -0.381531 0.578918 1441914298 -0.374817 -0.615479 -0.381531 0.578918 1441914298 -0.374817 -0.615479 -0.381531 0.578918 1441914298 -0.373291 -0.616516 -0.380676 0.579407 1441914298 -0.373291 -0.616516 -0.380676 0.579407 1441914298 -0.373291 -0.616516 -0.380676 0.579407 1441914298 -0.373291 -0.616516 -0.380676 0.579407 1441914298 -0.373291 -0.616516 -0.380676 0.579407 1441914298 -0.373291 -0.616516 -0.380676 0.579407 1441914298 -0.373291 -0.616516 -0.380676 0.579407 1441914298 -0.371033 -0.618286 -0.379150 0.580017 1441914298 -0.371033 -0.618286 -0.379150 0.580017 1441914298 -0.371033 -0.618286 -0.379150 0.580017 1441914298 -0.371033 -0.618286 -0.379150 0.580017 1441914298 -0.371033 -0.618286 -0.379150 0.580017 1441914298 -0.371033 -0.618286 -0.379150 0.580017 1441914298 -0.366699 -0.620789 -0.376648 0.581665 1441914299 -0.366699 -0.620789 -0.376648 0.581665 1441914299 -0.366699 -0.620789 -0.376648 0.581665 1441914299 -0.366699 -0.620789 -0.376648 0.581665 1441914299 -0.366699 -0.620789 -0.376648 0.581665 1441914299 -0.366699 -0.620789 -0.376648 0.581665 1441914299 -0.363220 -0.624268 -0.374084 0.581787 1441914299 -0.363220 -0.624268 -0.374084 0.581787 1441914299 -0.363220 -0.624268 -0.374084 0.581787 1441914299 -0.363220 -0.624268 -0.374084 0.581787 1441914299 -0.363220 -0.624268 -0.374084 0.581787 1441914299 -0.363220 -0.624268 -0.374084 0.581787 1441914299 -0.363220 -0.624268 -0.374084 0.581787 1441914299 -0.360229 -0.627991 -0.372314 0.580750 1441914299 -0.360229 -0.627991 -0.372314 0.580750 1441914299 -0.360229 -0.627991 -0.372314 0.580750 1441914299 -0.360229 -0.627991 -0.372314 0.580750 1441914299 -0.360229 -0.627991 -0.372314 0.580750 1441914299 -0.360229 -0.627991 -0.372314 0.580750 1441914299 -0.360046 -0.629883 -0.373230 0.578186 1441914299 -0.360046 -0.629883 -0.373230 0.578186 1441914299 -0.360046 -0.629883 -0.373230 0.578186 1441914299 -0.360046 -0.629883 -0.373230 0.578186 1441914299 -0.360046 -0.629883 -0.373230 0.578186 1441914299 -0.360046 -0.629883 -0.373230 0.578186 1441914299 -0.360046 -0.629883 -0.373230 0.578186 1441914299 -0.362793 -0.628601 -0.376953 0.575500 1441914299 -0.362793 -0.628601 -0.376953 0.575500 1441914299 -0.362793 -0.628601 -0.376953 0.575500 1441914299 -0.362793 -0.628601 -0.376953 0.575500 1441914299 -0.362793 -0.628601 -0.376953 0.575500 1441914299 -0.362793 -0.628601 -0.376953 0.575500 1441914299 -0.367004 -0.625671 -0.382324 0.572449 1441914299 -0.367004 -0.625671 -0.382324 0.572449 1441914299 -0.367004 -0.625671 -0.382324 0.572449 1441914299 -0.367004 -0.625671 -0.382324 0.572449 1441914299 -0.367004 -0.625671 -0.382324 0.572449 1441914299 -0.367004 -0.625671 -0.382324 0.572449 1441914299 -0.367004 -0.625671 -0.382324 0.572449 1441914299 -0.370422 -0.623230 -0.387878 0.569153 1441914299 -0.370422 -0.623230 -0.387878 0.569153 1441914299 -0.370422 -0.623230 -0.387878 0.569153 1441914299 -0.370422 -0.623230 -0.387878 0.569153 1441914299 -0.370422 -0.623230 -0.387878 0.569153 1441914299 -0.370422 -0.623230 -0.387878 0.569153 1441914299 -0.373291 -0.621155 -0.392456 0.566467 1441914299 -0.373291 -0.621155 -0.392456 0.566467 1441914299 -0.373291 -0.621155 -0.392456 0.566467 1441914299 -0.373291 -0.621155 -0.392456 0.566467 1441914299 -0.373291 -0.621155 -0.392456 0.566467 1441914299 -0.373291 -0.621155 -0.392456 0.566467 1441914299 -0.375061 -0.619446 -0.395935 0.564697 1441914299 -0.375061 -0.619446 -0.395935 0.564697 1441914299 -0.375061 -0.619446 -0.395935 0.564697 1441914299 -0.375061 -0.619446 -0.395935 0.564697 1441914299 -0.375061 -0.619446 -0.395935 0.564697 1441914299 -0.375061 -0.619446 -0.395935 0.564697 1441914299 -0.375061 -0.619446 -0.395935 0.564697 1441914299 -0.376770 -0.618469 -0.398071 0.563171 1441914299 -0.376770 -0.618469 -0.398071 0.563171 1441914299 -0.376770 -0.618469 -0.398071 0.563171 1441914299 -0.376770 -0.618469 -0.398071 0.563171 1441914299 -0.376770 -0.618469 -0.398071 0.563171 1441914299 -0.376770 -0.618469 -0.398071 0.563171 1441914299 -0.377197 -0.618164 -0.398010 0.563171 1441914299 -0.377197 -0.618164 -0.398010 0.563171 1441914299 -0.377197 -0.618164 -0.398010 0.563171 1441914299 -0.377197 -0.618164 -0.398010 0.563171 1441914299 -0.377197 -0.618164 -0.398010 0.563171 1441914299 -0.377197 -0.618164 -0.398010 0.563171 1441914299 -0.375854 -0.619568 -0.396729 0.563477 1441914299 -0.375854 -0.619568 -0.396729 0.563477 1441914299 -0.375854 -0.619568 -0.396729 0.563477 1441914299 -0.375854 -0.619568 -0.396729 0.563477 1441914299 -0.375854 -0.619568 -0.396729 0.563477 1441914299 -0.375854 -0.619568 -0.396729 0.563477 1441914299 -0.375000 -0.620300 -0.395020 0.564453 1441914299 -0.375000 -0.620300 -0.395020 0.564453 1441914299 -0.375000 -0.620300 -0.395020 0.564453 1441914299 -0.375000 -0.620300 -0.395020 0.564453 1441914299 -0.375000 -0.620300 -0.395020 0.564453 1441914299 -0.375000 -0.620300 -0.395020 0.564453 1441914299 -0.374329 -0.621338 -0.393066 0.565125 1441914299 -0.374329 -0.621338 -0.393066 0.565125 1441914299 -0.374329 -0.621338 -0.393066 0.565125 1441914299 -0.374329 -0.621338 -0.393066 0.565125 1441914299 -0.374329 -0.621338 -0.393066 0.565125 1441914299 -0.374329 -0.621338 -0.393066 0.565125 1441914299 -0.374329 -0.621338 -0.393066 0.565125 1441914299 -0.373474 -0.622192 -0.391663 0.565674 1441914299 -0.373474 -0.622192 -0.391663 0.565674 1441914299 -0.373474 -0.622192 -0.391663 0.565674 1441914299 -0.373474 -0.622192 -0.391663 0.565674 1441914299 -0.373474 -0.622192 -0.391663 0.565674 1441914299 -0.373474 -0.622192 -0.391663 0.565674 1441914299 -0.373291 -0.622437 -0.391052 0.565979 1441914299 -0.373291 -0.622437 -0.391052 0.565979 1441914299 -0.373291 -0.622437 -0.391052 0.565979 1441914299 -0.373291 -0.622437 -0.391052 0.565979 1441914299 -0.373291 -0.622437 -0.391052 0.565979 1441914299 -0.373291 -0.622437 -0.391052 0.565979 1441914299 -0.373291 -0.622437 -0.391052 0.565979 1441914299 -0.373718 -0.622131 -0.391235 0.565918 1441914299 -0.373718 -0.622131 -0.391235 0.565918 1441914299 -0.373718 -0.622131 -0.391235 0.565918 1441914299 -0.373718 -0.622131 -0.391235 0.565918 1441914299 -0.373718 -0.622131 -0.391235 0.565918 1441914299 -0.373718 -0.622131 -0.391235 0.565918 1441914299 -0.374146 -0.621704 -0.391418 0.565979 1441914299 -0.374146 -0.621704 -0.391418 0.565979 1441914299 -0.374146 -0.621704 -0.391418 0.565979 1441914299 -0.374146 -0.621704 -0.391418 0.565979 1441914299 -0.374146 -0.621704 -0.391418 0.565979 1441914299 -0.374146 -0.621704 -0.391418 0.565979 1441914299 -0.373840 -0.621399 -0.391235 0.566589 1441914299 -0.373840 -0.621399 -0.391235 0.566589 1441914299 -0.373840 -0.621399 -0.391235 0.566589 1441914300 -0.373840 -0.621399 -0.391235 0.566589 1441914300 -0.373840 -0.621399 -0.391235 0.566589 1441914300 -0.373840 -0.621399 -0.391235 0.566589 1441914300 -0.373840 -0.621399 -0.391235 0.566589 1441914300 -0.373657 -0.621582 -0.390259 0.567261 1441914300 -0.373657 -0.621582 -0.390259 0.567261 1441914300 -0.373657 -0.621582 -0.390259 0.567261 1441914300 -0.373657 -0.621582 -0.390259 0.567261 1441914300 -0.373657 -0.621582 -0.390259 0.567261 1441914300 -0.373657 -0.621582 -0.390259 0.567261 1441914300 -0.372925 -0.621887 -0.388489 0.568604 1441914300 -0.372925 -0.621887 -0.388489 0.568604 1441914300 -0.372925 -0.621887 -0.388489 0.568604 1441914300 -0.372925 -0.621887 -0.388489 0.568604 1441914300 -0.372925 -0.621887 -0.388489 0.568604 1441914300 -0.372925 -0.621887 -0.388489 0.568604 1441914300 
-0.371521 -0.619934 -0.379639 0.577576 1441914301 -0.371521 -0.619934 -0.379639 0.577576 1441914301 -0.368896 -0.623413 -0.377747 0.576721 1441914301 -0.368896 -0.623413 -0.377747 0.576721 1441914301 -0.368896 -0.623413 -0.377747 0.576721 1441914301 -0.368896 -0.623413 -0.377747 0.576721 1441914301 -0.368896 -0.623413 -0.377747 0.576721 1441914301 -0.368896 -0.623413 -0.377747 0.576721 1441914301 -0.367432 -0.625488 -0.374634 0.577454 1441914301 -0.367432 -0.625488 -0.374634 0.577454 1441914301 -0.367432 -0.625488 -0.374634 0.577454 1441914301 -0.367432 -0.625488 -0.374634 0.577454 1441914301 -0.367432 -0.625488 -0.374634 0.577454 1441914301 -0.367432 -0.625488 -0.374634 0.577454 1441914301 -0.367432 -0.625488 -0.374634 0.577454 1441914301 -0.365906 -0.627563 -0.372925 0.577271 1441914301 -0.365906 -0.627563 -0.372925 0.577271 1441914301 -0.365906 -0.627563 -0.372925 0.577271 1441914301 -0.365906 -0.627563 -0.372925 0.577271 1441914302 -0.365906 -0.627563 -0.372925 0.577271 1441914302 -0.365906 -0.627563 -0.372925 0.577271 1441914302 -0.364807 -0.628235 -0.372681 0.577332 1441914302 -0.364807 -0.628235 -0.372681 0.577332 1441914302 -0.364807 -0.628235 -0.372681 0.577332 1441914302 -0.364807 -0.628235 -0.372681 0.577332 1441914302 -0.364807 -0.628235 -0.372681 0.577332 1441914302 -0.364807 -0.628235 -0.372681 0.577332 1441914302 -0.364380 -0.628357 -0.374023 0.576660 1441914302 -0.364380 -0.628357 -0.374023 0.576660 1441914302 -0.364380 -0.628357 -0.374023 0.576660 1441914302 -0.364380 -0.628357 -0.374023 0.576660 1441914302 -0.364380 -0.628357 -0.374023 0.576660 1441914302 -0.364380 -0.628357 -0.374023 0.576660 1441914302 -0.364380 -0.628357 -0.374023 0.576660 1441914302 -0.364929 -0.628113 -0.376587 0.574890 1441914302 -0.364929 -0.628113 -0.376587 0.574890 1441914302 -0.364929 -0.628113 -0.376587 0.574890 1441914302 -0.364929 -0.628113 -0.376587 0.574890 1441914302 -0.364929 -0.628113 -0.376587 0.574890 1441914302 -0.364929 -0.628113 -0.376587 0.574890 1441914302 -0.366760 -0.626953 -0.379578 0.573059 1441914302 -0.366760 -0.626953 -0.379578 0.573059 1441914302 -0.366760 -0.626953 -0.379578 0.573059 1441914302 -0.366760 -0.626953 -0.379578 0.573059 1441914302 -0.366760 -0.626953 -0.379578 0.573059 1441914302 -0.366760 -0.626953 -0.379578 0.573059 1441914302 -0.369385 -0.624573 -0.381470 0.572754 1441914302 -0.369385 -0.624573 -0.381470 0.572754 1441914302 -0.369385 -0.624573 -0.381470 0.572754 1441914302 -0.369385 -0.624573 -0.381470 0.572754 1441914302 -0.369385 -0.624573 -0.381470 0.572754 1441914302 -0.370850 -0.622375 -0.382813 0.573242 1441914302 -0.370850 -0.622375 -0.382813 0.573242 1441914302 -0.370850 -0.622375 -0.382813 0.573242 1441914302 -0.370850 -0.622375 -0.382813 0.573242 1441914302 -0.370850 -0.622375 -0.382813 0.573242 1441914302 -0.370850 -0.622375 -0.382813 0.573242 1441914302 -0.371826 -0.621277 -0.383545 0.573364 1441914302 -0.371826 -0.621277 -0.383545 0.573364 1441914302 -0.371826 -0.621277 -0.383545 0.573364 1441914302 -0.371826 -0.621277 -0.383545 0.573364 1441914302 -0.371826 -0.621277 -0.383545 0.573364 1441914302 -0.371887 -0.620361 -0.383240 0.574463 1441914302 -0.371887 -0.620361 -0.383240 0.574463 1441914302 -0.371887 -0.620361 -0.383240 0.574463 1441914302 -0.371887 -0.620361 -0.383240 0.574463 1441914302 -0.371887 -0.620361 -0.383240 0.574463 1441914302 -0.371887 -0.620361 -0.383240 0.574463 1441914302 -0.371582 -0.619934 -0.382507 0.575623 1441914302 -0.371582 -0.619934 -0.382507 0.575623 1441914302 -0.371582 -0.619934 -0.382507 0.575623 1441914302 -0.371582 -0.619934 -0.382507 0.575623 1441914302 -0.371582 -0.619934 -0.382507 0.575623 1441914302 -0.371582 -0.619934 -0.382507 0.575623 1441914302 -0.371582 -0.619934 -0.382507 0.575623 1441914302 -0.372314 -0.619324 -0.382141 0.576050 1441914302 -0.372314 -0.619324 -0.382141 0.576050 1441914302 -0.372314 -0.619324 -0.382141 0.576050 1441914302 -0.372314 -0.619324 -0.382141 0.576050 1441914302 -0.372314 -0.619324 -0.382141 0.576050 1441914302 -0.372314 -0.619324 -0.382141 0.576050 1441914302 -0.374207 -0.618164 -0.382935 0.575562 1441914302 -0.374207 -0.618164 -0.382935 0.575562 1441914302 -0.374207 -0.618164 -0.382935 0.575562 1441914302 -0.374207 -0.618164 -0.382935 0.575562 1441914302 -0.374207 -0.618164 -0.382935 0.575562 1441914302 -0.374207 -0.618164 -0.382935 0.575562 1441914302 -0.377686 -0.616150 -0.385620 0.573608 1441914302 -0.377686 -0.616150 -0.385620 0.573608 1441914302 -0.377686 -0.616150 -0.385620 0.573608 1441914302 -0.377686 -0.616150 -0.385620 0.573608 1441914302 -0.377686 -0.616150 -0.385620 0.573608 1441914302 -0.377686 -0.616150 -0.385620 0.573608 1441914302 -0.377686 -0.616150 -0.385620 0.573608 1441914302 -0.381470 -0.613831 -0.389709 0.570862 1441914302 -0.381470 -0.613831 -0.389709 0.570862 1441914302 -0.381470 -0.613831 -0.389709 0.570862 1441914302 -0.381470 -0.613831 -0.389709 0.570862 1441914302 -0.381470 -0.613831 -0.389709 0.570862 1441914302 -0.381470 -0.613831 -0.389709 0.570862 1441914302 -0.383423 -0.612000 -0.393433 0.568909 1441914302 -0.383423 -0.612000 -0.393433 0.568909 1441914302 -0.383423 -0.612000 -0.393433 0.568909 1441914302 -0.383423 -0.612000 -0.393433 0.568909 1441914302 -0.383423 -0.612000 -0.393433 0.568909 1441914302 -0.383423 -0.612000 -0.393433 0.568909 1441914302 -0.384094 -0.610901 -0.397461 0.566956 1441914302 -0.384094 -0.610901 -0.397461 0.566956 1441914302 -0.384094 -0.610901 -0.397461 0.566956 1441914302 -0.384094 -0.610901 -0.397461 0.566956 1441914302 -0.384094 -0.610901 -0.397461 0.566956 1441914302 -0.384094 -0.610901 -0.397461 0.566956 1441914302 -0.381226 -0.612854 -0.395508 0.568054 1441914302 -0.381226 -0.612854 -0.395508 0.568054 1441914302 -0.381226 -0.612854 -0.395508 0.568054 1441914302 -0.381226 -0.612854 -0.395508 0.568054 1441914302 -0.381226 -0.612854 -0.395508 0.568054 1441914302 -0.381226 -0.612854 -0.395508 0.568054 1441914302 -0.381226 -0.612854 -0.395508 0.568054 1441914302 -0.375000 -0.616638 -0.389038 0.572510 1441914302 -0.375000 -0.616638 -0.389038 0.572510 1441914302 -0.375000 -0.616638 -0.389038 0.572510 1441914302 -0.375000 -0.616638 -0.389038 0.572510 1441914302 -0.375000 -0.616638 -0.389038 0.572510 1441914302 -0.375000 -0.616638 -0.389038 0.572510 1441914302 -0.375000 -0.616638 -0.389038 0.572510 1441914302 -0.370239 -0.620300 -0.382141 0.576355 1441914302 -0.370239 -0.620300 -0.382141 0.576355 1441914302 -0.370239 -0.620300 -0.382141 0.576355 1441914302 -0.370239 -0.620300 -0.382141 0.576355 1441914302 -0.370239 -0.620300 -0.382141 0.576355 1441914303 -0.370239 -0.620300 -0.382141 0.576355 1441914303 -0.367188 -0.623230 -0.376465 0.578857 1441914303 -0.367188 -0.623230 -0.376465 0.578857 1441914303 -0.367188 -0.623230 -0.376465 0.578857 1441914303 -0.367188 -0.623230 -0.376465 0.578857 1441914303 -0.367188 -0.623230 -0.376465 0.578857 1441914303 -0.367188 -0.623230 -0.376465 0.578857 1441914303 -0.365479 -0.624390 -0.372375 0.581299 1441914303 -0.365479 -0.624390 -0.372375 0.581299 1441914303 -0.365479 -0.624390 -0.372375 0.581299 1441914303 -0.365479 -0.624390 -0.372375 0.581299 1441914303 -0.365479 -0.624390 -0.372375 0.581299 1441914303 -0.365479 -0.624390 -0.372375 0.581299 1441914303 -0.364563 -0.625061 -0.370361 0.582397 1441914303 -0.364563 -0.625061 -0.370361 0.582397 1441914303 -0.364563 -0.625061 -0.370361 0.582397 1441914303 -0.364563 -0.625061 -0.370361 0.582397 1441914303 -0.364563 -0.625061 -0.370361 0.582397 1441914303 -0.364563 -0.625061 -0.370361 0.582397 1441914303 -0.364685 -0.624695 -0.368958 0.583618 1441914303 -0.364685 -0.624695 -0.368958 0.583618 1441914303 -0.364685 -0.624695 -0.368958 0.583618 1441914303 -0.364685 -0.624695 -0.368958 0.583618 1441914303 -0.364685 -0.624695 -0.368958 0.583618 1441914303 -0.364685 -0.624695 -0.368958 0.583618 1441914303 -0.365845 -0.623535 -0.368469 0.584534 1441914303 -0.365845 -0.623535 -0.368469 0.584534 1441914303 -0.365845 -0.623535 -0.368469 0.584534 1441914303 -0.365845 -0.623535 -0.368469 0.584534 1441914303 -0.365845 -0.623535 -0.368469 0.584534 1441914303 -0.365845 -0.623535 -0.368469 0.584534 1441914303 -0.367065 -0.621826 -0.369446 0.584900 1441914303 -0.367065 -0.621826 -0.369446 0.584900 1441914303 -0.367065 -0.621826 -0.369446 0.584900 1441914303 -0.367065 -0.621826 -0.369446 0.584900 1441914303 -0.367065 -0.621826 -0.369446 0.584900 1441914303 -0.368713 -0.620117 -0.370117 0.585266 1441914303 -0.368713 -0.620117 -0.370117 0.585266 1441914303 -0.368713 -0.620117 -0.370117 0.585266 1441914303 -0.368713 -0.620117 -0.370117 0.585266 1441914303 -0.368713 -0.620117 -0.370117 0.585266 1441914303 -0.368713 -0.620117 -0.370117 0.585266 1441914303 -0.369812 -0.618530 -0.371094 0.585632 1441914303 -0.369812 -0.618530 -0.371094 0.585632 1441914303 -0.369812 -0.618530 -0.371094 0.585632 1441914303 -0.369812 -0.618530 -0.371094 0.585632 1441914303 -0.369812 -0.617798 -0.371826 0.585999 1441914303 -0.369812 -0.617798 -0.371826 0.585999 1441914303 -0.369812 -0.617798 -0.371826 0.585999 1441914303 -0.369812 -0.617798 -0.371826 0.585999 1441914303 -0.369812 -0.617798 -0.371826 0.585999 1441914303 -0.369812 -0.617798 -0.371826 0.585999 1441914303 -0.369873 -0.616882 -0.370850 0.587463 1441914303 -0.369873 -0.616882 -0.370850 0.587463 1441914303 -0.369873 -0.616882 -0.370850 0.587463 1441914303 -0.369873 -0.616882 -0.370850 0.587463 1441914303 -0.369873 -0.616882 -0.370850 0.587463 1441914303 -0.369751 -0.616638 -0.369690 0.588562 1441914303 -0.369751 -0.616638 -0.369690 0.588562 1441914303 -0.369751 -0.616638 -0.369690 0.588562 1441914303 -0.369751 -0.616638 -0.369690 0.588562 1441914303 -0.369751 -0.616638 -0.369690 0.588562 1441914303 -0.369751 -0.616638 -0.369690 0.588562 1441914303 -0.370483 -0.615967 -0.369019 0.589294 1441914303 -0.370483 -0.615967 -0.369019 0.589294 1441914303 -0.370483 -0.615967 -0.369019 0.589294 1441914303 -0.370483 -0.615967 -0.369019 0.589294 1441914303 -0.370483 -0.615967 -0.369019 0.589294 1441914303 -0.370483 -0.615967 -0.369019 0.589294 1441914303 -0.372070 -0.615295 -0.370239 0.588196 1441914303 -0.372070 -0.615295 -0.370239 0.588196 1441914303 -0.372070 -0.615295 -0.370239 0.588196 1441914303 -0.372070 -0.615295 -0.370239 0.588196 1441914303 -0.372070 -0.615295 -0.370239 0.588196 1441914303 -0.372070 -0.615295 -0.370239 0.588196 1441914303 -0.372070 -0.615295 -0.370239 0.588196 1441914303 -0.374146 -0.614380 -0.372498 0.586365 1441914303 -0.374146 -0.614380 -0.372498 0.586365 1441914303 -0.374146 -0.614380 -0.372498 0.586365 1441914303 -0.374146 -0.614380 -0.372498 0.586365 1441914303 -0.374146 -0.614380 -0.372498 0.586365 1441914303 -0.374146 -0.614380 -0.372498 0.586365 1441914303 -0.377563 -0.612610 -0.375244 0.584290 1441914303 -0.377563 -0.612610 -0.375244 0.584290 1441914303 -0.377563 -0.612610 -0.375244 0.584290 1441914303 -0.377563 -0.612610 -0.375244 0.584290 1441914303 -0.377563 -0.612610 -0.375244 0.584290 1441914303 -0.377563 -0.612610 -0.375244 0.584290 1441914303 -0.377563 -0.612610 -0.375244 0.584290 1441914303 -0.380737 -0.610657 -0.377991 0.582520 1441914303 -0.380737 -0.610657 -0.377991 0.582520 1441914303 -0.380737 -0.610657 -0.377991 0.582520 1441914303 -0.380737 -0.610657 -0.377991 0.582520 1441914303 -0.380737 -0.610657 -0.377991 0.582520 1441914303 -0.385071 -0.608093 -0.383240 0.578918 1441914303 -0.385071 -0.608093 -0.383240 0.578918 1441914303 -0.385071 -0.608093 -0.383240 0.578918 1441914303 -0.385071 -0.608093 -0.383240 0.578918 1441914303 -0.385071 -0.608093 -0.383240 0.578918 1441914303 -0.385071 -0.608093 -0.383240 0.578918 1441914303 -0.385071 -0.608093 -0.383240 0.578918 1441914303 -0.387939 -0.606628 -0.390381 0.573792 1441914303 -0.387939 -0.606628 -0.390381 0.573792 1441914303 -0.387939 -0.606628 -0.390381 0.573792 1441914303 -0.387939 -0.606628 -0.390381 0.573792 1441914303 -0.387939 -0.606628 -0.390381 0.573792 1441914303 -0.387939 -0.606628 -0.390381 0.573792 1441914304 -0.383850 -0.608826 -0.389893 0.574463 1441914304 -0.383850 -0.608826 -0.389893 0.574463 1441914304 -0.383850 -0.608826 -0.389893 0.574463 1441914304 -0.383850 -0.608826 -0.389893 0.574463 1441914304 -0.383850 -0.608826 -0.389893 0.574463 1441914304 -0.383850 -0.608826 -0.389893 0.574463 1441914304 -0.378174 -0.611755 -0.384949 0.578430 1441914304 -0.378174 -0.611755 -0.384949 0.578430 1441914304 -0.378174 -0.611755 -0.384949 0.578430 1441914304 -0.378174 -0.611755 -0.384949 0.578430 1441914304 -0.378174 -0.611755 -0.384949 0.578430 1441914304 -0.378174 -0.611755 -0.384949 0.578430 1441914304 -0.378174 -0.611755 -0.384949 0.578430 1441914304 -0.372375 -0.615906 -0.379883 0.581177 1441914304 -0.372375 -0.615906 -0.379883 0.581177 1441914304 -0.372375 -0.615906 -0.379883 0.581177 1441914304 -0.372375 -0.615906 -0.379883 0.581177 1441914304 -0.372375 -0.615906 -0.379883 0.581177 1441914304 -0.372375 -0.615906 -0.379883 0.581177 1441914304 -0.367065 -0.620483 -0.373169 0.583984 1441914304 -0.367065 -0.620483 -0.373169 0.583984 1441914304 -0.367065 -0.620483 -0.373169 0.583984 1441914304 -0.367065 -0.620483 -0.373169 0.583984 1441914304 -0.367065 -0.620483 -0.373169 0.583984 1441914304 -0.367065 -0.620483 -0.373169 0.583984 1441914304 -0.362366 -0.624451 -0.367615 0.586243 1441914304 -0.362366 -0.624451 -0.367615 0.586243 1441914304 -0.362366 -0.624451 -0.367615 0.586243 1441914304 -0.362366 -0.624451 -0.367615 0.586243 1441914304 -0.362366 -0.624451 -0.367615 0.586243 1441914304 -0.362366 -0.624451 -0.367615 0.586243 1441914304 -0.358826 -0.627808 -0.364075 0.586975 1441914304 -0.358826 -0.627808 -0.364075 0.586975 1441914304 -0.358826 -0.627808 -0.364075 0.586975 1441914304 -0.358826 -0.627808 -0.364075 0.586975 1441914304 -0.358826 -0.627808 -0.364075 0.586975 1441914304 -0.358826 -0.627808 -0.364075 0.586975 1441914304 -0.358826 -0.627808 -0.364075 0.586975 1441914304 -0.356812 -0.630127 -0.361938 0.587097 1441914304 -0.356812 -0.630127 -0.361938 0.587097 1441914304 -0.356812 -0.630127 -0.361938 0.587097 1441914304 -0.356812 -0.630127 -0.361938 0.587097 1441914304 -0.356812 -0.630127 -0.361938 0.587097 1441914304 -0.356812 -0.630127 -0.361938 0.587097 1441914304 -0.355347 -0.631287 -0.361877 0.586792 1441914304 -0.355347 -0.631287 -0.361877 0.586792 1441914304 -0.355347 -0.631287 -0.361877 0.586792 1441914304 -0.355347 -0.631287 -0.361877 0.586792 1441914304 -0.355347 -0.631287 -0.361877 0.586792 1441914304 -0.355347 -0.631287 -0.361877 0.586792 1441914304 -0.356018 -0.631104 -0.363159 0.585754 1441914304 -0.356018 -0.631104 -0.363159 0.585754 1441914304 -0.356018 -0.631104 -0.363159 0.585754 1441914304 -0.356018 -0.631104 -0.363159 0.585754 1441914304 -0.356018 -0.631104 -0.363159 0.585754 1441914304 -0.356018 -0.631104 -0.363159 0.585754 1441914304 -0.357178 -0.630066 -0.365051 0.585022 1441914304 -0.357178 -0.630066 -0.365051 0.585022 1441914304 -0.357178 -0.630066 -0.365051 0.585022 1441914304 -0.357178 -0.630066 -0.365051 0.585022 1441914304 -0.357178 -0.630066 -0.365051 0.585022 1441914304 -0.357971 -0.628601 -0.366943 0.584900 1441914304 -0.357971 -0.628601 -0.366943 0.584900 1441914304 -0.357971 -0.628601 -0.366943 0.584900 1441914304 -0.357971 -0.628601 -0.366943 0.584900 1441914304 -0.359009 -0.627563 -0.368713 0.584290 1441914304 -0.359009 -0.627563 -0.368713 0.584290 1441914304 -0.359009 -0.627563 -0.368713 0.584290 1441914304 -0.359009 -0.627563 -0.368713 0.584290 1441914304 -0.359009 -0.627563 -0.368713 0.584290 1441914304 -0.359009 -0.627563 -0.368713 0.584290 1441914304 -0.359802 -0.626892 -0.370361 0.583496 1441914304 -0.359802 -0.626892 -0.370361 0.583496 1441914304 -0.359802 -0.626892 -0.370361 0.583496 1441914304 -0.359802 -0.626892 -0.370361 0.583496 1441914304 -0.359802 -0.626892 -0.370361 0.583496 1441914304 -0.359802 -0.626892 -0.370361 0.583496 1441914304 -0.360474 -0.626770 -0.371887 0.582214 1441914304 -0.360474 -0.626770 -0.371887 0.582214 1441914304 -0.360474 -0.626770 -0.371887 0.582214 1441914304 -0.360474 -0.626770 -0.371887 0.582214 1441914304 -0.360474 -0.626770 -0.371887 0.582214 1441914304 -0.360474 -0.626770 -0.371887 0.582214 1441914304 -0.360474 -0.626648 -0.373047 0.581604 1441914304 -0.360474 -0.626648 -0.373047 0.581604 1441914304 -0.360474 -0.626648 -0.373047 0.581604 1441914304 -0.360474 -0.626648 -0.373047 0.581604 1441914304 -0.360474 -0.626648 -0.373047 0.581604 1441914304 -0.360840 -0.626648 -0.373962 0.580750 1441914304 -0.360840 -0.626648 -0.373962 0.580750 1441914304 -0.360840 -0.626648 -0.373962 0.580750 1441914304 -0.360840 -0.626648 -0.373962 0.580750 1441914304 -0.360840 -0.626648 -0.373962 0.580750 1441914304 -0.360840 -0.626648 -0.373962 0.580750 1441914304 -0.361572 -0.626099 -0.374634 0.580444 1441914304 -0.361572 -0.626099 -0.374634 0.580444 1441914304 -0.361572 -0.626099 -0.374634 0.580444 1441914304 -0.361572 -0.626099 -0.374634 0.580444 1441914304 -0.361572 -0.626099 -0.374634 0.580444 1441914304 -0.361572 -0.626099 -0.374634 0.580444 1441914304 -0.361572 -0.626099 -0.374634 0.580444 1441914304 -0.362854 -0.624939 -0.376099 0.580017 1441914304 -0.362854 -0.624939 -0.376099 0.580017 1441914304 -0.362854 -0.624939 -0.376099 0.580017 1441914304 -0.362854 -0.624939 -0.376099 0.580017 1441914304 -0.362854 -0.624939 -0.376099 0.580017 1441914304 -0.362854 -0.624939 -0.376099 0.580017 1441914304 -0.364685 -0.624023 -0.377930 0.578613 1441914304 -0.364685 -0.624023 -0.377930 0.578613 1441914304 -0.364685 -0.624023 -0.377930 0.578613 1441914305 -0.364685 -0.624023 -0.377930 0.578613 1441914305 -0.364685 -0.624023 -0.377930 0.578613 1441914305 -0.364685 -0.624023 -0.377930 0.578613 1441914305 -0.367126 -0.622559 -0.379822 0.577454 1441914305 -0.367126 -0.622559 -0.379822 0.577454 1441914305 -0.367126 -0.622559 -0.379822 0.577454 1441914305 -0.367126 -0.622559 -0.379822 0.577454 1441914305 -0.367126 -0.622559 -0.379822 0.577454 1441914305 -0.367126 -0.622559 -0.379822 0.577454 1441914305 -0.367126 -0.622559 -0.379822 0.577454 1441914305 -0.370056 -0.620483 -0.381531 0.576660 1441914305 -0.370056 -0.620483 -0.381531 0.576660 1441914305 -0.370056 -0.620483 -0.381531 0.576660 1441914305 -0.370056 -0.620483 -0.381531 0.576660 1441914305 -0.370056 -0.620483 -0.381531 0.576660 1441914305 -0.370056 -0.620483 -0.381531 0.576660 1441914305 -0.370056 -0.620483 -0.381531 0.576660 1441914305 -0.373840 -0.618103 -0.383850 0.575256 1441914305 -0.373840 -0.618103 -0.383850 0.575256 1441914305 -0.373840 -0.618103 -0.383850 0.575256 1441914305 -0.373840 -0.618103 -0.383850 0.575256 1441914305 -0.373840 -0.618103 -0.383850 0.575256 1441914305 -0.373840 -0.618103 -0.383850 0.575256 1441914305 -0.375916 -0.616638 -0.387085 0.573303 1441914305 -0.375916 -0.616638 -0.387085 0.573303 1441914305 -0.375916 -0.616638 -0.387085 0.573303 1441914305 -0.375916 -0.616638 -0.387085 0.573303 1441914305 -0.375916 -0.616638 -0.387085 0.573303 1441914305 -0.375916 -0.616638 -0.387085 0.573303 1441914305 -0.375854 -0.617126 -0.388000 0.572205 1441914305 -0.375854 -0.617126 -0.388000 0.572205 1441914305 -0.375854 -0.617126 -0.388000 0.572205 1441914305 -0.375854 -0.617126 -0.388000 0.572205 1441914305 -0.375854 -0.617126 -0.388000 0.572205 1441914305 -0.375854 -0.617126 -0.388000 0.572205 1441914305 -0.373901 -0.618469 -0.384827 0.574158 1441914305 -0.373901 -0.618469 -0.384827 0.574158 1441914305 -0.373901 -0.618469 -0.384827 0.574158 1441914305 -0.373901 -0.618469 -0.384827 0.574158 1441914305 -0.373901 -0.618469 -0.384827 0.574158 1441914305 -0.373901 -0.618469 -0.384827 0.574158 1441914305 -0.373901 -0.618469 -0.384827 0.574158 1441914305 -0.371033 -0.620300 -0.380493 0.576904 1441914305 -0.371033 -0.620300 -0.380493 0.576904 1441914305 -0.371033 -0.620300 -0.380493 0.576904 1441914305 -0.371033 -0.620300 -0.380493 0.576904 1441914305 -0.371033 -0.620300 -0.380493 0.576904 1441914305 -0.371033 -0.620300 -0.380493 0.576904 1441914305 -0.368103 -0.622681 -0.376099 0.579102 1441914305 -0.368103 -0.622681 -0.376099 0.579102 1441914305 -0.368103 -0.622681 -0.376099 0.579102 1441914305 -0.368103 -0.622681 -0.376099 0.579102 1441914305 -0.368103 -0.622681 -0.376099 0.579102 1441914305 -0.368103 -0.622681 -0.376099 0.579102 1441914305 -0.365845 -0.625122 -0.371521 0.580872 1441914305 -0.365845 -0.625122 -0.371521 0.580872 1441914305 -0.365845 -0.625122 -0.371521 0.580872 1441914305 -0.365845 -0.625122 -0.371521 0.580872 1441914305 -0.365845 -0.625122 -0.371521 0.580872 1441914305 -0.365845 -0.625122 -0.371521 0.580872 1441914305 -0.364258 -0.626892 -0.368225 0.582092 1441914305 -0.364258 -0.626892 -0.368225 0.582092 1441914305 -0.364258 -0.626892 -0.368225 0.582092 1441914305 -0.364258 -0.626892 -0.368225 0.582092 1441914305 -0.364258 -0.626892 -0.368225 0.582092 1441914305 -0.364258 -0.626892 -0.368225 0.582092 1441914305 -0.364258 -0.626892 -0.368225 0.582092 1441914305 -0.364441 -0.627319 -0.366150 0.582764 1441914305 -0.364441 -0.627319 -0.366150 0.582764 1441914305 -0.364441 -0.627319 -0.366150 0.582764 1441914305 -0.364441 -0.627319 -0.366150 0.582764 1441914305 -0.364441 -0.627319 -0.366150 0.582764 1441914305 -0.364441 -0.627319 -0.366150 0.582764 1441914305 -0.366516 -0.625305 -0.365356 0.584167 1441914305 -0.366516 -0.625305 -0.365356 0.584167 1441914305 -0.366516 -0.625305 -0.365356 0.584167 1441914305 -0.366516 -0.625305 -0.365356 0.584167 1441914305 -0.366516 -0.625305 -0.365356 0.584167 1441914305 -0.366516 -0.625305 -0.365356 0.584167 1441914305 -0.368103 -0.623108 -0.365784 0.585205 1441914305 -0.368103 -0.623108 -0.365784 0.585205 1441914305 -0.368103 -0.623108 -0.365784 0.585205 1441914305 -0.368103 -0.623108 -0.365784 0.585205 1441914305 -0.368103 -0.623108 -0.365784 0.585205 1441914305 -0.368103 -0.623108 -0.365784 0.585205 1441914305 -0.370605 -0.621338 -0.367065 0.584717 1441914305 -0.370605 -0.621338 -0.367065 0.584717 1441914305 -0.370605 -0.621338 -0.367065 0.584717 1441914305 -0.370605 -0.621338 -0.367065 0.584717 1441914305 -0.370605 -0.621338 -0.367065 0.584717 1441914305 -0.372803 -0.619080 -0.369568 0.584106 1441914305 -0.372803 -0.619080 -0.369568 0.584106 1441914305 -0.372803 -0.619080 -0.369568 0.584106 1441914305 -0.372803 -0.619080 -0.369568 0.584106 1441914305 -0.372803 -0.619080 -0.369568 0.584106 1441914305 -0.372803 -0.619080 -0.369568 0.584106 1441914305 -0.375366 -0.616882 -0.372314 0.583069 1441914305 -0.375366 -0.616882 -0.372314 0.583069 1441914305 -0.375366 -0.616882 -0.372314 0.583069 1441914305 -0.375366 -0.616882 -0.372314 0.583069 1441914305 -0.377014 -0.615051 -0.374634 0.582458 1441914305 -0.377014 -0.615051 -0.374634 0.582458 1441914305 -0.377014 -0.615051 -0.374634 0.582458 1441914305 -0.377014 -0.615051 -0.374634 0.582458 1441914305 -0.377014 -0.615051 -0.374634 0.582458 1441914305 -0.377014 -0.615051 -0.374634 0.582458 1441914305 -0.377686 -0.613586 -0.375671 0.582886 1441914305 -0.377686 -0.613586 -0.375671 0.582886 1441914305 -0.377686 -0.613586 -0.375671 0.582886 1441914306 -0.377686 -0.613586 -0.375671 0.582886 1441914306 -0.377686 -0.613586 -0.375671 0.582886 1441914306 -0.377625 -0.612854 -0.375366 0.583923 1441914306 -0.377625 -0.612854 -0.375366 0.583923 1441914306 -0.377625 -0.612854 -0.375366 0.583923 1441914306 -0.377625 -0.612854 -0.375366 0.583923 1441914306 -0.377625 -0.612854 -0.375366 0.583923 1441914306 -0.377625 -0.612854 -0.375366 0.583923 1441914306 -0.377136 -0.613037 -0.374939 0.584290 1441914306 -0.377136 -0.613037 -0.374939 0.584290 1441914306 -0.377136 -0.613037 -0.374939 0.584290 1441914306 -0.377136 -0.613037 -0.374939 0.584290 1441914306 -0.377136 -0.613037 -0.374939 0.584290 1441914306 -0.376526 -0.613159 -0.373596 0.585449 1441914306 -0.376526 -0.613159 -0.373596 0.585449 1441914306 -0.376526 -0.613159 -0.373596 0.585449 1441914306 -0.376526 -0.613159 -0.373596 0.585449 1441914306 -0.376526 -0.613159 -0.373596 0.585449 1441914306 -0.376526 -0.613159 -0.373596 0.585449 1441914306 -0.376160 -0.613403 -0.372742 0.585999 1441914306 -0.376160 -0.613403 -0.372742 0.585999 1441914306 -0.376160 -0.613403 -0.372742 0.585999 1441914306 -0.376160 -0.613403 -0.372742 0.585999 1441914306 -0.376160 -0.613403 -0.372742 0.585999 1441914306 -0.376160 -0.613403 -0.372742 0.585999 1441914306 -0.376160 -0.613403 -0.372742 0.585999 1441914306 -0.376648 -0.613098 -0.373108 0.585693 1441914306 -0.376648 -0.613098 -0.373108 0.585693 1441914306 -0.376648 -0.613098 -0.373108 0.585693 1441914306 -0.376648 -0.613098 -0.373108 0.585693 1441914306 -0.376648 -0.613098 -0.373108 0.585693 1441914306 -0.376648 -0.613098 -0.373108 0.585693 1441914306 -0.378357 -0.612061 -0.373962 0.585144 1441914306 -0.378357 -0.612061 -0.373962 0.585144 1441914306 -0.378357 -0.612061 -0.373962 0.585144 1441914306 -0.378357 -0.612061 -0.373962 0.585144 1441914306 -0.378357 -0.612061 -0.373962 0.585144 1441914306 -0.378357 -0.612061 -0.373962 0.585144 1441914306 -0.380432 -0.610718 -0.375183 0.584412 1441914306 -0.380432 -0.610718 -0.375183 0.584412 1441914306 -0.380432 -0.610718 -0.375183 0.584412 1441914306 -0.380432 -0.610718 -0.375183 0.584412 1441914306 -0.380432 -0.610718 -0.375183 0.584412 1441914306 -0.380432 -0.610718 -0.375183 0.584412 1441914306 -0.380432 -0.610718 -0.375183 0.584412 1441914306 -0.381958 -0.609985 -0.377014 0.583008 1441914306 -0.381958 -0.609985 -0.377014 0.583008 1441914306 -0.381958 -0.609985 -0.377014 0.583008 1441914306 -0.381958 -0.609985 -0.377014 0.583008 1441914306 -0.381958 -0.609985 -0.377014 0.583008 1441914306 -0.381958 -0.609985 -0.377014 0.583008 1441914306 -0.382629 -0.609985 -0.379578 0.580872 1441914306 -0.382629 -0.609985 -0.379578 0.580872 1441914306 -0.382629 -0.609985 -0.379578 0.580872 1441914306 -0.382629 -0.609985 -0.379578 0.580872 1441914306 -0.382629 -0.609985 -0.379578 0.580872 1441914306 -0.382629 -0.609985 -0.379578 0.580872 1441914306 -0.382629 -0.609985 -0.379578 0.580872 1441914306 -0.380249 -0.611694 -0.380737 0.579956 1441914306 -0.380249 -0.611694 -0.380737 0.579956 1441914306 -0.380249 -0.611694 -0.380737 0.579956 1441914306 -0.380249 -0.611694 -0.380737 0.579956 1441914306 -0.380249 -0.611694 -0.380737 0.579956 1441914306 -0.380249 -0.611694 -0.380737 0.579956 1441914306 -0.380249 -0.611694 -0.380737 0.579956 1441914306 -0.374512 -0.615723 -0.375610 0.582703 1441914306 -0.374512 -0.615723 -0.375610 0.582703 1441914306 -0.374512 -0.615723 -0.375610 0.582703 1441914306 -0.374512 -0.615723 -0.375610 0.582703 1441914306 -0.374512 -0.615723 -0.375610 0.582703 1441914306 -0.374512 -0.615723 -0.375610 0.582703 1441914306 -0.367981 -0.620117 -0.370789 0.585327 1441914306 -0.367981 -0.620117 -0.370789 0.585327 1441914306 -0.367981 -0.620117 -0.370789 0.585327 1441914306 -0.367981 -0.620117 -0.370789 0.585327 1441914306 -0.367981 -0.620117 -0.370789 0.585327 1441914306 -0.367981 -0.620117 -0.370789 0.585327 1441914306 -0.363708 -0.623901 -0.365479 0.587341 1441914306 -0.363708 -0.623901 -0.365479 0.587341 1441914306 -0.363708 -0.623901 -0.365479 0.587341 1441914306 -0.363708 -0.623901 -0.365479 0.587341 1441914306 -0.363708 -0.623901 -0.365479 0.587341 1441914306 -0.363708 -0.623901 -0.365479 0.587341 1441914306 -0.361450 -0.626709 -0.361938 0.587891 1441914306 -0.361450 -0.626709 -0.361938 0.587891 1441914306 -0.361450 -0.626709 -0.361938 0.587891 1441914306 -0.361450 -0.626709 -0.361938 0.587891 1441914306 -0.361450 -0.626709 -0.361938 0.587891 1441914306 -0.361450 -0.626709 -0.361938 0.587891 1441914306 -0.361450 -0.626709 -0.361938 0.587891 1441914306 -0.359802 -0.628418 -0.360535 0.588013 1441914306 -0.359802 -0.628418 -0.360535 0.588013 1441914306 -0.359802 -0.628418 -0.360535 0.588013 1441914306 -0.359802 -0.628418 -0.360535 0.588013 1441914306 -0.359802 -0.628418 -0.360535 0.588013 1441914306 -0.359802 -0.628418 -0.360535 0.588013 1441914306 -0.359680 -0.629028 -0.360901 0.587158 1441914306 -0.359680 -0.629028 -0.360901 0.587158 1441914306 -0.359680 -0.629028 -0.360901 0.587158 1441914306 -0.359680 -0.629028 -0.360901 0.587158 1441914306 -0.359680 -0.629028 -0.360901 0.587158 1441914306 -0.359680 -0.629028 -0.360901 0.587158 1441914306 -0.359985 -0.628601 -0.362122 0.586609 1441914306 -0.359985 -0.628601 -0.362122 0.586609 1441914306 -0.359985 -0.628601 -0.362122 0.586609 1441914306 -0.359985 -0.628601 -0.362122 0.586609 1441914306 -0.359985 -0.628601 -0.362122 0.586609 1441914306 -0.359985 -0.628601 -0.362122 0.586609 1441914306 -0.360718 -0.627930 -0.363892 0.585815 1441914306 -0.360718 -0.627930 -0.363892 0.585815 1441914306 -0.360718 -0.627930 -0.363892 0.585815 1441914306 -0.360718 -0.627930 -0.363892 0.585815 1441914307 -0.360718 -0.627930 -0.363892 0.585815 1441914307 -0.360718 -0.627930 -0.363892 0.585815 1441914307 -0.361450 -0.627441 -0.366516 0.584290 1441914307 -0.361450 -0.627441 -0.366516 0.584290 1441914307 -0.361450 -0.627441 -0.366516 0.584290 1441914307 -0.361450 -0.627441 -0.366516 0.584290 1441914307 -0.361450 -0.627441 -0.366516 0.584290 1441914307 -0.361450 -0.627441 -0.366516 0.584290 1441914307 -0.362366 -0.626160 -0.369263 0.583374 1441914307 -0.362366 -0.626160 -0.369263 0.583374 1441914307 -0.362366 -0.626160 -0.369263 0.583374 1441914307 -0.362366 -0.626160 -0.369263 0.583374 1441914307 -0.362366 -0.626160 -0.369263 0.583374 1441914307 -0.364075 -0.624573 -0.371948 0.582336 1441914307 -0.364075 -0.624573 -0.371948 0.582336 1441914307 -0.364075 -0.624573 -0.371948 0.582336 1441914307 -0.364075 -0.624573 -0.371948 0.582336 1441914307 -0.364075 -0.624573 -0.371948 0.582336 1441914307 -0.365173 -0.623291 -0.374146 0.581604 1441914307
[truncated: 206,458 more chars]
