# Supplementary material for: Quaternion-Based Gesture Recognition Using Wireless Wearable Motion Capture Sensors
Source: Sensors (Basel). 2016 Apr 28;16(5):605. doi: 10.3390/s16050605 (PMC4883296; doi:10.3390/s16050605)
Supplement: Supplementary file 1 [file sensors-16-00605-s001.zip › MultiSensorGestureData/P4/5. Block/Training15.txt]

-0.359802 -0.082642 0.717163 -0.591125 1441914428 -0.359802 -0.082642 0.717163 -0.591125 1441914428 -0.359802 -0.082642 0.717163 -0.591125 1441914428 -0.184387 0.034973 0.744690 -0.640503 1441914428 -0.184387 0.034973 0.744690 -0.640503 1441914428 -0.184387 0.034973 0.744690 -0.640503 1441914428 -0.184387 0.034973 0.744690 -0.640503 1441914428 0.021118 0.135681 0.745789 -0.651855 1441914428 0.021118 0.135681 0.745789 -0.651855 1441914428 0.021118 0.135681 0.745789 -0.651855 1441914428 0.021118 0.135681 0.745789 -0.651855 1441914428 0.021118 0.135681 0.745789 -0.651855 1441914428 0.021118 0.135681 0.745789 -0.651855 1441914428 0.226929 0.196350 0.697205 -0.651001 1441914428 0.226929 0.196350 0.697205 -0.651001 1441914428 0.226929 0.196350 0.697205 -0.651001 1441914428 0.226929 0.196350 0.697205 -0.651001 1441914428 0.226929 0.196350 0.697205 -0.651001 1441914428 0.226929 0.196350 0.697205 -0.651001 1441914428 0.386536 0.209839 0.610962 -0.658203 1441914428 0.386536 0.209839 0.610962 -0.658203 1441914428 0.386536 0.209839 0.610962 -0.658203 1441914428 0.386536 0.209839 0.610962 -0.658203 1441914428 0.386536 0.209839 0.610962 -0.658203 1441914428 0.386536 0.209839 0.610962 -0.658203 1441914428 0.473816 0.203735 0.539429 -0.665588 1441914428 0.473816 0.203735 0.539429 -0.665588 1441914428 0.473816 0.203735 0.539429 -0.665588 1441914428 0.473816 0.203735 0.539429 -0.665588 1441914428 0.473816 0.203735 0.539429 -0.665588 1441914428 0.473816 0.203735 0.539429 -0.665588 1441914428 0.497009 0.157227 0.528259 -0.670166 1441914429 0.497009 0.157227 0.528259 -0.670166 1441914429 0.497009 0.157227 0.528259 -0.670166 1441914429 0.497009 0.157227 0.528259 -0.670166 1441914429 0.497009 0.157227 0.528259 -0.670166 1441914429 0.497009 0.157227 0.528259 -0.670166 1441914429 0.473999 0.157715 0.531921 -0.683716 1441914429 0.473999 0.157715 0.531921 -0.683716 1441914429 0.473999 0.157715 0.531921 -0.683716 1441914429 0.473999 0.157715 0.531921 -0.683716 1441914429 0.439270 0.178772 0.542114 -0.693665 1441914429 0.439270 0.178772 0.542114 -0.693665 1441914429 0.439270 0.178772 0.542114 -0.693665 1441914429 0.439270 0.178772 0.542114 -0.693665 1441914429 0.439270 0.178772 0.542114 -0.693665 1441914429 0.439270 0.178772 0.542114 -0.693665 1441914429 0.439270 0.178772 0.542114 -0.693665 1441914429 0.439270 0.178772 0.542114 -0.693665 1441914429 0.370178 0.219421 0.547363 -0.717773 1441914429 0.370178 0.219421 0.547363 -0.717773 1441914429 0.370178 0.219421 0.547363 -0.717773 1441914429 0.370178 0.219421 0.547363 -0.717773 1441914429 0.370178 0.219421 0.547363 -0.717773 1441914429 0.370178 0.219421 0.547363 -0.717773 1441914429 0.252380 0.248291 0.577576 -0.735535 1441914429 0.252380 0.248291 0.577576 -0.735535 1441914429 0.252380 0.248291 0.577576 -0.735535 1441914429 0.252380 0.248291 0.577576 -0.735535 1441914429 0.087830 0.262512 0.640137 -0.716675 1441914429 0.087830 0.262512 0.640137 -0.716675 1441914429 0.087830 0.262512 0.640137 -0.716675 1441914429 0.087830 0.262512 0.640137 -0.716675 1441914429 0.087830 0.262512 0.640137 -0.716675 1441914429 0.087830 0.262512 0.640137 -0.716675 1441914429 0.087830 0.262512 0.640137 -0.716675 1441914429 0.087830 0.262512 0.640137 -0.716675 1441914429 -0.123657 0.267090 0.700806 -0.649780 1441914429 -0.123657 0.267090 0.700806 -0.649780 1441914429 -0.123657 0.267090 0.700806 -0.649780 1441914429 -0.123657 0.267090 0.700806 -0.649780 1441914429 -0.123657 0.267090 0.700806 -0.649780 1441914429 -0.123657 0.267090 0.700806 -0.649780 1441914429 -0.360535 0.267822 0.720825 -0.527893 1441914429 -0.360535 0.267822 0.720825 -0.527893 1441914429 -0.360535 0.267822 0.720825 -0.527893 1441914429 -0.360535 0.267822 0.720825 -0.527893 1441914429 -0.360535 0.267822 0.720825 -0.527893 1441914429 -0.360535 0.267822 0.720825 -0.527893 1441914429 -0.570190 0.222595 0.682556 -0.399353 1441914429 -0.570190 0.222595 0.682556 -0.399353 1441914429 -0.570190 0.222595 0.682556 -0.399353 1441914429 -0.570190 0.222595 0.682556 -0.399353 1441914429 -0.570190 0.222595 0.682556 -0.399353 1441914429 -0.570190 0.222595 0.682556 -0.399353 1441914429 -0.709656 0.141174 0.641052 -0.255920 1441914429 -0.709656 0.141174 0.641052 -0.255920 1441914429 -0.709656 0.141174 0.641052 -0.255920 1441914429 -0.709656 0.141174 0.641052 -0.255920 1441914429 -0.709656 0.141174 0.641052 -0.255920 1441914429 -0.709656 0.141174 0.641052 -0.255920 1441914429 -0.709656 0.141174 0.641052 -0.255920 1441914429 -0.709656 0.141174 0.641052 -0.255920 1441914429 -0.779236 0.075317 0.597168 -0.174683 1441914429 -0.779236 0.075317 0.597168 -0.174683 1441914429 -0.779236 0.075317 0.597168 -0.174683 1441914429 -0.779236 0.075317 0.597168 -0.174683 1441914429 -0.779236 0.075317 0.597168 -0.174683 1441914429 -0.779236 0.075317 0.597168 -0.174683 1441914429 -0.778992 0.093384 0.600525 -0.154480 1441914429 -0.778992 0.093384 0.600525 -0.154480 1441914429 -0.778992 0.093384 0.600525 -0.154480 1441914429 -0.778992 0.093384 0.600525 -0.154480 1441914429 -0.778992 0.093384 0.600525 -0.154480 1441914429 -0.778992 0.093384 0.600525 -0.154480 1441914429 -0.759583 0.094788 0.624329 -0.155884 1441914429 -0.759583 0.094788 0.624329 -0.155884 1441914429 -0.759583 0.094788 0.624329 -0.155884 1441914429 -0.759583 0.094788 0.624329 -0.155884 1441914429 -0.759583 0.094788 0.624329 -0.155884 1441914429 -0.759583 0.094788 0.624329 -0.155884 1441914429 -0.757874 0.107422 0.623169 -0.160522 1441914429 -0.757874 0.107422 0.623169 -0.160522 1441914429 -0.757874 0.107422 0.623169 -0.160522 1441914429 -0.757874 0.107422 0.623169 -0.160522 1441914429 -0.757874 0.107422 0.623169 -0.160522 1441914429 -0.757874 0.107422 0.623169 -0.160522 1441914429 -0.723755 0.134277 0.647156 -0.198303 1441914429 -0.723755 0.134277 0.647156 -0.198303 1441914429 -0.723755 0.134277 0.647156 -0.198303 1441914429 -0.723755 0.134277 0.647156 -0.198303 1441914429 -0.723755 0.134277 0.647156 -0.198303 1441914429 -0.723755 0.134277 0.647156 -0.198303 1441914429 -0.646973 0.165527 0.691589 -0.275146 1441914429 -0.646973 0.165527 0.691589 -0.275146 1441914429 -0.646973 0.165527 0.691589 -0.275146 1441914429 -0.646973 0.165527 0.691589 -0.275146 1441914429 -0.646973 0.165527 0.691589 -0.275146 1441914429 -0.646973 0.165527 0.691589 -0.275146 1441914429 -0.509155 0.223145 0.752930 -0.352234 1441914429 -0.509155 0.223145 0.752930 -0.352234 1441914429 -0.509155 0.223145 0.752930 -0.352234 1441914429 -0.509155 0.223145 0.752930 -0.352234 1441914429 -0.509155 0.223145 0.752930 -0.352234 1441914429 -0.509155 0.223145 0.752930 -0.352234 1441914429 -0.313660 0.248718 0.791199 -0.462341 1441914429 -0.313660 0.248718 0.791199 -0.462341 1441914429 -0.313660 0.248718 0.791199 -0.462341 1441914429 -0.313660 0.248718 0.791199 -0.462341 1441914429 -0.313660 0.248718 0.791199 -0.462341 1441914429 -0.313660 0.248718 0.791199 -0.462341 1441914429 -0.100891 0.221619 0.775757 -0.582153 1441914429 -0.100891 0.221619 0.775757 -0.582153 1441914429 -0.100891 0.221619 0.775757 -0.582153 1441914430 -0.100891 0.221619 0.775757 -0.582153 1441914430 -0.100891 0.221619 0.775757 -0.582153 1441914430 -0.100891 0.221619 0.775757 -0.582153 1441914430 0.109741 0.187927 0.717163 -0.661987 1441914430 0.109741 0.187927 0.717163 -0.661987 1441914430 0.109741 0.187927 0.717163 -0.661987 1441914430 0.109741 0.187927 0.717163 -0.661987 1441914430 0.109741 0.187927 0.717163 -0.661987 1441914430 0.109741 0.187927 0.717163 -0.661987 1441914430 0.292786 0.159607 0.610779 -0.718140 1441914430 0.292786 0.159607 0.610779 -0.718140 1441914430 0.292786 0.159607 0.610779 -0.718140 1441914430 0.292786 0.159607 0.610779 -0.718140 1441914430 0.292786 0.159607 0.610779 -0.718140 1441914430 0.292786 0.159607 0.610779 -0.718140 1441914430 0.416016 0.160095 0.528687 -0.722351 1441914430 0.416016 0.160095 0.528687 -0.722351 1441914430 0.416016 0.160095 0.528687 -0.722351 1441914430 0.416016 0.160095 0.528687 -0.722351 1441914430 0.498230 0.130859 0.501404 -0.695129 1441914430 0.498230 0.130859 0.501404 -0.695129 1441914430 0.498230 0.130859 0.501404 -0.695129 1441914430 0.498230 0.130859 0.501404 -0.695129 1441914430 0.510376 0.096924 0.502563 -0.691040 1441914430 0.510376 0.096924 0.502563 -0.691040 1441914430 0.510376 0.096924 0.502563 -0.691040 1441914430 0.510376 0.096924 0.502563 -0.691040 1441914430 0.510376 0.096924 0.502563 -0.691040 1441914430 0.510376 0.096924 0.502563 -0.691040 1441914430 0.494812 0.104675 0.556519 -0.659119 1441914430 0.494812 0.104675 0.556519 -0.659119 1441914430 0.494812 0.104675 0.556519 -0.659119 1441914430 0.494812 0.104675 0.556519 -0.659119 1441914430 0.494812 0.104675 0.556519 -0.659119 1441914430 0.494812 0.104675 0.556519 -0.659119 1441914430 0.496948 0.109497 0.537415 -0.672485 1441914430 0.496948 0.109497 0.537415 -0.672485 1441914430 0.496948 0.109497 0.537415 -0.672485 1441914430 0.496948 0.109497 0.537415 -0.672485 1441914430 0.496948 0.109497 0.537415 -0.672485 1441914430 0.496948 0.109497 0.537415 -0.672485 1441914430 0.483093 0.121948 0.531860 -0.684753 1441914430 0.483093 0.121948 0.531860 -0.684753 1441914430 0.483093 0.121948 0.531860 -0.684753 1441914430 0.483093 0.121948 0.531860 -0.684753 1441914430 0.483093 0.121948 0.531860 -0.684753 1441914430 0.483093 0.121948 0.531860 -0.684753 1441914430 0.434937 0.161743 0.533081 -0.707458 1441914430 0.434937 0.161743 0.533081 -0.707458 1441914430 0.434937 0.161743 0.533081 -0.707458 1441914430 0.434937 0.161743 0.533081 -0.707458 1441914430 0.434937 0.161743 0.533081 -0.707458 1441914430 0.434937 0.161743 0.533081 -0.707458 1441914430 0.330811 0.216370 0.555786 -0.731323 1441914430 0.330811 0.216370 0.555786 -0.731323 1441914430 0.330811 0.216370 0.555786 -0.731323 1441914430 0.330811 0.216370 0.555786 -0.731323 1441914430 0.169556 0.256714 0.614746 -0.726196 1441914430 0.169556 0.256714 0.614746 -0.726196 1441914430 0.169556 0.256714 0.614746 -0.726196 1441914430 0.169556 0.256714 0.614746 -0.726196 1441914430 0.169556 0.256714 0.614746 -0.726196 1441914430 0.169556 0.256714 0.614746 -0.726196 1441914430 -0.044067 0.281006 0.681641 -0.674133 1441914430 -0.044067 0.281006 0.681641 -0.674133 1441914430 -0.044067 0.281006 0.681641 -0.674133 1441914430 -0.044067 0.281006 0.681641 -0.674133 1441914430 -0.044067 0.281006 0.681641 -0.674133 1441914430 -0.044067 0.281006 0.681641 -0.674133 1441914430 -0.290894 0.293396 0.716248 -0.562378 1441914430 -0.290894 0.293396 0.716248 -0.562378 1441914430 -0.290894 0.293396 0.716248 -0.562378 1441914430 -0.290894 0.293396 0.716248 -0.562378 1441914430 -0.290894 0.293396 0.716248 -0.562378 1441914430 -0.290894 0.293396 0.716248 -0.562378 1441914430 -0.520508 0.239624 0.685669 -0.448914 1441914430 -0.520508 0.239624 0.685669 -0.448914 1441914430 -0.520508 0.239624 0.685669 -0.448914 1441914430 -0.520508 0.239624 0.685669 -0.448914 1441914430 -0.520508 0.239624 0.685669 -0.448914 1441914430 -0.520508 0.239624 0.685669 -0.448914 1441914430 -0.680603 0.126770 0.643372 -0.326782 1441914430 -0.680603 0.126770 0.643372 -0.326782 1441914430 -0.680603 0.126770 0.643372 -0.326782 1441914430 -0.680603 0.126770 0.643372 -0.326782 1441914430 -0.680603 0.126770 0.643372 -0.326782 1441914430 -0.680603 0.126770 0.643372 -0.326782 1441914430 -0.755249 0.074463 0.615356 -0.213135 1441914430 -0.755249 0.074463 0.615356 -0.213135 1441914430 -0.755249 0.074463 0.615356 -0.213135 1441914430 -0.755249 0.074463 0.615356 -0.213135 1441914430 -0.755249 0.074463 0.615356 -0.213135 1441914430 -0.755249 0.074463 0.615356 -0.213135 1441914430 -0.756165 0.152161 0.620789 -0.140381 1441914430 -0.756165 0.152161 0.620789 -0.140381 1441914430 -0.756165 0.152161 0.620789 -0.140381 1441914430 -0.756165 0.152161 0.620789 -0.140381 1441914430 -0.756165 0.152161 0.620789 -0.140381 1441914430 -0.756165 0.152161 0.620789 -0.140381 1441914430 -0.751038 0.150574 0.625549 -0.148132 1441914430 -0.751038 0.150574 0.625549 -0.148132 1441914430 -0.751038 0.150574 0.625549 -0.148132 1441914430 -0.751038 0.150574 0.625549 -0.148132 1441914431 -0.751038 0.150574 0.625549 -0.148132 1441914431 -0.751038 0.150574 0.625549 -0.148132 1441914431 -0.747803 0.151306 0.624695 -0.166443 1441914431 -0.747803 0.151306 0.624695 -0.166443 1441914431 -0.747803 0.151306 0.624695 -0.166443 1441914431 -0.747803 0.151306 0.624695 -0.166443 1441914431 -0.747803 0.151306 0.624695 -0.166443 1441914431 -0.747803 0.151306 0.624695 -0.166443 1441914431 -0.703552 0.183289 0.654602 -0.207275 1441914431 -0.703552 0.183289 0.654602 -0.207275 1441914431 -0.703552 0.183289 0.654602 -0.207275 1441914431 -0.703552 0.183289 0.654602 -0.207275 1441914431 -0.703552 0.183289 0.654602 -0.207275 1441914431 -0.703552 0.183289 0.654602 -0.207275 1441914431 -0.703552 0.183289 0.654602 -0.207275 1441914431 -0.621887 0.208740 0.695496 -0.293213 1441914431 -0.621887 0.208740 0.695496 -0.293213 1441914431 -0.621887 0.208740 0.695496 -0.293213 1441914431 -0.621887 0.208740 0.695496 -0.293213 1441914431 -0.621887 0.208740 0.695496 -0.293213 1441914431 -0.621887 0.208740 0.695496 -0.293213 1441914431 -0.481262 0.242981 0.743896 -0.394958 1441914431 -0.481262 0.242981 0.743896 -0.394958 1441914431 -0.481262 0.242981 0.743896 -0.394958 1441914431 -0.481262 0.242981 0.743896 -0.394958 1441914431 -0.481262 0.242981 0.743896 -0.394958 1441914431 -0.481262 0.242981 0.743896 -0.394958 1441914431 -0.289185 0.237366 0.766602 -0.521851 1441914431 -0.289185 0.237366 0.766602 -0.521851 1441914431 -0.289185 0.237366 0.766602 -0.521851 1441914431 -0.289185 0.237366 0.766602 -0.521851 1441914431 -0.289185 0.237366 0.766602 -0.521851 1441914431 -0.289185 0.237366 0.766602 -0.521851 1441914431 -0.086914 0.232300 0.753235 -0.609192 1441914431 -0.086914 0.232300 0.753235 -0.609192 1441914431 -0.086914 0.232300 0.753235 -0.609192 1441914431 -0.086914 0.232300 0.753235 -0.609192 1441914431 -0.086914 0.232300 0.753235 -0.609192 1441914431 -0.086914 0.232300 0.753235 -0.609192 1441914431 0.116882 0.214294 0.698181 -0.672974 1441914431 0.116882 0.214294 0.698181 -0.672974 1441914431 0.116882 0.214294 0.698181 -0.672974 1441914431 0.116882 0.214294 0.698181 -0.672974 1441914431 0.116882 0.214294 0.698181 -0.672974 1441914431 0.116882 0.214294 0.698181 -0.672974 1441914431 0.305847 0.188293 0.622253 -0.695496 1441914431 0.305847 0.188293 0.622253 -0.695496 1441914431 0.305847 0.188293 0.622253 -0.695496 1441914431 0.305847 0.188293 0.622253 -0.695496 1441914431 0.305847 0.188293 0.622253 -0.695496 1441914431 0.305847 0.188293 0.622253 -0.695496 1441914431 0.439514 0.163879 0.542725 -0.696716 1441914431 0.439514 0.163879 0.542725 -0.696716 1441914431 0.439514 0.163879 0.542725 -0.696716 1441914431 0.439514 0.163879 0.542725 -0.696716 1441914431 0.439514 0.163879 0.542725 -0.696716 1441914431 0.439514 0.163879 0.542725 -0.696716 1441914431 0.439514 0.163879 0.542725 -0.696716 1441914431 0.524414 0.108459 0.510437 -0.672791 1441914431 0.524414 0.108459 0.510437 -0.672791 1441914431 0.524414 0.108459 0.510437 -0.672791 1441914431 0.524414 0.108459 0.510437 -0.672791 1441914431 0.524414 0.108459 0.510437 -0.672791 1441914431 0.524414 0.108459 0.510437 -0.672791 1441914431 0.536987 0.089539 0.500061 -0.673462 1441914431 0.536987 0.089539 0.500061 -0.673462 1441914431 0.536987 0.089539 0.500061 -0.673462 1441914431 0.536987 0.089539 0.500061 -0.673462 1441914431 0.536987 0.089539 0.500061 -0.673462 1441914431 0.536987 0.089539 0.500061 -0.673462 1441914431 0.522034 0.093445 0.548950 -0.646057 1441914431 0.522034 0.093445 0.548950 -0.646057 1441914431 0.522034 0.093445 0.548950 -0.646057 1441914431 0.522034 0.093445 0.548950 -0.646057 1441914431 0.522034 0.093445 0.548950 -0.646057 1441914431 0.522034 0.093445 0.548950 -0.646057 1441914431 0.525391 0.082825 0.538025 -0.653931 1441914431 0.525391 0.082825 0.538025 -0.653931 1441914431 0.525391 0.082825 0.538025 -0.653931 1441914431 0.525391 0.082825 0.538025 -0.653931 1441914431 0.525391 0.082825 0.538025 -0.653931 1441914431 0.525391 0.082825 0.538025 -0.653931 1441914431 0.525391 0.082825 0.538025 -0.653931 1441914431 0.492432 0.114136 0.525391 -0.684448 1441914431 0.492432 0.114136 0.525391 -0.684448 1441914431 0.492432 0.114136 0.525391 -0.684448 1441914431 0.492432 0.114136 0.525391 -0.684448 1441914431 0.492432 0.114136 0.525391 -0.684448 1441914431 0.492432 0.114136 0.525391 -0.684448 1441914431 0.397400 0.162903 0.537109 -0.725952 1441914431 0.397400 0.162903 0.537109 -0.725952 1441914431 0.397400 0.162903 0.537109 -0.725952 1441914431 0.397400 0.162903 0.537109 -0.725952 1441914431 0.240540 0.199646 0.587769 -0.746216 1441914431 0.240540 0.199646 0.587769 -0.746216 1441914431 0.240540 0.199646 0.587769 -0.746216 1441914431 0.240540 0.199646 0.587769 -0.746216 1441914431 0.240540 0.199646 0.587769 -0.746216 1441914431 0.240540 0.199646 0.587769 -0.746216 1441914431 0.240540 0.199646 0.587769 -0.746216 1441914431 0.017578 0.246460 0.661255 -0.708313 1441914431 0.017578 0.246460 0.661255 -0.708313 1441914431 0.017578 0.246460 0.661255 -0.708313 1441914431 0.017578 0.246460 0.661255 -0.708313 1441914431 0.017578 0.246460 0.661255 -0.708313 1441914431 0.017578 0.246460 0.661255 -0.708313 1441914431 -0.230713 0.280151 0.689026 -0.627319 1441914431 -0.230713 0.280151 0.689026 -0.627319 1441914431 -0.230713 0.280151 0.689026 -0.627319 1441914431 -0.230713 0.280151 0.689026 -0.627319 1441914431 -0.230713 0.280151 0.689026 -0.627319 1441914432 -0.230713 0.280151 0.689026 -0.627319 1441914432 -0.440552 0.261963 0.675354 -0.530273 1441914432 -0.440552 0.261963 0.675354 -0.530273 1441914432 -0.440552 0.261963 0.675354 -0.530273 1441914432 -0.440552 0.261963 0.675354 -0.530273 1441914432 -0.440552 0.261963 0.675354 -0.530273 1441914432 -0.440552 0.261963 0.675354 -0.530273 1441914432 -0.440552 0.261963 0.675354 -0.530273 1441914432 -0.605103 0.215088 0.651062 -0.404602 1441914432 -0.605103 0.215088 0.651062 -0.404602 1441914432 -0.605103 0.215088 0.651062 -0.404602 1441914432 -0.605103 0.215088 0.651062 -0.404602 1441914432 -0.605103 0.215088 0.651062 -0.404602 1441914432 -0.605103 0.215088 0.651062 -0.404602 1441914432 -0.727234 0.173523 0.620117 -0.237732 1441914432 -0.727234 0.173523 0.620117 -0.237732 1441914432 -0.727234 0.173523 0.620117 -0.237732 1441914432 -0.727234 0.173523 0.620117 -0.237732 1441914432 -0.727234 0.173523 0.620117 -0.237732 1441914432 -0.727234 0.173523 0.620117 -0.237732 1441914432 -0.792603 0.145081 0.580078 -0.119263 1441914432 -0.792603 0.145081 0.580078 -0.119263 1441914432 -0.792603 0.145081 0.580078 -0.119263 1441914432 -0.781921 0.169556 0.593140 -0.089722 1441914432 -0.781921 0.169556 0.593140 -0.089722 1441914432 -0.781921 0.169556 0.593140 -0.089722 1441914432 -0.781921 0.169556 0.593140 -0.089722 1441914432 -0.781921 0.169556 0.593140 -0.089722 1441914432 -0.762451 0.166626 0.615173 -0.111389 1441914432 -0.762451 0.166626 0.615173 -0.111389 1441914432 -0.762451 0.166626 0.615173 -0.111389 1441914432 -0.762451 0.166626 0.615173 -0.111389 1441914432 -0.762451 0.166626 0.615173 -0.111389 1441914432 -0.762451 0.166626 0.615173 -0.111389 1441914432 -0.757690 0.182617 0.616028 -0.114319 1441914432 -0.757690 0.182617 0.616028 -0.114319 1441914432 -0.757690 0.182617 0.616028 -0.114319 1441914432 -0.757690 0.182617 0.616028 -0.114319 1441914432 -0.757690 0.182617 0.616028 -0.114319 1441914432 -0.757690 0.182617 0.616028 -0.114319 1441914432 -0.757690 0.182617 0.616028 -0.114319 1441914432 -0.723145 0.207642 0.640137 -0.155640 1441914432 -0.723145 0.207642 0.640137 -0.155640 1441914432 -0.723145 0.207642 0.640137 -0.155640 1441914432 -0.723145 0.207642 0.640137 -0.155640 1441914432 -0.723145 0.207642 0.640137 -0.155640 1441914432 -0.723145 0.207642 0.640137 -0.155640 1441914432 -0.644592 0.243896 0.686340 -0.232239 1441914432 -0.644592 0.243896 0.686340 -0.232239 1441914432 -0.644592 0.243896 0.686340 -0.232239 1441914432 -0.644592 0.243896 0.686340 -0.232239 1441914432 -0.644592 0.243896 0.686340 -0.232239 1441914432 -0.644592 0.243896 0.686340 -0.232239 1441914432 -0.644592 0.243896 0.686340 -0.232239 1441914432 -0.527100 0.271545 0.732483 -0.334595 1441914432 -0.527100 0.271545 0.732483 -0.334595 1441914432 -0.527100 0.271545 0.732483 -0.334595 1441914432 -0.527100 0.271545 0.732483 -0.334595 1441914432 -0.527100 0.271545 0.732483 -0.334595 1441914432 -0.527100 0.271545 0.732483 -0.334595 1441914432 -0.390564 0.280823 0.761108 -0.435120 1441914432 -0.390564 0.280823 0.761108 -0.435120 1441914432 -0.390564 0.280823 0.761108 -0.435120 1441914432 -0.390564 0.280823 0.761108 -0.435120 1441914432 -0.390564 0.280823 0.761108 -0.435120 1441914432 -0.390564 0.280823 0.761108 -0.435120 1441914432 -0.390564 0.280823 0.761108 -0.435120 1441914432 -0.253113 0.275879 0.755005 -0.538330 1441914432 -0.253113 0.275879 0.755005 -0.538330 1441914432 -0.253113 0.275879 0.755005 -0.538330 1441914432 -0.253113 0.275879 0.755005 -0.538330 1441914432 -0.253113 0.275879 0.755005 -0.538330 1441914432 -0.094116 0.255798 0.710205 -0.649048 1441914432 -0.094116 0.255798 0.710205 -0.649048 1441914432 -0.094116 0.255798 0.710205 -0.649048 1441914432 -0.094116 0.255798 0.710205 -0.649048 1441914432 -0.094116 0.255798 0.710205 -0.649048 1441914432 -0.094116 0.255798 0.710205 -0.649048 1441914432 0.139465 0.221680 0.666626 -0.697815 1441914432 0.139465 0.221680 0.666626 -0.697815 1441914432 0.139465 0.221680 0.666626 -0.697815 1441914432 0.139465 0.221680 0.666626 -0.697815 1441914432 0.139465 0.221680 0.666626 -0.697815 1441914432 0.139465 0.221680 0.666626 -0.697815 1441914432 0.329834 0.168518 0.611389 -0.699280 1441914432 0.329834 0.168518 0.611389 -0.699280 1441914432 0.329834 0.168518 0.611389 -0.699280 1441914432 0.329834 0.168518 0.611389 -0.699280 1441914432 0.329834 0.168518 0.611389 -0.699280 1441914432 0.329834 0.168518 0.611389 -0.699280 1441914432 0.329834 0.168518 0.611389 -0.699280 1441914432 0.449829 0.128845 0.531738 -0.705872 1441914432 0.449829 0.128845 0.531738 -0.705872 1441914432 0.449829 0.128845 0.531738 -0.705872 1441914432 0.449829 0.128845 0.531738 -0.705872 1441914432 0.449829 0.128845 0.531738 -0.705872 1441914432 0.449829 0.128845 0.531738 -0.705872 1441914432 0.520935 0.078735 0.507385 -0.681885 1441914432 0.520935 0.078735 0.507385 -0.681885 1441914432 0.520935 0.078735 0.507385 -0.681885 1441914432 0.520935 0.078735 0.507385 -0.681885 1441914432 0.520935 0.078735 0.507385 -0.681885 1441914432 0.520935 0.078735 0.507385 -0.681885 1441914432 0.525574 0.041870 0.520813 -0.671326 1441914432 0.525574 0.041870 0.520813 -0.671326 1441914432 0.525574 0.041870 0.520813 -0.671326 1441914432 0.525574 0.041870 0.520813 -0.671326 1441914432 0.525574 0.041870 0.520813 -0.671326 1441914432 0.525574 0.041870 0.520813 -0.671326 1441914433 0.525574 0.041870 0.520813 -0.671326 1441914433 0.508789 0.043152 0.550659 -0.660339 1441914433 0.508789 0.043152 0.550659 -0.660339 1441914433 0.508789 0.043152 0.550659 -0.660339 1441914433 0.508789 0.043152 0.550659 -0.660339 1441914433 0.508789 0.043152 0.550659 -0.660339 1441914433 0.508789 0.043152 0.550659 -0.660339 1441914433 0.496582 0.066284 0.538086 -0.677795 1441914433 0.496582 0.066284 0.538086 -0.677795 1441914433 0.496582 0.066284 0.538086 -0.677795 1441914433 0.496582 0.066284 0.538086 -0.677795 1441914433 0.496582 0.066284 0.538086 -0.677795 1441914433 0.496582 0.066284 0.538086 -0.677795 1441914433 0.449036 0.097595 0.541321 -0.704102 1441914433 0.449036 0.097595 0.541321 -0.704102 1441914433 0.449036 0.097595 0.541321 -0.704102 1441914433 0.449036 0.097595 0.541321 -0.704102 1441914433 0.449036 0.097595 0.541321 -0.704102 1441914433 0.449036 0.097595 0.541321 -0.704102 1441914433 0.449036 0.097595 0.541321 -0.704102 1441914433 0.349121 0.125488 0.573975 -0.729980 1441914433 0.349121 0.125488 0.573975 -0.729980 1441914433 0.349121 0.125488 0.573975 -0.729980 1441914433 0.349121 0.125488 0.573975 -0.729980 1441914433 0.349121 0.125488 0.573975 -0.729980 1441914433 0.349121 0.125488 0.573975 -0.729980 1441914433 0.200623 0.140686 0.618286 -0.746765 1441914433 0.200623 0.140686 0.618286 -0.746765 1441914433 0.200623 0.140686 0.618286 -0.746765 1441914433 0.200623 0.140686 0.618286 -0.746765 1441914433 0.200623 0.140686 0.618286 -0.746765 1441914433 0.200623 0.140686 0.618286 -0.746765 1441914433 0.003662 0.152100 0.667236 -0.729126 1441914433 0.003662 0.152100 0.667236 -0.729126 1441914433 0.003662 0.152100 0.667236 -0.729126 1441914433 0.003662 0.152100 0.667236 -0.729126 1441914433 0.003662 0.152100 0.667236 -0.729126 1441914433 0.003662 0.152100 0.667236 -0.729126 1441914433 -0.215881 0.157288 0.688538 -0.674255 1441914433 -0.215881 0.157288 0.688538 -0.674255 1441914433 -0.215881 0.157288 0.688538 -0.674255 1441914433 -0.215881 0.157288 0.688538 -0.674255 1441914433 -0.215881 0.157288 0.688538 -0.674255 1441914433 -0.215881 0.157288 0.688538 -0.674255 1441914433 -0.412415 0.141296 0.671570 -0.599121 1441914433 -0.412415 0.141296 0.671570 -0.599121 1441914433 -0.412415 0.141296 0.671570 -0.599121 1441914433 -0.412415 0.141296 0.671570 -0.599121 1441914433 -0.412415 0.141296 0.671570 -0.599121 1441914433 -0.412415 0.141296 0.671570 -0.599121 1441914433 -0.412415 0.141296 0.671570 -0.599121 1441914433 -0.592102 0.108276 0.643677 -0.472595 1441914433 -0.592102 0.108276 0.643677 -0.472595 1441914433 -0.592102 0.108276 0.643677 -0.472595 1441914433 -0.592102 0.108276 0.643677 -0.472595 1441914433 -0.592102 0.108276 0.643677 -0.472595 1441914433 -0.592102 0.108276 0.643677 -0.472595 1441914433 -0.592102 0.108276 0.643677 -0.472595 1441914433 -0.720093 0.060730 0.603699 -0.336670 1441914433 -0.720093 0.060730 0.603699 -0.336670 1441914433 -0.720093 0.060730 0.603699 -0.336670 1441914433 -0.720093 0.060730 0.603699 -0.336670 1441914433 -0.720093 0.060730 0.603699 -0.336670 1441914433 -0.720093 0.060730 0.603699 -0.336670 1441914433 -0.765320 0.031311 0.589722 -0.256104 1441914433 -0.765320 0.031311 0.589722 -0.256104 1441914433 -0.765320 0.031311 0.589722 -0.256104 1441914433 -0.765320 0.031311 0.589722 -0.256104 1441914433 -0.765320 0.031311 0.589722 -0.256104 1441914433 -0.765320 0.031311 0.589722 -0.256104 1441914433 -0.757324 0.059814 0.612976 -0.217163 1441914433 -0.757324 0.059814 0.612976 -0.217163 1441914433 -0.757324 0.059814 0.612976 -0.217163 1441914433 -0.757324 0.059814 0.612976 -0.217163 1441914433 -0.757324 0.059814 0.612976 -0.217163 1441914433 -0.757324 0.059814 0.612976 -0.217163 1441914433 -0.760803 0.041870 0.619446 -0.189087 1441914433 -0.760803 0.041870 0.619446 -0.189087 1441914433 -0.760803 0.041870 0.619446 -0.189087 1441914433 -0.760803 0.041870 0.619446 -0.189087 1441914433 -0.760803 0.041870 0.619446 -0.189087 1441914433 -0.760803 0.041870 0.619446 -0.189087 1441914433 -0.760803 0.041870 0.619446 -0.189087 1441914433 -0.765503 0.061462 0.619873 -0.161194 1441914433 -0.765503 0.061462 0.619873 -0.161194 1441914433 -0.765503 0.061462 0.619873 -0.161194 1441914433 -0.765503 0.061462 0.619873 -0.161194 1441914433 -0.765503 0.061462 0.619873 -0.161194 1441914433 -0.765503 0.061462 0.619873 -0.161194 1441914433 -0.753296 0.074280 0.631897 -0.166443 1441914433 -0.753296 0.074280 0.631897 -0.166443 1441914433 -0.753296 0.074280 0.631897 -0.166443 1441914433 -0.753296 0.074280 0.631897 -0.166443 1441914433 -0.753296 0.074280 0.631897 -0.166443 1441914433 -0.731201 0.088501 0.651550 -0.181641 1441914433 -0.731201 0.088501 0.651550 -0.181641 1441914433 -0.731201 0.088501 0.651550 -0.181641 1441914433 -0.731201 0.088501 0.651550 -0.181641 1441914433 -0.731201 0.088501 0.651550 -0.181641 1441914433 -0.731201 0.088501 0.651550 -0.181641 1441914433 -0.702698 0.116028 0.669495 -0.211121 1441914433 -0.702698 0.116028 0.669495 -0.211121 1441914433 -0.702698 0.116028 0.669495 -0.211121 1441914433 -0.702698 0.116028 0.669495 -0.211121 1441914433 -0.702698 0.116028 0.669495 -0.211121 1441914433 -0.636597 0.169128 0.703125 -0.267944 1441914433 -0.636597 0.169128 0.703125 -0.267944 1441914433 -0.636597 0.169128 0.703125 -0.267944 1441914433 -0.636597 0.169128 0.703125 -0.267944 1441914433 -0.636597 0.169128 0.703125 -0.267944 1441914433 -0.636597 0.169128 0.703125 -0.267944 1441914433 -0.495605 0.219543 0.753174 -0.372742 1441914434 -0.495605 0.219543 0.753174 -0.372742 1441914434 -0.495605 0.219543 0.753174 -0.372742 1441914434 -0.495605 0.219543 0.753174 -0.372742 1441914434 -0.495605 0.219543 0.753174 -0.372742 1441914434 -0.495605 0.219543 0.753174 -0.372742 1441914434 -0.495605 0.219543 0.753174 -0.372742 1441914434 -0.289612 0.253357 0.795654 -0.467834 1441914434 -0.289612 0.253357 0.795654 -0.467834 1441914434 -0.289612 0.253357 0.795654 -0.467834 1441914434 -0.289612 0.253357 0.795654 -0.467834 1441914434 -0.289612 0.253357 0.795654 -0.467834 1441914434 -0.069397 0.241699 0.781616 -0.570862 1441914434 -0.069397 0.241699 0.781616 -0.570862 1441914434 -0.069397 0.241699 0.781616 -0.570862 1441914434 -0.069397 0.241699 0.781616 -0.570862 1441914434 -0.069397 0.241699 0.781616 -0.570862 1441914434 -0.069397 0.241699 0.781616 -0.570862 1441914434 0.151489 0.214172 0.726074 -0.635620 1441914434 0.151489 0.214172 0.726074 -0.635620 1441914434 0.151489 0.214172 0.726074 -0.635620 1441914434 0.151489 0.214172 0.726074 -0.635620 1441914434 0.151489 0.214172 0.726074 -0.635620 1441914434 0.151489 0.214172 0.726074 -0.635620 1441914434 0.151489 0.214172 0.726074 -0.635620 1441914434 
-0.520935 -0.345093 0.549683 -0.554504 1441914438 -0.520935 -0.345093 0.549683 -0.554504 1441914438 -0.520935 -0.345093 0.549683 -0.554504 1441914438 -0.520935 -0.345093 0.549683 -0.554504 1441914438 -0.520935 -0.345093 0.549683 -0.554504 1441914438 -0.521667 -0.342529 0.550842 -0.554199 1441914438 -0.521667 -0.342529 0.550842 -0.554199 1441914438 -0.521667 -0.342529 0.550842 -0.554199 1441914438 -0.521667 -0.342529 0.550842 -0.554199 1441914438 -0.521667 -0.342529 0.550842 -0.554199 1441914438 -0.521667 -0.342529 0.550842 -0.554199 1441914438 -0.521179 -0.341187 0.552185 -0.554138 1441914438 -0.521179 -0.341187 0.552185 -0.554138 1441914438 -0.521179 -0.341187 0.552185 -0.554138 1441914438 -0.521179 -0.341187 0.552185 -0.554138 1441914438 -0.521179 -0.341187 0.552185 -0.554138 1441914438 -0.521179 -0.341187 0.552185 -0.554138 1441914438 -0.520325 -0.341064 0.552856 -0.554382 1441914438 -0.520325 -0.341064 0.552856 -0.554382 1441914438 -0.520325 -0.341064 0.552856 -0.554382 1441914438 -0.520325 -0.341064 0.552856 -0.554382 1441914438 -0.520325 -0.341064 0.552856 -0.554382 1441914438 -0.520325 -0.341064 0.552856 -0.554382 1441914438 -0.520508 -0.340820 0.553284 -0.553955 1441914438 -0.520508 -0.340820 0.553284 -0.553955 1441914438 -0.520508 -0.340820 0.553284 -0.553955 1441914438 -0.520508 -0.340820 0.553284 -0.553955 1441914438 -0.520508 -0.340820 0.553284 -0.553955 1441914438 -0.520508 -0.340820 0.553284 -0.553955 1441914438 -0.520508 -0.340820 0.553284 -0.553955 1441914438 -0.520935 -0.340881 0.553589 -0.553162 1441914438 -0.520935 -0.340881 0.553589 -0.553162 1441914438 -0.520935 -0.340881 0.553589 -0.553162 1441914438 -0.520935 -0.340881 0.553589 -0.553162 1441914438 -0.520935 -0.340881 0.553589 -0.553162 1441914438 -0.519043 -0.346436 0.550293 -0.554810 1441914438 -0.519043 -0.346436 0.550293 -0.554810 1441914438 -0.519043 -0.346436 0.550293 -0.554810 1441914438 -0.519043 -0.346436 0.550293 -0.554810 1441914438 -0.519043 -0.346436 0.550293 -0.554810 1441914438 -0.519043 -0.346436 0.550293 -0.554810 1441914438 -0.517029 -0.355164 0.544678 -0.556702 1441914438 -0.517029 -0.355164 0.544678 -0.556702 1441914438 -0.517029 -0.355164 0.544678 -0.556702 1441914438 -0.517029 -0.355164 0.544678 -0.556702 1441914438 -0.517029 -0.355164 0.544678 -0.556702 1441914438 -0.517029 -0.355164 0.544678 -0.556702 1441914438 -0.517761 -0.360840 0.540588 -0.556396 1441914438 -0.517761 -0.360840 0.540588 -0.556396 1441914438 -0.517761 -0.360840 0.540588 -0.556396 1441914438 -0.517761 -0.360840 0.540588 -0.556396 1441914438 -0.517761 -0.360840 0.540588 -0.556396 1441914438 -0.517761 -0.360840 0.540588 -0.556396 1441914438 -0.518616 -0.359009 0.539795 -0.557495 1441914438 -0.518616 -0.359009 0.539795 -0.557495 1441914438 -0.518616 -0.359009 0.539795 -0.557495 1441914438 -0.518616 -0.359009 0.539795 -0.557495 1441914438 -0.516663 -0.354126 0.540527 -0.561768 1441914438 -0.516663 -0.354126 0.540527 -0.561768 1441914438 -0.516663 -0.354126 0.540527 -0.561768 1441914438 -0.516663 -0.354126 0.540527 -0.561768 1441914438 -0.516663 -0.354126 0.540527 -0.561768 1441914439 -0.516663 -0.354126 0.540527 -0.561768 1441914439 -0.512695 -0.352539 0.540283 -0.566589 1441914439 -0.512695 -0.352539 0.540283 -0.566589 1441914439 -0.512695 -0.352539 0.540283 -0.566589 1441914439 -0.512695 -0.352539 0.540283 -0.566589 1441914439 -0.512695 -0.352539 0.540283 -0.566589 1441914439 -0.512695 -0.352539 0.540283 -0.566589 1441914439 -0.508789 -0.353271 0.539490 -0.570435 1441914439 -0.508789 -0.353271 0.539490 -0.570435 1441914439 -0.508789 -0.353271 0.539490 -0.570435 1441914439 -0.508789 -0.353271 0.539490 -0.570435 1441914439 -0.508789 -0.353271 0.539490 -0.570435 1441914439 -0.508789 -0.353271 0.539490 -0.570435 1441914439 -0.505005 -0.354858 0.537537 -0.574585 1441914439 -0.505005 -0.354858 0.537537 -0.574585 1441914439 -0.505005 -0.354858 0.537537 -0.574585 1441914439 -0.505005 -0.354858 0.537537 -0.574585 1441914439 -0.505005 -0.354858 0.537537 -0.574585 1441914439 -0.505005 -0.354858 0.537537 -0.574585 1441914439 -0.503845 -0.353088 0.537170 -0.577087 1441914439 -0.503845 -0.353088 0.537170 -0.577087 1441914439 -0.503845 -0.353088 0.537170 -0.577087 1441914439 -0.503845 -0.353088 0.537170 -0.577087 1441914439 -0.503845 -0.353088 0.537170 -0.577087 1441914439 -0.503845 -0.353088 0.537170 -0.577087 1441914439 -0.504883 -0.349487 0.539185 -0.576477 1441914439 -0.504883 -0.349487 0.539185 -0.576477 1441914439 -0.504883 -0.349487 0.539185 -0.576477 1441914439 -0.504883 -0.349487 0.539185 -0.576477 1441914439 -0.504883 -0.349487 0.539185 -0.576477 1441914439 -0.504883 -0.349487 0.539185 -0.576477 1441914439 -0.505310 -0.350830 0.539917 -0.574524 1441914439 -0.505310 -0.350830 0.539917 -0.574524 1441914439 -0.505310 -0.350830 0.539917 -0.574524 1441914439 -0.505310 -0.350830 0.539917 -0.574524 1441914439 -0.505310 -0.350830 0.539917 -0.574524 1441914439 -0.505310 -0.350830 0.539917 -0.574524 1441914439 -0.505737 -0.355408 0.539307 -0.571899 1441914439 -0.505737 -0.355408 0.539307 -0.571899 1441914439 -0.505737 -0.355408 0.539307 -0.571899 1441914439 -0.505737 -0.355408 0.539307 -0.571899 1441914439 -0.505737 -0.355408 0.539307 -0.571899 1441914439 -0.505737 -0.355408 0.539307 -0.571899 1441914439 -0.506836 -0.359558 0.539490 -0.568176 1441914439 -0.506836 -0.359558 0.539490 -0.568176 1441914439 -0.506836 -0.359558 0.539490 -0.568176 1441914439 -0.506836 -0.359558 0.539490 -0.568176 1441914439 -0.506836 -0.359558 0.539490 -0.568176 1441914439 -0.506836 -0.359558 0.539490 -0.568176 1441914439 -0.506592 -0.364136 0.540161 -0.564819 1441914439 -0.506592 -0.364136 0.540161 -0.564819 1441914439 -0.506592 -0.364136 0.540161 -0.564819 1441914439 -0.506592 -0.364136 0.540161 -0.564819 1441914439 -0.506592 -0.364136 0.540161 -0.564819 1441914439 -0.506592 -0.364136 0.540161 -0.564819 1441914439 -0.504944 -0.369507 0.538208 -0.564697 1441914439 -0.504944 -0.369507 0.538208 -0.564697 1441914439 -0.504944 -0.369507 0.538208 -0.564697 1441914439 -0.504944 -0.369507 0.538208 -0.564697 1441914439 -0.504944 -0.369507 0.538208 -0.564697 1441914439 -0.504944 -0.369507 0.538208 -0.564697 1441914439 -0.504456 -0.370361 0.536804 -0.565918 1441914439 -0.504456 -0.370361 0.536804 -0.565918 1441914439 -0.504456 -0.370361 0.536804 -0.565918 1441914439 -0.504456 -0.370361 0.536804 -0.565918 1441914439 -0.504456 -0.370361 0.536804 -0.565918 1441914439 -0.506653 -0.371826 0.533447 -0.566162 1441914439 -0.506653 -0.371826 0.533447 -0.566162 1441914439 -0.506653 -0.371826 0.533447 -0.566162 1441914439 -0.506653 -0.371826 0.533447 -0.566162 1441914439 -0.506653 -0.371826 0.533447 -0.566162 1441914439 -0.506653 -0.371826 0.533447 -0.566162 1441914439 -0.512817 -0.365784 0.533508 -0.564514 1441914439 -0.512817 -0.365784 0.533508 -0.564514 1441914439 -0.512817 -0.365784 0.533508 -0.564514 1441914439 -0.512817 -0.365784 0.533508 -0.564514 1441914439 -0.512817 -0.365784 0.533508 -0.564514 1441914439 -0.512817 -0.365784 0.533508 -0.564514 1441914439 -0.517578 -0.353943 0.540649 -0.560852 1441914439 -0.517578 -0.353943 0.540649 -0.560852 1441914439 -0.517578 -0.353943 0.540649 -0.560852 1441914439 -0.517578 -0.353943 0.540649 -0.560852 1441914439 -0.517578 -0.353943 0.540649 -0.560852 1441914439 -0.517578 -0.353943 0.540649 -0.560852 1441914439 -0.510681 -0.357056 0.542236 -0.563721 1441914439 -0.510681 -0.357056 0.542236 -0.563721 1441914439 -0.510681 -0.357056 0.542236 -0.563721 1441914439 -0.510681 -0.357056 0.542236 -0.563721 1441914439 -0.510681 -0.357056 0.542236 -0.563721 1441914439 -0.500427 -0.371765 0.530396 -0.574524 1441914439 -0.500427 -0.371765 0.530396 -0.574524 1441914439 -0.500427 -0.371765 0.530396 -0.574524 1441914439 -0.500427 -0.371765 0.530396 -0.574524 1441914439 -0.500427 -0.371765 0.530396 -0.574524 1441914439 -0.500427 -0.371765 0.530396 -0.574524 1441914439 -0.499023 -0.372620 0.527954 -0.577515 1441914439 -0.499023 -0.372620 0.527954 -0.577515 1441914439 -0.499023 -0.372620 0.527954 -0.577515 1441914439 -0.499023 -0.372620 0.527954 -0.577515 1441914439 -0.499023 -0.372620 0.527954 -0.577515 1441914439 -0.499023 -0.372620 0.527954 -0.577515 1441914439 -0.499023 -0.372620 0.527954 -0.577515 1441914439 -0.499023 -0.365234 0.535645 -0.575073 1441914439 -0.499023 -0.365234 0.535645 -0.575073 1441914439 -0.499023 -0.365234 0.535645 -0.575073 1441914439 -0.499023 -0.365234 0.535645 -0.575073 1441914439 -0.499023 -0.365234 0.535645 -0.575073 1441914439 -0.499023 -0.365234 0.535645 -0.575073 1441914440 -0.491760 -0.369629 0.532532 -0.581360 1441914440 -0.491760 -0.369629 0.532532 -0.581360 1441914440 -0.491760 -0.369629 0.532532 -0.581360 1441914440 -0.491760 -0.369629 0.532532 -0.581360 1441914440 -0.491760 -0.369629 0.532532 -0.581360 1441914440 -0.491760 -0.369629 0.532532 -0.581360 1441914440 -0.485840 -0.376404 0.524536 -0.589233 1441914440 -0.485840 -0.376404 0.524536 -0.589233 1441914440 -0.485840 -0.376404 0.524536 -0.589233 1441914440 -0.485840 -0.376404 0.524536 -0.589233 1441914440 -0.485840 -0.376404 0.524536 -0.589233 1441914440 -0.485840 -0.376404 0.524536 -0.589233 1441914440 -0.486511 -0.372192 0.524963 -0.591003 1441914440 -0.486511 -0.372192 0.524963 -0.591003 1441914440 -0.486511 -0.372192 0.524963 -0.591003 1441914440 -0.486511 -0.372192 0.524963 -0.591003 1441914440 -0.486511 -0.372192 0.524963 -0.591003 1441914440 -0.486511 -0.372192 0.524963 -0.591003 1441914440 -0.487732 -0.364563 0.530823 -0.589478 1441914440 -0.487732 -0.364563 0.530823 -0.589478 1441914440 -0.487732 -0.364563 0.530823 -0.589478 1441914440 -0.487732 -0.364563 0.530823 -0.589478 1441914440 -0.487732 -0.364563 0.530823 -0.589478 1441914440 -0.487732 -0.364563 0.530823 -0.589478 1441914440 -0.487732 -0.364563 0.530823 -0.589478 1441914440 -0.484680 -0.366882 0.531799 -0.589661 1441914440 -0.484680 -0.366882 0.531799 -0.589661 1441914440 -0.484680 -0.366882 0.531799 -0.589661 1441914440 -0.484680 -0.366882 0.531799 -0.589661 1441914440 -0.484680 -0.366882 0.531799 -0.589661 1441914440 -0.484680 -0.366882 0.531799 -0.589661 1441914440 -0.481750 -0.372742 0.529663 -0.590332 1441914440 -0.481750 -0.372742 0.529663 -0.590332 1441914440 -0.481750 -0.372742 0.529663 -0.590332 1441914440 -0.481750 -0.372742 0.529663 -0.590332 1441914440 -0.481750 -0.372742 0.529663 -0.590332 1441914440 -0.481750 -0.372742 0.529663 -0.590332 1441914440 -0.480164 -0.375916 0.529785 -0.589478 1441914440 -0.480164 -0.375916 0.529785 -0.589478 1441914440 -0.480164 -0.375916 0.529785 -0.589478 1441914440 -0.480164 -0.375916 0.529785 -0.589478 1441914440 -0.480164 -0.375916 0.529785 -0.589478 1441914440 -0.480164 -0.375916 0.529785 -0.589478 1441914440 -0.479309 -0.380554 0.527039 -0.589722 1441914440 -0.479309 -0.380554 0.527039 -0.589722 1441914440 -0.479309 -0.380554 0.527039 -0.589722 1441914440 -0.479309 -0.380554 0.527039 -0.589722 1441914440 -0.479309 -0.380554 0.527039 -0.589722 1441914440 -0.479309 -0.380554 0.527039 -0.589722 1441914440 -0.479309 -0.380554 0.527039 -0.589722 1441914440 -0.483826 -0.380066 0.523560 -0.589417 1441914440 -0.483826 -0.380066 0.523560 -0.589417 1441914440 -0.483826 -0.380066 0.523560 -0.589417 1441914440 -0.483826 -0.380066 0.523560 -0.589417 1441914440 -0.483826 -0.380066 0.523560 -0.589417 1441914440 -0.483826 -0.380066 0.523560 -0.589417 1441914440 -0.491760 -0.377930 0.523804 -0.583984 1441914440 -0.491760 -0.377930 0.523804 -0.583984 1441914440 -0.491760 -0.377930 0.523804 -0.583984 1441914440 -0.491760 -0.377930 0.523804 -0.583984 1441914440 -0.491760 -0.377930 0.523804 -0.583984 1441914440 -0.491760 -0.377930 0.523804 -0.583984 1441914440 -0.498596 -0.373474 0.527466 -0.577698 1441914440 -0.498596 -0.373474 0.527466 -0.577698 1441914440 -0.498596 -0.373474 0.527466 -0.577698 1441914440 -0.498596 -0.373474 0.527466 -0.577698 1441914440 -0.499695 -0.370667 0.529297 -0.576904 1441914440 -0.499695 -0.370667 0.529297 -0.576904 1441914440 -0.499695 -0.370667 0.529297 -0.576904 1441914440 -0.499268 -0.368896 0.530090 -0.577698 1441914440 -0.499268 -0.368896 0.530090 -0.577698 1441914440 -0.499268 -0.368896 0.530090 -0.577698 1441914440 -0.499268 -0.368896 0.530090 -0.577698 1441914440 -0.499268 -0.368896 0.530090 -0.577698 1441914440 -0.502136 -0.363831 0.533386 -0.575317 1441914440 -0.502136 -0.363831 0.533386 -0.575317 1441914440 -0.502136 -0.363831 0.533386 -0.575317 1441914440 -0.502136 -0.363831 0.533386 -0.575317 1441914440 -0.502136 -0.363831 0.533386 -0.575317 1441914440 -0.502136 -0.363831 0.533386 -0.575317 1441914440 -0.505432 -0.357971 0.537476 -0.572327 1441914440 -0.505432 -0.357971 0.537476 -0.572327 1441914440 -0.505432 -0.357971 0.537476 -0.572327 1441914440 -0.505432 -0.357971 0.537476 -0.572327 1441914440 -0.505432 -0.357971 0.537476 -0.572327 1441914440 -0.505432 -0.357971 0.537476 -0.572327 1441914440 -0.506897 -0.355225 0.540649 -0.569763 1441914440 -0.506897 -0.355225 0.540649 -0.569763 1441914440 -0.506897 -0.355225 0.540649 -0.569763 1441914440 -0.506897 -0.355225 0.540649 -0.569763 1441914440 -0.506897 -0.355225 0.540649 -0.569763 1441914440 -0.506897 -0.355225 0.540649 -0.569763 1441914440 -0.507324 -0.356506 0.542419 -0.566895 1441914440 -0.507324 -0.356506 0.542419 -0.566895 1441914440 -0.507324 -0.356506 0.542419 -0.566895 1441914440 -0.507324 -0.356506 0.542419 -0.566895 1441914440 -0.507324 -0.356506 0.542419 -0.566895 1441914440 -0.507324 -0.356506 0.542419 -0.566895 1441914440 -0.508484 -0.357422 0.541748 -0.565918 1441914440 -0.508484 -0.357422 0.541748 -0.565918 1441914440 -0.508484 -0.357422 0.541748 -0.565918 1441914440 -0.508484 -0.357422 0.541748 -0.565918 1441914440 -0.508484 -0.357422 0.541748 -0.565918 1441914440 -0.508484 -0.357422 0.541748 -0.565918 1441914440 -0.511047 -0.349304 0.545593 -0.564941 1441914441 -0.511047 -0.349304 0.545593 -0.564941 1441914441 -0.511047 -0.349304 0.545593 -0.564941 1441914441 -0.511047 -0.349304 0.545593 -0.564941 1441914441 -0.511047 -0.349304 0.545593 -0.564941 1441914441 -0.511047 -0.349304 0.545593 -0.564941 1441914441 -0.508179 -0.345337 0.551697 -0.564026 1441914441 -0.508179 -0.345337 0.551697 -0.564026 1441914441 -0.508179 -0.345337 0.551697 -0.564026 1441914441 -0.508179 -0.345337 0.551697 -0.564026 1441914441 -0.508179 -0.345337 0.551697 -0.564026 1441914441 -0.508179 -0.345337 0.551697 -0.564026 1441914441 -0.501343 -0.361328 0.542175 -0.569397 1441914441 -0.501343 -0.361328 0.542175 -0.569397 1441914441 -0.501343 -0.361328 0.542175 -0.569397 1441914441 -0.501343 -0.361328 0.542175 -0.569397 1441914441 -0.501343 -0.361328 0.542175 -0.569397 1441914441 -0.501343 -0.361328 0.542175 -0.569397 1441914441 -0.502258 -0.375000 0.529297 -0.571899 1441914441 -0.502258 -0.375000 0.529297 -0.571899 1441914441 -0.502258 -0.375000 0.529297 -0.571899 1441914441 -0.502258 -0.375000 0.529297 -0.571899 1441914441 -0.502258 -0.375000 0.529297 -0.571899 1441914441 -0.502258 -0.375000 0.529297 -0.571899 1441914441 -0.511902 -0.371094 0.527649 -0.567322 1441914441 -0.511902 -0.371094 0.527649 -0.567322 1441914441 -0.511902 -0.371094 0.527649 -0.567322 1441914441 -0.511902 -0.371094 0.527649 -0.567322 1441914441 -0.511902 -0.371094 0.527649 -0.567322 1441914441 -0.518799 -0.357727 0.533264 -0.564392 1441914441 -0.518799 -0.357727 0.533264 -0.564392 1441914441 -0.518799 -0.357727 0.533264 -0.564392 1441914441 -0.518799 -0.357727 0.533264 -0.564392 1441914441 -0.518799 -0.357727 0.533264 -0.564392 1441914441 -0.518799 -0.357727 0.533264 -0.564392 1441914441 -0.515259 -0.354736 0.531311 -0.571350 1441914441 -0.515259 -0.354736 0.531311 -0.571350 1441914441 -0.515259 -0.354736 0.531311 -0.571350 1441914441 -0.515259 -0.354736 0.531311 -0.571350 1441914441 -0.515259 -0.354736 0.531311 -0.571350 1441914441 -0.515259 -0.354736 0.531311 -0.571350 1441914441 -0.508240 -0.360840 0.525391 -0.579224 1441914441 -0.508240 -0.360840 0.525391 -0.579224 1441914441 -0.508240 -0.360840 0.525391 -0.579224 1441914441 -0.508240 -0.360840 0.525391 -0.579224 1441914441 -0.508240 -0.360840 0.525391 -0.579224 1441914441 -0.508240 -0.360840 0.525391 -0.579224 1441914441 -0.508240 -0.360840 0.525391 -0.579224 1441914441 -0.504211 -0.365906 0.521667 -0.582947 1441914441 -0.504211 -0.365906 0.521667 -0.582947 1441914441 -0.504211 -0.365906 0.521667 -0.582947 1441914441 -0.504211 -0.365906 0.521667 -0.582947 1441914441 -0.501465 -0.365601 0.521179 -0.585876 1441914441 -0.501465 -0.365601 0.521179 -0.585876 1441914441 -0.501465 -0.365601 0.521179 -0.585876 1441914441 -0.501465 -0.365601 0.521179 -0.585876 1441914441 -0.501465 -0.365601 0.521179 -0.585876 1441914441 -0.501465 -0.365601 0.521179 -0.585876 1441914441 -0.497559 -0.360596 0.525696 -0.588318 1441914441 -0.497559 -0.360596 0.525696 -0.588318 1441914441 -0.497559 -0.360596 0.525696 -0.588318 1441914441 -0.497559 -0.360596 0.525696 -0.588318 1441914441 -0.490601 -0.360901 0.527649 -0.592224 1441914441 -0.490601 -0.360901 0.527649 -0.592224 1441914441 -0.490601 -0.360901 0.527649 -0.592224 1441914441 -0.490601 -0.360901 0.527649 -0.592224 1441914441 -0.490601 -0.360901 0.527649 -0.592224 1441914441 -0.490601 -0.360901 0.527649 -0.592224 1441914441 -0.484375 -0.366943 0.525940 -0.595154 1441914441 -0.484375 -0.366943 0.525940 -0.595154 1441914441 -0.484375 -0.366943 0.525940 -0.595154 1441914441 -0.484375 -0.366943 0.525940 -0.595154 1441914441 -0.484375 -0.366943 0.525940 -0.595154 1441914441 -0.484375 -0.366943 0.525940 -0.595154 1441914441 -0.482849 -0.373169 0.521545 -0.596375 1441914441 -0.482849 -0.373169 0.521545 -0.596375 1441914441 -0.482849 -0.373169 0.521545 -0.596375 1441914441 -0.482849 -0.373169 0.521545 -0.596375 1441914441 -0.482849 -0.373169 0.521545 -0.596375 1441914441 -0.482849 -0.373169 0.521545 -0.596375 1441914441 -0.487427 -0.375244 0.520264 -0.592468 1441914441 -0.487427 -0.375244 0.520264 -0.592468 1441914441 -0.487427 -0.375244 0.520264 -0.592468 1441914441 -0.487427 -0.375244 0.520264 -0.592468 1441914441 -0.487427 -0.375244 0.520264 -0.592468 1441914441 -0.487427 -0.375244 0.520264 -0.592468 1441914441 -0.487427 -0.375244 0.520264 -0.592468 1441914441 -0.493408 -0.375916 0.520081 -0.587158 1441914441 -0.493408 -0.375916 0.520081 -0.587158 1441914441 -0.493408 -0.375916 0.520081 -0.587158 1441914441 -0.493408 -0.375916 0.520081 -0.587158 1441914441 -0.493408 -0.375916 0.520081 -0.587158 1441914441 -0.493408 -0.375916 0.520081 -0.587158 1441914441 -0.498535 -0.376038 0.519348 -0.583435 1441914441 -0.498535 -0.376038 0.519348 -0.583435 1441914441 -0.498535 -0.376038 0.519348 -0.583435 1441914441 -0.498535 -0.376038 0.519348 -0.583435 1441914441 -0.498535 -0.376038 0.519348 -0.583435 1441914441 -0.498535 -0.376038 0.519348 -0.583435 1441914441 -0.503906 -0.372681 0.520386 -0.580017 1441914441 -0.503906 -0.372681 0.520386 -0.580017 1441914441 -0.503906 -0.372681 0.520386 -0.580017 1441914441 -0.503906 -0.372681 0.520386 -0.580017 1441914441 -0.503906 -0.372681 0.520386 -0.580017 1441914441 -0.503906 -0.372681 0.520386 -0.580017 1441914441 -0.514709 -0.356445 0.533203 -0.568970 1441914441 -0.514709 -0.356445 0.533203 -0.568970 1441914442 -0.514709 -0.356445 0.533203 -0.568970 1441914442 -0.514709 -0.356445 0.533203 -0.568970 1441914442 -0.514709 -0.356445 0.533203 -0.568970 1441914442 -0.514709 -0.356445 0.533203 -0.568970 1441914442 -0.529114 -0.331055 0.553284 -0.551697 1441914442 -0.529114 -0.331055 0.553284 -0.551697 1441914442 -0.529114 -0.331055 0.553284 -0.551697 1441914442 -0.529114 -0.331055 0.553284 -0.551697 1441914442 -0.529114 -0.331055 0.553284 -0.551697 1441914442 -0.529114 -0.331055 0.553284 -0.551697 1441914442 -0.542114 -0.305298 0.573975 -0.532410 1441914442 -0.542114 -0.305298 0.573975 -0.532410 1441914442 -0.542114 -0.305298 0.573975 -0.532410 1441914442 -0.542114 -0.305298 0.573975 -0.532410 1441914442 -0.542114 -0.305298 0.573975 -0.532410 1441914442 -0.542114 -0.305298 0.573975 -0.532410 1441914442 -0.542114 -0.305298 0.573975 -0.532410 1441914442 -0.548950 -0.300049 0.579895 -0.521912 1441914442 -0.548950 -0.300049 0.579895 -0.521912 1441914442 -0.548950 -0.300049 0.579895 -0.521912 1441914442 -0.548950 -0.300049 0.579895 -0.521912 1441914442 -0.548950 -0.300049 0.579895 -0.521912 1441914442 -0.548950 -0.300049 0.579895 -0.521912 1441914442 -0.553345 -0.302307 0.578308 -0.517761 1441914442 -0.553345 -0.302307 0.578308 -0.517761 1441914442 -0.553345 -0.302307 0.578308 -0.517761 1441914442 -0.553345 -0.302307 0.578308 -0.517761 1441914442 -0.553345 -0.302307 0.578308 -0.517761 1441914442 -0.553345 -0.302307 0.578308 -0.517761 1441914442 -0.559692 -0.291199 0.585815 -0.508789 1441914442 -0.559692 -0.291199 0.585815 -0.508789 1441914442 -0.559692 -0.291199 0.585815 -0.508789 1441914442 -0.559692 -0.291199 0.585815 -0.508789 1441914442 -0.559692 -0.291199 0.585815 -0.508789 1441914442 -0.559692 -0.291199 0.585815 -0.508789 1441914442 -0.564209 -0.275879 0.603699 -0.491089 1441914442 -0.564209 -0.275879 0.603699 -0.491089 1441914442 -0.564209 -0.275879 0.603699 -0.491089 1441914442 -0.564209 -0.275879 0.603699 -0.491089 1441914442 -0.564209 -0.275879 0.603699 -0.491089 1441914442 -0.564209 -0.275879 0.603699 -0.491089 1441914442 -0.565613 -0.268433 0.612244 -0.482910 1441914442 -0.565613 -0.268433 0.612244 -0.482910 1441914442 -0.565613 -0.268433 0.612244 -0.482910 1441914442 -0.565613 -0.268433 0.612244 -0.482910 1441914442 -0.565613 -0.268433 0.612244 -0.482910 1441914442 -0.565613 -0.268433 0.612244 -0.482910 1441914442 -0.566284 -0.270142 0.607178 -0.487549 1441914442 -0.566284 -0.270142 0.607178 -0.487549 1441914442 -0.566284 -0.270142 0.607178 -0.487549 1441914442 -0.566284 -0.270142 0.607178 -0.487549 1441914442 -0.566284 -0.270142 0.607178 -0.487549 1441914442 -0.566284 -0.270142 0.607178 -0.487549 1441914442 -0.567261 -0.270874 0.602539 -0.491699 1441914442 -0.567261 -0.270874 0.602539 -0.491699 1441914442 -0.567261 -0.270874 0.602539 -0.491699 1441914442 -0.567261 -0.270874 0.602539 -0.491699 1441914442 -0.567261 -0.270874 0.602539 -0.491699 1441914442 -0.567261 -0.270874 0.602539 -0.491699 1441914442 -0.565430 -0.272217 0.598083 -0.498596 1441914442 -0.565430 -0.272217 0.598083 -0.498596 1441914442 -0.565430 -0.272217 0.598083 -0.498596 1441914442 -0.565430 -0.272217 0.598083 -0.498596 1441914442 -0.565430 -0.272217 0.598083 -0.498596 1441914442 -0.565430 -0.272217 0.598083 -0.498596 1441914442 -0.563049 -0.271240 0.594910 -0.505493 1441914442 -0.563049 -0.271240 0.594910 -0.505493 1441914442 -0.563049 -0.271240 0.594910 -0.505493 1441914442 -0.563049 -0.271240 0.594910 -0.505493 1441914442 -0.563049 -0.271240 0.594910 -0.505493 1441914442 -0.563049 -0.271240 0.594910 -0.505493 1441914442 -0.563049 -0.271240 0.594910 -0.505493 1441914442 -0.561035 -0.267334 0.596619 -0.507813 1441914442 -0.561035 -0.267334 0.596619 -0.507813 1441914442 -0.561035 -0.267334 0.596619 -0.507813 1441914442 -0.561035 -0.267334 0.596619 -0.507813 1441914442 -0.561035 -0.267334 0.596619 -0.507813 1441914442 -0.561035 -0.267334 0.596619 -0.507813 1441914442 -0.558044 -0.261841 0.600525 -0.509338 1441914442 -0.558044 -0.261841 0.600525 -0.509338 1441914442 -0.558044 -0.261841 0.600525 -0.509338 1441914442 -0.558044 -0.261841 0.600525 -0.509338 1441914442 -0.558044 -0.261841 0.600525 -0.509338 1441914442 -0.558044 -0.261841 0.600525 -0.509338 1441914442 -0.554016 -0.253113 0.606689 -0.510864 1441914442 -0.554016 -0.253113 0.606689 -0.510864 1441914442 -0.554016 -0.253113 0.606689 -0.510864 1441914442 -0.554016 -0.253113 0.606689 -0.510864 1441914442 -0.554016 -0.253113 0.606689 -0.510864 1441914442 -0.554016 -0.253113 0.606689 -0.510864 1441914442 -0.548096 -0.250488 0.610474 -0.513977 1441914442 -0.548096 -0.250488 0.610474 -0.513977 1441914442 -0.548096 -0.250488 0.610474 -0.513977 1441914442 -0.548096 -0.250488 0.610474 -0.513977 1441914442 -0.548096 -0.250488 0.610474 -0.513977 1441914442 -0.548096 -0.250488 0.610474 -0.513977 1441914442 -0.548096 -0.250488 0.610474 -0.513977 1441914442 -0.543579 -0.252930 0.612244 -0.515564 1441914442 -0.543579 -0.252930 0.612244 -0.515564 1441914442 -0.543579 -0.252930 0.612244 -0.515564 1441914442 -0.543579 -0.252930 0.612244 -0.515564 1441914442 -0.543579 -0.252930 0.612244 -0.515564 1441914442 -0.543579 -0.252930 0.612244 -0.515564 1441914442 -0.542664 -0.258850 0.610840 -0.515198 1441914442 -0.542664 -0.258850 0.610840 -0.515198 1441914442 -0.542664 -0.258850 0.610840 -0.515198 1441914442 -0.542664 -0.258850 0.610840 -0.515198 1441914442 -0.542664 -0.258850 0.610840 -0.515198 1441914442 -0.542664 -0.258850 0.610840 -0.515198 1441914442 -0.546265 -0.264099 0.607605 -0.512573 1441914442 -0.546265 -0.264099 0.607605 -0.512573 1441914442 -0.546265 -0.264099 0.607605 -0.512573 1441914443 -0.546265 -0.264099 0.607605 -0.512573 1441914443 -0.546265 -0.264099 0.607605 -0.512573 1441914443 -0.546265 -0.264099 0.607605 -0.512573 1441914443 -0.552307 -0.270203 0.601807 -0.509705 1441914443 -0.552307 -0.270203 0.601807 -0.509705 1441914443 -0.552307 -0.270203 0.601807 -0.509705 1441914443 -0.552307 -0.270203 0.601807 -0.509705 1441914443 -0.552307 -0.270203 0.601807 -0.509705 1441914443 -0.552307 -0.270203 0.601807 -0.509705 1441914443 -0.556885 -0.279602 0.594299 -0.508484 1441914443 -0.556885 -0.279602 0.594299 -0.508484 1441914443 -0.556885 -0.279602 0.594299 -0.508484 1441914443 -0.556885 -0.279602 0.594299 -0.508484 1441914443 -0.556885 -0.279602 0.594299 -0.508484 1441914443 -0.556885 -0.279602 0.594299 -0.508484 1441914443 -0.560791 -0.284119 0.591431 -0.505005 1441914443 -0.560791 -0.284119 0.591431 -0.505005 1441914443 -0.560791 -0.284119 0.591431 -0.505005 1441914443 -0.560791 -0.284119 0.591431 -0.505005 1441914443 -0.560791 -0.284119 0.591431 -0.505005 1441914443 -0.560791 -0.284119 0.591431 -0.505005 1441914443 -0.562378 -0.285156 0.590332 -0.503967 1441914443 -0.562378 -0.285156 0.590332 -0.503967 1441914443 -0.562378 -0.285156 0.590332 -0.503967 1441914443 -0.562378 -0.285156 0.590332 -0.503967 1441914443 -0.562378 -0.285156 0.590332 -0.503967 1441914443 -0.562378 -0.285156 0.590332 -0.503967 1441914443 -0.562378 -0.285156 0.590332 -0.503967 1441914443 -0.562195 -0.284180 0.590332 -0.504700 1441914443 -0.562195 -0.284180 0.590332 -0.504700 1441914443 -0.562195 -0.284180 0.590332 -0.504700 1441914443 -0.562195 -0.284180 0.590332 -0.504700 1441914443 -0.562195 -0.284180 0.590332 -0.504700 1441914443 -0.562195 -0.284180 0.590332 -0.504700 1441914443 -0.562195 -0.284180 0.590332 -0.504700 1441914443 -0.559204 -0.287598 0.585999 -0.511108 1441914443 -0.559204 -0.287598 0.585999 -0.511108 1441914443 -0.559204 -0.287598 0.585999 -0.511108 1441914443 -0.559204 -0.287598 0.585999 -0.511108 1441914443 -0.559204 -0.287598 0.585999 -0.511108 1441914443 -0.559204 -0.287598 0.585999 -0.511108 1441914443 -0.557190 -0.286743 0.585938 -0.513916 1441914443 -0.557190 -0.286743 0.585938 -0.513916 1441914443 -0.554016 -0.287476 0.583130 -0.520020 1441914443 -0.554016 -0.287476 0.583130 -0.520020 1441914443 -0.554016 -0.287476 0.583130 -0.520020 1441914443 -0.554016 -0.287476 0.583130 -0.520020 1441914443 -0.554016 -0.287476 0.583130 -0.520020 1441914443 -0.553467 -0.283997 0.584290 -0.521179 1441914443 -0.553467 -0.283997 0.584290 -0.521179 1441914443 -0.553467 -0.283997 0.584290 -0.521179 1441914443 -0.553467 -0.283997 0.584290 -0.521179 1441914443 -0.553467 -0.283997 0.584290 -0.521179 1441914443 -0.553467 -0.283997 0.584290 -0.521179 1441914443 -0.553467 -0.283997 0.584290 -0.521179 1441914443 -0.552063 -0.281921 0.588745 -0.518860 1441914443 -0.552063 -0.281921 0.588745 -0.518860 1441914443 -0.552063 -0.281921 0.588745 -0.518860 1441914443 -0.552063 -0.281921 0.588745 -0.518860 1441914443 -0.552063 -0.281921 0.588745 -0.518860 1441914443 -0.552063 -0.281921 0.588745 -0.518860 1441914443 -0.546631 -0.291992 0.587280 -0.520630 1441914443 -0.546631 -0.291992 0.587280 -0.520630 1441914443 -0.546631 -0.291992 0.587280 -0.520630 1441914443 -0.546631 -0.291992 0.587280 -0.520630 1441914443 -0.546631 -0.291992 0.587280 -0.520630 1441914443 -0.546631 -0.291992 0.587280 -0.520630 1441914443 -0.546631 -0.291992 0.587280 -0.520630 1441914443 -0.541382 -0.304077 0.582581 -0.524536 1441914443 -0.541382 -0.304077 0.582581 -0.524536 1441914443 -0.541382 -0.304077 0.582581 -0.524536 1441914443 -0.541382 -0.304077 0.582581 -0.524536 1441914443 -0.541382 -0.304077 0.582581 -0.524536 1441914443 -0.541382 -0.304077 0.582581 -0.524536 1441914443 -0.539734 -0.307129 0.580627 -0.526611 1441914443 -0.539734 -0.307129 0.580627 -0.526611 1441914443 -0.539734 -0.307129 0.580627 -0.526611 1441914443 -0.539734 -0.307129 0.580627 -0.526611 1441914443 -0.539734 -0.307129 0.580627 -0.526611 1441914443 -0.539734 -0.307129 0.580627 -0.526611 1441914443 -0.539734 -0.307129 0.580627 -0.526611 1441914443 -0.538696 -0.307678 0.580200 -0.527832 1441914443 -0.538696 -0.307678 0.580200 -0.527832 1441914443 -0.538696 -0.307678 0.580200 -0.527832 1441914443 -0.538696 -0.307678 0.580200 -0.527832 1441914443 -0.538696 -0.307678 0.580200 -0.527832 1441914443 -0.538696 -0.307678 0.580200 -0.527832 1441914443 -0.536438 -0.308044 0.578247 -0.532043 1441914443 -0.536438 -0.308044 0.578247 -0.532043 1441914443 -0.536438 -0.308044 0.578247 -0.532043 1441914443 -0.536438 -0.308044 0.578247 -0.532043 1441914443 -0.536438 -0.308044 0.578247 -0.532043 1441914443 -0.536438 -0.308044 0.578247 -0.532043 1441914443 -0.533691 -0.304810 0.578186 -0.536621 1441914443 -0.533691 -0.304810 0.578186 -0.536621 1441914443 -0.533691 -0.304810 0.578186 -0.536621 1441914443 -0.533691 -0.304810 0.578186 -0.536621 1441914443 
-0.391113 0.191528 0.771301 -0.464111 1441914446 -0.203552 0.235962 0.773438 -0.551941 1441914446 -0.203552 0.235962 0.773438 -0.551941 1441914446 -0.203552 0.235962 0.773438 -0.551941 1441914446 -0.203552 0.235962 0.773438 -0.551941 1441914446 -0.203552 0.235962 0.773438 -0.551941 1441914446 -0.203552 0.235962 0.773438 -0.551941 1441914446 -0.013245 0.238647 0.727783 -0.642761 1441914446 -0.013245 0.238647 0.727783 -0.642761 1441914446 0.161560 0.217468 0.628418 -0.729187 1441914446 0.161560 0.217468 0.628418 -0.729187 1441914446 0.161560 0.217468 0.628418 -0.729187 1441914446 0.161560 0.217468 0.628418 -0.729187 1441914446 0.161560 0.217468 0.628418 -0.729187 1441914446 0.161560 0.217468 0.628418 -0.729187 1441914446 0.287598 0.184082 0.554993 -0.758545 1441914446 0.287598 0.184082 0.554993 -0.758545 1441914446 0.287598 0.184082 0.554993 -0.758545 1441914446 0.287598 0.184082 0.554993 -0.758545 1441914446 0.287598 0.184082 0.554993 -0.758545 1441914446 0.287598 0.184082 0.554993 -0.758545 1441914446 0.384460 0.133301 0.510620 -0.757385 1441914446 0.384460 0.133301 0.510620 -0.757385 1441914446 0.384460 0.133301 0.510620 -0.757385 1441914446 0.384460 0.133301 0.510620 -0.757385 1441914446 0.384460 0.133301 0.510620 -0.757385 1441914446 0.384460 0.133301 0.510620 -0.757385 1441914446 0.403503 0.108582 0.449036 -0.789795 1441914446 0.403503 0.108582 0.449036 -0.789795 1441914446 0.403503 0.108582 0.449036 -0.789795 1441914446 0.403503 0.108582 0.449036 -0.789795 1441914446 0.403503 0.108582 0.449036 -0.789795 1441914446 0.403503 0.108582 0.449036 -0.789795 1441914446 0.403503 0.108582 0.449036 -0.789795 1441914446 0.367432 0.141235 0.513794 -0.762268 1441914446 0.367432 0.141235 0.513794 -0.762268 1441914446 0.367432 0.141235 0.513794 -0.762268 1441914446 0.367432 0.141235 0.513794 -0.762268 1441914446 0.367432 0.141235 0.513794 -0.762268 1441914446 0.367432 0.141235 0.513794 -0.762268 1441914446 0.320740 0.174255 0.510864 -0.778320 1441914446 0.320740 0.174255 0.510864 -0.778320 1441914446 0.320740 0.174255 0.510864 -0.778320 1441914446 0.320740 0.174255 0.510864 -0.778320 1441914446 0.320740 0.174255 0.510864 -0.778320 1441914446 0.320740 0.174255 0.510864 -0.778320 1441914446 0.228638 0.234009 0.521729 -0.787903 1441914446 0.228638 0.234009 0.521729 -0.787903 1441914446 0.228638 0.234009 0.521729 -0.787903 1441914446 0.228638 0.234009 0.521729 -0.787903 1441914446 0.106873 0.303040 0.562317 -0.761902 1441914446 0.106873 0.303040 0.562317 -0.761902 1441914446 0.106873 0.303040 0.562317 -0.761902 1441914446 0.106873 0.303040 0.562317 -0.761902 1441914446 0.106873 0.303040 0.562317 -0.761902 1441914446 0.106873 0.303040 0.562317 -0.761902 1441914446 -0.048584 0.359314 0.619507 -0.696228 1441914446 -0.048584 0.359314 0.619507 -0.696228 1441914446 -0.048584 0.359314 0.619507 -0.696228 1441914446 -0.048584 0.359314 0.619507 -0.696228 1441914446 -0.048584 0.359314 0.619507 -0.696228 1441914446 -0.048584 0.359314 0.619507 -0.696228 1441914446 -0.236938 0.379700 0.653442 -0.610474 1441914446 -0.236938 0.379700 0.653442 -0.610474 1441914446 -0.236938 0.379700 0.653442 -0.610474 1441914446 -0.236938 0.379700 0.653442 -0.610474 1441914446 -0.236938 0.379700 0.653442 -0.610474 1441914446 -0.236938 0.379700 0.653442 -0.610474 1441914446 -0.452026 0.332214 0.644348 -0.519775 1441914447 -0.452026 0.332214 0.644348 -0.519775 1441914447 -0.452026 0.332214 0.644348 -0.519775 1441914447 -0.452026 0.332214 0.644348 -0.519775 1441914447 -0.452026 0.332214 0.644348 -0.519775 1441914447 -0.452026 0.332214 0.644348 -0.519775 1441914447 -0.637817 0.261108 0.618958 -0.376770 1441914447 -0.637817 0.261108 0.618958 -0.376770 1441914447 -0.637817 0.261108 0.618958 -0.376770 1441914447 -0.637817 0.261108 0.618958 -0.376770 1441914447 -0.637817 0.261108 0.618958 -0.376770 1441914447 -0.637817 0.261108 0.618958 -0.376770 1441914447 -0.637817 0.261108 0.618958 -0.376770 1441914447 -0.752380 0.193481 0.588684 -0.223511 1441914447 -0.752380 0.193481 0.588684 -0.223511 1441914447 -0.752380 0.193481 0.588684 -0.223511 1441914447 -0.752380 0.193481 0.588684 -0.223511 1441914447 -0.752380 0.193481 0.588684 -0.223511 1441914447 -0.752380 0.193481 0.588684 -0.223511 1441914447 -0.805420 0.163940 0.559082 -0.108704 1441914447 -0.805420 0.163940 0.559082 -0.108704 1441914447 -0.805420 0.163940 0.559082 -0.108704 1441914447 -0.805420 0.163940 0.559082 -0.108704 1441914447 -0.805420 0.163940 0.559082 -0.108704 1441914447 -0.805420 0.163940 0.559082 -0.108704 1441914447 -0.814697 0.178711 0.547424 -0.068604 1441914447 -0.814697 0.178711 0.547424 -0.068604 1441914447 -0.814697 0.178711 0.547424 -0.068604 1441914447 -0.814697 0.178711 0.547424 -0.068604 1441914447 -0.814697 0.178711 0.547424 -0.068604 1441914447 -0.814697 0.178711 0.547424 -0.068604 1441914447 -0.804016 0.190125 0.558594 -0.073364 1441914447 -0.804016 0.190125 0.558594 -0.073364 1441914447 -0.804016 0.190125 0.558594 -0.073364 1441914447 -0.804016 0.190125 0.558594 -0.073364 1441914447 -0.804016 0.190125 0.558594 -0.073364 1441914447 -0.804016 0.190125 0.558594 -0.073364 1441914447 -0.787415 0.219849 0.569153 -0.087769 1441914447 -0.787415 0.219849 0.569153 -0.087769 1441914447 -0.787415 0.219849 0.569153 -0.087769 1441914447 -0.787415 0.219849 0.569153 -0.087769 1441914447 -0.787415 0.219849 0.569153 -0.087769 1441914447 -0.787415 0.219849 0.569153 -0.087769 1441914447 -0.787415 0.219849 0.569153 -0.087769 1441914447 -0.731018 0.285706 0.601868 -0.147583 1441914447 -0.731018 0.285706 0.601868 -0.147583 1441914447 -0.731018 0.285706 0.601868 -0.147583 1441914447 -0.731018 0.285706 0.601868 -0.147583 1441914447 -0.731018 0.285706 0.601868 -0.147583 1441914447 -0.731018 0.285706 0.601868 -0.147583 1441914447 -0.635071 0.319519 0.648071 -0.273010 1441914447 -0.635071 0.319519 0.648071 -0.273010 1441914447 -0.635071 0.319519 0.648071 -0.273010 1441914447 -0.635071 0.319519 0.648071 -0.273010 1441914447 -0.635071 0.319519 0.648071 -0.273010 1441914447 -0.635071 0.319519 0.648071 -0.273010 1441914447 -0.495300 0.351440 0.697083 -0.381165 1441914447 -0.495300 0.351440 0.697083 -0.381165 1441914447 -0.495300 0.351440 0.697083 -0.381165 1441914447 -0.495300 0.351440 0.697083 -0.381165 1441914447 -0.495300 0.351440 0.697083 -0.381165 1441914447 -0.495300 0.351440 0.697083 -0.381165 1441914447 -0.352173 0.341553 0.706848 -0.509583 1441914447 -0.352173 0.341553 0.706848 -0.509583 1441914447 -0.352173 0.341553 0.706848 -0.509583 1441914447 -0.352173 0.341553 0.706848 -0.509583 1441914447 -0.352173 0.341553 0.706848 -0.509583 1441914447 -0.352173 0.341553 0.706848 -0.509583 1441914447 -0.175659 0.318970 0.709839 -0.602905 1441914447 -0.175659 0.318970 0.709839 -0.602905 1441914447 -0.175659 0.318970 0.709839 -0.602905 1441914447 -0.175659 0.318970 0.709839 -0.602905 1441914447 -0.175659 0.318970 0.709839 -0.602905 1441914447 -0.175659 0.318970 0.709839 -0.602905 1441914447 0.021973 0.276672 0.692993 -0.665405 1441914447 0.021973 0.276672 0.692993 -0.665405 1441914447 0.021973 0.276672 0.692993 -0.665405 1441914447 0.021973 0.276672 0.692993 -0.665405 1441914447 0.021973 0.276672 0.692993 -0.665405 1441914447 0.021973 0.276672 0.692993 -0.665405 1441914447 0.207458 0.232422 0.635010 -0.706909 1441914447 0.207458 0.232422 0.635010 -0.706909 1441914447 0.207458 0.232422 0.635010 -0.706909 1441914447 0.207458 0.232422 0.635010 -0.706909 1441914447 0.207458 0.232422 0.635010 -0.706909 1441914447 0.207458 0.232422 0.635010 -0.706909 1441914447 0.207458 0.232422 0.635010 -0.706909 1441914447 0.356140 0.195862 0.551514 -0.728394 1441914447 0.356140 0.195862 0.551514 -0.728394 1441914447 0.356140 0.195862 0.551514 -0.728394 1441914447 0.356140 0.195862 0.551514 -0.728394 1441914447 0.356140 0.195862 0.551514 -0.728394 1441914447 0.356140 0.195862 0.551514 -0.728394 1441914447 0.451660 0.157288 0.500732 -0.721497 1441914447 0.451660 0.157288 0.500732 -0.721497 1441914447 0.451660 0.157288 0.500732 -0.721497 1441914447 0.451660 0.157288 0.500732 -0.721497 1441914447 0.451660 0.157288 0.500732 -0.721497 1441914447 0.451660 0.157288 0.500732 -0.721497 1441914447 0.461853 0.159485 0.462830 -0.739624 1441914447 0.461853 0.159485 0.462830 -0.739624 1441914447 0.461853 0.159485 0.462830 -0.739624 1441914447 0.461853 0.159485 0.462830 -0.739624 1441914447 0.461853 0.159485 0.462830 -0.739624 1441914447 0.461853 0.159485 0.462830 -0.739624 1441914447 0.461853 0.159485 0.462830 -0.739624 1441914447 0.409302 0.170410 0.499573 -0.744202 1441914447 0.409302 0.170410 0.499573 -0.744202 1441914447 0.409302 0.170410 0.499573 -0.744202 1441914447 0.409302 0.170410 0.499573 -0.744202 1441914447 0.409302 0.170410 0.499573 -0.744202 1441914447 0.409302 0.170410 0.499573 -0.744202 1441914447 0.312256 0.195679 0.539307 -0.757202 1441914447 0.312256 0.195679 0.539307 -0.757202 1441914448 0.312256 0.195679 0.539307 -0.757202 1441914448 0.312256 0.195679 0.539307 -0.757202 1441914448 0.312256 0.195679 0.539307 -0.757202 1441914448 0.312256 0.195679 0.539307 -0.757202 1441914448 0.175659 0.216125 0.604065 -0.746643 1441914448 0.175659 0.216125 0.604065 -0.746643 1441914448 0.175659 0.216125 0.604065 -0.746643 1441914448 0.175659 0.216125 0.604065 -0.746643 1441914448 0.175659 0.216125 0.604065 -0.746643 1441914448 0.175659 0.216125 0.604065 -0.746643 1441914448 -0.003418 0.248230 0.678894 -0.690979 1441914448 -0.003418 0.248230 0.678894 -0.690979 1441914448 -0.003418 0.248230 0.678894 -0.690979 1441914448 -0.003418 0.248230 0.678894 -0.690979 1441914448 -0.003418 0.248230 0.678894 -0.690979 1441914448 -0.003418 0.248230 0.678894 -0.690979 1441914448 -0.221191 0.285645 0.705200 -0.610046 1441914448 -0.221191 0.285645 0.705200 -0.610046 1441914448 -0.221191 0.285645 0.705200 -0.610046 1441914448 -0.221191 0.285645 0.705200 -0.610046 1441914448 -0.221191 0.285645 0.705200 -0.610046 1441914448 -0.221191 0.285645 0.705200 -0.610046 1441914448 -0.427917 0.280212 0.679688 -0.525696 1441914448 -0.427917 0.280212 0.679688 -0.525696 1441914448 -0.427917 0.280212 0.679688 -0.525696 1441914448 -0.427917 0.280212 0.679688 -0.525696 1441914448 -0.427917 0.280212 0.679688 -0.525696 1441914448 -0.427917 0.280212 0.679688 -0.525696 1441914448 -0.585876 0.251160 0.658203 -0.400452 1441914448 -0.585876 0.251160 0.658203 -0.400452 1441914448 -0.585876 0.251160 0.658203 -0.400452 1441914448 -0.585876 0.251160 0.658203 -0.400452 1441914448 -0.585876 0.251160 0.658203 -0.400452 1441914448 -0.585876 0.251160 0.658203 -0.400452 1441914448 -0.709534 0.198425 0.623047 -0.262634 1441914448 -0.709534 0.198425 0.623047 -0.262634 1441914448 -0.709534 0.198425 0.623047 -0.262634 1441914448 -0.709534 0.198425 0.623047 -0.262634 1441914448 -0.709534 0.198425 0.623047 -0.262634 1441914448 -0.709534 0.198425 0.623047 -0.262634 1441914448 -0.709534 0.198425 0.623047 -0.262634 1441914448 -0.783325 0.148132 0.583740 -0.153931 1441914448 -0.783325 0.148132 0.583740 -0.153931 1441914448 -0.783325 0.148132 0.583740 -0.153931 1441914448 -0.783325 0.148132 0.583740 -0.153931 1441914448 -0.799622 0.169983 0.569641 -0.085083 1441914448 -0.799622 0.169983 0.569641 -0.085083 1441914448 -0.799622 0.169983 0.569641 -0.085083 1441914448 -0.799622 0.169983 0.569641 -0.085083 1441914448 -0.799622 0.169983 0.569641 -0.085083 1441914448 -0.789856 0.179077 0.580566 -0.083557 1441914448 -0.789856 0.179077 0.580566 -0.083557 1441914448 -0.789856 0.179077 0.580566 -0.083557 1441914448 -0.789856 0.179077 0.580566 -0.083557 1441914448 -0.789856 0.179077 0.580566 -0.083557 1441914448 -0.789856 0.179077 0.580566 -0.083557 1441914448 -0.789856 0.179077 0.580566 -0.083557 1441914448 -0.775146 0.188843 0.593445 -0.106567 1441914448 -0.775146 0.188843 0.593445 -0.106567 1441914448 -0.775146 0.188843 0.593445 -0.106567 1441914448 -0.775146 0.188843 0.593445 -0.106567 1441914448 -0.775146 0.188843 0.593445 -0.106567 1441914448 -0.775146 0.188843 0.593445 -0.106567 1441914448 -0.726929 0.216492 0.627930 -0.174377 1441914448 -0.726929 0.216492 0.627930 -0.174377 1441914448 -0.726929 0.216492 0.627930 -0.174377 1441914448 -0.726929 0.216492 0.627930 -0.174377 1441914448 -0.726929 0.216492 0.627930 -0.174377 1441914448 -0.726929 0.216492 0.627930 -0.174377 1441914448 -0.633789 0.251038 0.678589 -0.273560 1441914448 -0.633789 0.251038 0.678589 -0.273560 1441914448 -0.633789 0.251038 0.678589 -0.273560 1441914448 -0.633789 0.251038 0.678589 -0.273560 1441914448 -0.633789 0.251038 0.678589 -0.273560 1441914448 -0.633789 0.251038 0.678589 -0.273560 1441914448 -0.633789 0.251038 0.678589 -0.273560 1441914448 -0.492920 0.287903 0.733337 -0.369141 1441914448 -0.492920 0.287903 0.733337 -0.369141 1441914448 -0.492920 0.287903 0.733337 -0.369141 1441914448 -0.492920 0.287903 0.733337 -0.369141 1441914448 -0.492920 0.287903 0.733337 -0.369141 1441914448 -0.492920 0.287903 0.733337 -0.369141 1441914448 -0.311707 0.312622 0.779663 -0.444092 1441914448 -0.311707 0.312622 0.779663 -0.444092 1441914448 -0.311707 0.312622 0.779663 -0.444092 1441914448 -0.311707 0.312622 0.779663 -0.444092 1441914448 -0.311707 0.312622 0.779663 -0.444092 1441914448 -0.131653 0.303345 0.791260 -0.514282 1441914448 -0.131653 0.303345 0.791260 -0.514282 1441914448 -0.131653 0.303345 0.791260 -0.514282 1441914448 -0.131653 0.303345 0.791260 -0.514282 1441914448 -0.131653 0.303345 0.791260 -0.514282 1441914448 0.046509 0.258301 0.775085 -0.574707 1441914448 0.046509 0.258301 0.775085 -0.574707 1441914448 0.046509 0.258301 0.775085 -0.574707 1441914448 0.046509 0.258301 0.775085 -0.574707 1441914448 0.046509 0.258301 0.775085 -0.574707 1441914448 0.046509 0.258301 0.775085 -0.574707 1441914448 0.211792 0.201660 0.697327 -0.654358 1441914448 0.211792 0.201660 0.697327 -0.654358 1441914448 0.211792 0.201660 0.697327 -0.654358 1441914448 0.211792 0.201660 0.697327 -0.654358 1441914448 0.211792 0.201660 0.697327 -0.654358 1441914448 0.211792 0.201660 0.697327 -0.654358 1441914448 0.211792 0.201660 0.697327 -0.654358 1441914448 0.350098 0.163818 0.596741 -0.703186 1441914448 0.350098 0.163818 0.596741 -0.703186 1441914448 0.350098 0.163818 0.596741 -0.703186 1441914449 0.350098 0.163818 0.596741 -0.703186 1441914449 0.350098 0.163818 0.596741 -0.703186 1441914449 0.350098 0.163818 0.596741 -0.703186 1441914449 0.449768 0.114441 0.546936 -0.696777 1441914449 0.449768 0.114441 0.546936 -0.696777 1441914449 0.449768 0.114441 0.546936 -0.696777 1441914449 0.449768 0.114441 0.546936 -0.696777 1441914449 0.449768 0.114441 0.546936 -0.696777 1441914449 0.449768 0.114441 0.546936 -0.696777 1441914449 0.449768 0.114441 0.546936 -0.696777 1441914449 0.472778 0.104736 0.487061 -0.726807 1441914449 0.472778 0.104736 0.487061 -0.726807 1441914449 0.472778 0.104736 0.487061 -0.726807 1441914449 0.472778 0.104736 0.487061 -0.726807 1441914449 0.472778 0.104736 0.487061 -0.726807 1441914449 0.472778 0.104736 0.487061 -0.726807 1441914449 0.435730 0.113403 0.526184 -0.721375 1441914449 0.435730 0.113403 0.526184 -0.721375 1441914449 0.435730 0.113403 0.526184 -0.721375 1441914449 0.435730 0.113403 0.526184 -0.721375 1441914449 0.435730 0.113403 0.526184 -0.721375 1441914449 0.435730 0.113403 0.526184 -0.721375 1441914449 0.435730 0.113403 0.526184 -0.721375 1441914449 0.379883 0.130737 0.547668 -0.733948 1441914449 0.379883 0.130737 0.547668 -0.733948 1441914449 0.379883 0.130737 0.547668 -0.733948 1441914449 0.379883 0.130737 0.547668 -0.733948 1441914449 0.379883 0.130737 0.547668 -0.733948 1441914449 0.379883 0.130737 0.547668 -0.733948 1441914449 0.292908 0.154602 0.573181 -0.749512 1441914449 0.292908 0.154602 0.573181 -0.749512 1441914449 0.292908 0.154602 0.573181 -0.749512 1441914449 0.292908 0.154602 0.573181 -0.749512 1441914449 0.292908 0.154602 0.573181 -0.749512 1441914449 0.292908 0.154602 0.573181 -0.749512 1441914449 0.171875 0.189941 0.614319 -0.746338 1441914449 0.171875 0.189941 0.614319 -0.746338 1441914449 0.171875 0.189941 0.614319 -0.746338 1441914449 0.171875 0.189941 0.614319 -0.746338 1441914449 0.171875 0.189941 0.614319 -0.746338 1441914449 0.171875 0.189941 0.614319 -0.746338 1441914449 0.015991 0.220032 0.663757 -0.714661 1441914449 0.015991 0.220032 0.663757 -0.714661 1441914449 0.015991 0.220032 0.663757 -0.714661 1441914449 0.015991 0.220032 0.663757 -0.714661 1441914449 0.015991 0.220032 0.663757 -0.714661 1441914449 -0.176697 0.261780 0.704224 -0.635864 1441914449 -0.176697 0.261780 0.704224 -0.635864 1441914449 -0.176697 0.261780 0.704224 -0.635864 1441914449 -0.176697 0.261780 0.704224 -0.635864 1441914449 -0.176697 0.261780 0.704224 -0.635864 1441914449 -0.176697 0.261780 0.704224 -0.635864 1441914449 -0.382568 0.281982 0.686218 -0.550659 1441914449 -0.382568 0.281982 0.686218 -0.550659 1441914449 -0.382568 0.281982 0.686218 -0.550659 1441914449 -0.382568 0.281982 0.686218 -0.550659 1441914449 -0.382568 0.281982 0.686218 -0.550659 1441914449 -0.382568 0.281982 0.686218 -0.550659 1441914449 -0.382568 0.281982 0.686218 -0.550659 1441914449 -0.546814 0.267700 0.660400 -0.439575 1441914449 -0.546814 0.267700 0.660400 -0.439575 1441914449 -0.546814 0.267700 0.660400 -0.439575 1441914449 -0.546814 0.267700 0.660400 -0.439575 1441914449 -0.546814 0.267700 0.660400 -0.439575 1441914449 -0.660217 0.248413 0.647217 -0.288940 1441914449 -0.660217 0.248413 0.647217 -0.288940 1441914449 -0.660217 0.248413 0.647217 -0.288940 1441914449 -0.660217 0.248413 0.647217 -0.288940 1441914449 -0.660217 0.248413 0.647217 -0.288940 1441914449 -0.660217 0.248413 0.647217 -0.288940 1441914449 -0.742615 0.201538 0.615234 -0.171570 1441914449 -0.742615 0.201538 0.615234 -0.171570 1441914449 -0.742615 0.201538 0.615234 -0.171570 1441914449 -0.742615 0.201538 0.615234 -0.171570 1441914449 -0.742615 0.201538 0.615234 -0.171570 1441914449 -0.742615 0.201538 0.615234 -0.171570 1441914449 -0.786682 0.204285 0.579041 -0.064331 1441914449 -0.786682 0.204285 0.579041 -0.064331 1441914449 -0.786682 0.204285 0.579041 -0.064331 1441914449 -0.786682 0.204285 0.579041 -0.064331 1441914449 -0.786682 0.204285 0.579041 -0.064331 1441914449 -0.786682 0.204285 0.579041 -0.064331 1441914449 -0.786682 0.204285 0.579041 -0.064331 1441914449 -0.787109 0.239258 0.567688 -0.030579 1441914449 -0.787109 0.239258 0.567688 -0.030579 1441914449 -0.787109 0.239258 0.567688 -0.030579 1441914449 -0.787109 0.239258 0.567688 -0.030579 1441914449 -0.787109 0.239258 0.567688 -0.030579 1441914449 -0.787109 0.239258 0.567688 -0.030579 1441914449 -0.771606 0.251221 0.581909 -0.054260 1441914449 -0.771606 0.251221 0.581909 -0.054260 1441914449 -0.771606 0.251221 0.581909 -0.054260 1441914449 -0.771606 0.251221 0.581909 -0.054260 1441914449 -0.771606 0.251221 0.581909 -0.054260 1441914449 -0.771606 0.251221 0.581909 -0.054260 1441914449 -0.771606 0.251221 0.581909 -0.054260 1441914449 -0.736694 0.304871 0.599121 -0.073303 1441914449 -0.736694 0.304871 0.599121 -0.073303 1441914449 -0.736694 0.304871 0.599121 -0.073303 1441914449 -0.736694 0.304871 0.599121 -0.073303 1441914449 -0.736694 0.304871 0.599121 -0.073303 1441914449 -0.736694 0.304871 0.599121 -0.073303 1441914449 -0.648376 0.385742 0.645203 -0.120361 1441914449 -0.648376 0.385742 0.645203 -0.120361 1441914449 -0.648376 0.385742 0.645203 -0.120361 1441914449 -0.648376 0.385742 0.645203 -0.120361 1441914449 -0.648376 0.385742 0.645203 -0.120361 1441914449 -0.648376 0.385742 0.645203 -0.120361 1441914449 -0.512390 0.418335 0.720459 -0.208191 1441914449 -0.512390 0.418335 0.720459 -0.208191 1441914449 -0.512390 0.418335 0.720459 -0.208191 1441914449 -0.512390 0.418335 0.720459 -0.208191 1441914450 -0.512390 0.418335 0.720459 -0.208191 1441914450 -0.512390 0.418335 0.720459 -0.208191 1441914450 -0.367981 0.395691 0.773682 -0.330750 1441914450 -0.367981 0.395691 0.773682 -0.330750 1441914450 -0.367981 0.395691 0.773682 -0.330750 1441914450 -0.367981 0.395691 0.773682 -0.330750 1441914450 -0.367981 0.395691 0.773682 -0.330750 1441914450 -0.367981 0.395691 0.773682 -0.330750 1441914450 -0.204834 0.353149 0.795593 -0.447571 1441914450 -0.204834 0.353149 0.795593 -0.447571 1441914450 -0.204834 0.353149 0.795593 -0.447571 1441914450 -0.204834 0.353149 0.795593 -0.447571 1441914450 -0.204834 0.353149 0.795593 -0.447571 1441914450 -0.204834 0.353149 0.795593 -0.447571 1441914450 -0.024170 0.296692 0.778320 -0.552795 1441914450 -0.024170 0.296692 0.778320 -0.552795 1441914450 -0.024170 0.296692 0.778320 -0.552795 1441914450 -0.024170 0.296692 0.778320 -0.552795 1441914450 -0.024170 0.296692 0.778320 -0.552795 1441914450 0.171997 0.228577 0.702209 -0.651978 1441914450 0.171997 0.228577 0.702209 -0.651978 1441914450 0.171997 0.228577 0.702209 -0.651978 1441914450 0.171997 0.228577 0.702209 -0.651978 1441914450 0.171997 0.228577 0.702209 -0.651978 1441914450 0.171997 0.228577 0.702209 -0.651978 1441914450 0.171997 0.228577 0.702209 -0.651978 1441914450 0.342285 0.178711 0.613037 -0.689209 1441914450 0.342285 0.178711 0.613037 -0.689209 1441914450 0.342285 0.178711 0.613037 -0.689209 1441914450 0.342285 0.178711 0.613037 -0.689209 1441914450 0.342285 0.178711 0.613037 -0.689209 1441914450 0.342285 0.178711 0.613037 -0.689209 1441914450 0.445007 0.156250 0.540283 -0.696838 1441914450 0.445007 0.156250 0.540283 -0.696838 1441914450 0.445007 0.156250 0.540283 -0.696838 1441914450 0.445007 0.156250 0.540283 -0.696838 1441914450 0.445007 0.156250 0.540283 -0.696838 1441914450 0.445007 0.156250 0.540283 -0.696838 1441914450 0.496155 0.126526 0.503479 -0.695923 1441914450 0.496155 0.126526 0.503479 -0.695923 1441914450 0.496155 0.126526 0.503479 -0.695923 1441914450 0.496155 0.126526 0.503479 -0.695923 1441914450 0.496155 0.126526 0.503479 -0.695923 1441914450 0.496155 0.126526 0.503479 -0.695923 1441914450 0.496155 0.126526 0.503479 -0.695923 1441914450 0.474854 0.132935 0.486206 -0.721375 1441914450 0.474854 0.132935 0.486206 -0.721375 1441914450 0.474854 0.132935 0.486206 -0.721375 1441914450 0.474854 0.132935 0.486206 -0.721375 1441914450 0.474854 0.132935 0.486206 -0.721375 1441914450 0.474854 0.132935 0.486206 -0.721375 1441914450 0.403076 0.158081 0.532837 -0.727051 1441914450 0.403076 0.158081 0.532837 -0.727051 1441914450 0.403076 0.158081 0.532837 -0.727051 1441914450 0.403076 0.158081 0.532837 -0.727051 1441914450 0.403076 0.158081 0.532837 -0.727051 1441914450 0.403076 0.158081 0.532837 -0.727051 1441914450 0.300903 0.203491 0.550964 -0.751343 1441914450 0.300903 0.203491 0.550964 -0.751343 1441914450 0.300903 0.203491 0.550964 -0.751343 1441914450 0.300903 0.203491 0.550964 -0.751343 1441914450 0.300903 0.203491 0.550964 -0.751343 1441914450 0.167664 0.233093 0.610107 -0.738464 1441914450 0.167664 0.233093 0.610107 -0.738464 1441914450 0.167664 0.233093 0.610107 -0.738464 1441914450 0.167664 0.233093 0.610107 -0.738464 1441914450 0.167664 0.233093 0.610107 -0.738464 1441914450 0.004700 0.256226 0.687073 -0.679871 1441914450 0.004700 0.256226 0.687073 -0.679871 1441914450 0.004700 0.256226 0.687073 -0.679871 1441914450 0.004700 0.256226 0.687073 -0.679871 1441914450 0.004700 0.256226 0.687073 -0.679871 1441914450 -0.187927 0.277893 0.718323 -0.609436 1441914450 -0.187927 0.277893 0.718323 -0.609436 1441914450 -0.187927 0.277893 0.718323 -0.609436 1441914450 -0.187927 0.277893 0.718323 -0.609436 1441914450 -0.187927 0.277893 0.718323 -0.609436 1441914450 -0.187927 0.277893 0.718323 -0.609436 1441914450 -0.187927 0.277893 0.718323 -0.609436 1441914450 -0.363892 0.295410 0.732239 -0.494019 1441914450 -0.363892 0.295410 0.732239 -0.494019 1441914450 -0.363892 0.295410 0.732239 -0.494019 1441914450 -0.363892 0.295410 0.732239 -0.494019 1441914450 -0.363892 0.295410 0.732239 -0.494019 1441914450 -0.528015 0.281494 0.698059 -0.393188 1441914450 -0.528015 0.281494 0.698059 -0.393188 1441914450 -0.528015 0.281494 0.698059 -0.393188 1441914450 -0.528015 0.281494 0.698059 -0.393188 1441914450 -0.528015 0.281494 0.698059 -0.393188 1441914450 -0.528015 0.281494 0.698059 -0.393188 1441914450 -0.528015 0.281494 0.698059 -0.393188 1441914450 -0.651855 0.267395 0.652039 -0.280090 1441914450 -0.651855 0.267395 0.652039 -0.280090 1441914450 -0.651855 0.267395 0.652039 -0.280090 1441914450 -0.651855 0.267395 0.652039 -0.280090 1441914450 -0.651855 0.267395 0.652039 -0.280090 1441914450 -0.651855 0.267395 0.652039 -0.280090 1441914450 -0.715027 0.265137 0.629700 -0.148010 1441914450 -0.715027 0.265137 0.629700 -0.148010 1441914450 -0.715027 0.265137 0.629700 -0.148010 1441914450 -0.715027 0.265137 0.629700 -0.148010 1441914450 -0.715027 0.265137 0.629700 -0.148010 1441914450 -0.715027 0.265137 0.629700 -0.148010 1441914450 -0.742126 0.255737 0.614136 -0.082214 1441914450 -0.742126 0.255737 0.614136 -0.082214 1441914450 -0.742126 0.255737 0.614136 -0.082214 1441914450 -0.742126 0.255737 0.614136 -0.082214 1441914450 -0.742126 0.255737 0.614136 -0.082214 1441914450 -0.750549 0.259888 0.606018 -0.042664 1441914451 -0.750549 0.259888 0.606018 -0.042664 1441914451 -0.750549 0.259888 0.606018 -0.042664 1441914451 -0.750549 0.259888 0.606018 -0.042664 1441914451 -0.750549 0.259888 0.606018 -0.042664 1441914451 -0.750549 0.259888 0.606018 -0.042664 1441914451 -0.750916 0.270386 0.601196 -0.039246 1441914451 -0.750916 0.270386 0.601196 -0.039246 1441914451 -0.750916 0.270386 0.601196 -0.039246 1441914451 -0.750916 0.270386 0.601196 -0.039246 1441914451 -0.750916 0.270386 0.601196 -0.039246 1441914451 -0.750916 0.270386 0.601196 -0.039246 1441914451 -0.734070 0.299927 0.605713 -0.065857 1441914451 -0.734070 0.299927 0.605713 -0.065857 1441914451 -0.734070 0.299927 0.605713 -0.065857 1441914451 -0.734070 0.299927 0.605713 -0.065857 1441914451 -0.734070 0.299927 0.605713 -0.065857 1441914451 -0.734070 0.299927 0.605713 -0.065857 1441914451 -0.734070 0.299927 0.605713 -0.065857 1441914451 -0.678650 0.357849 0.628296 -0.128967 1441914451 -0.678650 0.357849 0.628296 -0.128967 1441914451 -0.678650 0.357849 0.628296 -0.128967 1441914451 -0.678650 0.357849 0.628296 -0.128967 1441914451 -0.678650 0.357849 0.628296 -0.128967 1441914451 -0.678650 0.357849 0.628296 -0.128967 1441914451 -0.564636 0.396301 0.689636 -0.220154 1441914451 -0.564636 0.396301 0.689636 -0.220154 1441914451 -0.564636 0.396301 0.689636 -0.220154 1441914451 -0.564636 0.396301 0.689636 -0.220154 1441914451 -0.564636 0.396301 0.689636 -0.220154 1441914451 -0.564636 0.396301 0.689636 -0.220154 1441914451 -0.390381 0.394348 0.762512 -0.332581 1441914451 -0.390381 0.394348 0.762512 -0.332581 1441914451 -0.390381 0.394348 0.762512 -0.332581 1441914451 -0.390381 0.394348 0.762512 -0.332581 1441914451 -0.390381 0.394348 0.762512 -0.332581 1441914451 -0.390381 0.394348 0.762512 -0.332581 1441914451 -0.390381 0.394348 0.762512 -0.332581 1441914451 -0.223267 0.348022 0.778809 -0.471619 1441914451 -0.223267 0.348022 0.778809 -0.471619 1441914451 -0.223267 0.348022 0.778809 -0.471619 1441914451 -0.223267 0.348022 0.778809 -0.471619 1441914451 -0.223267 0.348022 0.778809 -0.471619 1441914451 -0.223267 0.348022 0.778809 -0.471619 1441914451 -0.035583 0.298401 0.755310 -0.582336 1441914451 -0.035583 0.298401 0.755310 -0.582336 1441914451 -0.035583 0.298401 0.755310 -0.582336 1441914451 -0.035583 0.298401 0.755310 -0.582336 1441914451 -0.035583 0.298401 0.755310 -0.582336 1441914451 -0.035583 0.298401 0.755310 -0.582336 1441914451 0.164429 0.241089 0.711670 -0.638977 1441914451 
-0.578247 -0.216797 0.652893 -0.438721 1441914454 -0.578247 -0.216797 0.652893 -0.438721 1441914454 -0.578247 -0.216797 0.652893 -0.438721 1441914454 -0.578247 -0.216797 0.652893 -0.438721 1441914454 -0.575378 -0.211426 0.654297 -0.442932 1441914454 -0.575378 -0.211426 0.654297 -0.442932 1441914454 -0.575378 -0.211426 0.654297 -0.442932 1441914454 -0.575378 -0.211426 0.654297 -0.442932 1441914454 -0.575378 -0.211426 0.654297 -0.442932 1441914454 -0.575378 -0.211426 0.654297 -0.442932 1441914454 -0.575378 -0.211426 0.654297 -0.442932 1441914454 -0.573425 -0.212524 0.652954 -0.446899 1441914454 -0.573425 -0.212524 0.652954 -0.446899 1441914454 -0.573425 -0.212524 0.652954 -0.446899 1441914454 -0.573425 -0.212524 0.652954 -0.446899 1441914454 -0.573425 -0.212524 0.652954 -0.446899 1441914454 -0.573425 -0.212524 0.652954 -0.446899 1441914454 -0.571411 -0.217041 0.649963 -0.451599 1441914454 -0.571411 -0.217041 0.649963 -0.451599 1441914454 -0.571411 -0.217041 0.649963 -0.451599 1441914454 -0.571411 -0.217041 0.649963 -0.451599 1441914454 -0.571411 -0.217041 0.649963 -0.451599 1441914454 -0.571411 -0.217041 0.649963 -0.451599 1441914454 -0.567261 -0.219177 0.651367 -0.453735 1441914454 -0.567261 -0.219177 0.651367 -0.453735 1441914454 -0.567261 -0.219177 0.651367 -0.453735 1441914454 -0.567261 -0.219177 0.651367 -0.453735 1441914454 -0.567261 -0.219177 0.651367 -0.453735 1441914454 -0.567261 -0.219177 0.651367 -0.453735 1441914454 -0.561951 -0.216370 0.655579 -0.455688 1441914454 -0.561951 -0.216370 0.655579 -0.455688 1441914454 -0.561951 -0.216370 0.655579 -0.455688 1441914454 -0.561951 -0.216370 0.655579 -0.455688 1441914454 -0.561951 -0.216370 0.655579 -0.455688 1441914454 -0.561951 -0.216370 0.655579 -0.455688 1441914454 -0.561951 -0.216370 0.655579 -0.455688 1441914454 -0.556152 -0.210266 0.660095 -0.459106 1441914454 -0.556152 -0.210266 0.660095 -0.459106 1441914454 -0.556152 -0.210266 0.660095 -0.459106 1441914454 -0.556152 -0.210266 0.660095 -0.459106 1441914454 -0.556152 -0.210266 0.660095 -0.459106 1441914454 -0.556152 -0.210266 0.660095 -0.459106 1441914454 -0.549744 -0.208862 0.662354 -0.464294 1441914454 -0.549744 -0.208862 0.662354 -0.464294 1441914454 -0.549744 -0.208862 0.662354 -0.464294 1441914454 -0.549744 -0.208862 0.662354 -0.464294 1441914454 -0.549744 -0.208862 0.662354 -0.464294 1441914454 -0.549744 -0.208862 0.662354 -0.464294 1441914454 -0.546814 -0.211731 0.661926 -0.466980 1441914454 -0.546814 -0.211731 0.661926 -0.466980 1441914454 -0.546814 -0.211731 0.661926 -0.466980 1441914454 -0.546814 -0.211731 0.661926 -0.466980 1441914454 -0.546814 -0.211731 0.661926 -0.466980 1441914454 -0.546814 -0.211731 0.661926 -0.466980 1441914454 -0.546814 -0.211731 0.661926 -0.466980 1441914454 -0.548523 -0.212219 0.661743 -0.464966 1441914454 -0.548523 -0.212219 0.661743 -0.464966 1441914454 -0.548523 -0.212219 0.661743 -0.464966 1441914454 -0.554504 -0.210205 0.660034 -0.461182 1441914454 -0.554504 -0.210205 0.660034 -0.461182 1441914454 -0.554504 -0.210205 0.660034 -0.461182 1441914454 -0.554504 -0.210205 0.660034 -0.461182 1441914454 -0.554504 -0.210205 0.660034 -0.461182 1441914454 -0.561462 -0.211304 0.656921 -0.456726 1441914454 -0.561462 -0.211304 0.656921 -0.456726 1441914454 -0.561462 -0.211304 0.656921 -0.456726 1441914454 -0.561462 -0.211304 0.656921 -0.456726 1441914454 -0.561462 -0.211304 0.656921 -0.456726 1441914454 -0.561462 -0.211304 0.656921 -0.456726 1441914454 -0.570251 -0.211243 0.654358 -0.449524 1441914454 -0.570251 -0.211243 0.654358 -0.449524 1441914454 -0.570251 -0.211243 0.654358 -0.449524 1441914454 -0.570251 -0.211243 0.654358 -0.449524 1441914454 -0.570251 -0.211243 0.654358 -0.449524 1441914454 -0.570251 -0.211243 0.654358 -0.449524 1441914454 -0.578979 -0.207764 0.654114 -0.440247 1441914454 -0.578979 -0.207764 0.654114 -0.440247 1441914454 -0.578979 -0.207764 0.654114 -0.440247 1441914454 -0.578979 -0.207764 0.654114 -0.440247 1441914454 -0.578979 -0.207764 0.654114 -0.440247 1441914454 -0.578979 -0.207764 0.654114 -0.440247 1441914454 -0.588501 -0.197937 0.656860 -0.427917 1441914454 -0.588501 -0.197937 0.656860 -0.427917 1441914454 -0.588501 -0.197937 0.656860 -0.427917 1441914454 -0.588501 -0.197937 0.656860 -0.427917 1441914454 -0.588501 -0.197937 0.656860 -0.427917 1441914454 -0.588501 -0.197937 0.656860 -0.427917 1441914454 -0.599731 -0.181091 0.659851 -0.414917 1441914454 -0.599731 -0.181091 0.659851 -0.414917 1441914454 -0.599731 -0.181091 0.659851 -0.414917 1441914454 -0.599731 -0.181091 0.659851 -0.414917 1441914454 -0.599731 -0.181091 0.659851 -0.414917 1441914454 -0.599731 -0.181091 0.659851 -0.414917 1441914454 -0.607605 -0.169861 0.659851 -0.408203 1441914454 -0.607605 -0.169861 0.659851 -0.408203 1441914454 -0.607605 -0.169861 0.659851 -0.408203 1441914454 -0.607605 -0.169861 0.659851 -0.408203 1441914454 -0.607605 -0.169861 0.659851 -0.408203 1441914454 -0.607605 -0.169861 0.659851 -0.408203 1441914454 -0.607605 -0.169861 0.659851 -0.408203 1441914454 -0.612793 -0.166260 0.655945 -0.408142 1441914454 -0.612793 -0.166260 0.655945 -0.408142 1441914454 -0.612793 -0.166260 0.655945 -0.408142 1441914455 -0.612793 -0.166260 0.655945 -0.408142 1441914455 -0.612793 -0.166260 0.655945 -0.408142 1441914455 -0.612793 -0.166260 0.655945 -0.408142 1441914455 -0.618225 -0.152161 0.656250 -0.404968 1441914455 -0.618225 -0.152161 0.656250 -0.404968 1441914455 -0.618225 -0.152161 0.656250 -0.404968 1441914455 -0.618225 -0.152161 0.656250 -0.404968 1441914455 -0.618225 -0.152161 0.656250 -0.404968 1441914455 -0.618225 -0.152161 0.656250 -0.404968 1441914455 -0.622253 -0.144165 0.656616 -0.401123 1441914455 -0.622253 -0.144165 0.656616 -0.401123 1441914455 -0.622253 -0.144165 0.656616 -0.401123 1441914455 -0.622253 -0.144165 0.656616 -0.401123 1441914455 -0.622253 -0.144165 0.656616 -0.401123 1441914455 -0.622253 -0.144165 0.656616 -0.401123 1441914455 -0.622131 -0.149170 0.656128 -0.400330 1441914455 -0.622131 -0.149170 0.656128 -0.400330 1441914455 -0.622131 -0.149170 0.656128 -0.400330 1441914455 -0.622131 -0.149170 0.656128 -0.400330 1441914455 -0.622131 -0.149170 0.656128 -0.400330 1441914455 -0.622131 -0.149170 0.656128 -0.400330 1441914455 -0.617004 -0.157654 0.655029 -0.406738 1441914455 -0.617004 -0.157654 0.655029 -0.406738 1441914455 -0.617004 -0.157654 0.655029 -0.406738 1441914455 -0.617004 -0.157654 0.655029 -0.406738 1441914455 -0.617004 -0.157654 0.655029 -0.406738 1441914455 -0.617004 -0.157654 0.655029 -0.406738 1441914455 -0.617004 -0.157654 0.655029 -0.406738 1441914455 -0.608704 -0.164612 0.655762 -0.415161 1441914455 -0.608704 -0.164612 0.655762 -0.415161 1441914455 -0.608704 -0.164612 0.655762 -0.415161 1441914455 -0.608704 -0.164612 0.655762 -0.415161 1441914455 -0.608704 -0.164612 0.655762 -0.415161 1441914455 -0.608704 -0.164612 0.655762 -0.415161 1441914455 -0.596252 -0.173584 0.658203 -0.425659 1441914455 -0.596252 -0.173584 0.658203 -0.425659 1441914455 -0.596252 -0.173584 0.658203 -0.425659 1441914455 -0.596252 -0.173584 0.658203 -0.425659 1441914455 -0.596252 -0.173584 0.658203 -0.425659 1441914455 -0.596252 -0.173584 0.658203 -0.425659 1441914455 -0.581055 -0.187195 0.658875 -0.439575 1441914455 -0.581055 -0.187195 0.658875 -0.439575 1441914455 -0.581055 -0.187195 0.658875 -0.439575 1441914455 -0.581055 -0.187195 0.658875 -0.439575 1441914455 -0.581055 -0.187195 0.658875 -0.439575 1441914455 -0.581055 -0.187195 0.658875 -0.439575 1441914455 -0.568604 -0.195313 0.659668 -0.450989 1441914455 -0.568604 -0.195313 0.659668 -0.450989 1441914455 -0.568604 -0.195313 0.659668 -0.450989 1441914455 -0.568604 -0.195313 0.659668 -0.450989 1441914455 -0.568604 -0.195313 0.659668 -0.450989 1441914455 -0.568604 -0.195313 0.659668 -0.450989 1441914455 -0.568604 -0.195313 0.659668 -0.450989 1441914455 -0.560669 -0.200500 0.659485 -0.458862 1441914455 -0.560669 -0.200500 0.659485 -0.458862 1441914455 -0.560669 -0.200500 0.659485 -0.458862 1441914455 -0.560669 -0.200500 0.659485 -0.458862 1441914455 -0.560669 -0.200500 0.659485 -0.458862 1441914455 -0.560669 -0.200500 0.659485 -0.458862 1441914455 -0.556030 -0.204529 0.658203 -0.464539 1441914455 -0.556030 -0.204529 0.658203 -0.464539 1441914455 -0.556030 -0.204529 0.658203 -0.464539 1441914455 -0.556030 -0.204529 0.658203 -0.464539 1441914455 -0.556030 -0.204529 0.658203 -0.464539 1441914455 -0.556030 -0.204529 0.658203 -0.464539 1441914455 -0.554321 -0.209106 0.655762 -0.468018 1441914455 -0.554321 -0.209106 0.655762 -0.468018 1441914455 -0.554321 -0.209106 0.655762 -0.468018 1441914455 -0.554321 -0.209106 0.655762 -0.468018 1441914455 -0.554321 -0.209106 0.655762 -0.468018 1441914455 -0.554321 -0.209106 0.655762 -0.468018 1441914455 -0.555908 -0.211609 0.652100 -0.470032 1441914455 -0.555908 -0.211609 0.652100 -0.470032 1441914455 -0.555908 -0.211609 0.652100 -0.470032 1441914455 -0.555908 -0.211609 0.652100 -0.470032 1441914455 -0.555908 -0.211609 0.652100 -0.470032 1441914455 -0.555908 -0.211609 0.652100 -0.470032 1441914455 -0.561584 -0.210876 0.647644 -0.469849 1441914455 -0.561584 -0.210876 0.647644 -0.469849 1441914455 -0.561584 -0.210876 0.647644 -0.469849 1441914455 -0.561584 -0.210876 0.647644 -0.469849 1441914455 -0.561584 -0.210876 0.647644 -0.469849 1441914455 -0.561584 -0.210876 0.647644 -0.469849 1441914455 -0.568420 -0.207703 0.644653 -0.467163 1441914455 -0.568420 -0.207703 0.644653 -0.467163 1441914455 -0.568420 -0.207703 0.644653 -0.467163 1441914455 -0.568420 -0.207703 0.644653 -0.467163 1441914455 -0.568420 -0.207703 0.644653 -0.467163 1441914455 -0.568420 -0.207703 0.644653 -0.467163 1441914455 -0.568420 -0.207703 0.644653 -0.467163 1441914455 -0.577087 -0.204224 0.642273 -0.461304 1441914455 -0.577087 -0.204224 0.642273 -0.461304 1441914455 -0.577087 -0.204224 0.642273 -0.461304 1441914455 -0.577087 -0.204224 0.642273 -0.461304 1441914455 -0.577087 -0.204224 0.642273 -0.461304 1441914455 -0.577087 -0.204224 0.642273 -0.461304 1441914455 -0.586487 -0.203918 0.639282 -0.453613 1441914455 -0.586487 -0.203918 0.639282 -0.453613 1441914455 -0.586487 -0.203918 0.639282 -0.453613 1441914455 -0.586487 -0.203918 0.639282 -0.453613 1441914455 -0.586487 -0.203918 0.639282 -0.453613 1441914455 -0.586487 -0.203918 0.639282 -0.453613 1441914455 -0.593933 -0.207581 0.635803 -0.447144 1441914455 -0.593933 -0.207581 0.635803 -0.447144 1441914455 -0.593933 -0.207581 0.635803 -0.447144 1441914455 -0.593933 -0.207581 0.635803 -0.447144 1441914455 -0.593933 -0.207581 0.635803 -0.447144 1441914455 -0.593933 -0.207581 0.635803 -0.447144 1441914455 -0.597534 -0.211609 0.633362 -0.444031 1441914455 -0.597534 -0.211609 0.633362 -0.444031 1441914455 -0.597534 -0.211609 0.633362 -0.444031 1441914455 -0.597534 -0.211609 0.633362 -0.444031 1441914456 -0.597534 -0.211609 0.633362 -0.444031 1441914456 -0.597534 -0.211609 0.633362 -0.444031 1441914456 -0.596741 -0.209595 0.635620 -0.442688 1441914456 -0.596741 -0.209595 0.635620 -0.442688 1441914456 -0.596741 -0.209595 0.635620 -0.442688 1441914456 -0.596741 -0.209595 0.635620 -0.442688 1441914456 -0.596741 -0.209595 0.635620 -0.442688 1441914456 -0.596741 -0.209595 0.635620 -0.442688 1441914456 -0.596741 -0.209595 0.635620 -0.442688 1441914456 -0.591492 -0.206421 0.641235 -0.443176 1441914456 -0.591492 -0.206421 0.641235 -0.443176 1441914456 -0.591492 -0.206421 0.641235 -0.443176 1441914456 -0.591492 -0.206421 0.641235 -0.443176 1441914456 -0.591492 -0.206421 0.641235 -0.443176 1441914456 -0.591492 -0.206421 0.641235 -0.443176 1441914456 -0.583984 -0.207153 0.645630 -0.446350 1441914456 -0.583984 -0.207153 0.645630 -0.446350 1441914456 -0.583984 -0.207153 0.645630 -0.446350 1441914456 -0.583984 -0.207153 0.645630 -0.446350 1441914456 -0.583984 -0.207153 0.645630 -0.446350 1441914456 -0.583984 -0.207153 0.645630 -0.446350 1441914456 -0.583984 -0.207153 0.645630 -0.446350 1441914456 -0.577209 -0.208374 0.647827 -0.451355 1441914456 -0.577209 -0.208374 0.647827 -0.451355 1441914456 -0.577209 -0.208374 0.647827 -0.451355 1441914456 -0.577209 -0.208374 0.647827 -0.451355 1441914456 -0.577209 -0.208374 0.647827 -0.451355 1441914456 -0.577209 -0.208374 0.647827 -0.451355 1441914456 -0.572449 -0.210938 0.647583 -0.456543 1441914456 -0.572449 -0.210938 0.647583 -0.456543 1441914456 -0.572449 -0.210938 0.647583 -0.456543 1441914456 -0.572449 -0.210938 0.647583 -0.456543 1441914456 -0.572449 -0.210938 0.647583 -0.456543 1441914456 -0.572449 -0.210938 0.647583 -0.456543 1441914456 -0.571350 -0.211731 0.646545 -0.459045 1441914456 -0.571350 -0.211731 0.646545 -0.459045 1441914456 -0.571350 -0.211731 0.646545 -0.459045 1441914456 -0.571350 -0.211731 0.646545 -0.459045 1441914456 -0.571350 -0.211731 0.646545 -0.459045 1441914456 -0.571350 -0.211731 0.646545 -0.459045 1441914456 -0.571350 -0.211731 0.646545 -0.459045 1441914456 -0.572754 -0.202942 0.648987 -0.457825 1441914456 -0.572754 -0.202942 0.648987 -0.457825 1441914456 -0.572754 -0.202942 0.648987 -0.457825 1441914456 -0.572754 -0.202942 0.648987 -0.457825 1441914456 -0.572754 -0.202942 0.648987 -0.457825 1441914456 -0.572754 -0.202942 0.648987 -0.457825 1441914456 -0.572632 -0.199036 0.652527 -0.454651 1441914456 -0.572632 -0.199036 0.652527 -0.454651 1441914456 -0.572632 -0.199036 0.652527 -0.454651 1441914456 -0.572632 -0.199036 0.652527 -0.454651 1441914456 -0.572632 -0.199036 0.652527 -0.454651 1441914456 -0.572632 -0.199036 0.652527 -0.454651 1441914456 -0.572632 -0.199036 0.652527 -0.454651 1441914456 -0.571228 -0.211121 0.650391 -0.453979 1441914456 -0.571228 -0.211121 0.650391 -0.453979 1441914456 -0.571228 -0.211121 0.650391 -0.453979 1441914456 -0.571228 -0.211121 0.650391 -0.453979 1441914456 -0.571228 -0.211121 0.650391 -0.453979 1441914456 -0.571228 -0.211121 0.650391 -0.453979 1441914456 -0.572083 -0.222656 0.645020 -0.455078 1441914456 -0.572083 -0.222656 0.645020 -0.455078 1441914456 -0.572083 -0.222656 0.645020 -0.455078 1441914456 -0.572083 -0.222656 0.645020 -0.455078 1441914456 -0.572083 -0.222656 0.645020 -0.455078 1441914456 -0.572083 -0.222656 0.645020 -0.455078 1441914456 -0.575073 -0.223206 0.642639 -0.454468 1441914456 -0.575073 -0.223206 0.642639 -0.454468 1441914456 -0.575073 -0.223206 0.642639 -0.454468 1441914456 -0.575073 -0.223206 0.642639 -0.454468 1441914456 -0.575073 -0.223206 0.642639 -0.454468 1441914456 -0.575073 -0.223206 0.642639 -0.454468 1441914456 -0.575073 -0.223206 0.642639 -0.454468 1441914456 -0.573547 -0.225464 0.642029 -0.456177 1441914456 -0.573547 -0.225464 0.642029 -0.456177 1441914456 -0.573547 -0.225464 0.642029 -0.456177 1441914456 -0.573547 -0.225464 0.642029 -0.456177 1441914456 -0.573547 -0.225464 0.642029 -0.456177 1441914456 -0.573547 -0.225464 0.642029 -0.456177 1441914456 -0.569153 -0.233398 0.638855 -0.462036 1441914456 -0.569153 -0.233398 0.638855 -0.462036 1441914456 -0.569153 -0.233398 0.638855 -0.462036 1441914456 -0.569153 -0.233398 0.638855 -0.462036 1441914456 -0.569153 -0.233398 0.638855 -0.462036 1441914456 -0.569153 -0.233398 0.638855 -0.462036 1441914456 -0.569153 -0.233398 0.638855 -0.462036 1441914456 -0.566895 -0.235168 0.636902 -0.466614 1441914456 -0.566895 -0.235168 0.636902 -0.466614 1441914456 -0.566895 -0.235168 0.636902 -0.466614 1441914456 -0.566895 -0.235168 0.636902 -0.466614 1441914456 -0.566895 -0.235168 0.636902 -0.466614 1441914456 -0.566895 -0.235168 0.636902 -0.466614 1441914456 -0.564575 -0.233704 0.637085 -0.469910 1441914456 -0.564575 -0.233704 0.637085 -0.469910 1441914456 -0.564575 -0.233704 0.637085 -0.469910 1441914456 -0.564575 -0.233704 0.637085 -0.469910 1441914456 -0.564575 -0.233704 0.637085 -0.469910 1441914456 -0.564575 -0.233704 0.637085 -0.469910 1441914456 -0.561096 -0.232117 0.638428 -0.473083 1441914456 -0.561096 -0.232117 0.638428 -0.473083 1441914456 -0.561096 -0.232117 0.638428 -0.473083 1441914456 -0.561096 -0.232117 0.638428 -0.473083 1441914456 -0.561096 -0.232117 0.638428 -0.473083 1441914456 -0.561096 -0.232117 0.638428 -0.473083 1441914456 -0.561096 -0.232117 0.638428 -0.473083 1441914456 -0.556763 -0.227478 0.641235 -0.476563 1441914456 -0.556763 -0.227478 0.641235 -0.476563 1441914456 -0.556763 -0.227478 0.641235 -0.476563 1441914456 -0.556763 -0.227478 0.641235 -0.476563 1441914456 -0.556763 -0.227478 0.641235 -0.476563 1441914456 -0.556763 -0.227478 0.641235 -0.476563 1441914456 -0.551086 -0.219543 0.645203 -0.481506 1441914456 -0.551086 -0.219543 0.645203 -0.481506 1441914456 -0.551086 -0.219543 0.645203 -0.481506 1441914456 -0.551086 -0.219543 0.645203 -0.481506 1441914456 -0.551086 -0.219543 0.645203 -0.481506 1441914457 -0.551086 -0.219543 0.645203 -0.481506 1441914457 -0.545776 -0.209290 0.650024 -0.485596 1441914457 -0.545776 -0.209290 0.650024 -0.485596 1441914457 -0.545776 -0.209290 0.650024 -0.485596 1441914457 -0.545776 -0.209290 0.650024 -0.485596 1441914457 -0.545776 -0.209290 0.650024 -0.485596 1441914457 -0.545776 -0.209290 0.650024 -0.485596 1441914457 -0.543091 -0.201843 0.652527 -0.488464 1441914457 -0.543091 -0.201843 0.652527 -0.488464 1441914457 -0.543091 -0.201843 0.652527 -0.488464 1441914457 -0.543091 -0.201843 0.652527 -0.488464 1441914457 -0.543091 -0.201843 0.652527 -0.488464 1441914457 -0.543091 -0.201843 0.652527 -0.488464 1441914457 -0.546631 -0.201172 0.651794 -0.485657 1441914457 -0.546631 -0.201172 0.651794 -0.485657 1441914457 -0.546631 -0.201172 0.651794 -0.485657 1441914457 -0.546631 -0.201172 0.651794 -0.485657 1441914457 -0.546631 -0.201172 0.651794 -0.485657 1441914457 -0.546631 -0.201172 0.651794 -0.485657 1441914457 -0.546631 -0.201172 0.651794 -0.485657 1441914457 -0.555786 -0.210510 0.646851 -0.477966 1441914457 -0.555786 -0.210510 0.646851 -0.477966 1441914457 -0.555786 -0.210510 0.646851 -0.477966 1441914457 -0.555786 -0.210510 0.646851 -0.477966 1441914457 -0.555786 -0.210510 0.646851 -0.477966 1441914457 -0.555786 -0.210510 0.646851 -0.477966 1441914457 -0.567505 -0.222107 0.639404 -0.468811 1441914457 -0.567505 -0.222107 0.639404 -0.468811 1441914457 -0.567505 -0.222107 0.639404 -0.468811 1441914457 -0.567505 -0.222107 0.639404 -0.468811 1441914457 -0.567505 -0.222107 0.639404 -0.468811 1441914457 -0.567505 -0.222107 0.639404 -0.468811 1441914457 -0.567505 -0.222107 0.639404 -0.468811 1441914457 -0.576355 -0.227356 0.634583 -0.461975 1441914457 -0.576355 -0.227356 0.634583 -0.461975 1441914457 -0.576355 -0.227356 0.634583 -0.461975 1441914457 -0.576355 -0.227356 0.634583 -0.461975 1441914457 -0.576355 -0.227356 0.634583 -0.461975 1441914457 -0.576355 -0.227356 0.634583 -0.461975 1441914457 -0.579956 -0.227966 0.634460 -0.457336 1441914457 -0.579956 -0.227966 0.634460 -0.457336 1441914457 -0.579956 -0.227966 0.634460 -0.457336 1441914457 -0.579956 -0.227966 0.634460 -0.457336 1441914457 -0.579956 -0.227966 0.634460 -0.457336 1441914457 -0.579956 -0.227966 0.634460 -0.457336 1441914457 -0.581787 -0.227844 0.634827 -0.454529 1441914457 -0.581787 -0.227844 0.634827 -0.454529 1441914457 -0.581787 -0.227844 0.634827 -0.454529 1441914457 -0.581787 -0.227844 0.634827 -0.454529 1441914457 -0.581787 -0.227844 0.634827 -0.454529 1441914457 -0.581787 -0.227844 0.634827 -0.454529 1441914457 -0.581787 -0.227844 0.634827 -0.454529 1441914457 -0.585083 -0.222107 0.637390 -0.449524 1441914457 -0.585083 -0.222107 0.637390 -0.449524 1441914457 -0.585083 -0.222107 0.637390 -0.449524 1441914457 -0.585083 -0.222107 0.637390 -0.449524 1441914457 -0.585083 -0.222107 0.637390 -0.449524 1441914457 -0.585083 -0.222107 0.637390 -0.449524 1441914457 -0.587036 -0.217651 0.639954 -0.445496 1441914457 -0.587036 -0.217651 0.639954 -0.445496 1441914457 -0.587036 -0.217651 0.639954 -0.445496 1441914457 -0.587036 -0.217651 0.639954 -0.445496 1441914457 -0.587036 -0.217651 0.639954 -0.445496 1441914457 -0.585083 -0.221008 0.639709 -0.446838 1441914457 -0.585083 -0.221008 0.639709 -0.446838 1441914457 -0.585083 -0.221008 0.639709 -0.446838 1441914457 -0.585083 -0.221008 0.639709 -0.446838 1441914457 -0.585083 -0.221008 0.639709 -0.446838 1441914457 -0.585083 -0.221008 0.639709 -0.446838 1441914457 -0.583679 -0.229980 0.635681 -0.449890 1441914457 -0.583679 -0.229980 0.635681 -0.449890 1441914457 -0.583679 -0.229980 0.635681 -0.449890 1441914457 -0.583679 -0.229980 0.635681 -0.449890 1441914457 -0.583679 -0.229980 0.635681 -0.449890 1441914457 -0.583679 -0.229980 0.635681 -0.449890 1441914457 -0.583679 -0.229980 0.635681 -0.449890 1441914457 -0.586304 -0.229370 0.633362 -0.449951 1441914457 -0.586304 -0.229370 0.633362 -0.449951 1441914457 -0.586304 -0.229370 0.633362 -0.449951 1441914457 -0.586304 -0.229370 0.633362 -0.449951 1441914457 -0.586304 -0.229370 0.633362 -0.449951 1441914457 -0.586304 -0.229370 0.633362 -0.449951 1441914457 -0.583984 -0.223206 0.636597 -0.451599 1441914457 -0.583984 -0.223206 0.636597 -0.451599 1441914457 -0.583984 -0.223206 0.636597 -0.451599 1441914457 -0.583984 -0.223206 0.636597 -0.451599 1441914457 -0.583984 -0.223206 0.636597 -0.451599 1441914457 -0.583984 -0.223206 0.636597 -0.451599 1441914457 -0.583984 -0.223206 0.636597 -0.451599 1441914457 -0.574768 -0.229065 0.637329 -0.459290 1441914457 -0.574768 -0.229065 0.637329 -0.459290 1441914457 -0.574768 -0.229065 0.637329 -0.459290 1441914457 -0.574768 -0.229065 0.637329 -0.459290 1441914457 -0.574768 -0.229065 0.637329 -0.459290 1441914457 -0.574768 -0.229065 0.637329 -0.459290 1441914457 -0.567993 -0.233276 0.635132 -0.468628 1441914457 -0.567993 -0.233276 0.635132 -0.468628 1441914457 -0.567993 -0.233276 0.635132 -0.468628 1441914457 -0.567993 -0.233276 0.635132 -0.468628 1441914457 -0.567993 -0.233276 0.635132 -0.468628 1441914457 -0.567993 -0.233276 0.635132 -0.468628 1441914457 -0.566223 -0.221924 0.638489 -0.471680 1441914457 -0.566223 -0.221924 0.638489 -0.471680 1441914457 -0.566223 -0.221924 0.638489 -0.471680 1441914457 -0.566223 -0.221924 0.638489 -0.471680 1441914457 -0.566223 -0.221924 0.638489 -0.471680 1441914457 -0.566223 -0.221924 0.638489 -0.471680 1441914457 -0.566223 -0.221924 0.638489 -0.471680 1441914457 -0.562012 -0.212891 0.643494 -0.474121 1441914457 -0.562012 -0.212891 0.643494 -0.474121 1441914457 -0.562012 -0.212891 0.643494 -0.474121 1441914457 -0.562012 -0.212891 0.643494 -0.474121 1441914457 -0.562012 -0.212891 0.643494 -0.474121 1441914457 -0.562012 -0.212891 0.643494 -0.474121 1441914458 -0.556580 -0.213867 0.643921 -0.479492 1441914458 -0.556580 -0.213867 0.643921 -0.479492 1441914458 -0.556580 -0.213867 0.643921 -0.479492 1441914458 -0.556580 -0.213867 0.643921 -0.479492 1441914458 -0.556580 -0.213867 0.643921 -0.479492 1441914458 -0.556580 -0.213867 0.643921 -0.479492 1441914458 -0.554688 -0.215698 0.643982 -0.480713 1441914458 -0.554688 -0.215698 0.643982 -0.480713 1441914458 -0.554688 -0.215698 0.643982 -0.480713 1441914458 -0.554688 -0.215698 0.643982 -0.480713 1441914458 -0.554688 -0.215698 0.643982 -0.480713 1441914458 -0.554688 -0.215698 0.643982 -0.480713 1441914458 -0.554626 -0.219971 0.642944 -0.480347 1441914458 -0.554626 -0.219971 0.642944 -0.480347 1441914458 -0.554626 -0.219971 0.642944 -0.480347 1441914458 -0.554626 -0.219971 0.642944 -0.480347 1441914458 -0.554626 -0.219971 0.642944 -0.480347 1441914458 -0.554626 -0.219971 0.642944 -0.480347 1441914458 -0.555725 -0.224121 0.640686 -0.480103 1441914458 -0.555725 -0.224121 0.640686 -0.480103 1441914458 -0.555725 -0.224121 0.640686 -0.480103 1441914458 -0.555725 -0.224121 0.640686 -0.480103 1441914458 -0.555725 -0.224121 0.640686 -0.480103 1441914458 -0.555725 -0.224121 0.640686 -0.480103 1441914458 -0.555725 -0.224121 0.640686 -0.480103 1441914458 -0.559875 -0.223389 0.640259 -0.476257 1441914458 -0.559875 -0.223389 0.640259 -0.476257 1441914458 -0.559875 -0.223389 0.640259 -0.476257 1441914458 -0.559875 -0.223389 0.640259 -0.476257 1441914458 -0.559875 -0.223389 0.640259 -0.476257 1441914458 -0.559875 -0.223389 0.640259 -0.476257 1441914458 -0.559875 -0.223389 0.640259 -0.476257 1441914458 -0.563965 -0.221130 0.641052 -0.471375 1441914458 -0.563965 -0.221130 0.641052 -0.471375 1441914458 -0.563965 -0.221130 0.641052 -0.471375 1441914458 -0.563965 -0.221130 0.641052 -0.471375 1441914458 -0.563965 -0.221130 0.641052 -0.471375 1441914458 -0.563965 -0.221130 0.641052 -0.471375 1441914458 -0.566345 -0.221436 0.639587 -0.470398 1441914458 -0.566345 -0.221436 0.639587 -0.470398 1441914458 -0.566345 -0.221436 0.639587 -0.470398 1441914458 -0.566345 -0.221436 0.639587 -0.470398 1441914458 -0.566345 -0.221436 0.639587 -0.470398 1441914458 -0.569214 -0.222839 0.637878 -0.468506 1441914458 -0.569214 -0.222839 0.637878 -0.468506 1441914458 -0.569214 -0.222839 0.637878 -0.468506 1441914458 -0.569214 -0.222839 0.637878 -0.468506 1441914458 -0.569214 -0.222839 0.637878 -0.468506 1441914458 -0.569214 -0.222839 0.637878 -0.468506 1441914458 -0.574402 -0.228333 0.634583 -0.463928 1441914458 -0.574402 -0.228333 0.634583 -0.463928 1441914458 -0.574402 -0.228333 0.634583 -0.463928 1441914458 -0.574402 -0.228333 0.634583 -0.463928 1441914458 -0.574402 -0.228333 0.634583 -0.463928 1441914458 -0.574402 -0.228333 0.634583 -0.463928 1441914458 -0.574402 -0.228333 0.634583 -0.463928 1441914458 -0.580383 -0.231934 0.630981 -0.459656 1441914458 -0.580383 -0.231934 0.630981 -0.459656 1441914458 -0.580383 -0.231934 0.630981 -0.459656 1441914458 -0.580383 -0.231934 0.630981 -0.459656 1441914458 -0.580383 -0.231934 0.630981 -0.459656 1441914458 -0.580383 -0.231934 0.630981 -0.459656 1441914458 -0.582458 -0.231750 0.629822 -0.458740 1441914458 -0.582458 -0.231750 0.629822 -0.458740 1441914458 -0.582458 -0.231750 0.629822 -0.458740 1441914458 -0.582458 -0.231750 0.629822 -0.458740 1441914458 -0.582458 -0.231750 0.629822 -0.458740 1441914458 -0.582458 -0.231750 0.629822 -0.458740 1441914458 -0.582458 -0.231750 0.629822 -0.458740 1441914458 -0.579590 -0.227844 0.632141 -0.461060 1441914458 -0.579590 -0.227844 0.632141 -0.461060 1441914458 -0.579590 -0.227844 0.632141 -0.461060 1441914458 -0.579590 -0.227844 0.632141 -0.461060 1441914458 -0.579590 -0.227844 0.632141 -0.461060 1441914458 -0.579590 -0.227844 0.632141 -0.461060 1441914458 -0.574158 -0.224182 0.634827 -0.465942 1441914458 -0.574158 -0.224182 0.634827 -0.465942 1441914458 -0.574158 -0.224182 0.634827 -0.465942 1441914458 -0.574158 -0.224182 0.634827 -0.465942 1441914458 -0.574158 -0.224182 0.634827 -0.465942 1441914458 -0.574158 -0.224182 0.634827 -0.465942 1441914458 -0.570068 -0.218689 0.638672 -0.468323 1441914458 -0.570068 -0.218689 0.638672 -0.468323 1441914458 -0.570068 -0.218689 0.638672 -0.468323 1441914458 -0.570068 -0.218689 0.638672 -0.468323 1441914458 -0.570068 -0.218689 0.638672 -0.468323 1441914458 -0.570068 -0.218689 0.638672 -0.468323 1441914458 -0.570068 -0.218689 0.638672 -0.468323 1441914458 -0.568237 -0.214600 0.640625 -0.469788 1441914458 -0.568237 -0.214600 0.640625 -0.469788 1441914458 -0.568237 -0.214600 0.640625 -0.469788 1441914458 -0.568237 -0.214600 0.640625 -0.469788 1441914458 -0.568237 -0.214600 0.640625 -0.469788 1441914458 -0.568237 -0.214600 0.640625 -0.469788 1441914458 -0.566284 -0.211792 0.642151 -0.471313 1441914458 -0.566284 -0.211792 0.642151 -0.471313 1441914458 -0.566284 -0.211792 0.642151 -0.471313 1441914458 -0.566284 -0.211792 0.642151 -0.471313 1441914458 -0.566284 -0.211792 0.642151 -0.471313 1441914458 -0.566284 -0.211792 0.642151 -0.471313 1441914458 -0.566528 -0.216492 0.639099 -0.473022 1441914458 -0.566528 -0.216492 0.639099 -0.473022 1441914458 -0.566528 -0.216492 0.639099 -0.473022 1441914458 -0.566528 -0.216492 0.639099 -0.473022 1441914458 -0.566528 -0.216492 0.639099 -0.473022 1441914458 -0.566528 -0.216492 0.639099 -0.473022 1441914458 -0.566528 -0.216492 0.639099 -0.473022 1441914458 -0.569336 -0.221741 0.634827 -0.472961 1441914458 -0.569336 -0.221741 0.634827 -0.472961 1441914458 -0.569336 -0.221741 0.634827 -0.472961 1441914458 -0.569336 -0.221741 0.634827 -0.472961 1441914458 -0.569336 -0.221741 0.634827 -0.472961 1441914458 -0.569336 -0.221741 0.634827 -0.472961 1441914458 -0.569336 -0.221741 0.634827 -0.472961 1441914458 -0.573792 -0.220947 0.632141 -0.471558 1441914459 -0.573792 -0.220947 0.632141 -0.471558 1441914459 -0.573792 -0.220947 0.632141 -0.471558 1441914459 -0.573792 -0.220947 0.632141 -0.471558 1441914459 -0.573792 -0.220947 0.632141 -0.471558 1441914459 -0.573792 -0.220947 0.632141 -0.471558 1441914459 -0.576843 -0.216125 0.633728 -0.467957 1441914459 -0.576843 -0.216125 0.633728 -0.467957 1441914459 -0.576843 -0.216125 0.633728 -0.467957 1441914459 -0.576843 -0.216125 0.633728 -0.467957 1441914459 -0.576843 -0.216125 0.633728 -0.467957 1441914459 -0.571472 -0.221985 0.635498 -0.469360 1441914459 -0.571472 -0.221985 0.635498 -0.469360 1441914459 -0.571472 -0.221985 0.635498 -0.469360 1441914459 -0.571472 -0.221985 0.635498 -0.469360 1441914459 -0.571472 -0.221985 0.635498 -0.469360 1441914459 -0.571472 -0.221985 0.635498 -0.469360 1441914459 -0.564087 -0.230408 0.633789 -0.476563 1441914459 -0.564087 -0.230408 0.633789 -0.476563 1441914459 -0.564087 -0.230408 0.633789 -0.476563 1441914459 -0.564087 -0.230408 0.633789 -0.476563 1441914459 -0.564087 -0.230408 0.633789 -0.476563 1441914459 -0.564087 -0.230408 0.633789 -0.476563 1441914459 -0.559814 -0.228882 0.633667 -0.482483 1441914459 -0.559814 -0.228882 0.633667 -0.482483 1441914459 -0.559814 -0.228882 0.633667 -0.482483 1441914459 -0.559814 -0.228882 0.633667 -0.482483 1441914459 -0.559814 -0.228882 0.633667 -0.482483 1441914459 -0.559814 -0.228882 0.633667 -0.482483 1441914459 -0.554443 -0.224304 0.636841 -0.486572 1441914459 -0.554443 -0.224304 0.636841 -0.486572 1441914459 -0.554443 -0.224304 0.636841 -0.486572 1441914459 -0.554443 -0.224304 0.636841 -0.486572 1441914459 -0.554443 -0.224304 0.636841 -0.486572 1441914459 -0.554443 -0.224304 0.636841 -0.486572 1441914459 -0.554443 -0.224304 0.636841 -0.486572 1441914459 -0.549255 -0.226257 0.635864 -0.492798 1441914459 -0.549255 -0.226257 0.635864 -0.492798 1441914459 -0.549255 -0.226257 0.635864 -0.492798 1441914459 -0.549255 -0.226257 0.635864 -0.492798 1441914459 -0.549255 -0.226257 0.635864 -0.492798 1441914459 -0.549255 -0.226257 0.635864 -0.492798 1441914459 -0.547180 -0.227417 0.635803 -0.494690 1441914459 
-0.353333 0.178894 0.735657 -0.549500 1441914461 -0.353333 0.178894 0.735657 -0.549500 1441914461 -0.353333 0.178894 0.735657 -0.549500 1441914461 -0.353333 0.178894 0.735657 -0.549500 1441914461 -0.163086 0.198975 0.740112 -0.621338 1441914461 -0.163086 0.198975 0.740112 -0.621338 1441914461 -0.163086 0.198975 0.740112 -0.621338 1441914461 -0.163086 0.198975 0.740112 -0.621338 1441914461 -0.163086 0.198975 0.740112 -0.621338 1441914461 -0.163086 0.198975 0.740112 -0.621338 1441914461 0.030945 0.188232 0.705994 -0.682007 1441914461 0.030945 0.188232 0.705994 -0.682007 1441914461 0.030945 0.188232 0.705994 -0.682007 1441914461 0.030945 0.188232 0.705994 -0.682007 1441914461 0.030945 0.188232 0.705994 -0.682007 1441914461 0.030945 0.188232 0.705994 -0.682007 1441914461 0.030945 0.188232 0.705994 -0.682007 1441914461 0.206970 0.160034 0.621826 -0.738159 1441914461 0.206970 0.160034 0.621826 -0.738159 1441914461 0.206970 0.160034 0.621826 -0.738159 1441914461 0.206970 0.160034 0.621826 -0.738159 1441914461 0.206970 0.160034 0.621826 -0.738159 1441914461 0.358398 0.113220 0.555176 -0.741943 1441914461 0.358398 0.113220 0.555176 -0.741943 1441914461 0.358398 0.113220 0.555176 -0.741943 1441914461 0.358398 0.113220 0.555176 -0.741943 1441914461 0.358398 0.113220 0.555176 -0.741943 1441914461 0.358398 0.113220 0.555176 -0.741943 1441914461 0.358398 0.113220 0.555176 -0.741943 1441914461 0.467224 0.066711 0.483887 -0.736938 1441914461 0.467224 0.066711 0.483887 -0.736938 1441914461 0.467224 0.066711 0.483887 -0.736938 1441914461 0.467224 0.066711 0.483887 -0.736938 1441914461 0.467224 0.066711 0.483887 -0.736938 1441914461 0.533569 0.010315 0.442505 -0.720703 1441914461 0.533569 0.010315 0.442505 -0.720703 1441914461 0.533569 0.010315 0.442505 -0.720703 1441914461 0.533569 0.010315 0.442505 -0.720703 1441914461 0.533569 0.010315 0.442505 -0.720703 1441914461 0.533569 0.010315 0.442505 -0.720703 1441914461 0.533569 0.010315 0.442505 -0.720703 1441914461 0.540161 0.018005 0.406189 -0.736816 1441914461 0.540161 0.018005 0.406189 -0.736816 1441914461 0.540161 0.018005 0.406189 -0.736816 1441914462 0.540161 0.018005 0.406189 -0.736816 1441914462 0.540161 0.018005 0.406189 -0.736816 1441914462 0.540161 0.018005 0.406189 -0.736816 1441914462 0.514954 0.044556 0.421204 -0.745239 1441914462 0.514954 0.044556 0.421204 -0.745239 1441914462 0.514954 0.044556 0.421204 -0.745239 1441914462 0.514954 0.044556 0.421204 -0.745239 1441914462 0.514954 0.044556 0.421204 -0.745239 1441914462 0.514954 0.044556 0.421204 -0.745239 1441914462 0.514954 0.044556 0.421204 -0.745239 1441914462 0.460205 0.087585 0.434875 -0.769043 1441914462 0.460205 0.087585 0.434875 -0.769043 1441914462 0.460205 0.087585 0.434875 -0.769043 1441914462 0.460205 0.087585 0.434875 -0.769043 1441914462 0.460205 0.087585 0.434875 -0.769043 1441914462 0.460205 0.087585 0.434875 -0.769043 1441914462 0.371643 0.108521 0.465881 -0.795654 1441914462 0.371643 0.108521 0.465881 -0.795654 1441914462 0.371643 0.108521 0.465881 -0.795654 1441914462 0.371643 0.108521 0.465881 -0.795654 1441914462 0.371643 0.108521 0.465881 -0.795654 1441914462 0.371643 0.108521 0.465881 -0.795654 1441914462 0.231567 0.127991 0.540222 -0.798828 1441914462 0.231567 0.127991 0.540222 -0.798828 1441914462 0.231567 0.127991 0.540222 -0.798828 1441914462 0.231567 0.127991 0.540222 -0.798828 1441914462 0.231567 0.127991 0.540222 -0.798828 1441914462 0.231567 0.127991 0.540222 -0.798828 1441914462 0.031189 0.140808 0.608704 -0.780151 1441914462 0.031189 0.140808 0.608704 -0.780151 1441914462 0.031189 0.140808 0.608704 -0.780151 1441914462 0.031189 0.140808 0.608704 -0.780151 1441914462 0.031189 0.140808 0.608704 -0.780151 1441914462 0.031189 0.140808 0.608704 -0.780151 1441914462 -0.213135 0.141907 0.669189 -0.697571 1441914462 -0.213135 0.141907 0.669189 -0.697571 1441914462 -0.213135 0.141907 0.669189 -0.697571 1441914462 -0.213135 0.141907 0.669189 -0.697571 1441914462 -0.213135 0.141907 0.669189 -0.697571 1441914462 -0.213135 0.141907 0.669189 -0.697571 1441914462 -0.462402 0.151062 0.693665 -0.531250 1441914462 -0.462402 0.151062 0.693665 -0.531250 1441914462 -0.462402 0.151062 0.693665 -0.531250 1441914462 -0.462402 0.151062 0.693665 -0.531250 1441914462 -0.462402 0.151062 0.693665 -0.531250 1441914462 -0.462402 0.151062 0.693665 -0.531250 1441914462 -0.462402 0.151062 0.693665 -0.531250 1441914462 -0.662781 0.107361 0.638672 -0.375916 1441914462 -0.662781 0.107361 0.638672 -0.375916 1441914462 -0.662781 0.107361 0.638672 -0.375916 1441914462 -0.662781 0.107361 0.638672 -0.375916 1441914462 -0.662781 0.107361 0.638672 -0.375916 1441914462 -0.662781 0.107361 0.638672 -0.375916 1441914462 -0.662781 0.107361 0.638672 -0.375916 1441914462 -0.786926 0.077759 0.575684 -0.208191 1441914462 -0.786926 0.077759 0.575684 -0.208191 1441914462 -0.786926 0.077759 0.575684 -0.208191 1441914462 -0.786926 0.077759 0.575684 -0.208191 1441914462 -0.786926 0.077759 0.575684 -0.208191 1441914462 -0.786926 0.077759 0.575684 -0.208191 1441914462 -0.797974 0.134033 0.572144 -0.133728 1441914462 -0.797974 0.134033 0.572144 -0.133728 1441914462 -0.797974 0.134033 0.572144 -0.133728 1441914462 -0.797974 0.134033 0.572144 -0.133728 1441914462 -0.797974 0.134033 0.572144 -0.133728 1441914462 -0.797974 0.134033 0.572144 -0.133728 1441914462 -0.773743 0.170227 0.598877 -0.116760 1441914462 -0.773743 0.170227 0.598877 -0.116760 1441914462 -0.773743 0.170227 0.598877 -0.116760 1441914462 -0.773743 0.170227 0.598877 -0.116760 1441914462 -0.773743 0.170227 0.598877 -0.116760 1441914462 -0.773743 0.170227 0.598877 -0.116760 1441914462 -0.780945 0.180481 0.590393 -0.094604 1441914462 -0.780945 0.180481 0.590393 -0.094604 1441914462 -0.780945 0.180481 0.590393 -0.094604 1441914462 -0.780945 0.180481 0.590393 -0.094604 1441914462 -0.780945 0.180481 0.590393 -0.094604 1441914462 -0.780945 0.180481 0.590393 -0.094604 1441914462 -0.780945 0.180481 0.590393 -0.094604 1441914462 -0.757935 0.214050 0.605408 -0.115051 1441914462 -0.757935 0.214050 0.605408 -0.115051 1441914462 -0.757935 0.214050 0.605408 -0.115051 1441914462 -0.757935 0.214050 0.605408 -0.115051 1441914462 -0.757935 0.214050 0.605408 -0.115051 1441914462 -0.757935 0.214050 0.605408 -0.115051 1441914462 -0.702942 0.220947 0.646545 -0.197693 1441914462 -0.702942 0.220947 0.646545 -0.197693 1441914462 -0.702942 0.220947 0.646545 -0.197693 1441914462 -0.702942 0.220947 0.646545 -0.197693 1441914462 -0.702942 0.220947 0.646545 -0.197693 1441914462 -0.702942 0.220947 0.646545 -0.197693 1441914462 -0.628845 0.208557 0.683289 -0.306946 1441914462 -0.628845 0.208557 0.683289 -0.306946 1441914462 -0.628845 0.208557 0.683289 -0.306946 1441914462 -0.628845 0.208557 0.683289 -0.306946 1441914462 -0.628845 0.208557 0.683289 -0.306946 1441914462 -0.628845 0.208557 0.683289 -0.306946 1441914462 -0.549072 0.176392 0.699646 -0.421814 1441914462 -0.549072 0.176392 0.699646 -0.421814 1441914462 -0.549072 0.176392 0.699646 -0.421814 1441914462 -0.549072 0.176392 0.699646 -0.421814 1441914462 -0.549072 0.176392 0.699646 -0.421814 1441914462 -0.549072 0.176392 0.699646 -0.421814 1441914462 -0.449524 0.153137 0.702148 -0.530518 1441914462 -0.449524 0.153137 0.702148 -0.530518 1441914462 -0.449524 0.153137 0.702148 -0.530518 1441914462 -0.449524 0.153137 0.702148 -0.530518 1441914462 -0.449524 0.153137 0.702148 -0.530518 1441914462 -0.449524 0.153137 0.702148 -0.530518 1441914462 -0.284790 0.159607 0.727661 -0.603271 1441914462 -0.284790 0.159607 0.727661 -0.603271 1441914462 -0.284790 0.159607 0.727661 -0.603271 1441914462 -0.284790 0.159607 0.727661 -0.603271 1441914462 -0.284790 0.159607 0.727661 -0.603271 1441914463 -0.284790 0.159607 0.727661 -0.603271 1441914463 -0.086731 0.139648 0.720642 -0.673523 1441914463 -0.086731 0.139648 0.720642 -0.673523 1441914463 0.117981 0.102661 0.674927 -0.721069 1441914463 0.117981 0.102661 0.674927 -0.721069 1441914463 0.117981 0.102661 0.674927 -0.721069 1441914463 0.303528 0.070007 0.602722 -0.734619 1441914463 0.303528 0.070007 0.602722 -0.734619 1441914463 0.303528 0.070007 0.602722 -0.734619 1441914463 0.303528 0.070007 0.602722 -0.734619 1441914463 0.303528 0.070007 0.602722 -0.734619 1441914463 0.303528 0.070007 0.602722 -0.734619 1441914463 0.303528 0.070007 0.602722 -0.734619 1441914463 0.437073 0.077759 0.472534 -0.761353 1441914463 0.437073 0.077759 0.472534 -0.761353 1441914463 0.437073 0.077759 0.472534 -0.761353 1441914463 0.437073 0.077759 0.472534 -0.761353 1441914463 0.437073 0.077759 0.472534 -0.761353 1441914463 0.437073 0.077759 0.472534 -0.761353 1441914463 0.503296 0.095215 0.404907 -0.757446 1441914463 0.503296 0.095215 0.404907 -0.757446 1441914463 0.503296 0.095215 0.404907 -0.757446 1441914463 0.503296 0.095215 0.404907 -0.757446 1441914463 0.503296 0.095215 0.404907 -0.757446 1441914463 0.503296 0.095215 0.404907 -0.757446 1441914463 0.529358 0.096985 0.389282 -0.747498 1441914463 0.529358 0.096985 0.389282 -0.747498 1441914463 0.529358 0.096985 0.389282 -0.747498 1441914463 0.529358 0.096985 0.389282 -0.747498 1441914463 0.529358 0.096985 0.389282 -0.747498 1441914463 0.505066 0.087524 0.391296 -0.764282 1441914463 0.505066 0.087524 0.391296 -0.764282 1441914463 0.505066 0.087524 0.391296 -0.764282 1441914463 0.505066 0.087524 0.391296 -0.764282 1441914463 0.505066 0.087524 0.391296 -0.764282 1441914463 0.439575 0.081238 0.427246 -0.785889 1441914463 0.439575 0.081238 0.427246 -0.785889 1441914463 0.439575 0.081238 0.427246 -0.785889 1441914463 0.439575 0.081238 0.427246 -0.785889 1441914463 0.439575 0.081238 0.427246 -0.785889 1441914463 0.330322 0.074219 0.478821 -0.809998 1441914463 0.330322 0.074219 0.478821 -0.809998 1441914463 0.330322 0.074219 0.478821 -0.809998 1441914463 0.330322 0.074219 0.478821 -0.809998 1441914463 0.330322 0.074219 0.478821 -0.809998 1441914463 0.330322 0.074219 0.478821 -0.809998 1441914463 0.173889 0.089478 0.552795 -0.810059 1441914463 0.173889 0.089478 0.552795 -0.810059 1441914463 0.173889 0.089478 0.552795 -0.810059 1441914463 0.173889 0.089478 0.552795 -0.810059 1441914463 0.173889 0.089478 0.552795 -0.810059 1441914463 0.173889 0.089478 0.552795 -0.810059 1441914463 -0.020569 0.112305 0.617859 -0.777954 1441914463 -0.020569 0.112305 0.617859 -0.777954 1441914463 -0.020569 0.112305 0.617859 -0.777954 1441914463 -0.020569 0.112305 0.617859 -0.777954 1441914463 -0.020569 0.112305 0.617859 -0.777954 1441914463 -0.020569 0.112305 0.617859 -0.777954 1441914463 -0.230774 0.131226 0.656311 -0.706238 1441914463 -0.230774 0.131226 0.656311 -0.706238 1441914463 -0.230774 0.131226 0.656311 -0.706238 1441914463 -0.230774 0.131226 0.656311 -0.706238 1441914463 -0.230774 0.131226 0.656311 -0.706238 1441914463 -0.230774 0.131226 0.656311 -0.706238 1441914463 -0.432312 0.136902 0.654053 -0.605530 1441914463 -0.432312 0.136902 0.654053 -0.605530 1441914463 -0.432312 0.136902 0.654053 -0.605530 1441914463 -0.432312 0.136902 0.654053 -0.605530 1441914463 -0.432312 0.136902 0.654053 -0.605530 1441914463 -0.432312 0.136902 0.654053 -0.605530 1441914463 -0.601807 0.126221 0.643616 -0.455688 1441914463 -0.601807 0.126221 0.643616 -0.455688 1441914463 -0.601807 0.126221 0.643616 -0.455688 1441914463 -0.601807 0.126221 0.643616 -0.455688 1441914463 -0.601807 0.126221 0.643616 -0.455688 1441914463 -0.601807 0.126221 0.643616 -0.455688 1441914463 -0.722900 0.135010 0.609497 -0.296143 1441914463 -0.722900 0.135010 0.609497 -0.296143 1441914463 -0.722900 0.135010 0.609497 -0.296143 1441914463 -0.722900 0.135010 0.609497 -0.296143 1441914463 -0.722900 0.135010 0.609497 -0.296143 1441914463 -0.722900 0.135010 0.609497 -0.296143 1441914463 -0.777466 0.173645 0.582458 -0.161621 1441914463 -0.777466 0.173645 0.582458 -0.161621 1441914463 -0.777466 0.173645 0.582458 -0.161621 1441914463 -0.777466 0.173645 0.582458 -0.161621 1441914463 -0.777466 0.173645 0.582458 -0.161621 1441914463 -0.777466 0.173645 0.582458 -0.161621 1441914463 -0.795654 0.185364 0.565857 -0.111389 1441914463 -0.795654 0.185364 0.565857 -0.111389 1441914463 -0.795654 0.185364 0.565857 -0.111389 1441914463 -0.795654 0.185364 0.565857 -0.111389 1441914463 -0.795654 0.185364 0.565857 -0.111389 1441914463 -0.795654 0.185364 0.565857 -0.111389 1441914463 -0.795349 0.197876 0.562744 -0.107605 1441914463 -0.795349 0.197876 0.562744 -0.107605 1441914463 -0.795349 0.197876 0.562744 -0.107605 1441914463 -0.795349 0.197876 0.562744 -0.107605 1441914463 -0.795349 0.197876 0.562744 -0.107605 1441914463 -0.795349 0.197876 0.562744 -0.107605 1441914463 -0.795349 0.197876 0.562744 -0.107605 1441914464 -0.765991 0.230347 0.584473 -0.136414 1441914464 -0.765991 0.230347 0.584473 -0.136414 1441914464 -0.765991 0.230347 0.584473 -0.136414 1441914464 -0.765991 0.230347 0.584473 -0.136414 1441914464 -0.765991 0.230347 0.584473 -0.136414 1441914464 -0.765991 0.230347 0.584473 -0.136414 1441914464 -0.696472 0.267273 0.630371 -0.214722 1441914464 -0.696472 0.267273 0.630371 -0.214722 1441914464 -0.696472 0.267273 0.630371 -0.214722 1441914464 -0.696472 0.267273 0.630371 -0.214722 1441914464 -0.696472 0.267273 0.630371 -0.214722 1441914464 -0.696472 0.267273 0.630371 -0.214722 1441914464 -0.696472 0.267273 0.630371 -0.214722 1441914464 -0.583618 0.296021 0.687500 -0.314758 1441914464 -0.583618 0.296021 0.687500 -0.314758 1441914464 -0.583618 0.296021 0.687500 -0.314758 1441914464 -0.583618 0.296021 0.687500 -0.314758 1441914464 -0.583618 0.296021 0.687500 -0.314758 1441914464 -0.583618 0.296021 0.687500 -0.314758 1441914464 -0.428772 0.307556 0.743164 -0.411377 1441914464 -0.428772 0.307556 0.743164 -0.411377 1441914464 -0.428772 0.307556 0.743164 -0.411377 1441914464 -0.428772 0.307556 0.743164 -0.411377 1441914464 -0.428772 0.307556 0.743164 -0.411377 1441914464 -0.428772 0.307556 0.743164 -0.411377 1441914464 -0.247925 0.286255 0.767944 -0.516602 1441914464 -0.247925 0.286255 0.767944 -0.516602 1441914464 -0.247925 0.286255 0.767944 -0.516602 1441914464 -0.247925 0.286255 0.767944 -0.516602 1441914464 -0.247925 0.286255 0.767944 -0.516602 1441914464 -0.247925 0.286255 0.767944 -0.516602 1441914464 -0.055054 0.248718 0.742798 -0.619141 1441914464 -0.055054 0.248718 0.742798 -0.619141 1441914464 -0.055054 0.248718 0.742798 -0.619141 1441914464 -0.055054 0.248718 0.742798 -0.619141 1441914464 -0.055054 0.248718 0.742798 -0.619141 1441914464 -0.055054 0.248718 0.742798 -0.619141 1441914464 0.150635 0.201660 0.685059 -0.683655 1441914464 0.150635 0.201660 0.685059 -0.683655 1441914464 0.150635 0.201660 0.685059 -0.683655 1441914464 0.150635 0.201660 0.685059 -0.683655 1441914464 0.150635 0.201660 0.685059 -0.683655 1441914464 0.150635 0.201660 0.685059 -0.683655 1441914464 0.331543 0.147461 0.609741 -0.704651 1441914464 0.331543 0.147461 0.609741 -0.704651 1441914464 0.331543 0.147461 0.609741 -0.704651 1441914464 0.331543 0.147461 0.609741 -0.704651 1441914464 0.331543 0.147461 0.609741 -0.704651 1441914464 0.331543 0.147461 0.609741 -0.704651 1441914464 0.331543 0.147461 0.609741 -0.704651 1441914464 0.459534 0.103271 0.511292 -0.718872 1441914464 0.459534 0.103271 0.511292 -0.718872 1441914464 0.459534 0.103271 0.511292 -0.718872 1441914464 0.459534 0.103271 0.511292 -0.718872 1441914464 0.459534 0.103271 0.511292 -0.718872 1441914464 0.459534 0.103271 0.511292 -0.718872 1441914464 0.543335 0.052490 0.455750 -0.703064 1441914464 0.543335 0.052490 0.455750 -0.703064 1441914464 0.543335 0.052490 0.455750 -0.703064 1441914464 0.543335 0.052490 0.455750 -0.703064 1441914464 0.543335 0.052490 0.455750 -0.703064 1441914464 0.543335 0.052490 0.455750 -0.703064 1441914464 0.558411 0.054077 0.423279 -0.711365 1441914464 0.558411 0.054077 0.423279 -0.711365 1441914464 0.558411 0.054077 0.423279 -0.711365 1441914464 0.558411 0.054077 0.423279 -0.711365 1441914464 0.558411 0.054077 0.423279 -0.711365 1441914464 0.558411 0.054077 0.423279 -0.711365 1441914464 0.558411 0.054077 0.423279 -0.711365 1441914464 0.537781 0.078186 0.417236 -0.728394 1441914464 0.537781 0.078186 0.417236 -0.728394 1441914464 0.537781 0.078186 0.417236 -0.728394 1441914464 0.537781 0.078186 0.417236 -0.728394 1441914464 0.537781 0.078186 0.417236 -0.728394 1441914464 0.480835 0.089111 0.449463 -0.747559 1441914464 0.480835 0.089111 0.449463 -0.747559 1441914464 0.480835 0.089111 0.449463 -0.747559 1441914464 0.480835 0.089111 0.449463 -0.747559 1441914464 0.480835 0.089111 0.449463 -0.747559 1441914464 0.480835 0.089111 0.449463 -0.747559 1441914464 0.385437 0.087708 0.502930 -0.768616 1441914464 0.385437 0.087708 0.502930 -0.768616 1441914464 0.385437 0.087708 0.502930 -0.768616 1441914464 0.385437 0.087708 0.502930 -0.768616 1441914464 0.385437 0.087708 0.502930 -0.768616 1441914464 0.385437 0.087708 0.502930 -0.768616 1441914464 0.238098 0.097900 0.579224 -0.773438 1441914464 0.238098 0.097900 0.579224 -0.773438 1441914464 0.238098 0.097900 0.579224 -0.773438 1441914464 0.238098 0.097900 0.579224 -0.773438 1441914464 0.034668 0.135132 0.647583 -0.749146 1441914464 0.034668 0.135132 0.647583 -0.749146 1441914464 0.034668 0.135132 0.647583 -0.749146 1441914464 0.034668 0.135132 0.647583 -0.749146 1441914464 0.034668 0.135132 0.647583 -0.749146 1441914464 0.034668 0.135132 0.647583 -0.749146 1441914464 -0.209656 0.174927 0.689575 -0.670776 1441914464 -0.209656 0.174927 0.689575 -0.670776 1441914464 -0.209656 0.174927 0.689575 -0.670776 1441914464 -0.209656 0.174927 0.689575 -0.670776 1441914464 -0.209656 0.174927 0.689575 -0.670776 1441914464 -0.209656 0.174927 0.689575 -0.670776 1441914464 -0.438904 0.175842 0.670654 -0.571594 1441914464 -0.438904 0.175842 0.670654 -0.571594 1441914464 -0.438904 0.175842 0.670654 -0.571594 1441914464 -0.438904 0.175842 0.670654 -0.571594 1441914464 -0.438904 0.175842 0.670654 -0.571594 1441914464 -0.438904 0.175842 0.670654 -0.571594 1441914464 -0.629211 0.126587 0.633057 -0.432800 1441914465 -0.629211 0.126587 0.633057 -0.432800 1441914465 -0.629211 0.126587 0.633057 -0.432800 1441914465 -0.629211 0.126587 0.633057 -0.432800 1441914465 -0.629211 0.126587 0.633057 -0.432800 1441914465 -0.629211 0.126587 0.633057 -0.432800 1441914465 -0.757996 0.094727 0.586365 -0.269592 1441914465 -0.757996 0.094727 0.586365 -0.269592 1441914465 -0.757996 0.094727 0.586365 -0.269592 1441914465 -0.757996 0.094727 0.586365 -0.269592 1441914465 -0.757996 0.094727 0.586365 -0.269592 1441914465 -0.757996 0.094727 0.586365 -0.269592 1441914465 -0.757996 0.094727 0.586365 -0.269592 1441914465 -0.797852 0.173767 0.562500 -0.129700 1441914465 -0.797852 0.173767 0.562500 -0.129700 1441914465 -0.797852 0.173767 0.562500 -0.129700 1441914465 -0.797852 0.173767 0.562500 -0.129700 1441914465 -0.797852 0.173767 0.562500 -0.129700 1441914465 -0.797852 0.173767 0.562500 -0.129700 1441914465 -0.797852 0.173767 0.562500 -0.129700 1441914465 -0.776611 0.209473 0.582153 -0.118713 1441914465 -0.776611 0.209473 0.582153 -0.118713 1441914465 -0.776611 0.209473 0.582153 -0.118713 1441914465 -0.776611 0.209473 0.582153 -0.118713 1441914465 -0.776611 0.209473 0.582153 -0.118713 1441914465 -0.776611 0.209473 0.582153 -0.118713 1441914465 -0.776184 0.196228 0.587463 -0.117859 1441914465 -0.776184 0.196228 0.587463 -0.117859 1441914465 -0.776184 0.196228 0.587463 -0.117859 1441914465 -0.776184 0.196228 0.587463 -0.117859 1441914465 -0.776184 0.196228 0.587463 -0.117859 1441914465 -0.776184 0.196228 0.587463 -0.117859 1441914465 -0.776184 0.196228 0.587463 -0.117859 1441914465 -0.770874 0.208252 0.586975 -0.133423 1441914465 -0.770874 0.208252 0.586975 -0.133423 1441914465 -0.770874 0.208252 0.586975 -0.133423 1441914465 -0.770874 0.208252 0.586975 -0.133423 1441914465 -0.721619 0.225098 0.623352 -0.200195 1441914465 -0.721619 0.225098 0.623352 -0.200195 1441914465 -0.721619 0.225098 0.623352 -0.200195 1441914465 -0.721619 0.225098 0.623352 -0.200195 1441914465 -0.721619 0.225098 0.623352 -0.200195 1441914465 -0.721619 0.225098 0.623352 -0.200195 1441914465 -0.633301 0.233948 0.677429 -0.292053 1441914465 -0.633301 0.233948 0.677429 -0.292053 1441914465 -0.633301 0.233948 0.677429 -0.292053 1441914465 -0.633301 0.233948 0.677429 -0.292053 1441914465 -0.633301 0.233948 0.677429 -0.292053 1441914465 -0.633301 0.233948 0.677429 -0.292053 1441914465 -0.518677 0.262817 0.728577 -0.361938 1441914465 -0.518677 0.262817 0.728577 -0.361938 1441914465 -0.518677 0.262817 0.728577 -0.361938 1441914465 -0.518677 0.262817 0.728577 -0.361938 1441914465 -0.518677 0.262817 0.728577 -0.361938 1441914465 -0.518677 0.262817 0.728577 -0.361938 1441914465 -0.385193 0.258789 0.758301 -0.457825 1441914465 -0.385193 0.258789 0.758301 -0.457825 1441914465 -0.385193 0.258789 0.758301 -0.457825 1441914465 -0.385193 0.258789 0.758301 -0.457825 1441914465 -0.385193 0.258789 0.758301 -0.457825 1441914465 -0.385193 0.258789 0.758301 -0.457825 1441914465 -0.214783 0.239441 0.769958 -0.551086 1441914465 -0.214783 0.239441 0.769958 -0.551086 1441914465 -0.214783 0.239441 0.769958 -0.551086 1441914465 -0.214783 0.239441 0.769958 -0.551086 1441914465 -0.214783 0.239441 0.769958 -0.551086 1441914465 -0.214783 0.239441 0.769958 -0.551086 1441914465 -0.214783 0.239441 0.769958 -0.551086 1441914465 -0.029968 0.205261 0.738037 -0.642090 1441914465 -0.029968 0.205261 0.738037 -0.642090 1441914465 -0.029968 0.205261 0.738037 -0.642090 1441914465 -0.029968 0.205261 0.738037 -0.642090 1441914465 -0.029968 0.205261 0.738037 -0.642090 1441914465 -0.029968 0.205261 0.738037 -0.642090 1441914465 0.159790 0.167603 0.667236 -0.707886 1441914465 0.159790 0.167603 0.667236 -0.707886 1441914465 0.159790 0.167603 0.667236 -0.707886 1441914465 0.159790 0.167603 0.667236 -0.707886 1441914465 0.159790 0.167603 0.667236 -0.707886 1441914465 0.330811 0.122864 0.583496 -0.731445 1441914465 0.330811 0.122864 0.583496 -0.731445 1441914465 0.330811 0.122864 0.583496 -0.731445 1441914465 0.330811 0.122864 0.583496 -0.731445 1441914465 0.330811 0.122864 0.583496 -0.731445 1441914465 0.330811 0.122864 0.583496 -0.731445 1441914465 0.454956 0.082458 0.505005 -0.728821 1441914465 0.454956 0.082458 0.505005 -0.728821 1441914465 0.454956 0.082458 0.505005 -0.728821 1441914465 0.454956 0.082458 0.505005 -0.728821 1441914465 0.541809 0.039429 0.436096 -0.717407 1441914465 0.541809 0.039429 0.436096 -0.717407 1441914465 0.541809 0.039429 0.436096 -0.717407 1441914465 0.541809 0.039429 0.436096 -0.717407 1441914465 0.541809 0.039429 0.436096 -0.717407 1441914465 0.541809 0.039429 0.436096 -0.717407 1441914465 0.579224 0.020569 0.394592 -0.713013 1441914465 0.579224 0.020569 0.394592 -0.713013 1441914465 0.579224 0.020569 0.394592 -0.713013 1441914465 0.579224 0.020569 0.394592 -0.713013 1441914465 0.579224 0.020569 0.394592 -0.713013 1441914465 0.579224 0.020569 0.394592 -0.713013 1441914465 0.579224 0.020569 0.394592 -0.713013 1441914465 0.565979 0.052185 0.373413 -0.733154 1441914465 0.565979 0.052185 0.373413 -0.733154 1441914465 0.565979 0.052185 0.373413 -0.733154 1441914465 0.509949 0.074524 0.404785 -0.755310 1441914465 0.509949 0.074524 0.404785 -0.755310 1441914466 0.509949 0.074524 0.404785 -0.755310 1441914466 0.509949 0.074524 0.404785 -0.755310 1441914466 0.509949 0.074524 0.404785 -0.755310 1441914466 0.509949 0.074524 0.404785 -0.755310 1441914466 0.509949 0.074524 0.404785 -0.755310 1441914466 0.416626 0.103455 0.444397 -0.786255 1441914466 0.416626 0.103455 0.444397 -0.786255 1441914466 0.416626 0.103455 0.444397 -0.786255 1441914466 0.416626 0.103455 0.444397 -0.786255 1441914466 0.416626 0.103455 0.444397 -0.786255 1441914466 0.416626 0.103455 0.444397 -0.786255 1441914466 0.416626 0.103455 0.444397 -0.786255 1441914466 0.282349 0.133179 0.506836 -0.803528 1441914466 0.282349 0.133179 0.506836 -0.803528 1441914466 0.282349 0.133179 0.506836 -0.803528 1441914466 0.282349 0.133179 0.506836 -0.803528 1441914466 0.282349 0.133179 0.506836 -0.803528 1441914466 0.109497 0.158020 0.584534 -0.788269 1441914466 0.109497 0.158020 0.584534 -0.788269 1441914466 0.109497 0.158020 0.584534 -0.788269 1441914466 0.109497 0.158020 0.584534 -0.788269 1441914466 0.109497 0.158020 0.584534 -0.788269 1441914466 0.109497 0.158020 0.584534 -0.788269 1441914466 -0.102356 0.179565 0.643799 -0.736755 1441914466 -0.102356 0.179565 0.643799 -0.736755 1441914466 -0.102356 0.179565 0.643799 -0.736755 1441914466 -0.102356 0.179565 0.643799 -0.736755 1441914466 -0.102356 0.179565 0.643799 -0.736755 1441914466 -0.102356 0.179565 0.643799 -0.736755 1441914466 -0.329590 0.194275 0.662415 -0.644104 1441914466 -0.329590 0.194275 0.662415 -0.644104 1441914466 -0.329590 0.194275 0.662415 -0.644104 1441914466 -0.329590 0.194275 0.662415 -0.644104 1441914466 -0.329590 0.194275 0.662415 -0.644104 1441914466 -0.329590 0.194275 0.662415 -0.644104 1441914466 -0.519531 0.170532 0.654114 -0.522644 1441914466 -0.519531 0.170532 0.654114 -0.522644 1441914466 -0.519531 0.170532 0.654114 -0.522644 1441914466 -0.519531 0.170532 0.654114 -0.522644 1441914466 -0.519531 0.170532 0.654114 -0.522644 1441914466 -0.519531 0.170532 0.654114 -0.522644 1441914466 -0.654663 0.105835 0.637939 -0.391541 1441914466 -0.654663 0.105835 0.637939 -0.391541 1441914466 -0.654663 0.105835 0.637939 -0.391541 1441914466 -0.654663 0.105835 0.637939 -0.391541 1441914466 -0.654663 0.105835 0.637939 -0.391541 1441914466 -0.654663 0.105835 0.637939 -0.391541 1441914466 -0.654663 0.105835 0.637939 -0.391541 1441914466 -0.739441 0.064026 0.611755 -0.273621 1441914466 -0.739441 0.064026 0.611755 -0.273621 1441914466 -0.739441 0.064026 0.611755 -0.273621 1441914466 -0.739441 0.064026 0.611755 -0.273621 1441914466 -0.739441 0.064026 0.611755 -0.273621 1441914466 -0.739441 0.064026 0.611755 -0.273621 1441914466 -0.766235 0.111145 0.604065 -0.188721 1441914466 -0.766235 0.111145 0.604065 -0.188721 1441914466 -0.766235 0.111145 0.604065 -0.188721 1441914466 -0.766235 0.111145 0.604065 -0.188721 1441914466 -0.766235 0.111145 0.604065 -0.188721 1441914466 -0.766235 0.111145 0.604065 -0.188721 1441914466 -0.766235 0.111145 0.604065 -0.188721 1441914466 -0.755737 0.112915 0.617126 -0.187805 1441914466 -0.755737 0.112915 0.617126 -0.187805 1441914466 -0.755737 0.112915 0.617126 -0.187805 1441914466 -0.755737 0.112915 0.617126 -0.187805 1441914466 -0.755737 0.112915 0.617126 -0.187805 1441914466 -0.755737 0.112915 0.617126 -0.187805 1441914466 -0.740479 0.111816 0.629456 -0.207458 1441914466 -0.740479 0.111816 0.629456 -0.207458 1441914466 -0.740479 0.111816 0.629456 -0.207458 1441914466 -0.740479 0.111816 0.629456 -0.207458 1441914466 -0.740479 0.111816 0.629456 -0.207458 1441914466 -0.740479 0.111816 0.629456 -0.207458 1441914466 -0.740479 0.111816 0.629456 -0.207458 1441914466 -0.699219 0.153015 0.649841 -0.255737 1441914466 -0.699219 0.153015 0.649841 -0.255737 1441914466 -0.699219 0.153015 0.649841 -0.255737 1441914466 -0.699219 0.153015 0.649841 -0.255737 1441914466 -0.699219 0.153015 0.649841 -0.255737 1441914466 -0.699219 0.153015 0.649841 -0.255737 1441914466 -0.699219 0.153015 0.649841 -0.255737 1441914466 -0.621155 0.173035 0.679932 -0.349121 1441914466 -0.621155 0.173035 0.679932 -0.349121 1441914466 -0.621155 0.173035 0.679932 -0.349121 1441914466 -0.621155 0.173035 0.679932 -0.349121 1441914466 -0.621155 0.173035 0.679932 -0.349121 1441914466 -0.621155 0.173035 0.679932 -0.349121 1441914466 -0.492798 0.209900 0.726318 -0.430725 1441914466 -0.492798 0.209900 0.726318 -0.430725 1441914466 -0.492798 0.209900 0.726318 -0.430725 1441914466 -0.492798 0.209900 0.726318 -0.430725 1441914466 -0.492798 0.209900 0.726318 -0.430725 1441914466 -0.492798 0.209900 0.726318 -0.430725 1441914466 -0.346863 0.220276 0.739319 -0.533447 1441914466 -0.346863 0.220276 0.739319 -0.533447 1441914466 -0.346863 0.220276 0.739319 -0.533447 1441914466 -0.346863 0.220276 0.739319 -0.533447 1441914466 -0.346863 0.220276 0.739319 -0.533447 1441914466 -0.346863 0.220276 0.739319 -0.533447 1441914466 -0.188721 0.219849 0.729065 -0.620117 1441914466 -0.188721 0.219849 0.729065 -0.620117 1441914466 -0.188721 0.219849 0.729065 -0.620117 1441914466 -0.188721 0.219849 0.729065 -0.620117 1441914466 -0.188721 0.219849 0.729065 -0.620117 1441914466 
-0.598206 -0.161377 0.666138 -0.415222 1441914469 -0.595215 -0.165527 0.663879 -0.421448 1441914469 -0.595215 -0.165527 0.663879 -0.421448 1441914469 -0.595215 -0.165527 0.663879 -0.421448 1441914469 -0.595215 -0.165527 0.663879 -0.421448 1441914469 -0.595215 -0.165527 0.663879 -0.421448 1441914469 -0.595215 -0.165527 0.663879 -0.421448 1441914469 -0.595215 -0.165527 0.663879 -0.421448 1441914469 -0.594177 -0.171387 0.661621 -0.424133 1441914469 -0.594177 -0.171387 0.661621 -0.424133 1441914469 -0.594177 -0.171387 0.661621 -0.424133 1441914469 -0.594177 -0.171387 0.661621 -0.424133 1441914469 -0.594177 -0.171387 0.661621 -0.424133 1441914469 -0.594177 -0.171387 0.661621 -0.424133 1441914469 -0.591492 -0.181458 0.658936 -0.427856 1441914469 -0.591492 -0.181458 0.658936 -0.427856 1441914469 -0.591492 -0.181458 0.658936 -0.427856 1441914469 -0.591492 -0.181458 0.658936 -0.427856 1441914469 -0.591492 -0.181458 0.658936 -0.427856 1441914469 -0.591492 -0.181458 0.658936 -0.427856 1441914469 -0.586792 -0.194824 0.653137 -0.437195 1441914469 -0.586792 -0.194824 0.653137 -0.437195 1441914469 -0.586792 -0.194824 0.653137 -0.437195 1441914469 -0.586792 -0.194824 0.653137 -0.437195 1441914469 -0.586792 -0.194824 0.653137 -0.437195 1441914469 -0.586792 -0.194824 0.653137 -0.437195 1441914469 -0.581116 -0.202820 0.649353 -0.446716 1441914469 -0.581116 -0.202820 0.649353 -0.446716 1441914469 -0.581116 -0.202820 0.649353 -0.446716 1441914469 -0.581116 -0.202820 0.649353 -0.446716 1441914469 -0.581116 -0.202820 0.649353 -0.446716 1441914469 -0.581116 -0.202820 0.649353 -0.446716 1441914469 -0.581116 -0.202820 0.649353 -0.446716 1441914469 -0.576050 -0.202454 0.648438 -0.454651 1441914469 -0.576050 -0.202454 0.648438 -0.454651 1441914469 -0.576050 -0.202454 0.648438 -0.454651 1441914469 -0.576050 -0.202454 0.648438 -0.454651 1441914469 -0.576050 -0.202454 0.648438 -0.454651 1441914469 -0.576050 -0.202454 0.648438 -0.454651 1441914469 -0.571106 -0.196838 0.650818 -0.460022 1441914469 -0.571106 -0.196838 0.650818 -0.460022 1441914469 -0.571106 -0.196838 0.650818 -0.460022 1441914469 -0.571106 -0.196838 0.650818 -0.460022 1441914469 -0.571106 -0.196838 0.650818 -0.460022 1441914469 -0.571106 -0.196838 0.650818 -0.460022 1441914469 -0.571106 -0.196838 0.650818 -0.460022 1441914469 -0.565918 -0.190613 0.654785 -0.463318 1441914469 -0.565918 -0.190613 0.654785 -0.463318 1441914469 -0.565918 -0.190613 0.654785 -0.463318 1441914469 -0.565918 -0.190613 0.654785 -0.463318 1441914469 -0.565918 -0.190613 0.654785 -0.463318 1441914469 -0.565918 -0.190613 0.654785 -0.463318 1441914469 -0.561829 -0.187805 0.657898 -0.465027 1441914469 -0.561829 -0.187805 0.657898 -0.465027 1441914469 -0.561829 -0.187805 0.657898 -0.465027 1441914469 -0.561829 -0.187805 0.657898 -0.465027 1441914469 -0.561829 -0.187805 0.657898 -0.465027 1441914469 -0.561829 -0.187805 0.657898 -0.465027 1441914469 -0.563171 -0.184326 0.659424 -0.462708 1441914469 -0.563171 -0.184326 0.659424 -0.462708 1441914469 -0.563171 -0.184326 0.659424 -0.462708 1441914469 -0.563171 -0.184326 0.659424 -0.462708 1441914469 -0.563171 -0.184326 0.659424 -0.462708 1441914469 -0.563171 -0.184326 0.659424 -0.462708 1441914469 -0.563171 -0.184326 0.659424 -0.462708 1441914469 -0.567444 -0.186340 0.657166 -0.459839 1441914469 -0.567444 -0.186340 0.657166 -0.459839 1441914469 -0.567444 -0.186340 0.657166 -0.459839 1441914469 -0.567444 -0.186340 0.657166 -0.459839 1441914469 -0.567444 -0.186340 0.657166 -0.459839 1441914469 -0.567444 -0.186340 0.657166 -0.459839 1441914469 -0.573853 -0.192505 0.651611 -0.457275 1441914469 -0.573853 -0.192505 0.651611 -0.457275 1441914469 -0.573853 -0.192505 0.651611 -0.457275 1441914469 -0.573853 -0.192505 0.651611 -0.457275 1441914469 -0.573853 -0.192505 0.651611 -0.457275 1441914469 -0.573853 -0.192505 0.651611 -0.457275 1441914469 -0.582214 -0.192200 0.648193 -0.451599 1441914469 -0.582214 -0.192200 0.648193 -0.451599 1441914469 -0.582214 -0.192200 0.648193 -0.451599 1441914469 -0.582214 -0.192200 0.648193 -0.451599 1441914469 -0.582214 -0.192200 0.648193 -0.451599 1441914469 -0.582214 -0.192200 0.648193 -0.451599 1441914470 -0.582214 -0.192200 0.648193 -0.451599 1441914470 -0.588379 -0.188354 0.648254 -0.445190 1441914470 -0.588379 -0.188354 0.648254 -0.445190 1441914470 -0.588379 -0.188354 0.648254 -0.445190 1441914470 -0.588379 -0.188354 0.648254 -0.445190 1441914470 -0.588379 -0.188354 0.648254 -0.445190 1441914470 -0.588379 -0.188354 0.648254 -0.445190 1441914470 -0.591553 -0.188660 0.647827 -0.441467 1441914470 -0.591553 -0.188660 0.647827 -0.441467 1441914470 -0.591553 -0.188660 0.647827 -0.441467 1441914470 -0.591553 -0.188660 0.647827 -0.441467 1441914470 -0.591553 -0.188660 0.647827 -0.441467 1441914470 -0.591553 -0.188660 0.647827 -0.441467 1441914470 -0.593079 -0.189880 0.648315 -0.438049 1441914470 -0.593079 -0.189880 0.648315 -0.438049 1441914470 -0.593079 -0.189880 0.648315 -0.438049 1441914470 -0.593079 -0.189880 0.648315 -0.438049 1441914470 -0.593079 -0.189880 0.648315 -0.438049 1441914470 -0.593079 -0.189880 0.648315 -0.438049 1441914470 -0.592163 -0.193726 0.649414 -0.436035 1441914470 -0.592163 -0.193726 0.649414 -0.436035 1441914470 -0.592163 -0.193726 0.649414 -0.436035 1441914470 -0.592163 -0.193726 0.649414 -0.436035 1441914470 -0.592163 -0.193726 0.649414 -0.436035 1441914470 -0.592163 -0.193726 0.649414 -0.436035 1441914470 -0.589294 -0.200928 0.647400 -0.439636 1441914470 -0.589294 -0.200928 0.647400 -0.439636 1441914470 -0.589294 -0.200928 0.647400 -0.439636 1441914470 -0.589294 -0.200928 0.647400 -0.439636 1441914470 -0.589294 -0.200928 0.647400 -0.439636 1441914470 -0.589294 -0.200928 0.647400 -0.439636 1441914470 -0.589294 -0.200928 0.647400 -0.439636 1441914470 -0.589294 -0.204895 0.644226 -0.442444 1441914470 -0.589294 -0.204895 0.644226 -0.442444 1441914470 -0.589294 -0.204895 0.644226 -0.442444 1441914470 -0.589294 -0.204895 0.644226 -0.442444 1441914470 -0.589294 -0.204895 0.644226 -0.442444 1441914470 -0.589294 -0.204895 0.644226 -0.442444 1441914470 -0.592651 -0.198242 0.644104 -0.441101 1441914470 -0.592651 -0.198242 0.644104 -0.441101 1441914470 -0.592651 -0.198242 0.644104 -0.441101 1441914470 -0.592651 -0.198242 0.644104 -0.441101 1441914470 -0.592651 -0.198242 0.644104 -0.441101 1441914470 -0.592651 -0.198242 0.644104 -0.441101 1441914470 -0.593262 -0.185791 0.648865 -0.438782 1441914470 -0.593262 -0.185791 0.648865 -0.438782 1441914470 -0.593262 -0.185791 0.648865 -0.438782 1441914470 -0.593262 -0.185791 0.648865 -0.438782 1441914470 -0.593262 -0.185791 0.648865 -0.438782 1441914470 -0.593262 -0.185791 0.648865 -0.438782 1441914470 -0.593262 -0.185791 0.648865 -0.438782 1441914470 -0.588745 -0.181274 0.653931 -0.439270 1441914470 -0.588745 -0.181274 0.653931 -0.439270 1441914470 -0.588745 -0.181274 0.653931 -0.439270 1441914470 -0.588745 -0.181274 0.653931 -0.439270 1441914470 -0.588745 -0.181274 0.653931 -0.439270 1441914470 -0.588745 -0.181274 0.653931 -0.439270 1441914470 -0.581055 -0.190002 0.652954 -0.447205 1441914470 -0.581055 -0.190002 0.652954 -0.447205 1441914470 -0.581055 -0.190002 0.652954 -0.447205 1441914470 -0.581055 -0.190002 0.652954 -0.447205 1441914470 -0.581055 -0.190002 0.652954 -0.447205 1441914470 -0.581055 -0.190002 0.652954 -0.447205 1441914470 -0.581055 -0.190002 0.652954 -0.447205 1441914470 -0.577454 -0.195679 0.649048 -0.455017 1441914470 -0.577454 -0.195679 0.649048 -0.455017 1441914470 -0.577454 -0.195679 0.649048 -0.455017 1441914470 -0.577454 -0.195679 0.649048 -0.455017 1441914470 -0.577454 -0.195679 0.649048 -0.455017 1441914470 -0.577454 -0.195679 0.649048 -0.455017 1441914470 -0.578552 -0.188965 0.650146 -0.454895 1441914470 -0.578552 -0.188965 0.650146 -0.454895 1441914470 -0.578552 -0.188965 0.650146 -0.454895 1441914470 -0.578552 -0.188965 0.650146 -0.454895 1441914470 -0.578552 -0.188965 0.650146 -0.454895 1441914470 -0.578552 -0.188965 0.650146 -0.454895 1441914470 -0.578308 -0.187134 0.650818 -0.455017 1441914470 -0.578308 -0.187134 0.650818 -0.455017 1441914470 -0.578308 -0.187134 0.650818 -0.455017 1441914470 -0.578308 -0.187134 0.650818 -0.455017 1441914470 -0.578308 -0.187134 0.650818 -0.455017 1441914470 -0.578308 -0.187134 0.650818 -0.455017 1441914470 -0.578308 -0.187134 0.650818 -0.455017 1441914470 -0.576660 -0.193115 0.648376 -0.458069 1441914470 -0.576660 -0.193115 0.648376 -0.458069 1441914470 -0.576660 -0.193115 0.648376 -0.458069 1441914470 -0.576660 -0.193115 0.648376 -0.458069 1441914470 -0.576660 -0.193115 0.648376 -0.458069 1441914470 -0.576660 -0.193115 0.648376 -0.458069 1441914470 -0.576172 -0.198059 0.645203 -0.461121 1441914470 -0.576172 -0.198059 0.645203 -0.461121 1441914470 -0.576172 -0.198059 0.645203 -0.461121 1441914470 -0.576172 -0.198059 0.645203 -0.461121 1441914470 -0.576172 -0.198059 0.645203 -0.461121 1441914470 -0.576172 -0.198059 0.645203 -0.461121 1441914470 -0.576843 -0.200806 0.643555 -0.461365 1441914470 -0.576843 -0.200806 0.643555 -0.461365 1441914470 -0.576843 -0.200806 0.643555 -0.461365 1441914470 -0.576843 -0.200806 0.643555 -0.461365 1441914470 -0.576843 -0.200806 0.643555 -0.461365 1441914470 -0.576843 -0.200806 0.643555 -0.461365 1441914470 -0.578552 -0.203491 0.641357 -0.461121 1441914470 -0.578552 -0.203491 0.641357 -0.461121 1441914470 -0.578552 -0.203491 0.641357 -0.461121 1441914470 -0.578552 -0.203491 0.641357 -0.461121 1441914470 -0.578552 -0.203491 0.641357 -0.461121 1441914470 -0.578552 -0.203491 0.641357 -0.461121 1441914470 -0.578552 -0.203491 0.641357 -0.461121 1441914470 -0.580566 -0.201599 0.641418 -0.459229 1441914470 -0.580566 -0.201599 0.641418 -0.459229 1441914470 -0.580566 -0.201599 0.641418 -0.459229 1441914470 -0.580566 -0.201599 0.641418 -0.459229 1441914470 -0.580566 -0.201599 0.641418 -0.459229 1441914470 -0.580566 -0.201599 0.641418 -0.459229 1441914470 -0.580505 -0.197815 0.644104 -0.457275 1441914471 -0.580505 -0.197815 0.644104 -0.457275 1441914471 -0.580505 -0.197815 0.644104 -0.457275 1441914471 -0.580505 -0.197815 0.644104 -0.457275 1441914471 -0.580505 -0.197815 0.644104 -0.457275 1441914471 -0.580505 -0.197815 0.644104 -0.457275 1441914471 -0.579651 -0.198059 0.643921 -0.458496 1441914471 -0.579651 -0.198059 0.643921 -0.458496 1441914471 -0.579651 -0.198059 0.643921 -0.458496 1441914471 -0.579651 -0.198059 0.643921 -0.458496 1441914471 -0.579651 -0.198059 0.643921 -0.458496 1441914471 -0.579651 -0.198059 0.643921 -0.458496 1441914471 -0.579651 -0.198059 0.643921 -0.458496 1441914471 -0.580933 -0.198792 0.643494 -0.457214 1441914471 -0.580933 -0.198792 0.643494 -0.457214 1441914471 -0.580933 -0.198792 0.643494 -0.457214 1441914471 -0.580933 -0.198792 0.643494 -0.457214 1441914471 -0.580933 -0.198792 0.643494 -0.457214 1441914471 -0.580933 -0.198792 0.643494 -0.457214 1441914471 -0.580933 -0.198792 0.643494 -0.457214 1441914471 -0.582764 -0.204834 0.640930 -0.455688 1441914471 -0.582764 -0.204834 0.640930 -0.455688 1441914471 -0.582764 -0.204834 0.640930 -0.455688 1441914471 -0.582764 -0.204834 0.640930 -0.455688 1441914471 -0.582764 -0.204834 0.640930 -0.455688 1441914471 -0.582764 -0.204834 0.640930 -0.455688 1441914471 -0.584167 -0.212891 0.635925 -0.457275 1441914471 -0.584167 -0.212891 0.635925 -0.457275 1441914471 -0.584167 -0.212891 0.635925 -0.457275 1441914471 -0.584167 -0.212891 0.635925 -0.457275 1441914471 -0.584167 -0.212891 0.635925 -0.457275 1441914471 -0.584167 -0.212891 0.635925 -0.457275 1441914471 -0.584351 -0.215515 0.633057 -0.459778 1441914471 -0.584351 -0.215515 0.633057 -0.459778 1441914471 -0.584351 -0.215515 0.633057 -0.459778 1441914471 -0.584351 -0.215515 0.633057 -0.459778 1441914471 -0.582947 -0.214966 0.632874 -0.462036 1441914471 -0.582947 -0.214966 0.632874 -0.462036 1441914471 -0.582947 -0.214966 0.632874 -0.462036 1441914471 -0.582947 -0.214966 0.632874 -0.462036 1441914471 -0.582947 -0.214966 0.632874 -0.462036 1441914471 -0.582947 -0.214966 0.632874 -0.462036 1441914471 -0.581421 -0.212769 0.633606 -0.463989 1441914471 -0.581421 -0.212769 0.633606 -0.463989 1441914471 -0.581421 -0.212769 0.633606 -0.463989 1441914471 -0.581421 -0.212769 0.633606 -0.463989 1441914471 -0.581421 -0.212769 0.633606 -0.463989 1441914471 -0.581421 -0.212769 0.633606 -0.463989 1441914471 -0.579468 -0.210327 0.635010 -0.465576 1441914471 -0.579468 -0.210327 0.635010 -0.465576 1441914471 -0.579468 -0.210327 0.635010 -0.465576 1441914471 -0.579468 -0.210327 0.635010 -0.465576 1441914471 -0.579468 -0.210327 0.635010 -0.465576 1441914471 -0.579468 -0.210327 0.635010 -0.465576 1441914471 -0.579468 -0.210327 0.635010 -0.465576 1441914471 -0.578125 -0.209534 0.636169 -0.466064 1441914471 -0.578125 -0.209534 0.636169 -0.466064 1441914471 -0.578125 -0.209534 0.636169 -0.466064 1441914471 -0.578125 -0.209534 0.636169 -0.466064 1441914471 -0.578125 -0.209534 0.636169 -0.466064 1441914471 -0.578125 -0.209534 0.636169 -0.466064 1441914471 -0.577087 -0.209595 0.637817 -0.465027 1441914471 -0.577087 -0.209595 0.637817 -0.465027 1441914471 -0.577087 -0.209595 0.637817 -0.465027 1441914471 -0.577087 -0.209595 0.637817 -0.465027 1441914471 -0.577087 -0.209595 0.637817 -0.465027 1441914471 -0.577087 -0.209595 0.637817 -0.465027 1441914471 -0.575867 -0.208069 0.640381 -0.463745 1441914471 -0.575867 -0.208069 0.640381 -0.463745 1441914471 -0.575867 -0.208069 0.640381 -0.463745 1441914471 -0.575867 -0.208069 0.640381 -0.463745 1441914471 -0.575867 -0.208069 0.640381 -0.463745 1441914471 -0.575867 -0.208069 0.640381 -0.463745 1441914471 -0.575012 -0.201721 0.643799 -0.462830 1441914471 -0.575012 -0.201721 0.643799 -0.462830 1441914471 -0.575012 -0.201721 0.643799 -0.462830 1441914471 -0.575012 -0.201721 0.643799 -0.462830 1441914471 -0.575012 -0.201721 0.643799 -0.462830 1441914471 -0.575012 -0.201721 0.643799 -0.462830 1441914471 -0.575012 -0.201721 0.643799 -0.462830 1441914471 -0.571167 -0.200439 0.647583 -0.462891 1441914471 -0.571167 -0.200439 0.647583 -0.462891 1441914471 -0.571167 -0.200439 0.647583 -0.462891 1441914471 -0.571167 -0.200439 0.647583 -0.462891 1441914471 -0.571167 -0.200439 0.647583 -0.462891 1441914471 -0.571167 -0.200439 0.647583 -0.462891 1441914471 -0.566833 -0.211365 0.644653 -0.467468 1441914471 -0.566833 -0.211365 0.644653 -0.467468 1441914471 -0.566833 -0.211365 0.644653 -0.467468 1441914471 -0.566833 -0.211365 0.644653 -0.467468 1441914471 -0.566833 -0.211365 0.644653 -0.467468 1441914471 -0.566833 -0.211365 0.644653 -0.467468 1441914471 -0.566833 -0.219543 0.639221 -0.471069 1441914471 -0.566833 -0.219543 0.639221 -0.471069 1441914471 -0.566833 -0.219543 0.639221 -0.471069 1441914471 -0.566833 -0.219543 0.639221 -0.471069 1441914471 -0.566833 -0.219543 0.639221 -0.471069 1441914471 -0.566833 -0.219543 0.639221 -0.471069 1441914471 -0.570129 -0.215576 0.638794 -0.469543 1441914471 -0.570129 -0.215576 0.638794 -0.469543 1441914471 -0.570129 -0.215576 0.638794 -0.469543 1441914471 -0.570129 -0.215576 0.638794 -0.469543 1441914471 -0.570129 -0.215576 0.638794 -0.469543 1441914471 -0.570129 -0.215576 0.638794 -0.469543 1441914471 -0.569580 -0.211670 0.639587 -0.470947 1441914471 -0.569580 -0.211670 0.639587 -0.470947 1441914471 -0.569580 -0.211670 0.639587 -0.470947 1441914471 -0.569580 -0.211670 0.639587 -0.470947 1441914471 -0.569580 -0.211670 0.639587 -0.470947 1441914471 -0.569580 -0.211670 0.639587 -0.470947 1441914471 -0.569580 -0.211670 0.639587 -0.470947 1441914471 -0.568420 -0.212402 0.637634 -0.474548 1441914471 -0.568420 -0.212402 0.637634 -0.474548 1441914471 -0.568420 -0.212402 0.637634 -0.474548 1441914472 -0.568420 -0.212402 0.637634 -0.474548 1441914472 -0.568420 -0.212402 0.637634 -0.474548 1441914472 -0.568420 -0.212402 0.637634 -0.474548 1441914472 -0.569763 -0.212952 0.635498 -0.475586 1441914472 -0.569763 -0.212952 0.635498 -0.475586 1441914472 -0.569763 -0.212952 0.635498 -0.475586 1441914472 -0.569763 -0.212952 0.635498 -0.475586 1441914472 -0.569763 -0.212952 0.635498 -0.475586 1441914472 -0.569763 -0.212952 0.635498 -0.475586 1441914472 -0.569763 -0.212952 0.635498 -0.475586 1441914472 -0.571777 -0.214905 0.633301 -0.475281 1441914472 -0.571777 -0.214905 0.633301 -0.475281 1441914472 -0.571777 -0.214905 0.633301 -0.475281 1441914472 -0.571777 -0.214905 0.633301 -0.475281 1441914472 -0.571777 -0.214905 0.633301 -0.475281 1441914472 -0.571777 -0.214905 0.633301 -0.475281 1441914472 -0.573669 -0.218140 0.631042 -0.474487 1441914472 -0.573669 -0.218140 0.631042 -0.474487 1441914472 -0.573669 -0.218140 0.631042 -0.474487 1441914472 -0.573669 -0.218140 0.631042 -0.474487 1441914472 -0.573669 -0.218140 0.631042 -0.474487 1441914472 -0.573669 -0.218140 0.631042 -0.474487 1441914472 -0.575012 -0.217773 0.631042 -0.473022 1441914472 -0.575012 -0.217773 0.631042 -0.473022 1441914472 -0.575012 -0.217773 0.631042 -0.473022 1441914472 -0.575012 -0.217773 0.631042 -0.473022 1441914472 -0.575012 -0.217773 0.631042 -0.473022 1441914472 -0.575012 -0.217773 0.631042 -0.473022 1441914472 -0.574463 -0.212463 0.634094 -0.471985 1441914472 -0.574463 -0.212463 0.634094 -0.471985 1441914472 -0.574463 -0.212463 0.634094 -0.471985 1441914472 -0.574463 -0.212463 0.634094 -0.471985 1441914472 -0.574463 -0.212463 0.634094 -0.471985 1441914472 -0.574463 -0.212463 0.634094 -0.471985 1441914472 -0.574463 -0.212463 0.634094 -0.471985 1441914472 -0.572693 -0.208008 0.637024 -0.472168 1441914472 -0.572693 -0.208008 0.637024 -0.472168 1441914472 -0.572693 -0.208008 0.637024 -0.472168 1441914472 -0.572693 -0.208008 0.637024 -0.472168 1441914472 -0.572693 -0.208008 0.637024 -0.472168 1441914472 -0.572693 -0.208008 0.637024 -0.472168 1441914472 -0.572693 -0.208008 0.637024 -0.472168 1441914472 -0.572754 -0.208679 0.636780 -0.472168 1441914472 -0.572754 -0.208679 0.636780 -0.472168 1441914472 -0.572754 -0.208679 0.636780 -0.472168 1441914472 -0.572754 -0.208679 0.636780 -0.472168 1441914472 -0.572754 -0.208679 0.636780 -0.472168 1441914472 -0.572754 -0.208679 0.636780 -0.472168 1441914472 -0.576721 -0.209961 0.635315 -0.468689 1441914472 -0.576721 -0.209961 0.635315 -0.468689 1441914472 -0.576721 -0.209961 0.635315 -0.468689 1441914472 -0.576721 -0.209961 0.635315 -0.468689 1441914472 -0.576721 -0.209961 0.635315 -0.468689 1441914472 -0.576721 -0.209961 0.635315 -0.468689 1441914472 -0.580261 -0.214844 0.633545 -0.464539 1441914472 -0.580261 -0.214844 0.633545 -0.464539 1441914472 -0.580261 -0.214844 0.633545 -0.464539 1441914472 -0.580261 -0.214844 0.633545 -0.464539 1441914472 -0.580261 -0.214844 0.633545 -0.464539 1441914472 -0.580261 -0.214844 0.633545 -0.464539 1441914472 -0.580261 -0.214844 0.633545 -0.464539 1441914472 -0.581116 -0.223877 0.629395 -0.464905 1441914472 -0.581116 -0.223877 0.629395 -0.464905 1441914472 -0.581116 -0.223877 0.629395 -0.464905 1441914472 -0.581116 -0.223877 0.629395 -0.464905 1441914472 -0.581116 -0.223877 0.629395 -0.464905 1441914472 -0.581116 -0.223877 0.629395 -0.464905 1441914472 -0.580811 -0.226868 0.626587 -0.467590 1441914472 -0.580811 -0.226868 0.626587 -0.467590 1441914472 -0.580811 -0.226868 0.626587 -0.467590 1441914472 -0.580811 -0.226868 0.626587 -0.467590 1441914472 -0.580811 -0.226868 0.626587 -0.467590 1441914472 -0.580811 -0.226868 0.626587 -0.467590 1441914472 -0.578613 -0.221069 0.628906 -0.469971 1441914472 -0.578613 -0.221069 0.628906 -0.469971 1441914472 -0.578613 -0.221069 0.628906 -0.469971 1441914472 -0.578613 -0.221069 0.628906 -0.469971 1441914472 -0.578613 -0.221069 0.628906 -0.469971 1441914472 -0.578613 -0.221069 0.628906 -0.469971 1441914472 -0.574524 -0.215942 0.631287 -0.474182 1441914472 -0.574524 -0.215942 0.631287 -0.474182 1441914472 -0.574524 -0.215942 0.631287 -0.474182 1441914472 -0.574524 -0.215942 0.631287 -0.474182 1441914472 -0.574524 -0.215942 0.631287 -0.474182 1441914472 -0.574524 -0.215942 0.631287 -0.474182 1441914472 -0.574524 -0.215942 0.631287 -0.474182 1441914472 -0.569641 -0.215698 0.632874 -0.477966 1441914472 -0.569641 -0.215698 0.632874 -0.477966 1441914472 -0.569641 -0.215698 0.632874 -0.477966 1441914472 -0.569641 -0.215698 0.632874 -0.477966 1441914472 -0.569641 -0.215698 0.632874 -0.477966 1441914472 -0.569641 -0.215698 0.632874 -0.477966 1441914472 -0.567505 -0.218018 0.632324 -0.480225 1441914472 -0.567505 -0.218018 0.632324 -0.480225 1441914472 -0.567505 -0.218018 0.632324 -0.480225 1441914472 -0.567505 -0.218018 0.632324 -0.480225 1441914472 -0.567505 -0.218018 0.632324 -0.480225 1441914472 -0.567505 -0.218018 0.632324 -0.480225 1441914472 -0.567932 -0.221497 0.630920 -0.480042 1441914472 -0.567932 -0.221497 0.630920 -0.480042 1441914472 -0.567932 -0.221497 0.630920 -0.480042 1441914472 -0.567932 -0.221497 0.630920 -0.480042 1441914472 -0.567932 -0.221497 0.630920 -0.480042 1441914472 -0.567932 -0.221497 0.630920 -0.480042 1441914472 -0.569031 -0.221375 0.629822 -0.480164 1441914472 -0.569031 -0.221375 0.629822 -0.480164 1441914472 -0.569031 -0.221375 0.629822 -0.480164 1441914472 -0.569031 -0.221375 0.629822 -0.480164 1441914472 -0.569031 -0.221375 0.629822 -0.480164 1441914472 -0.569031 -0.221375 0.629822 -0.480164 1441914472 -0.569031 -0.221375 0.629822 -0.480164 1441914472 -0.568970 -0.215393 0.632141 -0.479980 1441914472 -0.568970 -0.215393 0.632141 -0.479980 1441914472 -0.568970 -0.215393 0.632141 -0.479980 1441914472 -0.568970 -0.215393 0.632141 -0.479980 1441914473 -0.568970 -0.215393 0.632141 -0.479980 1441914473 -0.568970 -0.215393 0.632141 -0.479980 1441914473 -0.565857 -0.219849 0.633850 -0.479248 1441914473 -0.565857 -0.219849 0.633850 -0.479248 1441914473 -0.565857 -0.219849 0.633850 -0.479248 1441914473 -0.565857 -0.219849 0.633850 -0.479248 1441914473 -0.565857 -0.219849 0.633850 -0.479248 1441914473 -0.565857 -0.219849 0.633850 -0.479248 1441914473 -0.565857 -0.219849 0.633850 -0.479248 1441914473 -0.561707 -0.240112 0.627808 -0.482422 1441914473 -0.561707 -0.240112 0.627808 -0.482422 1441914473 -0.561707 -0.240112 0.627808 -0.482422 1441914473 -0.561707 -0.240112 0.627808 -0.482422 1441914473 -0.561707 -0.240112 0.627808 -0.482422 1441914473 -0.561707 -0.240112 0.627808 -0.482422 1441914473 -0.557434 -0.258118 0.617371 -0.491394 1441914473 -0.557434 -0.258118 0.617371 -0.491394 1441914473 -0.557434 -0.258118 0.617371 -0.491394 1441914473 -0.557434 -0.258118 0.617371 -0.491394 1441914473 -0.554504 -0.255554 0.616455 -0.497192 1441914473 -0.554504 -0.255554 0.616455 -0.497192 1441914473 -0.554504 -0.255554 0.616455 -0.497192 1441914473 -0.554504 -0.255554 0.616455 -0.497192 1441914473 -0.554504 -0.255554 0.616455 -0.497192 1441914473 -0.554504 -0.255554 0.616455 -0.497192 1441914473 -0.546875 -0.247925 0.619263 -0.505981 1441914473 -0.546875 -0.247925 0.619263 -0.505981 1441914473 -0.546875 -0.247925 0.619263 -0.505981 1441914473 -0.546875 -0.247925 0.619263 -0.505981 1441914473 -0.546875 -0.247925 0.619263 -0.505981 1441914473 -0.546875 -0.247925 0.619263 -0.505981 1441914473 -0.538208 -0.241943 0.620911 -0.516052 1441914473 -0.538208 -0.241943 0.620911 -0.516052 1441914473 -0.538208 -0.241943 0.620911 -0.516052 1441914473 -0.538208 -0.241943 0.620911 -0.516052 1441914473 -0.538208 -0.241943 0.620911 -0.516052 1441914473 -0.538208 -0.241943 0.620911 -0.516052 1441914473 -0.533081 -0.234680 0.623413 -0.521667 1441914473 -0.533081 -0.234680 0.623413 -0.521667 1441914473 -0.533081 -0.234680 0.623413 -0.521667 1441914473 -0.533081 -0.234680 0.623413 -0.521667 1441914473 -0.533081 -0.234680 0.623413 -0.521667 1441914473 -0.533081 -0.234680 0.623413 -0.521667 1441914473 -0.530457 -0.229187 0.626831 -0.522705 1441914473 -0.530457 -0.229187 0.626831 -0.522705 1441914473 -0.530457 -0.229187 0.626831 -0.522705 1441914473 -0.530457 -0.229187 0.626831 -0.522705 1441914473 -0.530457 -0.229187 0.626831 -0.522705 1441914473 -0.530457 -0.229187 0.626831 -0.522705 1441914473 -0.530457 -0.229187 0.626831 -0.522705 1441914473 -0.528992 -0.227844 0.629272 -0.521790 1441914473 -0.528992 -0.227844 0.629272 -0.521790 1441914473 -0.528992 -0.227844 0.629272 -0.521790 1441914473 -0.528992 -0.227844 0.629272 -0.521790 1441914473 -0.528992 -0.227844 0.629272 -0.521790 1441914473 -0.528992 -0.227844 0.629272 -0.521790 1441914473 -0.529419 -0.231812 0.629700 -0.519104 1441914473 -0.529419 -0.231812 0.629700 -0.519104 1441914473 -0.529419 -0.231812 0.629700 -0.519104 1441914473 -0.529419 -0.231812 0.629700 -0.519104 1441914473 -0.529419 -0.231812 0.629700 -0.519104 1441914473 -0.529419 -0.231812 0.629700 -0.519104 1441914473 -0.532898 -0.237732 0.628723 -0.514038 1441914473 -0.532898 -0.237732 0.628723 -0.514038 1441914473 -0.532898 -0.237732 0.628723 -0.514038 1441914473 -0.532898 -0.237732 0.628723 -0.514038 1441914473 -0.532898 -0.237732 0.628723 -0.514038 1441914473 -0.532898 -0.237732 0.628723 -0.514038 1441914473 -0.539185 -0.243591 0.626953 -0.506897 1441914473 -0.539185 -0.243591 0.626953 -0.506897 1441914473 -0.539185 -0.243591 0.626953 -0.506897 1441914473 -0.539185 -0.243591 0.626953 -0.506897 1441914473 -0.539185 -0.243591 0.626953 -0.506897 1441914473 -0.539185 -0.243591 0.626953 -0.506897 1441914473 -0.548096 -0.247437 0.623962 -0.499084 1441914473 -0.548096 -0.247437 0.623962 -0.499084 1441914473 -0.548096 -0.247437 0.623962 -0.499084 1441914473 -0.548096 -0.247437 0.623962 -0.499084 1441914473 -0.548096 -0.247437 0.623962 -0.499084 1441914473 -0.548096 -0.247437 0.623962 -0.499084 1441914473 -0.548096 -0.247437 0.623962 -0.499084 1441914473 -0.557983 -0.247498 0.622498 -0.489746 1441914473 -0.557983 -0.247498 0.622498 -0.489746 1441914473 -0.557983 -0.247498 0.622498 -0.489746 1441914473 -0.557983 -0.247498 0.622498 -0.489746 1441914473 -0.557983 -0.247498 0.622498 -0.489746 1441914473 -0.557983 -0.247498 0.622498 -0.489746 1441914473 -0.565063 -0.249939 0.619629 -0.484070 1441914473 -0.565063 -0.249939 0.619629 -0.484070 1441914473 -0.565063 -0.249939 0.619629 -0.484070 1441914473 -0.565063 -0.249939 0.619629 -0.484070 1441914473 -0.565063 -0.249939 0.619629 -0.484070 1441914473 -0.565063 -0.249939 0.619629 -0.484070 1441914473 -0.569214 -0.252991 0.616882 -0.481140 1441914473 -0.569214 -0.252991 0.616882 -0.481140 1441914473 -0.569214 -0.252991 0.616882 -0.481140 1441914473 -0.569214 -0.252991 0.616882 -0.481140 1441914473 -0.569214 -0.252991 0.616882 -0.481140 1441914473 -0.569214 -0.252991 0.616882 -0.481140 1441914473 -0.571350 -0.255005 0.615051 -0.479858 1441914473 -0.571350 -0.255005 0.615051 -0.479858 1441914473 -0.571350 -0.255005 0.615051 -0.479858 1441914473 -0.571350 -0.255005 0.615051 -0.479858 1441914473 -0.571350 -0.255005 0.615051 -0.479858 1441914473 -0.571350 -0.255005 0.615051 -0.479858 1441914473 -0.571350 -0.255005 0.615051 -0.479858 1441914473 -0.570740 -0.256287 0.614014 -0.481201 1441914473 -0.570740 -0.256287 0.614014 -0.481201 1441914473 -0.570740 -0.256287 0.614014 -0.481201 1441914473 -0.570740 -0.256287 0.614014 -0.481201 1441914473 -0.570740 -0.256287 0.614014 -0.481201 1441914474 -0.570740 -0.256287 0.614014 -0.481201 1441914474 -0.570740 -0.256287 0.614014 -0.481201 1441914474 -0.568359 -0.255676 0.614258 -0.484070 1441914474 -0.568359 -0.255676 0.614258 -0.484070 1441914474 -0.568359 -0.255676 0.614258 -0.484070 1441914474 -0.568359 -0.255676 0.614258 -0.484070 1441914474 -0.568359 -0.255676 0.614258 -0.484070 1441914474 -0.568359 -0.255676 0.614258 -0.484070 1441914474 -0.565796 -0.248962 0.616516 -0.487671 1441914474 -0.565796 -0.248962 0.616516 -0.487671 1441914474 -0.565796 -0.248962 0.616516 -0.487671 1441914474 -0.565796 -0.248962 0.616516 -0.487671 1441914474 -0.565796 -0.248962 0.616516 -0.487671 1441914474 -0.562744 -0.235779 0.623779 -0.488525 1441914474 -0.562744 -0.235779 0.623779 -0.488525 1441914474 -0.562744 -0.235779 0.623779 -0.488525 1441914474 -0.562744 -0.235779 0.623779 -0.488525 1441914474 -0.562744 -0.235779 0.623779 -0.488525 1441914474 -0.562744 -0.235779 0.623779 -0.488525 1441914474 -0.562744 -0.235779 0.623779 -0.488525 1441914474 -0.557983 -0.230896 0.628418 -0.490356 1441914474 -0.557983 -0.230896 0.628418 -0.490356 1441914474 -0.557983 -0.230896 0.628418 -0.490356 1441914474 -0.557983 -0.230896 0.628418 -0.490356 1441914474 -0.557983 -0.230896 0.628418 -0.490356 1441914474 -0.557983 -0.230896 0.628418 -0.490356 1441914474 -0.552429 -0.234375 0.628845 -0.494385 1441914474 -0.552429 -0.234375 0.628845 -0.494385 1441914474 -0.552429 -0.234375 0.628845 -0.494385 1441914474 -0.552429 -0.234375 0.628845 -0.494385 1441914474 -0.552429 -0.234375 0.628845 -0.494385 1441914474 -0.552429 -0.234375 0.628845 -0.494385 1441914474 -0.549927 -0.236755 0.627258 -0.498108 1441914474 -0.549927 -0.236755 0.627258 -0.498108 1441914474 -0.549927 -0.236755 0.627258 -0.498108 1441914474 -0.549927 -0.236755 0.627258 -0.498108 1441914474 -0.549927 -0.236755 0.627258 -0.498108 1441914474 -0.549927 -0.236755 0.627258 -0.498108 1441914474 -0.549744 -0.230896 0.629578 -0.498108 1441914474 -0.549744 -0.230896 0.629578 -0.498108 1441914474 -0.549744 -0.230896 0.629578 -0.498108 1441914474 -0.549744 -0.230896 0.629578 -0.498108 1441914474 -0.549744 -0.230896 0.629578 -0.498108 1441914474 -0.549744 -0.230896 0.629578 -0.498108 1441914474 -0.549744 -0.230896 0.629578 -0.498108 1441914474 -0.546692 -0.234253 0.630493 -0.498779 1441914474 -0.546692 -0.234253 0.630493 -0.498779 1441914474 -0.546692 -0.234253 0.630493 -0.498779 1441914474 -0.546692 -0.234253 0.630493 -0.498779 1441914474 -0.546692 -0.234253 0.630493 -0.498779 1441914474 -0.546692 -0.234253 0.630493 -0.498779 1441914474 -0.544617 -0.248474 0.623901 -0.502380 1441914474 -0.544617 -0.248474 0.623901 -0.502380 1441914474 -0.544617 -0.248474 0.623901 -0.502380 1441914474 -0.548218 -0.252991 0.617920 -0.503601 1441914474 -0.548218 -0.252991 0.617920 -0.503601 1441914474 -0.548218 -0.252991 0.617920 -0.503601 1441914474 
-0.284851 0.133240 0.772888 -0.551147 1441914476 -0.284851 0.133240 0.772888 -0.551147 1441914476 -0.284851 0.133240 0.772888 -0.551147 1441914476 -0.110107 0.134949 0.774902 -0.607544 1441914476 -0.110107 0.134949 0.774902 -0.607544 1441914476 -0.110107 0.134949 0.774902 -0.607544 1441914476 -0.110107 0.134949 0.774902 -0.607544 1441914476 -0.110107 0.134949 0.774902 -0.607544 1441914476 0.064941 0.123535 0.738525 -0.659607 1441914476 0.064941 0.123535 0.738525 -0.659607 1441914476 0.064941 0.123535 0.738525 -0.659607 1441914476 0.064941 0.123535 0.738525 -0.659607 1441914476 0.064941 0.123535 0.738525 -0.659607 1441914476 0.231995 0.108276 0.660522 -0.705750 1441914476 0.231995 0.108276 0.660522 -0.705750 1441914476 0.231995 0.108276 0.660522 -0.705750 1441914476 0.231995 0.108276 0.660522 -0.705750 1441914476 0.231995 0.108276 0.660522 -0.705750 1441914476 0.231995 0.108276 0.660522 -0.705750 1441914476 0.231995 0.108276 0.660522 -0.705750 1441914476 0.370972 0.091858 0.575012 -0.723389 1441914476 0.370972 0.091858 0.575012 -0.723389 1441914476 0.370972 0.091858 0.575012 -0.723389 1441914476 0.370972 0.091858 0.575012 -0.723389 1441914476 0.370972 0.091858 0.575012 -0.723389 1441914476 0.370972 0.091858 0.575012 -0.723389 1441914476 0.467896 0.060303 0.507629 -0.720886 1441914476 0.467896 0.060303 0.507629 -0.720886 1441914476 0.467896 0.060303 0.507629 -0.720886 1441914476 0.467896 0.060303 0.507629 -0.720886 1441914476 0.467896 0.060303 0.507629 -0.720886 1441914476 0.467896 0.060303 0.507629 -0.720886 1441914476 0.507080 0.039856 0.461487 -0.726807 1441914476 0.507080 0.039856 0.461487 -0.726807 1441914477 0.507080 0.039856 0.461487 -0.726807 1441914477 0.507080 0.039856 0.461487 -0.726807 1441914477 0.507080 0.039856 0.461487 -0.726807 1441914477 0.507080 0.039856 0.461487 -0.726807 1441914477 0.507080 0.039856 0.461487 -0.726807 1441914477 0.500244 0.044373 0.456848 -0.734192 1441914477 0.500244 0.044373 0.456848 -0.734192 1441914477 0.500244 0.044373 0.456848 -0.734192 1441914477 0.500244 0.044373 0.456848 -0.734192 1441914477 0.500244 0.044373 0.456848 -0.734192 1441914477 0.500244 0.044373 0.456848 -0.734192 1441914477 0.462952 0.059937 0.486267 -0.738647 1441914477 0.462952 0.059937 0.486267 -0.738647 1441914477 0.462952 0.059937 0.486267 -0.738647 1441914477 0.462952 0.059937 0.486267 -0.738647 1441914477 0.462952 0.059937 0.486267 -0.738647 1441914477 0.462952 0.059937 0.486267 -0.738647 1441914477 0.462952 0.059937 0.486267 -0.738647 1441914477 0.415649 0.097900 0.476379 -0.768555 1441914477 0.415649 0.097900 0.476379 -0.768555 1441914477 0.415649 0.097900 0.476379 -0.768555 1441914477 0.415649 0.097900 0.476379 -0.768555 1441914477 0.415649 0.097900 0.476379 -0.768555 1441914477 0.415649 0.097900 0.476379 -0.768555 1441914477 0.327209 0.125732 0.504089 -0.789307 1441914477 0.327209 0.125732 0.504089 -0.789307 1441914477 0.327209 0.125732 0.504089 -0.789307 1441914477 0.327209 0.125732 0.504089 -0.789307 1441914477 0.327209 0.125732 0.504089 -0.789307 1441914477 0.327209 0.125732 0.504089 -0.789307 1441914477 0.188721 0.141357 0.554504 -0.798096 1441914477 0.188721 0.141357 0.554504 -0.798096 1441914477 0.188721 0.141357 0.554504 -0.798096 1441914477 0.188721 0.141357 0.554504 -0.798096 1441914477 0.188721 0.141357 0.554504 -0.798096 1441914477 0.188721 0.141357 0.554504 -0.798096 1441914477 -0.001221 0.145447 0.626221 -0.765991 1441914477 -0.001221 0.145447 0.626221 -0.765991 1441914477 -0.001221 0.145447 0.626221 -0.765991 1441914477 -0.001221 0.145447 0.626221 -0.765991 1441914477 -0.001221 0.145447 0.626221 -0.765991 1441914477 -0.001221 0.145447 0.626221 -0.765991 1441914477 -0.240906 0.169067 0.696533 -0.654358 1441914477 -0.240906 0.169067 0.696533 -0.654358 1441914477 -0.240906 0.169067 0.696533 -0.654358 1441914477 -0.240906 0.169067 0.696533 -0.654358 1441914477 -0.240906 0.169067 0.696533 -0.654358 1441914477 -0.240906 0.169067 0.696533 -0.654358 1441914477 -0.474976 0.165344 0.678101 -0.535950 1441914477 -0.474976 0.165344 0.678101 -0.535950 1441914477 -0.474976 0.165344 0.678101 -0.535950 1441914477 -0.474976 0.165344 0.678101 -0.535950 1441914477 -0.474976 0.165344 0.678101 -0.535950 1441914477 -0.474976 0.165344 0.678101 -0.535950 1441914477 -0.649353 0.134155 0.641907 -0.385193 1441914477 -0.649353 0.134155 0.641907 -0.385193 1441914477 -0.649353 0.134155 0.641907 -0.385193 1441914477 -0.649353 0.134155 0.641907 -0.385193 1441914477 -0.649353 0.134155 0.641907 -0.385193 1441914477 -0.649353 0.134155 0.641907 -0.385193 1441914477 -0.765442 0.100037 0.590576 -0.235168 1441914477 -0.765442 0.100037 0.590576 -0.235168 1441914477 -0.765442 0.100037 0.590576 -0.235168 1441914477 -0.765442 0.100037 0.590576 -0.235168 1441914477 -0.765442 0.100037 0.590576 -0.235168 1441914477 -0.765442 0.100037 0.590576 -0.235168 1441914477 -0.821838 0.089478 0.546204 -0.135132 1441914477 -0.821838 0.089478 0.546204 -0.135132 1441914477 -0.821838 0.089478 0.546204 -0.135132 1441914477 -0.821838 0.089478 0.546204 -0.135132 1441914477 -0.821838 0.089478 0.546204 -0.135132 1441914477 -0.817566 0.122986 0.552979 -0.103455 1441914477 -0.817566 0.122986 0.552979 -0.103455 1441914477 -0.817566 0.122986 0.552979 -0.103455 1441914477 -0.817566 0.122986 0.552979 -0.103455 1441914477 -0.817566 0.122986 0.552979 -0.103455 1441914477 -0.817566 0.122986 0.552979 -0.103455 1441914477 -0.817566 0.122986 0.552979 -0.103455 1441914477 -0.794800 0.130432 0.581848 -0.112732 1441914477 -0.794800 0.130432 0.581848 -0.112732 1441914477 -0.794800 0.130432 0.581848 -0.112732 1441914477 -0.794800 0.130432 0.581848 -0.112732 1441914477 -0.794800 0.130432 0.581848 -0.112732 1441914477 -0.794800 0.130432 0.581848 -0.112732 1441914477 -0.780151 0.168152 0.590393 -0.120544 1441914477 -0.780151 0.168152 0.590393 -0.120544 1441914477 -0.780151 0.168152 0.590393 -0.120544 1441914477 -0.780151 0.168152 0.590393 -0.120544 1441914477 -0.780151 0.168152 0.590393 -0.120544 1441914477 -0.780151 0.168152 0.590393 -0.120544 1441914477 -0.742249 0.228210 0.609497 -0.159851 1441914477 -0.742249 0.228210 0.609497 -0.159851 1441914477 -0.742249 0.228210 0.609497 -0.159851 1441914477 -0.742249 0.228210 0.609497 -0.159851 1441914477 -0.742249 0.228210 0.609497 -0.159851 1441914477 -0.742249 0.228210 0.609497 -0.159851 1441914477 -0.742249 0.228210 0.609497 -0.159851 1441914477 -0.671265 0.273499 0.648621 -0.232300 1441914477 -0.671265 0.273499 0.648621 -0.232300 1441914477 -0.671265 0.273499 0.648621 -0.232300 1441914477 -0.671265 0.273499 0.648621 -0.232300 1441914477 -0.671265 0.273499 0.648621 -0.232300 1441914477 -0.671265 0.273499 0.648621 -0.232300 1441914477 -0.580383 0.290100 0.686401 -0.328430 1441914477 -0.580383 0.290100 0.686401 -0.328430 1441914477 -0.580383 0.290100 0.686401 -0.328430 1441914477 -0.580383 0.290100 0.686401 -0.328430 1441914477 -0.580383 0.290100 0.686401 -0.328430 1441914477 -0.580383 0.290100 0.686401 -0.328430 1441914477 -0.580383 0.290100 0.686401 -0.328430 1441914477 -0.463623 0.281006 0.715759 -0.440125 1441914477 -0.463623 0.281006 0.715759 -0.440125 1441914478 -0.463623 0.281006 0.715759 -0.440125 1441914478 -0.463623 0.281006 0.715759 -0.440125 1441914478 -0.463623 0.281006 0.715759 -0.440125 1441914478 -0.463623 0.281006 0.715759 -0.440125 1441914478 -0.303955 0.258911 0.736938 -0.545410 1441914478 -0.303955 0.258911 0.736938 -0.545410 1441914478 -0.303955 0.258911 0.736938 -0.545410 1441914478 -0.303955 0.258911 0.736938 -0.545410 1441914478 -0.303955 0.258911 0.736938 -0.545410 1441914478 -0.111389 0.218323 0.743103 -0.622620 1441914478 -0.111389 0.218323 0.743103 -0.622620 1441914478 -0.111389 0.218323 0.743103 -0.622620 1441914478 -0.111389 0.218323 0.743103 -0.622620 1441914478 -0.111389 0.218323 0.743103 -0.622620 1441914478 0.098938 0.155518 0.713440 -0.676025 1441914478 0.098938 0.155518 0.713440 -0.676025 1441914478 0.098938 0.155518 0.713440 -0.676025 1441914478 0.098938 0.155518 0.713440 -0.676025 1441914478 0.299805 0.090088 0.633789 -0.707336 1441914478 0.299805 0.090088 0.633789 -0.707336 1441914478 0.299805 0.090088 0.633789 -0.707336 1441914478 0.299805 0.090088 0.633789 -0.707336 1441914478 0.299805 0.090088 0.633789 -0.707336 1441914478 0.299805 0.090088 0.633789 -0.707336 1441914478 0.430298 0.065857 0.538635 -0.721375 1441914478 0.430298 0.065857 0.538635 -0.721375 1441914478 0.430298 0.065857 0.538635 -0.721375 1441914478 0.430298 0.065857 0.538635 -0.721375 1441914478 0.430298 0.065857 0.538635 -0.721375 1441914478 0.430298 0.065857 0.538635 -0.721375 1441914478 0.430298 0.065857 0.538635 -0.721375 1441914478 0.502747 0.052124 0.474182 -0.720886 1441914478 0.502747 0.052124 0.474182 -0.720886 1441914478 0.502747 0.052124 0.474182 -0.720886 1441914478 0.502747 0.052124 0.474182 -0.720886 1441914478 0.502747 0.052124 0.474182 -0.720886 1441914478 0.502747 0.052124 0.474182 -0.720886 1441914478 0.496826 0.052124 0.446167 -0.742554 1441914478 0.496826 0.052124 0.446167 -0.742554 1441914478 0.496826 0.052124 0.446167 -0.742554 1441914478 0.496826 0.052124 0.446167 -0.742554 1441914478 0.496826 0.052124 0.446167 -0.742554 1441914478 0.496826 0.052124 0.446167 -0.742554 1441914478 0.465271 0.036255 0.513855 -0.719849 1441914478 0.465271 0.036255 0.513855 -0.719849 1441914478 0.465271 0.036255 0.513855 -0.719849 1441914478 0.465271 0.036255 0.513855 -0.719849 1441914478 0.465271 0.036255 0.513855 -0.719849 1441914478 0.465271 0.036255 0.513855 -0.719849 1441914478 0.465271 0.036255 0.513855 -0.719849 1441914478 0.411438 0.056519 0.528870 -0.740173 1441914478 0.411438 0.056519 0.528870 -0.740173 1441914478 0.411438 0.056519 0.528870 -0.740173 1441914478 0.411438 0.056519 0.528870 -0.740173 1441914478 0.411438 0.056519 0.528870 -0.740173 1441914478 0.411438 0.056519 0.528870 -0.740173 1441914478 0.324524 0.088684 0.539490 -0.771851 1441914478 0.324524 0.088684 0.539490 -0.771851 1441914478 0.324524 0.088684 0.539490 -0.771851 1441914478 0.324524 0.088684 0.539490 -0.771851 1441914478 0.324524 0.088684 0.539490 -0.771851 1441914478 0.324524 0.088684 0.539490 -0.771851 1441914478 0.190796 0.120361 0.583740 -0.779968 1441914478 0.190796 0.120361 0.583740 -0.779968 1441914478 0.190796 0.120361 0.583740 -0.779968 1441914478 0.190796 0.120361 0.583740 -0.779968 1441914478 0.190796 0.120361 0.583740 -0.779968 1441914478 0.190796 0.120361 0.583740 -0.779968 1441914478 0.008118 0.152039 0.648560 -0.745789 1441914478 0.008118 0.152039 0.648560 -0.745789 1441914478 0.008118 0.152039 0.648560 -0.745789 1441914478 0.008118 0.152039 0.648560 -0.745789 1441914478 0.008118 0.152039 0.648560 -0.745789 1441914478 -0.209167 0.189697 0.682007 -0.674622 1441914478 -0.209167 0.189697 0.682007 -0.674622 1441914478 -0.209167 0.189697 0.682007 -0.674622 1441914478 -0.209167 0.189697 0.682007 -0.674622 1441914478 -0.209167 0.189697 0.682007 -0.674622 1441914478 -0.209167 0.189697 0.682007 -0.674622 1441914478 -0.416992 0.195618 0.668213 -0.584229 1441914478 -0.416992 0.195618 0.668213 -0.584229 1441914478 -0.416992 0.195618 0.668213 -0.584229 1441914478 -0.416992 0.195618 0.668213 -0.584229 1441914478 -0.416992 0.195618 0.668213 -0.584229 1441914478 -0.416992 0.195618 0.668213 -0.584229 1441914478 -0.587891 0.164063 0.634216 -0.474609 1441914478 -0.587891 0.164063 0.634216 -0.474609 1441914478 -0.587891 0.164063 0.634216 -0.474609 1441914478 -0.587891 0.164063 0.634216 -0.474609 1441914478 -0.587891 0.164063 0.634216 -0.474609 1441914478 -0.587891 0.164063 0.634216 -0.474609 1441914478 -0.587891 0.164063 0.634216 -0.474609 1441914478 -0.708801 0.150940 0.613525 -0.313660 1441914478 -0.708801 0.150940 0.613525 -0.313660 1441914478 -0.708801 0.150940 0.613525 -0.313660 1441914478 -0.708801 0.150940 0.613525 -0.313660 1441914478 -0.708801 0.150940 0.613525 -0.313660 1441914478 -0.708801 0.150940 0.613525 -0.313660 1441914478 -0.780334 0.110840 0.569763 -0.232849 1441914478 -0.780334 0.110840 0.569763 -0.232849 1441914478 -0.780334 0.110840 0.569763 -0.232849 1441914478 -0.780334 0.110840 0.569763 -0.232849 1441914478 -0.780334 0.110840 0.569763 -0.232849 1441914478 -0.780334 0.110840 0.569763 -0.232849 1441914478 -0.780334 0.110840 0.569763 -0.232849 1441914478 -0.800903 0.139893 0.558411 -0.164673 1441914478 -0.800903 0.139893 0.558411 -0.164673 1441914478 -0.800903 0.139893 0.558411 -0.164673 1441914478 -0.800903 0.139893 0.558411 -0.164673 1441914479 -0.800903 0.139893 0.558411 -0.164673 1441914479 -0.800903 0.139893 0.558411 -0.164673 1441914479 -0.795288 0.170044 0.564087 -0.142944 1441914479 -0.795288 0.170044 0.564087 -0.142944 1441914479 -0.795288 0.170044 0.564087 -0.142944 1441914479 -0.795288 0.170044 0.564087 -0.142944 1441914479 -0.795288 0.170044 0.564087 -0.142944 1441914479 -0.795288 0.170044 0.564087 -0.142944 1441914479 -0.795288 0.170044 0.564087 -0.142944 1441914479 -0.796509 0.150085 0.566956 -0.146973 1441914479 -0.796509 0.150085 0.566956 -0.146973 1441914479 -0.796509 0.150085 0.566956 -0.146973 1441914479 -0.796509 0.150085 0.566956 -0.146973 1441914479 -0.796509 0.150085 0.566956 -0.146973 1441914479 -0.796509 0.150085 0.566956 -0.146973 1441914479 -0.776062 0.184692 0.581238 -0.160461 1441914479 -0.776062 0.184692 0.581238 -0.160461 1441914479 -0.776062 0.184692 0.581238 -0.160461 1441914479 -0.776062 0.184692 0.581238 -0.160461 1441914479 -0.776062 0.184692 0.581238 -0.160461 1441914479 -0.776062 0.184692 0.581238 -0.160461 1441914479 -0.776062 0.184692 0.581238 -0.160461 1441914479 -0.725037 0.234924 0.610840 -0.214661 1441914479 -0.725037 0.234924 0.610840 -0.214661 1441914479 -0.725037 0.234924 0.610840 -0.214661 1441914479 -0.725037 0.234924 0.610840 -0.214661 1441914479 -0.725037 0.234924 0.610840 -0.214661 1441914479 -0.725037 0.234924 0.610840 -0.214661 1441914479 -0.636353 0.283691 0.652649 -0.297668 1441914479 -0.636353 0.283691 0.652649 -0.297668 1441914479 -0.636353 0.283691 0.652649 -0.297668 1441914479 -0.516174 0.310181 0.684448 -0.411011 1441914479 -0.516174 0.310181 0.684448 -0.411011 1441914479 -0.516174 0.310181 0.684448 -0.411011 1441914479 -0.516174 0.310181 0.684448 -0.411011 1441914479 -0.516174 0.310181 0.684448 -0.411011 1441914479 -0.516174 0.310181 0.684448 -0.411011 1441914479 -0.368164 0.308838 0.695129 -0.534668 1441914479 -0.368164 0.308838 0.695129 -0.534668 1441914479 -0.368164 0.308838 0.695129 -0.534668 1441914479 -0.368164 0.308838 0.695129 -0.534668 1441914479 -0.368164 0.308838 0.695129 -0.534668 1441914479 -0.368164 0.308838 0.695129 -0.534668 1441914479 -0.368164 0.308838 0.695129 -0.534668 1441914479 -0.188660 0.297119 0.682739 -0.640320 1441914479 -0.188660 0.297119 0.682739 -0.640320 1441914479 -0.188660 0.297119 0.682739 -0.640320 1441914479 -0.188660 0.297119 0.682739 -0.640320 1441914479 -0.188660 0.297119 0.682739 -0.640320 1441914479 0.010315 0.270752 0.646057 -0.713623 1441914479 0.010315 0.270752 0.646057 -0.713623 1441914479 0.010315 0.270752 0.646057 -0.713623 1441914479 0.010315 0.270752 0.646057 -0.713623 1441914479 0.010315 0.270752 0.646057 -0.713623 1441914479 0.010315 0.270752 0.646057 -0.713623 1441914479 0.201172 0.225586 0.585022 -0.752625 1441914479 0.201172 0.225586 0.585022 -0.752625 1441914479 0.201172 0.225586 0.585022 -0.752625 1441914479 0.201172 0.225586 0.585022 -0.752625 1441914479 0.201172 0.225586 0.585022 -0.752625 1441914479 0.201172 0.225586 0.585022 -0.752625 1441914479 0.352417 0.175537 0.512329 -0.763184 1441914479 0.352417 0.175537 0.512329 -0.763184 1441914479 0.352417 0.175537 0.512329 -0.763184 1441914479 0.352417 0.175537 0.512329 -0.763184 1441914479 0.352417 0.175537 0.512329 -0.763184 1441914479 0.352417 0.175537 0.512329 -0.763184 1441914479 0.352417 0.175537 0.512329 -0.763184 1441914479 0.461853 0.126953 0.462646 -0.745972 1441914479 0.461853 0.126953 0.462646 -0.745972 1441914479 0.461853 0.126953 0.462646 -0.745972 1441914479 0.461853 0.126953 0.462646 -0.745972 1441914479 0.461853 0.126953 0.462646 -0.745972 1441914479 0.461853 0.126953 0.462646 -0.745972 1441914479 0.520203 0.081482 0.442627 -0.725830 1441914479 0.520203 0.081482 0.442627 -0.725830 1441914479 0.520203 0.081482 0.442627 -0.725830 1441914479 0.520203 0.081482 0.442627 -0.725830 1441914479 0.520203 0.081482 0.442627 -0.725830 1441914479 0.520203 0.081482 0.442627 -0.725830 1441914479 0.511353 0.092651 0.405273 -0.752136 1441914479 0.511353 0.092651 0.405273 -0.752136 1441914479 0.511353 0.092651 0.405273 -0.752136 1441914479 0.511353 0.092651 0.405273 -0.752136 1441914479 0.511353 0.092651 0.405273 -0.752136 1441914479 0.511353 0.092651 0.405273 -0.752136 1441914479 0.511353 0.092651 0.405273 -0.752136 1441914479 0.471008 0.099792 0.437439 -0.759460 1441914479 0.471008 0.099792 0.437439 -0.759460 1441914479 0.471008 0.099792 0.437439 -0.759460 1441914479 0.471008 0.099792 0.437439 -0.759460 1441914479 0.471008 0.099792 0.437439 -0.759460 1441914479 0.471008 0.099792 0.437439 -0.759460 1441914479 0.398315 0.125366 0.448547 -0.790222 1441914479 0.398315 0.125366 0.448547 -0.790222 1441914479 0.398315 0.125366 0.448547 -0.790222 1441914479 0.398315 0.125366 0.448547 -0.790222 1441914479 0.398315 0.125366 0.448547 -0.790222 1441914479 0.398315 0.125366 0.448547 -0.790222 1441914479 0.281616 0.150452 0.483521 -0.815002 1441914479 0.281616 0.150452 0.483521 -0.815002 1441914479 0.281616 0.150452 0.483521 -0.815002 1441914479 0.281616 0.150452 0.483521 -0.815002 1441914479 0.281616 0.150452 0.483521 -0.815002 1441914479 0.281616 0.150452 0.483521 -0.815002 1441914479 0.281616 0.150452 0.483521 -0.815002 1441914479 0.122498 0.165100 0.538696 -0.817017 1441914479 0.122498 0.165100 0.538696 -0.817017 1441914479 0.122498 0.165100 0.538696 -0.817017 1441914479 0.122498 0.165100 0.538696 -0.817017 1441914480 0.122498 0.165100 0.538696 -0.817017 1441914480 -0.066467 0.179932 0.607483 -0.770813 1441914480 -0.066467 0.179932 0.607483 -0.770813 1441914480 -0.066467 0.179932 0.607483 -0.770813 1441914480 -0.066467 0.179932 0.607483 -0.770813 1441914480 -0.066467 0.179932 0.607483 -0.770813 1441914480 -0.275452 0.194458 0.650146 -0.680847 1441914480 -0.275452 0.194458 0.650146 -0.680847 1441914480 -0.275452 0.194458 0.650146 -0.680847 1441914480 -0.275452 0.194458 0.650146 -0.680847 1441914480 -0.275452 0.194458 0.650146 -0.680847 1441914480 -0.275452 0.194458 0.650146 -0.680847 1441914480 -0.275452 0.194458 0.650146 -0.680847 1441914480 -0.469482 0.185486 0.638184 -0.581299 1441914480 -0.469482 0.185486 0.638184 -0.581299 1441914480 -0.469482 0.185486 0.638184 -0.581299 1441914480 -0.469482 0.185486 0.638184 -0.581299 1441914480 -0.469482 0.185486 0.638184 -0.581299 1441914480 -0.469482 0.185486 0.638184 -0.581299 1441914480 -0.614136 0.157104 0.623596 -0.457520 1441914480 -0.614136 0.157104 0.623596 -0.457520 1441914480 -0.614136 0.157104 0.623596 -0.457520 1441914480 -0.614136 0.157104 0.623596 -0.457520 1441914480 -0.614136 0.157104 0.623596 -0.457520 1441914480 -0.614136 0.157104 0.623596 -0.457520 1441914480 -0.719543 0.113831 0.603027 -0.325134 1441914480 -0.719543 0.113831 0.603027 -0.325134 1441914480 -0.719543 0.113831 0.603027 -0.325134 1441914480 -0.719543 0.113831 0.603027 -0.325134 1441914480 -0.719543 0.113831 0.603027 -0.325134 1441914480 -0.719543 0.113831 0.603027 -0.325134 1441914480 -0.719543 0.113831 0.603027 -0.325134 1441914480 -0.784851 0.072632 0.573242 -0.223816 1441914480 -0.784851 0.072632 0.573242 -0.223816 1441914480 -0.784851 0.072632 0.573242 -0.223816 1441914480 -0.784851 0.072632 0.573242 -0.223816 1441914480 -0.784851 0.072632 0.573242 -0.223816 1441914480 -0.784851 0.072632 0.573242 -0.223816 1441914480 -0.809753 0.091675 0.558655 -0.154175 1441914480 -0.809753 0.091675 0.558655 -0.154175 1441914480 -0.809753 0.091675 0.558655 -0.154175 1441914480 -0.809753 0.091675 0.558655 -0.154175 1441914480 -0.809753 0.091675 0.558655 -0.154175 1441914480 -0.809753 0.091675 0.558655 -0.154175 1441914480 -0.801636 0.120605 0.567993 -0.142273 1441914480 -0.801636 0.120605 0.567993 -0.142273 1441914480 -0.801636 0.120605 0.567993 -0.142273 1441914480 -0.801636 0.120605 0.567993 -0.142273 1441914480 -0.801636 0.120605 0.567993 -0.142273 1441914480 -0.801636 0.120605 0.567993 -0.142273 1441914480 -0.791931 0.115295 0.575684 -0.167603 1441914480 -0.791931 0.115295 0.575684 -0.167603 1441914480 -0.791931 0.115295 0.575684 -0.167603 1441914480 -0.791931 0.115295 0.575684 -0.167603 1441914480 -0.791931 0.115295 0.575684 -0.167603 1441914480 -0.791931 0.115295 0.575684 -0.167603 1441914480 -0.791931 0.115295 0.575684 -0.167603 1441914480 -0.778992 0.100281 0.577454 -0.222900 1441914480 -0.778992 0.100281 0.577454 -0.222900 1441914480 -0.778992 0.100281 0.577454 -0.222900 1441914480 -0.778992 0.100281 0.577454 -0.222900 1441914480 -0.778992 0.100281 0.577454 -0.222900 1441914480 -0.778992 0.100281 0.577454 -0.222900 1441914480 -0.737854 0.076721 0.584412 -0.328857 1441914480 -0.737854 0.076721 0.584412 -0.328857 1441914480 -0.737854 0.076721 0.584412 -0.328857 1441914480 -0.737854 0.076721 0.584412 -0.328857 1441914480 -0.737854 0.076721 0.584412 -0.328857 1441914480 -0.737854 0.076721 0.584412 -0.328857 1441914480 -0.655334 0.105408 0.609558 -0.433472 1441914480 -0.655334 0.105408 0.609558 -0.433472 1441914480 -0.655334 0.105408 0.609558 -0.433472 1441914480 -0.655334 0.105408 0.609558 -0.433472 1441914480 -0.655334 0.105408 0.609558 -0.433472 1441914480 -0.655334 0.105408 0.609558 -0.433472 1441914480 -0.655334 0.105408 0.609558 -0.433472 1441914480 -0.522217 0.163635 0.648804 -0.528748 1441914480 -0.522217 0.163635 0.648804 -0.528748 1441914480 -0.522217 0.163635 0.648804 -0.528748 1441914480 -0.522217 0.163635 0.648804 -0.528748 1441914480 -0.522217 0.163635 0.648804 -0.528748 1441914480 -0.522217 0.163635 0.648804 -0.528748 1441914480 -0.368286 0.184875 0.651672 -0.636841 1441914480 -0.368286 0.184875 0.651672 -0.636841 1441914480 -0.368286 0.184875 0.651672 -0.636841 1441914480 -0.368286 0.184875 0.651672 -0.636841 1441914480 -0.368286 0.184875 0.651672 -0.636841 1441914480 -0.368286 0.184875 0.651672 -0.636841 1441914480 -0.186768 0.203979 0.646484 -0.711060 1441914480 -0.186768 0.203979 0.646484 -0.711060 1441914480 -0.186768 0.203979 0.646484 -0.711060 1441914480 -0.186768 0.203979 0.646484 -0.711060 1441914480 -0.186768 0.203979 0.646484 -0.711060 1441914480 -0.186768 0.203979 0.646484 -0.711060 1441914480 0.005981 0.203979 0.615234 -0.761475 1441914480 0.005981 0.203979 0.615234 -0.761475 1441914480 0.005981 0.203979 0.615234 -0.761475 1441914480 0.005981 0.203979 0.615234 -0.761475 1441914480 0.005981 0.203979 0.615234 -0.761475 1441914480 0.005981 0.203979 0.615234 -0.761475 1441914480 0.198914 0.186768 0.556519 -0.784729 1441914480 0.198914 0.186768 0.556519 -0.784729 1441914480 0.198914 0.186768 0.556519 -0.784729 1441914480 0.198914 0.186768 0.556519 -0.784729 1441914480 0.198914 0.186768 0.556519 -0.784729 1441914480 0.198914 0.186768 0.556519 -0.784729 1441914480 0.198914 0.186768 0.556519 -0.784729 1441914480 0.355103 0.163818 0.472778 -0.789612 1441914480 0.355103 0.163818 0.472778 -0.789612 1441914480 0.355103 0.163818 0.472778 -0.789612 1441914480 0.355103 0.163818 0.472778 -0.789612 1441914480 0.355103 0.163818 0.472778 -0.789612 1441914480 0.355103 0.163818 0.472778 -0.789612 1441914481 0.467834 0.128296 0.425171 -0.764099 1441914481 0.467834 0.128296 0.425171 -0.764099 1441914481 0.467834 0.128296 0.425171 -0.764099 1441914481 0.467834 0.128296 0.425171 -0.764099 1441914481 0.467834 0.128296 0.425171 -0.764099 1441914481 0.467834 0.128296 0.425171 -0.764099 1441914481 0.525269 0.087219 0.411438 -0.739746 1441914481 0.525269 0.087219 0.411438 -0.739746 1441914481 0.525269 0.087219 0.411438 -0.739746 1441914481 0.525269 0.087219 0.411438 -0.739746 1441914481 0.525269 0.087219 0.411438 -0.739746 1441914481 0.525269 0.087219 0.411438 -0.739746 1441914481 0.515381 0.094360 0.395386 -0.754395 1441914481 0.515381 0.094360 0.395386 -0.754395 1441914481 0.515381 0.094360 0.395386 -0.754395 1441914481 0.515381 0.094360 0.395386 -0.754395 1441914481 0.515381 0.094360 0.395386 -0.754395 1441914481 0.515381 0.094360 0.395386 -0.754395 1441914481 0.478699 0.098572 0.426331 -0.761169 1441914481 0.478699 0.098572 0.426331 -0.761169 1441914481 0.478699 0.098572 0.426331 -0.761169 1441914481 0.478699 0.098572 0.426331 -0.761169 1441914481 0.478699 0.098572 0.426331 -0.761169 1441914481 0.478699 0.098572 0.426331 -0.761169 1441914481 0.413574 0.127197 0.424500 -0.795349 1441914481 0.413574 0.127197 0.424500 -0.795349 1441914481 0.413574 0.127197 0.424500 -0.795349 1441914481 0.413574 0.127197 0.424500 -0.795349 1441914481 0.413574 0.127197 0.424500 -0.795349 1441914481 0.413574 0.127197 0.424500 -0.795349 1441914481 0.413574 0.127197 0.424500 -0.795349 1441914481 0.312195 0.146973 0.458740 -0.818848 1441914481 0.312195 0.146973 0.458740 -0.818848 1441914481 0.312195 0.146973 0.458740 -0.818848 1441914481 0.312195 0.146973 0.458740 -0.818848 1441914481 0.312195 0.146973 0.458740 -0.818848 1441914481 0.312195 0.146973 0.458740 -0.818848 1441914481 0.171204 0.151062 0.520752 -0.822632 1441914481 0.171204 0.151062 0.520752 -0.822632 1441914481 0.171204 0.151062 0.520752 -0.822632 1441914481 0.171204 0.151062 0.520752 -0.822632 1441914481 0.171204 0.151062 0.520752 -0.822632 1441914481 0.171204 0.151062 0.520752 -0.822632 1441914481 -0.017395 0.159119 0.613892 -0.773010 1441914481 -0.017395 0.159119 0.613892 -0.773010 1441914481 -0.017395 0.159119 0.613892 -0.773010 1441914481 -0.017395 0.159119 0.613892 -0.773010 1441914481 -0.017395 0.159119 0.613892 -0.773010 1441914481 -0.243652 0.172485 0.667908 -0.681702 1441914481 -0.243652 0.172485 0.667908 -0.681702 1441914481 -0.243652 0.172485 0.667908 -0.681702 1441914481 -0.243652 0.172485 0.667908 -0.681702 1441914481 -0.453735 0.143005 0.626465 -0.617432 1441914481 -0.453735 0.143005 0.626465 -0.617432 1441914481 -0.453735 0.143005 0.626465 -0.617432 1441914481 -0.453735 0.143005 0.626465 -0.617432 1441914481 -0.453735 0.143005 0.626465 -0.617432 1441914481 -0.607849 0.101318 0.609924 -0.498291 1441914481 -0.607849 0.101318 0.609924 -0.498291 1441914481 -0.607849 0.101318 0.609924 -0.498291 1441914481 -0.607849 0.101318 0.609924 -0.498291 1441914481 -0.607849 0.101318 0.609924 -0.498291 1441914481 -0.714233 0.055908 0.595093 -0.364197 1441914481 -0.714233 0.055908 0.595093 -0.364197 1441914481 -0.714233 0.055908 0.595093 -0.364197 1441914481 -0.714233 0.055908 0.595093 -0.364197 1441914481 -0.782959 0.009155 0.563477 -0.263489 1441914481 -0.782959 0.009155 0.563477 -0.263489 1441914481 -0.782959 0.009155 0.563477 -0.263489 1441914481 -0.782959 0.009155 0.563477 -0.263489 1441914481 -0.806152 -0.001404 0.550659 -0.216675 1441914481 -0.806152 -0.001404 0.550659 -0.216675 1441914481 -0.806152 -0.001404 0.550659 -0.216675 1441914481 -0.806152 -0.001404 0.550659 -0.216675 1441914481 -0.806152 -0.001404 0.550659 -0.216675 1441914481 -0.806152 -0.001404 0.550659 -0.216675 1441914481 -0.806152 -0.001404 0.550659 -0.216675 1441914481 -0.792297 -0.032593 0.558960 -0.242493 1441914481 -0.792297 -0.032593 0.558960 -0.242493 1441914481 -0.792297 -0.032593 0.558960 -0.242493 1441914481 -0.792297 -0.032593 0.558960 -0.242493 1441914481 -0.792297 -0.032593 0.558960 -0.242493 1441914481 -0.792297 -0.032593 0.558960 -0.242493 1441914481 -0.771667 -0.042236 0.570679 -0.277527 1441914481 -0.771667 -0.042236 0.570679 -0.277527 1441914481 -0.771667 -0.042236 0.570679 -0.277527 1441914481 -0.771667 -0.042236 0.570679 -0.277527 1441914481 -0.771667 -0.042236 0.570679 -0.277527 1441914481 -0.771667 -0.042236 0.570679 -0.277527 1441914481 -0.771667 -0.042236 0.570679 -0.277527 1441914481 -0.745178 -0.019287 0.583557 -0.322144 1441914481 -0.745178 -0.019287 0.583557 -0.322144 1441914481 -0.745178 -0.019287 0.583557 -0.322144 1441914481 -0.745178 -0.019287 0.583557 -0.322144 1441914481 -0.745178 -0.019287 0.583557 -0.322144 1441914481 -0.745178 -0.019287 0.583557 -0.322144 1441914481 -0.689575 0.036133 0.615479 -0.379944 1441914481 -0.689575 0.036133 0.615479 -0.379944 1441914481 -0.689575 0.036133 0.615479 -0.379944 1441914481 -0.689575 0.036133 0.615479 -0.379944 1441914481 -0.689575 0.036133 0.615479 -0.379944 1441914481 -0.689575 0.036133 0.615479 -0.379944 1441914481 -0.689575 0.036133 0.615479 -0.379944 1441914481 -0.588684 0.111145 0.663696 -0.447937 1441914482 -0.588684 0.111145 0.663696 -0.447937 1441914482 -0.588684 0.111145 0.663696 -0.447937 1441914482 -0.588684 0.111145 0.663696 -0.447937 1441914482 -0.588684 0.111145 0.663696 -0.447937 1441914482 -0.588684 0.111145 0.663696 -0.447937 1441914482 -0.449158 0.159729 0.694092 -0.539429 1441914482 -0.449158 0.159729 0.694092 -0.539429 1441914482 -0.449158 0.159729 0.694092 -0.539429 1441914482 -0.449158 0.159729 0.694092 -0.539429 1441914482 
-0.589539 -0.256470 0.592102 -0.485962 1441914484 -0.589539 -0.256470 0.592102 -0.485962 1441914484 -0.589539 -0.256470 0.592102 -0.485962 1441914484 -0.585754 -0.256836 0.588928 -0.494080 1441914484 -0.585754 -0.256836 0.588928 -0.494080 1441914484 -0.585754 -0.256836 0.588928 -0.494080 1441914484 -0.585754 -0.256836 0.588928 -0.494080 1441914484 -0.585754 -0.256836 0.588928 -0.494080 1441914484 -0.585754 -0.256836 0.588928 -0.494080 1441914484 -0.580444 -0.255310 0.587769 -0.502502 1441914484 -0.580444 -0.255310 0.587769 -0.502502 1441914484 -0.580444 -0.255310 0.587769 -0.502502 1441914484 -0.580444 -0.255310 0.587769 -0.502502 1441914484 -0.580444 -0.255310 0.587769 -0.502502 1441914484 -0.580444 -0.255310 0.587769 -0.502502 1441914484 -0.574585 -0.253052 0.587463 -0.510620 1441914484 -0.574585 -0.253052 0.587463 -0.510620 1441914484 -0.574585 -0.253052 0.587463 -0.510620 1441914484 -0.574585 -0.253052 0.587463 -0.510620 1441914484 -0.574585 -0.253052 0.587463 -0.510620 1441914484 -0.574585 -0.253052 0.587463 -0.510620 1441914484 -0.574585 -0.253052 0.587463 -0.510620 1441914484 -0.569763 -0.248169 0.588806 -0.516846 1441914484 -0.569763 -0.248169 0.588806 -0.516846 1441914484 -0.569763 -0.248169 0.588806 -0.516846 1441914484 -0.569763 -0.248169 0.588806 -0.516846 1441914484 -0.569763 -0.248169 0.588806 -0.516846 1441914484 -0.569763 -0.248169 0.588806 -0.516846 1441914484 -0.566040 -0.243591 0.591431 -0.520142 1441914484 -0.566040 -0.243591 0.591431 -0.520142 1441914484 -0.566040 -0.243591 0.591431 -0.520142 1441914484 -0.566040 -0.243591 0.591431 -0.520142 1441914484 -0.566040 -0.243591 0.591431 -0.520142 1441914484 -0.566040 -0.243591 0.591431 -0.520142 1441914484 -0.563721 -0.244202 0.592224 -0.521423 1441914484 -0.563721 -0.244202 0.592224 -0.521423 1441914484 -0.563721 -0.244202 0.592224 -0.521423 1441914484 -0.563721 -0.244202 0.592224 -0.521423 1441914484 -0.563721 -0.244202 0.592224 -0.521423 1441914484 -0.563721 -0.244202 0.592224 -0.521423 1441914484 -0.563721 -0.244202 0.592224 -0.521423 1441914484 -0.564392 -0.247375 0.591431 -0.520081 1441914484 -0.564392 -0.247375 0.591431 -0.520081 1441914484 -0.564392 -0.247375 0.591431 -0.520081 1441914484 -0.564392 -0.247375 0.591431 -0.520081 1441914484 -0.564392 -0.247375 0.591431 -0.520081 1441914484 -0.564392 -0.247375 0.591431 -0.520081 1441914484 -0.564392 -0.247375 0.591431 -0.520081 1441914484 -0.567749 -0.254883 0.587952 -0.516785 1441914484 -0.567749 -0.254883 0.587952 -0.516785 1441914484 -0.567749 -0.254883 0.587952 -0.516785 1441914484 -0.567749 -0.254883 0.587952 -0.516785 1441914484 -0.567749 -0.254883 0.587952 -0.516785 1441914484 -0.567749 -0.254883 0.587952 -0.516785 1441914484 -0.573975 -0.263977 0.583435 -0.510437 1441914484 -0.573975 -0.263977 0.583435 -0.510437 1441914484 -0.573975 -0.263977 0.583435 -0.510437 1441914484 -0.573975 -0.263977 0.583435 -0.510437 1441914484 -0.573975 -0.263977 0.583435 -0.510437 1441914484 -0.573975 -0.263977 0.583435 -0.510437 1441914484 -0.582153 -0.268799 0.580444 -0.501953 1441914484 -0.582153 -0.268799 0.580444 -0.501953 1441914484 -0.582153 -0.268799 0.580444 -0.501953 1441914484 -0.582153 -0.268799 0.580444 -0.501953 1441914484 -0.582153 -0.268799 0.580444 -0.501953 1441914484 -0.582153 -0.268799 0.580444 -0.501953 1441914484 -0.587952 -0.270935 0.580078 -0.494446 1441914484 -0.587952 -0.270935 0.580078 -0.494446 1441914484 -0.587952 -0.270935 0.580078 -0.494446 1441914484 -0.587952 -0.270935 0.580078 -0.494446 1441914485 -0.587952 -0.270935 0.580078 -0.494446 1441914485 -0.587952 -0.270935 0.580078 -0.494446 1441914485 -0.589722 -0.272095 0.580688 -0.491028 1441914485 -0.589722 -0.272095 0.580688 -0.491028 1441914485 -0.589722 -0.272095 0.580688 -0.491028 1441914485 -0.589722 -0.272095 0.580688 -0.491028 1441914485 -0.589722 -0.272095 0.580688 -0.491028 1441914485 -0.589722 -0.272095 0.580688 -0.491028 1441914485 -0.589050 -0.273560 0.580811 -0.490845 1441914485 -0.589050 -0.273560 0.580811 -0.490845 1441914485 -0.589050 -0.273560 0.580811 -0.490845 1441914485 -0.589050 -0.273560 0.580811 -0.490845 1441914485 -0.589050 -0.273560 0.580811 -0.490845 1441914485 -0.589050 -0.273560 0.580811 -0.490845 1441914485 -0.588440 -0.273804 0.582214 -0.489746 1441914485 -0.588440 -0.273804 0.582214 -0.489746 1441914485 -0.588440 -0.273804 0.582214 -0.489746 1441914485 -0.588440 -0.273804 0.582214 -0.489746 1441914485 -0.588440 -0.273804 0.582214 -0.489746 1441914485 -0.588440 -0.273804 0.582214 -0.489746 1441914485 -0.588135 -0.273010 0.581055 -0.491943 1441914485 -0.588135 -0.273010 0.581055 -0.491943 1441914485 -0.588135 -0.273010 0.581055 -0.491943 1441914485 -0.588135 -0.273010 0.581055 -0.491943 1441914485 -0.588135 -0.273010 0.581055 -0.491943 1441914485 -0.588135 -0.273010 0.581055 -0.491943 1441914485 -0.588135 -0.273010 0.581055 -0.491943 1441914485 -0.587036 -0.268738 0.581421 -0.495117 1441914485 -0.587036 -0.268738 0.581421 -0.495117 1441914485 -0.587036 -0.268738 0.581421 -0.495117 1441914485 -0.587036 -0.268738 0.581421 -0.495117 1441914485 -0.587036 -0.268738 0.581421 -0.495117 1441914485 -0.587036 -0.268738 0.581421 -0.495117 1441914485 -0.585022 -0.267639 0.581848 -0.497620 1441914485 -0.585022 -0.267639 0.581848 -0.497620 1441914485 -0.585022 -0.267639 0.581848 -0.497620 1441914485 -0.585022 -0.267639 0.581848 -0.497620 1441914485 -0.585022 -0.267639 0.581848 -0.497620 1441914485 -0.585022 -0.267639 0.581848 -0.497620 1441914485 -0.585022 -0.267639 0.581848 -0.497620 1441914485 -0.580688 -0.270020 0.582031 -0.501160 1441914485 -0.580688 -0.270020 0.582031 -0.501160 1441914485 -0.580688 -0.270020 0.582031 -0.501160 1441914485 -0.580688 -0.270020 0.582031 -0.501160 1441914485 -0.580688 -0.270020 0.582031 -0.501160 1441914485 -0.580688 -0.270020 0.582031 -0.501160 1441914485 -0.575378 -0.270203 0.582031 -0.507141 1441914485 -0.575378 -0.270203 0.582031 -0.507141 1441914485 -0.575378 -0.270203 0.582031 -0.507141 1441914485 -0.575378 -0.270203 0.582031 -0.507141 1441914485 -0.575378 -0.270203 0.582031 -0.507141 1441914485 -0.575378 -0.270203 0.582031 -0.507141 1441914485 -0.575378 -0.270203 0.582031 -0.507141 1441914485 -0.568359 -0.269592 0.583008 -0.514282 1441914485 -0.568359 -0.269592 0.583008 -0.514282 1441914485 -0.568359 -0.269592 0.583008 -0.514282 1441914485 -0.568359 -0.269592 0.583008 -0.514282 1441914485 -0.568359 -0.269592 0.583008 -0.514282 1441914485 -0.568359 -0.269592 0.583008 -0.514282 1441914485 -0.562012 -0.271545 0.582703 -0.520508 1441914485 -0.562012 -0.271545 0.582703 -0.520508 1441914485 -0.562012 -0.271545 0.582703 -0.520508 1441914485 -0.562012 -0.271545 0.582703 -0.520508 1441914485 -0.562012 -0.271545 0.582703 -0.520508 1441914485 -0.562012 -0.271545 0.582703 -0.520508 1441914485 -0.557495 -0.274231 0.581665 -0.525024 1441914485 -0.557495 -0.274231 0.581665 -0.525024 1441914485 -0.557495 -0.274231 0.581665 -0.525024 1441914485 -0.557495 -0.274231 0.581665 -0.525024 1441914485 -0.557495 -0.274231 0.581665 -0.525024 1441914485 -0.557495 -0.274231 0.581665 -0.525024 1441914485 -0.557495 -0.274231 0.581665 -0.525024 1441914485 -0.554810 -0.277344 0.579712 -0.528503 1441914485 -0.554810 -0.277344 0.579712 -0.528503 1441914485 -0.554810 -0.277344 0.579712 -0.528503 1441914485 -0.554810 -0.277344 0.579712 -0.528503 1441914485 -0.554810 -0.277344 0.579712 -0.528503 1441914485 -0.554810 -0.277344 0.579712 -0.528503 1441914485 -0.554565 -0.277710 0.578491 -0.529785 1441914485 -0.554565 -0.277710 0.578491 -0.529785 1441914485 -0.554565 -0.277710 0.578491 -0.529785 1441914485 -0.554565 -0.277710 0.578491 -0.529785 1441914485 -0.554565 -0.277710 0.578491 -0.529785 1441914485 -0.554565 -0.277710 0.578491 -0.529785 1441914485 -0.554932 -0.276001 0.580017 -0.528748 1441914485 -0.554932 -0.276001 0.580017 -0.528748 1441914485 -0.554932 -0.276001 0.580017 -0.528748 1441914485 -0.554932 -0.276001 0.580017 -0.528748 1441914485 -0.554932 -0.276001 0.580017 -0.528748 1441914485 -0.554932 -0.276001 0.580017 -0.528748 1441914485 -0.555420 -0.274658 0.581299 -0.527405 1441914485 -0.555420 -0.274658 0.581299 -0.527405 1441914485 -0.555420 -0.274658 0.581299 -0.527405 1441914485 -0.555420 -0.274658 0.581299 -0.527405 1441914485 -0.555420 -0.274658 0.581299 -0.527405 1441914485 -0.555420 -0.274658 0.581299 -0.527405 1441914485 -0.555420 -0.274658 0.581299 -0.527405 1441914485 -0.557434 -0.271851 0.583191 -0.524658 1441914485 -0.557434 -0.271851 0.583191 -0.524658 1441914485 -0.557434 -0.271851 0.583191 -0.524658 1441914485 -0.557434 -0.271851 0.583191 -0.524658 1441914485 -0.557434 -0.271851 0.583191 -0.524658 1441914485 -0.557434 -0.271851 0.583191 -0.524658 1441914485 -0.559937 -0.267944 0.586121 -0.520813 1441914485 -0.559937 -0.267944 0.586121 -0.520813 1441914485 -0.559937 -0.267944 0.586121 -0.520813 1441914485 -0.559937 -0.267944 0.586121 -0.520813 1441914485 -0.559937 -0.267944 0.586121 -0.520813 1441914485 -0.559937 -0.267944 0.586121 -0.520813 1441914485 -0.562805 -0.265869 0.587280 -0.517456 1441914485 -0.562805 -0.265869 0.587280 -0.517456 1441914485 -0.562805 -0.265869 0.587280 -0.517456 1441914485 -0.562805 -0.265869 0.587280 -0.517456 1441914485 -0.562805 -0.265869 0.587280 -0.517456 1441914485 -0.562805 -0.265869 0.587280 -0.517456 1441914486 -0.562805 -0.265869 0.587280 -0.517456 1441914486 -0.567566 -0.267395 0.586060 -0.512756 1441914486 -0.567566 -0.267395 0.586060 -0.512756 1441914486 -0.567566 -0.267395 0.586060 -0.512756 1441914486 -0.567566 -0.267395 0.586060 -0.512756 1441914486 -0.567566 -0.267395 0.586060 -0.512756 1441914486 -0.567566 -0.267395 0.586060 -0.512756 1441914486 -0.574097 -0.273193 0.583374 -0.505493 1441914486 -0.574097 -0.273193 0.583374 -0.505493 1441914486 -0.574097 -0.273193 0.583374 -0.505493 1441914486 -0.574097 -0.273193 0.583374 -0.505493 1441914486 -0.574097 -0.273193 0.583374 -0.505493 1441914486 -0.574097 -0.273193 0.583374 -0.505493 1441914486 -0.574097 -0.273193 0.583374 -0.505493 1441914486 -0.582397 -0.279114 0.579834 -0.496704 1441914486 -0.582397 -0.279114 0.579834 -0.496704 1441914486 -0.582397 -0.279114 0.579834 -0.496704 1441914486 -0.582397 -0.279114 0.579834 -0.496704 1441914486 -0.582397 -0.279114 0.579834 -0.496704 1441914486 -0.582397 -0.279114 0.579834 -0.496704 1441914486 -0.588989 -0.279358 0.579224 -0.489502 1441914486 -0.588989 -0.279358 0.579224 -0.489502 1441914486 -0.588989 -0.279358 0.579224 -0.489502 1441914486 -0.588989 -0.279358 0.579224 -0.489502 1441914486 -0.588989 -0.279358 0.579224 -0.489502 1441914486 -0.588989 -0.279358 0.579224 -0.489502 1441914486 -0.590881 -0.275757 0.580688 -0.487488 1441914486 -0.590881 -0.275757 0.580688 -0.487488 1441914486 -0.590881 -0.275757 0.580688 -0.487488 1441914486 -0.590881 -0.275757 0.580688 -0.487488 1441914486 -0.590881 -0.275757 0.580688 -0.487488 1441914486 -0.590881 -0.275757 0.580688 -0.487488 1441914486 -0.589050 -0.273804 0.581604 -0.489685 1441914486 -0.589050 -0.273804 0.581604 -0.489685 1441914486 -0.589050 -0.273804 0.581604 -0.489685 1441914486 -0.589050 -0.273804 0.581604 -0.489685 1441914486 -0.589050 -0.273804 0.581604 -0.489685 1441914486 -0.589050 -0.273804 0.581604 -0.489685 1441914486 -0.589050 -0.273804 0.581604 -0.489685 1441914486 -0.585938 -0.275635 0.580811 -0.493347 1441914486 -0.585938 -0.275635 0.580811 -0.493347 1441914486 -0.585938 -0.275635 0.580811 -0.493347 1441914486 -0.585938 -0.275635 0.580811 -0.493347 1441914486 -0.585938 -0.275635 0.580811 -0.493347 1441914486 -0.585938 -0.275635 0.580811 -0.493347 1441914486 -0.583557 -0.281799 0.576355 -0.497925 1441914486 -0.583557 -0.281799 0.576355 -0.497925 1441914486 -0.583557 -0.281799 0.576355 -0.497925 1441914486 -0.583557 -0.281799 0.576355 -0.497925 1441914486 -0.583557 -0.281799 0.576355 -0.497925 1441914486 -0.583557 -0.281799 0.576355 -0.497925 1441914486 -0.585815 -0.283569 0.571655 -0.499634 1441914486 -0.585815 -0.283569 0.571655 -0.499634 1441914486 -0.585815 -0.283569 0.571655 -0.499634 1441914486 -0.585815 -0.283569 0.571655 -0.499634 1441914486 -0.585815 -0.283569 0.571655 -0.499634 1441914486 -0.585815 -0.283569 0.571655 -0.499634 1441914486 -0.589111 -0.273926 0.574585 -0.497803 1441914486 -0.589111 -0.273926 0.574585 -0.497803 1441914486 -0.589111 -0.273926 0.574585 -0.497803 1441914486 -0.589111 -0.273926 0.574585 -0.497803 1441914486 -0.589111 -0.273926 0.574585 -0.497803 1441914486 -0.589111 -0.273926 0.574585 -0.497803 1441914486 -0.584534 -0.270264 0.578918 -0.500183 1441914486 -0.584534 -0.270264 0.578918 -0.500183 1441914486 -0.584534 -0.270264 0.578918 -0.500183 1441914486 -0.584534 -0.270264 0.578918 -0.500183 1441914486 -0.584534 -0.270264 0.578918 -0.500183 1441914486 -0.584534 -0.270264 0.578918 -0.500183 1441914486 -0.573853 -0.278381 0.576233 -0.511108 1441914486 -0.573853 -0.278381 0.576233 -0.511108 1441914486 -0.573853 -0.278381 0.576233 -0.511108 1441914486 -0.573853 -0.278381 0.576233 -0.511108 1441914486 -0.573853 -0.278381 0.576233 -0.511108 1441914486 -0.573853 -0.278381 0.576233 -0.511108 1441914486 -0.573853 -0.278381 0.576233 -0.511108 1441914486 -0.566772 -0.282349 0.572510 -0.520874 1441914486 -0.566772 -0.282349 0.572510 -0.520874 1441914486 -0.566772 -0.282349 0.572510 -0.520874 1441914486 -0.566772 -0.282349 0.572510 -0.520874 1441914486 -0.566772 -0.282349 0.572510 -0.520874 1441914486 -0.566772 -0.282349 0.572510 -0.520874 1441914486 -0.564392 -0.277039 0.573669 -0.525024 1441914486 -0.564392 -0.277039 0.573669 -0.525024 1441914486 -0.564392 -0.277039 0.573669 -0.525024 1441914486 -0.564392 -0.277039 0.573669 -0.525024 1441914486 -0.564392 -0.277039 0.573669 -0.525024 1441914486 -0.564392 -0.277039 0.573669 -0.525024 1441914486 -0.564392 -0.277039 0.573669 -0.525024 1441914486 -0.559448 -0.274841 0.574890 -0.530151 1441914486 -0.559448 -0.274841 0.574890 -0.530151 1441914486 -0.559448 -0.274841 0.574890 -0.530151 1441914486 -0.559448 -0.274841 0.574890 -0.530151 1441914486 -0.559448 -0.274841 0.574890 -0.530151 1441914486 -0.559448 -0.274841 0.574890 -0.530151 1441914486 -0.554871 -0.278381 0.572571 -0.535583 1441914486 -0.554871 -0.278381 0.572571 -0.535583 1441914486 -0.554871 -0.278381 0.572571 -0.535583 1441914486 -0.554871 -0.278381 0.572571 -0.535583 1441914486 -0.554871 -0.278381 0.572571 -0.535583 1441914486 -0.554871 -0.278381 0.572571 -0.535583 1441914486 -0.554871 -0.278381 0.572571 -0.535583 1441914486 -0.554260 -0.280334 0.571350 -0.536499 1441914486 -0.554260 -0.280334 0.571350 -0.536499 1441914486 -0.554260 -0.280334 0.571350 -0.536499 1441914486 -0.554260 -0.280334 0.571350 -0.536499 1441914486 -0.554260 -0.280334 0.571350 -0.536499 1441914486 -0.554260 -0.280334 0.571350 -0.536499 1441914486 -0.555176 -0.282166 0.571289 -0.534668 1441914486 -0.555176 -0.282166 0.571289 -0.534668 1441914486 -0.555176 -0.282166 0.571289 -0.534668 1441914486 -0.555176 -0.282166 0.571289 -0.534668 1441914486 -0.555176 -0.282166 0.571289 -0.534668 1441914486 -0.555176 -0.282166 0.571289 -0.534668 1441914487 -0.556702 -0.284119 0.571472 -0.531799 1441914487 -0.556702 -0.284119 0.571472 -0.531799 1441914487 -0.556702 -0.284119 0.571472 -0.531799 1441914487 -0.556702 -0.284119 0.571472 -0.531799 1441914487 -0.556702 -0.284119 0.571472 -0.531799 1441914487 -0.556702 -0.284119 0.571472 -0.531799 1441914487 -0.558289 -0.287170 0.571411 -0.528625 1441914487 -0.558289 -0.287170 0.571411 -0.528625 1441914487 -0.558289 -0.287170 0.571411 -0.528625 1441914487 -0.558289 -0.287170 0.571411 -0.528625 1441914487 -0.558289 -0.287170 0.571411 -0.528625 1441914487 -0.558289 -0.287170 0.571411 -0.528625 1441914487 -0.560120 -0.288696 0.571899 -0.525269 1441914487 -0.560120 -0.288696 0.571899 -0.525269 1441914487 -0.560120 -0.288696 0.571899 -0.525269 1441914487 -0.560120 -0.288696 0.571899 -0.525269 1441914487 -0.560120 -0.288696 0.571899 -0.525269 1441914487 -0.560120 -0.288696 0.571899 -0.525269 1441914487 -0.560120 -0.288696 0.571899 -0.525269 1441914487 -0.561707 -0.288086 0.572266 -0.523499 1441914487 -0.561707 -0.288086 0.572266 -0.523499 1441914487 -0.561707 -0.288086 0.572266 -0.523499 1441914487 -0.561707 -0.288086 0.572266 -0.523499 1441914487 -0.561707 -0.288086 0.572266 -0.523499 1441914487 -0.561707 -0.288086 0.572266 -0.523499 1441914487 -0.564941 -0.285400 0.571838 -0.521973 1441914487 -0.564941 -0.285400 0.571838 -0.521973 1441914487 -0.564941 -0.285400 0.571838 -0.521973 1441914487 -0.564941 -0.285400 0.571838 -0.521973 1441914487 -0.564941 -0.285400 0.571838 -0.521973 1441914487 -0.564941 -0.285400 0.571838 -0.521973 1441914487 -0.569519 -0.283508 0.572021 -0.517761 1441914487 -0.569519 -0.283508 0.572021 -0.517761 1441914487 -0.569519 -0.283508 0.572021 -0.517761 1441914487 -0.569519 -0.283508 0.572021 -0.517761 1441914487 -0.569519 -0.283508 0.572021 -0.517761 1441914487 -0.569519 -0.283508 0.572021 -0.517761 1441914487 -0.572876 -0.287964 0.570129 -0.513733 1441914487 -0.572876 -0.287964 0.570129 -0.513733 1441914487 -0.572876 -0.287964 0.570129 -0.513733 1441914487 -0.572876 -0.287964 0.570129 -0.513733 1441914487 -0.572876 -0.287964 0.570129 -0.513733 1441914487 -0.572876 -0.287964 0.570129 -0.513733 1441914487 -0.572876 -0.287964 0.570129 -0.513733 1441914487 -0.575745 -0.294495 0.566528 -0.510803 1441914487 -0.575745 -0.294495 0.566528 -0.510803 1441914487 -0.575745 -0.294495 0.566528 -0.510803 1441914487 -0.575745 -0.294495 0.566528 -0.510803 1441914487 -0.575745 -0.294495 0.566528 -0.510803 1441914487 -0.575745 -0.294495 0.566528 -0.510803 1441914487 -0.577637 -0.296082 0.565491 -0.508911 1441914487 -0.577637 -0.296082 0.565491 -0.508911 1441914487 -0.577637 -0.296082 0.565491 -0.508911 1441914487 -0.577637 -0.296082 0.565491 -0.508911 1441914487 -0.577637 -0.296082 0.565491 -0.508911 1441914487 -0.577637 -0.296082 0.565491 -0.508911 1441914487 -0.577637 -0.296082 0.565491 -0.508911 1441914487 -0.577026 -0.295288 0.565857 -0.509644 1441914487 -0.577026 -0.295288 0.565857 -0.509644 1441914487 -0.577026 -0.295288 0.565857 -0.509644 1441914487 -0.577026 -0.295288 0.565857 -0.509644 1441914487 -0.577026 -0.295288 0.565857 -0.509644 1441914487 -0.574585 -0.293396 0.566467 -0.512756 1441914487 -0.574585 -0.293396 0.566467 -0.512756 1441914487 -0.574585 -0.293396 0.566467 -0.512756 1441914487 -0.574585 -0.293396 0.566467 -0.512756 1441914487 -0.574585 -0.293396 0.566467 -0.512756 1441914487 -0.574585 -0.293396 0.566467 -0.512756 1441914487 -0.574585 -0.293396 0.566467 -0.512756 1441914487 -0.572327 -0.288696 0.567810 -0.516418 1441914487 -0.572327 -0.288696 0.567810 -0.516418 1441914487 -0.572327 -0.288696 0.567810 -0.516418 1441914487 -0.572327 -0.288696 0.567810 -0.516418 1441914487 -0.572327 -0.288696 0.567810 -0.516418 1441914487 -0.572327 -0.288696 0.567810 -0.516418 1441914487 -0.570129 -0.281189 0.569763 -0.520935 1441914487 -0.570129 -0.281189 0.569763 -0.520935 1441914487 -0.570129 -0.281189 0.569763 -0.520935 1441914487 -0.570129 -0.281189 0.569763 -0.520935 1441914487 -0.570129 -0.281189 0.569763 -0.520935 1441914487 -0.570129 -0.281189 0.569763 -0.520935 1441914487 -0.569275 -0.273804 0.570923 -0.524414 1441914487 -0.569275 -0.273804 0.570923 -0.524414 1441914487 -0.569275 -0.273804 0.570923 -0.524414 1441914487 -0.569275 -0.273804 0.570923 -0.524414 1441914487 -0.569275 -0.273804 0.570923 -0.524414 1441914487 -0.569275 -0.273804 0.570923 -0.524414 1441914487 -0.569275 -0.273804 0.570923 -0.524414 1441914487 -0.569885 -0.273132 0.571838 -0.523132 1441914487 -0.569885 -0.273132 0.571838 -0.523132 1441914487 -0.569885 -0.273132 0.571838 -0.523132 1441914487 -0.569885 -0.273132 0.571838 -0.523132 1441914487 -0.569885 -0.273132 0.571838 -0.523132 1441914487 -0.569885 -0.273132 0.571838 -0.523132 1441914487 -0.566162 -0.288696 0.569641 -0.521179 1441914487 -0.566162 -0.288696 0.569641 -0.521179 1441914487 -0.566162 -0.288696 0.569641 -0.521179 1441914487 -0.566162 -0.288696 0.569641 -0.521179 1441914487 -0.566162 -0.288696 0.569641 -0.521179 1441914487 -0.566162 -0.288696 0.569641 -0.521179 1441914487 -0.566162 -0.288696 0.569641 -0.521179 1441914487 -0.561951 -0.308044 0.561401 -0.523621 1441914487 -0.561951 -0.308044 0.561401 -0.523621 1441914487 -0.561951 -0.308044 0.561401 -0.523621 1441914487 -0.561951 -0.308044 0.561401 -0.523621 1441914487 -0.561951 -0.308044 0.561401 -0.523621 1441914487 -0.561951 -0.308044 0.561401 -0.523621 1441914487 -0.561218 -0.310791 0.558167 -0.526245 1441914487 -0.561218 -0.310791 0.558167 -0.526245 1441914487 -0.561218 -0.310791 0.558167 -0.526245 1441914487 -0.561218 -0.310791 0.558167 -0.526245 1441914487 -0.561218 -0.310791 0.558167 -0.526245 1441914487 -0.561218 -0.310791 0.558167 -0.526245 1441914487 -0.558472 -0.304932 0.560364 -0.530273 1441914488 -0.558472 -0.304932 0.560364 -0.530273 1441914488 -0.558472 -0.304932 0.560364 -0.530273 1441914488 -0.558472 -0.304932 0.560364 -0.530273 1441914488 -0.558472 -0.304932 0.560364 -0.530273 1441914488 -0.558472 -0.304932 0.560364 -0.530273 1441914488 -0.558472 -0.304932 0.560364 -0.530273 1441914488 -0.553772 -0.297729 0.562073 -0.537415 1441914488 -0.553772 -0.297729 0.562073 -0.537415 1441914488 -0.553772 -0.297729 0.562073 -0.537415 1441914488 -0.553772 -0.297729 0.562073 -0.537415 1441914488 -0.553772 -0.297729 0.562073 -0.537415 1441914488 -0.553772 -0.297729 0.562073 -0.537415 1441914488 -0.549744 -0.290039 0.564514 -0.543152 1441914488 -0.549744 -0.290039 0.564514 -0.543152 1441914488 -0.549744 -0.290039 0.564514 -0.543152 1441914488 -0.548035 -0.284729 0.567139 -0.544983 1441914488 -0.548035 -0.284729 0.567139 -0.544983 1441914488 -0.548035 -0.284729 0.567139 -0.544983 1441914488 -0.548035 -0.284729 0.567139 -0.544983 1441914488 -0.548035 -0.284729 0.567139 -0.544983 1441914488 -0.548035 -0.284729 0.567139 -0.544983 1441914488 -0.547974 -0.284485 0.567749 -0.544556 1441914488 -0.547974 -0.284485 0.567749 -0.544556 1441914488 -0.547974 -0.284485 0.567749 -0.544556 1441914488 -0.547974 -0.284485 0.567749 -0.544556 1441914488 -0.547974 -0.284485 0.567749 -0.544556 1441914488 -0.547974 -0.284485 0.567749 -0.544556 1441914488 -0.547974 -0.284485 0.567749 -0.544556 1441914488 -0.549683 -0.291260 0.562805 -0.544312 1441914488 -0.549683 -0.291260 0.562805 -0.544312 1441914488 -0.549683 -0.291260 0.562805 -0.544312 1441914488 -0.549683 -0.291260 0.562805 -0.544312 1441914488 -0.549683 -0.291260 0.562805 -0.544312 1441914488 -0.549683 -0.291260 0.562805 -0.544312 1441914488 -0.555481 -0.292053 0.558838 -0.542114 1441914488 -0.555481 -0.292053 0.558838 -0.542114 1441914488 -0.555481 -0.292053 0.558838 -0.542114 1441914488 -0.555481 -0.292053 0.558838 -0.542114 1441914488 -0.555481 -0.292053 0.558838 -0.542114 1441914488 -0.555481 -0.292053 0.558838 -0.542114 1441914488 -0.561462 -0.286377 0.558289 -0.539490 1441914488 -0.561462 -0.286377 0.558289 -0.539490 1441914488 -0.561462 -0.286377 0.558289 -0.539490 1441914488 -0.561462 -0.286377 0.558289 -0.539490 1441914488 -0.561462 -0.286377 0.558289 -0.539490 1441914488 -0.561462 -0.286377 0.558289 -0.539490 1441914488 -0.561462 -0.286377 0.558289 -0.539490 1441914488 -0.565491 -0.278748 0.559326 -0.538269 1441914488 -0.565491 -0.278748 0.559326 -0.538269 1441914488 -0.565491 -0.278748 0.559326 -0.538269 1441914488 -0.565491 -0.278748 0.559326 -0.538269 1441914488 -0.565491 -0.278748 0.559326 -0.538269 1441914488 -0.565491 -0.278748 0.559326 -0.538269 1441914488 -0.569153 -0.272644 0.559875 -0.536987 1441914488 -0.569153 -0.272644 0.559875 -0.536987 1441914488 -0.569153 -0.272644 0.559875 -0.536987 1441914488 -0.569153 -0.272644 0.559875 -0.536987 1441914488 -0.569153 -0.272644 0.559875 -0.536987 1441914488 -0.569153 -0.272644 0.559875 -0.536987 1441914488 -0.573608 -0.268799 0.561768 -0.532166 1441914488 -0.573608 -0.268799 0.561768 -0.532166 1441914488 -0.573608 -0.268799 0.561768 -0.532166 1441914488 -0.573608 -0.268799 0.561768 -0.532166 1441914488 -0.573608 -0.268799 0.561768 -0.532166 1441914488 -0.573608 -0.268799 0.561768 -0.532166 1441914488 -0.576355 -0.272888 0.562927 -0.525879 1441914488 -0.576355 -0.272888 0.562927 -0.525879 1441914488 -0.576355 -0.272888 0.562927 -0.525879 1441914488 -0.576355 -0.272888 0.562927 -0.525879 1441914488 -0.576355 -0.272888 0.562927 -0.525879 1441914488 -0.576355 -0.272888 0.562927 -0.525879 1441914488 -0.577576 -0.282166 0.562012 -0.520569 1441914488 -0.577576 -0.282166 0.562012 -0.520569 1441914488 -0.577576 -0.282166 0.562012 -0.520569 1441914488 -0.577576 -0.282166 0.562012 -0.520569 1441914488 -0.577576 -0.282166 0.562012 -0.520569 1441914488 -0.577576 -0.282166 0.562012 -0.520569 1441914488 -0.577576 -0.290161 0.561401 -0.516846 1441914488 -0.577576 -0.290161 0.561401 -0.516846 1441914488 -0.577576 -0.290161 0.561401 -0.516846 1441914488 -0.577576 -0.290161 0.561401 -0.516846 1441914488 -0.577576 -0.290161 0.561401 -0.516846 1441914488 -0.577576 -0.290161 0.561401 -0.516846 1441914488 -0.577576 -0.290161 0.561401 -0.516846 1441914488 -0.574829 -0.294495 0.563171 -0.515503 1441914488 -0.574829 -0.294495 0.563171 -0.515503 1441914488 -0.574829 -0.294495 0.563171 -0.515503 1441914488 -0.574829 -0.294495 0.563171 -0.515503 1441914488 -0.574829 -0.294495 0.563171 -0.515503 1441914488 -0.574829 -0.294495 0.563171 -0.515503 1441914488 -0.570496 -0.295898 0.564148 -0.518433 1441914488 -0.570496 -0.295898 0.564148 -0.518433 1441914488 -0.570496 -0.295898 0.564148 -0.518433 1441914488 -0.570496 -0.295898 0.564148 -0.518433 1441914488 -0.570496 -0.295898 0.564148 -0.518433 1441914488 -0.570496 -0.295898 0.564148 -0.518433 1441914488 -0.570496 -0.295898 0.564148 -0.518433 1441914488 -0.566650 -0.293152 0.565369 -0.522827 1441914488 -0.566650 -0.293152 0.565369 -0.522827 1441914488 -0.566650 -0.293152 0.565369 -0.522827 1441914488 -0.566650 -0.293152 0.565369 -0.522827 1441914488 -0.566650 -0.293152 0.565369 -0.522827 1441914488 -0.566650 -0.293152 0.565369 -0.522827 1441914488 -0.562439 -0.293396 0.565247 -0.527344 1441914488 -0.562439 -0.293396 0.565247 -0.527344 1441914488 -0.562439 -0.293396 0.565247 -0.527344 1441914488 -0.562439 -0.293396 0.565247 -0.527344 1441914488 -0.562439 -0.293396 0.565247 -0.527344 1441914488 -0.562439 -0.293396 0.565247 -0.527344 1441914488 -0.559998 -0.297913 0.560059 -0.533020 1441914489 -0.559998 -0.297913 0.560059 -0.533020 1441914489 -0.559998 -0.297913 0.560059 -0.533020 1441914489 -0.559998 -0.297913 0.560059 -0.533020 1441914489 -0.559998 -0.297913 0.560059 -0.533020 1441914489 -0.559998 -0.297913 0.560059 -0.533020 1441914489 -0.562988 -0.295715 0.555237 -0.536011 1441914489 -0.562988 -0.295715 0.555237 -0.536011 1441914489 -0.562988 -0.295715 0.555237 -0.536011 1441914489 -0.562988 -0.295715 0.555237 -0.536011 1441914489 -0.562988 -0.295715 0.555237 -0.536011 1441914489 -0.562988 -0.295715 0.555237 -0.536011 1441914489 -0.562988 -0.295715 0.555237 -0.536011 1441914489 -0.569153 -0.288696 0.556274 -0.532227 1441914489 -0.569153 -0.288696 0.556274 -0.532227 1441914489 -0.569153 -0.288696 0.556274 -0.532227 1441914489 -0.569153 -0.288696 0.556274 -0.532227 1441914489 -0.569153 -0.288696 0.556274 -0.532227 1441914489 -0.569153 -0.288696 0.556274 -0.532227 1441914489 -0.571045 -0.293396 0.556335 -0.527649 1441914489 -0.571045 -0.293396 0.556335 -0.527649 1441914489 -0.571045 -0.293396 0.556335 -0.527649 1441914489 -0.571045 -0.293396 0.556335 -0.527649 1441914489 -0.571045 -0.293396 0.556335 -0.527649 1441914489 -0.571045 -0.293396 0.556335 -0.527649 1441914489 -0.571045 -0.293396 0.556335 -0.527649 1441914489 -0.568787 -0.304504 0.551331 -0.528992 1441914489 -0.568787 -0.304504 0.551331 -0.528992 1441914489 -0.568787 -0.304504 0.551331 -0.528992 1441914489 -0.568787 -0.304504 0.551331 -0.528992 1441914489 -0.568787 -0.304504 0.551331 -0.528992 1441914489 -0.568787 -0.304504 0.551331 -0.528992 1441914489 -0.565918 -0.306213 0.549072 -0.533386 1441914489 -0.565918 -0.306213 0.549072 -0.533386 1441914489 -0.565918 -0.306213 0.549072 -0.533386 1441914489 -0.565918 -0.306213 0.549072 -0.533386 1441914489 -0.565918 -0.306213 0.549072 -0.533386 1441914489 -0.565918 -0.306213 0.549072 -0.533386 1441914489 -0.565918 -0.306213 0.549072 -0.533386 1441914489 -0.561890 -0.300110 0.552124 -0.537903 1441914489 -0.561890 -0.300110 0.552124 -0.537903 1441914489 -0.561890 -0.300110 0.552124 -0.537903 1441914489 -0.561890 -0.300110 0.552124 -0.537903 1441914489 -0.561890 -0.300110 0.552124 -0.537903 1441914489 -0.561890 -0.300110 0.552124 -0.537903 1441914489 -0.555237 -0.296631 0.553894 -0.544983 1441914489 -0.555237 -0.296631 0.553894 -0.544983 1441914489 -0.555237 -0.296631 0.553894 -0.544983 1441914489 -0.555237 -0.296631 0.553894 -0.544983 1441914489 -0.555237 -0.296631 0.553894 -0.544983 1441914489 -0.555237 -0.296631 0.553894 -0.544983 1441914489 -0.549255 -0.294739 0.554199 -0.551758 1441914489 -0.549255 -0.294739 0.554199 -0.551758 1441914489 -0.549255 -0.294739 0.554199 -0.551758 1441914489 -0.549255 -0.294739 0.554199 -0.551758 1441914489 -0.549255 -0.294739 0.554199 -0.551758 1441914489 -0.549255 -0.294739 0.554199 -0.551758 1441914489 -0.545654 -0.293152 0.554810 -0.555542 1441914489 -0.545654 -0.293152 0.554810 -0.555542 1441914489 -0.545654 -0.293152 0.554810 -0.555542 1441914489 -0.545654 -0.293152 0.554810 -0.555542 1441914489 -0.545654 -0.293152 0.554810 -0.555542 1441914489 -0.545654 -0.293152 0.554810 -0.555542 1441914489 -0.543762 -0.292175 0.556396 -0.556274 1441914489 -0.543762 -0.292175 0.556396 -0.556274 1441914489 -0.543762 -0.292175 0.556396 -0.556274 1441914489 -0.543762 -0.292175 0.556396 -0.556274 1441914489 
0.216675 0.135132 0.635376 -0.728760 1441914491 0.216675 0.135132 0.635376 -0.728760 1441914491 0.348145 0.099976 0.575806 -0.732971 1441914491 0.348145 0.099976 0.575806 -0.732971 1441914491 0.348145 0.099976 0.575806 -0.732971 1441914491 0.348145 0.099976 0.575806 -0.732971 1441914491 0.348145 0.099976 0.575806 -0.732971 1441914491 0.348145 0.099976 0.575806 -0.732971 1441914491 0.453552 0.077271 0.499817 -0.733826 1441914491 0.453552 0.077271 0.499817 -0.733826 1441914491 0.453552 0.077271 0.499817 -0.733826 1441914491 0.453552 0.077271 0.499817 -0.733826 1441914491 0.453552 0.077271 0.499817 -0.733826 1441914491 0.453552 0.077271 0.499817 -0.733826 1441914491 0.525452 0.051880 0.452820 -0.718445 1441914491 0.525452 0.051880 0.452820 -0.718445 1441914491 0.525452 0.051880 0.452820 -0.718445 1441914491 0.525452 0.051880 0.452820 -0.718445 1441914491 0.525452 0.051880 0.452820 -0.718445 1441914491 0.525452 0.051880 0.452820 -0.718445 1441914492 0.562500 0.028687 0.415222 -0.714355 1441914492 0.562500 0.028687 0.415222 -0.714355 1441914492 0.562500 0.028687 0.415222 -0.714355 1441914492 0.562500 0.028687 0.415222 -0.714355 1441914492 0.562500 0.028687 0.415222 -0.714355 1441914492 0.562500 0.028687 0.415222 -0.714355 1441914492 0.550781 0.030212 0.416626 -0.722595 1441914492 0.550781 0.030212 0.416626 -0.722595 1441914492 0.550781 0.030212 0.416626 -0.722595 1441914492 0.550781 0.030212 0.416626 -0.722595 1441914492 0.550781 0.030212 0.416626 -0.722595 1441914492 0.550781 0.030212 0.416626 -0.722595 1441914492 0.521179 0.035034 0.442200 -0.729126 1441914492 0.521179 0.035034 0.442200 -0.729126 1441914492 0.521179 0.035034 0.442200 -0.729126 1441914492 0.521179 0.035034 0.442200 -0.729126 1441914492 0.521179 0.035034 0.442200 -0.729126 1441914492 0.521179 0.035034 0.442200 -0.729126 1441914492 0.472839 0.049194 0.461121 -0.749268 1441914492 0.472839 0.049194 0.461121 -0.749268 1441914492 0.472839 0.049194 0.461121 -0.749268 1441914492 0.472839 0.049194 0.461121 -0.749268 1441914492 0.472839 0.049194 0.461121 -0.749268 1441914492 0.472839 0.049194 0.461121 -0.749268 1441914492 0.472839 0.049194 0.461121 -0.749268 1441914492 0.377441 0.070007 0.516785 -0.765198 1441914492 0.377441 0.070007 0.516785 -0.765198 1441914492 0.377441 0.070007 0.516785 -0.765198 1441914492 0.377441 0.070007 0.516785 -0.765198 1441914492 0.377441 0.070007 0.516785 -0.765198 1441914492 0.377441 0.070007 0.516785 -0.765198 1441914492 0.229980 0.091431 0.581604 -0.774902 1441914492 0.229980 0.091431 0.581604 -0.774902 1441914492 0.229980 0.091431 0.581604 -0.774902 1441914492 0.229980 0.091431 0.581604 -0.774902 1441914492 0.229980 0.091431 0.581604 -0.774902 1441914492 0.229980 0.091431 0.581604 -0.774902 1441914492 0.029053 0.115906 0.661682 -0.740234 1441914492 0.029053 0.115906 0.661682 -0.740234 1441914492 0.029053 0.115906 0.661682 -0.740234 1441914492 0.029053 0.115906 0.661682 -0.740234 1441914492 0.029053 0.115906 0.661682 -0.740234 1441914492 -0.221802 0.169189 0.709229 -0.647400 1441914492 -0.221802 0.169189 0.709229 -0.647400 1441914492 -0.221802 0.169189 0.709229 -0.647400 1441914492 -0.221802 0.169189 0.709229 -0.647400 1441914492 -0.221802 0.169189 0.709229 -0.647400 1441914492 -0.443481 0.205505 0.696106 -0.525940 1441914492 -0.443481 0.205505 0.696106 -0.525940 1441914492 -0.443481 0.205505 0.696106 -0.525940 1441914492 -0.443481 0.205505 0.696106 -0.525940 1441914492 -0.443481 0.205505 0.696106 -0.525940 1441914492 -0.443481 0.205505 0.696106 -0.525940 1441914492 -0.443481 0.205505 0.696106 -0.525940 1441914492 -0.614868 0.220032 0.663208 -0.365601 1441914492 -0.614868 0.220032 0.663208 -0.365601 1441914492 -0.614868 0.220032 0.663208 -0.365601 1441914492 -0.614868 0.220032 0.663208 -0.365601 1441914492 -0.614868 0.220032 0.663208 -0.365601 1441914492 -0.614868 0.220032 0.663208 -0.365601 1441914492 -0.614868 0.220032 0.663208 -0.365601 1441914492 -0.735840 0.221313 0.608765 -0.197388 1441914492 -0.735840 0.221313 0.608765 -0.197388 1441914492 -0.735840 0.221313 0.608765 -0.197388 1441914492 -0.735840 0.221313 0.608765 -0.197388 1441914492 -0.735840 0.221313 0.608765 -0.197388 1441914492 -0.735840 0.221313 0.608765 -0.197388 1441914492 -0.795410 0.230347 0.555115 -0.078491 1441914492 -0.795410 0.230347 0.555115 -0.078491 1441914492 -0.795410 0.230347 0.555115 -0.078491 1441914492 -0.795410 0.230347 0.555115 -0.078491 1441914492 -0.790771 0.272888 0.546631 -0.037598 1441914492 -0.790771 0.272888 0.546631 -0.037598 1441914492 -0.790771 0.272888 0.546631 -0.037598 1441914492 -0.790771 0.272888 0.546631 -0.037598 1441914492 -0.790771 0.272888 0.546631 -0.037598 1441914492 -0.790771 0.272888 0.546631 -0.037598 1441914492 -0.784546 0.268799 0.557068 -0.043884 1441914492 -0.784546 0.268799 0.557068 -0.043884 1441914492 -0.784546 0.268799 0.557068 -0.043884 1441914492 -0.784546 0.268799 0.557068 -0.043884 1441914492 -0.784546 0.268799 0.557068 -0.043884 1441914492 -0.784546 0.268799 0.557068 -0.043884 1441914492 -0.784546 0.281189 0.550842 -0.044434 1441914492 -0.784546 0.281189 0.550842 -0.044434 1441914492 -0.784546 0.281189 0.550842 -0.044434 1441914492 -0.784546 0.281189 0.550842 -0.044434 1441914492 -0.784546 0.281189 0.550842 -0.044434 1441914492 -0.784546 0.281189 0.550842 -0.044434 1441914492 -0.784546 0.281189 0.550842 -0.044434 1441914492 -0.757141 0.303711 0.571228 -0.090637 1441914492 -0.757141 0.303711 0.571228 -0.090637 1441914492 -0.757141 0.303711 0.571228 -0.090637 1441914492 -0.757141 0.303711 0.571228 -0.090637 1441914492 -0.757141 0.303711 0.571228 -0.090637 1441914492 -0.757141 0.303711 0.571228 -0.090637 1441914492 -0.690552 0.332458 0.616699 -0.179810 1441914492 -0.690552 0.332458 0.616699 -0.179810 1441914492 -0.690552 0.332458 0.616699 -0.179810 1441914492 -0.690552 0.332458 0.616699 -0.179810 1441914492 -0.690552 0.332458 0.616699 -0.179810 1441914492 -0.690552 0.332458 0.616699 -0.179810 1441914492 -0.580017 0.368225 0.670349 -0.280334 1441914492 -0.580017 0.368225 0.670349 -0.280334 1441914492 -0.580017 0.368225 0.670349 -0.280334 1441914492 -0.580017 0.368225 0.670349 -0.280334 1441914492 -0.580017 0.368225 0.670349 -0.280334 1441914492 -0.580017 0.368225 0.670349 -0.280334 1441914492 -0.431885 0.365295 0.718933 -0.403931 1441914493 -0.431885 0.365295 0.718933 -0.403931 1441914493 -0.431885 0.365295 0.718933 -0.403931 1441914493 -0.431885 0.365295 0.718933 -0.403931 1441914493 -0.431885 0.365295 0.718933 -0.403931 1441914493 -0.431885 0.365295 0.718933 -0.403931 1441914493 -0.431885 0.365295 0.718933 -0.403931 1441914493 -0.253052 0.326538 0.744324 -0.524719 1441914493 -0.253052 0.326538 0.744324 -0.524719 1441914493 -0.253052 0.326538 0.744324 -0.524719 1441914493 -0.253052 0.326538 0.744324 -0.524719 1441914493 -0.253052 0.326538 0.744324 -0.524719 1441914493 -0.253052 0.326538 0.744324 -0.524719 1441914493 -0.062561 0.266296 0.724365 -0.632751 1441914493 -0.062561 0.266296 0.724365 -0.632751 1441914493 -0.062561 0.266296 0.724365 -0.632751 1441914493 -0.062561 0.266296 0.724365 -0.632751 1441914493 -0.062561 0.266296 0.724365 -0.632751 1441914493 0.145081 0.189758 0.687744 -0.685547 1441914493 0.145081 0.189758 0.687744 -0.685547 1441914493 0.145081 0.189758 0.687744 -0.685547 1441914493 0.145081 0.189758 0.687744 -0.685547 1441914493 0.145081 0.189758 0.687744 -0.685547 1441914493 0.145081 0.189758 0.687744 -0.685547 1441914493 0.319031 0.117615 0.613953 -0.712341 1441914493 0.319031 0.117615 0.613953 -0.712341 1441914493 0.319031 0.117615 0.613953 -0.712341 1441914493 0.319031 0.117615 0.613953 -0.712341 1441914493 0.319031 0.117615 0.613953 -0.712341 1441914493 0.319031 0.117615 0.613953 -0.712341 1441914493 0.454956 0.053467 0.533264 -0.711182 1441914493 0.454956 0.053467 0.533264 -0.711182 1441914493 0.454956 0.053467 0.533264 -0.711182 1441914493 0.454956 0.053467 0.533264 -0.711182 1441914493 0.454956 0.053467 0.533264 -0.711182 1441914493 0.454956 0.053467 0.533264 -0.711182 1441914493 0.454956 0.053467 0.533264 -0.711182 1441914493 0.534729 0.000488 0.482239 -0.693848 1441914493 0.534729 0.000488 0.482239 -0.693848 1441914493 0.534729 0.000488 0.482239 -0.693848 1441914493 0.534729 0.000488 0.482239 -0.693848 1441914493 0.534729 0.000488 0.482239 -0.693848 1441914493 0.534729 0.000488 0.482239 -0.693848 1441914493 0.544800 -0.005066 0.446594 -0.709717 1441914493 0.544800 -0.005066 0.446594 -0.709717 1441914493 0.544800 -0.005066 0.446594 -0.709717 1441914493 0.544800 -0.005066 0.446594 -0.709717 1441914493 0.544800 -0.005066 0.446594 -0.709717 1441914493 0.544800 -0.005066 0.446594 -0.709717 1441914493 0.513855 0.021484 0.457031 -0.725708 1441914493 0.513855 0.021484 0.457031 -0.725708 1441914493 0.513855 0.021484 0.457031 -0.725708 1441914493 0.513855 0.021484 0.457031 -0.725708 1441914493 0.513855 0.021484 0.457031 -0.725708 1441914493 0.513855 0.021484 0.457031 -0.725708 1441914493 0.454285 0.049194 0.461182 -0.760620 1441914493 0.454285 0.049194 0.461182 -0.760620 1441914493 0.454285 0.049194 0.461182 -0.760620 1441914493 0.454285 0.049194 0.461182 -0.760620 1441914493 0.454285 0.049194 0.461182 -0.760620 1441914493 0.454285 0.049194 0.461182 -0.760620 1441914493 0.454285 0.049194 0.461182 -0.760620 1441914493 0.350525 0.079590 0.496765 -0.789917 1441914493 0.350525 0.079590 0.496765 -0.789917 1441914493 0.350525 0.079590 0.496765 -0.789917 1441914493 0.350525 0.079590 0.496765 -0.789917 1441914493 0.350525 0.079590 0.496765 -0.789917 1441914493 0.350525 0.079590 0.496765 -0.789917 1441914493 0.197998 0.111633 0.559265 -0.797241 1441914493 0.197998 0.111633 0.559265 -0.797241 1441914493 0.197998 0.111633 0.559265 -0.797241 1441914493 0.197998 0.111633 0.559265 -0.797241 1441914493 0.197998 0.111633 0.559265 -0.797241 1441914493 0.197998 0.111633 0.559265 -0.797241 1441914493 0.002441 0.147156 0.620178 -0.770508 1441914493 0.002441 0.147156 0.620178 -0.770508 1441914493 0.002441 0.147156 0.620178 -0.770508 1441914493 0.002441 0.147156 0.620178 -0.770508 1441914493 0.002441 0.147156 0.620178 -0.770508 1441914493 0.002441 0.147156 0.620178 -0.770508 1441914493 -0.218018 0.186523 0.660522 -0.693848 1441914493 -0.218018 0.186523 0.660522 -0.693848 1441914493 -0.218018 0.186523 0.660522 -0.693848 1441914493 -0.218018 0.186523 0.660522 -0.693848 1441914493 -0.218018 0.186523 0.660522 -0.693848 1441914493 -0.218018 0.186523 0.660522 -0.693848 1441914493 -0.420105 0.229858 0.656921 -0.582336 1441914493 -0.420105 0.229858 0.656921 -0.582336 1441914493 -0.420105 0.229858 0.656921 -0.582336 1441914493 -0.420105 0.229858 0.656921 -0.582336 1441914493 -0.420105 0.229858 0.656921 -0.582336 1441914493 -0.420105 0.229858 0.656921 -0.582336 1441914493 -0.615723 0.220398 0.617737 -0.436768 1441914493 -0.615723 0.220398 0.617737 -0.436768 1441914493 -0.615723 0.220398 0.617737 -0.436768 1441914493 -0.615723 0.220398 0.617737 -0.436768 1441914493 -0.615723 0.220398 0.617737 -0.436768 1441914493 -0.615723 0.220398 0.617737 -0.436768 1441914493 -0.750610 0.211243 0.575073 -0.247620 1441914493 -0.750610 0.211243 0.575073 -0.247620 1441914493 -0.750610 0.211243 0.575073 -0.247620 1441914493 -0.750610 0.211243 0.575073 -0.247620 1441914493 -0.750610 0.211243 0.575073 -0.247620 1441914493 -0.750610 0.211243 0.575073 -0.247620 1441914493 -0.802246 0.213501 0.545959 -0.113098 1441914493 -0.802246 0.213501 0.545959 -0.113098 1441914493 -0.802246 0.213501 0.545959 -0.113098 1441914493 -0.802246 0.213501 0.545959 -0.113098 1441914493 -0.802246 0.213501 0.545959 -0.113098 1441914493 -0.802246 0.213501 0.545959 -0.113098 1441914493 -0.802612 0.224182 0.546509 -0.083374 1441914494 -0.802612 0.224182 0.546509 -0.083374 1441914494 -0.802612 0.224182 0.546509 -0.083374 1441914494 -0.802612 0.224182 0.546509 -0.083374 1441914494 -0.802612 0.224182 0.546509 -0.083374 1441914494 -0.802612 0.224182 0.546509 -0.083374 1441914494 -0.798645 0.215881 0.556458 -0.077332 1441914494 -0.798645 0.215881 0.556458 -0.077332 1441914494 -0.798645 0.215881 0.556458 -0.077332 1441914494 -0.798645 0.215881 0.556458 -0.077332 1441914494 -0.798645 0.215881 0.556458 -0.077332 1441914494 -0.798645 0.215881 0.556458 -0.077332 1441914494 -0.796692 0.236755 0.552673 -0.061768 1441914494 -0.796692 0.236755 0.552673 -0.061768 1441914494 -0.796692 0.236755 0.552673 -0.061768 1441914494 -0.796692 0.236755 0.552673 -0.061768 1441914494 -0.796692 0.236755 0.552673 -0.061768 1441914494 -0.796692 0.236755 0.552673 -0.061768 1441914494 -0.796692 0.236755 0.552673 -0.061768 1441914494 -0.764038 0.285400 0.571167 -0.092590 1441914494 -0.764038 0.285400 0.571167 -0.092590 1441914494 -0.764038 0.285400 0.571167 -0.092590 1441914494 -0.764038 0.285400 0.571167 -0.092590 1441914494 -0.764038 0.285400 0.571167 -0.092590 1441914494 -0.764038 0.285400 0.571167 -0.092590 1441914494 -0.697998 0.326355 0.614807 -0.168213 1441914494 -0.697998 0.326355 0.614807 -0.168213 1441914494 -0.697998 0.326355 0.614807 -0.168213 1441914494 -0.697998 0.326355 0.614807 -0.168213 1441914494 -0.697998 0.326355 0.614807 -0.168213 1441914494 -0.697998 0.326355 0.614807 -0.168213 1441914494 -0.609619 0.346130 0.660339 -0.269287 1441914494 -0.609619 0.346130 0.660339 -0.269287 1441914494 -0.609619 0.346130 0.660339 -0.269287 1441914494 -0.609619 0.346130 0.660339 -0.269287 1441914494 -0.609619 0.346130 0.660339 -0.269287 1441914494 -0.609619 0.346130 0.660339 -0.269287 1441914494 -0.493591 0.329224 0.705017 -0.388489 1441914494 -0.493591 0.329224 0.705017 -0.388489 1441914494 -0.493591 0.329224 0.705017 -0.388489 1441914494 -0.493591 0.329224 0.705017 -0.388489 1441914494 -0.493591 0.329224 0.705017 -0.388489 1441914494 -0.493591 0.329224 0.705017 -0.388489 1441914494 -0.342224 0.299500 0.730469 -0.509583 1441914494 -0.342224 0.299500 0.730469 -0.509583 1441914494 -0.342224 0.299500 0.730469 -0.509583 1441914494 -0.342224 0.299500 0.730469 -0.509583 1441914494 -0.342224 0.299500 0.730469 -0.509583 1441914494 -0.342224 0.299500 0.730469 -0.509583 1441914494 -0.153625 0.254272 0.740540 -0.602783 1441914494 -0.153625 0.254272 0.740540 -0.602783 1441914494 -0.153625 0.254272 0.740540 -0.602783 1441914494 -0.153625 0.254272 0.740540 -0.602783 1441914494 -0.153625 0.254272 0.740540 -0.602783 1441914494 -0.153625 0.254272 0.740540 -0.602783 1441914494 0.060120 0.193237 0.744141 -0.636597 1441914494 0.060120 0.193237 0.744141 -0.636597 1441914494 0.060120 0.193237 0.744141 -0.636597 1441914494 0.060120 0.193237 0.744141 -0.636597 1441914494 0.060120 0.193237 0.744141 -0.636597 1441914494 0.060120 0.193237 0.744141 -0.636597 1441914494 0.060120 0.193237 0.744141 -0.636597 1441914494 0.273499 0.098511 0.707703 -0.643921 1441914494 0.273499 0.098511 0.707703 -0.643921 1441914494 0.273499 0.098511 0.707703 -0.643921 1441914494 0.273499 0.098511 0.707703 -0.643921 1441914494 0.273499 0.098511 0.707703 -0.643921 1441914494 0.273499 0.098511 0.707703 -0.643921 1441914494 0.424744 0.040283 0.568237 -0.703613 1441914494 0.424744 0.040283 0.568237 -0.703613 1441914494 0.424744 0.040283 0.568237 -0.703613 1441914494 0.424744 0.040283 0.568237 -0.703613 1441914494 0.424744 0.040283 0.568237 -0.703613 1441914494 0.424744 0.040283 0.568237 -0.703613 1441914494 0.424744 0.040283 0.568237 -0.703613 1441914494 0.504211 0.008667 0.483948 -0.715210 1441914494 0.504211 0.008667 0.483948 -0.715210 1441914494 0.504211 0.008667 0.483948 -0.715210 1441914494 0.504211 0.008667 0.483948 -0.715210 1441914494 0.504211 0.008667 0.483948 -0.715210 1441914494 0.504211 0.008667 0.483948 -0.715210 1441914494 0.504211 0.008667 0.483948 -0.715210 1441914494 0.514587 -0.011414 0.461060 -0.722839 1441914494 0.514587 -0.011414 0.461060 -0.722839 1441914494 0.514587 -0.011414 0.461060 -0.722839 1441914494 0.484314 -0.012329 0.519958 -0.703491 1441914494 0.484314 -0.012329 0.519958 -0.703491 1441914494 0.484314 -0.012329 0.519958 -0.703491 1441914494 0.484314 -0.012329 0.519958 -0.703491 1441914494 0.484314 -0.012329 0.519958 -0.703491 1441914494 0.484314 -0.012329 0.519958 -0.703491 1441914494 0.439148 -0.009460 0.529663 -0.725647 1441914494 0.439148 -0.009460 0.529663 -0.725647 1441914494 0.439148 -0.009460 0.529663 -0.725647 1441914494 0.439148 -0.009460 0.529663 -0.725647 1441914494 0.439148 -0.009460 0.529663 -0.725647 1441914494 0.439148 -0.009460 0.529663 -0.725647 1441914494 0.439148 -0.009460 0.529663 -0.725647 1441914494 0.359375 0.003479 0.552673 -0.751953 1441914494 0.359375 0.003479 0.552673 -0.751953 1441914494 0.359375 0.003479 0.552673 -0.751953 1441914494 0.359375 0.003479 0.552673 -0.751953 1441914494 0.359375 0.003479 0.552673 -0.751953 1441914494 0.359375 0.003479 0.552673 -0.751953 1441914494 0.242859 0.029968 0.590393 -0.769104 1441914494 0.242859 0.029968 0.590393 -0.769104 1441914494 0.242859 0.029968 0.590393 -0.769104 1441914494 0.242859 0.029968 0.590393 -0.769104 1441914494 0.242859 0.029968 0.590393 -0.769104 1441914494 0.242859 0.029968 0.590393 -0.769104 1441914494 0.088989 0.068481 0.642456 -0.757996 1441914495 0.088989 0.068481 0.642456 -0.757996 1441914495 0.088989 0.068481 0.642456 -0.757996 1441914495 0.088989 0.068481 0.642456 -0.757996 1441914495 -0.094604 0.135681 0.677429 -0.716797 1441914495 -0.094604 0.135681 0.677429 -0.716797 1441914495 -0.094604 0.135681 0.677429 -0.716797 1441914495 -0.094604 0.135681 0.677429 -0.716797 1441914495 -0.094604 0.135681 0.677429 -0.716797 1441914495 -0.094604 0.135681 0.677429 -0.716797 1441914495 -0.278259 0.197876 0.680115 -0.648743 1441914495 -0.278259 0.197876 0.680115 -0.648743 1441914495 -0.278259 0.197876 0.680115 -0.648743 1441914495 -0.278259 0.197876 0.680115 -0.648743 1441914495 -0.278259 0.197876 0.680115 -0.648743 1441914495 -0.278259 0.197876 0.680115 -0.648743 1441914495 -0.443481 0.246521 0.674927 -0.535767 1441914495 -0.443481 0.246521 0.674927 -0.535767 1441914495 -0.443481 0.246521 0.674927 -0.535767 1441914495 -0.443481 0.246521 0.674927 -0.535767 1441914495 -0.443481 0.246521 0.674927 -0.535767 1441914495 -0.443481 0.246521 0.674927 -0.535767 1441914495 -0.580994 0.263611 0.648621 -0.414978 1441914495 -0.580994 0.263611 0.648621 -0.414978 1441914495 -0.580994 0.263611 0.648621 -0.414978 1441914495 -0.580994 0.263611 0.648621 -0.414978 1441914495 -0.580994 0.263611 0.648621 -0.414978 1441914495 -0.580994 0.263611 0.648621 -0.414978 1441914495 -0.685730 0.252258 0.619446 -0.287109 1441914495 -0.685730 0.252258 0.619446 -0.287109 1441914495 -0.685730 0.252258 0.619446 -0.287109 1441914495 -0.685730 0.252258 0.619446 -0.287109 1441914495 -0.685730 0.252258 0.619446 -0.287109 1441914495 -0.685730 0.252258 0.619446 -0.287109 1441914495 -0.761353 0.213501 0.585876 -0.177551 1441914495 -0.761353 0.213501 0.585876 -0.177551 1441914495 -0.799500 0.186035 0.560913 -0.107666 1441914495 -0.799500 0.186035 0.560913 -0.107666 1441914495 -0.799500 0.186035 0.560913 -0.107666 1441914495 -0.799500 0.186035 0.560913 -0.107666 1441914495 -0.799500 0.186035 0.560913 -0.107666 1441914495 -0.799500 0.186035 0.560913 -0.107666 1441914495 -0.795227 0.213745 0.561523 -0.081482 1441914495 -0.795227 0.213745 0.561523 -0.081482 1441914495 -0.795227 0.213745 0.561523 -0.081482 1441914495 -0.795227 0.213745 0.561523 -0.081482 1441914495 -0.795227 0.213745 0.561523 -0.081482 1441914495 -0.777588 0.222778 0.578674 -0.104309 1441914495 -0.777588 0.222778 0.578674 -0.104309 1441914495 -0.777588 0.222778 0.578674 -0.104309 1441914495 -0.777588 0.222778 0.578674 -0.104309 1441914495 -0.777588 0.222778 0.578674 -0.104309 1441914495 -0.777588 0.222778 0.578674 -0.104309 1441914495 -0.777588 0.222778 0.578674 -0.104309 1441914495 -0.759033 0.237122 0.590027 -0.139648 1441914495 -0.759033 0.237122 0.590027 -0.139648 1441914495 -0.759033 0.237122 0.590027 -0.139648 1441914495 -0.759033 0.237122 0.590027 -0.139648 1441914495 -0.759033 0.237122 0.590027 -0.139648 1441914495 -0.759033 0.237122 0.590027 -0.139648 1441914495 -0.712158 0.264221 0.612732 -0.218201 1441914495 -0.712158 0.264221 0.612732 -0.218201 1441914495 -0.712158 0.264221 0.612732 -0.218201 1441914495 -0.712158 0.264221 0.612732 -0.218201 1441914495 -0.712158 0.264221 0.612732 -0.218201 1441914495 -0.712158 0.264221 0.612732 -0.218201 1441914495 -0.611328 0.306519 0.658142 -0.314941 1441914495 -0.611328 0.306519 0.658142 -0.314941 1441914495 -0.611328 0.306519 0.658142 -0.314941 1441914495 -0.611328 0.306519 0.658142 -0.314941 1441914495 -0.611328 0.306519 0.658142 -0.314941 1441914495 -0.611328 0.306519 0.658142 -0.314941 1441914495 -0.611328 0.306519 0.658142 -0.314941 1441914495 -0.475220 0.330444 0.699829 -0.418579 1441914495 -0.475220 0.330444 0.699829 -0.418579 1441914495 -0.475220 0.330444 0.699829 -0.418579 1441914495 -0.475220 0.330444 0.699829 -0.418579 1441914495 -0.314270 0.325867 0.720154 -0.525757 1441914495 -0.314270 0.325867 0.720154 -0.525757 1441914495 -0.314270 0.325867 0.720154 -0.525757 1441914495 -0.314270 0.325867 0.720154 -0.525757 1441914495 -0.314270 0.325867 0.720154 -0.525757 1441914495 -0.314270 0.325867 0.720154 -0.525757 1441914495 -0.137939 0.292236 0.700256 -0.636536 1441914495 -0.137939 0.292236 0.700256 -0.636536 1441914495 -0.137939 0.292236 0.700256 -0.636536 1441914495 -0.137939 0.292236 0.700256 -0.636536 1441914495 -0.137939 0.292236 0.700256 -0.636536 1441914495 -0.137939 0.292236 0.700256 -0.636536 1441914495 0.050598 0.243225 0.644531 -0.723083 1441914495 0.050598 0.243225 0.644531 -0.723083 1441914495 0.050598 0.243225 0.644531 -0.723083 1441914495 0.050598 0.243225 0.644531 -0.723083 1441914495 0.050598 0.243225 0.644531 -0.723083 1441914495 0.050598 0.243225 0.644531 -0.723083 1441914495 0.232239 0.192505 0.597412 -0.743042 1441914495 0.232239 0.192505 0.597412 -0.743042 1441914495 0.232239 0.192505 0.597412 -0.743042 1441914495 0.232239 0.192505 0.597412 -0.743042 1441914495 0.232239 0.192505 0.597412 -0.743042 1441914495 0.232239 0.192505 0.597412 -0.743042 1441914495 0.373047 0.137329 0.539978 -0.741882 1441914495 0.373047 0.137329 0.539978 -0.741882 1441914496 0.373047 0.137329 0.539978 -0.741882 1441914496 0.373047 0.137329 0.539978 -0.741882 1441914496 0.373047 0.137329 0.539978 -0.741882 1441914496 0.373047 0.137329 0.539978 -0.741882 1441914496 0.479126 0.083862 0.500366 -0.716248 1441914496 0.479126 0.083862 0.500366 -0.716248 1441914496 0.479126 0.083862 0.500366 -0.716248 1441914496 0.479126 0.083862 0.500366 -0.716248 1441914496 0.479126 0.083862 0.500366 -0.716248 1441914496 0.479126 0.083862 0.500366 -0.716248 1441914496 0.538513 0.030762 0.473694 -0.696167 1441914496 0.538513 0.030762 0.473694 -0.696167 1441914496 0.538513 0.030762 0.473694 -0.696167 1441914496 0.538513 0.030762 0.473694 -0.696167 1441914496 0.538513 0.030762 0.473694 -0.696167 1441914496 0.538513 0.030762 0.473694 -0.696167 1441914496 0.560547 0.003174 0.440735 -0.701111 1441914496 0.560547 0.003174 0.440735 -0.701111 1441914496 0.560547 0.003174 0.440735 -0.701111 1441914496 0.560547 0.003174 0.440735 -0.701111 1441914496 0.560547 0.003174 0.440735 -0.701111 1441914496 0.560547 0.003174 0.440735 -0.701111 1441914496 0.537598 0.004761 0.445251 -0.716064 1441914496 0.537598 0.004761 0.445251 -0.716064 1441914496 0.537598 0.004761 0.445251 -0.716064 1441914496 0.537598 0.004761 0.445251 -0.716064 1441914496 0.537598 0.004761 0.445251 -0.716064 1441914496 0.537598 0.004761 0.445251 -0.716064 1441914496 0.537598 0.004761 0.445251 -0.716064 1441914496 0.482544 0.035217 0.457825 -0.745850 1441914496 0.482544 0.035217 0.457825 -0.745850 1441914496 0.482544 0.035217 0.457825 -0.745850 1441914496 0.482544 0.035217 0.457825 -0.745850 1441914496 0.482544 0.035217 0.457825 -0.745850 1441914496 0.482544 0.035217 0.457825 -0.745850 1441914496 0.391968 0.077759 0.483337 -0.778931 1441914496 0.391968 0.077759 0.483337 -0.778931 1441914496 0.391968 0.077759 0.483337 -0.778931 1441914496 0.391968 0.077759 0.483337 -0.778931 1441914496 0.391968 0.077759 0.483337 -0.778931 1441914496 0.391968 0.077759 0.483337 -0.778931 1441914496 0.260620 0.113220 0.537170 -0.794128 1441914496 0.260620 0.113220 0.537170 -0.794128 1441914496 0.260620 0.113220 0.537170 -0.794128 1441914496 0.260620 0.113220 0.537170 -0.794128 1441914496 0.260620 0.113220 0.537170 -0.794128 1441914496 0.086487 0.142883 0.600891 -0.781677 1441914496 0.086487 0.142883 0.600891 -0.781677 1441914496 0.086487 0.142883 0.600891 -0.781677 1441914496 0.086487 0.142883 0.600891 -0.781677 1441914496 0.086487 0.142883 0.600891 -0.781677 1441914496 0.086487 0.142883 0.600891 -0.781677 1441914496 -0.128723 0.180176 0.663208 -0.714966 1441914496 -0.128723 0.180176 0.663208 -0.714966 1441914496 -0.128723 0.180176 0.663208 -0.714966 1441914496 -0.128723 0.180176 0.663208 -0.714966 1441914496 -0.128723 0.180176 0.663208 -0.714966 1441914496 -0.128723 0.180176 0.663208 -0.714966 1441914496 -0.355164 0.194946 0.668396 -0.623779 1441914496 -0.355164 0.194946 0.668396 -0.623779 1441914496 -0.355164 0.194946 0.668396 -0.623779 1441914496 -0.355164 0.194946 0.668396 -0.623779 1441914496 -0.543030 0.198486 0.653564 -0.488464 1441914496 -0.543030 0.198486 0.653564 -0.488464 1441914496 -0.543030 0.198486 0.653564 -0.488464 1441914496 -0.543030 0.198486 0.653564 -0.488464 1441914496 -0.543030 0.198486 0.653564 -0.488464 1441914496 -0.543030 0.198486 0.653564 -0.488464 1441914496 -0.690002 0.190430 0.619385 -0.322449 1441914496 -0.690002 0.190430 0.619385 -0.322449 1441914496 -0.690002 0.190430 0.619385 -0.322449 1441914496 -0.690002 0.190430 0.619385 -0.322449 1441914496 -0.690002 0.190430 0.619385 -0.322449 1441914496 -0.690002 0.190430 0.619385 -0.322449 1441914496 -0.781982 0.168945 0.576660 -0.165588 1441914496 -0.781982 0.168945 0.576660 -0.165588 1441914496 -0.781982 0.168945 0.576660 -0.165588 1441914496 -0.781982 0.168945 0.576660 -0.165588 1441914496 -0.781982 0.168945 0.576660 -0.165588 1441914496 -0.781982 0.168945 0.576660 -0.165588 1441914496 -0.781982 0.168945 0.576660 -0.165588 1441914496 -0.804138 0.177612 0.560425 -0.088074 1441914496 -0.804138 0.177612 0.560425 -0.088074 1441914496 -0.804138 0.177612 0.560425 -0.088074 1441914496 -0.804138 0.177612 0.560425 -0.088074 1441914496 -0.804138 0.177612 0.560425 -0.088074 1441914496 -0.786011 0.190063 0.580261 -0.096619 1441914496 -0.786011 0.190063 0.580261 -0.096619 1441914496 -0.786011 0.190063 0.580261 -0.096619 1441914496 -0.786011 0.190063 0.580261 -0.096619 1441914496 -0.786011 0.190063 0.580261 -0.096619 1441914496 -0.786011 0.190063 0.580261 -0.096619 1441914496 -0.786011 0.190063 0.580261 -0.096619 1441914496 -0.763489 0.214355 0.600220 -0.104187 1441914496 -0.763489 0.214355 0.600220 -0.104187 1441914496 -0.763489 0.214355 0.600220 -0.104187 1441914496 -0.721680 0.262085 0.621460 -0.155701 1441914496 -0.721680 0.262085 0.621460 -0.155701 1441914496 -0.721680 0.262085 0.621460 -0.155701 1441914496 -0.721680 0.262085 0.621460 -0.155701 1441914496 -0.721680 0.262085 0.621460 -0.155701 1441914496 -0.721680 0.262085 0.621460 -0.155701 1441914496 -0.721680 0.262085 0.621460 -0.155701 1441914496 -0.641296 0.301697 0.659058 -0.251709 1441914496 -0.641296 0.301697 0.659058 -0.251709 1441914496 -0.641296 0.301697 0.659058 -0.251709 1441914496 -0.641296 0.301697 0.659058 -0.251709 1441914497 -0.641296 0.301697 0.659058 -0.251709 1441914497 -0.641296 0.301697 0.659058 -0.251709 1441914497 -0.525574 0.323975 0.696106 -0.366333 1441914497 -0.525574 0.323975 0.696106 -0.366333 1441914497 -0.525574 0.323975 0.696106 -0.366333 1441914497 -0.525574 0.323975 0.696106 -0.366333 1441914497 -0.525574 0.323975 0.696106 -0.366333 1441914497 -0.525574 0.323975 0.696106 -0.366333 1441914497 -0.525574 0.323975 0.696106 -0.366333 1441914497 -0.385376 0.307495 0.713928 -0.497192 1441914497 -0.385376 0.307495 0.713928 -0.497192 1441914497 -0.385376 0.307495 0.713928 -0.497192 1441914497 -0.385376 0.307495 0.713928 -0.497192 1441914497 -0.385376 0.307495 0.713928 -0.497192 1441914497 -0.385376 0.307495 0.713928 -0.497192 1441914497 -0.210083 0.257935 0.714050 -0.616028 1441914497 -0.210083 0.257935 0.714050 -0.616028 1441914497 -0.210083 0.257935 0.714050 -0.616028 1441914497 -0.210083 0.257935 0.714050 -0.616028 1441914497 -0.015991 0.189697 0.700317 -0.687988 1441914497 
-0.595581 -0.195618 0.653748 -0.423889 1441914500 -0.593567 -0.198181 0.651855 -0.428345 1441914500 -0.593567 -0.198181 0.651855 -0.428345 1441914500 -0.593567 -0.198181 0.651855 -0.428345 1441914500 -0.593567 -0.198181 0.651855 -0.428345 1441914500 -0.593567 -0.198181 0.651855 -0.428345 1441914500 -0.593567 -0.198181 0.651855 -0.428345 1441914500 -0.593567 -0.198181 0.651855 -0.428345 1441914500 -0.592041 -0.194580 0.653015 -0.430420 1441914500 -0.592041 -0.194580 0.653015 -0.430420 1441914500 -0.592041 -0.194580 0.653015 -0.430420 1441914500 -0.592041 -0.194580 0.653015 -0.430420 1441914500 -0.592041 -0.194580 0.653015 -0.430420 1441914500 -0.592041 -0.194580 0.653015 -0.430420 1441914500 -0.588806 -0.195984 0.653625 -0.433228 1441914500 -0.588806 -0.195984 0.653625 -0.433228 1441914500 -0.588806 -0.195984 0.653625 -0.433228 1441914500 -0.588806 -0.195984 0.653625 -0.433228 1441914500 -0.588806 -0.195984 0.653625 -0.433228 1441914500 -0.588806 -0.195984 0.653625 -0.433228 1441914500 -0.583374 -0.208191 0.648926 -0.441895 1441914500 -0.583374 -0.208191 0.648926 -0.441895 1441914500 -0.583374 -0.208191 0.648926 -0.441895 1441914500 -0.583374 -0.208191 0.648926 -0.441895 1441914500 -0.583374 -0.208191 0.648926 -0.441895 1441914500 -0.583374 -0.208191 0.648926 -0.441895 1441914500 -0.579529 -0.213196 0.644836 -0.450439 1441914500 -0.579529 -0.213196 0.644836 -0.450439 1441914500 -0.579529 -0.213196 0.644836 -0.450439 1441914500 -0.579529 -0.213196 0.644836 -0.450439 1441914500 -0.579529 -0.213196 0.644836 -0.450439 1441914500 -0.579529 -0.213196 0.644836 -0.450439 1441914500 -0.577454 -0.206055 0.645813 -0.455017 1441914500 -0.577454 -0.206055 0.645813 -0.455017 1441914500 -0.577454 -0.206055 0.645813 -0.455017 1441914500 -0.577454 -0.206055 0.645813 -0.455017 1441914500 -0.577454 -0.206055 0.645813 -0.455017 1441914500 -0.577454 -0.206055 0.645813 -0.455017 1441914500 -0.577454 -0.206055 0.645813 -0.455017 1441914500 -0.574463 -0.198364 0.648010 -0.459045 1441914500 -0.574463 -0.198364 0.648010 -0.459045 1441914500 -0.574463 -0.198364 0.648010 -0.459045 1441914500 -0.574463 -0.198364 0.648010 -0.459045 1441914500 -0.574463 -0.198364 0.648010 -0.459045 1441914500 -0.574463 -0.198364 0.648010 -0.459045 1441914500 -0.572021 -0.193604 0.649048 -0.462708 1441914500 -0.572021 -0.193604 0.649048 -0.462708 1441914500 -0.572021 -0.193604 0.649048 -0.462708 1441914500 -0.572021 -0.193604 0.649048 -0.462708 1441914500 -0.572021 -0.193604 0.649048 -0.462708 1441914500 -0.572021 -0.193604 0.649048 -0.462708 1441914500 -0.572021 -0.193604 0.649048 -0.462708 1441914500 -0.571533 -0.186523 0.651367 -0.462952 1441914500 -0.571533 -0.186523 0.651367 -0.462952 1441914500 -0.571533 -0.186523 0.651367 -0.462952 1441914500 -0.571533 -0.186523 0.651367 -0.462952 1441914500 -0.571533 -0.186523 0.651367 -0.462952 1441914500 -0.571533 -0.186523 0.651367 -0.462952 1441914500 -0.571655 -0.180176 0.654907 -0.460266 1441914500 -0.571655 -0.180176 0.654907 -0.460266 1441914500 -0.571655 -0.180176 0.654907 -0.460266 1441914500 -0.571655 -0.180176 0.654907 -0.460266 1441914500 -0.571655 -0.180176 0.654907 -0.460266 1441914500 -0.571655 -0.180176 0.654907 -0.460266 1441914500 -0.574280 -0.180054 0.655518 -0.456177 1441914500 -0.574280 -0.180054 0.655518 -0.456177 1441914500 -0.574280 -0.180054 0.655518 -0.456177 1441914500 -0.574280 -0.180054 0.655518 -0.456177 1441914500 -0.574280 -0.180054 0.655518 -0.456177 1441914500 -0.574280 -0.180054 0.655518 -0.456177 1441914500 -0.574280 -0.180054 0.655518 -0.456177 1441914500 -0.582336 -0.180359 0.653931 -0.447998 1441914500 -0.582336 -0.180359 0.653931 -0.447998 1441914500 -0.582336 -0.180359 0.653931 -0.447998 1441914500 -0.582336 -0.180359 0.653931 -0.447998 1441914500 -0.591919 -0.184387 0.649841 -0.439697 1441914500 -0.591919 -0.184387 0.649841 -0.439697 1441914500 -0.591919 -0.184387 0.649841 -0.439697 1441914500 -0.591919 -0.184387 0.649841 -0.439697 1441914500 -0.591919 -0.184387 0.649841 -0.439697 1441914500 -0.591919 -0.184387 0.649841 -0.439697 1441914500 -0.601379 -0.191101 0.643799 -0.432861 1441914500 -0.601379 -0.191101 0.643799 -0.432861 1441914501 -0.601379 -0.191101 0.643799 -0.432861 1441914501 -0.601379 -0.191101 0.643799 -0.432861 1441914501 -0.601379 -0.191101 0.643799 -0.432861 1441914501 -0.601379 -0.191101 0.643799 -0.432861 1441914501 -0.601379 -0.191101 0.643799 -0.432861 1441914501 -0.609558 -0.194885 0.638733 -0.427246 1441914501 -0.609558 -0.194885 0.638733 -0.427246 1441914501 -0.609558 -0.194885 0.638733 -0.427246 1441914501 -0.609558 -0.194885 0.638733 -0.427246 1441914501 -0.609558 -0.194885 0.638733 -0.427246 1441914501 -0.609558 -0.194885 0.638733 -0.427246 1441914501 -0.614807 -0.192749 0.637573 -0.422363 1441914501 -0.614807 -0.192749 0.637573 -0.422363 1441914501 -0.614807 -0.192749 0.637573 -0.422363 1441914501 -0.614807 -0.192749 0.637573 -0.422363 1441914501 -0.614807 -0.192749 0.637573 -0.422363 1441914501 -0.614807 -0.192749 0.637573 -0.422363 1441914501 -0.615601 -0.189758 0.637878 -0.422058 1441914501 -0.615601 -0.189758 0.637878 -0.422058 1441914501 -0.615601 -0.189758 0.637878 -0.422058 1441914501 -0.615601 -0.189758 0.637878 -0.422058 1441914501 -0.615601 -0.189758 0.637878 -0.422058 1441914501 -0.615601 -0.189758 0.637878 -0.422058 1441914501 -0.615601 -0.189758 0.637878 -0.422058 1441914501 -0.613159 -0.187500 0.639832 -0.423645 1441914501 -0.613159 -0.187500 0.639832 -0.423645 1441914501 -0.613159 -0.187500 0.639832 -0.423645 1441914501 -0.613159 -0.187500 0.639832 -0.423645 1441914501 -0.613159 -0.187500 0.639832 -0.423645 1441914501 -0.613159 -0.187500 0.639832 -0.423645 1441914501 -0.613159 -0.187500 0.639832 -0.423645 1441914501 -0.608459 -0.190247 0.641174 -0.427185 1441914501 -0.608459 -0.190247 0.641174 -0.427185 1441914501 -0.608459 -0.190247 0.641174 -0.427185 1441914501 -0.601501 -0.195435 0.642578 -0.432556 1441914501 -0.601501 -0.195435 0.642578 -0.432556 1441914501 -0.601501 -0.195435 0.642578 -0.432556 1441914501 -0.601501 -0.195435 0.642578 -0.432556 1441914501 -0.601501 -0.195435 0.642578 -0.432556 1441914501 -0.601501 -0.195435 0.642578 -0.432556 1441914501 -0.601501 -0.195435 0.642578 -0.432556 1441914501 -0.593628 -0.202942 0.640869 -0.442383 1441914501 -0.593628 -0.202942 0.640869 -0.442383 1441914501 -0.593628 -0.202942 0.640869 -0.442383 1441914501 -0.593628 -0.202942 0.640869 -0.442383 1441914501 -0.593628 -0.202942 0.640869 -0.442383 1441914501 -0.593628 -0.202942 0.640869 -0.442383 1441914501 -0.589233 -0.198242 0.642761 -0.447693 1441914501 -0.589233 -0.198242 0.642761 -0.447693 1441914501 -0.589233 -0.198242 0.642761 -0.447693 1441914501 -0.589233 -0.198242 0.642761 -0.447693 1441914501 -0.589233 -0.198242 0.642761 -0.447693 1441914501 -0.589233 -0.198242 0.642761 -0.447693 1441914501 -0.589233 -0.198242 0.642761 -0.447693 1441914501 -0.586182 -0.192932 0.647522 -0.447144 1441914501 -0.586182 -0.192932 0.647522 -0.447144 1441914501 -0.586182 -0.192932 0.647522 -0.447144 1441914501 -0.586182 -0.192932 0.647522 -0.447144 1441914501 -0.586182 -0.192932 0.647522 -0.447144 1441914501 -0.586182 -0.192932 0.647522 -0.447144 1441914501 -0.577759 -0.209351 0.645142 -0.454102 1441914501 -0.577759 -0.209351 0.645142 -0.454102 1441914501 -0.577759 -0.209351 0.645142 -0.454102 1441914501 -0.577759 -0.209351 0.645142 -0.454102 1441914501 -0.577759 -0.209351 0.645142 -0.454102 1441914501 -0.577759 -0.209351 0.645142 -0.454102 1441914501 -0.572144 -0.226868 0.636353 -0.465027 1441914501 -0.572144 -0.226868 0.636353 -0.465027 1441914501 -0.572144 -0.226868 0.636353 -0.465027 1441914501 -0.572144 -0.226868 0.636353 -0.465027 1441914501 -0.572144 -0.226868 0.636353 -0.465027 1441914501 -0.572144 -0.226868 0.636353 -0.465027 1441914501 -0.571838 -0.223572 0.635193 -0.468567 1441914501 -0.571838 -0.223572 0.635193 -0.468567 1441914501 -0.571838 -0.223572 0.635193 -0.468567 1441914501 -0.571838 -0.223572 0.635193 -0.468567 1441914501 -0.571838 -0.223572 0.635193 -0.468567 1441914501 -0.571838 -0.223572 0.635193 -0.468567 1441914501 -0.571838 -0.223572 0.635193 -0.468567 1441914501 -0.568359 -0.218933 0.636597 -0.473145 1441914501 -0.568359 -0.218933 0.636597 -0.473145 1441914501 -0.568359 -0.218933 0.636597 -0.473145 1441914501 -0.568359 -0.218933 0.636597 -0.473145 1441914501 -0.568359 -0.218933 0.636597 -0.473145 1441914501 -0.568359 -0.218933 0.636597 -0.473145 1441914501 -0.562561 -0.223755 0.633484 -0.481873 1441914501 -0.562561 -0.223755 0.633484 -0.481873 1441914501 -0.562561 -0.223755 0.633484 -0.481873 1441914501 -0.562561 -0.223755 0.633484 -0.481873 1441914501 -0.562561 -0.223755 0.633484 -0.481873 1441914501 -0.562561 -0.223755 0.633484 -0.481873 1441914501 -0.562561 -0.223755 0.633484 -0.481873 1441914501 -0.559570 -0.228760 0.630676 -0.486694 1441914501 -0.559570 -0.228760 0.630676 -0.486694 1441914501 -0.559570 -0.228760 0.630676 -0.486694 1441914501 -0.559570 -0.228760 0.630676 -0.486694 1441914501 -0.559570 -0.228760 0.630676 -0.486694 1441914501 -0.559570 -0.228760 0.630676 -0.486694 1441914501 -0.557800 -0.234497 0.628723 -0.488525 1441914501 -0.557800 -0.234497 0.628723 -0.488525 1441914501 -0.557800 -0.234497 0.628723 -0.488525 1441914501 -0.557800 -0.234497 0.628723 -0.488525 1441914501 -0.557800 -0.234497 0.628723 -0.488525 1441914501 -0.557800 -0.234497 0.628723 -0.488525 1441914501 -0.557678 -0.238708 0.627014 -0.488770 1441914501 -0.557678 -0.238708 0.627014 -0.488770 1441914501 -0.557678 -0.238708 0.627014 -0.488770 1441914501 -0.557678 -0.238708 0.627014 -0.488770 1441914501 -0.557678 -0.238708 0.627014 -0.488770 1441914501 -0.557678 -0.238708 0.627014 -0.488770 1441914501 -0.557678 -0.238708 0.627014 -0.488770 1441914501 -0.558899 -0.238953 0.627075 -0.487183 1441914501 -0.558899 -0.238953 0.627075 -0.487183 1441914501 -0.558899 -0.238953 0.627075 -0.487183 1441914502 -0.558899 -0.238953 0.627075 -0.487183 1441914502 -0.558899 -0.238953 0.627075 -0.487183 1441914502 -0.558899 -0.238953 0.627075 -0.487183 1441914502 -0.559753 -0.237061 0.629517 -0.483948 1441914502 -0.559753 -0.237061 0.629517 -0.483948 1441914502 -0.559753 -0.237061 0.629517 -0.483948 1441914502 -0.559753 -0.237061 0.629517 -0.483948 1441914502 -0.559753 -0.237061 0.629517 -0.483948 1441914502 -0.559753 -0.237061 0.629517 -0.483948 1441914502 -0.558838 -0.239319 0.630066 -0.483215 1441914502 -0.558838 -0.239319 0.630066 -0.483215 1441914502 -0.558838 -0.239319 0.630066 -0.483215 1441914502 -0.558838 -0.239319 0.630066 -0.483215 1441914502 -0.558838 -0.239319 0.630066 -0.483215 1441914502 -0.558838 -0.239319 0.630066 -0.483215 1441914502 -0.558838 -0.239319 0.630066 -0.483215 1441914502 -0.560547 -0.237854 0.630371 -0.481506 1441914502 -0.560547 -0.237854 0.630371 -0.481506 1441914502 -0.560547 -0.237854 0.630371 -0.481506 1441914502 -0.560547 -0.237854 0.630371 -0.481506 1441914502 -0.560547 -0.237854 0.630371 -0.481506 1441914502 -0.560547 -0.237854 0.630371 -0.481506 1441914502 -0.563110 -0.233704 0.632202 -0.478149 1441914502 -0.563110 -0.233704 0.632202 -0.478149 1441914502 -0.563110 -0.233704 0.632202 -0.478149 1441914502 -0.563110 -0.233704 0.632202 -0.478149 1441914502 -0.563110 -0.233704 0.632202 -0.478149 1441914502 -0.563110 -0.233704 0.632202 -0.478149 1441914502 -0.568298 -0.232300 0.630493 -0.474976 1441914502 -0.568298 -0.232300 0.630493 -0.474976 1441914502 -0.568298 -0.232300 0.630493 -0.474976 1441914502 -0.568298 -0.232300 0.630493 -0.474976 1441914502 -0.568298 -0.232300 0.630493 -0.474976 1441914502 -0.568298 -0.232300 0.630493 -0.474976 1441914502 -0.575989 -0.229858 0.627258 -0.471130 1441914502 -0.575989 -0.229858 0.627258 -0.471130 1441914502 -0.575989 -0.229858 0.627258 -0.471130 1441914502 -0.575989 -0.229858 0.627258 -0.471130 1441914502 -0.575989 -0.229858 0.627258 -0.471130 1441914502 -0.575989 -0.229858 0.627258 -0.471130 1441914502 -0.575989 -0.229858 0.627258 -0.471130 1441914502 -0.583252 -0.227234 0.624573 -0.466980 1441914502 -0.583252 -0.227234 0.624573 -0.466980 1441914502 -0.583252 -0.227234 0.624573 -0.466980 1441914502 -0.583252 -0.227234 0.624573 -0.466980 1441914502 -0.583252 -0.227234 0.624573 -0.466980 1441914502 -0.583252 -0.227234 0.624573 -0.466980 1441914502 -0.588867 -0.222229 0.622314 -0.465393 1441914502 -0.588867 -0.222229 0.622314 -0.465393 1441914502 -0.588867 -0.222229 0.622314 -0.465393 1441914502 -0.588867 -0.222229 0.622314 -0.465393 1441914502 -0.588867 -0.222229 0.622314 -0.465393 1441914502 -0.588867 -0.222229 0.622314 -0.465393 1441914502 -0.593506 -0.208923 0.625000 -0.462097 1441914502 -0.593506 -0.208923 0.625000 -0.462097 1441914502 -0.593506 -0.208923 0.625000 -0.462097 1441914502 -0.593506 -0.208923 0.625000 -0.462097 1441914502 -0.593506 -0.208923 0.625000 -0.462097 1441914502 -0.593506 -0.208923 0.625000 -0.462097 1441914502 -0.597107 -0.193420 0.630005 -0.457397 1441914502 -0.597107 -0.193420 0.630005 -0.457397 1441914502 -0.597107 -0.193420 0.630005 -0.457397 1441914502 -0.597107 -0.193420 0.630005 -0.457397 1441914502 -0.597107 -0.193420 0.630005 -0.457397 1441914502 -0.597107 -0.193420 0.630005 -0.457397 1441914502 -0.601501 -0.182068 0.634033 -0.450562 1441914502 -0.601501 -0.182068 0.634033 -0.450562 1441914502 -0.601501 -0.182068 0.634033 -0.450562 1441914502 -0.601501 -0.182068 0.634033 -0.450562 1441914502 -0.601501 -0.182068 0.634033 -0.450562 1441914502 -0.601501 -0.182068 0.634033 -0.450562 1441914502 -0.606323 -0.182007 0.634705 -0.443176 1441914502 -0.606323 -0.182007 0.634705 -0.443176 1441914502 -0.606323 -0.182007 0.634705 -0.443176 1441914502 -0.606323 -0.182007 0.634705 -0.443176 1441914502 -0.606323 -0.182007 0.634705 -0.443176 1441914502 -0.612244 -0.188049 0.633667 -0.433960 1441914502 -0.612244 -0.188049 0.633667 -0.433960 1441914502 -0.612244 -0.188049 0.633667 -0.433960 1441914502 -0.612244 -0.188049 0.633667 -0.433960 1441914502 -0.612244 -0.188049 0.633667 -0.433960 1441914502 -0.612244 -0.188049 0.633667 -0.433960 1441914502 -0.615845 -0.200867 0.632507 -0.424683 1441914502 -0.615845 -0.200867 0.632507 -0.424683 1441914502 -0.615845 -0.200867 0.632507 -0.424683 1441914502 -0.615845 -0.200867 0.632507 -0.424683 1441914502 -0.615845 -0.200867 0.632507 -0.424683 1441914502 -0.615845 -0.200867 0.632507 -0.424683 1441914502 -0.611572 -0.222961 0.628418 -0.425842 1441914502 -0.611572 -0.222961 0.628418 -0.425842 1441914502 -0.611572 -0.222961 0.628418 -0.425842 1441914502 -0.611572 -0.222961 0.628418 -0.425842 1441914502 -0.611572 -0.222961 0.628418 -0.425842 1441914502 -0.611572 -0.222961 0.628418 -0.425842 1441914502 -0.611572 -0.222961 0.628418 -0.425842 1441914502 -0.602478 -0.241943 0.621582 -0.438354 1441914502 -0.602478 -0.241943 0.621582 -0.438354 1441914502 -0.602478 -0.241943 0.621582 -0.438354 1441914502 -0.602478 -0.241943 0.621582 -0.438354 1441914502 -0.602478 -0.241943 0.621582 -0.438354 1441914502 -0.602478 -0.241943 0.621582 -0.438354 1441914502 -0.594788 -0.242126 0.620972 -0.449463 1441914502 -0.594788 -0.242126 0.620972 -0.449463 1441914502 -0.594788 -0.242126 0.620972 -0.449463 1441914502 -0.594788 -0.242126 0.620972 -0.449463 1441914502 -0.594788 -0.242126 0.620972 -0.449463 1441914502 -0.594788 -0.242126 0.620972 -0.449463 1441914502 -0.583069 -0.237183 0.622620 -0.464966 1441914502 -0.583069 -0.237183 0.622620 -0.464966 1441914502 -0.583069 -0.237183 0.622620 -0.464966 1441914502 -0.583069 -0.237183 0.622620 -0.464966 1441914503 -0.583069 -0.237183 0.622620 -0.464966 1441914503 -0.583069 -0.237183 0.622620 -0.464966 1441914503 -0.568054 -0.237671 0.620422 -0.485718 1441914503 -0.568054 -0.237671 0.620422 -0.485718 1441914503 -0.568054 -0.237671 0.620422 -0.485718 1441914503 -0.568054 -0.237671 0.620422 -0.485718 1441914503 -0.568054 -0.237671 0.620422 -0.485718 1441914503 -0.555664 -0.236633 0.617676 -0.503784 1441914503 -0.555664 -0.236633 0.617676 -0.503784 1441914503 -0.555664 -0.236633 0.617676 -0.503784 1441914503 -0.555664 -0.236633 0.617676 -0.503784 1441914503 -0.555664 -0.236633 0.617676 -0.503784 1441914503 -0.555664 -0.236633 0.617676 -0.503784 1441914503 -0.548096 -0.231750 0.616394 -0.515686 1441914503 -0.548096 -0.231750 0.616394 -0.515686 1441914503 -0.548096 -0.231750 0.616394 -0.515686 1441914503 -0.548096 -0.231750 0.616394 -0.515686 1441914503 -0.548096 -0.231750 0.616394 -0.515686 1441914503 -0.548096 -0.231750 0.616394 -0.515686 1441914503 -0.543335 -0.224731 0.620850 -0.518555 1441914503 -0.543335 -0.224731 0.620850 -0.518555 1441914503 -0.543335 -0.224731 0.620850 -0.518555 1441914503 -0.543335 -0.224731 0.620850 -0.518555 1441914503 -0.543335 -0.224731 0.620850 -0.518555 1441914503 -0.543335 -0.224731 0.620850 -0.518555 1441914503 -0.543335 -0.224731 0.620850 -0.518555 1441914503 -0.537598 -0.225830 0.623352 -0.520996 1441914503 -0.537598 -0.225830 0.623352 -0.520996 1441914503 -0.537598 -0.225830 0.623352 -0.520996 1441914503 -0.537598 -0.225830 0.623352 -0.520996 1441914503 -0.537598 -0.225830 0.623352 -0.520996 1441914503 -0.537598 -0.225830 0.623352 -0.520996 1441914503 -0.533081 -0.236694 0.622742 -0.521545 1441914503 -0.533081 -0.236694 0.622742 -0.521545 1441914503 -0.533081 -0.236694 0.622742 -0.521545 1441914503 -0.533081 -0.236694 0.622742 -0.521545 1441914503 -0.533081 -0.236694 0.622742 -0.521545 1441914503 -0.533081 -0.236694 0.622742 -0.521545 1441914503 -0.529480 -0.255859 0.618713 -0.520996 1441914503 -0.529480 -0.255859 0.618713 -0.520996 1441914503 -0.529480 -0.255859 0.618713 -0.520996 1441914503 -0.529480 -0.255859 0.618713 -0.520996 1441914503 -0.529480 -0.255859 0.618713 -0.520996 1441914503 -0.529480 -0.255859 0.618713 -0.520996 1441914503 -0.528259 -0.274414 0.615723 -0.516357 1441914503 -0.528259 -0.274414 0.615723 -0.516357 1441914503 -0.528259 -0.274414 0.615723 -0.516357 1441914503 -0.528259 -0.274414 0.615723 -0.516357 1441914503 -0.528259 -0.274414 0.615723 -0.516357 1441914503 -0.528259 -0.274414 0.615723 -0.516357 1441914503 -0.531372 -0.285156 0.614075 -0.509216 1441914503 -0.531372 -0.285156 0.614075 -0.509216 1441914503 -0.531372 -0.285156 0.614075 -0.509216 1441914503 -0.531372 -0.285156 0.614075 -0.509216 1441914503 -0.531372 -0.285156 0.614075 -0.509216 1441914503 -0.531372 -0.285156 0.614075 -0.509216 1441914503 -0.536438 -0.286926 0.613525 -0.503540 1441914503 -0.536438 -0.286926 0.613525 -0.503540 1441914503 -0.536438 -0.286926 0.613525 -0.503540 1441914503 -0.536438 -0.286926 0.613525 -0.503540 1441914503 -0.536438 -0.286926 0.613525 -0.503540 1441914503 -0.536438 -0.286926 0.613525 -0.503540 1441914503 -0.536438 -0.286926 0.613525 -0.503540 1441914503 -0.539490 -0.286865 0.610352 -0.504150 1441914503 -0.539490 -0.286865 0.610352 -0.504150 1441914503 -0.539490 -0.286865 0.610352 -0.504150 1441914503 -0.539490 -0.286865 0.610352 -0.504150 1441914503 -0.539490 -0.286865 0.610352 -0.504150 1441914503 -0.539490 -0.286865 0.610352 -0.504150 1441914503 -0.539490 -0.286865 0.610352 -0.504150 1441914503 -0.542908 -0.286621 0.605896 -0.506042 1441914503 -0.542908 -0.286621 0.605896 -0.506042 1441914503 -0.542908 -0.286621 0.605896 -0.506042 1441914503 -0.542908 -0.286621 0.605896 -0.506042 1441914503 -0.542908 -0.286621 0.605896 -0.506042 1441914503 -0.542908 -0.286621 0.605896 -0.506042 1441914503 -0.546021 -0.286560 0.601013 -0.508484 1441914503 -0.546021 -0.286560 0.601013 -0.508484 1441914503 -0.546021 -0.286560 0.601013 -0.508484 1441914503 -0.546021 -0.286560 0.601013 -0.508484 1441914503 -0.546021 -0.286560 0.601013 -0.508484 1441914503 -0.546021 -0.286560 0.601013 -0.508484 1441914503 -0.546875 -0.287781 0.595764 -0.513062 1441914503 -0.546875 -0.287781 0.595764 -0.513062 1441914503 -0.546875 -0.287781 0.595764 -0.513062 1441914503 -0.546875 -0.287781 0.595764 -0.513062 1441914503 -0.546875 -0.287781 0.595764 -0.513062 1441914503 -0.546875 -0.287781 0.595764 -0.513062 1441914503 -0.547424 -0.289551 0.589661 -0.518433 1441914503 -0.547424 -0.289551 0.589661 -0.518433 1441914503 -0.547424 -0.289551 0.589661 -0.518433 1441914503 -0.547424 -0.289551 0.589661 -0.518433 1441914503 -0.547424 -0.289551 0.589661 -0.518433 1441914503 -0.547424 -0.289551 0.589661 -0.518433 1441914503 -0.547424 -0.289551 0.589661 -0.518433 1441914503 -0.549988 -0.290161 0.584839 -0.520874 1441914503 -0.549988 -0.290161 0.584839 -0.520874 1441914503 -0.549988 -0.290161 0.584839 -0.520874 1441914503 -0.549988 -0.290161 0.584839 -0.520874 1441914503 -0.549988 -0.290161 0.584839 -0.520874 1441914503 -0.549988 -0.290161 0.584839 -0.520874 1441914503 -0.549988 -0.290161 0.584839 -0.520874 1441914503 -0.554749 -0.287842 0.583313 -0.518860 1441914503 -0.554749 -0.287842 0.583313 -0.518860 1441914503 -0.554749 -0.287842 0.583313 -0.518860 1441914503 -0.554749 -0.287842 0.583313 -0.518860 1441914503 -0.554749 -0.287842 0.583313 -0.518860 1441914503 -0.554749 -0.287842 0.583313 -0.518860 1441914503 -0.557678 -0.282959 0.585999 -0.515320 1441914503 -0.557678 -0.282959 0.585999 -0.515320 1441914503 -0.557678 -0.282959 0.585999 -0.515320 1441914503 -0.557678 -0.282959 0.585999 -0.515320 1441914503 -0.557678 -0.282959 0.585999 -0.515320 1441914504 -0.557678 -0.282959 0.585999 -0.515320 1441914504 -0.557678 -0.282959 0.585999 -0.515320 1441914504 -0.553406 -0.284058 0.589478 -0.515320 1441914504 -0.553406 -0.284058 0.589478 -0.515320 1441914504 -0.553406 -0.284058 0.589478 -0.515320 1441914504 -0.553406 -0.284058 0.589478 -0.515320 1441914504 -0.553406 -0.284058 0.589478 -0.515320 1441914504 -0.553406 -0.284058 0.589478 -0.515320 1441914504 -0.541260 -0.299927 0.586975 -0.522156 1441914504 -0.541260 -0.299927 0.586975 -0.522156 1441914504 -0.541260 -0.299927 0.586975 -0.522156 1441914504 -0.541260 -0.299927 0.586975 -0.522156 1441914504 -0.541260 -0.299927 0.586975 -0.522156 1441914504 -0.541260 -0.299927 0.586975 -0.522156 1441914504 -0.541260 -0.299927 0.586975 -0.522156 1441914504 -0.532471 -0.317505 0.581360 -0.526978 1441914504 -0.532471 -0.317505 0.581360 -0.526978 1441914504 -0.532471 -0.317505 0.581360 -0.526978 1441914504 -0.532471 -0.317505 0.581360 -0.526978 1441914504 -0.532471 -0.317505 0.581360 -0.526978 1441914504 -0.532471 -0.317505 0.581360 -0.526978 1441914504 -0.528381 -0.324341 0.579529 -0.528992 1441914504 -0.528381 -0.324341 0.579529 -0.528992 1441914504 -0.528381 -0.324341 0.579529 -0.528992 1441914504 -0.528381 -0.324341 0.579529 -0.528992 1441914504 -0.528381 -0.324341 0.579529 -0.528992 1441914504 -0.528381 -0.324341 0.579529 -0.528992 1441914504 -0.523926 -0.326416 0.577881 -0.533875 1441914504 -0.523926 -0.326416 0.577881 -0.533875 1441914504 -0.523926 -0.326416 0.577881 -0.533875 1441914504 -0.523926 -0.326416 0.577881 -0.533875 1441914504 -0.523926 -0.326416 0.577881 -0.533875 1441914504 -0.523926 -0.326416 0.577881 -0.533875 1441914504 -0.523926 -0.326416 0.577881 -0.533875 1441914504 -0.519409 -0.324158 0.575806 -0.541870 1441914504 -0.519409 -0.324158 0.575806 -0.541870 1441914504 -0.519409 -0.324158 0.575806 -0.541870 1441914504 -0.519409 -0.324158 0.575806 -0.541870 1441914504 -0.519409 -0.324158 0.575806 -0.541870 1441914504 -0.519409 -0.324158 0.575806 -0.541870 1441914504 -0.516846 -0.314392 0.576538 -0.549255 1441914504 -0.516846 -0.314392 0.576538 -0.549255 1441914504 -0.516846 -0.314392 0.576538 -0.549255 1441914504 -0.516846 -0.314392 0.576538 -0.549255 1441914504 -0.516846 -0.314392 0.576538 -0.549255 1441914504 -0.516846 -0.314392 0.576538 -0.549255 1441914504 -0.514771 -0.303650 0.578186 -0.555542 1441914504 -0.514771 -0.303650 0.578186 -0.555542 1441914504 -0.514771 -0.303650 0.578186 -0.555542 1441914504 -0.514771 -0.303650 0.578186 -0.555542 1441914504 -0.514771 -0.303650 0.578186 -0.555542 1441914504 -0.514771 -0.303650 0.578186 -0.555542 1441914504 -0.514771 -0.303650 0.578186 -0.555542 1441914504 -0.512756 -0.297241 0.578125 -0.560791 1441914504 -0.512756 -0.297241 0.578125 -0.560791 1441914504 -0.512756 -0.297241 0.578125 -0.560791 1441914504 -0.512756 -0.297241 0.578125 -0.560791 1441914504 -0.512756 -0.297241 0.578125 -0.560791 1441914504 -0.512756 -0.297241 0.578125 -0.560791 1441914504 -0.512695 -0.292236 0.579468 -0.562195 1441914504 -0.512695 -0.292236 0.579468 -0.562195 1441914504 -0.512695 -0.292236 0.579468 -0.562195 1441914504 -0.512695 -0.292236 0.579468 -0.562195 1441914504 -0.512695 -0.292236 0.579468 -0.562195 1441914504 -0.512695 -0.292236 0.579468 -0.562195 1441914504 -0.515015 -0.287354 0.582703 -0.559143 1441914504 -0.515015 -0.287354 0.582703 -0.559143 1441914504 -0.515015 -0.287354 0.582703 -0.559143 1441914504 -0.515015 -0.287354 0.582703 -0.559143 1441914504 -0.515015 -0.287354 0.582703 -0.559143 1441914504 -0.515015 -0.287354 0.582703 -0.559143 1441914504 -0.515015 -0.287354 0.582703 -0.559143 1441914504 -0.519775 -0.280090 0.589417 -0.551392 1441914504 -0.519775 -0.280090 0.589417 -0.551392 1441914504 -0.519775 -0.280090 0.589417 -0.551392 1441914504 -0.519775 -0.280090 0.589417 -0.551392 1441914504 -0.519775 -0.280090 0.589417 -0.551392 1441914504 -0.519775 -0.280090 0.589417 -0.551392 1441914504 -0.525635 -0.271790 0.597595 -0.541016 1441914504 -0.525635 -0.271790 0.597595 -0.541016 1441914504 -0.525635 -0.271790 0.597595 -0.541016 1441914504 -0.525635 -0.271790 0.597595 -0.541016 1441914504 -0.525635 -0.271790 0.597595 -0.541016 1441914504 -0.525635 -0.271790 0.597595 -0.541016 1441914504 -0.525635 -0.271790 0.597595 -0.541016 1441914504 -0.530823 -0.266785 0.604614 -0.530579 1441914504 -0.530823 -0.266785 0.604614 -0.530579 1441914504 -0.530823 -0.266785 0.604614 -0.530579 1441914504 -0.530823 -0.266785 0.604614 -0.530579 1441914504 -0.530823 -0.266785 0.604614 -0.530579 1441914504 -0.530823 -0.266785 0.604614 -0.530579 1441914504 -0.535583 -0.268799 0.606689 -0.522339 1441914504 -0.535583 -0.268799 0.606689 -0.522339 1441914504 -0.535583 -0.268799 0.606689 -0.522339 1441914504 -0.535583 -0.268799 0.606689 -0.522339 1441914504 -0.535583 -0.268799 0.606689 -0.522339 1441914504 -0.535583 -0.268799 0.606689 -0.522339 1441914504 -0.535583 -0.268799 0.606689 -0.522339 1441914504 -0.540344 -0.280090 0.603271 -0.515442 1441914504 -0.540344 -0.280090 0.603271 -0.515442 1441914504 -0.540344 -0.280090 0.603271 -0.515442 1441914504 -0.544983 -0.296936 0.597656 -0.507629 1441914504 -0.544983 -0.296936 0.597656 -0.507629 1441914504 -0.544983 -0.296936 0.597656 -0.507629 1441914504 -0.544983 -0.296936 0.597656 -0.507629 1441914504 -0.544983 -0.296936 0.597656 -0.507629 1441914504 -0.544983 -0.296936 0.597656 -0.507629 1441914504 -0.544983 -0.296936 0.597656 -0.507629 1441914504 -0.547607 -0.316345 0.589966 -0.502075 1441914504 -0.547607 -0.316345 0.589966 -0.502075 1441914504 -0.547607 -0.316345 0.589966 -0.502075 1441914504 -0.547607 -0.316345 0.589966 -0.502075 1441914504 -0.547607 -0.316345 0.589966 -0.502075 1441914505 -0.547424 -0.332397 0.582947 -0.500061 1441914505 -0.547424 -0.332397 0.582947 -0.500061 1441914505 -0.547424 -0.332397 0.582947 -0.500061 1441914505 -0.547424 -0.332397 0.582947 -0.500061 1441914505 -0.547424 -0.332397 0.582947 -0.500061 1441914505 -0.547424 -0.332397 0.582947 -0.500061 1441914505 -0.544617 -0.341370 0.577087 -0.503845 1441914505 -0.544617 -0.341370 0.577087 -0.503845 1441914505 -0.544617 -0.341370 0.577087 -0.503845 1441914505 -0.544617 -0.341370 0.577087 -0.503845 1441914505 -0.544617 -0.341370 0.577087 -0.503845 1441914505 -0.544617 -0.341370 0.577087 -0.503845 1441914505 -0.540466 -0.339478 0.574585 -0.512451 1441914505 -0.540466 -0.339478 0.574585 -0.512451 1441914505 -0.540466 -0.339478 0.574585 -0.512451 1441914505 -0.540466 -0.339478 0.574585 -0.512451 1441914505 -0.540466 -0.339478 0.574585 -0.512451 1441914505 -0.540466 -0.339478 0.574585 -0.512451 1441914505 -0.534424 -0.332947 0.574341 -0.523193 1441914505 -0.534424 -0.332947 0.574341 -0.523193 1441914505 -0.534424 -0.332947 0.574341 -0.523193 1441914505 -0.534424 -0.332947 0.574341 -0.523193 1441914505 -0.534424 -0.332947 0.574341 -0.523193 1441914505 -0.534424 -0.332947 0.574341 -0.523193 1441914505 -0.528259 -0.322205 0.576294 -0.533875 1441914505 -0.528259 -0.322205 0.576294 -0.533875 1441914505 -0.528259 -0.322205 0.576294 -0.533875 1441914505 -0.528259 -0.322205 0.576294 -0.533875 1441914505 -0.528259 -0.322205 0.576294 -0.533875 1441914505 -0.528259 -0.322205 0.576294 -0.533875 1441914505 -0.528259 -0.322205 0.576294 -0.533875 1441914505 -0.520691 -0.312012 0.577881 -0.545532 1441914505 -0.520691 -0.312012 0.577881 -0.545532 1441914505 -0.520691 -0.312012 0.577881 -0.545532 1441914505 -0.520691 -0.312012 0.577881 -0.545532 1441914505 -0.520691 -0.312012 0.577881 -0.545532 1441914505 -0.520691 -0.312012 0.577881 -0.545532 1441914505 -0.514404 -0.304810 0.578918 -0.554443 1441914505 -0.514404 -0.304810 0.578918 -0.554443 1441914505 -0.514404 -0.304810 0.578918 -0.554443 1441914505 -0.514404 -0.304810 0.578918 -0.554443 1441914505 -0.514404 -0.304810 0.578918 -0.554443 1441914505 -0.514404 -0.304810 0.578918 -0.554443 1441914505 -0.510742 -0.302307 0.578125 -0.559998 1441914505 -0.510742 -0.302307 0.578125 -0.559998 1441914505 -0.510742 -0.302307 0.578125 -0.559998 1441914505 -0.510742 -0.302307 0.578125 -0.559998 1441914505 -0.510742 -0.302307 0.578125 -0.559998 1441914505 -0.510742 -0.302307 0.578125 -0.559998 1441914505 -0.511047 -0.297913 0.580566 -0.559509 1441914505 -0.511047 -0.297913 0.580566 -0.559509 1441914505 -0.511047 -0.297913 0.580566 -0.559509 1441914505 -0.511047 -0.297913 0.580566 -0.559509 1441914505 -0.511047 -0.297913 0.580566 -0.559509 1441914505 -0.511047 -0.297913 0.580566 -0.559509 1441914505 -0.511047 -0.297913 0.580566 -0.559509 1441914505 -0.510498 -0.297058 0.583923 -0.557007 1441914505 -0.510498 -0.297058 0.583923 -0.557007 1441914505 -0.510498 -0.297058 0.583923 -0.557007 1441914505 -0.510498 -0.297058 0.583923 -0.557007 1441914505 -0.510498 -0.297058 0.583923 -0.557007 1441914505 -0.510498 -0.297058 0.583923 -0.557007 1441914505 -0.506958 -0.306702 0.583130 -0.555847 1441914505 -0.506958 -0.306702 0.583130 -0.555847 1441914505 -0.506958 -0.306702 0.583130 -0.555847 1441914505 -0.506958 -0.306702 0.583130 -0.555847 1441914505 -0.506958 -0.306702 0.583130 -0.555847 1441914505 -0.506958 -0.306702 0.583130 -0.555847 1441914505 -0.507385 -0.319031 0.578003 -0.553833 1441914505 -0.507385 -0.319031 0.578003 -0.553833 1441914505 -0.507385 -0.319031 0.578003 -0.553833 1441914505 -0.507385 -0.319031 0.578003 -0.553833 1441914505 -0.507385 -0.319031 0.578003 -0.553833 1441914505 -0.507385 -0.319031 0.578003 -0.553833 1441914505 -0.507385 -0.319031 0.578003 -0.553833 1441914505 -0.516113 -0.320068 0.574951 -0.548340 1441914505 -0.516113 -0.320068 0.574951 -0.548340 1441914505 -0.516113 -0.320068 0.574951 -0.548340 1441914505 -0.516113 -0.320068 0.574951 -0.548340 1441914505 -0.516113 -0.320068 0.574951 -0.548340 1441914505 -0.516113 -0.320068 0.574951 -0.548340 1441914505 -0.523438 -0.312622 0.578247 -0.542175 1441914505 -0.523438 -0.312622 0.578247 -0.542175 1441914505 
-0.480896 0.301392 0.743103 -0.354614 1441914511 -0.334778 0.307861 0.768555 -0.449890 1441914511 -0.334778 0.307861 0.768555 -0.449890 1441914511 -0.334778 0.307861 0.768555 -0.449890 1441914511 -0.334778 0.307861 0.768555 -0.449890 1441914511 -0.334778 0.307861 0.768555 -0.449890 1441914511 -0.334778 0.307861 0.768555 -0.449890 1441914511 -0.157227 0.291626 0.786255 -0.521606 1441914511 -0.157227 0.291626 0.786255 -0.521606 1441914511 -0.157227 0.291626 0.786255 -0.521606 1441914511 -0.157227 0.291626 0.786255 -0.521606 1441914511 -0.157227 0.291626 0.786255 -0.521606 1441914511 -0.157227 0.291626 0.786255 -0.521606 1441914511 0.029968 0.244446 0.768555 -0.590515 1441914511 0.029968 0.244446 0.768555 -0.590515 1441914511 0.029968 0.244446 0.768555 -0.590515 1441914511 0.029968 0.244446 0.768555 -0.590515 1441914511 0.029968 0.244446 0.768555 -0.590515 1441914511 0.029968 0.244446 0.768555 -0.590515 1441914511 0.216980 0.173706 0.699524 -0.658325 1441914511 0.216980 0.173706 0.699524 -0.658325 1441914511 0.216980 0.173706 0.699524 -0.658325 1441914511 0.216980 0.173706 0.699524 -0.658325 1441914511 0.216980 0.173706 0.699524 -0.658325 1441914511 0.216980 0.173706 0.699524 -0.658325 1441914511 0.371521 0.104858 0.608337 -0.693420 1441914511 0.371521 0.104858 0.608337 -0.693420 1441914511 0.371521 0.104858 0.608337 -0.693420 1441914511 0.371521 0.104858 0.608337 -0.693420 1441914511 0.371521 0.104858 0.608337 -0.693420 1441914511 0.371521 0.104858 0.608337 -0.693420 1441914511 0.371521 0.104858 0.608337 -0.693420 1441914511 0.462646 0.064880 0.513672 -0.719604 1441914511 0.462646 0.064880 0.513672 -0.719604 1441914511 0.462646 0.064880 0.513672 -0.719604 1441914511 0.462646 0.064880 0.513672 -0.719604 1441914511 0.462646 0.064880 0.513672 -0.719604 1441914511 0.462646 0.064880 0.513672 -0.719604 1441914511 0.483459 0.046509 0.463379 -0.741211 1441914511 0.483459 0.046509 0.463379 -0.741211 1441914511 0.483459 0.046509 0.463379 -0.741211 1441914511 0.483459 0.046509 0.463379 -0.741211 1441914511 0.483459 0.046509 0.463379 -0.741211 1441914511 0.483459 0.046509 0.463379 -0.741211 1441914511 0.467957 0.044189 0.487854 -0.735535 1441914512 0.467957 0.044189 0.487854 -0.735535 1441914512 0.467957 0.044189 0.487854 -0.735535 1441914512 0.467957 0.044189 0.487854 -0.735535 1441914512 0.467957 0.044189 0.487854 -0.735535 1441914512 0.467957 0.044189 0.487854 -0.735535 1441914512 0.467957 0.044189 0.487854 -0.735535 1441914512 0.440002 0.068237 0.497009 -0.744751 1441914512 0.440002 0.068237 0.497009 -0.744751 1441914512 0.440002 0.068237 0.497009 -0.744751 1441914512 0.440002 0.068237 0.497009 -0.744751 1441914512 0.440002 0.068237 0.497009 -0.744751 1441914512 0.440002 0.068237 0.497009 -0.744751 1441914512 0.385376 0.112244 0.502075 -0.765991 1441914512 0.385376 0.112244 0.502075 -0.765991 1441914512 0.385376 0.112244 0.502075 -0.765991 1441914512 0.385376 0.112244 0.502075 -0.765991 1441914512 0.385376 0.112244 0.502075 -0.765991 1441914512 0.385376 0.112244 0.502075 -0.765991 1441914512 0.385376 0.112244 0.502075 -0.765991 1441914512 0.286316 0.163452 0.522095 -0.786621 1441914512 0.286316 0.163452 0.522095 -0.786621 1441914512 0.286316 0.163452 0.522095 -0.786621 1441914512 0.286316 0.163452 0.522095 -0.786621 1441914512 0.286316 0.163452 0.522095 -0.786621 1441914512 0.286316 0.163452 0.522095 -0.786621 1441914512 0.133667 0.204224 0.574646 -0.781189 1441914512 0.133667 0.204224 0.574646 -0.781189 1441914512 0.133667 0.204224 0.574646 -0.781189 1441914512 0.133667 0.204224 0.574646 -0.781189 1441914512 0.133667 0.204224 0.574646 -0.781189 1441914512 0.133667 0.204224 0.574646 -0.781189 1441914512 -0.066956 0.251099 0.651855 -0.712402 1441914512 -0.066956 0.251099 0.651855 -0.712402 1441914512 -0.066956 0.251099 0.651855 -0.712402 1441914512 -0.066956 0.251099 0.651855 -0.712402 1441914512 -0.066956 0.251099 0.651855 -0.712402 1441914512 -0.066956 0.251099 0.651855 -0.712402 1441914512 -0.288574 0.298889 0.708740 -0.570129 1441914512 -0.288574 0.298889 0.708740 -0.570129 1441914512 -0.288574 0.298889 0.708740 -0.570129 1441914512 -0.288574 0.298889 0.708740 -0.570129 1441914512 -0.288574 0.298889 0.708740 -0.570129 1441914512 -0.288574 0.298889 0.708740 -0.570129 1441914512 -0.488770 0.298584 0.694092 -0.436096 1441914512 -0.488770 0.298584 0.694092 -0.436096 1441914512 -0.488770 0.298584 0.694092 -0.436096 1441914512 -0.488770 0.298584 0.694092 -0.436096 1441914512 -0.488770 0.298584 0.694092 -0.436096 1441914512 -0.488770 0.298584 0.694092 -0.436096 1441914512 -0.645813 0.255310 0.657837 -0.291504 1441914512 -0.645813 0.255310 0.657837 -0.291504 1441914512 -0.645813 0.255310 0.657837 -0.291504 1441914512 -0.645813 0.255310 0.657837 -0.291504 1441914512 -0.645813 0.255310 0.657837 -0.291504 1441914512 -0.645813 0.255310 0.657837 -0.291504 1441914512 -0.757935 0.205383 0.602417 -0.143005 1441914512 -0.757935 0.205383 0.602417 -0.143005 1441914512 -0.757935 0.205383 0.602417 -0.143005 1441914512 -0.757935 0.205383 0.602417 -0.143005 1441914512 -0.757935 0.205383 0.602417 -0.143005 1441914512 -0.813843 0.195007 0.546875 -0.022705 1441914512 -0.813843 0.195007 0.546875 -0.022705 1441914512 -0.813843 0.195007 0.546875 -0.022705 1441914512 -0.813843 0.195007 0.546875 -0.022705 1441914512 -0.813843 0.195007 0.546875 -0.022705 1441914512 -0.813843 0.195007 0.546875 -0.022705 1441914512 -0.813843 0.195007 0.546875 -0.022705 1441914512 -0.814819 0.226440 0.533325 0.018921 1441914512 -0.814819 0.226440 0.533325 0.018921 1441914512 -0.814819 0.226440 0.533325 0.018921 1441914512 -0.814819 0.226440 0.533325 0.018921 1441914512 -0.814819 0.226440 0.533325 0.018921 1441914512 -0.814819 0.226440 0.533325 0.018921 1441914512 -0.808228 0.217102 0.547363 -0.004395 1441914512 -0.808228 0.217102 0.547363 -0.004395 1441914512 -0.808228 0.217102 0.547363 -0.004395 1441914512 -0.808228 0.217102 0.547363 -0.004395 1441914512 -0.808228 0.217102 0.547363 -0.004395 1441914512 -0.808228 0.217102 0.547363 -0.004395 1441914512 -0.791565 0.247986 0.557495 -0.032593 1441914512 -0.791565 0.247986 0.557495 -0.032593 1441914512 -0.791565 0.247986 0.557495 -0.032593 1441914512 -0.791565 0.247986 0.557495 -0.032593 1441914512 -0.791565 0.247986 0.557495 -0.032593 1441914512 -0.791565 0.247986 0.557495 -0.032593 1441914512 -0.791565 0.247986 0.557495 -0.032593 1441914512 -0.743042 0.281250 0.596558 -0.113525 1441914512 -0.743042 0.281250 0.596558 -0.113525 1441914512 -0.743042 0.281250 0.596558 -0.113525 1441914512 -0.743042 0.281250 0.596558 -0.113525 1441914512 -0.743042 0.281250 0.596558 -0.113525 1441914512 -0.743042 0.281250 0.596558 -0.113525 1441914512 -0.666138 0.297729 0.642639 -0.233704 1441914512 -0.666138 0.297729 0.642639 -0.233704 1441914512 -0.666138 0.297729 0.642639 -0.233704 1441914512 -0.666138 0.297729 0.642639 -0.233704 1441914512 -0.666138 0.297729 0.642639 -0.233704 1441914512 -0.666138 0.297729 0.642639 -0.233704 1441914512 -0.567261 0.293945 0.677063 -0.365295 1441914512 -0.567261 0.293945 0.677063 -0.365295 1441914512 -0.567261 0.293945 0.677063 -0.365295 1441914512 -0.567261 0.293945 0.677063 -0.365295 1441914512 -0.567261 0.293945 0.677063 -0.365295 1441914512 -0.567261 0.293945 0.677063 -0.365295 1441914512 -0.438782 0.289124 0.713806 -0.463013 1441914512 -0.438782 0.289124 0.713806 -0.463013 1441914512 -0.438782 0.289124 0.713806 -0.463013 1441914512 -0.438782 0.289124 0.713806 -0.463013 1441914512 -0.438782 0.289124 0.713806 -0.463013 1441914512 -0.438782 0.289124 0.713806 -0.463013 1441914512 -0.438782 0.289124 0.713806 -0.463013 1441914512 -0.274536 0.263367 0.750000 -0.541138 1441914512 -0.274536 0.263367 0.750000 -0.541138 1441914513 -0.274536 0.263367 0.750000 -0.541138 1441914513 -0.274536 0.263367 0.750000 -0.541138 1441914513 -0.274536 0.263367 0.750000 -0.541138 1441914513 -0.274536 0.263367 0.750000 -0.541138 1441914513 -0.090576 0.201416 0.738586 -0.636902 1441914513 -0.090576 0.201416 0.738586 -0.636902 1441914513 -0.090576 0.201416 0.738586 -0.636902 1441914513 -0.090576 0.201416 0.738586 -0.636902 1441914513 -0.090576 0.201416 0.738586 -0.636902 1441914513 0.115845 0.137695 0.703247 -0.687805 1441914513 0.115845 0.137695 0.703247 -0.687805 1441914513 0.115845 0.137695 0.703247 -0.687805 1441914513 0.115845 0.137695 0.703247 -0.687805 1441914513 0.115845 0.137695 0.703247 -0.687805 1441914513 0.115845 0.137695 0.703247 -0.687805 1441914513 0.115845 0.137695 0.703247 -0.687805 1441914513 0.300781 0.081665 0.622314 -0.718079 1441914513 0.300781 0.081665 0.622314 -0.718079 1441914513 0.300781 0.081665 0.622314 -0.718079 1441914513 0.300781 0.081665 0.622314 -0.718079 1441914513 0.300781 0.081665 0.622314 -0.718079 1441914513 0.300781 0.081665 0.622314 -0.718079 1441914513 0.432922 0.042480 0.509888 -0.742126 1441914513 0.432922 0.042480 0.509888 -0.742126 1441914513 0.432922 0.042480 0.509888 -0.742126 1441914513 0.432922 0.042480 0.509888 -0.742126 1441914513 0.432922 0.042480 0.509888 -0.742126 1441914513 0.432922 0.042480 0.509888 -0.742126 1441914513 0.432922 0.042480 0.509888 -0.742126 1441914513 0.494202 0.043701 0.409424 -0.765625 1441914513 0.494202 0.043701 0.409424 -0.765625 1441914513 0.494202 0.043701 0.409424 -0.765625 1441914513 0.494202 0.043701 0.409424 -0.765625 1441914513 0.494202 0.043701 0.409424 -0.765625 1441914513 0.494202 0.043701 0.409424 -0.765625 1441914513 0.464111 0.069092 0.380981 -0.796692 1441914513 0.464111 0.069092 0.380981 -0.796692 1441914513 0.464111 0.069092 0.380981 -0.796692 1441914513 0.464111 0.069092 0.380981 -0.796692 1441914513 0.464111 0.069092 0.380981 -0.796692 1441914513 0.464111 0.069092 0.380981 -0.796692 1441914513 0.464111 0.069092 0.380981 -0.796692 1441914513 0.410156 0.077698 0.448730 -0.790161 1441914513 0.410156 0.077698 0.448730 -0.790161 1441914513 0.410156 0.077698 0.448730 -0.790161 1441914513 0.410156 0.077698 0.448730 -0.790161 1441914513 0.410156 0.077698 0.448730 -0.790161 1441914513 0.410156 0.077698 0.448730 -0.790161 1441914513 0.305298 0.121643 0.476929 -0.815186 1441914513 0.305298 0.121643 0.476929 -0.815186 1441914513 0.305298 0.121643 0.476929 -0.815186 1441914513 0.305298 0.121643 0.476929 -0.815186 1441914513 0.305298 0.121643 0.476929 -0.815186 1441914513 0.305298 0.121643 0.476929 -0.815186 1441914513 0.171509 0.159119 0.533447 -0.812805 1441914513 0.171509 0.159119 0.533447 -0.812805 1441914513 0.171509 0.159119 0.533447 -0.812805 1441914513 0.171509 0.159119 0.533447 -0.812805 1441914513 0.171509 0.159119 0.533447 -0.812805 1441914513 0.171509 0.159119 0.533447 -0.812805 1441914513 0.011597 0.208801 0.607361 -0.766418 1441914513 0.011597 0.208801 0.607361 -0.766418 1441914513 0.011597 0.208801 0.607361 -0.766418 1441914513 0.011597 0.208801 0.607361 -0.766418 1441914513 0.011597 0.208801 0.607361 -0.766418 1441914513 0.011597 0.208801 0.607361 -0.766418 1441914513 -0.165100 0.273926 0.654114 -0.685425 1441914513 -0.165100 0.273926 0.654114 -0.685425 1441914513 -0.165100 0.273926 0.654114 -0.685425 1441914513 -0.165100 0.273926 0.654114 -0.685425 1441914513 -0.165100 0.273926 0.654114 -0.685425 1441914513 -0.343079 0.323914 0.662537 -0.581787 1441914513 -0.343079 0.323914 0.662537 -0.581787 1441914513 -0.343079 0.323914 0.662537 -0.581787 1441914513 -0.343079 0.323914 0.662537 -0.581787 1441914513 -0.343079 0.323914 0.662537 -0.581787 1441914513 -0.343079 0.323914 0.662537 -0.581787 1441914513 -0.508667 0.353333 0.648743 -0.442200 1441914513 -0.508667 0.353333 0.648743 -0.442200 1441914513 -0.508667 0.353333 0.648743 -0.442200 1441914513 -0.508667 0.353333 0.648743 -0.442200 1441914513 -0.508667 0.353333 0.648743 -0.442200 1441914513 -0.508667 0.353333 0.648743 -0.442200 1441914513 -0.643433 0.334900 0.610352 -0.318298 1441914513 -0.643433 0.334900 0.610352 -0.318298 1441914513 -0.643433 0.334900 0.610352 -0.318298 1441914513 -0.643433 0.334900 0.610352 -0.318298 1441914513 -0.643433 0.334900 0.610352 -0.318298 1441914513 -0.643433 0.334900 0.610352 -0.318298 1441914513 -0.741150 0.275879 0.582092 -0.189026 1441914513 -0.741150 0.275879 0.582092 -0.189026 1441914513 -0.741150 0.275879 0.582092 -0.189026 1441914513 -0.741150 0.275879 0.582092 -0.189026 1441914513 -0.741150 0.275879 0.582092 -0.189026 1441914513 -0.741150 0.275879 0.582092 -0.189026 1441914513 -0.741150 0.275879 0.582092 -0.189026 1441914513 -0.803162 0.201172 0.556274 -0.070496 1441914513 -0.803162 0.201172 0.556274 -0.070496 1441914513 -0.803162 0.201172 0.556274 -0.070496 1441914513 -0.803162 0.201172 0.556274 -0.070496 1441914513 -0.803162 0.201172 0.556274 -0.070496 1441914513 -0.831055 0.180420 0.526001 0.011353 1441914513 -0.831055 0.180420 0.526001 0.011353 1441914513 -0.831055 0.180420 0.526001 0.011353 1441914513 -0.831055 0.180420 0.526001 0.011353 1441914513 -0.831055 0.180420 0.526001 0.011353 1441914513 -0.831055 0.180420 0.526001 0.011353 1441914513 -0.819275 0.216309 0.530579 0.022156 1441914513 -0.819275 0.216309 0.530579 0.022156 1441914513 -0.819275 0.216309 0.530579 0.022156 1441914514 -0.819275 0.216309 0.530579 0.022156 1441914514 -0.819275 0.216309 0.530579 0.022156 1441914514 -0.819275 0.216309 0.530579 0.022156 1441914514 -0.795959 0.235779 0.557251 -0.019043 1441914514 -0.795959 0.235779 0.557251 -0.019043 1441914514 -0.795959 0.235779 0.557251 -0.019043 1441914514 -0.795959 0.235779 0.557251 -0.019043 1441914514 -0.795959 0.235779 0.557251 -0.019043 1441914514 -0.762390 0.284058 0.577454 -0.068054 1441914514 -0.762390 0.284058 0.577454 -0.068054 1441914514 -0.762390 0.284058 0.577454 -0.068054 1441914514 -0.762390 0.284058 0.577454 -0.068054 1441914514 -0.762390 0.284058 0.577454 -0.068054 1441914514 -0.762390 0.284058 0.577454 -0.068054 1441914514 -0.685913 0.349792 0.621216 -0.145935 1441914514 -0.685913 0.349792 0.621216 -0.145935 1441914514 -0.685913 0.349792 0.621216 -0.145935 1441914514 -0.685913 0.349792 0.621216 -0.145935 1441914514 -0.685913 0.349792 0.621216 -0.145935 1441914514 -0.685913 0.349792 0.621216 -0.145935 1441914514 -0.557373 0.391785 0.683350 -0.262329 1441914514 -0.557373 0.391785 0.683350 -0.262329 1441914514 -0.557373 0.391785 0.683350 -0.262329 1441914514 -0.557373 0.391785 0.683350 -0.262329 1441914514 -0.557373 0.391785 0.683350 -0.262329 1441914514 -0.557373 0.391785 0.683350 -0.262329 1441914514 -0.401733 0.365356 0.729431 -0.415955 1441914514 -0.401733 0.365356 0.729431 -0.415955 1441914514 -0.401733 0.365356 0.729431 -0.415955 1441914514 -0.401733 0.365356 0.729431 -0.415955 1441914514 -0.401733 0.365356 0.729431 -0.415955 1441914514 -0.401733 0.365356 0.729431 -0.415955 1441914514 -0.224609 0.315063 0.744019 -0.544739 1441914514 -0.224609 0.315063 0.744019 -0.544739 1441914514 -0.224609 0.315063 0.744019 -0.544739 1441914514 -0.224609 0.315063 0.744019 -0.544739 1441914514 -0.224609 0.315063 0.744019 -0.544739 1441914514 -0.224609 0.315063 0.744019 -0.544739 1441914514 -0.044006 0.250061 0.709045 -0.657837 1441914514 -0.044006 0.250061 0.709045 -0.657837 1441914514 -0.044006 0.250061 0.709045 -0.657837 1441914514 -0.044006 0.250061 0.709045 -0.657837 1441914514 -0.044006 0.250061 0.709045 -0.657837 1441914514 0.150513 0.184998 0.660400 -0.711975 1441914514 0.150513 0.184998 0.660400 -0.711975 1441914514 0.150513 0.184998 0.660400 -0.711975 1441914514 0.150513 0.184998 0.660400 -0.711975 1441914514 0.150513 0.184998 0.660400 -0.711975 1441914514 0.150513 0.184998 0.660400 -0.711975 1441914514 0.150513 0.184998 0.660400 -0.711975 1441914514 0.315918 0.118958 0.597778 -0.727112 1441914514 0.315918 0.118958 0.597778 -0.727112 1441914514 0.315918 0.118958 0.597778 -0.727112 1441914514 0.315918 0.118958 0.597778 -0.727112 1441914514 0.315918 0.118958 0.597778 -0.727112 1441914514 0.315918 0.118958 0.597778 -0.727112 1441914514 0.438293 0.058105 0.524292 -0.727722 1441914514 0.438293 0.058105 0.524292 -0.727722 1441914514 0.438293 0.058105 0.524292 -0.727722 1441914514 0.438293 0.058105 0.524292 -0.727722 1441914514 0.438293 0.058105 0.524292 -0.727722 1441914514 0.438293 0.058105 0.524292 -0.727722 1441914514 0.496277 0.024414 0.455322 -0.738770 1441914514 0.496277 0.024414 0.455322 -0.738770 1441914514 0.496277 0.024414 0.455322 -0.738770 1441914514 0.496277 0.024414 0.455322 -0.738770 1441914514 0.496277 0.024414 0.455322 -0.738770 1441914514 0.496277 0.024414 0.455322 -0.738770 1441914514 0.496277 0.024414 0.455322 -0.738770 1441914514 0.489319 0.050415 0.414246 -0.765747 1441914514 0.489319 0.050415 0.414246 -0.765747 1441914514 0.489319 0.050415 0.414246 -0.765747 1441914514 0.489319 0.050415 0.414246 -0.765747 1441914514 0.489319 0.050415 0.414246 -0.765747 1441914514 0.489319 0.050415 0.414246 -0.765747 1441914514 0.443481 0.073975 0.440247 -0.777222 1441914514 0.443481 0.073975 0.440247 -0.777222 1441914514 0.443481 0.073975 0.440247 -0.777222 1441914514 0.443481 0.073975 0.440247 -0.777222 1441914514 0.443481 0.073975 0.440247 -0.777222 1441914514 0.443481 0.073975 0.440247 -0.777222 1441914514 0.443481 0.073975 0.440247 -0.777222 1441914514 0.366882 0.112061 0.467041 -0.796692 1441914514 0.366882 0.112061 0.467041 -0.796692 1441914514 0.366882 0.112061 0.467041 -0.796692 1441914514 0.366882 0.112061 0.467041 -0.796692 1441914514 0.366882 0.112061 0.467041 -0.796692 1441914514 0.366882 0.112061 0.467041 -0.796692 1441914514 0.255920 0.151733 0.517029 -0.802612 1441914514 0.255920 0.151733 0.517029 -0.802612 1441914514 0.255920 0.151733 0.517029 -0.802612 1441914514 0.255920 0.151733 0.517029 -0.802612 1441914514 0.255920 0.151733 0.517029 -0.802612 1441914514 0.255920 0.151733 0.517029 -0.802612 1441914514 0.103149 0.195679 0.588257 -0.777832 1441914514 0.103149 0.195679 0.588257 -0.777832 1441914514 0.103149 0.195679 0.588257 -0.777832 1441914514 0.103149 0.195679 0.588257 -0.777832 1441914514 0.103149 0.195679 0.588257 -0.777832 1441914514 0.103149 0.195679 0.588257 -0.777832 1441914514 -0.091736 0.245178 0.649414 -0.713989 1441914514 -0.091736 0.245178 0.649414 -0.713989 1441914514 -0.091736 0.245178 0.649414 -0.713989 1441914514 -0.091736 0.245178 0.649414 -0.713989 1441914514 -0.091736 0.245178 0.649414 -0.713989 1441914514 -0.091736 0.245178 0.649414 -0.713989 1441914514 -0.310303 0.278442 0.664429 -0.620300 1441914514 -0.310303 0.278442 0.664429 -0.620300 1441914514 -0.310303 0.278442 0.664429 -0.620300 1441914514 -0.310303 0.278442 0.664429 -0.620300 1441914514 -0.310303 0.278442 0.664429 -0.620300 1441914515 -0.310303 0.278442 0.664429 -0.620300 1441914515 -0.510254 0.274292 0.658752 -0.480042 1441914515 -0.510254 0.274292 0.658752 -0.480042 1441914515 -0.510254 0.274292 0.658752 -0.480042 1441914515 -0.510254 0.274292 0.658752 -0.480042 1441914515 -0.510254 0.274292 0.658752 -0.480042 1441914515 -0.510254 0.274292 0.658752 -0.480042 1441914515 -0.510254 0.274292 0.658752 -0.480042 1441914515 -0.672241 0.261780 0.625000 -0.298157 1441914515 -0.672241 0.261780 0.625000 -0.298157 1441914515 -0.672241 0.261780 0.625000 -0.298157 1441914515 -0.672241 0.261780 0.625000 -0.298157 1441914515 -0.672241 0.261780 0.625000 -0.298157 1441914515 -0.672241 0.261780 0.625000 -0.298157 1441914515 -0.769714 0.217346 0.581482 -0.148865 1441914515 -0.769714 0.217346 0.581482 -0.148865 1441914515 -0.769714 0.217346 0.581482 -0.148865 1441914515 -0.769714 0.217346 0.581482 -0.148865 1441914515 -0.769714 0.217346 0.581482 -0.148865 1441914515 -0.769714 0.217346 0.581482 -0.148865 1441914515 -0.776428 0.281555 0.559631 -0.068970 1441914515 -0.776428 0.281555 0.559631 -0.068970 1441914515 -0.776428 0.281555 0.559631 -0.068970 1441914515 -0.776428 0.281555 0.559631 -0.068970 1441914515 -0.776428 0.281555 0.559631 -0.068970 1441914515 -0.776428 0.281555 0.559631 -0.068970 1441914515 -0.775146 0.290344 0.557251 -0.065369 1441914515 -0.775146 0.290344 0.557251 -0.065369 1441914515 -0.775146 0.290344 0.557251 -0.065369 1441914515 -0.775146 0.290344 0.557251 -0.065369 1441914515 -0.775146 0.290344 0.557251 -0.065369 1441914515 -0.775146 0.290344 0.557251 -0.065369 1441914515 -0.775146 0.290344 0.557251 -0.065369 1441914515 -0.773499 0.299438 0.554321 -0.068909 1441914515 -0.773499 0.299438 0.554321 -0.068909 1441914515 -0.773499 0.299438 0.554321 -0.068909 1441914515 -0.773499 0.299438 0.554321 -0.068909 1441914515 -0.773499 0.299438 0.554321 -0.068909 1441914515 -0.773499 0.299438 0.554321 -0.068909 1441914515 -0.728027 0.344177 0.581787 -0.114075 1441914515 -0.728027 0.344177 0.581787 -0.114075 1441914515 -0.728027 0.344177 0.581787 -0.114075 1441914515 -0.728027 0.344177 0.581787 -0.114075 1441914515 -0.728027 0.344177 0.581787 -0.114075 1441914515 -0.728027 0.344177 0.581787 -0.114075 1441914515 -0.728027 0.344177 0.581787 -0.114075 1441914515 -0.666260 0.356689 0.619385 -0.212585 1441914515 -0.666260 0.356689 0.619385 -0.212585 1441914515 -0.666260 0.356689 0.619385 -0.212585 1441914515 -0.666260 0.356689 0.619385 -0.212585 1441914515 -0.666260 0.356689 0.619385 -0.212585 1441914515 -0.666260 0.356689 0.619385 -0.212585 1441914515 -0.572266 0.372620 0.658264 -0.316772 1441914515 -0.572266 0.372620 0.658264 -0.316772 1441914515 -0.572266 0.372620 0.658264 -0.316772 1441914515 -0.572266 0.372620 0.658264 -0.316772 1441914515 -0.572266 0.372620 0.658264 -0.316772 1441914515 -0.572266 0.372620 0.658264 -0.316772 1441914515 -0.444824 0.366699 0.694580 -0.430298 1441914515 -0.444824 0.366699 0.694580 -0.430298 1441914515 -0.444824 0.366699 0.694580 -0.430298 1441914515 -0.444824 0.366699 0.694580 -0.430298 1441914515 -0.444824 0.366699 0.694580 -0.430298 1441914515 -0.444824 0.366699 0.694580 -0.430298 1441914515 -0.273987 0.332642 0.724548 -0.537781 1441914515 -0.273987 0.332642 0.724548 -0.537781 1441914515 -0.273987 0.332642 0.724548 -0.537781 1441914515 -0.273987 0.332642 0.724548 -0.537781 1441914515 -0.273987 0.332642 0.724548 -0.537781 1441914515 -0.273987 0.332642 0.724548 -0.537781 1441914515 -0.077576 0.264038 0.706848 -0.651611 1441914515 -0.077576 0.264038 0.706848 -0.651611 1441914515 -0.077576 0.264038 0.706848 -0.651611 1441914515 -0.077576 0.264038 0.706848 -0.651611 1441914515 -0.077576 0.264038 0.706848 -0.651611 1441914515 -0.077576 0.264038 0.706848 -0.651611 1441914515 0.117493 0.202637 0.653381 -0.719849 1441914515 0.117493 0.202637 0.653381 -0.719849 1441914515 0.117493 0.202637 0.653381 -0.719849 1441914515 0.117493 0.202637 0.653381 -0.719849 1441914515 0.117493 0.202637 0.653381 -0.719849 1441914515 0.117493 0.202637 0.653381 -0.719849 1441914515 0.275085 0.167725 0.554993 -0.766907 1441914515 0.275085 0.167725 0.554993 -0.766907 1441914515 0.275085 0.167725 0.554993 -0.766907 1441914515 0.275085 0.167725 0.554993 -0.766907 1441914515 0.275085 0.167725 0.554993 -0.766907 1441914515 0.275085 0.167725 0.554993 -0.766907 1441914515 0.275085 0.167725 0.554993 -0.766907 1441914515 0.406250 0.140442 0.479492 -0.765076 1441914515 0.406250 0.140442 0.479492 -0.765076 1441914515 0.406250 0.140442 0.479492 -0.765076 1441914515 0.406250 0.140442 0.479492 -0.765076 1441914515 0.406250 0.140442 0.479492 -0.765076 1441914515 0.406250 0.140442 0.479492 -0.765076 1441914515 0.486206 0.108765 0.419006 -0.759094 1441914515 0.486206 0.108765 0.419006 -0.759094 1441914515 0.486206 0.108765 0.419006 -0.759094 1441914515 0.486206 0.108765 0.419006 -0.759094 1441914515 0.486206 0.108765 0.419006 -0.759094 1441914515 0.486206 0.108765 0.419006 -0.759094 1441914515 0.490601 0.145264 0.370117 -0.775391 1441914515 0.490601 0.145264 0.370117 -0.775391 1441914515 0.490601 0.145264 0.370117 -0.775391 1441914515 0.490601 0.145264 0.370117 -0.775391 1441914515 0.490601 0.145264 0.370117 -0.775391 1441914515 0.490601 0.145264 0.370117 -0.775391 1441914515 0.468018 0.139221 0.396301 -0.777527 1441914515 0.468018 0.139221 0.396301 -0.777527 1441914515 0.468018 0.139221 0.396301 -0.777527 1441914515 0.468018 0.139221 0.396301 -0.777527 1441914515 0.468018 0.139221 0.396301 -0.777527 1441914515 0.468018 0.139221 0.396301 -0.777527 1441914516 0.468018 0.139221 0.396301 -0.777527 1441914516 0.396790 0.154175 0.442200 -0.789490 1441914516 0.396790 0.154175 0.442200 -0.789490 1441914516 0.396790 0.154175 0.442200 -0.789490 1441914516 0.396790 0.154175 0.442200 -0.789490 1441914516 0.396790 0.154175 0.442200 -0.789490 1441914516 0.396790 0.154175 0.442200 -0.789490 1441914516 0.269531 0.179504 0.495300 -0.806091 1441914516 0.269531 0.179504 0.495300 -0.806091 1441914516 0.269531 0.179504 0.495300 -0.806091 1441914516 0.269531 0.179504 0.495300 -0.806091 1441914516 0.269531 0.179504 0.495300 -0.806091 1441914516 0.105591 0.190186 0.556824 -0.801636 1441914516 0.105591 0.190186 0.556824 -0.801636 1441914516 0.105591 0.190186 0.556824 -0.801636 1441914516 0.105591 0.190186 0.556824 -0.801636 1441914516 0.105591 0.190186 0.556824 -0.801636 1441914516 0.105591 0.190186 0.556824 -0.801636 1441914516 -0.085022 0.207153 0.589478 -0.776123 1441914516 -0.085022 0.207153 0.589478 -0.776123 1441914516 -0.085022 0.207153 0.589478 -0.776123 1441914516 -0.085022 0.207153 0.589478 -0.776123 1441914516 -0.085022 0.207153 0.589478 -0.776123 1441914516 -0.085022 0.207153 0.589478 -0.776123 1441914516 -0.290833 0.215698 0.609680 -0.705139 1441914516 -0.290833 0.215698 0.609680 -0.705139 1441914516 -0.290833 0.215698 0.609680 -0.705139 1441914516 -0.290833 0.215698 0.609680 -0.705139 1441914516 -0.290833 0.215698 0.609680 -0.705139 1441914516 -0.290833 0.215698 0.609680 -0.705139 1441914516 -0.495911 0.230469 0.594421 -0.589600 1441914516 -0.495911 0.230469 0.594421 -0.589600 1441914516 -0.495911 0.230469 0.594421 -0.589600 1441914516 -0.495911 0.230469 0.594421 -0.589600 1441914516 -0.495911 0.230469 0.594421 -0.589600 1441914516 -0.495911 0.230469 0.594421 -0.589600 1441914516 -0.661194 0.234009 0.571472 -0.426025 1441914516 -0.661194 0.234009 0.571472 -0.426025 1441914516 -0.661194 0.234009 0.571472 -0.426025 1441914516 -0.661194 0.234009 0.571472 -0.426025 1441914516 -0.661194 0.234009 0.571472 -0.426025 1441914516 -0.661194 0.234009 0.571472 -0.426025 1441914516 -0.661194 0.234009 0.571472 -0.426025 1441914516 -0.767029 0.239380 0.549622 -0.228760 1441914516 -0.767029 0.239380 0.549622 -0.228760 1441914516 -0.767029 0.239380 0.549622 -0.228760 1441914516 -0.767029 0.239380 0.549622 -0.228760 1441914516 -0.767029 0.239380 0.549622 -0.228760 1441914516 -0.767029 0.239380 0.549622 -0.228760 1441914516 -0.799988 0.282715 0.525879 -0.059204 1441914516 -0.799988 0.282715 0.525879 -0.059204 1441914516 -0.799988 0.282715 0.525879 -0.059204 1441914516 -0.799988 0.282715 0.525879 -0.059204 1441914516 -0.799988 0.282715 0.525879 -0.059204 1441914516 -0.799988 0.282715 0.525879 -0.059204 1441914516 -0.799988 0.282715 0.525879 -0.059204 1441914516 -0.780884 0.345947 0.519531 0.023926 1441914516 -0.780884 0.345947 0.519531 0.023926 1441914516 -0.780884 0.345947 0.519531 0.023926 1441914516 -0.780884 0.345947 0.519531 0.023926 1441914516 -0.780884 0.345947 0.519531 0.023926 1441914516 -0.780884 0.345947 0.519531 0.023926 1441914516 -0.769592 0.354980 0.529297 0.038696 1441914516 -0.769592 0.354980 0.529297 0.038696 1441914516 -0.769592 0.354980 0.529297 0.038696 1441914516 -0.769592 0.354980 0.529297 0.038696 1441914516 -0.769592 0.354980 0.529297 0.038696 1441914516 -0.769592 0.354980 0.529297 0.038696 1441914516 -0.749817 0.379761 0.541443 0.020142 1441914516 -0.749817 0.379761 0.541443 0.020142 1441914516 -0.749817 0.379761 0.541443 0.020142 1441914516 -0.749817 0.379761 0.541443 0.020142 1441914516 -0.749817 0.379761 0.541443 0.020142 1441914516 -0.749817 0.379761 0.541443 0.020142 1441914516 -0.714966 0.407410 0.566772 -0.039429 1441914516 -0.714966 0.407410 0.566772 -0.039429 1441914516 -0.714966 0.407410 0.566772 -0.039429 1441914516 -0.714966 0.407410 0.566772 -0.039429 1441914516 -0.714966 0.407410 0.566772 -0.039429 1441914516 -0.714966 0.407410 0.566772 -0.039429 1441914516 -0.714966 0.407410 0.566772 -0.039429 1441914516 -0.665833 0.422607 0.598328 -0.141724 1441914516 -0.665833 0.422607 0.598328 -0.141724 1441914516 -0.665833 0.422607 0.598328 -0.141724 1441914516 -0.665833 0.422607 0.598328 -0.141724 1441914516 -0.665833 0.422607 0.598328 -0.141724 1441914516 -0.665833 0.422607 0.598328 -0.141724 1441914516 -0.600220 0.420532 0.623047 -0.273376 1441914516 -0.600220 0.420532 0.623047 -0.273376 1441914516 -0.600220 0.420532 0.623047 -0.273376 1441914516 
-0.627930 -0.106628 0.686768 -0.350342 1441914519 -0.627930 -0.106628 0.686768 -0.350342 1441914519 -0.627930 -0.106628 0.686768 -0.350342 1441914519 -0.627930 -0.106628 0.686768 -0.350342 1441914519 -0.627930 -0.106628 0.686768 -0.350342 1441914519 -0.632629 -0.111145 0.681885 -0.349915 1441914519 -0.632629 -0.111145 0.681885 -0.349915 1441914519 -0.632629 -0.111145 0.681885 -0.349915 1441914519 -0.632629 -0.111145 0.681885 -0.349915 1441914519 -0.632629 -0.111145 0.681885 -0.349915 1441914519 -0.632629 -0.111145 0.681885 -0.349915 1441914519 -0.635742 -0.112732 0.677795 -0.351807 1441914519 -0.635742 -0.112732 0.677795 -0.351807 1441914519 -0.635742 -0.112732 0.677795 -0.351807 1441914519 -0.635742 -0.112732 0.677795 -0.351807 1441914519 -0.635742 -0.112732 0.677795 -0.351807 1441914519 -0.635742 -0.112732 0.677795 -0.351807 1441914519 -0.635498 -0.114746 0.675049 -0.356873 1441914519 -0.635498 -0.114746 0.675049 -0.356873 1441914519 -0.635498 -0.114746 0.675049 -0.356873 1441914519 -0.635498 -0.114746 0.675049 -0.356873 1441914519 -0.635498 -0.114746 0.675049 -0.356873 1441914519 -0.635498 -0.114746 0.675049 -0.356873 1441914519 -0.633179 -0.115234 0.674805 -0.361145 1441914519 -0.633179 -0.115234 0.674805 -0.361145 1441914519 -0.633179 -0.115234 0.674805 -0.361145 1441914519 -0.633179 -0.115234 0.674805 -0.361145 1441914519 -0.633179 -0.115234 0.674805 -0.361145 1441914519 -0.633179 -0.115234 0.674805 -0.361145 1441914519 -0.633179 -0.115234 0.674805 -0.361145 1441914519 -0.630920 -0.115540 0.674438 -0.365784 1441914519 -0.630920 -0.115540 0.674438 -0.365784 1441914519 -0.630920 -0.115540 0.674438 -0.365784 1441914519 -0.630920 -0.115540 0.674438 -0.365784 1441914519 -0.630920 -0.115540 0.674438 -0.365784 1441914519 -0.630920 -0.115540 0.674438 -0.365784 1441914519 -0.629333 -0.111328 0.675903 -0.367004 1441914519 -0.629333 -0.111328 0.675903 -0.367004 1441914519 -0.629333 -0.111328 0.675903 -0.367004 1441914519 -0.629333 -0.111328 0.675903 -0.367004 1441914519 -0.629333 -0.111328 0.675903 -0.367004 1441914519 -0.629333 -0.111328 0.675903 -0.367004 1441914519 -0.626221 -0.104919 0.678955 -0.368591 1441914519 -0.626221 -0.104919 0.678955 -0.368591 1441914519 -0.626221 -0.104919 0.678955 -0.368591 1441914519 -0.626221 -0.104919 0.678955 -0.368591 1441914519 -0.626221 -0.104919 0.678955 -0.368591 1441914519 -0.626221 -0.104919 0.678955 -0.368591 1441914519 -0.621399 -0.101013 0.682739 -0.370911 1441914519 -0.621399 -0.101013 0.682739 -0.370911 1441914519 -0.621399 -0.101013 0.682739 -0.370911 1441914519 -0.621399 -0.101013 0.682739 -0.370911 1441914519 -0.621399 -0.101013 0.682739 -0.370911 1441914519 -0.621399 -0.101013 0.682739 -0.370911 1441914519 -0.616638 -0.099487 0.686401 -0.372498 1441914519 -0.616638 -0.099487 0.686401 -0.372498 1441914519 -0.616638 -0.099487 0.686401 -0.372498 1441914519 -0.616638 -0.099487 0.686401 -0.372498 1441914519 -0.616638 -0.099487 0.686401 -0.372498 1441914519 -0.616638 -0.099487 0.686401 -0.372498 1441914519 -0.616028 -0.099976 0.687317 -0.371704 1441914519 -0.616028 -0.099976 0.687317 -0.371704 1441914519 -0.616028 -0.099976 0.687317 -0.371704 1441914519 -0.616028 -0.099976 0.687317 -0.371704 1441914519 -0.616028 -0.099976 0.687317 -0.371704 1441914519 -0.616028 -0.099976 0.687317 -0.371704 1441914519 -0.616028 -0.099976 0.687317 -0.371704 1441914519 -0.619202 -0.104797 0.684204 -0.370850 1441914519 -0.619202 -0.104797 0.684204 -0.370850 1441914519 -0.619202 -0.104797 0.684204 -0.370850 1441914519 -0.619202 -0.104797 0.684204 -0.370850 1441914519 -0.619202 -0.104797 0.684204 -0.370850 1441914519 -0.619202 -0.104797 0.684204 -0.370850 1441914519 -0.624207 -0.111633 0.678711 -0.370544 1441914519 -0.624207 -0.111633 0.678711 -0.370544 1441914519 -0.624207 -0.111633 0.678711 -0.370544 1441914519 -0.624207 -0.111633 0.678711 -0.370544 1441914520 -0.624207 -0.111633 0.678711 -0.370544 1441914520 -0.624207 -0.111633 0.678711 -0.370544 1441914520 -0.630554 -0.117493 0.672668 -0.368958 1441914520 -0.630554 -0.117493 0.672668 -0.368958 1441914520 -0.630554 -0.117493 0.672668 -0.368958 1441914520 -0.630554 -0.117493 0.672668 -0.368958 1441914520 -0.630554 -0.117493 0.672668 -0.368958 1441914520 -0.630554 -0.117493 0.672668 -0.368958 1441914520 -0.630554 -0.117493 0.672668 -0.368958 1441914520 -0.634949 -0.120789 0.668762 -0.367432 1441914520 -0.634949 -0.120789 0.668762 -0.367432 1441914520 -0.634949 -0.120789 0.668762 -0.367432 1441914520 -0.634949 -0.120789 0.668762 -0.367432 1441914520 -0.634949 -0.120789 0.668762 -0.367432 1441914520 -0.634949 -0.120789 0.668762 -0.367432 1441914520 -0.635986 -0.125488 0.665955 -0.369263 1441914520 -0.635986 -0.125488 0.665955 -0.369263 1441914520 -0.635986 -0.125488 0.665955 -0.369263 1441914520 -0.635986 -0.125488 0.665955 -0.369263 1441914520 -0.635986 -0.125488 0.665955 -0.369263 1441914520 -0.635986 -0.125488 0.665955 -0.369263 1441914520 -0.635193 -0.126038 0.665222 -0.371643 1441914520 -0.635193 -0.126038 0.665222 -0.371643 1441914520 -0.635193 -0.126038 0.665222 -0.371643 1441914520 -0.635193 -0.126038 0.665222 -0.371643 1441914520 -0.635193 -0.126038 0.665222 -0.371643 1441914520 -0.635193 -0.126038 0.665222 -0.371643 1441914520 -0.635193 -0.126038 0.665222 -0.371643 1441914520 -0.632996 -0.123962 0.666504 -0.373779 1441914520 -0.632996 -0.123962 0.666504 -0.373779 1441914520 -0.632996 -0.123962 0.666504 -0.373779 1441914520 -0.632996 -0.123962 0.666504 -0.373779 1441914520 -0.632996 -0.123962 0.666504 -0.373779 1441914520 -0.632996 -0.123962 0.666504 -0.373779 1441914520 -0.630676 -0.127136 0.666199 -0.377136 1441914520 -0.630676 -0.127136 0.666199 -0.377136 1441914520 -0.630676 -0.127136 0.666199 -0.377136 1441914520 -0.630676 -0.127136 0.666199 -0.377136 1441914520 -0.630676 -0.127136 0.666199 -0.377136 1441914520 -0.630676 -0.127136 0.666199 -0.377136 1441914520 -0.629089 -0.128418 0.666565 -0.378784 1441914520 -0.629089 -0.128418 0.666565 -0.378784 1441914520 -0.629089 -0.128418 0.666565 -0.378784 1441914520 -0.629089 -0.128418 0.666565 -0.378784 1441914520 -0.629089 -0.128418 0.666565 -0.378784 1441914520 -0.629089 -0.128418 0.666565 -0.378784 1441914520 -0.629089 -0.128418 0.666565 -0.378784 1441914520 -0.626709 -0.128723 0.667480 -0.381042 1441914520 -0.626709 -0.128723 0.667480 -0.381042 1441914520 -0.626709 -0.128723 0.667480 -0.381042 1441914520 -0.626709 -0.128723 0.667480 -0.381042 1441914520 -0.626709 -0.128723 0.667480 -0.381042 1441914520 -0.626709 -0.128723 0.667480 -0.381042 1441914520 -0.622864 -0.127014 0.669189 -0.384888 1441914520 -0.622864 -0.127014 0.669189 -0.384888 1441914520 -0.622864 -0.127014 0.669189 -0.384888 1441914520 -0.622864 -0.127014 0.669189 -0.384888 1441914520 -0.622864 -0.127014 0.669189 -0.384888 1441914520 -0.616516 -0.128357 0.672119 -0.389526 1441914520 -0.616516 -0.128357 0.672119 -0.389526 1441914520 -0.616516 -0.128357 0.672119 -0.389526 1441914520 -0.616516 -0.128357 0.672119 -0.389526 1441914520 -0.616516 -0.128357 0.672119 -0.389526 1441914520 -0.616516 -0.128357 0.672119 -0.389526 1441914520 -0.609131 -0.141663 0.672180 -0.396362 1441914520 -0.609131 -0.141663 0.672180 -0.396362 1441914520 -0.609131 -0.141663 0.672180 -0.396362 1441914520 -0.609131 -0.141663 0.672180 -0.396362 1441914520 -0.609131 -0.141663 0.672180 -0.396362 1441914520 -0.609131 -0.141663 0.672180 -0.396362 1441914520 -0.609131 -0.141663 0.672180 -0.396362 1441914520 -0.608826 -0.148987 0.667969 -0.401245 1441914520 -0.608826 -0.148987 0.667969 -0.401245 1441914520 -0.608826 -0.148987 0.667969 -0.401245 1441914520 -0.608826 -0.148987 0.667969 -0.401245 1441914520 -0.608826 -0.148987 0.667969 -0.401245 1441914520 -0.608826 -0.148987 0.667969 -0.401245 1441914520 -0.610168 -0.142151 0.666992 -0.403381 1441914520 -0.610168 -0.142151 0.666992 -0.403381 1441914520 -0.610168 -0.142151 0.666992 -0.403381 1441914520 -0.610168 -0.142151 0.666992 -0.403381 1441914520 -0.610168 -0.142151 0.666992 -0.403381 1441914520 -0.610168 -0.142151 0.666992 -0.403381 1441914520 -0.605652 -0.142700 0.665894 -0.411560 1441914520 -0.605652 -0.142700 0.665894 -0.411560 1441914520 -0.605652 -0.142700 0.665894 -0.411560 1441914520 -0.605652 -0.142700 0.665894 -0.411560 1441914520 -0.605652 -0.142700 0.665894 -0.411560 1441914520 -0.605652 -0.142700 0.665894 -0.411560 1441914520 -0.605652 -0.142700 0.665894 -0.411560 1441914520 -0.601685 -0.153870 0.660645 -0.421753 1441914520 -0.601685 -0.153870 0.660645 -0.421753 1441914520 -0.601685 -0.153870 0.660645 -0.421753 1441914520 -0.601685 -0.153870 0.660645 -0.421753 1441914520 -0.601685 -0.153870 0.660645 -0.421753 1441914520 -0.601685 -0.153870 0.660645 -0.421753 1441914520 -0.602173 -0.161560 0.656250 -0.425049 1441914520 -0.602173 -0.161560 0.656250 -0.425049 1441914520 -0.602173 -0.161560 0.656250 -0.425049 1441914520 -0.602173 -0.161560 0.656250 -0.425049 1441914520 -0.602173 -0.161560 0.656250 -0.425049 1441914520 -0.602173 -0.161560 0.656250 -0.425049 1441914520 -0.606628 -0.165710 0.651001 -0.425232 1441914520 -0.606628 -0.165710 0.651001 -0.425232 1441914520 -0.606628 -0.165710 0.651001 -0.425232 1441914520 -0.606628 -0.165710 0.651001 -0.425232 1441914520 -0.606628 -0.165710 0.651001 -0.425232 1441914520 -0.606628 -0.165710 0.651001 -0.425232 1441914520 -0.606628 -0.165710 0.651001 -0.425232 1441914520 -0.612183 -0.161072 0.649719 -0.420959 1441914520 -0.612183 -0.161072 0.649719 -0.420959 1441914520 -0.612183 -0.161072 0.649719 -0.420959 1441914520 -0.612183 -0.161072 0.649719 -0.420959 1441914520 -0.612183 -0.161072 0.649719 -0.420959 1441914521 -0.612183 -0.161072 0.649719 -0.420959 1441914521 -0.613770 -0.153748 0.653259 -0.415894 1441914521 -0.613770 -0.153748 0.653259 -0.415894 1441914521 -0.613770 -0.153748 0.653259 -0.415894 1441914521 -0.613770 -0.153748 0.653259 -0.415894 1441914521 -0.613770 -0.153748 0.653259 -0.415894 1441914521 -0.613770 -0.153748 0.653259 -0.415894 1441914521 -0.613770 -0.153748 0.653259 -0.415894 1441914521 -0.613037 -0.150574 0.656189 -0.413574 1441914521 -0.613037 -0.150574 0.656189 -0.413574 1441914521 -0.613037 -0.150574 0.656189 -0.413574 1441914521 -0.613037 -0.150574 0.656189 -0.413574 1441914521 -0.613037 -0.150574 0.656189 -0.413574 1441914521 -0.613037 -0.150574 0.656189 -0.413574 1441914521 -0.614380 -0.147827 0.658325 -0.409058 1441914521 -0.614380 -0.147827 0.658325 -0.409058 1441914521 -0.614380 -0.147827 0.658325 -0.409058 1441914521 -0.614380 -0.147827 0.658325 -0.409058 1441914521 -0.614380 -0.147827 0.658325 -0.409058 1441914521 -0.614380 -0.147827 0.658325 -0.409058 1441914521 -0.617554 -0.150757 0.657715 -0.404114 1441914521 -0.617554 -0.150757 0.657715 -0.404114 1441914521 -0.617554 -0.150757 0.657715 -0.404114 1441914521 -0.617554 -0.150757 0.657715 -0.404114 1441914521 -0.617554 -0.150757 0.657715 -0.404114 1441914521 -0.617554 -0.150757 0.657715 -0.404114 1441914521 -0.617554 -0.150757 0.657715 -0.404114 1441914521 -0.623962 -0.158875 0.653503 -0.398071 1441914521 -0.623962 -0.158875 0.653503 -0.398071 1441914521 -0.623962 -0.158875 0.653503 -0.398071 1441914521 -0.623962 -0.158875 0.653503 -0.398071 1441914521 -0.623962 -0.158875 0.653503 -0.398071 1441914521 -0.623962 -0.158875 0.653503 -0.398071 1441914521 -0.631104 -0.163513 0.648987 -0.392212 1441914521 -0.631104 -0.163513 0.648987 -0.392212 1441914521 -0.631104 -0.163513 0.648987 -0.392212 1441914521 -0.631104 -0.163513 0.648987 -0.392212 1441914521 -0.631104 -0.163513 0.648987 -0.392212 1441914521 -0.631104 -0.163513 0.648987 -0.392212 1441914521 -0.634949 -0.161926 0.648438 -0.387634 1441914521 -0.634949 -0.161926 0.648438 -0.387634 1441914521 -0.634949 -0.161926 0.648438 -0.387634 1441914521 -0.634949 -0.161926 0.648438 -0.387634 1441914521 -0.634949 -0.161926 0.648438 -0.387634 1441914521 -0.634949 -0.161926 0.648438 -0.387634 1441914521 -0.634033 -0.157104 0.650574 -0.387451 1441914521 -0.634033 -0.157104 0.650574 -0.387451 1441914521 -0.634033 -0.157104 0.650574 -0.387451 1441914521 -0.634033 -0.157104 0.650574 -0.387451 1441914521 -0.634033 -0.157104 0.650574 -0.387451 1441914521 -0.634033 -0.157104 0.650574 -0.387451 1441914521 -0.630615 -0.152832 0.652771 -0.390991 1441914521 -0.630615 -0.152832 0.652771 -0.390991 1441914521 -0.630615 -0.152832 0.652771 -0.390991 1441914521 -0.630615 -0.152832 0.652771 -0.390991 1441914521 -0.630615 -0.152832 0.652771 -0.390991 1441914521 -0.630615 -0.152832 0.652771 -0.390991 1441914521 -0.629150 -0.146790 0.654663 -0.392517 1441914521 -0.629150 -0.146790 0.654663 -0.392517 1441914521 -0.629150 -0.146790 0.654663 -0.392517 1441914521 -0.629150 -0.146790 0.654663 -0.392517 1441914521 -0.629150 -0.146790 0.654663 -0.392517 1441914521 -0.629150 -0.146790 0.654663 -0.392517 1441914521 -0.628418 -0.136963 0.658081 -0.391541 1441914521 -0.628418 -0.136963 0.658081 -0.391541 1441914521 -0.628418 -0.136963 0.658081 -0.391541 1441914521 -0.628418 -0.136963 0.658081 -0.391541 1441914521 -0.625977 -0.130859 0.661133 -0.392395 1441914521 -0.625977 -0.130859 0.661133 -0.392395 1441914521 -0.625977 -0.130859 0.661133 -0.392395 1441914521 -0.625977 -0.130859 0.661133 -0.392395 1441914521 -0.625977 -0.130859 0.661133 -0.392395 1441914521 -0.625977 -0.130859 0.661133 -0.392395 1441914521 -0.623413 -0.128418 0.662964 -0.394104 1441914521 -0.623413 -0.128418 0.662964 -0.394104 1441914521 -0.623413 -0.128418 0.662964 -0.394104 1441914521 -0.623413 -0.128418 0.662964 -0.394104 1441914521 -0.623413 -0.128418 0.662964 -0.394104 1441914521 -0.623413 -0.128418 0.662964 -0.394104 1441914521 -0.623413 -0.128418 0.662964 -0.394104 1441914521 -0.621887 -0.128723 0.664612 -0.393738 1441914521 -0.621887 -0.128723 0.664612 -0.393738 1441914521 -0.621887 -0.128723 0.664612 -0.393738 1441914521 -0.621887 -0.128723 0.664612 -0.393738 1441914521 -0.621887 -0.128723 0.664612 -0.393738 1441914521 -0.621887 -0.128723 0.664612 -0.393738 1441914521 -0.617432 -0.140320 0.664612 -0.396729 1441914521 -0.617432 -0.140320 0.664612 -0.396729 1441914521 -0.617432 -0.140320 0.664612 -0.396729 1441914521 -0.617432 -0.140320 0.664612 -0.396729 1441914521 -0.617432 -0.140320 0.664612 -0.396729 1441914521 -0.617432 -0.140320 0.664612 -0.396729 1441914521 -0.612793 -0.160156 0.659729 -0.404480 1441914521 -0.612793 -0.160156 0.659729 -0.404480 1441914521 -0.612793 -0.160156 0.659729 -0.404480 1441914521 -0.612793 -0.160156 0.659729 -0.404480 1441914521 -0.612793 -0.160156 0.659729 -0.404480 1441914521 -0.612793 -0.160156 0.659729 -0.404480 1441914521 -0.610413 -0.170654 0.655090 -0.411255 1441914521 -0.610413 -0.170654 0.655090 -0.411255 1441914521 -0.610413 -0.170654 0.655090 -0.411255 1441914521 -0.610413 -0.170654 0.655090 -0.411255 1441914521 -0.610413 -0.170654 0.655090 -0.411255 1441914521 -0.610413 -0.170654 0.655090 -0.411255 1441914521 -0.610413 -0.170654 0.655090 -0.411255 1441914521 -0.608276 -0.172302 0.652039 -0.418640 1441914521 -0.608276 -0.172302 0.652039 -0.418640 1441914521 -0.608276 -0.172302 0.652039 -0.418640 1441914521 -0.608276 -0.172302 0.652039 -0.418640 1441914521 -0.608276 -0.172302 0.652039 -0.418640 1441914521 -0.608276 -0.172302 0.652039 -0.418640 1441914522 -0.605896 -0.170654 0.648926 -0.427490 1441914522 -0.605896 -0.170654 0.648926 -0.427490 1441914522 -0.605896 -0.170654 0.648926 -0.427490 1441914522 -0.605896 -0.170654 0.648926 -0.427490 1441914522 -0.605896 -0.170654 0.648926 -0.427490 1441914522 -0.605896 -0.170654 0.648926 -0.427490 1441914522 -0.605896 -0.170654 0.648926 -0.427490 1441914522 -0.603271 -0.166443 0.648010 -0.434143 1441914522 -0.603271 -0.166443 0.648010 -0.434143 1441914522 -0.603271 -0.166443 0.648010 -0.434143 1441914522 -0.603271 -0.166443 0.648010 -0.434143 1441914522 -0.603271 -0.166443 0.648010 -0.434143 1441914522 -0.603271 -0.166443 0.648010 -0.434143 1441914522 -0.601624 -0.166809 0.645996 -0.439270 1441914522 -0.601624 -0.166809 0.645996 -0.439270 1441914522 -0.601624 -0.166809 0.645996 -0.439270 1441914522 -0.601624 -0.166809 0.645996 -0.439270 1441914522 -0.601624 -0.166809 0.645996 -0.439270 1441914522 -0.601624 -0.166809 0.645996 -0.439270 1441914522 -0.601624 -0.166809 0.645996 -0.439270 1441914522 -0.601074 -0.169189 0.644470 -0.441345 1441914522 -0.601074 -0.169189 0.644470 -0.441345 1441914522 -0.601074 -0.169189 0.644470 -0.441345 1441914522 -0.601074 -0.169189 0.644470 -0.441345 1441914522 -0.601074 -0.169189 0.644470 -0.441345 1441914522 -0.601074 -0.169189 0.644470 -0.441345 1441914522 -0.598633 -0.170349 0.644775 -0.443726 1441914522 -0.598633 -0.170349 0.644775 -0.443726 1441914522 -0.598633 -0.170349 0.644775 -0.443726 1441914522 -0.598633 -0.170349 0.644775 -0.443726 1441914522 -0.598633 -0.170349 0.644775 -0.443726 1441914522 -0.598633 -0.170349 0.644775 -0.443726 1441914522 -0.598633 -0.170349 0.644775 -0.443726 1441914522 -0.591553 -0.170471 0.646484 -0.450684 1441914522 -0.591553 -0.170471 0.646484 -0.450684 1441914522 -0.591553 -0.170471 0.646484 -0.450684 1441914522 -0.591553 -0.170471 0.646484 -0.450684 1441914522 -0.591553 -0.170471 0.646484 -0.450684 1441914522 -0.591553 -0.170471 0.646484 -0.450684 1441914522 -0.584351 -0.169312 0.648438 -0.457703 1441914522 -0.584351 -0.169312 0.648438 -0.457703 1441914522 -0.584351 -0.169312 0.648438 -0.457703 1441914522 -0.584351 -0.169312 0.648438 -0.457703 1441914522 -0.584351 -0.169312 0.648438 -0.457703 1441914522 -0.581970 -0.165833 0.649780 -0.460083 1441914522 -0.581970 -0.165833 0.649780 -0.460083 1441914522 -0.581970 -0.165833 0.649780 -0.460083 1441914522 -0.581970 -0.165833 0.649780 -0.460083 1441914522 -0.581970 -0.165833 0.649780 -0.460083 1441914522 -0.581970 -0.165833 0.649780 -0.460083 1441914522 -0.585632 -0.160645 0.651917 -0.454163 1441914522 -0.585632 -0.160645 0.651917 -0.454163 1441914522 -0.585632 -0.160645 0.651917 -0.454163 1441914522 -0.585632 -0.160645 0.651917 -0.454163 1441914522 -0.585632 -0.160645 0.651917 -0.454163 1441914522 -0.585632 -0.160645 0.651917 -0.454163 1441914522 -0.592102 -0.164795 0.651184 -0.445190 1441914522 -0.592102 -0.164795 0.651184 -0.445190 1441914522 -0.592102 -0.164795 0.651184 -0.445190 1441914522 -0.592102 -0.164795 0.651184 -0.445190 1441914522 -0.592102 -0.164795 0.651184 -0.445190 1441914522 -0.592102 -0.164795 0.651184 -0.445190 1441914522 -0.598938 -0.176025 0.647339 -0.437378 1441914522 -0.598938 -0.176025 0.647339 -0.437378 1441914522 -0.598938 -0.176025 0.647339 -0.437378 1441914522 -0.598938 -0.176025 0.647339 -0.437378 1441914522 -0.598938 -0.176025 0.647339 -0.437378 1441914522 -0.598938 -0.176025 0.647339 -0.437378 1441914522 -0.598938 -0.176025 0.647339 -0.437378 1441914522 -0.606079 -0.185425 0.643066 -0.429871 1441914522 -0.606079 -0.185425 0.643066 -0.429871 1441914522 -0.606079 -0.185425 0.643066 -0.429871 1441914522 -0.606079 -0.185425 0.643066 -0.429871 1441914522 -0.606079 -0.185425 0.643066 -0.429871 1441914522 -0.606079 -0.185425 0.643066 -0.429871 1441914522 -0.611877 -0.184387 0.642090 -0.423523 1441914522 -0.611877 -0.184387 0.642090 -0.423523 1441914522 -0.611877 -0.184387 0.642090 -0.423523 1441914522 -0.611877 -0.184387 0.642090 -0.423523 1441914522 -0.611877 -0.184387 0.642090 -0.423523 1441914522 -0.611877 -0.184387 0.642090 -0.423523 1441914522 -0.614624 -0.178284 0.643127 -0.420532 1441914522 -0.614624 -0.178284 0.643127 -0.420532 1441914522 -0.614624 -0.178284 0.643127 -0.420532 1441914522 -0.614624 -0.178284 0.643127 -0.420532 1441914522 -0.614624 -0.178284 0.643127 -0.420532 1441914522 -0.614624 -0.178284 0.643127 -0.420532 1441914522 -0.616882 -0.174377 0.643982 -0.417664 1441914522 -0.616882 -0.174377 0.643982 -0.417664 1441914522 -0.616882 -0.174377 0.643982 -0.417664 1441914522 -0.616882 -0.174377 0.643982 -0.417664 1441914522 -0.616882 -0.174377 0.643982 -0.417664 1441914522 -0.616882 -0.174377 0.643982 -0.417664 1441914522 -0.619080 -0.170898 0.645325 -0.413635 1441914522 -0.619080 -0.170898 0.645325 -0.413635 1441914522 -0.619080 -0.170898 0.645325 -0.413635 1441914522 -0.619080 -0.170898 0.645325 -0.413635 1441914522 -0.619080 -0.170898 0.645325 -0.413635 1441914522 -0.619080 -0.170898 0.645325 -0.413635 1441914522 -0.619080 -0.170898 0.645325 -0.413635 1441914522 -0.617432 -0.169617 0.648132 -0.412231 1441914522 -0.617432 -0.169617 0.648132 -0.412231 1441914522 -0.617432 -0.169617 0.648132 -0.412231 1441914522 -0.617432 -0.169617 0.648132 -0.412231 1441914522 -0.617432 -0.169617 0.648132 -0.412231 1441914522 -0.617432 -0.169617 0.648132 -0.412231 1441914522 -0.612976 -0.173340 0.648682 -0.416443 1441914522 -0.612976 -0.173340 0.648682 -0.416443 1441914522 -0.612976 -0.173340 0.648682 -0.416443 1441914522 -0.612976 -0.173340 0.648682 -0.416443 1441914522 -0.612976 -0.173340 0.648682 -0.416443 1441914522 -0.612976 -0.173340 0.648682 -0.416443 1441914522 -0.612000 -0.170410 0.648926 -0.418701 1441914523 -0.612000 -0.170410 0.648926 -0.418701 1441914523 -0.612000 -0.170410 0.648926 -0.418701 1441914523 -0.612000 -0.170410 0.648926 -0.418701 1441914523 -0.612000 -0.170410 0.648926 -0.418701 1441914523 -0.612000 -0.170410 0.648926 -0.418701 1441914523 -0.613403 -0.157715 0.651672 -0.417480 1441914523 -0.613403 -0.157715 0.651672 -0.417480 1441914523 -0.613403 -0.157715 0.651672 -0.417480 1441914523 -0.613403 -0.157715 0.651672 -0.417480 1441914523 -0.613403 -0.157715 0.651672 -0.417480 1441914523 -0.613403 -0.157715 0.651672 -0.417480 1441914523 -0.611328 -0.149353 0.655945 -0.416870 1441914523 -0.611328 -0.149353 0.655945 -0.416870 1441914523 -0.611328 -0.149353 0.655945 -0.416870 1441914523 -0.611328 -0.149353 0.655945 -0.416870 1441914523 -0.611328 -0.149353 0.655945 -0.416870 1441914523 -0.611328 -0.149353 0.655945 -0.416870 1441914523 -0.611328 -0.149353 0.655945 -0.416870 1441914523 -0.606262 -0.157471 0.655762 -0.421509 1441914523 -0.606262 -0.157471 0.655762 -0.421509 1441914523 -0.606262 -0.157471 0.655762 -0.421509 1441914523 -0.606262 -0.157471 0.655762 -0.421509 1441914523 -0.606262 -0.157471 0.655762 -0.421509 1441914523 -0.606262 -0.157471 0.655762 -0.421509 1441914523 -0.604187 -0.169250 0.652283 -0.425293 1441914523 -0.604187 -0.169250 0.652283 -0.425293 1441914523 -0.604187 -0.169250 0.652283 -0.425293 1441914523 -0.604187 -0.169250 0.652283 -0.425293 1441914523 -0.604187 -0.169250 0.652283 -0.425293 1441914523 -0.604187 -0.169250 0.652283 -0.425293 1441914523 -0.604980 -0.174561 0.649170 -0.426758 1441914523 -0.604980 -0.174561 0.649170 -0.426758 1441914523 -0.604980 -0.174561 0.649170 -0.426758 1441914523 -0.604980 -0.174561 0.649170 -0.426758 1441914523 -0.604980 -0.174561 0.649170 -0.426758 1441914523 -0.604980 -0.174561 0.649170 -0.426758 1441914523 -0.604980 -0.174561 0.649170 -0.426758 1441914523 -0.603699 -0.177429 0.647095 -0.430542 1441914523 -0.603699 -0.177429 0.647095 -0.430542 1441914523 -0.603699 -0.177429 0.647095 -0.430542 1441914523 -0.603699 -0.177429 0.647095 -0.430542 1441914523 -0.603699 -0.177429 0.647095 -0.430542 1441914523 -0.603699 -0.177429 0.647095 -0.430542 1441914523 -0.601929 -0.178101 0.644653 -0.436401 1441914523 -0.601929 -0.178101 0.644653 -0.436401 1441914523 -0.601929 -0.178101 0.644653 -0.436401 1441914523 -0.601929 -0.178101 0.644653 -0.436401 1441914523 -0.601929 -0.178101 0.644653 -0.436401 1441914523 -0.601929 -0.178101 0.644653 -0.436401 1441914523 -0.601501 -0.173523 0.644470 -0.439087 1441914523 -0.601501 -0.173523 0.644470 -0.439087 1441914523 -0.601501 -0.173523 0.644470 -0.439087 1441914523 -0.601501 -0.173523 0.644470 -0.439087 1441914523 -0.601501 -0.173523 0.644470 -0.439087 1441914523 -0.601501 -0.173523 0.644470 -0.439087 1441914523 -0.601135 -0.166565 0.646362 -0.439453 1441914523 -0.601135 -0.166565 0.646362 -0.439453 1441914523 -0.601135 -0.166565 0.646362 -0.439453 1441914523 -0.601135 -0.166565 0.646362 -0.439453 1441914523 -0.601135 -0.166565 0.646362 -0.439453 1441914523 -0.601135 -0.166565 0.646362 -0.439453 1441914523 -0.601135 -0.166565 0.646362 -0.439453 1441914523 -0.599487 -0.163696 0.648193 -0.440125 1441914523 -0.599487 -0.163696 0.648193 -0.440125 1441914523 -0.599487 -0.163696 0.648193 -0.440125 1441914523 -0.599487 -0.163696 0.648193 -0.440125 1441914523 -0.599487 -0.163696 0.648193 -0.440125 1441914523 -0.599487 -0.163696 0.648193 -0.440125 1441914523 -0.598877 -0.164185 0.649170 -0.439331 1441914523 -0.598877 -0.164185 0.649170 -0.439331 1441914523 -0.598877 -0.164185 0.649170 -0.439331 1441914523 -0.598877 -0.164185 0.649170 -0.439331 1441914523 -0.598877 -0.164185 0.649170 -0.439331 1441914523 -0.598877 -0.164185 0.649170 -0.439331 1441914523 -0.598877 -0.164185 0.649170 -0.439331 1441914523 -0.599854 -0.162781 0.651428 -0.435120 1441914523 -0.599854 -0.162781 0.651428 -0.435120 1441914523 -0.599854 -0.162781 0.651428 -0.435120 1441914523 -0.599854 -0.162781 0.651428 -0.435120 1441914523 -0.599854 -0.162781 0.651428 -0.435120 1441914523 -0.599854 -0.162781 0.651428 -0.435120 1441914523 -0.599792 -0.162231 0.653992 -0.431519 1441914523 -0.599792 -0.162231 0.653992 -0.431519 1441914523 -0.599792 -0.162231 0.653992 -0.431519 1441914523 -0.599792 -0.162231 0.653992 -0.431519 1441914523 -0.599792 -0.162231 0.653992 -0.431519 1441914523 -0.599792 -0.162231 0.653992 -0.431519 1441914523 -0.599792 -0.162231 0.653992 -0.431519 1441914523 -0.599915 -0.161499 0.655640 -0.429199 1441914523 -0.599915 -0.161499 0.655640 -0.429199 1441914523 -0.599915 -0.161499 0.655640 -0.429199 1441914523 -0.599915 -0.161499 0.655640 -0.429199 1441914523 -0.599915 -0.161499 0.655640 -0.429199 1441914523 -0.599915 -0.161499 0.655640 -0.429199 1441914523 -0.601379 -0.164307 0.655334 -0.426514 1441914523 -0.601379 -0.164307 0.655334 -0.426514 1441914523 -0.601379 -0.164307 0.655334 -0.426514 1441914523 -0.601379 -0.164307 0.655334 -0.426514 1441914523 -0.601379 -0.164307 0.655334 -0.426514 1441914523 -0.601379 -0.164307 0.655334 -0.426514 1441914523 -0.605469 -0.168823 0.652893 -0.422668 1441914523 -0.605469 -0.168823 0.652893 -0.422668 1441914523 -0.605469 -0.168823 0.652893 -0.422668 1441914523 -0.605469 -0.168823 0.652893 -0.422668 1441914523 -0.605469 -0.168823 0.652893 -0.422668 1441914523 -0.605469 -0.168823 0.652893 -0.422668 1441914523 -0.610107 -0.174133 0.648743 -0.420227 1441914523 -0.610107 -0.174133 0.648743 -0.420227 1441914523 -0.610107 -0.174133 0.648743 -0.420227 1441914523 -0.610107 -0.174133 0.648743 -0.420227 1441914523 -0.610107 -0.174133 0.648743 -0.420227 1441914523 -0.610107 -0.174133 0.648743 -0.420227 1441914523 -0.610107 -0.174133 0.648743 -0.420227 1441914523 -0.615051 -0.173950 0.646545 -0.416504 1441914523 -0.615051 -0.173950 0.646545 -0.416504 1441914524 -0.615051 -0.173950 0.646545 -0.416504 1441914524 -0.615051 -0.173950 0.646545 -0.416504 1441914524 -0.615051 -0.173950 0.646545 -0.416504 1441914524 -0.615051 -0.173950 0.646545 -0.416504 1441914524 -0.618347 -0.169800 0.646179 -0.413940 1441914524 -0.618347 -0.169800 0.646179 -0.413940 1441914524 -0.618347 -0.169800 0.646179 -0.413940 1441914524 -0.618347 -0.169800 0.646179 -0.413940 1441914524 -0.618347 -0.169800 0.646179 -0.413940 1441914524 -0.618347 -0.169800 0.646179 -0.413940 1441914524 -0.618347 -0.169800 0.646179 -0.413940 1441914524 -0.619873 -0.164795 0.646973 -0.412415 1441914524 -0.619873 -0.164795 0.646973 -0.412415 1441914524 -0.619873 -0.164795 0.646973 -0.412415 1441914524 -0.619873 -0.164795 0.646973 -0.412415 1441914524 -0.619873 -0.164795 0.646973 -0.412415 1441914524 -0.619873 -0.164795 0.646973 -0.412415 1441914524 -0.620300 -0.162415 0.647217 -0.412292 1441914524 -0.620300 -0.162415 0.647217 -0.412292 1441914524 -0.620300 -0.162415 0.647217 -0.412292 1441914524 -0.620300 -0.162415 0.647217 -0.412292 1441914524 -0.620300 -0.162415 0.647217 -0.412292 1441914524 -0.620300 -0.162415 0.647217 -0.412292 1441914524 -0.620728 -0.156799 0.648499 -0.411804 1441914524 -0.620728 -0.156799 0.648499 -0.411804 1441914524 -0.620728 -0.156799 0.648499 -0.411804 1441914524 -0.620728 -0.156799 0.648499 -0.411804 1441914524 -0.620728 -0.156799 0.648499 -0.411804 1441914524 -0.620728 -0.156799 0.648499 -0.411804 1441914524 -0.620422 -0.150513 0.650330 -0.411743 1441914524 -0.620422 -0.150513 0.650330 -0.411743 1441914524 -0.620422 -0.150513 0.650330 -0.411743 1441914524 -0.620422 -0.150513 0.650330 -0.411743 1441914524 -0.620422 -0.150513 0.650330 -0.411743 1441914524 -0.620422 -0.150513 0.650330 -0.411743 1441914524 -0.619385 -0.144287 0.653076 -0.411194 1441914524 -0.619385 -0.144287 0.653076 -0.411194 1441914524 -0.619385 -0.144287 0.653076 -0.411194 1441914524 -0.619385 -0.144287 0.653076 -0.411194 1441914524 -0.619385 -0.144287 0.653076 -0.411194 1441914524 -0.619385 -0.144287 0.653076 -0.411194 1441914524 -0.619385 -0.144287 0.653076 -0.411194 1441914524 -0.616577 -0.146179 0.655029 -0.411682 1441914524 -0.616577 -0.146179 0.655029 -0.411682 1441914524 -0.616577 -0.146179 0.655029 -0.411682 1441914524 -0.616577 -0.146179 0.655029 -0.411682 1441914524 -0.616577 -0.146179 0.655029 -0.411682 1441914524 -0.616577 -0.146179 0.655029 -0.411682 1441914524 -0.614258 -0.151306 0.655701 -0.412109 1441914524 -0.614258 -0.151306 0.655701 -0.412109 1441914524 -0.614258 -0.151306 0.655701 -0.412109 1441914524 -0.614258 -0.151306 0.655701 -0.412109 1441914524 -0.614258 -0.151306 0.655701 -0.412109 1441914524 -0.614258 -0.151306 0.655701 -0.412109 1441914524 -0.613586 -0.152954 0.655640 -0.412598 1441914524 -0.613586 -0.152954 0.655640 -0.412598 1441914524 -0.613586 -0.152954 0.655640 -0.412598 1441914524 -0.613586 -0.152954 0.655640 -0.412598 1441914524 -0.613586 -0.152954 0.655640 -0.412598 1441914524 -0.613586 -0.152954 0.655640 -0.412598 1441914524 -0.612000 -0.156738 0.655090 -0.414551 1441914524 -0.612000 -0.156738 0.655090 -0.414551 1441914524 -0.612000 -0.156738 0.655090 -0.414551 1441914524 -0.612000 -0.156738 0.655090 -0.414551 1441914524 -0.612000 -0.156738 0.655090 -0.414551 1441914524 -0.612000 -0.156738 0.655090 -0.414551 1441914524 -0.612000 -0.156738 0.655090 -0.414551 1441914524 -0.610962 -0.165588 0.650696 -0.419495 1441914524 -0.610962 -0.165588 0.650696 -0.419495 1441914524 -0.610962 -0.165588 0.650696 -0.419495 1441914524 -0.610962 -0.165588 0.650696 -0.419495 1441914524 -0.610962 -0.165588 0.650696 -0.419495 1441914524 
-0.712524 -0.035828 0.644653 -0.274597 1441914526 -0.703674 0.031250 0.653015 -0.278259 1441914526 -0.703674 0.031250 0.653015 -0.278259 1441914526 -0.703674 0.031250 0.653015 -0.278259 1441914526 -0.703674 0.031250 0.653015 -0.278259 1441914526 -0.703674 0.031250 0.653015 -0.278259 1441914526 -0.703674 0.031250 0.653015 -0.278259 1441914526 -0.703674 0.031250 0.653015 -0.278259 1441914526 -0.627686 0.122620 0.683594 -0.351685 1441914526 -0.627686 0.122620 0.683594 -0.351685 1441914526 -0.627686 0.122620 0.683594 -0.351685 1441914526 -0.627686 0.122620 0.683594 -0.351685 1441914526 -0.627686 0.122620 0.683594 -0.351685 1441914526 -0.627686 0.122620 0.683594 -0.351685 1441914526 -0.482361 0.202576 0.730591 -0.438843 1441914526 -0.482361 0.202576 0.730591 -0.438843 1441914526 -0.482361 0.202576 0.730591 -0.438843 1441914526 -0.482361 0.202576 0.730591 -0.438843 1441914526 -0.482361 0.202576 0.730591 -0.438843 1441914526 -0.482361 0.202576 0.730591 -0.438843 1441914526 -0.299622 0.236572 0.763672 -0.520630 1441914526 -0.299622 0.236572 0.763672 -0.520630 1441914526 -0.299622 0.236572 0.763672 -0.520630 1441914526 -0.299622 0.236572 0.763672 -0.520630 1441914526 -0.299622 0.236572 0.763672 -0.520630 1441914526 -0.118408 0.229919 0.763611 -0.591675 1441914526 -0.118408 0.229919 0.763611 -0.591675 1441914526 -0.118408 0.229919 0.763611 -0.591675 1441914526 -0.118408 0.229919 0.763611 -0.591675 1441914526 -0.118408 0.229919 0.763611 -0.591675 1441914526 -0.118408 0.229919 0.763611 -0.591675 1441914526 0.055603 0.186768 0.725769 -0.659729 1441914526 0.055603 0.186768 0.725769 -0.659729 1441914526 0.055603 0.186768 0.725769 -0.659729 1441914526 0.055603 0.186768 0.725769 -0.659729 1441914526 0.055603 0.186768 0.725769 -0.659729 1441914526 0.230835 0.122437 0.669312 -0.695496 1441914526 0.230835 0.122437 0.669312 -0.695496 1441914526 0.230835 0.122437 0.669312 -0.695496 1441914526 0.230835 0.122437 0.669312 -0.695496 1441914526 0.230835 0.122437 0.669312 -0.695496 1441914526 0.230835 0.122437 0.669312 -0.695496 1441914527 0.230835 0.122437 0.669312 -0.695496 1441914527 0.386658 0.050598 0.578735 -0.716248 1441914527 0.386658 0.050598 0.578735 -0.716248 1441914527 0.386658 0.050598 0.578735 -0.716248 1441914527 0.386658 0.050598 0.578735 -0.716248 1441914527 0.386658 0.050598 0.578735 -0.716248 1441914527 0.386658 0.050598 0.578735 -0.716248 1441914527 0.498779 -0.004700 0.459961 -0.734558 1441914527 0.498779 -0.004700 0.459961 -0.734558 1441914527 0.498779 -0.004700 0.459961 -0.734558 1441914527 0.498779 -0.004700 0.459961 -0.734558 1441914527 0.498779 -0.004700 0.459961 -0.734558 1441914527 0.498779 -0.004700 0.459961 -0.734558 1441914527 0.545837 -0.036438 0.378479 -0.746643 1441914527 0.545837 -0.036438 0.378479 -0.746643 1441914527 0.545837 -0.036438 0.378479 -0.746643 1441914527 0.545837 -0.036438 0.378479 -0.746643 1441914527 0.545837 -0.036438 0.378479 -0.746643 1441914527 0.545837 -0.036438 0.378479 -0.746643 1441914527 0.515442 -0.037781 0.390625 -0.761780 1441914527 0.515442 -0.037781 0.390625 -0.761780 1441914527 0.515442 -0.037781 0.390625 -0.761780 1441914527 0.515442 -0.037781 0.390625 -0.761780 1441914527 0.515442 -0.037781 0.390625 -0.761780 1441914527 0.515442 -0.037781 0.390625 -0.761780 1441914527 0.430542 -0.023132 0.444092 -0.785400 1441914527 0.430542 -0.023132 0.444092 -0.785400 1441914527 0.430542 -0.023132 0.444092 -0.785400 1441914527 0.430542 -0.023132 0.444092 -0.785400 1441914527 0.430542 -0.023132 0.444092 -0.785400 1441914527 0.430542 -0.023132 0.444092 -0.785400 1441914527 0.430542 -0.023132 0.444092 -0.785400 1441914527 0.307251 0.001038 0.511475 -0.802490 1441914527 0.307251 0.001038 0.511475 -0.802490 1441914527 0.307251 0.001038 0.511475 -0.802490 1441914527 0.307251 0.001038 0.511475 -0.802490 1441914527 0.307251 0.001038 0.511475 -0.802490 1441914527 0.307251 0.001038 0.511475 -0.802490 1441914527 0.157410 0.028992 0.570557 -0.805481 1441914527 0.157410 0.028992 0.570557 -0.805481 1441914527 0.157410 0.028992 0.570557 -0.805481 1441914527 0.157410 0.028992 0.570557 -0.805481 1441914527 0.157410 0.028992 0.570557 -0.805481 1441914527 -0.017395 0.057251 0.609802 -0.790283 1441914527 -0.017395 0.057251 0.609802 -0.790283 1441914527 -0.017395 0.057251 0.609802 -0.790283 1441914527 -0.017395 0.057251 0.609802 -0.790283 1441914527 -0.017395 0.057251 0.609802 -0.790283 1441914527 -0.017395 0.057251 0.609802 -0.790283 1441914527 -0.216675 0.089966 0.654968 -0.718323 1441914527 -0.216675 0.089966 0.654968 -0.718323 1441914527 -0.216675 0.089966 0.654968 -0.718323 1441914527 -0.216675 0.089966 0.654968 -0.718323 1441914527 -0.216675 0.089966 0.654968 -0.718323 1441914527 -0.216675 0.089966 0.654968 -0.718323 1441914527 -0.430054 0.138123 0.668884 -0.590393 1441914527 -0.430054 0.138123 0.668884 -0.590393 1441914527 -0.430054 0.138123 0.668884 -0.590393 1441914527 -0.430054 0.138123 0.668884 -0.590393 1441914527 -0.430054 0.138123 0.668884 -0.590393 1441914527 -0.430054 0.138123 0.668884 -0.590393 1441914527 -0.607361 0.175049 0.648499 -0.424133 1441914527 -0.607361 0.175049 0.648499 -0.424133 1441914527 -0.607361 0.175049 0.648499 -0.424133 1441914527 -0.607361 0.175049 0.648499 -0.424133 1441914527 -0.607361 0.175049 0.648499 -0.424133 1441914527 -0.607361 0.175049 0.648499 -0.424133 1441914527 -0.607361 0.175049 0.648499 -0.424133 1441914527 -0.722534 0.147766 0.613586 -0.282166 1441914527 -0.722534 0.147766 0.613586 -0.282166 1441914527 -0.722534 0.147766 0.613586 -0.282166 1441914527 -0.722534 0.147766 0.613586 -0.282166 1441914527 -0.722534 0.147766 0.613586 -0.282166 1441914527 -0.722534 0.147766 0.613586 -0.282166 1441914527 -0.777344 0.104614 0.597473 -0.166870 1441914527 -0.777344 0.104614 0.597473 -0.166870 1441914527 -0.777344 0.104614 0.597473 -0.166870 1441914527 -0.777344 0.104614 0.597473 -0.166870 1441914527 -0.777344 0.104614 0.597473 -0.166870 1441914527 -0.777344 0.104614 0.597473 -0.166870 1441914527 -0.805725 0.073914 0.577393 -0.109497 1441914527 -0.805725 0.073914 0.577393 -0.109497 1441914527 -0.805725 0.073914 0.577393 -0.109497 1441914527 -0.805725 0.073914 0.577393 -0.109497 1441914527 -0.805725 0.073914 0.577393 -0.109497 1441914527 -0.805725 0.073914 0.577393 -0.109497 1441914527 -0.811584 0.077637 0.573853 -0.077942 1441914527 -0.811584 0.077637 0.573853 -0.077942 1441914527 -0.811584 0.077637 0.573853 -0.077942 1441914527 -0.811584 0.077637 0.573853 -0.077942 1441914527 -0.811584 0.077637 0.573853 -0.077942 1441914527 -0.811584 0.077637 0.573853 -0.077942 1441914527 -0.811584 0.077637 0.573853 -0.077942 1441914527 -0.808289 0.082336 0.578857 -0.069702 1441914527 -0.808289 0.082336 0.578857 -0.069702 1441914527 -0.808289 0.082336 0.578857 -0.069702 1441914527 -0.808289 0.082336 0.578857 -0.069702 1441914527 -0.808289 0.082336 0.578857 -0.069702 1441914527 -0.808289 0.082336 0.578857 -0.069702 1441914527 -0.797974 0.092773 0.587524 -0.097534 1441914527 -0.797974 0.092773 0.587524 -0.097534 1441914527 -0.797974 0.092773 0.587524 -0.097534 1441914527 -0.797974 0.092773 0.587524 -0.097534 1441914527 -0.797974 0.092773 0.587524 -0.097534 1441914527 -0.797974 0.092773 0.587524 -0.097534 1441914527 -0.758606 0.139160 0.615601 -0.161804 1441914527 -0.758606 0.139160 0.615601 -0.161804 1441914527 -0.758606 0.139160 0.615601 -0.161804 1441914527 -0.758606 0.139160 0.615601 -0.161804 1441914527 -0.758606 0.139160 0.615601 -0.161804 1441914528 -0.758606 0.139160 0.615601 -0.161804 1441914528 -0.758606 0.139160 0.615601 -0.161804 1441914528 -0.677246 0.196899 0.659058 -0.261292 1441914528 -0.677246 0.196899 0.659058 -0.261292 1441914528 -0.677246 0.196899 0.659058 -0.261292 1441914528 -0.677246 0.196899 0.659058 -0.261292 1441914528 -0.677246 0.196899 0.659058 -0.261292 1441914528 -0.677246 0.196899 0.659058 -0.261292 1441914528 -0.549622 0.242737 0.705444 -0.375916 1441914528 -0.549622 0.242737 0.705444 -0.375916 1441914528 -0.549622 0.242737 0.705444 -0.375916 1441914528 -0.549622 0.242737 0.705444 -0.375916 1441914528 -0.549622 0.242737 0.705444 -0.375916 1441914528 -0.549622 0.242737 0.705444 -0.375916 1441914528 -0.361389 0.265503 0.749146 -0.487488 1441914528 -0.361389 0.265503 0.749146 -0.487488 1441914528 -0.361389 0.265503 0.749146 -0.487488 1441914528 -0.361389 0.265503 0.749146 -0.487488 1441914528 -0.361389 0.265503 0.749146 -0.487488 1441914528 -0.361389 0.265503 0.749146 -0.487488 1441914528 -0.361389 0.265503 0.749146 -0.487488 1441914528 -0.150879 0.236084 0.746948 -0.602966 1441914528 -0.150879 0.236084 0.746948 -0.602966 1441914528 -0.150879 0.236084 0.746948 -0.602966 1441914528 -0.150879 0.236084 0.746948 -0.602966 1441914528 -0.150879 0.236084 0.746948 -0.602966 1441914528 -0.150879 0.236084 0.746948 -0.602966 1441914528 0.047058 0.178406 0.702271 -0.687561 1441914528 0.047058 0.178406 0.702271 -0.687561 1441914528 0.047058 0.178406 0.702271 -0.687561 1441914528 0.047058 0.178406 0.702271 -0.687561 1441914528 0.047058 0.178406 0.702271 -0.687561 1441914528 0.047058 0.178406 0.702271 -0.687561 1441914528 0.233765 0.109375 0.641357 -0.722534 1441914528 0.233765 0.109375 0.641357 -0.722534 1441914528 0.233765 0.109375 0.641357 -0.722534 1441914528 0.233765 0.109375 0.641357 -0.722534 1441914528 0.233765 0.109375 0.641357 -0.722534 1441914528 0.233765 0.109375 0.641357 -0.722534 1441914528 0.233765 0.109375 0.641357 -0.722534 1441914528 0.373840 0.055054 0.551758 -0.743469 1441914528 0.373840 0.055054 0.551758 -0.743469 1441914528 0.373840 0.055054 0.551758 -0.743469 1441914528 0.373840 0.055054 0.551758 -0.743469 1441914528 0.373840 0.055054 0.551758 -0.743469 1441914528 0.373840 0.055054 0.551758 -0.743469 1441914528 0.465942 0.000183 0.473389 -0.747498 1441914528 0.465942 0.000183 0.473389 -0.747498 1441914528 0.465942 0.000183 0.473389 -0.747498 1441914528 0.465942 0.000183 0.473389 -0.747498 1441914528 0.465942 0.000183 0.473389 -0.747498 1441914528 0.465942 0.000183 0.473389 -0.747498 1441914528 0.484253 -0.019165 0.423218 -0.765503 1441914528 0.484253 -0.019165 0.423218 -0.765503 1441914528 0.484253 -0.019165 0.423218 -0.765503 1441914528 0.484253 -0.019165 0.423218 -0.765503 1441914528 0.484253 -0.019165 0.423218 -0.765503 1441914528 0.484253 -0.019165 0.423218 -0.765503 1441914528 0.439880 -0.000671 0.460327 -0.771057 1441914528 0.439880 -0.000671 0.460327 -0.771057 1441914528 0.439880 -0.000671 0.460327 -0.771057 1441914528 0.439880 -0.000671 0.460327 -0.771057 1441914528 0.439880 -0.000671 0.460327 -0.771057 1441914528 0.439880 -0.000671 0.460327 -0.771057 1441914528 0.354431 0.019714 0.515442 -0.779907 1441914528 0.354431 0.019714 0.515442 -0.779907 1441914528 0.354431 0.019714 0.515442 -0.779907 1441914528 0.354431 0.019714 0.515442 -0.779907 1441914528 0.354431 0.019714 0.515442 -0.779907 1441914528 0.354431 0.019714 0.515442 -0.779907 1441914528 0.227844 0.054871 0.574951 -0.783875 1441914528 0.227844 0.054871 0.574951 -0.783875 1441914528 0.227844 0.054871 0.574951 -0.783875 1441914528 0.227844 0.054871 0.574951 -0.783875 1441914528 0.227844 0.054871 0.574951 -0.783875 1441914528 0.227844 0.054871 0.574951 -0.783875 1441914528 0.066101 0.095398 0.632324 -0.765991 1441914528 0.066101 0.095398 0.632324 -0.765991 1441914528 0.066101 0.095398 0.632324 -0.765991 1441914528 0.066101 0.095398 0.632324 -0.765991 1441914528 0.066101 0.095398 0.632324 -0.765991 1441914528 0.066101 0.095398 0.632324 -0.765991 1441914528 -0.128784 0.148560 0.690918 -0.695679 1441914528 -0.128784 0.148560 0.690918 -0.695679 1441914528 -0.128784 0.148560 0.690918 -0.695679 1441914528 -0.128784 0.148560 0.690918 -0.695679 1441914528 -0.128784 0.148560 0.690918 -0.695679 1441914528 -0.128784 0.148560 0.690918 -0.695679 1441914528 -0.329102 0.193970 0.714783 -0.585815 1441914528 -0.329102 0.193970 0.714783 -0.585815 1441914528 -0.329102 0.193970 0.714783 -0.585815 1441914528 -0.329102 0.193970 0.714783 -0.585815 1441914528 -0.329102 0.193970 0.714783 -0.585815 1441914528 -0.329102 0.193970 0.714783 -0.585815 1441914528 -0.507385 0.211426 0.692871 -0.466675 1441914528 -0.507385 0.211426 0.692871 -0.466675 1441914528 -0.507385 0.211426 0.692871 -0.466675 1441914528 -0.507385 0.211426 0.692871 -0.466675 1441914528 -0.507385 0.211426 0.692871 -0.466675 1441914528 -0.507385 0.211426 0.692871 -0.466675 1441914528 -0.649170 0.207275 0.657471 -0.321594 1441914528 -0.649170 0.207275 0.657471 -0.321594 1441914528 -0.649170 0.207275 0.657471 -0.321594 1441914528 -0.649170 0.207275 0.657471 -0.321594 1441914528 -0.649170 0.207275 0.657471 -0.321594 1441914528 -0.649170 0.207275 0.657471 -0.321594 1441914528 -0.745361 0.193237 0.611572 -0.181824 1441914528 -0.745361 0.193237 0.611572 -0.181824 1441914528 -0.745361 0.193237 0.611572 -0.181824 1441914528 -0.745361 0.193237 0.611572 -0.181824 1441914528 -0.745361 0.193237 0.611572 -0.181824 1441914528 -0.745361 0.193237 0.611572 -0.181824 1441914528 -0.745361 0.193237 0.611572 -0.181824 1441914529 -0.800781 0.166870 0.569153 -0.083618 1441914529 -0.800781 0.166870 0.569153 -0.083618 1441914529 -0.800781 0.166870 0.569153 -0.083618 1441914529 -0.800781 0.166870 0.569153 -0.083618 1441914529 -0.800781 0.166870 0.569153 -0.083618 1441914529 -0.818909 0.173218 0.545288 -0.045471 1441914529 -0.818909 0.173218 0.545288 -0.045471 1441914529 -0.818909 0.173218 0.545288 -0.045471 1441914529 -0.818909 0.173218 0.545288 -0.045471 1441914529 -0.818909 0.173218 0.545288 -0.045471 1441914529 -0.818909 0.173218 0.545288 -0.045471 1441914529 -0.807800 0.183411 0.556702 -0.062744 1441914529 -0.807800 0.183411 0.556702 -0.062744 1441914529 -0.807800 0.183411 0.556702 -0.062744 1441914529 -0.807800 0.183411 0.556702 -0.062744 1441914529 -0.807800 0.183411 0.556702 -0.062744 1441914529 -0.807800 0.183411 0.556702 -0.062744 1441914529 -0.786316 0.203735 0.575623 -0.094482 1441914529 -0.786316 0.203735 0.575623 -0.094482 1441914529 -0.786316 0.203735 0.575623 -0.094482 1441914529 -0.786316 0.203735 0.575623 -0.094482 1441914529 -0.786316 0.203735 0.575623 -0.094482 1441914529 -0.786316 0.203735 0.575623 -0.094482 1441914529 -0.722473 0.273376 0.617859 -0.146973 1441914529 -0.722473 0.273376 0.617859 -0.146973 1441914529 -0.722473 0.273376 0.617859 -0.146973 1441914529 -0.722473 0.273376 0.617859 -0.146973 1441914529 -0.722473 0.273376 0.617859 -0.146973 1441914529 -0.722473 0.273376 0.617859 -0.146973 1441914529 -0.598816 0.326843 0.688599 -0.245850 1441914529 -0.598816 0.326843 0.688599 -0.245850 1441914529 -0.598816 0.326843 0.688599 -0.245850 1441914529 -0.598816 0.326843 0.688599 -0.245850 1441914529 -0.598816 0.326843 0.688599 -0.245850 1441914529 -0.464661 0.316406 0.742432 -0.364319 1441914529 -0.464661 0.316406 0.742432 -0.364319 1441914529 -0.464661 0.316406 0.742432 -0.364319 1441914529 -0.464661 0.316406 0.742432 -0.364319 1441914529 -0.464661 0.316406 0.742432 -0.364319 1441914529 -0.464661 0.316406 0.742432 -0.364319 1441914529 -0.464661 0.316406 0.742432 -0.364319 1441914529 -0.308899 0.286499 0.778137 -0.465759 1441914529 -0.308899 0.286499 0.778137 -0.465759 1441914529 -0.308899 0.286499 0.778137 -0.465759 1441914529 -0.308899 0.286499 0.778137 -0.465759 1441914529 -0.308899 0.286499 0.778137 -0.465759 1441914529 -0.308899 0.286499 0.778137 -0.465759 1441914529 -0.140625 0.235168 0.774353 -0.570313 1441914529 -0.140625 0.235168 0.774353 -0.570313 1441914529 -0.140625 0.235168 0.774353 -0.570313 1441914529 -0.140625 0.235168 0.774353 -0.570313 1441914529 -0.140625 0.235168 0.774353 -0.570313 1441914529 -0.140625 0.235168 0.774353 -0.570313 1441914529 0.032104 0.177368 0.735535 -0.653076 1441914529 0.032104 0.177368 0.735535 -0.653076 1441914529 0.032104 0.177368 0.735535 -0.653076 1441914529 0.032104 0.177368 0.735535 -0.653076 1441914529 0.199829 0.121033 0.659424 -0.714600 1441914529 0.199829 0.121033 0.659424 -0.714600 1441914529 0.199829 0.121033 0.659424 -0.714600 1441914529 0.199829 0.121033 0.659424 -0.714600 1441914529 0.199829 0.121033 0.659424 -0.714600 1441914529 0.199829 0.121033 0.659424 -0.714600 1441914529 0.341309 0.075073 0.574463 -0.740173 1441914529 0.341309 0.075073 0.574463 -0.740173 1441914529 0.341309 0.075073 0.574463 -0.740173 1441914529 0.341309 0.075073 0.574463 -0.740173 1441914529 0.341309 0.075073 0.574463 -0.740173 1441914529 0.341309 0.075073 0.574463 -0.740173 1441914529 0.450684 0.029175 0.498535 -0.739929 1441914529 0.450684 0.029175 0.498535 -0.739929 1441914529 0.450684 0.029175 0.498535 -0.739929 1441914529 0.450684 0.029175 0.498535 -0.739929 1441914529 0.450684 0.029175 0.498535 -0.739929 1441914529 0.450684 0.029175 0.498535 -0.739929 1441914529 0.507263 -0.013916 0.444519 -0.738159 1441914529 0.507263 -0.013916 0.444519 -0.738159 1441914529 0.507263 -0.013916 0.444519 -0.738159 1441914529 0.507263 -0.013916 0.444519 -0.738159 1441914529 0.507263 -0.013916 0.444519 -0.738159 1441914529 0.507263 -0.013916 0.444519 -0.738159 1441914529 0.493774 -0.010864 0.416931 -0.763000 1441914529 0.493774 -0.010864 0.416931 -0.763000 1441914529 0.493774 -0.010864 0.416931 -0.763000 1441914529 0.493774 -0.010864 0.416931 -0.763000 1441914529 0.493774 -0.010864 0.416931 -0.763000 1441914529 0.493774 -0.010864 0.416931 -0.763000 1441914529 0.493774 -0.010864 0.416931 -0.763000 1441914529 0.449219 -0.018066 0.458862 -0.766357 1441914529 0.449219 -0.018066 0.458862 -0.766357 1441914529 0.449219 -0.018066 0.458862 -0.766357 1441914529 0.449219 -0.018066 0.458862 -0.766357 1441914529 0.449219 -0.018066 0.458862 -0.766357 1441914529 0.449219 -0.018066 0.458862 -0.766357 1441914529 0.370483 0.008728 0.483154 -0.793213 1441914529 0.370483 0.008728 0.483154 -0.793213 1441914529 0.370483 0.008728 0.483154 -0.793213 1441914529 0.370483 0.008728 0.483154 -0.793213 1441914529 0.370483 0.008728 0.483154 -0.793213 1441914529 0.370483 0.008728 0.483154 -0.793213 1441914529 0.370483 0.008728 0.483154 -0.793213 1441914529 0.253540 0.036560 0.538574 -0.802673 1441914529 0.253540 0.036560 0.538574 -0.802673 1441914529 0.253540 0.036560 0.538574 -0.802673 1441914529 0.253540 0.036560 0.538574 -0.802673 1441914529 0.253540 0.036560 0.538574 -0.802673 1441914529 0.253540 0.036560 0.538574 -0.802673 1441914529 0.094421 0.064026 0.591187 -0.798401 1441914530 0.094421 0.064026 0.591187 -0.798401 1441914530 0.094421 0.064026 0.591187 -0.798401 1441914530 0.094421 0.064026 0.591187 -0.798401 1441914530 0.094421 0.064026 0.591187 -0.798401 1441914530 -0.110229 0.094543 0.632813 -0.760559 1441914530 -0.110229 0.094543 0.632813 -0.760559 1441914530 -0.110229 0.094543 0.632813 -0.760559 1441914530 -0.110229 0.094543 0.632813 -0.760559 1441914530 -0.110229 0.094543 0.632813 -0.760559 1441914530 -0.110229 0.094543 0.632813 -0.760559 1441914530 -0.346924 0.122375 0.639893 -0.674683 1441914530 -0.346924 0.122375 0.639893 -0.674683 1441914530 -0.346924 0.122375 0.639893 -0.674683 1441914530 -0.346924 0.122375 0.639893 -0.674683 1441914530 -0.346924 0.122375 0.639893 -0.674683 1441914530 -0.346924 0.122375 0.639893 -0.674683 1441914530 -0.577148 0.125000 0.611023 -0.527222 1441914530 -0.577148 0.125000 0.611023 -0.527222 1441914530 -0.577148 0.125000 0.611023 -0.527222 1441914530 -0.577148 0.125000 0.611023 -0.527222 1441914530 -0.577148 0.125000 0.611023 -0.527222 1441914530 -0.577148 0.125000 0.611023 -0.527222 1441914530 -0.577148 0.125000 0.611023 -0.527222 1441914530 -0.724182 0.102234 0.589905 -0.342285 1441914530 -0.724182 0.102234 0.589905 -0.342285 1441914530 -0.724182 0.102234 0.589905 -0.342285 1441914530 -0.724182 0.102234 0.589905 -0.342285 1441914530 -0.724182 0.102234 0.589905 -0.342285 1441914530 -0.724182 0.102234 0.589905 -0.342285 1441914530 -0.802063 0.072083 0.561279 -0.190918 1441914530 -0.802063 0.072083 0.561279 -0.190918 1441914530 -0.802063 0.072083 0.561279 -0.190918 1441914530 -0.802063 0.072083 0.561279 -0.190918 1441914530 -0.802063 0.072083 0.561279 -0.190918 1441914530 -0.802063 0.072083 0.561279 -0.190918 1441914530 -0.836365 0.104248 0.532715 -0.076477 1441914530 -0.836365 0.104248 0.532715 -0.076477 1441914530 -0.836365 0.104248 0.532715 -0.076477 1441914530 -0.836365 0.104248 0.532715 -0.076477 1441914530 -0.836365 0.104248 0.532715 -0.076477 1441914530 -0.836365 0.104248 0.532715 -0.076477 1441914530 -0.836975 0.130615 0.529846 -0.041687 1441914530 -0.836975 0.130615 0.529846 -0.041687 1441914530 -0.836975 0.130615 0.529846 -0.041687 1441914530 -0.836975 0.130615 0.529846 -0.041687 1441914530 -0.836975 0.130615 0.529846 -0.041687 1441914530 -0.836975 0.130615 0.529846 -0.041687 1441914530 -0.836975 0.130615 0.529846 -0.041687 1441914530 -0.832825 0.139709 0.533325 -0.050232 1441914530 -0.832825 0.139709 0.533325 -0.050232 1441914530 -0.832825 0.139709 0.533325 -0.050232 1441914530 -0.832825 0.139709 0.533325 -0.050232 1441914530 -0.832825 0.139709 0.533325 -0.050232 1441914530 -0.832825 0.139709 0.533325 -0.050232 1441914530 -0.806274 0.199402 0.549500 -0.090698 1441914530 -0.806274 0.199402 0.549500 -0.090698 1441914530 -0.806274 0.199402 0.549500 -0.090698 1441914530 -0.806274 0.199402 0.549500 -0.090698 1441914530 -0.806274 0.199402 0.549500 -0.090698 1441914530 -0.806274 0.199402 0.549500 -0.090698 1441914530 -0.734863 0.271729 0.597473 -0.170837 1441914530 -0.734863 0.271729 0.597473 -0.170837 1441914530 -0.734863 0.271729 0.597473 -0.170837 1441914530 -0.734863 0.271729 0.597473 -0.170837 1441914530 -0.734863 0.271729 0.597473 -0.170837 1441914530 -0.734863 0.271729 0.597473 -0.170837 1441914530 -0.616577 0.347778 0.659912 -0.251709 1441914530 -0.616577 0.347778 0.659912 -0.251709 1441914530 -0.616577 0.347778 0.659912 -0.251709 1441914530 -0.616577 0.347778 0.659912 -0.251709 1441914530 -0.616577 0.347778 0.659912 -0.251709 1441914530 -0.616577 0.347778 0.659912 -0.251709 1441914530 -0.616577 0.347778 0.659912 -0.251709 1441914530 -0.468994 0.378967 0.713806 -0.356201 1441914530 -0.468994 0.378967 0.713806 -0.356201 1441914530 -0.468994 0.378967 0.713806 -0.356201 1441914530 -0.468994 0.378967 0.713806 -0.356201 1441914530 -0.468994 0.378967 0.713806 -0.356201 1441914530 -0.468994 0.378967 0.713806 -0.356201 1441914530 -0.311218 0.356140 0.733032 -0.488831 1441914530 -0.311218 0.356140 0.733032 -0.488831 1441914530 -0.311218 0.356140 0.733032 -0.488831 1441914530 -0.311218 0.356140 0.733032 -0.488831 1441914530 -0.311218 0.356140 0.733032 -0.488831 1441914530 -0.311218 0.356140 0.733032 -0.488831 1441914530 -0.145508 0.292664 0.688538 -0.647339 1441914530 -0.145508 0.292664 0.688538 -0.647339 1441914530 -0.145508 0.292664 0.688538 -0.647339 1441914530 -0.145508 0.292664 0.688538 -0.647339 1441914530 -0.145508 0.292664 0.688538 -0.647339 1441914530 -0.145508 0.292664 0.688538 -0.647339 1441914530 0.056519 0.226257 0.630371 -0.740417 1441914530 0.056519 0.226257 0.630371 -0.740417 1441914530 0.056519 0.226257 0.630371 -0.740417 1441914530 0.056519 0.226257 0.630371 -0.740417 1441914530 0.056519 0.226257 0.630371 -0.740417 1441914530 0.243042 0.157227 0.556030 -0.779114 1441914530 0.243042 0.157227 0.556030 -0.779114 1441914530 0.243042 0.157227 0.556030 -0.779114 1441914530 0.243042 0.157227 0.556030 -0.779114 1441914530 0.243042 0.157227 0.556030 -0.779114 1441914530 0.243042 0.157227 0.556030 -0.779114 1441914530 0.391724 0.109741 0.455444 -0.791931 1441914530 0.391724 0.109741 0.455444 -0.791931 1441914530 0.391724 0.109741 0.455444 -0.791931 1441914530 0.391724 0.109741 0.455444 -0.791931 1441914530 0.391724 0.109741 0.455444 -0.791931 1441914530 0.480408 0.070374 0.386658 -0.784058 1441914530 0.480408 0.070374 0.386658 -0.784058 1441914530 0.480408 0.070374 0.386658 -0.784058 1441914531 0.480408 0.070374 0.386658 -0.784058 1441914531 0.480408 0.070374 0.386658 -0.784058 1441914531 0.480408 0.070374 0.386658 -0.784058 1441914531 0.480408 0.070374 0.386658 -0.784058 1441914531 0.510132 0.072388 0.336487 -0.788208 1441914531 0.510132 0.072388 0.336487 -0.788208 1441914531 0.510132 0.072388 0.336487 -0.788208 1441914531 0.510132 0.072388 0.336487 -0.788208 1441914531 0.510132 0.072388 0.336487 -0.788208 1441914531 0.510132 0.072388 0.336487 -0.788208 1441914531 0.494995 0.074280 0.342163 -0.795227 1441914531 0.494995 0.074280 0.342163 -0.795227 1441914531 0.494995 0.074280 0.342163 -0.795227 1441914531 0.494995 0.074280 0.342163 -0.795227 1441914531 0.494995 0.074280 0.342163 -0.795227 1441914531 0.494995 0.074280 0.342163 -0.795227 1441914531 0.494995 0.074280 0.342163 -0.795227 1441914531 0.438721 0.067139 0.387695 -0.807922 1441914531 0.438721 0.067139 0.387695 -0.807922 1441914531 0.438721 0.067139 0.387695 -0.807922 1441914531 0.438721 0.067139 0.387695 -0.807922 1441914531 0.438721 0.067139 0.387695 -0.807922 1441914531 0.438721 0.067139 0.387695 -0.807922 1441914531 0.336365 0.081055 0.426880 -0.835510 1441914531 0.336365 0.081055 0.426880 -0.835510 1441914531 0.336365 0.081055 0.426880 -0.835510 1441914531 0.336365 0.081055 0.426880 -0.835510 1441914531 0.336365 0.081055 0.426880 -0.835510 1441914531 0.336365 0.081055 0.426880 -0.835510 1441914531 0.186890 0.096863 0.498169 -0.841125 1441914531 0.186890 0.096863 0.498169 -0.841125 1441914531 0.186890 0.096863 0.498169 -0.841125 1441914531 0.186890 0.096863 0.498169 -0.841125 1441914531 0.186890 0.096863 0.498169 -0.841125 1441914531 0.186890 0.096863 0.498169 -0.841125 1441914531 -0.008179 0.126831 0.605469 -0.785645 1441914531 -0.008179 0.126831 0.605469 -0.785645 1441914531 -0.008179 0.126831 0.605469 -0.785645 1441914531 -0.008179 0.126831 0.605469 -0.785645 1441914531 -0.008179 0.126831 0.605469 -0.785645 1441914531 -0.008179 0.126831 0.605469 -0.785645 1441914531 -0.227417 0.177856 0.674622 -0.679382 1441914531 -0.227417 0.177856 0.674622 -0.679382 1441914531 -0.227417 0.177856 0.674622 -0.679382 1441914531 -0.227417 0.177856 0.674622 -0.679382 1441914531 -0.227417 0.177856 0.674622 -0.679382 1441914531 -0.227417 0.177856 0.674622 -0.679382 1441914531 -0.436218 0.224243 0.702393 -0.515808 1441914531 -0.436218 0.224243 0.702393 -0.515808 1441914531 -0.436218 0.224243 0.702393 -0.515808 1441914531 -0.436218 0.224243 0.702393 -0.515808 1441914531 -0.436218 0.224243 0.702393 -0.515808 1441914531 -0.436218 0.224243 0.702393 -0.515808 1441914531 -0.436218 0.224243 0.702393 -0.515808 1441914531 -0.584473 0.199341 0.682068 -0.391663 1441914531 -0.584473 0.199341 0.682068 -0.391663 1441914531 -0.584473 0.199341 0.682068 -0.391663 1441914531 -0.584473 0.199341 0.682068 -0.391663 1441914531 -0.584473 0.199341 0.682068 -0.391663 1441914531 -0.584473 0.199341 0.682068 -0.391663 1441914531 -0.674561 0.119324 0.671753 -0.281921 1441914531 -0.674561 0.119324 0.671753 -0.281921 1441914531 -0.674561 0.119324 0.671753 -0.281921 1441914531 -0.674561 0.119324 0.671753 -0.281921 1441914531 -0.674561 0.119324 0.671753 -0.281921 1441914531 -0.674561 0.119324 0.671753 -0.281921 1441914531 -0.737732 0.067444 0.647217 -0.179688 1441914531 -0.737732 0.067444 0.647217 -0.179688 1441914531 -0.737732 0.067444 0.647217 -0.179688 1441914531 -0.737732 0.067444 0.647217 -0.179688 1441914531 -0.737732 0.067444 0.647217 -0.179688 1441914531 -0.737732 0.067444 0.647217 -0.179688 1441914531 -0.780457 0.086121 0.610718 -0.102539 1441914531 -0.780457 0.086121 0.610718 -0.102539 1441914531 -0.780457 0.086121 0.610718 -0.102539 1441914531 -0.780457 0.086121 0.610718 -0.102539 1441914531 -0.780457 0.086121 0.610718 -0.102539 1441914531 -0.780457 0.086121 0.610718 -0.102539 1441914531 -0.775085 0.090637 0.615845 -0.108337 1441914531 -0.775085 0.090637 0.615845 -0.108337 1441914531 -0.775085 0.090637 0.615845 -0.108337 1441914531 -0.775085 0.090637 0.615845 -0.108337 1441914531 -0.775085 0.090637 0.615845 -0.108337 1441914531 -0.775085 0.090637 0.615845 -0.108337 1441914531 -0.775085 0.090637 0.615845 -0.108337 1441914531 -0.735474 0.109131 0.648071 -0.164917 1441914531 -0.735474 0.109131 0.648071 -0.164917 1441914531 -0.735474 0.109131 0.648071 -0.164917 1441914531 -0.735474 0.109131 0.648071 -0.164917 1441914531 -0.735474 0.109131 0.648071 -0.164917 1441914531 -0.735474 0.109131 0.648071 -0.164917 1441914531 -0.673157 0.160889 0.676514 -0.251709 1441914531 -0.673157 0.160889 0.676514 -0.251709 1441914531 -0.673157 0.160889 0.676514 -0.251709 1441914531 -0.673157 0.160889 0.676514 -0.251709 1441914531 -0.673157 0.160889 0.676514 -0.251709 1441914531 -0.673157 0.160889 0.676514 -0.251709 1441914531 -0.561890 0.225952 0.718628 -0.341736 1441914531 -0.561890 0.225952 0.718628 -0.341736 1441914531 -0.561890 0.225952 0.718628 -0.341736 1441914531 -0.561890 0.225952 0.718628 -0.341736 1441914531 -0.402649 0.265198 0.761292 -0.433594 1441914531
[truncated: 198,671 more chars]
