# Supplementary material for: Quaternion-Based Gesture Recognition Using Wireless Wearable Motion Capture Sensors
Source: Sensors (Basel). 2016 Apr 28;16(5):605. doi: 10.3390/s16050605 (PMC4883296; doi:10.3390/s16050605)
Supplement: Supplementary file 1 [file sensors-16-00605-s001.zip › MultiSensorGestureData/P4/5. Block/Training16.txt]

-0.374451 0.588135 -0.229126 -0.679260 1441914428 -0.374451 0.588135 -0.229126 -0.679260 1441914428 -0.374451 0.588135 -0.229126 -0.679260 1441914428 -0.371887 0.558838 -0.240540 -0.701111 1441914428 -0.371887 0.558838 -0.240540 -0.701111 1441914428 -0.371887 0.558838 -0.240540 -0.701111 1441914428 -0.371887 0.558838 -0.240540 -0.701111 1441914428 -0.371887 0.558838 -0.240540 -0.701111 1441914428 -0.371887 0.558838 -0.240540 -0.701111 1441914428 -0.344055 0.518066 -0.285461 -0.729248 1441914428 -0.344055 0.518066 -0.285461 -0.729248 1441914428 -0.344055 0.518066 -0.285461 -0.729248 1441914428 -0.344055 0.518066 -0.285461 -0.729248 1441914428 -0.344055 0.518066 -0.285461 -0.729248 1441914428 -0.262207 0.485657 -0.314880 -0.772217 1441914428 -0.262207 0.485657 -0.314880 -0.772217 1441914428 -0.262207 0.485657 -0.314880 -0.772217 1441914428 -0.262207 0.485657 -0.314880 -0.772217 1441914428 -0.262207 0.485657 -0.314880 -0.772217 1441914428 -0.262207 0.485657 -0.314880 -0.772217 1441914428 -0.178955 0.451965 -0.276123 -0.829163 1441914428 -0.178955 0.451965 -0.276123 -0.829163 1441914428 -0.178955 0.451965 -0.276123 -0.829163 1441914428 -0.178955 0.451965 -0.276123 -0.829163 1441914428 -0.178955 0.451965 -0.276123 -0.829163 1441914428 -0.178955 0.451965 -0.276123 -0.829163 1441914428 -0.148315 0.412842 -0.237366 -0.866760 1441914428 -0.148315 0.412842 -0.237366 -0.866760 1441914428 -0.148315 0.412842 -0.237366 -0.866760 1441914428 -0.148315 0.412842 -0.237366 -0.866760 1441914428 -0.148315 0.412842 -0.237366 -0.866760 1441914428 -0.148315 0.412842 -0.237366 -0.866760 1441914429 -0.146790 0.395813 -0.226379 -0.877808 1441914429 -0.146790 0.395813 -0.226379 -0.877808 1441914429 -0.146790 0.395813 -0.226379 -0.877808 1441914429 -0.146790 0.395813 -0.226379 -0.877808 1441914429 -0.146790 0.395813 -0.226379 -0.877808 1441914429 -0.146790 0.395813 -0.226379 -0.877808 1441914429 -0.161133 0.399902 -0.236633 -0.870728 1441914429 -0.189636 0.410461 -0.270020 -0.850159 1441914429 -0.189636 0.410461 -0.270020 -0.850159 1441914429 -0.189636 0.410461 -0.270020 -0.850159 1441914429 -0.189636 0.410461 -0.270020 -0.850159 1441914429 -0.189636 0.410461 -0.270020 -0.850159 1441914429 -0.189636 0.410461 -0.270020 -0.850159 1441914429 -0.189636 0.410461 -0.270020 -0.850159 1441914429 -0.237244 0.422729 -0.318787 -0.814514 1441914429 -0.237244 0.422729 -0.318787 -0.814514 1441914429 -0.237244 0.422729 -0.318787 -0.814514 1441914429 -0.237244 0.422729 -0.318787 -0.814514 1441914429 -0.237244 0.422729 -0.318787 -0.814514 1441914429 -0.237244 0.422729 -0.318787 -0.814514 1441914429 -0.283752 0.437988 -0.349731 -0.778076 1441914429 -0.283752 0.437988 -0.349731 -0.778076 1441914429 -0.283752 0.437988 -0.349731 -0.778076 1441914429 -0.283752 0.437988 -0.349731 -0.778076 1441914429 -0.283752 0.437988 -0.349731 -0.778076 1441914429 -0.283752 0.437988 -0.349731 -0.778076 1441914429 -0.328003 0.456299 -0.361877 -0.743835 1441914429 -0.328003 0.456299 -0.361877 -0.743835 1441914429 -0.328003 0.456299 -0.361877 -0.743835 1441914429 -0.328003 0.456299 -0.361877 -0.743835 1441914429 -0.328003 0.456299 -0.361877 -0.743835 1441914429 -0.328003 0.456299 -0.361877 -0.743835 1441914429 -0.328003 0.456299 -0.361877 -0.743835 1441914429 -0.356079 0.473389 -0.372437 -0.714478 1441914429 -0.356079 0.473389 -0.372437 -0.714478 1441914429 -0.356079 0.473389 -0.372437 -0.714478 1441914429 -0.356079 0.473389 -0.372437 -0.714478 1441914429 -0.356079 0.473389 -0.372437 -0.714478 1441914429 -0.361694 0.483521 -0.389832 -0.695313 1441914429 -0.361694 0.483521 -0.389832 -0.695313 1441914429 -0.361694 0.483521 -0.389832 -0.695313 1441914429 -0.361694 0.483521 -0.389832 -0.695313 1441914429 -0.361694 0.483521 -0.389832 -0.695313 1441914429 -0.361694 0.483521 -0.389832 -0.695313 1441914429 -0.355957 0.488342 -0.394104 -0.692505 1441914429 -0.355957 0.488342 -0.394104 -0.692505 1441914429 -0.355957 0.488342 -0.394104 -0.692505 1441914429 -0.355957 0.488342 -0.394104 -0.692505 1441914429 -0.355957 0.488342 -0.394104 -0.692505 1441914429 -0.355957 0.488342 -0.394104 -0.692505 1441914429 -0.354248 0.485291 -0.396667 -0.694092 1441914429 -0.354248 0.485291 -0.396667 -0.694092 1441914429 -0.354248 0.485291 -0.396667 -0.694092 1441914429 -0.354248 0.485291 -0.396667 -0.694092 1441914429 -0.354248 0.485291 -0.396667 -0.694092 1441914429 -0.354248 0.485291 -0.396667 -0.694092 1441914429 -0.382019 0.520264 -0.378540 -0.663452 1441914429 -0.382019 0.520264 -0.378540 -0.663452 1441914429 -0.382019 0.520264 -0.378540 -0.663452 1441914429 -0.382019 0.520264 -0.378540 -0.663452 1441914429 -0.382019 0.520264 -0.378540 -0.663452 1441914429 -0.382019 0.520264 -0.378540 -0.663452 1441914429 -0.453003 0.535583 -0.367004 -0.611023 1441914429 -0.453003 0.535583 -0.367004 -0.611023 1441914429 -0.453003 0.535583 -0.367004 -0.611023 1441914429 -0.453003 0.535583 -0.367004 -0.611023 1441914429 -0.453003 0.535583 -0.367004 -0.611023 1441914429 -0.453003 0.535583 -0.367004 -0.611023 1441914429 -0.455688 0.540527 -0.355408 -0.611450 1441914429 -0.455688 0.540527 -0.355408 -0.611450 1441914429 -0.455688 0.540527 -0.355408 -0.611450 1441914429 -0.455688 0.540527 -0.355408 -0.611450 1441914429 -0.455688 0.540527 -0.355408 -0.611450 1441914429 -0.455688 0.540527 -0.355408 -0.611450 1441914429 -0.437439 0.542786 -0.349854 -0.625854 1441914429 -0.437439 0.542786 -0.349854 -0.625854 1441914429 -0.437439 0.542786 -0.349854 -0.625854 1441914429 -0.437439 0.542786 -0.349854 -0.625854 1441914429 -0.437439 0.542786 -0.349854 -0.625854 1441914429 -0.437439 0.542786 -0.349854 -0.625854 1441914429 -0.437439 0.542786 -0.349854 -0.625854 1441914429 -0.422913 0.539612 -0.343201 -0.642029 1441914429 -0.422913 0.539612 -0.343201 -0.642029 1441914429 -0.422913 0.539612 -0.343201 -0.642029 1441914429 -0.422913 0.539612 -0.343201 -0.642029 1441914429 -0.422913 0.539612 -0.343201 -0.642029 1441914429 -0.422913 0.539612 -0.343201 -0.642029 1441914429 -0.416931 0.536194 -0.339050 -0.651001 1441914429 -0.416931 0.536194 -0.339050 -0.651001 1441914429 -0.416931 0.536194 -0.339050 -0.651001 1441914429 -0.416931 0.536194 -0.339050 -0.651001 1441914429 -0.416931 0.536194 -0.339050 -0.651001 1441914429 -0.416931 0.536194 -0.339050 -0.651001 1441914429 -0.413147 0.534546 -0.333191 -0.657715 1441914429 -0.413147 0.534546 -0.333191 -0.657715 1441914429 -0.413147 0.534546 -0.333191 -0.657715 1441914429 -0.413147 0.534546 -0.333191 -0.657715 1441914429 -0.413147 0.534546 -0.333191 -0.657715 1441914429 -0.405396 0.517700 -0.330811 -0.676880 1441914429 -0.405396 0.517700 -0.330811 -0.676880 1441914429 -0.405396 0.517700 -0.330811 -0.676880 1441914429 -0.405396 0.517700 -0.330811 -0.676880 1441914429 -0.371216 0.481140 -0.332153 -0.721436 1441914429 -0.371216 0.481140 -0.332153 -0.721436 1441914430 -0.371216 0.481140 -0.332153 -0.721436 1441914430 -0.371216 0.481140 -0.332153 -0.721436 1441914430 -0.300232 0.447937 -0.320068 -0.778992 1441914430 -0.300232 0.447937 -0.320068 -0.778992 1441914430 -0.300232 0.447937 -0.320068 -0.778992 1441914430 -0.300232 0.447937 -0.320068 -0.778992 1441914430 -0.300232 0.447937 -0.320068 -0.778992 1441914430 -0.300232 0.447937 -0.320068 -0.778992 1441914430 -0.300232 0.447937 -0.320068 -0.778992 1441914430 -0.207336 0.419312 -0.272827 -0.840698 1441914430 -0.207336 0.419312 -0.272827 -0.840698 1441914430 -0.207336 0.419312 -0.272827 -0.840698 1441914430 -0.207336 0.419312 -0.272827 -0.840698 1441914430 -0.207336 0.419312 -0.272827 -0.840698 1441914430 -0.156250 0.379333 -0.229553 -0.882629 1441914430 -0.156250 0.379333 -0.229553 -0.882629 1441914430 -0.156250 0.379333 -0.229553 -0.882629 1441914430 -0.156250 0.379333 -0.229553 -0.882629 1441914430 -0.135864 0.354126 -0.223572 -0.897888 1441914430 -0.135864 0.354126 -0.223572 -0.897888 1441914430 -0.135864 0.354126 -0.223572 -0.897888 1441914430 -0.135864 0.354126 -0.223572 -0.897888 1441914430 -0.123474 0.365051 -0.200928 -0.900635 1441914430 -0.123474 0.365051 -0.200928 -0.900635 1441914430 -0.123474 0.365051 -0.200928 -0.900635 1441914430 -0.123474 0.365051 -0.200928 -0.900635 1441914430 -0.123474 0.365051 -0.200928 -0.900635 1441914430 -0.123474 0.365051 -0.200928 -0.900635 1441914430 -0.123474 0.365051 -0.200928 -0.900635 1441914430 -0.133484 0.376160 -0.204224 -0.893921 1441914430 -0.133484 0.376160 -0.204224 -0.893921 1441914430 -0.133484 0.376160 -0.204224 -0.893921 1441914430 -0.133484 0.376160 -0.204224 -0.893921 1441914430 -0.133484 0.376160 -0.204224 -0.893921 1441914430 -0.133484 0.376160 -0.204224 -0.893921 1441914430 -0.149536 0.376099 -0.223877 -0.886658 1441914430 -0.149536 0.376099 -0.223877 -0.886658 1441914430 -0.149536 0.376099 -0.223877 -0.886658 1441914430 -0.149536 0.376099 -0.223877 -0.886658 1441914430 -0.149536 0.376099 -0.223877 -0.886658 1441914430 -0.149536 0.376099 -0.223877 -0.886658 1441914430 -0.149536 0.376099 -0.223877 -0.886658 1441914430 -0.174500 0.374023 -0.248596 -0.876282 1441914430 -0.174500 0.374023 -0.248596 -0.876282 1441914430 -0.174500 0.374023 -0.248596 -0.876282 1441914430 -0.174500 0.374023 -0.248596 -0.876282 1441914430 -0.174500 0.374023 -0.248596 -0.876282 1441914430 -0.219910 0.380920 -0.282837 -0.852417 1441914430 -0.219910 0.380920 -0.282837 -0.852417 1441914430 -0.219910 0.380920 -0.282837 -0.852417 1441914430 -0.219910 0.380920 -0.282837 -0.852417 1441914430 -0.219910 0.380920 -0.282837 -0.852417 1441914430 -0.219910 0.380920 -0.282837 -0.852417 1441914430 -0.283752 0.398743 -0.323730 -0.809753 1441914430 -0.283752 0.398743 -0.323730 -0.809753 1441914430 -0.283752 0.398743 -0.323730 -0.809753 1441914430 -0.348083 0.413330 -0.366516 -0.757446 1441914430 -0.348083 0.413330 -0.366516 -0.757446 1441914430 -0.348083 0.413330 -0.366516 -0.757446 1441914430 -0.348083 0.413330 -0.366516 -0.757446 1441914430 -0.348083 0.413330 -0.366516 -0.757446 1441914430 -0.348083 0.413330 -0.366516 -0.757446 1441914430 -0.348083 0.413330 -0.366516 -0.757446 1441914430 -0.394958 0.422424 -0.390381 -0.716431 1441914430 -0.394958 0.422424 -0.390381 -0.716431 1441914430 -0.394958 0.422424 -0.390381 -0.716431 1441914430 -0.394958 0.422424 -0.390381 -0.716431 1441914430 -0.394958 0.422424 -0.390381 -0.716431 1441914430 -0.394958 0.422424 -0.390381 -0.716431 1441914430 -0.408630 0.438843 -0.399841 -0.693237 1441914430 -0.408630 0.438843 -0.399841 -0.693237 1441914430 -0.408630 0.438843 -0.399841 -0.693237 1441914430 -0.408630 0.438843 -0.399841 -0.693237 1441914430 -0.408630 0.438843 -0.399841 -0.693237 1441914430 -0.408630 0.438843 -0.399841 -0.693237 1441914430 -0.395142 0.457581 -0.400513 -0.688599 1441914430 -0.395142 0.457581 -0.400513 -0.688599 1441914430 -0.395142 0.457581 -0.400513 -0.688599 1441914430 -0.395142 0.457581 -0.400513 -0.688599 1441914430 -0.395142 0.457581 -0.400513 -0.688599 1441914430 -0.395142 0.457581 -0.400513 -0.688599 1441914430 -0.395142 0.457581 -0.400513 -0.688599 1441914430 -0.389954 0.460083 -0.399597 -0.690369 1441914430 -0.389954 0.460083 -0.399597 -0.690369 1441914430 -0.389954 0.460083 -0.399597 -0.690369 1441914430 -0.389954 0.460083 -0.399597 -0.690369 1441914430 -0.389954 0.460083 -0.399597 -0.690369 1441914430 -0.389954 0.460083 -0.399597 -0.690369 1441914430 -0.378845 0.498108 -0.372620 -0.685242 1441914430 -0.378845 0.498108 -0.372620 -0.685242 1441914430 -0.378845 0.498108 -0.372620 -0.685242 1441914430 -0.378845 0.498108 -0.372620 -0.685242 1441914430 -0.378845 0.498108 -0.372620 -0.685242 1441914430 -0.378845 0.498108 -0.372620 -0.685242 1441914430 -0.448486 0.526917 -0.362122 -0.624634 1441914430 -0.448486 0.526917 -0.362122 -0.624634 1441914430 -0.448486 0.526917 -0.362122 -0.624634 1441914430 -0.448486 0.526917 -0.362122 -0.624634 1441914430 -0.448486 0.526917 -0.362122 -0.624634 1441914430 -0.448486 0.526917 -0.362122 -0.624634 1441914430 -0.468750 0.502686 -0.390076 -0.612793 1441914430 -0.468750 0.502686 -0.390076 -0.612793 1441914430 -0.468750 0.502686 -0.390076 -0.612793 1441914431 -0.468750 0.502686 -0.390076 -0.612793 1441914431 -0.468750 0.502686 -0.390076 -0.612793 1441914431 -0.468750 0.502686 -0.390076 -0.612793 1441914431 -0.468750 0.502686 -0.390076 -0.612793 1441914431 -0.446594 0.509460 -0.378662 -0.630615 1441914431 -0.446594 0.509460 -0.378662 -0.630615 1441914431 -0.446594 0.509460 -0.378662 -0.630615 1441914431 -0.446594 0.509460 -0.378662 -0.630615 1441914431 -0.446594 0.509460 -0.378662 -0.630615 1441914431 -0.429321 0.512268 -0.366455 -0.647339 1441914431 -0.429321 0.512268 -0.366455 -0.647339 1441914431 -0.429321 0.512268 -0.366455 -0.647339 1441914431 -0.425415 0.505554 -0.360535 -0.658447 1441914431 -0.425415 0.505554 -0.360535 -0.658447 1441914431 -0.425415 0.505554 -0.360535 -0.658447 1441914431 -0.425415 0.505554 -0.360535 -0.658447 1441914431 -0.425415 0.505554 -0.360535 -0.658447 1441914431 -0.425415 0.505554 -0.360535 -0.658447 1441914431 -0.429749 0.495911 -0.357422 -0.664551 1441914431 -0.429749 0.495911 -0.357422 -0.664551 1441914431 -0.429749 0.495911 -0.357422 -0.664551 1441914431 -0.429749 0.495911 -0.357422 -0.664551 1441914431 -0.429749 0.495911 -0.357422 -0.664551 1441914431 -0.399902 0.490173 -0.350769 -0.690552 1441914431 -0.399902 0.490173 -0.350769 -0.690552 1441914431 -0.399902 0.490173 -0.350769 -0.690552 1441914431 -0.399902 0.490173 -0.350769 -0.690552 1441914431 -0.399902 0.490173 -0.350769 -0.690552 1441914431 -0.399902 0.490173 -0.350769 -0.690552 1441914431 -0.399902 0.490173 -0.350769 -0.690552 1441914431 -0.359436 0.470215 -0.347839 -0.727112 1441914431 -0.359436 0.470215 -0.347839 -0.727112 1441914431 -0.359436 0.470215 -0.347839 -0.727112 1441914431 -0.359436 0.470215 -0.347839 -0.727112 1441914431 -0.359436 0.470215 -0.347839 -0.727112 1441914431 -0.359436 0.470215 -0.347839 -0.727112 1441914431 -0.282104 0.448059 -0.338440 -0.777954 1441914431 -0.282104 0.448059 -0.338440 -0.777954 1441914431 -0.282104 0.448059 -0.338440 -0.777954 1441914431 -0.282104 0.448059 -0.338440 -0.777954 1441914431 -0.282104 0.448059 -0.338440 -0.777954 1441914431 -0.184937 0.422119 -0.300354 -0.835144 1441914431 -0.184937 0.422119 -0.300354 -0.835144 1441914431 -0.184937 0.422119 -0.300354 -0.835144 1441914431 -0.184937 0.422119 -0.300354 -0.835144 1441914431 -0.184937 0.422119 -0.300354 -0.835144 1441914431 -0.184937 0.422119 -0.300354 -0.835144 1441914431 -0.120911 0.387085 -0.251160 -0.878967 1441914431 -0.120911 0.387085 -0.251160 -0.878967 1441914431 -0.120911 0.387085 -0.251160 -0.878967 1441914431 -0.120911 0.387085 -0.251160 -0.878967 1441914431 -0.120911 0.387085 -0.251160 -0.878967 1441914431 -0.120911 0.387085 -0.251160 -0.878967 1441914431 -0.120911 0.387085 -0.251160 -0.878967 1441914431 -0.093140 0.363831 -0.216675 -0.901123 1441914431 -0.093140 0.363831 -0.216675 -0.901123 1441914431 -0.093140 0.363831 -0.216675 -0.901123 1441914431 -0.093140 0.363831 -0.216675 -0.901123 1441914431 -0.093140 0.363831 -0.216675 -0.901123 1441914431 -0.093140 0.363831 -0.216675 -0.901123 1441914431 -0.082031 0.368347 -0.199585 -0.904358 1441914431 -0.082031 0.368347 -0.199585 -0.904358 1441914431 -0.082031 0.368347 -0.199585 -0.904358 1441914431 -0.082031 0.368347 -0.199585 -0.904358 1441914431 -0.082031 0.368347 -0.199585 -0.904358 1441914431 -0.082031 0.368347 -0.199585 -0.904358 1441914431 -0.094543 0.373169 -0.221924 -0.895874 1441914431 -0.094543 0.373169 -0.221924 -0.895874 1441914431 -0.094543 0.373169 -0.221924 -0.895874 1441914431 -0.094543 0.373169 -0.221924 -0.895874 1441914431 -0.094543 0.373169 -0.221924 -0.895874 1441914431 -0.094543 0.373169 -0.221924 -0.895874 1441914431 -0.109192 0.372498 -0.244873 -0.888489 1441914431 -0.109192 0.372498 -0.244873 -0.888489 1441914431 -0.109192 0.372498 -0.244873 -0.888489 1441914431 -0.109192 0.372498 -0.244873 -0.888489 1441914431 -0.109192 0.372498 -0.244873 -0.888489 1441914431 -0.109192 0.372498 -0.244873 -0.888489 1441914431 -0.109192 0.372498 -0.244873 -0.888489 1441914431 -0.142273 0.382202 -0.257629 -0.875977 1441914431 -0.142273 0.382202 -0.257629 -0.875977 1441914431 -0.142273 0.382202 -0.257629 -0.875977 1441914431 -0.142273 0.382202 -0.257629 -0.875977 1441914431 -0.142273 0.382202 -0.257629 -0.875977 1441914431 -0.142273 0.382202 -0.257629 -0.875977 1441914431 -0.198792 0.400085 -0.292480 -0.845520 1441914431 -0.198792 0.400085 -0.292480 -0.845520 1441914431 -0.198792 0.400085 -0.292480 -0.845520 1441914431 -0.198792 0.400085 -0.292480 -0.845520 1441914431 -0.268188 0.414063 -0.339783 -0.800781 1441914431 -0.268188 0.414063 -0.339783 -0.800781 1441914431 -0.322327 0.423096 -0.379395 -0.757080 1441914431 -0.322327 0.423096 -0.379395 -0.757080 1441914431 -0.322327 0.423096 -0.379395 -0.757080 1441914431 -0.322327 0.423096 -0.379395 -0.757080 1441914431 -0.354858 0.448975 -0.387207 -0.722961 1441914431 -0.354858 0.448975 -0.387207 -0.722961 1441914432 -0.354858 0.448975 -0.387207 -0.722961 1441914432 -0.354858 0.448975 -0.387207 -0.722961 1441914432 -0.377136 0.469482 -0.398254 -0.691956 1441914432 -0.377136 0.469482 -0.398254 -0.691956 1441914432 -0.377136 0.469482 -0.398254 -0.691956 1441914432 -0.377136 0.469482 -0.398254 -0.691956 1441914432 -0.377136 0.469482 -0.398254 -0.691956 1441914432 -0.377136 0.469482 -0.398254 -0.691956 1441914432 -0.393188 0.472107 -0.413696 -0.671936 1441914432 -0.393188 0.472107 -0.413696 -0.671936 1441914432 -0.393188 0.472107 -0.413696 -0.671936 1441914432 -0.393188 0.472107 -0.413696 -0.671936 1441914432 -0.374573 0.485413 -0.420593 -0.668762 1441914432 -0.374573 0.485413 -0.420593 -0.668762 1441914432 -0.374573 0.485413 -0.420593 -0.668762 1441914432 -0.374573 0.485413 -0.420593 -0.668762 1441914432 -0.406738 0.502319 -0.420654 -0.636658 1441914432 -0.406738 0.502319 -0.420654 -0.636658 1441914432 -0.406738 0.502319 -0.420654 -0.636658 1441914432 -0.406738 0.502319 -0.420654 -0.636658 1441914432 -0.468994 0.505737 -0.425720 -0.585754 1441914432 -0.468994 0.505737 -0.425720 -0.585754 1441914432 -0.468994 0.505737 -0.425720 -0.585754 1441914432 -0.468994 0.505737 -0.425720 -0.585754 1441914432 -0.468994 0.505737 -0.425720 -0.585754 1441914432 -0.468994 0.505737 -0.425720 -0.585754 1441914432 -0.473999 0.513184 -0.410461 -0.586121 1441914432 -0.473999 0.513184 -0.410461 -0.586121 1441914432 -0.473999 0.513184 -0.410461 -0.586121 1441914432 -0.473999 0.513184 -0.410461 -0.586121 1441914432 -0.473999 0.513184 -0.410461 -0.586121 1441914432 -0.473999 0.513184 -0.410461 -0.586121 1441914432 -0.460388 0.519714 -0.395142 -0.601563 1441914432 -0.460388 0.519714 -0.395142 -0.601563 1441914432 -0.460388 0.519714 -0.395142 -0.601563 1441914432 -0.460388 0.519714 -0.395142 -0.601563 1441914432 -0.460388 0.519714 -0.395142 -0.601563 1441914432 -0.460388 0.519714 -0.395142 -0.601563 1441914432 -0.452698 0.517822 -0.390869 -0.611694 1441914432 -0.452698 0.517822 -0.390869 -0.611694 1441914432 -0.452698 0.517822 -0.390869 -0.611694 1441914432 -0.452698 0.517822 -0.390869 -0.611694 1441914432 -0.452698 0.517822 -0.390869 -0.611694 1441914432 -0.452698 0.517822 -0.390869 -0.611694 1441914432 -0.442139 0.523193 -0.383606 -0.619446 1441914432 -0.442139 0.523193 -0.383606 -0.619446 1441914432 -0.442139 0.523193 -0.383606 -0.619446 1441914432 -0.442139 0.523193 -0.383606 -0.619446 1441914432 -0.442139 0.523193 -0.383606 -0.619446 1441914432 -0.442139 0.523193 -0.383606 -0.619446 1441914432 -0.442139 0.523193 -0.383606 -0.619446 1441914432 -0.418762 0.522766 -0.374634 -0.641174 1441914432 -0.418762 0.522766 -0.374634 -0.641174 1441914432 -0.418762 0.522766 -0.374634 -0.641174 1441914432 -0.418762 0.522766 -0.374634 -0.641174 1441914432 -0.418762 0.522766 -0.374634 -0.641174 1441914432 -0.379639 0.515198 -0.365784 -0.675842 1441914432 -0.379639 0.515198 -0.365784 -0.675842 1441914432 -0.379639 0.515198 -0.365784 -0.675842 1441914432 -0.379639 0.515198 -0.365784 -0.675842 1441914432 -0.379639 0.515198 -0.365784 -0.675842 1441914432 -0.379639 0.515198 -0.365784 -0.675842 1441914432 -0.379639 0.515198 -0.365784 -0.675842 1441914432 -0.331177 0.493408 -0.361389 -0.718567 1441914432 -0.331177 0.493408 -0.361389 -0.718567 1441914432 -0.331177 0.493408 -0.361389 -0.718567 1441914432 -0.331177 0.493408 -0.361389 -0.718567 1441914432 -0.331177 0.493408 -0.361389 -0.718567 1441914432 -0.331177 0.493408 -0.361389 -0.718567 1441914432 -0.265808 0.462585 -0.353333 -0.768494 1441914432 -0.265808 0.462585 -0.353333 -0.768494 1441914432 -0.265808 0.462585 -0.353333 -0.768494 1441914432 -0.265808 0.462585 -0.353333 -0.768494 1441914432 -0.265808 0.462585 -0.353333 -0.768494 1441914432 -0.265808 0.462585 -0.353333 -0.768494 1441914432 -0.196228 0.429626 -0.331299 -0.816833 1441914432 -0.196228 0.429626 -0.331299 -0.816833 1441914432 -0.196228 0.429626 -0.331299 -0.816833 1441914432 -0.196228 0.429626 -0.331299 -0.816833 1441914432 -0.196228 0.429626 -0.331299 -0.816833 1441914432 -0.196228 0.429626 -0.331299 -0.816833 1441914432 -0.196228 0.429626 -0.331299 -0.816833 1441914432 -0.121338 0.393677 -0.286377 -0.865051 1441914432 -0.121338 0.393677 -0.286377 -0.865051 1441914432 -0.121338 0.393677 -0.286377 -0.865051 1441914432 -0.121338 0.393677 -0.286377 -0.865051 1441914432 -0.121338 0.393677 -0.286377 -0.865051 1441914432 -0.121338 0.393677 -0.286377 -0.865051 1441914432 -0.081848 0.359192 -0.239380 -0.898315 1441914432 -0.081848 0.359192 -0.239380 -0.898315 1441914432 -0.081848 0.359192 -0.239380 -0.898315 1441914432 -0.081848 0.359192 -0.239380 -0.898315 1441914432 -0.081848 0.359192 -0.239380 -0.898315 1441914432 -0.081848 0.359192 -0.239380 -0.898315 1441914432 -0.081848 0.359192 -0.239380 -0.898315 1441914432 -0.076538 0.337341 -0.227600 -0.910278 1441914432 -0.076538 0.337341 -0.227600 -0.910278 1441914432 -0.076538 0.337341 -0.227600 -0.910278 1441914432 -0.076538 0.337341 -0.227600 -0.910278 1441914432 -0.076538 0.337341 -0.227600 -0.910278 1441914432 -0.076538 0.337341 -0.227600 -0.910278 1441914432 -0.074524 0.338013 -0.229919 -0.909607 1441914432 -0.074524 0.338013 -0.229919 -0.909607 1441914432 -0.074524 0.338013 -0.229919 -0.909607 1441914433 -0.074524 0.338013 -0.229919 -0.909607 1441914433 -0.089539 0.342468 -0.244385 -0.902771 1441914433 -0.089539 0.342468 -0.244385 -0.902771 1441914433 -0.089539 0.342468 -0.244385 -0.902771 1441914433 -0.089539 0.342468 -0.244385 -0.902771 1441914433 -0.089539 0.342468 -0.244385 -0.902771 1441914433 -0.089539 0.342468 -0.244385 -0.902771 1441914433 -0.089539 0.342468 -0.244385 -0.902771 1441914433 -0.113037 0.346069 -0.272217 -0.890747 1441914433 -0.113037 0.346069 -0.272217 -0.890747 1441914433 -0.113037 0.346069 -0.272217 -0.890747 1441914433 -0.113037 0.346069 -0.272217 -0.890747 1441914433 -0.113037 0.346069 -0.272217 -0.890747 1441914433 -0.113037 0.346069 -0.272217 -0.890747 1441914433 -0.148376 0.355835 -0.298035 -0.873291 1441914433 -0.148376 0.355835 -0.298035 -0.873291 1441914433 -0.148376 0.355835 -0.298035 -0.873291 1441914433 -0.148376 0.355835 -0.298035 -0.873291 1441914433 -0.148376 0.355835 -0.298035 -0.873291 1441914433 -0.148376 0.355835 -0.298035 -0.873291 1441914433 -0.148376 0.355835 -0.298035 -0.873291 1441914433 -0.191223 0.372681 -0.318909 -0.850220 1441914433 -0.191223 0.372681 -0.318909 -0.850220 1441914433 -0.191223 0.372681 -0.318909 -0.850220 1441914433 -0.191223 0.372681 -0.318909 -0.850220 1441914433 -0.191223 0.372681 -0.318909 -0.850220 1441914433 -0.235352 0.384766 -0.341736 -0.824524 1441914433 -0.235352 0.384766 -0.341736 -0.824524 1441914433 -0.235352 0.384766 -0.341736 -0.824524 1441914433 -0.235352 0.384766 -0.341736 -0.824524 1441914433 -0.235352 0.384766 -0.341736 -0.824524 1441914433 -0.235352 0.384766 -0.341736 -0.824524 1441914433 -0.266174 0.389526 -0.365845 -0.802246 1441914433 -0.266174 0.389526 -0.365845 -0.802246 1441914433 -0.266174 0.389526 -0.365845 -0.802246 1441914433 -0.266174 0.389526 -0.365845 -0.802246 1441914433 -0.266174 0.389526 -0.365845 -0.802246 1441914433 -0.280334 0.401489 -0.384705 -0.782471 1441914433 -0.280334 0.401489 -0.384705 -0.782471 1441914433 -0.280334 0.401489 -0.384705 -0.782471 1441914433 -0.280334 0.401489 -0.384705 -0.782471 1441914433 -0.280334 0.401489 -0.384705 -0.782471 1441914433 -0.292603 0.422180 -0.395752 -0.761353 1441914433 -0.292603 0.422180 -0.395752 -0.761353 1441914433 -0.292603 0.422180 -0.395752 -0.761353 1441914433 -0.292603 0.422180 -0.395752 -0.761353 1441914433 -0.305725 0.426270 -0.428101 -0.735962 1441914433 -0.305725 0.426270 -0.428101 -0.735962 1441914433 -0.305725 0.426270 -0.428101 -0.735962 1441914433 -0.305725 0.426270 -0.428101 -0.735962 1441914433 -0.305725 0.426270 -0.428101 -0.735962 1441914433 -0.305725 0.426270 -0.428101 -0.735962 1441914433 -0.305725 0.426270 -0.428101 -0.735962 1441914433 -0.307922 0.435852 -0.433960 -0.725952 1441914433 -0.307922 0.435852 -0.433960 -0.725952 1441914433 -0.307922 0.435852 -0.433960 -0.725952 1441914433 -0.307922 0.435852 -0.433960 -0.725952 1441914433 -0.307922 0.435852 -0.433960 -0.725952 1441914433 -0.307922 0.435852 -0.433960 -0.725952 1441914433 -0.358398 0.487549 -0.397095 -0.690125 1441914433 -0.358398 0.487549 -0.397095 -0.690125 1441914433 -0.358398 0.487549 -0.397095 -0.690125 1441914433 -0.358398 0.487549 -0.397095 -0.690125 1441914433 -0.408936 0.511841 -0.360718 -0.663879 1441914433 -0.408936 0.511841 -0.360718 -0.663879 1441914433 -0.408936 0.511841 -0.360718 -0.663879 1441914433 -0.408936 0.511841 -0.360718 -0.663879 1441914433 -0.408936 0.511841 -0.360718 -0.663879 1441914433 -0.408936 0.511841 -0.360718 -0.663879 1441914433 -0.408936 0.511841 -0.360718 -0.663879 1441914433 -0.435120 0.512207 -0.371887 -0.640320 1441914433 -0.435120 0.512207 -0.371887 -0.640320 1441914433 -0.435120 0.512207 -0.371887 -0.640320 1441914433 -0.435120 0.512207 -0.371887 -0.640320 1441914433 -0.435120 0.512207 -0.371887 -0.640320 1441914433 -0.435120 0.512207 -0.371887 -0.640320 1441914433 -0.457947 0.505432 -0.391968 -0.617432 1441914433 -0.457947 0.505432 -0.391968 -0.617432 1441914433 -0.457947 0.505432 -0.391968 -0.617432 1441914433 -0.457947 0.505432 -0.391968 -0.617432 1441914433 -0.457947 0.505432 -0.391968 -0.617432 1441914433 -0.457947 0.505432 -0.391968 -0.617432 1441914433 -0.456604 0.511414 -0.389648 -0.614990 1441914433 -0.456604 0.511414 -0.389648 -0.614990 1441914433 -0.456604 0.511414 -0.389648 -0.614990 1441914433 -0.448547 0.513855 -0.392273 -0.617188 1441914433 -0.448547 0.513855 -0.392273 -0.617188 1441914433 -0.448547 0.513855 -0.392273 -0.617188 1441914433 -0.448547 0.513855 -0.392273 -0.617188 1441914433 -0.448547 0.513855 -0.392273 -0.617188 1441914433 -0.443115 0.501221 -0.399536 -0.626831 1441914433 -0.443115 0.501221 -0.399536 -0.626831 1441914433 -0.443115 0.501221 -0.399536 -0.626831 1441914433 -0.443115 0.501221 -0.399536 -0.626831 1441914433 -0.443115 0.501221 -0.399536 -0.626831 1441914433 -0.443115 0.501221 -0.399536 -0.626831 1441914433 -0.444336 0.485596 -0.402466 -0.636292 1441914433 -0.444336 0.485596 -0.402466 -0.636292 1441914433 -0.444336 0.485596 -0.402466 -0.636292 1441914433 -0.444336 0.485596 -0.402466 -0.636292 1441914433 -0.444336 0.485596 -0.402466 -0.636292 1441914433 -0.444336 0.485596 -0.402466 -0.636292 1441914434 -0.442932 0.462708 -0.392639 -0.660034 1441914434 -0.442932 0.462708 -0.392639 -0.660034 1441914434 -0.442932 0.462708 -0.392639 -0.660034 1441914434 -0.442932 0.462708 -0.392639 -0.660034 1441914434 -0.442932 0.462708 -0.392639 -0.660034 1441914434 -0.442932 0.462708 -0.392639 -0.660034 1441914434 -0.412537 0.438538 -0.379700 -0.702393 1441914434 -0.412537 0.438538 -0.379700 -0.702393 1441914434 -0.412537 0.438538 -0.379700 -0.702393 1441914434 -0.412537 0.438538 -0.379700 -0.702393 1441914434 -0.345215 0.421326 -0.367981 -0.753662 1441914434 -0.345215 0.421326 -0.367981 -0.753662 1441914434 -0.345215 0.421326 -0.367981 -0.753662 1441914434 -0.345215 0.421326 -0.367981 -0.753662 1441914434 -0.345215 0.421326 -0.367981 -0.753662 1441914434 -0.263000 0.393250 -0.356140 -0.805908 1441914434 -0.263000 0.393250 -0.356140 -0.805908 1441914434 -0.263000 0.393250 -0.356140 -0.805908 1441914434 -0.263000 0.393250 -0.356140 -0.805908 1441914434 -0.263000 0.393250 -0.356140 -0.805908 1441914434 -0.263000 0.393250 -0.356140 -0.805908 1441914434 
-0.382751 0.584351 -0.289612 -0.654358 1441914438 -0.382751 0.584351 -0.289612 -0.654358 1441914438 -0.382751 0.584351 -0.289612 -0.654358 1441914438 -0.382751 0.584351 -0.289612 -0.654358 1441914438 -0.382751 0.584351 -0.289612 -0.654358 1441914438 -0.382751 0.584351 -0.289612 -0.654358 1441914438 -0.382874 0.583740 -0.291626 -0.653931 1441914438 -0.382874 0.583740 -0.291626 -0.653931 1441914438 -0.382874 0.583740 -0.291626 -0.653931 1441914438 -0.382874 0.583740 -0.291626 -0.653931 1441914438 -0.382874 0.583740 -0.291626 -0.653931 1441914438 -0.382874 0.583740 -0.291626 -0.653931 1441914438 -0.382629 0.583801 -0.292847 -0.653503 1441914438 -0.382629 0.583801 -0.292847 -0.653503 1441914438 -0.382629 0.583801 -0.292847 -0.653503 1441914438 -0.382629 0.583801 -0.292847 -0.653503 1441914438 -0.382629 0.583801 -0.292847 -0.653503 1441914438 -0.382629 0.583801 -0.292847 -0.653503 1441914438 -0.382629 0.583801 -0.292847 -0.653503 1441914438 -0.382690 0.583679 -0.294250 -0.652893 1441914438 -0.382690 0.583679 -0.294250 -0.652893 1441914438 -0.382690 0.583679 -0.294250 -0.652893 1441914438 -0.382690 0.583679 -0.294250 -0.652893 1441914438 -0.382690 0.583679 -0.294250 -0.652893 1441914438 -0.382690 0.583679 -0.294250 -0.652893 1441914438 -0.383179 0.583557 -0.295471 -0.652161 1441914438 -0.383179 0.583557 -0.295471 -0.652161 1441914438 -0.383179 0.583557 -0.295471 -0.652161 1441914438 -0.383179 0.583557 -0.295471 -0.652161 1441914438 -0.383179 0.583557 -0.295471 -0.652161 1441914438 -0.383179 0.583557 -0.295471 -0.652161 1441914438 -0.386536 0.582092 -0.296692 -0.651001 1441914438 -0.386536 0.582092 -0.296692 -0.651001 1441914438 -0.386536 0.582092 -0.296692 -0.651001 1441914438 -0.386536 0.582092 -0.296692 -0.651001 1441914438 -0.386536 0.582092 -0.296692 -0.651001 1441914438 -0.386536 0.582092 -0.296692 -0.651001 1441914438 -0.387512 0.581970 -0.292664 -0.652344 1441914438 -0.387512 0.581970 -0.292664 -0.652344 1441914438 -0.387512 0.581970 -0.292664 -0.652344 1441914438 -0.387512 0.581970 -0.292664 -0.652344 1441914438 -0.387512 0.581970 -0.292664 -0.652344 1441914438 -0.387512 0.581970 -0.292664 -0.652344 1441914438 -0.387512 0.581970 -0.292664 -0.652344 1441914438 -0.382813 0.584351 -0.286133 -0.655884 1441914438 -0.382813 0.584351 -0.286133 -0.655884 1441914438 -0.382813 0.584351 -0.286133 -0.655884 1441914438 -0.382813 0.584351 -0.286133 -0.655884 1441914438 -0.382813 0.584351 -0.286133 -0.655884 1441914438 -0.382813 0.584351 -0.286133 -0.655884 1441914438 -0.377075 0.585510 -0.283752 -0.659180 1441914438 -0.377075 0.585510 -0.283752 -0.659180 1441914438 -0.377075 0.585510 -0.283752 -0.659180 1441914438 -0.377075 0.585510 -0.283752 -0.659180 1441914438 -0.377075 0.585510 -0.283752 -0.659180 1441914438 -0.375305 0.585327 -0.283020 -0.660645 1441914438 -0.375305 0.585327 -0.283020 -0.660645 1441914438 -0.375305 0.585327 -0.283020 -0.660645 1441914438 -0.375305 0.585327 -0.283020 -0.660645 1441914438 -0.375305 0.585327 -0.283020 -0.660645 1441914438 -0.375305 0.585327 -0.283020 -0.660645 1441914438 -0.375305 0.585327 -0.283020 -0.660645 1441914438 -0.375244 0.584412 -0.281738 -0.662048 1441914438 -0.375244 0.584412 -0.281738 -0.662048 1441914438 -0.375244 0.584412 -0.281738 -0.662048 1441914438 -0.375244 0.584412 -0.281738 -0.662048 1441914439 -0.375244 0.584412 -0.281738 -0.662048 1441914439 -0.375244 0.584412 -0.281738 -0.662048 1441914439 -0.373657 0.584167 -0.280762 -0.663574 1441914439 -0.373657 0.584167 -0.280762 -0.663574 1441914439 -0.373657 0.584167 -0.280762 -0.663574 1441914439 -0.373657 0.584167 -0.280762 -0.663574 1441914439 -0.373657 0.584167 -0.280762 -0.663574 1441914439 -0.373657 0.584167 -0.280762 -0.663574 1441914439 -0.373657 0.584167 -0.280762 -0.663574 1441914439 -0.369141 0.585449 -0.278198 -0.666077 1441914439 -0.369141 0.585449 -0.278198 -0.666077 1441914439 -0.369141 0.585449 -0.278198 -0.666077 1441914439 -0.369141 0.585449 -0.278198 -0.666077 1441914439 -0.369141 0.585449 -0.278198 -0.666077 1441914439 -0.369141 0.585449 -0.278198 -0.666077 1441914439 -0.369141 0.585449 -0.278198 -0.666077 1441914439 -0.364075 0.587830 -0.274109 -0.668457 1441914439 -0.364075 0.587830 -0.274109 -0.668457 1441914439 -0.364075 0.587830 -0.274109 -0.668457 1441914439 -0.364075 0.587830 -0.274109 -0.668457 1441914439 -0.364502 0.587708 -0.274658 -0.668091 1441914439 -0.364502 0.587708 -0.274658 -0.668091 1441914439 -0.364502 0.587708 -0.274658 -0.668091 1441914439 -0.364502 0.587708 -0.274658 -0.668091 1441914439 -0.364502 0.587708 -0.274658 -0.668091 1441914439 -0.364502 0.587708 -0.274658 -0.668091 1441914439 -0.369019 0.585205 -0.279175 -0.665955 1441914439 -0.369019 0.585205 -0.279175 -0.665955 1441914439 -0.369019 0.585205 -0.279175 -0.665955 1441914439 -0.369019 0.585205 -0.279175 -0.665955 1441914439 -0.369019 0.585205 -0.279175 -0.665955 1441914439 -0.368774 0.585205 -0.280151 -0.665649 1441914439 -0.368774 0.585205 -0.280151 -0.665649 1441914439 -0.368774 0.585205 -0.280151 -0.665649 1441914439 -0.368774 0.585205 -0.280151 -0.665649 1441914439 -0.367615 0.586670 -0.279907 -0.665100 1441914439 -0.367615 0.586670 -0.279907 -0.665100 1441914439 -0.367615 0.586670 -0.279907 -0.665100 1441914439 -0.367615 0.586670 -0.279907 -0.665100 1441914439 -0.367615 0.586670 -0.279907 -0.665100 1441914439 -0.367615 0.586670 -0.279907 -0.665100 1441914439 -0.367920 0.587219 -0.281860 -0.663635 1441914439 -0.367920 0.587219 -0.281860 -0.663635 1441914439 -0.367920 0.587219 -0.281860 -0.663635 1441914439 -0.367920 0.587219 -0.281860 -0.663635 1441914439 -0.367920 0.587219 -0.281860 -0.663635 1441914439 -0.367920 0.587219 -0.281860 -0.663635 1441914439 -0.367554 0.588440 -0.282715 -0.662354 1441914439 -0.367554 0.588440 -0.282715 -0.662354 1441914439 -0.367554 0.588440 -0.282715 -0.662354 1441914439 -0.367554 0.588440 -0.282715 -0.662354 1441914439 -0.367554 0.588440 -0.282715 -0.662354 1441914439 -0.367554 0.588440 -0.282715 -0.662354 1441914439 -0.367798 0.590637 -0.278992 -0.661926 1441914439 -0.367798 0.590637 -0.278992 -0.661926 1441914439 -0.367798 0.590637 -0.278992 -0.661926 1441914439 -0.367798 0.590637 -0.278992 -0.661926 1441914439 -0.367798 0.590637 -0.278992 -0.661926 1441914439 -0.367798 0.590637 -0.278992 -0.661926 1441914439 -0.368225 0.591736 -0.275452 -0.662109 1441914439 -0.368225 0.591736 -0.275452 -0.662109 1441914439 -0.368225 0.591736 -0.275452 -0.662109 1441914439 -0.368225 0.591736 -0.275452 -0.662109 1441914439 -0.368225 0.591736 -0.275452 -0.662109 1441914439 -0.364197 0.592102 -0.273254 -0.664978 1441914439 -0.364197 0.592102 -0.273254 -0.664978 1441914439 -0.364197 0.592102 -0.273254 -0.664978 1441914439 -0.364197 0.592102 -0.273254 -0.664978 1441914439 -0.364197 0.592102 -0.273254 -0.664978 1441914439 -0.366455 0.589111 -0.278381 -0.664246 1441914439 -0.366455 0.589111 -0.278381 -0.664246 1441914439 -0.366455 0.589111 -0.278381 -0.664246 1441914439 -0.366455 0.589111 -0.278381 -0.664246 1441914439 -0.366455 0.589111 -0.278381 -0.664246 1441914439 -0.366455 0.589111 -0.278381 -0.664246 1441914439 -0.374939 0.582947 -0.286865 -0.661316 1441914439 -0.374939 0.582947 -0.286865 -0.661316 1441914439 -0.374939 0.582947 -0.286865 -0.661316 1441914439 -0.374939 0.582947 -0.286865 -0.661316 1441914439 -0.374939 0.582947 -0.286865 -0.661316 1441914439 -0.374939 0.582947 -0.286865 -0.661316 1441914439 -0.366150 0.587524 -0.277832 -0.666016 1441914439 -0.366150 0.587524 -0.277832 -0.666016 1441914439 -0.366150 0.587524 -0.277832 -0.666016 1441914439 -0.366150 0.587524 -0.277832 -0.666016 1441914439 -0.366150 0.587524 -0.277832 -0.666016 1441914439 -0.366150 0.587524 -0.277832 -0.666016 1441914439 -0.351196 0.595215 -0.264221 -0.672729 1441914439 -0.351196 0.595215 -0.264221 -0.672729 1441914439 -0.351196 0.595215 -0.264221 -0.672729 1441914439 -0.351196 0.595215 -0.264221 -0.672729 1441914439 -0.351196 0.595215 -0.264221 -0.672729 1441914439 -0.351196 0.595215 -0.264221 -0.672729 1441914439 -0.350769 0.595642 -0.266174 -0.671814 1441914439 -0.350769 0.595642 -0.266174 -0.671814 1441914439 -0.350769 0.595642 -0.266174 -0.671814 1441914439 -0.350769 0.595642 -0.266174 -0.671814 1441914439 -0.350769 0.595642 -0.266174 -0.671814 1441914439 -0.351440 0.595032 -0.269714 -0.670654 1441914439 -0.351440 0.595032 -0.269714 -0.670654 1441914439 -0.351440 0.595032 -0.269714 -0.670654 1441914439 -0.351440 0.595032 -0.269714 -0.670654 1441914439 -0.351440 0.595032 -0.269714 -0.670654 1441914440 -0.351440 0.595032 -0.269714 -0.670654 1441914440 -0.344971 0.597656 -0.263794 -0.674011 1441914440 -0.344971 0.597656 -0.263794 -0.674011 1441914440 -0.344971 0.597656 -0.263794 -0.674011 1441914440 -0.342590 0.598206 -0.259827 -0.676208 1441914440 -0.342590 0.598206 -0.259827 -0.676208 1441914440 -0.342590 0.598206 -0.259827 -0.676208 1441914440 -0.342590 0.598206 -0.259827 -0.676208 1441914440 -0.342590 0.598206 -0.259827 -0.676208 1441914440 -0.342590 0.598206 -0.259827 -0.676208 1441914440 -0.344238 0.597290 -0.259460 -0.676392 1441914440 -0.344238 0.597290 -0.259460 -0.676392 1441914440 -0.344238 0.597290 -0.259460 -0.676392 1441914440 -0.344238 0.597290 -0.259460 -0.676392 1441914440 -0.344238 0.597290 -0.259460 -0.676392 1441914440 -0.343994 0.597656 -0.260132 -0.675903 1441914440 -0.343994 0.597656 -0.260132 -0.675903 1441914440 -0.343994 0.597656 -0.260132 -0.675903 1441914440 -0.343994 0.597656 -0.260132 -0.675903 1441914440 -0.343994 0.597656 -0.260132 -0.675903 1441914440 -0.343994 0.597656 -0.260132 -0.675903 1441914440 -0.343994 0.597656 -0.260132 -0.675903 1441914440 -0.341919 0.598083 -0.261353 -0.676086 1441914440 -0.341919 0.598083 -0.261353 -0.676086 1441914440 -0.342468 0.598328 -0.263367 -0.674866 1441914440 -0.342468 0.598328 -0.263367 -0.674866 1441914440 -0.342468 0.598328 -0.263367 -0.674866 1441914440 -0.342468 0.598328 -0.263367 -0.674866 1441914440 -0.342468 0.598328 -0.263367 -0.674866 1441914440 -0.342468 0.598328 -0.263367 -0.674866 1441914440 -0.346863 0.597351 -0.265747 -0.672485 1441914440 -0.346863 0.597351 -0.265747 -0.672485 1441914440 -0.346863 0.597351 -0.265747 -0.672485 1441914440 -0.346863 0.597351 -0.265747 -0.672485 1441914440 -0.346863 0.597351 -0.265747 -0.672485 1441914440 -0.346863 0.597351 -0.265747 -0.672485 1441914440 -0.349243 0.597534 -0.264648 -0.671509 1441914440 -0.349243 0.597534 -0.264648 -0.671509 1441914440 -0.349243 0.597534 -0.264648 -0.671509 1441914440 -0.349243 0.597534 -0.264648 -0.671509 1441914440 -0.349548 0.598267 -0.263245 -0.671326 1441914440 -0.349548 0.598267 -0.263245 -0.671326 1441914440 -0.349548 0.598267 -0.263245 -0.671326 1441914440 -0.349548 0.598267 -0.263245 -0.671326 1441914440 -0.349548 0.598267 -0.263245 -0.671326 1441914440 -0.353821 0.593018 -0.273132 -0.669739 1441914440 -0.353821 0.593018 -0.273132 -0.669739 1441914440 -0.354492 0.593018 -0.272156 -0.669800 1441914440 -0.354492 0.593018 -0.272156 -0.669800 1441914440 -0.354492 0.593018 -0.272156 -0.669800 1441914440 -0.354492 0.593018 -0.272156 -0.669800 1441914440 -0.354492 0.593018 -0.272156 -0.669800 1441914440 -0.357483 0.591187 -0.275330 -0.668579 1441914440 -0.357483 0.591187 -0.275330 -0.668579 1441914440 -0.357483 0.591187 -0.275330 -0.668579 1441914440 -0.357483 0.591187 -0.275330 -0.668579 1441914440 -0.357483 0.591187 -0.275330 -0.668579 1441914440 -0.357483 0.591187 -0.275330 -0.668579 1441914440 -0.359924 0.589783 -0.280273 -0.666443 1441914440 -0.359924 0.589783 -0.280273 -0.666443 1441914440 -0.359924 0.589783 -0.280273 -0.666443 1441914440 -0.359924 0.589783 -0.280273 -0.666443 1441914440 -0.359924 0.589783 -0.280273 -0.666443 1441914440 -0.362427 0.588867 -0.283691 -0.664429 1441914440 -0.362427 0.588867 -0.283691 -0.664429 1441914440 -0.362427 0.588867 -0.283691 -0.664429 1441914440 -0.362427 0.588867 -0.283691 -0.664429 1441914440 -0.362427 0.588867 -0.283691 -0.664429 1441914440 -0.362427 0.588867 -0.283691 -0.664429 1441914440 -0.362427 0.588867 -0.283691 -0.664429 1441914440 -0.365112 0.588074 -0.288025 -0.661804 1441914440 -0.365112 0.588074 -0.288025 -0.661804 1441914440 -0.365112 0.588074 -0.288025 -0.661804 1441914440 -0.365112 0.588074 -0.288025 -0.661804 1441914440 -0.363525 0.588318 -0.291199 -0.661072 1441914440 -0.363525 0.588318 -0.291199 -0.661072 1441914440 -0.363525 0.588318 -0.291199 -0.661072 1441914440 -0.363525 0.588318 -0.291199 -0.661072 1441914440 -0.363525 0.588318 -0.291199 -0.661072 1441914440 -0.363525 0.588318 -0.291199 -0.661072 1441914440 -0.363525 0.588318 -0.291199 -0.661072 1441914440 -0.364014 0.587646 -0.293762 -0.660278 1441914440 -0.364014 0.587646 -0.293762 -0.660278 1441914440 -0.364014 0.587646 -0.293762 -0.660278 1441914440 -0.364014 0.587646 -0.293762 -0.660278 1441914440 -0.364014 0.587646 -0.293762 -0.660278 1441914441 -0.378479 0.580383 -0.303467 -0.654114 1441914441 -0.378479 0.580383 -0.303467 -0.654114 1441914441 -0.378479 0.580383 -0.303467 -0.654114 1441914441 -0.378479 0.580383 -0.303467 -0.654114 1441914441 -0.378479 0.580383 -0.303467 -0.654114 1441914441 -0.386414 0.578552 -0.302002 -0.651733 1441914441 -0.386414 0.578552 -0.302002 -0.651733 1441914441 -0.386414 0.578552 -0.302002 -0.651733 1441914441 -0.386414 0.578552 -0.302002 -0.651733 1441914441 -0.386414 0.578552 -0.302002 -0.651733 1441914441 -0.386414 0.578552 -0.302002 -0.651733 1441914441 -0.370544 0.589233 -0.282349 -0.660156 1441914441 -0.370544 0.589233 -0.282349 -0.660156 1441914441 -0.370544 0.589233 -0.282349 -0.660156 1441914441 -0.370544 0.589233 -0.282349 -0.660156 1441914441 -0.360046 0.592651 -0.275818 -0.665588 1441914441 -0.360046 0.592651 -0.275818 -0.665588 1441914441 -0.360413 0.588745 -0.280579 -0.666931 1441914441 -0.360413 0.588745 -0.280579 -0.666931 1441914441 -0.360413 0.588745 -0.280579 -0.666931 1441914441 -0.361145 0.586182 -0.279114 -0.669434 1441914441 -0.361145 0.586182 -0.279114 -0.669434 1441914441 -0.361145 0.586182 -0.279114 -0.669434 1441914441 -0.361145 0.586182 -0.279114 -0.669434 1441914441 -0.361145 0.586182 -0.279114 -0.669434 1441914441 -0.361145 0.586182 -0.279114 -0.669434 1441914441 -0.361145 0.586182 -0.279114 -0.669434 1441914441 -0.364319 0.583069 -0.274719 -0.672241 1441914441 -0.364319 0.583069 -0.274719 -0.672241 1441914441 -0.364319 0.583069 -0.274719 -0.672241 1441914441 -0.364319 0.583069 -0.274719 -0.672241 1441914441 -0.364319 0.583069 -0.274719 -0.672241 1441914441 -0.359680 0.584290 -0.265991 -0.677124 1441914441 -0.359680 0.584290 -0.265991 -0.677124 1441914441 -0.359680 0.584290 -0.265991 -0.677124 1441914441 -0.359680 0.584290 -0.265991 -0.677124 1441914441 -0.359680 0.584290 -0.265991 -0.677124 1441914441 -0.359680 0.584290 -0.265991 -0.677124 1441914441 -0.359680 0.584290 -0.265991 -0.677124 1441914441 -0.348938 0.588623 -0.258423 -0.681946 1441914441 -0.348938 0.588623 -0.258423 -0.681946 1441914441 -0.348938 0.588623 -0.258423 -0.681946 1441914441 -0.348938 0.588623 -0.258423 -0.681946 1441914441 -0.348938 0.588623 -0.258423 -0.681946 1441914441 -0.345703 0.589355 -0.259338 -0.682617 1441914441 -0.345703 0.589355 -0.259338 -0.682617 1441914441 -0.345703 0.589355 -0.259338 -0.682617 1441914441 -0.345703 0.589355 -0.259338 -0.682617 1441914441 -0.345703 0.589355 -0.259338 -0.682617 1441914441 -0.345703 0.589355 -0.259338 -0.682617 1441914441 -0.345703 0.589355 -0.259338 -0.682617 1441914441 -0.347229 0.589111 -0.261841 -0.681091 1441914441 -0.347229 0.589111 -0.261841 -0.681091 1441914441 -0.347229 0.589111 -0.261841 -0.681091 1441914441 -0.347229 0.589111 -0.261841 -0.681091 1441914441 -0.347229 0.589111 -0.261841 -0.681091 1441914441 -0.347229 0.589111 -0.261841 -0.681091 1441914441 -0.349426 0.589355 -0.264343 -0.678772 1441914441 -0.349426 0.589355 -0.264343 -0.678772 1441914441 -0.349426 0.589355 -0.264343 -0.678772 1441914441 -0.349426 0.589355 -0.264343 -0.678772 1441914441 -0.349426 0.589355 -0.264343 -0.678772 1441914441 -0.349426 0.589355 -0.264343 -0.678772 1441914441 -0.349304 0.590515 -0.264648 -0.677673 1441914441 -0.349304 0.590515 -0.264648 -0.677673 1441914441 -0.349304 0.590515 -0.264648 -0.677673 1441914441 -0.349304 0.590515 -0.264648 -0.677673 1441914441 -0.349304 0.590515 -0.264648 -0.677673 1441914441 -0.349304 0.590515 -0.264648 -0.677673 1441914441 -0.347656 0.593445 -0.261780 -0.677124 1441914441 -0.347656 0.593445 -0.261780 -0.677124 1441914441 -0.347656 0.593445 -0.261780 -0.677124 1441914441 -0.347656 0.593445 -0.261780 -0.677124 1441914441 -0.347656 0.593445 -0.261780 -0.677124 1441914441 -0.349304 0.593201 -0.263367 -0.675842 1441914441 -0.349304 0.593201 -0.263367 -0.675842 1441914441 -0.349304 0.593201 -0.263367 -0.675842 1441914441 -0.349304 0.593201 -0.263367 -0.675842 1441914441 -0.349304 0.593201 -0.263367 -0.675842 1441914441 -0.349304 0.593201 -0.263367 -0.675842 1441914441 -0.350464 0.591858 -0.265259 -0.675720 1441914441 -0.350464 0.591858 -0.265259 -0.675720 1441914441 -0.350464 0.591858 -0.265259 -0.675720 1441914441 -0.350464 0.591858 -0.265259 -0.675720 1441914441 -0.350464 0.591858 -0.265259 -0.675720 1441914441 -0.350464 0.591858 -0.265259 -0.675720 1441914441 -0.350708 0.591492 -0.264893 -0.676025 1441914441 -0.350708 0.591492 -0.264893 -0.676025 1441914441 -0.350708 0.591492 -0.264893 -0.676025 1441914441 -0.350708 0.591492 -0.264893 -0.676025 1441914441 -0.350708 0.591492 -0.264893 -0.676025 1441914441 -0.354614 0.589111 -0.268005 -0.674866 1441914441 -0.354614 0.589111 -0.268005 -0.674866 1441914441 -0.354614 0.589111 -0.268005 -0.674866 1441914441 -0.354614 0.589111 -0.268005 -0.674866 1441914441 -0.354614 0.589111 -0.268005 -0.674866 1441914441 -0.354614 0.589111 -0.268005 -0.674866 1441914441 -0.354614 0.589111 -0.268005 -0.674866 1441914441 -0.360413 0.585266 -0.276062 -0.671875 1441914442 -0.360413 0.585266 -0.276062 -0.671875 1441914442 -0.360413 0.585266 -0.276062 -0.671875 1441914442 -0.360413 0.585266 -0.276062 -0.671875 1441914442 -0.360413 0.585266 -0.276062 -0.671875 1441914442 -0.371582 0.581177 -0.286926 -0.664734 1441914442 -0.371399 0.580383 -0.290466 -0.664001 1441914442 -0.371399 0.580383 -0.290466 -0.664001 1441914442 -0.371399 0.580383 -0.290466 -0.664001 1441914442 -0.371399 0.580383 -0.290466 -0.664001 1441914442 -0.371399 0.580383 -0.290466 -0.664001 1441914442 -0.371399 0.580383 -0.290466 -0.664001 1441914442 -0.371399 0.580383 -0.290466 -0.664001 1441914442 -0.375000 0.577087 -0.295959 -0.662476 1441914442 -0.375000 0.577087 -0.295959 -0.662476 1441914442 -0.375000 0.577087 -0.295959 -0.662476 1441914442 -0.375000 0.577087 -0.295959 -0.662476 1441914442 -0.375000 0.577087 -0.295959 -0.662476 1441914442 -0.375000 0.577087 -0.295959 -0.662476 1441914442 -0.386475 0.571716 -0.303589 -0.657043 1441914442 -0.386475 0.571716 -0.303589 -0.657043 1441914442 -0.386475 0.571716 -0.303589 -0.657043 1441914442 -0.386475 0.571716 -0.303589 -0.657043 1441914442 -0.386475 0.571716 -0.303589 -0.657043 1441914442 -0.385437 0.575256 -0.299011 -0.656616 1441914442 -0.385437 0.575256 -0.299011 -0.656616 1441914442 -0.385437 0.575256 -0.299011 -0.656616 1441914442 -0.385437 0.575256 -0.299011 -0.656616 1441914442 -0.385437 0.575256 -0.299011 -0.656616 1441914442 -0.385437 0.575256 -0.299011 -0.656616 1441914442 -0.385437 0.575256 -0.299011 -0.656616 1441914442 -0.378540 0.580566 -0.289429 -0.660217 1441914442 -0.378540 0.580566 -0.289429 -0.660217 1441914442 -0.378540 0.580566 -0.289429 -0.660217 1441914442 -0.378540 0.580566 -0.289429 -0.660217 1441914442 -0.378540 0.580566 -0.289429 -0.660217 1441914442 -0.378540 0.580566 -0.289429 -0.660217 1441914442 -0.377075 0.578979 -0.289124 -0.662598 1441914442 -0.377075 0.578979 -0.289124 -0.662598 1441914442 -0.377075 0.578979 -0.289124 -0.662598 1441914442 -0.377075 0.578979 -0.289124 -0.662598 1441914442 -0.377075 0.578979 -0.289124 -0.662598 1441914442 -0.377075 0.578979 -0.289124 -0.662598 1441914442 -0.372253 0.578552 -0.286011 -0.667053 1441914442 -0.372253 0.578552 -0.286011 -0.667053 1441914442 -0.372253 0.578552 -0.286011 -0.667053 1441914442 -0.372253 0.578552 -0.286011 -0.667053 1441914442 -0.367981 0.577820 -0.283264 -0.671265 1441914442 -0.367981 0.577820 -0.283264 -0.671265 1441914442 -0.367981 0.577820 -0.283264 -0.671265 1441914442 -0.367981 0.577820 -0.283264 -0.671265 1441914442 -0.367981 0.577820 -0.283264 -0.671265 1441914442 -0.367981 0.577820 -0.283264 -0.671265 1441914442 -0.366211 0.575500 -0.283386 -0.674133 1441914442 -0.366211 0.575500 -0.283386 -0.674133 1441914442 -0.366211 0.575500 -0.283386 -0.674133 1441914442 -0.366211 0.575500 -0.283386 -0.674133 1441914442 -0.366211 0.575500 -0.283386 -0.674133 1441914442 -0.358948 0.576721 -0.281006 -0.677979 1441914442 -0.358948 0.576721 -0.281006 -0.677979 1441914442 -0.358948 0.576721 -0.281006 -0.677979 1441914442 -0.358948 0.576721 -0.281006 -0.677979 1441914442 -0.358948 0.576721 -0.281006 -0.677979 1441914442 -0.358948 0.576721 -0.281006 -0.677979 1441914442 -0.351990 0.579529 -0.277161 -0.680786 1441914442 -0.351990 0.579529 -0.277161 -0.680786 1441914442 -0.351990 0.579529 -0.277161 -0.680786 1441914442 -0.351990 0.579529 -0.277161 -0.680786 1441914442 -0.351990 0.579529 -0.277161 -0.680786 1441914442 -0.351990 0.579529 -0.277161 -0.680786 1441914442 -0.351563 0.580627 -0.277039 -0.680115 1441914442 -0.351563 0.580627 -0.277039 -0.680115 1441914442 -0.351563 0.580627 -0.277039 -0.680115 1441914442 -0.351563 0.580627 -0.277039 -0.680115 1441914442 -0.351563 0.580627 -0.277039 -0.680115 1441914442 -0.352966 0.580505 -0.279602 -0.678467 1441914442 -0.352966 0.580505 -0.279602 -0.678467 1441914442 -0.352966 0.580505 -0.279602 -0.678467 1441914442 -0.352966 0.580505 -0.279602 -0.678467 1441914442 -0.352966 0.580505 -0.279602 -0.678467 1441914442 -0.354065 0.581116 -0.280884 -0.676819 1441914442 -0.354065 0.581116 -0.280884 -0.676819 1441914442 -0.354065 0.581116 -0.280884 -0.676819 1441914442 -0.354065 0.581116 -0.280884 -0.676819 1441914442 -0.354065 0.581116 -0.280884 -0.676819 1441914442 -0.354065 0.581116 -0.280884 -0.676819 1441914442 -0.353821 0.583069 -0.279114 -0.675964 1441914442 -0.353821 0.583069 -0.279114 -0.675964 1441914442 -0.353821 0.583069 -0.279114 -0.675964 1441914442 -0.353821 0.583069 -0.279114 -0.675964 1441914442 -0.353821 0.583069 -0.279114 -0.675964 1441914442 -0.355713 0.583191 -0.279724 -0.674683 1441914442 -0.355713 0.583191 -0.279724 -0.674683 1441914442 -0.355713 0.583191 -0.279724 -0.674683 1441914443 -0.355713 0.583191 -0.279724 -0.674683 1441914443 -0.355713 0.583191 -0.279724 -0.674683 1441914443 -0.355713 0.583191 -0.279724 -0.674683 1441914443 -0.355713 0.583191 -0.279724 -0.674683 1441914443 -0.357361 0.581848 -0.281677 -0.674133 1441914443 -0.357361 0.581848 -0.281677 -0.674133 1441914443 -0.357361 0.581848 -0.281677 -0.674133 1441914443 -0.357361 0.581848 -0.281677 -0.674133 1441914443 -0.357361 0.581848 -0.281677 -0.674133 1441914443 -0.358398 0.580383 -0.283020 -0.674255 1441914443 -0.358398 0.580383 -0.283020 -0.674255 1441914443 -0.358398 0.580383 -0.283020 -0.674255 1441914443 -0.358398 0.580383 -0.283020 -0.674255 1441914443 -0.358398 0.580383 -0.283020 -0.674255 1441914443 -0.359863 0.579956 -0.282471 -0.674072 1441914443 -0.359863 0.579956 -0.282471 -0.674072 1441914443 -0.359863 0.579956 -0.282471 -0.674072 1441914443 -0.359863 0.579956 -0.282471 -0.674072 1441914443 -0.359863 0.579956 -0.282471 -0.674072 1441914443 -0.359863 0.579956 -0.282471 -0.674072 1441914443 -0.361755 0.580200 -0.281616 -0.673218 1441914443 -0.361755 0.580200 -0.281616 -0.673218 1441914443 -0.361755 0.580200 -0.281616 -0.673218 1441914443 -0.361755 0.580200 -0.281616 -0.673218 1441914443 -0.361755 0.580200 -0.281616 -0.673218 1441914443 -0.361755 0.580200 -0.281616 -0.673218 1441914443 -0.361755 0.580200 -0.281616 -0.673218 1441914443 -0.363525 0.579285 -0.283569 -0.672241 1441914443 -0.363525 0.579285 -0.283569 -0.672241 1441914443 -0.363525 0.579285 -0.283569 -0.672241 1441914443 -0.363525 0.579285 -0.283569 -0.672241 1441914443 -0.363525 0.579285 -0.283569 -0.672241 1441914443 -0.363342 0.579285 -0.284973 -0.671753 1441914443 -0.363342 0.579285 -0.284973 -0.671753 1441914443 -0.363342 0.579285 -0.284973 -0.671753 1441914443 -0.362366 0.580505 -0.288147 -0.669861 1441914443 -0.362366 0.580505 -0.288147 -0.669861 1441914443 -0.369324 0.576172 -0.298157 -0.665405 1441914443 -0.369324 0.576172 -0.298157 -0.665405 1441914443 -0.364258 0.579834 -0.295227 -0.666321 1441914443 -0.364258 0.579834 -0.295227 -0.666321 1441914443 -0.364258 0.579834 -0.295227 -0.666321 1441914443 -0.355957 0.584778 -0.285767 -0.670593 1441914443 -0.355957 0.584778 -0.285767 -0.670593 1441914443 -0.355957 0.584778 -0.285767 -0.670593 1441914443 -0.355957 0.584778 -0.285767 -0.670593 1441914443 -0.355957 0.584778 -0.285767 -0.670593 1441914443 -0.355957 0.584778 -0.285767 -0.670593 1441914443 -0.350098 0.587402 -0.280579 -0.673523 1441914443 -0.350098 0.587402 -0.280579 -0.673523 1441914443 -0.350098 0.587402 -0.280579 -0.673523 1441914443 -0.350098 0.587402 -0.280579 -0.673523 1441914443 -0.350098 0.587402 -0.280579 -0.673523 1441914443 -0.340942 0.590637 -0.275208 -0.677673 1441914443 -0.340942 0.590637 -0.275208 -0.677673 1441914443 -0.340942 0.590637 -0.275208 -0.677673 1441914443 -0.340942 0.590637 -0.275208 -0.677673 1441914443 -0.340942 0.590637 -0.275208 -0.677673 1441914443 -0.340942 0.590637 -0.275208 -0.677673 1441914443 -0.340942 0.590637 -0.275208 -0.677673 1441914443 -0.334961 0.591553 -0.272400 -0.680969 1441914443 -0.334961 0.591553 -0.272400 -0.680969 1441914443 -0.334961 0.591553 -0.272400 -0.680969 1441914443 -0.334961 0.591553 -0.272400 -0.680969 1441914443 -0.334961 0.591553 -0.272400 -0.680969 1441914443 -0.334961 0.591553 -0.272400 -0.680969 1441914443 -0.332336 0.591248 -0.270569 -0.683228 1441914443 -0.332336 0.591248 -0.270569 -0.683228 1441914443 -0.332336 0.591248 -0.270569 -0.683228 1441914443 
-0.436523 0.519775 -0.332825 -0.654663 1441914446 -0.436523 0.519775 -0.332825 -0.654663 1441914446 -0.436523 0.519775 -0.332825 -0.654663 1441914446 -0.428955 0.472290 -0.345154 -0.688354 1441914446 -0.428955 0.472290 -0.345154 -0.688354 1441914446 -0.428955 0.472290 -0.345154 -0.688354 1441914446 -0.428955 0.472290 -0.345154 -0.688354 1441914446 -0.428955 0.472290 -0.345154 -0.688354 1441914446 -0.366699 0.442749 -0.339478 -0.744568 1441914446 -0.366699 0.442749 -0.339478 -0.744568 1441914446 -0.366699 0.442749 -0.339478 -0.744568 1441914446 -0.366699 0.442749 -0.339478 -0.744568 1441914446 -0.366699 0.442749 -0.339478 -0.744568 1441914446 -0.286560 0.414795 -0.307373 -0.807129 1441914446 -0.286560 0.414795 -0.307373 -0.807129 1441914446 -0.286560 0.414795 -0.307373 -0.807129 1441914446 -0.286560 0.414795 -0.307373 -0.807129 1441914446 -0.286560 0.414795 -0.307373 -0.807129 1441914446 -0.286560 0.414795 -0.307373 -0.807129 1441914446 -0.239868 0.378540 -0.283447 -0.847839 1441914446 -0.239868 0.378540 -0.283447 -0.847839 1441914446 -0.239868 0.378540 -0.283447 -0.847839 1441914446 -0.239868 0.378540 -0.283447 -0.847839 1441914446 -0.239868 0.378540 -0.283447 -0.847839 1441914446 -0.239868 0.378540 -0.283447 -0.847839 1441914446 -0.220703 0.350769 -0.268494 -0.869629 1441914446 -0.220703 0.350769 -0.268494 -0.869629 1441914446 -0.220703 0.350769 -0.268494 -0.869629 1441914446 -0.220703 0.350769 -0.268494 -0.869629 1441914446 -0.220703 0.350769 -0.268494 -0.869629 1441914446 -0.220703 0.350769 -0.268494 -0.869629 1441914446 -0.199890 0.360168 -0.230164 -0.881714 1441914446 -0.199890 0.360168 -0.230164 -0.881714 1441914446 -0.199890 0.360168 -0.230164 -0.881714 1441914446 -0.199890 0.360168 -0.230164 -0.881714 1441914446 -0.199890 0.360168 -0.230164 -0.881714 1441914446 -0.199890 0.360168 -0.230164 -0.881714 1441914446 -0.199890 0.360168 -0.230164 -0.881714 1441914446 -0.214905 0.376404 -0.239868 -0.868713 1441914446 -0.214905 0.376404 -0.239868 -0.868713 1441914446 -0.214905 0.376404 -0.239868 -0.868713 1441914446 -0.214905 0.376404 -0.239868 -0.868713 1441914446 -0.214905 0.376404 -0.239868 -0.868713 1441914446 -0.258118 0.375610 -0.314697 -0.832703 1441914446 -0.258118 0.375610 -0.314697 -0.832703 1441914446 -0.258118 0.375610 -0.314697 -0.832703 1441914446 -0.258118 0.375610 -0.314697 -0.832703 1441914446 -0.258118 0.375610 -0.314697 -0.832703 1441914446 -0.258118 0.375610 -0.314697 -0.832703 1441914446 -0.296692 0.372192 -0.388428 -0.789063 1441914446 -0.296692 0.372192 -0.388428 -0.789063 1441914446 -0.296692 0.372192 -0.388428 -0.789063 1441914446 -0.296692 0.372192 -0.388428 -0.789063 1441914446 -0.296692 0.372192 -0.388428 -0.789063 1441914446 -0.296692 0.372192 -0.388428 -0.789063 1441914446 -0.325073 0.384827 -0.414001 -0.758240 1441914446 -0.325073 0.384827 -0.414001 -0.758240 1441914446 -0.325073 0.384827 -0.414001 -0.758240 1441914446 -0.325073 0.384827 -0.414001 -0.758240 1441914446 -0.325073 0.384827 -0.414001 -0.758240 1441914446 -0.349609 0.399292 -0.418091 -0.737305 1441914446 -0.349609 0.399292 -0.418091 -0.737305 1441914446 -0.349609 0.399292 -0.418091 -0.737305 1441914446 -0.349609 0.399292 -0.418091 -0.737305 1441914446 -0.349609 0.399292 -0.418091 -0.737305 1441914446 -0.349609 0.399292 -0.418091 -0.737305 1441914446 -0.377808 0.401794 -0.433655 -0.712646 1441914446 -0.377808 0.401794 -0.433655 -0.712646 1441914446 -0.377808 0.401794 -0.433655 -0.712646 1441914446 -0.377808 0.401794 -0.433655 -0.712646 1441914446 -0.377808 0.401794 -0.433655 -0.712646 1441914446 -0.377808 0.401794 -0.433655 -0.712646 1441914446 -0.394958 0.392822 -0.452087 -0.696716 1441914447 -0.394958 0.392822 -0.452087 -0.696716 1441914447 -0.394958 0.392822 -0.452087 -0.696716 1441914447 -0.394958 0.392822 -0.452087 -0.696716 1441914447 -0.394958 0.392822 -0.452087 -0.696716 1441914447 -0.394958 0.392822 -0.452087 -0.696716 1441914447 -0.391846 0.402710 -0.443298 -0.698425 1441914447 -0.391846 0.402710 -0.443298 -0.698425 1441914447 -0.391846 0.402710 -0.443298 -0.698425 1441914447 -0.391846 0.402710 -0.443298 -0.698425 1441914447 -0.391846 0.402710 -0.443298 -0.698425 1441914447 -0.391846 0.402710 -0.443298 -0.698425 1441914447 -0.391846 0.402710 -0.443298 -0.698425 1441914447 -0.415222 0.410278 -0.439941 -0.682495 1441914447 -0.415222 0.410278 -0.439941 -0.682495 1441914447 -0.415222 0.410278 -0.439941 -0.682495 1441914447 -0.415222 0.410278 -0.439941 -0.682495 1441914447 -0.415222 0.410278 -0.439941 -0.682495 1441914447 -0.415222 0.410278 -0.439941 -0.682495 1441914447 -0.465088 0.423096 -0.444458 -0.638123 1441914447 -0.465088 0.423096 -0.444458 -0.638123 1441914447 -0.465088 0.423096 -0.444458 -0.638123 1441914447 -0.465088 0.423096 -0.444458 -0.638123 1441914447 -0.465088 0.423096 -0.444458 -0.638123 1441914447 -0.465088 0.423096 -0.444458 -0.638123 1441914447 -0.502258 0.444641 -0.425903 -0.607178 1441914447 -0.502258 0.444641 -0.425903 -0.607178 1441914447 -0.502258 0.444641 -0.425903 -0.607178 1441914447 -0.502258 0.444641 -0.425903 -0.607178 1441914447 -0.502258 0.444641 -0.425903 -0.607178 1441914447 -0.502258 0.444641 -0.425903 -0.607178 1441914447 -0.502258 0.444641 -0.425903 -0.607178 1441914447 -0.506958 0.458557 -0.401611 -0.609558 1441914447 -0.506958 0.458557 -0.401611 -0.609558 1441914447 -0.506958 0.458557 -0.401611 -0.609558 1441914447 -0.506958 0.458557 -0.401611 -0.609558 1441914447 -0.506958 0.458557 -0.401611 -0.609558 1441914447 -0.505554 0.444763 -0.413269 -0.613098 1441914447 -0.505554 0.444763 -0.413269 -0.613098 1441914447 -0.505554 0.444763 -0.413269 -0.613098 1441914447 -0.505554 0.444763 -0.413269 -0.613098 1441914447 -0.505554 0.444763 -0.413269 -0.613098 1441914447 -0.505554 0.444763 -0.413269 -0.613098 1441914447 -0.505554 0.444763 -0.413269 -0.613098 1441914447 -0.496765 0.429688 -0.422241 -0.624756 1441914447 -0.496765 0.429688 -0.422241 -0.624756 1441914447 -0.496765 0.429688 -0.422241 -0.624756 1441914447 -0.496765 0.429688 -0.422241 -0.624756 1441914447 -0.496765 0.429688 -0.422241 -0.624756 1441914447 -0.496765 0.429688 -0.422241 -0.624756 1441914447 -0.475159 0.428040 -0.415039 -0.647156 1441914447 -0.475159 0.428040 -0.415039 -0.647156 1441914447 -0.475159 0.428040 -0.415039 -0.647156 1441914447 -0.475159 0.428040 -0.415039 -0.647156 1441914447 -0.475159 0.428040 -0.415039 -0.647156 1441914447 -0.475159 0.428040 -0.415039 -0.647156 1441914447 -0.443237 0.429871 -0.402954 -0.675598 1441914447 -0.443237 0.429871 -0.402954 -0.675598 1441914447 -0.443237 0.429871 -0.402954 -0.675598 1441914447 -0.443237 0.429871 -0.402954 -0.675598 1441914447 -0.443237 0.429871 -0.402954 -0.675598 1441914447 -0.443237 0.429871 -0.402954 -0.675598 1441914447 -0.418152 0.415100 -0.402588 -0.700623 1441914447 -0.418152 0.415100 -0.402588 -0.700623 1441914447 -0.418152 0.415100 -0.402588 -0.700623 1441914447 -0.418152 0.415100 -0.402588 -0.700623 1441914447 -0.418152 0.415100 -0.402588 -0.700623 1441914447 -0.418152 0.415100 -0.402588 -0.700623 1441914447 -0.418152 0.415100 -0.402588 -0.700623 1441914447 -0.373901 0.400940 -0.384888 -0.742554 1441914447 -0.373901 0.400940 -0.384888 -0.742554 1441914447 -0.373901 0.400940 -0.384888 -0.742554 1441914447 -0.373901 0.400940 -0.384888 -0.742554 1441914447 -0.373901 0.400940 -0.384888 -0.742554 1441914447 -0.373901 0.400940 -0.384888 -0.742554 1441914447 -0.312439 0.393799 -0.354126 -0.788635 1441914447 -0.312439 0.393799 -0.354126 -0.788635 1441914447 -0.312439 0.393799 -0.354126 -0.788635 1441914447 -0.312439 0.393799 -0.354126 -0.788635 1441914447 -0.312439 0.393799 -0.354126 -0.788635 1441914447 -0.312439 0.393799 -0.354126 -0.788635 1441914447 -0.312439 0.393799 -0.354126 -0.788635 1441914447 -0.241150 0.388062 -0.312073 -0.833008 1441914447 -0.241150 0.388062 -0.312073 -0.833008 1441914447 -0.241150 0.388062 -0.312073 -0.833008 1441914447 -0.241150 0.388062 -0.312073 -0.833008 1441914447 -0.193420 0.370239 -0.273010 -0.866638 1441914447 -0.193420 0.370239 -0.273010 -0.866638 1441914447 -0.193420 0.370239 -0.273010 -0.866638 1441914447 -0.193420 0.370239 -0.273010 -0.866638 1441914447 -0.193420 0.370239 -0.273010 -0.866638 1441914447 -0.193420 0.370239 -0.273010 -0.866638 1441914447 -0.165710 0.353638 -0.247742 -0.886658 1441914447 -0.165710 0.353638 -0.247742 -0.886658 1441914447 -0.165710 0.353638 -0.247742 -0.886658 1441914447 -0.165710 0.353638 -0.247742 -0.886658 1441914447 -0.165710 0.353638 -0.247742 -0.886658 1441914447 -0.165710 0.353638 -0.247742 -0.886658 1441914447 -0.165710 0.353638 -0.247742 -0.886658 1441914447 -0.167114 0.360779 -0.238708 -0.885986 1441914447 -0.167114 0.360779 -0.238708 -0.885986 1441914447 -0.167114 0.360779 -0.238708 -0.885986 1441914447 -0.167114 0.360779 -0.238708 -0.885986 1441914447 -0.167114 0.360779 -0.238708 -0.885986 1441914447 -0.167114 0.360779 -0.238708 -0.885986 1441914447 -0.199158 0.374023 -0.273376 -0.863586 1441914447 -0.199158 0.374023 -0.273376 -0.863586 1441914447 -0.199158 0.374023 -0.273376 -0.863586 1441914447 -0.199158 0.374023 -0.273376 -0.863586 1441914447 -0.199158 0.374023 -0.273376 -0.863586 1441914447 -0.199158 0.374023 -0.273376 -0.863586 1441914447 -0.251526 0.386108 -0.326477 -0.825317 1441914448 -0.251526 0.386108 -0.326477 -0.825317 1441914448 -0.251526 0.386108 -0.326477 -0.825317 1441914448 -0.251526 0.386108 -0.326477 -0.825317 1441914448 -0.251526 0.386108 -0.326477 -0.825317 1441914448 -0.251526 0.386108 -0.326477 -0.825317 1441914448 -0.307068 0.393677 -0.371338 -0.782898 1441914448 -0.307068 0.393677 -0.371338 -0.782898 1441914448 -0.307068 0.393677 -0.371338 -0.782898 1441914448 -0.307068 0.393677 -0.371338 -0.782898 1441914448 -0.307068 0.393677 -0.371338 -0.782898 1441914448 -0.351257 0.400208 -0.396545 -0.747864 1441914448 -0.351257 0.400208 -0.396545 -0.747864 1441914448 -0.351257 0.400208 -0.396545 -0.747864 1441914448 -0.351257 0.400208 -0.396545 -0.747864 1441914448 -0.351257 0.400208 -0.396545 -0.747864 1441914448 -0.351257 0.400208 -0.396545 -0.747864 1441914448 -0.351257 0.400208 -0.396545 -0.747864 1441914448 -0.373840 0.418091 -0.409668 -0.719482 1441914448 -0.373840 0.418091 -0.409668 -0.719482 1441914448 -0.373840 0.418091 -0.409668 -0.719482 1441914448 -0.388000 0.430908 -0.419678 -0.698303 1441914448 -0.388000 0.430908 -0.419678 -0.698303 1441914448 -0.388000 0.430908 -0.419678 -0.698303 1441914448 -0.388000 0.430908 -0.419678 -0.698303 1441914448 -0.388000 0.430908 -0.419678 -0.698303 1441914448 -0.388000 0.430908 -0.419678 -0.698303 1441914448 -0.388000 0.430908 -0.419678 -0.698303 1441914448 -0.399292 0.440430 -0.421753 -0.684631 1441914448 -0.399292 0.440430 -0.421753 -0.684631 1441914448 -0.399292 0.440430 -0.421753 -0.684631 1441914448 -0.399292 0.440430 -0.421753 -0.684631 1441914448 -0.399292 0.440430 -0.421753 -0.684631 1441914448 -0.399292 0.440430 -0.421753 -0.684631 1441914448 -0.404114 0.444580 -0.431091 -0.673218 1441914448 -0.404114 0.444580 -0.431091 -0.673218 1441914448 -0.404114 0.444580 -0.431091 -0.673218 1441914448 -0.404114 0.444580 -0.431091 -0.673218 1441914448 -0.404114 0.444580 -0.431091 -0.673218 1441914448 -0.420654 0.462463 -0.421509 -0.656921 1441914448 -0.420654 0.462463 -0.421509 -0.656921 1441914448 -0.420654 0.462463 -0.421509 -0.656921 1441914448 -0.420654 0.462463 -0.421509 -0.656921 1441914448 -0.420654 0.462463 -0.421509 -0.656921 1441914448 -0.467590 0.479858 -0.415161 -0.615417 1441914448 -0.467590 0.479858 -0.415161 -0.615417 1441914448 -0.467590 0.479858 -0.415161 -0.615417 1441914448 -0.467590 0.479858 -0.415161 -0.615417 1441914448 -0.467590 0.479858 -0.415161 -0.615417 1441914448 -0.467590 0.479858 -0.415161 -0.615417 1441914448 -0.467590 0.479858 -0.415161 -0.615417 1441914448 -0.473877 0.489624 -0.408630 -0.607300 1441914448 -0.473877 0.489624 -0.408630 -0.607300 1441914448 -0.473877 0.489624 -0.408630 -0.607300 1441914448 -0.473877 0.489624 -0.408630 -0.607300 1441914448 -0.473877 0.489624 -0.408630 -0.607300 1441914448 -0.473877 0.489624 -0.408630 -0.607300 1441914448 -0.458191 0.488953 -0.398865 -0.626099 1441914448 -0.458191 0.488953 -0.398865 -0.626099 1441914448 -0.458191 0.488953 -0.398865 -0.626099 1441914448 -0.458191 0.488953 -0.398865 -0.626099 1441914448 -0.458191 0.488953 -0.398865 -0.626099 1441914448 -0.458191 0.488953 -0.398865 -0.626099 1441914448 -0.458191 0.488953 -0.398865 -0.626099 1441914448 -0.446594 0.481934 -0.398193 -0.640137 1441914448 -0.446594 0.481934 -0.398193 -0.640137 1441914448 -0.446594 0.481934 -0.398193 -0.640137 1441914448 -0.446594 0.481934 -0.398193 -0.640137 1441914448 -0.446594 0.481934 -0.398193 -0.640137 1441914448 -0.446594 0.481934 -0.398193 -0.640137 1441914448 -0.434082 0.473389 -0.395142 -0.656799 1441914448 -0.434082 0.473389 -0.395142 -0.656799 1441914448 -0.434082 0.473389 -0.395142 -0.656799 1441914448 -0.434082 0.473389 -0.395142 -0.656799 1441914448 -0.434082 0.473389 -0.395142 -0.656799 1441914448 -0.434082 0.473389 -0.395142 -0.656799 1441914448 -0.434082 0.473389 -0.395142 -0.656799 1441914448 -0.419678 0.463379 -0.391907 -0.675049 1441914448 -0.419678 0.463379 -0.391907 -0.675049 1441914448 -0.419678 0.463379 -0.391907 -0.675049 1441914448 -0.419678 0.463379 -0.391907 -0.675049 1441914448 -0.419678 0.463379 -0.391907 -0.675049 1441914448 -0.419678 0.463379 -0.391907 -0.675049 1441914448 -0.391846 0.458679 -0.386230 -0.697815 1441914448 -0.391846 0.458679 -0.386230 -0.697815 1441914448 -0.391846 0.458679 -0.386230 -0.697815 1441914448 -0.391846 0.458679 -0.386230 -0.697815 1441914448 -0.391846 0.458679 -0.386230 -0.697815 1441914448 -0.355286 0.437805 -0.377136 -0.734802 1441914448 -0.355286 0.437805 -0.377136 -0.734802 1441914448 -0.355286 0.437805 -0.377136 -0.734802 1441914448 -0.355286 0.437805 -0.377136 -0.734802 1441914448 -0.303345 0.423645 -0.361206 -0.773376 1441914448 -0.303345 0.423645 -0.361206 -0.773376 1441914448 -0.303345 0.423645 -0.361206 -0.773376 1441914448 -0.303345 0.423645 -0.361206 -0.773376 1441914448 -0.303345 0.423645 -0.361206 -0.773376 1441914448 -0.249390 0.399292 -0.334839 -0.816284 1441914448 -0.249390 0.399292 -0.334839 -0.816284 1441914448 -0.249390 0.399292 -0.334839 -0.816284 1441914448 -0.249390 0.399292 -0.334839 -0.816284 1441914448 -0.249390 0.399292 -0.334839 -0.816284 1441914448 -0.249390 0.399292 -0.334839 -0.816284 1441914448 -0.200684 0.371094 -0.297729 -0.856384 1441914448 -0.200684 0.371094 -0.297729 -0.856384 1441914448 -0.200684 0.371094 -0.297729 -0.856384 1441914449 -0.200684 0.371094 -0.297729 -0.856384 1441914449 -0.200684 0.371094 -0.297729 -0.856384 1441914449 -0.200684 0.371094 -0.297729 -0.856384 1441914449 -0.200684 0.371094 -0.297729 -0.856384 1441914449 -0.173340 0.350647 -0.259827 -0.882935 1441914449 -0.173340 0.350647 -0.259827 -0.882935 1441914449 -0.173340 0.350647 -0.259827 -0.882935 1441914449 -0.173340 0.350647 -0.259827 -0.882935 1441914449 -0.157776 0.354248 -0.228516 -0.893005 1441914449 -0.157776 0.354248 -0.228516 -0.893005 1441914449 -0.157776 0.354248 -0.228516 -0.893005 1441914449 -0.157776 0.354248 -0.228516 -0.893005 1441914449 -0.157776 0.354248 -0.228516 -0.893005 1441914449 -0.157776 0.354248 -0.228516 -0.893005 1441914449 -0.177429 0.363098 -0.244019 -0.881592 1441914449 -0.177429 0.363098 -0.244019 -0.881592 1441914449 -0.177429 0.363098 -0.244019 -0.881592 1441914449 -0.177429 0.363098 -0.244019 -0.881592 1441914449 -0.177429 0.363098 -0.244019 -0.881592 1441914449 -0.221558 0.363159 -0.302368 -0.853027 1441914449 -0.221558 0.363159 -0.302368 -0.853027 1441914449 -0.221558 0.363159 -0.302368 -0.853027 1441914449 -0.221558 0.363159 -0.302368 -0.853027 1441914449 -0.221558 0.363159 -0.302368 -0.853027 1441914449 -0.221558 0.363159 -0.302368 -0.853027 1441914449 -0.221558 0.363159 -0.302368 -0.853027 1441914449 -0.261780 0.369873 -0.338257 -0.824829 1441914449 -0.261780 0.369873 -0.338257 -0.824829 1441914449 -0.261780 0.369873 -0.338257 -0.824829 1441914449 -0.261780 0.369873 -0.338257 -0.824829 1441914449 -0.300293 0.388184 -0.349670 -0.798096 1441914449 -0.300293 0.388184 -0.349670 -0.798096 1441914449 -0.300293 0.388184 -0.349670 -0.798096 1441914449 -0.300293 0.388184 -0.349670 -0.798096 1441914449 -0.300293 0.388184 -0.349670 -0.798096 1441914449 -0.336243 0.405518 -0.366211 -0.767090 1441914449 -0.336243 0.405518 -0.366211 -0.767090 1441914449 -0.336243 0.405518 -0.366211 -0.767090 1441914449 -0.336243 0.405518 -0.366211 -0.767090 1441914449 -0.336243 0.405518 -0.366211 -0.767090 1441914449 -0.336243 0.405518 -0.366211 -0.767090 1441914449 -0.367371 0.419861 -0.397949 -0.728394 1441914449 -0.367371 0.419861 -0.397949 -0.728394 1441914449 -0.367371 0.419861 -0.397949 -0.728394 1441914449 -0.367371 0.419861 -0.397949 -0.728394 1441914449 -0.367371 0.419861 -0.397949 -0.728394 1441914449 -0.367371 0.419861 -0.397949 -0.728394 1441914449 -0.367371 0.419861 -0.397949 -0.728394 1441914449 -0.382874 0.440796 -0.424561 -0.692017 1441914449 -0.382874 0.440796 -0.424561 -0.692017 1441914449 -0.382874 0.440796 -0.424561 -0.692017 1441914449 -0.382874 0.440796 -0.424561 -0.692017 1441914449 -0.382874 0.440796 -0.424561 -0.692017 1441914449 -0.382874 0.440796 -0.424561 -0.692017 1441914449 -0.391968 0.463684 -0.430054 -0.668152 1441914449 -0.391968 0.463684 -0.430054 -0.668152 1441914449 -0.391968 0.463684 -0.430054 -0.668152 1441914449 -0.391968 0.463684 -0.430054 -0.668152 1441914449 -0.391968 0.463684 -0.430054 -0.668152 1441914449 -0.403625 0.468689 -0.432678 -0.655945 1441914449 -0.403625 0.468689 -0.432678 -0.655945 1441914449 -0.403625 0.468689 -0.432678 -0.655945 1441914449 -0.403625 0.468689 -0.432678 -0.655945 1441914449 -0.403625 0.468689 -0.432678 -0.655945 1441914449 -0.403625 0.468689 -0.432678 -0.655945 1441914449 -0.403625 0.468689 -0.432678 -0.655945 1441914449 -0.417908 0.471497 -0.432983 -0.644714 1441914449 -0.417908 0.471497 -0.432983 -0.644714 1441914449 -0.417908 0.471497 -0.432983 -0.644714 1441914449 -0.417908 0.471497 -0.432983 -0.644714 1441914449 -0.417908 0.471497 -0.432983 -0.644714 1441914449 -0.452820 0.469910 -0.437805 -0.618530 1441914449 -0.452820 0.469910 -0.437805 -0.618530 1441914449 -0.452820 0.469910 -0.437805 -0.618530 1441914449 -0.452820 0.469910 -0.437805 -0.618530 1441914449 -0.452820 0.469910 -0.437805 -0.618530 1441914449 -0.452820 0.469910 -0.437805 -0.618530 1441914449 -0.488098 0.470642 -0.436829 -0.591187 1441914449 -0.488098 0.470642 -0.436829 -0.591187 1441914449 -0.488098 0.470642 -0.436829 -0.591187 1441914449 -0.488098 0.470642 -0.436829 -0.591187 1441914449 -0.488098 0.470642 -0.436829 -0.591187 1441914449 -0.488098 0.470642 -0.436829 -0.591187 1441914449 -0.498108 0.477051 -0.418701 -0.590820 1441914449 -0.498108 0.477051 -0.418701 -0.590820 1441914449 -0.498108 0.477051 -0.418701 -0.590820 1441914449 -0.498108 0.477051 -0.418701 -0.590820 1441914449 -0.498108 0.477051 -0.418701 -0.590820 1441914449 -0.498108 0.477051 -0.418701 -0.590820 1441914449 -0.498108 0.477051 -0.418701 -0.590820 1441914449 -0.501770 0.473816 -0.419434 -0.589844 1441914449 -0.501770 0.473816 -0.419434 -0.589844 1441914449 -0.501770 0.473816 -0.419434 -0.589844 1441914449 -0.501770 0.473816 -0.419434 -0.589844 1441914449 -0.501770 0.473816 -0.419434 -0.589844 1441914449 -0.501770 0.473816 -0.419434 -0.589844 1441914449 -0.498962 0.477356 -0.416321 -0.591492 1441914449 -0.498962 0.477356 -0.416321 -0.591492 1441914449 -0.498962 0.477356 -0.416321 -0.591492 1441914449 -0.498962 0.477356 -0.416321 -0.591492 1441914449 -0.498962 0.477356 -0.416321 -0.591492 1441914449 -0.498962 0.477356 -0.416321 -0.591492 1441914449 -0.486328 0.481384 -0.403992 -0.607117 1441914449 -0.486328 0.481384 -0.403992 -0.607117 1441914449 -0.486328 0.481384 -0.403992 -0.607117 1441914449 -0.486328 0.481384 -0.403992 -0.607117 1441914450 -0.486328 0.481384 -0.403992 -0.607117 1441914450 -0.486328 0.481384 -0.403992 -0.607117 1441914450 -0.486328 0.481384 -0.403992 -0.607117 1441914450 -0.469910 0.468994 -0.395264 -0.634888 1441914450 -0.469910 0.468994 -0.395264 -0.634888 1441914450 -0.469910 0.468994 -0.395264 -0.634888 1441914450 -0.469910 0.468994 -0.395264 -0.634888 1441914450 -0.469910 0.468994 -0.395264 -0.634888 1441914450 -0.469910 0.468994 -0.395264 -0.634888 1441914450 -0.429749 0.442505 -0.387756 -0.684998 1441914450 -0.429749 0.442505 -0.387756 -0.684998 1441914450 -0.429749 0.442505 -0.387756 -0.684998 1441914450 -0.429749 0.442505 -0.387756 -0.684998 1441914450 -0.429749 0.442505 -0.387756 -0.684998 1441914450 -0.429749 0.442505 -0.387756 -0.684998 1441914450 -0.354309 0.429871 -0.364258 -0.746338 1441914450 -0.354309 0.429871 -0.364258 -0.746338 1441914450 -0.354309 0.429871 -0.364258 -0.746338 1441914450 -0.354309 0.429871 -0.364258 -0.746338 1441914450 -0.257996 0.420471 -0.320068 -0.808899 1441914450 -0.257996 0.420471 -0.320068 -0.808899 1441914450 -0.257996 0.420471 -0.320068 -0.808899 1441914450 -0.257996 0.420471 -0.320068 -0.808899 1441914450 -0.257996 0.420471 -0.320068 -0.808899 1441914450 -0.257996 0.420471 -0.320068 -0.808899 1441914450 -0.187012 0.394531 -0.277832 -0.855713 1441914450 -0.187012 0.394531 -0.277832 -0.855713 1441914450 -0.187012 0.394531 -0.277832 -0.855713 1441914450 -0.187012 0.394531 -0.277832 -0.855713 1441914450 -0.187012 0.394531 -0.277832 -0.855713 1441914450 -0.187012 0.394531 -0.277832 -0.855713 1441914450 -0.152344 0.362183 -0.260437 -0.881958 1441914450 -0.152344 0.362183 -0.260437 -0.881958 1441914450 -0.152344 0.362183 -0.260437 -0.881958 1441914450 -0.152344 0.362183 -0.260437 -0.881958 1441914450 -0.152344 0.362183 -0.260437 -0.881958 1441914450 -0.152344 0.362183 -0.260437 -0.881958 1441914450 -0.143188 0.349060 -0.242859 -0.893738 1441914450 -0.143188 0.349060 -0.242859 -0.893738 1441914450 -0.143188 0.349060 -0.242859 -0.893738 1441914450 -0.143188 0.349060 -0.242859 -0.893738 1441914450 -0.143188 0.349060 -0.242859 -0.893738 1441914450 -0.143188 0.349060 -0.242859 -0.893738 1441914450 -0.155334 0.359985 -0.238831 -0.888428 1441914450 -0.155334 0.359985 -0.238831 -0.888428 1441914450 -0.155334 0.359985 -0.238831 -0.888428 1441914450 -0.155334 0.359985 -0.238831 -0.888428 1441914450 -0.155334 0.359985 -0.238831 -0.888428 1441914450 -0.155334 0.359985 -0.238831 -0.888428 1441914450 -0.204834 0.375244 -0.287537 -0.857117 1441914450 -0.204834 0.375244 -0.287537 -0.857117 1441914450 -0.204834 0.375244 -0.287537 -0.857117 1441914450 -0.204834 0.375244 -0.287537 -0.857117 1441914450 -0.204834 0.375244 -0.287537 -0.857117 1441914450 -0.271790 0.380554 -0.357239 -0.808533 1441914450 -0.271790 0.380554 -0.357239 -0.808533 1441914450 -0.337769 0.378662 -0.392883 -0.766968 1441914450 -0.337769 0.378662 -0.392883 -0.766968 1441914450 -0.337769 0.378662 -0.392883 -0.766968 1441914450 -0.337769 0.378662 -0.392883 -0.766968 1441914450 -0.337769 0.378662 -0.392883 -0.766968 1441914450 -0.337769 0.378662 -0.392883 -0.766968 1441914450 -0.384399 0.384033 -0.394897 -0.740906 1441914450 -0.384399 0.384033 -0.394897 -0.740906 1441914450 -0.384399 0.384033 -0.394897 -0.740906 1441914450 -0.384399 0.384033 -0.394897 -0.740906 1441914450 -0.384399 0.384033 -0.394897 -0.740906 1441914450 -0.384399 0.384033 -0.394897 -0.740906 1441914450 -0.411072 0.405640 -0.380005 -0.722595 1441914450 -0.411072 0.405640 -0.380005 -0.722595 1441914450 -0.411072 0.405640 -0.380005 -0.722595 1441914450 -0.411072 0.405640 -0.380005 -0.722595 1441914450 -0.411072 0.405640 -0.380005 -0.722595 1441914450 -0.411072 0.405640 -0.380005 -0.722595 1441914450 -0.436218 0.420227 -0.388123 -0.694641 1441914450 -0.436218 0.420227 -0.388123 -0.694641 1441914450 -0.436218 0.420227 -0.388123 -0.694641 1441914450 -0.436218 0.420227 -0.388123 -0.694641 1441914450 -0.436218 0.420227 -0.388123 -0.694641 1441914450 -0.436218 0.420227 -0.388123 -0.694641 1441914450 -0.454468 0.421082 -0.411499 -0.668457 1441914450 -0.454468 0.421082 -0.411499 -0.668457 1441914450 -0.454468 0.421082 -0.411499 -0.668457 1441914450 -0.454468 0.421082 -0.411499 -0.668457 1441914450 -0.454468 0.421082 -0.411499 -0.668457 1441914450 -0.454468 0.421082 -0.411499 -0.668457 1441914450 -0.449646 0.445801 -0.417725 -0.651672 1441914450 -0.449646 0.445801 -0.417725 -0.651672 1441914450 -0.449646 0.445801 -0.417725 -0.651672 1441914450 -0.449646 0.445801 -0.417725 -0.651672 1441914450 -0.449646 0.445801 -0.417725 -0.651672 1441914450 -0.449646 0.445801 -0.417725 -0.651672 1441914450 -0.453064 0.481567 -0.403442 -0.632507 1441914450 -0.453064 0.481567 -0.403442 -0.632507 1441914450 -0.453064 0.481567 -0.403442 -0.632507 1441914450 -0.453064 0.481567 -0.403442 -0.632507 1441914450 -0.453064 0.481567 -0.403442 -0.632507 1441914450 -0.481140 0.487488 -0.412231 -0.600830 1441914450 -0.481140 0.487488 -0.412231 -0.600830 1441914450 -0.481140 0.487488 -0.412231 -0.600830 1441914450 -0.481140 0.487488 -0.412231 -0.600830 1441914451 -0.481140 0.487488 -0.412231 -0.600830 1441914451 -0.481140 0.487488 -0.412231 -0.600830 1441914451 -0.503052 0.480835 -0.423767 -0.579834 1441914451 -0.503052 0.480835 -0.423767 -0.579834 1441914451 -0.503052 0.480835 -0.423767 -0.579834 1441914451 -0.503052 0.480835 -0.423767 -0.579834 1441914451 -0.503052 0.480835 -0.423767 -0.579834 1441914451 -0.503052 0.480835 -0.423767 -0.579834 1441914451 -0.504883 0.479431 -0.421326 -0.581238 1441914451 -0.504883 0.479431 -0.421326 -0.581238 1441914451 -0.504883 0.479431 -0.421326 -0.581238 1441914451 -0.504883 0.479431 -0.421326 -0.581238 1441914451 -0.504883 0.479431 -0.421326 -0.581238 1441914451 -0.504883 0.479431 -0.421326 -0.581238 1441914451 -0.504883 0.479431 -0.421326 -0.581238 1441914451 -0.503540 0.474243 -0.419556 -0.587830 1441914451 -0.503540 0.474243 -0.419556 -0.587830 1441914451 -0.503540 0.474243 -0.419556 -0.587830 1441914451 -0.503540 0.474243 -0.419556 -0.587830 1441914451 -0.503540 0.474243 -0.419556 -0.587830 1441914451 -0.503540 0.474243 -0.419556 -0.587830 1441914451 -0.498596 0.472412 -0.419617 -0.593506 1441914451 -0.498596 0.472412 -0.419617 -0.593506 1441914451 -0.498596 0.472412 -0.419617 -0.593506 1441914451 -0.498596 0.472412 -0.419617 -0.593506 1441914451 -0.482849 0.477905 -0.403564 -0.612915 1441914451 -0.482849 0.477905 -0.403564 -0.612915 1441914451 -0.482849 0.477905 -0.403564 -0.612915 1441914451 -0.482849 0.477905 -0.403564 -0.612915 1441914451 -0.482849 0.477905 -0.403564 -0.612915 1441914451 -0.482849 0.477905 -0.403564 -0.612915 1441914451 -0.466675 0.467102 -0.386169 -0.644165 1441914451 -0.466675 0.467102 -0.386169 -0.644165 1441914451 -0.466675 0.467102 -0.386169 -0.644165 1441914451 -0.466675 0.467102 -0.386169 -0.644165 1441914451 -0.466675 0.467102 -0.386169 -0.644165 1441914451 -0.466675 0.467102 -0.386169 -0.644165 1441914451 -0.430298 0.440125 -0.383728 -0.688477 1441914451 -0.430298 0.440125 -0.383728 -0.688477 1441914451 -0.430298 0.440125 -0.383728 -0.688477 1441914451 -0.430298 0.440125 -0.383728 -0.688477 1441914451 -0.430298 0.440125 -0.383728 -0.688477 1441914451 -0.358459 0.425720 -0.369202 -0.744324 1441914451 -0.358459 0.425720 -0.369202 -0.744324 1441914451 -0.358459 0.425720 -0.369202 -0.744324 1441914451 -0.358459 0.425720 -0.369202 -0.744324 1441914451 -0.358459 0.425720 -0.369202 -0.744324 1441914451 
-0.366882 0.587158 -0.289307 -0.661072 1441914454 -0.366882 0.587158 -0.289307 -0.661072 1441914454 -0.366882 0.587158 -0.289307 -0.661072 1441914454 -0.366882 0.587158 -0.289307 -0.661072 1441914454 -0.367493 0.585205 -0.288269 -0.662903 1441914454 -0.367493 0.585205 -0.288269 -0.662903 1441914454 -0.367493 0.585205 -0.288269 -0.662903 1441914454 -0.367493 0.585205 -0.288269 -0.662903 1441914454 -0.367493 0.585205 -0.288269 -0.662903 1441914454 -0.367493 0.585205 -0.288269 -0.662903 1441914454 -0.361633 0.585938 -0.284973 -0.666870 1441914454 -0.361633 0.585938 -0.284973 -0.666870 1441914454 -0.361633 0.585938 -0.284973 -0.666870 1441914454 -0.361633 0.585938 -0.284973 -0.666870 1441914454 -0.361633 0.585938 -0.284973 -0.666870 1441914454 -0.352966 0.589172 -0.279663 -0.670898 1441914454 -0.352966 0.589172 -0.279663 -0.670898 1441914454 -0.352966 0.589172 -0.279663 -0.670898 1441914454 -0.352966 0.589172 -0.279663 -0.670898 1441914454 -0.352966 0.589172 -0.279663 -0.670898 1441914454 -0.352966 0.589172 -0.279663 -0.670898 1441914454 -0.352966 0.589172 -0.279663 -0.670898 1441914454 -0.345886 0.591492 -0.277466 -0.673462 1441914454 -0.345886 0.591492 -0.277466 -0.673462 1441914454 -0.345886 0.591492 -0.277466 -0.673462 1441914454 -0.345886 0.591492 -0.277466 -0.673462 1441914454 -0.344299 0.591614 -0.279907 -0.673157 1441914454 -0.344299 0.591614 -0.279907 -0.673157 1441914454 -0.344299 0.591614 -0.279907 -0.673157 1441914454 -0.344299 0.591614 -0.279907 -0.673157 1441914454 -0.344299 0.591614 -0.279907 -0.673157 1441914454 -0.344299 0.591614 -0.279907 -0.673157 1441914454 -0.345093 0.591675 -0.280212 -0.672546 1441914454 -0.345093 0.591675 -0.280212 -0.672546 1441914454 -0.345093 0.591675 -0.280212 -0.672546 1441914454 -0.345093 0.591675 -0.280212 -0.672546 1441914454 -0.345093 0.591675 -0.280212 -0.672546 1441914454 -0.345093 0.591675 -0.280212 -0.672546 1441914454 -0.344482 0.593018 -0.277283 -0.672913 1441914454 -0.344482 0.593018 -0.277283 -0.672913 1441914454 -0.344482 0.593018 -0.277283 -0.672913 1441914454 -0.344482 0.593018 -0.277283 -0.672913 1441914454 -0.344604 0.592346 -0.277771 -0.673218 1441914454 -0.344604 0.592346 -0.277771 -0.673218 1441914454 -0.346680 0.590454 -0.280762 -0.672546 1441914454 -0.346680 0.590454 -0.280762 -0.672546 1441914454 -0.349609 0.589050 -0.282166 -0.671753 1441914454 -0.349609 0.589050 -0.282166 -0.671753 1441914454 -0.349609 0.589050 -0.282166 -0.671753 1441914454 -0.352356 0.587402 -0.283203 -0.671265 1441914454 -0.352356 0.587402 -0.283203 -0.671265 1441914454 -0.352356 0.587402 -0.283203 -0.671265 1441914454 -0.352356 0.587402 -0.283203 -0.671265 1441914454 -0.356384 0.585815 -0.286072 -0.669373 1441914454 -0.356384 0.585815 -0.286072 -0.669373 1441914454 -0.356384 0.585815 -0.286072 -0.669373 1441914454 -0.356384 0.585815 -0.286072 -0.669373 1441914454 -0.360962 0.584717 -0.290588 -0.665894 1441914454 -0.371277 0.583374 -0.299744 -0.657288 1441914454 -0.373657 0.581116 -0.299316 -0.658081 1441914454 -0.375732 0.578430 -0.296265 -0.660706 1441914454 -0.375732 0.578430 -0.296265 -0.660706 1441914455 -0.375732 0.578430 -0.296265 -0.660706 1441914455 -0.375732 0.578430 -0.296265 -0.660706 1441914455 -0.375732 0.578430 -0.296265 -0.660706 1441914455 -0.388489 0.570740 -0.302979 -0.656982 1441914455 -0.388489 0.570740 -0.302979 -0.656982 1441914455 -0.388489 0.570740 -0.302979 -0.656982 1441914455 -0.388489 0.570740 -0.302979 -0.656982 1441914455 -0.388489 0.570740 -0.302979 -0.656982 1441914455 -0.388489 0.570740 -0.302979 -0.656982 1441914455 -0.389832 0.568665 -0.302673 -0.658081 1441914455 -0.389832 0.568665 -0.302673 -0.658081 1441914455 -0.389832 0.568665 -0.302673 -0.658081 1441914455 -0.389832 0.568665 -0.302673 -0.658081 1441914455 -0.389832 0.568665 -0.302673 -0.658081 1441914455 -0.389832 0.568665 -0.302673 -0.658081 1441914455 -0.378662 0.574158 -0.293457 -0.664001 1441914455 -0.378662 0.574158 -0.293457 -0.664001 1441914455 -0.378662 0.574158 -0.293457 -0.664001 1441914455 -0.378662 0.574158 -0.293457 -0.664001 1441914455 -0.378662 0.574158 -0.293457 -0.664001 1441914455 -0.378662 0.574158 -0.293457 -0.664001 1441914455 -0.372925 0.577942 -0.287048 -0.666748 1441914455 -0.372925 0.577942 -0.287048 -0.666748 1441914455 -0.372925 0.577942 -0.287048 -0.666748 1441914455 -0.372925 0.577942 -0.287048 -0.666748 1441914455 -0.372925 0.577942 -0.287048 -0.666748 1441914455 -0.372925 0.577942 -0.287048 -0.666748 1441914455 -0.372925 0.577942 -0.287048 -0.666748 1441914455 -0.366028 0.582520 -0.282043 -0.668701 1441914455 -0.366028 0.582520 -0.282043 -0.668701 1441914455 -0.366028 0.582520 -0.282043 -0.668701 1441914455 -0.366028 0.582520 -0.282043 -0.668701 1441914455 -0.366028 0.582520 -0.282043 -0.668701 1441914455 -0.366028 0.582520 -0.282043 -0.668701 1441914455 -0.358337 0.586853 -0.278442 -0.670654 1441914455 -0.358337 0.586853 -0.278442 -0.670654 1441914455 -0.358337 0.586853 -0.278442 -0.670654 1441914455 -0.358337 0.586853 -0.278442 -0.670654 1441914455 -0.358337 0.586853 -0.278442 -0.670654 1441914455 -0.358337 0.586853 -0.278442 -0.670654 1441914455 -0.350281 0.591858 -0.273743 -0.672363 1441914455 -0.350281 0.591858 -0.273743 -0.672363 1441914455 -0.350281 0.591858 -0.273743 -0.672363 1441914455 -0.350281 0.591858 -0.273743 -0.672363 1441914455 -0.350281 0.591858 -0.273743 -0.672363 1441914455 -0.350281 0.591858 -0.273743 -0.672363 1441914455 -0.350281 0.591858 -0.273743 -0.672363 1441914455 -0.344299 0.596741 -0.271301 -0.672119 1441914455 -0.344299 0.596741 -0.271301 -0.672119 1441914455 -0.344299 0.596741 -0.271301 -0.672119 1441914455 -0.344299 0.596741 -0.271301 -0.672119 1441914455 -0.344299 0.596741 -0.271301 -0.672119 1441914455 -0.344299 0.596741 -0.271301 -0.672119 1441914455 -0.344299 0.596741 -0.271301 -0.672119 1441914455 -0.339172 0.598999 -0.270447 -0.673096 1441914455 -0.339172 0.598999 -0.270447 -0.673096 1441914455 -0.339172 0.598999 -0.270447 -0.673096 1441914455 -0.339172 0.598999 -0.270447 -0.673096 1441914455 -0.339172 0.598999 -0.270447 -0.673096 1441914455 -0.339172 0.598999 -0.270447 -0.673096 1441914455 -0.336304 0.599792 -0.269226 -0.674316 1441914455 -0.336304 0.599792 -0.269226 -0.674316 1441914455 -0.336304 0.599792 -0.269226 -0.674316 1441914455 -0.336304 0.599792 -0.269226 -0.674316 1441914455 -0.336304 0.599792 -0.269226 -0.674316 1441914455 -0.336304 0.599792 -0.269226 -0.674316 1441914455 -0.336304 0.599792 -0.269226 -0.674316 1441914455 -0.333679 0.600830 -0.266052 -0.675964 1441914455 -0.333679 0.600830 -0.266052 -0.675964 1441914455 -0.333679 0.600830 -0.266052 -0.675964 1441914455 -0.333679 0.600830 -0.266052 -0.675964 1441914455 -0.333679 0.600830 -0.266052 -0.675964 1441914455 -0.332397 0.600464 -0.263855 -0.677795 1441914455 -0.332397 0.600464 -0.263855 -0.677795 1441914455 -0.332397 0.600464 -0.263855 -0.677795 1441914455 -0.332397 0.600464 -0.263855 -0.677795 1441914455 -0.332397 0.600464 -0.263855 -0.677795 1441914455 -0.332397 0.600464 -0.263855 -0.677795 1441914455 -0.333557 0.597717 -0.264954 -0.679260 1441914455 -0.333557 0.597717 -0.264954 -0.679260 1441914455 -0.333557 0.597717 -0.264954 -0.679260 1441914455 -0.333557 0.597717 -0.264954 -0.679260 1441914455 -0.333557 0.597717 -0.264954 -0.679260 1441914455 -0.333557 0.597717 -0.264954 -0.679260 1441914455 -0.333557 0.597717 -0.264954 -0.679260 1441914455 -0.338867 0.593140 -0.269226 -0.678894 1441914455 -0.338867 0.593140 -0.269226 -0.678894 1441914455 -0.338867 0.593140 -0.269226 -0.678894 1441914455 -0.338867 0.593140 -0.269226 -0.678894 1441914455 -0.346130 0.587708 -0.275085 -0.677612 1441914455 -0.346130 0.587708 -0.275085 -0.677612 1441914455 -0.346130 0.587708 -0.275085 -0.677612 1441914455 -0.346130 0.587708 -0.275085 -0.677612 1441914455 -0.348633 0.586365 -0.275391 -0.677368 1441914455 -0.348633 0.586365 -0.275391 -0.677368 1441914455 -0.348633 0.586365 -0.275391 -0.677368 1441914455 -0.348633 0.586365 -0.275391 -0.677368 1441914455 -0.348633 0.586365 -0.275391 -0.677368 1441914455 -0.347229 0.587463 -0.272278 -0.678406 1441914455 -0.347229 0.587463 -0.272278 -0.678406 1441914455 -0.347229 0.587463 -0.272278 -0.678406 1441914455 -0.347229 0.587463 -0.272278 -0.678406 1441914455 -0.347229 0.587463 -0.272278 -0.678406 1441914455 -0.348450 0.586731 -0.274353 -0.677612 1441914455 -0.348450 0.586731 -0.274353 -0.677612 1441914455 -0.348450 0.586731 -0.274353 -0.677612 1441914456 -0.348450 0.586731 -0.274353 -0.677612 1441914456 -0.348450 0.586731 -0.274353 -0.677612 1441914456 -0.348450 0.586731 -0.274353 -0.677612 1441914456 -0.353394 0.585022 -0.280823 -0.673828 1441914456 -0.353394 0.585022 -0.280823 -0.673828 1441914456 -0.353394 0.585022 -0.280823 -0.673828 1441914456 -0.353394 0.585022 -0.280823 -0.673828 1441914456 -0.353394 0.585022 -0.280823 -0.673828 1441914456 -0.353394 0.585022 -0.280823 -0.673828 1441914456 -0.355591 0.585327 -0.285461 -0.670410 1441914456 -0.355591 0.585327 -0.285461 -0.670410 1441914456 -0.355591 0.585327 -0.285461 -0.670410 1441914456 -0.355591 0.585327 -0.285461 -0.670410 1441914456 -0.355591 0.585327 -0.285461 -0.670410 1441914456 -0.355591 0.585327 -0.285461 -0.670410 1441914456 -0.354248 0.587463 -0.286255 -0.668945 1441914456 -0.354248 0.587463 -0.286255 -0.668945 1441914456 -0.354248 0.587463 -0.286255 -0.668945 1441914456 -0.354248 0.587463 -0.286255 -0.668945 1441914456 -0.354248 0.587463 -0.286255 -0.668945 1441914456 -0.352783 0.589905 -0.284607 -0.668274 1441914456 -0.352783 0.589905 -0.284607 -0.668274 1441914456 -0.352783 0.589905 -0.284607 -0.668274 1441914456 -0.352783 0.589905 -0.284607 -0.668274 1441914456 -0.349121 0.591064 -0.282898 -0.669861 1441914456 -0.349121 0.591064 -0.282898 -0.669861 1441914456 -0.349121 0.591064 -0.282898 -0.669861 1441914456 -0.349121 0.591064 -0.282898 -0.669861 1441914456 -0.347107 0.590332 -0.283936 -0.671143 1441914456 -0.347107 0.590332 -0.283936 -0.671143 1441914456 -0.347107 0.590332 -0.283936 -0.671143 1441914456 -0.347107 0.590332 -0.283936 -0.671143 1441914456 -0.347107 0.590332 -0.283936 -0.671143 1441914456 -0.354248 0.586670 -0.289917 -0.668030 1441914456 -0.354248 0.586670 -0.289917 -0.668030 1441914456 -0.354248 0.586670 -0.289917 -0.668030 1441914456 -0.354248 0.586670 -0.289917 -0.668030 1441914456 -0.354248 0.586670 -0.289917 -0.668030 1441914456 -0.354248 0.586670 -0.289917 -0.668030 1441914456 -0.354248 0.586670 -0.289917 -0.668030 1441914456 -0.355652 0.588196 -0.287537 -0.666992 1441914456 -0.355652 0.588196 -0.287537 -0.666992 1441914456 -0.355652 0.588196 -0.287537 -0.666992 1441914456 -0.355652 0.588196 -0.287537 -0.666992 1441914456 -0.355652 0.588196 -0.287537 -0.666992 1441914456 -0.345886 0.594666 -0.278931 -0.670044 1441914456 -0.345886 0.594666 -0.278931 -0.670044 1441914456 -0.345886 0.594666 -0.278931 -0.670044 1441914456 -0.345886 0.594666 -0.278931 -0.670044 1441914456 -0.345886 0.594666 -0.278931 -0.670044 1441914456 -0.345886 0.594666 -0.278931 -0.670044 1441914456 -0.343628 0.593933 -0.280762 -0.671082 1441914456 -0.343628 0.593933 -0.280762 -0.671082 1441914456 -0.343628 0.593933 -0.280762 -0.671082 1441914456 -0.343628 0.593933 -0.280762 -0.671082 1441914456 -0.343018 0.594238 -0.281006 -0.671082 1441914456 -0.343018 0.594238 -0.281006 -0.671082 1441914456 -0.343018 0.594238 -0.281006 -0.671082 1441914456 -0.343018 0.594238 -0.281006 -0.671082 1441914456 -0.343018 0.594238 -0.281006 -0.671082 1441914456 -0.343018 0.594238 -0.281006 -0.671082 1441914456 -0.343018 0.594238 -0.281006 -0.671082 1441914456 -0.339783 0.596436 -0.276306 -0.672729 1441914456 -0.339783 0.596436 -0.276306 -0.672729 1441914456 -0.339783 0.596436 -0.276306 -0.672729 1441914456 -0.339783 0.596436 -0.276306 -0.672729 1441914456 -0.339783 0.596436 -0.276306 -0.672729 1441914456 -0.339783 0.596436 -0.276306 -0.672729 1441914456 -0.336670 0.597351 -0.272217 -0.675110 1441914456 -0.336670 0.597351 -0.272217 -0.675110 1441914456 -0.336670 0.597351 -0.272217 -0.675110 1441914456 -0.336670 0.597351 -0.272217 -0.675110 1441914456 -0.336670 0.597351 -0.272217 -0.675110 1441914456 -0.336670 0.597351 -0.272217 -0.675110 1441914456 -0.331848 0.598694 -0.268860 -0.677612 1441914456 -0.331848 0.598694 -0.268860 -0.677612 1441914456 -0.331848 0.598694 -0.268860 -0.677612 1441914456 -0.331848 0.598694 -0.268860 -0.677612 1441914456 -0.331848 0.598694 -0.268860 -0.677612 1441914456 -0.331848 0.598694 -0.268860 -0.677612 1441914456 -0.331848 0.598694 -0.268860 -0.677612 1441914456 -0.326599 0.598633 -0.268188 -0.680481 1441914456 -0.326599 0.598633 -0.268188 -0.680481 1441914456 -0.326599 0.598633 -0.268188 -0.680481 1441914456 -0.326599 0.598633 -0.268188 -0.680481 1441914456 -0.326599 0.598633 -0.268188 -0.680481 1441914456 -0.326599 0.598633 -0.268188 -0.680481 1441914456 -0.318848 0.599915 -0.265808 -0.683960 1441914456 -0.318848 0.599915 -0.265808 -0.683960 1441914456 -0.318848 0.599915 -0.265808 -0.683960 1441914456 -0.318848 0.599915 -0.265808 -0.683960 1441914456 -0.318848 0.599915 -0.265808 -0.683960 1441914456 -0.318848 0.599915 -0.265808 -0.683960 1441914456 -0.312134 0.601990 -0.262939 -0.686401 1441914456 -0.312134 0.601990 -0.262939 -0.686401 1441914456 -0.312134 0.601990 -0.262939 -0.686401 1441914456 -0.312134 0.601990 -0.262939 -0.686401 1441914456 -0.312134 0.601990 -0.262939 -0.686401 1441914456 -0.312134 0.601990 -0.262939 -0.686401 1441914456 -0.311646 0.601257 -0.264343 -0.686646 1441914456 -0.311646 0.601257 -0.264343 -0.686646 1441914456 -0.311646 0.601257 -0.264343 -0.686646 1441914456 -0.311646 0.601257 -0.264343 -0.686646 1441914457 -0.311646 0.601257 -0.264343 -0.686646 1441914457 -0.311646 0.601257 -0.264343 -0.686646 1441914457 -0.315552 0.599426 -0.267029 -0.685486 1441914457 -0.315552 0.599426 -0.267029 -0.685486 1441914457 -0.315552 0.599426 -0.267029 -0.685486 1441914457 -0.315552 0.599426 -0.267029 -0.685486 1441914457 -0.315552 0.599426 -0.267029 -0.685486 1441914457 -0.315552 0.599426 -0.267029 -0.685486 1441914457 -0.315552 0.599426 -0.267029 -0.685486 1441914457 -0.323730 0.596252 -0.271667 -0.682556 1441914457 -0.323730 0.596252 -0.271667 -0.682556 1441914457 -0.323730 0.596252 -0.271667 -0.682556 1441914457 -0.323730 0.596252 -0.271667 -0.682556 1441914457 -0.323730 0.596252 -0.271667 -0.682556 1441914457 -0.323730 0.596252 -0.271667 -0.682556 1441914457 -0.330750 0.592529 -0.277283 -0.680176 1441914457 -0.330750 0.592529 -0.277283 -0.680176 1441914457 -0.330750 0.592529 -0.277283 -0.680176 1441914457 -0.330750 0.592529 -0.277283 -0.680176 1441914457 -0.330750 0.592529 -0.277283 -0.680176 1441914457 -0.330750 0.592529 -0.277283 -0.680176 1441914457 -0.330750 0.592529 -0.277283 -0.680176 1441914457 -0.327271 0.593628 -0.275269 -0.681763 1441914457 -0.327271 0.593628 -0.275269 -0.681763 1441914457 -0.327271 0.593628 -0.275269 -0.681763 1441914457 -0.327271 0.593628 -0.275269 -0.681763 1441914457 -0.327271 0.593628 -0.275269 -0.681763 1441914457 -0.327271 0.593628 -0.275269 -0.681763 1441914457 -0.325073 0.594177 -0.274597 -0.682617 1441914457 -0.325073 0.594177 -0.274597 -0.682617 1441914457 -0.325073 0.594177 -0.274597 -0.682617 1441914457 -0.325073 0.594177 -0.274597 -0.682617 1441914457 -0.325073 0.594177 -0.274597 -0.682617 1441914457 -0.325073 0.594177 -0.274597 -0.682617 1441914457 -0.332092 0.592285 -0.276917 -0.679932 1441914457 -0.332092 0.592285 -0.276917 -0.679932 1441914457 -0.332092 0.592285 -0.276917 -0.679932 1441914457 -0.332092 0.592285 -0.276917 -0.679932 1441914457 -0.332092 0.592285 -0.276917 -0.679932 1441914457 -0.332092 0.592285 -0.276917 -0.679932 1441914457 -0.340515 0.591125 -0.278137 -0.676270 1441914457 -0.340515 0.591125 -0.278137 -0.676270 1441914457 -0.340515 0.591125 -0.278137 -0.676270 1441914457 -0.340515 0.591125 -0.278137 -0.676270 1441914457 -0.340515 0.591125 -0.278137 -0.676270 1441914457 -0.347656 0.589722 -0.281189 -0.672607 1441914457 -0.347656 0.589722 -0.281189 -0.672607 1441914457 -0.347656 0.589722 -0.281189 -0.672607 1441914457 -0.347656 0.589722 -0.281189 -0.672607 1441914457 -0.347656 0.589722 -0.281189 -0.672607 1441914457 -0.347656 0.589722 -0.281189 -0.672607 1441914457 -0.347656 0.589722 -0.281189 -0.672607 1441914457 -0.355408 0.587097 -0.287170 -0.668274 1441914457 -0.355408 0.587097 -0.287170 -0.668274 1441914457 -0.355408 0.587097 -0.287170 -0.668274 1441914457 -0.355408 0.587097 -0.287170 -0.668274 1441914457 -0.355408 0.587097 -0.287170 -0.668274 1441914457 -0.355408 0.587097 -0.287170 -0.668274 1441914457 -0.361450 0.585632 -0.289612 -0.665222 1441914457 -0.361450 0.585632 -0.289612 -0.665222 1441914457 -0.361450 0.585632 -0.289612 -0.665222 1441914457 -0.361450 0.585632 -0.289612 -0.665222 1441914457 -0.361450 0.585632 -0.289612 -0.665222 1441914457 -0.361450 0.585632 -0.289612 -0.665222 1441914457 -0.361450 0.585632 -0.289612 -0.665222 1441914457 -0.366150 0.585999 -0.285889 -0.663940 1441914457 -0.366150 0.585999 -0.285889 -0.663940 1441914457 -0.366150 0.585999 -0.285889 -0.663940 1441914457 -0.366150 0.585999 -0.285889 -0.663940 1441914457 -0.366150 0.585999 -0.285889 -0.663940 1441914457 -0.361389 0.589050 -0.278870 -0.666870 1441914457 -0.361389 0.589050 -0.278870 -0.666870 1441914457 -0.361389 0.589050 -0.278870 -0.666870 1441914457 -0.361389 0.589050 -0.278870 -0.666870 1441914457 -0.361389 0.589050 -0.278870 -0.666870 1441914457 -0.361389 0.589050 -0.278870 -0.666870 1441914457 -0.361389 0.589050 -0.278870 -0.666870 1441914457 -0.357544 0.589600 -0.276550 -0.669373 1441914457 -0.357544 0.589600 -0.276550 -0.669373 1441914457 -0.357544 0.589600 -0.276550 -0.669373 1441914457 -0.357544 0.589600 -0.276550 -0.669373 1441914457 -0.357544 0.589600 -0.276550 -0.669373 1441914457 -0.358154 0.589661 -0.275574 -0.669373 1441914457 -0.358154 0.589661 -0.275574 -0.669373 1441914457 -0.358154 0.589661 -0.275574 -0.669373 1441914457 -0.358154 0.589661 -0.275574 -0.669373 1441914457 -0.358154 0.589661 -0.275574 -0.669373 1441914457 -0.358154 0.589661 -0.275574 -0.669373 1441914457 -0.358154 0.589661 -0.275574 -0.669373 1441914457 -0.345581 0.595642 -0.265137 -0.674927 1441914457 -0.345581 0.595642 -0.265137 -0.674927 1441914457 -0.345581 0.595642 -0.265137 -0.674927 1441914457 -0.345581 0.595642 -0.265137 -0.674927 1441914457 -0.345581 0.595642 -0.265137 -0.674927 1441914457 -0.345581 0.595642 -0.265137 -0.674927 1441914457 -0.335754 0.597595 -0.262512 -0.679199 1441914457 -0.335754 0.597595 -0.262512 -0.679199 1441914457 -0.335754 0.597595 -0.262512 -0.679199 1441914457 -0.335754 0.597595 -0.262512 -0.679199 1441914457 -0.335754 0.597595 -0.262512 -0.679199 1441914457 -0.335754 0.597595 -0.262512 -0.679199 1441914457 -0.334351 0.595032 -0.268677 -0.679688 1441914457 -0.334351 0.595032 -0.268677 -0.679688 1441914457 -0.334351 0.595032 -0.268677 -0.679688 1441914457 -0.334351 0.595032 -0.268677 -0.679688 1441914457 -0.334351 0.595032 -0.268677 -0.679688 1441914457 -0.334351 0.595032 -0.268677 -0.679688 1441914457 -0.330750 0.594543 -0.269714 -0.681458 1441914457 -0.330750 0.594543 -0.269714 -0.681458 1441914457 -0.330750 0.594543 -0.269714 -0.681458 1441914457 -0.330750 0.594543 -0.269714 -0.681458 1441914457 -0.330750 0.594543 -0.269714 -0.681458 1441914457 -0.330750 0.594543 -0.269714 -0.681458 1441914458 -0.328552 0.594971 -0.269043 -0.682434 1441914458 -0.328552 0.594971 -0.269043 -0.682434 1441914458 -0.328552 0.594971 -0.269043 -0.682434 1441914458 -0.328552 0.594971 -0.269043 -0.682434 1441914458 -0.328552 0.594971 -0.269043 -0.682434 1441914458 -0.328552 0.594971 -0.269043 -0.682434 1441914458 -0.328552 0.594971 -0.269043 -0.682434 1441914458 -0.328552 0.594360 -0.271179 -0.682129 1441914458 -0.328552 0.594360 -0.271179 -0.682129 1441914458 -0.326477 0.594360 -0.272400 -0.682678 1441914458 -0.326477 0.594360 -0.272400 -0.682678 1441914458 -0.326477 0.594360 -0.272400 -0.682678 1441914458 -0.326477 0.594360 -0.272400 -0.682678 1441914458 -0.326477 0.594360 -0.272400 -0.682678 1441914458 -0.326477 0.594360 -0.272400 -0.682678 1441914458 -0.323364 0.595642 -0.271423 -0.683411 1441914458 -0.323364 0.595642 -0.271423 -0.683411 1441914458 -0.323364 0.595642 -0.271423 -0.683411 1441914458 -0.322937 0.596313 -0.271912 -0.682861 1441914458 -0.322937 0.596313 -0.271912 -0.682861 1441914458 -0.322937 0.596313 -0.271912 -0.682861 1441914458 -0.322937 0.596313 -0.271912 -0.682861 1441914458 -0.322937 0.596313 -0.271912 -0.682861 1441914458 -0.322937 0.596313 -0.271912 -0.682861 1441914458 -0.326172 0.594971 -0.275513 -0.681030 1441914458 -0.326172 0.594971 -0.275513 -0.681030 1441914458 -0.326172 0.594971 -0.275513 -0.681030 1441914458 -0.326172 0.594971 -0.275513 -0.681030 1441914458 -0.326172 0.594971 -0.275513 -0.681030 1441914458 -0.332886 0.591797 -0.277954 -0.679504 1441914458 -0.332886 0.591797 -0.277954 -0.679504 1441914458 -0.332886 0.591797 -0.277954 -0.679504 1441914458 -0.332886 0.591797 -0.277954 -0.679504 1441914458 -0.332886 0.591797 -0.277954 -0.679504 1441914458 -0.332886 0.591797 -0.277954 -0.679504 1441914458 -0.332886 0.591797 -0.277954 -0.679504 1441914458 -0.342102 0.588745 -0.280151 -0.676697 1441914458 -0.342102 0.588745 -0.280151 -0.676697 1441914458 -0.342102 0.588745 -0.280151 -0.676697 1441914458 -0.342102 0.588745 -0.280151 -0.676697 1441914458 -0.342102 0.588745 -0.280151 -0.676697 1441914458 -0.342102 0.588745 -0.280151 -0.676697 1441914458 -0.341370 0.590027 -0.277649 -0.676941 1441914458 -0.341370 0.590027 -0.277649 -0.676941 1441914458 -0.341370 0.590027 -0.277649 -0.676941 1441914458 -0.341370 0.590027 -0.277649 -0.676941 1441914458 -0.341370 0.590027 -0.277649 -0.676941 1441914458 -0.341370 0.590027 -0.277649 -0.676941 1441914458 -0.340576 0.589661 -0.277771 -0.677612 1441914458 -0.340576 0.589661 -0.277771 -0.677612 1441914458 -0.340576 0.589661 -0.277771 -0.677612 1441914458 -0.340576 0.589661 -0.277771 -0.677612 1441914458 -0.340942 0.589172 -0.278687 -0.677490 1441914458 -0.340942 0.589172 -0.278687 -0.677490 1441914458 -0.340942 0.589172 -0.278687 -0.677490 1441914458 -0.340942 0.589172 -0.278687 -0.677490 1441914458 -0.340942 0.589172 -0.278687 -0.677490 1441914458 -0.340942 0.589172 -0.278687 -0.677490 1441914458 -0.342712 0.587708 -0.280273 -0.677185 1441914458 -0.342712 0.587708 -0.280273 -0.677185 1441914458 -0.342712 0.587708 -0.280273 -0.677185 1441914458 -0.342712 0.587708 -0.280273 -0.677185 1441914458 -0.342712 0.587708 -0.280273 -0.677185 1441914458 -0.342712 0.587708 -0.280273 -0.677185 1441914458 -0.342712 0.587708 -0.280273 -0.677185 1441914458 -0.344543 0.586731 -0.282776 -0.676086 1441914458 -0.344543 0.586731 -0.282776 -0.676086 1441914458 -0.344543 0.586731 -0.282776 -0.676086 1441914458 -0.344543 0.586731 -0.282776 -0.676086 1441914458 -0.344543 0.586731 -0.282776 -0.676086 1441914458 -0.344543 0.586731 -0.282776 -0.676086 1441914458 -0.343445 0.586914 -0.284485 -0.675781 1441914458 -0.343445 0.586914 -0.284485 -0.675781 1441914458 -0.343445 0.586914 -0.284485 -0.675781 1441914458 -0.343445 0.586914 -0.284485 -0.675781 1441914458 -0.344666 0.585205 -0.288269 -0.675049 1441914458 -0.344666 0.585205 -0.288269 -0.675049 1441914458 -0.344666 0.585205 -0.288269 -0.675049 1441914458 -0.344666 0.585205 -0.288269 -0.675049 1441914458 -0.344666 0.585205 -0.288269 -0.675049 1441914458 -0.347595 0.583679 -0.289795 -0.674255 1441914458 -0.347595 0.583679 -0.289795 -0.674255 1441914458 -0.347595 0.583679 -0.289795 -0.674255 1441914458 -0.347595 0.583679 -0.289795 -0.674255 1441914458 -0.347595 0.583679 -0.289795 -0.674255 1441914458 -0.347595 0.583679 -0.289795 -0.674255 1441914458 -0.347595 0.583679 -0.289795 -0.674255 1441914458 -0.343506 0.584778 -0.285889 -0.677002 1441914458 -0.343506 0.584778 -0.285889 -0.677002 1441914458 -0.343506 0.584778 -0.285889 -0.677002 1441914458 -0.343506 0.584778 -0.285889 -0.677002 1441914458 -0.343506 0.584778 -0.285889 -0.677002 1441914458 -0.343506 0.584778 -0.285889 -0.677002 1441914458 -0.339661 0.584900 -0.285095 -0.679199 1441914458 -0.339661 0.584900 -0.285095 -0.679199 1441914458 -0.339661 0.584900 -0.285095 -0.679199 1441914458 -0.339661 0.584900 -0.285095 -0.679199 1441914458 -0.339661 0.584900 -0.285095 -0.679199 1441914459 -0.336121 0.583862 -0.286438 -0.681274 1441914459 -0.336121 0.583862 -0.286438 -0.681274 1441914459 -0.336121 0.583862 -0.286438 -0.681274 1441914459 -0.336121 0.583862 -0.286438 -0.681274 1441914459 -0.336121 0.583862 -0.286438 -0.681274 1441914459 -0.336121 0.583862 -0.286438 -0.681274 1441914459 -0.338440 0.581116 -0.291321 -0.680359 1441914459 -0.338440 0.581116 -0.291321 -0.680359 1441914459 -0.338440 0.581116 -0.291321 -0.680359 1441914459 -0.338440 0.581116 -0.291321 -0.680359 1441914459 -0.338440 0.581116 -0.291321 -0.680359 1441914459 -0.338440 0.581116 -0.291321 -0.680359 1441914459 -0.331665 0.586426 -0.286621 -0.681213 1441914459 -0.331665 0.586426 -0.286621 -0.681213 1441914459 -0.331665 0.586426 -0.286621 -0.681213 1441914459 -0.331665 0.586426 -0.286621 -0.681213 1441914459 -0.331665 0.586426 -0.286621 -0.681213 1441914459 -0.331665 0.586426 -0.286621 -0.681213 1441914459 -0.323059 0.589905 -0.280762 -0.684692 1441914459 -0.323059 0.589905 -0.280762 -0.684692 1441914459 -0.323059 0.589905 -0.280762 -0.684692 1441914459 -0.323059 0.589905 -0.280762 -0.684692 1441914459 -0.323059 0.589905 -0.280762 -0.684692 1441914459 -0.323059 0.589905 -0.280762 -0.684692 1441914459 -0.321594 0.589722 -0.282898 -0.684692 1441914459 -0.321594 0.589722 -0.282898 -0.684692 1441914459 -0.321594 0.589722 -0.282898 -0.684692 1441914459 -0.321594 0.589722 -0.282898 -0.684692 1441914459 -0.321594 0.589722 -0.282898 -0.684692 1441914459 -0.321594 0.589722 -0.282898 -0.684692 1441914459 -0.317688 0.590454 -0.281311 -0.686523 1441914459 -0.317688 0.590454 -0.281311 -0.686523 1441914459 -0.317688 0.590454 -0.281311 -0.686523 1441914459 -0.317688 0.590454 -0.281311 -0.686523 1441914459 -0.317688 0.590454 -0.281311 -0.686523 1441914459 -0.317688 0.590454 -0.281311 -0.686523 1441914459 -0.315247 0.591125 -0.279297 -0.687927 1441914459 -0.315247 0.591125 -0.279297 -0.687927 1441914459 -0.315247 0.591125 -0.279297 -0.687927 1441914459 -0.315247 0.591125 -0.279297 -0.687927 1441914459 -0.315247 0.591125 -0.279297 -0.687927 1441914459 -0.315247 0.591125 -0.279297 -0.687927 1441914459 -0.315247 0.591125 -0.279297 -0.687927 1441914459 
-0.384949 0.447693 -0.351868 -0.726379 1441914461 -0.384949 0.447693 -0.351868 -0.726379 1441914461 -0.384949 0.447693 -0.351868 -0.726379 1441914461 -0.384949 0.447693 -0.351868 -0.726379 1441914461 -0.384949 0.447693 -0.351868 -0.726379 1441914461 -0.340393 0.408203 -0.349243 -0.771729 1441914461 -0.340393 0.408203 -0.349243 -0.771729 1441914461 -0.340393 0.408203 -0.349243 -0.771729 1441914461 -0.340393 0.408203 -0.349243 -0.771729 1441914461 -0.265564 0.371582 -0.341614 -0.821472 1441914461 -0.265564 0.371582 -0.341614 -0.821472 1441914461 -0.265564 0.371582 -0.341614 -0.821472 1441914461 -0.265564 0.371582 -0.341614 -0.821472 1441914461 -0.265564 0.371582 -0.341614 -0.821472 1441914461 -0.265564 0.371582 -0.341614 -0.821472 1441914461 -0.173523 0.336792 -0.310242 -0.871948 1441914461 -0.173523 0.336792 -0.310242 -0.871948 1441914461 -0.173523 0.336792 -0.310242 -0.871948 1441914461 -0.173523 0.336792 -0.310242 -0.871948 1441914461 -0.173523 0.336792 -0.310242 -0.871948 1441914461 -0.173523 0.336792 -0.310242 -0.871948 1441914461 -0.092529 0.305969 -0.265869 -0.909485 1441914461 -0.092529 0.305969 -0.265869 -0.909485 1441914461 -0.092529 0.305969 -0.265869 -0.909485 1441914461 -0.092529 0.305969 -0.265869 -0.909485 1441914461 -0.040405 0.283447 -0.231934 -0.929688 1441914461 -0.040405 0.283447 -0.231934 -0.929688 1441914461 -0.040405 0.283447 -0.231934 -0.929688 1441914461 -0.040405 0.283447 -0.231934 -0.929688 1441914461 -0.040405 0.283447 -0.231934 -0.929688 1441914461 -0.040405 0.283447 -0.231934 -0.929688 1441914461 -0.005127 0.278198 -0.198120 -0.939880 1441914461 -0.005127 0.278198 -0.198120 -0.939880 1441914461 -0.005127 0.278198 -0.198120 -0.939880 1441914461 -0.005127 0.278198 -0.198120 -0.939880 1441914461 -0.005127 0.278198 -0.198120 -0.939880 1441914461 -0.005127 0.278198 -0.198120 -0.939880 1441914461 0.000122 0.293884 -0.185303 -0.937744 1441914461 0.000122 0.293884 -0.185303 -0.937744 1441914461 0.000122 0.293884 -0.185303 -0.937744 1441914462 0.000122 0.293884 -0.185303 -0.937744 1441914462 0.000122 0.293884 -0.185303 -0.937744 1441914462 0.000122 0.293884 -0.185303 -0.937744 1441914462 -0.031921 0.313965 -0.242798 -0.917358 1441914462 -0.031921 0.313965 -0.242798 -0.917358 1441914462 -0.031921 0.313965 -0.242798 -0.917358 1441914462 -0.031921 0.313965 -0.242798 -0.917358 1441914462 -0.031921 0.313965 -0.242798 -0.917358 1441914462 -0.031921 0.313965 -0.242798 -0.917358 1441914462 -0.031921 0.313965 -0.242798 -0.917358 1441914462 -0.078674 0.330383 -0.306335 -0.889343 1441914462 -0.078674 0.330383 -0.306335 -0.889343 1441914462 -0.078674 0.330383 -0.306335 -0.889343 1441914462 -0.078674 0.330383 -0.306335 -0.889343 1441914462 -0.078674 0.330383 -0.306335 -0.889343 1441914462 -0.078674 0.330383 -0.306335 -0.889343 1441914462 -0.130615 0.348633 -0.335388 -0.865417 1441914462 -0.130615 0.348633 -0.335388 -0.865417 1441914462 -0.130615 0.348633 -0.335388 -0.865417 1441914462 -0.130615 0.348633 -0.335388 -0.865417 1441914462 -0.130615 0.348633 -0.335388 -0.865417 1441914462 -0.130615 0.348633 -0.335388 -0.865417 1441914462 -0.195618 0.372253 -0.343384 -0.839783 1441914462 -0.195618 0.372253 -0.343384 -0.839783 1441914462 -0.195618 0.372253 -0.343384 -0.839783 1441914462 -0.195618 0.372253 -0.343384 -0.839783 1441914462 -0.195618 0.372253 -0.343384 -0.839783 1441914462 -0.195618 0.372253 -0.343384 -0.839783 1441914462 -0.195618 0.372253 -0.343384 -0.839783 1441914462 -0.265991 0.402771 -0.350098 -0.802795 1441914462 -0.265991 0.402771 -0.350098 -0.802795 1441914462 -0.265991 0.402771 -0.350098 -0.802795 1441914462 -0.265991 0.402771 -0.350098 -0.802795 1441914462 -0.265991 0.402771 -0.350098 -0.802795 1441914462 -0.265991 0.402771 -0.350098 -0.802795 1441914462 -0.313721 0.427246 -0.379028 -0.758545 1441914462 -0.313721 0.427246 -0.379028 -0.758545 1441914462 -0.313721 0.427246 -0.379028 -0.758545 1441914462 -0.313721 0.427246 -0.379028 -0.758545 1441914462 -0.313721 0.427246 -0.379028 -0.758545 1441914462 -0.313721 0.427246 -0.379028 -0.758545 1441914462 -0.313721 0.427246 -0.379028 -0.758545 1441914462 -0.342896 0.436279 -0.424683 -0.715393 1441914462 -0.342896 0.436279 -0.424683 -0.715393 1441914462 -0.342896 0.436279 -0.424683 -0.715393 1441914462 -0.342896 0.436279 -0.424683 -0.715393 1441914462 -0.342896 0.436279 -0.424683 -0.715393 1441914462 -0.342896 0.436279 -0.424683 -0.715393 1441914462 -0.348206 0.430054 -0.459290 -0.694946 1441914462 -0.348206 0.430054 -0.459290 -0.694946 1441914462 -0.348206 0.430054 -0.459290 -0.694946 1441914462 -0.348206 0.430054 -0.459290 -0.694946 1441914462 -0.348206 0.430054 -0.459290 -0.694946 1441914462 -0.348206 0.430054 -0.459290 -0.694946 1441914462 -0.356750 0.465088 -0.424438 -0.690186 1441914462 -0.356750 0.465088 -0.424438 -0.690186 1441914462 -0.356750 0.465088 -0.424438 -0.690186 1441914462 -0.356750 0.465088 -0.424438 -0.690186 1441914462 -0.356750 0.465088 -0.424438 -0.690186 1441914462 -0.461182 0.485962 -0.412842 -0.617065 1441914462 -0.461182 0.485962 -0.412842 -0.617065 1441914462 -0.461182 0.485962 -0.412842 -0.617065 1441914462 -0.461182 0.485962 -0.412842 -0.617065 1441914462 -0.461182 0.485962 -0.412842 -0.617065 1441914462 -0.461182 0.485962 -0.412842 -0.617065 1441914462 -0.487061 0.480225 -0.420166 -0.596436 1441914462 -0.487061 0.480225 -0.420166 -0.596436 1441914462 -0.487061 0.480225 -0.420166 -0.596436 1441914462 -0.487061 0.480225 -0.420166 -0.596436 1441914462 -0.487061 0.480225 -0.420166 -0.596436 1441914462 -0.487061 0.480225 -0.420166 -0.596436 1441914462 -0.487061 0.480225 -0.420166 -0.596436 1441914462 -0.479370 0.469604 -0.424927 -0.607605 1441914462 -0.479370 0.469604 -0.424927 -0.607605 1441914462 -0.479370 0.469604 -0.424927 -0.607605 1441914462 -0.479370 0.469604 -0.424927 -0.607605 1441914462 -0.479370 0.469604 -0.424927 -0.607605 1441914462 -0.465515 0.468140 -0.421387 -0.621765 1441914462 -0.465515 0.468140 -0.421387 -0.621765 1441914462 -0.465515 0.468140 -0.421387 -0.621765 1441914462 -0.465515 0.468140 -0.421387 -0.621765 1441914462 -0.465515 0.468140 -0.421387 -0.621765 1441914462 -0.465515 0.468140 -0.421387 -0.621765 1441914462 -0.465515 0.468140 -0.421387 -0.621765 1441914462 -0.443787 0.464966 -0.422791 -0.638855 1441914462 -0.443787 0.464966 -0.422791 -0.638855 1441914462 -0.443787 0.464966 -0.422791 -0.638855 1441914462 -0.443787 0.464966 -0.422791 -0.638855 1441914462 -0.443787 0.464966 -0.422791 -0.638855 1441914462 -0.443787 0.464966 -0.422791 -0.638855 1441914462 -0.407471 0.457031 -0.418335 -0.670959 1441914462 -0.407471 0.457031 -0.418335 -0.670959 1441914462 -0.407471 0.457031 -0.418335 -0.670959 1441914462 -0.407471 0.457031 -0.418335 -0.670959 1441914462 -0.407471 0.457031 -0.418335 -0.670959 1441914462 -0.407471 0.457031 -0.418335 -0.670959 1441914462 -0.358704 0.434998 -0.404724 -0.719971 1441914462 -0.358704 0.434998 -0.404724 -0.719971 1441914462 -0.358704 0.434998 -0.404724 -0.719971 1441914462 -0.358704 0.434998 -0.404724 -0.719971 1441914462 -0.358704 0.434998 -0.404724 -0.719971 1441914462 -0.358704 0.434998 -0.404724 -0.719971 1441914462 -0.308655 0.419128 -0.374023 -0.767578 1441914462 -0.308655 0.419128 -0.374023 -0.767578 1441914462 -0.308655 0.419128 -0.374023 -0.767578 1441914462 -0.308655 0.419128 -0.374023 -0.767578 1441914462 -0.308655 0.419128 -0.374023 -0.767578 1441914462 -0.308655 0.419128 -0.374023 -0.767578 1441914462 -0.260315 0.403931 -0.338562 -0.809021 1441914462 -0.260315 0.403931 -0.338562 -0.809021 1441914462 -0.260315 0.403931 -0.338562 -0.809021 1441914462 -0.260315 0.403931 -0.338562 -0.809021 1441914463 -0.260315 0.403931 -0.338562 -0.809021 1441914463 -0.260315 0.403931 -0.338562 -0.809021 1441914463 -0.260315 0.403931 -0.338562 -0.809021 1441914463 -0.205017 0.385986 -0.315735 -0.842224 1441914463 -0.205017 0.385986 -0.315735 -0.842224 1441914463 -0.205017 0.385986 -0.315735 -0.842224 1441914463 -0.205017 0.385986 -0.315735 -0.842224 1441914463 -0.205017 0.385986 -0.315735 -0.842224 1441914463 -0.138794 0.361145 -0.298096 -0.872620 1441914463 -0.138794 0.361145 -0.298096 -0.872620 1441914463 -0.138794 0.361145 -0.298096 -0.872620 1441914463 -0.138794 0.361145 -0.298096 -0.872620 1441914463 -0.053711 0.351868 -0.248657 -0.900879 1441914463 -0.053711 0.351868 -0.248657 -0.900879 1441914463 -0.053711 0.351868 -0.248657 -0.900879 1441914463 -0.053711 0.351868 -0.248657 -0.900879 1441914463 0.008240 0.351746 -0.199890 -0.914490 1441914463 0.008240 0.351746 -0.199890 -0.914490 1441914463 0.008240 0.351746 -0.199890 -0.914490 1441914463 0.008240 0.351746 -0.199890 -0.914490 1441914463 0.008240 0.351746 -0.199890 -0.914490 1441914463 0.008240 0.351746 -0.199890 -0.914490 1441914463 0.018188 0.353455 -0.193970 -0.914978 1441914463 0.018188 0.353455 -0.193970 -0.914978 1441914463 0.018188 0.353455 -0.193970 -0.914978 1441914463 0.018188 0.353455 -0.193970 -0.914978 1441914463 0.018188 0.353455 -0.193970 -0.914978 1441914463 0.018188 0.353455 -0.193970 -0.914978 1441914463 0.007385 0.348511 -0.213989 -0.912537 1441914463 0.007385 0.348511 -0.213989 -0.912537 1441914463 0.007385 0.348511 -0.213989 -0.912537 1441914463 0.007385 0.348511 -0.213989 -0.912537 1441914463 0.007385 0.348511 -0.213989 -0.912537 1441914463 0.007385 0.348511 -0.213989 -0.912537 1441914463 -0.010010 0.351746 -0.223938 -0.908875 1441914463 -0.010010 0.351746 -0.223938 -0.908875 1441914463 -0.010010 0.351746 -0.223938 -0.908875 1441914463 -0.046509 0.359009 -0.248413 -0.898499 1441914463 -0.046509 0.359009 -0.248413 -0.898499 1441914463 -0.046509 0.359009 -0.248413 -0.898499 1441914463 -0.046509 0.359009 -0.248413 -0.898499 1441914463 -0.046509 0.359009 -0.248413 -0.898499 1441914463 -0.100159 0.373535 -0.288452 -0.875977 1441914463 -0.100159 0.373535 -0.288452 -0.875977 1441914463 -0.100159 0.373535 -0.288452 -0.875977 1441914463 -0.100159 0.373535 -0.288452 -0.875977 1441914463 -0.100159 0.373535 -0.288452 -0.875977 1441914463 -0.100159 0.373535 -0.288452 -0.875977 1441914463 -0.169067 0.381714 -0.340393 -0.842529 1441914463 -0.169067 0.381714 -0.340393 -0.842529 1441914463 -0.169067 0.381714 -0.340393 -0.842529 1441914463 -0.169067 0.381714 -0.340393 -0.842529 1441914463 -0.169067 0.381714 -0.340393 -0.842529 1441914463 -0.169067 0.381714 -0.340393 -0.842529 1441914463 -0.227966 0.389954 -0.382019 -0.806274 1441914463 -0.227966 0.389954 -0.382019 -0.806274 1441914463 -0.227966 0.389954 -0.382019 -0.806274 1441914463 -0.227966 0.389954 -0.382019 -0.806274 1441914463 -0.227966 0.389954 -0.382019 -0.806274 1441914463 -0.267578 0.404968 -0.408813 -0.772888 1441914463 -0.267578 0.404968 -0.408813 -0.772888 1441914463 -0.267578 0.404968 -0.408813 -0.772888 1441914463 -0.267578 0.404968 -0.408813 -0.772888 1441914463 -0.267578 0.404968 -0.408813 -0.772888 1441914463 -0.267578 0.404968 -0.408813 -0.772888 1441914463 -0.295776 0.426758 -0.420105 -0.744263 1441914463 -0.295776 0.426758 -0.420105 -0.744263 1441914463 -0.295776 0.426758 -0.420105 -0.744263 1441914463 -0.295776 0.426758 -0.420105 -0.744263 1441914463 -0.295776 0.426758 -0.420105 -0.744263 1441914463 -0.315857 0.447510 -0.429626 -0.717957 1441914463 -0.315857 0.447510 -0.429626 -0.717957 1441914463 -0.315857 0.447510 -0.429626 -0.717957 1441914463 -0.315857 0.447510 -0.429626 -0.717957 1441914463 -0.355103 0.463013 -0.435730 -0.685364 1441914463 -0.355103 0.463013 -0.435730 -0.685364 1441914463 -0.355103 0.463013 -0.435730 -0.685364 1441914463 -0.355103 0.463013 -0.435730 -0.685364 1441914463 -0.355103 0.463013 -0.435730 -0.685364 1441914463 -0.355103 0.463013 -0.435730 -0.685364 1441914463 -0.425903 0.449341 -0.453796 -0.640991 1441914463 -0.425903 0.449341 -0.453796 -0.640991 1441914463 -0.425903 0.449341 -0.453796 -0.640991 1441914463 -0.425903 0.449341 -0.453796 -0.640991 1441914463 -0.425903 0.449341 -0.453796 -0.640991 1441914463 -0.425903 0.449341 -0.453796 -0.640991 1441914463 -0.425903 0.449341 -0.453796 -0.640991 1441914463 -0.467163 0.445862 -0.442200 -0.622498 1441914463 -0.467163 0.445862 -0.442200 -0.622498 1441914463 -0.467163 0.445862 -0.442200 -0.622498 1441914463 -0.467163 0.445862 -0.442200 -0.622498 1441914463 -0.467163 0.445862 -0.442200 -0.622498 1441914463 -0.467163 0.445862 -0.442200 -0.622498 1441914463 -0.475891 0.451355 -0.416870 -0.629395 1441914463 -0.475891 0.451355 -0.416870 -0.629395 1441914463 -0.475891 0.451355 -0.416870 -0.629395 1441914463 -0.475891 0.451355 -0.416870 -0.629395 1441914463 -0.475891 0.451355 -0.416870 -0.629395 1441914464 -0.475891 0.451355 -0.416870 -0.629395 1441914464 -0.472900 0.444641 -0.419128 -0.634888 1441914464 -0.472900 0.444641 -0.419128 -0.634888 1441914464 -0.472900 0.444641 -0.419128 -0.634888 1441914464 -0.472900 0.444641 -0.419128 -0.634888 1441914464 -0.472900 0.444641 -0.419128 -0.634888 1441914464 -0.472900 0.444641 -0.419128 -0.634888 1441914464 -0.455627 0.433655 -0.429077 -0.648376 1441914464 -0.455627 0.433655 -0.429077 -0.648376 1441914464 -0.455627 0.433655 -0.429077 -0.648376 1441914464 -0.455627 0.433655 -0.429077 -0.648376 1441914464 -0.455627 0.433655 -0.429077 -0.648376 1441914464 -0.455627 0.433655 -0.429077 -0.648376 1441914464 -0.419067 0.434021 -0.421570 -0.677002 1441914464 -0.419067 0.434021 -0.421570 -0.677002 1441914464 -0.419067 0.434021 -0.421570 -0.677002 1441914464 -0.419067 0.434021 -0.421570 -0.677002 1441914464 -0.419067 0.434021 -0.421570 -0.677002 1441914464 -0.419067 0.434021 -0.421570 -0.677002 1441914464 -0.419067 0.434021 -0.421570 -0.677002 1441914464 -0.377380 0.430420 -0.407410 -0.711609 1441914464 -0.377380 0.430420 -0.407410 -0.711609 1441914464 -0.377380 0.430420 -0.407410 -0.711609 1441914464 -0.377380 0.430420 -0.407410 -0.711609 1441914464 -0.377380 0.430420 -0.407410 -0.711609 1441914464 -0.326294 0.419739 -0.390869 -0.751404 1441914464 -0.326294 0.419739 -0.390869 -0.751404 1441914464 -0.326294 0.419739 -0.390869 -0.751404 1441914464 -0.326294 0.419739 -0.390869 -0.751404 1441914464 -0.326294 0.419739 -0.390869 -0.751404 1441914464 -0.326294 0.419739 -0.390869 -0.751404 1441914464 -0.326294 0.419739 -0.390869 -0.751404 1441914464 -0.252075 0.404907 -0.363892 -0.800110 1441914464 -0.252075 0.404907 -0.363892 -0.800110 1441914464 -0.252075 0.404907 -0.363892 -0.800110 1441914464 -0.252075 0.404907 -0.363892 -0.800110 1441914464 -0.252075 0.404907 -0.363892 -0.800110 1441914464 -0.252075 0.404907 -0.363892 -0.800110 1441914464 -0.151062 0.385986 -0.319641 -0.852112 1441914464 -0.151062 0.385986 -0.319641 -0.852112 1441914464 -0.151062 0.385986 -0.319641 -0.852112 1441914464 -0.151062 0.385986 -0.319641 -0.852112 1441914464 -0.151062 0.385986 -0.319641 -0.852112 1441914464 -0.151062 0.385986 -0.319641 -0.852112 1441914464 -0.051025 0.360779 -0.247986 -0.897644 1441914464 -0.051025 0.360779 -0.247986 -0.897644 1441914464 -0.051025 0.360779 -0.247986 -0.897644 1441914464 -0.051025 0.360779 -0.247986 -0.897644 1441914464 -0.051025 0.360779 -0.247986 -0.897644 1441914464 -0.051025 0.360779 -0.247986 -0.897644 1441914464 -0.051025 0.360779 -0.247986 -0.897644 1441914464 0.014404 0.333313 -0.193604 -0.922668 1441914464 0.014404 0.333313 -0.193604 -0.922668 1441914464 0.014404 0.333313 -0.193604 -0.922668 1441914464 0.014404 0.333313 -0.193604 -0.922668 1441914464 0.014404 0.333313 -0.193604 -0.922668 1441914464 0.014404 0.333313 -0.193604 -0.922668 1441914464 0.037231 0.314514 -0.173767 -0.932495 1441914464 0.037231 0.314514 -0.173767 -0.932495 1441914464 0.037231 0.314514 -0.173767 -0.932495 1441914464 0.037231 0.314514 -0.173767 -0.932495 1441914464 0.037231 0.314514 -0.173767 -0.932495 1441914464 0.037231 0.314514 -0.173767 -0.932495 1441914464 0.036377 0.315491 -0.196045 -0.927734 1441914464 0.036377 0.315491 -0.196045 -0.927734 1441914464 0.036377 0.315491 -0.196045 -0.927734 1441914464 0.036377 0.315491 -0.196045 -0.927734 1441914464 0.036377 0.315491 -0.196045 -0.927734 1441914464 0.036377 0.315491 -0.196045 -0.927734 1441914464 0.036377 0.315491 -0.196045 -0.927734 1441914464 0.026123 0.325195 -0.219910 -0.919373 1441914464 0.026123 0.325195 -0.219910 -0.919373 1441914464 0.026123 0.325195 -0.219910 -0.919373 1441914464 0.026123 0.325195 -0.219910 -0.919373 1441914464 -0.003052 0.344177 -0.241333 -0.907349 1441914464 -0.003052 0.344177 -0.241333 -0.907349 1441914464 -0.003052 0.344177 -0.241333 -0.907349 1441914464 -0.003052 0.344177 -0.241333 -0.907349 1441914464 -0.003052 0.344177 -0.241333 -0.907349 1441914464 -0.003052 0.344177 -0.241333 -0.907349 1441914464 -0.064636 0.362854 -0.281494 -0.885986 1441914464 -0.064636 0.362854 -0.281494 -0.885986 1441914464 -0.064636 0.362854 -0.281494 -0.885986 1441914464 -0.064636 0.362854 -0.281494 -0.885986 1441914464 -0.064636 0.362854 -0.281494 -0.885986 1441914464 -0.064636 0.362854 -0.281494 -0.885986 1441914464 -0.154236 0.389160 -0.321472 -0.849426 1441914464 -0.154236 0.389160 -0.321472 -0.849426 1441914464 -0.154236 0.389160 -0.321472 -0.849426 1441914464 -0.154236 0.389160 -0.321472 -0.849426 1441914464 -0.154236 0.389160 -0.321472 -0.849426 1441914464 -0.154236 0.389160 -0.321472 -0.849426 1441914464 -0.244080 0.419922 -0.355347 -0.798706 1441914464 -0.244080 0.419922 -0.355347 -0.798706 1441914464 -0.244080 0.419922 -0.355347 -0.798706 1441914464 -0.244080 0.419922 -0.355347 -0.798706 1441914464 -0.244080 0.419922 -0.355347 -0.798706 1441914464 -0.244080 0.419922 -0.355347 -0.798706 1441914464 -0.310486 0.428284 -0.404541 -0.746033 1441914464 -0.310486 0.428284 -0.404541 -0.746033 1441914464 -0.310486 0.428284 -0.404541 -0.746033 1441914464 -0.310486 0.428284 -0.404541 -0.746033 1441914464 -0.310486 0.428284 -0.404541 -0.746033 1441914464 -0.310486 0.428284 -0.404541 -0.746033 1441914464 -0.350098 0.424255 -0.441711 -0.708801 1441914464 -0.350098 0.424255 -0.441711 -0.708801 1441914464 -0.350098 0.424255 -0.441711 -0.708801 1441914464 -0.350098 0.424255 -0.441711 -0.708801 1441914464 -0.350098 0.424255 -0.441711 -0.708801 1441914464 -0.350098 0.424255 -0.441711 -0.708801 1441914465 -0.349731 0.424133 -0.451477 -0.702881 1441914465 -0.349731 0.424133 -0.451477 -0.702881 1441914465 -0.349731 0.424133 -0.451477 -0.702881 1441914465 -0.349731 0.424133 -0.451477 -0.702881 1441914465 -0.349731 0.424133 -0.451477 -0.702881 1441914465 -0.349731 0.424133 -0.451477 -0.702881 1441914465 -0.336914 0.450806 -0.423340 -0.710022 1441914465 -0.336914 0.450806 -0.423340 -0.710022 1441914465 -0.336914 0.450806 -0.423340 -0.710022 1441914465 -0.336914 0.450806 -0.423340 -0.710022 1441914465 -0.336914 0.450806 -0.423340 -0.710022 1441914465 -0.336914 0.450806 -0.423340 -0.710022 1441914465 -0.443420 0.467163 -0.424316 -0.636536 1441914465 -0.443420 0.467163 -0.424316 -0.636536 1441914465 -0.443420 0.467163 -0.424316 -0.636536 1441914465 -0.443420 0.467163 -0.424316 -0.636536 1441914465 -0.443420 0.467163 -0.424316 -0.636536 1441914465 -0.443420 0.467163 -0.424316 -0.636536 1441914465 -0.443420 0.467163 -0.424316 -0.636536 1441914465 -0.498596 0.428589 -0.457336 -0.598816 1441914465 -0.498596 0.428589 -0.457336 -0.598816 1441914465 -0.498596 0.428589 -0.457336 -0.598816 1441914465 -0.498596 0.428589 -0.457336 -0.598816 1441914465 -0.498596 0.428589 -0.457336 -0.598816 1441914465 -0.498596 0.428589 -0.457336 -0.598816 1441914465 -0.493042 0.427979 -0.439026 -0.617310 1441914465 -0.493042 0.427979 -0.439026 -0.617310 1441914465 -0.493042 0.427979 -0.439026 -0.617310 1441914465 -0.493042 0.427979 -0.439026 -0.617310 1441914465 -0.493042 0.427979 -0.439026 -0.617310 1441914465 -0.493042 0.427979 -0.439026 -0.617310 1441914465 -0.493042 0.427979 -0.439026 -0.617310 1441914465 -0.474487 0.440063 -0.421326 -0.635437 1441914465 -0.474487 0.440063 -0.421326 -0.635437 1441914465 -0.474487 0.440063 -0.421326 -0.635437 1441914465 -0.474487 0.440063 -0.421326 -0.635437 1441914465 -0.457764 0.430359 -0.425659 -0.651306 1441914465 -0.457764 0.430359 -0.425659 -0.651306 1441914465 -0.457764 0.430359 -0.425659 -0.651306 1441914465 -0.457764 0.430359 -0.425659 -0.651306 1441914465 -0.457764 0.430359 -0.425659 -0.651306 1441914465 -0.457764 0.430359 -0.425659 -0.651306 1441914465 -0.427124 0.425293 -0.432739 -0.670471 1441914465 -0.427124 0.425293 -0.432739 -0.670471 1441914465 -0.427124 0.425293 -0.432739 -0.670471 1441914465 -0.427124 0.425293 -0.432739 -0.670471 1441914465 -0.427124 0.425293 -0.432739 -0.670471 1441914465 -0.427124 0.425293 -0.432739 -0.670471 1441914465 -0.371521 0.427795 -0.424744 -0.706177 1441914465 -0.371521 0.427795 -0.424744 -0.706177 1441914465 -0.371521 0.427795 -0.424744 -0.706177 1441914465 -0.371521 0.427795 -0.424744 -0.706177 1441914465 -0.371521 0.427795 -0.424744 -0.706177 1441914465 -0.371521 0.427795 -0.424744 -0.706177 1441914465 -0.371521 0.427795 -0.424744 -0.706177 1441914465 -0.319336 0.428162 -0.410583 -0.739075 1441914465 -0.319336 0.428162 -0.410583 -0.739075 1441914465 -0.319336 0.428162 -0.410583 -0.739075 1441914465 -0.319336 0.428162 -0.410583 -0.739075 1441914465 -0.319336 0.428162 -0.410583 -0.739075 1441914465 -0.267090 0.416321 -0.392761 -0.775330 1441914465 -0.267090 0.416321 -0.392761 -0.775330 1441914465 -0.267090 0.416321 -0.392761 -0.775330 1441914465 -0.267090 0.416321 -0.392761 -0.775330 1441914465 -0.267090 0.416321 -0.392761 -0.775330 1441914465 -0.267090 0.416321 -0.392761 -0.775330 1441914465 -0.267090 0.416321 -0.392761 -0.775330 1441914465 -0.202881 0.395630 -0.370667 -0.815430 1441914465 -0.202881 0.395630 -0.370667 -0.815430 1441914465 -0.202881 0.395630 -0.370667 -0.815430 1441914465 -0.202881 0.395630 -0.370667 -0.815430 1441914465 -0.202881 0.395630 -0.370667 -0.815430 1441914465 -0.202881 0.395630 -0.370667 -0.815430 1441914465 -0.116638 0.368164 -0.323608 -0.863831 1441914465 -0.116638 0.368164 -0.323608 -0.863831 1441914465 -0.116638 0.368164 -0.323608 -0.863831 1441914465 -0.116638 0.368164 -0.323608 -0.863831 1441914465 -0.116638 0.368164 -0.323608 -0.863831 1441914465 -0.017944 0.337463 -0.255310 -0.905884 1441914465 -0.017944 0.337463 -0.255310 -0.905884 1441914465 -0.017944 0.337463 -0.255310 -0.905884 1441914465 -0.017944 0.337463 -0.255310 -0.905884 1441914465 -0.017944 0.337463 -0.255310 -0.905884 1441914465 -0.017944 0.337463 -0.255310 -0.905884 1441914465 0.046570 0.305969 -0.209900 -0.927490 1441914465 0.046570 0.305969 -0.209900 -0.927490 1441914465 0.075439 0.285034 -0.201050 -0.934204 1441914465 0.075439 0.285034 -0.201050 -0.934204 1441914465 0.075439 0.285034 -0.201050 -0.934204 1441914465 0.075439 0.285034 -0.201050 -0.934204 1441914465 0.075439 0.285034 -0.201050 -0.934204 1441914465 0.075439 0.285034 -0.201050 -0.934204 1441914465 0.083679 0.284790 -0.203064 -0.933105 1441914465 0.083679 0.284790 -0.203064 -0.933105 1441914465 0.083679 0.284790 -0.203064 -0.933105 1441914465 0.083679 0.284790 -0.203064 -0.933105 1441914465 0.083679 0.284790 -0.203064 -0.933105 1441914465 0.083679 0.284790 -0.203064 -0.933105 1441914465 0.059204 0.298462 -0.224976 -0.925659 1441914465 0.059204 0.298462 -0.224976 -0.925659 1441914465 0.059204 0.298462 -0.224976 -0.925659 1441914465 0.059204 0.298462 -0.224976 -0.925659 1441914465 0.059204 0.298462 -0.224976 -0.925659 1441914465 0.059204 0.298462 -0.224976 -0.925659 1441914465 0.009155 0.314331 -0.270752 -0.909851 1441914466 0.009155 0.314331 -0.270752 -0.909851 1441914466 0.009155 0.314331 -0.270752 -0.909851 1441914466 0.009155 0.314331 -0.270752 -0.909851 1441914466 0.009155 0.314331 -0.270752 -0.909851 1441914466 0.009155 0.314331 -0.270752 -0.909851 1441914466 -0.063416 0.328918 -0.317749 -0.887085 1441914466 -0.063416 0.328918 -0.317749 -0.887085 1441914466 -0.063416 0.328918 -0.317749 -0.887085 1441914466 -0.063416 0.328918 -0.317749 -0.887085 1441914466 -0.063416 0.328918 -0.317749 -0.887085 1441914466 -0.063416 0.328918 -0.317749 -0.887085 1441914466 -0.063416 0.328918 -0.317749 -0.887085 1441914466 -0.141296 0.346619 -0.355530 -0.856445 1441914466 -0.141296 0.346619 -0.355530 -0.856445 1441914466 -0.141296 0.346619 -0.355530 -0.856445 1441914466 -0.141296 0.346619 -0.355530 -0.856445 1441914466 -0.141296 0.346619 -0.355530 -0.856445 1441914466 -0.215210 0.366577 -0.379700 -0.821716 1441914466 -0.215210 0.366577 -0.379700 -0.821716 1441914466 -0.215210 0.366577 -0.379700 -0.821716 1441914466 -0.215210 0.366577 -0.379700 -0.821716 1441914466 -0.275574 0.385437 -0.404114 -0.782471 1441914466 -0.275574 0.385437 -0.404114 -0.782471 1441914466 -0.275574 0.385437 -0.404114 -0.782471 1441914466 -0.275574 0.385437 -0.404114 -0.782471 1441914466 -0.275574 0.385437 -0.404114 -0.782471 1441914466 -0.315552 0.399902 -0.432251 -0.744141 1441914466 -0.315552 0.399902 -0.432251 -0.744141 1441914466 -0.315552 0.399902 -0.432251 -0.744141 1441914466 -0.315552 0.399902 -0.432251 -0.744141 1441914466 -0.315552 0.399902 -0.432251 -0.744141 1441914466 -0.351624 0.405396 -0.457458 -0.709106 1441914466 -0.351624 0.405396 -0.457458 -0.709106 1441914466 -0.351624 0.405396 -0.457458 -0.709106 1441914466 -0.351624 0.405396 -0.457458 -0.709106 1441914466 -0.351624 0.405396 -0.457458 -0.709106 1441914466 -0.351624 0.405396 -0.457458 -0.709106 1441914466 -0.351624 0.405396 -0.457458 -0.709106 1441914466 -0.363159 0.404785 -0.472290 -0.693726 1441914466 -0.363159 0.404785 -0.472290 -0.693726 1441914466 -0.363159 0.404785 -0.472290 -0.693726 1441914466 -0.363159 0.404785 -0.472290 -0.693726 1441914466 -0.363159 0.404785 -0.472290 -0.693726 1441914466 -0.363159 0.404785 -0.472290 -0.693726 1441914466 -0.357727 0.447021 -0.432434 -0.696655 1441914466 -0.357727 0.447021 -0.432434 -0.696655 1441914466 -0.357727 0.447021 -0.432434 -0.696655 1441914466 -0.357727 0.447021 -0.432434 -0.696655 1441914466 -0.357727 0.447021 -0.432434 -0.696655 1441914466 -0.414490 0.474915 -0.422729 -0.651184 1441914466 -0.414490 0.474915 -0.422729 -0.651184 1441914466 -0.414490 0.474915 -0.422729 -0.651184 1441914466 -0.414490 0.474915 -0.422729 -0.651184 1441914466 -0.414490 0.474915 -0.422729 -0.651184 1441914466 -0.414490 0.474915 -0.422729 -0.651184 1441914466 -0.444763 0.460999 -0.438232 -0.630615 1441914466 -0.444763 0.460999 -0.438232 -0.630615 1441914466 -0.444763 0.460999 -0.438232 -0.630615 1441914466 -0.444763 0.460999 -0.438232 -0.630615 1441914466 -0.444763 0.460999 -0.438232 -0.630615 1441914466 -0.444763 0.460999 -0.438232 -0.630615 1441914466 -0.428711 0.459229 -0.431030 -0.647766 1441914466 -0.428711 0.459229 -0.431030 -0.647766 1441914466 -0.428711 0.459229 -0.431030 -0.647766 1441914466 -0.428711 0.459229 -0.431030 -0.647766 1441914466 -0.428711 0.459229 -0.431030 -0.647766 1441914466 -0.428711 0.459229 -0.431030 -0.647766 1441914466 -0.428711 0.459229 -0.431030 -0.647766 1441914466 -0.409058 0.458252 -0.424927 -0.664917 1441914466 -0.409058 0.458252 -0.424927 -0.664917 1441914466 -0.409058 0.458252 -0.424927 -0.664917 1441914466 -0.409058 0.458252 -0.424927 -0.664917 1441914466 -0.384766 0.450562 -0.420532 -0.687134 1441914466 -0.384766 0.450562 -0.420532 -0.687134 1441914466 -0.384766 0.450562 -0.420532 -0.687134 1441914466 -0.384766 0.450562 -0.420532 -0.687134 1441914466 -0.351196 0.443115 -0.414246 -0.713257 1441914466 -0.351196 0.443115 -0.414246 -0.713257 1441914466 -0.351196 0.443115 -0.414246 -0.713257 1441914466 -0.351196 0.443115 -0.414246 -0.713257 1441914466 -0.351196 0.443115 -0.414246 -0.713257 1441914466 -0.351196 0.443115 -0.414246 -0.713257 1441914466 -0.351196 0.443115 -0.414246 -0.713257 1441914466 -0.303833 0.433838 -0.406250 -0.744629 1441914466 -0.303833 0.433838 -0.406250 -0.744629 1441914466 -0.303833 0.433838 -0.406250 -0.744629 1441914466 -0.303833 0.433838 -0.406250 -0.744629 1441914466 -0.303833 0.433838 -0.406250 -0.744629 1441914466 -0.240723 0.417175 -0.389954 -0.784851 1441914466 -0.240723 0.417175 -0.389954 -0.784851 1441914466 -0.240723 0.417175 -0.389954 -0.784851 1441914466 
-0.412537 0.550232 -0.343018 -0.639832 1441914469 -0.412537 0.550232 -0.343018 -0.639832 1441914469 -0.412537 0.550232 -0.343018 -0.639832 1441914469 -0.411011 0.549438 -0.341370 -0.642456 1441914469 -0.411011 0.549438 -0.341370 -0.642456 1441914469 -0.411011 0.549438 -0.341370 -0.642456 1441914469 -0.411011 0.549438 -0.341370 -0.642456 1441914469 -0.411011 0.549438 -0.341370 -0.642456 1441914469 -0.411011 0.549438 -0.341370 -0.642456 1441914469 -0.406799 0.551575 -0.337402 -0.645325 1441914469 -0.406799 0.551575 -0.337402 -0.645325 1441914469 -0.406799 0.551575 -0.337402 -0.645325 1441914469 -0.406799 0.551575 -0.337402 -0.645325 1441914469 -0.406799 0.551575 -0.337402 -0.645325 1441914469 -0.406799 0.551575 -0.337402 -0.645325 1441914469 -0.398071 0.556824 -0.329102 -0.650513 1441914469 -0.398071 0.556824 -0.329102 -0.650513 1441914469 -0.398071 0.556824 -0.329102 -0.650513 1441914469 -0.398071 0.556824 -0.329102 -0.650513 1441914469 -0.398071 0.556824 -0.329102 -0.650513 1441914469 -0.398071 0.556824 -0.329102 -0.650513 1441914469 -0.390015 0.561096 -0.321045 -0.655762 1441914469 -0.390015 0.561096 -0.321045 -0.655762 1441914469 -0.390015 0.561096 -0.321045 -0.655762 1441914469 -0.390015 0.561096 -0.321045 -0.655762 1441914469 -0.390015 0.561096 -0.321045 -0.655762 1441914469 -0.390015 0.561096 -0.321045 -0.655762 1441914469 -0.381836 0.564636 -0.313721 -0.661133 1441914469 -0.381836 0.564636 -0.313721 -0.661133 1441914469 -0.381836 0.564636 -0.313721 -0.661133 1441914469 -0.381836 0.564636 -0.313721 -0.661133 1441914469 -0.381836 0.564636 -0.313721 -0.661133 1441914469 -0.381836 0.564636 -0.313721 -0.661133 1441914469 -0.376038 0.566467 -0.309021 -0.665039 1441914469 -0.376038 0.566467 -0.309021 -0.665039 1441914469 -0.376038 0.566467 -0.309021 -0.665039 1441914469 -0.376038 0.566467 -0.309021 -0.665039 1441914469 -0.376038 0.566467 -0.309021 -0.665039 1441914469 -0.376038 0.566467 -0.309021 -0.665039 1441914469 -0.372437 0.567322 -0.308350 -0.666626 1441914469 -0.372437 0.567322 -0.308350 -0.666626 1441914469 -0.372437 0.567322 -0.308350 -0.666626 1441914469 -0.372437 0.567322 -0.308350 -0.666626 1441914469 -0.372437 0.567322 -0.308350 -0.666626 1441914469 -0.372437 0.567322 -0.308350 -0.666626 1441914469 -0.371948 0.566284 -0.311768 -0.666199 1441914469 -0.371948 0.566284 -0.311768 -0.666199 1441914469 -0.371948 0.566284 -0.311768 -0.666199 1441914469 -0.371948 0.566284 -0.311768 -0.666199 1441914469 -0.371948 0.566284 -0.311768 -0.666199 1441914469 -0.371948 0.566284 -0.311768 -0.666199 1441914469 -0.372620 0.565674 -0.315063 -0.664795 1441914469 -0.372620 0.565674 -0.315063 -0.664795 1441914469 -0.372620 0.565674 -0.315063 -0.664795 1441914469 -0.372620 0.565674 -0.315063 -0.664795 1441914469 -0.372620 0.565674 -0.315063 -0.664795 1441914469 -0.372620 0.565674 -0.315063 -0.664795 1441914469 -0.375732 0.564941 -0.318604 -0.661987 1441914469 -0.375732 0.564941 -0.318604 -0.661987 1441914469 -0.375732 0.564941 -0.318604 -0.661987 1441914469 -0.375732 0.564941 -0.318604 -0.661987 1441914469 -0.375732 0.564941 -0.318604 -0.661987 1441914469 -0.375732 0.564941 -0.318604 -0.661987 1441914469 -0.374512 0.565613 -0.317444 -0.662659 1441914469 -0.374512 0.565613 -0.317444 -0.662659 1441914469 -0.374512 0.565613 -0.317444 -0.662659 1441914469 -0.374512 0.565613 -0.317444 -0.662659 1441914469 -0.374512 0.565613 -0.317444 -0.662659 1441914469 -0.374512 0.565613 -0.317444 -0.662659 1441914469 -0.372742 0.565247 -0.317261 -0.664063 1441914469 -0.372742 0.565247 -0.317261 -0.664063 1441914469 -0.372742 0.565247 -0.317261 -0.664063 1441914469 -0.372742 0.565247 -0.317261 -0.664063 1441914469 -0.372742 0.565247 -0.317261 -0.664063 1441914469 -0.372742 0.565247 -0.317261 -0.664063 1441914469 -0.377197 0.562317 -0.320984 -0.662231 1441914469 -0.377197 0.562317 -0.320984 -0.662231 1441914469 -0.377197 0.562317 -0.320984 -0.662231 1441914469 -0.377197 0.562317 -0.320984 -0.662231 1441914469 -0.377197 0.562317 -0.320984 -0.662231 1441914470 -0.377197 0.562317 -0.320984 -0.662231 1441914470 -0.381775 0.560913 -0.322693 -0.659973 1441914470 -0.381775 0.560913 -0.322693 -0.659973 1441914470 -0.381775 0.560913 -0.322693 -0.659973 1441914470 -0.381775 0.560913 -0.322693 -0.659973 1441914470 -0.381775 0.560913 -0.322693 -0.659973 1441914470 -0.381775 0.560913 -0.322693 -0.659973 1441914470 -0.386414 0.559021 -0.325012 -0.657715 1441914470 -0.386414 0.559021 -0.325012 -0.657715 1441914470 -0.386414 0.559021 -0.325012 -0.657715 1441914470 -0.386414 0.559021 -0.325012 -0.657715 1441914470 -0.386414 0.559021 -0.325012 -0.657715 1441914470 -0.386414 0.559021 -0.325012 -0.657715 1441914470 -0.391602 0.557251 -0.327820 -0.654785 1441914470 -0.391602 0.557251 -0.327820 -0.654785 1441914470 -0.391602 0.557251 -0.327820 -0.654785 1441914470 -0.391602 0.557251 -0.327820 -0.654785 1441914470 -0.391602 0.557251 -0.327820 -0.654785 1441914470 -0.391602 0.557251 -0.327820 -0.654785 1441914470 -0.392090 0.560547 -0.322998 -0.654053 1441914470 -0.392090 0.560547 -0.322998 -0.654053 1441914470 -0.392090 0.560547 -0.322998 -0.654053 1441914470 -0.392090 0.560547 -0.322998 -0.654053 1441914470 -0.392090 0.560547 -0.322998 -0.654053 1441914470 -0.392090 0.560547 -0.322998 -0.654053 1441914470 -0.391113 0.564575 -0.313843 -0.655640 1441914470 -0.391113 0.564575 -0.313843 -0.655640 1441914470 -0.391113 0.564575 -0.313843 -0.655640 1441914470 -0.391113 0.564575 -0.313843 -0.655640 1441914470 -0.391113 0.564575 -0.313843 -0.655640 1441914470 -0.391113 0.564575 -0.313843 -0.655640 1441914470 -0.388367 0.566528 -0.309570 -0.657593 1441914470 -0.388367 0.566528 -0.309570 -0.657593 1441914470 -0.388367 0.566528 -0.309570 -0.657593 1441914470 -0.388367 0.566528 -0.309570 -0.657593 1441914470 -0.388367 0.566528 -0.309570 -0.657593 1441914470 -0.388367 0.566528 -0.309570 -0.657593 1441914470 -0.388367 0.566528 -0.309570 -0.657593 1441914470 -0.389160 0.564331 -0.313538 -0.657166 1441914470 -0.389160 0.564331 -0.313538 -0.657166 1441914470 -0.389160 0.564331 -0.313538 -0.657166 1441914470 -0.389160 0.564331 -0.313538 -0.657166 1441914470 -0.389160 0.564331 -0.313538 -0.657166 1441914470 -0.392212 0.561523 -0.318848 -0.655151 1441914470 -0.392212 0.561523 -0.318848 -0.655151 1441914470 -0.392212 0.561523 -0.318848 -0.655151 1441914470 -0.392212 0.561523 -0.318848 -0.655151 1441914470 -0.392212 0.561523 -0.318848 -0.655151 1441914470 -0.392212 0.561523 -0.318848 -0.655151 1441914470 -0.392212 0.561523 -0.318848 -0.655151 1441914470 -0.389282 0.563843 -0.316650 -0.655945 1441914470 -0.389282 0.563843 -0.316650 -0.655945 1441914470 -0.389282 0.563843 -0.316650 -0.655945 1441914470 -0.389282 0.563843 -0.316650 -0.655945 1441914470 -0.389282 0.563843 -0.316650 -0.655945 1441914470 -0.389282 0.563843 -0.316650 -0.655945 1441914470 -0.379395 0.569336 -0.307861 -0.661194 1441914470 -0.379395 0.569336 -0.307861 -0.661194 1441914470 -0.379395 0.569336 -0.307861 -0.661194 1441914470 -0.379395 0.569336 -0.307861 -0.661194 1441914470 -0.379395 0.569336 -0.307861 -0.661194 1441914470 -0.379395 0.569336 -0.307861 -0.661194 1441914470 -0.374451 0.570068 -0.307251 -0.663635 1441914470 -0.374451 0.570068 -0.307251 -0.663635 1441914470 -0.374451 0.570068 -0.307251 -0.663635 1441914470 -0.374451 0.570068 -0.307251 -0.663635 1441914470 -0.374451 0.570068 -0.307251 -0.663635 1441914470 -0.373352 0.568970 -0.310852 -0.663574 1441914470 -0.373352 0.568970 -0.310852 -0.663574 1441914470 -0.373352 0.568970 -0.310852 -0.663574 1441914470 -0.373352 0.568970 -0.310852 -0.663574 1441914470 -0.373352 0.568970 -0.310852 -0.663574 1441914470 -0.373352 0.568970 -0.310852 -0.663574 1441914470 -0.373352 0.568970 -0.310852 -0.663574 1441914470 -0.370789 0.568787 -0.311096 -0.665039 1441914470 -0.370789 0.568787 -0.311096 -0.665039 1441914470 -0.370789 0.568787 -0.311096 -0.665039 1441914470 -0.370789 0.568787 -0.311096 -0.665039 1441914470 -0.370789 0.568787 -0.311096 -0.665039 1441914470 -0.370789 0.568787 -0.311096 -0.665039 1441914470 -0.368835 0.569092 -0.308594 -0.666992 1441914470 -0.368835 0.569092 -0.308594 -0.666992 1441914470 -0.368835 0.569092 -0.308594 -0.666992 1441914470 -0.368835 0.569092 -0.308594 -0.666992 1441914470 -0.368835 0.569092 -0.308594 -0.666992 1441914470 -0.368835 0.569092 -0.308594 -0.666992 1441914470 -0.368835 0.569092 -0.308594 -0.666992 1441914470 -0.371338 0.568237 -0.305969 -0.667542 1441914470 -0.371338 0.568237 -0.305969 -0.667542 1441914470 -0.371338 0.568237 -0.305969 -0.667542 1441914470 -0.371338 0.568237 -0.305969 -0.667542 1441914470 -0.371338 0.568237 -0.305969 -0.667542 1441914470 -0.371338 0.568237 -0.305969 -0.667542 1441914470 -0.371643 0.568665 -0.302734 -0.668518 1441914470 -0.371643 0.568665 -0.302734 -0.668518 1441914470 -0.371643 0.568665 -0.302734 -0.668518 1441914470 -0.371643 0.568665 -0.302734 -0.668518 1441914470 -0.371643 0.568665 -0.302734 -0.668518 1441914470 -0.371643 0.568665 -0.302734 -0.668518 1441914470 -0.371643 0.568665 -0.302734 -0.668518 1441914470 -0.370117 0.569336 -0.300049 -0.669983 1441914470 -0.370117 0.569336 -0.300049 -0.669983 1441914470 -0.370117 0.569336 -0.300049 -0.669983 1441914470 -0.370117 0.569336 -0.300049 -0.669983 1441914470 -0.370117 0.569336 -0.300049 -0.669983 1441914470 -0.370117 0.569336 -0.300049 -0.669983 1441914470 -0.371460 0.569153 -0.301270 -0.668884 1441914470 -0.371460 0.569153 -0.301270 -0.668884 1441914470 -0.371460 0.569153 -0.301270 -0.668884 1441914470 -0.371460 0.569153 -0.301270 -0.668884 1441914470 -0.371460 0.569153 -0.301270 -0.668884 1441914470 -0.375122 0.567505 -0.304688 -0.666687 1441914471 -0.375122 0.567505 -0.304688 -0.666687 1441914471 -0.375122 0.567505 -0.304688 -0.666687 1441914471 -0.375122 0.567505 -0.304688 -0.666687 1441914471 -0.375122 0.567505 -0.304688 -0.666687 1441914471 -0.375122 0.567505 -0.304688 -0.666687 1441914471 -0.375122 0.567505 -0.304688 -0.666687 1441914471 -0.379028 0.565186 -0.307434 -0.665161 1441914471 -0.379028 0.565186 -0.307434 -0.665161 1441914471 -0.379028 0.565186 -0.307434 -0.665161 1441914471 -0.379028 0.565186 -0.307434 -0.665161 1441914471 -0.379028 0.565186 -0.307434 -0.665161 1441914471 -0.379028 0.565186 -0.307434 -0.665161 1441914471 -0.383606 0.562927 -0.310669 -0.662964 1441914471 -0.383606 0.562927 -0.310669 -0.662964 1441914471 -0.383606 0.562927 -0.310669 -0.662964 1441914471 -0.383606 0.562927 -0.310669 -0.662964 1441914471 -0.383606 0.562927 -0.310669 -0.662964 1441914471 -0.381348 0.563965 -0.307922 -0.664612 1441914471 -0.381348 0.563965 -0.307922 -0.664612 1441914471 -0.381348 0.563965 -0.307922 -0.664612 1441914471 -0.381348 0.563965 -0.307922 -0.664612 1441914471 -0.381348 0.563965 -0.307922 -0.664612 1441914471 -0.377136 0.566528 -0.303162 -0.667053 1441914471 -0.377136 0.566528 -0.303162 -0.667053 1441914471 -0.377136 0.566528 -0.303162 -0.667053 1441914471 -0.377136 0.566528 -0.303162 -0.667053 1441914471 -0.377136 0.566528 -0.303162 -0.667053 1441914471 -0.377136 0.566528 -0.303162 -0.667053 1441914471 -0.377136 0.566528 -0.303162 -0.667053 1441914471 -0.377808 0.565857 -0.301575 -0.667969 1441914471 -0.377808 0.565857 -0.301575 -0.667969 1441914471 -0.376099 0.566040 -0.299683 -0.669617 1441914471 -0.376099 0.566040 -0.299683 -0.669617 1441914471 -0.376099 0.566040 -0.299683 -0.669617 1441914471 -0.376099 0.566040 -0.299683 -0.669617 1441914471 -0.375061 0.566040 -0.299255 -0.670410 1441914471 -0.375061 0.566040 -0.299255 -0.670410 1441914471 -0.375061 0.566040 -0.299255 -0.670410 1441914471 -0.375061 0.566040 -0.299255 -0.670410 1441914471 -0.375061 0.566040 -0.299255 -0.670410 1441914471 -0.373779 0.566711 -0.298462 -0.670898 1441914471 -0.373779 0.566711 -0.298462 -0.670898 1441914471 -0.373779 0.566711 -0.298462 -0.670898 1441914471 -0.373779 0.566711 -0.298462 -0.670898 1441914471 -0.373779 0.566711 -0.298462 -0.670898 1441914471 -0.373779 0.566711 -0.298462 -0.670898 1441914471 -0.371582 0.567993 -0.296753 -0.671753 1441914471 -0.371582 0.567993 -0.296753 -0.671753 1441914471 -0.371582 0.567993 -0.296753 -0.671753 1441914471 -0.371582 0.567993 -0.296753 -0.671753 1441914471 -0.371582 0.567993 -0.296753 -0.671753 1441914471 -0.371582 0.567993 -0.296753 -0.671753 1441914471 -0.371582 0.567993 -0.296753 -0.671753 1441914471 -0.369690 0.570435 -0.297180 -0.670532 1441914471 -0.369690 0.570435 -0.297180 -0.670532 1441914471 -0.369690 0.570435 -0.297180 -0.670532 1441914471 -0.369690 0.570435 -0.297180 -0.670532 1441914471 -0.369690 0.570435 -0.297180 -0.670532 1441914471 -0.369019 0.571106 -0.299927 -0.669128 1441914471 -0.369019 0.571106 -0.299927 -0.669128 1441914471 -0.369019 0.571106 -0.299927 -0.669128 1441914471 -0.369019 0.571106 -0.299927 -0.669128 1441914471 -0.369019 0.571106 -0.299927 -0.669128 1441914471 -0.369019 0.571106 -0.299927 -0.669128 1441914471 -0.369019 0.571106 -0.299927 -0.669128 1441914471 -0.373657 0.569641 -0.305115 -0.665466 1441914471 -0.373657 0.569641 -0.305115 -0.665466 1441914471 -0.373657 0.569641 -0.305115 -0.665466 1441914471 -0.373657 0.569641 -0.305115 -0.665466 1441914471 -0.373657 0.569641 -0.305115 -0.665466 1441914471 -0.373657 0.569641 -0.305115 -0.665466 1441914471 -0.375610 0.569458 -0.306091 -0.664063 1441914471 -0.375610 0.569458 -0.306091 -0.664063 1441914471 -0.375610 0.569458 -0.306091 -0.664063 1441914471 -0.367493 0.574036 -0.299377 -0.667786 1441914471 -0.367493 0.574036 -0.299377 -0.667786 1441914471 -0.367493 0.574036 -0.299377 -0.667786 1441914471 -0.367493 0.574036 -0.299377 -0.667786 1441914471 -0.359802 0.577271 -0.295715 -0.670715 1441914471 -0.359802 0.577271 -0.295715 -0.670715 1441914471 -0.359802 0.577271 -0.295715 -0.670715 1441914471 -0.359802 0.577271 -0.295715 -0.670715 1441914471 -0.359802 0.577271 -0.295715 -0.670715 1441914471 -0.359802 0.577271 -0.295715 -0.670715 1441914471 -0.359802 0.577271 -0.295715 -0.670715 1441914471 -0.358582 0.576233 -0.298828 -0.670898 1441914471 -0.358582 0.576233 -0.298828 -0.670898 1441914471 -0.358582 0.576233 -0.298828 -0.670898 1441914471 -0.358582 0.576233 -0.298828 -0.670898 1441914471 -0.358582 0.576233 -0.298828 -0.670898 1441914471 -0.359741 0.573853 -0.300720 -0.671509 1441914471 -0.359741 0.573853 -0.300720 -0.671509 1441914471 -0.359741 0.573853 -0.300720 -0.671509 1441914471 -0.359741 0.573853 -0.300720 -0.671509 1441914471 -0.359741 0.573853 -0.300720 -0.671509 1441914471 -0.359741 0.573853 -0.300720 -0.671509 1441914471 -0.361450 0.571228 -0.300964 -0.672729 1441914472 -0.361450 0.571228 -0.300964 -0.672729 1441914472 -0.361450 0.571228 -0.300964 -0.672729 1441914472 -0.361450 0.571228 -0.300964 -0.672729 1441914472 -0.361450 0.571228 -0.300964 -0.672729 1441914472 -0.363281 0.569275 -0.301147 -0.673279 1441914472 -0.363281 0.569275 -0.301147 -0.673279 1441914472 -0.363281 0.569275 -0.301147 -0.673279 1441914472 -0.363281 0.569275 -0.301147 -0.673279 1441914472 -0.363281 0.569275 -0.301147 -0.673279 1441914472 -0.363281 0.569275 -0.301147 -0.673279 1441914472 -0.362732 0.568726 -0.298828 -0.675049 1441914472 -0.362732 0.568726 -0.298828 -0.675049 1441914472 -0.362732 0.568726 -0.298828 -0.675049 1441914472 -0.362732 0.568726 -0.298828 -0.675049 1441914472 -0.362732 0.568726 -0.298828 -0.675049 1441914472 -0.362732 0.568726 -0.298828 -0.675049 1441914472 -0.359863 0.570007 -0.294983 -0.677185 1441914472 -0.359863 0.570007 -0.294983 -0.677185 1441914472 -0.359863 0.570007 -0.294983 -0.677185 1441914472 -0.359863 0.570007 -0.294983 -0.677185 1441914472 -0.359863 0.570007 -0.294983 -0.677185 1441914472 -0.359497 0.570984 -0.294128 -0.677002 1441914472 -0.359497 0.570984 -0.294128 -0.677002 1441914472 -0.359497 0.570984 -0.294128 -0.677002 1441914472 -0.359497 0.570984 -0.294128 -0.677002 1441914472 -0.359497 0.570984 -0.294128 -0.677002 1441914472 -0.359497 0.570984 -0.294128 -0.677002 1441914472 -0.364197 0.569336 -0.297180 -0.674500 1441914472 -0.364197 0.569336 -0.297180 -0.674500 1441914472 -0.370850 0.566345 -0.302368 -0.671082 1441914472 -0.370850 0.566345 -0.302368 -0.671082 1441914472 -0.370850 0.566345 -0.302368 -0.671082 1441914472 -0.370850 0.566345 -0.302368 -0.671082 1441914472 -0.370850 0.566345 -0.302368 -0.671082 1441914472 -0.370850 0.566345 -0.302368 -0.671082 1441914472 -0.375244 0.563110 -0.307617 -0.668945 1441914472 -0.375244 0.563110 -0.307617 -0.668945 1441914472 -0.375244 0.563110 -0.307617 -0.668945 1441914472 -0.375244 0.563110 -0.307617 -0.668945 1441914472 -0.375244 0.563110 -0.307617 -0.668945 1441914472 -0.375244 0.563110 -0.307617 -0.668945 1441914472 -0.376831 0.562012 -0.310974 -0.667419 1441914472 -0.376831 0.562012 -0.310974 -0.667419 1441914472 -0.376831 0.562012 -0.310974 -0.667419 1441914472 -0.376831 0.562012 -0.310974 -0.667419 1441914472 -0.376831 0.562012 -0.310974 -0.667419 1441914472 -0.376831 0.562012 -0.310974 -0.667419 1441914472 -0.376831 0.562012 -0.310974 -0.667419 1441914472 -0.373779 0.564148 -0.307861 -0.668823 1441914472 -0.373779 0.564148 -0.307861 -0.668823 1441914472 -0.373779 0.564148 -0.307861 -0.668823 1441914472 -0.373779 0.564148 -0.307861 -0.668823 1441914472 -0.373779 0.564148 -0.307861 -0.668823 1441914472 -0.373779 0.564148 -0.307861 -0.668823 1441914472 -0.369019 0.567505 -0.303284 -0.670654 1441914472 -0.369019 0.567505 -0.303284 -0.670654 1441914472 -0.369019 0.567505 -0.303284 -0.670654 1441914472 -0.369019 0.567505 -0.303284 -0.670654 1441914472 -0.369019 0.567505 -0.303284 -0.670654 1441914472 -0.367859 0.567688 -0.303040 -0.671326 1441914472 -0.367859 0.567688 -0.303040 -0.671326 1441914472 -0.367859 0.567688 -0.303040 -0.671326 1441914472 -0.367859 0.567688 -0.303040 -0.671326 1441914472 -0.367859 0.567688 -0.303040 -0.671326 1441914472 -0.367859 0.567688 -0.303040 -0.671326 1441914472 -0.368286 0.566406 -0.304199 -0.671570 1441914472 -0.368286 0.566406 -0.304199 -0.671570 1441914472 -0.368286 0.566406 -0.304199 -0.671570 1441914472 -0.368286 0.566406 -0.304199 -0.671570 1441914472 -0.368286 0.566406 -0.304199 -0.671570 1441914472 -0.368530 0.565552 -0.304016 -0.672302 1441914472 -0.368530 0.565552 -0.304016 -0.672302 1441914472 -0.368530 0.565552 -0.304016 -0.672302 1441914472 -0.368530 0.565552 -0.304016 -0.672302 1441914472 -0.368530 0.565552 -0.304016 -0.672302 1441914472 -0.368530 0.565552 -0.304016 -0.672302 1441914472 -0.366089 0.566589 -0.302307 -0.673523 1441914472 -0.366089 0.566589 -0.302307 -0.673523 1441914472 -0.366089 0.566589 -0.302307 -0.673523 1441914472 -0.366089 0.566589 -0.302307 -0.673523 1441914472 -0.366089 0.566589 -0.302307 -0.673523 1441914472 -0.366089 0.566589 -0.302307 -0.673523 1441914472 -0.366089 0.566589 -0.302307 -0.673523 1441914472 -0.361572 0.569153 -0.298950 -0.675293 1441914472 -0.361572 0.569153 -0.298950 -0.675293 1441914472 -0.361572 0.569153 -0.298950 -0.675293 1441914472 -0.361572 0.569153 -0.298950 -0.675293 1441914472 -0.361572 0.569153 -0.298950 -0.675293 1441914472 -0.361572 0.569153 -0.298950 -0.675293 1441914472 -0.354553 0.572693 -0.295044 -0.677734 1441914472 -0.354553 0.572693 -0.295044 -0.677734 1441914472 -0.354553 0.572693 -0.295044 -0.677734 1441914472 -0.354553 0.572693 -0.295044 -0.677734 1441914472 -0.354553 0.572693 -0.295044 -0.677734 1441914472 -0.354553 0.572693 -0.295044 -0.677734 1441914472 -0.353088 0.573059 -0.294250 -0.678528 1441914472 -0.353088 0.573059 -0.294250 -0.678528 1441914472 -0.353088 0.573059 -0.294250 -0.678528 1441914472 -0.353088 0.573059 -0.294250 -0.678528 1441914472 -0.353088 0.573059 -0.294250 -0.678528 1441914472 -0.353088 0.573059 -0.294250 -0.678528 1441914472 -0.361206 0.569031 -0.299500 -0.675354 1441914472 -0.361206 0.569031 -0.299500 -0.675354 1441914472 -0.361206 0.569031 -0.299500 -0.675354 1441914473 -0.361206 0.569031 -0.299500 -0.675354 1441914473 -0.361206 0.569031 -0.299500 -0.675354 1441914473 -0.361206 0.569031 -0.299500 -0.675354 1441914473 -0.359253 0.571045 -0.296326 -0.676086 1441914473 -0.359253 0.571045 -0.296326 -0.676086 1441914473 -0.359253 0.571045 -0.296326 -0.676086 1441914473 -0.359253 0.571045 -0.296326 -0.676086 1441914473 -0.359253 0.571045 -0.296326 -0.676086 1441914473 -0.359253 0.571045 -0.296326 -0.676086 1441914473 -0.339661 0.582092 -0.280334 -0.683533 1441914473 -0.339661 0.582092 -0.280334 -0.683533 1441914473 -0.339661 0.582092 -0.280334 -0.683533 1441914473 -0.339661 0.582092 -0.280334 -0.683533 1441914473 -0.339661 0.582092 -0.280334 -0.683533 1441914473 -0.339661 0.582092 -0.280334 -0.683533 1441914473 -0.324585 0.589355 -0.268311 -0.689514 1441914473 -0.324585 0.589355 -0.268311 -0.689514 1441914473 -0.324585 0.589355 -0.268311 -0.689514 1441914473 -0.324585 0.589355 -0.268311 -0.689514 1441914473 -0.317993 0.591675 -0.262939 -0.692627 1441914473 -0.317993 0.591675 -0.262939 -0.692627 1441914473 -0.317993 0.591675 -0.262939 -0.692627 1441914473 -0.317993 0.591675 -0.262939 -0.692627 1441914473 -0.317993 0.591675 -0.262939 -0.692627 1441914473 -0.317993 0.591675 -0.262939 -0.692627 1441914473 -0.315125 0.590637 -0.261963 -0.695129 1441914473 -0.315125 0.590637 -0.261963 -0.695129 1441914473 -0.315125 0.590637 -0.261963 -0.695129 1441914473 -0.315125 0.590637 -0.261963 -0.695129 1441914473 -0.315125 0.590637 -0.261963 -0.695129 1441914473 -0.315125 0.590637 -0.261963 -0.695129 1441914473 -0.312439 0.588501 -0.262878 -0.697876 1441914473 -0.312439 0.588501 -0.262878 -0.697876 1441914473 -0.312439 0.588501 -0.262878 -0.697876 1441914473 -0.312439 0.588501 -0.262878 -0.697876 1441914473 -0.312439 0.588501 -0.262878 -0.697876 1441914473 -0.312439 0.588501 -0.262878 -0.697876 1441914473 -0.310730 0.586609 -0.265686 -0.699097 1441914473 -0.310730 0.586609 -0.265686 -0.699097 1441914473 -0.310730 0.586609 -0.265686 -0.699097 1441914473 -0.310730 0.586609 -0.265686 -0.699097 1441914473 -0.310730 0.586609 -0.265686 -0.699097 1441914473 -0.310730 0.586609 -0.265686 -0.699097 1441914473 -0.310852 0.584839 -0.270325 -0.698792 1441914473 -0.310852 0.584839 -0.270325 -0.698792 1441914473 -0.310852 0.584839 -0.270325 -0.698792 1441914473 -0.310852 0.584839 -0.270325 -0.698792 1441914473 -0.310852 0.584839 -0.270325 -0.698792 1441914473 -0.310852 0.584839 -0.270325 -0.698792 1441914473 -0.313171 0.583923 -0.273865 -0.697144 1441914473 -0.313171 0.583923 -0.273865 -0.697144 1441914473 -0.313171 0.583923 -0.273865 -0.697144 1441914473 -0.313171 0.583923 -0.273865 -0.697144 1441914473 -0.313171 0.583923 -0.273865 -0.697144 1441914473 -0.313171 0.583923 -0.273865 -0.697144 1441914473 -0.314026 0.585754 -0.273376 -0.695374 1441914473 -0.314026 0.585754 -0.273376 -0.695374 1441914473 -0.314026 0.585754 -0.273376 -0.695374 1441914473 -0.314026 0.585754 -0.273376 -0.695374 1441914473 -0.314026 0.585754 -0.273376 -0.695374 1441914473 -0.314026 0.585754 -0.273376 -0.695374 1441914473 -0.318176 0.586853 -0.274841 -0.692017 1441914473 -0.318176 0.586853 -0.274841 -0.692017 1441914473 -0.318176 0.586853 -0.274841 -0.692017 1441914473 -0.318176 0.586853 -0.274841 -0.692017 1441914473 -0.318176 0.586853 -0.274841 -0.692017 1441914473 -0.318176 0.586853 -0.274841 -0.692017 1441914473 -0.325195 0.585876 -0.280457 -0.687256 1441914473 -0.325195 0.585876 -0.280457 -0.687256 1441914473 -0.325195 0.585876 -0.280457 -0.687256 1441914473 -0.325195 0.585876 -0.280457 -0.687256 1441914473 -0.325195 0.585876 -0.280457 -0.687256 1441914473 -0.325195 0.585876 -0.280457 -0.687256 1441914473 -0.325195 0.585876 -0.280457 -0.687256 1441914473 -0.333313 0.583008 -0.287292 -0.682983 1441914473 -0.333313 0.583008 -0.287292 -0.682983 1441914473 -0.333313 0.583008 -0.287292 -0.682983 1441914473 -0.333313 0.583008 -0.287292 -0.682983 1441914473 -0.333313 0.583008 -0.287292 -0.682983 1441914473 -0.333313 0.583008 -0.287292 -0.682983 1441914473 -0.341003 0.580688 -0.292419 -0.679016 1441914473 -0.341003 0.580688 -0.292419 -0.679016 1441914473 -0.341003 0.580688 -0.292419 -0.679016 1441914473 -0.341003 0.580688 -0.292419 -0.679016 1441914473 -0.341003 0.580688 -0.292419 -0.679016 1441914473 -0.347046 0.578430 -0.292664 -0.677795 1441914473 -0.347046 0.578430 -0.292664 -0.677795 1441914473 -0.347046 0.578430 -0.292664 -0.677795 1441914473 -0.347046 0.578430 -0.292664 -0.677795 1441914473 -0.347046 0.578430 -0.292664 -0.677795 1441914473 -0.347046 0.578430 -0.292664 -0.677795 1441914473 -0.347046 0.578430 -0.292664 -0.677795 1441914473 -0.351501 0.577881 -0.290344 -0.676880 1441914473 -0.351501 0.577881 -0.290344 -0.676880 1441914473 -0.351501 0.577881 -0.290344 -0.676880 1441914473 -0.351501 0.577881 -0.290344 -0.676880 1441914473 -0.351501 0.577881 -0.290344 -0.676880 1441914473 -0.351501 0.577881 -0.290344 -0.676880 1441914473 -0.354309 0.577332 -0.287903 -0.676941 1441914473 -0.354309 0.577332 -0.287903 -0.676941 1441914473 -0.354309 0.577332 -0.287903 -0.676941 1441914473 -0.354309 0.577332 -0.287903 -0.676941 1441914473 -0.354309 0.577332 -0.287903 -0.676941 1441914473 -0.354187 0.577759 -0.284607 -0.678101 1441914473 -0.354187 0.577759 -0.284607 -0.678101 1441914473 -0.354187 0.577759 -0.284607 -0.678101 1441914473 -0.354187 0.577759 -0.284607 -0.678101 1441914474 -0.354187 0.577759 -0.284607 -0.678101 1441914474 -0.354187 0.577759 -0.284607 -0.678101 1441914474 -0.349487 0.580261 -0.279602 -0.680481 1441914474 -0.349487 0.580261 -0.279602 -0.680481 1441914474 -0.349487 0.580261 -0.279602 -0.680481 1441914474 -0.349487 0.580261 -0.279602 -0.680481 1441914474 -0.349487 0.580261 -0.279602 -0.680481 1441914474 -0.349487 0.580261 -0.279602 -0.680481 1441914474 -0.348755 0.580322 -0.278503 -0.681274 1441914474 -0.350830 0.580078 -0.279846 -0.679810 1441914474 -0.350830 0.580078 -0.279846 -0.679810 1441914474 -0.350830 0.580078 -0.279846 -0.679810 1441914474 -0.350830 0.580078 -0.279846 -0.679810 1441914474 -0.350830 0.580078 -0.279846 -0.679810 1441914474 -0.350830 0.580078 -0.279846 -0.679810 1441914474 -0.347168 0.582031 -0.278137 -0.680725 1441914474 -0.347168 0.582031 -0.278137 -0.680725 1441914474 -0.347168 0.582031 -0.278137 -0.680725 1441914474 -0.347168 0.582031 -0.278137 -0.680725 1441914474 -0.347168 0.582031 -0.278137 -0.680725 1441914474 -0.347168 0.582031 -0.278137 -0.680725 1441914474 -0.341492 0.584229 -0.275940 -0.682617 1441914474 -0.341492 0.584229 -0.275940 -0.682617 1441914474 -0.341492 0.584229 -0.275940 -0.682617 1441914474 -0.341492 0.584229 -0.275940 -0.682617 1441914474 -0.341492 0.584229 -0.275940 -0.682617 1441914474 -0.341492 0.584229 -0.275940 -0.682617 1441914474 -0.338623 0.585266 -0.273560 -0.684082 1441914474 -0.338623 0.585266 -0.273560 -0.684082 1441914474 -0.338623 0.585266 -0.273560 -0.684082 1441914474 -0.338623 0.585266 -0.273560 -0.684082 1441914474 -0.338623 0.585266 -0.273560 -0.684082 1441914474 -0.338623 0.585266 -0.273560 -0.684082 1441914474 -0.338623 0.585266 -0.273560 -0.684082 1441914474 -0.345154 0.582703 -0.277954 -0.681213 1441914474 -0.345154 0.582703 -0.277954 -0.681213 1441914474 -0.345154 0.582703 -0.277954 -0.681213 1441914474 -0.345154 0.582703 -0.277954 -0.681213 1441914474 -0.345154 0.582703 -0.277954 -0.681213 1441914474 -0.345154 0.582703 -0.277954 -0.681213 1441914474 -0.343018 0.583984 -0.275085 -0.682373 1441914474 -0.343018 0.583984 -0.275085 -0.682373 1441914474 -0.343018 0.583984 -0.275085 -0.682373 1441914474 -0.343018 0.583984 -0.275085 -0.682373 1441914474 -0.343018 0.583984 -0.275085 -0.682373 1441914474 -0.343018 0.583984 -0.275085 -0.682373 1441914474 -0.343018 0.583984 -0.275085 -0.682373 1441914474 -0.333313 0.587402 -0.268494 -0.686890 1441914474 -0.333313 0.587402 -0.268494 -0.686890 1441914474 -0.333313 0.587402 -0.268494 -0.686890 1441914474 -0.333313 0.587402 -0.268494 -0.686890 1441914474 -0.330750 0.587708 -0.269836 -0.687317 1441914474 -0.330750 0.587708 -0.269836 -0.687317 1441914474 
-0.417480 0.456909 -0.304932 -0.723877 1441914476 -0.417480 0.456909 -0.304932 -0.723877 1441914476 -0.417480 0.456909 -0.304932 -0.723877 1441914476 -0.417480 0.456909 -0.304932 -0.723877 1441914476 -0.417480 0.456909 -0.304932 -0.723877 1441914476 -0.351624 0.434143 -0.297791 -0.774109 1441914476 -0.351624 0.434143 -0.297791 -0.774109 1441914476 -0.351624 0.434143 -0.297791 -0.774109 1441914476 -0.351624 0.434143 -0.297791 -0.774109 1441914476 -0.351624 0.434143 -0.297791 -0.774109 1441914476 -0.351624 0.434143 -0.297791 -0.774109 1441914476 -0.262939 0.410095 -0.289856 -0.823853 1441914476 -0.262939 0.410095 -0.289856 -0.823853 1441914476 -0.262939 0.410095 -0.289856 -0.823853 1441914476 -0.262939 0.410095 -0.289856 -0.823853 1441914476 -0.262939 0.410095 -0.289856 -0.823853 1441914476 -0.262939 0.410095 -0.289856 -0.823853 1441914476 -0.171875 0.385925 -0.276611 -0.863159 1441914476 -0.171875 0.385925 -0.276611 -0.863159 1441914476 -0.171875 0.385925 -0.276611 -0.863159 1441914476 -0.171875 0.385925 -0.276611 -0.863159 1441914476 -0.171875 0.385925 -0.276611 -0.863159 1441914476 -0.171875 0.385925 -0.276611 -0.863159 1441914476 -0.171875 0.385925 -0.276611 -0.863159 1441914476 -0.098816 0.362061 -0.255981 -0.890869 1441914476 -0.098816 0.362061 -0.255981 -0.890869 1441914476 -0.098816 0.362061 -0.255981 -0.890869 1441914476 -0.043091 0.352661 -0.216248 -0.909424 1441914476 -0.043091 0.352661 -0.216248 -0.909424 1441914476 -0.043091 0.352661 -0.216248 -0.909424 1441914476 -0.043091 0.352661 -0.216248 -0.909424 1441914476 -0.043091 0.352661 -0.216248 -0.909424 1441914476 -0.043091 0.352661 -0.216248 -0.909424 1441914476 -0.031128 0.357361 -0.184753 -0.914978 1441914477 -0.031128 0.357361 -0.184753 -0.914978 1441914477 -0.031128 0.357361 -0.184753 -0.914978 1441914477 -0.031128 0.357361 -0.184753 -0.914978 1441914477 -0.031128 0.357361 -0.184753 -0.914978 1441914477 -0.031128 0.357361 -0.184753 -0.914978 1441914477 -0.043213 0.364807 -0.203430 -0.907593 1441914477 -0.043213 0.364807 -0.203430 -0.907593 1441914477 -0.043213 0.364807 -0.203430 -0.907593 1441914477 -0.043213 0.364807 -0.203430 -0.907593 1441914477 -0.043213 0.364807 -0.203430 -0.907593 1441914477 -0.043213 0.364807 -0.203430 -0.907593 1441914477 -0.079041 0.369202 -0.247681 -0.892273 1441914477 -0.079041 0.369202 -0.247681 -0.892273 1441914477 -0.079041 0.369202 -0.247681 -0.892273 1441914477 -0.079041 0.369202 -0.247681 -0.892273 1441914477 -0.122498 0.378906 -0.283691 -0.872375 1441914477 -0.122498 0.378906 -0.283691 -0.872375 1441914477 -0.122498 0.378906 -0.283691 -0.872375 1441914477 -0.122498 0.378906 -0.283691 -0.872375 1441914477 -0.122498 0.378906 -0.283691 -0.872375 1441914477 -0.122498 0.378906 -0.283691 -0.872375 1441914477 -0.181946 0.399292 -0.301941 -0.846375 1441914477 -0.181946 0.399292 -0.301941 -0.846375 1441914477 -0.181946 0.399292 -0.301941 -0.846375 1441914477 -0.181946 0.399292 -0.301941 -0.846375 1441914477 -0.181946 0.399292 -0.301941 -0.846375 1441914477 -0.181946 0.399292 -0.301941 -0.846375 1441914477 -0.257629 0.421692 -0.329224 -0.804626 1441914477 -0.257629 0.421692 -0.329224 -0.804626 1441914477 -0.257629 0.421692 -0.329224 -0.804626 1441914477 -0.257629 0.421692 -0.329224 -0.804626 1441914477 -0.333679 0.431824 -0.367798 -0.752991 1441914477 -0.333679 0.431824 -0.367798 -0.752991 1441914477 -0.333679 0.431824 -0.367798 -0.752991 1441914477 -0.333679 0.431824 -0.367798 -0.752991 1441914477 -0.333679 0.431824 -0.367798 -0.752991 1441914477 -0.333679 0.431824 -0.367798 -0.752991 1441914477 -0.381592 0.443237 -0.396118 -0.707825 1441914477 -0.381592 0.443237 -0.396118 -0.707825 1441914477 -0.381592 0.443237 -0.396118 -0.707825 1441914477 -0.381592 0.443237 -0.396118 -0.707825 1441914477 -0.381592 0.443237 -0.396118 -0.707825 1441914477 -0.381592 0.443237 -0.396118 -0.707825 1441914477 -0.408691 0.455566 -0.411255 -0.675537 1441914477 -0.408691 0.455566 -0.411255 -0.675537 1441914477 -0.408691 0.455566 -0.411255 -0.675537 1441914477 -0.408691 0.455566 -0.411255 -0.675537 1441914477 -0.408691 0.455566 -0.411255 -0.675537 1441914477 -0.408691 0.455566 -0.411255 -0.675537 1441914477 -0.408691 0.455566 -0.411255 -0.675537 1441914477 -0.420837 0.460266 -0.416748 -0.661377 1441914477 -0.420837 0.460266 -0.416748 -0.661377 1441914477 -0.420837 0.460266 -0.416748 -0.661377 1441914477 -0.420837 0.460266 -0.416748 -0.661377 1441914477 -0.420837 0.460266 -0.416748 -0.661377 1441914477 -0.434448 0.461060 -0.418030 -0.651184 1441914477 -0.434448 0.461060 -0.418030 -0.651184 1441914477 -0.434448 0.461060 -0.418030 -0.651184 1441914477 -0.434448 0.461060 -0.418030 -0.651184 1441914477 -0.434448 0.461060 -0.418030 -0.651184 1441914477 -0.434448 0.461060 -0.418030 -0.651184 1441914477 -0.434448 0.461060 -0.418030 -0.651184 1441914477 -0.486450 0.473755 -0.408569 -0.609985 1441914477 -0.486450 0.473755 -0.408569 -0.609985 1441914477 -0.486450 0.473755 -0.408569 -0.609985 1441914477 -0.486450 0.473755 -0.408569 -0.609985 1441914477 -0.486450 0.473755 -0.408569 -0.609985 1441914477 -0.486450 0.473755 -0.408569 -0.609985 1441914477 -0.486450 0.473755 -0.408569 -0.609985 1441914477 -0.539185 0.478149 -0.392761 -0.571350 1441914477 -0.539185 0.478149 -0.392761 -0.571350 1441914477 -0.539185 0.478149 -0.392761 -0.571350 1441914477 -0.539185 0.478149 -0.392761 -0.571350 1441914477 -0.539185 0.478149 -0.392761 -0.571350 1441914477 -0.539185 0.478149 -0.392761 -0.571350 1441914477 -0.545349 0.495667 -0.362793 -0.570374 1441914477 -0.545349 0.495667 -0.362793 -0.570374 1441914477 -0.545349 0.495667 -0.362793 -0.570374 1441914477 -0.545349 0.495667 -0.362793 -0.570374 1441914477 -0.545349 0.495667 -0.362793 -0.570374 1441914477 -0.545349 0.495667 -0.362793 -0.570374 1441914477 -0.546082 0.497803 -0.363525 -0.567322 1441914477 -0.546082 0.497803 -0.363525 -0.567322 1441914477 -0.546082 0.497803 -0.363525 -0.567322 1441914477 -0.546082 0.497803 -0.363525 -0.567322 1441914477 -0.546082 0.497803 -0.363525 -0.567322 1441914477 -0.546082 0.497803 -0.363525 -0.567322 1441914477 -0.536865 0.483948 -0.385132 -0.573914 1441914477 -0.536865 0.483948 -0.385132 -0.573914 1441914477 -0.536865 0.483948 -0.385132 -0.573914 1441914477 -0.536865 0.483948 -0.385132 -0.573914 1441914477 -0.536865 0.483948 -0.385132 -0.573914 1441914477 -0.536865 0.483948 -0.385132 -0.573914 1441914477 -0.505981 0.474426 -0.397888 -0.600525 1441914477 -0.505981 0.474426 -0.397888 -0.600525 1441914477 -0.505981 0.474426 -0.397888 -0.600525 1441914477 -0.505981 0.474426 -0.397888 -0.600525 1441914477 -0.505981 0.474426 -0.397888 -0.600525 1441914477 -0.505981 0.474426 -0.397888 -0.600525 1441914477 -0.459412 0.467651 -0.398804 -0.641296 1441914477 -0.459412 0.467651 -0.398804 -0.641296 1441914477 -0.459412 0.467651 -0.398804 -0.641296 1441914477 -0.459412 0.467651 -0.398804 -0.641296 1441914477 -0.459412 0.467651 -0.398804 -0.641296 1441914477 -0.459412 0.467651 -0.398804 -0.641296 1441914477 -0.414856 0.454712 -0.391968 -0.683777 1441914477 -0.414856 0.454712 -0.391968 -0.683777 1441914478 -0.414856 0.454712 -0.391968 -0.683777 1441914478 -0.414856 0.454712 -0.391968 -0.683777 1441914478 -0.414856 0.454712 -0.391968 -0.683777 1441914478 -0.414856 0.454712 -0.391968 -0.683777 1441914478 -0.369995 0.432312 -0.379883 -0.729370 1441914478 -0.369995 0.432312 -0.379883 -0.729370 1441914478 -0.369995 0.432312 -0.379883 -0.729370 1441914478 -0.369995 0.432312 -0.379883 -0.729370 1441914478 -0.369995 0.432312 -0.379883 -0.729370 1441914478 -0.303040 0.412109 -0.349976 -0.784790 1441914478 -0.303040 0.412109 -0.349976 -0.784790 1441914478 -0.303040 0.412109 -0.349976 -0.784790 1441914478 -0.303040 0.412109 -0.349976 -0.784790 1441914478 -0.303040 0.412109 -0.349976 -0.784790 1441914478 -0.207336 0.406616 -0.297424 -0.838623 1441914478 -0.207336 0.406616 -0.297424 -0.838623 1441914478 -0.207336 0.406616 -0.297424 -0.838623 1441914478 -0.207336 0.406616 -0.297424 -0.838623 1441914478 -0.114990 0.395813 -0.235107 -0.880249 1441914478 -0.114990 0.395813 -0.235107 -0.880249 1441914478 -0.114990 0.395813 -0.235107 -0.880249 1441914478 -0.114990 0.395813 -0.235107 -0.880249 1441914478 -0.114990 0.395813 -0.235107 -0.880249 1441914478 -0.114990 0.395813 -0.235107 -0.880249 1441914478 -0.052124 0.375732 -0.205200 -0.902283 1441914478 -0.052124 0.375732 -0.205200 -0.902283 1441914478 -0.052124 0.375732 -0.205200 -0.902283 1441914478 -0.052124 0.375732 -0.205200 -0.902283 1441914478 -0.052124 0.375732 -0.205200 -0.902283 1441914478 -0.052124 0.375732 -0.205200 -0.902283 1441914478 -0.025513 0.359863 -0.194397 -0.912170 1441914478 -0.025513 0.359863 -0.194397 -0.912170 1441914478 -0.025513 0.359863 -0.194397 -0.912170 1441914478 -0.025513 0.359863 -0.194397 -0.912170 1441914478 -0.025513 0.359863 -0.194397 -0.912170 1441914478 -0.025513 0.359863 -0.194397 -0.912170 1441914478 -0.025513 0.359863 -0.194397 -0.912170 1441914478 -0.026550 0.363281 -0.185852 -0.912598 1441914478 -0.026550 0.363281 -0.185852 -0.912598 1441914478 -0.026550 0.363281 -0.185852 -0.912598 1441914478 -0.026550 0.363281 -0.185852 -0.912598 1441914478 -0.026550 0.363281 -0.185852 -0.912598 1441914478 -0.026550 0.363281 -0.185852 -0.912598 1441914478 -0.054443 0.370422 -0.213074 -0.902466 1441914478 -0.054443 0.370422 -0.213074 -0.902466 1441914478 -0.054443 0.370422 -0.213074 -0.902466 1441914478 -0.054443 0.370422 -0.213074 -0.902466 1441914478 -0.054443 0.370422 -0.213074 -0.902466 1441914478 -0.054443 0.370422 -0.213074 -0.902466 1441914478 -0.092407 0.378174 -0.258667 -0.884094 1441914478 -0.092407 0.378174 -0.258667 -0.884094 1441914478 -0.092407 0.378174 -0.258667 -0.884094 1441914478 -0.092407 0.378174 -0.258667 -0.884094 1441914478 -0.092407 0.378174 -0.258667 -0.884094 1441914478 -0.092407 0.378174 -0.258667 -0.884094 1441914478 -0.145447 0.398010 -0.289063 -0.858459 1441914478 -0.145447 0.398010 -0.289063 -0.858459 1441914478 -0.145447 0.398010 -0.289063 -0.858459 1441914478 -0.145447 0.398010 -0.289063 -0.858459 1441914478 -0.145447 0.398010 -0.289063 -0.858459 1441914478 -0.145447 0.398010 -0.289063 -0.858459 1441914478 -0.215027 0.417664 -0.321838 -0.822083 1441914478 -0.215027 0.417664 -0.321838 -0.822083 1441914478 -0.215027 0.417664 -0.321838 -0.822083 1441914478 -0.215027 0.417664 -0.321838 -0.822083 1441914478 -0.215027 0.417664 -0.321838 -0.822083 1441914478 -0.215027 0.417664 -0.321838 -0.822083 1441914478 -0.291260 0.427551 -0.365662 -0.773743 1441914478 -0.291260 0.427551 -0.365662 -0.773743 1441914478 -0.291260 0.427551 -0.365662 -0.773743 1441914478 -0.291260 0.427551 -0.365662 -0.773743 1441914478 -0.291260 0.427551 -0.365662 -0.773743 1441914478 -0.291260 0.427551 -0.365662 -0.773743 1441914478 -0.291260 0.427551 -0.365662 -0.773743 1441914478 -0.353271 0.431152 -0.408630 -0.722717 1441914478 -0.353271 0.431152 -0.408630 -0.722717 1441914478 -0.353271 0.431152 -0.408630 -0.722717 1441914478 -0.353271 0.431152 -0.408630 -0.722717 1441914478 -0.353271 0.431152 -0.408630 -0.722717 1441914478 -0.353271 0.431152 -0.408630 -0.722717 1441914478 -0.391602 0.434692 -0.432068 -0.686340 1441914478 -0.391602 0.434692 -0.432068 -0.686340 1441914478 -0.391602 0.434692 -0.432068 -0.686340 1441914478 -0.391602 0.434692 -0.432068 -0.686340 1441914478 -0.391602 0.434692 -0.432068 -0.686340 1441914478 -0.391602 0.434692 -0.432068 -0.686340 1441914478 -0.416992 0.431702 -0.435181 -0.671143 1441914478 -0.416992 0.431702 -0.435181 -0.671143 1441914478 -0.416992 0.431702 -0.435181 -0.671143 1441914478 -0.416992 0.431702 -0.435181 -0.671143 1441914478 -0.416992 0.431702 -0.435181 -0.671143 1441914478 -0.416992 0.431702 -0.435181 -0.671143 1441914478 -0.431396 0.424622 -0.433411 -0.667664 1441914478 -0.431396 0.424622 -0.433411 -0.667664 1441914478 -0.431396 0.424622 -0.433411 -0.667664 1441914478 -0.431396 0.424622 -0.433411 -0.667664 1441914478 -0.431396 0.424622 -0.433411 -0.667664 1441914478 -0.431396 0.424622 -0.433411 -0.667664 1441914478 -0.454285 0.442749 -0.415527 -0.651978 1441914478 -0.454285 0.442749 -0.415527 -0.651978 1441914478 -0.454285 0.442749 -0.415527 -0.651978 1441914478 -0.454285 0.442749 -0.415527 -0.651978 1441914478 -0.454285 0.442749 -0.415527 -0.651978 1441914478 -0.454285 0.442749 -0.415527 -0.651978 1441914478 -0.504028 0.450500 -0.408875 -0.613098 1441914478 -0.504028 0.450500 -0.408875 -0.613098 1441914479 -0.504028 0.450500 -0.408875 -0.613098 1441914479 -0.504028 0.450500 -0.408875 -0.613098 1441914479 -0.504028 0.450500 -0.408875 -0.613098 1441914479 -0.534241 0.444092 -0.417664 -0.585632 1441914479 -0.534241 0.444092 -0.417664 -0.585632 1441914479 -0.534241 0.444092 -0.417664 -0.585632 1441914479 -0.534241 0.444092 -0.417664 -0.585632 1441914479 -0.534241 0.444092 -0.417664 -0.585632 1441914479 -0.534241 0.444092 -0.417664 -0.585632 1441914479 -0.529175 0.442810 -0.413757 -0.593933 1441914479 -0.529175 0.442810 -0.413757 -0.593933 1441914479 -0.529175 0.442810 -0.413757 -0.593933 1441914479 -0.529175 0.442810 -0.413757 -0.593933 1441914479 -0.529175 0.442810 -0.413757 -0.593933 1441914479 -0.529175 0.442810 -0.413757 -0.593933 1441914479 -0.518982 0.445984 -0.411682 -0.601929 1441914479 -0.518982 0.445984 -0.411682 -0.601929 1441914479 -0.518982 0.445984 -0.411682 -0.601929 1441914479 -0.518982 0.445984 -0.411682 -0.601929 1441914479 -0.518982 0.445984 -0.411682 -0.601929 1441914479 -0.518982 0.445984 -0.411682 -0.601929 1441914479 -0.507446 0.442017 -0.421692 -0.607727 1441914479 -0.507446 0.442017 -0.421692 -0.607727 1441914479 -0.507446 0.442017 -0.421692 -0.607727 1441914479 -0.507446 0.442017 -0.421692 -0.607727 1441914479 -0.507446 0.442017 -0.421692 -0.607727 1441914479 -0.507446 0.442017 -0.421692 -0.607727 1441914479 -0.483704 0.443298 -0.421509 -0.626038 1441914479 -0.483704 0.443298 -0.421509 -0.626038 1441914479 -0.483704 0.443298 -0.421509 -0.626038 1441914479 -0.483704 0.443298 -0.421509 -0.626038 1441914479 -0.483704 0.443298 -0.421509 -0.626038 1441914479 -0.483704 0.443298 -0.421509 -0.626038 1441914479 -0.456970 0.440186 -0.414734 -0.652283 1441914479 -0.456970 0.440186 -0.414734 -0.652283 1441914479 -0.456970 0.440186 -0.414734 -0.652283 1441914479 -0.456970 0.440186 -0.414734 -0.652283 1441914479 -0.456970 0.440186 -0.414734 -0.652283 1441914479 -0.456970 0.440186 -0.414734 -0.652283 1441914479 -0.425720 0.415405 -0.409790 -0.691650 1441914479 -0.425720 0.415405 -0.409790 -0.691650 1441914479 -0.425720 0.415405 -0.409790 -0.691650 1441914479 -0.425720 0.415405 -0.409790 -0.691650 1441914479 -0.425720 0.415405 -0.409790 -0.691650 1441914479 -0.425720 0.415405 -0.409790 -0.691650 1441914479 -0.364868 0.397034 -0.397217 -0.742615 1441914479 -0.364868 0.397034 -0.397217 -0.742615 1441914479 -0.364868 0.397034 -0.397217 -0.742615 1441914479 -0.364868 0.397034 -0.397217 -0.742615 1441914479 -0.364868 0.397034 -0.397217 -0.742615 1441914479 -0.273926 0.382690 -0.366272 -0.802795 1441914479 -0.273926 0.382690 -0.366272 -0.802795 1441914479 -0.273926 0.382690 -0.366272 -0.802795 1441914479 -0.273926 0.382690 -0.366272 -0.802795 1441914479 -0.273926 0.382690 -0.366272 -0.802795 1441914479 -0.273926 0.382690 -0.366272 -0.802795 1441914479 -0.273926 0.382690 -0.366272 -0.802795 1441914479 -0.169617 0.367249 -0.310425 -0.860291 1441914479 -0.169617 0.367249 -0.310425 -0.860291 1441914479 -0.169617 0.367249 -0.310425 -0.860291 1441914479 -0.169617 0.367249 -0.310425 -0.860291 1441914479 -0.169617 0.367249 -0.310425 -0.860291 1441914479 -0.169617 0.367249 -0.310425 -0.860291 1441914479 -0.098755 0.344360 -0.262329 -0.896057 1441914479 -0.098755 0.344360 -0.262329 -0.896057 1441914479 -0.098755 0.344360 -0.262329 -0.896057 1441914479 -0.098755 0.344360 -0.262329 -0.896057 1441914479 -0.098755 0.344360 -0.262329 -0.896057 1441914479 -0.098755 0.344360 -0.262329 -0.896057 1441914479 -0.067993 0.318787 -0.256592 -0.909912 1441914479 -0.067993 0.318787 -0.256592 -0.909912 1441914479 -0.067993 0.318787 -0.256592 -0.909912 1441914479 -0.067993 0.318787 -0.256592 -0.909912 1441914479 -0.067993 0.318787 -0.256592 -0.909912 1441914479 -0.067993 0.318787 -0.256592 -0.909912 1441914479 -0.051636 0.305298 -0.256470 -0.915649 1441914479 -0.051636 0.305298 -0.256470 -0.915649 1441914479 -0.051636 0.305298 -0.256470 -0.915649 1441914479 -0.051636 0.305298 -0.256470 -0.915649 1441914479 -0.051636 0.305298 -0.256470 -0.915649 1441914479 -0.051636 0.305298 -0.256470 -0.915649 1441914479 -0.057373 0.313538 -0.247009 -0.915100 1441914479 -0.057373 0.313538 -0.247009 -0.915100 1441914479 -0.057373 0.313538 -0.247009 -0.915100 1441914479 -0.057373 0.313538 -0.247009 -0.915100 1441914479 -0.057373 0.313538 -0.247009 -0.915100 1441914479 -0.057373 0.313538 -0.247009 -0.915100 1441914479 -0.090576 0.325012 -0.272461 -0.901123 1441914479 -0.090576 0.325012 -0.272461 -0.901123 1441914479 -0.090576 0.325012 -0.272461 -0.901123 1441914479 -0.090576 0.325012 -0.272461 -0.901123 1441914479 -0.090576 0.325012 -0.272461 -0.901123 1441914479 -0.090576 0.325012 -0.272461 -0.901123 1441914479 -0.090576 0.325012 -0.272461 -0.901123 1441914479 -0.143555 0.339539 -0.312073 -0.875671 1441914479 -0.143555 0.339539 -0.312073 -0.875671 1441914479 -0.143555 0.339539 -0.312073 -0.875671 1441914479 -0.143555 0.339539 -0.312073 -0.875671 1441914479 -0.143555 0.339539 -0.312073 -0.875671 1441914479 -0.143555 0.339539 -0.312073 -0.875671 1441914479 -0.209717 0.359314 -0.340210 -0.843384 1441914479 -0.209717 0.359314 -0.340210 -0.843384 1441914479 -0.209717 0.359314 -0.340210 -0.843384 1441914479 -0.209717 0.359314 -0.340210 -0.843384 1441914479 -0.209717 0.359314 -0.340210 -0.843384 1441914479 -0.274597 0.378174 -0.355835 -0.809326 1441914479 -0.274597 0.378174 -0.355835 -0.809326 1441914479 -0.274597 0.378174 -0.355835 -0.809326 1441914480 -0.274597 0.378174 -0.355835 -0.809326 1441914480 -0.274597 0.378174 -0.355835 -0.809326 1441914480 -0.334045 0.389587 -0.380005 -0.769592 1441914480 -0.334045 0.389587 -0.380005 -0.769592 1441914480 -0.334045 0.389587 -0.380005 -0.769592 1441914480 -0.334045 0.389587 -0.380005 -0.769592 1441914480 -0.334045 0.389587 -0.380005 -0.769592 1441914480 -0.334045 0.389587 -0.380005 -0.769592 1441914480 -0.372864 0.402466 -0.399841 -0.734314 1441914480 -0.372864 0.402466 -0.399841 -0.734314 1441914480 -0.372864 0.402466 -0.399841 -0.734314 1441914480 -0.372864 0.402466 -0.399841 -0.734314 1441914480 -0.372864 0.402466 -0.399841 -0.734314 1441914480 -0.372864 0.402466 -0.399841 -0.734314 1441914480 -0.402344 0.415955 -0.411499 -0.704163 1441914480 -0.402344 0.415955 -0.411499 -0.704163 1441914480 -0.402344 0.415955 -0.411499 -0.704163 1441914480 -0.402344 0.415955 -0.411499 -0.704163 1441914480 -0.402344 0.415955 -0.411499 -0.704163 1441914480 -0.402344 0.415955 -0.411499 -0.704163 1441914480 -0.432251 0.421692 -0.426636 -0.673279 1441914480 -0.432251 0.421692 -0.426636 -0.673279 1441914480 -0.432251 0.421692 -0.426636 -0.673279 1441914480 -0.432251 0.421692 -0.426636 -0.673279 1441914480 -0.432251 0.421692 -0.426636 -0.673279 1441914480 -0.432251 0.421692 -0.426636 -0.673279 1441914480 -0.441772 0.422546 -0.432861 -0.662598 1441914480 -0.441772 0.422546 -0.432861 -0.662598 1441914480 -0.441772 0.422546 -0.432861 -0.662598 1441914480 -0.441772 0.422546 -0.432861 -0.662598 1441914480 -0.441772 0.422546 -0.432861 -0.662598 1441914480 -0.452148 0.448181 -0.410889 -0.652649 1441914480 -0.452148 0.448181 -0.410889 -0.652649 1441914480 -0.452148 0.448181 -0.410889 -0.652649 1441914480 -0.452148 0.448181 -0.410889 -0.652649 1441914480 -0.452148 0.448181 -0.410889 -0.652649 1441914480 -0.452148 0.448181 -0.410889 -0.652649 1441914480 -0.487610 0.458313 -0.405701 -0.622620 1441914480 -0.487610 0.458313 -0.405701 -0.622620 1441914480 -0.487610 0.458313 -0.405701 -0.622620 1441914480 -0.487610 0.458313 -0.405701 -0.622620 1441914480 -0.487610 0.458313 -0.405701 -0.622620 1441914480 -0.487610 0.458313 -0.405701 -0.622620 1441914480 -0.487610 0.458313 -0.405701 -0.622620 1441914480 -0.514404 0.447205 -0.419312 -0.599670 1441914480 -0.514404 0.447205 -0.419312 -0.599670 1441914480 -0.514404 0.447205 -0.419312 -0.599670 1441914480 -0.514404 0.447205 -0.419312 -0.599670 1441914480 -0.514404 0.447205 -0.419312 -0.599670 1441914480 -0.514404 0.447205 -0.419312 -0.599670 1441914480 -0.504700 0.439148 -0.416809 -0.615417 1441914480 -0.504700 0.439148 -0.416809 -0.615417 1441914480 -0.504700 0.439148 -0.416809 -0.615417 1441914480 -0.504700 0.439148 -0.416809 -0.615417 1441914480 -0.504700 0.439148 -0.416809 -0.615417 1441914480 -0.504700 0.439148 -0.416809 -0.615417 1441914480 -0.485901 0.426208 -0.413391 -0.641418 1441914480 -0.485901 0.426208 -0.413391 -0.641418 1441914480 -0.485901 0.426208 -0.413391 -0.641418 1441914480 -0.485901 0.426208 -0.413391 -0.641418 1441914480 -0.485901 0.426208 -0.413391 -0.641418 1441914480 -0.485901 0.426208 -0.413391 -0.641418 1441914480 -0.485901 0.426208 -0.413391 -0.641418 1441914480 -0.464844 0.412598 -0.408630 -0.668457 1441914480 -0.464844 0.412598 -0.408630 -0.668457 1441914480 -0.464844 0.412598 -0.408630 -0.668457 1441914480 -0.464844 0.412598 -0.408630 -0.668457 1441914480 -0.464844 0.412598 -0.408630 -0.668457 1441914480 -0.464844 0.412598 -0.408630 -0.668457 1441914480 -0.447144 0.406250 -0.394348 -0.692505 1441914480 -0.447144 0.406250 -0.394348 -0.692505 1441914480 -0.447144 0.406250 -0.394348 -0.692505 1441914480 -0.447144 0.406250 -0.394348 -0.692505 1441914480 -0.447144 0.406250 -0.394348 -0.692505 1441914480 -0.447144 0.406250 -0.394348 -0.692505 1441914480 -0.427795 0.397278 -0.385559 -0.714539 1441914480 -0.427795 0.397278 -0.385559 -0.714539 1441914480 -0.427795 0.397278 -0.385559 -0.714539 1441914480 -0.427795 0.397278 -0.385559 -0.714539 1441914480 -0.427795 0.397278 -0.385559 -0.714539 1441914480 -0.427795 0.397278 -0.385559 -0.714539 1441914480 -0.401062 0.380676 -0.383484 -0.739746 1441914480 -0.401062 0.380676 -0.383484 -0.739746 1441914480 -0.401062 0.380676 -0.383484 -0.739746 1441914480 -0.401062 0.380676 -0.383484 -0.739746 1441914480 -0.401062 0.380676 -0.383484 -0.739746 1441914480 -0.401062 0.380676 -0.383484 -0.739746 1441914480 -0.350220 0.371338 -0.373474 -0.774658 1441914480 -0.350220 0.371338 -0.373474 -0.774658 1441914480 -0.350220 0.371338 -0.373474 -0.774658 1441914480 -0.350220 0.371338 -0.373474 -0.774658 1441914480 -0.350220 0.371338 -0.373474 -0.774658 1441914480 -0.350220 0.371338 -0.373474 -0.774658 1441914480 -0.270813 0.368225 -0.341858 -0.821167 1441914480 -0.270813 0.368225 -0.341858 -0.821167 1441914480 -0.270813 0.368225 -0.341858 -0.821167 1441914480 -0.270813 0.368225 -0.341858 -0.821167 1441914480 -0.270813 0.368225 -0.341858 -0.821167 1441914480 -0.270813 0.368225 -0.341858 -0.821167 1441914480 -0.178589 0.358948 -0.295898 -0.867065 1441914480 -0.178589 0.358948 -0.295898 -0.867065 1441914480 -0.178589 0.358948 -0.295898 -0.867065 1441914480 -0.178589 0.358948 -0.295898 -0.867065 1441914480 -0.178589 0.358948 -0.295898 -0.867065 1441914480 -0.178589 0.358948 -0.295898 -0.867065 1441914480 -0.104919 0.337158 -0.273621 -0.894714 1441914480 -0.104919 0.337158 -0.273621 -0.894714 1441914480 -0.104919 0.337158 -0.273621 -0.894714 1441914480 -0.104919 0.337158 -0.273621 -0.894714 1441914480 -0.104919 0.337158 -0.273621 -0.894714 1441914481 -0.104919 0.337158 -0.273621 -0.894714 1441914481 -0.057556 0.319580 -0.258118 -0.909912 1441914481 -0.057556 0.319580 -0.258118 -0.909912 1441914481 -0.057556 0.319580 -0.258118 -0.909912 1441914481 -0.057556 0.319580 -0.258118 -0.909912 1441914481 -0.057556 0.319580 -0.258118 -0.909912 1441914481 -0.057556 0.319580 -0.258118 -0.909912 1441914481 -0.028198 0.320251 -0.227966 -0.919067 1441914481 -0.028198 0.320251 -0.227966 -0.919067 1441914481 -0.040100 0.331604 -0.223511 -0.915710 1441914481 -0.040100 0.331604 -0.223511 -0.915710 1441914481 -0.040100 0.331604 -0.223511 -0.915710 1441914481 -0.040100 0.331604 -0.223511 -0.915710 1441914481 -0.040100 0.331604 -0.223511 -0.915710 1441914481 -0.040100 0.331604 -0.223511 -0.915710 1441914481 -0.040100 0.331604 -0.223511 -0.915710 1441914481 -0.080444 0.338379 -0.270447 -0.897766 1441914481 -0.080444 0.338379 -0.270447 -0.897766 1441914481 -0.080444 0.338379 -0.270447 -0.897766 1441914481 -0.080444 0.338379 -0.270447 -0.897766 1441914481 -0.080444 0.338379 -0.270447 -0.897766 1441914481 -0.126099 0.346619 -0.314819 -0.874573 1441914481 -0.126099 0.346619 -0.314819 -0.874573 1441914481 -0.126099 0.346619 -0.314819 -0.874573 1441914481 -0.126099 0.346619 -0.314819 -0.874573 1441914481 -0.126099 0.346619 -0.314819 -0.874573 1441914481 -0.126099 0.346619 -0.314819 -0.874573 1441914481 -0.126099 0.346619 -0.314819 -0.874573 1441914481 -0.179077 0.364197 -0.331299 -0.851807 1441914481 -0.179077 0.364197 -0.331299 -0.851807 1441914481 -0.179077 0.364197 -0.331299 -0.851807 1441914481 -0.179077 0.364197 -0.331299 -0.851807 1441914481 -0.179077 0.364197 -0.331299 -0.851807 1441914481 -0.235596 0.387146 -0.342773 -0.822937 1441914481 -0.235596 0.387146 -0.342773 -0.822937 1441914481 -0.235596 0.387146 -0.342773 -0.822937 1441914481 -0.235596 0.387146 -0.342773 -0.822937 1441914481 -0.235596 0.387146 -0.342773 -0.822937 1441914481 -0.235596 0.387146 -0.342773 -0.822937 1441914481 -0.287842 0.403564 -0.366638 -0.787354 1441914481 -0.287842 0.403564 -0.366638 -0.787354 1441914481 -0.287842 0.403564 -0.366638 -0.787354 1441914481 -0.287842 0.403564 -0.366638 -0.787354 1441914481 -0.329285 0.414978 -0.397644 -0.749268 1441914481 -0.329285 0.414978 -0.397644 -0.749268 1441914481 -0.329285 0.414978 -0.397644 -0.749268 1441914481 -0.329285 0.414978 -0.397644 -0.749268 1441914481 -0.365906 0.424194 -0.422241 -0.712708 1441914481 -0.365906 0.424194 -0.422241 -0.712708 1441914481 -0.365906 0.424194 -0.422241 -0.712708 1441914481 -0.365906 0.424194 -0.422241 -0.712708 1441914481 -0.365906 0.424194 -0.422241 -0.712708 1441914481 -0.365906 0.424194 -0.422241 -0.712708 1441914481 -0.365906 0.424194 -0.422241 -0.712708 1441914481 -0.399109 0.428650 -0.438599 -0.681641 1441914481 -0.399109 0.428650 -0.438599 -0.681641 1441914481 -0.399109 0.428650 -0.438599 -0.681641 1441914481 -0.399109 0.428650 -0.438599 -0.681641 1441914481 -0.399109 0.428650 -0.438599 -0.681641 1441914481 -0.399109 0.428650 -0.438599 -0.681641 1441914481 -0.437927 0.462769 -0.408630 -0.653564 1441914481 -0.437927 0.462769 -0.408630 -0.653564 1441914481 -0.437927 0.462769 -0.408630 -0.653564 1441914481 -0.437927 0.462769 -0.408630 -0.653564 1441914481 -0.437927 0.462769 -0.408630 -0.653564 1441914481 -0.487854 0.467102 -0.396912 -0.621582 1441914481 -0.487854 0.467102 -0.396912 -0.621582 1441914481 -0.487854 0.467102 -0.396912 -0.621582 1441914481 -0.487854 0.467102 -0.396912 -0.621582 1441914481 -0.487854 0.467102 -0.396912 -0.621582 1441914481 -0.487854 0.467102 -0.396912 -0.621582 1441914481 -0.487854 0.467102 -0.396912 -0.621582 1441914481 -0.494568 0.469910 -0.381592 -0.623779 1441914481 -0.494568 0.469910 -0.381592 -0.623779 1441914481 -0.494568 0.469910 -0.381592 -0.623779 1441914481 -0.494568 0.469910 -0.381592 -0.623779 1441914481 -0.494568 0.469910 -0.381592 -0.623779 1441914481 -0.494568 0.469910 -0.381592 -0.623779 1441914481 -0.472717 0.476379 -0.363037 -0.646423 1441914481 -0.472717 0.476379 -0.363037 -0.646423 1441914481 -0.472717 0.476379 -0.363037 -0.646423 1441914481 -0.472717 0.476379 -0.363037 -0.646423 1441914481 -0.472717 0.476379 -0.363037 -0.646423 1441914481 -0.472717 0.476379 -0.363037 -0.646423 1441914481 -0.452393 0.467773 -0.370667 -0.662720 1441914481 -0.452393 0.467773 -0.370667 -0.662720 1441914481 -0.452393 0.467773 -0.370667 -0.662720 1441914481 -0.452393 0.467773 -0.370667 -0.662720 1441914481 -0.452393 0.467773 -0.370667 -0.662720 1441914481 -0.452393 0.467773 -0.370667 -0.662720 1441914481 -0.436035 0.453857 -0.388306 -0.673157 1441914481 -0.436035 0.453857 -0.388306 -0.673157 1441914481 -0.436035 0.453857 -0.388306 -0.673157 1441914481 -0.436035 0.453857 -0.388306 -0.673157 1441914481 -0.436035 0.453857 -0.388306 -0.673157 1441914481 -0.436035 0.453857 -0.388306 -0.673157 1441914482 -0.415833 0.444580 -0.394043 -0.688660 1441914482 -0.415833 0.444580 -0.394043 -0.688660 1441914482 -0.415833 0.444580 -0.394043 -0.688660 1441914482 -0.415833 0.444580 -0.394043 -0.688660 1441914482 -0.384033 0.441833 -0.385620 -0.713196 1441914482 -0.384033 0.441833 -0.385620 -0.713196 1441914482 -0.384033 0.441833 -0.385620 -0.713196 1441914482 
-0.385376 0.563843 -0.328613 -0.652405 1441914484 -0.385376 0.563843 -0.328613 -0.652405 1441914484 -0.385376 0.563843 -0.328613 -0.652405 1441914484 -0.385376 0.563843 -0.328613 -0.652405 1441914484 -0.379517 0.565552 -0.322998 -0.657166 1441914484 -0.379517 0.565552 -0.322998 -0.657166 1441914484 -0.379517 0.565552 -0.322998 -0.657166 1441914484 -0.379517 0.565552 -0.322998 -0.657166 1441914484 -0.379517 0.565552 -0.322998 -0.657166 1441914484 -0.379517 0.565552 -0.322998 -0.657166 1441914484 -0.374268 0.566650 -0.318542 -0.661377 1441914484 -0.374268 0.566650 -0.318542 -0.661377 1441914484 -0.374268 0.566650 -0.318542 -0.661377 1441914484 -0.374268 0.566650 -0.318542 -0.661377 1441914484 -0.374268 0.566650 -0.318542 -0.661377 1441914484 -0.374268 0.566650 -0.318542 -0.661377 1441914484 -0.369690 0.567871 -0.314880 -0.664673 1441914484 -0.369690 0.567871 -0.314880 -0.664673 1441914484 -0.369690 0.567871 -0.314880 -0.664673 1441914484 -0.369690 0.567871 -0.314880 -0.664673 1441914484 -0.369690 0.567871 -0.314880 -0.664673 1441914484 -0.368652 0.568359 -0.313965 -0.665222 1441914484 -0.368652 0.568359 -0.313965 -0.665222 1441914484 -0.368652 0.568359 -0.313965 -0.665222 1441914484 -0.368652 0.568359 -0.313965 -0.665222 1441914484 -0.368652 0.568359 -0.313965 -0.665222 1441914484 -0.368652 0.568359 -0.313965 -0.665222 1441914484 -0.368652 0.568359 -0.313965 -0.665222 1441914484 -0.368835 0.568176 -0.315796 -0.664429 1441914484 -0.368835 0.568176 -0.315796 -0.664429 1441914484 -0.368835 0.568176 -0.315796 -0.664429 1441914484 -0.368835 0.568176 -0.315796 -0.664429 1441914484 -0.368835 0.568176 -0.315796 -0.664429 1441914484 -0.370361 0.567566 -0.317871 -0.663147 1441914484 -0.370361 0.567566 -0.317871 -0.663147 1441914484 -0.370361 0.567566 -0.317871 -0.663147 1441914484 -0.370361 0.567566 -0.317871 -0.663147 1441914484 -0.370361 0.567566 -0.317871 -0.663147 1441914484 -0.370361 0.567566 -0.317871 -0.663147 1441914484 -0.374329 0.566772 -0.319153 -0.660950 1441914484 -0.374329 0.566772 -0.319153 -0.660950 1441914484 -0.374329 0.566772 -0.319153 -0.660950 1441914484 -0.374329 0.566772 -0.319153 -0.660950 1441914484 -0.375366 0.567444 -0.317078 -0.660828 1441914484 -0.375366 0.567444 -0.317078 -0.660828 1441914484 -0.375366 0.567444 -0.317078 -0.660828 1441914484 -0.375366 0.567566 -0.314880 -0.661743 1441914484 -0.375366 0.567566 -0.314880 -0.661743 1441914484 -0.375366 0.567566 -0.314880 -0.661743 1441914484 -0.375366 0.567566 -0.314880 -0.661743 1441914484 -0.375366 0.567566 -0.314880 -0.661743 1441914484 -0.375366 0.567566 -0.314880 -0.661743 1441914484 -0.377502 0.566589 -0.314636 -0.661438 1441914484 -0.377502 0.566589 -0.314636 -0.661438 1441914484 -0.377502 0.566589 -0.314636 -0.661438 1441914484 -0.377502 0.566589 -0.314636 -0.661438 1441914484 -0.377502 0.566589 -0.314636 -0.661438 1441914484 -0.379822 0.567383 -0.312256 -0.660522 1441914484 -0.379822 0.567383 -0.312256 -0.660522 1441914485 -0.379822 0.567383 -0.312256 -0.660522 1441914485 -0.384827 0.567261 -0.311951 -0.657959 1441914485 -0.384827 0.567261 -0.311951 -0.657959 1441914485 -0.384827 0.567261 -0.311951 -0.657959 1441914485 -0.384827 0.567261 -0.311951 -0.657959 1441914485 -0.384827 0.567261 -0.311951 -0.657959 1441914485 -0.389221 0.566345 -0.312866 -0.655701 1441914485 -0.389221 0.566345 -0.312866 -0.655701 1441914485 -0.389221 0.566345 -0.312866 -0.655701 1441914485 -0.389221 0.566345 -0.312866 -0.655701 1441914485 -0.389221 0.566345 -0.312866 -0.655701 1441914485 -0.387634 0.568665 -0.309448 -0.656250 1441914485 -0.387634 0.568665 -0.309448 -0.656250 1441914485 -0.387634 0.568665 -0.309448 -0.656250 1441914485 -0.387634 0.568665 -0.309448 -0.656250 1441914485 -0.387634 0.568665 -0.309448 -0.656250 1441914485 -0.387634 0.568665 -0.309448 -0.656250 1441914485 -0.389160 0.569275 -0.305786 -0.656494 1441914485 -0.389160 0.569275 -0.305786 -0.656494 1441914485 -0.389160 0.569275 -0.305786 -0.656494 1441914485 -0.389160 0.569275 -0.305786 -0.656494 1441914485 -0.389160 0.569275 -0.305786 -0.656494 1441914485 -0.390564 0.569702 -0.302612 -0.656799 1441914485 -0.390564 0.569702 -0.302612 -0.656799 1441914485 -0.390564 0.569702 -0.302612 -0.656799 1441914485 -0.390564 0.569702 -0.302612 -0.656799 1441914485 -0.390564 0.569702 -0.302612 -0.656799 1441914485 -0.390564 0.569702 -0.302612 -0.656799 1441914485 -0.387146 0.570251 -0.301208 -0.658997 1441914485 -0.387146 0.570251 -0.301208 -0.658997 1441914485 -0.387146 0.570251 -0.301208 -0.658997 1441914485 -0.387146 0.570251 -0.301208 -0.658997 1441914485 -0.387146 0.570251 -0.301208 -0.658997 1441914485 -0.387146 0.570251 -0.301208 -0.658997 1441914485 -0.387146 0.570251 -0.301208 -0.658997 1441914485 -0.378845 0.573181 -0.297546 -0.662964 1441914485 -0.378845 0.573181 -0.297546 -0.662964 1441914485 -0.378845 0.573181 -0.297546 -0.662964 1441914485 -0.378845 0.573181 -0.297546 -0.662964 1441914485 -0.378845 0.573181 -0.297546 -0.662964 1441914485 -0.373047 0.575928 -0.294373 -0.665222 1441914485 -0.373047 0.575928 -0.294373 -0.665222 1441914485 -0.373047 0.575928 -0.294373 -0.665222 1441914485 -0.373047 0.575928 -0.294373 -0.665222 1441914485 -0.373047 0.575928 -0.294373 -0.665222 1441914485 -0.373047 0.575928 -0.294373 -0.665222 1441914485 -0.368286 0.578186 -0.292664 -0.666687 1441914485 -0.368286 0.578186 -0.292664 -0.666687 1441914485 -0.368286 0.578186 -0.292664 -0.666687 1441914485 -0.368286 0.578186 -0.292664 -0.666687 1441914485 -0.368286 0.578186 -0.292664 -0.666687 1441914485 -0.368286 0.578186 -0.292664 -0.666687 1441914485 -0.362549 0.579956 -0.292053 -0.668579 1441914485 -0.362549 0.579956 -0.292053 -0.668579 1441914485 -0.362549 0.579956 -0.292053 -0.668579 1441914485 -0.362549 0.579956 -0.292053 -0.668579 1441914485 -0.362549 0.579956 -0.292053 -0.668579 1441914485 -0.362549 0.579956 -0.292053 -0.668579 1441914485 -0.356628 0.582092 -0.290649 -0.670471 1441914485 -0.356628 0.582092 -0.290649 -0.670471 1441914485 -0.356628 0.582092 -0.290649 -0.670471 1441914485 -0.356628 0.582092 -0.290649 -0.670471 1441914485 -0.356628 0.582092 -0.290649 -0.670471 1441914485 -0.356628 0.582092 -0.290649 -0.670471 1441914485 -0.352356 0.583557 -0.289063 -0.672180 1441914485 -0.352356 0.583557 -0.289063 -0.672180 1441914485 -0.352356 0.583557 -0.289063 -0.672180 1441914485 -0.352356 0.583557 -0.289063 -0.672180 1441914485 -0.352234 0.582336 -0.291931 -0.672058 1441914485 -0.352234 0.582336 -0.291931 -0.672058 1441914485 -0.352234 0.582336 -0.291931 -0.672058 1441914485 -0.352234 0.582336 -0.291931 -0.672058 1441914485 -0.352234 0.582336 -0.291931 -0.672058 1441914485 -0.352905 0.581116 -0.295166 -0.671326 1441914485 -0.352905 0.581116 -0.295166 -0.671326 1441914485 -0.352905 0.581116 -0.295166 -0.671326 1441914485 -0.352905 0.581116 -0.295166 -0.671326 1441914485 -0.352905 0.581116 -0.295166 -0.671326 1441914485 -0.352905 0.581116 -0.295166 -0.671326 1441914485 -0.352905 0.581116 -0.295166 -0.671326 1441914485 -0.353088 0.581665 -0.295654 -0.670532 1441914485 -0.353088 0.581665 -0.295654 -0.670532 1441914485 -0.353088 0.581665 -0.295654 -0.670532 1441914485 -0.353088 0.581665 -0.295654 -0.670532 1441914485 -0.353088 0.581665 -0.295654 -0.670532 1441914485 -0.353088 0.581665 -0.295654 -0.670532 1441914485 -0.354858 0.581726 -0.297546 -0.668701 1441914485 -0.354858 0.581726 -0.297546 -0.668701 1441914485 -0.354858 0.581726 -0.297546 -0.668701 1441914485 -0.354858 0.581726 -0.297546 -0.668701 1441914485 -0.354858 0.581726 -0.297546 -0.668701 1441914485 -0.354858 0.581726 -0.297546 -0.668701 1441914485 -0.360168 0.579956 -0.301819 -0.665527 1441914485 -0.360168 0.579956 -0.301819 -0.665527 1441914485 -0.360168 0.579956 -0.301819 -0.665527 1441914485 -0.360168 0.579956 -0.301819 -0.665527 1441914485 -0.360168 0.579956 -0.301819 -0.665527 1441914485 -0.360168 0.579956 -0.301819 -0.665527 1441914485 -0.367798 0.577820 -0.305542 -0.661438 1441914485 -0.367798 0.577820 -0.305542 -0.661438 1441914485 -0.367798 0.577820 -0.305542 -0.661438 1441914485 -0.367798 0.577820 -0.305542 -0.661438 1441914486 -0.367798 0.577820 -0.305542 -0.661438 1441914486 -0.376953 0.573792 -0.310242 -0.657593 1441914486 -0.376953 0.573792 -0.310242 -0.657593 1441914486 -0.376953 0.573792 -0.310242 -0.657593 1441914486 -0.376953 0.573792 -0.310242 -0.657593 1441914486 -0.376953 0.573792 -0.310242 -0.657593 1441914486 -0.380615 0.571899 -0.311646 -0.656494 1441914486 -0.380615 0.571899 -0.311646 -0.656494 1441914486 -0.380615 0.571899 -0.311646 -0.656494 1441914486 -0.381165 0.570435 -0.312866 -0.656921 1441914486 -0.381165 0.570435 -0.312866 -0.656921 1441914486 -0.381165 0.570435 -0.312866 -0.656921 1441914486 -0.381165 0.570435 -0.312866 -0.656921 1441914486 -0.381165 0.570435 -0.312866 -0.656921 1441914486 -0.385498 0.567505 -0.316345 -0.655212 1441914486 -0.385498 0.567505 -0.316345 -0.655212 1441914486 -0.385498 0.567505 -0.316345 -0.655212 1441914486 -0.385498 0.567505 -0.316345 -0.655212 1441914486 -0.385498 0.567505 -0.316345 -0.655212 1441914486 -0.385498 0.567505 -0.316345 -0.655212 1441914486 -0.390686 0.565369 -0.317627 -0.653320 1441914486 -0.390686 0.565369 -0.317627 -0.653320 1441914486 -0.390686 0.565369 -0.317627 -0.653320 1441914486 -0.390686 0.565369 -0.317627 -0.653320 1441914486 -0.390686 0.565369 -0.317627 -0.653320 1441914486 -0.390686 0.565369 -0.317627 -0.653320 1441914486 -0.390686 0.565369 -0.317627 -0.653320 1441914486 -0.396240 0.564209 -0.316956 -0.651367 1441914486 -0.396240 0.564209 -0.316956 -0.651367 1441914486 -0.396240 0.564209 -0.316956 -0.651367 1441914486 -0.396240 0.564209 -0.316956 -0.651367 1441914486 -0.396240 0.564209 -0.316956 -0.651367 1441914486 -0.397766 0.567078 -0.309143 -0.651672 1441914486 -0.397766 0.567078 -0.309143 -0.651672 1441914486 -0.397766 0.567078 -0.309143 -0.651672 1441914486 -0.397766 0.567078 -0.309143 -0.651672 1441914486 -0.397766 0.567078 -0.309143 -0.651672 1441914486 -0.394348 0.570313 -0.298950 -0.655640 1441914486 -0.394348 0.570313 -0.298950 -0.655640 1441914486 -0.394348 0.570313 -0.298950 -0.655640 1441914486 -0.394348 0.570313 -0.298950 -0.655640 1441914486 -0.394348 0.570313 -0.298950 -0.655640 1441914486 -0.394348 0.570313 -0.298950 -0.655640 1441914486 -0.390686 0.571350 -0.294067 -0.659180 1441914486 -0.390686 0.571350 -0.294067 -0.659180 1441914486 -0.390686 0.571350 -0.294067 -0.659180 1441914486 -0.390686 0.571350 -0.294067 -0.659180 1441914486 -0.390686 0.571350 -0.294067 -0.659180 1441914486 -0.390686 0.571350 -0.294067 -0.659180 1441914486 -0.391052 0.569946 -0.294861 -0.659790 1441914486 -0.391052 0.569946 -0.294861 -0.659790 1441914486 -0.391052 0.569946 -0.294861 -0.659790 1441914486 -0.391052 0.569946 -0.294861 -0.659790 1441914486 -0.391052 0.569946 -0.294861 -0.659790 1441914486 -0.391052 0.569946 -0.294861 -0.659790 1441914486 -0.387695 0.571533 -0.291443 -0.661926 1441914486 -0.387695 0.571533 -0.291443 -0.661926 1441914486 -0.387695 0.571533 -0.291443 -0.661926 1441914486 -0.387695 0.571533 -0.291443 -0.661926 1441914486 -0.387695 0.571533 -0.291443 -0.661926 1441914486 -0.387695 0.571533 -0.291443 -0.661926 1441914486 -0.380737 0.574707 -0.286194 -0.665527 1441914486 -0.380737 0.574707 -0.286194 -0.665527 1441914486 -0.380737 0.574707 -0.286194 -0.665527 1441914486 -0.380737 0.574707 -0.286194 -0.665527 1441914486 -0.380737 0.574707 -0.286194 -0.665527 1441914486 -0.380737 0.574707 -0.286194 -0.665527 1441914486 -0.374023 0.575806 -0.285461 -0.668640 1441914486 -0.374023 0.575806 -0.285461 -0.668640 1441914486 -0.374023 0.575806 -0.285461 -0.668640 1441914486 -0.374023 0.575806 -0.285461 -0.668640 1441914486 -0.374023 0.575806 -0.285461 -0.668640 1441914486 -0.368408 0.576050 -0.286804 -0.670959 1441914486 -0.368408 0.576050 -0.286804 -0.670959 1441914486 -0.368408 0.576050 -0.286804 -0.670959 1441914486 -0.368408 0.576050 -0.286804 -0.670959 1441914486 -0.364441 0.576172 -0.286621 -0.673157 1441914486 -0.364441 0.576172 -0.286621 -0.673157 1441914486 -0.364441 0.576172 -0.286621 -0.673157 1441914486 -0.364441 0.576172 -0.286621 -0.673157 1441914486 -0.364441 0.576172 -0.286621 -0.673157 1441914486 -0.364441 0.576172 -0.286621 -0.673157 1441914486 -0.360535 0.577759 -0.284119 -0.674927 1441914486 -0.360535 0.577759 -0.284119 -0.674927 1441914486 -0.360535 0.577759 -0.284119 -0.674927 1441914486 -0.360535 0.577759 -0.284119 -0.674927 1441914486 -0.360535 0.577759 -0.284119 -0.674927 1441914486 -0.360535 0.577759 -0.284119 -0.674927 1441914486 -0.359070 0.578369 -0.283630 -0.675354 1441914486 -0.359070 0.578369 -0.283630 -0.675354 1441914486 -0.359070 0.578369 -0.283630 -0.675354 1441914486 -0.359070 0.578369 -0.283630 -0.675354 1441914486 -0.359070 0.578369 -0.283630 -0.675354 1441914486 -0.359070 0.578369 -0.283630 -0.675354 1441914486 -0.358521 0.578857 -0.283691 -0.675232 1441914486 -0.358521 0.578857 -0.283691 -0.675232 1441914486 -0.358521 0.578857 -0.283691 -0.675232 1441914486 -0.358521 0.578857 -0.283691 -0.675232 1441914486 -0.358521 0.578857 -0.283691 -0.675232 1441914486 -0.358521 0.578857 -0.283691 -0.675232 1441914487 -0.358521 0.578857 -0.283691 -0.675232 1441914487 -0.358765 0.579468 -0.282959 -0.674866 1441914487 -0.358765 0.579468 -0.282959 -0.674866 1441914487 -0.358765 0.579468 -0.282959 -0.674866 1441914487 -0.358765 0.579468 -0.282959 -0.674866 1441914487 -0.358765 0.579468 -0.282959 -0.674866 1441914487 -0.358765 0.579468 -0.282959 -0.674866 1441914487 -0.359253 0.580750 -0.281738 -0.674011 1441914487 -0.359253 0.580750 -0.281738 -0.674011 1441914487 -0.359253 0.580750 -0.281738 -0.674011 1441914487 -0.359253 0.580750 -0.281738 -0.674011 1441914487 -0.359253 0.580750 -0.281738 -0.674011 1441914487 -0.359253 0.580750 -0.281738 -0.674011 1441914487 -0.359253 0.580750 -0.281738 -0.674011 1441914487 -0.361145 0.581238 -0.281372 -0.672729 1441914487 -0.361145 0.581238 -0.281372 -0.672729 1441914487 -0.361145 0.581238 -0.281372 -0.672729 1441914487 -0.361145 0.581238 -0.281372 -0.672729 1441914487 -0.361145 0.581238 -0.281372 -0.672729 1441914487 -0.365540 0.580627 -0.282227 -0.670593 1441914487 -0.365540 0.580627 -0.282227 -0.670593 1441914487 -0.365540 0.580627 -0.282227 -0.670593 1441914487 -0.365540 0.580627 -0.282227 -0.670593 1441914487 -0.365540 0.580627 -0.282227 -0.670593 1441914487 -0.365540 0.580627 -0.282227 -0.670593 1441914487 -0.373779 0.576233 -0.287903 -0.667419 1441914487 -0.373779 0.576233 -0.287903 -0.667419 1441914487 -0.373779 0.576233 -0.287903 -0.667419 1441914487 -0.373779 0.576233 -0.287903 -0.667419 1441914487 -0.373779 0.576233 -0.287903 -0.667419 1441914487 -0.373779 0.576233 -0.287903 -0.667419 1441914487 -0.379639 0.572754 -0.292114 -0.665222 1441914487 -0.379639 0.572754 -0.292114 -0.665222 1441914487 -0.379639 0.572754 -0.292114 -0.665222 1441914487 -0.379639 0.572754 -0.292114 -0.665222 1441914487 -0.379639 0.572754 -0.292114 -0.665222 1441914487 -0.379639 0.572754 -0.292114 -0.665222 1441914487 -0.378906 0.573181 -0.288940 -0.666626 1441914487 -0.378906 0.573181 -0.288940 -0.666626 1441914487 -0.378906 0.573181 -0.288940 -0.666626 1441914487 -0.378906 0.573181 -0.288940 -0.666626 1441914487 -0.378906 0.573181 -0.288940 -0.666626 1441914487 -0.378906 0.573181 -0.288940 -0.666626 1441914487 -0.377502 0.574036 -0.286438 -0.667786 1441914487 -0.377502 0.574036 -0.286438 -0.667786 1441914487 -0.377502 0.574036 -0.286438 -0.667786 1441914487 -0.377502 0.574036 -0.286438 -0.667786 1441914487 -0.377502 0.574036 -0.286438 -0.667786 1441914487 -0.377502 0.574036 -0.286438 -0.667786 1441914487 -0.378113 0.573914 -0.285828 -0.667847 1441914487 -0.378113 0.573914 -0.285828 -0.667847 1441914487 -0.378113 0.573914 -0.285828 -0.667847 1441914487 -0.378113 0.573914 -0.285828 -0.667847 1441914487 -0.378113 0.573914 -0.285828 -0.667847 1441914487 -0.376770 0.574524 -0.284424 -0.668640 1441914487 -0.376770 0.574524 -0.284424 -0.668640 1441914487 -0.375732 0.575073 -0.284424 -0.668762 1441914487 -0.375732 0.575073 -0.284424 -0.668762 1441914487 -0.375732 0.575073 -0.284424 -0.668762 1441914487 -0.375732 0.575073 -0.284424 -0.668762 1441914487 -0.375732 0.575073 -0.284424 -0.668762 1441914487 -0.375732 0.575073 -0.284424 -0.668762 1441914487 -0.373535 0.575439 -0.286499 -0.668823 1441914487 -0.373535 0.575439 -0.286499 -0.668823 1441914487 -0.373535 0.575439 -0.286499 -0.668823 1441914487 -0.373535 0.575439 -0.286499 -0.668823 1441914487 -0.373535 0.575439 -0.286499 -0.668823 1441914487 -0.373535 0.575439 -0.286499 -0.668823 1441914487 -0.375183 0.576538 -0.286133 -0.667114 1441914487 -0.375183 0.576538 -0.286133 -0.667114 1441914487 -0.375183 0.576538 -0.286133 -0.667114 1441914487 -0.375183 0.576538 -0.286133 -0.667114 1441914487 -0.375183 0.576538 -0.286133 -0.667114 1441914487 -0.375183 0.576538 -0.286133 -0.667114 1441914487 -0.380188 0.574829 -0.287109 -0.665344 1441914487 -0.380188 0.574829 -0.287109 -0.665344 1441914487 -0.380188 0.574829 -0.287109 -0.665344 1441914487 -0.380188 0.574829 -0.287109 -0.665344 1441914487 -0.380188 0.574829 -0.287109 -0.665344 1441914487 -0.380859 0.574707 -0.287109 -0.665039 1441914487 -0.380859 0.574707 -0.287109 -0.665039 1441914487 -0.380859 0.574707 -0.287109 -0.665039 1441914487 -0.380859 0.574707 -0.287109 -0.665039 1441914487 -0.380859 0.574707 -0.287109 -0.665039 1441914487 -0.380859 0.574707 -0.287109 -0.665039 1441914487 -0.370605 0.578857 -0.278748 -0.670776 1441914487 -0.370605 0.578857 -0.278748 -0.670776 1441914487 -0.370605 0.578857 -0.278748 -0.670776 1441914487 -0.370605 0.578857 -0.278748 -0.670776 1441914487 -0.370605 0.578857 -0.278748 -0.670776 1441914487 -0.370605 0.578857 -0.278748 -0.670776 1441914487 -0.360840 0.582581 -0.272461 -0.675415 1441914487 -0.360840 0.582581 -0.272461 -0.675415 1441914487 -0.360840 0.582581 -0.272461 -0.675415 1441914487 -0.360840 0.582581 -0.272461 -0.675415 1441914487 -0.360840 0.582581 -0.272461 -0.675415 1441914487 -0.360840 0.582581 -0.272461 -0.675415 1441914487 -0.356201 0.584961 -0.269897 -0.676880 1441914487 -0.356201 0.584961 -0.269897 -0.676880 1441914487 -0.356201 0.584961 -0.269897 -0.676880 1441914487 -0.356201 0.584961 -0.269897 -0.676880 1441914488 -0.354065 0.584167 -0.270935 -0.678284 1441914488 -0.354065 0.584167 -0.270935 -0.678284 1441914488 -0.354065 0.584167 -0.270935 -0.678284 1441914488 -0.354065 0.584167 -0.270935 -0.678284 1441914488 -0.354065 0.584167 -0.270935 -0.678284 1441914488 -0.354065 0.584167 -0.270935 -0.678284 1441914488 -0.354065 0.584167 -0.270935 -0.678284 1441914488 -0.354370 0.582458 -0.273865 -0.678406 1441914488 -0.354370 0.582458 -0.273865 -0.678406 1441914488 -0.354370 0.582458 -0.273865 -0.678406 1441914488 -0.354370 0.582458 -0.273865 -0.678406 1441914488 -0.354370 0.582458 -0.273865 -0.678406 1441914488 -0.354370 0.582458 -0.273865 -0.678406 1441914488 -0.353821 0.581970 -0.275208 -0.678589 1441914488 -0.353821 0.581970 -0.275208 -0.678589 1441914488 -0.353821 0.581970 -0.275208 -0.678589 1441914488 -0.353516 0.580444 -0.278564 -0.678650 1441914488 -0.353516 0.580444 -0.278564 -0.678650 1441914488 -0.353516 0.580444 -0.278564 -0.678650 1441914488 -0.353516 0.580444 -0.278564 -0.678650 1441914488 -0.353516 0.580444 -0.278564 -0.678650 1441914488 -0.350708 0.577271 -0.282532 -0.681152 1441914488 -0.350708 0.577271 -0.282532 -0.681152 1441914488 -0.350708 0.577271 -0.282532 -0.681152 1441914488 -0.350708 0.577271 -0.282532 -0.681152 1441914488 -0.350708 0.577271 -0.282532 -0.681152 1441914488 -0.350708 0.577271 -0.282532 -0.681152 1441914488 -0.350708 0.577271 -0.282532 -0.681152 1441914488 -0.342712 0.576538 -0.279907 -0.686890 1441914488 -0.342712 0.576538 -0.279907 -0.686890 1441914488 -0.342712 0.576538 -0.279907 -0.686890 1441914488 -0.342712 0.576538 -0.279907 -0.686890 1441914488 -0.342712 0.576538 -0.279907 -0.686890 1441914488 -0.342712 0.576538 -0.279907 -0.686890 1441914488 -0.338623 0.576233 -0.277039 -0.690369 1441914488 -0.338623 0.576233 -0.277039 -0.690369 1441914488 -0.338623 0.576233 -0.277039 -0.690369 1441914488 -0.338623 0.576233 -0.277039 -0.690369 1441914488 -0.338623 0.576233 -0.277039 -0.690369 1441914488 -0.338623 0.576233 -0.277039 -0.690369 1441914488 -0.338623 0.576233 -0.277039 -0.690369 1441914488 -0.341980 0.572388 -0.280334 -0.690552 1441914488 -0.341980 0.572388 -0.280334 -0.690552 1441914488 -0.341980 0.572388 -0.280334 -0.690552 1441914488 -0.341980 0.572388 -0.280334 -0.690552 1441914488 -0.341980 0.572388 -0.280334 -0.690552 1441914488 -0.341980 0.572388 -0.280334 -0.690552 1441914488 -0.349731 0.565796 -0.287598 -0.689087 1441914488 -0.349731 0.565796 -0.287598 -0.689087 1441914488 -0.349731 0.565796 -0.287598 -0.689087 1441914488 -0.349731 0.565796 -0.287598 -0.689087 1441914488 -0.356079 0.561096 -0.292969 -0.687500 1441914488 -0.356079 0.561096 -0.292969 -0.687500 1441914488 -0.356079 0.561096 -0.292969 -0.687500 1441914488 -0.356079 0.561096 -0.292969 -0.687500 1441914488 -0.356079 0.561096 -0.292969 -0.687500 1441914488 -0.356079 0.561096 -0.292969 -0.687500 1441914488 -0.363159 0.557129 -0.299072 -0.684326 1441914488 -0.363159 0.557129 -0.299072 -0.684326 1441914488 -0.363159 0.557129 -0.299072 -0.684326 1441914488 -0.363159 0.557129 -0.299072 -0.684326 1441914488 -0.366028 0.556519 -0.301819 -0.682129 1441914488 -0.366028 0.556519 -0.301819 -0.682129 1441914488 -0.365540 0.558960 -0.300903 -0.680786 1441914488 -0.365540 0.558960 -0.300903 -0.680786 1441914488 -0.365540 0.558960 -0.300903 -0.680786 1441914488 -0.366638 0.561890 -0.299438 -0.678406 1441914488 -0.366638 0.561890 -0.299438 -0.678406 1441914488 -0.366638 0.561890 -0.299438 -0.678406 1441914488 -0.366638 0.561890 -0.299438 -0.678406 1441914488 -0.366638 0.561890 -0.299438 -0.678406 1441914488 -0.366638 0.561890 -0.299438 -0.678406 1441914488 -0.367188 0.565796 -0.297180 -0.675842 1441914488 -0.367188 0.565796 -0.297180 -0.675842 1441914488 -0.367188 0.565796 -0.297180 -0.675842 1441914488 -0.367188 0.565796 -0.297180 -0.675842 1441914488 -0.369507 0.568420 -0.295105 -0.673340 1441914488 -0.369507 0.568420 -0.295105 -0.673340 1441914488 -0.369507 0.568420 -0.295105 -0.673340 1441914488 -0.369507 0.568420 -0.295105 -0.673340 1441914488 -0.369507 0.568420 -0.295105 -0.673340 1441914488 -0.369507 0.568420 -0.295105 -0.673340 1441914488 -0.374939 0.568298 -0.295288 -0.670288 1441914488 -0.374939 0.568298 -0.295288 -0.670288 1441914488 -0.374939 0.568298 -0.295288 -0.670288 1441914488 -0.374939 0.568298 -0.295288 -0.670288 1441914488 -0.374939 0.568298 -0.295288 -0.670288 1441914488 -0.374939 0.568298 -0.295288 -0.670288 1441914488 -0.373474 0.570557 -0.290161 -0.671448 1441914488 -0.373474 0.570557 -0.290161 -0.671448 1441914488 -0.373474 0.570557 -0.290161 -0.671448 1441914488 -0.373474 0.570557 -0.290161 -0.671448 1441914488 -0.373474 0.570557 -0.290161 -0.671448 1441914488 -0.373474 0.570557 -0.290161 -0.671448 1441914489 -0.371460 0.569824 -0.284363 -0.675598 1441914489 -0.371460 0.569824 -0.284363 -0.675598 1441914489 -0.371460 0.569824 -0.284363 -0.675598 1441914489 -0.371460 0.569824 -0.284363 -0.675598 1441914489 -0.371460 0.569824 -0.284363 -0.675598 1441914489 -0.371460 0.569824 -0.284363 -0.675598 1441914489 -0.374390 0.565918 -0.284363 -0.677307 1441914489 -0.374390 0.565918 -0.284363 -0.677307 1441914489 -0.374390 0.565918 -0.284363 -0.677307 1441914489 -0.374390 0.565918 -0.284363 -0.677307 1441914489 -0.374390 0.565918 -0.284363 -0.677307 1441914489 -0.374390 0.565918 -0.284363 -0.677307 1441914489 -0.374390 0.565918 -0.284363 -0.677307 1441914489 -0.378052 0.561279 -0.286804 -0.678101 1441914489 -0.378052 0.561279 -0.286804 -0.678101 1441914489 -0.378052 0.561279 -0.286804 -0.678101 1441914489 -0.378052 0.561279 -0.286804 -0.678101 1441914489 -0.369568 0.564514 -0.281616 -0.682251 1441914489 -0.369568 0.564514 -0.281616 -0.682251 1441914489 -0.369568 0.564514 -0.281616 -0.682251 1441914489 -0.369568 0.564514 -0.281616 -0.682251 1441914489 -0.369568 0.564514 -0.281616 -0.682251 1441914489 -0.360779 0.567566 -0.275879 -0.686707 1441914489 -0.360779 0.567566 -0.275879 -0.686707 1441914489 -0.360779 0.567566 -0.275879 -0.686707 1441914489 -0.360779 0.567566 -0.275879 -0.686707 1441914489 -0.360779 0.567566 -0.275879 -0.686707 1441914489 -0.360779 0.567566 -0.275879 -0.686707 1441914489 -0.357788 0.568420 -0.275452 -0.687805 1441914489 -0.357788 0.568420 -0.275452 -0.687805 1441914489 -0.357788 0.568420 -0.275452 -0.687805 1441914489 -0.357788 0.568420 -0.275452 -0.687805 1441914489 -0.357788 0.568420 -0.275452 -0.687805 1441914489 -0.357300 0.567322 -0.278503 -0.687744 1441914489 -0.357300 0.567322 -0.278503 -0.687744 1441914489 -0.357300 0.567322 -0.278503 -0.687744 1441914489 -0.357300 0.567322 -0.278503 -0.687744 1441914489 -0.357300 0.567322 -0.278503 -0.687744 1441914489 -0.357300 0.567322 -0.278503 -0.687744 1441914489 -0.357300 0.567322 -0.278503 -0.687744 1441914489 -0.354797 0.567505 -0.279541 -0.688416 1441914489 -0.354797 0.567505 -0.279541 -0.688416 1441914489 -0.354797 0.567505 -0.279541 -0.688416 1441914489 -0.351746 0.568542 -0.278992 -0.689392 1441914489 -0.351746 0.568542 -0.278992 -0.689392 1441914489 -0.351746 0.568542 -0.278992 -0.689392 1441914489 -0.351746 0.568542 -0.278992 -0.689392 1441914489 -0.351746 0.568542 -0.278992 -0.689392 1441914489 -0.351746 0.568542 -0.278992 -0.689392 1441914489 -0.347107 0.569946 -0.278870 -0.690674 1441914489 -0.347107 0.569946 -0.278870 -0.690674 1441914489 -0.347107 0.569946 -0.278870 -0.690674 1441914489 -0.343445 0.570496 -0.281189 -0.691040 1441914489 -0.343445 0.570496 -0.281189 -0.691040 1441914489 
-0.153442 0.376831 -0.279419 -0.869751 1441914491 -0.153442 0.376831 -0.279419 -0.869751 1441914491 -0.153442 0.376831 -0.279419 -0.869751 1441914491 -0.153442 0.376831 -0.279419 -0.869751 1441914491 -0.074280 0.354370 -0.242981 -0.899963 1441914491 -0.074280 0.354370 -0.242981 -0.899963 1441914491 -0.074280 0.354370 -0.242981 -0.899963 1441914491 -0.074280 0.354370 -0.242981 -0.899963 1441914491 -0.074280 0.354370 -0.242981 -0.899963 1441914491 -0.074280 0.354370 -0.242981 -0.899963 1441914491 -0.074280 0.354370 -0.242981 -0.899963 1441914491 -0.027588 0.328186 -0.237244 -0.913940 1441914491 -0.027588 0.328186 -0.237244 -0.913940 1441914491 -0.027588 0.328186 -0.237244 -0.913940 1441914491 -0.027588 0.328186 -0.237244 -0.913940 1441914491 -0.027588 0.328186 -0.237244 -0.913940 1441914491 -0.027588 0.328186 -0.237244 -0.913940 1441914491 0.005981 0.311401 -0.230713 -0.921875 1441914491 0.005981 0.311401 -0.230713 -0.921875 1441914491 0.005981 0.311401 -0.230713 -0.921875 1441914491 0.005981 0.311401 -0.230713 -0.921875 1441914492 0.005981 0.311401 -0.230713 -0.921875 1441914492 0.005981 0.311401 -0.230713 -0.921875 1441914492 0.020569 0.307800 -0.207642 -0.928345 1441914492 0.020569 0.307800 -0.207642 -0.928345 1441914492 0.020569 0.307800 -0.207642 -0.928345 1441914492 0.020569 0.307800 -0.207642 -0.928345 1441914492 0.020569 0.307800 -0.207642 -0.928345 1441914492 0.020569 0.307800 -0.207642 -0.928345 1441914492 0.006714 0.315735 -0.211670 -0.924927 1441914492 0.006714 0.315735 -0.211670 -0.924927 1441914492 0.006714 0.315735 -0.211670 -0.924927 1441914492 0.006714 0.315735 -0.211670 -0.924927 1441914492 0.006714 0.315735 -0.211670 -0.924927 1441914492 0.006714 0.315735 -0.211670 -0.924927 1441914492 0.006714 0.315735 -0.211670 -0.924927 1441914492 -0.029175 0.320313 -0.252258 -0.912659 1441914492 -0.029175 0.320313 -0.252258 -0.912659 1441914492 -0.029175 0.320313 -0.252258 -0.912659 1441914492 -0.029175 0.320313 -0.252258 -0.912659 1441914492 -0.029175 0.320313 -0.252258 -0.912659 1441914492 -0.029175 0.320313 -0.252258 -0.912659 1441914492 -0.079712 0.334900 -0.277466 -0.896973 1441914492 -0.079712 0.334900 -0.277466 -0.896973 1441914492 -0.079712 0.334900 -0.277466 -0.896973 1441914492 -0.079712 0.334900 -0.277466 -0.896973 1441914492 -0.079712 0.334900 -0.277466 -0.896973 1441914492 -0.079712 0.334900 -0.277466 -0.896973 1441914492 -0.148315 0.364075 -0.291016 -0.872253 1441914492 -0.148315 0.364075 -0.291016 -0.872253 1441914492 -0.148315 0.364075 -0.291016 -0.872253 1441914492 -0.148315 0.364075 -0.291016 -0.872253 1441914492 -0.148315 0.364075 -0.291016 -0.872253 1441914492 -0.148315 0.364075 -0.291016 -0.872253 1441914492 -0.148315 0.364075 -0.291016 -0.872253 1441914492 -0.230713 0.394897 -0.318970 -0.830139 1441914492 -0.230713 0.394897 -0.318970 -0.830139 1441914492 -0.230713 0.394897 -0.318970 -0.830139 1441914492 -0.230713 0.394897 -0.318970 -0.830139 1441914492 -0.230713 0.394897 -0.318970 -0.830139 1441914492 -0.230713 0.394897 -0.318970 -0.830139 1441914492 -0.309265 0.421631 -0.352478 -0.776123 1441914492 -0.309265 0.421631 -0.352478 -0.776123 1441914492 -0.309265 0.421631 -0.352478 -0.776123 1441914492 -0.309265 0.421631 -0.352478 -0.776123 1441914492 -0.309265 0.421631 -0.352478 -0.776123 1441914492 -0.365662 0.430969 -0.395325 -0.724121 1441914492 -0.365662 0.430969 -0.395325 -0.724121 1441914492 -0.365662 0.430969 -0.395325 -0.724121 1441914492 -0.365662 0.430969 -0.395325 -0.724121 1441914492 -0.365662 0.430969 -0.395325 -0.724121 1441914492 -0.365662 0.430969 -0.395325 -0.724121 1441914492 -0.365662 0.430969 -0.395325 -0.724121 1441914492 -0.400452 0.437805 -0.424927 -0.683716 1441914492 -0.400452 0.437805 -0.424927 -0.683716 1441914492 -0.400452 0.437805 -0.424927 -0.683716 1441914492 -0.400452 0.437805 -0.424927 -0.683716 1441914492 -0.400452 0.437805 -0.424927 -0.683716 1441914492 -0.400452 0.437805 -0.424927 -0.683716 1441914492 -0.427490 0.430664 -0.447876 -0.656738 1441914492 -0.427490 0.430664 -0.447876 -0.656738 1441914492 -0.427490 0.430664 -0.447876 -0.656738 1441914492 -0.427490 0.430664 -0.447876 -0.656738 1441914492 -0.427490 0.430664 -0.447876 -0.656738 1441914492 -0.427490 0.430664 -0.447876 -0.656738 1441914492 -0.435913 0.422302 -0.448181 -0.656372 1441914492 -0.435913 0.422302 -0.448181 -0.656372 1441914492 -0.435913 0.422302 -0.448181 -0.656372 1441914492 -0.435913 0.422302 -0.448181 -0.656372 1441914492 -0.435913 0.422302 -0.448181 -0.656372 1441914492 -0.435913 0.422302 -0.448181 -0.656372 1441914492 -0.493774 0.434326 -0.443848 -0.608765 1441914492 -0.493774 0.434326 -0.443848 -0.608765 1441914492 -0.493774 0.434326 -0.443848 -0.608765 1441914492 -0.493774 0.434326 -0.443848 -0.608765 1441914492 -0.493774 0.434326 -0.443848 -0.608765 1441914492 -0.493774 0.434326 -0.443848 -0.608765 1441914492 -0.547607 0.430298 -0.434631 -0.571106 1441914492 -0.547607 0.430298 -0.434631 -0.571106 1441914492 -0.547607 0.430298 -0.434631 -0.571106 1441914492 -0.547607 0.430298 -0.434631 -0.571106 1441914492 -0.547607 0.430298 -0.434631 -0.571106 1441914492 -0.547607 0.430298 -0.434631 -0.571106 1441914492 -0.552307 0.434143 -0.415161 -0.578064 1441914492 -0.552307 0.434143 -0.415161 -0.578064 1441914492 -0.552307 0.434143 -0.415161 -0.578064 1441914492 -0.552307 0.434143 -0.415161 -0.578064 1441914492 -0.552307 0.434143 -0.415161 -0.578064 1441914492 -0.552307 0.434143 -0.415161 -0.578064 1441914492 -0.547119 0.428528 -0.409424 -0.591187 1441914492 -0.547119 0.428528 -0.409424 -0.591187 1441914492 -0.547119 0.428528 -0.409424 -0.591187 1441914492 -0.547119 0.428528 -0.409424 -0.591187 1441914492 -0.547119 0.428528 -0.409424 -0.591187 1441914492 -0.547119 0.428528 -0.409424 -0.591187 1441914492 -0.542847 0.410461 -0.429626 -0.593567 1441914492 -0.542847 0.410461 -0.429626 -0.593567 1441914492 -0.542847 0.410461 -0.429626 -0.593567 1441914492 -0.542847 0.410461 -0.429626 -0.593567 1441914492 -0.542847 0.410461 -0.429626 -0.593567 1441914492 -0.542847 0.410461 -0.429626 -0.593567 1441914492 -0.542847 0.410461 -0.429626 -0.593567 1441914492 -0.521484 0.407410 -0.433655 -0.611633 1441914492 -0.521484 0.407410 -0.433655 -0.611633 1441914492 -0.521484 0.407410 -0.433655 -0.611633 1441914492 -0.521484 0.407410 -0.433655 -0.611633 1441914492 -0.521484 0.407410 -0.433655 -0.611633 1441914492 -0.521484 0.407410 -0.433655 -0.611633 1441914492 -0.487488 0.416382 -0.420532 -0.642029 1441914492 -0.487488 0.416382 -0.420532 -0.642029 1441914492 -0.487488 0.416382 -0.420532 -0.642029 1441914492 -0.487488 0.416382 -0.420532 -0.642029 1441914492 -0.487488 0.416382 -0.420532 -0.642029 1441914493 -0.487488 0.416382 -0.420532 -0.642029 1441914493 -0.455322 0.408997 -0.411255 -0.675537 1441914493 -0.455322 0.408997 -0.411255 -0.675537 1441914493 -0.455322 0.408997 -0.411255 -0.675537 1441914493 -0.455322 0.408997 -0.411255 -0.675537 1441914493 -0.455322 0.408997 -0.411255 -0.675537 1441914493 -0.455322 0.408997 -0.411255 -0.675537 1441914493 -0.404785 0.385132 -0.402832 -0.724976 1441914493 -0.404785 0.385132 -0.402832 -0.724976 1441914493 -0.404785 0.385132 -0.402832 -0.724976 1441914493 -0.404785 0.385132 -0.402832 -0.724976 1441914493 -0.404785 0.385132 -0.402832 -0.724976 1441914493 -0.318359 0.367126 -0.376221 -0.788940 1441914493 -0.318359 0.367126 -0.376221 -0.788940 1441914493 -0.318359 0.367126 -0.376221 -0.788940 1441914493 -0.318359 0.367126 -0.376221 -0.788940 1441914493 -0.318359 0.367126 -0.376221 -0.788940 1441914493 -0.318359 0.367126 -0.376221 -0.788940 1441914493 -0.193542 0.357422 -0.311829 -0.858826 1441914493 -0.193542 0.357422 -0.311829 -0.858826 1441914493 -0.193542 0.357422 -0.311829 -0.858826 1441914493 -0.193542 0.357422 -0.311829 -0.858826 1441914493 -0.193542 0.357422 -0.311829 -0.858826 1441914493 -0.193542 0.357422 -0.311829 -0.858826 1441914493 -0.084045 0.344849 -0.238892 -0.903870 1441914493 -0.084045 0.344849 -0.238892 -0.903870 1441914493 -0.084045 0.344849 -0.238892 -0.903870 1441914493 -0.084045 0.344849 -0.238892 -0.903870 1441914493 -0.084045 0.344849 -0.238892 -0.903870 1441914493 -0.084045 0.344849 -0.238892 -0.903870 1441914493 -0.084045 0.344849 -0.238892 -0.903870 1441914493 -0.017944 0.325928 -0.203674 -0.923035 1441914493 -0.017944 0.325928 -0.203674 -0.923035 1441914493 -0.017944 0.325928 -0.203674 -0.923035 1441914493 -0.017944 0.325928 -0.203674 -0.923035 1441914493 -0.017944 0.325928 -0.203674 -0.923035 1441914493 0.010437 0.311890 -0.201843 -0.928406 1441914493 0.010437 0.311890 -0.201843 -0.928406 1441914493 0.010437 0.311890 -0.201843 -0.928406 1441914493 0.010437 0.311890 -0.201843 -0.928406 1441914493 0.010437 0.311890 -0.201843 -0.928406 1441914493 0.010437 0.311890 -0.201843 -0.928406 1441914493 0.010437 0.311890 -0.201843 -0.928406 1441914493 0.012390 0.317688 -0.193848 -0.928101 1441914493 0.012390 0.317688 -0.193848 -0.928101 1441914493 0.012390 0.317688 -0.193848 -0.928101 1441914493 0.012390 0.317688 -0.193848 -0.928101 1441914493 0.012390 0.317688 -0.193848 -0.928101 1441914493 0.012390 0.317688 -0.193848 -0.928101 1441914493 -0.017761 0.324951 -0.229797 -0.917236 1441914493 -0.017761 0.324951 -0.229797 -0.917236 1441914493 -0.017761 0.324951 -0.229797 -0.917236 1441914493 -0.017761 0.324951 -0.229797 -0.917236 1441914493 -0.017761 0.324951 -0.229797 -0.917236 1441914493 -0.017761 0.324951 -0.229797 -0.917236 1441914493 -0.063232 0.330566 -0.269775 -0.902222 1441914493 -0.063232 0.330566 -0.269775 -0.902222 1441914493 -0.063232 0.330566 -0.269775 -0.902222 1441914493 -0.063232 0.330566 -0.269775 -0.902222 1441914493 -0.063232 0.330566 -0.269775 -0.902222 1441914493 -0.063232 0.330566 -0.269775 -0.902222 1441914493 -0.063232 0.330566 -0.269775 -0.902222 1441914493 -0.125916 0.342224 -0.302917 -0.880554 1441914493 -0.125916 0.342224 -0.302917 -0.880554 1441914493 -0.125916 0.342224 -0.302917 -0.880554 1441914493 -0.125916 0.342224 -0.302917 -0.880554 1441914493 -0.125916 0.342224 -0.302917 -0.880554 1441914493 -0.125916 0.342224 -0.302917 -0.880554 1441914493 -0.196472 0.354370 -0.335144 -0.850586 1441914493 -0.196472 0.354370 -0.335144 -0.850586 1441914493 -0.196472 0.354370 -0.335144 -0.850586 1441914493 -0.196472 0.354370 -0.335144 -0.850586 1441914493 -0.196472 0.354370 -0.335144 -0.850586 1441914493 -0.196472 0.354370 -0.335144 -0.850586 1441914493 -0.261169 0.368164 -0.373047 -0.810669 1441914493 -0.261169 0.368164 -0.373047 -0.810669 1441914493 -0.261169 0.368164 -0.373047 -0.810669 1441914493 -0.261169 0.368164 -0.373047 -0.810669 1441914493 -0.261169 0.368164 -0.373047 -0.810669 1441914493 -0.317932 0.373047 -0.415222 -0.766418 1441914493 -0.317932 0.373047 -0.415222 -0.766418 1441914493 -0.317932 0.373047 -0.415222 -0.766418 1441914493 -0.355164 0.390808 -0.453125 -0.718262 1441914493 -0.355164 0.390808 -0.453125 -0.718262 1441914493 -0.355164 0.390808 -0.453125 -0.718262 1441914493 -0.355164 0.390808 -0.453125 -0.718262 1441914493 -0.355164 0.390808 -0.453125 -0.718262 1441914493 -0.377991 0.386292 -0.480164 -0.690979 1441914493 -0.377991 0.386292 -0.480164 -0.690979 1441914493 -0.377991 0.386292 -0.480164 -0.690979 1441914493 -0.377991 0.386292 -0.480164 -0.690979 1441914493 -0.377991 0.386292 -0.480164 -0.690979 1441914493 -0.377991 0.386292 -0.480164 -0.690979 1441914493 -0.400635 0.386719 -0.484192 -0.674988 1441914493 -0.400635 0.386719 -0.484192 -0.674988 1441914493 -0.400635 0.386719 -0.484192 -0.674988 1441914493 -0.400635 0.386719 -0.484192 -0.674988 1441914493 -0.400635 0.386719 -0.484192 -0.674988 1441914493 -0.477478 0.404114 -0.489807 -0.607361 1441914493 -0.477478 0.404114 -0.489807 -0.607361 1441914493 -0.477478 0.404114 -0.489807 -0.607361 1441914493 -0.477478 0.404114 -0.489807 -0.607361 1441914493 -0.477478 0.404114 -0.489807 -0.607361 1441914494 -0.477478 0.404114 -0.489807 -0.607361 1441914494 -0.524353 0.417480 -0.465820 -0.577820 1441914494 -0.524353 0.417480 -0.465820 -0.577820 1441914494 -0.524353 0.417480 -0.465820 -0.577820 1441914494 -0.524353 0.417480 -0.465820 -0.577820 1441914494 -0.524353 0.417480 -0.465820 -0.577820 1441914494 -0.524353 0.417480 -0.465820 -0.577820 1441914494 -0.530579 0.431763 -0.444275 -0.578552 1441914494 -0.530579 0.431763 -0.444275 -0.578552 1441914494 -0.530579 0.431763 -0.444275 -0.578552 1441914494 -0.530579 0.431763 -0.444275 -0.578552 1441914494 -0.530579 0.431763 -0.444275 -0.578552 1441914494 -0.530579 0.431763 -0.444275 -0.578552 1441914494 -0.530396 0.423462 -0.446716 -0.583008 1441914494 -0.530396 0.423462 -0.446716 -0.583008 1441914494 -0.530396 0.423462 -0.446716 -0.583008 1441914494 -0.530396 0.423462 -0.446716 -0.583008 1441914494 -0.530396 0.423462 -0.446716 -0.583008 1441914494 -0.530396 0.423462 -0.446716 -0.583008 1441914494 -0.530396 0.423462 -0.446716 -0.583008 1441914494 -0.524902 0.407837 -0.461975 -0.587158 1441914494 -0.524902 0.407837 -0.461975 -0.587158 1441914494 -0.524902 0.407837 -0.461975 -0.587158 1441914494 -0.524902 0.407837 -0.461975 -0.587158 1441914494 -0.524902 0.407837 -0.461975 -0.587158 1441914494 -0.524902 0.407837 -0.461975 -0.587158 1441914494 -0.501404 0.407104 -0.462097 -0.607788 1441914494 -0.501404 0.407104 -0.462097 -0.607788 1441914494 -0.501404 0.407104 -0.462097 -0.607788 1441914494 -0.501404 0.407104 -0.462097 -0.607788 1441914494 -0.501404 0.407104 -0.462097 -0.607788 1441914494 -0.501404 0.407104 -0.462097 -0.607788 1441914494 -0.469055 0.409790 -0.447937 -0.641479 1441914494 -0.469055 0.409790 -0.447937 -0.641479 1441914494 -0.469055 0.409790 -0.447937 -0.641479 1441914494 -0.469055 0.409790 -0.447937 -0.641479 1441914494 -0.469055 0.409790 -0.447937 -0.641479 1441914494 -0.469055 0.409790 -0.447937 -0.641479 1441914494 -0.469055 0.409790 -0.447937 -0.641479 1441914494 -0.431519 0.408875 -0.427856 -0.680908 1441914494 -0.431519 0.408875 -0.427856 -0.680908 1441914494 -0.431519 0.408875 -0.427856 -0.680908 1441914494 -0.431519 0.408875 -0.427856 -0.680908 1441914494 -0.431519 0.408875 -0.427856 -0.680908 1441914494 -0.431519 0.408875 -0.427856 -0.680908 1441914494 -0.390625 0.400818 -0.399170 -0.726318 1441914494 -0.390625 0.400818 -0.399170 -0.726318 1441914494 -0.390625 0.400818 -0.399170 -0.726318 1441914494 -0.390625 0.400818 -0.399170 -0.726318 1441914494 -0.390625 0.400818 -0.399170 -0.726318 1441914494 -0.390625 0.400818 -0.399170 -0.726318 1441914494 -0.326416 0.389343 -0.368042 -0.778809 1441914494 -0.326416 0.389343 -0.368042 -0.778809 1441914494 -0.326416 0.389343 -0.368042 -0.778809 1441914494 -0.326416 0.389343 -0.368042 -0.778809 1441914494 -0.326416 0.389343 -0.368042 -0.778809 1441914494 -0.326416 0.389343 -0.368042 -0.778809 1441914494 -0.326416 0.389343 -0.368042 -0.778809 1441914494 -0.250610 0.373779 -0.332336 -0.828918 1441914494 -0.250610 0.373779 -0.332336 -0.828918 1441914494 -0.250610 0.373779 -0.332336 -0.828918 1441914494 -0.250610 0.373779 -0.332336 -0.828918 1441914494 -0.250610 0.373779 -0.332336 -0.828918 1441914494 -0.250610 0.373779 -0.332336 -0.828918 1441914494 -0.170044 0.356689 -0.307678 -0.865601 1441914494 -0.170044 0.356689 -0.307678 -0.865601 1441914494 -0.170044 0.356689 -0.307678 -0.865601 1441914494 -0.170044 0.356689 -0.307678 -0.865601 1441914494 -0.170044 0.356689 -0.307678 -0.865601 1441914494 -0.170044 0.356689 -0.307678 -0.865601 1441914494 -0.090576 0.343506 -0.271240 -0.894592 1441914494 -0.090576 0.343506 -0.271240 -0.894592 1441914494 -0.090576 0.343506 -0.271240 -0.894592 1441914494 -0.090576 0.343506 -0.271240 -0.894592 1441914494 -0.090576 0.343506 -0.271240 -0.894592 1441914494 -0.090576 0.343506 -0.271240 -0.894592 1441914494 -0.090576 0.343506 -0.271240 -0.894592 1441914494 -0.042236 0.330872 -0.224548 -0.915649 1441914494 -0.042236 0.330872 -0.224548 -0.915649 1441914494 -0.042236 0.330872 -0.224548 -0.915649 1441914494 -0.042236 0.330872 -0.224548 -0.915649 1441914494 -0.042236 0.330872 -0.224548 -0.915649 1441914494 -0.042236 0.330872 -0.224548 -0.915649 1441914494 -0.036194 0.332458 -0.210632 -0.918579 1441914494 -0.036194 0.332458 -0.210632 -0.918579 1441914494 -0.036194 0.332458 -0.210632 -0.918579 1441914494 -0.036194 0.332458 -0.210632 -0.918579 1441914494 -0.036194 0.332458 -0.210632 -0.918579 1441914494 -0.036194 0.332458 -0.210632 -0.918579 1441914494 -0.067322 0.336426 -0.231689 -0.910278 1441914494 -0.067322 0.336426 -0.231689 -0.910278 1441914494 -0.067322 0.336426 -0.231689 -0.910278 1441914494 -0.067322 0.336426 -0.231689 -0.910278 1441914494 -0.067322 0.336426 -0.231689 -0.910278 1441914494 -0.067322 0.336426 -0.231689 -0.910278 1441914494 -0.112854 0.341492 -0.260437 -0.896057 1441914494 -0.112854 0.341492 -0.260437 -0.896057 1441914494 -0.112854 0.341492 -0.260437 -0.896057 1441914494 -0.112854 0.341492 -0.260437 -0.896057 1441914494 -0.163452 0.354675 -0.271484 -0.879639 1441914494 -0.163452 0.354675 -0.271484 -0.879639 1441914494 -0.163452 0.354675 -0.271484 -0.879639 1441914494 -0.163452 0.354675 -0.271484 -0.879639 1441914494 -0.163452 0.354675 -0.271484 -0.879639 1441914494 -0.163452 0.354675 -0.271484 -0.879639 1441914494 -0.224915 0.370361 -0.287720 -0.854126 1441914494 -0.224915 0.370361 -0.287720 -0.854126 1441914494 -0.224915 0.370361 -0.287720 -0.854126 1441914494 -0.224915 0.370361 -0.287720 -0.854126 1441914495 -0.289490 0.384949 -0.315430 -0.817627 1441914495 -0.289490 0.384949 -0.315430 -0.817627 1441914495 -0.289490 0.384949 -0.315430 -0.817627 1441914495 -0.289490 0.384949 -0.315430 -0.817627 1441914495 -0.289490 0.384949 -0.315430 -0.817627 1441914495 -0.289490 0.384949 -0.315430 -0.817627 1441914495 -0.289490 0.384949 -0.315430 -0.817627 1441914495 -0.349243 0.400940 -0.347717 -0.772278 1441914495 -0.349243 0.400940 -0.347717 -0.772278 1441914495 -0.349243 0.400940 -0.347717 -0.772278 1441914495 -0.349243 0.400940 -0.347717 -0.772278 1441914495 -0.349243 0.400940 -0.347717 -0.772278 1441914495 -0.401917 0.412598 -0.381653 -0.722900 1441914495 -0.401917 0.412598 -0.381653 -0.722900 1441914495 -0.401917 0.412598 -0.381653 -0.722900 1441914495 -0.401917 0.412598 -0.381653 -0.722900 1441914495 -0.401917 0.412598 -0.381653 -0.722900 1441914495 -0.401917 0.412598 -0.381653 -0.722900 1441914495 -0.401917 0.412598 -0.381653 -0.722900 1441914495 -0.437317 0.417114 -0.419556 -0.677368 1441914495 -0.437317 0.417114 -0.419556 -0.677368 1441914495 -0.437317 0.417114 -0.419556 -0.677368 1441914495 -0.437317 0.417114 -0.419556 -0.677368 1441914495 -0.437317 0.417114 -0.419556 -0.677368 1441914495 -0.437317 0.417114 -0.419556 -0.677368 1441914495 -0.452942 0.428223 -0.431946 -0.651855 1441914495 -0.452942 0.428223 -0.431946 -0.651855 1441914495 -0.452942 0.428223 -0.431946 -0.651855 1441914495 -0.452942 0.428223 -0.431946 -0.651855 1441914495 -0.452942 0.428223 -0.431946 -0.651855 1441914495 -0.452942 0.428223 -0.431946 -0.651855 1441914495 -0.456848 0.429810 -0.434753 -0.646240 1441914495 -0.456848 0.429810 -0.434753 -0.646240 1441914495 -0.456848 0.429810 -0.434753 -0.646240 1441914495 -0.456848 0.429810 -0.434753 -0.646240 1441914495 -0.456848 0.429810 -0.434753 -0.646240 1441914495 -0.464539 0.430420 -0.429993 -0.643494 1441914495 -0.464539 0.430420 -0.429993 -0.643494 1441914495 -0.464539 0.430420 -0.429993 -0.643494 1441914495 -0.464539 0.430420 -0.429993 -0.643494 1441914495 -0.464539 0.430420 -0.429993 -0.643494 1441914495 -0.464539 0.430420 -0.429993 -0.643494 1441914495 -0.481262 0.440247 -0.428040 -0.625671 1441914495 -0.481262 0.440247 -0.428040 -0.625671 1441914495 -0.481262 0.440247 -0.428040 -0.625671 1441914495 -0.481262 0.440247 -0.428040 -0.625671 1441914495 -0.481262 0.440247 -0.428040 -0.625671 1441914495 -0.481262 0.440247 -0.428040 -0.625671 1441914495 -0.506592 0.441528 -0.432373 -0.601257 1441914495 -0.506592 0.441528 -0.432373 -0.601257 1441914495 -0.506592 0.441528 -0.432373 -0.601257 1441914495 -0.506592 0.441528 -0.432373 -0.601257 1441914495 -0.506592 0.441528 -0.432373 -0.601257 1441914495 -0.505676 0.434143 -0.434998 -0.605530 1441914495 -0.505676 0.434143 -0.434998 -0.605530 1441914495 -0.505676 0.434143 -0.434998 -0.605530 1441914495 -0.505676 0.434143 -0.434998 -0.605530 1441914495 -0.505676 0.434143 -0.434998 -0.605530 1441914495 -0.505676 0.434143 -0.434998 -0.605530 1441914495 -0.505676 0.434143 -0.434998 -0.605530 1441914495 -0.492981 0.424805 -0.433044 -0.623779 1441914495 -0.492981 0.424805 -0.433044 -0.623779 1441914495 -0.492981 0.424805 -0.433044 -0.623779 1441914495 -0.492981 0.424805 -0.433044 -0.623779 1441914495 -0.492981 0.424805 -0.433044 -0.623779 1441914495 -0.492981 0.424805 -0.433044 -0.623779 1441914495 -0.485596 0.415649 -0.434998 -0.634216 1441914495 -0.485596 0.415649 -0.434998 -0.634216 1441914495 -0.485596 0.415649 -0.434998 -0.634216 1441914495 -0.485596 0.415649 -0.434998 -0.634216 1441914495 -0.485596 0.415649 -0.434998 -0.634216 1441914495 -0.485596 0.415649 -0.434998 -0.634216 1441914495 -0.475403 0.403809 -0.432983 -0.650818 1441914495 -0.475403 0.403809 -0.432983 -0.650818 1441914495 -0.475403 0.403809 -0.432983 -0.650818 1441914495 -0.475403 0.403809 -0.432983 -0.650818 1441914495 -0.475403 0.403809 -0.432983 -0.650818 1441914495 -0.475403 0.403809 -0.432983 -0.650818 1441914495 -0.452637 0.390503 -0.427673 -0.678101 1441914495 -0.452637 0.390503 -0.427673 -0.678101 1441914495 -0.452637 0.390503 -0.427673 -0.678101 1441914495 -0.406555 0.376892 -0.409912 -0.724365 1441914495 -0.406555 0.376892 -0.409912 -0.724365 1441914495 -0.406555 0.376892 -0.409912 -0.724365 1441914495 -0.406555 0.376892 -0.409912 -0.724365 1441914495 -0.406555 0.376892 -0.409912 -0.724365 1441914495 -0.406555 0.376892 -0.409912 -0.724365 1441914495 -0.406555 0.376892 -0.409912 -0.724365 1441914495 -0.333191 0.367737 -0.381592 -0.779907 1441914495 -0.333191 0.367737 -0.381592 -0.779907 1441914495 -0.333191 0.367737 -0.381592 -0.779907 1441914495 -0.333191 0.367737 -0.381592 -0.779907 1441914495 -0.333191 0.367737 -0.381592 -0.779907 1441914495 -0.333191 0.367737 -0.381592 -0.779907 1441914495 -0.242493 0.356812 -0.342590 -0.834595 1441914495 -0.242493 0.356812 -0.342590 -0.834595 1441914495 -0.242493 0.356812 -0.342590 -0.834595 1441914495 -0.158508 0.341492 -0.309021 -0.873413 1441914495 -0.158508 0.341492 -0.309021 -0.873413 1441914495 -0.158508 0.341492 -0.309021 -0.873413 1441914495 -0.158508 0.341492 -0.309021 -0.873413 1441914495 -0.081604 0.322205 -0.286438 -0.898621 1441914496 -0.081604 0.322205 -0.286438 -0.898621 1441914496 -0.081604 0.322205 -0.286438 -0.898621 1441914496 -0.081604 0.322205 -0.286438 -0.898621 1441914496 -0.081604 0.322205 -0.286438 -0.898621 1441914496 -0.081604 0.322205 -0.286438 -0.898621 1441914496 -0.022461 0.309509 -0.248169 -0.917725 1441914496 -0.022461 0.309509 -0.248169 -0.917725 1441914496 -0.022461 0.309509 -0.248169 -0.917725 1441914496 -0.022461 0.309509 -0.248169 -0.917725 1441914496 -0.022461 0.309509 -0.248169 -0.917725 1441914496 -0.022461 0.309509 -0.248169 -0.917725 1441914496 0.010681 0.305420 -0.217896 -0.926941 1441914496 0.010681 0.305420 -0.217896 -0.926941 1441914496 0.010681 0.305420 -0.217896 -0.926941 1441914496 0.010681 0.305420 -0.217896 -0.926941 1441914496 0.010681 0.305420 -0.217896 -0.926941 1441914496 0.010681 0.305420 -0.217896 -0.926941 1441914496 0.010681 0.305420 -0.217896 -0.926941 1441914496 0.008606 0.306519 -0.212341 -0.927856 1441914496 0.008606 0.306519 -0.212341 -0.927856 1441914496 0.008606 0.306519 -0.212341 -0.927856 1441914496 0.008606 0.306519 -0.212341 -0.927856 1441914496 0.008606 0.306519 -0.212341 -0.927856 1441914496 0.008606 0.306519 -0.212341 -0.927856 1441914496 -0.015442 0.318237 -0.227478 -0.920227 1441914496 -0.015442 0.318237 -0.227478 -0.920227 1441914496 -0.015442 0.318237 -0.227478 -0.920227 1441914496 -0.015442 0.318237 -0.227478 -0.920227 1441914496 -0.015442 0.318237 -0.227478 -0.920227 1441914496 -0.015442 0.318237 -0.227478 -0.920227 1441914496 -0.059814 0.330811 -0.258484 -0.905640 1441914496 -0.059814 0.330811 -0.258484 -0.905640 1441914496 -0.059814 0.330811 -0.258484 -0.905640 1441914496 -0.059814 0.330811 -0.258484 -0.905640 1441914496 -0.059814 0.330811 -0.258484 -0.905640 1441914496 -0.059814 0.330811 -0.258484 -0.905640 1441914496 -0.059814 0.330811 -0.258484 -0.905640 1441914496 -0.121277 0.348938 -0.295593 -0.881042 1441914496 -0.121277 0.348938 -0.295593 -0.881042 1441914496 -0.121277 0.348938 -0.295593 -0.881042 1441914496 -0.121277 0.348938 -0.295593 -0.881042 1441914496 -0.121277 0.348938 -0.295593 -0.881042 1441914496 -0.121277 0.348938 -0.295593 -0.881042 1441914496 -0.190002 0.363037 -0.335022 -0.848450 1441914496 -0.190002 0.363037 -0.335022 -0.848450 1441914496 -0.190002 0.363037 -0.335022 -0.848450 1441914496 -0.190002 0.363037 -0.335022 -0.848450 1441914496 -0.190002 0.363037 -0.335022 -0.848450 1441914496 -0.190002 0.363037 -0.335022 -0.848450 1441914496 -0.190002 0.363037 -0.335022 -0.848450 1441914496 -0.259705 0.386108 -0.357483 -0.809753 1441914496 -0.259705 0.386108 -0.357483 -0.809753 1441914496 -0.259705 0.386108 -0.357483 -0.809753 1441914496 -0.259705 0.386108 -0.357483 -0.809753 1441914496 -0.259705 0.386108 -0.357483 -0.809753 1441914496 -0.259705 0.386108 -0.357483 -0.809753 1441914496 -0.310181 0.412903 -0.376099 -0.769348 1441914496 -0.310181 0.412903 -0.376099 -0.769348 1441914496 -0.310181 0.412903 -0.376099 -0.769348 1441914496 -0.310181 0.412903 -0.376099 -0.769348 1441914496 -0.310181 0.412903 -0.376099 -0.769348 1441914496 -0.310181 0.412903 -0.376099 -0.769348 1441914496 -0.354553 0.425049 -0.411194 -0.724304 1441914496 -0.354553 0.425049 -0.411194 -0.724304 1441914496 -0.354553 0.425049 -0.411194 -0.724304 1441914496 -0.354553 0.425049 -0.411194 -0.724304 1441914496 -0.354553 0.425049 -0.411194 -0.724304 1441914496 -0.354553 0.425049 -0.411194 -0.724304 1441914496 -0.388672 0.439636 -0.431885 -0.684937 1441914496 -0.388672 0.439636 -0.431885 -0.684937 1441914496 -0.388672 0.439636 -0.431885 -0.684937 1441914496 -0.388672 0.439636 -0.431885 -0.684937 1441914496 -0.388672 0.439636 -0.431885 -0.684937 1441914496 -0.388672 0.439636 -0.431885 -0.684937 1441914496 -0.388672 0.439636 -0.431885 -0.684937 1441914496 -0.407471 0.442505 -0.449768 -0.660217 1441914496 -0.407471 0.442505 -0.449768 -0.660217 1441914496 -0.407471 0.442505 -0.449768 -0.660217 1441914496 -0.407471 0.442505 -0.449768 -0.660217 1441914496 -0.425598 0.443115 -0.448120 -0.649414 1441914496 -0.425598 0.443115 -0.448120 -0.649414 1441914496 -0.425598 0.443115 -0.448120 -0.649414 1441914496 -0.425598 0.443115 -0.448120 -0.649414 1441914496 -0.425598 0.443115 -0.448120 -0.649414 1441914496 -0.425598 0.443115 -0.448120 -0.649414 1441914496 -0.477234 0.469299 -0.433716 -0.603271 1441914496 -0.477234 0.469299 -0.433716 -0.603271 1441914496 -0.477234 0.469299 -0.433716 -0.603271 1441914496 -0.477234 0.469299 -0.433716 -0.603271 1441914496 -0.477234 0.469299 -0.433716 -0.603271 1441914496 -0.477234 0.469299 -0.433716 -0.603271 1441914496 -0.487549 0.491455 -0.402222 -0.599243 1441914496 -0.487549 0.491455 -0.402222 -0.599243 1441914496 -0.487549 0.491455 -0.402222 -0.599243 1441914496 -0.487549 0.491455 -0.402222 -0.599243 1441914496 -0.487549 0.491455 -0.402222 -0.599243 1441914496 -0.479797 0.478943 -0.409180 -0.610779 1441914496 -0.479797 0.478943 -0.409180 -0.610779 1441914496 -0.479797 0.478943 -0.409180 -0.610779 1441914496 -0.479797 0.478943 -0.409180 -0.610779 1441914496 -0.479797 0.478943 -0.409180 -0.610779 1441914496 -0.468628 0.456787 -0.428772 -0.622864 1441914496 -0.468628 0.456787 -0.428772 -0.622864 1441914496 -0.468628 0.456787 -0.428772 -0.622864 1441914496 -0.468628 0.456787 -0.428772 -0.622864 1441914496 -0.468628 0.456787 -0.428772 -0.622864 1441914496 -0.468628 0.456787 -0.428772 -0.622864 1441914496 -0.440491 0.441528 -0.436584 -0.648438 1441914496 -0.440491 0.441528 -0.436584 -0.648438 1441914496 -0.440491 0.441528 -0.436584 -0.648438 1441914497 -0.440491 0.441528 -0.436584 -0.648438 1441914497 -0.440491 0.441528 -0.436584 -0.648438 1441914497 -0.440491 0.441528 -0.436584 -0.648438 1441914497 -0.440491 0.441528 -0.436584 -0.648438 1441914497 -0.404053 0.425354 -0.434998 -0.683105 1441914497 -0.404053 0.425354 -0.434998 -0.683105 1441914497 -0.404053 0.425354 -0.434998 -0.683105 1441914497 -0.404053 0.425354 -0.434998 -0.683105 1441914497 -0.404053 0.425354 -0.434998 -0.683105 1441914497 -0.404053 0.425354 -0.434998 -0.683105 1441914497 -0.364929 0.399414 -0.430725 -0.722412 1441914497 -0.364929 0.399414 -0.430725 -0.722412 1441914497 -0.364929 0.399414 -0.430725 -0.722412 1441914497 -0.364929 0.399414 -0.430725 -0.722412 1441914497 -0.364929 0.399414 -0.430725 -0.722412 1441914497 -0.364929 0.399414 -0.430725 -0.722412 1441914497 -0.302185 0.369629 -0.411560 -0.776367 1441914497 -0.302185 0.369629 -0.411560 -0.776367 1441914497 -0.302185 0.369629 -0.411560 -0.776367 1441914497 -0.302185 0.369629 -0.411560 -0.776367 1441914497 -0.302185 0.369629 -0.411560 -0.776367 1441914497 -0.302185 0.369629 -0.411560 -0.776367 1441914497 -0.302185 0.369629 -0.411560 -0.776367 1441914497 -0.214355 0.354675 -0.364990 -0.833740 1441914497 
-0.405762 0.568970 -0.332581 -0.633301 1441914500 -0.405762 0.568970 -0.332581 -0.633301 1441914500 -0.405762 0.568970 -0.332581 -0.633301 1441914500 -0.404419 0.567749 -0.332947 -0.635071 1441914500 -0.404419 0.567749 -0.332947 -0.635071 1441914500 -0.404419 0.567749 -0.332947 -0.635071 1441914500 -0.404419 0.567749 -0.332947 -0.635071 1441914500 -0.404419 0.567749 -0.332947 -0.635071 1441914500 -0.404419 0.567749 -0.332947 -0.635071 1441914500 -0.403931 0.567200 -0.333923 -0.635315 1441914500 -0.403931 0.567200 -0.333923 -0.635315 1441914500 -0.403931 0.567200 -0.333923 -0.635315 1441914500 -0.403931 0.567200 -0.333923 -0.635315 1441914500 -0.403931 0.567200 -0.333923 -0.635315 1441914500 -0.403931 0.567200 -0.333923 -0.635315 1441914500 -0.397766 0.569824 -0.330383 -0.638733 1441914500 -0.397766 0.569824 -0.330383 -0.638733 1441914500 -0.397766 0.569824 -0.330383 -0.638733 1441914500 -0.397766 0.569824 -0.330383 -0.638733 1441914500 -0.397766 0.569824 -0.330383 -0.638733 1441914500 -0.397766 0.569824 -0.330383 -0.638733 1441914500 -0.388733 0.572693 -0.324524 -0.644714 1441914500 -0.388733 0.572693 -0.324524 -0.644714 1441914500 -0.388733 0.572693 -0.324524 -0.644714 1441914500 -0.388733 0.572693 -0.324524 -0.644714 1441914500 -0.388733 0.572693 -0.324524 -0.644714 1441914500 -0.382385 0.575134 -0.319519 -0.648804 1441914500 -0.382385 0.575134 -0.319519 -0.648804 1441914500 -0.382385 0.575134 -0.319519 -0.648804 1441914500 -0.382385 0.575134 -0.319519 -0.648804 1441914500 -0.382385 0.575134 -0.319519 -0.648804 1441914500 -0.382385 0.575134 -0.319519 -0.648804 1441914500 -0.382385 0.575134 -0.319519 -0.648804 1441914500 -0.380127 0.574524 -0.319153 -0.650879 1441914500 -0.380127 0.574524 -0.319153 -0.650879 1441914500 -0.380127 0.574524 -0.319153 -0.650879 1441914500 -0.380127 0.574524 -0.319153 -0.650879 1441914500 -0.380127 0.574524 -0.319153 -0.650879 1441914500 -0.380127 0.574524 -0.319153 -0.650879 1441914500 -0.380127 0.574524 -0.319153 -0.650879 1441914500 -0.377258 0.574036 -0.318970 -0.653015 1441914500 -0.377258 0.574036 -0.318970 -0.653015 1441914500 -0.377258 0.574036 -0.318970 -0.653015 1441914500 -0.377258 0.574036 -0.318970 -0.653015 1441914500 -0.377258 0.574036 -0.318970 -0.653015 1441914500 -0.377258 0.574036 -0.318970 -0.653015 1441914500 -0.374023 0.573486 -0.319031 -0.655334 1441914500 -0.374023 0.573486 -0.319031 -0.655334 1441914500 -0.374023 0.573486 -0.319031 -0.655334 1441914500 -0.374023 0.573486 -0.319031 -0.655334 1441914500 -0.374023 0.573486 -0.319031 -0.655334 1441914500 -0.374023 0.573486 -0.319031 -0.655334 1441914500 -0.377869 0.570068 -0.324158 -0.653625 1441914500 -0.377869 0.570068 -0.324158 -0.653625 1441914500 -0.377869 0.570068 -0.324158 -0.653625 1441914500 -0.377869 0.570068 -0.324158 -0.653625 1441914500 -0.377869 0.570068 -0.324158 -0.653625 1441914500 -0.385986 0.565063 -0.332336 -0.649109 1441914500 -0.385986 0.565063 -0.332336 -0.649109 1441914500 -0.385986 0.565063 -0.332336 -0.649109 1441914500 -0.385986 0.565063 -0.332336 -0.649109 1441914500 -0.385986 0.565063 -0.332336 -0.649109 1441914500 -0.385986 0.565063 -0.332336 -0.649109 1441914500 -0.392883 0.560974 -0.339355 -0.644836 1441914500 -0.392883 0.560974 -0.339355 -0.644836 1441914500 -0.392883 0.560974 -0.339355 -0.644836 1441914500 -0.392883 0.560974 -0.339355 -0.644836 1441914500 -0.392883 0.560974 -0.339355 -0.644836 1441914500 -0.392883 0.560974 -0.339355 -0.644836 1441914500 -0.400513 0.556580 -0.345520 -0.640686 1441914500 -0.400513 0.556580 -0.345520 -0.640686 1441914500 -0.400513 0.556580 -0.345520 -0.640686 1441914500 -0.400513 0.556580 -0.345520 -0.640686 1441914500 -0.400513 0.556580 -0.345520 -0.640686 1441914500 -0.400513 0.556580 -0.345520 -0.640686 1441914500 -0.404724 0.554626 -0.346558 -0.639160 1441914500 -0.404724 0.554626 -0.346558 -0.639160 1441914500 -0.404724 0.554626 -0.346558 -0.639160 1441914500 -0.404724 0.554626 -0.346558 -0.639160 1441914500 -0.404724 0.554626 -0.346558 -0.639160 1441914500 -0.404724 0.554626 -0.346558 -0.639160 1441914501 -0.407776 0.552979 -0.344971 -0.639526 1441914501 -0.407776 0.552979 -0.344971 -0.639526 1441914501 -0.407776 0.552979 -0.344971 -0.639526 1441914501 -0.407776 0.552979 -0.344971 -0.639526 1441914501 -0.407776 0.552979 -0.344971 -0.639526 1441914501 -0.407776 0.552979 -0.344971 -0.639526 1441914501 -0.407776 0.552979 -0.344971 -0.639526 1441914501 -0.411865 0.551208 -0.344971 -0.638428 1441914501 -0.411865 0.551208 -0.344971 -0.638428 1441914501 -0.411865 0.551208 -0.344971 -0.638428 1441914501 -0.411865 0.551208 -0.344971 -0.638428 1441914501 -0.411865 0.551208 -0.344971 -0.638428 1441914501 -0.411865 0.551208 -0.344971 -0.638428 1441914501 -0.416748 0.548584 -0.345337 -0.637329 1441914501 -0.416748 0.548584 -0.345337 -0.637329 1441914501 -0.416748 0.548584 -0.345337 -0.637329 1441914501 -0.416748 0.548584 -0.345337 -0.637329 1441914501 -0.416748 0.548584 -0.345337 -0.637329 1441914501 -0.416748 0.548584 -0.345337 -0.637329 1441914501 -0.419678 0.548340 -0.343384 -0.636658 1441914501 -0.419678 0.548340 -0.343384 -0.636658 1441914501 -0.419678 0.548340 -0.343384 -0.636658 1441914501 -0.419678 0.548340 -0.343384 -0.636658 1441914501 -0.419678 0.548340 -0.343384 -0.636658 1441914501 -0.419678 0.548340 -0.343384 -0.636658 1441914501 -0.419678 0.548340 -0.343384 -0.636658 1441914501 -0.420654 0.549072 -0.341064 -0.636658 1441914501 -0.420654 0.549072 -0.341064 -0.636658 1441914501 -0.420654 0.549072 -0.341064 -0.636658 1441914501 -0.420654 0.549072 -0.341064 -0.636658 1441914501 -0.420654 0.549072 -0.341064 -0.636658 1441914501 -0.420654 0.549072 -0.341064 -0.636658 1441914501 -0.419617 0.550781 -0.338745 -0.637085 1441914501 -0.419617 0.550781 -0.338745 -0.637085 1441914501 -0.419617 0.550781 -0.338745 -0.637085 1441914501 -0.419617 0.550781 -0.338745 -0.637085 1441914501 -0.419617 0.550781 -0.338745 -0.637085 1441914501 -0.414612 0.555542 -0.332397 -0.639526 1441914501 -0.414612 0.555542 -0.332397 -0.639526 1441914501 -0.414612 0.555542 -0.332397 -0.639526 1441914501 -0.414612 0.555542 -0.332397 -0.639526 1441914501 -0.414612 0.555542 -0.332397 -0.639526 1441914501 -0.414612 0.555542 -0.332397 -0.639526 1441914501 -0.411011 0.559021 -0.324768 -0.642761 1441914501 -0.411011 0.559021 -0.324768 -0.642761 1441914501 -0.411011 0.559021 -0.324768 -0.642761 1441914501 -0.411011 0.559021 -0.324768 -0.642761 1441914501 -0.411011 0.559021 -0.324768 -0.642761 1441914501 -0.411011 0.559021 -0.324768 -0.642761 1441914501 -0.415527 0.558411 -0.324707 -0.640442 1441914501 -0.415527 0.558411 -0.324707 -0.640442 1441914501 -0.415527 0.558411 -0.324707 -0.640442 1441914501 -0.415527 0.558411 -0.324707 -0.640442 1441914501 -0.415527 0.558411 -0.324707 -0.640442 1441914501 -0.415527 0.558411 -0.324707 -0.640442 1441914501 -0.412170 0.562134 -0.321533 -0.640930 1441914501 -0.412170 0.562134 -0.321533 -0.640930 1441914501 -0.412170 0.562134 -0.321533 -0.640930 1441914501 -0.412170 0.562134 -0.321533 -0.640930 1441914501 -0.412170 0.562134 -0.321533 -0.640930 1441914501 -0.412170 0.562134 -0.321533 -0.640930 1441914501 -0.394165 0.571777 -0.308899 -0.649902 1441914501 -0.394165 0.571777 -0.308899 -0.649902 1441914501 -0.394165 0.571777 -0.308899 -0.649902 1441914501 -0.394165 0.571777 -0.308899 -0.649902 1441914501 -0.394165 0.571777 -0.308899 -0.649902 1441914501 -0.394165 0.571777 -0.308899 -0.649902 1441914501 -0.394165 0.571777 -0.308899 -0.649902 1441914501 -0.382568 0.576111 -0.304565 -0.654968 1441914501 -0.382568 0.576111 -0.304565 -0.654968 1441914501 -0.382568 0.576111 -0.304565 -0.654968 1441914501 -0.382568 0.576111 -0.304565 -0.654968 1441914501 -0.382568 0.576111 -0.304565 -0.654968 1441914501 -0.382568 0.576111 -0.304565 -0.654968 1441914501 -0.378662 0.576599 -0.305176 -0.656555 1441914501 -0.378662 0.576599 -0.305176 -0.656555 1441914501 -0.378662 0.576599 -0.305176 -0.656555 1441914501 -0.378662 0.576599 -0.305176 -0.656555 1441914501 -0.378662 0.576599 -0.305176 -0.656555 1441914501 -0.378662 0.576599 -0.305176 -0.656555 1441914501 -0.375000 0.576538 -0.303406 -0.659485 1441914501 -0.375000 0.576538 -0.303406 -0.659485 1441914501 -0.375000 0.576538 -0.303406 -0.659485 1441914501 -0.375000 0.576538 -0.303406 -0.659485 1441914501 -0.375000 0.576538 -0.303406 -0.659485 1441914501 -0.375000 0.576538 -0.303406 -0.659485 1441914501 -0.370667 0.577026 -0.298889 -0.663574 1441914501 -0.370667 0.577026 -0.298889 -0.663574 1441914501 -0.370667 0.577026 -0.298889 -0.663574 1441914501 -0.370667 0.577026 -0.298889 -0.663574 1441914501 -0.370667 0.577026 -0.298889 -0.663574 1441914501 -0.370667 0.577026 -0.298889 -0.663574 1441914501 -0.367920 0.577759 -0.295349 -0.666077 1441914501 -0.367920 0.577759 -0.295349 -0.666077 1441914501 -0.367920 0.577759 -0.295349 -0.666077 1441914501 -0.367920 0.577759 -0.295349 -0.666077 1441914501 -0.367920 0.577759 -0.295349 -0.666077 1441914501 -0.367920 0.577759 -0.295349 -0.666077 1441914501 -0.367920 0.577759 -0.295349 -0.666077 1441914501 -0.364258 0.580750 -0.290344 -0.667664 1441914501 -0.364258 0.580750 -0.290344 -0.667664 1441914501 -0.364258 0.580750 -0.290344 -0.667664 1441914501 -0.364258 0.580750 -0.290344 -0.667664 1441914501 -0.363098 0.582031 -0.289001 -0.667786 1441914501 -0.363098 0.582031 -0.289001 -0.667786 1441914501 -0.363098 0.582031 -0.289001 -0.667786 1441914501 -0.363098 0.582031 -0.289001 -0.667786 1441914501 -0.363098 0.582031 -0.289001 -0.667786 1441914501 -0.363098 0.582031 -0.289001 -0.667786 1441914501 -0.363098 0.582031 -0.289001 -0.667786 1441914501 -0.366272 0.580566 -0.293152 -0.665466 1441914501 -0.366272 0.580566 -0.293152 -0.665466 1441914502 -0.366272 0.580566 -0.293152 -0.665466 1441914502 -0.366272 0.580566 -0.293152 -0.665466 1441914502 -0.366272 0.580566 -0.293152 -0.665466 1441914502 -0.366272 0.580566 -0.293152 -0.665466 1441914502 -0.370117 0.578918 -0.296875 -0.663147 1441914502 -0.370117 0.578918 -0.296875 -0.663147 1441914502 -0.370117 0.578918 -0.296875 -0.663147 1441914502 -0.370117 0.578918 -0.296875 -0.663147 1441914502 -0.370117 0.578918 -0.296875 -0.663147 1441914502 -0.370117 0.578918 -0.296875 -0.663147 1441914502 -0.369995 0.580261 -0.296814 -0.662109 1441914502 -0.369995 0.580261 -0.296814 -0.662109 1441914502 -0.369995 0.580261 -0.296814 -0.662109 1441914502 -0.369995 0.580261 -0.296814 -0.662109 1441914502 -0.369995 0.580261 -0.296814 -0.662109 1441914502 -0.369995 0.580261 -0.296814 -0.662109 1441914502 -0.369995 0.580261 -0.296814 -0.662109 1441914502 -0.375549 0.577637 -0.302002 -0.658875 1441914502 -0.375549 0.577637 -0.302002 -0.658875 1441914502 -0.375549 0.577637 -0.302002 -0.658875 1441914502 -0.375549 0.577637 -0.302002 -0.658875 1441914502 -0.375549 0.577637 -0.302002 -0.658875 1441914502 -0.380615 0.575806 -0.306824 -0.655334 1441914502 -0.380615 0.575806 -0.306824 -0.655334 1441914502 -0.380615 0.575806 -0.306824 -0.655334 1441914502 -0.380615 0.575806 -0.306824 -0.655334 1441914502 -0.380615 0.575806 -0.306824 -0.655334 1441914502 -0.380615 0.575806 -0.306824 -0.655334 1441914502 -0.382141 0.575012 -0.306335 -0.655396 1441914502 -0.382141 0.575012 -0.306335 -0.655396 1441914502 -0.382141 0.575012 -0.306335 -0.655396 1441914502 -0.382141 0.575012 -0.306335 -0.655396 1441914502 -0.382141 0.575012 -0.306335 -0.655396 1441914502 -0.382141 0.575012 -0.306335 -0.655396 1441914502 -0.382141 0.575012 -0.306335 -0.655396 1441914502 -0.381287 0.574829 -0.304932 -0.656738 1441914502 -0.381287 0.574829 -0.304932 -0.656738 1441914502 -0.381287 0.574829 -0.304932 -0.656738 1441914502 -0.381287 0.574829 -0.304932 -0.656738 1441914502 -0.381287 0.574829 -0.304932 -0.656738 1441914502 -0.381287 0.574829 -0.304932 -0.656738 1441914502 -0.380859 0.573120 -0.304016 -0.658875 1441914502 -0.380859 0.573120 -0.304016 -0.658875 1441914502 -0.380859 0.573120 -0.304016 -0.658875 1441914502 -0.380859 0.573120 -0.304016 -0.658875 1441914502 -0.380859 0.573120 -0.304016 -0.658875 1441914502 -0.380859 0.573120 -0.304016 -0.658875 1441914502 -0.382446 0.570984 -0.303772 -0.659912 1441914502 -0.382446 0.570984 -0.303772 -0.659912 1441914502 -0.382446 0.570984 -0.303772 -0.659912 1441914502 -0.382446 0.570984 -0.303772 -0.659912 1441914502 -0.382446 0.570984 -0.303772 -0.659912 1441914502 -0.382446 0.570984 -0.303772 -0.659912 1441914502 -0.382446 0.570984 -0.303772 -0.659912 1441914502 -0.390991 0.565857 -0.309509 -0.656677 1441914502 -0.390991 0.565857 -0.309509 -0.656677 1441914502 -0.390991 0.565857 -0.309509 -0.656677 1441914502 -0.390991 0.565857 -0.309509 -0.656677 1441914502 -0.390991 0.565857 -0.309509 -0.656677 1441914502 -0.390991 0.565857 -0.309509 -0.656677 1441914502 -0.403748 0.558655 -0.319702 -0.650208 1441914502 -0.403748 0.558655 -0.319702 -0.650208 1441914502 -0.403748 0.558655 -0.319702 -0.650208 1441914502 -0.403748 0.558655 -0.319702 -0.650208 1441914502 -0.403748 0.558655 -0.319702 -0.650208 1441914502 -0.403748 0.558655 -0.319702 -0.650208 1441914502 -0.413208 0.553833 -0.327087 -0.644714 1441914502 -0.413208 0.553833 -0.327087 -0.644714 1441914502 -0.413208 0.553833 -0.327087 -0.644714 1441914502 -0.413208 0.553833 -0.327087 -0.644714 1441914502 -0.413208 0.553833 -0.327087 -0.644714 1441914502 -0.418030 0.553101 -0.328430 -0.641541 1441914502 -0.418030 0.553101 -0.328430 -0.641541 1441914502 -0.418030 0.553101 -0.328430 -0.641541 1441914502 -0.418030 0.553101 -0.328430 -0.641541 1441914502 -0.418030 0.553101 -0.328430 -0.641541 1441914502 -0.418030 0.553101 -0.328430 -0.641541 1441914502 -0.422363 0.552185 -0.330383 -0.638428 1441914502 -0.422363 0.552185 -0.330383 -0.638428 1441914502 -0.422363 0.552185 -0.330383 -0.638428 1441914502 -0.422363 0.552185 -0.330383 -0.638428 1441914502 -0.422363 0.552185 -0.330383 -0.638428 1441914502 -0.422363 0.552185 -0.330383 -0.638428 1441914502 -0.422363 0.552185 -0.330383 -0.638428 1441914502 -0.417725 0.559448 -0.325073 -0.637878 1441914502 -0.417725 0.559448 -0.325073 -0.637878 1441914502 -0.417725 0.559448 -0.325073 -0.637878 1441914502 -0.417725 0.559448 -0.325073 -0.637878 1441914502 -0.417725 0.559448 -0.325073 -0.637878 1441914502 -0.417725 0.559448 -0.325073 -0.637878 1441914502 -0.406067 0.568604 -0.313293 -0.643250 1441914502 -0.406067 0.568604 -0.313293 -0.643250 1441914502 -0.406067 0.568604 -0.313293 -0.643250 1441914502 -0.406067 0.568604 -0.313293 -0.643250 1441914502 -0.406067 0.568604 -0.313293 -0.643250 1441914502 -0.406067 0.568604 -0.313293 -0.643250 1441914502 -0.400085 0.572021 -0.309082 -0.645935 1441914502 -0.400085 0.572021 -0.309082 -0.645935 1441914502 -0.400085 0.572021 -0.309082 -0.645935 1441914502 -0.400085 0.572021 -0.309082 -0.645935 1441914502 -0.400085 0.572021 -0.309082 -0.645935 1441914502 -0.400085 0.572021 -0.309082 -0.645935 1441914502 -0.400085 0.572021 -0.309082 -0.645935 1441914502 -0.395447 0.572327 -0.308105 -0.648987 1441914502 -0.395447 0.572327 -0.308105 -0.648987 1441914502 -0.395447 0.572327 -0.308105 -0.648987 1441914502 -0.395447 0.572327 -0.308105 -0.648987 1441914502 -0.395447 0.572327 -0.308105 -0.648987 1441914502 -0.395447 0.572327 -0.308105 -0.648987 1441914502 -0.386780 0.574341 -0.302246 -0.655151 1441914502 -0.386780 0.574341 -0.302246 -0.655151 1441914503 -0.386780 0.574341 -0.302246 -0.655151 1441914503 -0.386780 0.574341 -0.302246 -0.655151 1441914503 -0.386780 0.574341 -0.302246 -0.655151 1441914503 -0.386780 0.574341 -0.302246 -0.655151 1441914503 -0.375671 0.575745 -0.295349 -0.663513 1441914503 -0.375671 0.575745 -0.295349 -0.663513 1441914503 -0.375671 0.575745 -0.295349 -0.663513 1441914503 -0.375671 0.575745 -0.295349 -0.663513 1441914503 -0.375671 0.575745 -0.295349 -0.663513 1441914503 -0.375671 0.575745 -0.295349 -0.663513 1441914503 -0.365601 0.575745 -0.293396 -0.669983 1441914503 -0.365601 0.575745 -0.293396 -0.669983 1441914503 -0.365601 0.575745 -0.293396 -0.669983 1441914503 -0.365601 0.575745 -0.293396 -0.669983 1441914503 -0.365601 0.575745 -0.293396 -0.669983 1441914503 -0.365601 0.575745 -0.293396 -0.669983 1441914503 -0.359314 0.574402 -0.298218 -0.672363 1441914503 -0.359314 0.574402 -0.298218 -0.672363 1441914503 -0.359314 0.574402 -0.298218 -0.672363 1441914503 -0.359314 0.574402 -0.298218 -0.672363 1441914503 -0.359314 0.574402 -0.298218 -0.672363 1441914503 -0.359314 0.574402 -0.298218 -0.672363 1441914503 -0.359314 0.574402 -0.298218 -0.672363 1441914503 -0.354980 0.573730 -0.303345 -0.672974 1441914503 -0.354980 0.573730 -0.303345 -0.672974 1441914503 -0.354980 0.573730 -0.303345 -0.672974 1441914503 -0.354980 0.573730 -0.303345 -0.672974 1441914503 -0.354980 0.573730 -0.303345 -0.672974 1441914503 -0.354980 0.573730 -0.303345 -0.672974 1441914503 -0.352478 0.574768 -0.305786 -0.672241 1441914503 -0.352478 0.574768 -0.305786 -0.672241 1441914503 -0.352478 0.574768 -0.305786 -0.672241 1441914503 -0.352478 0.574768 -0.305786 -0.672241 1441914503 -0.352478 0.574768 -0.305786 -0.672241 1441914503 -0.352478 0.574768 -0.305786 -0.672241 1441914503 -0.348816 0.577148 -0.307861 -0.671143 1441914503 -0.348816 0.577148 -0.307861 -0.671143 1441914503 -0.348816 0.577148 -0.307861 -0.671143 1441914503 -0.348816 0.577148 -0.307861 -0.671143 1441914503 -0.348816 0.577148 -0.307861 -0.671143 1441914503 -0.348816 0.577148 -0.307861 -0.671143 1441914503 -0.343201 0.582031 -0.308167 -0.669739 1441914503 -0.343201 0.582031 -0.308167 -0.669739 1441914503 -0.343201 0.582031 -0.308167 -0.669739 1441914503 -0.343201 0.582031 -0.308167 -0.669739 1441914503 -0.343201 0.582031 -0.308167 -0.669739 1441914503 -0.343201 0.582031 -0.308167 -0.669739 1441914503 -0.336670 0.591370 -0.305664 -0.666016 1441914503 -0.336670 0.591370 -0.305664 -0.666016 1441914503 -0.336670 0.591370 -0.305664 -0.666016 1441914503 -0.336670 0.591370 -0.305664 -0.666016 1441914503 -0.336670 0.591370 -0.305664 -0.666016 1441914503 -0.336670 0.591370 -0.305664 -0.666016 1441914503 -0.337036 0.595459 -0.308777 -0.660706 1441914503 -0.337036 0.595459 -0.308777 -0.660706 1441914503 -0.337036 0.595459 -0.308777 -0.660706 1441914503 -0.337036 0.595459 -0.308777 -0.660706 1441914503 -0.337036 0.595459 -0.308777 -0.660706 1441914503 -0.337036 0.595459 -0.308777 -0.660706 1441914503 -0.337036 0.595459 -0.308777 -0.660706 1441914503 -0.345032 0.591858 -0.315552 -0.656555 1441914503 -0.345032 0.591858 -0.315552 -0.656555 1441914503 -0.345032 0.591858 -0.315552 -0.656555 1441914503 -0.345032 0.591858 -0.315552 -0.656555 1441914503 -0.345032 0.591858 -0.315552 -0.656555 1441914503 -0.345032 0.591858 -0.315552 -0.656555 1441914503 -0.351440 0.588196 -0.316345 -0.656128 1441914503 -0.351440 0.588196 -0.316345 -0.656128 1441914503 -0.351440 0.588196 -0.316345 -0.656128 1441914503 -0.351440 0.588196 -0.316345 -0.656128 1441914503 -0.351440 0.588196 -0.316345 -0.656128 1441914503 -0.351440 0.588196 -0.316345 -0.656128 1441914503 -0.353455 0.585693 -0.311462 -0.659607 1441914503 -0.353455 0.585693 -0.311462 -0.659607 1441914503 -0.353455 0.585693 -0.311462 -0.659607 1441914503 -0.353455 0.585693 -0.311462 -0.659607 1441914503 -0.353455 0.585693 -0.311462 -0.659607 1441914503 -0.353455 0.585693 -0.311462 -0.659607 1441914503 -0.353455 0.585693 -0.311462 -0.659607 1441914503 -0.356140 0.582520 -0.306580 -0.663208 1441914503 -0.356140 0.582520 -0.306580 -0.663208 1441914503 -0.356140 0.582520 -0.306580 -0.663208 1441914503 -0.356140 0.582520 -0.306580 -0.663208 1441914503 -0.356140 0.582520 -0.306580 -0.663208 1441914503 -0.356140 0.582520 -0.306580 -0.663208 1441914503 -0.356140 0.582520 -0.306580 -0.663208 1441914503 -0.357300 0.581543 -0.295959 -0.668274 1441914503 -0.357300 0.581543 -0.295959 -0.668274 1441914503 -0.357300 0.581543 -0.295959 -0.668274 1441914503 -0.357300 0.581543 -0.295959 -0.668274 1441914503 -0.357300 0.581543 -0.295959 -0.668274 1441914503 -0.357300 0.581543 -0.295959 -0.668274 1441914503 -0.358093 0.580078 -0.286316 -0.673340 1441914503 -0.358093 0.580078 -0.286316 -0.673340 1441914503 -0.358093 0.580078 -0.286316 -0.673340 1441914503 -0.358093 0.580078 -0.286316 -0.673340 1441914503 -0.358093 0.580078 -0.286316 -0.673340 1441914503 -0.358093 0.580078 -0.286316 -0.673340 1441914503 -0.362183 0.575684 -0.284363 -0.675720 1441914503 -0.362183 0.575684 -0.284363 -0.675720 1441914503 -0.362183 0.575684 -0.284363 -0.675720 1441914503 -0.362183 0.575684 -0.284363 -0.675720 1441914503 -0.362183 0.575684 -0.284363 -0.675720 1441914503 -0.362183 0.575684 -0.284363 -0.675720 1441914503 -0.364685 0.572510 -0.286133 -0.676331 1441914503 -0.364685 0.572510 -0.286133 -0.676331 1441914503 -0.364685 0.572510 -0.286133 -0.676331 1441914503 -0.364685 0.572510 -0.286133 -0.676331 1441914503 -0.364685 0.572510 -0.286133 -0.676331 1441914503 -0.364685 0.572510 -0.286133 -0.676331 1441914503 -0.366577 0.571472 -0.285461 -0.676514 1441914503 -0.366577 0.571472 -0.285461 -0.676514 1441914503 -0.366577 0.571472 -0.285461 -0.676514 1441914504 -0.366577 0.571472 -0.285461 -0.676514 1441914504 -0.366577 0.571472 -0.285461 -0.676514 1441914504 -0.366577 0.571472 -0.285461 -0.676514 1441914504 -0.366638 0.576538 -0.272278 -0.677551 1441914504 -0.366638 0.576538 -0.272278 -0.677551 1441914504 -0.366638 0.576538 -0.272278 -0.677551 1441914504 -0.366638 0.576538 -0.272278 -0.677551 1441914504 -0.366638 0.576538 -0.272278 -0.677551 1441914504 -0.366638 0.576538 -0.272278 -0.677551 1441914504 -0.362915 0.582825 -0.259338 -0.679321 1441914504 -0.362915 0.582825 -0.259338 -0.679321 1441914504 -0.362915 0.582825 -0.259338 -0.679321 1441914504 -0.362915 0.582825 -0.259338 -0.679321 1441914504 -0.362915 0.582825 -0.259338 -0.679321 1441914504 -0.362915 0.582825 -0.259338 -0.679321 1441914504 -0.358215 0.586853 -0.255615 -0.679688 1441914504 -0.358215 0.586853 -0.255615 -0.679688 1441914504 -0.358215 0.586853 -0.255615 -0.679688 1441914504 -0.358215 0.586853 -0.255615 -0.679688 1441914504 -0.358215 0.586853 -0.255615 -0.679688 1441914504 -0.358215 0.586853 -0.255615 -0.679688 1441914504 -0.358215 0.586853 -0.255615 -0.679688 1441914504 -0.349121 0.592224 -0.250244 -0.681763 1441914504 -0.349121 0.592224 -0.250244 -0.681763 1441914504 -0.349121 0.592224 -0.250244 -0.681763 1441914504 -0.349121 0.592224 -0.250244 -0.681763 1441914504 -0.349121 0.592224 -0.250244 -0.681763 1441914504 -0.349121 0.592224 -0.250244 -0.681763 1441914504 -0.334595 0.599792 -0.239746 -0.686218 1441914504 -0.334595 0.599792 -0.239746 -0.686218 1441914504 -0.334595 0.599792 -0.239746 -0.686218 1441914504 -0.334595 0.599792 -0.239746 -0.686218 1441914504 -0.334595 0.599792 -0.239746 -0.686218 1441914504 -0.334595 0.599792 -0.239746 -0.686218 1441914504 -0.325134 0.600830 -0.236023 -0.691101 1441914504 -0.325134 0.600830 -0.236023 -0.691101 1441914504 -0.325134 0.600830 -0.236023 -0.691101 1441914504 -0.325134 0.600830 -0.236023 -0.691101 1441914504 -0.325134 0.600830 -0.236023 -0.691101 1441914504 -0.325134 0.600830 -0.236023 -0.691101 1441914504 -0.325134 0.600830 -0.236023 -0.691101 1441914504 -0.320862 0.598694 -0.237671 -0.694397 1441914504 -0.320862 0.598694 -0.237671 -0.694397 1441914504 -0.320862 0.598694 -0.237671 -0.694397 1441914504 -0.320862 0.598694 -0.237671 -0.694397 1441914504 -0.320862 0.598694 -0.237671 -0.694397 1441914504 -0.320862 0.598694 -0.237671 -0.694397 1441914504 -0.315369 0.596680 -0.237366 -0.698669 1441914504 -0.315369 0.596680 -0.237366 -0.698669 1441914504 -0.315369 0.596680 -0.237366 -0.698669 1441914504 -0.315369 0.596680 -0.237366 -0.698669 1441914504 -0.315369 0.596680 -0.237366 -0.698669 1441914504 -0.315369 0.596680 -0.237366 -0.698669 1441914504 -0.311768 0.594421 -0.238953 -0.701721 1441914504 -0.311768 0.594421 -0.238953 -0.701721 1441914504 -0.311768 0.594421 -0.238953 -0.701721 1441914504 -0.311768 0.594421 -0.238953 -0.701721 1441914504 -0.311768 0.594421 -0.238953 -0.701721 1441914504 -0.311768 0.594421 -0.238953 -0.701721 1441914504 -0.311768 0.594421 -0.238953 -0.701721 1441914504 -0.310059 0.593201 -0.241699 -0.702576 1441914504 -0.310059 0.593201 -0.241699 -0.702576 1441914504 -0.310059 0.593201 -0.241699 -0.702576 1441914504 -0.310059 0.593201 -0.241699 -0.702576 1441914504 -0.307068 0.593567 -0.245178 -0.702393 1441914504 -0.307068 0.593567 -0.245178 -0.702393 1441914504 -0.307068 0.593567 -0.245178 -0.702393 1441914504 -0.307068 0.593567 -0.245178 -0.702393 1441914504 -0.307068 0.593567 -0.245178 -0.702393 1441914504 -0.307068 0.593567 -0.245178 -0.702393 1441914504 -0.307922 0.594788 -0.251465 -0.698730 1441914504 -0.307922 0.594788 -0.251465 -0.698730 1441914504 -0.307922 0.594788 -0.251465 -0.698730 1441914504 -0.307922 0.594788 -0.251465 -0.698730 1441914504 -0.307922 0.594788 -0.251465 -0.698730 1441914504 -0.307922 0.594788 -0.251465 -0.698730 1441914504 -0.313782 0.595398 -0.260864 -0.692078 1441914504 -0.313782 0.595398 -0.260864 -0.692078 1441914504 -0.313782 0.595398 -0.260864 -0.692078 1441914504 -0.313782 0.595398 -0.260864 -0.692078 1441914504 -0.313782 0.595398 -0.260864 -0.692078 1441914504 -0.313782 0.595398 -0.260864 -0.692078 1441914504 -0.313782 0.595398 -0.260864 -0.692078 1441914504 -0.323792 0.595032 -0.269958 -0.684265 1441914504 -0.323792 0.595032 -0.269958 -0.684265 1441914504 -0.323792 0.595032 -0.269958 -0.684265 1441914504 -0.323792 0.595032 -0.269958 -0.684265 1441914504 -0.323792 0.595032 -0.269958 -0.684265 1441914504 -0.323792 0.595032 -0.269958 -0.684265 1441914504 -0.336548 0.592163 -0.280640 -0.676270 1441914504 -0.336548 0.592163 -0.280640 -0.676270 1441914504 -0.336548 0.592163 -0.280640 -0.676270 1441914504 -0.336548 0.592163 -0.280640 -0.676270 1441914504 -0.336548 0.592163 -0.280640 -0.676270 1441914504 -0.336548 0.592163 -0.280640 -0.676270 1441914504 -0.336548 0.592163 -0.280640 -0.676270 1441914504 -0.348938 0.588257 -0.290405 -0.669250 1441914504 -0.348938 0.588257 -0.290405 -0.669250 1441914504 -0.348938 0.588257 -0.290405 -0.669250 1441914504 -0.348938 0.588257 -0.290405 -0.669250 1441914504 -0.348938 0.588257 -0.290405 -0.669250 1441914504 -0.348938 0.588257 -0.290405 -0.669250 1441914504 -0.355835 0.586792 -0.292664 -0.665955 1441914504 -0.355835 0.586792 -0.292664 -0.665955 1441914504 -0.355835 0.586792 -0.292664 -0.665955 1441914504 -0.355835 0.586792 -0.292664 -0.665955 1441914504 -0.355835 0.586792 -0.292664 -0.665955 1441914504 -0.355835 0.586792 -0.292664 -0.665955 1441914504 -0.357178 0.590088 -0.285461 -0.665405 1441914504 -0.357178 0.590088 -0.285461 -0.665405 1441914505 -0.357178 0.590088 -0.285461 -0.665405 1441914505 -0.357178 0.590088 -0.285461 -0.665405 1441914505 -0.355286 0.595886 -0.274475 -0.665894 1441914505 -0.355286 0.595886 -0.274475 -0.665894 1441914505 -0.355286 0.595886 -0.274475 -0.665894 1441914505 -0.355286 0.595886 -0.274475 -0.665894 1441914505 -0.355286 0.595886 -0.274475 -0.665894 1441914505 -0.355286 0.595886 -0.274475 -0.665894 1441914505 -0.353516 0.598083 -0.267456 -0.667725 1441914505 -0.353516 0.598083 -0.267456 -0.667725 1441914505 -0.353516 0.598083 -0.267456 -0.667725 1441914505 -0.353516 0.598083 -0.267456 -0.667725 1441914505 -0.353516 0.598083 -0.267456 -0.667725 1441914505 -0.353333 0.595581 -0.269348 -0.669250 1441914505 -0.353333 0.595581 -0.269348 -0.669250 1441914505 -0.353333 0.595581 -0.269348 -0.669250 1441914505 -0.353333 0.595581 -0.269348 -0.669250 1441914505 -0.353333 0.595581 -0.269348 -0.669250 1441914505 -0.353333 0.595581 -0.269348 -0.669250 1441914505 -0.346252 0.594421 -0.269104 -0.674072 1441914505 -0.346252 0.594421 -0.269104 -0.674072 1441914505 -0.346252 0.594421 -0.269104 -0.674072 1441914505 -0.346252 0.594421 -0.269104 -0.674072 1441914505 -0.346252 0.594421 -0.269104 -0.674072 1441914505 -0.346252 0.594421 -0.269104 -0.674072 1441914505 -0.346252 0.594421 -0.269104 -0.674072 1441914505 -0.338257 0.594910 -0.263733 -0.679810 1441914505 -0.338257 0.594910 -0.263733 -0.679810 1441914505 -0.338257 0.594910 -0.263733 -0.679810 1441914505 -0.338257 0.594910 -0.263733 -0.679810 1441914505 -0.338257 0.594910 -0.263733 -0.679810 1441914505 -0.329529 0.596802 -0.257080 -0.684937 1441914505 -0.329529 0.596802 -0.257080 -0.684937 1441914505 -0.329529 0.596802 -0.257080 -0.684937 1441914505 -0.329529 0.596802 -0.257080 -0.684937 1441914505 -0.329529 0.596802 -0.257080 -0.684937 1441914505 -0.329529 0.596802 -0.257080 -0.684937 1441914505 -0.329529 0.596802 -0.257080 -0.684937 1441914505 -0.322021 0.596069 -0.254700 -0.690002 1441914505 -0.322021 0.596069 -0.254700 -0.690002 1441914505 -0.322021 0.596069 -0.254700 -0.690002 1441914505 -0.322021 0.596069 -0.254700 -0.690002 1441914505 -0.322021 0.596069 -0.254700 -0.690002 1441914505 -0.322021 0.596069 -0.254700 -0.690002 1441914505 -0.318420 0.594421 -0.256531 -0.692444 1441914505 -0.318420 0.594421 -0.256531 -0.692444 1441914505 -0.318420 0.594421 -0.256531 -0.692444 1441914505 -0.318420 0.594421 -0.256531 -0.692444 1441914505 -0.318420 0.594421 -0.256531 -0.692444 1441914505 -0.318420 0.594421 -0.256531 -0.692444 1441914505 -0.317932 0.594666 -0.257629 -0.692078 1441914505 -0.317932 0.594666 -0.257629 -0.692078 1441914505 -0.317932 0.594666 -0.257629 -0.692078 1441914505 -0.317932 0.594666 -0.257629 -0.692078 1441914505 -0.317932 0.594666 -0.257629 -0.692078 1441914505 -0.317932 0.594666 -0.257629 -0.692078 1441914505 -0.317932 0.594666 -0.257629 -0.692078 1441914505 -0.322571 0.594177 -0.259644 -0.689575 1441914505 -0.322571 0.594177 -0.259644 -0.689575 1441914505 -0.322571 0.594177 -0.259644 -0.689575 1441914505 -0.322571 0.594177 -0.259644 -0.689575 1441914505 -0.322571 0.594177 -0.259644 -0.689575 1441914505 -0.322571 0.594177 -0.259644 -0.689575 1441914505 -0.323303 0.595642 -0.259033 -0.688171 1441914505 -0.323303 0.595642 -0.259033 -0.688171 1441914505 -0.323303 0.595642 -0.259033 -0.688171 1441914505 -0.323303 0.595642 -0.259033 -0.688171 1441914505 -0.323303 0.595642 -0.259033 -0.688171 1441914505 -0.323303 0.595642 -0.259033 -0.688171 1441914505 -0.318481 0.597412 -0.258240 -0.689209 1441914505 -0.318481 0.597412 -0.258240 -0.689209 1441914505 -0.318481 0.597412 -0.258240 -0.689209 1441914505 -0.318481 0.597412 -0.258240 -0.689209 1441914505 -0.318481 0.597412 -0.258240 -0.689209 1441914505 -0.318481 0.597412 -0.258240 -0.689209 1441914505 -0.317261 0.596924 -0.263672 -0.688110 1441914505 -0.317261 0.596924 -0.263672 -0.688110 1441914505 -0.317261 0.596924 -0.263672 -0.688110 1441914505 -0.317261 0.596924 -0.263672 -0.688110 1441914505 -0.317261 0.596924 -0.263672 -0.688110 1441914505 -0.317261 0.596924 -0.263672 -0.688110 1441914505 -0.318542 0.594910 -0.267395 -0.687866 1441914505 
-0.490784 0.512878 -0.367126 -0.601135 1441914511 -0.490784 0.512878 -0.367126 -0.601135 1441914511 -0.490784 0.512878 -0.367126 -0.601135 1441914511 -0.472473 0.482300 -0.361084 -0.643311 1441914511 -0.472473 0.482300 -0.361084 -0.643311 1441914511 -0.472473 0.482300 -0.361084 -0.643311 1441914511 -0.472473 0.482300 -0.361084 -0.643311 1441914511 -0.472473 0.482300 -0.361084 -0.643311 1441914511 -0.472473 0.482300 -0.361084 -0.643311 1441914511 -0.472473 0.482300 -0.361084 -0.643311 1441914511 -0.423889 0.446350 -0.353699 -0.704285 1441914511 -0.423889 0.446350 -0.353699 -0.704285 1441914511 -0.423889 0.446350 -0.353699 -0.704285 1441914511 -0.423889 0.446350 -0.353699 -0.704285 1441914511 -0.423889 0.446350 -0.353699 -0.704285 1441914511 -0.423889 0.446350 -0.353699 -0.704285 1441914511 -0.345703 0.408936 -0.343079 -0.771729 1441914511 -0.345703 0.408936 -0.343079 -0.771729 1441914511 -0.345703 0.408936 -0.343079 -0.771729 1441914511 -0.345703 0.408936 -0.343079 -0.771729 1441914511 -0.345703 0.408936 -0.343079 -0.771729 1441914511 -0.345703 0.408936 -0.343079 -0.771729 1441914511 -0.233337 0.384033 -0.302734 -0.840515 1441914511 -0.233337 0.384033 -0.302734 -0.840515 1441914511 -0.233337 0.384033 -0.302734 -0.840515 1441914511 -0.233337 0.384033 -0.302734 -0.840515 1441914511 -0.233337 0.384033 -0.302734 -0.840515 1441914511 -0.233337 0.384033 -0.302734 -0.840515 1441914511 -0.145264 0.354980 -0.250793 -0.888855 1441914511 -0.145264 0.354980 -0.250793 -0.888855 1441914511 -0.145264 0.354980 -0.250793 -0.888855 1441914511 -0.145264 0.354980 -0.250793 -0.888855 1441914511 -0.145264 0.354980 -0.250793 -0.888855 1441914511 -0.094116 0.334717 -0.216980 -0.912170 1441914511 -0.094116 0.334717 -0.216980 -0.912170 1441914511 -0.094116 0.334717 -0.216980 -0.912170 1441914511 -0.094116 0.334717 -0.216980 -0.912170 1441914511 -0.094116 0.334717 -0.216980 -0.912170 1441914511 -0.087341 0.333374 -0.202881 -0.916565 1441914511 -0.087341 0.333374 -0.202881 -0.916565 1441914511 -0.087341 0.333374 -0.202881 -0.916565 1441914511 -0.087341 0.333374 -0.202881 -0.916565 1441914511 -0.087341 0.333374 -0.202881 -0.916565 1441914511 -0.087341 0.333374 -0.202881 -0.916565 1441914512 -0.087341 0.333374 -0.202881 -0.916565 1441914512 -0.105286 0.339600 -0.220947 -0.908203 1441914512 -0.105286 0.339600 -0.220947 -0.908203 1441914512 -0.105286 0.339600 -0.220947 -0.908203 1441914512 -0.105286 0.339600 -0.220947 -0.908203 1441914512 -0.105286 0.339600 -0.220947 -0.908203 1441914512 -0.140320 0.346863 -0.265381 -0.888611 1441914512 -0.140320 0.346863 -0.265381 -0.888611 1441914512 -0.140320 0.346863 -0.265381 -0.888611 1441914512 -0.140320 0.346863 -0.265381 -0.888611 1441914512 -0.140320 0.346863 -0.265381 -0.888611 1441914512 -0.140320 0.346863 -0.265381 -0.888611 1441914512 -0.140320 0.346863 -0.265381 -0.888611 1441914512 -0.193665 0.359924 -0.311401 -0.857910 1441914512 -0.193665 0.359924 -0.311401 -0.857910 1441914512 -0.193665 0.359924 -0.311401 -0.857910 1441914512 -0.193665 0.359924 -0.311401 -0.857910 1441914512 -0.193665 0.359924 -0.311401 -0.857910 1441914512 -0.193665 0.359924 -0.311401 -0.857910 1441914512 -0.261475 0.380493 -0.349121 -0.815491 1441914512 -0.261475 0.380493 -0.349121 -0.815491 1441914512 -0.261475 0.380493 -0.349121 -0.815491 1441914512 -0.261475 0.380493 -0.349121 -0.815491 1441914512 -0.261475 0.380493 -0.349121 -0.815491 1441914512 -0.261475 0.380493 -0.349121 -0.815491 1441914512 -0.335022 0.402832 -0.381958 -0.761353 1441914512 -0.335022 0.402832 -0.381958 -0.761353 1441914512 -0.335022 0.402832 -0.381958 -0.761353 1441914512 -0.335022 0.402832 -0.381958 -0.761353 1441914512 -0.335022 0.402832 -0.381958 -0.761353 1441914512 -0.335022 0.402832 -0.381958 -0.761353 1441914512 -0.403381 0.427429 -0.403076 -0.701538 1441914512 -0.403381 0.427429 -0.403076 -0.701538 1441914512 -0.450378 0.437683 -0.428772 -0.649536 1441914512 -0.450378 0.437683 -0.428772 -0.649536 1441914512 -0.450378 0.437683 -0.428772 -0.649536 1441914512 -0.450378 0.437683 -0.428772 -0.649536 1441914512 -0.450378 0.437683 -0.428772 -0.649536 1441914512 -0.450378 0.437683 -0.428772 -0.649536 1441914512 -0.450378 0.437683 -0.428772 -0.649536 1441914512 -0.478516 0.443542 -0.439514 -0.617432 1441914512 -0.478516 0.443542 -0.439514 -0.617432 1441914512 -0.478516 0.443542 -0.439514 -0.617432 1441914512 -0.478516 0.443542 -0.439514 -0.617432 1441914512 -0.478516 0.443542 -0.439514 -0.617432 1441914512 -0.492004 0.452576 -0.438538 -0.600708 1441914512 -0.492004 0.452576 -0.438538 -0.600708 1441914512 -0.492004 0.452576 -0.438538 -0.600708 1441914512 -0.492004 0.452576 -0.438538 -0.600708 1441914512 -0.492004 0.452576 -0.438538 -0.600708 1441914512 -0.490479 0.462585 -0.431091 -0.599731 1441914512 -0.490479 0.462585 -0.431091 -0.599731 1441914512 -0.490479 0.462585 -0.431091 -0.599731 1441914512 -0.490479 0.462585 -0.431091 -0.599731 1441914512 -0.536438 0.466553 -0.438599 -0.549805 1441914512 -0.536438 0.466553 -0.438599 -0.549805 1441914512 -0.536438 0.466553 -0.438599 -0.549805 1441914512 -0.536438 0.466553 -0.438599 -0.549805 1441914512 -0.536438 0.466553 -0.438599 -0.549805 1441914512 -0.536438 0.466553 -0.438599 -0.549805 1441914512 -0.569092 0.468628 -0.428894 -0.522156 1441914512 -0.569092 0.468628 -0.428894 -0.522156 1441914512 -0.569092 0.468628 -0.428894 -0.522156 1441914512 -0.569092 0.468628 -0.428894 -0.522156 1441914512 -0.569092 0.468628 -0.428894 -0.522156 1441914512 -0.569092 0.468628 -0.428894 -0.522156 1441914512 -0.544922 0.490723 -0.401123 -0.549011 1441914512 -0.544922 0.490723 -0.401123 -0.549011 1441914512 -0.544922 0.490723 -0.401123 -0.549011 1441914512 -0.544922 0.490723 -0.401123 -0.549011 1441914512 -0.526062 0.481567 -0.404968 -0.572205 1441914512 -0.526062 0.481567 -0.404968 -0.572205 1441914512 -0.526062 0.481567 -0.404968 -0.572205 1441914512 -0.526062 0.481567 -0.404968 -0.572205 1441914512 -0.526062 0.481567 -0.404968 -0.572205 1441914512 -0.526062 0.481567 -0.404968 -0.572205 1441914512 -0.506897 0.454529 -0.428162 -0.594360 1441914512 -0.506897 0.454529 -0.428162 -0.594360 1441914512 -0.506897 0.454529 -0.428162 -0.594360 1441914512 -0.506897 0.454529 -0.428162 -0.594360 1441914512 -0.506897 0.454529 -0.428162 -0.594360 1441914512 -0.469788 0.442993 -0.432373 -0.629395 1441914512 -0.469788 0.442993 -0.432373 -0.629395 1441914512 -0.469788 0.442993 -0.432373 -0.629395 1441914512 -0.469788 0.442993 -0.432373 -0.629395 1441914512 -0.469788 0.442993 -0.432373 -0.629395 1441914512 -0.469788 0.442993 -0.432373 -0.629395 1441914512 -0.425598 0.428223 -0.426208 -0.673767 1441914512 -0.425598 0.428223 -0.426208 -0.673767 1441914512 -0.425598 0.428223 -0.426208 -0.673767 1441914512 -0.425598 0.428223 -0.426208 -0.673767 1441914512 -0.425598 0.428223 -0.426208 -0.673767 1441914512 -0.425598 0.428223 -0.426208 -0.673767 1441914512 -0.385803 0.405884 -0.421265 -0.713440 1441914512 -0.385803 0.405884 -0.421265 -0.713440 1441914512 -0.385803 0.405884 -0.421265 -0.713440 1441914512 -0.385803 0.405884 -0.421265 -0.713440 1441914512 -0.385803 0.405884 -0.421265 -0.713440 1441914512 -0.385803 0.405884 -0.421265 -0.713440 1441914512 -0.347534 0.373047 -0.411011 -0.755737 1441914513 -0.347534 0.373047 -0.411011 -0.755737 1441914513 -0.347534 0.373047 -0.411011 -0.755737 1441914513 -0.347534 0.373047 -0.411011 -0.755737 1441914513 -0.347534 0.373047 -0.411011 -0.755737 1441914513 -0.347534 0.373047 -0.411011 -0.755737 1441914513 -0.278870 0.360413 -0.364441 -0.812134 1441914513 -0.278870 0.360413 -0.364441 -0.812134 1441914513 -0.278870 0.360413 -0.364441 -0.812134 1441914513 -0.278870 0.360413 -0.364441 -0.812134 1441914513 -0.189697 0.358215 -0.292358 -0.866211 1441914513 -0.189697 0.358215 -0.292358 -0.866211 1441914513 -0.189697 0.358215 -0.292358 -0.866211 1441914513 -0.189697 0.358215 -0.292358 -0.866211 1441914513 -0.189697 0.358215 -0.292358 -0.866211 1441914513 -0.189697 0.358215 -0.292358 -0.866211 1441914513 -0.189697 0.358215 -0.292358 -0.866211 1441914513 -0.117126 0.338745 -0.240051 -0.902222 1441914513 -0.117126 0.338745 -0.240051 -0.902222 1441914513 -0.117126 0.338745 -0.240051 -0.902222 1441914513 -0.117126 0.338745 -0.240051 -0.902222 1441914513 -0.117126 0.338745 -0.240051 -0.902222 1441914513 -0.117126 0.338745 -0.240051 -0.902222 1441914513 -0.078247 0.312561 -0.236389 -0.916687 1441914513 -0.078247 0.312561 -0.236389 -0.916687 1441914513 -0.078247 0.312561 -0.236389 -0.916687 1441914513 -0.078247 0.312561 -0.236389 -0.916687 1441914513 -0.078247 0.312561 -0.236389 -0.916687 1441914513 -0.078247 0.312561 -0.236389 -0.916687 1441914513 -0.068176 0.298889 -0.230469 -0.923584 1441914513 -0.068176 0.298889 -0.230469 -0.923584 1441914513 -0.068176 0.298889 -0.230469 -0.923584 1441914513 -0.068176 0.298889 -0.230469 -0.923584 1441914513 -0.068176 0.298889 -0.230469 -0.923584 1441914513 -0.068176 0.298889 -0.230469 -0.923584 1441914513 -0.090271 0.311096 -0.230713 -0.917542 1441914513 -0.090271 0.311096 -0.230713 -0.917542 1441914513 -0.090271 0.311096 -0.230713 -0.917542 1441914513 -0.090271 0.311096 -0.230713 -0.917542 1441914513 -0.090271 0.311096 -0.230713 -0.917542 1441914513 -0.090271 0.311096 -0.230713 -0.917542 1441914513 -0.151245 0.318176 -0.280396 -0.892944 1441914513 -0.151245 0.318176 -0.280396 -0.892944 1441914513 -0.151245 0.318176 -0.280396 -0.892944 1441914513 -0.151245 0.318176 -0.280396 -0.892944 1441914513 -0.151245 0.318176 -0.280396 -0.892944 1441914513 -0.151245 0.318176 -0.280396 -0.892944 1441914513 -0.227661 0.322693 -0.338440 -0.854126 1441914513 -0.227661 0.322693 -0.338440 -0.854126 1441914513 -0.227661 0.322693 -0.338440 -0.854126 1441914513 -0.227661 0.322693 -0.338440 -0.854126 1441914513 -0.227661 0.322693 -0.338440 -0.854126 1441914513 -0.227661 0.322693 -0.338440 -0.854126 1441914513 -0.301392 0.337646 -0.362610 -0.814697 1441914513 -0.301392 0.337646 -0.362610 -0.814697 1441914513 -0.301392 0.337646 -0.362610 -0.814697 1441914513 -0.301392 0.337646 -0.362610 -0.814697 1441914513 -0.301392 0.337646 -0.362610 -0.814697 1441914513 -0.301392 0.337646 -0.362610 -0.814697 1441914513 -0.365662 0.380859 -0.357483 -0.770386 1441914513 -0.365662 0.380859 -0.357483 -0.770386 1441914513 -0.365662 0.380859 -0.357483 -0.770386 1441914513 -0.365662 0.380859 -0.357483 -0.770386 1441914513 -0.365662 0.380859 -0.357483 -0.770386 1441914513 -0.365662 0.380859 -0.357483 -0.770386 1441914513 -0.432068 0.422302 -0.365417 -0.708191 1441914513 -0.432068 0.422302 -0.365417 -0.708191 1441914513 -0.432068 0.422302 -0.365417 -0.708191 1441914513 -0.432068 0.422302 -0.365417 -0.708191 1441914513 -0.432068 0.422302 -0.365417 -0.708191 1441914513 -0.432068 0.422302 -0.365417 -0.708191 1441914513 -0.491394 0.435425 -0.396362 -0.641785 1441914513 -0.491394 0.435425 -0.396362 -0.641785 1441914513 -0.491394 0.435425 -0.396362 -0.641785 1441914513 -0.491394 0.435425 -0.396362 -0.641785 1441914513 -0.491394 0.435425 -0.396362 -0.641785 1441914513 -0.491394 0.435425 -0.396362 -0.641785 1441914513 -0.530396 0.435669 -0.426392 -0.589172 1441914513 -0.530396 0.435669 -0.426392 -0.589172 1441914513 -0.530396 0.435669 -0.426392 -0.589172 1441914513 -0.530396 0.435669 -0.426392 -0.589172 1441914513 -0.530396 0.435669 -0.426392 -0.589172 1441914513 -0.530396 0.435669 -0.426392 -0.589172 1441914513 -0.530396 0.435669 -0.426392 -0.589172 1441914513 -0.540955 0.443115 -0.423645 -0.575867 1441914513 -0.540955 0.443115 -0.423645 -0.575867 1441914513 -0.540955 0.443115 -0.423645 -0.575867 1441914513 -0.540955 0.443115 -0.423645 -0.575867 1441914513 -0.540955 0.443115 -0.423645 -0.575867 1441914513 -0.544800 0.451965 -0.404968 -0.578857 1441914513 -0.544800 0.451965 -0.404968 -0.578857 1441914513 -0.544800 0.451965 -0.404968 -0.578857 1441914513 -0.544800 0.451965 -0.404968 -0.578857 1441914513 -0.544800 0.451965 -0.404968 -0.578857 1441914513 -0.544800 0.451965 -0.404968 -0.578857 1441914513 -0.544800 0.451965 -0.404968 -0.578857 1441914513 -0.553650 0.448242 -0.409607 -0.569946 1441914513 -0.553650 0.448242 -0.409607 -0.569946 1441914513 -0.553650 0.448242 -0.409607 -0.569946 1441914513 -0.553650 0.448242 -0.409607 -0.569946 1441914513 -0.553650 0.448242 -0.409607 -0.569946 1441914513 -0.553650 0.448242 -0.409607 -0.569946 1441914513 -0.569275 0.457458 -0.414551 -0.543091 1441914513 -0.569275 0.457458 -0.414551 -0.543091 1441914513 -0.569275 0.457458 -0.414551 -0.543091 1441914513 -0.569275 0.457458 -0.414551 -0.543091 1441914513 -0.569275 0.457458 -0.414551 -0.543091 1441914513 -0.574707 0.470215 -0.406677 -0.532227 1441914514 -0.574707 0.470215 -0.406677 -0.532227 1441914514 -0.574707 0.470215 -0.406677 -0.532227 1441914514 -0.574707 0.470215 -0.406677 -0.532227 1441914514 -0.574707 0.470215 -0.406677 -0.532227 1441914514 -0.574707 0.470215 -0.406677 -0.532227 1441914514 -0.566589 0.462646 -0.413391 -0.542358 1441914514 -0.566589 0.462646 -0.413391 -0.542358 1441914514 -0.566589 0.462646 -0.413391 -0.542358 1441914514 -0.566589 0.462646 -0.413391 -0.542358 1441914514 -0.566589 0.462646 -0.413391 -0.542358 1441914514 -0.549622 0.447021 -0.430725 -0.559143 1441914514 -0.549622 0.447021 -0.430725 -0.559143 1441914514 -0.549622 0.447021 -0.430725 -0.559143 1441914514 -0.549622 0.447021 -0.430725 -0.559143 1441914514 -0.549622 0.447021 -0.430725 -0.559143 1441914514 -0.549622 0.447021 -0.430725 -0.559143 1441914514 -0.527344 0.438354 -0.437134 -0.582031 1441914514 -0.527344 0.438354 -0.437134 -0.582031 1441914514 -0.527344 0.438354 -0.437134 -0.582031 1441914514 -0.527344 0.438354 -0.437134 -0.582031 1441914514 -0.527344 0.438354 -0.437134 -0.582031 1441914514 -0.527344 0.438354 -0.437134 -0.582031 1441914514 -0.502441 0.427063 -0.432251 -0.615112 1441914514 -0.502441 0.427063 -0.432251 -0.615112 1441914514 -0.502441 0.427063 -0.432251 -0.615112 1441914514 -0.502441 0.427063 -0.432251 -0.615112 1441914514 -0.502441 0.427063 -0.432251 -0.615112 1441914514 -0.502441 0.427063 -0.432251 -0.615112 1441914514 -0.472107 0.408264 -0.422974 -0.656982 1441914514 -0.472107 0.408264 -0.422974 -0.656982 1441914514 -0.472107 0.408264 -0.422974 -0.656982 1441914514 -0.472107 0.408264 -0.422974 -0.656982 1441914514 -0.416504 0.382446 -0.409180 -0.716187 1441914514 -0.416504 0.382446 -0.409180 -0.716187 1441914514 -0.416504 0.382446 -0.409180 -0.716187 1441914514 -0.416504 0.382446 -0.409180 -0.716187 1441914514 -0.416504 0.382446 -0.409180 -0.716187 1441914514 -0.416504 0.382446 -0.409180 -0.716187 1441914514 -0.325378 0.366028 -0.384644 -0.782471 1441914514 -0.325378 0.366028 -0.384644 -0.782471 1441914514 -0.325378 0.366028 -0.384644 -0.782471 1441914514 -0.325378 0.366028 -0.384644 -0.782471 1441914514 -0.325378 0.366028 -0.384644 -0.782471 1441914514 -0.325378 0.366028 -0.384644 -0.782471 1441914514 -0.213562 0.356812 -0.323486 -0.849976 1441914514 -0.213562 0.356812 -0.323486 -0.849976 1441914514 -0.213562 0.356812 -0.323486 -0.849976 1441914514 -0.213562 0.356812 -0.323486 -0.849976 1441914514 -0.213562 0.356812 -0.323486 -0.849976 1441914514 -0.213562 0.356812 -0.323486 -0.849976 1441914514 -0.117676 0.341980 -0.266357 -0.893494 1441914514 -0.117676 0.341980 -0.266357 -0.893494 1441914514 -0.117676 0.341980 -0.266357 -0.893494 1441914514 -0.117676 0.341980 -0.266357 -0.893494 1441914514 -0.117676 0.341980 -0.266357 -0.893494 1441914514 -0.117676 0.341980 -0.266357 -0.893494 1441914514 -0.061462 0.324097 -0.236755 -0.913879 1441914514 -0.061462 0.324097 -0.236755 -0.913879 1441914514 -0.061462 0.324097 -0.236755 -0.913879 1441914514 -0.061462 0.324097 -0.236755 -0.913879 1441914514 -0.061462 0.324097 -0.236755 -0.913879 1441914514 -0.042236 0.316467 -0.221619 -0.921448 1441914514 -0.042236 0.316467 -0.221619 -0.921448 1441914514 -0.042236 0.316467 -0.221619 -0.921448 1441914514 -0.042236 0.316467 -0.221619 -0.921448 1441914514 -0.042236 0.316467 -0.221619 -0.921448 1441914514 -0.057678 0.317688 -0.240723 -0.915344 1441914514 -0.057678 0.317688 -0.240723 -0.915344 1441914514 -0.057678 0.317688 -0.240723 -0.915344 1441914514 -0.057678 0.317688 -0.240723 -0.915344 1441914514 -0.057678 0.317688 -0.240723 -0.915344 1441914514 -0.081116 0.319885 -0.286133 -0.899597 1441914514 -0.081116 0.319885 -0.286133 -0.899597 1441914514 -0.081116 0.319885 -0.286133 -0.899597 1441914514 -0.081116 0.319885 -0.286133 -0.899597 1441914514 -0.081116 0.319885 -0.286133 -0.899597 1441914514 -0.081116 0.319885 -0.286133 -0.899597 1441914514 -0.081116 0.319885 -0.286133 -0.899597 1441914514 -0.116943 0.329163 -0.318359 -0.881287 1441914514 -0.116943 0.329163 -0.318359 -0.881287 1441914514 -0.116943 0.329163 -0.318359 -0.881287 1441914514 -0.116943 0.329163 -0.318359 -0.881287 1441914514 -0.116943 0.329163 -0.318359 -0.881287 1441914514 -0.116943 0.329163 -0.318359 -0.881287 1441914514 -0.170349 0.349792 -0.346069 -0.853760 1441914514 -0.170349 0.349792 -0.346069 -0.853760 1441914514 -0.170349 0.349792 -0.346069 -0.853760 1441914514 -0.170349 0.349792 -0.346069 -0.853760 1441914514 -0.170349 0.349792 -0.346069 -0.853760 1441914514 -0.170349 0.349792 -0.346069 -0.853760 1441914514 -0.240356 0.375122 -0.379272 -0.811035 1441914514 -0.240356 0.375122 -0.379272 -0.811035 1441914514 -0.240356 0.375122 -0.379272 -0.811035 1441914514 -0.240356 0.375122 -0.379272 -0.811035 1441914514 -0.240356 0.375122 -0.379272 -0.811035 1441914514 -0.240356 0.375122 -0.379272 -0.811035 1441914514 -0.320496 0.386597 -0.432373 -0.748962 1441914514 -0.320496 0.386597 -0.432373 -0.748962 1441914514 -0.320496 0.386597 -0.432373 -0.748962 1441914514 -0.320496 0.386597 -0.432373 -0.748962 1441914514 -0.320496 0.386597 -0.432373 -0.748962 1441914514 -0.320496 0.386597 -0.432373 -0.748962 1441914514 -0.377625 0.380615 -0.486633 -0.689819 1441914514 -0.377625 0.380615 -0.486633 -0.689819 1441914514 -0.377625 0.380615 -0.486633 -0.689819 1441914515 -0.377625 0.380615 -0.486633 -0.689819 1441914515 -0.401489 0.390381 -0.482971 -0.673218 1441914515 -0.401489 0.390381 -0.482971 -0.673218 1441914515 -0.401489 0.390381 -0.482971 -0.673218 1441914515 -0.401489 0.390381 -0.482971 -0.673218 1441914515 -0.401489 0.390381 -0.482971 -0.673218 1441914515 -0.401489 0.390381 -0.482971 -0.673218 1441914515 -0.415527 0.387756 -0.477661 -0.669983 1441914515 -0.415527 0.387756 -0.477661 -0.669983 1441914515 -0.415527 0.387756 -0.477661 -0.669983 1441914515 -0.415527 0.387756 -0.477661 -0.669983 1441914515 -0.415527 0.387756 -0.477661 -0.669983 1441914515 -0.415527 0.387756 -0.477661 -0.669983 1441914515 -0.459900 0.406006 -0.466675 -0.637146 1441914515 -0.459900 0.406006 -0.466675 -0.637146 1441914515 -0.459900 0.406006 -0.466675 -0.637146 1441914515 -0.459900 0.406006 -0.466675 -0.637146 1441914515 -0.459900 0.406006 -0.466675 -0.637146 1441914515 -0.459900 0.406006 -0.466675 -0.637146 1441914515 -0.548706 0.397156 -0.467163 -0.568359 1441914515 -0.548706 0.397156 -0.467163 -0.568359 1441914515 -0.548706 0.397156 -0.467163 -0.568359 1441914515 -0.548706 0.397156 -0.467163 -0.568359 1441914515 -0.548706 0.397156 -0.467163 -0.568359 1441914515 -0.548706 0.397156 -0.467163 -0.568359 1441914515 -0.548706 0.397156 -0.467163 -0.568359 1441914515 -0.553040 0.393066 -0.457214 -0.575012 1441914515 -0.553040 0.393066 -0.457214 -0.575012 1441914515 -0.553040 0.393066 -0.457214 -0.575012 1441914515 -0.553040 0.393066 -0.457214 -0.575012 1441914515 -0.553040 0.393066 -0.457214 -0.575012 1441914515 -0.541992 0.388794 -0.444092 -0.598267 1441914515 -0.541992 0.388794 -0.444092 -0.598267 1441914515 -0.541992 0.388794 -0.444092 -0.598267 1441914515 -0.541992 0.388794 -0.444092 -0.598267 1441914515 -0.541992 0.388794 -0.444092 -0.598267 1441914515 -0.541992 0.388794 -0.444092 -0.598267 1441914515 -0.532715 0.365417 -0.470764 -0.600952 1441914515 -0.532715 0.365417 -0.470764 -0.600952 1441914515 -0.532715 0.365417 -0.470764 -0.600952 1441914515 -0.532715 0.365417 -0.470764 -0.600952 1441914515 -0.532715 0.365417 -0.470764 -0.600952 1441914515 -0.532715 0.365417 -0.470764 -0.600952 1441914515 -0.532715 0.365417 -0.470764 -0.600952 1441914515 -0.501038 0.348206 -0.491638 -0.621338 1441914515 -0.501038 0.348206 -0.491638 -0.621338 1441914515 -0.501038 0.348206 -0.491638 -0.621338 1441914515 -0.501038 0.348206 -0.491638 -0.621338 1441914515 -0.501038 0.348206 -0.491638 -0.621338 1441914515 -0.501038 0.348206 -0.491638 -0.621338 1441914515 -0.448425 0.355103 -0.487854 -0.659485 1441914515 -0.448425 0.355103 -0.487854 -0.659485 1441914515 -0.448425 0.355103 -0.487854 -0.659485 1441914515 -0.448425 0.355103 -0.487854 -0.659485 1441914515 -0.448425 0.355103 -0.487854 -0.659485 1441914515 -0.448425 0.355103 -0.487854 -0.659485 1441914515 -0.394043 0.359741 -0.473267 -0.700989 1441914515 -0.394043 0.359741 -0.473267 -0.700989 1441914515 -0.394043 0.359741 -0.473267 -0.700989 1441914515 -0.394043 0.359741 -0.473267 -0.700989 1441914515 -0.394043 0.359741 -0.473267 -0.700989 1441914515 -0.341003 0.358887 -0.450867 -0.742798 1441914515 -0.341003 0.358887 -0.450867 -0.742798 1441914515 -0.341003 0.358887 -0.450867 -0.742798 1441914515 -0.341003 0.358887 -0.450867 -0.742798 1441914515 -0.341003 0.358887 -0.450867 -0.742798 1441914515 -0.341003 0.358887 -0.450867 -0.742798 1441914515 -0.341003 0.358887 -0.450867 -0.742798 1441914515 -0.273804 0.358093 -0.413086 -0.791321 1441914515 -0.273804 0.358093 -0.413086 -0.791321 1441914515 -0.273804 0.358093 -0.413086 -0.791321 1441914515 -0.273804 0.358093 -0.413086 -0.791321 1441914515 -0.273804 0.358093 -0.413086 -0.791321 1441914515 -0.273804 0.358093 -0.413086 -0.791321 1441914515 -0.191589 0.357300 -0.363159 -0.838928 1441914515 -0.191589 0.357300 -0.363159 -0.838928 1441914515 -0.191589 0.357300 -0.363159 -0.838928 1441914515 -0.191589 0.357300 -0.363159 -0.838928 1441914515 -0.191589 0.357300 -0.363159 -0.838928 1441914515 -0.191589 0.357300 -0.363159 -0.838928 1441914515 -0.111572 0.348816 -0.318054 -0.874512 1441914515 -0.111572 0.348816 -0.318054 -0.874512 1441914515 -0.111572 0.348816 -0.318054 -0.874512 1441914515 -0.111572 0.348816 -0.318054 -0.874512 1441914515 -0.111572 0.348816 -0.318054 -0.874512 1441914515 -0.111572 0.348816 -0.318054 -0.874512 1441914515 -0.060303 0.340698 -0.277893 -0.896179 1441914515 -0.060303 0.340698 -0.277893 -0.896179 1441914515 -0.060303 0.340698 -0.277893 -0.896179 1441914515 -0.060303 0.340698 -0.277893 -0.896179 1441914515 -0.060303 0.340698 -0.277893 -0.896179 1441914515 -0.060303 0.340698 -0.277893 -0.896179 1441914515 -0.060303 0.340698 -0.277893 -0.896179 1441914515 -0.047852 0.338623 -0.258179 -0.903564 1441914515 -0.047852 0.338623 -0.258179 -0.903564 1441914515 -0.047852 0.338623 -0.258179 -0.903564 1441914515 -0.047852 0.338623 -0.258179 -0.903564 1441914515 -0.047852 0.338623 -0.258179 -0.903564 1441914515 -0.047852 0.338623 -0.258179 -0.903564 1441914515 -0.078125 0.355225 -0.271912 -0.890991 1441914515 -0.078125 0.355225 -0.271912 -0.890991 1441914515 -0.078125 0.355225 -0.271912 -0.890991 1441914515 -0.078125 0.355225 -0.271912 -0.890991 1441914515 -0.078125 0.355225 -0.271912 -0.890991 1441914515 -0.131592 0.362366 -0.329163 -0.862061 1441914515 -0.131592 0.362366 -0.329163 -0.862061 1441914515 -0.131592 0.362366 -0.329163 -0.862061 1441914515 -0.131592 0.362366 -0.329163 -0.862061 1441914516 -0.131592 0.362366 -0.329163 -0.862061 1441914516 -0.131592 0.362366 -0.329163 -0.862061 1441914516 -0.192139 0.362488 -0.385620 -0.826477 1441914516 -0.192139 0.362488 -0.385620 -0.826477 1441914516 -0.192139 0.362488 -0.385620 -0.826477 1441914516 -0.192139 0.362488 -0.385620 -0.826477 1441914516 -0.192139 0.362488 -0.385620 -0.826477 1441914516 -0.192139 0.362488 -0.385620 -0.826477 1441914516 -0.250732 0.363770 -0.399292 -0.803406 1441914516 -0.250732 0.363770 -0.399292 -0.803406 1441914516 -0.250732 0.363770 -0.399292 -0.803406 1441914516 -0.250732 0.363770 -0.399292 -0.803406 1441914516 -0.250732 0.363770 -0.399292 -0.803406 1441914516 -0.250732 0.363770 -0.399292 -0.803406 1441914516 -0.298950 0.368164 -0.393555 -0.787537 1441914516 -0.298950 0.368164 -0.393555 -0.787537 1441914516 -0.298950 0.368164 -0.393555 -0.787537 1441914516 -0.298950 0.368164 -0.393555 -0.787537 1441914516 -0.353149 0.356018 -0.409851 -0.761963 1441914516 -0.353149 0.356018 -0.409851 -0.761963 1441914516 -0.389954 0.349609 -0.427429 -0.736938 1441914516 -0.389954 0.349609 -0.427429 -0.736938 1441914516 -0.389954 0.349609 -0.427429 -0.736938 1441914516 -0.389954 0.349609 -0.427429 -0.736938 1441914516 -0.409485 0.351257 -0.442932 -0.716125 1441914516 -0.409485 0.351257 -0.442932 -0.716125 1441914516 -0.409485 0.351257 -0.442932 -0.716125 1441914516 -0.409485 0.351257 -0.442932 -0.716125 1441914516 -0.409485 0.351257 -0.442932 -0.716125 1441914516 -0.426514 0.351196 -0.463318 -0.692932 1441914516 -0.426514 0.351196 -0.463318 -0.692932 1441914516 -0.426514 0.351196 -0.463318 -0.692932 1441914516 -0.426514 0.351196 -0.463318 -0.692932 1441914516 -0.426514 0.351196 -0.463318 -0.692932 1441914516 -0.426514 0.351196 -0.463318 -0.692932 1441914516 -0.458252 0.341125 -0.492432 -0.656677 1441914516 -0.458252 0.341125 -0.492432 -0.656677 1441914516 -0.458252 0.341125 -0.492432 -0.656677 1441914516 -0.458252 0.341125 -0.492432 -0.656677 1441914516 -0.458252 0.341125 -0.492432 -0.656677 1441914516 -0.513672 0.354553 -0.507813 -0.593872 1441914516 -0.513672 0.354553 -0.507813 -0.593872 1441914516 -0.513672 0.354553 -0.507813 -0.593872 1441914516 -0.513672 0.354553 -0.507813 -0.593872 1441914516 -0.513672 0.354553 -0.507813 -0.593872 1441914516 -0.513672 0.354553 -0.507813 -0.593872 1441914516 -0.541748 0.366394 -0.499939 -0.567810 1441914516 -0.541748 0.366394 -0.499939 -0.567810 1441914516 -0.541748 0.366394 -0.499939 -0.567810 1441914516 -0.541748 0.366394 -0.499939 -0.567810 1441914516 -0.541748 0.366394 -0.499939 -0.567810 1441914516 -0.537598 0.382996 -0.479614 -0.578247 1441914516 -0.537598 0.382996 -0.479614 -0.578247 1441914516 -0.537598 0.382996 -0.479614 -0.578247 1441914516 -0.537598 0.382996 -0.479614 -0.578247 1441914516 -0.537598 0.382996 -0.479614 -0.578247 1441914516 -0.537598 0.382996 -0.479614 -0.578247 1441914516 -0.535522 0.368286 -0.500244 -0.572205 1441914516 -0.535522 0.368286 -0.500244 -0.572205 1441914516 -0.535522 0.368286 -0.500244 -0.572205 1441914516 -0.535522 0.368286 -0.500244 -0.572205 1441914516 -0.535522 0.368286 -0.500244 -0.572205 1441914516 -0.535522 0.368286 -0.500244 -0.572205 1441914516 -0.512451 0.355774 -0.516174 -0.586914 1441914516 -0.512451 0.355774 -0.516174 -0.586914 1441914516 -0.512451 0.355774 -0.516174 -0.586914 1441914516 -0.512451 0.355774 -0.516174 -0.586914 1441914516 -0.512451 0.355774 -0.516174 -0.586914 1441914516 -0.512451 0.355774 -0.516174 -0.586914 1441914516 -0.474121 0.358826 -0.510071 -0.621582 1441914516 -0.474121 0.358826 -0.510071 -0.621582 1441914516 -0.474121 0.358826 -0.510071 -0.621582 1441914516 -0.474121 0.358826 -0.510071 -0.621582 1441914516 -0.474121 0.358826 -0.510071 -0.621582 1441914516 -0.474121 0.358826 -0.510071 -0.621582 1441914516 -0.474121 0.358826 -0.510071 -0.621582 1441914516 -0.426819 0.341431 -0.509460 -0.664673 1441914516 -0.426819 0.341431 -0.509460 -0.664673 1441914516 
-0.458374 0.561951 -0.350098 -0.592957 1441914519 -0.458374 0.561951 -0.350098 -0.592957 1441914519 -0.458374 0.561951 -0.350098 -0.592957 1441914519 -0.458374 0.561951 -0.350098 -0.592957 1441914519 -0.458374 0.561951 -0.350098 -0.592957 1441914519 -0.445801 0.568420 -0.336365 -0.604187 1441914519 -0.445801 0.568420 -0.336365 -0.604187 1441914519 -0.445801 0.568420 -0.336365 -0.604187 1441914519 -0.445801 0.568420 -0.336365 -0.604187 1441914519 -0.445801 0.568420 -0.336365 -0.604187 1441914519 -0.443481 0.569031 -0.332031 -0.607727 1441914519 -0.443481 0.569031 -0.332031 -0.607727 1441914519 -0.443481 0.569031 -0.332031 -0.607727 1441914519 -0.443481 0.569031 -0.332031 -0.607727 1441914519 -0.441223 0.568909 -0.329407 -0.610901 1441914519 -0.441223 0.568909 -0.329407 -0.610901 1441914519 -0.441223 0.568909 -0.329407 -0.610901 1441914519 -0.441223 0.568909 -0.329407 -0.610901 1441914519 -0.441223 0.568909 -0.329407 -0.610901 1441914519 -0.441223 0.568909 -0.329407 -0.610901 1441914519 -0.437927 0.568726 -0.329163 -0.613586 1441914519 -0.437927 0.568726 -0.329163 -0.613586 1441914519 -0.437927 0.568726 -0.329163 -0.613586 1441914519 -0.433899 0.568848 -0.330627 -0.615540 1441914519 -0.433899 0.568848 -0.330627 -0.615540 1441914519 -0.433899 0.568848 -0.330627 -0.615540 1441914519 -0.433899 0.568848 -0.330627 -0.615540 1441914519 -0.433899 0.568848 -0.330627 -0.615540 1441914519 -0.433899 0.568848 -0.330627 -0.615540 1441914519 -0.432007 0.568420 -0.333374 -0.615784 1441914519 -0.432007 0.568420 -0.333374 -0.615784 1441914519 -0.432007 0.568420 -0.333374 -0.615784 1441914519 -0.432007 0.568420 -0.333374 -0.615784 1441914519 -0.432007 0.568420 -0.333374 -0.615784 1441914519 -0.432007 0.568420 -0.333374 -0.615784 1441914519 -0.432007 0.568420 -0.333374 -0.615784 1441914519 -0.431580 0.568665 -0.336121 -0.614380 1441914519 -0.431580 0.568665 -0.336121 -0.614380 1441914519 -0.431580 0.568665 -0.336121 -0.614380 1441914519 -0.431580 0.568665 -0.336121 -0.614380 1441914519 -0.431580 0.568665 -0.336121 -0.614380 1441914519 -0.431580 0.568665 -0.336121 -0.614380 1441914519 -0.433044 0.568604 -0.339539 -0.611450 1441914519 -0.433044 0.568604 -0.339539 -0.611450 1441914519 -0.433044 0.568604 -0.339539 -0.611450 1441914519 -0.433044 0.568604 -0.339539 -0.611450 1441914519 -0.433044 0.568604 -0.339539 -0.611450 1441914519 -0.433044 0.568604 -0.339539 -0.611450 1441914519 -0.435730 0.566223 -0.344116 -0.609192 1441914519 -0.435730 0.566223 -0.344116 -0.609192 1441914519 -0.435730 0.566223 -0.344116 -0.609192 1441914519 -0.435730 0.566223 -0.344116 -0.609192 1441914519 -0.435730 0.566223 -0.344116 -0.609192 1441914519 -0.435730 0.566223 -0.344116 -0.609192 1441914519 -0.435364 0.565308 -0.343933 -0.610474 1441914519 -0.435364 0.565308 -0.343933 -0.610474 1441914519 -0.435364 0.565308 -0.343933 -0.610474 1441914519 -0.435364 0.565308 -0.343933 -0.610474 1441914519 -0.435364 0.565308 -0.343933 -0.610474 1441914519 -0.435364 0.565308 -0.343933 -0.610474 1441914519 -0.434692 0.564270 -0.341736 -0.613098 1441914519 -0.434692 0.564270 -0.341736 -0.613098 1441914520 -0.434692 0.564270 -0.341736 -0.613098 1441914520 -0.434692 0.564270 -0.341736 -0.613098 1441914520 -0.434692 0.564270 -0.341736 -0.613098 1441914520 -0.435730 0.562012 -0.340698 -0.615051 1441914520 -0.435730 0.562012 -0.340698 -0.615051 1441914520 -0.435730 0.562012 -0.340698 -0.615051 1441914520 -0.435730 0.562012 -0.340698 -0.615051 1441914520 -0.435730 0.562012 -0.340698 -0.615051 1441914520 -0.435730 0.562012 -0.340698 -0.615051 1441914520 -0.435791 0.560974 -0.338684 -0.617004 1441914520 -0.435791 0.560974 -0.338684 -0.617004 1441914520 -0.435547 0.562561 -0.330688 -0.620117 1441914520 -0.435547 0.562561 -0.330688 -0.620117 1441914520 -0.435547 0.562561 -0.330688 -0.620117 1441914520 -0.435547 0.562561 -0.330688 -0.620117 1441914520 -0.435547 0.562561 -0.330688 -0.620117 1441914520 -0.435547 0.562561 -0.330688 -0.620117 1441914520 -0.437866 0.562378 -0.329834 -0.619141 1441914520 -0.437866 0.562378 -0.329834 -0.619141 1441914520 -0.437866 0.562378 -0.329834 -0.619141 1441914520 -0.437866 0.562378 -0.329834 -0.619141 1441914520 -0.437866 0.562378 -0.329834 -0.619141 1441914520 -0.437866 0.562378 -0.329834 -0.619141 1441914520 -0.437866 0.562378 -0.329834 -0.619141 1441914520 -0.435303 0.563843 -0.326904 -0.621094 1441914520 -0.435303 0.563843 -0.326904 -0.621094 1441914520 -0.435303 0.563843 -0.326904 -0.621094 1441914520 -0.435303 0.563843 -0.326904 -0.621094 1441914520 -0.435303 0.563843 -0.326904 -0.621094 1441914520 -0.435303 0.563843 -0.326904 -0.621094 1441914520 -0.432495 0.565491 -0.325928 -0.622070 1441914520 -0.432495 0.565491 -0.325928 -0.622070 1441914520 -0.432495 0.565491 -0.325928 -0.622070 1441914520 -0.432495 0.565491 -0.325928 -0.622070 1441914520 -0.432495 0.565491 -0.325928 -0.622070 1441914520 -0.432495 0.565491 -0.325928 -0.622070 1441914520 -0.432495 0.565491 -0.325928 -0.622070 1441914520 -0.429138 0.567810 -0.323547 -0.623535 1441914520 -0.429138 0.567810 -0.323547 -0.623535 1441914520 -0.429138 0.567810 -0.323547 -0.623535 1441914520 -0.429138 0.567810 -0.323547 -0.623535 1441914520 -0.429138 0.567810 -0.323547 -0.623535 1441914520 -0.430481 0.567932 -0.323059 -0.622742 1441914520 -0.430481 0.567932 -0.323059 -0.622742 1441914520 -0.430481 0.567932 -0.323059 -0.622742 1441914520 -0.430481 0.567932 -0.323059 -0.622742 1441914520 -0.430481 0.567932 -0.323059 -0.622742 1441914520 -0.430481 0.567932 -0.323059 -0.622742 1441914520 -0.430481 0.567932 -0.323059 -0.622742 1441914520 -0.427979 0.571960 -0.318848 -0.622925 1441914520 -0.427979 0.571960 -0.318848 -0.622925 1441914520 -0.427979 0.571960 -0.318848 -0.622925 1441914520 -0.427979 0.571960 -0.318848 -0.622925 1441914520 -0.427979 0.571960 -0.318848 -0.622925 1441914520 -0.411926 0.580750 -0.307251 -0.631470 1441914520 -0.411926 0.580750 -0.307251 -0.631470 1441914520 -0.411926 0.580750 -0.307251 -0.631470 1441914520 -0.411926 0.580750 -0.307251 -0.631470 1441914520 -0.411926 0.580750 -0.307251 -0.631470 1441914520 -0.411926 0.580750 -0.307251 -0.631470 1441914520 -0.411926 0.580750 -0.307251 -0.631470 1441914520 -0.402771 0.582703 -0.306763 -0.635742 1441914520 -0.402771 0.582703 -0.306763 -0.635742 1441914520 -0.402771 0.582703 -0.306763 -0.635742 1441914520 -0.402771 0.582703 -0.306763 -0.635742 1441914520 -0.402771 0.582703 -0.306763 -0.635742 1441914520 -0.402771 0.582703 -0.306763 -0.635742 1441914520 -0.402771 0.582703 -0.306763 -0.635742 1441914520 -0.402649 0.580139 -0.308228 -0.637451 1441914520 -0.402649 0.580139 -0.308228 -0.637451 1441914520 -0.402649 0.580139 -0.308228 -0.637451 1441914520 -0.402649 0.580139 -0.308228 -0.637451 1441914520 -0.402649 0.580139 -0.308228 -0.637451 1441914520 -0.402649 0.580139 -0.308228 -0.637451 1441914520 -0.403381 0.578857 -0.302734 -0.640808 1441914520 -0.403381 0.578857 -0.302734 -0.640808 1441914520 -0.403381 0.578857 -0.302734 -0.640808 1441914520 -0.403381 0.578857 -0.302734 -0.640808 1441914520 -0.403625 0.577942 -0.295837 -0.644653 1441914520 -0.403625 0.577942 -0.295837 -0.644653 1441914520 -0.403625 0.577942 -0.295837 -0.644653 1441914520 -0.403625 0.577942 -0.295837 -0.644653 1441914520 -0.403625 0.577942 -0.295837 -0.644653 1441914520 -0.403625 0.577942 -0.295837 -0.644653 1441914520 -0.403015 0.578552 -0.289001 -0.647583 1441914520 -0.403015 0.578552 -0.289001 -0.647583 1441914520 -0.403015 0.578552 -0.289001 -0.647583 1441914520 -0.403015 0.578552 -0.289001 -0.647583 1441914520 -0.402283 0.578491 -0.283020 -0.650757 1441914520 -0.402283 0.578491 -0.283020 -0.650757 1441914520 -0.402283 0.578491 -0.283020 -0.650757 1441914520 -0.402283 0.578491 -0.283020 -0.650757 1441914520 -0.402283 0.578491 -0.283020 -0.650757 1441914520 -0.402283 0.578491 -0.283020 -0.650757 1441914520 -0.406250 0.577820 -0.282166 -0.649231 1441914520 -0.406250 0.577820 -0.282166 -0.649231 1441914520 -0.406250 0.577820 -0.282166 -0.649231 1441914521 -0.406250 0.577820 -0.282166 -0.649231 1441914521 -0.406250 0.577820 -0.282166 -0.649231 1441914521 -0.406250 0.577820 -0.282166 -0.649231 1441914521 -0.416870 0.573303 -0.287781 -0.644043 1441914521 -0.416870 0.573303 -0.287781 -0.644043 1441914521 -0.416870 0.573303 -0.287781 -0.644043 1441914521 -0.416870 0.573303 -0.287781 -0.644043 1441914521 -0.424011 0.571716 -0.290588 -0.639526 1441914521 -0.424011 0.571716 -0.290588 -0.639526 1441914521 -0.424011 0.571716 -0.290588 -0.639526 1441914521 -0.424011 0.571716 -0.290588 -0.639526 1441914521 -0.424011 0.571716 -0.290588 -0.639526 1441914521 -0.424011 0.571716 -0.290588 -0.639526 1441914521 -0.432678 0.569153 -0.296143 -0.633423 1441914521 -0.432678 0.569153 -0.296143 -0.633423 1441914521 -0.432678 0.569153 -0.296143 -0.633423 1441914521 -0.432678 0.569153 -0.296143 -0.633423 1441914521 -0.432678 0.569153 -0.296143 -0.633423 1441914521 -0.432678 0.569153 -0.296143 -0.633423 1441914521 -0.432678 0.569153 -0.296143 -0.633423 1441914521 -0.436157 0.567749 -0.299255 -0.630798 1441914521 -0.436157 0.567749 -0.299255 -0.630798 1441914521 -0.436157 0.567749 -0.299255 -0.630798 1441914521 -0.436157 0.567749 -0.299255 -0.630798 1441914521 -0.436157 0.567749 -0.299255 -0.630798 1441914521 -0.436157 0.567749 -0.299255 -0.630798 1441914521 -0.436157 0.567749 -0.299255 -0.630798 1441914521 -0.431519 0.570251 -0.296936 -0.632874 1441914521 -0.431519 0.570251 -0.296936 -0.632874 1441914521 -0.431519 0.570251 -0.296936 -0.632874 1441914521 -0.431519 0.570251 -0.296936 -0.632874 1441914521 -0.431519 0.570251 -0.296936 -0.632874 1441914521 -0.431519 0.570251 -0.296936 -0.632874 1441914521 -0.430359 0.570251 -0.298157 -0.633057 1441914521 -0.430359 0.570251 -0.298157 -0.633057 1441914521 -0.430359 0.570251 -0.298157 -0.633057 1441914521 -0.430359 0.570251 -0.298157 -0.633057 1441914521 -0.430359 0.570251 -0.298157 -0.633057 1441914521 -0.430359 0.570251 -0.298157 -0.633057 1441914521 -0.430481 0.569885 -0.300049 -0.632385 1441914521 -0.430481 0.569885 -0.300049 -0.632385 1441914521 -0.430481 0.569885 -0.300049 -0.632385 1441914521 -0.430481 0.569885 -0.300049 -0.632385 1441914521 -0.433472 0.568420 -0.302795 -0.630371 1441914521 -0.433472 0.568420 -0.302795 -0.630371 1441914521 -0.433472 0.568420 -0.302795 -0.630371 1441914521 -0.433472 0.568420 -0.302795 -0.630371 1441914521 -0.433472 0.568420 -0.302795 -0.630371 1441914521 -0.433472 0.568420 -0.302795 -0.630371 1441914521 -0.434509 0.567017 -0.306030 -0.629333 1441914521 -0.434509 0.567017 -0.306030 -0.629333 1441914521 -0.434509 0.567017 -0.306030 -0.629333 1441914521 -0.434509 0.567017 -0.306030 -0.629333 1441914521 -0.434509 0.567017 -0.306030 -0.629333 1441914521 -0.434509 0.567017 -0.306030 -0.629333 1441914521 -0.434509 0.567017 -0.306030 -0.629333 1441914521 -0.433533 0.564636 -0.312073 -0.629150 1441914521 -0.433533 0.564636 -0.312073 -0.629150 1441914521 -0.433533 0.564636 -0.312073 -0.629150 1441914521 -0.433533 0.564636 -0.312073 -0.629150 1441914521 -0.433533 0.564636 -0.312073 -0.629150 1441914521 -0.432617 0.563416 -0.317444 -0.628296 1441914521 -0.432617 0.563416 -0.317444 -0.628296 1441914521 -0.432617 0.563416 -0.317444 -0.628296 1441914521 -0.431030 0.563904 -0.318604 -0.628296 1441914521 -0.431030 0.563904 -0.318604 -0.628296 1441914521 -0.431152 0.563538 -0.320496 -0.627563 1441914521 -0.431152 0.563538 -0.320496 -0.627563 1441914521 -0.431152 0.563538 -0.320496 -0.627563 1441914521 -0.431152 0.563538 -0.320496 -0.627563 1441914521 -0.431152 0.563538 -0.320496 -0.627563 1441914521 -0.431152 0.563538 -0.320496 -0.627563 1441914521 -0.430481 0.564209 -0.321472 -0.626953 1441914521 -0.430481 0.564209 -0.321472 -0.626953 1441914521 -0.430481 0.564209 -0.321472 -0.626953 1441914521 -0.430481 0.564209 -0.321472 -0.626953 1441914521 -0.430481 0.564209 -0.321472 -0.626953 1441914521 -0.420898 0.570923 -0.311707 -0.632263 1441914521 -0.420898 0.570923 -0.311707 -0.632263 1441914521 -0.420898 0.570923 -0.311707 -0.632263 1441914521 -0.420898 0.570923 -0.311707 -0.632263 1441914521 -0.420898 0.570923 -0.311707 -0.632263 1441914521 -0.420898 0.570923 -0.311707 -0.632263 1441914521 -0.420898 0.570923 -0.311707 -0.632263 1441914521 -0.409485 0.578003 -0.300781 -0.638611 1441914521 -0.409485 0.578003 -0.300781 -0.638611 1441914521 -0.409485 0.578003 -0.300781 -0.638611 1441914521 -0.409485 0.578003 -0.300781 -0.638611 1441914521 -0.409485 0.578003 -0.300781 -0.638611 1441914521 -0.409485 0.578003 -0.300781 -0.638611 1441914521 -0.402222 0.581360 -0.294983 -0.642883 1441914521 -0.402222 0.581360 -0.294983 -0.642883 1441914521 -0.402222 0.581360 -0.294983 -0.642883 1441914521 -0.402222 0.581360 -0.294983 -0.642883 1441914521 -0.402222 0.581360 -0.294983 -0.642883 1441914521 -0.402222 0.581360 -0.294983 -0.642883 1441914521 -0.397339 0.580811 -0.291931 -0.647766 1441914521 -0.397339 0.580811 -0.291931 -0.647766 1441914521 -0.397339 0.580811 -0.291931 -0.647766 1441914521 -0.397339 0.580811 -0.291931 -0.647766 1441914521 -0.397339 0.580811 -0.291931 -0.647766 1441914522 -0.397339 0.580811 -0.291931 -0.647766 1441914522 -0.397339 0.580811 -0.291931 -0.647766 1441914522 -0.394165 0.579163 -0.289246 -0.652344 1441914522 -0.394165 0.579163 -0.289246 -0.652344 1441914522 -0.394165 0.579163 -0.289246 -0.652344 1441914522 -0.394165 0.579163 -0.289246 -0.652344 1441914522 -0.394165 0.579163 -0.289246 -0.652344 1441914522 -0.394165 0.579163 -0.289246 -0.652344 1441914522 -0.391541 0.578308 -0.285461 -0.656433 1441914522 -0.391541 0.578308 -0.285461 -0.656433 1441914522 -0.391541 0.578308 -0.285461 -0.656433 1441914522 -0.391541 0.578308 -0.285461 -0.656433 1441914522 -0.391541 0.578308 -0.285461 -0.656433 1441914522 -0.391541 0.578308 -0.285461 -0.656433 1441914522 -0.385376 0.577942 -0.282288 -0.661621 1441914522 -0.385376 0.577942 -0.282288 -0.661621 1441914522 -0.385376 0.577942 -0.282288 -0.661621 1441914522 -0.385376 0.577942 -0.282288 -0.661621 1441914522 -0.385376 0.577942 -0.282288 -0.661621 1441914522 -0.385376 0.577942 -0.282288 -0.661621 1441914522 -0.376221 0.578857 -0.278931 -0.667542 1441914522 -0.376221 0.578857 -0.278931 -0.667542 1441914522 -0.376221 0.578857 -0.278931 -0.667542 1441914522 -0.376221 0.578857 -0.278931 -0.667542 1441914522 -0.376221 0.578857 -0.278931 -0.667542 1441914522 -0.376221 0.578857 -0.278931 -0.667542 1441914522 -0.376221 0.578857 -0.278931 -0.667542 1441914522 -0.368591 0.581360 -0.272583 -0.672241 1441914522 -0.368591 0.581360 -0.272583 -0.672241 1441914522 -0.368591 0.581360 -0.272583 -0.672241 1441914522 -0.368591 0.581360 -0.272583 -0.672241 1441914522 -0.368591 0.581360 -0.272583 -0.672241 1441914522 -0.368225 0.582886 -0.266968 -0.673340 1441914522 -0.368225 0.582886 -0.266968 -0.673340 1441914522 -0.368225 0.582886 -0.266968 -0.673340 1441914522 -0.368225 0.582886 -0.266968 -0.673340 1441914522 -0.368225 0.582886 -0.266968 -0.673340 1441914522 -0.368225 0.582886 -0.266968 -0.673340 1441914522 -0.368225 0.582886 -0.266968 -0.673340 1441914522 -0.371460 0.582153 -0.268127 -0.671814 1441914522 -0.371460 0.582153 -0.268127 -0.671814 1441914522 -0.371460 0.582153 -0.268127 -0.671814 1441914522 -0.371460 0.582153 -0.268127 -0.671814 1441914522 -0.371460 0.582153 -0.268127 -0.671814 1441914522 -0.378479 0.576660 -0.277893 -0.668579 1441914522 -0.378479 0.576660 -0.277893 -0.668579 1441914522 -0.378479 0.576660 -0.277893 -0.668579 1441914522 -0.378479 0.576660 -0.277893 -0.668579 1441914522 -0.378479 0.576660 -0.277893 -0.668579 1441914522 -0.378479 0.576660 -0.277893 -0.668579 1441914522 -0.382996 0.574402 -0.286438 -0.664368 1441914522 -0.382996 0.574402 -0.286438 -0.664368 1441914522 -0.382996 0.574402 -0.286438 -0.664368 1441914522 -0.382996 0.574402 -0.286438 -0.664368 1441914522 -0.382996 0.574402 -0.286438 -0.664368 1441914522 -0.382996 0.574402 -0.286438 -0.664368 1441914522 -0.382629 0.575378 -0.287476 -0.663269 1441914522 -0.382629 0.575378 -0.287476 -0.663269 1441914522 -0.382629 0.575378 -0.287476 -0.663269 1441914522 -0.382629 0.575378 -0.287476 -0.663269 1441914522 -0.382629 0.575378 -0.287476 -0.663269 1441914522 -0.382629 0.575378 -0.287476 -0.663269 1441914522 -0.382507 0.578186 -0.285706 -0.661621 1441914522 -0.382507 0.578186 -0.285706 -0.661621 1441914522 -0.382507 0.578186 -0.285706 -0.661621 1441914522 -0.382507 0.578186 -0.285706 -0.661621 1441914522 -0.382507 0.578186 -0.285706 -0.661621 1441914522 -0.382751 0.580200 -0.284912 -0.660095 1441914522 -0.382751 0.580200 -0.284912 -0.660095 1441914522 -0.382751 0.580200 -0.284912 -0.660095 1441914522 -0.382751 0.580200 -0.284912 -0.660095 1441914522 -0.382751 0.580200 -0.284912 -0.660095 1441914522 -0.382751 0.580200 -0.284912 -0.660095 1441914522 -0.389771 0.578186 -0.288879 -0.656006 1441914522 -0.389771 0.578186 -0.288879 -0.656006 1441914522 -0.389771 0.578186 -0.288879 -0.656006 1441914522 -0.389771 0.578186 -0.288879 -0.656006 1441914522 -0.389771 0.578186 -0.288879 -0.656006 1441914522 -0.389771 0.578186 -0.288879 -0.656006 1441914522 -0.395264 0.576721 -0.290894 -0.653137 1441914522 -0.395264 0.576721 -0.290894 -0.653137 1441914522 -0.395264 0.576721 -0.290894 -0.653137 1441914522 -0.395264 0.576721 -0.290894 -0.653137 1441914522 -0.395264 0.576721 -0.290894 -0.653137 1441914522 -0.395264 0.576721 -0.290894 -0.653137 1441914522 -0.397461 0.576294 -0.291138 -0.652039 1441914522 -0.397461 0.576294 -0.291138 -0.652039 1441914522 -0.397461 0.576294 -0.291138 -0.652039 1441914522 -0.397461 0.576294 -0.291138 -0.652039 1441914522 -0.397461 0.576294 -0.291138 -0.652039 1441914522 -0.397461 0.576294 -0.291138 -0.652039 1441914522 -0.397461 0.576294 -0.291138 -0.652039 1441914522 -0.399597 0.576477 -0.292969 -0.649841 1441914522 -0.399597 0.576477 -0.292969 -0.649841 1441914522 -0.399597 0.576477 -0.292969 -0.649841 1441914522 -0.399597 0.576477 -0.292969 -0.649841 1441914522 -0.399597 0.576477 -0.292969 -0.649841 1441914522 -0.399902 0.577759 -0.292114 -0.648865 1441914522 -0.399902 0.577759 -0.292114 -0.648865 1441914522 -0.399902 0.577759 -0.292114 -0.648865 1441914522 -0.399902 0.577759 -0.292114 -0.648865 1441914522 -0.399902 0.577759 -0.292114 -0.648865 1441914522 -0.399902 0.577759 -0.292114 -0.648865 1441914522 -0.399902 0.577759 -0.292114 -0.648865 1441914522 -0.397644 0.580566 -0.288147 -0.649475 1441914522 -0.397644 0.580566 -0.288147 -0.649475 1441914522 -0.397644 0.580566 -0.288147 -0.649475 1441914522 -0.397644 0.580566 -0.288147 -0.649475 1441914522 -0.397644 0.580566 -0.288147 -0.649475 1441914523 -0.397644 0.580566 -0.288147 -0.649475 1441914523 -0.398193 0.579529 -0.290100 -0.649231 1441914523 -0.398193 0.579529 -0.290100 -0.649231 1441914523 -0.398193 0.579529 -0.290100 -0.649231 1441914523 -0.398193 0.579529 -0.290100 -0.649231 1441914523 -0.398193 0.579529 -0.290100 -0.649231 1441914523 -0.398193 0.579529 -0.290100 -0.649231 1441914523 -0.404541 0.574219 -0.298828 -0.646057 1441914523 -0.404541 0.574219 -0.298828 -0.646057 1441914523 -0.404541 0.574219 -0.298828 -0.646057 1441914523 -0.404541 0.574219 -0.298828 -0.646057 1441914523 -0.407532 0.571655 -0.302856 -0.644592 1441914523 -0.407532 0.571655 -0.302856 -0.644592 1441914523 -0.407532 0.571655 -0.302856 -0.644592 1441914523 -0.407532 0.571655 -0.302856 -0.644592 1441914523 -0.407532 0.571655 -0.302856 -0.644592 1441914523 -0.407532 0.571655 -0.302856 -0.644592 1441914523 -0.407532 0.571655 -0.302856 -0.644592 1441914523 -0.401062 0.574768 -0.297913 -0.648132 1441914523 -0.401062 0.574768 -0.297913 -0.648132 1441914523 -0.401062 0.574768 -0.297913 -0.648132 1441914523 -0.401062 0.574768 -0.297913 -0.648132 1441914523 -0.401062 0.574768 -0.297913 -0.648132 1441914523 -0.401062 0.574768 -0.297913 -0.648132 1441914523 -0.392761 0.578552 -0.292969 -0.652100 1441914523 -0.392761 0.578552 -0.292969 -0.652100 1441914523 -0.392761 0.578552 -0.292969 -0.652100 1441914523 -0.392761 0.578552 -0.292969 -0.652100 1441914523 -0.392761 0.578552 -0.292969 -0.652100 1441914523 -0.392761 0.578552 -0.292969 -0.652100 1441914523 -0.387329 0.580078 -0.290588 -0.655029 1441914523 -0.387329 0.580078 -0.290588 -0.655029 1441914523 -0.387329 0.580078 -0.290588 -0.655029 1441914523 -0.387329 0.580078 -0.290588 -0.655029 1441914523 -0.387329 0.580078 -0.290588 -0.655029 1441914523 -0.387329 0.580078 -0.290588 -0.655029 1441914523 -0.384460 0.580994 -0.286987 -0.657532 1441914523 -0.384460 0.580994 -0.286987 -0.657532 1441914523 -0.384460 0.580994 -0.286987 -0.657532 1441914523 -0.384460 0.580994 -0.286987 -0.657532 1441914523 -0.384460 0.580994 -0.286987 -0.657532 1441914523 -0.384460 0.580994 -0.286987 -0.657532 1441914523 -0.384460 0.580994 -0.286987 -0.657532 1441914523 -0.384766 0.579346 -0.285950 -0.659180 1441914523 -0.384766 0.579346 -0.285950 -0.659180 1441914523 -0.384766 0.579346 -0.285950 -0.659180 1441914523 -0.384766 0.579346 -0.285950 -0.659180 1441914523 -0.384766 0.579346 -0.285950 -0.659180 1441914523 -0.386292 0.576111 -0.288147 -0.660217 1441914523 -0.386292 0.576111 -0.288147 -0.660217 1441914523 -0.386292 0.576111 -0.288147 -0.660217 1441914523 -0.386292 0.576111 -0.288147 -0.660217 1441914523 -0.386292 0.576111 -0.288147 -0.660217 1441914523 -0.386292 0.576111 -0.288147 -0.660217 1441914523 -0.389404 0.572937 -0.291687 -0.659607 1441914523 -0.389404 0.572937 -0.291687 -0.659607 1441914523 -0.389404 0.572937 -0.291687 -0.659607 1441914523 -0.389404 0.572937 -0.291687 -0.659607 1441914523 -0.389404 0.572937 -0.291687 -0.659607 1441914523 -0.389404 0.572937 -0.291687 -0.659607 1441914523 -0.389160 0.572815 -0.291809 -0.659790 1441914523 -0.389160 0.572815 -0.291809 -0.659790 1441914523 -0.389160 0.572815 -0.291809 -0.659790 1441914523 -0.389160 0.572815 -0.291809 -0.659790 1441914523 -0.389160 0.572815 -0.291809 -0.659790 1441914523 -0.389160 0.572815 -0.291809 -0.659790 1441914523 -0.388855 0.573486 -0.292847 -0.658936 1441914523 -0.388855 0.573486 -0.292847 -0.658936 1441914523 -0.388855 0.573486 -0.292847 -0.658936 1441914523 -0.388855 0.573486 -0.292847 -0.658936 1441914523 -0.388855 0.573486 -0.292847 -0.658936 1441914523 -0.388855 0.573486 -0.292847 -0.658936 1441914523 -0.390625 0.573242 -0.297607 -0.655945 1441914523 -0.390625 0.573242 -0.297607 -0.655945 1441914523 -0.390625 0.573242 -0.297607 -0.655945 1441914523 -0.390625 0.573242 -0.297607 -0.655945 1441914523 -0.390625 0.573242 -0.297607 -0.655945 1441914523 -0.390625 0.573242 -0.297607 -0.655945 1441914523 -0.392700 0.572693 -0.302124 -0.653198 1441914523 -0.392700 0.572693 -0.302124 -0.653198 1441914523 -0.392700 0.572693 -0.302124 -0.653198 1441914523 -0.392700 0.572693 -0.302124 -0.653198 1441914523 -0.392700 0.572693 -0.302124 -0.653198 1441914523 -0.392700 0.572693 -0.302124 -0.653198 1441914523 -0.400452 0.569580 -0.309570 -0.647644 1441914523 -0.400452 0.569580 -0.309570 -0.647644 1441914523 -0.400452 0.569580 -0.309570 -0.647644 1441914523 -0.400452 0.569580 -0.309570 -0.647644 1441914523 -0.400452 0.569580 -0.309570 -0.647644 1441914523 -0.400452 0.569580 -0.309570 -0.647644 1441914523 -0.404053 0.568420 -0.312866 -0.644836 1441914523 -0.404053 0.568420 -0.312866 -0.644836 1441914523 -0.404053 0.568420 -0.312866 -0.644836 1441914523 -0.404053 0.568420 -0.312866 -0.644836 1441914523 -0.404053 0.568420 -0.312866 -0.644836 1441914523 -0.404053 0.568420 -0.312866 -0.644836 1441914523 -0.404053 0.568420 -0.312866 -0.644836 1441914523 -0.404724 0.569336 -0.311401 -0.644348 1441914523 -0.404724 0.569336 -0.311401 -0.644348 1441914523 -0.404724 0.569336 -0.311401 -0.644348 1441914523 -0.404724 0.569336 -0.311401 -0.644348 1441914523 -0.404724 0.569336 -0.311401 -0.644348 1441914523 -0.404724 0.569336 -0.311401 -0.644348 1441914523 -0.405273 0.569641 -0.309448 -0.644653 1441914523 -0.405273 0.569641 -0.309448 -0.644653 1441914523 -0.405273 0.569641 -0.309448 -0.644653 1441914523 -0.405273 0.569641 -0.309448 -0.644653 1441914523 -0.405273 0.569641 -0.309448 -0.644653 1441914523 -0.405273 0.569641 -0.309448 -0.644653 1441914524 -0.406982 0.568970 -0.309082 -0.644348 1441914524 -0.406982 0.568970 -0.309082 -0.644348 1441914524 -0.406982 0.568970 -0.309082 -0.644348 1441914524 -0.406982 0.568970 -0.309082 -0.644348 1441914524 -0.406982 0.568970 -0.309082 -0.644348 1441914524 -0.409729 0.568115 -0.308899 -0.643433 1441914524 -0.409729 0.568115 -0.308899 -0.643433 1441914524 -0.409729 0.568115 -0.308899 -0.643433 1441914524 -0.409729 0.568115 -0.308899 -0.643433 1441914524 -0.409729 0.568115 -0.308899 -0.643433 1441914524 -0.409729 0.568115 -0.308899 -0.643433 1441914524 -0.409729 0.568115 -0.308899 -0.643433 1441914524 -0.412598 0.566772 -0.309448 -0.642517 1441914524 -0.412598 0.566772 -0.309448 -0.642517 1441914524 -0.412598 0.566772 -0.309448 -0.642517 1441914524 -0.412598 0.566772 -0.309448 -0.642517 1441914524 -0.412598 0.566772 -0.309448 -0.642517 1441914524 -0.412537 0.567139 -0.307800 -0.643005 1441914524 -0.412537 0.567139 -0.307800 -0.643005 1441914524 -0.412537 0.567139 -0.307800 -0.643005 1441914524 -0.412537 0.567139 -0.307800 -0.643005 1441914524 -0.412537 0.567139 -0.307800 -0.643005 1441914524 -0.412537 0.567139 -0.307800 -0.643005 1441914524 -0.412537 0.567139 -0.307800 -0.643005 1441914524 -0.414734 0.566223 -0.308716 -0.641968 1441914524 -0.414734 0.566223 -0.308716 -0.641968 1441914524 -0.414734 0.566223 -0.308716 -0.641968 1441914524 -0.414734 0.566223 -0.308716 -0.641968 1441914524 -0.414734 0.566223 -0.308716 -0.641968 1441914524 -0.414734 0.566223 -0.308716 -0.641968 1441914524 -0.418335 0.564087 -0.310791 -0.640503 1441914524 -0.418335 0.564087 -0.310791 -0.640503 1441914524 -0.418335 0.564087 -0.310791 -0.640503 1441914524 -0.418335 0.564087 -0.310791 -0.640503 1441914524 -0.418335 0.564087 -0.310791 -0.640503 1441914524 -0.418335 0.564087 -0.310791 -0.640503 1441914524 -0.424011 0.561279 -0.314819 -0.637268 1441914524 -0.424011 0.561279 -0.314819 -0.637268 1441914524 -0.424011 0.561279 -0.314819 -0.637268 1441914524 -0.424011 0.561279 -0.314819 -0.637268 1441914524 -0.424011 0.561279 -0.314819 -0.637268 1441914524 -0.424011 0.561279 -0.314819 -0.637268 1441914524 -0.421204 0.563293 -0.314453 -0.637573 1441914524 -0.421204 0.563293 -0.314453 -0.637573 1441914524 -0.421204 0.563293 -0.314453 -0.637573 1441914524 -0.421204 0.563293 -0.314453 -0.637573 1441914524 -0.421204 0.563293 -0.314453 -0.637573 1441914524 -0.421204 0.563293 -0.314453 -0.637573 1441914524 -0.417053 0.564514 -0.315735 -0.638611 1441914524 -0.417053 0.564514 -0.315735 -0.638611 1441914524 -0.417053 0.564514 -0.315735 -0.638611 1441914524 -0.417053 0.564514 -0.315735 -0.638611 1441914524 -0.417053 0.564514 -0.315735 -0.638611 1441914524 -0.417053 0.564514 -0.315735 -0.638611 1441914524 -0.417053 0.564514 -0.315735 -0.638611 1441914524 -0.416138 0.564575 -0.318359 -0.637756 1441914524 -0.416138 0.564575 -0.318359 -0.637756 1441914524 -0.416138 0.564575 -0.318359 -0.637756 1441914524 -0.416138 0.564575 -0.318359 -0.637756 1441914524 -0.416138 0.564575 -0.318359 -0.637756 1441914524 -0.416138 0.564575 -0.318359 -0.637756 1441914524 -0.413818 0.566040 -0.315674 -0.639343 1441914524 -0.413818 0.566040 -0.315674 -0.639343 1441914524 -0.413818 0.566040 -0.315674 -0.639343 1441914524 -0.413818 0.566040 -0.315674 -0.639343 1441914524 -0.413818 0.566040 -0.315674 -0.639343 1441914524 -0.413818 0.566040 -0.315674 -0.639343 1441914524 -0.408997 0.567322 -0.312439 -0.642883 1441914524 -0.408997 0.567322 -0.312439 -0.642883 1441914524 
-0.435486 0.506165 -0.378967 -0.640747 1441914526 -0.435486 0.506165 -0.378967 -0.640747 1441914526 -0.435486 0.506165 -0.378967 -0.640747 1441914526 -0.413757 0.500488 -0.378174 -0.659790 1441914526 -0.413757 0.500488 -0.378174 -0.659790 1441914526 -0.413757 0.500488 -0.378174 -0.659790 1441914526 -0.413757 0.500488 -0.378174 -0.659790 1441914526 -0.413757 0.500488 -0.378174 -0.659790 1441914526 -0.413757 0.500488 -0.378174 -0.659790 1441914526 -0.402588 0.481201 -0.385132 -0.676819 1441914526 -0.402588 0.481201 -0.385132 -0.676819 1441914526 -0.402588 0.481201 -0.385132 -0.676819 1441914526 -0.402588 0.481201 -0.385132 -0.676819 1441914526 -0.402588 0.481201 -0.385132 -0.676819 1441914526 -0.402588 0.481201 -0.385132 -0.676819 1441914526 -0.400391 0.440613 -0.409180 -0.691528 1441914526 -0.400391 0.440613 -0.409180 -0.691528 1441914526 -0.400391 0.440613 -0.409180 -0.691528 1441914526 -0.400391 0.440613 -0.409180 -0.691528 1441914526 -0.400391 0.440613 -0.409180 -0.691528 1441914526 -0.400391 0.440613 -0.409180 -0.691528 1441914526 -0.400391 0.440613 -0.409180 -0.691528 1441914526 -0.367981 0.390320 -0.425598 -0.728821 1441914526 -0.367981 0.390320 -0.425598 -0.728821 1441914526 -0.367981 0.390320 -0.425598 -0.728821 1441914526 -0.367981 0.390320 -0.425598 -0.728821 1441914526 -0.367981 0.390320 -0.425598 -0.728821 1441914526 -0.285583 0.366455 -0.399048 -0.790588 1441914526 -0.285583 0.366455 -0.399048 -0.790588 1441914526 -0.285583 0.366455 -0.399048 -0.790588 1441914526 -0.285583 0.366455 -0.399048 -0.790588 1441914526 -0.285583 0.366455 -0.399048 -0.790588 1441914526 -0.285583 0.366455 -0.399048 -0.790588 1441914526 -0.179504 0.348450 -0.335754 -0.856567 1441914526 -0.179504 0.348450 -0.335754 -0.856567 1441914526 -0.179504 0.348450 -0.335754 -0.856567 1441914526 -0.179504 0.348450 -0.335754 -0.856567 1441914526 -0.179504 0.348450 -0.335754 -0.856567 1441914526 -0.179504 0.348450 -0.335754 -0.856567 1441914526 -0.179504 0.348450 -0.335754 -0.856567 1441914526 -0.081421 0.319885 -0.272705 -0.903748 1441914526 -0.081421 0.319885 -0.272705 -0.903748 1441914526 -0.081421 0.319885 -0.272705 -0.903748 1441914527 -0.081421 0.319885 -0.272705 -0.903748 1441914527 -0.081421 0.319885 -0.272705 -0.903748 1441914527 -0.081421 0.319885 -0.272705 -0.903748 1441914527 -0.008484 0.283691 -0.248779 -0.926086 1441914527 -0.008484 0.283691 -0.248779 -0.926086 1441914527 -0.008484 0.283691 -0.248779 -0.926086 1441914527 -0.008484 0.283691 -0.248779 -0.926086 1441914527 -0.008484 0.283691 -0.248779 -0.926086 1441914527 -0.008484 0.283691 -0.248779 -0.926086 1441914527 -0.008484 0.283691 -0.248779 -0.926086 1441914527 0.049255 0.261536 -0.224304 -0.937500 1441914527 0.049255 0.261536 -0.224304 -0.937500 1441914527 0.049255 0.261536 -0.224304 -0.937500 1441914527 0.049255 0.261536 -0.224304 -0.937500 1441914527 0.049255 0.261536 -0.224304 -0.937500 1441914527 0.049255 0.261536 -0.224304 -0.937500 1441914527 0.073059 0.265442 -0.181824 -0.944031 1441914527 0.073059 0.265442 -0.181824 -0.944031 1441914527 0.073059 0.265442 -0.181824 -0.944031 1441914527 0.073059 0.265442 -0.181824 -0.944031 1441914527 0.073059 0.265442 -0.181824 -0.944031 1441914527 0.073059 0.265442 -0.181824 -0.944031 1441914527 0.039734 0.278809 -0.216553 -0.934814 1441914527 0.039734 0.278809 -0.216553 -0.934814 1441914527 0.039734 0.278809 -0.216553 -0.934814 1441914527 0.039734 0.278809 -0.216553 -0.934814 1441914527 0.039734 0.278809 -0.216553 -0.934814 1441914527 0.039734 0.278809 -0.216553 -0.934814 1441914527 -0.017212 0.281311 -0.271667 -0.920227 1441914527 -0.017212 0.281311 -0.271667 -0.920227 1441914527 -0.017212 0.281311 -0.271667 -0.920227 1441914527 -0.017212 0.281311 -0.271667 -0.920227 1441914527 -0.075562 0.292786 -0.306885 -0.902466 1441914527 -0.075562 0.292786 -0.306885 -0.902466 1441914527 -0.075562 0.292786 -0.306885 -0.902466 1441914527 -0.075562 0.292786 -0.306885 -0.902466 1441914527 -0.075562 0.292786 -0.306885 -0.902466 1441914527 -0.075562 0.292786 -0.306885 -0.902466 1441914527 -0.075562 0.292786 -0.306885 -0.902466 1441914527 -0.140686 0.315552 -0.321411 -0.881714 1441914527 -0.140686 0.315552 -0.321411 -0.881714 1441914527 -0.140686 0.315552 -0.321411 -0.881714 1441914527 -0.140686 0.315552 -0.321411 -0.881714 1441914527 -0.212280 0.349304 -0.344116 -0.845337 1441914527 -0.212280 0.349304 -0.344116 -0.845337 1441914527 -0.212280 0.349304 -0.344116 -0.845337 1441914527 -0.212280 0.349304 -0.344116 -0.845337 1441914527 -0.212280 0.349304 -0.344116 -0.845337 1441914527 -0.212280 0.349304 -0.344116 -0.845337 1441914527 -0.280334 0.387329 -0.379456 -0.792114 1441914527 -0.280334 0.387329 -0.379456 -0.792114 1441914527 -0.280334 0.387329 -0.379456 -0.792114 1441914527 -0.280334 0.387329 -0.379456 -0.792114 1441914527 -0.280334 0.387329 -0.379456 -0.792114 1441914527 -0.280334 0.387329 -0.379456 -0.792114 1441914527 -0.280334 0.387329 -0.379456 -0.792114 1441914527 -0.344177 0.417908 -0.422974 -0.726685 1441914527 -0.344177 0.417908 -0.422974 -0.726685 1441914527 -0.344177 0.417908 -0.422974 -0.726685 1441914527 -0.344177 0.417908 -0.422974 -0.726685 1441914527 -0.344177 0.417908 -0.422974 -0.726685 1441914527 -0.344177 0.417908 -0.422974 -0.726685 1441914527 -0.407776 0.431824 -0.461792 -0.658813 1441914527 -0.407776 0.431824 -0.461792 -0.658813 1441914527 -0.407776 0.431824 -0.461792 -0.658813 1441914527 -0.407776 0.431824 -0.461792 -0.658813 1441914527 -0.473816 0.423950 -0.477600 -0.606445 1441914527 -0.473816 0.423950 -0.477600 -0.606445 1441914527 -0.473816 0.423950 -0.477600 -0.606445 1441914527 -0.473816 0.423950 -0.477600 -0.606445 1441914527 -0.473816 0.423950 -0.477600 -0.606445 1441914527 -0.473816 0.423950 -0.477600 -0.606445 1441914527 -0.473816 0.423950 -0.477600 -0.606445 1441914527 -0.510132 0.444763 -0.440674 -0.589722 1441914527 -0.510132 0.444763 -0.440674 -0.589722 1441914527 -0.510132 0.444763 -0.440674 -0.589722 1441914527 -0.510132 0.444763 -0.440674 -0.589722 1441914527 -0.510132 0.444763 -0.440674 -0.589722 1441914527 -0.510132 0.444763 -0.440674 -0.589722 1441914527 -0.541382 0.480652 -0.396362 -0.564636 1441914527 -0.541382 0.480652 -0.396362 -0.564636 1441914527 -0.541382 0.480652 -0.396362 -0.564636 1441914527 -0.541382 0.480652 -0.396362 -0.564636 1441914527 -0.541382 0.480652 -0.396362 -0.564636 1441914527 -0.541382 0.480652 -0.396362 -0.564636 1441914527 -0.568420 0.484985 -0.390076 -0.538086 1441914527 -0.568420 0.484985 -0.390076 -0.538086 1441914527 -0.568420 0.484985 -0.390076 -0.538086 1441914527 -0.568420 0.484985 -0.390076 -0.538086 1441914527 -0.568420 0.484985 -0.390076 -0.538086 1441914527 -0.569885 0.468201 -0.404541 -0.540771 1441914527 -0.569885 0.468201 -0.404541 -0.540771 1441914527 -0.569885 0.468201 -0.404541 -0.540771 1441914527 -0.569885 0.468201 -0.404541 -0.540771 1441914527 -0.569885 0.468201 -0.404541 -0.540771 1441914527 -0.569885 0.468201 -0.404541 -0.540771 1441914527 -0.548462 0.456238 -0.412720 -0.566345 1441914527 -0.548462 0.456238 -0.412720 -0.566345 1441914527 -0.548462 0.456238 -0.412720 -0.566345 1441914527 -0.548462 0.456238 -0.412720 -0.566345 1441914527 -0.548462 0.456238 -0.412720 -0.566345 1441914527 -0.548462 0.456238 -0.412720 -0.566345 1441914527 -0.548462 0.456238 -0.412720 -0.566345 1441914527 -0.519409 0.448059 -0.419128 -0.594910 1441914527 -0.519409 0.448059 -0.419128 -0.594910 1441914527 -0.519409 0.448059 -0.419128 -0.594910 1441914528 -0.519409 0.448059 -0.419128 -0.594910 1441914528 -0.519409 0.448059 -0.419128 -0.594910 1441914528 -0.519409 0.448059 -0.419128 -0.594910 1441914528 -0.483643 0.437317 -0.423035 -0.629272 1441914528 -0.483643 0.437317 -0.423035 -0.629272 1441914528 -0.483643 0.437317 -0.423035 -0.629272 1441914528 -0.483643 0.437317 -0.423035 -0.629272 1441914528 -0.483643 0.437317 -0.423035 -0.629272 1441914528 -0.483643 0.437317 -0.423035 -0.629272 1441914528 -0.454407 0.422607 -0.421021 -0.661621 1441914528 -0.454407 0.422607 -0.421021 -0.661621 1441914528 -0.454407 0.422607 -0.421021 -0.661621 1441914528 -0.454407 0.422607 -0.421021 -0.661621 1441914528 -0.454407 0.422607 -0.421021 -0.661621 1441914528 -0.454407 0.422607 -0.421021 -0.661621 1441914528 -0.419678 0.392517 -0.419556 -0.702759 1441914528 -0.419678 0.392517 -0.419556 -0.702759 1441914528 -0.419678 0.392517 -0.419556 -0.702759 1441914528 -0.419678 0.392517 -0.419556 -0.702759 1441914528 -0.419678 0.392517 -0.419556 -0.702759 1441914528 -0.419678 0.392517 -0.419556 -0.702759 1441914528 -0.360474 0.358337 -0.400391 -0.762512 1441914528 -0.360474 0.358337 -0.400391 -0.762512 1441914528 -0.360474 0.358337 -0.400391 -0.762512 1441914528 -0.360474 0.358337 -0.400391 -0.762512 1441914528 -0.360474 0.358337 -0.400391 -0.762512 1441914528 -0.360474 0.358337 -0.400391 -0.762512 1441914528 -0.254150 0.344604 -0.343323 -0.835938 1441914528 -0.254150 0.344604 -0.343323 -0.835938 1441914528 -0.254150 0.344604 -0.343323 -0.835938 1441914528 -0.254150 0.344604 -0.343323 -0.835938 1441914528 -0.254150 0.344604 -0.343323 -0.835938 1441914528 -0.254150 0.344604 -0.343323 -0.835938 1441914528 -0.254150 0.344604 -0.343323 -0.835938 1441914528 -0.144409 0.331665 -0.258545 -0.895752 1441914528 -0.144409 0.331665 -0.258545 -0.895752 1441914528 -0.144409 0.331665 -0.258545 -0.895752 1441914528 -0.144409 0.331665 -0.258545 -0.895752 1441914528 -0.144409 0.331665 -0.258545 -0.895752 1441914528 -0.144409 0.331665 -0.258545 -0.895752 1441914528 -0.075928 0.307434 -0.218689 -0.923035 1441914528 -0.075928 0.307434 -0.218689 -0.923035 1441914528 -0.075928 0.307434 -0.218689 -0.923035 1441914528 -0.075928 0.307434 -0.218689 -0.923035 1441914528 -0.075928 0.307434 -0.218689 -0.923035 1441914528 -0.075928 0.307434 -0.218689 -0.923035 1441914528 -0.042358 0.293396 -0.221985 -0.928894 1441914528 -0.042358 0.293396 -0.221985 -0.928894 1441914528 -0.042358 0.293396 -0.221985 -0.928894 1441914528 -0.042358 0.293396 -0.221985 -0.928894 1441914528 -0.042358 0.293396 -0.221985 -0.928894 1441914528 -0.042358 0.293396 -0.221985 -0.928894 1441914528 -0.035339 0.301086 -0.213623 -0.928711 1441914528 -0.035339 0.301086 -0.213623 -0.928711 1441914528 -0.035339 0.301086 -0.213623 -0.928711 1441914528 -0.035339 0.301086 -0.213623 -0.928711 1441914528 -0.035339 0.301086 -0.213623 -0.928711 1441914528 -0.035339 0.301086 -0.213623 -0.928711 1441914528 -0.070984 0.318481 -0.238525 -0.914734 1441914528 -0.070984 0.318481 -0.238525 -0.914734 1441914528 -0.070984 0.318481 -0.238525 -0.914734 1441914528 -0.070984 0.318481 -0.238525 -0.914734 1441914528 -0.070984 0.318481 -0.238525 -0.914734 1441914528 -0.136597 0.331360 -0.292664 -0.886536 1441914528 -0.136597 0.331360 -0.292664 -0.886536 1441914528 -0.136597 0.331360 -0.292664 -0.886536 1441914528 -0.136597 0.331360 -0.292664 -0.886536 1441914528 -0.136597 0.331360 -0.292664 -0.886536 1441914528 -0.136597 0.331360 -0.292664 -0.886536 1441914528 -0.214172 0.351135 -0.335022 -0.847717 1441914528 -0.214172 0.351135 -0.335022 -0.847717 1441914528 -0.214172 0.351135 -0.335022 -0.847717 1441914528 -0.214172 0.351135 -0.335022 -0.847717 1441914528 -0.287109 0.377441 -0.364136 -0.801575 1441914528 -0.287109 0.377441 -0.364136 -0.801575 1441914528 -0.287109 0.377441 -0.364136 -0.801575 1441914528 -0.287109 0.377441 -0.364136 -0.801575 1441914528 -0.287109 0.377441 -0.364136 -0.801575 1441914528 -0.287109 0.377441 -0.364136 -0.801575 1441914528 -0.348572 0.401978 -0.390320 -0.751404 1441914528 -0.348572 0.401978 -0.390320 -0.751404 1441914528 -0.348572 0.401978 -0.390320 -0.751404 1441914528 -0.348572 0.401978 -0.390320 -0.751404 1441914528 -0.348572 0.401978 -0.390320 -0.751404 1441914528 -0.348572 0.401978 -0.390320 -0.751404 1441914528 -0.400085 0.424011 -0.415405 -0.698303 1441914528 -0.400085 0.424011 -0.415405 -0.698303 1441914528 -0.400085 0.424011 -0.415405 -0.698303 1441914528 -0.400085 0.424011 -0.415405 -0.698303 1441914528 -0.400085 0.424011 -0.415405 -0.698303 1441914528 -0.400085 0.424011 -0.415405 -0.698303 1441914528 -0.439331 0.441406 -0.441040 -0.646301 1441914528 -0.439331 0.441406 -0.441040 -0.646301 1441914528 -0.439331 0.441406 -0.441040 -0.646301 1441914528 -0.439331 0.441406 -0.441040 -0.646301 1441914528 -0.439331 0.441406 -0.441040 -0.646301 1441914528 -0.466370 0.443848 -0.456970 -0.613770 1441914528 -0.466370 0.443848 -0.456970 -0.613770 1441914528 -0.466370 0.443848 -0.456970 -0.613770 1441914528 -0.466370 0.443848 -0.456970 -0.613770 1441914528 -0.466370 0.443848 -0.456970 -0.613770 1441914528 -0.466370 0.443848 -0.456970 -0.613770 1441914528 -0.487793 0.445435 -0.454224 -0.597839 1441914528 -0.487793 0.445435 -0.454224 -0.597839 1441914528 -0.487793 0.445435 -0.454224 -0.597839 1441914528 -0.487793 0.445435 -0.454224 -0.597839 1441914529 -0.487793 0.445435 -0.454224 -0.597839 1441914529 -0.487793 0.445435 -0.454224 -0.597839 1441914529 -0.487793 0.445435 -0.454224 -0.597839 1441914529 -0.512939 0.452820 -0.438843 -0.582520 1441914529 -0.512939 0.452820 -0.438843 -0.582520 1441914529 -0.512939 0.452820 -0.438843 -0.582520 1441914529 -0.512939 0.452820 -0.438843 -0.582520 1441914529 -0.512939 0.452820 -0.438843 -0.582520 1441914529 -0.512939 0.452820 -0.438843 -0.582520 1441914529 -0.544128 0.463867 -0.421204 -0.557983 1441914529 -0.544128 0.463867 -0.421204 -0.557983 1441914529 -0.544128 0.463867 -0.421204 -0.557983 1441914529 -0.544128 0.463867 -0.421204 -0.557983 1441914529 -0.554077 0.464661 -0.407837 -0.557495 1441914529 -0.554077 0.464661 -0.407837 -0.557495 1441914529 -0.554077 0.464661 -0.407837 -0.557495 1441914529 -0.554077 0.464661 -0.407837 -0.557495 1441914529 -0.554077 0.464661 -0.407837 -0.557495 1441914529 -0.551880 0.460815 -0.397949 -0.569885 1441914529 -0.551880 0.460815 -0.397949 -0.569885 1441914529 -0.551880 0.460815 -0.397949 -0.569885 1441914529 -0.551880 0.460815 -0.397949 -0.569885 1441914529 -0.551880 0.460815 -0.397949 -0.569885 1441914529 -0.551880 0.460815 -0.397949 -0.569885 1441914529 -0.550354 0.450623 -0.394409 -0.581909 1441914529 -0.550354 0.450623 -0.394409 -0.581909 1441914529 -0.550354 0.450623 -0.394409 -0.581909 1441914529 -0.550354 0.450623 -0.394409 -0.581909 1441914529 -0.550354 0.450623 -0.394409 -0.581909 1441914529 -0.550354 0.450623 -0.394409 -0.581909 1441914529 -0.536743 0.423889 -0.397644 -0.611694 1441914529 -0.536743 0.423889 -0.397644 -0.611694 1441914529 -0.536743 0.423889 -0.397644 -0.611694 1441914529 -0.536743 0.423889 -0.397644 -0.611694 1441914529 -0.536743 0.423889 -0.397644 -0.611694 1441914529 -0.536743 0.423889 -0.397644 -0.611694 1441914529 -0.500977 0.389099 -0.403015 -0.659790 1441914529 -0.500977 0.389099 -0.403015 -0.659790 1441914529 -0.500977 0.389099 -0.403015 -0.659790 1441914529 -0.500977 0.389099 -0.403015 -0.659790 1441914529 -0.500977 0.389099 -0.403015 -0.659790 1441914529 -0.429199 0.380188 -0.387512 -0.721924 1441914529 -0.429199 0.380188 -0.387512 -0.721924 1441914529 -0.429199 0.380188 -0.387512 -0.721924 1441914529 -0.429199 0.380188 -0.387512 -0.721924 1441914529 -0.429199 0.380188 -0.387512 -0.721924 1441914529 -0.330261 0.377747 -0.357727 -0.787598 1441914529 -0.330261 0.377747 -0.357727 -0.787598 1441914529 -0.330261 0.377747 -0.357727 -0.787598 1441914529 -0.330261 0.377747 -0.357727 -0.787598 1441914529 -0.330261 0.377747 -0.357727 -0.787598 1441914529 -0.330261 0.377747 -0.357727 -0.787598 1441914529 -0.228577 0.364502 -0.327637 -0.841187 1441914529 -0.228577 0.364502 -0.327637 -0.841187 1441914529 -0.134888 0.344177 -0.305847 -0.877441 1441914529 -0.134888 0.344177 -0.305847 -0.877441 1441914529 -0.134888 0.344177 -0.305847 -0.877441 1441914529 -0.134888 0.344177 -0.305847 -0.877441 1441914529 -0.134888 0.344177 -0.305847 -0.877441 1441914529 -0.134888 0.344177 -0.305847 -0.877441 1441914529 -0.134888 0.344177 -0.305847 -0.877441 1441914529 -0.050232 0.327637 -0.268921 -0.904358 1441914529 -0.050232 0.327637 -0.268921 -0.904358 1441914529 -0.050232 0.327637 -0.268921 -0.904358 1441914529 -0.050232 0.327637 -0.268921 -0.904358 1441914529 -0.050232 0.327637 -0.268921 -0.904358 1441914529 -0.050232 0.327637 -0.268921 -0.904358 1441914529 0.009338 0.317017 -0.211914 -0.924438 1441914529 0.009338 0.317017 -0.211914 -0.924438 1441914529 0.009338 0.317017 -0.211914 -0.924438 1441914529 0.009338 0.317017 -0.211914 -0.924438 1441914529 0.009338 0.317017 -0.211914 -0.924438 1441914529 0.026001 0.312927 -0.177917 -0.932617 1441914529 0.026001 0.312927 -0.177917 -0.932617 1441914529 0.026001 0.312927 -0.177917 -0.932617 1441914529 0.026001 0.312927 -0.177917 -0.932617 1441914529 0.026001 0.312927 -0.177917 -0.932617 1441914529 0.026001 0.312927 -0.177917 -0.932617 1441914529 0.026001 0.312927 -0.177917 -0.932617 1441914529 0.006653 0.320313 -0.192322 -0.927612 1441914529 0.006653 0.320313 -0.192322 -0.927612 1441914529 0.006653 0.320313 -0.192322 -0.927612 1441914529 0.006653 0.320313 -0.192322 -0.927612 1441914529 0.006653 0.320313 -0.192322 -0.927612 1441914529 0.006653 0.320313 -0.192322 -0.927612 1441914529 -0.037170 0.329773 -0.238159 -0.912781 1441914529 -0.037170 0.329773 -0.238159 -0.912781 1441914529 -0.037170 0.329773 -0.238159 -0.912781 1441914529 -0.037170 0.329773 -0.238159 -0.912781 1441914529 -0.037170 0.329773 -0.238159 -0.912781 1441914529 -0.037170 0.329773 -0.238159 -0.912781 1441914529 -0.037170 0.329773 -0.238159 -0.912781 1441914529 -0.086487 0.339172 -0.269653 -0.897095 1441914529 -0.086487 0.339172 -0.269653 -0.897095 1441914529 -0.086487 0.339172 -0.269653 -0.897095 1441914529 -0.086487 0.339172 -0.269653 -0.897095 1441914529 -0.086487 0.339172 -0.269653 -0.897095 1441914529 -0.086487 0.339172 -0.269653 -0.897095 1441914529 -0.147644 0.367126 -0.281494 -0.874207 1441914529 -0.147644 0.367126 -0.281494 -0.874207 1441914529 -0.147644 0.367126 -0.281494 -0.874207 1441914529 -0.147644 0.367126 -0.281494 -0.874207 1441914529 -0.147644 0.367126 -0.281494 -0.874207 1441914530 -0.147644 0.367126 -0.281494 -0.874207 1441914530 -0.222961 0.390808 -0.315613 -0.835449 1441914530 -0.222961 0.390808 -0.315613 -0.835449 1441914530 -0.222961 0.390808 -0.315613 -0.835449 1441914530 -0.222961 0.390808 -0.315613 -0.835449 1441914530 -0.222961 0.390808 -0.315613 -0.835449 1441914530 -0.222961 0.390808 -0.315613 -0.835449 1441914530 -0.296082 0.411926 -0.364685 -0.780823 1441914530 -0.296082 0.411926 -0.364685 -0.780823 1441914530 -0.296082 0.411926 -0.364685 -0.780823 1441914530 -0.296082 0.411926 -0.364685 -0.780823 1441914530 -0.296082 0.411926 -0.364685 -0.780823 1441914530 -0.296082 0.411926 -0.364685 -0.780823 1441914530 -0.352722 0.431580 -0.409424 -0.722351 1441914530 -0.352722 0.431580 -0.409424 -0.722351 1441914530 -0.352722 0.431580 -0.409424 -0.722351 1441914530 -0.352722 0.431580 -0.409424 -0.722351 1441914530 -0.352722 0.431580 -0.409424 -0.722351 1441914530 -0.352722 0.431580 -0.409424 -0.722351 1441914530 -0.352722 0.431580 -0.409424 -0.722351 1441914530 -0.388306 0.452515 -0.427368 -0.679626 1441914530 -0.388306 0.452515 -0.427368 -0.679626 1441914530 -0.388306 0.452515 -0.427368 -0.679626 1441914530 -0.388306 0.452515 -0.427368 -0.679626 1441914530 -0.388306 0.452515 -0.427368 -0.679626 1441914530 -0.388306 0.452515 -0.427368 -0.679626 1441914530 -0.439575 0.444580 -0.445190 -0.641052 1441914530 -0.439575 0.444580 -0.445190 -0.641052 1441914530 -0.439575 0.444580 -0.445190 -0.641052 1441914530 -0.439575 0.444580 -0.445190 -0.641052 1441914530 -0.439575 0.444580 -0.445190 -0.641052 1441914530 -0.481323 0.462830 -0.421631 -0.613525 1441914530 -0.481323 0.462830 -0.421631 -0.613525 1441914530 -0.481323 0.462830 -0.421631 -0.613525 1441914530 -0.481323 0.462830 -0.421631 -0.613525 1441914530 -0.481323 0.462830 -0.421631 -0.613525 1441914530 -0.481323 0.462830 -0.421631 -0.613525 1441914530 -0.481323 0.462830 -0.421631 -0.613525 1441914530 -0.537109 0.475037 -0.403503 -0.568420 1441914530 -0.537109 0.475037 -0.403503 -0.568420 1441914530 -0.537109 0.475037 -0.403503 -0.568420 1441914530 -0.537109 0.475037 -0.403503 -0.568420 1441914530 -0.537109 0.475037 -0.403503 -0.568420 1441914530 -0.560486 0.482666 -0.385437 -0.551697 1441914530 -0.560486 0.482666 -0.385437 -0.551697 1441914530 -0.560486 0.482666 -0.385437 -0.551697 1441914530 -0.560486 0.482666 -0.385437 -0.551697 1441914530 -0.560486 0.482666 -0.385437 -0.551697 1441914530 -0.560486 0.482666 -0.385437 -0.551697 1441914530 -0.555786 0.482483 -0.373230 -0.564880 1441914530 -0.555786 0.482483 -0.373230 -0.564880 1441914530 -0.555786 0.482483 -0.373230 -0.564880 1441914530 -0.557800 0.450623 -0.397278 -0.572754 1441914530 -0.557800 0.450623 -0.397278 -0.572754 1441914530 -0.557800 0.450623 -0.397278 -0.572754 1441914530 -0.557800 0.450623 -0.397278 -0.572754 1441914530 -0.557800 0.450623 -0.397278 -0.572754 1441914530 -0.557800 0.450623 -0.397278 -0.572754 1441914530 -0.541138 0.418152 -0.426025 -0.592346 1441914530 -0.541138 0.418152 -0.426025 -0.592346 1441914530 -0.541138 0.418152 -0.426025 -0.592346 1441914530 -0.541138 0.418152 -0.426025 -0.592346 1441914530 -0.541138 0.418152 -0.426025 -0.592346 1441914530 -0.504333 0.405090 -0.436401 -0.625488 1441914530 -0.504333 0.405090 -0.436401 -0.625488 1441914530 -0.504333 0.405090 -0.436401 -0.625488 1441914530 -0.504333 0.405090 -0.436401 -0.625488 1441914530 -0.459412 0.395264 -0.435669 -0.665527 1441914530 -0.459412 0.395264 -0.435669 -0.665527 1441914530 -0.459412 0.395264 -0.435669 -0.665527 1441914530 -0.459412 0.395264 -0.435669 -0.665527 1441914530 -0.459412 0.395264 -0.435669 -0.665527 1441914530 -0.459412 0.395264 -0.435669 -0.665527 1441914530 -0.403015 0.375305 -0.428101 -0.716614 1441914530 -0.403015 0.375305 -0.428101 -0.716614 1441914530 -0.403015 0.375305 -0.428101 -0.716614 1441914530 -0.403015 0.375305 -0.428101 -0.716614 1441914530 -0.403015 0.375305 -0.428101 -0.716614 1441914530 -0.403015 0.375305 -0.428101 -0.716614 1441914530 -0.304932 0.367371 -0.386902 -0.788940 1441914530 -0.304932 0.367371 -0.386902 -0.788940 1441914530 -0.304932 0.367371 -0.386902 -0.788940 1441914530 -0.304932 0.367371 -0.386902 -0.788940 1441914530 -0.193115 0.357300 -0.332764 -0.851074 1441914530 -0.193115 0.357300 -0.332764 -0.851074 1441914530 -0.193115 0.357300 -0.332764 -0.851074 1441914530 -0.193115 0.357300 -0.332764 -0.851074 1441914530 -0.193115 0.357300 -0.332764 -0.851074 1441914530 -0.193115 0.357300 -0.332764 -0.851074 1441914530 -0.085327 0.335144 -0.285095 -0.893921 1441914530 -0.085327 0.335144 -0.285095 -0.893921 1441914530 -0.085327 0.335144 -0.285095 -0.893921 1441914530 -0.085327 0.335144 -0.285095 -0.893921 1441914530 -0.085327 0.335144 -0.285095 -0.893921 1441914530 -0.085327 0.335144 -0.285095 -0.893921 1441914530 -0.004578 0.313904 -0.239990 -0.918640 1441914530 -0.004578 0.313904 -0.239990 -0.918640 1441914530 -0.004578 0.313904 -0.239990 -0.918640 1441914530 -0.004578 0.313904 -0.239990 -0.918640 1441914530 -0.004578 0.313904 -0.239990 -0.918640 1441914530 -0.004578 0.313904 -0.239990 -0.918640 1441914530 0.044983 0.313538 -0.194641 -0.928345 1441914531 0.044983 0.313538 -0.194641 -0.928345 1441914531 0.044983 0.313538 -0.194641 -0.928345 1441914531 0.044983 0.313538 -0.194641 -0.928345 1441914531 0.044983 0.313538 -0.194641 -0.928345 1441914531 0.044983 0.313538 -0.194641 -0.928345 1441914531 0.044983 0.313538 -0.194641 -0.928345 1441914531 0.042603 0.324402 -0.193665 -0.924927 1441914531 0.042603 0.324402 -0.193665 -0.924927 1441914531 0.042603 0.324402 -0.193665 -0.924927 1441914531 0.042603 0.324402 -0.193665 -0.924927 1441914531 0.042603 0.324402 -0.193665 -0.924927 1441914531 0.042603 0.324402 -0.193665 -0.924927 1441914531 0.005859 0.339600 -0.233887 -0.911011 1441914531 0.005859 0.339600 -0.233887 -0.911011 1441914531 0.005859 0.339600 -0.233887 -0.911011 1441914531 0.005859 0.339600 -0.233887 -0.911011 1441914531 0.005859 0.339600 -0.233887 -0.911011 1441914531 0.005859 0.339600 -0.233887 -0.911011 1441914531 -0.047058 0.355835 -0.270508 -0.893372 1441914531 -0.047058 0.355835 -0.270508 -0.893372 1441914531 -0.047058 0.355835 -0.270508 -0.893372 1441914531 -0.047058 0.355835 -0.270508 -0.893372 1441914531 -0.047058 0.355835 -0.270508 -0.893372 1441914531 -0.047058 0.355835 -0.270508 -0.893372 1441914531 -0.110901 0.379883 -0.291504 -0.870911 1441914531 -0.110901 0.379883 -0.291504 -0.870911 1441914531 -0.110901 0.379883 -0.291504 -0.870911 1441914531 -0.110901 0.379883 -0.291504 -0.870911 1441914531 -0.110901 0.379883 -0.291504 -0.870911 1441914531 -0.110901 0.379883 -0.291504 -0.870911 1441914531 -0.184326 0.410034 -0.313721 -0.836365 1441914531 -0.184326 0.410034 -0.313721 -0.836365 1441914531 -0.184326 0.410034 -0.313721 -0.836365 1441914531 -0.184326 0.410034 -0.313721 -0.836365 1441914531 -0.184326 0.410034 -0.313721 -0.836365 1441914531 -0.184326 0.410034 -0.313721 -0.836365 1441914531 -0.261780 0.440308 -0.351807 -0.783508 1441914531 -0.261780 0.440308 -0.351807 -0.783508 1441914531 -0.261780 0.440308 -0.351807 -0.783508 1441914531 -0.261780 0.440308 -0.351807 -0.783508 1441914531 -0.330750 0.467224 -0.397583 -0.717163 1441914531 -0.330750 0.467224 -0.397583 -0.717163 1441914531 -0.330750 0.467224 -0.397583 -0.717163 1441914531 -0.330750 0.467224 -0.397583 -0.717163 1441914531 -0.330750 0.467224 -0.397583 -0.717163 1441914531 -0.330750 0.467224 -0.397583 -0.717163 1441914531 -0.388428 0.475403 -0.423767 -0.666016 1441914531 -0.388428 0.475403 -0.423767 -0.666016 1441914531 -0.388428 0.475403 -0.423767 -0.666016 1441914531 -0.388428 0.475403 -0.423767 -0.666016 1441914531 -0.388428 0.475403 -0.423767 -0.666016 1441914531 -0.388428 0.475403 -0.423767 -0.666016 1441914531 -0.450012 0.460205 -0.436462 -0.628723 1441914531 -0.450012 0.460205 -0.436462 -0.628723 1441914531 -0.450012 0.460205 -0.436462 -0.628723 1441914531 -0.450012 0.460205 -0.436462 -0.628723 1441914531 -0.450012 0.460205 -0.436462 -0.628723 1441914531 -0.459839 0.474976 -0.402161 -0.633484 1441914531 -0.459839 0.474976 -0.402161 -0.633484 1441914531 -0.459839 0.474976 -0.402161 -0.633484 1441914531 -0.459839 0.474976 -0.402161 -0.633484 1441914531 -0.459839 0.474976 -0.402161 -0.633484 1441914531 -0.459839 0.474976 -0.402161 -0.633484 1441914531 -0.459839 0.474976 -0.402161 -0.633484 1441914531 -0.443054 0.538269 -0.340271 -0.631042 1441914531 -0.443054 0.538269 -0.340271 -0.631042 1441914531 -0.443054 0.538269 -0.340271 -0.631042 1441914531 -0.443054 0.538269 -0.340271 -0.631042 1441914531 -0.443054 0.538269 -0.340271 -0.631042 1441914531 -0.443054 0.538269 -0.340271 -0.631042 1441914531 -0.483887 0.546631 -0.349426 -0.587341 1441914531 -0.483887 0.546631 -0.349426 -0.587341 1441914531 -0.483887 0.546631 -0.349426 -0.587341 1441914531 -0.483887 0.546631 -0.349426 -0.587341 1441914531 -0.483887 0.546631 -0.349426 -0.587341 1441914531 -0.483887 0.546631 -0.349426 -0.587341 1441914531 -0.483887 0.546631 -0.349426 -0.587341 1441914531 -0.493408 0.528809 -0.360474 -0.589050 1441914531 -0.493408 0.528809 -0.360474 -0.589050 1441914531 -0.493408 0.528809 -0.360474 -0.589050 1441914531 -0.493408 0.528809 -0.360474 -0.589050 1441914531 -0.493408 0.528809 -0.360474 -0.589050 1441914531 -0.493408 0.528809 -0.360474 -0.589050 1441914531 -0.476196 0.515503 -0.363464 -0.612671 1441914531 -0.476196 0.515503 -0.363464 -0.612671 1441914531 -0.476196 0.515503 -0.363464 -0.612671 1441914531 -0.476196 0.515503 -0.363464 -0.612671 1441914531 -0.476196 0.515503 -0.363464 -0.612671 1441914531 -0.476196 0.515503 -0.363464 -0.612671 1441914531 -0.449585 0.495605 -0.373352 -0.642578 1441914531 -0.449585 0.495605 -0.373352 -0.642578 1441914531 -0.449585 0.495605 -0.373352 -0.642578 1441914531 -0.449585 0.495605 -0.373352 -0.642578 1441914531 -0.449585 0.495605 -0.373352 -0.642578 1441914531 -0.449585 0.495605 -0.373352 -0.642578 1441914531 -0.422363 0.462891 -0.399841 -0.668945 1441914531 -0.422363 0.462891 -0.399841 -0.668945 1441914531 -0.422363 0.462891 -0.399841 -0.668945 1441914531 -0.422363 0.462891 -0.399841 -0.668945 1441914531 -0.422363 0.462891 -0.399841 -0.668945 1441914531 
-0.448364 0.553772 -0.370667 -0.595825 1441914534 -0.448364 0.553772 -0.370667 -0.595825 1441914534 -0.448364 0.553772 -0.370667 -0.595825 1441914534 -0.446350 0.552368 -0.370789 -0.598572 1441914534 -0.446350 0.552368 -0.370789 -0.598572 1441914534 -0.446350 0.552368 -0.370789 -0.598572 1441914534 -0.446350 0.552368 -0.370789 -0.598572 1441914534 -0.446350 0.552368 -0.370789 -0.598572 1441914534 -0.446350 0.552368 -0.370789 -0.598572 1441914534 -0.446350 0.552368 -0.370789 -0.598572 1441914534 -0.437073 0.558167 -0.358704 -0.607300 1441914534 -0.437073 0.558167 -0.358704 -0.607300 1441914534 -0.437073 0.558167 -0.358704 -0.607300 1441914534 -0.425598 0.564392 -0.345276 -0.617371 1441914534 -0.425598 0.564392 -0.345276 -0.617371 1441914534 -0.425598 0.564392 -0.345276 -0.617371 1441914534 -0.425598 0.564392 -0.345276 -0.617371 1441914534 -0.415710 0.567322 -0.336365 -0.626282 1441914534 -0.415710 0.567322 -0.336365 -0.626282 1441914534 -0.415710 0.567322 -0.336365 -0.626282 1441914534 -0.415710 0.567322 -0.336365 -0.626282 1441914534 -0.412659 0.564758 -0.337463 -0.630005 1441914534 -0.412659 0.564758 -0.337463 -0.630005 1441914534 -0.412659 0.564758 -0.337463 -0.630005 1441914534 -0.412659 0.564758 -0.337463 -0.630005 1441914534 -0.412659 0.564758 -0.337463 -0.630005 1441914534 -0.412659 0.564758 -0.337463 -0.630005 1441914534 -0.412048 0.561279 -0.342285 -0.630920 1441914534 -0.412048 0.561279 -0.342285 -0.630920 1441914534 -0.412048 0.561279 -0.342285 -0.630920 1441914534 -0.412048 0.561279 -0.342285 -0.630920 1441914534 -0.412048 0.561279 -0.342285 -0.630920 1441914534 -0.412048 0.561279 -0.342285 -0.630920 1441914534 -0.409485 0.561340 -0.343933 -0.631653 1441914534 -0.409485 0.561340 -0.343933 -0.631653 1441914534 -0.409485 0.561340 -0.343933 -0.631653 1441914534 -0.409485 0.561340 -0.343933 -0.631653 1441914534 -0.409485 0.561340 -0.343933 -0.631653 1441914534 -0.407532 0.562012 -0.346252 -0.631042 1441914534 -0.407532 0.562012 -0.346252 -0.631042 1441914534 -0.407532 0.562012 -0.346252 -0.631042 1441914534 -0.407532 0.562012 -0.346252 -0.631042 1441914534 -0.407532 0.562012 -0.346252 -0.631042 1441914534 -0.411682 0.560364 -0.353516 -0.625793 1441914534 -0.411682 0.560364 -0.353516 -0.625793 1441914534 -0.411682 0.560364 -0.353516 -0.625793 1441914534 -0.411682 0.560364 -0.353516 -0.625793 1441914534 -0.411682 0.560364 -0.353516 -0.625793 1441914534 -0.411682 0.560364 -0.353516 -0.625793 1441914534 -0.411682 0.560364 -0.353516 -0.625793 1441914534 -0.418457 0.557800 -0.358154 -0.620911 1441914534 -0.418457 0.557800 -0.358154 -0.620911 1441914534 -0.418457 0.557800 -0.358154 -0.620911 1441914534 -0.418457 0.557800 -0.358154 -0.620911 1441914534 -0.418457 0.557800 -0.358154 -0.620911 1441914534 -0.418457 0.557800 -0.358154 -0.620911 1441914534 -0.421021 0.558777 -0.354126 -0.620605 1441914534 -0.421021 0.558777 -0.354126 -0.620605 1441914534 -0.421021 0.558777 -0.354126 -0.620605 1441914534 -0.421021 0.558777 -0.354126 -0.620605 1441914534 -0.421021 0.558777 -0.354126 -0.620605 1441914534 -0.421021 0.558777 -0.354126 -0.620605 1441914534 -0.422363 0.560303 -0.348938 -0.621338 1441914534 -0.422363 0.560303 -0.348938 -0.621338 1441914534 -0.422363 0.560303 -0.348938 -0.621338 1441914534 -0.422363 0.560303 -0.348938 -0.621338 1441914534 -0.422363 0.560303 -0.348938 -0.621338 1441914534 -0.422363 0.560303 -0.348938 -0.621338 1441914534 -0.422363 0.560303 -0.348938 -0.621338 1441914534 -0.423523 0.561768 -0.345825 -0.620911 1441914534 -0.423523 0.561768 -0.345825 -0.620911 1441914534 -0.423523 0.561768 -0.345825 -0.620911 1441914534 -0.423523 0.561768 -0.345825 -0.620911 1441914534 -0.423523 0.561768 -0.345825 -0.620911 1441914534 -0.426453 0.562012 -0.344238 -0.619507 1441914534 -0.426453 0.562012 -0.344238 -0.619507 1441914534 -0.426453 0.562012 -0.344238 -0.619507 1441914534 -0.426453 0.562012 -0.344238 -0.619507 1441914534 -0.426453 0.562012 -0.344238 -0.619507 1441914534 -0.426453 0.562012 -0.344238 -0.619507 1441914534 -0.436035 0.558411 -0.347412 -0.614319 1441914534 -0.436035 0.558411 -0.347412 -0.614319 1441914534 -0.436035 0.558411 -0.347412 -0.614319 1441914534 -0.436035 0.558411 -0.347412 -0.614319 1441914534 -0.436035 0.558411 -0.347412 -0.614319 1441914534 -0.442200 0.556213 -0.347412 -0.611938 1441914534 -0.442200 0.556213 -0.347412 -0.611938 1441914534 -0.442200 0.556213 -0.347412 -0.611938 1441914534 -0.442200 0.556213 -0.347412 -0.611938 1441914534 -0.442200 0.556213 -0.347412 -0.611938 1441914534 -0.442200 0.556213 -0.347412 -0.611938 1441914534 -0.444580 0.555481 -0.345703 -0.611816 1441914534 -0.444580 0.555481 -0.345703 -0.611816 1441914534 -0.444580 0.555481 -0.345703 -0.611816 1441914534 -0.444580 0.555481 -0.345703 -0.611816 1441914534 -0.444580 0.555481 -0.345703 -0.611816 1441914535 -0.444580 0.555481 -0.345703 -0.611816 1441914535 -0.444580 0.555481 -0.345703 -0.611816 1441914535 -0.436646 0.558228 -0.341675 -0.617249 1441914535 -0.436646 0.558228 -0.341675 -0.617249 1441914535 -0.436646 0.558228 -0.341675 -0.617249 1441914535 -0.436646 0.558228 -0.341675 -0.617249 1441914535 -0.436646 0.558228 -0.341675 -0.617249 1441914535 -0.436646 0.558228 -0.341675 -0.617249 1441914535 -0.432129 0.557373 -0.342590 -0.620667 1441914535 -0.432129 0.557373 -0.342590 -0.620667 1441914535 -0.432129 0.557373 -0.342590 -0.620667 1441914535 -0.432129 0.557373 -0.342590 -0.620667 1441914535 -0.432129 0.557373 -0.342590 -0.620667 1441914535 -0.432129 0.557373 -0.342590 -0.620667 1441914535 -0.434814 0.556824 -0.342285 -0.619446 1441914535 -0.434814 0.556824 -0.342285 -0.619446 1441914535 -0.434814 0.556824 -0.342285 -0.619446 1441914535 -0.434814 0.556824 -0.342285 -0.619446 1441914535 -0.434814 0.556824 -0.342285 -0.619446 1441914535 -0.423096 0.567017 -0.328247 -0.625916 1441914535 -0.423096 0.567017 -0.328247 -0.625916 1441914535 -0.423096 0.567017 -0.328247 -0.625916 1441914535 -0.423096 0.567017 -0.328247 -0.625916 1441914535 -0.423096 0.567017 -0.328247 -0.625916 1441914535 -0.403564 0.574341 -0.316528 -0.638062 1441914535 -0.403564 0.574341 -0.316528 -0.638062 1441914535 -0.403564 0.574341 -0.316528 -0.638062 1441914535 -0.403564 0.574341 -0.316528 -0.638062 1441914535 -0.403564 0.574341 -0.316528 -0.638062 1441914535 -0.403564 0.574341 -0.316528 -0.638062 1441914535 -0.391541 0.576111 -0.314819 -0.644836 1441914535 -0.391541 0.576111 -0.314819 -0.644836 1441914535 -0.391541 0.576111 -0.314819 -0.644836 1441914535 -0.391541 0.576111 -0.314819 -0.644836 1441914535 -0.391541 0.576111 -0.314819 -0.644836 1441914535 -0.391541 0.576111 -0.314819 -0.644836 1441914535 -0.384155 0.576599 -0.311829 -0.650146 1441914535 -0.384155 0.576599 -0.311829 -0.650146 1441914535 -0.384155 0.576599 -0.311829 -0.650146 1441914535 -0.384155 0.576599 -0.311829 -0.650146 1441914535 -0.384155 0.576599 -0.311829 -0.650146 1441914535 -0.384155 0.576599 -0.311829 -0.650146 1441914535 -0.382385 0.575806 -0.307739 -0.653870 1441914535 -0.382385 0.575806 -0.307739 -0.653870 1441914535 -0.382385 0.575806 -0.307739 -0.653870 1441914535 -0.382385 0.575806 -0.307739 -0.653870 1441914535 -0.382385 0.575806 -0.307739 -0.653870 1441914535 -0.382385 0.575806 -0.307739 -0.653870 1441914535 -0.382385 0.575806 -0.307739 -0.653870 1441914535 -0.381958 0.575439 -0.302490 -0.656921 1441914535 -0.381958 0.575439 -0.302490 -0.656921 1441914535 -0.381958 0.575439 -0.302490 -0.656921 1441914535 -0.381958 0.575439 -0.302490 -0.656921 1441914535 -0.381958 0.575439 -0.302490 -0.656921 1441914535 -0.381958 0.575439 -0.302490 -0.656921 1441914535 -0.373840 0.579590 -0.293701 -0.661926 1441914535 -0.373840 0.579590 -0.293701 -0.661926 1441914535 -0.373840 0.579590 -0.293701 -0.661926 1441914535 -0.373840 0.579590 -0.293701 -0.661926 1441914535 -0.373840 0.579590 -0.293701 -0.661926 1441914535 -0.373840 0.579590 -0.293701 -0.661926 1441914535 -0.368469 0.581604 -0.292725 -0.663574 1441914535 -0.368469 0.581604 -0.292725 -0.663574 1441914535 -0.368469 0.581604 -0.292725 -0.663574 1441914535 -0.368469 0.581604 -0.292725 -0.663574 1441914535 -0.368469 0.581604 -0.292725 -0.663574 1441914535 -0.368469 0.581604 -0.292725 -0.663574 1441914535 -0.366821 0.582397 -0.296753 -0.661987 1441914535 -0.366821 0.582397 -0.296753 -0.661987 1441914535 -0.366821 0.582397 -0.296753 -0.661987 1441914535 -0.366821 0.582397 -0.296753 -0.661987 1441914535 -0.366821 0.582397 -0.296753 -0.661987 1441914535 -0.366821 0.582397 -0.296753 -0.661987 1441914535 -0.369324 0.582458 -0.297791 -0.660095 1441914535 -0.369324 0.582458 -0.297791 -0.660095 1441914535 -0.369324 0.582458 -0.297791 -0.660095 1441914535 -0.369324 0.582458 -0.297791 -0.660095 1441914535 -0.369324 0.582458 -0.297791 -0.660095 1441914535 -0.369324 0.582458 -0.297791 -0.660095 1441914535 -0.374573 0.582642 -0.297791 -0.656982 1441914535 -0.374573 0.582642 -0.297791 -0.656982 1441914535 -0.374573 0.582642 -0.297791 -0.656982 1441914535 -0.374573 0.582642 -0.297791 -0.656982 1441914535 -0.374573 0.582642 -0.297791 -0.656982 1441914535 -0.374573 0.582642 -0.297791 -0.656982 1441914535 -0.384399 0.579651 -0.304077 -0.651001 1441914535 -0.384399 0.579651 -0.304077 -0.651001 1441914535 -0.384399 0.579651 -0.304077 -0.651001 1441914535 -0.384399 0.579651 -0.304077 -0.651001 1441914535 -0.384399 0.579651 -0.304077 -0.651001 1441914535 -0.384399 0.579651 -0.304077 -0.651001 1441914535 -0.384399 0.579651 -0.304077 -0.651001 1441914535 -0.393982 0.573608 -0.313171 -0.646362 1441914535 -0.393982 0.573608 -0.313171 -0.646362 1441914535 -0.393982 0.573608 -0.313171 -0.646362 1441914535 -0.393982 0.573608 -0.313171 -0.646362 1441914535 -0.393982 0.573608 -0.313171 -0.646362 1441914535 -0.393982 0.573608 -0.313171 -0.646362 1441914535 -0.394653 0.572449 -0.314575 -0.646240 1441914535 -0.394653 0.572449 -0.314575 -0.646240 1441914535 -0.394653 0.572449 -0.314575 -0.646240 1441914535 -0.394653 0.572449 -0.314575 -0.646240 1441914535 -0.394653 0.572449 -0.314575 -0.646240 1441914535 -0.394653 0.572449 -0.314575 -0.646240 1441914535 -0.393982 0.570679 -0.316833 -0.647095 1441914535 -0.393982 0.570679 -0.316833 -0.647095 1441914535 -0.393982 0.570679 -0.316833 -0.647095 1441914535 -0.393982 0.570679 -0.316833 -0.647095 1441914535 -0.393982 0.570679 -0.316833 -0.647095 1441914536 -0.393982 0.570679 -0.316833 -0.647095 1441914536 -0.393555 0.570435 -0.316772 -0.647644 1441914536 -0.393555 0.570435 -0.316772 -0.647644 1441914536 -0.393555 0.570435 -0.316772 -0.647644 1441914536 -0.393555 0.570435 -0.316772 -0.647644 1441914536 -0.393555 0.570435 -0.316772 -0.647644 1441914536 -0.393555 0.570435 -0.316772 -0.647644 1441914536 -0.395081 0.571350 -0.315063 -0.646729 1441914536 -0.395081 0.571350 -0.315063 -0.646729 1441914536 -0.395081 0.571350 -0.315063 -0.646729 1441914536 -0.395081 0.571350 -0.315063 -0.646729 1441914536 -0.395081 0.571350 -0.315063 -0.646729 1441914536 -0.395081 0.571350 -0.315063 -0.646729 1441914536 -0.395081 0.571350 -0.315063 -0.646729 1441914536 -0.398682 0.569885 -0.319214 -0.643799 1441914536 -0.398682 0.569885 -0.319214 -0.643799 1441914536 -0.398682 0.569885 -0.319214 -0.643799 1441914536 -0.398682 0.569885 -0.319214 -0.643799 1441914536 -0.398682 0.569885 -0.319214 -0.643799 1441914536 -0.398682 0.569885 -0.319214 -0.643799 1441914536 -0.403442 0.566528 -0.327942 -0.639404 1441914536 -0.403442 0.566528 -0.327942 -0.639404 1441914536 -0.403442 0.566528 -0.327942 -0.639404 1441914536 -0.403442 0.566528 -0.327942 -0.639404 1441914536 -0.403442 0.566528 -0.327942 -0.639404 1441914536 -0.403442 0.566528 -0.327942 -0.639404 1441914536 -0.402832 0.567688 -0.330872 -0.637207 1441914536 -0.402832 0.567688 -0.330872 -0.637207 1441914536 -0.402832 0.567688 -0.330872 -0.637207 1441914536 -0.402832 0.567688 -0.330872 -0.637207 1441914536 -0.402832 0.567688 -0.330872 -0.637207 1441914536 -0.402832 0.567688 -0.330872 -0.637207 1441914536 -0.397583 0.573547 -0.326355 -0.637573 1441914536 -0.397583 0.573547 -0.326355 -0.637573 1441914536 -0.397583 0.573547 -0.326355 -0.637573 1441914536 -0.397583 0.573547 -0.326355 -0.637573 1441914536 -0.397583 0.573547 -0.326355 -0.637573 1441914536 -0.394958 0.575867 -0.325684 -0.637451 1441914536 -0.394958 0.575867 -0.325684 -0.637451 1441914536 -0.394958 0.575867 -0.325684 -0.637451 1441914536 -0.394958 0.575867 -0.325684 -0.637451 1441914536 -0.394958 0.575867 -0.325684 -0.637451 1441914536 -0.394958 0.575867 -0.325684 -0.637451 1441914536 -0.395996 0.571045 -0.335205 -0.636230 1441914536 -0.395996 0.571045 -0.335205 -0.636230 1441914536 -0.395996 0.571045 -0.335205 -0.636230 1441914536 -0.395996 0.571045 -0.335205 -0.636230 1441914536 -0.395996 0.571045 -0.335205 -0.636230 1441914536 -0.395996 0.571045 -0.335205 -0.636230 1441914536 -0.395691 0.567688 -0.342896 -0.635315 1441914536 -0.395691 0.567688 -0.342896 -0.635315 1441914536 -0.395691 0.567688 -0.342896 -0.635315 1441914536 -0.395691 0.567688 -0.342896 -0.635315 1441914536 -0.395691 0.567688 -0.342896 -0.635315 1441914536 -0.395691 0.567688 -0.342896 -0.635315 1441914536 -0.395691 0.567688 -0.342896 -0.635315 1441914536 -0.392639 0.570679 -0.339539 -0.636353 1441914536 -0.392639 0.570679 -0.339539 -0.636353 1441914536 -0.392639 0.570679 -0.339539 -0.636353 1441914536 -0.392639 0.570679 -0.339539 -0.636353 1441914536 -0.392639 0.570679 -0.339539 -0.636353 1441914536 -0.392639 0.570679 -0.339539 -0.636353 1441914536 -0.382385 0.578979 -0.327881 -0.641113 1441914536 -0.382385 0.578979 -0.327881 -0.641113 1441914536 -0.382385 0.578979 -0.327881 -0.641113 1441914536 -0.382385 0.578979 -0.327881 -0.641113 1441914536 -0.382385 0.578979 -0.327881 -0.641113 1441914536 -0.382385 0.578979 -0.327881 -0.641113 1441914536 -0.382385 0.578979 -0.327881 -0.641113 1441914536 -0.376282 0.582336 -0.321655 -0.644897 1441914536 -0.376282 0.582336 -0.321655 -0.644897 1441914536 -0.376282 0.582336 -0.321655 -0.644897 1441914536 -0.376282 0.582336 -0.321655 -0.644897 1441914536 -0.376282 0.582336 -0.321655 -0.644897 1441914536 -0.376282 0.582336 -0.321655 -0.644897 1441914536 -0.374939 0.583313 -0.317932 -0.646667 1441914536 -0.374939 0.583313 -0.317932 -0.646667 1441914536 -0.374939 0.583313 -0.317932 -0.646667 1441914536 -0.374939 0.583313 -0.317932 -0.646667 1441914536 -0.372986 0.584473 -0.310059 -0.650513 1441914536 -0.372986 0.584473 -0.310059 -0.650513 1441914536 -0.372986 0.584473 -0.310059 -0.650513 1441914536 -0.372986 0.584473 -0.310059 -0.650513 1441914536 -0.372986 0.584473 -0.310059 -0.650513 1441914536 -0.372986 0.584473 -0.310059 -0.650513 1441914536 -0.367676 0.585144 -0.301025 -0.657166 1441914536 -0.367676 0.585144 -0.301025 -0.657166 1441914536 -0.367676 0.585144 -0.301025 -0.657166 1441914536 -0.367676 0.585144 -0.301025 -0.657166 1441914536 -0.367676 0.585144 -0.301025 -0.657166 1441914536 -0.367676 0.585144 -0.301025 -0.657166 1441914536 -0.353455 0.588867 -0.290161 -0.666443 1441914536 -0.353455 0.588867 -0.290161 -0.666443 1441914536 -0.353455 0.588867 -0.290161 -0.666443 1441914536 -0.353455 0.588867 -0.290161 -0.666443 1441914536 -0.353455 0.588867 -0.290161 -0.666443 1441914536 -0.353455 0.588867 -0.290161 -0.666443 1441914536 -0.330322 0.597290 -0.275452 -0.677002 1441914536 -0.330322 0.597290 -0.275452 -0.677002 1441914536 -0.330322 0.597290 -0.275452 -0.677002 1441914536 -0.330322 0.597290 -0.275452 -0.677002 1441914536 -0.330322 0.597290 -0.275452 -0.677002 1441914536 -0.330322 0.597290 -0.275452 -0.677002 1441914536 -0.317200 0.600342 -0.267578 -0.683655 1441914536 -0.317200 0.600342 -0.267578 -0.683655 1441914536 -0.317200 0.600342 -0.267578 -0.683655 1441914536 -0.317200 0.600342 -0.267578 -0.683655 1441914536 -0.317200 0.600342 -0.267578 -0.683655 1441914536 -0.317200 0.600342 -0.267578 -0.683655 1441914536 -0.317200 0.600342 -0.267578 -0.683655 1441914536 -0.326538 0.595154 -0.276062 -0.680420 1441914537 -0.326538 0.595154 -0.276062 -0.680420 1441914537 -0.326538 0.595154 -0.276062 -0.680420 1441914537 -0.326538 0.595154 -0.276062 -0.680420 1441914537 -0.326538 0.595154 -0.276062 -0.680420 1441914537 -0.326538 0.595154 -0.276062 -0.680420 1441914537 -0.335388 0.590088 -0.285339 -0.676697 1441914537 -0.335388 0.590088 -0.285339 -0.676697 1441914537 -0.335388 0.590088 -0.285339 -0.676697 1441914537 -0.335388 0.590088 -0.285339 -0.676697 1441914537 -0.335388 0.590088 -0.285339 -0.676697 1441914537 -0.335388 0.590088 -0.285339 -0.676697 1441914537 -0.335388 0.590088 -0.285339 -0.676697 1441914537 -0.337891 0.587097 -0.291016 -0.675598 1441914537 -0.337891 0.587097 -0.291016 -0.675598 1441914537 -0.337891 0.587097 -0.291016 -0.675598 1441914537 -0.337891 0.587097 -0.291016 -0.675598 1441914537 -0.337891 0.587097 -0.291016 -0.675598 1441914537 -0.337891 0.587097 -0.291016 -0.675598 1441914537 -0.343750 0.582275 -0.299377 -0.673218 1441914537 -0.343750 0.582275 -0.299377 -0.673218 1441914537 -0.343750 0.582275 -0.299377 -0.673218 1441914537 -0.343750 0.582275 -0.299377 -0.673218 1441914537 -0.343750 0.582275 -0.299377 -0.673218 1441914537 -0.348877 0.580505 -0.302795 -0.670593 1441914537 -0.348877 0.580505 -0.302795 -0.670593 1441914537 -0.348877 0.580505 -0.302795 -0.670593 1441914537 -0.348877 0.580505 -0.302795 -0.670593 1441914537 -0.348877 0.580505 -0.302795 -0.670593 1441914537 -0.348877 0.580505 -0.302795 -0.670593 1441914537 -0.348877 0.580505 -0.302795 -0.670593 1441914537 -0.353394 0.579346 -0.306580 -0.667480 1441914537 -0.353394 0.579346 -0.306580 -0.667480 1441914537 -0.353394 0.579346 -0.306580 -0.667480 1441914537 -0.353394 0.579346 -0.306580 -0.667480 1441914537 -0.353394 0.579346 -0.306580 -0.667480 1441914537 -0.353394 0.579346 -0.306580 -0.667480 1441914537 -0.362610 0.575867 -0.315796 -0.661194 1441914537 -0.362610 0.575867 -0.315796 -0.661194 1441914537 -0.362610 0.575867 -0.315796 -0.661194 1441914537 -0.362610 0.575867 -0.315796 -0.661194 1441914537 -0.362610 0.575867 -0.315796 -0.661194 1441914537 -0.362610 0.575867 -0.315796 -0.661194 1441914537 -0.375305 0.574097 -0.321899 -0.652710 1441914537 -0.375305 0.574097 -0.321899 -0.652710 1441914537 -0.375305 0.574097 -0.321899 -0.652710 1441914537 -0.375305 0.574097 -0.321899 -0.652710 1441914537 -0.375305 0.574097 -0.321899 -0.652710 1441914537 -0.375305 0.574097 -0.321899 -0.652710 1441914537 -0.387512 0.572815 -0.324036 -0.645569 1441914537 -0.387512 0.572815 -0.324036 -0.645569 1441914537 -0.387512 0.572815 -0.324036 -0.645569 1441914537 -0.387512 0.572815 -0.324036 -0.645569 1441914537 -0.387512 0.572815 -0.324036 -0.645569 1441914537 -0.387512 0.572815 -0.324036 -0.645569 1441914537 -0.387512 0.572815 -0.324036 -0.645569 1441914537 -0.402710 0.566223 -0.334961 -0.636475 1441914537 -0.402710 0.566223 -0.334961 -0.636475 1441914537 -0.402710 0.566223 -0.334961 -0.636475 1441914537 -0.402710 0.566223 -0.334961 -0.636475 1441914537 -0.402710 0.566223 -0.334961 -0.636475 1441914537 -0.402710 0.566223 -0.334961 -0.636475 1441914537 -0.413696 0.557983 -0.348267 -0.629517 1441914537 -0.413696 0.557983 -0.348267 -0.629517 1441914537 -0.413696 0.557983 -0.348267 -0.629517 1441914537 -0.413696 0.557983 -0.348267 -0.629517 1441914537 -0.413696 0.557983 -0.348267 -0.629517 1441914537 -0.413696 0.557983 -0.348267 -0.629517 1441914537 -0.413696 0.557983 -0.348267 -0.629517 1441914537 -0.417175 0.556946 -0.352295 -0.625854 1441914537 -0.417175 0.556946 -0.352295 -0.625854 1441914537 -0.417175 0.556946 -0.352295 -0.625854 1441914537 -0.417175 0.556946 -0.352295 -0.625854 1441914537 -0.417175 0.556946 -0.352295 -0.625854 1441914537 -0.417175 0.556946 -0.352295 -0.625854 1441914537 -0.417542 0.558228 -0.352417 -0.624451 1441914537 -0.417542 0.558228 -0.352417 -0.624451 1441914537 -0.417542 0.558228 -0.352417 -0.624451 1441914537 -0.417542 0.558228 -0.352417 -0.624451 1441914537 -0.417542 0.558228 -0.352417 -0.624451 1441914537 -0.417542 0.558228 -0.352417 -0.624451 1441914537 -0.416748 0.558411 -0.353943 -0.623901 1441914537 -0.416748 0.558411 -0.353943 -0.623901 1441914537 -0.416748 0.558411 -0.353943 -0.623901 1441914537 -0.416748 0.558411 -0.353943 -0.623901 1441914537 -0.416748 0.558411 -0.353943 -0.623901 1441914537 -0.416748 0.558411 -0.353943 -0.623901 1441914537 -0.405945 0.564880 -0.348145 -0.628479 1441914537 -0.405945 0.564880 -0.348145 -0.628479 1441914537 -0.405945 0.564880 -0.348145 -0.628479 1441914537 -0.405945 0.564880 -0.348145 -0.628479 1441914537 -0.405945 0.564880 -0.348145 -0.628479 1441914537 -0.405945 0.564880 -0.348145 -0.628479 1441914537 -0.390930 0.572632 -0.338928 -0.635925 1441914537 -0.390930 0.572632 -0.338928 -0.635925 1441914537 -0.390930 0.572632 -0.338928 -0.635925 1441914537 -0.390930 0.572632 -0.338928 -0.635925 1441914537 -0.390930 0.572632 -0.338928 -0.635925 1441914537 -0.390930 0.572632 -0.338928 -0.635925 1441914537 -0.381775 0.575806 -0.334473 -0.640991 1441914537 -0.381775 0.575806 -0.334473 -0.640991 1441914537 -0.381775 0.575806 -0.334473 -0.640991 1441914537 -0.381775 0.575806 -0.334473 -0.640991 1441914537 -0.381775 0.575806 -0.334473 -0.640991 1441914537 -0.381775 0.575806 -0.334473 -0.640991 1441914537 -0.375610 0.577271 -0.330139 -0.645508 1441914537 -0.375610 0.577271 -0.330139 -0.645508 1441914537 -0.375610 0.577271 -0.330139 -0.645508 1441914537 -0.375610 0.577271 -0.330139 -0.645508 1441914537 -0.375610 0.577271 -0.330139 -0.645508 1441914537 -0.370850 0.578552 -0.325134 -0.649658 1441914537 -0.370850 0.578552 -0.325134 -0.649658 1441914538 -0.370850 0.578552 -0.325134 -0.649658 1441914538 -0.370850 0.578552 -0.325134 -0.649658 1441914538 -0.370850 0.578552 -0.325134 -0.649658 1441914538 -0.370850 0.578552 -0.325134 -0.649658 1441914538 -0.365417 0.578979 -0.322021 -0.653870 1441914538 -0.365417 0.578979 -0.322021 -0.653870 1441914538 -0.365417 0.578979 -0.322021 -0.653870 1441914538 -0.365417 0.578979 -0.322021 -0.653870 1441914538 -0.365417 0.578979 -0.322021 -0.653870 1441914538 -0.365417 0.578979 -0.322021 -0.653870 1441914538 -0.358704 0.581116 -0.319031 -0.657227 1441914538 -0.358704 0.581116 -0.319031 -0.657227 1441914538 -0.358704 0.581116 -0.319031 -0.657227 1441914538 -0.358704 0.581116 -0.319031 -0.657227 1441914538 -0.358704 0.581116 -0.319031 -0.657227 1441914538 -0.358704 0.581116 -0.319031 -0.657227 1441914538 -0.353577 0.583801 -0.314575 -0.659729 1441914538 -0.353577 0.583801 -0.314575 -0.659729 1441914538 -0.353577 0.583801 -0.314575 -0.659729 1441914538 -0.353577 0.583801 -0.314575 -0.659729 1441914538 -0.353577 0.583801 -0.314575 -0.659729 1441914538 -0.353577 0.583801 -0.314575 -0.659729 1441914538 -0.353577 0.584412 -0.313538 -0.659668 1441914538 -0.353577 0.584412 -0.313538 -0.659668 1441914538 -0.353577 0.584412 -0.313538 -0.659668 1441914538 -0.353577 0.584412 -0.313538 -0.659668 1441914538 -0.353577 0.584412 -0.313538 -0.659668 1441914538 -0.353577 0.584412 -0.313538 -0.659668 1441914538 -0.356018 0.582458 -0.316345 -0.658752 1441914538 -0.356018 0.582458 -0.316345 -0.658752 1441914538 -0.356018 0.582458 -0.316345 -0.658752 1441914538 -0.358154 0.579834 -0.318359 -0.658936 1441914538 -0.358154 0.579834 -0.318359 -0.658936 1441914538 -0.358154 0.579834 -0.318359 -0.658936 1441914538 -0.358154 0.579834 -0.318359 -0.658936 1441914538 -0.358154 0.579834 -0.318359 -0.658936 1441914538 -0.358154 0.579834 -0.318359 -0.658936 1441914538 -0.367432 0.574280 -0.323975 -0.656006 1441914538 -0.367432 0.574280 -0.323975 -0.656006 1441914538 -0.367432 0.574280 -0.323975 -0.656006 1441914538 -0.367432 0.574280 -0.323975 -0.656006 1441914538 -0.367432 0.574280 -0.323975 -0.656006 1441914538 -0.367432 0.574280 -0.323975 -0.656006 1441914538 -0.375183 0.570007 -0.328064 -0.653259 1441914538 -0.375183 0.570007 -0.328064 -0.653259 1441914538 -0.375183 0.570007 -0.328064 -0.653259 1441914538 -0.375183 0.570007 -0.328064 -0.653259 1441914538 -0.375183 0.570007 -0.328064 -0.653259 1441914538 -0.375183 0.570007 -0.328064 -0.653259 1441914538 -0.378113 0.569397 -0.326294 -0.652954 1441914538 -0.378113 0.569397 -0.326294 -0.652954 1441914538 -0.378113 0.569397 -0.326294 -0.652954 1441914538 -0.378113 0.569397 -0.326294 -0.652954 1441914538 -0.379272 0.569641 -0.327698 -0.651428 1441914538 -0.379272 0.569641 -0.327698 -0.651428 1441914538 -0.379272 0.569641 -0.327698 -0.651428 1441914538 -0.387329 0.562622 -0.337219 -0.647888 1441914538 -0.387329 0.562622 -0.337219 -0.647888 1441914538 -0.387329 0.562622 -0.337219 -0.647888 1441914538 -0.387329 0.562622 -0.337219 -0.647888 1441914538 -0.387329 0.562622 -0.337219 -0.647888 1441914538 -0.387329 0.562622 -0.337219 -0.647888 1441914538 -0.400879 0.556458 -0.344055 -0.641357 1441914538 -0.400879 0.556458 -0.344055 -0.641357 1441914538 -0.400879 0.556458 -0.344055 -0.641357 1441914538 -0.400879 0.556458 -0.344055 -0.641357 1441914538 -0.400879 0.556458 -0.344055 -0.641357 1441914538 -0.400879 0.556458 -0.344055 -0.641357 1441914538 -0.408813 0.555176 -0.342346 -0.638367 1441914538 -0.408813 0.555176 -0.342346 -0.638367 1441914538 -0.408813 0.555176 -0.342346 -0.638367 1441914538 -0.411316 0.554993 -0.341003 -0.637634 1441914538 -0.411316 0.554993 -0.341003 -0.637634 1441914538 -0.411316 0.554993 -0.341003 -0.637634 1441914538 -0.411316 0.554993 -0.341003 -0.637634 1441914538 -0.411316 0.554993 -0.341003 -0.637634 1441914538 -0.411316 0.554993 -0.341003 -0.637634 1441914538 -0.411316 0.554993 -0.341003 -0.637634 1441914538 -0.412537 0.554260 -0.341125 -0.637451 1441914538 -0.412537 0.554260 -0.341125 -0.637451 1441914538 -0.412537 0.554260 -0.341125 -0.637451 1441914538 -0.412537 0.554260 -0.341125 -0.637451 1441914538 -0.412537 0.554260 -0.341125 -0.637451 1441914538 -0.424744 0.548096 -0.345093 -0.632629 1441914538 -0.424744 0.548096 -0.345093 -0.632629 1441914538 -0.424744 0.548096 -0.345093 -0.632629 1441914538 -0.424744 0.548096 -0.345093 -0.632629 1441914538 -0.424744 0.548096 -0.345093 -0.632629 1441914538 -0.424744 0.548096 -0.345093 -0.632629 1441914538 -0.434753 0.544617 -0.347412 -0.627502 1441914538 -0.434753 0.544617 -0.347412 -0.627502 1441914538 -0.434753 0.544617 -0.347412 -0.627502 1441914538 -0.434753 0.544617 -0.347412 -0.627502 1441914538 -0.434753 0.544617 -0.347412 -0.627502 1441914538 -0.434753 0.544617 -0.347412 -0.627502 1441914538 -0.434753 0.544617 -0.347412 -0.627502 1441914538 -0.424561 0.551819 -0.336853 -0.633850 1441914538 -0.424561 0.551819 -0.336853 -0.633850 1441914539 -0.424561 0.551819 -0.336853 -0.633850 1441914539 -0.424561 0.551819 -0.336853 -0.633850 1441914539 -0.424561 0.551819 -0.336853 -0.633850 1441914539 -0.416748 0.554016 -0.333191 -0.639038 1441914539 -0.416748 0.554016 -0.333191 -0.639038 1441914539 -0.416748 0.554016 -0.333191 -0.639038 1441914539 -0.416748 0.554016 -0.333191 -0.639038 1441914539 -0.416748 0.554016 -0.333191 -0.639038 1441914539 -0.416748 0.554016 -0.333191 -0.639038 1441914539 -0.416748 0.554016 -0.333191 -0.639038 1441914539 -0.412964 0.553467 -0.333557 -0.641846 1441914539 -0.412964 0.553467 -0.333557 -0.641846 1441914539 -0.412964 0.553467 -0.333557 -0.641846 1441914539 -0.412964 0.553467 -0.333557 -0.641846 1441914539 -0.412964 0.553467 -0.333557 -0.641846 1441914539 -0.412964 0.553467 -0.333557 -0.641846 1441914539 -0.412964 0.553467 -0.333557 -0.641846 1441914539 -0.407898 0.555420 -0.329773 -0.645325 1441914539 -0.407898 0.555420 -0.329773 -0.645325 1441914539 -0.407898 0.555420 -0.329773 -0.645325 1441914539 -0.407898 0.555420 -0.329773 -0.645325 1441914539 -0.407898 0.555420 -0.329773 -0.645325 1441914539 -0.407898 0.555420 -0.329773 -0.645325 1441914539 -0.404541 0.555786 -0.328003 -0.648010 1441914539 -0.404541 0.555786 -0.328003 -0.648010 1441914539 -0.404541 0.555786 -0.328003 -0.648010 1441914539
[truncated: 159,362 more chars]
