# Supplementary material for: Quaternion-Based Gesture Recognition Using Wireless Wearable Motion Capture Sensors
Source: Sensors (Basel). 2016 Apr 28;16(5):605. doi: 10.3390/s16050605 (PMC4883296; doi:10.3390/s16050605)
Supplement: Supplementary file 1 [file sensors-16-00605-s001.zip › MultiSensorGestureData/P4/5. Block/Training17.txt]

0.743835 0.101379 0.646179 -0.137146 1441914428 0.743835 0.101379 0.646179 -0.137146 1441914428 0.743835 0.101379 0.646179 -0.137146 1441914428 0.743774 0.103271 0.645569 -0.138916 1441914428 0.743774 0.103271 0.645569 -0.138916 1441914428 0.743774 0.103271 0.645569 -0.138916 1441914428 0.743774 0.103271 0.645569 -0.138916 1441914428 0.743774 0.103271 0.645569 -0.138916 1441914428 0.743774 0.103271 0.645569 -0.138916 1441914428 0.742859 0.108704 0.644287 -0.145447 1441914428 0.742859 0.108704 0.644287 -0.145447 1441914428 0.742859 0.108704 0.644287 -0.145447 1441914428 0.742859 0.108704 0.644287 -0.145447 1441914428 0.742859 0.108704 0.644287 -0.145447 1441914428 0.742859 0.108704 0.644287 -0.145447 1441914428 0.741699 0.111023 0.644104 -0.150513 1441914428 0.741699 0.111023 0.644104 -0.150513 1441914428 0.741699 0.111023 0.644104 -0.150513 1441914428 0.741699 0.111023 0.644104 -0.150513 1441914428 0.741699 0.111023 0.644104 -0.150513 1441914428 0.741699 0.111023 0.644104 -0.150513 1441914428 0.740845 0.113770 0.643250 -0.155884 1441914428 0.740845 0.113770 0.643250 -0.155884 1441914428 0.740845 0.113770 0.643250 -0.155884 1441914428 0.740845 0.113770 0.643250 -0.155884 1441914428 0.740845 0.113770 0.643250 -0.155884 1441914428 0.740845 0.113770 0.643250 -0.155884 1441914428 0.740845 0.113770 0.643250 -0.155884 1441914428 0.739258 0.119324 0.642517 -0.162292 1441914428 0.739258 0.119324 0.642517 -0.162292 1441914428 0.739258 0.119324 0.642517 -0.162292 1441914428 0.739258 0.119324 0.642517 -0.162292 1441914428 0.739258 0.119324 0.642517 -0.162292 1441914428 0.739258 0.119324 0.642517 -0.162292 1441914429 0.739929 0.114502 0.643311 -0.159607 1441914429 0.739929 0.114502 0.643311 -0.159607 1441914429 0.739929 0.114502 0.643311 -0.159607 1441914429 0.739929 0.114502 0.643311 -0.159607 1441914429 0.739929 0.114502 0.643311 -0.159607 1441914429 0.739929 0.114502 0.643311 -0.159607 1441914429 0.739929 0.114502 0.643311 -0.159607 1441914429 0.741760 0.099915 0.646118 -0.149170 1441914429 0.741760 0.099915 0.646118 -0.149170 1441914429 0.741760 0.099915 0.646118 -0.149170 1441914429 0.741760 0.099915 0.646118 -0.149170 1441914429 0.741760 0.099915 0.646118 -0.149170 1441914429 0.741760 0.099915 0.646118 -0.149170 1441914429 0.741455 0.095276 0.647705 -0.146973 1441914429 0.741455 0.095276 0.647705 -0.146973 1441914429 0.741455 0.095276 0.647705 -0.146973 1441914429 0.741455 0.095276 0.647705 -0.146973 1441914429 0.741455 0.095276 0.647705 -0.146973 1441914429 0.741455 0.095276 0.647705 -0.146973 1441914429 0.741455 0.095276 0.647705 -0.146973 1441914429 0.739807 0.100830 0.647583 -0.152039 1441914429 0.739807 0.100830 0.647583 -0.152039 1441914429 0.739807 0.100830 0.647583 -0.152039 1441914429 0.739807 0.100830 0.647583 -0.152039 1441914429 0.739807 0.100830 0.647583 -0.152039 1441914429 0.739807 0.100830 0.647583 -0.152039 1441914429 0.738708 0.104553 0.647705 -0.154175 1441914429 0.738708 0.104553 0.647705 -0.154175 1441914429 0.738708 0.104553 0.647705 -0.154175 1441914429 0.738708 0.104553 0.647705 -0.154175 1441914429 0.738708 0.104553 0.647705 -0.154175 1441914429 0.738708 0.104553 0.647705 -0.154175 1441914429 0.738708 0.104553 0.647705 -0.154175 1441914429 0.738953 0.102112 0.648682 -0.150635 1441914429 0.738953 0.102112 0.648682 -0.150635 1441914429 0.738953 0.102112 0.648682 -0.150635 1441914429 0.738953 0.102112 0.648682 -0.150635 1441914429 0.738953 0.102112 0.648682 -0.150635 1441914429 0.738953 0.102112 0.648682 -0.150635 1441914429 0.739868 0.095703 0.649902 -0.144775 1441914429 0.739868 0.095703 0.649902 -0.144775 1441914429 0.739868 0.095703 0.649902 -0.144775 1441914429 0.739868 0.095703 0.649902 -0.144775 1441914429 0.739868 0.095703 0.649902 -0.144775 1441914429 0.739868 0.095703 0.649902 -0.144775 1441914429 0.740784 0.088257 0.650940 -0.140137 1441914429 0.740784 0.088257 0.650940 -0.140137 1441914429 0.740784 0.088257 0.650940 -0.140137 1441914429 0.740784 0.088257 0.650940 -0.140137 1441914429 0.740784 0.088257 0.650940 -0.140137 1441914429 0.740784 0.088257 0.650940 -0.140137 1441914429 0.742004 0.080688 0.651672 -0.134766 1441914429 0.742004 0.080688 0.651672 -0.134766 1441914429 0.742004 0.080688 0.651672 -0.134766 1441914429 0.742004 0.080688 0.651672 -0.134766 1441914429 0.742004 0.080688 0.651672 -0.134766 1441914429 0.742004 0.080688 0.651672 -0.134766 1441914429 0.742004 0.080688 0.651672 -0.134766 1441914429 0.743835 0.073486 0.651611 -0.129028 1441914429 0.743835 0.073486 0.651611 -0.129028 1441914429 0.743835 0.073486 0.651611 -0.129028 1441914429 0.743835 0.073486 0.651611 -0.129028 1441914429 0.743835 0.073486 0.651611 -0.129028 1441914429 0.743835 0.073486 0.651611 -0.129028 1441914429 0.746643 0.067871 0.650146 -0.123108 1441914429 0.746643 0.067871 0.650146 -0.123108 1441914429 0.746643 0.067871 0.650146 -0.123108 1441914429 0.746643 0.067871 0.650146 -0.123108 1441914429 0.746643 0.067871 0.650146 -0.123108 1441914429 0.746643 0.067871 0.650146 -0.123108 1441914429 0.746643 0.067871 0.650146 -0.123108 1441914429 0.749878 0.051758 0.650513 -0.108459 1441914429 0.749878 0.051758 0.650513 -0.108459 1441914429 0.749878 0.051758 0.650513 -0.108459 1441914429 0.749878 0.051758 0.650513 -0.108459 1441914429 0.749878 0.051758 0.650513 -0.108459 1441914429 0.749878 0.051758 0.650513 -0.108459 1441914429 0.750854 0.040527 0.651855 -0.097717 1441914429 0.750854 0.040527 0.651855 -0.097717 1441914429 0.750854 0.040527 0.651855 -0.097717 1441914429 0.750854 0.040527 0.651855 -0.097717 1441914429 0.750854 0.040527 0.651855 -0.097717 1441914429 0.750854 0.040527 0.651855 -0.097717 1441914429 0.746887 0.051514 0.654724 -0.103882 1441914429 0.746887 0.051514 0.654724 -0.103882 1441914429 0.746887 0.051514 0.654724 -0.103882 1441914429 0.746887 0.051514 0.654724 -0.103882 1441914429 0.746887 0.051514 0.654724 -0.103882 1441914429 0.746887 0.051514 0.654724 -0.103882 1441914429 0.746887 0.051514 0.654724 -0.103882 1441914429 0.743713 0.055847 0.657471 -0.107117 1441914429 0.743713 0.055847 0.657471 -0.107117 1441914429 0.743713 0.055847 0.657471 -0.107117 1441914429 0.743713 0.055847 0.657471 -0.107117 1441914429 0.743713 0.055847 0.657471 -0.107117 1441914429 0.743713 0.055847 0.657471 -0.107117 1441914429 0.742615 0.053040 0.659485 -0.103821 1441914429 0.742615 0.053040 0.659485 -0.103821 1441914429 0.742615 0.053040 0.659485 -0.103821 1441914429 0.742615 0.053040 0.659485 -0.103821 1441914429 0.742615 0.053040 0.659485 -0.103821 1441914429 0.742615 0.053040 0.659485 -0.103821 1441914429 0.742126 0.055725 0.659729 -0.104126 1441914429 0.742126 0.055725 0.659729 -0.104126 1441914429 0.742126 0.055725 0.659729 -0.104126 1441914429 0.742126 0.055725 0.659729 -0.104126 1441914429 0.742126 0.055725 0.659729 -0.104126 1441914429 0.742126 0.055725 0.659729 -0.104126 1441914429 0.742371 0.059509 0.658325 -0.109070 1441914429 0.742371 0.059509 0.658325 -0.109070 1441914429 0.742371 0.059509 0.658325 -0.109070 1441914429 0.742371 0.059509 0.658325 -0.109070 1441914429 0.742371 0.059509 0.658325 -0.109070 1441914429 0.742371 0.059509 0.658325 -0.109070 1441914429 0.742371 0.059509 0.658325 -0.109070 1441914429 0.741211 0.071289 0.655823 -0.123962 1441914430 0.741211 0.071289 0.655823 -0.123962 1441914430 0.741211 0.071289 0.655823 -0.123962 1441914430 0.741211 0.071289 0.655823 -0.123962 1441914430 0.741211 0.071289 0.655823 -0.123962 1441914430 0.741211 0.071289 0.655823 -0.123962 1441914430 0.739441 0.087830 0.652283 -0.141296 1441914430 0.739441 0.087830 0.652283 -0.141296 1441914430 0.739441 0.087830 0.652283 -0.141296 1441914430 0.739441 0.087830 0.652283 -0.141296 1441914430 0.739441 0.087830 0.652283 -0.141296 1441914430 0.739441 0.087830 0.652283 -0.141296 1441914430 0.737793 0.096130 0.650269 -0.153198 1441914430 0.737793 0.096130 0.650269 -0.153198 1441914430 0.737793 0.096130 0.650269 -0.153198 1441914430 0.737793 0.096130 0.650269 -0.153198 1441914430 0.737793 0.096130 0.650269 -0.153198 1441914430 0.737793 0.096130 0.650269 -0.153198 1441914430 0.737549 0.095825 0.649292 -0.158508 1441914430 0.737549 0.095825 0.649292 -0.158508 1441914430 0.737549 0.095825 0.649292 -0.158508 1441914430 0.737549 0.095825 0.649292 -0.158508 1441914430 0.737549 0.095825 0.649292 -0.158508 1441914430 0.737549 0.095825 0.649292 -0.158508 1441914430 0.737915 0.095459 0.648499 -0.160339 1441914430 0.737915 0.095459 0.648499 -0.160339 1441914430 0.737915 0.095459 0.648499 -0.160339 1441914430 0.737915 0.095459 0.648499 -0.160339 1441914430 0.737915 0.095459 0.648499 -0.160339 1441914430 0.737915 0.095459 0.648499 -0.160339 1441914430 0.737915 0.095459 0.648499 -0.160339 1441914430 0.738770 0.093628 0.648010 -0.159485 1441914430 0.738770 0.093628 0.648010 -0.159485 1441914430 0.738770 0.093628 0.648010 -0.159485 1441914430 0.738770 0.093628 0.648010 -0.159485 1441914430 0.738770 0.093628 0.648010 -0.159485 1441914430 0.738770 0.093628 0.648010 -0.159485 1441914430 0.739624 0.090271 0.648499 -0.155457 1441914430 0.739624 0.090271 0.648499 -0.155457 1441914430 0.739624 0.090271 0.648499 -0.155457 1441914430 0.739624 0.090271 0.648499 -0.155457 1441914430 0.739624 0.090271 0.648499 -0.155457 1441914430 0.739624 0.090271 0.648499 -0.155457 1441914430 0.738525 0.091003 0.649963 -0.154114 1441914430 0.738525 0.091003 0.649963 -0.154114 1441914430 0.738525 0.091003 0.649963 -0.154114 1441914430 0.738525 0.091003 0.649963 -0.154114 1441914430 0.738525 0.091003 0.649963 -0.154114 1441914430 0.738525 0.091003 0.649963 -0.154114 1441914430 0.738525 0.091003 0.649963 -0.154114 1441914430 0.736694 0.096924 0.650330 -0.157776 1441914430 0.736694 0.096924 0.650330 -0.157776 1441914430 0.736694 0.096924 0.650330 -0.157776 1441914430 0.736694 0.096924 0.650330 -0.157776 1441914430 0.736694 0.096924 0.650330 -0.157776 1441914430 0.735718 0.103394 0.649475 -0.161438 1441914430 0.735718 0.103394 0.649475 -0.161438 1441914430 0.735718 0.103394 0.649475 -0.161438 1441914430 0.735718 0.103394 0.649475 -0.161438 1441914430 0.735718 0.103394 0.649475 -0.161438 1441914430 0.735718 0.103394 0.649475 -0.161438 1441914430 0.736938 0.104492 0.648865 -0.158020 1441914430 0.736938 0.104492 0.648865 -0.158020 1441914430 0.736938 0.104492 0.648865 -0.158020 1441914430 0.736938 0.104492 0.648865 -0.158020 1441914430 0.736938 0.104492 0.648865 -0.158020 1441914430 0.736938 0.104492 0.648865 -0.158020 1441914430 0.736938 0.104492 0.648865 -0.158020 1441914430 0.739136 0.100281 0.648621 -0.150879 1441914430 0.739136 0.100281 0.648621 -0.150879 1441914430 0.739136 0.100281 0.648621 -0.150879 1441914430 0.739136 0.100281 0.648621 -0.150879 1441914430 0.739136 0.100281 0.648621 -0.150879 1441914430 0.739136 0.100281 0.648621 -0.150879 1441914430 0.740906 0.093506 0.649231 -0.143982 1441914430 0.740906 0.093506 0.649231 -0.143982 1441914430 0.740906 0.093506 0.649231 -0.143982 1441914430 0.740906 0.093506 0.649231 -0.143982 1441914430 0.740906 0.093506 0.649231 -0.143982 1441914430 0.740906 0.093506 0.649231 -0.143982 1441914430 0.741943 0.086609 0.650208 -0.138367 1441914430 0.741943 0.086609 0.650208 -0.138367 1441914430 0.741943 0.086609 0.650208 -0.138367 1441914430 0.741943 0.086609 0.650208 -0.138367 1441914430 0.741943 0.086609 0.650208 -0.138367 1441914430 0.741943 0.086609 0.650208 -0.138367 1441914430 0.741943 0.086609 0.650208 -0.138367 1441914430 0.743103 0.078491 0.651367 -0.131531 1441914430 0.743103 0.078491 0.651367 -0.131531 1441914430 0.743103 0.078491 0.651367 -0.131531 1441914430 0.743103 0.078491 0.651367 -0.131531 1441914430 0.743103 0.078491 0.651367 -0.131531 1441914430 0.743103 0.078491 0.651367 -0.131531 1441914430 0.744751 0.070557 0.651917 -0.123840 1441914430 0.744751 0.070557 0.651917 -0.123840 1441914430 0.744751 0.070557 0.651917 -0.123840 1441914430 0.744751 0.070557 0.651917 -0.123840 1441914430 0.744751 0.070557 0.651917 -0.123840 1441914430 0.744751 0.070557 0.651917 -0.123840 1441914430 0.744751 0.070557 0.651917 -0.123840 1441914430 0.746765 0.068176 0.650513 -0.120300 1441914430 0.746765 0.068176 0.650513 -0.120300 1441914430 0.746765 0.068176 0.650513 -0.120300 1441914430 0.746765 0.068176 0.650513 -0.120300 1441914430 0.746765 0.068176 0.650513 -0.120300 1441914430 0.749084 0.061584 0.649780 -0.112915 1441914430 0.749084 0.061584 0.649780 -0.112915 1441914430 0.749084 0.061584 0.649780 -0.112915 1441914430 0.749084 0.061584 0.649780 -0.112915 1441914430 0.749084 0.061584 0.649780 -0.112915 1441914430 0.749084 0.061584 0.649780 -0.112915 1441914430 0.749084 0.061584 0.649780 -0.112915 1441914430 0.749084 0.054199 0.651184 -0.108704 1441914430 0.749084 0.054199 0.651184 -0.108704 1441914431 0.749084 0.054199 0.651184 -0.108704 1441914431 0.749084 0.054199 0.651184 -0.108704 1441914431 0.749084 0.054199 0.651184 -0.108704 1441914431 0.746826 0.067871 0.649658 -0.124512 1441914431 0.746826 0.067871 0.649658 -0.124512 1441914431 0.746826 0.067871 0.649658 -0.124512 1441914431 0.746826 0.067871 0.649658 -0.124512 1441914431 0.746826 0.067871 0.649658 -0.124512 1441914431 0.746826 0.067871 0.649658 -0.124512 1441914431 0.746826 0.067871 0.649658 -0.124512 1441914431 0.743591 0.086243 0.648254 -0.139221 1441914431 0.743591 0.086243 0.648254 -0.139221 1441914431 0.743591 0.086243 0.648254 -0.139221 1441914431 0.743591 0.086243 0.648254 -0.139221 1441914431 0.743591 0.086243 0.648254 -0.139221 1441914431 0.743591 0.086243 0.648254 -0.139221 1441914431 0.742554 0.087463 0.649353 -0.138794 1441914431 0.742554 0.087463 0.649353 -0.138794 1441914431 0.742554 0.087463 0.649353 -0.138794 1441914431 0.742554 0.087463 0.649353 -0.138794 1441914431 0.742554 0.087463 0.649353 -0.138794 1441914431 0.742554 0.087463 0.649353 -0.138794 1441914431 0.742554 0.087463 0.649353 -0.138794 1441914431 0.742615 0.079712 0.651672 -0.132141 1441914431 0.742615 0.079712 0.651672 -0.132141 1441914431 0.742615 0.079712 0.651672 -0.132141 1441914431 0.742615 0.079712 0.651672 -0.132141 1441914431 0.742615 0.079712 0.651672 -0.132141 1441914431 0.742615 0.079712 0.651672 -0.132141 1441914431 0.740479 0.082214 0.652893 -0.136414 1441914431 0.740479 0.082214 0.652893 -0.136414 1441914431 0.740479 0.082214 0.652893 -0.136414 1441914431 0.740479 0.082214 0.652893 -0.136414 1441914431 0.740479 0.082214 0.652893 -0.136414 1441914431 0.740479 0.082214 0.652893 -0.136414 1441914431 0.737244 0.093262 0.651672 -0.151855 1441914431 0.737244 0.093262 0.651672 -0.151855 1441914431 0.737244 0.093262 0.651672 -0.151855 1441914431 0.737244 0.093262 0.651672 -0.151855 1441914431 0.735046 0.102417 0.649353 -0.165771 1441914431 0.735046 0.102417 0.649353 -0.165771 1441914431 0.735046 0.102417 0.649353 -0.165771 1441914431 0.735046 0.102417 0.649353 -0.165771 1441914431 0.735046 0.102417 0.649353 -0.165771 1441914431 0.735046 0.102417 0.649353 -0.165771 1441914431 0.734375 0.110046 0.646667 -0.174194 1441914431 0.734375 0.110046 0.646667 -0.174194 1441914431 0.734375 0.110046 0.646667 -0.174194 1441914431 0.734375 0.110046 0.646667 -0.174194 1441914431 0.734375 0.110046 0.646667 -0.174194 1441914431 0.734375 0.110046 0.646667 -0.174194 1441914431 0.734375 0.110046 0.646667 -0.174194 1441914431 0.734985 0.113464 0.644592 -0.177002 1441914431 0.734985 0.113464 0.644592 -0.177002 1441914431 0.734985 0.113464 0.644592 -0.177002 1441914431 0.734985 0.113464 0.644592 -0.177002 1441914431 0.734985 0.113464 0.644592 -0.177002 1441914431 0.734985 0.113464 0.644592 -0.177002 1441914431 0.736206 0.111755 0.643860 -0.175781 1441914431 0.736206 0.111755 0.643860 -0.175781 1441914431 0.736206 0.111755 0.643860 -0.175781 1441914431 0.736206 0.111755 0.643860 -0.175781 1441914431 0.736206 0.111755 0.643860 -0.175781 1441914431 0.736206 0.111755 0.643860 -0.175781 1441914431 0.737427 0.108826 0.643616 -0.173157 1441914431 0.737427 0.108826 0.643616 -0.173157 1441914431 0.737427 0.108826 0.643616 -0.173157 1441914431 0.737427 0.108826 0.643616 -0.173157 1441914431 0.737427 0.108826 0.643616 -0.173157 1441914431 0.737427 0.108826 0.643616 -0.173157 1441914431 0.737427 0.108826 0.643616 -0.173157 1441914431 0.738342 0.107788 0.643738 -0.169739 1441914431 0.738342 0.107788 0.643738 -0.169739 1441914431 0.738342 0.107788 0.643738 -0.169739 1441914431 0.738342 0.107788 0.643738 -0.169739 1441914431 0.738342 0.107788 0.643738 -0.169739 1441914431 0.738342 0.107788 0.643738 -0.169739 1441914431 0.737427 0.110474 0.644531 -0.168945 1441914431 0.737427 0.110474 0.644531 -0.168945 1441914431 0.737427 0.110474 0.644531 -0.168945 1441914431 0.737427 0.110474 0.644531 -0.168945 1441914431 0.737427 0.110474 0.644531 -0.168945 1441914431 0.737427 0.110474 0.644531 -0.168945 1441914431 0.736267 0.112610 0.645447 -0.168823 1441914431 0.736267 0.112610 0.645447 -0.168823 1441914431 0.736267 0.112610 0.645447 -0.168823 1441914431 0.736267 0.112610 0.645447 -0.168823 1441914431 0.736267 0.112610 0.645447 -0.168823 1441914431 0.736267 0.112610 0.645447 -0.168823 1441914431 0.736816 0.110962 0.646179 -0.164856 1441914431 0.736816 0.110962 0.646179 -0.164856 1441914431 0.736816 0.110962 0.646179 -0.164856 1441914431 0.736816 0.110962 0.646179 -0.164856 1441914431 0.736816 0.110962 0.646179 -0.164856 1441914431 0.738281 0.108093 0.646240 -0.159851 1441914431 0.738281 0.108093 0.646240 -0.159851 1441914431 0.738281 0.108093 0.646240 -0.159851 1441914431 0.738281 0.108093 0.646240 -0.159851 1441914431 0.738281 0.108093 0.646240 -0.159851 1441914431 0.739258 0.105225 0.646362 -0.156738 1441914431 0.739258 0.105225 0.646362 -0.156738 1441914431 0.739258 0.105225 0.646362 -0.156738 1441914431 0.739258 0.105225 0.646362 -0.156738 1441914431 0.739258 0.105225 0.646362 -0.156738 1441914431 0.739258 0.105225 0.646362 -0.156738 1441914431 0.739258 0.105225 0.646362 -0.156738 1441914431 0.739929 0.099976 0.647156 -0.153748 1441914431 0.739929 0.099976 0.647156 -0.153748 1441914431 0.739929 0.099976 0.647156 -0.153748 1441914432 0.739929 0.099976 0.647156 -0.153748 1441914432 0.739929 0.099976 0.647156 -0.153748 1441914432 0.739929 0.099976 0.647156 -0.153748 1441914432 0.741882 0.092285 0.647461 -0.147827 1441914432 0.741882 0.092285 0.647461 -0.147827 1441914432 0.741882 0.092285 0.647461 -0.147827 1441914432 0.741882 0.092285 0.647461 -0.147827 1441914432 0.741882 0.092285 0.647461 -0.147827 1441914432 0.741882 0.092285 0.647461 -0.147827 1441914432 0.741882 0.092285 0.647461 -0.147827 1441914432 0.743958 0.088867 0.646729 -0.142456 1441914432 0.743958 0.088867 0.646729 -0.142456 1441914432 0.743958 0.088867 0.646729 -0.142456 1441914432 0.743958 0.088867 0.646729 -0.142456 1441914432 0.743958 0.088867 0.646729 -0.142456 1441914432 0.743958 0.088867 0.646729 -0.142456 1441914432 0.745605 0.092224 0.644409 -0.142151 1441914432 0.745605 0.092224 0.644409 -0.142151 1441914432 0.745605 0.092224 0.644409 -0.142151 1441914432 0.745605 0.092224 0.644409 -0.142151 1441914432 0.745605 0.092224 0.644409 -0.142151 1441914432 0.745605 0.092224 0.644409 -0.142151 1441914432 0.745605 0.092224 0.644409 -0.142151 1441914432 0.746521 0.091125 0.643982 -0.140015 1441914432 0.746521 0.091125 0.643982 -0.140015 1441914432 0.746521 0.091125 0.643982 -0.140015 1441914432 0.746521 0.091125 0.643982 -0.140015 1441914432 0.746521 0.091125 0.643982 -0.140015 1441914432 0.746521 0.091125 0.643982 -0.140015 1441914432 0.748108 0.080505 0.646057 -0.128235 1441914432 0.748108 0.080505 0.646057 -0.128235 1441914432 0.748108 0.080505 0.646057 -0.128235 1441914432 0.748108 0.080505 0.646057 -0.128235 1441914432 0.748108 0.080505 0.646057 -0.128235 1441914432 0.748108 0.080505 0.646057 -0.128235 1441914432 0.748108 0.080505 0.646057 -0.128235 1441914432 0.748718 0.073486 0.648010 -0.118347 1441914432 0.748718 0.073486 0.648010 -0.118347 1441914432 0.748718 0.073486 0.648010 -0.118347 1441914432 0.748718 0.073486 0.648010 -0.118347 1441914432 0.748718 0.073486 0.648010 -0.118347 1441914432 0.748718 0.073486 0.648010 -0.118347 1441914432 0.745361 0.079163 0.651001 -0.119629 1441914432 0.745361 0.079163 0.651001 -0.119629 1441914432 0.745361 0.079163 0.651001 -0.119629 1441914432 0.745361 0.079163 0.651001 -0.119629 1441914432 0.745361 0.079163 0.651001 -0.119629 1441914432 0.745361 0.079163 0.651001 -0.119629 1441914432 0.743652 0.083557 0.651367 -0.125000 1441914432 0.743652 0.083557 0.651367 -0.125000 1441914432 0.743652 0.083557 0.651367 -0.125000 1441914432 0.743652 0.083557 0.651367 -0.125000 1441914432 0.743652 0.083557 0.651367 -0.125000 1441914432 0.743652 0.083557 0.651367 -0.125000 1441914432 0.743835 0.083557 0.650757 -0.127075 1441914432 0.743835 0.083557 0.650757 -0.127075 1441914432 0.743835 0.083557 0.650757 -0.127075 1441914432 0.743835 0.083557 0.650757 -0.127075 1441914432 0.743835 0.083557 0.650757 -0.127075 1441914432 0.743835 0.083557 0.650757 -0.127075 1441914432 0.743469 0.084778 0.650452 -0.130066 1441914432 0.743469 0.084778 0.650452 -0.130066 1441914432 0.743469 0.084778 0.650452 -0.130066 1441914432 0.743469 0.084778 0.650452 -0.130066 1441914432 0.743469 0.084778 0.650452 -0.130066 1441914432 0.743469 0.084778 0.650452 -0.130066 1441914432 0.743469 0.084778 0.650452 -0.130066 1441914432 0.741821 0.088196 0.649963 -0.139160 1441914432 0.741821 0.088196 0.649963 -0.139160 1441914432 0.741821 0.088196 0.649963 -0.139160 1441914432 0.741821 0.088196 0.649963 -0.139160 1441914432 0.741821 0.088196 0.649963 -0.139160 1441914432 0.741821 0.088196 0.649963 -0.139160 1441914432 0.737366 0.094238 0.651001 -0.153259 1441914432 0.737366 0.094238 0.651001 -0.153259 1441914432 0.737366 0.094238 0.651001 -0.153259 1441914432 0.737366 0.094238 0.651001 -0.153259 1441914432 0.737366 0.094238 0.651001 -0.153259 1441914432 0.737366 0.094238 0.651001 -0.153259 1441914432 0.732605 0.105896 0.651245 -0.166809 1441914432 0.732605 0.105896 0.651245 -0.166809 1441914432 0.732605 0.105896 0.651245 -0.166809 1441914432 0.732605 0.105896 0.651245 -0.166809 1441914432 0.732605 0.105896 0.651245 -0.166809 1441914432 0.729065 0.118103 0.650635 -0.176270 1441914432 0.729065 0.118103 0.650635 -0.176270 1441914432 0.729065 0.118103 0.650635 -0.176270 1441914432 0.729065 0.118103 0.650635 -0.176270 1441914432 0.729065 0.118103 0.650635 -0.176270 1441914432 0.729065 0.118103 0.650635 -0.176270 1441914432 0.729065 0.118103 0.650635 -0.176270 1441914432 0.727661 0.122253 0.650452 -0.180176 1441914432 0.727661 0.122253 0.650452 -0.180176 1441914432 0.727661 0.122253 0.650452 -0.180176 1441914432 0.727661 0.122253 0.650452 -0.180176 1441914432 0.727661 0.122253 0.650452 -0.180176 1441914432 0.727661 0.122253 0.650452 -0.180176 1441914432 0.727112 0.123413 0.650208 -0.182251 1441914432 0.727112 0.123413 0.650208 -0.182251 1441914432 0.727112 0.123413 0.650208 -0.182251 1441914432 0.727112 0.123413 0.650208 -0.182251 1441914432 0.727112 0.123413 0.650208 -0.182251 1441914432 0.727112 0.123413 0.650208 -0.182251 1441914432 0.727478 0.122192 0.650330 -0.181091 1441914432 0.727478 0.122192 0.650330 -0.181091 1441914432 0.727478 0.122192 0.650330 -0.181091 1441914432 0.727478 0.122192 0.650330 -0.181091 1441914432 0.727478 0.122192 0.650330 -0.181091 1441914432 0.727478 0.122192 0.650330 -0.181091 1441914432 0.727478 0.122192 0.650330 -0.181091 1441914432 0.729187 0.117065 0.650635 -0.176514 1441914432 0.729187 0.117065 0.650635 -0.176514 1441914432 0.729187 0.117065 0.650635 -0.176514 1441914432 0.729187 0.117065 0.650635 -0.176514 1441914433 0.729187 0.117065 0.650635 -0.176514 1441914433 0.729187 0.117065 0.650635 -0.176514 1441914433 0.730225 0.113464 0.650757 -0.174194 1441914433 0.730225 0.113464 0.650757 -0.174194 1441914433 0.730225 0.113464 0.650757 -0.174194 1441914433 0.730225 0.113464 0.650757 -0.174194 1441914433 0.730225 0.113464 0.650757 -0.174194 1441914433 0.730225 0.113464 0.650757 -0.174194 1441914433 0.729858 0.113403 0.650879 -0.175232 1441914433 0.729858 0.113403 0.650879 -0.175232 1441914433 0.729858 0.113403 0.650879 -0.175232 1441914433 0.729858 0.113403 0.650879 -0.175232 1441914433 0.729858 0.113403 0.650879 -0.175232 1441914433 0.729858 0.113403 0.650879 -0.175232 1441914433 0.729858 0.113403 0.650879 -0.175232 1441914433 0.730957 0.112610 0.649902 -0.174927 1441914433 0.730957 0.112610 0.649902 -0.174927 1441914433 0.730957 0.112610 0.649902 -0.174927 1441914433 0.730957 0.112610 0.649902 -0.174927 1441914433 0.730957 0.112610 0.649902 -0.174927 1441914433 0.730957 0.112610 0.649902 -0.174927 1441914433 0.733032 0.110535 0.648376 -0.173218 1441914433 0.733032 0.110535 0.648376 -0.173218 1441914433 0.733032 0.110535 0.648376 -0.173218 1441914433 0.733032 0.110535 0.648376 -0.173218 1441914433 0.733032 0.110535 0.648376 -0.173218 1441914433 0.733032 0.110535 0.648376 -0.173218 1441914433 0.735962 0.107300 0.646484 -0.169617 1441914433 0.735962 0.107300 0.646484 -0.169617 1441914433 0.735962 0.107300 0.646484 -0.169617 1441914433 0.735962 0.107300 0.646484 -0.169617 1441914433 0.735962 0.107300 0.646484 -0.169617 1441914433 0.735962 0.107300 0.646484 -0.169617 1441914433 0.735962 0.107300 0.646484 -0.169617 1441914433 0.737915 0.107483 0.644836 -0.167542 1441914433 0.737915 0.107483 0.644836 -0.167542 1441914433 0.737915 0.107483 0.644836 -0.167542 1441914433 0.737915 0.107483 0.644836 -0.167542 1441914433 0.737915 0.107483 0.644836 -0.167542 1441914433 0.737915 0.107483 0.644836 -0.167542 1441914433 0.738953 0.109009 0.643372 -0.167603 1441914433 0.738953 0.109009 0.643372 -0.167603 1441914433 0.738953 0.109009 0.643372 -0.167603 1441914433 0.738953 0.109009 0.643372 -0.167603 1441914433 0.738953 0.109009 0.643372 -0.167603 1441914433 0.738953 0.109009 0.643372 -0.167603 1441914433 0.740784 0.106140 0.642944 -0.162720 1441914433 0.740784 0.106140 0.642944 -0.162720 1441914433 0.740784 0.106140 0.642944 -0.162720 1441914433 0.740784 0.106140 0.642944 -0.162720 1441914433 0.740784 0.106140 0.642944 -0.162720 1441914433 0.740784 0.106140 0.642944 -0.162720 1441914433 0.743347 0.102112 0.642273 -0.156128 1441914433 0.743347 0.102112 0.642273 -0.156128 1441914433 0.743347 0.102112 0.642273 -0.156128 1441914433 0.743347 0.102112 0.642273 -0.156128 1441914433 0.743347 0.102112 0.642273 -0.156128 1441914433 0.743347 0.102112 0.642273 -0.156128 1441914433 0.745850 0.099243 0.641357 -0.149719 1441914433 0.745850 0.099243 0.641357 -0.149719 1441914433 0.745850 0.099243 0.641357 -0.149719 1441914433 0.745850 0.099243 0.641357 -0.149719 1441914433 0.745850 0.099243 0.641357 -0.149719 1441914433 0.745850 0.099243 0.641357 -0.149719 1441914433 0.745850 0.099243 0.641357 -0.149719 1441914433 0.748291 0.094299 0.641724 -0.138550 1441914433 0.748291 0.094299 0.641724 -0.138550 1441914433 0.748291 0.094299 0.641724 -0.138550 1441914433 0.748291 0.094299 0.641724 -0.138550 1441914433 0.748291 0.094299 0.641724 -0.138550 1441914433 0.748291 0.094299 0.641724 -0.138550 1441914433 0.750366 0.086182 0.643555 -0.123596 1441914433 0.750366 0.086182 0.643555 -0.123596 1441914433 0.750366 0.086182 0.643555 -0.123596 1441914433 0.750366 0.086182 0.643555 -0.123596 1441914433 0.750366 0.086182 0.643555 -0.123596 1441914433 0.750366 0.086182 0.643555 -0.123596 1441914433 0.749023 0.089600 0.644897 -0.122375 1441914433 0.749023 0.089600 0.644897 -0.122375 1441914433 0.749023 0.089600 0.644897 -0.122375 1441914433 0.749023 0.089600 0.644897 -0.122375 1441914433 0.749023 0.089600 0.644897 -0.122375 1441914433 0.749023 0.089600 0.644897 -0.122375 1441914433 0.749023 0.089600 0.644897 -0.122375 1441914433 0.744934 0.101196 0.645935 -0.132568 1441914433 0.744934 0.101196 0.645935 -0.132568 1441914433 0.744934 0.101196 0.645935 -0.132568 1441914433 0.744934 0.101196 0.645935 -0.132568 1441914433 0.744934 0.101196 0.645935 -0.132568 1441914433 0.744934 0.101196 0.645935 -0.132568 1441914433 0.744141 0.107056 0.644470 -0.139221 1441914433 0.744141 0.107056 0.644470 -0.139221 1441914433 0.744141 0.107056 0.644470 -0.139221 1441914433 0.744141 0.107056 0.644470 -0.139221 1441914433 0.744141 0.107056 0.644470 -0.139221 1441914433 0.745605 0.109924 0.641602 -0.142090 1441914433 0.745605 0.109924 0.641602 -0.142090 1441914433 0.745605 0.109924 0.641602 -0.142090 1441914433 0.745605 0.109924 0.641602 -0.142090 1441914433 0.745605 0.109924 0.641602 -0.142090 1441914433 0.745605 0.109924 0.641602 -0.142090 1441914433 0.748291 0.109131 0.638000 -0.144958 1441914433 0.748291 0.109131 0.638000 -0.144958 1441914433 0.748291 0.109131 0.638000 -0.144958 1441914433 0.748291 0.109131 0.638000 -0.144958 1441914433 0.750549 0.102905 0.635864 -0.147400 1441914433 0.750549 0.102905 0.635864 -0.147400 1441914433 0.750549 0.102905 0.635864 -0.147400 1441914433 0.750549 0.102905 0.635864 -0.147400 1441914433 0.750549 0.102905 0.635864 -0.147400 1441914433 0.750549 0.102905 0.635864 -0.147400 1441914434 0.750549 0.102905 0.635864 -0.147400 1441914434 0.750000 0.109619 0.632385 -0.159668 1441914434 0.750000 0.109619 0.632385 -0.159668 1441914434 0.750000 0.109619 0.632385 -0.159668 1441914434 0.750000 0.109619 0.632385 -0.159668 1441914434 0.750000 0.109619 0.632385 -0.159668 1441914434 0.750000 0.109619 0.632385 -0.159668 1441914434 0.746826 0.126648 0.627502 -0.179871 1441914434 0.746826 0.126648 0.627502 -0.179871 1441914434 0.746826 0.126648 0.627502 -0.179871 1441914434 0.746826 0.126648 0.627502 -0.179871 1441914434 0.746826 0.126648 0.627502 -0.179871 1441914434 0.746826 0.126648 0.627502 -0.179871 1441914434 0.743286 0.137634 0.624512 -0.196289 1441914434 0.743286 0.137634 0.624512 -0.196289 1441914434 0.743286 0.137634 0.624512 -0.196289 1441914434 0.743286 0.137634 0.624512 -0.196289 1441914434 0.743286 0.137634 0.624512 -0.196289 1441914434 0.743286 0.137634 0.624512 -0.196289 1441914434 0.740173 0.142395 0.624084 -0.205688 1441914434 0.740173 0.142395 0.624084 -0.205688 1441914434 0.740173 0.142395 0.624084 -0.205688 1441914434 0.740173 0.142395 0.624084 -0.205688 1441914434 0.740173 0.142395 0.624084 -0.205688 1441914434 
0.740540 0.061157 0.657288 -0.125366 1441914438 0.740540 0.061157 0.657288 -0.125366 1441914438 0.740540 0.061157 0.657288 -0.125366 1441914438 0.740540 0.061157 0.657288 -0.125366 1441914438 0.740540 0.061157 0.657288 -0.125366 1441914438 0.740540 0.061157 0.657288 -0.125366 1441914438 0.740540 0.061157 0.657288 -0.125366 1441914438 0.742126 0.059509 0.654968 -0.128967 1441914438 0.742126 0.059509 0.654968 -0.128967 1441914438 0.742126 0.059509 0.654968 -0.128967 1441914438 0.742126 0.059509 0.654968 -0.128967 1441914438 0.742126 0.059509 0.654968 -0.128967 1441914438 0.742126 0.059509 0.654968 -0.128967 1441914438 0.746460 0.055725 0.650024 -0.130859 1441914438 0.746460 0.055725 0.650024 -0.130859 1441914438 0.746460 0.055725 0.650024 -0.130859 1441914438 0.746460 0.055725 0.650024 -0.130859 1441914438 0.746460 0.055725 0.650024 -0.130859 1441914438 0.746460 0.055725 0.650024 -0.130859 1441914438 0.746460 0.055725 0.650024 -0.130859 1441914438 0.750977 0.058289 0.646118 -0.122681 1441914438 0.750977 0.058289 0.646118 -0.122681 1441914438 0.750977 0.058289 0.646118 -0.122681 1441914438 0.750977 0.058289 0.646118 -0.122681 1441914438 0.750977 0.058289 0.646118 -0.122681 1441914438 0.750977 0.058289 0.646118 -0.122681 1441914438 0.753723 0.062012 0.648865 -0.083313 1441914438 0.753723 0.062012 0.648865 -0.083313 1441914438 0.753723 0.062012 0.648865 -0.083313 1441914438 0.753723 0.062012 0.648865 -0.083313 1441914438 0.753723 0.062012 0.648865 -0.083313 1441914438 0.753723 0.062012 0.648865 -0.083313 1441914438 0.759521 0.041016 0.647949 -0.038330 1441914438 0.759521 0.041016 0.647949 -0.038330 1441914438 0.759521 0.041016 0.647949 -0.038330 1441914438 0.759521 0.041016 0.647949 -0.038330 1441914438 0.759521 0.041016 0.647949 -0.038330 1441914438 0.759521 0.041016 0.647949 -0.038330 1441914438 0.771118 0.011353 0.635498 -0.036133 1441914438 0.771118 0.011353 0.635498 -0.036133 1441914438 0.771118 0.011353 0.635498 -0.036133 1441914438 0.771118 0.011353 0.635498 -0.036133 1441914438 0.771118 0.011353 0.635498 -0.036133 1441914438 0.771118 0.011353 0.635498 -0.036133 1441914438 0.771118 0.011353 0.635498 -0.036133 1441914438 0.781494 0.005859 0.619324 -0.075073 1441914438 0.781494 0.005859 0.619324 -0.075073 1441914438 0.781494 0.005859 0.619324 -0.075073 1441914438 0.781494 0.005859 0.619324 -0.075073 1441914438 0.781494 0.005859 0.619324 -0.075073 1441914438 0.781494 0.005859 0.619324 -0.075073 1441914438 0.795715 0.002014 0.593140 -0.122314 1441914438 0.795715 0.002014 0.593140 -0.122314 1441914438 0.795715 0.002014 0.593140 -0.122314 1441914438 0.795715 0.002014 0.593140 -0.122314 1441914438 0.795715 0.002014 0.593140 -0.122314 1441914438 0.795715 0.002014 0.593140 -0.122314 1441914438 0.795715 0.002014 0.593140 -0.122314 1441914438 0.809265 0.000244 0.557983 -0.183594 1441914438 0.809265 0.000244 0.557983 -0.183594 1441914438 0.809265 0.000244 0.557983 -0.183594 1441914438 0.809265 0.000244 0.557983 -0.183594 1441914438 0.809265 0.000244 0.557983 -0.183594 1441914438 0.809265 0.000244 0.557983 -0.183594 1441914438 0.817261 0.012573 0.511841 -0.264282 1441914438 0.817261 0.012573 0.511841 -0.264282 1441914438 0.817261 0.012573 0.511841 -0.264282 1441914439 0.817261 0.012573 0.511841 -0.264282 1441914439 0.817261 0.012573 0.511841 -0.264282 1441914439 0.817261 0.012573 0.511841 -0.264282 1441914439 0.821899 0.038879 0.462524 -0.330139 1441914439 0.821899 0.038879 0.462524 -0.330139 1441914439 0.821899 0.038879 0.462524 -0.330139 1441914439 0.821899 0.038879 0.462524 -0.330139 1441914439 0.821899 0.038879 0.462524 -0.330139 1441914439 0.821899 0.038879 0.462524 -0.330139 1441914439 0.821899 0.038879 0.462524 -0.330139 1441914439 0.822754 0.057617 0.435608 -0.360413 1441914439 0.822754 0.057617 0.435608 -0.360413 1441914439 0.822754 0.057617 0.435608 -0.360413 1441914439 0.822754 0.057617 0.435608 -0.360413 1441914439 0.822754 0.057617 0.435608 -0.360413 1441914439 0.822754 0.057617 0.435608 -0.360413 1441914439 0.829224 0.050842 0.439636 -0.341187 1441914439 0.829224 0.050842 0.439636 -0.341187 1441914439 0.829224 0.050842 0.439636 -0.341187 1441914439 0.829224 0.050842 0.439636 -0.341187 1441914439 0.829224 0.050842 0.439636 -0.341187 1441914439 0.829224 0.050842 0.439636 -0.341187 1441914439 0.836243 0.014343 0.466980 -0.286926 1441914439 0.836243 0.014343 0.466980 -0.286926 1441914439 0.836243 0.014343 0.466980 -0.286926 1441914439 0.836243 0.014343 0.466980 -0.286926 1441914439 0.836243 0.014343 0.466980 -0.286926 1441914439 0.836243 0.014343 0.466980 -0.286926 1441914439 0.834412 -0.026733 0.505920 -0.216919 1441914439 0.834412 -0.026733 0.505920 -0.216919 1441914439 0.834412 -0.026733 0.505920 -0.216919 1441914439 0.834412 -0.026733 0.505920 -0.216919 1441914439 0.834412 -0.026733 0.505920 -0.216919 1441914439 0.834412 -0.026733 0.505920 -0.216919 1441914439 0.822754 -0.059570 0.544678 -0.151062 1441914439 0.822754 -0.059570 0.544678 -0.151062 1441914439 0.822754 -0.059570 0.544678 -0.151062 1441914439 0.822754 -0.059570 0.544678 -0.151062 1441914439 0.822754 -0.059570 0.544678 -0.151062 1441914439 0.822754 -0.059570 0.544678 -0.151062 1441914439 0.804565 -0.081360 0.578003 -0.108887 1441914439 0.804565 -0.081360 0.578003 -0.108887 1441914439 0.804565 -0.081360 0.578003 -0.108887 1441914439 0.804565 -0.081360 0.578003 -0.108887 1441914439 0.804565 -0.081360 0.578003 -0.108887 1441914439 0.804565 -0.081360 0.578003 -0.108887 1441914439 0.784180 -0.081604 0.608337 -0.091003 1441914439 0.784180 -0.081604 0.608337 -0.091003 1441914439 0.784180 -0.081604 0.608337 -0.091003 1441914439 0.784180 -0.081604 0.608337 -0.091003 1441914439 0.784180 -0.081604 0.608337 -0.091003 1441914439 0.784180 -0.081604 0.608337 -0.091003 1441914439 0.771484 -0.073608 0.624146 -0.098511 1441914439 0.771484 -0.073608 0.624146 -0.098511 1441914439 0.771484 -0.073608 0.624146 -0.098511 1441914439 0.771484 -0.073608 0.624146 -0.098511 1441914439 0.771484 -0.073608 0.624146 -0.098511 1441914439 0.771484 -0.073608 0.624146 -0.098511 1441914439 0.765625 -0.058533 0.634766 -0.085754 1441914439 0.765625 -0.058533 0.634766 -0.085754 1441914439 0.765625 -0.058533 0.634766 -0.085754 1441914439 0.765625 -0.058533 0.634766 -0.085754 1441914439 0.765625 -0.058533 0.634766 -0.085754 1441914439 0.765625 -0.058533 0.634766 -0.085754 1441914439 0.756531 -0.080200 0.643127 -0.086853 1441914439 0.756531 -0.080200 0.643127 -0.086853 1441914439 0.756531 -0.080200 0.643127 -0.086853 1441914439 0.756531 -0.080200 0.643127 -0.086853 1441914439 0.756531 -0.080200 0.643127 -0.086853 1441914439 0.756531 -0.080200 0.643127 -0.086853 1441914439 0.756409 -0.059082 0.646790 -0.076904 1441914439 0.756409 -0.059082 0.646790 -0.076904 1441914439 0.756409 -0.059082 0.646790 -0.076904 1441914439 0.756409 -0.059082 0.646790 -0.076904 1441914439 0.756409 -0.059082 0.646790 -0.076904 1441914439 0.756409 -0.059082 0.646790 -0.076904 1441914439 0.747375 -0.057556 0.661804 0.006958 1441914439 0.747375 -0.057556 0.661804 0.006958 1441914439 0.747375 -0.057556 0.661804 0.006958 1441914439 0.747375 -0.057556 0.661804 0.006958 1441914439 0.747375 -0.057556 0.661804 0.006958 1441914439 0.747375 -0.057556 0.661804 0.006958 1441914439 0.747375 -0.057556 0.661804 0.006958 1441914439 0.750427 -0.096802 0.653381 0.022278 1441914439 0.750427 -0.096802 0.653381 0.022278 1441914439 0.750427 -0.096802 0.653381 0.022278 1441914439 0.750427 -0.096802 0.653381 0.022278 1441914439 0.750427 -0.096802 0.653381 0.022278 1441914439 0.750427 -0.096802 0.653381 0.022278 1441914439 0.759216 -0.087463 0.644775 -0.010742 1441914439 0.759216 -0.087463 0.644775 -0.010742 1441914439 0.759216 -0.087463 0.644775 -0.010742 1441914439 0.759216 -0.087463 0.644775 -0.010742 1441914439 0.759216 -0.087463 0.644775 -0.010742 1441914439 0.759216 -0.087463 0.644775 -0.010742 1441914439 0.768799 -0.066772 0.634827 -0.038025 1441914439 0.768799 -0.066772 0.634827 -0.038025 1441914439 0.768799 -0.066772 0.634827 -0.038025 1441914439 0.768799 -0.066772 0.634827 -0.038025 1441914439 0.768799 -0.066772 0.634827 -0.038025 1441914439 0.768799 -0.066772 0.634827 -0.038025 1441914439 0.776794 -0.066162 0.624268 -0.048950 1441914439 0.776794 -0.066162 0.624268 -0.048950 1441914439 0.776794 -0.066162 0.624268 -0.048950 1441914439 0.776794 -0.066162 0.624268 -0.048950 1441914439 0.776794 -0.066162 0.624268 -0.048950 1441914439 0.776794 -0.066162 0.624268 -0.048950 1441914439 0.782776 -0.060608 0.616516 -0.058716 1441914439 0.782776 -0.060608 0.616516 -0.058716 1441914439 0.782776 -0.060608 0.616516 -0.058716 1441914439 0.782776 -0.060608 0.616516 -0.058716 1441914440 0.782776 -0.060608 0.616516 -0.058716 1441914440 0.782776 -0.060608 0.616516 -0.058716 1441914440 0.786255 -0.051270 0.611633 -0.071106 1441914440 0.786255 -0.051270 0.611633 -0.071106 1441914440 0.786255 -0.051270 0.611633 -0.071106 1441914440 0.786255 -0.051270 0.611633 -0.071106 1441914440 0.786255 -0.051270 0.611633 -0.071106 1441914440 0.786255 -0.051270 0.611633 -0.071106 1441914440 0.789063 -0.039673 0.606567 -0.088440 1441914440 0.789063 -0.039673 0.606567 -0.088440 1441914440 0.789063 -0.039673 0.606567 -0.088440 1441914440 0.789063 -0.039673 0.606567 -0.088440 1441914440 0.789063 -0.039673 0.606567 -0.088440 1441914440 0.789063 -0.039673 0.606567 -0.088440 1441914440 0.789063 -0.039673 0.606567 -0.088440 1441914440 0.790222 -0.042542 0.595764 -0.136902 1441914440 0.790222 -0.042542 0.595764 -0.136902 1441914440 0.790222 -0.042542 0.595764 -0.136902 1441914440 0.790222 -0.042542 0.595764 -0.136902 1441914440 0.790222 -0.042542 0.595764 -0.136902 1441914440 0.790222 -0.042542 0.595764 -0.136902 1441914440 0.798828 -0.035889 0.562683 -0.209656 1441914440 0.798828 -0.035889 0.562683 -0.209656 1441914440 0.798828 -0.035889 0.562683 -0.209656 1441914440 0.798828 -0.035889 0.562683 -0.209656 1441914440 0.798828 -0.035889 0.562683 -0.209656 1441914440 0.798828 -0.035889 0.562683 -0.209656 1441914440 0.815796 -0.010559 0.509583 -0.273254 1441914440 0.815796 -0.010559 0.509583 -0.273254 1441914440 0.815796 -0.010559 0.509583 -0.273254 1441914440 0.815796 -0.010559 0.509583 -0.273254 1441914440 0.815796 -0.010559 0.509583 -0.273254 1441914440 0.815796 -0.010559 0.509583 -0.273254 1441914440 0.815796 -0.010559 0.509583 -0.273254 1441914440 0.821228 0.032104 0.471130 -0.320251 1441914440 0.821228 0.032104 0.471130 -0.320251 1441914440 0.821228 0.032104 0.471130 -0.320251 1441914440 0.821228 0.032104 0.471130 -0.320251 1441914440 0.821228 0.032104 0.471130 -0.320251 1441914440 0.821228 0.032104 0.471130 -0.320251 1441914440 0.823975 0.046082 0.463318 -0.322815 1441914440 0.823975 0.046082 0.463318 -0.322815 1441914440 0.823975 0.046082 0.463318 -0.322815 1441914440 0.823975 0.046082 0.463318 -0.322815 1441914440 0.823975 0.046082 0.463318 -0.322815 1441914440 0.823975 0.046082 0.463318 -0.322815 1441914440 0.827698 0.018555 0.484131 -0.283020 1441914440 0.827698 0.018555 0.484131 -0.283020 1441914440 0.827698 0.018555 0.484131 -0.283020 1441914440 0.827698 0.018555 0.484131 -0.283020 1441914440 0.827698 0.018555 0.484131 -0.283020 1441914440 0.827698 0.018555 0.484131 -0.283020 1441914440 0.827698 0.018555 0.484131 -0.283020 1441914440 0.825989 -0.028137 0.517273 -0.222046 1441914440 0.825989 -0.028137 0.517273 -0.222046 1441914440 0.825989 -0.028137 0.517273 -0.222046 1441914440 0.825989 -0.028137 0.517273 -0.222046 1441914440 0.825989 -0.028137 0.517273 -0.222046 1441914440 0.825989 -0.028137 0.517273 -0.222046 1441914440 0.819092 -0.058350 0.549805 -0.152649 1441914440 0.819092 -0.058350 0.549805 -0.152649 1441914440 0.819092 -0.058350 0.549805 -0.152649 1441914440 0.819092 -0.058350 0.549805 -0.152649 1441914440 0.819092 -0.058350 0.549805 -0.152649 1441914440 0.819092 -0.058350 0.549805 -0.152649 1441914440 0.819092 -0.058350 0.549805 -0.152649 1441914440 0.807800 -0.074524 0.576965 -0.094482 1441914440 0.807800 -0.074524 0.576965 -0.094482 1441914440 0.807800 -0.074524 0.576965 -0.094482 1441914440 0.807800 -0.074524 0.576965 -0.094482 1441914440 0.807800 -0.074524 0.576965 -0.094482 1441914440 0.807800 -0.074524 0.576965 -0.094482 1441914440 0.797180 -0.077026 0.595154 -0.065063 1441914440 0.797180 -0.077026 0.595154 -0.065063 1441914440 0.797180 -0.077026 0.595154 -0.065063 1441914440 0.797180 -0.077026 0.595154 -0.065063 1441914440 0.797180 -0.077026 0.595154 -0.065063 1441914440 0.797180 -0.077026 0.595154 -0.065063 1441914440 0.787537 -0.070679 0.610291 -0.047546 1441914440 0.787537 -0.070679 0.610291 -0.047546 1441914440 0.787537 -0.070679 0.610291 -0.047546 1441914440 0.787537 -0.070679 0.610291 -0.047546 1441914440 0.787537 -0.070679 0.610291 -0.047546 1441914440 0.787537 -0.070679 0.610291 -0.047546 1441914440 0.778442 -0.060364 0.623657 -0.037415 1441914440 0.778442 -0.060364 0.623657 -0.037415 1441914440 0.778442 -0.060364 0.623657 -0.037415 1441914440 0.778442 -0.060364 0.623657 -0.037415 1441914440 0.778442 -0.060364 0.623657 -0.037415 1441914440 0.778442 -0.060364 0.623657 -0.037415 1441914440 0.778442 -0.060364 0.623657 -0.037415 1441914440 0.772705 -0.067749 0.630798 -0.019775 1441914440 0.772705 -0.067749 0.630798 -0.019775 1441914440 0.772705 -0.067749 0.630798 -0.019775 1441914440 0.772705 -0.067749 0.630798 -0.019775 1441914440 0.772705 -0.067749 0.630798 -0.019775 1441914440 0.772705 -0.067749 0.630798 -0.019775 1441914440 0.768494 -0.077881 0.634155 -0.033447 1441914440 0.768494 -0.077881 0.634155 -0.033447 1441914440 0.768494 -0.077881 0.634155 -0.033447 1441914440 0.768494 -0.077881 0.634155 -0.033447 1441914440 0.768494 -0.077881 0.634155 -0.033447 1441914440 0.768494 -0.077881 0.634155 -0.033447 1441914440 0.761353 -0.050171 0.641174 -0.081421 1441914440 0.761353 -0.050171 0.641174 -0.081421 1441914440 0.761353 -0.050171 0.641174 -0.081421 1441914440 0.761353 -0.050171 0.641174 -0.081421 1441914440 0.761353 -0.050171 0.641174 -0.081421 1441914440 0.761353 -0.050171 0.641174 -0.081421 1441914440 0.752502 -0.009277 0.657715 -0.030701 1441914440 0.752502 -0.009277 0.657715 -0.030701 1441914440 0.752502 -0.009277 0.657715 -0.030701 1441914440 0.752502 -0.009277 0.657715 -0.030701 1441914440 0.752502 -0.009277 0.657715 -0.030701 1441914440 0.752502 -0.009277 0.657715 -0.030701 1441914441 0.752502 -0.009277 0.657715 -0.030701 1441914441 0.749634 -0.045837 0.659912 0.020386 1441914441 0.749634 -0.045837 0.659912 0.020386 1441914441 0.749634 -0.045837 0.659912 0.020386 1441914441 0.749634 -0.045837 0.659912 0.020386 1441914441 0.749634 -0.045837 0.659912 0.020386 1441914441 0.749634 -0.045837 0.659912 0.020386 1441914441 0.749634 -0.045837 0.659912 0.020386 1441914441 0.760864 -0.070557 0.645020 -0.002136 1441914441 0.760864 -0.070557 0.645020 -0.002136 1441914441 0.760864 -0.070557 0.645020 -0.002136 1441914441 0.760864 -0.070557 0.645020 -0.002136 1441914441 0.760864 -0.070557 0.645020 -0.002136 1441914441 0.760864 -0.070557 0.645020 -0.002136 1441914441 0.760864 -0.070557 0.645020 -0.002136 1441914441 0.773682 -0.064819 0.628967 -0.039307 1441914441 0.773682 -0.064819 0.628967 -0.039307 1441914441 0.773682 -0.064819 0.628967 -0.039307 1441914441 0.773682 -0.064819 0.628967 -0.039307 1441914441 0.773682 -0.064819 0.628967 -0.039307 1441914441 0.773682 -0.064819 0.628967 -0.039307 1441914441 0.785522 -0.061462 0.613159 -0.056030 1441914441 0.785522 -0.061462 0.613159 -0.056030 1441914441 0.785522 -0.061462 0.613159 -0.056030 1441914441 0.785522 -0.061462 0.613159 -0.056030 1441914441 0.785522 -0.061462 0.613159 -0.056030 1441914441 0.785522 -0.061462 0.613159 -0.056030 1441914441 0.785522 -0.061462 0.613159 -0.056030 1441914441 0.787598 -0.059875 0.610901 -0.052917 1441914441 0.787598 -0.059875 0.610901 -0.052917 1441914441 0.787598 -0.059875 0.610901 -0.052917 1441914441 0.787598 -0.059875 0.610901 -0.052917 1441914441 0.787598 -0.059875 0.610901 -0.052917 1441914441 0.787598 -0.059875 0.610901 -0.052917 1441914441 0.792419 -0.059998 0.605408 -0.043823 1441914441 0.792419 -0.059998 0.605408 -0.043823 1441914441 0.792419 -0.059998 0.605408 -0.043823 1441914441 0.792419 -0.059998 0.605408 -0.043823 1441914441 0.792419 -0.059998 0.605408 -0.043823 1441914441 0.792419 -0.059998 0.605408 -0.043823 1441914441 0.792419 -0.059998 0.605408 -0.043823 1441914441 0.799500 -0.068481 0.592957 -0.066406 1441914441 0.799500 -0.068481 0.592957 -0.066406 1441914441 0.799500 -0.068481 0.592957 -0.066406 1441914441 0.799500 -0.068481 0.592957 -0.066406 1441914441 0.799500 -0.068481 0.592957 -0.066406 1441914441 0.799500 -0.068481 0.592957 -0.066406 1441914441 0.799500 -0.068481 0.592957 -0.066406 1441914441 0.811646 -0.076782 0.567566 -0.114746 1441914441 0.811646 -0.076782 0.567566 -0.114746 1441914441 0.811646 -0.076782 0.567566 -0.114746 1441914441 0.811646 -0.076782 0.567566 -0.114746 1441914441 0.811646 -0.076782 0.567566 -0.114746 1441914441 0.811646 -0.076782 0.567566 -0.114746 1441914441 0.821106 -0.056030 0.533691 -0.194275 1441914441 0.821106 -0.056030 0.533691 -0.194275 1441914441 0.821106 -0.056030 0.533691 -0.194275 1441914441 0.821106 -0.056030 0.533691 -0.194275 1441914441 0.821106 -0.056030 0.533691 -0.194275 1441914441 0.821106 -0.056030 0.533691 -0.194275 1441914441 0.823303 -0.005737 0.494934 -0.277649 1441914441 0.823303 -0.005737 0.494934 -0.277649 1441914441 0.823303 -0.005737 0.494934 -0.277649 1441914441 0.823303 -0.005737 0.494934 -0.277649 1441914441 0.823303 -0.005737 0.494934 -0.277649 1441914441 0.823303 -0.005737 0.494934 -0.277649 1441914441 0.825439 0.032715 0.453918 -0.333923 1441914441 0.825439 0.032715 0.453918 -0.333923 1441914441 0.825439 0.032715 0.453918 -0.333923 1441914441 0.825439 0.032715 0.453918 -0.333923 1441914441 0.825439 0.032715 0.453918 -0.333923 1441914441 0.825439 0.032715 0.453918 -0.333923 1441914441 0.825439 0.032715 0.453918 -0.333923 1441914441 0.826111 0.054749 0.435242 -0.353577 1441914441 0.826111 0.054749 0.435242 -0.353577 1441914441 0.826111 0.054749 0.435242 -0.353577 1441914441 0.826111 0.054749 0.435242 -0.353577 1441914441 0.826111 0.054749 0.435242 -0.353577 1441914441 0.832214 0.041443 0.445190 -0.327759 1441914441 0.832214 0.041443 0.445190 -0.327759 1441914441 0.832214 0.041443 0.445190 -0.327759 1441914441 0.832214 0.041443 0.445190 -0.327759 1441914441 0.832214 0.041443 0.445190 -0.327759 1441914441 0.832214 0.041443 0.445190 -0.327759 1441914441 0.832214 0.041443 0.445190 -0.327759 1441914441 0.839966 0.000977 0.464478 -0.280334 1441914441 0.839966 0.000977 0.464478 -0.280334 1441914441 0.839966 0.000977 0.464478 -0.280334 1441914441 0.839966 0.000977 0.464478 -0.280334 1441914441 0.839966 0.000977 0.464478 -0.280334 1441914441 0.844543 -0.025391 0.483948 -0.227600 1441914441 0.844543 -0.025391 0.483948 -0.227600 1441914441 0.844543 -0.025391 0.483948 -0.227600 1441914441 0.844543 -0.025391 0.483948 -0.227600 1441914441 0.844543 -0.025391 0.483948 -0.227600 1441914441 0.844543 -0.025391 0.483948 -0.227600 1441914441 0.843689 -0.039185 0.505493 -0.176392 1441914441 0.843689 -0.039185 0.505493 -0.176392 1441914441 0.843689 -0.039185 0.505493 -0.176392 1441914441 0.843689 -0.039185 0.505493 -0.176392 1441914441 0.843689 -0.039185 0.505493 -0.176392 1441914441 0.843689 -0.039185 0.505493 -0.176392 1441914441 0.843689 -0.039185 0.505493 -0.176392 1441914441 0.836548 -0.052063 0.529297 -0.131287 1441914441 0.836548 -0.052063 0.529297 -0.131287 1441914441 0.836548 -0.052063 0.529297 -0.131287 1441914441 0.836548 -0.052063 0.529297 -0.131287 1441914441 0.836548 -0.052063 0.529297 -0.131287 1441914441 0.836548 -0.052063 0.529297 -0.131287 1441914441 0.826843 -0.073425 0.550354 -0.089294 1441914441 0.826843 -0.073425 0.550354 -0.089294 1441914441 0.826843 -0.073425 0.550354 -0.089294 1441914441 0.826843 -0.073425 0.550354 -0.089294 1441914441 0.826843 -0.073425 0.550354 -0.089294 1441914441 0.826843 -0.073425 0.550354 -0.089294 1441914442 0.811279 -0.091003 0.571777 -0.081238 1441914442 0.811279 -0.091003 0.571777 -0.081238 1441914442 0.811279 -0.091003 0.571777 -0.081238 1441914442 0.811279 -0.091003 0.571777 -0.081238 1441914442 0.811279 -0.091003 0.571777 -0.081238 1441914442 0.811279 -0.091003 0.571777 -0.081238 1441914442 0.797241 -0.091125 0.593384 -0.062866 1441914442 0.797241 -0.091125 0.593384 -0.062866 1441914442 0.797241 -0.091125 0.593384 -0.062866 1441914442 0.797241 -0.091125 0.593384 -0.062866 1441914442 0.797241 -0.091125 0.593384 -0.062866 1441914442 0.797241 -0.091125 0.593384 -0.062866 1441914442 0.797241 -0.091125 0.593384 -0.062866 1441914442 0.785217 -0.138794 0.600708 -0.057007 1441914442 0.785217 -0.138794 0.600708 -0.057007 1441914442 0.785217 -0.138794 0.600708 -0.057007 1441914442 0.785217 -0.138794 0.600708 -0.057007 1441914442 0.785217 -0.138794 0.600708 -0.057007 1441914442 0.785217 -0.138794 0.600708 -0.057007 1441914442 0.778687 -0.088562 0.618286 -0.058777 1441914442 0.778687 -0.088562 0.618286 -0.058777 1441914442 0.778687 -0.088562 0.618286 -0.058777 1441914442 0.778687 -0.088562 0.618286 -0.058777 1441914442 0.778687 -0.088562 0.618286 -0.058777 1441914442 0.778687 -0.088562 0.618286 -0.058777 1441914442 0.769653 -0.061401 0.635071 0.022217 1441914442 0.769653 -0.061401 0.635071 0.022217 1441914442 0.769653 -0.061401 0.635071 0.022217 1441914442 0.769653 -0.061401 0.635071 0.022217 1441914442 0.769653 -0.061401 0.635071 0.022217 1441914442 0.769653 -0.061401 0.635071 0.022217 1441914442 0.769653 -0.061401 0.635071 0.022217 1441914442 0.767151 -0.110962 0.629883 0.048706 1441914442 0.767151 -0.110962 0.629883 0.048706 1441914442 0.767151 -0.110962 0.629883 0.048706 1441914442 0.767151 -0.110962 0.629883 0.048706 1441914442 0.767151 -0.110962 0.629883 0.048706 1441914442 0.767151 -0.110962 0.629883 0.048706 1441914442 0.770996 -0.128845 0.622498 0.037476 1441914442 0.770996 -0.128845 0.622498 0.037476 1441914442 0.770996 -0.128845 0.622498 0.037476 1441914442 0.770996 -0.128845 0.622498 0.037476 1441914442 0.770996 -0.128845 0.622498 0.037476 1441914442 0.770996 -0.128845 0.622498 0.037476 1441914442 0.775818 -0.106140 0.621826 0.011230 1441914442 0.775818 -0.106140 0.621826 0.011230 1441914442 0.775818 -0.106140 0.621826 0.011230 1441914442 0.775818 -0.106140 0.621826 0.011230 1441914442 0.775818 -0.106140 0.621826 0.011230 1441914442 0.775818 -0.106140 0.621826 0.011230 1441914442 0.775818 -0.106140 0.621826 0.011230 1441914442 0.780579 -0.088806 0.618591 -0.009705 1441914442 0.780579 -0.088806 0.618591 -0.009705 1441914442 0.780579 -0.088806 0.618591 -0.009705 1441914442 0.780579 -0.088806 0.618591 -0.009705 1441914442 0.780579 -0.088806 0.618591 -0.009705 1441914442 0.780579 -0.088806 0.618591 -0.009705 1441914442 0.782410 -0.083984 0.616577 -0.022827 1441914442 0.782410 -0.083984 0.616577 -0.022827 1441914442 0.782410 -0.083984 0.616577 -0.022827 1441914442 0.782410 -0.083984 0.616577 -0.022827 1441914442 0.782410 -0.083984 0.616577 -0.022827 1441914442 0.782410 -0.083984 0.616577 -0.022827 1441914442 0.782410 -0.083984 0.616577 -0.022827 1441914442 0.783630 -0.084534 0.614075 -0.039917 1441914442 0.783630 -0.084534 0.614075 -0.039917 1441914442 0.783630 -0.084534 0.614075 -0.039917 1441914442 0.783630 -0.084534 0.614075 -0.039917 1441914442 0.783630 -0.084534 0.614075 -0.039917 1441914442 0.783630 -0.084534 0.614075 -0.039917 1441914442 0.796570 -0.088806 0.593811 -0.070313 1441914442 0.796570 -0.088806 0.593811 -0.070313 1441914442 0.796570 -0.088806 0.593811 -0.070313 1441914442 0.796570 -0.088806 0.593811 -0.070313 1441914442 0.796570 -0.088806 0.593811 -0.070313 1441914442 0.796570 -0.088806 0.593811 -0.070313 1441914442 0.796570 -0.088806 0.593811 -0.070313 1441914442 0.806763 -0.073486 0.572571 -0.125732 1441914442 0.806763 -0.073486 0.572571 -0.125732 1441914442 0.806763 -0.073486 0.572571 -0.125732 1441914442 0.806763 -0.073486 0.572571 -0.125732 1441914442 0.806763 -0.073486 0.572571 -0.125732 1441914442 0.806763 -0.073486 0.572571 -0.125732 1441914442 0.808167 -0.034607 0.546143 -0.217590 1441914442 0.808167 -0.034607 0.546143 -0.217590 1441914442 0.808167 -0.034607 0.546143 -0.217590 1441914442 0.808167 -0.034607 0.546143 -0.217590 1441914442 0.808167 -0.034607 0.546143 -0.217590 1441914442 0.808167 -0.034607 0.546143 -0.217590 1441914442 0.808167 -0.034607 0.546143 -0.217590 1441914442 0.807617 0.003357 0.505615 -0.303345 1441914442 0.807617 0.003357 0.505615 -0.303345 1441914442 0.807617 0.003357 0.505615 -0.303345 1441914442 0.807617 0.003357 0.505615 -0.303345 1441914442 0.807617 0.003357 0.505615 -0.303345 1441914442 0.807617 0.003357 0.505615 -0.303345 1441914442 0.808533 0.031189 0.464844 -0.359314 1441914442 0.808533 0.031189 0.464844 -0.359314 1441914442 0.808533 0.031189 0.464844 -0.359314 1441914442 0.808533 0.031189 0.464844 -0.359314 1441914442 0.808533 0.031189 0.464844 -0.359314 1441914442 0.808533 0.031189 0.464844 -0.359314 1441914442 0.810547 0.056824 0.438232 -0.384338 1441914442 0.810547 0.056824 0.438232 -0.384338 1441914442 0.810547 0.056824 0.438232 -0.384338 1441914442 0.810547 0.056824 0.438232 -0.384338 1441914442 0.810547 0.056824 0.438232 -0.384338 1441914442 0.810547 0.056824 0.438232 -0.384338 1441914442 0.820435 0.046509 0.445374 -0.355408 1441914442 0.820435 0.046509 0.445374 -0.355408 1441914442 0.820435 0.046509 0.445374 -0.355408 1441914442 0.820435 0.046509 0.445374 -0.355408 1441914442 0.820435 0.046509 0.445374 -0.355408 1441914442 0.820435 0.046509 0.445374 -0.355408 1441914442 0.820435 0.046509 0.445374 -0.355408 1441914442 0.831787 0.001831 0.472107 -0.291931 1441914443 0.831787 0.001831 0.472107 -0.291931 1441914443 0.831787 0.001831 0.472107 -0.291931 1441914443 0.831787 0.001831 0.472107 -0.291931 1441914443 0.831787 0.001831 0.472107 -0.291931 1441914443 0.837158 -0.046204 0.500671 -0.215027 1441914443 0.837158 -0.046204 0.500671 -0.215027 1441914443 0.837158 -0.046204 0.500671 -0.215027 1441914443 0.837158 -0.046204 0.500671 -0.215027 1441914443 0.837158 -0.046204 0.500671 -0.215027 1441914443 0.837158 -0.046204 0.500671 -0.215027 1441914443 0.837158 -0.046204 0.500671 -0.215027 1441914443 0.837219 -0.082275 0.519897 -0.148071 1441914443 0.837219 -0.082275 0.519897 -0.148071 1441914443 0.837219 -0.082275 0.519897 -0.148071 1441914443 0.837219 -0.082275 0.519897 -0.148071 1441914443 0.837219 -0.082275 0.519897 -0.148071 1441914443 0.837219 -0.082275 0.519897 -0.148071 1441914443 0.831177 -0.110291 0.532898 -0.113770 1441914443 0.831177 -0.110291 0.532898 -0.113770 1441914443 0.831177 -0.110291 0.532898 -0.113770 1441914443 0.831177 -0.110291 0.532898 -0.113770 1441914443 0.831177 -0.110291 0.532898 -0.113770 1441914443 0.831177 -0.110291 0.532898 -0.113770 1441914443 0.824951 -0.101440 0.546692 -0.100891 1441914443 0.824951 -0.101440 0.546692 -0.100891 1441914443 0.824951 -0.101440 0.546692 -0.100891 1441914443 0.824951 -0.101440 0.546692 -0.100891 1441914443 0.824951 -0.101440 0.546692 -0.100891 1441914443 0.824951 -0.101440 0.546692 -0.100891 1441914443 0.824951 -0.101440 0.546692 -0.100891 1441914443 0.816284 -0.111206 0.557800 -0.100220 1441914443 0.816284 -0.111206 0.557800 -0.100220 1441914443 0.816284 -0.111206 0.557800 -0.100220 1441914443 0.816284 -0.111206 0.557800 -0.100220 1441914443 0.816284 -0.111206 0.557800 -0.100220 1441914443 0.816284 -0.111206 0.557800 -0.100220 1441914443 0.807983 -0.107483 0.571777 -0.092712 1441914443 0.807983 -0.107483 0.571777 -0.092712 1441914443 0.807983 -0.107483 0.571777 -0.092712 1441914443 0.807983 -0.107483 0.571777 -0.092712 1441914443 0.807983 -0.107483 0.571777 -0.092712 1441914443 0.807983 -0.107483 0.571777 -0.092712 1441914443 0.797119 -0.105835 0.588318 -0.085266 1441914443 0.797119 -0.105835 0.588318 -0.085266 1441914443 0.797119 -0.105835 0.588318 -0.085266 1441914443 0.797119 -0.105835 0.588318 -0.085266 1441914443 0.797119 -0.105835 0.588318 -0.085266 1441914443 0.797119 -0.105835 0.588318 -0.085266 1441914443 0.788574 -0.083313 0.607910 -0.040039 1441914443 0.788574 -0.083313 0.607910 -0.040039 1441914443 0.788574 -0.083313 0.607910 -0.040039 1441914443 0.788574 -0.083313 0.607910 -0.040039 1441914443 0.788574 -0.083313 0.607910 -0.040039 1441914443 0.788574 -0.083313 0.607910 -0.040039 1441914443 0.788574 -0.083313 0.607910 -0.040039 1441914443 0.774475 -0.095825 0.624817 0.023376 1441914443 0.774475 -0.095825 0.624817 0.023376 1441914443 0.774475 -0.095825 0.624817 0.023376 1441914443 0.774475 -0.095825 0.624817 0.023376 1441914443 0.774475 -0.095825 0.624817 0.023376 1441914443 0.774475 -0.095825 0.624817 0.023376 1441914443 0.766479 -0.122620 0.628540 0.048706 1441914443 0.766479 -0.122620 0.628540 0.048706 1441914443 0.766479 -0.122620 0.628540 0.048706 1441914443 0.766479 -0.122620 0.628540 0.048706 1441914443 0.766479 -0.122620 0.628540 0.048706 1441914443 0.766479 -0.122620 0.628540 0.048706 1441914443 0.766479 -0.122620 0.628540 0.048706 1441914443 0.772827 -0.118835 0.622559 0.031128 1441914443 0.772827 -0.118835 0.622559 0.031128 1441914443 0.772827 -0.118835 0.622559 0.031128 1441914443 0.772827 -0.118835 0.622559 0.031128 1441914443 0.772827 -0.118835 0.622559 0.031128 1441914443 0.772827 -0.118835 0.622559 0.031128 1441914443 0.778198 -0.115173 0.617126 0.015076 1441914443 0.778198 -0.115173 0.617126 0.015076 1441914443 0.778198 -0.115173 0.617126 0.015076 1441914443 0.778198 -0.115173 0.617126 0.015076 1441914443 0.778198 -0.115173 0.617126 0.015076 1441914443 0.778198 -0.115173 0.617126 0.015076 1441914443 0.778198 -0.115173 0.617126 0.015076 1441914443 0.787476 -0.121765 0.604126 0.001221 1441914443 0.787476 -0.121765 0.604126 0.001221 1441914443 0.787476 -0.121765 0.604126 0.001221 1441914443 0.787476 -0.121765 0.604126 0.001221 1441914443 0.787476 -0.121765 0.604126 0.001221 1441914443 0.787476 -0.121765 0.604126 0.001221 1441914443 0.797668 -0.116577 0.591492 -0.011963 1441914443 0.797668 -0.116577 0.591492 -0.011963 1441914443 0.797668 -0.116577 0.591492 -0.011963 1441914443 0.797668 -0.116577 0.591492 -0.011963 1441914443 0.797668 -0.116577 0.591492 -0.011963 1441914443 0.797668 -0.116577 0.591492 -0.011963 1441914443 0.809753 -0.108032 0.576172 -0.023560 1441914443 0.809753 -0.108032 0.576172 -0.023560 1441914443 0.809753 -0.108032 0.576172 -0.023560 1441914443 0.809753 -0.108032 0.576172 -0.023560 1441914443 0.809753 -0.108032 0.576172 -0.023560 1441914443 0.809753 -0.108032 0.576172 -0.023560 1441914443 0.809753 -0.108032 0.576172 -0.023560 1441914443 0.825745 -0.104370 0.552063 -0.048828 1441914443 
0.741455 0.081848 0.647461 -0.155701 1441914446 0.741455 0.081848 0.647461 -0.155701 1441914446 0.741455 0.081848 0.647461 -0.155701 1441914446 0.741455 0.081848 0.647461 -0.155701 1441914446 0.741211 0.088684 0.644470 -0.165283 1441914446 0.741211 0.088684 0.644470 -0.165283 1441914446 0.741211 0.088684 0.644470 -0.165283 1441914446 0.741211 0.088684 0.644470 -0.165283 1441914446 0.741211 0.088684 0.644470 -0.165283 1441914446 0.741211 0.088684 0.644470 -0.165283 1441914446 0.741211 0.088684 0.644470 -0.165283 1441914446 0.739990 0.094727 0.642578 -0.174683 1441914446 0.739990 0.094727 0.642578 -0.174683 1441914446 0.739990 0.094727 0.642578 -0.174683 1441914446 0.739990 0.094727 0.642578 -0.174683 1441914446 0.739990 0.094727 0.642578 -0.174683 1441914446 0.739990 0.094727 0.642578 -0.174683 1441914446 0.739990 0.094727 0.642578 -0.174683 1441914446 0.740479 0.092529 0.641541 -0.177307 1441914446 0.740479 0.092529 0.641541 -0.177307 1441914446 0.740479 0.092529 0.641541 -0.177307 1441914446 0.740479 0.092529 0.641541 -0.177307 1441914446 0.740479 0.092529 0.641541 -0.177307 1441914446 0.740479 0.092529 0.641541 -0.177307 1441914446 0.741455 0.088013 0.642212 -0.173218 1441914446 0.741455 0.088013 0.642212 -0.173218 1441914446 0.741455 0.088013 0.642212 -0.173218 1441914446 0.741455 0.088013 0.642212 -0.173218 1441914446 0.741455 0.088013 0.642212 -0.173218 1441914446 0.741455 0.088013 0.642212 -0.173218 1441914446 0.741516 0.083130 0.644104 -0.168335 1441914446 0.741516 0.083130 0.644104 -0.168335 1441914446 0.741516 0.083130 0.644104 -0.168335 1441914446 0.741516 0.083130 0.644104 -0.168335 1441914446 0.741516 0.083130 0.644104 -0.168335 1441914446 0.741516 0.083130 0.644104 -0.168335 1441914446 0.741211 0.077393 0.646240 -0.164063 1441914446 0.741211 0.077393 0.646240 -0.164063 1441914446 0.741211 0.077393 0.646240 -0.164063 1441914446 0.741211 0.077393 0.646240 -0.164063 1441914446 0.741211 0.077393 0.646240 -0.164063 1441914446 0.741211 0.077393 0.646240 -0.164063 1441914446 0.741211 0.077393 0.646240 -0.164063 1441914446 0.740967 0.072510 0.648254 -0.159241 1441914446 0.740967 0.072510 0.648254 -0.159241 1441914446 0.740967 0.072510 0.648254 -0.159241 1441914446 0.740967 0.072510 0.648254 -0.159241 1441914446 0.740967 0.072510 0.648254 -0.159241 1441914446 0.740967 0.072510 0.648254 -0.159241 1441914446 0.740051 0.070679 0.650452 -0.155457 1441914446 0.740051 0.070679 0.650452 -0.155457 1441914446 0.740051 0.070679 0.650452 -0.155457 1441914446 0.740051 0.070679 0.650452 -0.155457 1441914446 0.740051 0.070679 0.650452 -0.155457 1441914446 0.740051 0.070679 0.650452 -0.155457 1441914446 0.738464 0.073608 0.651917 -0.155518 1441914446 0.738464 0.073608 0.651917 -0.155518 1441914446 0.738464 0.073608 0.651917 -0.155518 1441914446 0.738464 0.073608 0.651917 -0.155518 1441914446 0.738464 0.073608 0.651917 -0.155518 1441914446 0.738464 0.073608 0.651917 -0.155518 1441914446 0.738464 0.073608 0.651917 -0.155518 1441914446 0.737366 0.076538 0.652649 -0.156311 1441914446 0.737366 0.076538 0.652649 -0.156311 1441914446 0.737366 0.076538 0.652649 -0.156311 1441914446 0.737366 0.076538 0.652649 -0.156311 1441914446 0.737366 0.076538 0.652649 -0.156311 1441914446 0.737366 0.076538 0.652649 -0.156311 1441914446 0.737610 0.075073 0.653625 -0.151550 1441914446 0.737610 0.075073 0.653625 -0.151550 1441914446 0.737610 0.075073 0.653625 -0.151550 1441914446 0.737610 0.075073 0.653625 -0.151550 1441914446 0.737610 0.075073 0.653625 -0.151550 1441914446 0.737610 0.075073 0.653625 -0.151550 1441914446 0.738159 0.072510 0.654419 -0.146423 1441914446 0.738159 0.072510 0.654419 -0.146423 1441914446 0.738159 0.072510 0.654419 -0.146423 1441914446 0.738159 0.072510 0.654419 -0.146423 1441914446 0.738159 0.072510 0.654419 -0.146423 1441914446 0.738159 0.072510 0.654419 -0.146423 1441914447 0.738159 0.072510 0.654419 -0.146423 1441914447 0.738342 0.071045 0.654907 -0.144287 1441914447 0.738342 0.071045 0.654907 -0.144287 1441914447 0.738342 0.071045 0.654907 -0.144287 1441914447 0.738342 0.071045 0.654907 -0.144287 1441914447 0.738342 0.071045 0.654907 -0.144287 1441914447 0.738342 0.071045 0.654907 -0.144287 1441914447 0.738586 0.067383 0.655762 -0.140747 1441914447 0.738586 0.067383 0.655762 -0.140747 1441914447 0.738586 0.067383 0.655762 -0.140747 1441914447 0.738586 0.067383 0.655762 -0.140747 1441914447 0.738586 0.067383 0.655762 -0.140747 1441914447 0.739929 0.064331 0.655457 -0.136719 1441914447 0.739929 0.064331 0.655457 -0.136719 1441914447 0.739929 0.064331 0.655457 -0.136719 1441914447 0.739929 0.064331 0.655457 -0.136719 1441914447 0.739929 0.064331 0.655457 -0.136719 1441914447 0.739929 0.064331 0.655457 -0.136719 1441914447 0.739929 0.064331 0.655457 -0.136719 1441914447 0.741455 0.059875 0.655396 -0.130493 1441914447 0.741455 0.059875 0.655396 -0.130493 1441914447 0.741455 0.059875 0.655396 -0.130493 1441914447 0.741455 0.059875 0.655396 -0.130493 1441914447 0.741455 0.059875 0.655396 -0.130493 1441914447 0.741455 0.059875 0.655396 -0.130493 1441914447 0.744202 0.047607 0.655823 -0.117188 1441914447 0.744202 0.047607 0.655823 -0.117188 1441914447 0.744202 0.047607 0.655823 -0.117188 1441914447 0.744202 0.047607 0.655823 -0.117188 1441914447 0.744202 0.047607 0.655823 -0.117188 1441914447 0.744202 0.047607 0.655823 -0.117188 1441914447 0.743774 0.044861 0.657410 -0.111694 1441914447 0.743774 0.044861 0.657410 -0.111694 1441914447 0.743774 0.044861 0.657410 -0.111694 1441914447 0.743774 0.044861 0.657410 -0.111694 1441914447 0.743774 0.044861 0.657410 -0.111694 1441914447 0.743774 0.044861 0.657410 -0.111694 1441914447 0.743774 0.044861 0.657410 -0.111694 1441914447 0.740967 0.054565 0.658691 -0.118469 1441914447 0.740967 0.054565 0.658691 -0.118469 1441914447 0.740967 0.054565 0.658691 -0.118469 1441914447 0.740967 0.054565 0.658691 -0.118469 1441914447 0.740967 0.054565 0.658691 -0.118469 1441914447 0.740967 0.054565 0.658691 -0.118469 1441914447 0.739197 0.060120 0.659363 -0.123230 1441914447 0.739197 0.060120 0.659363 -0.123230 1441914447 0.739197 0.060120 0.659363 -0.123230 1441914447 0.739197 0.060120 0.659363 -0.123230 1441914447 0.739197 0.060120 0.659363 -0.123230 1441914447 0.739197 0.060120 0.659363 -0.123230 1441914447 0.738403 0.060791 0.660339 -0.122375 1441914447 0.738403 0.060791 0.660339 -0.122375 1441914447 0.738403 0.060791 0.660339 -0.122375 1441914447 0.738403 0.060791 0.660339 -0.122375 1441914447 0.738403 0.060791 0.660339 -0.122375 1441914447 0.738403 0.060791 0.660339 -0.122375 1441914447 0.737305 0.067139 0.659668 -0.128967 1441914447 0.737305 0.067139 0.659668 -0.128967 1441914447 0.737305 0.067139 0.659668 -0.128967 1441914447 0.737305 0.067139 0.659668 -0.128967 1441914447 0.737305 0.067139 0.659668 -0.128967 1441914447 0.737305 0.067139 0.659668 -0.128967 1441914447 0.737305 0.067139 0.659668 -0.128967 1441914447 0.736633 0.071045 0.658203 -0.137878 1441914447 0.736633 0.071045 0.658203 -0.137878 1441914447 0.736633 0.071045 0.658203 -0.137878 1441914447 0.736633 0.071045 0.658203 -0.137878 1441914447 0.736633 0.071045 0.658203 -0.137878 1441914447 0.736633 0.071045 0.658203 -0.137878 1441914447 0.736694 0.071960 0.655945 -0.147461 1441914447 0.736694 0.071960 0.655945 -0.147461 1441914447 0.736694 0.071960 0.655945 -0.147461 1441914447 0.736694 0.071960 0.655945 -0.147461 1441914447 0.736694 0.071960 0.655945 -0.147461 1441914447 0.736694 0.071960 0.655945 -0.147461 1441914447 0.736694 0.071960 0.655945 -0.147461 1441914447 0.738281 0.069397 0.653259 -0.152710 1441914447 0.738281 0.069397 0.653259 -0.152710 1441914447 0.738281 0.069397 0.653259 -0.152710 1441914447 0.738281 0.069397 0.653259 -0.152710 1441914447 0.738281 0.069397 0.653259 -0.152710 1441914447 0.739746 0.065552 0.651733 -0.153809 1441914447 0.739746 0.065552 0.651733 -0.153809 1441914447 0.739746 0.065552 0.651733 -0.153809 1441914447 0.739746 0.065552 0.651733 -0.153809 1441914447 0.739746 0.065552 0.651733 -0.153809 1441914447 0.739746 0.065552 0.651733 -0.153809 1441914447 0.740295 0.067261 0.650391 -0.156128 1441914447 0.740295 0.067261 0.650391 -0.156128 1441914447 0.740295 0.067261 0.650391 -0.156128 1441914447 0.740295 0.067261 0.650391 -0.156128 1441914447 0.740295 0.067261 0.650391 -0.156128 1441914447 0.740295 0.067261 0.650391 -0.156128 1441914447 0.740295 0.067261 0.650391 -0.156128 1441914447 0.739380 0.073059 0.649658 -0.160706 1441914447 0.739380 0.073059 0.649658 -0.160706 1441914447 0.739380 0.073059 0.649658 -0.160706 1441914447 0.739380 0.073059 0.649658 -0.160706 1441914447 0.739380 0.073059 0.649658 -0.160706 1441914447 0.739380 0.073059 0.649658 -0.160706 1441914447 0.738464 0.077393 0.649353 -0.164246 1441914447 0.738464 0.077393 0.649353 -0.164246 1441914447 0.738464 0.077393 0.649353 -0.164246 1441914447 0.738464 0.077393 0.649353 -0.164246 1441914447 0.738464 0.077393 0.649353 -0.164246 1441914447 0.738464 0.077393 0.649353 -0.164246 1441914447 0.738464 0.077393 0.649353 -0.164246 1441914447 0.737976 0.079590 0.649780 -0.163635 1441914447 0.737976 0.079590 0.649780 -0.163635 1441914447 0.737976 0.079590 0.649780 -0.163635 1441914447 0.737976 0.079590 0.649780 -0.163635 1441914447 0.737976 0.079590 0.649780 -0.163635 1441914447 0.737976 0.079590 0.649780 -0.163635 1441914448 0.737915 0.080261 0.650269 -0.161621 1441914448 0.737915 0.080261 0.650269 -0.161621 1441914448 0.737915 0.080261 0.650269 -0.161621 1441914448 0.737915 0.080261 0.650269 -0.161621 1441914448 0.737915 0.080261 0.650269 -0.161621 1441914448 0.737915 0.080261 0.650269 -0.161621 1441914448 0.737915 0.079529 0.650940 -0.159424 1441914448 0.737915 0.079529 0.650940 -0.159424 1441914448 0.737915 0.079529 0.650940 -0.159424 1441914448 0.737915 0.079529 0.650940 -0.159424 1441914448 0.737915 0.079529 0.650940 -0.159424 1441914448 0.737915 0.079529 0.650940 -0.159424 1441914448 0.738708 0.077393 0.651062 -0.156067 1441914448 0.738708 0.077393 0.651062 -0.156067 1441914448 0.738708 0.077393 0.651062 -0.156067 1441914448 0.738708 0.077393 0.651062 -0.156067 1441914448 0.738708 0.077393 0.651062 -0.156067 1441914448 0.738708 0.077393 0.651062 -0.156067 1441914448 0.738708 0.077393 0.651062 -0.156067 1441914448 0.740723 0.072266 0.651245 -0.147949 1441914448 0.740723 0.072266 0.651245 -0.147949 1441914448 0.740723 0.072266 0.651245 -0.147949 1441914448 0.740723 0.072266 0.651245 -0.147949 1441914448 0.740723 0.072266 0.651245 -0.147949 1441914448 0.740723 0.072266 0.651245 -0.147949 1441914448 0.743164 0.063660 0.651672 -0.137695 1441914448 0.743164 0.063660 0.651672 -0.137695 1441914448 0.743164 0.063660 0.651672 -0.137695 1441914448 0.743164 0.063660 0.651672 -0.137695 1441914448 0.743164 0.063660 0.651672 -0.137695 1441914448 0.743164 0.063660 0.651672 -0.137695 1441914448 0.743164 0.063660 0.651672 -0.137695 1441914448 0.745300 0.054382 0.652161 -0.127136 1441914448 0.745300 0.054382 0.652161 -0.127136 1441914448 0.745300 0.054382 0.652161 -0.127136 1441914448 0.745300 0.054382 0.652161 -0.127136 1441914448 0.745300 0.054382 0.652161 -0.127136 1441914448 0.745300 0.054382 0.652161 -0.127136 1441914448 0.747314 0.047424 0.651794 -0.119690 1441914448 0.747314 0.047424 0.651794 -0.119690 1441914448 0.747314 0.047424 0.651794 -0.119690 1441914448 0.747314 0.047424 0.651794 -0.119690 1441914448 0.747314 0.047424 0.651794 -0.119690 1441914448 0.747314 0.047424 0.651794 -0.119690 1441914448 0.749329 0.040894 0.651123 -0.112976 1441914448 0.749329 0.040894 0.651123 -0.112976 1441914448 0.749329 0.040894 0.651123 -0.112976 1441914448 0.749329 0.040894 0.651123 -0.112976 1441914448 0.749329 0.040894 0.651123 -0.112976 1441914448 0.749329 0.040894 0.651123 -0.112976 1441914448 0.749329 0.040894 0.651123 -0.112976 1441914448 0.751831 0.030151 0.650757 -0.101318 1441914448 0.751831 0.030151 0.650757 -0.101318 1441914448 0.751831 0.030151 0.650757 -0.101318 1441914448 0.751831 0.030151 0.650757 -0.101318 1441914448 0.751831 0.030151 0.650757 -0.101318 1441914448 0.751831 0.030151 0.650757 -0.101318 1441914448 0.753723 0.022827 0.650635 -0.089417 1441914448 0.753723 0.022827 0.650635 -0.089417 1441914448 0.753723 0.022827 0.650635 -0.089417 1441914448 0.753723 0.022827 0.650635 -0.089417 1441914448 0.753723 0.022827 0.650635 -0.089417 1441914448 0.753723 0.022827 0.650635 -0.089417 1441914448 0.751160 0.032288 0.652344 -0.095337 1441914448 0.751160 0.032288 0.652344 -0.095337 1441914448 0.751160 0.032288 0.652344 -0.095337 1441914448 0.751160 0.032288 0.652344 -0.095337 1441914448 0.751160 0.032288 0.652344 -0.095337 1441914448 0.751160 0.032288 0.652344 -0.095337 1441914448 0.751160 0.032288 0.652344 -0.095337 1441914448 0.748291 0.041443 0.653381 -0.106628 1441914448 0.748291 0.041443 0.653381 -0.106628 1441914448 0.748291 0.041443 0.653381 -0.106628 1441914448 0.748291 0.041443 0.653381 -0.106628 1441914448 0.748291 0.041443 0.653381 -0.106628 1441914448 0.748291 0.041443 0.653381 -0.106628 1441914448 0.745789 0.046204 0.654663 -0.114075 1441914448 0.745789 0.046204 0.654663 -0.114075 1441914448 0.745789 0.046204 0.654663 -0.114075 1441914448 0.745789 0.046204 0.654663 -0.114075 1441914448 0.745789 0.046204 0.654663 -0.114075 1441914448 0.745789 0.046204 0.654663 -0.114075 1441914448 0.745789 0.046204 0.654663 -0.114075 1441914448 0.744385 0.053162 0.654358 -0.121460 1441914448 0.744385 0.053162 0.654358 -0.121460 1441914448 0.744385 0.053162 0.654358 -0.121460 1441914448 0.744385 0.053162 0.654358 -0.121460 1441914448 0.744385 0.053162 0.654358 -0.121460 1441914448 0.744385 0.053162 0.654358 -0.121460 1441914448 0.743652 0.058044 0.653503 -0.128296 1441914448 0.743652 0.058044 0.653503 -0.128296 1441914448 0.743652 0.058044 0.653503 -0.128296 1441914448 0.743652 0.058044 0.653503 -0.128296 1441914448 0.743652 0.058044 0.653503 -0.128296 1441914448 0.743652 0.058044 0.653503 -0.128296 1441914448 0.743652 0.058044 0.653503 -0.128296 1441914448 0.742859 0.062378 0.652222 -0.137024 1441914448 0.742859 0.062378 0.652222 -0.137024 1441914448 0.742859 0.062378 0.652222 -0.137024 1441914448 0.742859 0.062378 0.652222 -0.137024 1441914448 0.742859 0.062378 0.652222 -0.137024 1441914448 0.742859 0.062378 0.652222 -0.137024 1441914448 0.741272 0.075378 0.649841 -0.150024 1441914448 0.741272 0.075378 0.649841 -0.150024 1441914448 0.741272 0.075378 0.649841 -0.150024 1441914448 0.741272 0.075378 0.649841 -0.150024 1441914448 0.741272 0.075378 0.649841 -0.150024 1441914448 0.741272 0.075378 0.649841 -0.150024 1441914448 0.741272 0.075378 0.649841 -0.150024 1441914448 0.740173 0.086792 0.647278 -0.159851 1441914448 0.740173 0.086792 0.647278 -0.159851 1441914448 0.740173 0.086792 0.647278 -0.159851 1441914448 0.740173 0.086792 0.647278 -0.159851 1441914448 0.740173 0.086792 0.647278 -0.159851 1441914448 0.740173 0.086792 0.647278 -0.159851 1441914448 0.739075 0.095337 0.645691 -0.166565 1441914449 0.739075 0.095337 0.645691 -0.166565 1441914449 0.739075 0.095337 0.645691 -0.166565 1441914449 0.739075 0.095337 0.645691 -0.166565 1441914449 0.739075 0.095337 0.645691 -0.166565 1441914449 0.739075 0.095337 0.645691 -0.166565 1441914449 0.737915 0.098450 0.645447 -0.170654 1441914449 0.737915 0.098450 0.645447 -0.170654 1441914449 0.737915 0.098450 0.645447 -0.170654 1441914449 0.737915 0.098450 0.645447 -0.170654 1441914449 0.737915 0.098450 0.645447 -0.170654 1441914449 0.737915 0.098450 0.645447 -0.170654 1441914449 0.737427 0.097290 0.645935 -0.171631 1441914449 0.737427 0.097290 0.645935 -0.171631 1441914449 0.737427 0.097290 0.645935 -0.171631 1441914449 0.737427 0.097290 0.645935 -0.171631 1441914449 0.737427 0.097290 0.645935 -0.171631 1441914449 0.737427 0.097290 0.645935 -0.171631 1441914449 0.737427 0.097290 0.645935 -0.171631 1441914449 0.737915 0.096008 0.646057 -0.169739 1441914449 0.737915 0.096008 0.646057 -0.169739 1441914449 0.737915 0.096008 0.646057 -0.169739 1441914449 0.737915 0.096008 0.646057 -0.169739 1441914449 0.737915 0.096008 0.646057 -0.169739 1441914449 0.737915 0.096008 0.646057 -0.169739 1441914449 0.738953 0.095093 0.645752 -0.166748 1441914449 0.738953 0.095093 0.645752 -0.166748 1441914449 0.738953 0.095093 0.645752 -0.166748 1441914449 0.738953 0.095093 0.645752 -0.166748 1441914449 0.738953 0.095093 0.645752 -0.166748 1441914449 0.738953 0.095093 0.645752 -0.166748 1441914449 0.739746 0.092285 0.646240 -0.162903 1441914449 0.739746 0.092285 0.646240 -0.162903 1441914449 0.739746 0.092285 0.646240 -0.162903 1441914449 0.739746 0.092285 0.646240 -0.162903 1441914449 0.739746 0.092285 0.646240 -0.162903 1441914449 0.740417 0.088867 0.646973 -0.158875 1441914449 0.740417 0.088867 0.646973 -0.158875 1441914449 0.740417 0.088867 0.646973 -0.158875 1441914449 0.740417 0.088867 0.646973 -0.158875 1441914449 0.740417 0.088867 0.646973 -0.158875 1441914449 0.740906 0.087891 0.647400 -0.155273 1441914449 0.740906 0.087891 0.647400 -0.155273 1441914449 0.740906 0.087891 0.647400 -0.155273 1441914449 0.740906 0.087891 0.647400 -0.155273 1441914449 0.740906 0.087891 0.647400 -0.155273 1441914449 0.740906 0.087891 0.647400 -0.155273 1441914449 0.740906 0.087891 0.647400 -0.155273 1441914449 0.742065 0.083862 0.648010 -0.149170 1441914449 0.742065 0.083862 0.648010 -0.149170 1441914449 0.742065 0.083862 0.648010 -0.149170 1441914449 0.742065 0.083862 0.648010 -0.149170 1441914449 0.742065 0.083862 0.648010 -0.149170 1441914449 0.742065 0.083862 0.648010 -0.149170 1441914449 0.743835 0.074463 0.649475 -0.138733 1441914449 0.743835 0.074463 0.649475 -0.138733 1441914449 0.743835 0.074463 0.649475 -0.138733 1441914449 0.743835 0.074463 0.649475 -0.138733 1441914449 0.743835 0.074463 0.649475 -0.138733 1441914449 0.743835 0.074463 0.649475 -0.138733 1441914449 0.745300 0.065125 0.651001 -0.128113 1441914449 0.745300 0.065125 0.651001 -0.128113 1441914449 0.745300 0.065125 0.651001 -0.128113 1441914449 0.745300 0.065125 0.651001 -0.128113 1441914449 0.745300 0.065125 0.651001 -0.128113 1441914449 0.745300 0.065125 0.651001 -0.128113 1441914449 0.746460 0.062988 0.651123 -0.121826 1441914449 0.746460 0.062988 0.651123 -0.121826 1441914449 0.746460 0.062988 0.651123 -0.121826 1441914449 0.746460 0.062988 0.651123 -0.121826 1441914449 0.746460 0.062988 0.651123 -0.121826 1441914449 0.746460 0.062988 0.651123 -0.121826 1441914449 0.746460 0.062988 0.651123 -0.121826 1441914449 0.747009 0.061279 0.651306 -0.117859 1441914449 0.747009 0.061279 0.651306 -0.117859 1441914449 0.747009 0.061279 0.651306 -0.117859 1441914449 0.747009 0.061279 0.651306 -0.117859 1441914449 0.747009 0.061279 0.651306 -0.117859 1441914449 0.747009 0.061279 0.651306 -0.117859 1441914449 0.747559 0.057312 0.651611 -0.114807 1441914449 0.747559 0.057312 0.651611 -0.114807 1441914449 0.747559 0.057312 0.651611 -0.114807 1441914449 0.747559 0.057312 0.651611 -0.114807 1441914449 0.747559 0.057312 0.651611 -0.114807 1441914449 0.747559 0.057312 0.651611 -0.114807 1441914449 0.749023 0.047119 0.652222 -0.106140 1441914449 0.749023 0.047119 0.652222 -0.106140 1441914449 0.749023 0.047119 0.652222 -0.106140 1441914449 0.749023 0.047119 0.652222 -0.106140 1441914449 0.749023 0.047119 0.652222 -0.106140 1441914449 0.749023 0.047119 0.652222 -0.106140 1441914449 0.749023 0.047119 0.652222 -0.106140 1441914449 0.749573 0.044067 0.652161 -0.103821 1441914449 0.749573 0.044067 0.652161 -0.103821 1441914449 0.749573 0.044067 0.652161 -0.103821 1441914449 0.749573 0.044067 0.652161 -0.103821 1441914449 0.749573 0.044067 0.652161 -0.103821 1441914449 0.749573 0.044067 0.652161 -0.103821 1441914449 0.747559 0.054260 0.651917 -0.114258 1441914449 0.747559 0.054260 0.651917 -0.114258 1441914449 0.747559 0.054260 0.651917 -0.114258 1441914449 0.747559 0.054260 0.651917 -0.114258 1441914449 0.747559 0.054260 0.651917 -0.114258 1441914449 0.747559 0.054260 0.651917 -0.114258 1441914449 0.745117 0.061768 0.652283 -0.124329 1441914449 0.745117 0.061768 0.652283 -0.124329 1441914449 0.745117 0.061768 0.652283 -0.124329 1441914449 0.745117 0.061768 0.652283 -0.124329 1441914449 0.745117 0.061768 0.652283 -0.124329 1441914449 0.745117 0.061768 0.652283 -0.124329 1441914449 0.745117 0.061768 0.652283 -0.124329 1441914449 0.743286 0.064941 0.652527 -0.132019 1441914450 0.743286 0.064941 0.652527 -0.132019 1441914450 0.743286 0.064941 0.652527 -0.132019 1441914450 0.743286 0.064941 0.652527 -0.132019 1441914450 0.743286 0.064941 0.652527 -0.132019 1441914450 0.743286 0.064941 0.652527 -0.132019 1441914450 0.741760 0.071533 0.651489 -0.142090 1441914450 0.741760 0.071533 0.651489 -0.142090 1441914450 0.741760 0.071533 0.651489 -0.142090 1441914450 0.741760 0.071533 0.651489 -0.142090 1441914450 0.741760 0.071533 0.651489 -0.142090 1441914450 0.741760 0.071533 0.651489 -0.142090 1441914450 0.739807 0.077881 0.650696 -0.152100 1441914450 0.739807 0.077881 0.650696 -0.152100 1441914450 0.739807 0.077881 0.650696 -0.152100 1441914450 0.739807 0.077881 0.650696 -0.152100 1441914450 0.739807 0.077881 0.650696 -0.152100 1441914450 0.739807 0.077881 0.650696 -0.152100 1441914450 0.737427 0.086060 0.649902 -0.162170 1441914450 0.737427 0.086060 0.649902 -0.162170 1441914450 0.737427 0.086060 0.649902 -0.162170 1441914450 0.737427 0.086060 0.649902 -0.162170 1441914450 0.737427 0.086060 0.649902 -0.162170 1441914450 0.737427 0.086060 0.649902 -0.162170 1441914450 0.734375 0.096130 0.649170 -0.173157 1441914450 0.734375 0.096130 0.649170 -0.173157 1441914450 0.734375 0.096130 0.649170 -0.173157 1441914450 0.734375 0.096130 0.649170 -0.173157 1441914450 0.734375 0.096130 0.649170 -0.173157 1441914450 0.734375 0.096130 0.649170 -0.173157 1441914450 0.734375 0.096130 0.649170 -0.173157 1441914450 0.731323 0.103027 0.649170 -0.181824 1441914450 0.731323 0.103027 0.649170 -0.181824 1441914450 0.731323 0.103027 0.649170 -0.181824 1441914450 0.731323 0.103027 0.649170 -0.181824 1441914450 0.731323 0.103027 0.649170 -0.181824 1441914450 0.731323 0.103027 0.649170 -0.181824 1441914450 0.729248 0.106201 0.649780 -0.186096 1441914450 0.729248 0.106201 0.649780 -0.186096 1441914450 0.729248 0.106201 0.649780 -0.186096 1441914450 0.729248 0.106201 0.649780 -0.186096 1441914450 0.729248 0.106201 0.649780 -0.186096 1441914450 0.729248 0.106201 0.649780 -0.186096 1441914450 0.728271 0.105713 0.651123 -0.185425 1441914450 0.728271 0.105713 0.651123 -0.185425 1441914450 0.728271 0.105713 0.651123 -0.185425 1441914450 0.728271 0.105713 0.651123 -0.185425 1441914450 0.728271 0.105713 0.651123 -0.185425 1441914450 0.728271 0.105713 0.651123 -0.185425 1441914450 0.728271 0.105713 0.651123 -0.185425 1441914450 0.728394 0.102295 0.652588 -0.181763 1441914450 0.728394 0.102295 0.652588 -0.181763 1441914450 0.728394 0.102295 0.652588 -0.181763 1441914450 0.728394 0.102295 0.652588 -0.181763 1441914450 0.728394 0.102295 0.652588 -0.181763 1441914450 0.728394 0.102295 0.652588 -0.181763 1441914450 0.728638 0.100037 0.653381 -0.179077 1441914450 0.728638 0.100037 0.653381 -0.179077 1441914450 0.728638 0.100037 0.653381 -0.179077 1441914450 0.728638 0.100037 0.653381 -0.179077 1441914450 0.728638 0.100037 0.653381 -0.179077 1441914450 0.728638 0.100037 0.653381 -0.179077 1441914450 0.728638 0.100037 0.653381 -0.179077 1441914450 0.729004 0.101624 0.652893 -0.178711 1441914450 0.729004 0.101624 0.652893 -0.178711 1441914450 0.729004 0.101624 0.652893 -0.178711 1441914450 0.729004 0.101624 0.652893 -0.178711 1441914450 0.729004 0.101624 0.652893 -0.178711 1441914450 0.729004 0.101624 0.652893 -0.178711 1441914450 0.729980 0.100891 0.652527 -0.176392 1441914450 0.729980 0.100891 0.652527 -0.176392 1441914450 0.729980 0.100891 0.652527 -0.176392 1441914450 0.729980 0.100891 0.652527 -0.176392 1441914450 0.729980 0.100891 0.652527 -0.176392 1441914450 0.729980 0.100891 0.652527 -0.176392 1441914450 0.733215 0.092651 0.652649 -0.166687 1441914450 0.733215 0.092651 0.652649 -0.166687 1441914450 0.733215 0.092651 0.652649 -0.166687 1441914450 0.733215 0.092651 0.652649 -0.166687 1441914450 0.733215 0.092651 0.652649 -0.166687 1441914450 0.733215 0.092651 0.652649 -0.166687 1441914450 0.733215 0.092651 0.652649 -0.166687 1441914450 0.736267 0.086670 0.652527 -0.156616 1441914450 0.736267 0.086670 0.652527 -0.156616 1441914450 0.736267 0.086670 0.652527 -0.156616 1441914450 0.736267 0.086670 0.652527 -0.156616 1441914450 0.736267 0.086670 0.652527 -0.156616 1441914450 0.736267 0.086670 0.652527 -0.156616 1441914450 0.739441 0.081970 0.651611 -0.147888 1441914450 0.739441 0.081970 0.651611 -0.147888 1441914450 0.739441 0.081970 0.651611 -0.147888 1441914450 0.739441 0.081970 0.651611 -0.147888 1441914450 0.739441 0.081970 0.651611 -0.147888 1441914450 0.739441 0.081970 0.651611 -0.147888 1441914450 0.741089 0.077942 0.651428 -0.142273 1441914450 0.741089 0.077942 0.651428 -0.142273 1441914450 0.741089 0.077942 0.651428 -0.142273 1441914450 0.741089 0.077942 0.651428 -0.142273 1441914450 0.741089 0.077942 0.651428 -0.142273 1441914450 0.741089 0.077942 0.651428 -0.142273 1441914450 0.741089 0.077942 0.651428 -0.142273 1441914450 0.742554 0.077576 0.650513 -0.139404 1441914450 0.742554 0.077576 0.650513 -0.139404 1441914450 0.742554 0.077576 0.650513 -0.139404 1441914450 0.742554 0.077576 0.650513 -0.139404 1441914450 0.742554 0.077576 0.650513 -0.139404 1441914450 0.742554 0.077576 0.650513 -0.139404 1441914450 0.743896 0.076477 0.649902 -0.135376 1441914450 0.743896 0.076477 0.649902 -0.135376 1441914450 0.743896 0.076477 0.649902 -0.135376 1441914450 0.743896 0.076477 0.649902 -0.135376 1441914450 0.743896 0.076477 0.649902 -0.135376 1441914450 0.743896 0.076477 0.649902 -0.135376 1441914450 0.745667 0.070618 0.649902 -0.128601 1441914450 0.745667 0.070618 0.649902 -0.128601 1441914450 0.745667 0.070618 0.649902 -0.128601 1441914451 0.745667 0.070618 0.649902 -0.128601 1441914451 0.745667 0.070618 0.649902 -0.128601 1441914451 0.745667 0.070618 0.649902 -0.128601 1441914451 0.746826 0.064575 0.650085 -0.124023 1441914451 0.746826 0.064575 0.650085 -0.124023 1441914451 0.746826 0.064575 0.650085 -0.124023 1441914451 0.746826 0.064575 0.650085 -0.124023 1441914451 0.746826 0.064575 0.650085 -0.124023 1441914451 0.746826 0.064575 0.650085 -0.124023 1441914451 0.746826 0.064575 0.650085 -0.124023 1441914451 0.746338 0.063782 0.650452 -0.125488 1441914451 0.746338 0.063782 0.650452 -0.125488 1441914451 0.746338 0.063782 0.650452 -0.125488 1441914451 0.746338 0.063782 0.650452 -0.125488 1441914451 0.746338 0.063782 0.650452 -0.125488 1441914451 0.746338 0.063782 0.650452 -0.125488 1441914451 0.745117 0.068970 0.650085 -0.131714 1441914451 0.745117 0.068970 0.650085 -0.131714 1441914451 0.745117 0.068970 0.650085 -0.131714 1441914451 0.745117 0.068970 0.650085 -0.131714 1441914451 0.745117 0.068970 0.650085 -0.131714 1441914451 0.745117 0.068970 0.650085 -0.131714 1441914451 0.744812 0.072327 0.649475 -0.134399 1441914451 0.744812 0.072327 0.649475 -0.134399 1441914451 0.744812 0.072327 0.649475 -0.134399 1441914451 0.744812 0.072327 0.649475 -0.134399 1441914451 0.744812 0.072327 0.649475 -0.134399 1441914451 0.744812 0.072327 0.649475 -0.134399 1441914451 0.744812 0.072327 0.649475 -0.134399 1441914451 0.742920 0.080627 0.648926 -0.142822 1441914451 0.742920 0.080627 0.648926 -0.142822 1441914451 0.742920 0.080627 0.648926 -0.142822 1441914451 0.742920 0.080627 0.648926 -0.142822 1441914451 0.742920 0.080627 0.648926 -0.142822 1441914451 0.742920 0.080627 0.648926 -0.142822 1441914451 0.739807 0.090454 0.648010 -0.156433 1441914451 0.739807 0.090454 0.648010 -0.156433 1441914451 0.739807 0.090454 0.648010 -0.156433 1441914451 0.739807 0.090454 0.648010 -0.156433 1441914451 0.739807 0.090454 0.648010 -0.156433 1441914451 0.739807 0.090454 0.648010 -0.156433 1441914451 0.737183 0.095459 0.647644 -0.167236 1441914451 0.737183 0.095459 0.647644 -0.167236 1441914451 0.737183 0.095459 0.647644 -0.167236 1441914451 0.737183 0.095459 0.647644 -0.167236 1441914451 0.737183 0.095459 0.647644 -0.167236 1441914451 0.735718 0.098999 0.646667 -0.175232 1441914451 0.735718 0.098999 0.646667 -0.175232 1441914451 0.735718 0.098999 0.646667 -0.175232 1441914451 0.735718 0.098999 0.646667 -0.175232 1441914451 0.735718 0.098999 0.646667 -0.175232 1441914451 
0.773254 0.023438 0.623291 -0.113892 1441914454 0.792419 -0.026917 0.603455 -0.084595 1441914454 0.792419 -0.026917 0.603455 -0.084595 1441914454 0.792419 -0.026917 0.603455 -0.084595 1441914454 0.792419 -0.026917 0.603455 -0.084595 1441914454 0.792419 -0.026917 0.603455 -0.084595 1441914454 0.792419 -0.026917 0.603455 -0.084595 1441914454 0.809937 -0.080750 0.575806 -0.076294 1441914454 0.809937 -0.080750 0.575806 -0.076294 1441914454 0.809937 -0.080750 0.575806 -0.076294 1441914454 0.809937 -0.080750 0.575806 -0.076294 1441914454 0.809937 -0.080750 0.575806 -0.076294 1441914454 0.809937 -0.080750 0.575806 -0.076294 1441914454 0.809937 -0.080750 0.575806 -0.076294 1441914454 0.820862 -0.087341 0.548218 -0.133911 1441914454 0.820862 -0.087341 0.548218 -0.133911 1441914454 0.820862 -0.087341 0.548218 -0.133911 1441914454 0.820862 -0.087341 0.548218 -0.133911 1441914454 0.820862 -0.087341 0.548218 -0.133911 1441914454 0.820862 -0.087341 0.548218 -0.133911 1441914454 0.822388 -0.068176 0.520142 -0.220154 1441914454 0.822388 -0.068176 0.520142 -0.220154 1441914454 0.822388 -0.068176 0.520142 -0.220154 1441914454 0.822388 -0.068176 0.520142 -0.220154 1441914454 0.822388 -0.068176 0.520142 -0.220154 1441914454 0.822388 -0.068176 0.520142 -0.220154 1441914454 0.810730 -0.035583 0.491150 -0.316528 1441914454 0.810730 -0.035583 0.491150 -0.316528 1441914454 0.810730 -0.035583 0.491150 -0.316528 1441914454 0.810730 -0.035583 0.491150 -0.316528 1441914454 0.810730 -0.035583 0.491150 -0.316528 1441914454 0.810730 -0.035583 0.491150 -0.316528 1441914454 0.796814 -0.010010 0.459717 -0.391907 1441914454 0.796814 -0.010010 0.459717 -0.391907 1441914454 0.796814 -0.010010 0.459717 -0.391907 1441914454 0.796814 -0.010010 0.459717 -0.391907 1441914454 0.796814 -0.010010 0.459717 -0.391907 1441914454 0.796814 -0.010010 0.459717 -0.391907 1441914454 0.796814 -0.010010 0.459717 -0.391907 1441914454 0.788269 -0.007080 0.435486 -0.434631 1441914454 0.788269 -0.007080 0.435486 -0.434631 1441914454 0.788269 -0.007080 0.435486 -0.434631 1441914454 0.788269 -0.007080 0.435486 -0.434631 1441914454 0.788269 -0.007080 0.435486 -0.434631 1441914454 0.788269 -0.007080 0.435486 -0.434631 1441914454 0.785400 0.010925 0.416260 -0.457947 1441914454 0.785400 0.010925 0.416260 -0.457947 1441914454 0.785400 0.010925 0.416260 -0.457947 1441914454 0.785400 0.010925 0.416260 -0.457947 1441914454 0.785400 0.010925 0.416260 -0.457947 1441914454 0.785400 0.010925 0.416260 -0.457947 1441914454 0.789673 0.033386 0.420349 -0.445557 1441914454 0.789673 0.033386 0.420349 -0.445557 1441914454 0.789673 0.033386 0.420349 -0.445557 1441914454 0.789673 0.033386 0.420349 -0.445557 1441914454 0.789673 0.033386 0.420349 -0.445557 1441914454 0.789673 0.033386 0.420349 -0.445557 1441914454 0.789673 0.033386 0.420349 -0.445557 1441914454 0.801697 0.006165 0.456970 -0.385193 1441914454 0.801697 0.006165 0.456970 -0.385193 1441914454 0.801697 0.006165 0.456970 -0.385193 1441914454 0.801697 0.006165 0.456970 -0.385193 1441914454 0.801697 0.006165 0.456970 -0.385193 1441914454 0.801697 0.006165 0.456970 -0.385193 1441914454 0.808472 -0.041382 0.505554 -0.298401 1441914454 0.808472 -0.041382 0.505554 -0.298401 1441914454 0.808472 -0.041382 0.505554 -0.298401 1441914454 0.808472 -0.041382 0.505554 -0.298401 1441914454 0.808472 -0.041382 0.505554 -0.298401 1441914454 0.808472 -0.041382 0.505554 -0.298401 1441914454 0.807007 -0.068604 0.544739 -0.217346 1441914454 0.807007 -0.068604 0.544739 -0.217346 1441914454 0.807007 -0.068604 0.544739 -0.217346 1441914454 0.807007 -0.068604 0.544739 -0.217346 1441914454 0.807007 -0.068604 0.544739 -0.217346 1441914454 0.807007 -0.068604 0.544739 -0.217346 1441914454 0.800964 -0.076965 0.571228 -0.161804 1441914454 0.800964 -0.076965 0.571228 -0.161804 1441914454 0.800964 -0.076965 0.571228 -0.161804 1441914454 0.800964 -0.076965 0.571228 -0.161804 1441914454 0.800964 -0.076965 0.571228 -0.161804 1441914454 0.800964 -0.076965 0.571228 -0.161804 1441914454 0.800964 -0.076965 0.571228 -0.161804 1441914454 0.785217 -0.087402 0.597778 -0.135681 1441914454 0.785217 -0.087402 0.597778 -0.135681 1441914454 0.785217 -0.087402 0.597778 -0.135681 1441914454 0.785217 -0.087402 0.597778 -0.135681 1441914454 0.785217 -0.087402 0.597778 -0.135681 1441914454 0.785217 -0.087402 0.597778 -0.135681 1441914454 0.779480 -0.087585 0.608093 -0.122192 1441914454 0.779480 -0.087585 0.608093 -0.122192 1441914454 0.779480 -0.087585 0.608093 -0.122192 1441914454 0.779480 -0.087585 0.608093 -0.122192 1441914454 0.779480 -0.087585 0.608093 -0.122192 1441914454 0.779480 -0.087585 0.608093 -0.122192 1441914454 0.779480 -0.087585 0.608093 -0.122192 1441914454 0.767822 -0.108276 0.620605 -0.116455 1441914454 0.767822 -0.108276 0.620605 -0.116455 1441914454 0.767822 -0.108276 0.620605 -0.116455 1441914454 0.767822 -0.108276 0.620605 -0.116455 1441914454 0.767822 -0.108276 0.620605 -0.116455 1441914454 0.767822 -0.108276 0.620605 -0.116455 1441914454 0.765625 -0.072327 0.623718 -0.139526 1441914454 0.765625 -0.072327 0.623718 -0.139526 1441914454 0.765625 -0.072327 0.623718 -0.139526 1441914454 0.765625 -0.072327 0.623718 -0.139526 1441914454 0.765625 -0.072327 0.623718 -0.139526 1441914454 0.765625 -0.072327 0.623718 -0.139526 1441914455 0.767700 -0.056152 0.638245 -0.000977 1441914455 0.767700 -0.056152 0.638245 -0.000977 1441914455 0.767700 -0.056152 0.638245 -0.000977 1441914455 0.767700 -0.056152 0.638245 -0.000977 1441914455 0.767700 -0.056152 0.638245 -0.000977 1441914455 0.767700 -0.056152 0.638245 -0.000977 1441914455 0.767700 -0.056152 0.638245 -0.000977 1441914455 0.765076 -0.126404 0.629822 0.043274 1441914455 0.765076 -0.126404 0.629822 0.043274 1441914455 0.765076 -0.126404 0.629822 0.043274 1441914455 0.765076 -0.126404 0.629822 0.043274 1441914455 0.765076 -0.126404 0.629822 0.043274 1441914455 0.765076 -0.126404 0.629822 0.043274 1441914455 0.768188 -0.123596 0.626770 0.041321 1441914455 0.768188 -0.123596 0.626770 0.041321 1441914455 0.768188 -0.123596 0.626770 0.041321 1441914455 0.768188 -0.123596 0.626770 0.041321 1441914455 0.768188 -0.123596 0.626770 0.041321 1441914455 0.768188 -0.123596 0.626770 0.041321 1441914455 0.768188 -0.123596 0.626770 0.041321 1441914455 0.773743 -0.096375 0.625977 0.009399 1441914455 0.773743 -0.096375 0.625977 0.009399 1441914455 0.773743 -0.096375 0.625977 0.009399 1441914455 0.773743 -0.096375 0.625977 0.009399 1441914455 0.773743 -0.096375 0.625977 0.009399 1441914455 0.773743 -0.096375 0.625977 0.009399 1441914455 0.780090 -0.093323 0.618408 -0.015930 1441914455 0.780090 -0.093323 0.618408 -0.015930 1441914455 0.780090 -0.093323 0.618408 -0.015930 1441914455 0.780090 -0.093323 0.618408 -0.015930 1441914455 0.780090 -0.093323 0.618408 -0.015930 1441914455 0.778564 -0.094421 0.619263 -0.037292 1441914455 0.778564 -0.094421 0.619263 -0.037292 1441914455 0.778564 -0.094421 0.619263 -0.037292 1441914455 0.778564 -0.094421 0.619263 -0.037292 1441914455 0.778564 -0.094421 0.619263 -0.037292 1441914455 0.778564 -0.094421 0.619263 -0.037292 1441914455 0.778137 -0.079773 0.619568 -0.065063 1441914455 0.778137 -0.079773 0.619568 -0.065063 1441914455 0.778137 -0.079773 0.619568 -0.065063 1441914455 0.778137 -0.079773 0.619568 -0.065063 1441914455 0.778137 -0.079773 0.619568 -0.065063 1441914455 0.778137 -0.079773 0.619568 -0.065063 1441914455 0.778137 -0.079773 0.619568 -0.065063 1441914455 0.784485 -0.070374 0.608643 -0.095337 1441914455 0.784485 -0.070374 0.608643 -0.095337 1441914455 0.784485 -0.070374 0.608643 -0.095337 1441914455 0.784485 -0.070374 0.608643 -0.095337 1441914455 0.784485 -0.070374 0.608643 -0.095337 1441914455 0.784485 -0.070374 0.608643 -0.095337 1441914455 0.797180 -0.053955 0.587524 -0.127747 1441914455 0.797180 -0.053955 0.587524 -0.127747 1441914455 0.797180 -0.053955 0.587524 -0.127747 1441914455 0.797180 -0.053955 0.587524 -0.127747 1441914455 0.797180 -0.053955 0.587524 -0.127747 1441914455 0.797180 -0.053955 0.587524 -0.127747 1441914455 0.805908 -0.036072 0.565369 -0.171875 1441914455 0.805908 -0.036072 0.565369 -0.171875 1441914455 0.805908 -0.036072 0.565369 -0.171875 1441914455 0.805908 -0.036072 0.565369 -0.171875 1441914455 0.805908 -0.036072 0.565369 -0.171875 1441914455 0.805908 -0.036072 0.565369 -0.171875 1441914455 0.803101 -0.016296 0.543396 -0.243835 1441914455 0.803101 -0.016296 0.543396 -0.243835 1441914455 0.803101 -0.016296 0.543396 -0.243835 1441914455 0.803101 -0.016296 0.543396 -0.243835 1441914455 0.803101 -0.016296 0.543396 -0.243835 1441914455 0.803101 -0.016296 0.543396 -0.243835 1441914455 0.803101 -0.016296 0.543396 -0.243835 1441914455 0.792847 0.010315 0.514526 -0.326355 1441914455 0.792847 0.010315 0.514526 -0.326355 1441914455 0.792847 0.010315 0.514526 -0.326355 1441914455 0.792847 0.010315 0.514526 -0.326355 1441914455 0.792847 0.010315 0.514526 -0.326355 1441914455 0.792847 0.010315 0.514526 -0.326355 1441914455 0.797546 0.031555 0.472290 -0.373901 1441914455 0.797546 0.031555 0.472290 -0.373901 1441914455 0.797546 0.031555 0.472290 -0.373901 1441914455 0.797546 0.031555 0.472290 -0.373901 1441914455 0.797546 0.031555 0.472290 -0.373901 1441914455 0.797546 0.031555 0.472290 -0.373901 1441914455 0.805420 0.035522 0.452026 -0.381592 1441914455 0.805420 0.035522 0.452026 -0.381592 1441914455 0.805420 0.035522 0.452026 -0.381592 1441914455 0.805420 0.035522 0.452026 -0.381592 1441914455 0.805420 0.035522 0.452026 -0.381592 1441914455 0.805420 0.035522 0.452026 -0.381592 1441914455 0.816101 0.030029 0.451355 -0.359558 1441914455 0.816101 0.030029 0.451355 -0.359558 1441914455 0.816101 0.030029 0.451355 -0.359558 1441914455 0.816101 0.030029 0.451355 -0.359558 1441914455 0.816101 0.030029 0.451355 -0.359558 1441914455 0.816101 0.030029 0.451355 -0.359558 1441914455 0.825134 0.020203 0.456909 -0.331604 1441914455 0.825134 0.020203 0.456909 -0.331604 1441914455 0.825134 0.020203 0.456909 -0.331604 1441914455 0.825134 0.020203 0.456909 -0.331604 1441914455 0.825134 0.020203 0.456909 -0.331604 1441914455 0.825134 0.020203 0.456909 -0.331604 1441914455 0.825134 0.020203 0.456909 -0.331604 1441914455 0.830688 0.008545 0.475342 -0.289612 1441914455 0.830688 0.008545 0.475342 -0.289612 1441914455 0.830688 0.008545 0.475342 -0.289612 1441914455 0.830688 0.008545 0.475342 -0.289612 1441914455 0.830688 0.008545 0.475342 -0.289612 1441914455 0.830688 0.008545 0.475342 -0.289612 1441914455 0.832031 -0.009583 0.505798 -0.227478 1441914455 0.832031 -0.009583 0.505798 -0.227478 1441914455 0.832031 -0.009583 0.505798 -0.227478 1441914455 0.832031 -0.009583 0.505798 -0.227478 1441914455 0.832031 -0.009583 0.505798 -0.227478 1441914455 0.832031 -0.009583 0.505798 -0.227478 1441914455 0.832031 -0.009583 0.505798 -0.227478 1441914455 0.827332 -0.040710 0.538208 -0.155212 1441914456 0.827332 -0.040710 0.538208 -0.155212 1441914456 0.827332 -0.040710 0.538208 -0.155212 1441914456 0.827332 -0.040710 0.538208 -0.155212 1441914456 0.813904 -0.080139 0.566223 -0.102478 1441914456 0.813904 -0.080139 0.566223 -0.102478 1441914456 0.813904 -0.080139 0.566223 -0.102478 1441914456 0.813904 -0.080139 0.566223 -0.102478 1441914456 0.813904 -0.080139 0.566223 -0.102478 1441914456 0.813904 -0.080139 0.566223 -0.102478 1441914456 0.799927 -0.089050 0.588135 -0.078796 1441914456 0.799927 -0.089050 0.588135 -0.078796 1441914456 0.799927 -0.089050 0.588135 -0.078796 1441914456 0.799927 -0.089050 0.588135 -0.078796 1441914456 0.799927 -0.089050 0.588135 -0.078796 1441914456 0.799927 -0.089050 0.588135 -0.078796 1441914456 0.787659 -0.088074 0.606201 -0.065491 1441914456 0.787659 -0.088074 0.606201 -0.065491 1441914456 0.787659 -0.088074 0.606201 -0.065491 1441914456 0.787659 -0.088074 0.606201 -0.065491 1441914456 0.787659 -0.088074 0.606201 -0.065491 1441914456 0.787659 -0.088074 0.606201 -0.065491 1441914456 0.787659 -0.088074 0.606201 -0.065491 1441914456 0.776367 -0.106201 0.617493 -0.067932 1441914456 0.776367 -0.106201 0.617493 -0.067932 1441914456 0.776367 -0.106201 0.617493 -0.067932 1441914456 0.776367 -0.106201 0.617493 -0.067932 1441914456 0.776367 -0.106201 0.617493 -0.067932 1441914456 0.776367 -0.106201 0.617493 -0.067932 1441914456 0.775452 -0.093201 0.617493 -0.093262 1441914456 0.775452 -0.093201 0.617493 -0.093262 1441914456 0.775452 -0.093201 0.617493 -0.093262 1441914456 0.775452 -0.093201 0.617493 -0.093262 1441914456 0.775452 -0.093201 0.617493 -0.093262 1441914456 0.775452 -0.093201 0.617493 -0.093262 1441914456 0.772644 -0.057312 0.632141 -0.008484 1441914456 0.772644 -0.057312 0.632141 -0.008484 1441914456 0.772644 -0.057312 0.632141 -0.008484 1441914456 0.772644 -0.057312 0.632141 -0.008484 1441914456 0.772644 -0.057312 0.632141 -0.008484 1441914456 0.772644 -0.057312 0.632141 -0.008484 1441914456 0.769470 -0.092163 0.630920 0.035156 1441914456 0.769470 -0.092163 0.630920 0.035156 1441914456 0.769470 -0.092163 0.630920 0.035156 1441914456 0.769470 -0.092163 0.630920 0.035156 1441914456 0.769470 -0.092163 0.630920 0.035156 1441914456 0.769470 -0.092163 0.630920 0.035156 1441914456 0.769470 -0.092163 0.630920 0.035156 1441914456 0.778687 -0.118286 0.615662 0.023071 1441914456 0.778687 -0.118286 0.615662 0.023071 1441914456 0.778687 -0.118286 0.615662 0.023071 1441914456 0.778687 -0.118286 0.615662 0.023071 1441914456 0.778687 -0.118286 0.615662 0.023071 1441914456 0.778687 -0.118286 0.615662 0.023071 1441914456 0.788208 -0.126343 0.602234 0.004822 1441914456 0.788208 -0.126343 0.602234 0.004822 1441914456 0.788208 -0.126343 0.602234 0.004822 1441914456 0.788208 -0.126343 0.602234 0.004822 1441914456 0.788208 -0.126343 0.602234 0.004822 1441914456 0.788208 -0.126343 0.602234 0.004822 1441914456 0.788208 -0.126343 0.602234 0.004822 1441914456 0.795715 -0.121399 0.592834 -0.023865 1441914456 0.795715 -0.121399 0.592834 -0.023865 1441914456 0.795715 -0.121399 0.592834 -0.023865 1441914456 0.795715 -0.121399 0.592834 -0.023865 1441914456 0.795715 -0.121399 0.592834 -0.023865 1441914456 0.795715 -0.121399 0.592834 -0.023865 1441914456 0.806519 -0.115417 0.577332 -0.053284 1441914456 0.806519 -0.115417 0.577332 -0.053284 1441914456 0.806519 -0.115417 0.577332 -0.053284 1441914456 0.806519 -0.115417 0.577332 -0.053284 1441914456 0.806519 -0.115417 0.577332 -0.053284 1441914456 0.806519 -0.115417 0.577332 -0.053284 1441914456 0.815552 -0.125122 0.558777 -0.082764 1441914456 0.815552 -0.125122 0.558777 -0.082764 1441914456 0.815552 -0.125122 0.558777 -0.082764 1441914456 0.815552 -0.125122 0.558777 -0.082764 1441914456 0.815552 -0.125122 0.558777 -0.082764 1441914456 0.815552 -0.125122 0.558777 -0.082764 1441914456 0.815552 -0.125122 0.558777 -0.082764 1441914456 0.823730 -0.129944 0.530701 -0.151123 1441914456 0.823730 -0.129944 0.530701 -0.151123 1441914456 0.823730 -0.129944 0.530701 -0.151123 1441914456 0.823730 -0.129944 0.530701 -0.151123 1441914456 0.823730 -0.129944 0.530701 -0.151123 1441914456 0.823730 -0.129944 0.530701 -0.151123 1441914456 0.823730 -0.129944 0.530701 -0.151123 1441914456 0.818420 -0.116699 0.504456 -0.249146 1441914456 0.818420 -0.116699 0.504456 -0.249146 1441914456 0.818420 -0.116699 0.504456 -0.249146 1441914456 0.818420 -0.116699 0.504456 -0.249146 1441914456 0.818420 -0.116699 0.504456 -0.249146 1441914456 0.818420 -0.116699 0.504456 -0.249146 1441914456 0.801270 -0.080994 0.466858 -0.365173 1441914456 0.801270 -0.080994 0.466858 -0.365173 1441914456 0.801270 -0.080994 0.466858 -0.365173 1441914456 0.801270 -0.080994 0.466858 -0.365173 1441914456 0.801270 -0.080994 0.466858 -0.365173 1441914456 0.801270 -0.080994 0.466858 -0.365173 1441914456 0.765198 -0.035400 0.426880 -0.480591 1441914456 0.765198 -0.035400 0.426880 -0.480591 1441914456 0.765198 -0.035400 0.426880 -0.480591 1441914456 0.765198 -0.035400 0.426880 -0.480591 1441914456 0.765198 -0.035400 0.426880 -0.480591 1441914456 0.765198 -0.035400 0.426880 -0.480591 1441914456 0.765198 -0.035400 0.426880 -0.480591 1441914456 0.726685 0.018311 0.388428 -0.566345 1441914456 0.726685 0.018311 0.388428 -0.566345 1441914456 0.726685 0.018311 0.388428 -0.566345 1441914456 0.726685 0.018311 0.388428 -0.566345 1441914456 0.726685 0.018311 0.388428 -0.566345 1441914456 0.726685 0.018311 0.388428 -0.566345 1441914456 0.708313 0.033752 0.370972 -0.599548 1441914456 0.708313 0.033752 0.370972 -0.599548 1441914456 0.708313 0.033752 0.370972 -0.599548 1441914457 0.708313 0.033752 0.370972 -0.599548 1441914457 0.708313 0.033752 0.370972 -0.599548 1441914457 0.708313 0.033752 0.370972 -0.599548 1441914457 0.708313 0.033752 0.370972 -0.599548 1441914457 0.712341 0.020691 0.375793 -0.592346 1441914457 0.712341 0.020691 0.375793 -0.592346 1441914457 0.712341 0.020691 0.375793 -0.592346 1441914457 0.712341 0.020691 0.375793 -0.592346 1441914457 0.712341 0.020691 0.375793 -0.592346 1441914457 0.712341 0.020691 0.375793 -0.592346 1441914457 0.724060 0.001343 0.392151 -0.567322 1441914457 0.724060 0.001343 0.392151 -0.567322 1441914457 0.724060 0.001343 0.392151 -0.567322 1441914457 0.724060 0.001343 0.392151 -0.567322 1441914457 0.724060 0.001343 0.392151 -0.567322 1441914457 0.724060 0.001343 0.392151 -0.567322 1441914457 0.736572 -0.012207 0.406250 -0.540527 1441914457 0.736572 -0.012207 0.406250 -0.540527 1441914457 0.736572 -0.012207 0.406250 -0.540527 1441914457 0.736572 -0.012207 0.406250 -0.540527 1441914457 0.736572 -0.012207 0.406250 -0.540527 1441914457 0.736572 -0.012207 0.406250 -0.540527 1441914457 0.751709 -0.007385 0.431091 -0.498962 1441914457 0.751709 -0.007385 0.431091 -0.498962 1441914457 0.751709 -0.007385 0.431091 -0.498962 1441914457 0.751709 -0.007385 0.431091 -0.498962 1441914457 0.751709 -0.007385 0.431091 -0.498962 1441914457 0.751709 -0.007385 0.431091 -0.498962 1441914457 0.751709 -0.007385 0.431091 -0.498962 1441914457 0.772339 -0.016785 0.471741 -0.424927 1441914457 0.772339 -0.016785 0.471741 -0.424927 1441914457 0.772339 -0.016785 0.471741 -0.424927 1441914457 0.772339 -0.016785 0.471741 -0.424927 1441914457 0.772339 -0.016785 0.471741 -0.424927 1441914457 0.772339 -0.016785 0.471741 -0.424927 1441914457 0.786255 -0.047913 0.519226 -0.331421 1441914457 0.786255 -0.047913 0.519226 -0.331421 1441914457 0.786255 -0.047913 0.519226 -0.331421 1441914457 0.786255 -0.047913 0.519226 -0.331421 1441914457 0.786255 -0.047913 0.519226 -0.331421 1441914457 0.786255 -0.047913 0.519226 -0.331421 1441914457 0.785339 -0.061951 0.563721 -0.248108 1441914457 0.785339 -0.061951 0.563721 -0.248108 1441914457 0.785339 -0.061951 0.563721 -0.248108 1441914457 0.785339 -0.061951 0.563721 -0.248108 1441914457 0.785339 -0.061951 0.563721 -0.248108 1441914457 0.785339 -0.061951 0.563721 -0.248108 1441914457 0.785339 -0.061951 0.563721 -0.248108 1441914457 0.776367 -0.050354 0.604004 -0.172729 1441914457 0.776367 -0.050354 0.604004 -0.172729 1441914457 0.776367 -0.050354 0.604004 -0.172729 1441914457 0.776367 -0.050354 0.604004 -0.172729 1441914457 0.776367 -0.050354 0.604004 -0.172729 1441914457 0.776367 -0.050354 0.604004 -0.172729 1441914457 0.776367 -0.050354 0.604004 -0.172729 1441914457 0.767883 -0.092041 0.629028 -0.078491 1441914457 0.767883 -0.092041 0.629028 -0.078491 1441914457 0.767883 -0.092041 0.629028 -0.078491 1441914457 0.767883 -0.092041 0.629028 -0.078491 1441914457 0.767883 -0.092041 0.629028 -0.078491 1441914457 0.767883 -0.092041 0.629028 -0.078491 1441914457 0.763367 -0.128357 0.632813 -0.016357 1441914457 0.763367 -0.128357 0.632813 -0.016357 1441914457 0.763367 -0.128357 0.632813 -0.016357 1441914457 0.763367 -0.128357 0.632813 -0.016357 1441914457 0.763367 -0.128357 0.632813 -0.016357 1441914457 0.763367 -0.128357 0.632813 -0.016357 1441914457 0.769653 -0.124451 0.625671 -0.024780 1441914457 0.769653 -0.124451 0.625671 -0.024780 1441914457 0.769653 -0.124451 0.625671 -0.024780 1441914457 0.769653 -0.124451 0.625671 -0.024780 1441914457 0.769653 -0.124451 0.625671 -0.024780 1441914457 0.769653 -0.124451 0.625671 -0.024780 1441914457 0.778992 -0.095398 0.618896 -0.031372 1441914457 0.778992 -0.095398 0.618896 -0.031372 1441914457 0.778992 -0.095398 0.618896 -0.031372 1441914457 0.778992 -0.095398 0.618896 -0.031372 1441914457 0.778992 -0.095398 0.618896 -0.031372 1441914457 0.778992 -0.095398 0.618896 -0.031372 1441914457 0.778992 -0.095398 0.618896 -0.031372 1441914457 0.771362 -0.108093 0.626709 0.021545 1441914457 0.771362 -0.108093 0.626709 0.021545 1441914457 0.771362 -0.108093 0.626709 0.021545 1441914457 0.771362 -0.108093 0.626709 0.021545 1441914457 0.771362 -0.108093 0.626709 0.021545 1441914457 0.771362 -0.108093 0.626709 0.021545 1441914457 0.776917 -0.134399 0.614685 -0.021301 1441914457 0.776917 -0.134399 0.614685 -0.021301 1441914457 0.776917 -0.134399 0.614685 -0.021301 1441914457 0.776917 -0.134399 0.614685 -0.021301 1441914457 0.776917 -0.134399 0.614685 -0.021301 1441914457 0.776917 -0.134399 0.614685 -0.021301 1441914457 0.776917 -0.134399 0.614685 -0.021301 1441914457 0.778320 -0.126587 0.609741 -0.079895 1441914457 0.778320 -0.126587 0.609741 -0.079895 1441914457 0.778320 -0.126587 0.609741 -0.079895 1441914457 0.778320 -0.126587 0.609741 -0.079895 1441914457 0.778320 -0.126587 0.609741 -0.079895 1441914457 0.778320 -0.126587 0.609741 -0.079895 1441914457 0.785095 -0.106567 0.594604 -0.136597 1441914457 0.785095 -0.106567 0.594604 -0.136597 1441914457 0.785095 -0.106567 0.594604 -0.136597 1441914457 0.785095 -0.106567 0.594604 -0.136597 1441914457 0.785095 -0.106567 0.594604 -0.136597 1441914457 0.785095 -0.106567 0.594604 -0.136597 1441914457 0.789551 -0.092590 0.576416 -0.188904 1441914457 0.789551 -0.092590 0.576416 -0.188904 1441914457 0.789551 -0.092590 0.576416 -0.188904 1441914457 0.789551 -0.092590 0.576416 -0.188904 1441914457 0.789551 -0.092590 0.576416 -0.188904 1441914457 0.789551 -0.092590 0.576416 -0.188904 1441914457 0.790161 -0.090271 0.555542 -0.242432 1441914457 0.790161 -0.090271 0.555542 -0.242432 1441914457 0.790161 -0.090271 0.555542 -0.242432 1441914458 0.790161 -0.090271 0.555542 -0.242432 1441914458 0.790161 -0.090271 0.555542 -0.242432 1441914458 0.790161 -0.090271 0.555542 -0.242432 1441914458 0.779785 -0.082031 0.532532 -0.318665 1441914458 0.779785 -0.082031 0.532532 -0.318665 1441914458 0.779785 -0.082031 0.532532 -0.318665 1441914458 0.779785 -0.082031 0.532532 -0.318665 1441914458 0.779785 -0.082031 0.532532 -0.318665 1441914458 0.779785 -0.082031 0.532532 -0.318665 1441914458 0.779785 -0.082031 0.532532 -0.318665 1441914458 0.767761 -0.061035 0.489990 -0.408264 1441914458 0.767761 -0.061035 0.489990 -0.408264 1441914458 0.767761 -0.061035 0.489990 -0.408264 1441914458 0.767761 -0.061035 0.489990 -0.408264 1441914458 0.767761 -0.061035 0.489990 -0.408264 1441914458 0.744995 -0.041748 0.451111 -0.489624 1441914458 0.744995 -0.041748 0.451111 -0.489624 1441914458 0.744995 -0.041748 0.451111 -0.489624 1441914458 0.744995 -0.041748 0.451111 -0.489624 1441914458 0.744995 -0.041748 0.451111 -0.489624 1441914458 0.744995 -0.041748 0.451111 -0.489624 1441914458 0.744995 -0.041748 0.451111 -0.489624 1441914458 0.723694 -0.005066 0.411743 -0.553833 1441914458 0.723694 -0.005066 0.411743 -0.553833 1441914458 0.723694 -0.005066 0.411743 -0.553833 1441914458 0.723694 -0.005066 0.411743 -0.553833 1441914458 0.723694 -0.005066 0.411743 -0.553833 1441914458 0.723694 -0.005066 0.411743 -0.553833 1441914458 0.702881 0.033813 0.382202 -0.598938 1441914458 0.702881 0.033813 0.382202 -0.598938 1441914458 0.702881 0.033813 0.382202 -0.598938 1441914458 0.702881 0.033813 0.382202 -0.598938 1441914458 0.702881 0.033813 0.382202 -0.598938 1441914458 0.702881 0.033813 0.382202 -0.598938 1441914458 0.701477 0.033691 0.382507 -0.600403 1441914458 0.701477 0.033691 0.382507 -0.600403 1441914458 0.701477 0.033691 0.382507 -0.600403 1441914458 0.701477 0.033691 0.382507 -0.600403 1441914458 0.701477 0.033691 0.382507 -0.600403 1441914458 0.701477 0.033691 0.382507 -0.600403 1441914458 0.708069 0.011353 0.401978 -0.580383 1441914458 0.708069 0.011353 0.401978 -0.580383 1441914458 0.708069 0.011353 0.401978 -0.580383 1441914458 0.708069 0.011353 0.401978 -0.580383 1441914458 0.708069 0.011353 0.401978 -0.580383 1441914458 0.708069 0.011353 0.401978 -0.580383 1441914458 0.710693 0.005615 0.409729 -0.571777 1441914458 0.710693 0.005615 0.409729 -0.571777 1441914458 0.710693 0.005615 0.409729 -0.571777 1441914458 0.710693 0.005615 0.409729 -0.571777 1441914458 0.710693 0.005615 0.409729 -0.571777 1441914458 0.710693 0.005615 0.409729 -0.571777 1441914458 0.710693 0.005615 0.409729 -0.571777 1441914458 0.719482 0.016174 0.421021 -0.552063 1441914458 0.719482 0.016174 0.421021 -0.552063 1441914458 0.719482 0.016174 0.421021 -0.552063 1441914458 0.719482 0.016174 0.421021 -0.552063 1441914458 0.719482 0.016174 0.421021 -0.552063 1441914458 0.719482 0.016174 0.421021 -0.552063 1441914458 0.739685 0.008911 0.449036 -0.501099 1441914458 0.739685 0.008911 0.449036 -0.501099 1441914458 0.739685 0.008911 0.449036 -0.501099 1441914458 0.739685 0.008911 0.449036 -0.501099 1441914458 0.739685 0.008911 0.449036 -0.501099 1441914458 0.739685 0.008911 0.449036 -0.501099 1441914458 0.739685 0.008911 0.449036 -0.501099 1441914458 0.762878 -0.000183 0.488220 -0.423828 1441914458 0.762878 -0.000183 0.488220 -0.423828 1441914458 0.762878 -0.000183 0.488220 -0.423828 1441914458 0.762878 -0.000183 0.488220 -0.423828 1441914458 0.762878 -0.000183 0.488220 -0.423828 1441914458 0.762878 -0.000183 0.488220 -0.423828 1441914458 0.776611 -0.014771 0.532776 -0.335815 1441914458 0.776611 -0.014771 0.532776 -0.335815 1441914458 0.776611 -0.014771 0.532776 -0.335815 1441914458 0.776611 -0.014771 0.532776 -0.335815 1441914458 0.776611 -0.014771 0.532776 -0.335815 1441914458 0.776611 -0.014771 0.532776 -0.335815 1441914458 0.775452 -0.014832 0.576416 -0.257141 1441914458 0.775452 -0.014832 0.576416 -0.257141 1441914458 0.775452 -0.014832 0.576416 -0.257141 1441914458 0.775452 -0.014832 0.576416 -0.257141 1441914458 0.775452 -0.014832 0.576416 -0.257141 1441914458 0.770508 -0.025391 0.611877 -0.176636 1441914458 0.770508 -0.025391 0.611877 -0.176636 1441914458 0.770508 -0.025391 0.611877 -0.176636 1441914458 0.770508 -0.025391 0.611877 -0.176636 1441914458 0.770508 -0.025391 0.611877 -0.176636 1441914458 0.770508 -0.025391 0.611877 -0.176636 1441914458 0.770508 -0.025391 0.611877 -0.176636 1441914458 0.761536 -0.086060 0.639465 -0.060303 1441914458 0.761536 -0.086060 0.639465 -0.060303 1441914458 0.761536 -0.086060 0.639465 -0.060303 1441914458 0.761536 -0.086060 0.639465 -0.060303 1441914458 0.761536 -0.086060 0.639465 -0.060303 1441914458 0.761536 -0.086060 0.639465 -0.060303 1441914458 0.752991 -0.152527 0.639893 -0.013550 1441914458 0.752991 -0.152527 0.639893 -0.013550 1441914458 0.752991 -0.152527 0.639893 -0.013550 1441914458 0.752991 -0.152527 0.639893 -0.013550 1441914458 0.752991 -0.152527 0.639893 -0.013550 1441914458 0.752991 -0.152527 0.639893 -0.013550 1441914458 0.769409 -0.155273 0.619080 -0.023132 1441914458 0.769409 -0.155273 0.619080 -0.023132 1441914458 0.769409 -0.155273 0.619080 -0.023132 1441914458 0.769409 -0.155273 0.619080 -0.023132 1441914458 0.769409 -0.155273 0.619080 -0.023132 1441914458 0.769409 -0.155273 0.619080 -0.023132 1441914458 0.769409 -0.155273 0.619080 -0.023132 1441914458 0.776428 -0.116516 0.619141 0.012817 1441914458 0.776428 -0.116516 0.619141 0.012817 1441914458 0.776428 -0.116516 0.619141 0.012817 1441914458 0.776428 -0.116516 0.619141 0.012817 1441914459 0.776428 -0.116516 0.619141 0.012817 1441914459 0.776428 -0.116516 0.619141 0.012817 1441914459 0.767700 -0.110229 0.629517 0.045715 1441914459 0.767700 -0.110229 0.629517 0.045715 1441914459 0.767700 -0.110229 0.629517 0.045715 1441914459 0.767700 -0.110229 0.629517 0.045715 1441914459 0.767700 -0.110229 0.629517 0.045715 1441914459 0.767700 -0.110229 0.629517 0.045715 1441914459 0.767700 -0.110229 0.629517 0.045715 1441914459 0.770447 -0.135864 0.621948 0.032166 1441914459 0.770447 -0.135864 0.621948 0.032166 1441914459 0.770447 -0.135864 0.621948 0.032166 1441914459 0.770447 -0.135864 0.621948 0.032166 1441914459 0.770447 -0.135864 0.621948 0.032166 1441914459 0.770447 -0.135864 0.621948 0.032166 1441914459 0.767883 -0.133972 0.626343 -0.001160 1441914459 0.767883 -0.133972 0.626343 -0.001160 1441914459 0.767883 -0.133972 0.626343 -0.001160 1441914459 0.767883 -0.133972 0.626343 -0.001160 1441914459 0.767883 -0.133972 0.626343 -0.001160 1441914459 0.767883 -0.133972 0.626343 -0.001160 1441914459 0.773682 -0.111511 0.621094 -0.056458 1441914459 0.773682 -0.111511 0.621094 -0.056458 1441914459 0.773682 -0.111511 0.621094 -0.056458 1441914459 0.773682 -0.111511 0.621094 -0.056458 1441914459 0.773682 -0.111511 0.621094 -0.056458 1441914459 0.773682 -0.111511 0.621094 -0.056458 1441914459 0.773682 -0.111511 0.621094 -0.056458 1441914459 0.783630 -0.092529 0.604858 -0.106689 1441914459 0.783630 -0.092529 0.604858 -0.106689 1441914459 0.783630 -0.092529 0.604858 -0.106689 1441914459 0.783630 -0.092529 0.604858 -0.106689 1441914459 0.783630 -0.092529 0.604858 -0.106689 1441914459 0.783630 -0.092529 0.604858 -0.106689 1441914459 0.793335 -0.088684 0.583130 -0.150452 1441914459 0.793335 -0.088684 0.583130 -0.150452 1441914459 0.793335 -0.088684 0.583130 -0.150452 1441914459 0.793335 -0.088684 0.583130 -0.150452 1441914459 0.793335 -0.088684 0.583130 -0.150452 1441914459 0.793335 -0.088684 0.583130 -0.150452 1441914459 0.793335 -0.088684 0.583130 -0.150452 1441914459 0.798584 -0.089844 0.551270 -0.224182 1441914459 0.798584 -0.089844 0.551270 -0.224182 1441914459 0.798584 -0.089844 0.551270 -0.224182 1441914459 0.798584 -0.089844 0.551270 -0.224182 1441914459 
0.759766 -0.029419 0.647644 -0.048096 1441914461 0.760498 -0.023254 0.646240 -0.058350 1441914461 0.760498 -0.023254 0.646240 -0.058350 1441914461 0.760498 -0.023254 0.646240 -0.058350 1441914461 0.760498 -0.023254 0.646240 -0.058350 1441914461 0.760498 -0.023254 0.646240 -0.058350 1441914461 0.760498 -0.023254 0.646240 -0.058350 1441914461 0.760315 -0.017517 0.645813 -0.066895 1441914461 0.760315 -0.017517 0.645813 -0.066895 1441914461 0.760315 -0.017517 0.645813 -0.066895 1441914461 0.760315 -0.017517 0.645813 -0.066895 1441914461 0.760315 -0.017517 0.645813 -0.066895 1441914461 0.760315 -0.017517 0.645813 -0.066895 1441914461 0.759399 -0.013611 0.646179 -0.074097 1441914461 0.759399 -0.013611 0.646179 -0.074097 1441914461 0.759399 -0.013611 0.646179 -0.074097 1441914461 0.759399 -0.013611 0.646179 -0.074097 1441914461 0.759399 -0.013611 0.646179 -0.074097 1441914461 0.759399 -0.013611 0.646179 -0.074097 1441914461 0.759399 -0.013611 0.646179 -0.074097 1441914461 0.758057 -0.010254 0.647217 -0.079346 1441914461 0.758057 -0.010254 0.647217 -0.079346 1441914461 0.758057 -0.010254 0.647217 -0.079346 1441914461 0.758057 -0.010254 0.647217 -0.079346 1441914461 0.758057 -0.010254 0.647217 -0.079346 1441914461 0.758057 -0.010254 0.647217 -0.079346 1441914461 0.756836 -0.005615 0.648376 -0.081970 1441914461 0.756836 -0.005615 0.648376 -0.081970 1441914461 0.756836 -0.005615 0.648376 -0.081970 1441914461 0.756836 -0.005615 0.648376 -0.081970 1441914461 0.756836 -0.005615 0.648376 -0.081970 1441914461 0.756836 -0.005615 0.648376 -0.081970 1441914461 0.755432 -0.002991 0.650146 -0.081116 1441914461 0.755432 -0.002991 0.650146 -0.081116 1441914461 0.755432 -0.002991 0.650146 -0.081116 1441914461 0.755432 -0.002991 0.650146 -0.081116 1441914461 0.755432 -0.002991 0.650146 -0.081116 1441914461 0.755432 -0.002991 0.650146 -0.081116 1441914461 0.755432 -0.002991 0.650146 -0.081116 1441914461 0.754089 -0.004150 0.652222 -0.076721 1441914461 0.754089 -0.004150 0.652222 -0.076721 1441914461 0.754089 -0.004150 0.652222 -0.076721 1441914461 0.754089 -0.004150 0.652222 -0.076721 1441914461 0.754089 -0.004150 0.652222 -0.076721 1441914461 0.754089 -0.004150 0.652222 -0.076721 1441914462 0.753967 -0.003662 0.652771 -0.073120 1441914462 0.753967 -0.003662 0.652771 -0.073120 1441914462 0.753967 -0.003662 0.652771 -0.073120 1441914462 0.753967 -0.003662 0.652771 -0.073120 1441914462 0.753967 -0.003662 0.652771 -0.073120 1441914462 0.753967 -0.003662 0.652771 -0.073120 1441914462 0.754944 0.000916 0.651855 -0.071228 1441914462 0.754944 0.000916 0.651855 -0.071228 1441914462 0.754944 0.000916 0.651855 -0.071228 1441914462 0.754944 0.000916 0.651855 -0.071228 1441914462 0.754944 0.000916 0.651855 -0.071228 1441914462 0.754944 0.000916 0.651855 -0.071228 1441914462 0.756042 0.004333 0.650513 -0.071777 1441914462 0.756042 0.004333 0.650513 -0.071777 1441914462 0.756042 0.004333 0.650513 -0.071777 1441914462 0.756042 0.004333 0.650513 -0.071777 1441914462 0.756042 0.004333 0.650513 -0.071777 1441914462 0.756042 0.004333 0.650513 -0.071777 1441914462 0.756042 0.004333 0.650513 -0.071777 1441914462 0.756775 0.003052 0.649658 -0.072083 1441914462 0.756775 0.003052 0.649658 -0.072083 1441914462 0.756775 0.003052 0.649658 -0.072083 1441914462 0.756775 0.003052 0.649658 -0.072083 1441914462 0.756775 0.003052 0.649658 -0.072083 1441914462 0.756775 0.003052 0.649658 -0.072083 1441914462 0.758423 -0.002747 0.648010 -0.068909 1441914462 0.758423 -0.002747 0.648010 -0.068909 1441914462 0.758423 -0.002747 0.648010 -0.068909 1441914462 0.758423 -0.002747 0.648010 -0.068909 1441914462 0.758423 -0.002747 0.648010 -0.068909 1441914462 0.758423 -0.002747 0.648010 -0.068909 1441914462 0.758423 -0.002747 0.648010 -0.068909 1441914462 0.759277 -0.011108 0.647400 -0.064880 1441914462 0.759277 -0.011108 0.647400 -0.064880 1441914462 0.759277 -0.011108 0.647400 -0.064880 1441914462 0.759277 -0.011108 0.647400 -0.064880 1441914462 0.759277 -0.011108 0.647400 -0.064880 1441914462 0.759277 -0.011108 0.647400 -0.064880 1441914462 0.758911 -0.021973 0.647644 -0.063599 1441914462 0.758911 -0.021973 0.647644 -0.063599 1441914462 0.758911 -0.021973 0.647644 -0.063599 1441914462 0.758911 -0.021973 0.647644 -0.063599 1441914462 0.758911 -0.021973 0.647644 -0.063599 1441914462 0.758911 -0.021973 0.647644 -0.063599 1441914462 0.758911 -0.021973 0.647644 -0.063599 1441914462 0.758423 -0.037109 0.648010 -0.058533 1441914462 0.758423 -0.037109 0.648010 -0.058533 1441914462 0.758423 -0.037109 0.648010 -0.058533 1441914462 0.758423 -0.037109 0.648010 -0.058533 1441914462 0.758423 -0.037109 0.648010 -0.058533 1441914462 0.758423 -0.037109 0.648010 -0.058533 1441914462 0.758911 -0.039185 0.647095 -0.060364 1441914462 0.758911 -0.039185 0.647095 -0.060364 1441914462 0.758911 -0.039185 0.647095 -0.060364 1441914462 0.758911 -0.039185 0.647095 -0.060364 1441914462 0.758911 -0.039185 0.647095 -0.060364 1441914462 0.758911 -0.039185 0.647095 -0.060364 1441914462 0.758911 -0.039185 0.647095 -0.060364 1441914462 0.761353 -0.034607 0.644531 -0.060669 1441914462 0.761353 -0.034607 0.644531 -0.060669 1441914462 0.761353 -0.034607 0.644531 -0.060669 1441914462 0.761353 -0.034607 0.644531 -0.060669 1441914462 0.761353 -0.034607 0.644531 -0.060669 1441914462 0.761353 -0.034607 0.644531 -0.060669 1441914462 0.762939 -0.043213 0.643311 -0.046143 1441914462 0.762939 -0.043213 0.643311 -0.046143 1441914462 0.762939 -0.043213 0.643311 -0.046143 1441914462 0.762939 -0.043213 0.643311 -0.046143 1441914462 0.762939 -0.043213 0.643311 -0.046143 1441914462 0.762939 -0.043213 0.643311 -0.046143 1441914462 0.762939 -0.043213 0.643311 -0.046143 1441914462 0.762817 -0.048767 0.643738 -0.035217 1441914462 0.762817 -0.048767 0.643738 -0.035217 1441914462 0.762817 -0.048767 0.643738 -0.035217 1441914462 0.762817 -0.048767 0.643738 -0.035217 1441914462 0.762817 -0.048767 0.643738 -0.035217 1441914462 0.762817 -0.048767 0.643738 -0.035217 1441914462 0.758972 -0.038757 0.648315 -0.045593 1441914462 0.758972 -0.038757 0.648315 -0.045593 1441914462 0.758972 -0.038757 0.648315 -0.045593 1441914462 0.758972 -0.038757 0.648315 -0.045593 1441914462 0.758972 -0.038757 0.648315 -0.045593 1441914462 0.758972 -0.038757 0.648315 -0.045593 1441914462 0.757629 -0.027344 0.649536 -0.057312 1441914462 0.757629 -0.027344 0.649536 -0.057312 1441914462 0.757629 -0.027344 0.649536 -0.057312 1441914462 0.757629 -0.027344 0.649536 -0.057312 1441914462 0.757629 -0.027344 0.649536 -0.057312 1441914462 0.757629 -0.027344 0.649536 -0.057312 1441914462 0.756470 -0.015259 0.650879 -0.061523 1441914462 0.756470 -0.015259 0.650879 -0.061523 1441914462 0.756470 -0.015259 0.650879 -0.061523 1441914462 0.756470 -0.015259 0.650879 -0.061523 1441914462 0.756470 -0.015259 0.650879 -0.061523 1441914462 0.756470 -0.015259 0.650879 -0.061523 1441914462 0.756470 -0.015259 0.650879 -0.061523 1441914462 0.754883 -0.007080 0.652649 -0.063721 1441914462 0.754883 -0.007080 0.652649 -0.063721 1441914462 0.754883 -0.007080 0.652649 -0.063721 1441914462 0.754883 -0.007080 0.652649 -0.063721 1441914462 0.754883 -0.007080 0.652649 -0.063721 1441914462 0.754883 -0.007080 0.652649 -0.063721 1441914462 0.752136 -0.002319 0.655151 -0.070740 1441914462 0.752136 -0.002319 0.655151 -0.070740 1441914462 0.752136 -0.002319 0.655151 -0.070740 1441914462 0.752136 -0.002319 0.655151 -0.070740 1441914462 0.752136 -0.002319 0.655151 -0.070740 1441914462 0.752136 -0.002319 0.655151 -0.070740 1441914462 0.749573 0.006226 0.656250 -0.085815 1441914462 0.749573 0.006226 0.656250 -0.085815 1441914462 0.749573 0.006226 0.656250 -0.085815 1441914462 0.749573 0.006226 0.656250 -0.085815 1441914462 0.749573 0.006226 0.656250 -0.085815 1441914462 0.749573 0.006226 0.656250 -0.085815 1441914462 0.749573 0.006226 0.656250 -0.085815 1441914462 0.747864 0.017883 0.656067 -0.099304 1441914463 0.747864 0.017883 0.656067 -0.099304 1441914463 0.747864 0.017883 0.656067 -0.099304 1441914463 0.747864 0.017883 0.656067 -0.099304 1441914463 0.747864 0.017883 0.656067 -0.099304 1441914463 0.747864 0.017883 0.656067 -0.099304 1441914463 0.747864 0.017883 0.656067 -0.099304 1441914463 0.746277 0.026794 0.656250 -0.107605 1441914463 0.746277 0.026794 0.656250 -0.107605 1441914463 0.746277 0.026794 0.656250 -0.107605 1441914463 0.746277 0.026794 0.656250 -0.107605 1441914463 0.746277 0.026794 0.656250 -0.107605 1441914463 0.746277 0.026794 0.656250 -0.107605 1441914463 0.744568 0.033508 0.656677 -0.114868 1441914463 0.744568 0.033508 0.656677 -0.114868 1441914463 0.744568 0.033508 0.656677 -0.114868 1441914463 0.744568 0.033508 0.656677 -0.114868 1441914463 0.744568 0.033508 0.656677 -0.114868 1441914463 0.744568 0.033508 0.656677 -0.114868 1441914463 0.742310 0.042358 0.656799 -0.125305 1441914463 0.742310 0.042358 0.656799 -0.125305 1441914463 0.742310 0.042358 0.656799 -0.125305 1441914463 0.742310 0.042358 0.656799 -0.125305 1441914463 0.742310 0.042358 0.656799 -0.125305 1441914463 0.742310 0.042358 0.656799 -0.125305 1441914463 0.742310 0.042358 0.656799 -0.125305 1441914463 0.739807 0.052551 0.656677 -0.136597 1441914463 0.739807 0.052551 0.656677 -0.136597 1441914463 0.739807 0.052551 0.656677 -0.136597 1441914463 0.739807 0.052551 0.656677 -0.136597 1441914463 0.739807 0.052551 0.656677 -0.136597 1441914463 0.739807 0.052551 0.656677 -0.136597 1441914463 0.739258 0.055786 0.656677 -0.138184 1441914463 0.739258 0.055786 0.656677 -0.138184 1441914463 0.739258 0.055786 0.656677 -0.138184 1441914463 0.739258 0.055786 0.656677 -0.138184 1441914463 0.739258 0.055786 0.656677 -0.138184 1441914463 0.739258 0.055786 0.656677 -0.138184 1441914463 0.739258 0.055786 0.656677 -0.138184 1441914463 0.741089 0.050354 0.656982 -0.128845 1441914463 0.741089 0.050354 0.656982 -0.128845 1441914463 0.741089 0.050354 0.656982 -0.128845 1441914463 0.741089 0.050354 0.656982 -0.128845 1441914463 0.741089 0.050354 0.656982 -0.128845 1441914463 0.741089 0.050354 0.656982 -0.128845 1441914463 0.743164 0.044617 0.656677 -0.120239 1441914463 0.743164 0.044617 0.656677 -0.120239 1441914463 0.743164 0.044617 0.656677 -0.120239 1441914463 0.743164 0.044617 0.656677 -0.120239 1441914463 0.743164 0.044617 0.656677 -0.120239 1441914463 0.743164 0.044617 0.656677 -0.120239 1441914463 0.745422 0.040039 0.655334 -0.114929 1441914463 0.745422 0.040039 0.655334 -0.114929 1441914463 0.745422 0.040039 0.655334 -0.114929 1441914463 0.745422 0.040039 0.655334 -0.114929 1441914463 0.745422 0.040039 0.655334 -0.114929 1441914463 0.745422 0.040039 0.655334 -0.114929 1441914463 0.747375 0.035583 0.653748 -0.112732 1441914463 0.747375 0.035583 0.653748 -0.112732 1441914463 0.747375 0.035583 0.653748 -0.112732 1441914463 0.747375 0.035583 0.653748 -0.112732 1441914463 0.747375 0.035583 0.653748 -0.112732 1441914463 0.747375 0.035583 0.653748 -0.112732 1441914463 0.749939 0.029968 0.651978 -0.107117 1441914463 0.749939 0.029968 0.651978 -0.107117 1441914463 0.749939 0.029968 0.651978 -0.107117 1441914463 0.749939 0.029968 0.651978 -0.107117 1441914463 0.749939 0.029968 0.651978 -0.107117 1441914463 0.749939 0.029968 0.651978 -0.107117 1441914463 0.752563 0.025940 0.650635 -0.098022 1441914463 0.752563 0.025940 0.650635 -0.098022 1441914463 0.752563 0.025940 0.650635 -0.098022 1441914463 0.752563 0.025940 0.650635 -0.098022 1441914463 0.752563 0.025940 0.650635 -0.098022 1441914463 0.752563 0.025940 0.650635 -0.098022 1441914463 0.752563 0.025940 0.650635 -0.098022 1441914463 0.755005 0.019592 0.649475 -0.087585 1441914463 0.755005 0.019592 0.649475 -0.087585 1441914463 0.755005 0.019592 0.649475 -0.087585 1441914463 0.755005 0.019592 0.649475 -0.087585 1441914463 0.755005 0.019592 0.649475 -0.087585 1441914463 0.755005 0.019592 0.649475 -0.087585 1441914463 0.756714 0.011230 0.648865 -0.078186 1441914463 0.756714 0.011230 0.648865 -0.078186 1441914463 0.756714 0.011230 0.648865 -0.078186 1441914463 0.756714 0.011230 0.648865 -0.078186 1441914463 0.756714 0.011230 0.648865 -0.078186 1441914463 0.756714 0.011230 0.648865 -0.078186 1441914463 0.756714 0.011230 0.648865 -0.078186 1441914463 0.757507 0.007263 0.648560 -0.073730 1441914463 0.757507 0.007263 0.648560 -0.073730 1441914463 0.757507 0.007263 0.648560 -0.073730 1441914463 0.758423 0.002319 0.648193 -0.067688 1441914463 0.758423 0.002319 0.648193 -0.067688 1441914463 0.758423 0.002319 0.648193 -0.067688 1441914463 0.758423 0.002319 0.648193 -0.067688 1441914463 0.758423 0.002319 0.648193 -0.067688 1441914463 0.758423 0.002319 0.648193 -0.067688 1441914463 0.758423 0.002319 0.648193 -0.067688 1441914463 0.759155 -0.005493 0.648315 -0.056824 1441914463 0.759155 -0.005493 0.648315 -0.056824 1441914463 0.759155 -0.005493 0.648315 -0.056824 1441914463 0.759155 -0.005493 0.648315 -0.056824 1441914463 0.759155 -0.005493 0.648315 -0.056824 1441914463 0.759155 -0.005493 0.648315 -0.056824 1441914463 0.759277 -0.014465 0.649048 -0.044189 1441914463 0.759277 -0.014465 0.649048 -0.044189 1441914463 0.759277 -0.014465 0.649048 -0.044189 1441914463 0.759277 -0.014465 0.649048 -0.044189 1441914463 0.759277 -0.014465 0.649048 -0.044189 1441914463 0.759277 -0.014465 0.649048 -0.044189 1441914463 0.757141 -0.015198 0.651672 -0.041748 1441914463 0.757141 -0.015198 0.651672 -0.041748 1441914464 0.757141 -0.015198 0.651672 -0.041748 1441914464 0.757141 -0.015198 0.651672 -0.041748 1441914464 0.757141 -0.015198 0.651672 -0.041748 1441914464 0.757141 -0.015198 0.651672 -0.041748 1441914464 0.754089 -0.008240 0.654785 -0.048889 1441914464 0.754089 -0.008240 0.654785 -0.048889 1441914464 0.754089 -0.008240 0.654785 -0.048889 1441914464 0.754089 -0.008240 0.654785 -0.048889 1441914464 0.754089 -0.008240 0.654785 -0.048889 1441914464 0.754089 -0.008240 0.654785 -0.048889 1441914464 0.750854 0.002808 0.657776 -0.058838 1441914464 0.750854 0.002808 0.657776 -0.058838 1441914464 0.750854 0.002808 0.657776 -0.058838 1441914464 0.750854 0.002808 0.657776 -0.058838 1441914464 0.750854 0.002808 0.657776 -0.058838 1441914464 0.750854 0.002808 0.657776 -0.058838 1441914464 0.750854 0.002808 0.657776 -0.058838 1441914464 0.748047 0.013794 0.659973 -0.067749 1441914464 0.748047 0.013794 0.659973 -0.067749 1441914464 0.748047 0.013794 0.659973 -0.067749 1441914464 0.748047 0.013794 0.659973 -0.067749 1441914464 0.748047 0.013794 0.659973 -0.067749 1441914464 0.748047 0.013794 0.659973 -0.067749 1441914464 0.747192 0.017334 0.660461 -0.071838 1441914464 0.747192 0.017334 0.660461 -0.071838 1441914464 0.747192 0.017334 0.660461 -0.071838 1441914464 0.747192 0.017334 0.660461 -0.071838 1441914464 0.747192 0.017334 0.660461 -0.071838 1441914464 0.747192 0.017334 0.660461 -0.071838 1441914464 0.747131 0.020752 0.659607 -0.078979 1441914464 0.747131 0.020752 0.659607 -0.078979 1441914464 0.747131 0.020752 0.659607 -0.078979 1441914464 0.747131 0.020752 0.659607 -0.078979 1441914464 0.747131 0.020752 0.659607 -0.078979 1441914464 0.747131 0.020752 0.659607 -0.078979 1441914464 0.747620 0.027954 0.657410 -0.089600 1441914464 0.747620 0.027954 0.657410 -0.089600 1441914464 0.747620 0.027954 0.657410 -0.089600 1441914464 0.747620 0.027954 0.657410 -0.089600 1441914464 0.747620 0.027954 0.657410 -0.089600 1441914464 0.747620 0.027954 0.657410 -0.089600 1441914464 0.747620 0.027954 0.657410 -0.089600 1441914464 0.747803 0.038269 0.654541 -0.103943 1441914464 0.747803 0.038269 0.654541 -0.103943 1441914464 0.747803 0.038269 0.654541 -0.103943 1441914464 0.747803 0.038269 0.654541 -0.103943 1441914464 0.747803 0.038269 0.654541 -0.103943 1441914464 0.747803 0.038269 0.654541 -0.103943 1441914464 0.747192 0.050110 0.651917 -0.118835 1441914464 0.747192 0.050110 0.651917 -0.118835 1441914464 0.747192 0.050110 0.651917 -0.118835 1441914464 0.747192 0.050110 0.651917 -0.118835 1441914464 0.747192 0.050110 0.651917 -0.118835 1441914464 0.747192 0.050110 0.651917 -0.118835 1441914464 0.745789 0.061340 0.649902 -0.132385 1441914464 0.745789 0.061340 0.649902 -0.132385 1441914464 0.745789 0.061340 0.649902 -0.132385 1441914464 0.745789 0.061340 0.649902 -0.132385 1441914464 0.745789 0.061340 0.649902 -0.132385 1441914464 0.745789 0.061340 0.649902 -0.132385 1441914464 0.745789 0.061340 0.649902 -0.132385 1441914464 0.745361 0.064453 0.649292 -0.136414 1441914464 0.745361 0.064453 0.649292 -0.136414 1441914464 0.745361 0.064453 0.649292 -0.136414 1441914464 0.745361 0.064453 0.649292 -0.136414 1441914464 0.745361 0.064453 0.649292 -0.136414 1441914464 0.745361 0.064453 0.649292 -0.136414 1441914464 0.746216 0.064819 0.648987 -0.132935 1441914464 0.746216 0.064819 0.648987 -0.132935 1441914464 0.746216 0.064819 0.648987 -0.132935 1441914464 0.746216 0.064819 0.648987 -0.132935 1441914464 0.746216 0.064819 0.648987 -0.132935 1441914464 0.746216 0.064819 0.648987 -0.132935 1441914464 0.745361 0.072815 0.648621 -0.135681 1441914464 0.745361 0.072815 0.648621 -0.135681 1441914464 0.745361 0.072815 0.648621 -0.135681 1441914464 0.745361 0.072815 0.648621 -0.135681 1441914464 0.745361 0.072815 0.648621 -0.135681 1441914464 0.745361 0.072815 0.648621 -0.135681 1441914464 0.745850 0.073853 0.648010 -0.135132 1441914464 0.745850 0.073853 0.648010 -0.135132 1441914464 0.745850 0.073853 0.648010 -0.135132 1441914464 0.745850 0.073853 0.648010 -0.135132 1441914464 0.745850 0.073853 0.648010 -0.135132 1441914464 0.745850 0.073853 0.648010 -0.135132 1441914464 0.746216 0.070068 0.648865 -0.130798 1441914464 0.746216 0.070068 0.648865 -0.130798 1441914464 0.746216 0.070068 0.648865 -0.130798 1441914464 0.746216 0.070068 0.648865 -0.130798 1441914464 0.746216 0.070068 0.648865 -0.130798 1441914464 0.746216 0.070068 0.648865 -0.130798 1441914464 0.746216 0.070068 0.648865 -0.130798 1441914464 0.747559 0.066956 0.648804 -0.125061 1441914464 0.747559 0.066956 0.648804 -0.125061 1441914464 0.747559 0.066956 0.648804 -0.125061 1441914464 0.747559 0.066956 0.648804 -0.125061 1441914464 0.747559 0.066956 0.648804 -0.125061 1441914464 0.747559 0.066956 0.648804 -0.125061 1441914464 0.750366 0.056152 0.649170 -0.110840 1441914464 0.750366 0.056152 0.649170 -0.110840 1441914464 0.750366 0.056152 0.649170 -0.110840 1441914464 0.750366 0.056152 0.649170 -0.110840 1441914464 0.750366 0.056152 0.649170 -0.110840 1441914464 0.750366 0.056152 0.649170 -0.110840 1441914464 0.754028 0.042969 0.648560 -0.094238 1441914464 0.754028 0.042969 0.648560 -0.094238 1441914464 0.754028 0.042969 0.648560 -0.094238 1441914464 0.754028 0.042969 0.648560 -0.094238 1441914464 0.754028 0.042969 0.648560 -0.094238 1441914464 0.754028 0.042969 0.648560 -0.094238 1441914464 0.754028 0.042969 0.648560 -0.094238 1441914464 0.757263 0.032471 0.647217 -0.081238 1441914464 0.757263 0.032471 0.647217 -0.081238 1441914464 0.757263 0.032471 0.647217 -0.081238 1441914465 0.757263 0.032471 0.647217 -0.081238 1441914465 0.757263 0.032471 0.647217 -0.081238 1441914465 0.757263 0.032471 0.647217 -0.081238 1441914465 0.759155 0.024963 0.646118 -0.074341 1441914465 0.759155 0.024963 0.646118 -0.074341 1441914465 0.759155 0.024963 0.646118 -0.074341 1441914465 0.759155 0.024963 0.646118 -0.074341 1441914465 0.759155 0.024963 0.646118 -0.074341 1441914465 0.759155 0.024963 0.646118 -0.074341 1441914465 0.759155 0.024963 0.646118 -0.074341 1441914465 0.761169 0.014160 0.644714 -0.068848 1441914465 0.761169 0.014160 0.644714 -0.068848 1441914465 0.761169 0.014160 0.644714 -0.068848 1441914465 0.761169 0.014160 0.644714 -0.068848 1441914465 0.761169 0.014160 0.644714 -0.068848 1441914465 0.761169 0.014160 0.644714 -0.068848 1441914465 0.762390 -0.000977 0.644592 -0.056030 1441914465 0.762390 -0.000977 0.644592 -0.056030 1441914465 0.762390 -0.000977 0.644592 -0.056030 1441914465 0.762390 -0.000977 0.644592 -0.056030 1441914465 0.762390 -0.000977 0.644592 -0.056030 1441914465 0.762390 -0.000977 0.644592 -0.056030 1441914465 0.763550 -0.015564 0.644348 -0.038696 1441914465 0.763550 -0.015564 0.644348 -0.038696 1441914465 0.763550 -0.015564 0.644348 -0.038696 1441914465 0.763550 -0.015564 0.644348 -0.038696 1441914465 0.763550 -0.015564 0.644348 -0.038696 1441914465 0.763550 -0.015564 0.644348 -0.038696 1441914465 0.761047 -0.014954 0.647400 -0.036987 1441914465 0.761047 -0.014954 0.647400 -0.036987 1441914465 0.761047 -0.014954 0.647400 -0.036987 1441914465 0.761047 -0.014954 0.647400 -0.036987 1441914465 0.761047 -0.014954 0.647400 -0.036987 1441914465 0.761047 -0.014954 0.647400 -0.036987 1441914465 0.758240 -0.007813 0.649963 -0.049438 1441914465 0.758240 -0.007813 0.649963 -0.049438 1441914465 0.758240 -0.007813 0.649963 -0.049438 1441914465 0.758240 -0.007813 0.649963 -0.049438 1441914465 0.758240 -0.007813 0.649963 -0.049438 1441914465 0.758240 -0.007813 0.649963 -0.049438 1441914465 0.758240 -0.007813 0.649963 -0.049438 1441914465 0.755005 -0.000610 0.652771 -0.061523 1441914465 0.755005 -0.000610 0.652771 -0.061523 1441914465 0.755005 -0.000610 0.652771 -0.061523 1441914465 0.755005 -0.000610 0.652771 -0.061523 1441914465 0.755005 -0.000610 0.652771 -0.061523 1441914465 0.755005 -0.000610 0.652771 -0.061523 1441914465 0.752380 0.008484 0.654785 -0.071228 1441914465 0.752380 0.008484 0.654785 -0.071228 1441914465 0.752380 0.008484 0.654785 -0.071228 1441914465 0.752380 0.008484 0.654785 -0.071228 1441914465 0.752380 0.008484 0.654785 -0.071228 1441914465 0.752380 0.008484 0.654785 -0.071228 1441914465 0.749634 0.015076 0.656616 -0.081604 1441914465 0.749634 0.015076 0.656616 -0.081604 1441914465 0.749634 0.015076 0.656616 -0.081604 1441914465 0.749634 0.015076 0.656616 -0.081604 1441914465 0.749634 0.015076 0.656616 -0.081604 1441914465 0.749634 0.015076 0.656616 -0.081604 1441914465 0.749634 0.015076 0.656616 -0.081604 1441914465 0.747009 0.017456 0.657776 -0.094543 1441914465 0.747009 0.017456 0.657776 -0.094543 1441914465 0.747009 0.017456 0.657776 -0.094543 1441914465 0.747009 0.017456 0.657776 -0.094543 1441914465 0.747009 0.017456 0.657776 -0.094543 1441914465 0.747009 0.017456 0.657776 -0.094543 1441914465 0.744751 0.024597 0.657410 -0.111389 1441914465 0.744751 0.024597 0.657410 -0.111389 1441914465 0.744751 0.024597 0.657410 -0.111389 1441914465 0.744751 0.024597 0.657410 -0.111389 1441914465 0.744751 0.024597 0.657410 -0.111389 1441914465 0.744751 0.024597 0.657410 -0.111389 1441914465 0.743103 0.035828 0.656128 -0.126282 1441914465 0.743103 0.035828 0.656128 -0.126282 1441914465 0.743103 0.035828 0.656128 -0.126282 1441914465 0.743103 0.035828 0.656128 -0.126282 1441914465 0.743103 0.035828 0.656128 -0.126282 1441914465 0.743103 0.035828 0.656128 -0.126282 1441914465 0.742310 0.042786 0.654541 -0.136353 1441914465 0.742310 0.042786 0.654541 -0.136353 1441914465 0.742310 0.042786 0.654541 -0.136353 1441914465 0.742310 0.042786 0.654541 -0.136353 1441914465 0.742310 0.042786 0.654541 -0.136353 1441914465 0.742310 0.042786 0.654541 -0.136353 1441914465 0.741882 0.049377 0.652954 -0.143982 1441914465 0.741882 0.049377 0.652954 -0.143982 1441914465 0.741882 0.049377 0.652954 -0.143982 1441914465 0.741882 0.049377 0.652954 -0.143982 1441914465 0.741882 0.049377 0.652954 -0.143982 1441914465 0.741882 0.049377 0.652954 -0.143982 1441914465 0.741882 0.049377 0.652954 -0.143982 1441914465 0.741516 0.058777 0.651428 -0.149231 1441914465 0.741516 0.058777 0.651428 -0.149231 1441914465 0.741516 0.058777 0.651428 -0.149231 1441914465 0.741516 0.058777 0.651428 -0.149231 1441914465 0.741516 0.058777 0.651428 -0.149231 1441914465 0.741516 0.058777 0.651428 -0.149231 1441914465 0.742188 0.065552 0.649963 -0.149414 1441914465 0.742188 0.065552 0.649963 -0.149414 1441914465 0.742188 0.065552 0.649963 -0.149414 1441914465 0.742188 0.065552 0.649963 -0.149414 1441914465 0.742188 0.065552 0.649963 -0.149414 1441914465 0.742188 0.065552 0.649963 -0.149414 1441914465 0.742188 0.065552 0.649963 -0.149414 1441914465 0.743408 0.067200 0.649597 -0.144104 1441914465 0.743408 0.067200 0.649597 -0.144104 1441914465 0.743408 0.067200 0.649597 -0.144104 1441914465 0.743408 0.067200 0.649597 -0.144104 1441914465 0.743408 0.067200 0.649597 -0.144104 1441914465 0.743408 0.067200 0.649597 -0.144104 1441914465 0.744995 0.066101 0.648987 -0.139221 1441914465 0.744995 0.066101 0.648987 -0.139221 1441914465 0.744995 0.066101 0.648987 -0.139221 1441914465 0.744995 0.066101 0.648987 -0.139221 1441914465 0.744995 0.066101 0.648987 -0.139221 1441914466 0.744995 0.066101 0.648987 -0.139221 1441914466 0.747070 0.065125 0.647522 -0.134949 1441914466 0.747070 0.065125 0.647522 -0.134949 1441914466 0.747070 0.065125 0.647522 -0.134949 1441914466 0.747070 0.065125 0.647522 -0.134949 1441914466 0.747070 0.065125 0.647522 -0.134949 1441914466 0.747070 0.065125 0.647522 -0.134949 1441914466 0.747070 0.065125 0.647522 -0.134949 1441914466 0.749084 0.064209 0.646118 -0.131348 1441914466 0.749084 0.064209 0.646118 -0.131348 1441914466 0.749084 0.064209 0.646118 -0.131348 1441914466 0.749084 0.064209 0.646118 -0.131348 1441914466 0.749084 0.064209 0.646118 -0.131348 1441914466 0.749084 0.064209 0.646118 -0.131348 1441914466 0.751892 0.060364 0.644592 -0.124451 1441914466 0.751892 0.060364 0.644592 -0.124451 1441914466 0.751892 0.060364 0.644592 -0.124451 1441914466 0.751892 0.060364 0.644592 -0.124451 1441914466 0.751892 0.060364 0.644592 -0.124451 1441914466 0.751892 0.060364 0.644592 -0.124451 1441914466 0.754761 0.054199 0.643555 -0.114746 1441914466 0.754761 0.054199 0.643555 -0.114746 1441914466 0.754761 0.054199 0.643555 -0.114746 1441914466 0.754761 0.054199 0.643555 -0.114746 1441914466 0.754761 0.054199 0.643555 -0.114746 1441914466 0.754761 0.054199 0.643555 -0.114746 1441914466 0.757141 0.045959 0.643188 -0.104248 1441914466 0.757141 0.045959 0.643188 -0.104248 1441914466 0.757141 0.045959 0.643188 -0.104248 1441914466 0.757141 0.045959 0.643188 -0.104248 1441914466 0.757141 0.045959 0.643188 -0.104248 1441914466 0.757141 0.045959 0.643188 -0.104248 1441914466 0.758484 0.036133 0.643799 -0.093750 1441914466 0.758484 0.036133 0.643799 -0.093750 1441914466 0.758484 0.036133 0.643799 -0.093750 1441914466 0.758484 0.036133 0.643799 -0.093750 1441914466 0.758484 0.036133 0.643799 -0.093750 1441914466 0.758484 0.036133 0.643799 -0.093750 1441914466 0.758484 0.036133 0.643799 -0.093750 1441914466 0.758728 0.033569 0.644653 -0.086731 1441914466 0.758728 0.033569 0.644653 -0.086731 1441914466 0.758728 0.033569 0.644653 -0.086731 1441914466 0.758728 0.033569 0.644653 -0.086731 1441914466 0.758728 0.033569 0.644653 -0.086731 1441914466 0.758728 0.033569 0.644653 -0.086731 1441914466 0.758057 0.037964 0.645386 -0.085205 1441914466 0.758057 0.037964 0.645386 -0.085205 1441914466 0.758057 0.037964 0.645386 -0.085205 1441914466 0.758057 0.037964 0.645386 -0.085205 1441914466 0.758057 0.037964 0.645386 -0.085205 1441914466 0.758057 0.037964 0.645386 -0.085205 1441914466 0.758057 0.032104 0.646729 -0.077759 1441914466 0.758057 0.032104 0.646729 -0.077759 1441914466 0.758057 0.032104 0.646729 -0.077759 1441914466 0.758057 0.032104 0.646729 -0.077759 1441914466 0.758057 0.032104 0.646729 -0.077759 1441914466 0.758057 0.032104 0.646729 -0.077759 1441914466 0.757629 0.020386 0.649231 -0.062805 1441914466 0.757629 0.020386 0.649231 -0.062805 1441914466 0.757629 0.020386 0.649231 -0.062805 1441914466 0.757629 0.020386 0.649231 -0.062805 1441914466 0.757629 0.020386 0.649231 -0.062805 1441914466 0.757629 0.020386 0.649231 -0.062805 1441914466 0.756958 0.017517 0.651062 -0.052307 1441914466 0.756958 0.017517 0.651062 -0.052307 1441914466 0.756958 0.017517 0.651062 -0.052307 1441914466 0.756958 0.017517 0.651062 -0.052307 1441914466 0.756958 0.017517 0.651062 -0.052307 1441914466 0.756958 0.017517 0.651062 -0.052307 1441914466 0.756958 0.017517 0.651062 -0.052307 1441914466 0.752991 0.031860 0.654175 -0.063232 1441914466 0.752991 0.031860 0.654175 -0.063232 1441914466 0.752991 0.031860 0.654175 -0.063232 1441914466 0.752991 0.031860 0.654175 -0.063232 1441914466 0.752991 0.031860 0.654175 -0.063232 1441914466 0.752991 0.031860 0.654175 -0.063232 1441914466 0.749207 0.045410 0.655457 -0.083496 1441914466 0.749207 0.045410 0.655457 -0.083496 1441914466 0.749207 0.045410 0.655457 -0.083496 1441914466 0.749207 0.045410 0.655457 -0.083496 1441914466 0.749207 0.045410 0.655457 -0.083496 1441914466 0.749207 0.045410 0.655457 -0.083496 1441914466 0.749207 0.045410 0.655457 -0.083496 1441914466 0.746277 0.054993 0.655884 -0.098755 1441914466 0.746277 0.054993 0.655884 -0.098755 1441914466 0.746277 0.054993 0.655884 -0.098755 1441914466 0.746277 0.054993 0.655884 -0.098755 1441914466 0.746277 0.054993 0.655884 -0.098755 1441914466 0.746277 0.054993 0.655884 -0.098755 1441914466 0.745789 0.061218 0.654541 -0.107361 1441914466 0.745789 0.061218 0.654541 -0.107361 1441914466 0.745789 0.061218 0.654541 -0.107361 1441914466 0.745789 0.061218 0.654541 -0.107361 1441914466 0.745789 0.061218 0.654541 -0.107361 1441914466 0.745789 0.061218 0.654541 -0.107361 1441914466 0.745789 0.061218 0.654541 -0.107361 1441914466 0.745972 0.060730 0.653381 -0.113464 1441914466 0.745972 0.060730 0.653381 -0.113464 1441914466 0.745972 0.060730 0.653381 -0.113464 1441914466 0.745972 0.060730 0.653381 -0.113464 1441914466 0.745972 0.060730 0.653381 -0.113464 1441914466 0.745972 0.060730 0.653381 -0.113464 1441914466 0.745422 0.060669 0.652039 -0.124146 1441914466 
0.796936 0.031555 0.597290 -0.083984 1441914469 0.796936 0.031555 0.597290 -0.083984 1441914469 0.796936 0.031555 0.597290 -0.083984 1441914469 0.796936 0.031555 0.597290 -0.083984 1441914469 0.796936 0.031555 0.597290 -0.083984 1441914469 0.817810 -0.002197 0.568726 -0.087646 1441914469 0.817810 -0.002197 0.568726 -0.087646 1441914469 0.817810 -0.002197 0.568726 -0.087646 1441914469 0.817810 -0.002197 0.568726 -0.087646 1441914469 0.817810 -0.002197 0.568726 -0.087646 1441914469 0.817810 -0.002197 0.568726 -0.087646 1441914469 0.825989 -0.023315 0.543884 -0.146240 1441914469 0.825989 -0.023315 0.543884 -0.146240 1441914469 0.825989 -0.023315 0.543884 -0.146240 1441914469 0.825989 -0.023315 0.543884 -0.146240 1441914469 0.825989 -0.023315 0.543884 -0.146240 1441914469 0.825989 -0.023315 0.543884 -0.146240 1441914469 0.825989 -0.023315 0.543884 -0.146240 1441914469 0.816833 -0.037842 0.521057 -0.244568 1441914469 0.816833 -0.037842 0.521057 -0.244568 1441914469 0.816833 -0.037842 0.521057 -0.244568 1441914469 0.816833 -0.037842 0.521057 -0.244568 1441914469 0.816833 -0.037842 0.521057 -0.244568 1441914469 0.816833 -0.037842 0.521057 -0.244568 1441914469 0.788330 -0.033508 0.489929 -0.370544 1441914469 0.788330 -0.033508 0.489929 -0.370544 1441914469 0.788330 -0.033508 0.489929 -0.370544 1441914469 0.788330 -0.033508 0.489929 -0.370544 1441914469 0.788330 -0.033508 0.489929 -0.370544 1441914469 0.788330 -0.033508 0.489929 -0.370544 1441914469 0.749878 -0.004211 0.441589 -0.492615 1441914469 0.749878 -0.004211 0.441589 -0.492615 1441914469 0.749878 -0.004211 0.441589 -0.492615 1441914469 0.749878 -0.004211 0.441589 -0.492615 1441914469 0.749878 -0.004211 0.441589 -0.492615 1441914469 0.749878 -0.004211 0.441589 -0.492615 1441914469 0.749878 -0.004211 0.441589 -0.492615 1441914469 0.719421 0.030518 0.390381 -0.573608 1441914469 0.719421 0.030518 0.390381 -0.573608 1441914469 0.719421 0.030518 0.390381 -0.573608 1441914469 0.719421 0.030518 0.390381 -0.573608 1441914469 0.719421 0.030518 0.390381 -0.573608 1441914469 0.719421 0.030518 0.390381 -0.573608 1441914469 0.701111 0.053040 0.362244 -0.611877 1441914469 0.701111 0.053040 0.362244 -0.611877 1441914469 0.701111 0.053040 0.362244 -0.611877 1441914469 0.701111 0.053040 0.362244 -0.611877 1441914469 0.701111 0.053040 0.362244 -0.611877 1441914469 0.701111 0.053040 0.362244 -0.611877 1441914469 0.699646 0.057007 0.364380 -0.611938 1441914469 0.699646 0.057007 0.364380 -0.611938 1441914469 0.699646 0.057007 0.364380 -0.611938 1441914469 0.699646 0.057007 0.364380 -0.611938 1441914469 0.699646 0.057007 0.364380 -0.611938 1441914469 0.699646 0.057007 0.364380 -0.611938 1441914469 0.715393 0.033081 0.389038 -0.579407 1441914469 0.715393 0.033081 0.389038 -0.579407 1441914469 0.715393 0.033081 0.389038 -0.579407 1441914469 0.715393 0.033081 0.389038 -0.579407 1441914469 0.715393 0.033081 0.389038 -0.579407 1441914469 0.715393 0.033081 0.389038 -0.579407 1441914469 0.715393 0.033081 0.389038 -0.579407 1441914469 0.733521 0.005615 0.409912 -0.542114 1441914469 0.733521 0.005615 0.409912 -0.542114 1441914469 0.733521 0.005615 0.409912 -0.542114 1441914469 0.733521 0.005615 0.409912 -0.542114 1441914469 0.733521 0.005615 0.409912 -0.542114 1441914469 0.733521 0.005615 0.409912 -0.542114 1441914469 0.759338 0.000122 0.426392 -0.491394 1441914469 0.759338 0.000122 0.426392 -0.491394 1441914469 0.759338 0.000122 0.426392 -0.491394 1441914469 0.759338 0.000122 0.426392 -0.491394 1441914469 0.759338 0.000122 0.426392 -0.491394 1441914469 0.759338 0.000122 0.426392 -0.491394 1441914469 0.787659 -0.008545 0.455078 -0.415222 1441914469 0.787659 -0.008545 0.455078 -0.415222 1441914469 0.787659 -0.008545 0.455078 -0.415222 1441914469 0.787659 -0.008545 0.455078 -0.415222 1441914469 0.787659 -0.008545 0.455078 -0.415222 1441914469 0.787659 -0.008545 0.455078 -0.415222 1441914469 0.787659 -0.008545 0.455078 -0.415222 1441914469 0.810486 -0.031006 0.494690 -0.312012 1441914469 0.810486 -0.031006 0.494690 -0.312012 1441914470 0.810486 -0.031006 0.494690 -0.312012 1441914470 0.810486 -0.031006 0.494690 -0.312012 1441914470 0.810486 -0.031006 0.494690 -0.312012 1441914470 0.810486 -0.031006 0.494690 -0.312012 1441914470 0.810486 -0.031006 0.494690 -0.312012 1441914470 0.814331 -0.066589 0.535522 -0.213623 1441914470 0.814331 -0.066589 0.535522 -0.213623 1441914470 0.814331 -0.066589 0.535522 -0.213623 1441914470 0.814331 -0.066589 0.535522 -0.213623 1441914470 0.814331 -0.066589 0.535522 -0.213623 1441914470 0.814331 -0.066589 0.535522 -0.213623 1441914470 0.807495 -0.086853 0.565857 -0.141846 1441914470 0.807495 -0.086853 0.565857 -0.141846 1441914470 0.807495 -0.086853 0.565857 -0.141846 1441914470 0.807495 -0.086853 0.565857 -0.141846 1441914470 0.807495 -0.086853 0.565857 -0.141846 1441914470 0.807495 -0.086853 0.565857 -0.141846 1441914470 0.807495 -0.086853 0.565857 -0.141846 1441914470 0.804871 -0.131348 0.572876 -0.081848 1441914470 0.804871 -0.131348 0.572876 -0.081848 1441914470 0.804871 -0.131348 0.572876 -0.081848 1441914470 0.804871 -0.131348 0.572876 -0.081848 1441914470 0.804871 -0.131348 0.572876 -0.081848 1441914470 0.804871 -0.131348 0.572876 -0.081848 1441914470 0.801514 -0.158325 0.574829 -0.044678 1441914470 0.801514 -0.158325 0.574829 -0.044678 1441914470 0.801514 -0.158325 0.574829 -0.044678 1441914470 0.801514 -0.158325 0.574829 -0.044678 1441914470 0.801514 -0.158325 0.574829 -0.044678 1441914470 0.801514 -0.158325 0.574829 -0.044678 1441914470 0.803101 -0.176147 0.567383 -0.045166 1441914470 0.803101 -0.176147 0.567383 -0.045166 1441914470 0.803101 -0.176147 0.567383 -0.045166 1441914470 0.803101 -0.176147 0.567383 -0.045166 1441914470 0.803101 -0.176147 0.567383 -0.045166 1441914470 0.803101 -0.176147 0.567383 -0.045166 1441914470 0.803101 -0.176147 0.567383 -0.045166 1441914470 0.808533 -0.149841 0.565186 -0.065796 1441914470 0.808533 -0.149841 0.565186 -0.065796 1441914470 0.808533 -0.149841 0.565186 -0.065796 1441914470 0.808533 -0.149841 0.565186 -0.065796 1441914470 0.808533 -0.149841 0.565186 -0.065796 1441914470 0.808533 -0.149841 0.565186 -0.065796 1441914470 0.805725 -0.140625 0.574951 -0.018921 1441914470 0.805725 -0.140625 0.574951 -0.018921 1441914470 0.805725 -0.140625 0.574951 -0.018921 1441914470 0.805725 -0.140625 0.574951 -0.018921 1441914470 0.805725 -0.140625 0.574951 -0.018921 1441914470 0.805725 -0.140625 0.574951 -0.018921 1441914470 0.805725 -0.140625 0.574951 -0.018921 1441914470 0.796570 -0.192993 0.572754 0.009277 1441914470 0.796570 -0.192993 0.572754 0.009277 1441914470 0.796570 -0.192993 0.572754 0.009277 1441914470 0.796570 -0.192993 0.572754 0.009277 1441914470 0.796570 -0.192993 0.572754 0.009277 1441914470 0.796570 -0.192993 0.572754 0.009277 1441914470 0.799622 -0.196960 0.566650 -0.025940 1441914470 0.799622 -0.196960 0.566650 -0.025940 1441914470 0.799622 -0.196960 0.566650 -0.025940 1441914470 0.799622 -0.196960 0.566650 -0.025940 1441914470 0.799622 -0.196960 0.566650 -0.025940 1441914470 0.799622 -0.196960 0.566650 -0.025940 1441914470 0.801086 -0.171936 0.569397 -0.066772 1441914470 0.801086 -0.171936 0.569397 -0.066772 1441914470 0.801086 -0.171936 0.569397 -0.066772 1441914470 0.801086 -0.171936 0.569397 -0.066772 1441914470 0.801086 -0.171936 0.569397 -0.066772 1441914470 0.801086 -0.171936 0.569397 -0.066772 1441914470 0.805969 -0.148132 0.560852 -0.117737 1441914470 0.805969 -0.148132 0.560852 -0.117737 1441914470 0.805969 -0.148132 0.560852 -0.117737 1441914470 0.805969 -0.148132 0.560852 -0.117737 1441914470 0.805969 -0.148132 0.560852 -0.117737 1441914470 0.805969 -0.148132 0.560852 -0.117737 1441914470 0.805969 -0.148132 0.560852 -0.117737 1441914470 0.809082 -0.118286 0.547424 -0.177856 1441914470 0.809082 -0.118286 0.547424 -0.177856 1441914470 0.809082 -0.118286 0.547424 -0.177856 1441914470 0.809082 -0.118286 0.547424 -0.177856 1441914470 0.809082 -0.118286 0.547424 -0.177856 1441914470 0.809082 -0.118286 0.547424 -0.177856 1441914470 0.810974 -0.084778 0.525452 -0.242859 1441914470 0.810974 -0.084778 0.525452 -0.242859 1441914470 0.810974 -0.084778 0.525452 -0.242859 1441914470 0.810974 -0.084778 0.525452 -0.242859 1441914470 0.810974 -0.084778 0.525452 -0.242859 1441914470 0.810974 -0.084778 0.525452 -0.242859 1441914470 0.796326 -0.051880 0.508179 -0.323853 1441914470 0.796326 -0.051880 0.508179 -0.323853 1441914470 0.796326 -0.051880 0.508179 -0.323853 1441914470 0.796326 -0.051880 0.508179 -0.323853 1441914470 0.796326 -0.051880 0.508179 -0.323853 1441914470 0.796326 -0.051880 0.508179 -0.323853 1441914470 0.796326 -0.051880 0.508179 -0.323853 1441914470 0.764343 -0.043274 0.489014 -0.418091 1441914470 0.764343 -0.043274 0.489014 -0.418091 1441914470 0.764343 -0.043274 0.489014 -0.418091 1441914470 0.764343 -0.043274 0.489014 -0.418091 1441914470 0.764343 -0.043274 0.489014 -0.418091 1441914470 0.764343 -0.043274 0.489014 -0.418091 1441914470 0.726013 -0.021729 0.456848 -0.513489 1441914470 0.726013 -0.021729 0.456848 -0.513489 1441914470 0.726013 -0.021729 0.456848 -0.513489 1441914470 0.726013 -0.021729 0.456848 -0.513489 1441914470 0.726013 -0.021729 0.456848 -0.513489 1441914470 0.726013 -0.021729 0.456848 -0.513489 1441914470 0.726013 -0.021729 0.456848 -0.513489 1441914470 0.694031 0.022949 0.410034 -0.591248 1441914470 0.694031 0.022949 0.410034 -0.591248 1441914470 0.694031 0.022949 0.410034 -0.591248 1441914470 0.694031 0.022949 0.410034 -0.591248 1441914470 0.694031 0.022949 0.410034 -0.591248 1441914470 0.694031 0.022949 0.410034 -0.591248 1441914470 0.678345 0.060242 0.373535 -0.629822 1441914470 0.678345 0.060242 0.373535 -0.629822 1441914470 0.678345 0.060242 0.373535 -0.629822 1441914470 0.678345 0.060242 0.373535 -0.629822 1441914471 0.678345 0.060242 0.373535 -0.629822 1441914471 0.678345 0.060242 0.373535 -0.629822 1441914471 0.678345 0.060242 0.373535 -0.629822 1441914471 0.681274 0.063904 0.373352 -0.626404 1441914471 0.681274 0.063904 0.373352 -0.626404 1441914471 0.681274 0.063904 0.373352 -0.626404 1441914471 0.681274 0.063904 0.373352 -0.626404 1441914471 0.681274 0.063904 0.373352 -0.626404 1441914471 0.681274 0.063904 0.373352 -0.626404 1441914471 0.699280 0.034485 0.404236 -0.588501 1441914471 0.699280 0.034485 0.404236 -0.588501 1441914471 0.699280 0.034485 0.404236 -0.588501 1441914471 0.699280 0.034485 0.404236 -0.588501 1441914471 0.699280 0.034485 0.404236 -0.588501 1441914471 0.721069 0.000732 0.431335 -0.542236 1441914471 0.721069 0.000732 0.431335 -0.542236 1441914471 0.721069 0.000732 0.431335 -0.542236 1441914471 0.721069 0.000732 0.431335 -0.542236 1441914471 0.721069 0.000732 0.431335 -0.542236 1441914471 0.721069 0.000732 0.431335 -0.542236 1441914471 0.721069 0.000732 0.431335 -0.542236 1441914471 0.749573 -0.007263 0.447876 -0.487244 1441914471 0.749573 -0.007263 0.447876 -0.487244 1441914471 0.749573 -0.007263 0.447876 -0.487244 1441914471 0.749573 -0.007263 0.447876 -0.487244 1441914471 0.749573 -0.007263 0.447876 -0.487244 1441914471 0.749573 -0.007263 0.447876 -0.487244 1441914471 0.776978 -0.018860 0.470215 -0.418152 1441914471 0.776978 -0.018860 0.470215 -0.418152 1441914471 0.776978 -0.018860 0.470215 -0.418152 1441914471 0.776978 -0.018860 0.470215 -0.418152 1441914471 0.776978 -0.018860 0.470215 -0.418152 1441914471 0.776978 -0.018860 0.470215 -0.418152 1441914471 0.791809 -0.048950 0.505615 -0.338989 1441914471 0.791809 -0.048950 0.505615 -0.338989 1441914471 0.791809 -0.048950 0.505615 -0.338989 1441914471 0.791809 -0.048950 0.505615 -0.338989 1441914471 0.791809 -0.048950 0.505615 -0.338989 1441914471 0.791809 -0.048950 0.505615 -0.338989 1441914471 0.791809 -0.048950 0.505615 -0.338989 1441914471 0.796387 -0.069763 0.536682 -0.269775 1441914471 0.796387 -0.069763 0.536682 -0.269775 1441914471 0.796387 -0.069763 0.536682 -0.269775 1441914471 0.796387 -0.069763 0.536682 -0.269775 1441914471 0.796387 -0.069763 0.536682 -0.269775 1441914471 0.787231 -0.096985 0.574036 -0.203186 1441914471 0.787231 -0.096985 0.574036 -0.203186 1441914471 0.787231 -0.096985 0.574036 -0.203186 1441914471 0.787231 -0.096985 0.574036 -0.203186 1441914471 0.787231 -0.096985 0.574036 -0.203186 1441914471 0.787231 -0.096985 0.574036 -0.203186 1441914471 0.787231 -0.096985 0.574036 -0.203186 1441914471 0.774536 -0.120911 0.603760 -0.144592 1441914471 0.774536 -0.120911 0.603760 -0.144592 1441914471 0.774536 -0.120911 0.603760 -0.144592 1441914471 0.774536 -0.120911 0.603760 -0.144592 1441914471 0.774536 -0.120911 0.603760 -0.144592 1441914471 0.774536 -0.120911 0.603760 -0.144592 1441914471 0.767090 -0.148254 0.616089 -0.100159 1441914471 0.767090 -0.148254 0.616089 -0.100159 1441914471 0.767090 -0.148254 0.616089 -0.100159 1441914471 0.767090 -0.148254 0.616089 -0.100159 1441914471 0.767090 -0.148254 0.616089 -0.100159 1441914471 0.767090 -0.148254 0.616089 -0.100159 1441914471 0.771851 -0.134888 0.615723 -0.082764 1441914471 0.771851 -0.134888 0.615723 -0.082764 1441914471 0.771851 -0.134888 0.615723 -0.082764 1441914471 0.771851 -0.134888 0.615723 -0.082764 1441914471 0.771851 -0.134888 0.615723 -0.082764 1441914471 0.771851 -0.134888 0.615723 -0.082764 1441914471 0.777161 -0.105957 0.619263 -0.035706 1441914471 0.777161 -0.105957 0.619263 -0.035706 1441914471 0.777161 -0.105957 0.619263 -0.035706 1441914471 0.777161 -0.105957 0.619263 -0.035706 1441914471 0.777161 -0.105957 0.619263 -0.035706 1441914471 0.777161 -0.105957 0.619263 -0.035706 1441914471 0.772034 -0.137390 0.620483 -0.001526 1441914471 0.772034 -0.137390 0.620483 -0.001526 1441914471 0.772034 -0.137390 0.620483 -0.001526 1441914471 0.772034 -0.137390 0.620483 -0.001526 1441914471 0.772034 -0.137390 0.620483 -0.001526 1441914471 0.772034 -0.137390 0.620483 -0.001526 1441914471 0.776428 -0.155701 0.610168 -0.023010 1441914471 0.776428 -0.155701 0.610168 -0.023010 1441914471 0.776428 -0.155701 0.610168 -0.023010 1441914471 0.776428 -0.155701 0.610168 -0.023010 1441914471 0.776428 -0.155701 0.610168 -0.023010 1441914471 0.776428 -0.155701 0.610168 -0.023010 1441914471 0.776428 -0.155701 0.610168 -0.023010 1441914471 0.776489 -0.147278 0.608887 -0.067383 1441914471 0.776489 -0.147278 0.608887 -0.067383 1441914471 0.776489 -0.147278 0.608887 -0.067383 1441914471 0.776489 -0.147278 0.608887 -0.067383 1441914471 0.776489 -0.147278 0.608887 -0.067383 1441914471 0.778198 -0.124512 0.600708 -0.133850 1441914471 0.778198 -0.124512 0.600708 -0.133850 1441914471 0.778198 -0.124512 0.600708 -0.133850 1441914471 0.778198 -0.124512 0.600708 -0.133850 1441914471 0.778198 -0.124512 0.600708 -0.133850 1441914471 0.778198 -0.124512 0.600708 -0.133850 1441914471 0.781189 -0.104492 0.585083 -0.190796 1441914471 0.781189 -0.104492 0.585083 -0.190796 1441914471 0.781189 -0.104492 0.585083 -0.190796 1441914471 0.781189 -0.104492 0.585083 -0.190796 1441914471 0.781189 -0.104492 0.585083 -0.190796 1441914471 0.781189 -0.104492 0.585083 -0.190796 1441914471 0.782104 -0.096497 0.567566 -0.238342 1441914471 0.782104 -0.096497 0.567566 -0.238342 1441914471 0.782104 -0.096497 0.567566 -0.238342 1441914471 0.782104 -0.096497 0.567566 -0.238342 1441914472 0.782104 -0.096497 0.567566 -0.238342 1441914472 0.781006 -0.085388 0.542480 -0.297302 1441914472 0.781006 -0.085388 0.542480 -0.297302 1441914472 0.781006 -0.085388 0.542480 -0.297302 1441914472 0.781006 -0.085388 0.542480 -0.297302 1441914472 0.781006 -0.085388 0.542480 -0.297302 1441914472 0.781006 -0.085388 0.542480 -0.297302 1441914472 0.762390 -0.069702 0.518860 -0.380310 1441914472 0.762390 -0.069702 0.518860 -0.380310 1441914472 0.762390 -0.069702 0.518860 -0.380310 1441914472 0.762390 -0.069702 0.518860 -0.380310 1441914472 0.762390 -0.069702 0.518860 -0.380310 1441914472 0.762390 -0.069702 0.518860 -0.380310 1441914472 0.734314 -0.026733 0.483459 -0.475647 1441914472 0.734314 -0.026733 0.483459 -0.475647 1441914472 0.734314 -0.026733 0.483459 -0.475647 1441914472 0.734314 -0.026733 0.483459 -0.475647 1441914472 0.734314 -0.026733 0.483459 -0.475647 1441914472 0.734314 -0.026733 0.483459 -0.475647 1441914472 0.697327 0.014282 0.449951 -0.557678 1441914472 0.697327 0.014282 0.449951 -0.557678 1441914472 0.697327 0.014282 0.449951 -0.557678 1441914472 0.697327 0.014282 0.449951 -0.557678 1441914472 0.697327 0.014282 0.449951 -0.557678 1441914472 0.697327 0.014282 0.449951 -0.557678 1441914472 0.697327 0.014282 0.449951 -0.557678 1441914472 0.671204 0.038879 0.422424 -0.607849 1441914472 0.671204 0.038879 0.422424 -0.607849 1441914472 0.671204 0.038879 0.422424 -0.607849 1441914472 0.671204 0.038879 0.422424 -0.607849 1441914472 0.671204 0.038879 0.422424 -0.607849 1441914472 0.657593 0.051758 0.401794 -0.635193 1441914472 0.657593 0.051758 0.401794 -0.635193 1441914472 0.657593 0.051758 0.401794 -0.635193 1441914472 0.657593 0.051758 0.401794 -0.635193 1441914472 0.657593 0.051758 0.401794 -0.635193 1441914472 0.657593 0.051758 0.401794 -0.635193 1441914472 0.654907 0.061401 0.390076 -0.644348 1441914472 0.654907 0.061401 0.390076 -0.644348 1441914472 0.654907 0.061401 0.390076 -0.644348 1441914472 0.654907 0.061401 0.390076 -0.644348 1441914472 0.654907 0.061401 0.390076 -0.644348 1441914472 0.654907 0.061401 0.390076 -0.644348 1441914472 0.654907 0.061401 0.390076 -0.644348 1441914472 0.666077 0.055664 0.399536 -0.627380 1441914472 0.666077 0.055664 0.399536 -0.627380 1441914472 0.666077 0.055664 0.399536 -0.627380 1441914472 0.666077 0.055664 0.399536 -0.627380 1441914472 0.666077 0.055664 0.399536 -0.627380 1441914472 0.666077 0.055664 0.399536 -0.627380 1441914472 0.685486 0.030273 0.418457 -0.595032 1441914472 0.685486 0.030273 0.418457 -0.595032 1441914472 0.685486 0.030273 0.418457 -0.595032 1441914472 0.685486 0.030273 0.418457 -0.595032 1441914472 0.685486 0.030273 0.418457 -0.595032 1441914472 0.685486 0.030273 0.418457 -0.595032 1441914472 0.705139 0.013611 0.437683 -0.557678 1441914472 0.705139 0.013611 0.437683 -0.557678 1441914472 0.705139 0.013611 0.437683 -0.557678 1441914472 0.705139 0.013611 0.437683 -0.557678 1441914472 0.705139 0.013611 0.437683 -0.557678 1441914472 0.705139 0.013611 0.437683 -0.557678 1441914472 0.705139 0.013611 0.437683 -0.557678 1441914472 0.728943 -0.001587 0.459656 -0.507263 1441914472 0.728943 -0.001587 0.459656 -0.507263 1441914472 0.728943 -0.001587 0.459656 -0.507263 1441914472 0.728943 -0.001587 0.459656 -0.507263 1441914472 0.728943 -0.001587 0.459656 -0.507263 1441914472 0.755798 -0.019165 0.488586 -0.435486 1441914472 0.755798 -0.019165 0.488586 -0.435486 1441914472 0.755798 -0.019165 0.488586 -0.435486 1441914472 0.755798 -0.019165 0.488586 -0.435486 1441914472 0.755798 -0.019165 0.488586 -0.435486 1441914472 0.755798 -0.019165 0.488586 -0.435486 1441914472 0.773926 -0.041199 0.523071 -0.354553 1441914472 0.773926 -0.041199 0.523071 -0.354553 1441914472 0.773926 -0.041199 0.523071 -0.354553 1441914472 0.773926 -0.041199 0.523071 -0.354553 1441914472 0.773926 -0.041199 0.523071 -0.354553 1441914472 0.773926 -0.041199 0.523071 -0.354553 1441914472 0.776123 -0.070557 0.560913 -0.279297 1441914472 0.776123 -0.070557 0.560913 -0.279297 1441914472 0.776123 -0.070557 0.560913 -0.279297 1441914472 0.776123 -0.070557 0.560913 -0.279297 1441914472 0.776123 -0.070557 0.560913 -0.279297 1441914472 0.776123 -0.070557 0.560913 -0.279297 1441914472 0.776123 -0.070557 0.560913 -0.279297 1441914472 0.769348 -0.087158 0.591187 -0.225708 1441914472 0.769348 -0.087158 0.591187 -0.225708 1441914472 0.769348 -0.087158 0.591187 -0.225708 1441914472 0.769348 -0.087158 0.591187 -0.225708 1441914472 0.769348 -0.087158 0.591187 -0.225708 1441914472 0.769348 -0.087158 0.591187 -0.225708 1441914472 0.760376 -0.130920 0.612183 -0.172852 1441914472 0.760376 -0.130920 0.612183 -0.172852 1441914472 0.760376 -0.130920 0.612183 -0.172852 1441914472 0.760376 -0.130920 0.612183 -0.172852 1441914472 0.760376 -0.130920 0.612183 -0.172852 1441914472 0.760376 -0.130920 0.612183 -0.172852 1441914472 0.761597 -0.137268 0.617249 -0.141663 1441914472 0.761597 -0.137268 0.617249 -0.141663 1441914472 0.761597 -0.137268 0.617249 -0.141663 1441914472 0.761597 -0.137268 0.617249 -0.141663 1441914472 0.761597 -0.137268 0.617249 -0.141663 1441914472 0.761597 -0.137268 0.617249 -0.141663 1441914472 0.769592 -0.133850 0.621704 -0.057068 1441914472 0.769592 -0.133850 0.621704 -0.057068 1441914472 0.769592 -0.133850 0.621704 -0.057068 1441914472 0.769592 -0.133850 0.621704 -0.057068 1441914472 0.769592 -0.133850 0.621704 -0.057068 1441914472 0.769592 -0.133850 0.621704 -0.057068 1441914473 0.769592 -0.133850 0.621704 -0.057068 1441914473 0.767212 -0.165894 0.619080 -0.023376 1441914473 0.767212 -0.165894 0.619080 -0.023376 1441914473 0.767212 -0.165894 0.619080 -0.023376 1441914473 0.767212 -0.165894 0.619080 -0.023376 1441914473 0.767212 -0.165894 0.619080 -0.023376 1441914473 0.767212 -0.165894 0.619080 -0.023376 1441914473 0.767212 -0.165894 0.619080 -0.023376 1441914473 0.772095 -0.173157 0.609375 -0.049500 1441914473 0.772095 -0.173157 0.609375 -0.049500 1441914473 0.772095 -0.173157 0.609375 -0.049500 1441914473 0.772095 -0.173157 0.609375 -0.049500 1441914473 0.772095 -0.173157 0.609375 -0.049500 1441914473 0.772095 -0.173157 0.609375 -0.049500 1441914473 0.773193 -0.169678 0.606384 -0.075378 1441914473 0.773193 -0.169678 0.606384 -0.075378 1441914473 0.773193 -0.169678 0.606384 -0.075378 1441914473 0.773193 -0.169678 0.606384 -0.075378 1441914473 0.773193 -0.169678 0.606384 -0.075378 1441914473 0.773193 -0.169678 0.606384 -0.075378 1441914473 0.774902 -0.162537 0.599792 -0.115417 1441914473 0.774902 -0.162537 0.599792 -0.115417 1441914473 0.774902 -0.162537 0.599792 -0.115417 1441914473 0.774902 -0.162537 0.599792 -0.115417 1441914473 0.774902 -0.162537 0.599792 -0.115417 1441914473 0.774902 -0.162537 0.599792 -0.115417 1441914473 0.781311 -0.144531 0.581909 -0.172974 1441914473 0.781311 -0.144531 0.581909 -0.172974 1441914473 0.781311 -0.144531 0.581909 -0.172974 1441914473 0.781311 -0.144531 0.581909 -0.172974 1441914473 0.781311 -0.144531 0.581909 -0.172974 1441914473 0.781311 -0.144531 0.581909 -0.172974 1441914473 0.781311 -0.144531 0.581909 -0.172974 1441914473 0.784302 -0.132751 0.563416 -0.223022 1441914473 0.784302 -0.132751 0.563416 -0.223022 1441914473 0.784302 -0.132751 0.563416 -0.223022 1441914473 0.784302 -0.132751 0.563416 -0.223022 1441914473 0.784302 -0.132751 0.563416 -0.223022 1441914473 0.784302 -0.132751 0.563416 -0.223022 1441914473 0.784302 -0.132751 0.563416 -0.223022 1441914473 0.784912 -0.113892 0.537781 -0.285767 1441914473 0.784912 -0.113892 0.537781 -0.285767 1441914473 0.784912 -0.113892 0.537781 -0.285767 1441914473 0.784912 -0.113892 0.537781 -0.285767 1441914473 0.784912 -0.113892 0.537781 -0.285767 1441914473 0.784912 -0.113892 0.537781 -0.285767 1441914473 0.770142 -0.078125 0.513977 -0.369629 1441914473 0.770142 -0.078125 0.513977 -0.369629 1441914473 0.770142 -0.078125 0.513977 -0.369629 1441914473 0.770142 -0.078125 0.513977 -0.369629 1441914473 0.770142 -0.078125 0.513977 -0.369629 1441914473 0.770142 -0.078125 0.513977 -0.369629 1441914473 0.749817 -0.036621 0.484863 -0.448608 1441914473 0.749817 -0.036621 0.484863 -0.448608 1441914473 0.749817 -0.036621 0.484863 -0.448608 1441914473 0.749817 -0.036621 0.484863 -0.448608 1441914473 0.749817 -0.036621 0.484863 -0.448608 1441914473 0.749817 -0.036621 0.484863 -0.448608 1441914473 0.749817 -0.036621 0.484863 -0.448608 1441914473 0.719604 -0.002625 0.445801 -0.532349 1441914473 0.719604 -0.002625 0.445801 -0.532349 1441914473 0.719604 -0.002625 0.445801 -0.532349 1441914473 0.719604 -0.002625 0.445801 -0.532349 1441914473 0.719604 -0.002625 0.445801 -0.532349 1441914473 0.719604 -0.002625 0.445801 -0.532349 1441914473 0.719604 -0.002625 0.445801 -0.532349 1441914473 0.694885 0.020264 0.412842 -0.588440 1441914473 0.694885 0.020264 0.412842 -0.588440 1441914473 0.694885 0.020264 0.412842 -0.588440 1441914473 0.694885 0.020264 0.412842 -0.588440 1441914473 0.694885 0.020264 0.412842 -0.588440 1441914473 0.694885 0.020264 0.412842 -0.588440 1441914473 0.688049 0.029114 0.386780 -0.613342 1441914473 0.688049 0.029114 0.386780 -0.613342 1441914473 0.688049 0.029114 0.386780 -0.613342 1441914473 0.688049 0.029114 0.386780 -0.613342 1441914473 0.688049 0.029114 0.386780 -0.613342 1441914473 0.688049 0.029114 0.386780 -0.613342 1441914473 0.693848 0.043152 0.377869 -0.611450 1441914473 0.693848 0.043152 0.377869 -0.611450 1441914473 0.693848 0.043152 0.377869 -0.611450 1441914473 0.693848 0.043152 0.377869 -0.611450 1441914473 0.693848 0.043152 0.377869 -0.611450 1441914473 0.693848 0.043152 0.377869 -0.611450 1441914473 0.719727 0.020630 0.407959 -0.561401 1441914473 0.719727 0.020630 0.407959 -0.561401 1441914473 0.719727 0.020630 0.407959 -0.561401 1441914473 0.719727 0.020630 0.407959 -0.561401 1441914473 0.719727 0.020630 0.407959 -0.561401 1441914473 0.719727 0.020630 0.407959 -0.561401 1441914473 0.747620 -0.025940 0.452698 -0.485168 1441914473 0.747620 -0.025940 0.452698 -0.485168 1441914473 0.747620 -0.025940 0.452698 -0.485168 1441914473 0.747620 -0.025940 0.452698 -0.485168 1441914473 0.747620 -0.025940 0.452698 -0.485168 1441914473 0.747620 -0.025940 0.452698 -0.485168 1441914473 0.747620 -0.025940 0.452698 -0.485168 1441914473 0.768311 -0.060791 0.490662 -0.406433 1441914473 0.768311 -0.060791 0.490662 -0.406433 1441914473 0.768311 -0.060791 0.490662 -0.406433 1441914473 0.768311 -0.060791 0.490662 -0.406433 1441914473 0.768311 -0.060791 0.490662 -0.406433 1441914473 0.783936 -0.080139 0.518250 -0.332336 1441914473 0.783936 -0.080139 0.518250 -0.332336 1441914473 0.783936 -0.080139 0.518250 -0.332336 1441914473 0.783936 -0.080139 0.518250 -0.332336 1441914473 0.783936 -0.080139 0.518250 -0.332336 1441914473 0.783936 -0.080139 0.518250 -0.332336 1441914473 0.783936 -0.080139 0.518250 -0.332336 1441914473 0.792786 -0.104614 0.546814 -0.247986 1441914473 0.792786 -0.104614 0.546814 -0.247986 1441914473 0.792786 -0.104614 0.546814 -0.247986 1441914473 0.792786 -0.104614 0.546814 -0.247986 1441914473 0.792786 -0.104614 0.546814 -0.247986 1441914473 0.792786 -0.104614 0.546814 -0.247986 1441914473 0.792786 -0.104614 0.546814 -0.247986 1441914473 0.790161 -0.137817 0.569885 -0.178467 1441914474 0.790161 -0.137817 0.569885 -0.178467 1441914474 0.790161 -0.137817 0.569885 -0.178467 1441914474 0.790161 -0.137817 0.569885 -0.178467 1441914474 0.790161 -0.137817 0.569885 -0.178467 1441914474 0.790161 -0.137817 0.569885 -0.178467 1441914474 0.791382 -0.108521 0.585938 -0.136292 1441914474 0.791382 -0.108521 0.585938 -0.136292 1441914474 0.791382 -0.108521 0.585938 -0.136292 1441914474 0.791382 -0.108521 0.585938 -0.136292 1441914474 0.791382 -0.108521 0.585938 -0.136292 1441914474 0.791382 -0.108521 0.585938 -0.136292 1441914474 0.791382 -0.108521 0.585938 -0.136292 1441914474 0.781311 -0.117676 0.611206 -0.045349 1441914474 0.781311 -0.117676 0.611206 -0.045349 1441914474 0.781311 -0.117676 0.611206 -0.045349 1441914474 0.781311 -0.117676 0.611206 -0.045349 1441914474 0.781311 -0.117676 0.611206 -0.045349 1441914474 0.781311 -0.117676 0.611206 -0.045349 1441914474 0.774658 -0.169434 0.609131 0.007874 1441914474 0.774658 -0.169434 0.609131 0.007874 1441914474 0.774658 -0.169434 0.609131 0.007874 1441914474 0.774658 -0.169434 0.609131 0.007874 1441914474 0.774658 -0.169434 0.609131 0.007874 1441914474 0.774658 -0.169434 0.609131 0.007874 1441914474 0.774658 -0.169434 0.609131 0.007874 1441914474 0.778076 -0.181946 0.601074 0.014282 1441914474 0.778076 -0.181946 0.601074 0.014282 1441914474 0.778076 -0.181946 0.601074 0.014282 1441914474 0.778076 -0.181946 0.601074 0.014282 1441914474 0.778076 -0.181946 0.601074 0.014282 1441914474 0.778076 -0.181946 0.601074 0.014282 1441914474 0.781494 -0.159119 0.603027 0.015503 1441914474 0.781494 -0.159119 0.603027 0.015503 1441914474 0.781494 -0.159119 0.603027 0.015503 1441914474 0.781494 -0.159119 0.603027 0.015503 1441914474 0.781494 -0.159119 0.603027 0.015503 1441914474 0.781494 -0.159119 0.603027 0.015503 1441914474 0.781494 -0.159119 0.603027 0.015503 1441914474 0.776733 -0.147522 0.608582 0.066650 1441914474 0.776733 -0.147522 0.608582 0.066650 1441914474 0.776733 -0.147522 0.608582 0.066650 1441914474 0.776733 -0.147522 0.608582 0.066650 1441914474 0.776733 -0.147522 0.608582 0.066650 1441914474 0.776733 -0.147522 0.608582 0.066650 1441914474 0.774231 -0.177124 0.604126 0.064209 1441914474 0.774231 -0.177124 0.604126 0.064209 1441914474 0.774231 -0.177124 0.604126 0.064209 1441914474 0.774231 -0.177124 0.604126 0.064209 1441914474 0.774231 -0.177124 0.604126 0.064209 1441914474 0.774231 -0.177124 0.604126 0.064209 1441914474 0.774231 -0.177124 0.604126 0.064209 1441914474 0.780884 -0.182983 0.596802 0.020996 1441914474 0.780884 -0.182983 0.596802 0.020996 1441914474 0.780884 -0.182983 0.596802 0.020996 1441914474 0.780884 -0.182983 0.596802 0.020996 1441914474 0.780884 -0.182983 0.596802 0.020996 1441914474 0.780884 -0.182983 0.596802 0.020996 1441914474 0.781921 -0.173279 0.598328 -0.022278 1441914474 0.781921 -0.173279 0.598328 -0.022278 1441914474 0.781921 -0.173279 0.598328 -0.022278 1441914474 0.781921 -0.173279 0.598328 -0.022278 1441914474 0.781921 -0.173279 0.598328 -0.022278 1441914474 
0.739441 0.036560 0.661804 -0.117371 1441914476 0.739441 0.036560 0.661804 -0.117371 1441914476 0.739197 0.036560 0.662415 -0.115601 1441914476 0.739197 0.036560 0.662415 -0.115601 1441914476 0.739197 0.036560 0.662415 -0.115601 1441914476 0.739197 0.036560 0.662415 -0.115601 1441914476 0.739197 0.036560 0.662415 -0.115601 1441914476 0.739197 0.036560 0.662415 -0.115601 1441914476 0.739197 0.036560 0.662415 -0.115601 1441914476 0.739075 0.036682 0.662720 -0.114685 1441914476 0.739075 0.036682 0.662720 -0.114685 1441914476 0.739075 0.036682 0.662720 -0.114685 1441914476 0.739075 0.036682 0.662720 -0.114685 1441914476 0.739075 0.036682 0.662720 -0.114685 1441914476 0.739075 0.038452 0.662231 -0.116882 1441914476 0.739075 0.038452 0.662231 -0.116882 1441914476 0.739075 0.038452 0.662231 -0.116882 1441914476 0.739075 0.038452 0.662231 -0.116882 1441914476 0.739075 0.038452 0.662231 -0.116882 1441914476 0.739075 0.038452 0.662231 -0.116882 1441914476 0.739075 0.038452 0.662231 -0.116882 1441914476 0.738892 0.041504 0.661255 -0.122131 1441914476 0.738892 0.041504 0.661255 -0.122131 1441914476 0.738892 0.041504 0.661255 -0.122131 1441914476 0.738892 0.041504 0.661255 -0.122131 1441914476 0.738586 0.047119 0.659851 -0.129700 1441914476 0.738586 0.047119 0.659851 -0.129700 1441914476 0.738586 0.047119 0.659851 -0.129700 1441914476 0.738586 0.047119 0.659851 -0.129700 1441914476 0.738586 0.047119 0.659851 -0.129700 1441914476 0.738586 0.047119 0.659851 -0.129700 1441914476 0.738525 0.052429 0.658386 -0.135132 1441914476 0.738525 0.052429 0.658386 -0.135132 1441914476 0.738525 0.052429 0.658386 -0.135132 1441914476 0.738525 0.052429 0.658386 -0.135132 1441914477 0.738525 0.052429 0.658386 -0.135132 1441914477 0.738525 0.052429 0.658386 -0.135132 1441914477 0.738525 0.052429 0.658386 -0.135132 1441914477 0.740173 0.050659 0.657227 -0.132324 1441914477 0.740173 0.050659 0.657227 -0.132324 1441914477 0.740173 0.050659 0.657227 -0.132324 1441914477 0.740173 0.050659 0.657227 -0.132324 1441914477 0.740173 0.050659 0.657227 -0.132324 1441914477 0.740173 0.050659 0.657227 -0.132324 1441914477 0.742859 0.044678 0.656372 -0.123718 1441914477 0.742859 0.044678 0.656372 -0.123718 1441914477 0.742859 0.044678 0.656372 -0.123718 1441914477 0.742859 0.044678 0.656372 -0.123718 1441914477 0.742859 0.044678 0.656372 -0.123718 1441914477 0.742859 0.044678 0.656372 -0.123718 1441914477 0.742859 0.044678 0.656372 -0.123718 1441914477 0.743835 0.042847 0.656372 -0.118469 1441914477 0.743835 0.042847 0.656372 -0.118469 1441914477 0.743835 0.042847 0.656372 -0.118469 1441914477 0.743835 0.042847 0.656372 -0.118469 1441914477 0.743835 0.042847 0.656372 -0.118469 1441914477 0.743835 0.042847 0.656372 -0.118469 1441914477 0.744202 0.042908 0.656250 -0.116577 1441914477 0.744202 0.042908 0.656250 -0.116577 1441914477 0.744202 0.042908 0.656250 -0.116577 1441914477 0.744202 0.042908 0.656250 -0.116577 1441914477 0.744202 0.042908 0.656250 -0.116577 1441914477 0.744202 0.042908 0.656250 -0.116577 1441914477 0.744080 0.043396 0.656555 -0.115479 1441914477 0.744080 0.043396 0.656555 -0.115479 1441914477 0.744080 0.043396 0.656555 -0.115479 1441914477 0.744080 0.043396 0.656555 -0.115479 1441914477 0.744080 0.043396 0.656555 -0.115479 1441914477 0.744080 0.043396 0.656555 -0.115479 1441914477 0.744812 0.041931 0.656555 -0.110962 1441914477 0.744812 0.041931 0.656555 -0.110962 1441914477 0.744812 0.041931 0.656555 -0.110962 1441914477 0.744812 0.041931 0.656555 -0.110962 1441914477 0.744812 0.041931 0.656555 -0.110962 1441914477 0.744812 0.041931 0.656555 -0.110962 1441914477 0.744812 0.041931 0.656555 -0.110962 1441914477 0.745850 0.041016 0.656494 -0.104797 1441914477 0.745850 0.041016 0.656494 -0.104797 1441914477 0.745850 0.041016 0.656494 -0.104797 1441914477 0.745850 0.041016 0.656494 -0.104797 1441914477 0.745850 0.041016 0.656494 -0.104797 1441914477 0.745850 0.041016 0.656494 -0.104797 1441914477 0.747803 0.034119 0.656006 -0.095703 1441914477 0.747803 0.034119 0.656006 -0.095703 1441914477 0.747803 0.034119 0.656006 -0.095703 1441914477 0.747803 0.034119 0.656006 -0.095703 1441914477 0.747803 0.034119 0.656006 -0.095703 1441914477 0.747803 0.034119 0.656006 -0.095703 1441914477 0.749084 0.026184 0.656311 -0.085938 1441914477 0.749084 0.026184 0.656311 -0.085938 1441914477 0.749084 0.026184 0.656311 -0.085938 1441914477 0.749084 0.026184 0.656311 -0.085938 1441914477 0.749084 0.026184 0.656311 -0.085938 1441914477 0.749084 0.026184 0.656311 -0.085938 1441914477 0.749084 0.026184 0.656311 -0.085938 1441914477 0.750671 0.021362 0.655334 -0.080566 1441914477 0.750671 0.021362 0.655334 -0.080566 1441914477 0.750671 0.021362 0.655334 -0.080566 1441914477 0.750671 0.021362 0.655334 -0.080566 1441914477 0.750671 0.021362 0.655334 -0.080566 1441914477 0.750671 0.021362 0.655334 -0.080566 1441914477 0.752380 0.018127 0.653748 -0.078064 1441914477 0.752380 0.018127 0.653748 -0.078064 1441914477 0.752380 0.018127 0.653748 -0.078064 1441914477 0.752380 0.018127 0.653748 -0.078064 1441914477 0.752380 0.018127 0.653748 -0.078064 1441914477 0.752380 0.018127 0.653748 -0.078064 1441914477 0.753784 0.010986 0.652954 -0.072388 1441914477 0.753784 0.010986 0.652954 -0.072388 1441914477 0.753784 0.010986 0.652954 -0.072388 1441914477 0.753784 0.010986 0.652954 -0.072388 1441914477 0.753784 0.010986 0.652954 -0.072388 1441914477 0.753784 0.010986 0.652954 -0.072388 1441914477 0.754089 -0.000671 0.653748 -0.062073 1441914477 0.754089 -0.000671 0.653748 -0.062073 1441914477 0.754089 -0.000671 0.653748 -0.062073 1441914477 0.754089 -0.000671 0.653748 -0.062073 1441914477 0.754089 -0.000671 0.653748 -0.062073 1441914477 0.754089 -0.000671 0.653748 -0.062073 1441914477 0.754089 -0.000671 0.653748 -0.062073 1441914477 0.752869 -0.002930 0.655334 -0.059937 1441914477 0.752869 -0.002930 0.655334 -0.059937 1441914477 0.752869 -0.002930 0.655334 -0.059937 1441914477 0.752869 -0.002930 0.655334 -0.059937 1441914477 0.752869 -0.002930 0.655334 -0.059937 1441914477 0.752869 -0.002930 0.655334 -0.059937 1441914477 0.750793 0.001587 0.657349 -0.064331 1441914477 0.750793 0.001587 0.657349 -0.064331 1441914477 0.750793 0.001587 0.657349 -0.064331 1441914477 0.750793 0.001587 0.657349 -0.064331 1441914477 0.750793 0.001587 0.657349 -0.064331 1441914477 0.750793 0.001587 0.657349 -0.064331 1441914477 0.748413 0.010254 0.659119 -0.072449 1441914477 0.748413 0.010254 0.659119 -0.072449 1441914477 0.748413 0.010254 0.659119 -0.072449 1441914477 0.748413 0.010254 0.659119 -0.072449 1441914477 0.748413 0.010254 0.659119 -0.072449 1441914477 0.748413 0.010254 0.659119 -0.072449 1441914477 0.746643 0.018494 0.660034 -0.080688 1441914477 0.746643 0.018494 0.660034 -0.080688 1441914477 0.746643 0.018494 0.660034 -0.080688 1441914477 0.746643 0.018494 0.660034 -0.080688 1441914477 0.746643 0.018494 0.660034 -0.080688 1441914477 0.746643 0.018494 0.660034 -0.080688 1441914477 0.744629 0.025757 0.660706 -0.091003 1441914477 0.744629 0.025757 0.660706 -0.091003 1441914477 0.744629 0.025757 0.660706 -0.091003 1441914477 0.744629 0.025757 0.660706 -0.091003 1441914477 0.744629 0.025757 0.660706 -0.091003 1441914477 0.744629 0.025757 0.660706 -0.091003 1441914478 0.744629 0.025757 0.660706 -0.091003 1441914478 0.743347 0.032227 0.659973 -0.103333 1441914478 0.743347 0.032227 0.659973 -0.103333 1441914478 0.743347 0.032227 0.659973 -0.103333 1441914478 0.743347 0.032227 0.659973 -0.103333 1441914478 0.743347 0.032227 0.659973 -0.103333 1441914478 0.743347 0.032227 0.659973 -0.103333 1441914478 0.743347 0.032227 0.659973 -0.103333 1441914478 0.742371 0.040771 0.658325 -0.117371 1441914478 0.742371 0.040771 0.658325 -0.117371 1441914478 0.742371 0.040771 0.658325 -0.117371 1441914478 0.742371 0.040771 0.658325 -0.117371 1441914478 0.742371 0.040771 0.658325 -0.117371 1441914478 0.742371 0.040771 0.658325 -0.117371 1441914478 0.741394 0.050659 0.656189 -0.130920 1441914478 0.741394 0.050659 0.656189 -0.130920 1441914478 0.741394 0.050659 0.656189 -0.130920 1441914478 0.741394 0.050659 0.656189 -0.130920 1441914478 0.741394 0.050659 0.656189 -0.130920 1441914478 0.741394 0.050659 0.656189 -0.130920 1441914478 0.741394 0.050659 0.656189 -0.130920 1441914478 0.739807 0.059998 0.654724 -0.142761 1441914478 0.739807 0.059998 0.654724 -0.142761 1441914478 0.739807 0.059998 0.654724 -0.142761 1441914478 0.739807 0.059998 0.654724 -0.142761 1441914478 0.739807 0.059998 0.654724 -0.142761 1441914478 0.739807 0.059998 0.654724 -0.142761 1441914478 0.738464 0.065796 0.653809 -0.151062 1441914478 0.738464 0.065796 0.653809 -0.151062 1441914478 0.738464 0.065796 0.653809 -0.151062 1441914478 0.738464 0.065796 0.653809 -0.151062 1441914478 0.738464 0.065796 0.653809 -0.151062 1441914478 0.738464 0.065796 0.653809 -0.151062 1441914478 0.737122 0.068970 0.653748 -0.156067 1441914478 0.737122 0.068970 0.653748 -0.156067 1441914478 0.737122 0.068970 0.653748 -0.156067 1441914478 0.737122 0.068970 0.653748 -0.156067 1441914478 0.737122 0.068970 0.653748 -0.156067 1441914478 0.737122 0.068970 0.653748 -0.156067 1441914478 0.737122 0.068970 0.653748 -0.156067 1441914478 0.736389 0.069397 0.654541 -0.156250 1441914478 0.736389 0.069397 0.654541 -0.156250 1441914478 0.736389 0.069397 0.654541 -0.156250 1441914478 0.736389 0.069397 0.654541 -0.156250 1441914478 0.736389 0.069397 0.654541 -0.156250 1441914478 0.736389 0.069397 0.654541 -0.156250 1441914478 0.737183 0.064270 0.656250 -0.147461 1441914478 0.737183 0.064270 0.656250 -0.147461 1441914478 0.737183 0.064270 0.656250 -0.147461 1441914478 0.737183 0.064270 0.656250 -0.147461 1441914478 0.737183 0.064270 0.656250 -0.147461 1441914478 0.737183 0.064270 0.656250 -0.147461 1441914478 0.737427 0.059814 0.658203 -0.138916 1441914478 0.737427 0.059814 0.658203 -0.138916 1441914478 0.737427 0.059814 0.658203 -0.138916 1441914478 0.737427 0.059814 0.658203 -0.138916 1441914478 0.737427 0.059814 0.658203 -0.138916 1441914478 0.737427 0.059814 0.658203 -0.138916 1441914478 0.736877 0.060242 0.659241 -0.136719 1441914478 0.736877 0.060242 0.659241 -0.136719 1441914478 0.736877 0.060242 0.659241 -0.136719 1441914478 0.736877 0.060242 0.659241 -0.136719 1441914478 0.736877 0.060242 0.659241 -0.136719 1441914478 0.736877 0.060242 0.659241 -0.136719 1441914478 0.736877 0.060242 0.659241 -0.136719 1441914478 0.736877 0.060913 0.659363 -0.135742 1441914478 0.736877 0.060913 0.659363 -0.135742 1441914478 0.736877 0.060913 0.659363 -0.135742 1441914478 0.736877 0.060913 0.659363 -0.135742 1441914478 0.736877 0.060913 0.659363 -0.135742 1441914478 0.736877 0.060913 0.659363 -0.135742 1441914478 0.739624 0.057495 0.658264 -0.127686 1441914478 0.739624 0.057495 0.658264 -0.127686 1441914478 0.739624 0.057495 0.658264 -0.127686 1441914478 0.739624 0.057495 0.658264 -0.127686 1441914478 0.739624 0.057495 0.658264 -0.127686 1441914478 0.739624 0.057495 0.658264 -0.127686 1441914478 0.743347 0.051514 0.656738 -0.115540 1441914478 0.743347 0.051514 0.656738 -0.115540 1441914478 0.743347 0.051514 0.656738 -0.115540 1441914478 0.743347 0.051514 0.656738 -0.115540 1441914478 0.743347 0.051514 0.656738 -0.115540 1441914478 0.743347 0.051514 0.656738 -0.115540 1441914478 0.747498 0.040955 0.655029 -0.102051 1441914478 0.747498 0.040955 0.655029 -0.102051 1441914478 0.747498 0.040955 0.655029 -0.102051 1441914478 0.747498 0.040955 0.655029 -0.102051 1441914478 0.747498 0.040955 0.655029 -0.102051 1441914478 0.747498 0.040955 0.655029 -0.102051 1441914478 0.751160 0.029846 0.653076 -0.091003 1441914478 0.751160 0.029846 0.653076 -0.091003 1441914478 0.751160 0.029846 0.653076 -0.091003 1441914478 0.751160 0.029846 0.653076 -0.091003 1441914478 0.751160 0.029846 0.653076 -0.091003 1441914478 0.751160 0.029846 0.653076 -0.091003 1441914478 0.753357 0.024536 0.651489 -0.085876 1441914478 0.753357 0.024536 0.651489 -0.085876 1441914478 0.753357 0.024536 0.651489 -0.085876 1441914478 0.753357 0.024536 0.651489 -0.085876 1441914478 0.753357 0.024536 0.651489 -0.085876 1441914478 0.753357 0.024536 0.651489 -0.085876 1441914478 0.753357 0.024536 0.651489 -0.085876 1441914478 0.755127 0.021484 0.649902 -0.082825 1441914478 0.755127 0.021484 0.649902 -0.082825 1441914478 0.755127 0.021484 0.649902 -0.082825 1441914478 0.755127 0.021484 0.649902 -0.082825 1441914478 0.755127 0.021484 0.649902 -0.082825 1441914478 0.755127 0.021484 0.649902 -0.082825 1441914478 0.756531 0.012268 0.649475 -0.074829 1441914478 0.756531 0.012268 0.649475 -0.074829 1441914478 0.756531 0.012268 0.649475 -0.074829 1441914478 0.756531 0.012268 0.649475 -0.074829 1441914478 0.756531 0.012268 0.649475 -0.074829 1441914478 0.756531 0.012268 0.649475 -0.074829 1441914479 0.757141 0.002625 0.650085 -0.063599 1441914479 0.757141 0.002625 0.650085 -0.063599 1441914479 0.757141 0.002625 0.650085 -0.063599 1441914479 0.757141 0.002625 0.650085 -0.063599 1441914479 0.757141 0.002625 0.650085 -0.063599 1441914479 0.757141 0.002625 0.650085 -0.063599 1441914479 0.757141 0.002625 0.650085 -0.063599 1441914479 0.756714 -0.004395 0.651550 -0.052368 1441914479 0.756714 -0.004395 0.651550 -0.052368 1441914479 0.756714 -0.004395 0.651550 -0.052368 1441914479 0.756714 -0.004395 0.651550 -0.052368 1441914479 0.756714 -0.004395 0.651550 -0.052368 1441914479 0.753723 -0.005005 0.655273 -0.049316 1441914479 0.753723 -0.005005 0.655273 -0.049316 1441914479 0.753723 -0.005005 0.655273 -0.049316 1441914479 0.753723 -0.005005 0.655273 -0.049316 1441914479 0.753723 -0.005005 0.655273 -0.049316 1441914479 0.753723 -0.005005 0.655273 -0.049316 1441914479 0.751831 -0.000610 0.656982 -0.055237 1441914479 0.751831 -0.000610 0.656982 -0.055237 1441914479 0.751831 -0.000610 0.656982 -0.055237 1441914479 0.751831 -0.000610 0.656982 -0.055237 1441914479 0.751831 -0.000610 0.656982 -0.055237 1441914479 0.751831 -0.000610 0.656982 -0.055237 1441914479 0.751831 -0.000610 0.656982 -0.055237 1441914479 0.750244 0.004883 0.658203 -0.060974 1441914479 0.750244 0.004883 0.658203 -0.060974 1441914479 0.750244 0.004883 0.658203 -0.060974 1441914479 0.750244 0.004883 0.658203 -0.060974 1441914479 0.750244 0.004883 0.658203 -0.060974 1441914479 0.750244 0.004883 0.658203 -0.060974 1441914479 0.750244 0.004883 0.658203 -0.060974 1441914479 0.750061 0.009644 0.657898 -0.066406 1441914479 0.750061 0.009644 0.657898 -0.066406 1441914479 0.750061 0.009644 0.657898 -0.066406 1441914479 0.750061 0.009644 0.657898 -0.066406 1441914479 0.750061 0.009644 0.657898 -0.066406 1441914479 0.750061 0.009644 0.657898 -0.066406 1441914479 0.750671 0.013794 0.656433 -0.072754 1441914479 0.750671 0.013794 0.656433 -0.072754 1441914479 0.750671 0.013794 0.656433 -0.072754 1441914479 0.750671 0.013794 0.656433 -0.072754 1441914479 0.750671 0.013794 0.656433 -0.072754 1441914479 0.750671 0.013794 0.656433 -0.072754 1441914479 0.750671 0.013794 0.656433 -0.072754 1441914479 0.751587 0.022339 0.653748 -0.084778 1441914479 0.751587 0.022339 0.653748 -0.084778 1441914479 0.751587 0.022339 0.653748 -0.084778 1441914479 0.751587 0.022339 0.653748 -0.084778 1441914479 0.751587 0.022339 0.653748 -0.084778 1441914479 0.751587 0.022339 0.653748 -0.084778 1441914479 0.752747 0.032349 0.650024 -0.098145 1441914479 0.752747 0.032349 0.650024 -0.098145 1441914479 0.752747 0.032349 0.650024 -0.098145 1441914479 0.752747 0.032349 0.650024 -0.098145 1441914479 0.752747 0.032349 0.650024 -0.098145 1441914479 0.752747 0.032349 0.650024 -0.098145 1441914479 0.753418 0.040771 0.647095 -0.109070 1441914479 0.753418 0.040771 0.647095 -0.109070 1441914479 0.753418 0.040771 0.647095 -0.109070 1441914479 0.753418 0.040771 0.647095 -0.109070 1441914479 0.753418 0.040771 0.647095 -0.109070 1441914479 0.753418 0.040771 0.647095 -0.109070 1441914479 0.753418 0.048767 0.645020 -0.117859 1441914479 0.753418 0.048767 0.645020 -0.117859 1441914479 0.753418 0.048767 0.645020 -0.117859 1441914479 0.753418 0.048767 0.645020 -0.117859 1441914479 0.753418 0.048767 0.645020 -0.117859 1441914479 0.753418 0.048767 0.645020 -0.117859 1441914479 0.752686 0.055054 0.644165 -0.124268 1441914479 0.752686 0.055054 0.644165 -0.124268 1441914479 0.752686 0.055054 0.644165 -0.124268 1441914479 0.752686 0.055054 0.644165 -0.124268 1441914479 0.752686 0.055054 0.644165 -0.124268 1441914479 0.752686 0.055054 0.644165 -0.124268 1441914479 0.752686 0.055054 0.644165 -0.124268 1441914479 0.752014 0.058960 0.643982 -0.127258 1441914479 0.752014 0.058960 0.643982 -0.127258 1441914479 0.752014 0.058960 0.643982 -0.127258 1441914479 0.752014 0.058960 0.643982 -0.127258 1441914479 0.752014 0.058960 0.643982 -0.127258 1441914479 0.752014 0.058960 0.643982 -0.127258 1441914479 0.751160 0.058655 0.645264 -0.125977 1441914479 0.751160 0.058655 0.645264 -0.125977 1441914479 0.751160 0.058655 0.645264 -0.125977 1441914479 0.751160 0.058655 0.645264 -0.125977 1441914479 0.751160 0.058655 0.645264 -0.125977 1441914479 0.751160 0.058655 0.645264 -0.125977 1441914479 0.750732 0.053772 0.647156 -0.121094 1441914479 0.750732 0.053772 0.647156 -0.121094 1441914479 0.750732 0.053772 0.647156 -0.121094 1441914479 0.750732 0.053772 0.647156 -0.121094 1441914479 0.750732 0.053772 0.647156 -0.121094 1441914479 0.750732 0.053772 0.647156 -0.121094 1441914479 0.750732 0.053772 0.647156 -0.121094 1441914479 0.750000 0.051270 0.648804 -0.117737 1441914479 0.750000 0.051270 0.648804 -0.117737 1441914479 0.750000 0.051270 0.648804 -0.117737 1441914479 0.750000 0.051270 0.648804 -0.117737 1441914479 0.750000 0.051270 0.648804 -0.117737 1441914479 0.750000 0.051270 0.648804 -0.117737 1441914479 0.749390 0.051270 0.649658 -0.116821 1441914479 0.749390 0.051270 0.649658 -0.116821 1441914479 0.749390 0.051270 0.649658 -0.116821 1441914479 0.749390 0.051270 0.649658 -0.116821 1441914479 0.749390 0.051270 0.649658 -0.116821 1441914479 0.749390 0.051270 0.649658 -0.116821 1441914479 0.749878 0.047485 0.650330 -0.111389 1441914479 0.749878 0.047485 0.650330 -0.111389 1441914479 0.749878 0.047485 0.650330 -0.111389 1441914479 0.749878 0.047485 0.650330 -0.111389 1441914479 0.749878 0.047485 0.650330 -0.111389 1441914479 0.749878 0.047485 0.650330 -0.111389 1441914479 0.751038 0.042358 0.650757 -0.102539 1441914480 0.751038 0.042358 0.650757 -0.102539 1441914480 0.751038 0.042358 0.650757 -0.102539 1441914480 0.751038 0.042358 0.650757 -0.102539 1441914480 0.751038 0.042358 0.650757 -0.102539 1441914480 0.751038 0.042358 0.650757 -0.102539 1441914480 0.751038 0.042358 0.650757 -0.102539 1441914480 0.752258 0.036377 0.651306 -0.092529 1441914480 0.752258 0.036377 0.651306 -0.092529 1441914480 0.752258 0.036377 0.651306 -0.092529 1441914480 0.752258 0.036377 0.651306 -0.092529 1441914480 0.752258 0.036377 0.651306 -0.092529 1441914480 0.753479 0.027161 0.651733 -0.081726 1441914480 0.753479 0.027161 0.651733 -0.081726 1441914480 0.753479 0.027161 0.651733 -0.081726 1441914480 0.753479 0.027161 0.651733 -0.081726 1441914480 0.753479 0.027161 0.651733 -0.081726 1441914480 0.753479 0.027161 0.651733 -0.081726 1441914480 0.754456 0.018921 0.652100 -0.071472 1441914480 0.754456 0.018921 0.652100 -0.071472 1441914480 0.754456 0.018921 0.652100 -0.071472 1441914480 0.754456 0.018921 0.652100 -0.071472 1441914480 0.754456 0.018921 0.652100 -0.071472 1441914480 0.754456 0.018921 0.652100 -0.071472 1441914480 0.755371 0.012085 0.652344 -0.060364 1441914480 0.755371 0.012085 0.652344 -0.060364 1441914480 0.755371 0.012085 0.652344 -0.060364 1441914480 0.755371 0.012085 0.652344 -0.060364 1441914480 0.755371 0.012085 0.652344 -0.060364 1441914480 0.755371 0.012085 0.652344 -0.060364 1441914480 0.755737 0.005920 0.652710 -0.052063 1441914480 0.755737 0.005920 0.652710 -0.052063 1441914480 0.755737 0.005920 0.652710 -0.052063 1441914480 0.755737 0.005920 0.652710 -0.052063 1441914480 0.755737 0.005920 0.652710 -0.052063 1441914480 0.755737 0.005920 0.652710 -0.052063 1441914480 0.755432 -0.001526 0.653687 -0.044067 1441914480 0.755432 -0.001526 0.653687 -0.044067 1441914480 0.755432 -0.001526 0.653687 -0.044067 1441914480 0.755432 -0.001526 0.653687 -0.044067 1441914480 0.755432 -0.001526 0.653687 -0.044067 1441914480 0.755432 -0.001526 0.653687 -0.044067 1441914480 0.755432 -0.001526 0.653687 -0.044067 1441914480 0.754700 -0.007141 0.654968 -0.036499 1441914480 0.754700 -0.007141 0.654968 -0.036499 1441914480 0.754700 -0.007141 0.654968 -0.036499 1441914480 0.754700 -0.007141 0.654968 -0.036499 1441914480 0.754700 -0.007141 0.654968 -0.036499 1441914480 0.754700 -0.007141 0.654968 -0.036499 1441914480 0.752930 -0.007690 0.657166 -0.033264 1441914480 0.752930 -0.007690 0.657166 -0.033264 1441914480 0.752930 -0.007690 0.657166 -0.033264 1441914480 0.752930 -0.007690 0.657166 -0.033264 1441914480 0.752930 -0.007690 0.657166 -0.033264 1441914480 0.752930 -0.007690 0.657166 -0.033264 1441914480 0.750244 0.001282 0.659790 -0.041260 1441914480 0.750244 0.001282 0.659790 -0.041260 1441914480 0.750244 0.001282 0.659790 -0.041260 1441914480 0.750244 0.001282 0.659790 -0.041260 1441914480 0.750244 0.001282 0.659790 -0.041260 1441914480 0.750244 0.001282 0.659790 -0.041260 1441914480 0.747986 0.011902 0.661377 -0.053772 1441914480 0.747986 0.011902 0.661377 -0.053772 1441914480 0.747986 0.011902 0.661377 -0.053772 1441914480 0.747986 0.011902 0.661377 -0.053772 1441914480 0.747986 0.011902 0.661377 -0.053772 1441914480 0.747986 0.011902 0.661377 -0.053772 1441914480 0.746704 0.018982 0.661682 -0.064453 1441914480 0.746704 0.018982 0.661682 -0.064453 1441914480 0.746704 0.018982 0.661682 -0.064453 1441914480 0.746704 0.018982 0.661682 -0.064453 1441914480 0.746704 0.018982 0.661682 -0.064453 1441914480 0.746704 0.018982 0.661682 -0.064453 1441914480 0.746704 0.024475 0.660339 -0.075073 1441914480 0.746704 0.024475 0.660339 -0.075073 1441914480 0.746704 0.024475 0.660339 -0.075073 1441914480 0.746704 0.024475 0.660339 -0.075073 1441914480 0.746704 0.024475 0.660339 -0.075073 1441914480 0.746704 0.024475 0.660339 -0.075073 1441914480 0.746704 0.024475 0.660339 -0.075073 1441914480 0.747314 0.029968 0.658020 -0.086731 1441914480 0.747314 0.029968 0.658020 -0.086731 1441914480 0.747314 0.029968 0.658020 -0.086731 1441914480 0.747314 0.029968 0.658020 -0.086731 1441914480 0.747314 0.029968 0.658020 -0.086731 1441914480 0.747314 0.029968 0.658020 -0.086731 1441914480 0.747559 0.038391 0.655029 -0.102539 1441914480 0.747559 0.038391 0.655029 -0.102539 1441914480 0.747559 0.038391 0.655029 -0.102539 1441914480 0.747559 0.038391 0.655029 -0.102539 1441914480 0.747559 0.038391 0.655029 -0.102539 1441914480 0.747559 0.038391 0.655029 -0.102539 1441914480 0.747314 0.048340 0.651794 -0.119324 1441914480 0.747314 0.048340 0.651794 -0.119324 1441914480 0.747314 0.048340 0.651794 -0.119324 1441914480 0.747314 0.048340 0.651794 -0.119324 1441914480 0.747314 0.048340 0.651794 -0.119324 1441914480 0.747314 0.048340 0.651794 -0.119324 1441914480 0.746582 0.058716 0.648987 -0.133606 1441914480 0.746582 0.058716 0.648987 -0.133606 1441914480 0.746582 0.058716 0.648987 -0.133606 1441914480 0.746582 0.058716 0.648987 -0.133606 1441914480 0.746582 0.058716 0.648987 -0.133606 1441914480 0.746582 0.058716 0.648987 -0.133606 1441914480 0.746033 0.066345 0.647034 -0.142273 1441914480 0.746033 0.066345 0.647034 -0.142273 1441914480 0.746033 0.066345 0.647034 -0.142273 1441914480 0.746033 0.066345 0.647034 -0.142273 1441914480 0.746033 0.066345 0.647034 -0.142273 1441914480 0.746033 0.066345 0.647034 -0.142273 1441914480 0.746338 0.066833 0.646118 -0.144714 1441914480 0.746338 0.066833 0.646118 -0.144714 1441914481 0.746338 0.066833 0.646118 -0.144714 1441914481 0.746338 0.066833 0.646118 -0.144714 1441914481 0.746338 0.066833 0.646118 -0.144714 1441914481 0.746338 0.066833 0.646118 -0.144714 1441914481 0.746338 0.066833 0.646118 -0.144714 1441914481 0.746521 0.066895 0.646179 -0.143799 1441914481 0.746521 0.066895 0.646179 -0.143799 1441914481 0.746521 0.066895 0.646179 -0.143799 1441914481 0.746521 0.066895 0.646179 -0.143799 1441914481 0.746521 0.066895 0.646179 -0.143799 1441914481 0.746521 0.066895 0.646179 -0.143799 1441914481 0.746887 0.066406 0.646240 -0.141479 1441914481 0.746887 0.066406 0.646240 -0.141479 1441914481 0.746887 0.066406 0.646240 -0.141479 1441914481 0.746887 0.066406 0.646240 -0.141479 1441914481 0.746887 0.066406 0.646240 -0.141479 1441914481 0.746887 0.066406 0.646240 -0.141479 1441914481 0.747620 0.061584 0.647461 -0.133850 1441914481 0.747620 0.061584 0.647461 -0.133850 1441914481 0.747620 0.061584 0.647461 -0.133850 1441914481 0.747620 0.061584 0.647461 -0.133850 1441914481 0.747620 0.061584 0.647461 -0.133850 1441914481 0.747620 0.061584 0.647461 -0.133850 1441914481 0.747620 0.061584 0.647461 -0.133850 1441914481 0.748169 0.058716 0.648438 -0.127441 1441914481 0.748169 0.058716 0.648438 -0.127441 1441914481 0.748169 0.058716 0.648438 -0.127441 1441914481 0.748169 0.058716 0.648438 -0.127441 1441914481 0.748169 0.058716 0.648438 -0.127441 1441914481 0.748169 0.058716 0.648438 -0.127441 1441914481 0.748108 0.059570 0.648865 -0.125244 1441914481 0.748108 0.059570 0.648865 -0.125244 1441914481 0.748108 0.059570 0.648865 -0.125244 1441914481 0.748108 0.059570 0.648865 -0.125244 1441914481 0.748108 0.059570 0.648865 -0.125244 1441914481 0.748108 0.059570 0.648865 -0.125244 1441914481 0.749268 0.056458 0.648926 -0.119263 1441914481 0.749268 0.056458 0.648926 -0.119263 1441914481 0.749268 0.056458 0.648926 -0.119263 1441914481 0.749268 0.056458 0.648926 -0.119263 1441914481 0.749268 0.056458 0.648926 -0.119263 1441914481 0.749268 0.056458 0.648926 -0.119263 1441914481 0.749268 0.056458 0.648926 -0.119263 1441914481 0.750854 0.050781 0.649170 -0.110168 1441914481 0.750854 0.050781 0.649170 -0.110168 1441914481 0.750854 0.050781 0.649170 -0.110168 1441914481 0.750854 0.050781 0.649170 -0.110168 1441914481 0.750854 0.050781 0.649170 -0.110168 1441914481 0.750854 0.050781 0.649170 -0.110168 1441914481 0.752808 0.042664 0.649231 -0.099121 1441914481 0.752808 0.042664 0.649231 -0.099121 1441914481 0.752808 0.042664 0.649231 -0.099121 1441914481 0.752808 0.042664 0.649231 -0.099121 1441914481 0.752808 0.042664 0.649231 -0.099121 1441914481 0.752808 0.042664 0.649231 -0.099121 1441914481 0.754578 0.032288 0.649536 -0.086731 1441914481 0.754578 0.032288 0.649536 -0.086731 1441914481 0.754578 0.032288 0.649536 -0.086731 1441914481 0.754578 0.032288 0.649536 -0.086731 1441914481 0.754578 0.032288 0.649536 -0.086731 1441914481 0.754578 0.032288 0.649536 -0.086731 1441914481 0.755798 0.023804 0.649780 -0.076965 1441914481 0.755798 0.023804 0.649780 -0.076965 1441914481 0.755798 0.023804 0.649780 -0.076965 1441914481 0.755798 0.023804 0.649780 -0.076965 1441914481 0.755798 0.023804 0.649780 -0.076965 1441914481 0.755798 0.023804 0.649780 -0.076965 1441914481 0.756531 0.021057 0.649719 -0.070801 1441914481 0.756531 0.021057 0.649719 -0.070801 1441914481 0.756531 0.021057 0.649719 -0.070801 1441914481 0.756531 0.021057 0.649719 -0.070801 1441914481 0.756531 0.021057 0.649719 -0.070801 1441914481 0.756531 0.021057 0.649719 -0.070801 1441914481 0.756531 0.021057 0.649719 -0.070801 1441914481 0.757019 0.020203 0.649658 -0.066284 1441914481 0.757019 0.020203 0.649658 -0.066284 1441914481 0.757019 0.020203 0.649658 -0.066284 1441914481 0.757019 0.020203 0.649658 -0.066284 1441914481 0.757019 0.020203 0.649658 -0.066284 1441914481 0.757019 0.020203 0.649658 -0.066284 1441914481 0.757507 0.013550 0.649902 -0.059021 1441914481 0.757507 0.013550 0.649902 -0.059021 1441914481 0.757507 0.013550 0.649902 -0.059021 1441914481 0.757507 0.013550 0.649902 -0.059021 1441914481 0.757507 0.013550 0.649902 -0.059021 1441914481 0.757507 0.013550 0.649902 -0.059021 1441914481 0.757568 0.004456 0.650818 -0.049500 1441914481 0.757568 0.004456 0.650818 -0.049500 1441914481 0.757568 0.004456 0.650818 -0.049500 1441914481 0.757568 0.004456 0.650818 -0.049500 1441914481 0.757568 0.004456 0.650818 -0.049500 1441914481 0.756165 0.008789 0.652405 -0.049438 1441914481 0.756165 0.008789 0.652405 -0.049438 1441914481 0.756165 0.008789 0.652405 -0.049438 1441914481 0.756165 0.008789 0.652405 -0.049438 1441914481 0.756165 0.008789 0.652405 -0.049438 1441914481 0.756165 0.008789 0.652405 -0.049438 1441914481 0.756165 0.008789 0.652405 -0.049438 1441914481 0.753418 0.020996 0.654419 -0.060120 1441914481 0.753418 0.020996 0.654419 -0.060120 1441914481 0.753418 0.020996 0.654419 -0.060120 1441914481 0.753418 0.020996 0.654419 -0.060120 1441914481 0.753418 0.020996 0.654419 -0.060120 1441914481 0.753418 0.020996 0.654419 -0.060120 1441914481 0.750977 0.025879 0.656067 -0.069580 1441914481 0.750977 0.025879 0.656067 -0.069580 1441914481 0.750977 0.025879 0.656067 -0.069580 1441914481 0.750977 0.025879 0.656067 -0.069580 1441914481 0.750977 0.025879 0.656067 -0.069580 1441914481 0.750977 0.025879 0.656067 -0.069580 1441914481 0.750000 0.027405 0.656616 -0.074463 1441914481 0.750000 0.027405 0.656616 -0.074463 1441914481 0.750000 0.027405 0.656616 -0.074463 1441914482 0.750000 0.027405 0.656616 -0.074463 1441914482 0.750000 0.027405 0.656616 -0.074463 1441914482 0.750000 0.027405 0.656616 -0.074463 1441914482 0.750000 0.027405 0.656616 -0.074463 1441914482 0.750427 0.028198 0.655701 -0.078003 1441914482 0.750427 0.028198 0.655701 -0.078003 1441914482 0.750427 0.028198 0.655701 -0.078003 1441914482 0.750427 0.028198 0.655701 -0.078003 1441914482 0.750427 0.028198 0.655701 -0.078003 1441914482 0.750427 0.028198 0.655701 -0.078003 1441914482 
0.808289 -0.036987 0.569580 -0.144226 1441914484 0.805115 -0.050842 0.541748 -0.235840 1441914484 0.805115 -0.050842 0.541748 -0.235840 1441914484 0.805115 -0.050842 0.541748 -0.235840 1441914484 0.805115 -0.050842 0.541748 -0.235840 1441914484 0.805115 -0.050842 0.541748 -0.235840 1441914484 0.805115 -0.050842 0.541748 -0.235840 1441914484 0.805115 -0.050842 0.541748 -0.235840 1441914484 0.785583 -0.058655 0.501343 -0.357727 1441914484 0.785583 -0.058655 0.501343 -0.357727 1441914484 0.785583 -0.058655 0.501343 -0.357727 1441914484 0.785583 -0.058655 0.501343 -0.357727 1441914484 0.785583 -0.058655 0.501343 -0.357727 1441914484 0.785583 -0.058655 0.501343 -0.357727 1441914484 0.750305 -0.026611 0.441467 -0.491272 1441914484 0.750305 -0.026611 0.441467 -0.491272 1441914484 0.750305 -0.026611 0.441467 -0.491272 1441914484 0.750305 -0.026611 0.441467 -0.491272 1441914484 0.750305 -0.026611 0.441467 -0.491272 1441914484 0.750305 -0.026611 0.441467 -0.491272 1441914484 0.722107 0.007080 0.382324 -0.576416 1441914484 0.722107 0.007080 0.382324 -0.576416 1441914484 0.722107 0.007080 0.382324 -0.576416 1441914484 0.722107 0.007080 0.382324 -0.576416 1441914484 0.722107 0.007080 0.382324 -0.576416 1441914484 0.722107 0.007080 0.382324 -0.576416 1441914484 0.704163 0.023865 0.350037 -0.617310 1441914484 0.704163 0.023865 0.350037 -0.617310 1441914484 0.704163 0.023865 0.350037 -0.617310 1441914484 0.704163 0.023865 0.350037 -0.617310 1441914484 0.704163 0.023865 0.350037 -0.617310 1441914484 0.704163 0.023865 0.350037 -0.617310 1441914484 0.704163 0.023865 0.350037 -0.617310 1441914484 0.701477 0.029541 0.352844 -0.618469 1441914484 0.701477 0.029541 0.352844 -0.618469 1441914484 0.701477 0.029541 0.352844 -0.618469 1441914484 0.701477 0.029541 0.352844 -0.618469 1441914484 0.701477 0.029541 0.352844 -0.618469 1441914484 0.701477 0.029541 0.352844 -0.618469 1441914484 0.717590 0.013062 0.382996 -0.581543 1441914484 0.717590 0.013062 0.382996 -0.581543 1441914484 0.717590 0.013062 0.382996 -0.581543 1441914484 0.717590 0.013062 0.382996 -0.581543 1441914484 0.717590 0.013062 0.382996 -0.581543 1441914484 0.717590 0.013062 0.382996 -0.581543 1441914484 0.743835 -0.009644 0.415955 -0.523071 1441914484 0.743835 -0.009644 0.415955 -0.523071 1441914484 0.743835 -0.009644 0.415955 -0.523071 1441914484 0.743835 -0.009644 0.415955 -0.523071 1441914484 0.743835 -0.009644 0.415955 -0.523071 1441914484 0.743835 -0.009644 0.415955 -0.523071 1441914484 0.743835 -0.009644 0.415955 -0.523071 1441914484 0.775696 -0.008423 0.446167 -0.446289 1441914484 0.775696 -0.008423 0.446167 -0.446289 1441914484 0.775696 -0.008423 0.446167 -0.446289 1441914484 0.775696 -0.008423 0.446167 -0.446289 1441914484 0.775696 -0.008423 0.446167 -0.446289 1441914484 0.775696 -0.008423 0.446167 -0.446289 1441914484 0.775696 -0.008423 0.446167 -0.446289 1441914484 0.801697 -0.012878 0.484131 -0.350281 1441914484 0.801697 -0.012878 0.484131 -0.350281 1441914484 0.801697 -0.012878 0.484131 -0.350281 1441914484 0.801697 -0.012878 0.484131 -0.350281 1441914484 0.801697 -0.012878 0.484131 -0.350281 1441914484 0.801697 -0.012878 0.484131 -0.350281 1441914484 0.812256 -0.032227 0.526733 -0.248352 1441914484 0.812256 -0.032227 0.526733 -0.248352 1441914484 0.812256 -0.032227 0.526733 -0.248352 1441914484 0.812256 -0.032227 0.526733 -0.248352 1441914484 0.812256 -0.032227 0.526733 -0.248352 1441914485 0.812256 -0.032227 0.526733 -0.248352 1441914485 0.807373 -0.070923 0.563660 -0.159302 1441914485 0.807373 -0.070923 0.563660 -0.159302 1441914485 0.807373 -0.070923 0.563660 -0.159302 1441914485 0.807373 -0.070923 0.563660 -0.159302 1441914485 0.807373 -0.070923 0.563660 -0.159302 1441914485 0.807373 -0.070923 0.563660 -0.159302 1441914485 0.796143 -0.109619 0.586182 -0.102234 1441914485 0.796143 -0.109619 0.586182 -0.102234 1441914485 0.796143 -0.109619 0.586182 -0.102234 1441914485 0.796143 -0.109619 0.586182 -0.102234 1441914485 0.796143 -0.109619 0.586182 -0.102234 1441914485 0.796143 -0.109619 0.586182 -0.102234 1441914485 0.792297 -0.134949 0.591370 -0.065918 1441914485 0.792297 -0.134949 0.591370 -0.065918 1441914485 0.792297 -0.134949 0.591370 -0.065918 1441914485 0.792297 -0.134949 0.591370 -0.065918 1441914485 0.792297 -0.134949 0.591370 -0.065918 1441914485 0.792297 -0.134949 0.591370 -0.065918 1441914485 0.791443 -0.123108 0.598389 -0.019958 1441914485 0.791443 -0.123108 0.598389 -0.019958 1441914485 0.791443 -0.123108 0.598389 -0.019958 1441914485 0.791443 -0.123108 0.598389 -0.019958 1441914485 0.791443 -0.123108 0.598389 -0.019958 1441914485 0.791443 -0.123108 0.598389 -0.019958 1441914485 0.788818 -0.116333 0.603271 0.012512 1441914485 0.788818 -0.116333 0.603271 0.012512 1441914485 0.788818 -0.116333 0.603271 0.012512 1441914485 0.788818 -0.116333 0.603271 0.012512 1441914485 0.788818 -0.116333 0.603271 0.012512 1441914485 0.788818 -0.116333 0.603271 0.012512 1441914485 0.791626 -0.109924 0.600464 0.023743 1441914485 0.791626 -0.109924 0.600464 0.023743 1441914485 0.791626 -0.109924 0.600464 0.023743 1441914485 0.791626 -0.109924 0.600464 0.023743 1441914485 0.791626 -0.109924 0.600464 0.023743 1441914485 0.791626 -0.109924 0.600464 0.023743 1441914485 0.791626 -0.109924 0.600464 0.023743 1441914485 0.789856 -0.117615 0.601624 0.017517 1441914485 0.789856 -0.117615 0.601624 0.017517 1441914485 0.789856 -0.117615 0.601624 0.017517 1441914485 0.789856 -0.117615 0.601624 0.017517 1441914485 0.789856 -0.117615 0.601624 0.017517 1441914485 0.789856 -0.117615 0.601624 0.017517 1441914485 0.790039 -0.124023 0.600342 -0.002136 1441914485 0.790039 -0.124023 0.600342 -0.002136 1441914485 0.790039 -0.124023 0.600342 -0.002136 1441914485 0.790039 -0.124023 0.600342 -0.002136 1441914485 0.790039 -0.124023 0.600342 -0.002136 1441914485 0.790039 -0.124023 0.600342 -0.002136 1441914485 0.792358 -0.134766 0.593933 -0.034058 1441914485 0.792358 -0.134766 0.593933 -0.034058 1441914485 0.792358 -0.134766 0.593933 -0.034058 1441914485 0.792358 -0.134766 0.593933 -0.034058 1441914485 0.792358 -0.134766 0.593933 -0.034058 1441914485 0.792358 -0.134766 0.593933 -0.034058 1441914485 0.798462 -0.136414 0.581909 -0.071594 1441914485 0.798462 -0.136414 0.581909 -0.071594 1441914485 0.798462 -0.136414 0.581909 -0.071594 1441914485 0.798462 -0.136414 0.581909 -0.071594 1441914485 0.798462 -0.136414 0.581909 -0.071594 1441914485 0.798462 -0.136414 0.581909 -0.071594 1441914485 0.802429 -0.133301 0.570129 -0.114929 1441914485 0.802429 -0.133301 0.570129 -0.114929 1441914485 0.802429 -0.133301 0.570129 -0.114929 1441914485 0.802429 -0.133301 0.570129 -0.114929 1441914485 0.802429 -0.133301 0.570129 -0.114929 1441914485 0.802429 -0.133301 0.570129 -0.114929 1441914485 0.808044 -0.122375 0.546387 -0.182983 1441914485 0.808044 -0.122375 0.546387 -0.182983 1441914485 0.808044 -0.122375 0.546387 -0.182983 1441914485 0.808044 -0.122375 0.546387 -0.182983 1441914485 0.808044 -0.122375 0.546387 -0.182983 1441914485 0.808044 -0.122375 0.546387 -0.182983 1441914485 0.802979 -0.108276 0.523071 -0.264221 1441914485 0.802979 -0.108276 0.523071 -0.264221 1441914485 0.802979 -0.108276 0.523071 -0.264221 1441914485 0.802979 -0.108276 0.523071 -0.264221 1441914485 0.802979 -0.108276 0.523071 -0.264221 1441914485 0.802979 -0.108276 0.523071 -0.264221 1441914485 0.783020 -0.079773 0.493164 -0.370483 1441914485 0.783020 -0.079773 0.493164 -0.370483 1441914485 0.783020 -0.079773 0.493164 -0.370483 1441914485 0.783020 -0.079773 0.493164 -0.370483 1441914485 0.783020 -0.079773 0.493164 -0.370483 1441914485 0.746460 -0.019775 0.450012 -0.489807 1441914485 0.746460 -0.019775 0.450012 -0.489807 1441914485 0.746460 -0.019775 0.450012 -0.489807 1441914485 0.746460 -0.019775 0.450012 -0.489807 1441914485 0.746460 -0.019775 0.450012 -0.489807 1441914485 0.746460 -0.019775 0.450012 -0.489807 1441914485 0.746460 -0.019775 0.450012 -0.489807 1441914485 0.705688 0.044861 0.407471 -0.577820 1441914485 0.705688 0.044861 0.407471 -0.577820 1441914485 0.705688 0.044861 0.407471 -0.577820 1441914485 0.705688 0.044861 0.407471 -0.577820 1441914485 0.705688 0.044861 0.407471 -0.577820 1441914485 0.705688 0.044861 0.407471 -0.577820 1441914485 0.686218 0.069214 0.388733 -0.610840 1441914485 0.686218 0.069214 0.388733 -0.610840 1441914485 0.686218 0.069214 0.388733 -0.610840 1441914485 0.686218 0.069214 0.388733 -0.610840 1441914485 0.686218 0.069214 0.388733 -0.610840 1441914485 0.686218 0.069214 0.388733 -0.610840 1441914485 0.691772 0.058167 0.399536 -0.598694 1441914485 0.691772 0.058167 0.399536 -0.598694 1441914485 0.691772 0.058167 0.399536 -0.598694 1441914485 0.691772 0.058167 0.399536 -0.598694 1441914485 0.691772 0.058167 0.399536 -0.598694 1441914485 0.691772 0.058167 0.399536 -0.598694 1441914486 0.710327 0.036621 0.421082 -0.562805 1441914486 0.710327 0.036621 0.421082 -0.562805 1441914486 0.710327 0.036621 0.421082 -0.562805 1441914486 0.710327 0.036621 0.421082 -0.562805 1441914486 0.710327 0.036621 0.421082 -0.562805 1441914486 0.710327 0.036621 0.421082 -0.562805 1441914486 0.733765 0.012024 0.446533 -0.511902 1441914486 0.733765 0.012024 0.446533 -0.511902 1441914486 0.733765 0.012024 0.446533 -0.511902 1441914486 0.733765 0.012024 0.446533 -0.511902 1441914486 0.733765 0.012024 0.446533 -0.511902 1441914486 0.733765 0.012024 0.446533 -0.511902 1441914486 0.753784 0.001282 0.482910 -0.445557 1441914486 0.753784 0.001282 0.482910 -0.445557 1441914486 0.753784 0.001282 0.482910 -0.445557 1441914486 0.753784 0.001282 0.482910 -0.445557 1441914486 0.753784 0.001282 0.482910 -0.445557 1441914486 0.753784 0.001282 0.482910 -0.445557 1441914486 0.764771 -0.020996 0.531311 -0.363831 1441914486 0.764771 -0.020996 0.531311 -0.363831 1441914486 0.764771 -0.020996 0.531311 -0.363831 1441914486 0.764771 -0.020996 0.531311 -0.363831 1441914486 0.764771 -0.020996 0.531311 -0.363831 1441914486 0.764771 -0.020996 0.531311 -0.363831 1441914486 0.768311 -0.055481 0.575134 -0.275146 1441914486 0.768311 -0.055481 0.575134 -0.275146 1441914486 0.768311 -0.055481 0.575134 -0.275146 1441914486 0.768311 -0.055481 0.575134 -0.275146 1441914486 0.768311 -0.055481 0.575134 -0.275146 1441914486 0.768311 -0.055481 0.575134 -0.275146 1441914486 0.763977 -0.101624 0.606628 -0.194946 1441914486 0.763977 -0.101624 0.606628 -0.194946 1441914486 0.763977 -0.101624 0.606628 -0.194946 1441914486 0.763977 -0.101624 0.606628 -0.194946 1441914486 0.763977 -0.101624 0.606628 -0.194946 1441914486 0.763977 -0.101624 0.606628 -0.194946 1441914486 0.759766 -0.134338 0.617188 -0.154053 1441914486 0.759766 -0.134338 0.617188 -0.154053 1441914486 0.759766 -0.134338 0.617188 -0.154053 1441914486 0.759766 -0.134338 0.617188 -0.154053 1441914486 0.759766 -0.134338 0.617188 -0.154053 1441914486 0.759766 -0.134338 0.617188 -0.154053 1441914486 0.767395 -0.147644 0.610779 -0.127014 1441914486 0.767395 -0.147644 0.610779 -0.127014 1441914486 0.767395 -0.147644 0.610779 -0.127014 1441914486 0.767395 -0.147644 0.610779 -0.127014 1441914486 0.767395 -0.147644 0.610779 -0.127014 1441914486 0.767395 -0.147644 0.610779 -0.127014 1441914486 0.767395 -0.147644 0.610779 -0.127014 1441914486 0.780334 -0.127869 0.604736 -0.094727 1441914486 0.780334 -0.127869 0.604736 -0.094727 1441914486 0.780334 -0.127869 0.604736 -0.094727 1441914486 0.780334 -0.127869 0.604736 -0.094727 1441914486 0.780334 -0.127869 0.604736 -0.094727 1441914486 0.780334 -0.127869 0.604736 -0.094727 1441914486 0.782776 -0.118958 0.610596 -0.016785 1441914486 0.782776 -0.118958 0.610596 -0.016785 1441914486 0.782776 -0.118958 0.610596 -0.016785 1441914486 0.782776 -0.118958 0.610596 -0.016785 1441914486 0.782776 -0.118958 0.610596 -0.016785 1441914486 0.782776 -0.118958 0.610596 -0.016785 1441914486 0.789246 -0.137878 0.598328 -0.006531 1441914486 0.789246 -0.137878 0.598328 -0.006531 1441914486 0.789246 -0.137878 0.598328 -0.006531 1441914486 0.789246 -0.137878 0.598328 -0.006531 1441914486 0.789246 -0.137878 0.598328 -0.006531 1441914486 0.789246 -0.137878 0.598328 -0.006531 1441914486 0.788818 -0.149719 0.595764 -0.017700 1441914486 0.788818 -0.149719 0.595764 -0.017700 1441914486 0.788818 -0.149719 0.595764 -0.017700 1441914486 0.788818 -0.149719 0.595764 -0.017700 1441914486 0.788818 -0.149719 0.595764 -0.017700 1441914486 0.788818 -0.149719 0.595764 -0.017700 1441914486 0.788818 -0.149719 0.595764 -0.017700 1441914486 0.786377 -0.155945 0.596130 -0.042358 1441914486 0.786377 -0.155945 0.596130 -0.042358 1441914486 0.786377 -0.155945 0.596130 -0.042358 1441914486 0.786377 -0.155945 0.596130 -0.042358 1441914486 0.786377 -0.155945 0.596130 -0.042358 1441914486 0.786377 -0.155945 0.596130 -0.042358 1441914486 0.784424 -0.152954 0.596008 -0.077515 1441914486 0.784424 -0.152954 0.596008 -0.077515 1441914486 0.784424 -0.152954 0.596008 -0.077515 1441914486 0.784424 -0.152954 0.596008 -0.077515 1441914486 0.784424 -0.152954 0.596008 -0.077515 1441914486 0.784424 -0.152954 0.596008 -0.077515 1441914486 0.787048 -0.141235 0.588806 -0.117676 1441914486 0.787048 -0.141235 0.588806 -0.117676 1441914486 0.787048 -0.141235 0.588806 -0.117676 1441914486 0.787048 -0.141235 0.588806 -0.117676 1441914486 0.787048 -0.141235 0.588806 -0.117676 1441914486 0.787048 -0.141235 0.588806 -0.117676 1441914486 0.792419 -0.118958 0.572754 -0.172668 1441914486 0.792419 -0.118958 0.572754 -0.172668 1441914486 0.792419 -0.118958 0.572754 -0.172668 1441914486 0.792419 -0.118958 0.572754 -0.172668 1441914486 0.792419 -0.118958 0.572754 -0.172668 1441914486 0.792419 -0.118958 0.572754 -0.172668 1441914486 0.796997 -0.098083 0.544556 -0.242004 1441914486 0.796997 -0.098083 0.544556 -0.242004 1441914486 0.796997 -0.098083 0.544556 -0.242004 1441914486 0.796997 -0.098083 0.544556 -0.242004 1441914486 0.796997 -0.098083 0.544556 -0.242004 1441914486 0.796997 -0.098083 0.544556 -0.242004 1441914486 0.796997 -0.098083 0.544556 -0.242004 1441914486 0.790649 -0.066101 0.512451 -0.328430 1441914486 0.790649 -0.066101 0.512451 -0.328430 1441914486 0.790649 -0.066101 0.512451 -0.328430 1441914486 0.790649 -0.066101 0.512451 -0.328430 1441914486 0.790649 -0.066101 0.512451 -0.328430 1441914486 0.790649 -0.066101 0.512451 -0.328430 1441914486 0.763000 -0.014954 0.477173 -0.435669 1441914487 0.763000 -0.014954 0.477173 -0.435669 1441914487 0.763000 -0.014954 0.477173 -0.435669 1441914487 0.763000 -0.014954 0.477173 -0.435669 1441914487 0.763000 -0.014954 0.477173 -0.435669 1441914487 0.727661 0.022705 0.443359 -0.522827 1441914487 0.727661 0.022705 0.443359 -0.522827 1441914487 0.727661 0.022705 0.443359 -0.522827 1441914487 0.727661 0.022705 0.443359 -0.522827 1441914487 0.727661 0.022705 0.443359 -0.522827 1441914487 0.702271 0.039307 0.413513 -0.578125 1441914487 0.702271 0.039307 0.413513 -0.578125 1441914487 0.702271 0.039307 0.413513 -0.578125 1441914487 0.702271 0.039307 0.413513 -0.578125 1441914487 0.702271 0.039307 0.413513 -0.578125 1441914487 0.702271 0.039307 0.413513 -0.578125 1441914487 0.694885 0.048828 0.392212 -0.600708 1441914487 0.694885 0.048828 0.392212 -0.600708 1441914487 0.694885 0.048828 0.392212 -0.600708 1441914487 0.694885 0.048828 0.392212 -0.600708 1441914487 0.706665 0.050110 0.391479 -0.587219 1441914487 0.706665 0.050110 0.391479 -0.587219 1441914487 0.706665 0.050110 0.391479 -0.587219 1441914487 0.730957 0.020752 0.417053 -0.539734 1441914487 0.730957 0.020752 0.417053 -0.539734 1441914487 0.730957 0.020752 0.417053 -0.539734 1441914487 0.730957 0.020752 0.417053 -0.539734 1441914487 0.730957 0.020752 0.417053 -0.539734 1441914487 0.730957 0.020752 0.417053 -0.539734 1441914487 0.753784 -0.007935 0.450500 -0.478333 1441914487 0.753784 -0.007935 0.450500 -0.478333 1441914487 0.753784 -0.007935 0.450500 -0.478333 1441914487 0.753784 -0.007935 0.450500 -0.478333 1441914487 0.753784 -0.007935 0.450500 -0.478333 1441914487 0.753784 -0.007935 0.450500 -0.478333 1441914487 0.772095 -0.018005 0.488892 -0.405518 1441914487 0.772095 -0.018005 0.488892 -0.405518 1441914487 0.772095 -0.018005 0.488892 -0.405518 1441914487 0.772095 -0.018005 0.488892 -0.405518 1441914487 0.772095 -0.018005 0.488892 -0.405518 1441914487 0.772095 -0.018005 0.488892 -0.405518 1441914487 0.772095 -0.018005 0.488892 -0.405518 1441914487 0.781738 -0.043823 0.533508 -0.319824 1441914487 0.781738 -0.043823 0.533508 -0.319824 1441914487 0.781738 -0.043823 0.533508 -0.319824 1441914487 0.781738 -0.043823 0.533508 -0.319824 1441914487 0.781738 -0.043823 0.533508 -0.319824 1441914487 0.781738 -0.043823 0.533508 -0.319824 1441914487 0.779846 -0.080383 0.574280 -0.235657 1441914487 0.779846 -0.080383 0.574280 -0.235657 1441914487 0.779846 -0.080383 0.574280 -0.235657 1441914487 0.779846 -0.080383 0.574280 -0.235657 1441914487 0.779846 -0.080383 0.574280 -0.235657 1441914487 0.779846 -0.080383 0.574280 -0.235657 1441914487 0.767883 -0.119995 0.604797 -0.173462 1441914487 0.767883 -0.119995 0.604797 -0.173462 1441914487 0.767883 -0.119995 0.604797 -0.173462 1441914487 0.767883 -0.119995 0.604797 -0.173462 1441914487 0.767883 -0.119995 0.604797 -0.173462 1441914487 0.767883 -0.119995 0.604797 -0.173462 1441914487 0.767883 -0.119995 0.604797 -0.173462 1441914487 0.757263 -0.154846 0.617310 -0.146423 1441914487 0.757263 -0.154846 0.617310 -0.146423 1441914487 0.757263 -0.154846 0.617310 -0.146423 1441914487 0.757263 -0.154846 0.617310 -0.146423 1441914487 0.757263 -0.154846 0.617310 -0.146423 1441914487 0.757263 -0.154846 0.617310 -0.146423 1441914487 0.768433 -0.143799 0.611877 -0.119812 1441914487 0.768433 -0.143799 0.611877 -0.119812 1441914487 0.768433 -0.143799 0.611877 -0.119812 1441914487 0.768433 -0.143799 0.611877 -0.119812 1441914487 0.768433 -0.143799 0.611877 -0.119812 1441914487 0.768433 -0.143799 0.611877 -0.119812 1441914487 0.776672 -0.125916 0.614929 -0.051697 1441914487 0.776672 -0.125916 0.614929 -0.051697 1441914487 0.776672 -0.125916 0.614929 -0.051697 1441914487 0.776672 -0.125916 0.614929 -0.051697 1441914487 0.776672 -0.125916 0.614929 -0.051697 1441914487 0.776672 -0.125916 0.614929 -0.051697 1441914487 0.781433 -0.123840 0.611511 0.002808 1441914487 0.781433 -0.123840 0.611511 0.002808 1441914487 0.781433 -0.123840 0.611511 0.002808 1441914487 0.781433 -0.123840 0.611511 0.002808 1441914487 0.781433 -0.123840 0.611511 0.002808 1441914487 0.781433 -0.150391 0.605408 0.011963 1441914487 0.781433 -0.150391 0.605408 0.011963 1441914487 0.781433 -0.150391 0.605408 0.011963 1441914487 0.781433 -0.150391 0.605408 0.011963 1441914487 0.781433 -0.150391 0.605408 0.011963 1441914487 0.781433 -0.150391 0.605408 0.011963 1441914487 0.779663 -0.176819 0.600647 -0.000671 1441914487 0.779663 -0.176819 0.600647 -0.000671 1441914487 0.779663 -0.176819 0.600647 -0.000671 1441914487 0.779663 -0.176819 0.600647 -0.000671 1441914487 0.779663 -0.176819 0.600647 -0.000671 1441914487 0.779663 -0.176819 0.600647 -0.000671 1441914487 0.779663 -0.176819 0.600647 -0.000671 1441914487 0.777344 -0.191650 0.598206 -0.032654 1441914487 0.777344 -0.191650 0.598206 -0.032654 1441914487 0.777344 -0.191650 0.598206 -0.032654 1441914487 0.777344 -0.191650 0.598206 -0.032654 1441914487 0.777344 -0.191650 0.598206 -0.032654 1441914487 0.777344 -0.191650 0.598206 -0.032654 1441914487 0.779724 -0.180481 0.593872 -0.081543 1441914487 0.779724 -0.180481 0.593872 -0.081543 1441914488 0.779724 -0.180481 0.593872 -0.081543 1441914488 0.779724 -0.180481 0.593872 -0.081543 1441914488 0.779724 -0.180481 0.593872 -0.081543 1441914488 0.779724 -0.180481 0.593872 -0.081543 1441914488 0.787354 -0.148071 0.583496 -0.132874 1441914488 0.787354 -0.148071 0.583496 -0.132874 1441914488 0.787354 -0.148071 0.583496 -0.132874 1441914488 0.787354 -0.148071 0.583496 -0.132874 1441914488 0.787354 -0.148071 0.583496 -0.132874 1441914488 0.787354 -0.148071 0.583496 -0.132874 1441914488 0.794250 -0.125549 0.565552 -0.182983 1441914488 0.794250 -0.125549 0.565552 -0.182983 1441914488 0.794250 -0.125549 0.565552 -0.182983 1441914488 0.794250 -0.125549 0.565552 -0.182983 1441914488 0.794250 -0.125549 0.565552 -0.182983 1441914488 0.794250 -0.125549 0.565552 -0.182983 1441914488 0.794250 -0.125549 0.565552 -0.182983 1441914488 0.791199 -0.112610 0.545349 -0.252747 1441914488 0.791199 -0.112610 0.545349 -0.252747 1441914488 0.791199 -0.112610 0.545349 -0.252747 1441914488 0.791199 -0.112610 0.545349 -0.252747 1441914488 0.791199 -0.112610 0.545349 -0.252747 1441914488 0.791199 -0.112610 0.545349 -0.252747 1441914488 0.782288 -0.087769 0.518127 -0.334412 1441914488 0.782288 -0.087769 0.518127 -0.334412 1441914488 0.782288 -0.087769 0.518127 -0.334412 1441914488 0.782288 -0.087769 0.518127 -0.334412 1441914488 0.782288 -0.087769 0.518127 -0.334412 1441914488 0.782288 -0.087769 0.518127 -0.334412 1441914488 0.782288 -0.087769 0.518127 -0.334412 1441914488 0.762878 -0.057068 0.485413 -0.423157 1441914488 0.762878 -0.057068 0.485413 -0.423157 1441914488 0.762878 -0.057068 0.485413 -0.423157 1441914488 0.762878 -0.057068 0.485413 -0.423157 1441914488 0.762878 -0.057068 0.485413 -0.423157 1441914488 0.762878 -0.057068 0.485413 -0.423157 1441914488 0.738831 -0.013184 0.439880 -0.510315 1441914488 0.738831 -0.013184 0.439880 -0.510315 1441914488 0.738831 -0.013184 0.439880 -0.510315 1441914488 0.738831 -0.013184 0.439880 -0.510315 1441914488 0.738831 -0.013184 0.439880 -0.510315 1441914488 0.738831 -0.013184 0.439880 -0.510315 1441914488 0.738831 -0.013184 0.439880 -0.510315 1441914488 0.718140 0.021729 0.393799 -0.573303 1441914488 0.718140 0.021729 0.393799 -0.573303 1441914488 0.718140 0.021729 0.393799 -0.573303 1441914488 0.718140 0.021729 0.393799 -0.573303 1441914488 0.718140 0.021729 0.393799 -0.573303 1441914488 0.718140 0.021729 0.393799 -0.573303 1441914488 0.710205 0.035583 0.368591 -0.598694 1441914488 0.710205 0.035583 0.368591 -0.598694 1441914488 0.710205 0.035583 0.368591 -0.598694 1441914488 0.710205 0.035583 0.368591 -0.598694 1441914488 0.710205 0.035583 0.368591 -0.598694 1441914488 0.710205 0.035583 0.368591 -0.598694 1441914488 0.710205 0.035583 0.368591 -0.598694 1441914488 0.714539 0.028748 0.371826 -0.591919 1441914488 0.714539 0.028748 0.371826 -0.591919 1441914488 0.714539 0.028748 0.371826 -0.591919 1441914488 0.714539 0.028748 0.371826 -0.591919 1441914488 0.714539 0.028748 0.371826 -0.591919 1441914488 0.714539 0.028748 0.371826 -0.591919 1441914488 0.728455 0.009888 0.396545 -0.558533 1441914488 0.728455 0.009888 0.396545 -0.558533 1441914488 0.728455 0.009888 0.396545 -0.558533 1441914488 0.728455 0.009888 0.396545 -0.558533 1441914488 0.728455 0.009888 0.396545 -0.558533 1441914488 0.728455 0.009888 0.396545 -0.558533 1441914488 0.746338 -0.015747 0.427246 -0.510010 1441914488 0.746338 -0.015747 0.427246 -0.510010 1441914488 0.746338 -0.015747 0.427246 -0.510010 1441914488 0.746338 -0.015747 0.427246 -0.510010 1441914488 0.746338 -0.015747 0.427246 -0.510010 1441914488 0.764709 -0.033325 0.462097 -0.447754 1441914488 0.764709 -0.033325 0.462097 -0.447754 1441914488 0.764709 -0.033325 0.462097 -0.447754 1441914488 0.764709 -0.033325 0.462097 -0.447754 1441914488 0.764709 -0.033325 0.462097 -0.447754 1441914488 0.764709 -0.033325 0.462097 -0.447754 1441914488 0.776794 -0.049194 0.499573 -0.380188 1441914488 0.776794 -0.049194 0.499573 -0.380188 1441914488 0.776794 -0.049194 0.499573 -0.380188 1441914488 0.776794 -0.049194 0.499573 -0.380188 1441914488 0.776794 -0.049194 0.499573 -0.380188 1441914488 0.776794 -0.049194 0.499573 -0.380188 1441914488 0.776794 -0.049194 0.499573 -0.380188 1441914488 0.781799 -0.073425 0.534668 -0.312195 1441914488 0.781799 -0.073425 0.534668 -0.312195 1441914488 0.781799 -0.073425 0.534668 -0.312195 1441914488 0.781799 -0.073425 0.534668 -0.312195 1441914488 0.781799 -0.073425 0.534668 -0.312195 1441914488 0.781799 -0.073425 0.534668 -0.312195 1441914488 0.782593 -0.082947 0.565979 -0.245544 1441914488 0.782593 -0.082947 0.565979 -0.245544 1441914488 0.782593 -0.082947 0.565979 -0.245544 1441914488 0.782593 -0.082947 0.565979 -0.245544 1441914488 0.782593 -0.082947 0.565979 -0.245544 1441914488 0.782593 -0.082947 0.565979 -0.245544 1441914488 0.782593 -0.082947 0.565979 -0.245544 1441914488 0.777954 -0.116394 0.590515 -0.180115 1441914488 0.777954 -0.116394 0.590515 -0.180115 1441914488 0.777954 -0.116394 0.590515 -0.180115 1441914488 0.777954 -0.116394 0.590515 -0.180115 1441914488 0.777954 -0.116394 0.590515 -0.180115 1441914488 0.777954 -0.116394 0.590515 -0.180115 1441914488 0.767334 -0.170410 0.600891 -0.144958 1441914488 0.767334 -0.170410 0.600891 -0.144958 1441914488 0.767334 -0.170410 0.600891 -0.144958 1441914488 0.767334 -0.170410 0.600891 -0.144958 1441914488 0.767334 -0.170410 0.600891 -0.144958 1441914488 0.767334 -0.170410 0.600891 -0.144958 1441914488 0.767334 -0.170410 0.600891 -0.144958 1441914488 0.768982 -0.178223 0.597046 -0.142822 1441914488 0.768982 -0.178223 0.597046 -0.142822 1441914488 0.768982 -0.178223 0.597046 -0.142822 1441914489 0.768982 -0.178223 0.597046 -0.142822 1441914489 0.768982 -0.178223 0.597046 -0.142822 1441914489 0.768982 -0.178223 0.597046 -0.142822 1441914489 0.779114 -0.169617 0.598877 -0.074402 1441914489 0.779114 -0.169617 0.598877 -0.074402 1441914489 0.779114 -0.169617 0.598877 -0.074402 1441914489 0.779114 -0.169617 0.598877 -0.074402 1441914489 0.779114 -0.169617 0.598877 -0.074402 1441914489 0.779114 -0.169617 0.598877 -0.074402 1441914489 0.779114 -0.169617 0.598877 -0.074402 1441914489 0.772583 -0.195435 0.603943 -0.007202 1441914489 0.772583 -0.195435 0.603943 -0.007202 1441914489 0.772583 -0.195435 0.603943 -0.007202 1441914489 0.772583 -0.195435 0.603943 -0.007202 1441914489 0.772583 -0.195435 0.603943 -0.007202 1441914489 0.772583 -0.195435 0.603943 -0.007202 1441914489 0.776489 -0.214417 0.592468 0.001282 1441914489 0.776489 -0.214417 0.592468 0.001282 1441914489 0.776489 -0.214417 0.592468 0.001282 1441914489 0.776489 -0.214417 0.592468 0.001282 1441914489 0.776489 -0.214417 0.592468 0.001282 1441914489 0.776489 -0.214417 0.592468 0.001282 1441914489 0.775696 -0.211914 0.594116 -0.017639 1441914489 0.775696 -0.211914 0.594116 -0.017639 1441914489 0.775696 -0.211914 0.594116 -0.017639 1441914489 0.775696 -0.211914 0.594116 -0.017639 1441914489 0.775696 -0.211914 0.594116 -0.017639 1441914489 0.775696 -0.211914 0.594116 -0.017639 1441914489 0.775696 -0.211914 0.594116 -0.017639 1441914489 0.777161 -0.198792 0.595276 -0.046082 1441914489 0.777161 -0.198792 0.595276 -0.046082 1441914489 0.777161 -0.198792 0.595276 -0.046082 1441914489 0.777161 -0.198792 0.595276 -0.046082 1441914489 0.777161 -0.198792 0.595276 -0.046082 1441914489 0.777161 -0.198792 0.595276 -0.046082 1441914489 0.782349 -0.185730 0.590088 -0.072021 1441914489 0.782349 -0.185730 0.590088 -0.072021 1441914489 0.782349 -0.185730 0.590088 -0.072021 1441914489 0.782349 -0.185730 0.590088 -0.072021 1441914489 0.782349 -0.185730 0.590088 -0.072021 1441914489 0.782349 -0.185730 0.590088 -0.072021 1441914489 0.786682 -0.161804 0.586060 -0.106812 1441914489 0.786682 -0.161804 0.586060 -0.106812 1441914489 0.786682 -0.161804 0.586060 -0.106812 1441914489 0.786682 -0.161804 0.586060 -0.106812 1441914489 0.786682 -0.161804 0.586060 -0.106812 1441914489 0.786682 -0.161804 0.586060 -0.106812 1441914489 0.795837 -0.151428 0.567444 -0.147217 1441914489 0.795837 -0.151428 0.567444 -0.147217 1441914489 0.795837 -0.151428 0.567444 -0.147217 1441914489 0.795837 -0.151428 0.567444 -0.147217 1441914489 0.795837 -0.151428 0.567444 -0.147217 1441914489 0.795837 -0.151428 0.567444 -0.147217 1441914489 0.796448 -0.148193 0.547913 -0.208435 1441914489 0.796448 -0.148193 0.547913 -0.208435 1441914489 0.796448 -0.148193 0.547913 -0.208435 1441914489 0.796448 -0.148193 0.547913 -0.208435 1441914489 0.796448 -0.148193 0.547913 -0.208435 1441914489 0.796448 -0.148193 0.547913 -0.208435 1441914489 0.796448 -0.148193 0.547913 -0.208435 1441914489 0.789978 -0.125610 0.522888 -0.294495 1441914489 0.789978 -0.125610 0.522888 -0.294495 1441914489 0.789978 -0.125610 0.522888 -0.294495 1441914489 0.789978 -0.125610 0.522888 -0.294495 1441914489 0.789978 -0.125610 0.522888 -0.294495 1441914489 
0.742432 0.034973 0.661499 -0.099243 1441914491 0.742432 0.034973 0.661499 -0.099243 1441914491 0.741516 0.041809 0.660828 -0.107849 1441914491 0.741516 0.041809 0.660828 -0.107849 1441914491 0.741516 0.041809 0.660828 -0.107849 1441914491 0.741516 0.041809 0.660828 -0.107849 1441914491 0.741516 0.041809 0.660828 -0.107849 1441914491 0.741516 0.041809 0.660828 -0.107849 1441914491 0.741638 0.047974 0.659729 -0.111084 1441914491 0.741638 0.047974 0.659729 -0.111084 1441914491 0.741638 0.047974 0.659729 -0.111084 1441914491 0.741638 0.047974 0.659729 -0.111084 1441914491 0.741638 0.047974 0.659729 -0.111084 1441914491 0.741638 0.047974 0.659729 -0.111084 1441914491 0.742615 0.052429 0.657898 -0.113586 1441914491 0.742615 0.052429 0.657898 -0.113586 1441914491 0.742615 0.052429 0.657898 -0.113586 1441914491 0.742615 0.052429 0.657898 -0.113586 1441914491 0.742615 0.052429 0.657898 -0.113586 1441914491 0.742615 0.052429 0.657898 -0.113586 1441914491 0.742615 0.052429 0.657898 -0.113586 1441914492 0.743286 0.056946 0.656250 -0.116333 1441914492 0.743286 0.056946 0.656250 -0.116333 1441914492 0.743286 0.056946 0.656250 -0.116333 1441914492 0.743286 0.056946 0.656250 -0.116333 1441914492 0.743286 0.056946 0.656250 -0.116333 1441914492 0.743286 0.056946 0.656250 -0.116333 1441914492 0.743835 0.062195 0.654724 -0.118652 1441914492 0.743835 0.062195 0.654724 -0.118652 1441914492 0.743835 0.062195 0.654724 -0.118652 1441914492 0.743835 0.062195 0.654724 -0.118652 1441914492 0.743835 0.062195 0.654724 -0.118652 1441914492 0.743835 0.062195 0.654724 -0.118652 1441914492 0.744263 0.061707 0.654907 -0.115173 1441914492 0.744263 0.061707 0.654907 -0.115173 1441914492 0.744263 0.061707 0.654907 -0.115173 1441914492 0.744263 0.061707 0.654907 -0.115173 1441914492 0.744263 0.061707 0.654907 -0.115173 1441914492 0.744263 0.061707 0.654907 -0.115173 1441914492 0.744568 0.056396 0.655945 -0.110107 1441914492 0.744568 0.056396 0.655945 -0.110107 1441914492 0.744568 0.056396 0.655945 -0.110107 1441914492 0.744568 0.056396 0.655945 -0.110107 1441914492 0.744568 0.056396 0.655945 -0.110107 1441914492 0.744568 0.056396 0.655945 -0.110107 1441914492 0.744568 0.056396 0.655945 -0.110107 1441914492 0.746277 0.052063 0.654541 -0.108948 1441914492 0.746277 0.052063 0.654541 -0.108948 1441914492 0.746277 0.052063 0.654541 -0.108948 1441914492 0.746277 0.052063 0.654541 -0.108948 1441914492 0.746277 0.052063 0.654541 -0.108948 1441914492 0.746277 0.052063 0.654541 -0.108948 1441914492 0.749268 0.046631 0.652283 -0.104248 1441914492 0.749268 0.046631 0.652283 -0.104248 1441914492 0.749268 0.046631 0.652283 -0.104248 1441914492 0.749268 0.046631 0.652283 -0.104248 1441914492 0.749268 0.046631 0.652283 -0.104248 1441914492 0.749268 0.046631 0.652283 -0.104248 1441914492 0.751892 0.039612 0.650818 -0.097229 1441914492 0.751892 0.039612 0.650818 -0.097229 1441914492 0.751892 0.039612 0.650818 -0.097229 1441914492 0.751892 0.039612 0.650818 -0.097229 1441914492 0.751892 0.039612 0.650818 -0.097229 1441914492 0.751892 0.039612 0.650818 -0.097229 1441914492 0.753418 0.032166 0.650452 -0.090637 1441914492 0.753418 0.032166 0.650452 -0.090637 1441914492 0.753418 0.032166 0.650452 -0.090637 1441914492 0.753418 0.032166 0.650452 -0.090637 1441914492 0.753418 0.032166 0.650452 -0.090637 1441914492 0.753418 0.032166 0.650452 -0.090637 1441914492 0.753357 0.022339 0.652161 -0.081238 1441914492 0.753357 0.022339 0.652161 -0.081238 1441914492 0.753357 0.022339 0.652161 -0.081238 1441914492 0.753357 0.022339 0.652161 -0.081238 1441914492 0.753357 0.022339 0.652161 -0.081238 1441914492 0.753357 0.022339 0.652161 -0.081238 1441914492 0.753113 0.014832 0.653748 -0.071533 1441914492 0.753113 0.014832 0.653748 -0.071533 1441914492 0.753113 0.014832 0.653748 -0.071533 1441914492 0.753113 0.014832 0.653748 -0.071533 1441914492 0.753113 0.014832 0.653748 -0.071533 1441914492 0.753113 0.014832 0.653748 -0.071533 1441914492 0.751770 0.015503 0.655884 -0.065674 1441914492 0.751770 0.015503 0.655884 -0.065674 1441914492 0.751770 0.015503 0.655884 -0.065674 1441914492 0.751770 0.015503 0.655884 -0.065674 1441914492 0.751770 0.015503 0.655884 -0.065674 1441914492 0.751770 0.015503 0.655884 -0.065674 1441914492 0.751770 0.015503 0.655884 -0.065674 1441914492 0.751343 0.010437 0.657227 -0.057983 1441914492 0.751343 0.010437 0.657227 -0.057983 1441914492 0.751343 0.010437 0.657227 -0.057983 1441914492 0.751343 0.010437 0.657227 -0.057983 1441914492 0.751343 0.010437 0.657227 -0.057983 1441914492 0.751343 0.010437 0.657227 -0.057983 1441914492 0.750671 -0.000122 0.658997 -0.045410 1441914492 0.750671 -0.000122 0.658997 -0.045410 1441914492 0.750671 -0.000122 0.658997 -0.045410 1441914492 0.750671 -0.000122 0.658997 -0.045410 1441914492 0.750671 -0.000122 0.658997 -0.045410 1441914492 0.750671 -0.000122 0.658997 -0.045410 1441914492 0.750732 -0.011658 0.659729 -0.029785 1441914492 0.750732 -0.011658 0.659729 -0.029785 1441914492 0.750732 -0.011658 0.659729 -0.029785 1441914492 0.750732 -0.011658 0.659729 -0.029785 1441914492 0.750732 -0.011658 0.659729 -0.029785 1441914492 0.750732 -0.011658 0.659729 -0.029785 1441914492 0.750732 -0.011658 0.659729 -0.029785 1441914492 0.748474 -0.008362 0.662476 -0.027161 1441914492 0.748474 -0.008362 0.662476 -0.027161 1441914492 0.748474 -0.008362 0.662476 -0.027161 1441914492 0.748474 -0.008362 0.662476 -0.027161 1441914492 0.748474 -0.008362 0.662476 -0.027161 1441914492 0.748474 -0.008362 0.662476 -0.027161 1441914492 0.746704 0.003662 0.663940 -0.039124 1441914492 0.746704 0.003662 0.663940 -0.039124 1441914492 0.746704 0.003662 0.663940 -0.039124 1441914492 0.746704 0.003662 0.663940 -0.039124 1441914492 0.746704 0.003662 0.663940 -0.039124 1441914492 0.746704 0.003662 0.663940 -0.039124 1441914492 0.745361 0.011353 0.664551 -0.051208 1441914492 0.745361 0.011353 0.664551 -0.051208 1441914492 0.745361 0.011353 0.664551 -0.051208 1441914492 0.745361 0.011353 0.664551 -0.051208 1441914492 0.745361 0.011353 0.664551 -0.051208 1441914492 0.745361 0.011353 0.664551 -0.051208 1441914492 0.744995 0.019958 0.663757 -0.062439 1441914492 0.744995 0.019958 0.663757 -0.062439 1441914492 0.744995 0.019958 0.663757 -0.062439 1441914492 0.744995 0.019958 0.663757 -0.062439 1441914492 0.744995 0.019958 0.663757 -0.062439 1441914492 0.744995 0.019958 0.663757 -0.062439 1441914492 0.745544 0.026794 0.661865 -0.072754 1441914493 0.745544 0.026794 0.661865 -0.072754 1441914493 0.745544 0.026794 0.661865 -0.072754 1441914493 0.745544 0.026794 0.661865 -0.072754 1441914493 0.745544 0.026794 0.661865 -0.072754 1441914493 0.745544 0.026794 0.661865 -0.072754 1441914493 0.746155 0.031982 0.659424 -0.085754 1441914493 0.746155 0.031982 0.659424 -0.085754 1441914493 0.746155 0.031982 0.659424 -0.085754 1441914493 0.746155 0.031982 0.659424 -0.085754 1441914493 0.746155 0.031982 0.659424 -0.085754 1441914493 0.746155 0.031982 0.659424 -0.085754 1441914493 0.746155 0.031982 0.659424 -0.085754 1441914493 0.746216 0.040894 0.656189 -0.104126 1441914493 0.746216 0.040894 0.656189 -0.104126 1441914493 0.746216 0.040894 0.656189 -0.104126 1441914493 0.746216 0.040894 0.656189 -0.104126 1441914493 0.746216 0.040894 0.656189 -0.104126 1441914493 0.746216 0.040894 0.656189 -0.104126 1441914493 0.745239 0.051636 0.653503 -0.121704 1441914493 0.745239 0.051636 0.653503 -0.121704 1441914493 0.745239 0.051636 0.653503 -0.121704 1441914493 0.745239 0.051636 0.653503 -0.121704 1441914493 0.745239 0.051636 0.653503 -0.121704 1441914493 0.745239 0.051636 0.653503 -0.121704 1441914493 0.743713 0.061279 0.651367 -0.136841 1441914493 0.743713 0.061279 0.651367 -0.136841 1441914493 0.743713 0.061279 0.651367 -0.136841 1441914493 0.743713 0.061279 0.651367 -0.136841 1441914493 0.743713 0.061279 0.651367 -0.136841 1441914493 0.743713 0.061279 0.651367 -0.136841 1441914493 0.743713 0.061279 0.651367 -0.136841 1441914493 0.741638 0.069153 0.650391 -0.148682 1441914493 0.741638 0.069153 0.650391 -0.148682 1441914493 0.741638 0.069153 0.650391 -0.148682 1441914493 0.741638 0.069153 0.650391 -0.148682 1441914493 0.741638 0.069153 0.650391 -0.148682 1441914493 0.741638 0.069153 0.650391 -0.148682 1441914493 0.739014 0.075378 0.651001 -0.155762 1441914493 0.739014 0.075378 0.651001 -0.155762 1441914493 0.739014 0.075378 0.651001 -0.155762 1441914493 0.739014 0.075378 0.651001 -0.155762 1441914493 0.739014 0.075378 0.651001 -0.155762 1441914493 0.739014 0.075378 0.651001 -0.155762 1441914493 0.739014 0.075378 0.651001 -0.155762 1441914493 0.736816 0.079712 0.652344 -0.158508 1441914493 0.736816 0.079712 0.652344 -0.158508 1441914493 0.736816 0.079712 0.652344 -0.158508 1441914493 0.736816 0.079712 0.652344 -0.158508 1441914493 0.736816 0.079712 0.652344 -0.158508 1441914493 0.736816 0.079712 0.652344 -0.158508 1441914493 0.735657 0.079346 0.654053 -0.157227 1441914493 0.735657 0.079346 0.654053 -0.157227 1441914493 0.735657 0.079346 0.654053 -0.157227 1441914493 0.735657 0.079346 0.654053 -0.157227 1441914493 0.735657 0.079346 0.654053 -0.157227 1441914493 0.735657 0.079346 0.654053 -0.157227 1441914493 0.735718 0.077942 0.654846 -0.153931 1441914493 0.735718 0.077942 0.654846 -0.153931 1441914493 0.735718 0.077942 0.654846 -0.153931 1441914493 0.735718 0.077942 0.654846 -0.153931 1441914493 0.735718 0.077942 0.654846 -0.153931 1441914493 0.735718 0.077942 0.654846 -0.153931 1441914493 0.735718 0.077942 0.654846 -0.153931 1441914493 0.736145 0.078491 0.654175 -0.154541 1441914493 0.736145 0.078491 0.654175 -0.154541 1441914493 0.736145 0.078491 0.654175 -0.154541 1441914493 0.736145 0.078491 0.654175 -0.154541 1441914493 0.736145 0.078491 0.654175 -0.154541 1441914493 0.736145 0.078491 0.654175 -0.154541 1441914493 0.738403 0.075012 0.653076 -0.150208 1441914493 0.738403 0.075012 0.653076 -0.150208 1441914493 0.738403 0.075012 0.653076 -0.150208 1441914493 0.738403 0.075012 0.653076 -0.150208 1441914493 0.738403 0.075012 0.653076 -0.150208 1441914493 0.738403 0.075012 0.653076 -0.150208 1441914493 0.742126 0.068665 0.651611 -0.140930 1441914493 0.742126 0.068665 0.651611 -0.140930 1441914493 0.742126 0.068665 0.651611 -0.140930 1441914493 0.742126 0.068665 0.651611 -0.140930 1441914493 0.742126 0.068665 0.651611 -0.140930 1441914493 0.742126 0.068665 0.651611 -0.140930 1441914493 0.746277 0.059937 0.650330 -0.128235 1441914493 0.746277 0.059937 0.650330 -0.128235 1441914493 0.746277 0.059937 0.650330 -0.128235 1441914493 0.746277 0.059937 0.650330 -0.128235 1441914493 0.746277 0.059937 0.650330 -0.128235 1441914493 0.746277 0.059937 0.650330 -0.128235 1441914493 0.749756 0.048340 0.649841 -0.114685 1441914493 0.749756 0.048340 0.649841 -0.114685 1441914493 0.749756 0.048340 0.649841 -0.114685 1441914493 0.749756 0.048340 0.649841 -0.114685 1441914493 0.749756 0.048340 0.649841 -0.114685 1441914493 0.749756 0.048340 0.649841 -0.114685 1441914493 0.749756 0.048340 0.649841 -0.114685 1441914493 0.752136 0.037231 0.649902 -0.102173 1441914493 0.752136 0.037231 0.649902 -0.102173 1441914493 0.752136 0.037231 0.649902 -0.102173 1441914493 0.752136 0.037231 0.649902 -0.102173 1441914493 0.752136 0.037231 0.649902 -0.102173 1441914493 0.752136 0.037231 0.649902 -0.102173 1441914493 0.752136 0.037231 0.649902 -0.102173 1441914493 0.753479 0.030762 0.650024 -0.092957 1441914493 0.753479 0.030762 0.650024 -0.092957 1441914493 0.753479 0.030762 0.650024 -0.092957 1441914493 0.753479 0.030762 0.650024 -0.092957 1441914493 0.753479 0.030762 0.650024 -0.092957 1441914493 0.753479 0.030762 0.650024 -0.092957 1441914493 0.754089 0.026245 0.650452 -0.086243 1441914493 0.754089 0.026245 0.650452 -0.086243 1441914493 0.754089 0.026245 0.650452 -0.086243 1441914493 0.754089 0.026245 0.650452 -0.086243 1441914493 0.754089 0.026245 0.650452 -0.086243 1441914493 0.754089 0.026245 0.650452 -0.086243 1441914493 0.754089 0.026245 0.650452 -0.086243 1441914493 0.754883 0.019165 0.650879 -0.077576 1441914494 0.754883 0.019165 0.650879 -0.077576 1441914494 0.754883 0.019165 0.650879 -0.077576 1441914494 0.754883 0.019165 0.650879 -0.077576 1441914494 0.754883 0.019165 0.650879 -0.077576 1441914494 0.754883 0.019165 0.650879 -0.077576 1441914494 0.755310 0.011597 0.651794 -0.066956 1441914494 0.755310 0.011597 0.651794 -0.066956 1441914494 0.755310 0.011597 0.651794 -0.066956 1441914494 0.755310 0.011597 0.651794 -0.066956 1441914494 0.755310 0.011597 0.651794 -0.066956 1441914494 0.755310 0.011597 0.651794 -0.066956 1441914494 0.753174 0.016479 0.654053 -0.067444 1441914494 0.753174 0.016479 0.654053 -0.067444 1441914494 0.753174 0.016479 0.654053 -0.067444 1441914494 0.753174 0.016479 0.654053 -0.067444 1441914494 0.753174 0.016479 0.654053 -0.067444 1441914494 0.753174 0.016479 0.654053 -0.067444 1441914494 0.751038 0.028870 0.654785 -0.079163 1441914494 0.751038 0.028870 0.654785 -0.079163 1441914494 0.751038 0.028870 0.654785 -0.079163 1441914494 0.751038 0.028870 0.654785 -0.079163 1441914494 0.751038 0.028870 0.654785 -0.079163 1441914494 0.751038 0.028870 0.654785 -0.079163 1441914494 0.751038 0.028870 0.654785 -0.079163 1441914494 0.749817 0.033081 0.655212 -0.085327 1441914494 0.749817 0.033081 0.655212 -0.085327 1441914494 0.749817 0.033081 0.655212 -0.085327 1441914494 0.749817 0.033081 0.655212 -0.085327 1441914494 0.749817 0.033081 0.655212 -0.085327 1441914494 0.749817 0.033081 0.655212 -0.085327 1441914494 0.748779 0.036743 0.655090 -0.093201 1441914494 0.748779 0.036743 0.655090 -0.093201 1441914494 0.748779 0.036743 0.655090 -0.093201 1441914494 0.748779 0.036743 0.655090 -0.093201 1441914494 0.748779 0.036743 0.655090 -0.093201 1441914494 0.747375 0.042236 0.654602 -0.105103 1441914494 0.747375 0.042236 0.654602 -0.105103 1441914494 0.747375 0.042236 0.654602 -0.105103 1441914494 0.747375 0.042236 0.654602 -0.105103 1441914494 0.747375 0.042236 0.654602 -0.105103 1441914494 0.747375 0.042236 0.654602 -0.105103 1441914494 0.746460 0.045166 0.653137 -0.118591 1441914494 0.746460 0.045166 0.653137 -0.118591 1441914494 0.746460 0.045166 0.653137 -0.118591 1441914494 0.746460 0.045166 0.653137 -0.118591 1441914494 0.746460 0.045166 0.653137 -0.118591 1441914494 0.746460 0.045166 0.653137 -0.118591 1441914494 0.746460 0.045166 0.653137 -0.118591 1441914494 0.745483 0.049377 0.651672 -0.130676 1441914494 0.745483 0.049377 0.651672 -0.130676 1441914494 0.745483 0.049377 0.651672 -0.130676 1441914494 0.745483 0.049377 0.651672 -0.130676 1441914494 0.745483 0.049377 0.651672 -0.130676 1441914494 0.745483 0.049377 0.651672 -0.130676 1441914494 0.744019 0.056885 0.650269 -0.142456 1441914494 0.744019 0.056885 0.650269 -0.142456 1441914494 0.744019 0.056885 0.650269 -0.142456 1441914494 0.744019 0.056885 0.650269 -0.142456 1441914494 0.744019 0.056885 0.650269 -0.142456 1441914494 0.744019 0.056885 0.650269 -0.142456 1441914494 0.742371 0.062073 0.649902 -0.150085 1441914494 0.742371 0.062073 0.649902 -0.150085 1441914494 0.742371 0.062073 0.649902 -0.150085 1441914494 0.742371 0.062073 0.649902 -0.150085 1441914494 0.742371 0.062073 0.649902 -0.150085 1441914494 0.742371 0.062073 0.649902 -0.150085 1441914494 0.740112 0.069641 0.650024 -0.157349 1441914494 0.740112 0.069641 0.650024 -0.157349 1441914494 0.740112 0.069641 0.650024 -0.157349 1441914494 0.740112 0.069641 0.650024 -0.157349 1441914494 0.740112 0.069641 0.650024 -0.157349 1441914494 0.740112 0.069641 0.650024 -0.157349 1441914494 0.740112 0.069641 0.650024 -0.157349 1441914494 0.737305 0.079712 0.650146 -0.165100 1441914494 0.737305 0.079712 0.650146 -0.165100 1441914494 0.737305 0.079712 0.650146 -0.165100 1441914494 0.737305 0.079712 0.650146 -0.165100 1441914494 0.737305 0.079712 0.650146 -0.165100 1441914494 0.737305 0.079712 0.650146 -0.165100 1441914494 0.735352 0.083862 0.651184 -0.167603 1441914494 0.735352 0.083862 0.651184 -0.167603 1441914494 0.735352 0.083862 0.651184 -0.167603 1441914494 0.735352 0.083862 0.651184 -0.167603 1441914494 0.735352 0.083862 0.651184 -0.167603 1441914494 0.735352 0.083862 0.651184 -0.167603 1441914494 0.735352 0.083862 0.651184 -0.167603 1441914494 0.735291 0.079712 0.653442 -0.161133 1441914494 0.735291 0.079712 0.653442 -0.161133 1441914494 0.735291 0.079712 0.653442 -0.161133 1441914494 0.735291 0.079712 0.653442 -0.161133 1441914494 0.735291 0.079712 0.653442 -0.161133 1441914494 0.735291 0.079712 0.653442 -0.161133 1441914494 0.736145 0.070740 0.656311 -0.149170 1441914494 0.736145 0.070740 0.656311 -0.149170 1441914494 0.736145 0.070740 0.656311 -0.149170 1441914494 0.736145 0.070740 0.656311 -0.149170 1441914494 0.736145 0.070740 0.656311 -0.149170 1441914494 0.736145 0.070740 0.656311 -0.149170 1441914494 0.736511 0.068054 0.657654 -0.142395 1441914494 0.736511 0.068054 0.657654 -0.142395 1441914494 0.736511 0.068054 0.657654 -0.142395 1441914494 0.736511 0.068054 0.657654 -0.142395 1441914494 0.736511 0.068054 0.657654 -0.142395 1441914494 0.736511 0.068054 0.657654 -0.142395 1441914494 0.737366 0.066101 0.657959 -0.137573 1441914494 0.737366 0.066101 0.657959 -0.137573 1441914494 0.737366 0.066101 0.657959 -0.137573 1441914494 0.737366 0.066101 0.657959 -0.137573 1441914494 0.737366 0.066101 0.657959 -0.137573 1441914494 0.737366 0.066101 0.657959 -0.137573 1441914494 0.737366 0.066101 0.657959 -0.137573 1441914494 0.739258 0.064209 0.657166 -0.131958 1441914495 0.739258 0.064209 0.657166 -0.131958 1441914495 0.739258 0.064209 0.657166 -0.131958 1441914495 0.739258 0.064209 0.657166 -0.131958 1441914495 0.739258 0.064209 0.657166 -0.131958 1441914495 0.739258 0.064209 0.657166 -0.131958 1441914495 0.742126 0.060425 0.655884 -0.124084 1441914495 0.742126 0.060425 0.655884 -0.124084 1441914495 0.742126 0.060425 0.655884 -0.124084 1441914495 0.742126 0.060425 0.655884 -0.124084 1441914495 0.742126 0.060425 0.655884 -0.124084 1441914495 0.742126 0.060425 0.655884 -0.124084 1441914495 0.744995 0.052612 0.655212 -0.113403 1441914495 0.744995 0.052612 0.655212 -0.113403 1441914495 0.744995 0.052612 0.655212 -0.113403 1441914495 0.744995 0.052612 0.655212 -0.113403 1441914495 0.744995 0.052612 0.655212 -0.113403 1441914495 0.744995 0.052612 0.655212 -0.113403 1441914495 0.744995 0.052612 0.655212 -0.113403 1441914495 0.747192 0.044617 0.654663 -0.104980 1441914495 0.747192 0.044617 0.654663 -0.104980 1441914495 0.747192 0.044617 0.654663 -0.104980 1441914495 0.747192 0.044617 0.654663 -0.104980 1441914495 0.747192 0.044617 0.654663 -0.104980 1441914495 0.747192 0.044617 0.654663 -0.104980 1441914495 0.748230 0.038757 0.654724 -0.099365 1441914495 0.748230 0.038757 0.654724 -0.099365 1441914495 0.748230 0.038757 0.654724 -0.099365 1441914495 0.748230 0.038757 0.654724 -0.099365 1441914495 0.748230 0.038757 0.654724 -0.099365 1441914495 0.748230 0.038757 0.654724 -0.099365 1441914495 0.748779 0.033813 0.655212 -0.093567 1441914495 0.748779 0.033813 0.655212 -0.093567 1441914495 0.748779 0.033813 0.655212 -0.093567 1441914495 0.748779 0.033813 0.655212 -0.093567 1441914495 0.748779 0.033813 0.655212 -0.093567 1441914495 0.748596 0.030457 0.656067 -0.090210 1441914495 0.748596 0.030457 0.656067 -0.090210 1441914495 0.748596 0.030457 0.656067 -0.090210 1441914495 0.748596 0.030457 0.656067 -0.090210 1441914495 0.748596 0.030457 0.656067 -0.090210 1441914495 0.748596 0.030457 0.656067 -0.090210 1441914495 0.748596 0.030457 0.656067 -0.090210 1441914495 0.748169 0.025818 0.657288 -0.086548 1441914495 0.748169 0.025818 0.657288 -0.086548 1441914495 0.748169 0.025818 0.657288 -0.086548 1441914495 0.748169 0.025818 0.657288 -0.086548 1441914495 0.748169 0.025818 0.657288 -0.086548 1441914495 0.748169 0.025818 0.657288 -0.086548 1441914495 0.748108 0.021606 0.658142 -0.081787 1441914495 0.748108 0.021606 0.658142 -0.081787 1441914495 0.748108 0.021606 0.658142 -0.081787 1441914495 0.748108 0.021606 0.658142 -0.081787 1441914495 0.748108 0.021606 0.658142 -0.081787 1441914495 0.748108 0.021606 0.658142 -0.081787 1441914495 0.747681 0.017517 0.659363 -0.076233 1441914495 0.747681 0.017517 0.659363 -0.076233 1441914495 0.747681 0.017517 0.659363 -0.076233 1441914495 0.747681 0.017517 0.659363 -0.076233 1441914495 0.747681 0.017517 0.659363 -0.076233 1441914495 0.747681 0.017517 0.659363 -0.076233 1441914495 0.746277 0.021851 0.660400 -0.079834 1441914495 0.746277 0.021851 0.660400 -0.079834 1441914495 0.746277 0.021851 0.660400 -0.079834 1441914495 0.746277 0.021851 0.660400 -0.079834 1441914495 0.746277 0.021851 0.660400 -0.079834 1441914495 0.746277 0.021851 0.660400 -0.079834 1441914495 0.744812 0.030457 0.660522 -0.089111 1441914495 0.744812 0.030457 0.660522 -0.089111 1441914495 0.744812 0.030457 0.660522 -0.089111 1441914495 0.744812 0.030457 0.660522 -0.089111 1441914495 0.744812 0.030457 0.660522 -0.089111 1441914495 0.744812 0.030457 0.660522 -0.089111 1441914495 0.744080 0.035767 0.660278 -0.094788 1441914495 0.744080 0.035767 0.660278 -0.094788 1441914495 0.744080 0.035767 0.660278 -0.094788 1441914495 0.744080 0.035767 0.660278 -0.094788 1441914495 0.744080 0.035767 0.660278 -0.094788 1441914495 0.744080 0.035767 0.660278 -0.094788 1441914495 0.744202 0.041382 0.658997 -0.100342 1441914495 0.744202 0.041382 0.658997 -0.100342 1441914495 0.744202 0.041382 0.658997 -0.100342 1441914495 0.744202 0.041382 0.658997 -0.100342 1441914495 0.744202 0.041382 0.658997 -0.100342 1441914495 0.744202 0.041382 0.658997 -0.100342 1441914495 0.744202 0.041382 0.658997 -0.100342 1441914495 0.744324 0.047119 0.657349 -0.107544 1441914495 0.744324 0.047119 0.657349 -0.107544 1441914495 0.744324 0.047119 0.657349 -0.107544 1441914495 0.744324 0.047119 0.657349 -0.107544 1441914495 0.744324 0.047119 0.657349 -0.107544 1441914495 0.744324 0.047119 0.657349 -0.107544 1441914495 0.744385 0.052673 0.655396 -0.116150 1441914495 0.744385 0.052673 0.655396 -0.116150 1441914495 0.744385 0.052673 0.655396 -0.116150 1441914495 0.744385 0.052673 0.655396 -0.116150 1441914495 0.744385 0.052673 0.655396 -0.116150 1441914495 0.744385 0.052673 0.655396 -0.116150 1441914495 0.744080 0.059753 0.653442 -0.125366 1441914495 0.744080 0.059753 0.653442 -0.125366 1441914495 0.744080 0.059753 0.653442 -0.125366 1441914495 0.744080 0.059753 0.653442 -0.125366 1441914495 0.744080 0.059753 0.653442 -0.125366 1441914495 0.744080 0.059753 0.653442 -0.125366 1441914495 0.744080 0.059753 0.653442 -0.125366 1441914495 0.742493 0.067322 0.652710 -0.134583 1441914495 0.742493 0.067322 0.652710 -0.134583 1441914495 0.742493 0.067322 0.652710 -0.134583 1441914495 0.742493 0.067322 0.652710 -0.134583 1441914495 0.742493 0.067322 0.652710 -0.134583 1441914495 0.742493 0.067322 0.652710 -0.134583 1441914495 0.740784 0.071960 0.652527 -0.142151 1441914495 0.740784 0.071960 0.652527 -0.142151 1441914496 0.740784 0.071960 0.652527 -0.142151 1441914496 0.740784 0.071960 0.652527 -0.142151 1441914496 0.740784 0.071960 0.652527 -0.142151 1441914496 0.740784 0.071960 0.652527 -0.142151 1441914496 0.739868 0.071472 0.653381 -0.143188 1441914496 0.739868 0.071472 0.653381 -0.143188 1441914496 0.739868 0.071472 0.653381 -0.143188 1441914496 0.739868 0.071472 0.653381 -0.143188 1441914496 0.739868 0.071472 0.653381 -0.143188 1441914496 0.739868 0.071472 0.653381 -0.143188 1441914496 0.739868 0.068298 0.654724 -0.138428 1441914496 0.739868 0.068298 0.654724 -0.138428 1441914496 0.739868 0.068298 0.654724 -0.138428 1441914496 0.739868 0.068298 0.654724 -0.138428 1441914496 0.739868 0.068298 0.654724 -0.138428 1441914496 0.739868 0.068298 0.654724 -0.138428 1441914496 0.739868 0.068298 0.654724 -0.138428 1441914496 0.740356 0.064148 0.656006 -0.131592 1441914496 0.740356 0.064148 0.656006 -0.131592 1441914496 0.740356 0.064148 0.656006 -0.131592 1441914496 0.740356 0.064148 0.656006 -0.131592 1441914496 0.740356 0.064148 0.656006 -0.131592 1441914496 0.740356 0.064148 0.656006 -0.131592 1441914496 0.740906 0.059509 0.657043 -0.125610 1441914496 0.740906 0.059509 0.657043 -0.125610 1441914496 0.740906 0.059509 0.657043 -0.125610 1441914496 0.740906 0.059509 0.657043 -0.125610 1441914496 0.740906 0.059509 0.657043 -0.125610 1441914496 0.740906 0.059509 0.657043 -0.125610 1441914496 0.741699 0.055359 0.657288 -0.121277 1441914496 0.741699 0.055359 0.657288 -0.121277 1441914496 0.741699 0.055359 0.657288 -0.121277 1441914496 0.741699 0.055359 0.657288 -0.121277 1441914496 0.741699 0.055359 0.657288 -0.121277 1441914496 0.741699 0.055359 0.657288 -0.121277 1441914496 0.741699 0.055359 0.657288 -0.121277 1441914496 0.742859 0.053467 0.656616 -0.118652 1441914496 0.742859 0.053467 0.656616 -0.118652 1441914496 0.742859 0.053467 0.656616 -0.118652 1441914496 0.742859 0.053467 0.656616 -0.118652 1441914496 0.742859 0.053467 0.656616 -0.118652 1441914496 0.742859 0.053467 0.656616 -0.118652 1441914496 0.745422 0.049744 0.655090 -0.112488 1441914496 0.745422 0.049744 0.655090 -0.112488 1441914496 0.745422 0.049744 0.655090 -0.112488 1441914496 0.745422 0.049744 0.655090 -0.112488 1441914496 0.745422 0.049744 0.655090 -0.112488 1441914496 0.745422 0.049744 0.655090 -0.112488 1441914496 0.745422 0.049744 0.655090 -0.112488 1441914496 0.747803 0.046326 0.653809 -0.105164 1441914496 0.747803 0.046326 0.653809 -0.105164 1441914496 0.747803 0.046326 0.653809 -0.105164 1441914496 0.747803 0.046326 0.653809 -0.105164 1441914496 0.747803 0.046326 0.653809 -0.105164 1441914496 0.747803 0.046326 0.653809 -0.105164 1441914496 0.750366 0.039185 0.652710 -0.096863 1441914496 0.750366 0.039185 0.652710 -0.096863 1441914496 0.750366 0.039185 0.652710 -0.096863 1441914496 0.750366 0.039185 0.652710 -0.096863 1441914496 0.750366 0.039185 0.652710 -0.096863 1441914496 0.750366 0.039185 0.652710 -0.096863 1441914496 0.752258 0.028625 0.652405 -0.086853 1441914496 0.752258 0.028625 0.652405 -0.086853 1441914496 0.752258 0.028625 0.652405 -0.086853 1441914496 0.752258 0.028625 0.652405 -0.086853 1441914496 0.752258 0.028625 0.652405 -0.086853 1441914496 0.752258 0.028625 0.652405 -0.086853 1441914496 0.753479 0.020264 0.652466 -0.078247 1441914496 0.753479 0.020264 0.652466 -0.078247 1441914496 0.753479 0.020264 0.652466 -0.078247 1441914496 0.753479 0.020264 0.652466 -0.078247 1441914496 0.753479 0.020264 0.652466 -0.078247 1441914496 0.753479 0.020264 0.652466 -0.078247 1441914496 0.753479 0.020264 0.652466 -0.078247 1441914496 0.753967 0.017151 0.652344 -0.074768 1441914496 0.753967 0.017151 0.652344 -0.074768 1441914496 0.753967 0.017151 0.652344 -0.074768 1441914496 0.753967 0.017151 0.652344 -0.074768 1441914496 0.753967 0.017151 0.652344 -0.074768 1441914496 0.753967 0.017151 0.652344 -0.074768 1441914496 0.754089 0.016113 0.652344 -0.074097 1441914496 0.754089 0.016113 0.652344 -0.074097 1441914496 0.754089 0.016113 0.652344 -0.074097 1441914496 0.754089 0.016113 0.652344 -0.074097 1441914496 0.754089 0.016113 0.652344 -0.074097 1441914496 0.754089 0.016113 0.652344 -0.074097 1441914496 0.754089 0.016113 0.652344 -0.074097 1441914496 0.753967 0.013550 0.652710 -0.072327 1441914496 0.753967 0.013550 0.652710 -0.072327 1441914496 0.753967 0.013550 0.652710 -0.072327 1441914496 0.753967 0.013550 0.652710 -0.072327 1441914496 0.753967 0.013550 0.652710 -0.072327 1441914496 0.753967 0.013550 0.652710 -0.072327 1441914496 0.754150 0.008606 0.653320 -0.065308 1441914496 0.754150 0.008606 0.653320 -0.065308 1441914496 0.754150 0.008606 0.653320 -0.065308 1441914496 0.754150 0.008606 0.653320 -0.065308 1441914496 0.754150 0.008606 0.653320 -0.065308 1441914496 0.754150 0.008606 0.653320 -0.065308 1441914496 0.752869 0.010010 0.655090 -0.062561 1441914496 0.752869 0.010010 0.655090 -0.062561 1441914496 0.752869 0.010010 0.655090 -0.062561 1441914496 0.752869 0.010010 0.655090 -0.062561 1441914496 0.752869 0.010010 0.655090 -0.062561 1441914496 0.752869 0.010010 0.655090 -0.062561 1441914496 0.750549 0.025757 0.655701 -0.077576 1441914496 0.750549 0.025757 0.655701 -0.077576 1441914496 0.750549 0.025757 0.655701 -0.077576 1441914496 0.750549 0.025757 0.655701 -0.077576 1441914496 0.750549 0.025757 0.655701 -0.077576 1441914496 0.750549 0.025757 0.655701 -0.077576 1441914496 0.748779 0.036499 0.655579 -0.090027 1441914496 0.748779 0.036499 0.655579 -0.090027 1441914496 0.748779 0.036499 0.655579 -0.090027 1441914496 0.748779 0.036499 0.655579 -0.090027 1441914496 0.748779 0.036499 0.655579 -0.090027 1441914497 0.748779 0.036499 0.655579 -0.090027 1441914497 0.748291 0.040771 0.654968 -0.096802 1441914497 0.748291 0.040771 0.654968 -0.096802 1441914497 0.748291 0.040771 0.654968 -0.096802 1441914497 0.748291 0.040771 0.654968 -0.096802 1441914497 0.748291 0.040771 0.654968 -0.096802 1441914497 0.748291 0.040771 0.654968 -0.096802 1441914497 0.748413 0.043762 0.653442 -0.104065 1441914497 0.748413 0.043762 0.653442 -0.104065 1441914497 0.748413 0.043762 0.653442 -0.104065 1441914497 0.748413 0.043762 0.653442 -0.104065 1441914497 0.748413 0.043762 0.653442 -0.104065 1441914497 0.748413 0.043762 0.653442 -0.104065 1441914497 0.748291 0.044556 0.652344 -0.111328 1441914497 0.748291 0.044556 0.652344 -0.111328 1441914497 0.748291 0.044556 0.652344 -0.111328 1441914497 0.748291 0.044556 0.652344 -0.111328 1441914497 0.748291 0.044556 0.652344 -0.111328 1441914497 0.748291 0.044556 0.652344 -0.111328 1441914497 0.747803 0.047485 0.651245 -0.119568 1441914497 0.747803 0.047485 0.651245 -0.119568 1441914497 0.747803 0.047485 0.651245 -0.119568 1441914497 
0.754211 0.028992 0.647461 -0.105286 1441914500 0.750671 0.053406 0.638550 -0.160522 1441914500 0.750671 0.053406 0.638550 -0.160522 1441914500 0.750671 0.053406 0.638550 -0.160522 1441914500 0.750671 0.053406 0.638550 -0.160522 1441914500 0.750671 0.053406 0.638550 -0.160522 1441914500 0.750671 0.053406 0.638550 -0.160522 1441914500 0.750671 0.053406 0.638550 -0.160522 1441914500 0.757019 0.076172 0.618835 -0.195129 1441914500 0.757019 0.076172 0.618835 -0.195129 1441914500 0.757019 0.076172 0.618835 -0.195129 1441914500 0.757019 0.076172 0.618835 -0.195129 1441914500 0.757019 0.076172 0.618835 -0.195129 1441914500 0.757019 0.076172 0.618835 -0.195129 1441914500 0.757019 0.076172 0.618835 -0.195129 1441914500 0.777283 0.054810 0.589600 -0.212341 1441914500 0.777283 0.054810 0.589600 -0.212341 1441914500 0.777283 0.054810 0.589600 -0.212341 1441914500 0.777283 0.054810 0.589600 -0.212341 1441914500 0.777283 0.054810 0.589600 -0.212341 1441914500 0.777283 0.054810 0.589600 -0.212341 1441914500 0.791565 0.006836 0.559509 -0.245422 1441914500 0.791565 0.006836 0.559509 -0.245422 1441914500 0.791565 0.006836 0.559509 -0.245422 1441914500 0.791565 0.006836 0.559509 -0.245422 1441914500 0.791565 0.006836 0.559509 -0.245422 1441914500 0.791565 0.006836 0.559509 -0.245422 1441914500 0.782959 -0.013977 0.536926 -0.313660 1441914500 0.782959 -0.013977 0.536926 -0.313660 1441914500 0.782959 -0.013977 0.536926 -0.313660 1441914500 0.782959 -0.013977 0.536926 -0.313660 1441914500 0.782959 -0.013977 0.536926 -0.313660 1441914500 0.782959 -0.013977 0.536926 -0.313660 1441914500 0.782959 -0.013977 0.536926 -0.313660 1441914500 0.759216 -0.013306 0.502808 -0.412903 1441914500 0.759216 -0.013306 0.502808 -0.412903 1441914500 0.759216 -0.013306 0.502808 -0.412903 1441914500 0.759216 -0.013306 0.502808 -0.412903 1441914500 0.759216 -0.013306 0.502808 -0.412903 1441914500 0.759216 -0.013306 0.502808 -0.412903 1441914500 0.720337 0.020447 0.450195 -0.527222 1441914500 0.720337 0.020447 0.450195 -0.527222 1441914500 0.720337 0.020447 0.450195 -0.527222 1441914500 0.720337 0.020447 0.450195 -0.527222 1441914500 0.720337 0.020447 0.450195 -0.527222 1441914500 0.720337 0.020447 0.450195 -0.527222 1441914500 0.681519 0.045837 0.398254 -0.612183 1441914500 0.681519 0.045837 0.398254 -0.612183 1441914500 0.681519 0.045837 0.398254 -0.612183 1441914500 0.681519 0.045837 0.398254 -0.612183 1441914500 0.681519 0.045837 0.398254 -0.612183 1441914500 0.681519 0.045837 0.398254 -0.612183 1441914500 0.681519 0.045837 0.398254 -0.612183 1441914500 0.654846 0.042847 0.372437 -0.656189 1441914500 0.654846 0.042847 0.372437 -0.656189 1441914500 0.654846 0.042847 0.372437 -0.656189 1441914500 0.654846 0.042847 0.372437 -0.656189 1441914500 0.654846 0.042847 0.372437 -0.656189 1441914500 0.654846 0.042847 0.372437 -0.656189 1441914500 0.634705 0.042419 0.362610 -0.681091 1441914500 0.634705 0.042419 0.362610 -0.681091 1441914500 0.634705 0.042419 0.362610 -0.681091 1441914500 0.634705 0.042419 0.362610 -0.681091 1441914500 0.634705 0.042419 0.362610 -0.681091 1441914500 0.634705 0.042419 0.362610 -0.681091 1441914500 0.634705 0.042419 0.362610 -0.681091 1441914500 0.627502 0.054504 0.357544 -0.689514 1441914500 0.627502 0.054504 0.357544 -0.689514 1441914500 0.627502 0.054504 0.357544 -0.689514 1441914500 0.627502 0.054504 0.357544 -0.689514 1441914500 0.627502 0.054504 0.357544 -0.689514 1441914500 0.627502 0.054504 0.357544 -0.689514 1441914500 0.627502 0.054504 0.357544 -0.689514 1441914500 0.640930 0.044189 0.375732 -0.667908 1441914500 0.640930 0.044189 0.375732 -0.667908 1441914500 0.640930 0.044189 0.375732 -0.667908 1441914500 0.640930 0.044189 0.375732 -0.667908 1441914500 0.640930 0.044189 0.375732 -0.667908 1441914500 0.666138 0.022156 0.401917 -0.627869 1441914500 0.666138 0.022156 0.401917 -0.627869 1441914500 0.666138 0.022156 0.401917 -0.627869 1441914500 0.666138 0.022156 0.401917 -0.627869 1441914500 0.666138 0.022156 0.401917 -0.627869 1441914500 0.666138 0.022156 0.401917 -0.627869 1441914500 0.666138 0.022156 0.401917 -0.627869 1441914500 0.698669 0.013672 0.427185 -0.573730 1441914500 0.698669 0.013672 0.427185 -0.573730 1441914501 0.698669 0.013672 0.427185 -0.573730 1441914501 0.698669 0.013672 0.427185 -0.573730 1441914501 0.698669 0.013672 0.427185 -0.573730 1441914501 0.698669 0.013672 0.427185 -0.573730 1441914501 0.733154 0.005310 0.463196 -0.497864 1441914501 0.733154 0.005310 0.463196 -0.497864 1441914501 0.733154 0.005310 0.463196 -0.497864 1441914501 0.733154 0.005310 0.463196 -0.497864 1441914501 0.733154 0.005310 0.463196 -0.497864 1441914501 0.733154 0.005310 0.463196 -0.497864 1441914501 0.733154 0.005310 0.463196 -0.497864 1441914501 0.755676 -0.019836 0.513306 -0.406250 1441914501 0.755676 -0.019836 0.513306 -0.406250 1441914501 0.755676 -0.019836 0.513306 -0.406250 1441914501 0.755676 -0.019836 0.513306 -0.406250 1441914501 0.755676 -0.019836 0.513306 -0.406250 1441914501 0.755676 -0.019836 0.513306 -0.406250 1441914501 0.768494 -0.033997 0.557739 -0.311584 1441914501 0.768494 -0.033997 0.557739 -0.311584 1441914501 0.768494 -0.033997 0.557739 -0.311584 1441914501 0.768494 -0.033997 0.557739 -0.311584 1441914501 0.768494 -0.033997 0.557739 -0.311584 1441914501 0.768494 -0.033997 0.557739 -0.311584 1441914501 0.760925 -0.065430 0.606018 -0.222229 1441914501 0.760925 -0.065430 0.606018 -0.222229 1441914501 0.760925 -0.065430 0.606018 -0.222229 1441914501 0.760925 -0.065430 0.606018 -0.222229 1441914501 0.760925 -0.065430 0.606018 -0.222229 1441914501 0.760925 -0.065430 0.606018 -0.222229 1441914501 0.745728 -0.093811 0.637817 -0.168091 1441914501 0.745728 -0.093811 0.637817 -0.168091 1441914501 0.745728 -0.093811 0.637817 -0.168091 1441914501 0.745728 -0.093811 0.637817 -0.168091 1441914501 0.745728 -0.093811 0.637817 -0.168091 1441914501 0.745728 -0.093811 0.637817 -0.168091 1441914501 0.744263 -0.124329 0.643616 -0.127625 1441914501 0.744263 -0.124329 0.643616 -0.127625 1441914501 0.744263 -0.124329 0.643616 -0.127625 1441914501 0.744263 -0.124329 0.643616 -0.127625 1441914501 0.744263 -0.124329 0.643616 -0.127625 1441914501 0.744263 -0.124329 0.643616 -0.127625 1441914501 0.761658 -0.116638 0.632385 -0.079346 1441914501 0.761658 -0.116638 0.632385 -0.079346 1441914501 0.761658 -0.116638 0.632385 -0.079346 1441914501 0.761658 -0.116638 0.632385 -0.079346 1441914501 0.761658 -0.116638 0.632385 -0.079346 1441914501 0.761658 -0.116638 0.632385 -0.079346 1441914501 0.768005 -0.094666 0.633301 0.006592 1441914501 0.768005 -0.094666 0.633301 0.006592 1441914501 0.768005 -0.094666 0.633301 0.006592 1441914501 0.768005 -0.094666 0.633301 0.006592 1441914501 0.768005 -0.094666 0.633301 0.006592 1441914501 0.768005 -0.094666 0.633301 0.006592 1441914501 0.768005 -0.094666 0.633301 0.006592 1441914501 0.776306 -0.111023 0.620422 0.003601 1441914501 0.776306 -0.111023 0.620422 0.003601 1441914501 0.776306 -0.111023 0.620422 0.003601 1441914501 0.776306 -0.111023 0.620422 0.003601 1441914501 0.776306 -0.111023 0.620422 0.003601 1441914501 0.776306 -0.111023 0.620422 0.003601 1441914501 0.776001 -0.130737 0.616638 -0.020264 1441914501 0.776001 -0.130737 0.616638 -0.020264 1441914501 0.776001 -0.130737 0.616638 -0.020264 1441914501 0.776001 -0.130737 0.616638 -0.020264 1441914501 0.776001 -0.130737 0.616638 -0.020264 1441914501 0.776001 -0.130737 0.616638 -0.020264 1441914501 0.776001 -0.130737 0.616638 -0.020264 1441914501 0.777405 -0.148438 0.609314 -0.047852 1441914501 0.777405 -0.148438 0.609314 -0.047852 1441914501 0.777405 -0.148438 0.609314 -0.047852 1441914501 0.777405 -0.148438 0.609314 -0.047852 1441914501 0.777405 -0.148438 0.609314 -0.047852 1441914501 0.777405 -0.148438 0.609314 -0.047852 1441914501 0.778381 -0.136902 0.604004 -0.102539 1441914501 0.778381 -0.136902 0.604004 -0.102539 1441914501 0.778381 -0.136902 0.604004 -0.102539 1441914501 0.778381 -0.136902 0.604004 -0.102539 1441914501 0.778381 -0.136902 0.604004 -0.102539 1441914501 0.778381 -0.136902 0.604004 -0.102539 1441914501 0.785706 -0.122192 0.586731 -0.152893 1441914501 0.785706 -0.122192 0.586731 -0.152893 1441914501 0.785706 -0.122192 0.586731 -0.152893 1441914501 0.785706 -0.122192 0.586731 -0.152893 1441914501 0.785706 -0.122192 0.586731 -0.152893 1441914501 0.785706 -0.122192 0.586731 -0.152893 1441914501 0.790466 -0.116760 0.566162 -0.202271 1441914501 0.790466 -0.116760 0.566162 -0.202271 1441914501 0.790466 -0.116760 0.566162 -0.202271 1441914501 0.790466 -0.116760 0.566162 -0.202271 1441914501 0.790466 -0.116760 0.566162 -0.202271 1441914501 0.790466 -0.116760 0.566162 -0.202271 1441914501 0.797180 -0.118347 0.529968 -0.263794 1441914501 0.797180 -0.118347 0.529968 -0.263794 1441914501 0.797180 -0.118347 0.529968 -0.263794 1441914501 0.797180 -0.118347 0.529968 -0.263794 1441914501 0.797180 -0.118347 0.529968 -0.263794 1441914501 0.797180 -0.118347 0.529968 -0.263794 1441914501 0.797180 -0.118347 0.529968 -0.263794 1441914501 0.791138 -0.098511 0.487366 -0.356140 1441914501 0.791138 -0.098511 0.487366 -0.356140 1441914501 0.791138 -0.098511 0.487366 -0.356140 1441914501 0.791138 -0.098511 0.487366 -0.356140 1441914501 0.791138 -0.098511 0.487366 -0.356140 1441914501 0.765930 -0.054504 0.447449 -0.458435 1441914501 0.765930 -0.054504 0.447449 -0.458435 1441914501 0.765930 -0.054504 0.447449 -0.458435 1441914501 0.765930 -0.054504 0.447449 -0.458435 1441914501 0.765930 -0.054504 0.447449 -0.458435 1441914501 0.765930 -0.054504 0.447449 -0.458435 1441914501 0.731262 -0.012634 0.409058 -0.545654 1441914501 0.731262 -0.012634 0.409058 -0.545654 1441914501 0.731262 -0.012634 0.409058 -0.545654 1441914501 0.731262 -0.012634 0.409058 -0.545654 1441914502 0.731262 -0.012634 0.409058 -0.545654 1441914502 0.731262 -0.012634 0.409058 -0.545654 1441914502 0.731262 -0.012634 0.409058 -0.545654 1441914502 0.697083 0.008606 0.382446 -0.606384 1441914502 0.697083 0.008606 0.382446 -0.606384 1441914502 0.697083 0.008606 0.382446 -0.606384 1441914502 0.697083 0.008606 0.382446 -0.606384 1441914502 0.697083 0.008606 0.382446 -0.606384 1441914502 0.697083 0.008606 0.382446 -0.606384 1441914502 0.677002 0.025879 0.367798 -0.636963 1441914502 0.677002 0.025879 0.367798 -0.636963 1441914502 0.677002 0.025879 0.367798 -0.636963 1441914502 0.677002 0.025879 0.367798 -0.636963 1441914502 0.677002 0.025879 0.367798 -0.636963 1441914502 0.677002 0.025879 0.367798 -0.636963 1441914502 0.677002 0.025879 0.367798 -0.636963 1441914502 0.685425 0.026794 0.381104 -0.619873 1441914502 0.685425 0.026794 0.381104 -0.619873 1441914502 0.685425 0.026794 0.381104 -0.619873 1441914502 0.685425 0.026794 0.381104 -0.619873 1441914502 0.685425 0.026794 0.381104 -0.619873 1441914502 0.685425 0.026794 0.381104 -0.619873 1441914502 0.709778 -0.007507 0.414124 -0.569763 1441914502 0.709778 -0.007507 0.414124 -0.569763 1441914502 0.709778 -0.007507 0.414124 -0.569763 1441914502 0.709778 -0.007507 0.414124 -0.569763 1441914502 0.709778 -0.007507 0.414124 -0.569763 1441914502 0.709778 -0.007507 0.414124 -0.569763 1441914502 0.709778 -0.007507 0.414124 -0.569763 1441914502 0.734680 -0.034546 0.442261 -0.513245 1441914502 0.734680 -0.034546 0.442261 -0.513245 1441914502 0.734680 -0.034546 0.442261 -0.513245 1441914502 0.734680 -0.034546 0.442261 -0.513245 1441914502 0.734680 -0.034546 0.442261 -0.513245 1441914502 0.734680 -0.034546 0.442261 -0.513245 1441914502 0.757263 -0.044800 0.468811 -0.452515 1441914502 0.757263 -0.044800 0.468811 -0.452515 1441914502 0.757263 -0.044800 0.468811 -0.452515 1441914502 0.757263 -0.044800 0.468811 -0.452515 1441914502 0.757263 -0.044800 0.468811 -0.452515 1441914502 0.757263 -0.044800 0.468811 -0.452515 1441914502 0.773071 -0.071838 0.510864 -0.369080 1441914502 0.773071 -0.071838 0.510864 -0.369080 1441914502 0.773071 -0.071838 0.510864 -0.369080 1441914502 0.773071 -0.071838 0.510864 -0.369080 1441914502 0.773071 -0.071838 0.510864 -0.369080 1441914502 0.773071 -0.071838 0.510864 -0.369080 1441914502 0.779053 -0.088928 0.551453 -0.284668 1441914502 0.779053 -0.088928 0.551453 -0.284668 1441914502 0.779053 -0.088928 0.551453 -0.284668 1441914502 0.779053 -0.088928 0.551453 -0.284668 1441914502 0.779053 -0.088928 0.551453 -0.284668 1441914502 0.779053 -0.088928 0.551453 -0.284668 1441914502 0.779053 -0.088928 0.551453 -0.284668 1441914502 0.771118 -0.098267 0.588196 -0.222839 1441914502 0.771118 -0.098267 0.588196 -0.222839 1441914502 0.771118 -0.098267 0.588196 -0.222839 1441914502 0.771118 -0.098267 0.588196 -0.222839 1441914502 0.771118 -0.098267 0.588196 -0.222839 1441914502 0.771118 -0.098267 0.588196 -0.222839 1441914502 0.765503 -0.116089 0.616394 -0.143433 1441914502 0.765503 -0.116089 0.616394 -0.143433 1441914502 0.765503 -0.116089 0.616394 -0.143433 1441914502 0.765503 -0.116089 0.616394 -0.143433 1441914502 0.765503 -0.116089 0.616394 -0.143433 1441914502 0.765503 -0.116089 0.616394 -0.143433 1441914502 0.765503 -0.116089 0.616394 -0.143433 1441914502 0.762207 -0.169495 0.622742 -0.049072 1441914502 0.762207 -0.169495 0.622742 -0.049072 1441914502 0.762207 -0.169495 0.622742 -0.049072 1441914502 0.762207 -0.169495 0.622742 -0.049072 1441914502 0.762207 -0.169495 0.622742 -0.049072 1441914502 0.762207 -0.169495 0.622742 -0.049072 1441914502 0.774231 -0.164978 0.610962 0.003662 1441914502 0.774231 -0.164978 0.610962 0.003662 1441914502 0.774231 -0.164978 0.610962 0.003662 1441914502 0.774231 -0.164978 0.610962 0.003662 1441914502 0.774231 -0.164978 0.610962 0.003662 1441914502 0.774231 -0.164978 0.610962 0.003662 1441914502 0.780640 -0.105469 0.612000 0.069397 1441914502 0.780640 -0.105469 0.612000 0.069397 1441914502 0.780640 -0.105469 0.612000 0.069397 1441914502 0.780640 -0.105469 0.612000 0.069397 1441914502 0.780640 -0.105469 0.612000 0.069397 1441914502 0.780640 -0.105469 0.612000 0.069397 1441914502 0.780640 -0.105469 0.612000 0.069397 1441914502 0.782837 -0.108032 0.605896 0.091492 1441914502 0.782837 -0.108032 0.605896 0.091492 1441914502 0.782837 -0.108032 0.605896 0.091492 1441914502 0.782837 -0.108032 0.605896 0.091492 1441914502 0.782837 -0.108032 0.605896 0.091492 1441914502 0.782837 -0.108032 0.605896 0.091492 1441914502 0.784180 -0.155151 0.592590 0.098694 1441914502 0.784180 -0.155151 0.592590 0.098694 1441914502 0.784180 -0.155151 0.592590 0.098694 1441914502 0.784180 -0.155151 0.592590 0.098694 1441914502 0.784180 -0.155151 0.592590 0.098694 1441914502 0.784180 -0.155151 0.592590 0.098694 1441914502 0.785156 -0.186584 0.584290 0.084961 1441914502 0.785156 -0.186584 0.584290 0.084961 1441914502 0.785156 -0.186584 0.584290 0.084961 1441914502 0.785156 -0.186584 0.584290 0.084961 1441914502 0.785156 -0.186584 0.584290 0.084961 1441914502 0.785156 -0.186584 0.584290 0.084961 1441914502 0.785156 -0.186584 0.584290 0.084961 1441914502 0.794434 -0.174255 0.580322 0.040344 1441914502 0.794434 -0.174255 0.580322 0.040344 1441914502 0.794434 -0.174255 0.580322 0.040344 1441914502 0.794434 -0.174255 0.580322 0.040344 1441914502 0.794434 -0.174255 0.580322 0.040344 1441914502 0.794434 -0.174255 0.580322 0.040344 1441914502 0.806458 -0.157959 0.569702 -0.007874 1441914502 0.806458 -0.157959 0.569702 -0.007874 1441914502 0.806458 -0.157959 0.569702 -0.007874 1441914502 0.806458 -0.157959 0.569702 -0.007874 1441914503 0.806458 -0.157959 0.569702 -0.007874 1441914503 0.806458 -0.157959 0.569702 -0.007874 1441914503 0.806458 -0.157959 0.569702 -0.007874 1441914503 0.814758 -0.147583 0.557068 -0.063049 1441914503 0.814758 -0.147583 0.557068 -0.063049 1441914503 0.814758 -0.147583 0.557068 -0.063049 1441914503 0.814758 -0.147583 0.557068 -0.063049 1441914503 0.814758 -0.147583 0.557068 -0.063049 1441914503 0.814758 -0.147583 0.557068 -0.063049 1441914503 0.817261 -0.144897 0.544189 -0.121948 1441914503 0.817261 -0.144897 0.544189 -0.121948 1441914503 0.817261 -0.144897 0.544189 -0.121948 1441914503 0.817261 -0.144897 0.544189 -0.121948 1441914503 0.817261 -0.144897 0.544189 -0.121948 1441914503 0.817261 -0.144897 0.544189 -0.121948 1441914503 0.816345 -0.132263 0.523193 -0.205811 1441914503 0.816345 -0.132263 0.523193 -0.205811 1441914503 0.816345 -0.132263 0.523193 -0.205811 1441914503 0.816345 -0.132263 0.523193 -0.205811 1441914503 0.816345 -0.132263 0.523193 -0.205811 1441914503 0.816345 -0.132263 0.523193 -0.205811 1441914503 0.802979 -0.099426 0.502136 -0.305115 1441914503 0.802979 -0.099426 0.502136 -0.305115 1441914503 0.802979 -0.099426 0.502136 -0.305115 1441914503 0.802979 -0.099426 0.502136 -0.305115 1441914503 0.802979 -0.099426 0.502136 -0.305115 1441914503 0.802979 -0.099426 0.502136 -0.305115 1441914503 0.802979 -0.099426 0.502136 -0.305115 1441914503 0.773499 -0.045471 0.478821 -0.412720 1441914503 0.773499 -0.045471 0.478821 -0.412720 1441914503 0.773499 -0.045471 0.478821 -0.412720 1441914503 0.773499 -0.045471 0.478821 -0.412720 1441914503 0.773499 -0.045471 0.478821 -0.412720 1441914503 0.773499 -0.045471 0.478821 -0.412720 1441914503 0.737976 0.014832 0.455322 -0.497803 1441914503 0.737976 0.014832 0.455322 -0.497803 1441914503 0.737976 0.014832 0.455322 -0.497803 1441914503 0.737976 0.014832 0.455322 -0.497803 1441914503 0.737976 0.014832 0.455322 -0.497803 1441914503 0.737976 0.014832 0.455322 -0.497803 1441914503 0.716370 0.051453 0.435120 -0.542969 1441914503 0.716370 0.051453 0.435120 -0.542969 1441914503 0.716370 0.051453 0.435120 -0.542969 1441914503 0.716370 0.051453 0.435120 -0.542969 1441914503 0.716370 0.051453 0.435120 -0.542969 1441914503 0.716370 0.051453 0.435120 -0.542969 1441914503 0.716370 0.051453 0.435120 -0.542969 1441914503 0.714966 0.058350 0.432068 -0.546570 1441914503 0.714966 0.058350 0.432068 -0.546570 1441914503 0.714966 0.058350 0.432068 -0.546570 1441914503 0.714966 0.058350 0.432068 -0.546570 1441914503 0.714966 0.058350 0.432068 -0.546570 1441914503 0.714966 0.058350 0.432068 -0.546570 1441914503 0.731873 0.042419 0.449768 -0.510193 1441914503 0.731873 0.042419 0.449768 -0.510193 1441914503 0.731873 0.042419 0.449768 -0.510193 1441914503 0.731873 0.042419 0.449768 -0.510193 1441914503 0.731873 0.042419 0.449768 -0.510193 1441914503 0.731873 0.042419 0.449768 -0.510193 1441914503 0.757446 -0.001770 0.477356 -0.445313 1441914503 0.757446 -0.001770 0.477356 -0.445313 1441914503 0.757446 -0.001770 0.477356 -0.445313 1441914503 0.757446 -0.001770 0.477356 -0.445313 1441914503 0.757446 -0.001770 0.477356 -0.445313 1441914503 0.757446 -0.001770 0.477356 -0.445313 1441914503 0.777283 -0.046387 0.504578 -0.372864 1441914503 0.777283 -0.046387 0.504578 -0.372864 1441914503 0.777283 -0.046387 0.504578 -0.372864 1441914503 0.777283 -0.046387 0.504578 -0.372864 1441914503 0.777283 -0.046387 0.504578 -0.372864 1441914503 0.777283 -0.046387 0.504578 -0.372864 1441914503 0.789001 -0.082031 0.524414 -0.309265 1441914503 0.789001 -0.082031 0.524414 -0.309265 1441914503 0.789001 -0.082031 0.524414 -0.309265 1441914503 0.789001 -0.082031 0.524414 -0.309265 1441914503 0.789001 -0.082031 0.524414 -0.309265 1441914503 0.789001 -0.082031 0.524414 -0.309265 1441914503 0.789001 -0.082031 0.524414 -0.309265 1441914503 0.799927 -0.092346 0.533386 -0.258789 1441914503 0.799927 -0.092346 0.533386 -0.258789 1441914503 0.799927 -0.092346 0.533386 -0.258789 1441914503 0.799927 -0.092346 0.533386 -0.258789 1441914503 0.799927 -0.092346 0.533386 -0.258789 1441914503 0.799927 -0.092346 0.533386 -0.258789 1441914503 0.806396 -0.092773 0.541321 -0.219177 1441914503 0.806396 -0.092773 0.541321 -0.219177 1441914503 0.806396 -0.092773 0.541321 -0.219177 1441914503 0.806396 -0.092773 0.541321 -0.219177 1441914503 0.806396 -0.092773 0.541321 -0.219177 1441914503 0.806396 -0.092773 0.541321 -0.219177 1441914503 0.806396 -0.092773 0.541321 -0.219177 1441914503 0.808228 -0.077393 0.557129 -0.174194 1441914503 0.808228 -0.077393 0.557129 -0.174194 1441914503 0.808228 -0.077393 0.557129 -0.174194 1441914503 0.808228 -0.077393 0.557129 -0.174194 1441914503 0.808228 -0.077393 0.557129 -0.174194 1441914503 0.808228 -0.077393 0.557129 -0.174194 1441914503 0.801941 -0.101624 0.577332 -0.114685 1441914503 0.801941 -0.101624 0.577332 -0.114685 1441914503 0.801941 -0.101624 0.577332 -0.114685 1441914503 0.801941 -0.101624 0.577332 -0.114685 1441914503 0.801941 -0.101624 0.577332 -0.114685 1441914503 0.801941 -0.101624 0.577332 -0.114685 1441914503 0.795959 -0.117676 0.591431 -0.052185 1441914503 0.795959 -0.117676 0.591431 -0.052185 1441914503 0.795959 -0.117676 0.591431 -0.052185 1441914503 0.795959 -0.117676 0.591431 -0.052185 1441914503 0.795959 -0.117676 0.591431 -0.052185 1441914503 0.795959 -0.117676 0.591431 -0.052185 1441914503 0.785645 -0.149109 0.598816 0.043457 1441914503 0.785645 -0.149109 0.598816 0.043457 1441914503 0.785645 -0.149109 0.598816 0.043457 1441914503 0.785645 -0.149109 0.598816 0.043457 1441914503 0.785645 -0.149109 0.598816 0.043457 1441914504 0.785645 -0.149109 0.598816 0.043457 1441914504 0.781311 -0.152832 0.599670 0.080505 1441914504 0.781311 -0.152832 0.599670 0.080505 1441914504 0.781311 -0.152832 0.599670 0.080505 1441914504 0.781311 -0.152832 0.599670 0.080505 1441914504 0.781311 -0.152832 0.599670 0.080505 1441914504 0.781311 -0.152832 0.599670 0.080505 1441914504 0.781311 -0.152832 0.599670 0.080505 1441914504 0.780334 -0.121033 0.607849 0.082825 1441914504 0.780334 -0.121033 0.607849 0.082825 1441914504 0.780334 -0.121033 0.607849 0.082825 1441914504 0.780334 -0.121033 0.607849 0.082825 1441914504 0.780334 -0.121033 0.607849 0.082825 1441914504 0.780334 -0.121033 0.607849 0.082825 1441914504 0.779724 -0.145630 0.601624 0.093994 1441914504 0.779724 -0.145630 0.601624 0.093994 1441914504 0.779724 -0.145630 0.601624 0.093994 1441914504 0.779724 -0.145630 0.601624 0.093994 1441914504 0.779724 -0.145630 0.601624 0.093994 1441914504 0.779724 -0.145630 0.601624 0.093994 1441914504 0.779724 -0.145630 0.601624 0.093994 1441914504 0.783630 -0.180603 0.589905 0.072266 1441914504 0.783630 -0.180603 0.589905 0.072266 1441914504 0.783630 -0.180603 0.589905 0.072266 1441914504 0.783630 -0.180603 0.589905 0.072266 1441914504 0.783630 -0.180603 0.589905 0.072266 1441914504 0.783630 -0.180603 0.589905 0.072266 1441914504 0.791626 -0.180054 0.583313 0.025330 1441914504 0.791626 -0.180054 0.583313 0.025330 1441914504 0.791626 -0.180054 0.583313 0.025330 1441914504 0.791626 -0.180054 0.583313 0.025330 1441914504 0.791626 -0.180054 0.583313 0.025330 1441914504 0.791626 -0.180054 0.583313 0.025330 1441914504 0.805481 -0.153198 0.571411 -0.034729 1441914504 0.805481 -0.153198 0.571411 -0.034729 1441914504 0.805481 -0.153198 0.571411 -0.034729 1441914504 0.805481 -0.153198 0.571411 -0.034729 1441914504 0.805481 -0.153198 0.571411 -0.034729 1441914504 0.805481 -0.153198 0.571411 -0.034729 1441914504 0.817017 -0.128601 0.555237 -0.087097 1441914504 0.817017 -0.128601 0.555237 -0.087097 1441914504 0.817017 -0.128601 0.555237 -0.087097 1441914504 0.817017 -0.128601 0.555237 -0.087097 1441914504 0.817017 -0.128601 0.555237 -0.087097 1441914504 0.817017 -0.128601 0.555237 -0.087097 1441914504 0.822205 -0.125122 0.537354 -0.139771 1441914504 0.822205 -0.125122 0.537354 -0.139771 1441914504 0.822205 -0.125122 0.537354 -0.139771 1441914504 0.822205 -0.125122 0.537354 -0.139771 1441914504 0.822205 -0.125122 0.537354 -0.139771 1441914504 0.822205 -0.125122 0.537354 -0.139771 1441914504 0.820923 -0.123535 0.514832 -0.213867 1441914504 0.820923 -0.123535 0.514832 -0.213867 1441914504 0.820923 -0.123535 0.514832 -0.213867 1441914504 0.820923 -0.123535 0.514832 -0.213867 1441914504 0.820923 -0.123535 0.514832 -0.213867 1441914504 0.820923 -0.123535 0.514832 -0.213867 1441914504 0.820923 -0.123535 0.514832 -0.213867 1441914504 0.805237 -0.101746 0.497314 -0.306335 1441914504 0.805237 -0.101746 0.497314 -0.306335 1441914504 0.805237 -0.101746 0.497314 -0.306335 1441914504 0.805237 -0.101746 0.497314 -0.306335 1441914504 0.805237 -0.101746 0.497314 -0.306335 1441914504 0.805237 -0.101746 0.497314 -0.306335 1441914504 0.774963 -0.061279 0.482056 -0.403992 1441914504 0.774963 -0.061279 0.482056 -0.403992 1441914504 0.774963 -0.061279 0.482056 -0.403992 1441914504 0.774963 -0.061279 0.482056 -0.403992 1441914504 0.774963 -0.061279 0.482056 -0.403992 1441914504 0.774963 -0.061279 0.482056 -0.403992 1441914504 0.736572 -0.010437 0.456970 -0.498535 1441914504 0.736572 -0.010437 0.456970 -0.498535 1441914504 0.736572 -0.010437 0.456970 -0.498535 1441914504 0.736572 -0.010437 0.456970 -0.498535 1441914504 0.736572 -0.010437 0.456970 -0.498535 1441914504 0.736572 -0.010437 0.456970 -0.498535 1441914504 0.707275 0.032104 0.426086 -0.563171 1441914504 0.707275 0.032104 0.426086 -0.563171 1441914504 0.707275 0.032104 0.426086 -0.563171 1441914504 0.707275 0.032104 0.426086 -0.563171 1441914504 0.707275 0.032104 0.426086 -0.563171 1441914504 0.707275 0.032104 0.426086 -0.563171 1441914504 0.692444 0.063354 0.405273 -0.593506 1441914504 0.692444 0.063354 0.405273 -0.593506 1441914504 0.692444 0.063354 0.405273 -0.593506 1441914504 0.692444 0.063354 0.405273 -0.593506 1441914504 0.692444 0.063354 0.405273 -0.593506 1441914504 0.692444 0.063354 0.405273 -0.593506 1441914504 0.692444 0.063354 0.405273 -0.593506 1441914504 0.696228 0.072021 0.407104 -0.586731 1441914504 0.696228 0.072021 0.407104 -0.586731 1441914504 0.696228 0.072021 0.407104 -0.586731 1441914504 0.696228 0.072021 0.407104 -0.586731 1441914504 0.696228 0.072021 0.407104 -0.586731 1441914504 0.696228 0.072021 0.407104 -0.586731 1441914504 0.696228 0.072021 0.407104 -0.586731 1441914504 0.713928 0.049683 0.426147 -0.553345 1441914504 0.713928 0.049683 0.426147 -0.553345 1441914504 0.713928 0.049683 0.426147 -0.553345 1441914504 0.713928 0.049683 0.426147 -0.553345 1441914504 0.713928 0.049683 0.426147 -0.553345 1441914504 0.713928 0.049683 0.426147 -0.553345 1441914504 0.736633 0.020691 0.445496 -0.508301 1441914504 0.736633 0.020691 0.445496 -0.508301 1441914504 0.736633 0.020691 0.445496 -0.508301 1441914504 0.736633 0.020691 0.445496 -0.508301 1441914504 0.736633 0.020691 0.445496 -0.508301 1441914504 0.736633 0.020691 0.445496 -0.508301 1441914504 0.736633 0.020691 0.445496 -0.508301 1441914504 0.761353 0.001953 0.461060 -0.455811 1441914504 0.761353 0.001953 0.461060 -0.455811 1441914504 0.761353 0.001953 0.461060 -0.455811 1441914504 0.761353 0.001953 0.461060 -0.455811 1441914504 0.761353 0.001953 0.461060 -0.455811 1441914504 0.761353 0.001953 0.461060 -0.455811 1441914505 0.782043 -0.025940 0.482361 -0.393738 1441914505 0.782043 -0.025940 0.482361 -0.393738 1441914505 0.782043 -0.025940 0.482361 -0.393738 1441914505 0.782043 -0.025940 0.482361 -0.393738 1441914505 0.782043 -0.025940 0.482361 -0.393738 1441914505 0.782043 -0.025940 0.482361 -0.393738 1441914505 0.793640 -0.040161 0.508911 -0.330872 1441914505 0.793640 -0.040161 0.508911 -0.330872 1441914505 0.793640 -0.040161 0.508911 -0.330872 1441914505 0.793640 -0.040161 0.508911 -0.330872 1441914505 0.793640 -0.040161 0.508911 -0.330872 1441914505 0.793640 -0.040161 0.508911 -0.330872 1441914505 0.795837 -0.037415 0.534729 -0.281616 1441914505 0.795837 -0.037415 0.534729 -0.281616 1441914505 0.795837 -0.037415 0.534729 -0.281616 1441914505 0.795837 -0.037415 0.534729 -0.281616 1441914505 0.795837 -0.037415 0.534729 -0.281616 1441914505 0.795837 -0.037415 0.534729 -0.281616 1441914505 0.800964 -0.037659 0.561523 -0.204041 1441914505 0.800964 -0.037659 0.561523 -0.204041 1441914505 0.800964 -0.037659 0.561523 -0.204041 1441914505 0.800964 -0.037659 0.561523 -0.204041 1441914505 0.800964 -0.037659 0.561523 -0.204041 1441914505 0.787170 -0.103088 0.600403 -0.096130 1441914505 0.787170 -0.103088 0.600403 -0.096130 1441914505 0.787170 -0.103088 0.600403 -0.096130 1441914505 0.787170 -0.103088 0.600403 -0.096130 1441914505 0.787170 -0.103088 0.600403 -0.096130 1441914505 0.787170 -0.103088 0.600403 -0.096130 1441914505 0.771790 -0.144592 0.618042 -0.037781 1441914505 0.771790 -0.144592 0.618042 -0.037781 1441914505 0.771790 -0.144592 0.618042 -0.037781 1441914505 0.771790 -0.144592 0.618042 -0.037781 1441914505 0.771790 -0.144592 0.618042 -0.037781 1441914505 0.771790 -0.144592 0.618042 -0.037781 1441914505 0.771790 -0.144592 0.618042 -0.037781 1441914505 0.765930 -0.147888 0.625427 -0.016541 1441914505 0.765930 -0.147888 0.625427 -0.016541 1441914505 0.765930 -0.147888 0.625427 -0.016541 1441914505 0.765930 -0.147888 0.625427 -0.016541 1441914505 0.765930 -0.147888 0.625427 -0.016541 1441914505 0.765930 -0.147888 0.625427 -0.016541 1441914505 0.766357 -0.122437 0.630066 0.025024 1441914505 0.766357 -0.122437 0.630066 0.025024 1441914505 0.766357 -0.122437 0.630066 0.025024 1441914505 0.766357 -0.122437 0.630066 0.025024 1441914505 0.766357 -0.122437 0.630066 0.025024 1441914505 0.766357 -0.122437 0.630066 0.025024 1441914505 0.766357 -0.122437 0.630066 0.025024 1441914505 0.759644 -0.113403 0.631775 0.104309 1441914505 0.759644 -0.113403 0.631775 0.104309 1441914505 0.759644 -0.113403 0.631775 0.104309 1441914505 0.759644 -0.113403 0.631775 0.104309 1441914505 0.759644 -0.113403 0.631775 0.104309 1441914505 0.759644 -0.113403 0.631775 0.104309 1441914505 0.759644 -0.113403 0.631775 0.104309 1441914505 0.757324 -0.127747 0.624023 0.143799 1441914505 0.757324 -0.127747 0.624023 0.143799 1441914505 0.757324 -0.127747 0.624023 0.143799 1441914505 0.757324 -0.127747 0.624023 0.143799 1441914505 0.757324 -0.127747 0.624023 0.143799 1441914505 0.757324 -0.127747 0.624023 0.143799 1441914505 0.760559 -0.139099 0.617676 0.143555 1441914505 0.760559 -0.139099 0.617676 0.143555 1441914505 0.760559 -0.139099 0.617676 0.143555 1441914505 0.760559 -0.139099 0.617676 0.143555 1441914505 0.760559 -0.139099 0.617676 0.143555 1441914505 0.760559 -0.139099 0.617676 0.143555 1441914505 0.763184 -0.144592 0.616516 0.128357 1441914505 0.763184 -0.144592 0.616516 0.128357 1441914505 0.763184 -0.144592 0.616516 0.128357 1441914505 0.763184 -0.144592 0.616516 0.128357 1441914505 0.763184 -0.144592 0.616516 0.128357 1441914505 0.763184 -0.144592 0.616516 0.128357 1441914505 0.763184 -0.144592 0.616516 0.128357 1441914505 0.767883 -0.146423 0.615173 0.102051 1441914505 0.767883 -0.146423 0.615173 0.102051 1441914505 0.767883 -0.146423 0.615173 0.102051 1441914505 0.767883 -0.146423 0.615173 0.102051 1441914505 0.767883 -0.146423 0.615173 0.102051 1441914505 0.767883 -0.146423 0.615173 0.102051 1441914505 0.771912 -0.140625 0.615356 0.075073 1441914505 0.771912 -0.140625 0.615356 0.075073 1441914505 0.771912 -0.140625 0.615356 0.075073 1441914505 
0.755554 0.023621 0.651978 -0.058594 1441914511 0.755554 0.023621 0.651978 -0.058594 1441914511 0.754700 0.033142 0.651794 -0.066833 1441914511 0.754700 0.033142 0.651794 -0.066833 1441914511 0.754700 0.033142 0.651794 -0.066833 1441914511 0.754700 0.033142 0.651794 -0.066833 1441914511 0.754700 0.033142 0.651794 -0.066833 1441914511 0.754700 0.033142 0.651794 -0.066833 1441914511 0.754700 0.033142 0.651794 -0.066833 1441914511 0.753906 0.042297 0.651367 -0.073975 1441914511 0.753906 0.042297 0.651367 -0.073975 1441914511 0.753906 0.042297 0.651367 -0.073975 1441914511 0.753906 0.042297 0.651367 -0.073975 1441914511 0.753906 0.042297 0.651367 -0.073975 1441914511 0.753906 0.042297 0.651367 -0.073975 1441914511 0.753845 0.051514 0.650024 -0.080322 1441914511 0.753845 0.051514 0.650024 -0.080322 1441914511 0.753845 0.051514 0.650024 -0.080322 1441914511 0.753845 0.051514 0.650024 -0.080322 1441914511 0.753845 0.051514 0.650024 -0.080322 1441914511 0.753845 0.051514 0.650024 -0.080322 1441914511 0.753784 0.061707 0.648315 -0.087402 1441914511 0.753784 0.061707 0.648315 -0.087402 1441914511 0.753784 0.061707 0.648315 -0.087402 1441914511 0.753784 0.061707 0.648315 -0.087402 1441914511 0.753784 0.061707 0.648315 -0.087402 1441914511 0.753784 0.061707 0.648315 -0.087402 1441914511 0.753784 0.061707 0.648315 -0.087402 1441914511 0.753540 0.071655 0.646362 -0.095703 1441914511 0.753540 0.071655 0.646362 -0.095703 1441914511 0.753540 0.071655 0.646362 -0.095703 1441914511 0.753540 0.071655 0.646362 -0.095703 1441914511 0.753540 0.071655 0.646362 -0.095703 1441914511 0.753540 0.071655 0.646362 -0.095703 1441914511 0.752502 0.079834 0.645264 -0.104492 1441914511 0.752502 0.079834 0.645264 -0.104492 1441914511 0.752502 0.079834 0.645264 -0.104492 1441914511 0.752502 0.079834 0.645264 -0.104492 1441914511 0.752502 0.079834 0.645264 -0.104492 1441914511 0.752502 0.079834 0.645264 -0.104492 1441914511 0.753540 0.082703 0.643127 -0.107910 1441914511 0.753540 0.082703 0.643127 -0.107910 1441914511 0.753540 0.082703 0.643127 -0.107910 1441914511 0.753540 0.082703 0.643127 -0.107910 1441914511 0.753540 0.082703 0.643127 -0.107910 1441914511 0.753540 0.082703 0.643127 -0.107910 1441914511 0.753540 0.082703 0.643127 -0.107910 1441914511 0.755188 0.079773 0.642151 -0.104614 1441914512 0.755188 0.079773 0.642151 -0.104614 1441914512 0.755188 0.079773 0.642151 -0.104614 1441914512 0.755188 0.079773 0.642151 -0.104614 1441914512 0.755188 0.079773 0.642151 -0.104614 1441914512 0.755188 0.079773 0.642151 -0.104614 1441914512 0.756409 0.073730 0.642273 -0.099182 1441914512 0.756409 0.073730 0.642273 -0.099182 1441914512 0.756409 0.073730 0.642273 -0.099182 1441914512 0.756409 0.073730 0.642273 -0.099182 1441914512 0.756409 0.073730 0.642273 -0.099182 1441914512 0.756409 0.073730 0.642273 -0.099182 1441914512 0.755493 0.070313 0.643860 -0.098328 1441914512 0.755493 0.070313 0.643860 -0.098328 1441914512 0.755493 0.070313 0.643860 -0.098328 1441914512 0.755493 0.070313 0.643860 -0.098328 1441914512 0.755493 0.070313 0.643860 -0.098328 1441914512 0.755493 0.070313 0.643860 -0.098328 1441914512 0.755493 0.070313 0.643860 -0.098328 1441914512 0.754883 0.071289 0.644104 -0.100403 1441914512 0.754883 0.071289 0.644104 -0.100403 1441914512 0.754883 0.071289 0.644104 -0.100403 1441914512 0.754883 0.071289 0.644104 -0.100403 1441914512 0.754883 0.071289 0.644104 -0.100403 1441914512 0.754883 0.071289 0.644104 -0.100403 1441914512 0.754578 0.072205 0.644470 -0.099976 1441914512 0.754578 0.072205 0.644470 -0.099976 1441914512 0.754578 0.072205 0.644470 -0.099976 1441914512 0.754578 0.072205 0.644470 -0.099976 1441914512 0.754578 0.072205 0.644470 -0.099976 1441914512 0.754578 0.072205 0.644470 -0.099976 1441914512 0.754578 0.072205 0.644470 -0.099976 1441914512 0.754883 0.067383 0.645264 -0.095947 1441914512 0.754883 0.067383 0.645264 -0.095947 1441914512 0.754883 0.067383 0.645264 -0.095947 1441914512 0.754883 0.067383 0.645264 -0.095947 1441914512 0.754883 0.067383 0.645264 -0.095947 1441914512 0.754883 0.067383 0.645264 -0.095947 1441914512 0.755676 0.055115 0.646851 -0.085876 1441914512 0.755676 0.055115 0.646851 -0.085876 1441914512 0.755676 0.055115 0.646851 -0.085876 1441914512 0.755676 0.055115 0.646851 -0.085876 1441914512 0.755676 0.055115 0.646851 -0.085876 1441914512 0.755676 0.055115 0.646851 -0.085876 1441914512 0.757751 0.041077 0.647217 -0.071716 1441914512 0.757751 0.041077 0.647217 -0.071716 1441914512 0.757751 0.041077 0.647217 -0.071716 1441914512 0.757751 0.041077 0.647217 -0.071716 1441914512 0.757751 0.041077 0.647217 -0.071716 1441914512 0.757751 0.041077 0.647217 -0.071716 1441914512 0.759705 0.033081 0.646423 -0.061768 1441914512 0.759705 0.033081 0.646423 -0.061768 1441914512 0.759705 0.033081 0.646423 -0.061768 1441914512 0.759705 0.033081 0.646423 -0.061768 1441914512 0.759705 0.033081 0.646423 -0.061768 1441914512 0.759705 0.033081 0.646423 -0.061768 1441914512 0.759705 0.033081 0.646423 -0.061768 1441914512 0.761658 0.031250 0.644836 -0.054871 1441914512 0.761658 0.031250 0.644836 -0.054871 1441914512 0.761658 0.031250 0.644836 -0.054871 1441914512 0.761658 0.031250 0.644836 -0.054871 1441914512 0.761658 0.031250 0.644836 -0.054871 1441914512 0.761658 0.031250 0.644836 -0.054871 1441914512 0.763855 0.026855 0.643066 -0.046997 1441914512 0.763855 0.026855 0.643066 -0.046997 1441914512 0.763855 0.026855 0.643066 -0.046997 1441914512 0.763855 0.026855 0.643066 -0.046997 1441914512 0.763855 0.026855 0.643066 -0.046997 1441914512 0.765930 0.016235 0.641724 -0.034241 1441914512 0.765930 0.016235 0.641724 -0.034241 1441914512 0.765930 0.016235 0.641724 -0.034241 1441914512 0.765930 0.016235 0.641724 -0.034241 1441914512 0.765930 0.016235 0.641724 -0.034241 1441914512 0.765930 0.016235 0.641724 -0.034241 1441914512 0.765930 0.016235 0.641724 -0.034241 1441914512 0.767334 0.008789 0.640625 -0.023621 1441914512 0.767334 0.008789 0.640625 -0.023621 1441914512 0.767334 0.008789 0.640625 -0.023621 1441914512 0.767334 0.008789 0.640625 -0.023621 1441914512 0.767334 0.008789 0.640625 -0.023621 1441914512 0.767334 0.008789 0.640625 -0.023621 1441914512 0.764893 0.023743 0.642700 -0.035339 1441914512 0.764893 0.023743 0.642700 -0.035339 1441914512 0.764893 0.023743 0.642700 -0.035339 1441914512 0.764893 0.023743 0.642700 -0.035339 1441914512 0.764893 0.023743 0.642700 -0.035339 1441914512 0.764893 0.023743 0.642700 -0.035339 1441914512 0.763367 0.030457 0.643372 -0.048584 1441914512 0.763367 0.030457 0.643372 -0.048584 1441914512 0.763367 0.030457 0.643372 -0.048584 1441914512 0.763367 0.030457 0.643372 -0.048584 1441914512 0.763367 0.030457 0.643372 -0.048584 1441914512 0.763367 0.030457 0.643372 -0.048584 1441914512 0.761475 0.026001 0.645508 -0.052185 1441914512 0.761475 0.026001 0.645508 -0.052185 1441914512 0.761475 0.026001 0.645508 -0.052185 1441914512 0.761475 0.026001 0.645508 -0.052185 1441914512 0.761475 0.026001 0.645508 -0.052185 1441914512 0.761475 0.026001 0.645508 -0.052185 1441914512 0.760803 0.025696 0.645874 -0.057373 1441914512 0.760803 0.025696 0.645874 -0.057373 1441914512 0.760803 0.025696 0.645874 -0.057373 1441914512 0.760803 0.025696 0.645874 -0.057373 1441914512 0.760803 0.025696 0.645874 -0.057373 1441914512 0.760803 0.025696 0.645874 -0.057373 1441914512 0.760437 0.030212 0.645630 -0.062866 1441914512 0.760437 0.030212 0.645630 -0.062866 1441914512 0.760437 0.030212 0.645630 -0.062866 1441914512 0.760437 0.030212 0.645630 -0.062866 1441914512 0.760437 0.030212 0.645630 -0.062866 1441914512 0.760437 0.030212 0.645630 -0.062866 1441914512 0.759705 0.033020 0.645630 -0.069824 1441914512 0.759705 0.033020 0.645630 -0.069824 1441914513 0.759705 0.033020 0.645630 -0.069824 1441914513 0.759705 0.033020 0.645630 -0.069824 1441914513 0.759705 0.033020 0.645630 -0.069824 1441914513 0.759705 0.033020 0.645630 -0.069824 1441914513 0.759705 0.033020 0.645630 -0.069824 1441914513 0.759644 0.039063 0.644165 -0.079651 1441914513 0.759644 0.039063 0.644165 -0.079651 1441914513 0.759644 0.039063 0.644165 -0.079651 1441914513 0.759644 0.039063 0.644165 -0.079651 1441914513 0.759644 0.039063 0.644165 -0.079651 1441914513 0.759644 0.039063 0.644165 -0.079651 1441914513 0.759521 0.046814 0.642639 -0.088745 1441914513 0.759521 0.046814 0.642639 -0.088745 1441914513 0.759521 0.046814 0.642639 -0.088745 1441914513 0.759521 0.046814 0.642639 -0.088745 1441914513 0.759521 0.046814 0.642639 -0.088745 1441914513 0.759521 0.046814 0.642639 -0.088745 1441914513 0.759460 0.054138 0.641052 -0.096008 1441914513 0.759460 0.054138 0.641052 -0.096008 1441914513 0.759460 0.054138 0.641052 -0.096008 1441914513 0.759460 0.054138 0.641052 -0.096008 1441914513 0.759460 0.054138 0.641052 -0.096008 1441914513 0.759460 0.054138 0.641052 -0.096008 1441914513 0.759460 0.054138 0.641052 -0.096008 1441914513 0.758545 0.061279 0.640442 -0.103210 1441914513 0.758545 0.061279 0.640442 -0.103210 1441914513 0.758545 0.061279 0.640442 -0.103210 1441914513 0.758545 0.061279 0.640442 -0.103210 1441914513 0.758545 0.061279 0.640442 -0.103210 1441914513 0.758545 0.061279 0.640442 -0.103210 1441914513 0.757385 0.065491 0.640625 -0.107666 1441914513 0.757385 0.065491 0.640625 -0.107666 1441914513 0.757385 0.065491 0.640625 -0.107666 1441914513 0.757385 0.065491 0.640625 -0.107666 1441914513 0.757385 0.065491 0.640625 -0.107666 1441914513 0.757385 0.065491 0.640625 -0.107666 1441914513 0.757385 0.065491 0.640625 -0.107666 1441914513 0.756836 0.063538 0.641785 -0.105652 1441914513 0.756836 0.063538 0.641785 -0.105652 1441914513 0.756836 0.063538 0.641785 -0.105652 1441914513 0.756836 0.063538 0.641785 -0.105652 1441914513 0.756836 0.063538 0.641785 -0.105652 1441914513 0.756836 0.063538 0.641785 -0.105652 1441914513 0.757629 0.052673 0.643921 -0.092163 1441914513 0.757629 0.052673 0.643921 -0.092163 1441914513 0.757629 0.052673 0.643921 -0.092163 1441914513 0.757629 0.052673 0.643921 -0.092163 1441914513 0.757629 0.052673 0.643921 -0.092163 1441914513 0.757629 0.052673 0.643921 -0.092163 1441914513 0.758301 0.042297 0.645630 -0.079163 1441914513 0.758301 0.042297 0.645630 -0.079163 1441914513 0.758301 0.042297 0.645630 -0.079163 1441914513 0.758301 0.042297 0.645630 -0.079163 1441914513 0.758301 0.042297 0.645630 -0.079163 1441914513 0.758301 0.042297 0.645630 -0.079163 1441914513 0.758301 0.042297 0.645630 -0.079163 1441914513 0.759216 0.036865 0.646118 -0.068115 1441914513 0.759216 0.036865 0.646118 -0.068115 1441914513 0.759216 0.036865 0.646118 -0.068115 1441914513 0.759216 0.036865 0.646118 -0.068115 1441914513 0.759216 0.036865 0.646118 -0.068115 1441914513 0.759216 0.036865 0.646118 -0.068115 1441914513 0.761108 0.031860 0.645264 -0.057068 1441914513 0.761108 0.031860 0.645264 -0.057068 1441914513 0.761108 0.031860 0.645264 -0.057068 1441914513 0.761108 0.031860 0.645264 -0.057068 1441914513 0.761108 0.031860 0.645264 -0.057068 1441914513 0.761108 0.031860 0.645264 -0.057068 1441914513 0.763611 0.022705 0.643738 -0.042908 1441914513 0.763611 0.022705 0.643738 -0.042908 1441914513 0.763611 0.022705 0.643738 -0.042908 1441914513 0.763611 0.022705 0.643738 -0.042908 1441914513 0.763611 0.022705 0.643738 -0.042908 1441914513 0.763611 0.022705 0.643738 -0.042908 1441914513 0.763611 0.022705 0.643738 -0.042908 1441914513 0.766602 0.008667 0.641602 -0.022583 1441914513 0.766602 0.008667 0.641602 -0.022583 1441914513 0.766602 0.008667 0.641602 -0.022583 1441914513 0.766602 0.008667 0.641602 -0.022583 1441914513 0.766602 0.008667 0.641602 -0.022583 1441914513 0.766602 0.008667 0.641602 -0.022583 1441914513 0.766602 0.008667 0.641602 -0.022583 1441914513 0.769104 -0.001038 0.639038 -0.002686 1441914513 0.769104 -0.001038 0.639038 -0.002686 1441914513 0.769104 -0.001038 0.639038 -0.002686 1441914513 0.769104 -0.001038 0.639038 -0.002686 1441914513 0.769104 -0.001038 0.639038 -0.002686 1441914513 0.769104 -0.001038 0.639038 -0.002686 1441914513 0.771545 -0.010437 0.635803 0.016113 1441914513 0.771545 -0.010437 0.635803 0.016113 1441914513 0.771545 -0.010437 0.635803 0.016113 1441914513 0.771545 -0.010437 0.635803 0.016113 1441914513 0.771545 -0.010437 0.635803 0.016113 1441914513 0.771545 -0.010437 0.635803 0.016113 1441914513 0.772949 -0.016907 0.633545 0.028442 1441914513 0.772949 -0.016907 0.633545 0.028442 1441914513 0.772949 -0.016907 0.633545 0.028442 1441914513 0.772949 -0.016907 0.633545 0.028442 1441914513 0.772949 -0.016907 0.633545 0.028442 1441914513 0.772949 -0.016907 0.633545 0.028442 1441914513 0.773132 -0.022339 0.632751 0.035339 1441914513 0.773132 -0.022339 0.632751 0.035339 1441914513 0.773132 -0.022339 0.632751 0.035339 1441914513 0.773132 -0.022339 0.632751 0.035339 1441914513 0.773132 -0.022339 0.632751 0.035339 1441914513 0.773132 -0.022339 0.632751 0.035339 1441914513 0.773132 -0.022339 0.632751 0.035339 1441914513 0.773865 -0.030518 0.631042 0.043396 1441914513 0.773865 -0.030518 0.631042 0.043396 1441914513 0.773865 -0.030518 0.631042 0.043396 1441914513 0.773865 -0.030518 0.631042 0.043396 1441914513 0.773865 -0.030518 0.631042 0.043396 1441914513 0.773804 -0.043152 0.629211 0.057434 1441914513 0.773804 -0.043152 0.629211 0.057434 1441914513 0.773804 -0.043152 0.629211 0.057434 1441914514 0.773804 -0.043152 0.629211 0.057434 1441914514 0.773804 -0.043152 0.629211 0.057434 1441914514 0.773804 -0.043152 0.629211 0.057434 1441914514 0.773804 -0.043152 0.629211 0.057434 1441914514 0.772705 -0.045593 0.629944 0.062378 1441914514 0.772705 -0.045593 0.629944 0.062378 1441914514 0.772705 -0.045593 0.629944 0.062378 1441914514 0.772705 -0.045593 0.629944 0.062378 1441914514 0.772705 -0.045593 0.629944 0.062378 1441914514 0.771912 -0.031067 0.633118 0.047729 1441914514 0.771912 -0.031067 0.633118 0.047729 1441914514 0.771912 -0.031067 0.633118 0.047729 1441914514 0.771912 -0.031067 0.633118 0.047729 1441914514 0.771912 -0.031067 0.633118 0.047729 1441914514 0.771912 -0.031067 0.633118 0.047729 1441914514 0.770508 -0.017639 0.636475 0.028076 1441914514 0.770508 -0.017639 0.636475 0.028076 1441914514 0.770508 -0.017639 0.636475 0.028076 1441914514 0.770508 -0.017639 0.636475 0.028076 1441914514 0.770508 -0.017639 0.636475 0.028076 1441914514 0.770508 -0.017639 0.636475 0.028076 1441914514 0.770508 -0.017639 0.636475 0.028076 1441914514 0.769714 -0.007813 0.638123 0.011047 1441914514 0.769714 -0.007813 0.638123 0.011047 1441914514 0.769714 -0.007813 0.638123 0.011047 1441914514 0.769714 -0.007813 0.638123 0.011047 1441914514 0.769714 -0.007813 0.638123 0.011047 1441914514 0.769714 -0.007813 0.638123 0.011047 1441914514 0.769714 -0.007813 0.638123 0.011047 1441914514 0.769653 0.000732 0.638428 -0.003540 1441914514 0.769653 0.000732 0.638428 -0.003540 1441914514 0.769653 0.000732 0.638428 -0.003540 1441914514 0.769653 0.000732 0.638428 -0.003540 1441914514 0.769653 0.000732 0.638428 -0.003540 1441914514 0.770325 0.010925 0.637146 -0.021545 1441914514 0.770325 0.010925 0.637146 -0.021545 1441914514 0.770325 0.010925 0.637146 -0.021545 1441914514 0.770325 0.010925 0.637146 -0.021545 1441914514 0.770325 0.010925 0.637146 -0.021545 1441914514 0.770325 0.010925 0.637146 -0.021545 1441914514 0.770325 0.010925 0.637146 -0.021545 1441914514 0.769836 0.022034 0.636475 -0.041382 1441914514 0.769836 0.022034 0.636475 -0.041382 1441914514 0.769836 0.022034 0.636475 -0.041382 1441914514 0.769836 0.022034 0.636475 -0.041382 1441914514 0.769836 0.022034 0.636475 -0.041382 1441914514 0.769836 0.022034 0.636475 -0.041382 1441914514 0.767578 0.033325 0.637146 -0.060059 1441914514 0.767578 0.033325 0.637146 -0.060059 1441914514 0.767578 0.033325 0.637146 -0.060059 1441914514 0.767578 0.033325 0.637146 -0.060059 1441914514 0.767578 0.033325 0.637146 -0.060059 1441914514 0.764709 0.042236 0.638489 -0.074951 1441914514 0.764709 0.042236 0.638489 -0.074951 1441914514 0.764709 0.042236 0.638489 -0.074951 1441914514 0.764709 0.042236 0.638489 -0.074951 1441914514 0.764709 0.042236 0.638489 -0.074951 1441914514 0.764709 0.042236 0.638489 -0.074951 1441914514 0.764709 0.042236 0.638489 -0.074951 1441914514 0.761780 0.048950 0.640320 -0.084778 1441914514 0.761780 0.048950 0.640320 -0.084778 1441914514 0.761780 0.048950 0.640320 -0.084778 1441914514 0.761780 0.048950 0.640320 -0.084778 1441914514 0.761780 0.048950 0.640320 -0.084778 1441914514 0.761780 0.048950 0.640320 -0.084778 1441914514 0.759216 0.055237 0.642090 -0.090454 1441914514 0.759216 0.055237 0.642090 -0.090454 1441914514 0.759216 0.055237 0.642090 -0.090454 1441914514 0.759216 0.055237 0.642090 -0.090454 1441914514 0.759216 0.055237 0.642090 -0.090454 1441914514 0.759216 0.055237 0.642090 -0.090454 1441914514 0.759216 0.055237 0.642090 -0.090454 1441914514 0.757751 0.057678 0.643921 -0.088013 1441914514 0.757751 0.057678 0.643921 -0.088013 1441914514 0.757751 0.057678 0.643921 -0.088013 1441914514 0.757751 0.057678 0.643921 -0.088013 1441914514 0.757751 0.057678 0.643921 -0.088013 1441914514 0.757751 0.057678 0.643921 -0.088013 1441914514 0.757385 0.054443 0.645752 -0.079712 1441914514 0.757385 0.054443 0.645752 -0.079712 1441914514 0.757385 0.054443 0.645752 -0.079712 1441914514 0.757385 0.054443 0.645752 -0.079712 1441914514 0.757385 0.054443 0.645752 -0.079712 1441914514 0.756775 0.054504 0.646851 -0.076294 1441914514 0.756775 0.054504 0.646851 -0.076294 1441914514 0.756775 0.054504 0.646851 -0.076294 1441914514 0.756775 0.054504 0.646851 -0.076294 1441914514 0.756775 0.054504 0.646851 -0.076294 1441914514 0.756775 0.054504 0.646851 -0.076294 1441914514 0.757080 0.053772 0.646729 -0.074341 1441914514 0.757080 0.053772 0.646729 -0.074341 1441914514 0.757080 0.053772 0.646729 -0.074341 1441914514 0.757080 0.053772 0.646729 -0.074341 1441914514 0.757080 0.053772 0.646729 -0.074341 1441914514 0.757080 0.053772 0.646729 -0.074341 1441914514 0.757935 0.047668 0.646973 -0.067932 1441914514 0.757935 0.047668 0.646973 -0.067932 1441914514 0.757935 0.047668 0.646973 -0.067932 1441914514 0.757935 0.047668 0.646973 -0.067932 1441914514 0.757935 0.047668 0.646973 -0.067932 1441914514 0.757935 0.047668 0.646973 -0.067932 1441914514 0.760742 0.029968 0.646301 -0.051270 1441914514 0.760742 0.029968 0.646301 -0.051270 1441914514 0.760742 0.029968 0.646301 -0.051270 1441914514 0.760742 0.029968 0.646301 -0.051270 1441914514 0.760742 0.029968 0.646301 -0.051270 1441914514 0.760742 0.029968 0.646301 -0.051270 1441914514 0.760742 0.029968 0.646301 -0.051270 1441914514 0.763916 0.004578 0.644653 -0.026123 1441914514 0.763916 0.004578 0.644653 -0.026123 1441914514 0.763916 0.004578 0.644653 -0.026123 1441914514 0.763916 0.004578 0.644653 -0.026123 1441914515 0.763916 0.004578 0.644653 -0.026123 1441914515 0.763916 0.004578 0.644653 -0.026123 1441914515 0.766357 -0.015686 0.642151 -0.003052 1441914515 0.766357 -0.015686 0.642151 -0.003052 1441914515 0.766357 -0.015686 0.642151 -0.003052 1441914515 0.766357 -0.015686 0.642151 -0.003052 1441914515 0.766357 -0.015686 0.642151 -0.003052 1441914515 0.766357 -0.015686 0.642151 -0.003052 1441914515 0.767456 -0.030212 0.640137 0.016541 1441914515 0.767456 -0.030212 0.640137 0.016541 1441914515 0.767456 -0.030212 0.640137 0.016541 1441914515 0.767456 -0.030212 0.640137 0.016541 1441914515 0.767456 -0.030212 0.640137 0.016541 1441914515 0.767456 -0.030212 0.640137 0.016541 1441914515 0.767456 -0.030212 0.640137 0.016541 1441914515 0.767517 -0.036316 0.639404 0.026611 1441914515 0.767517 -0.036316 0.639404 0.026611 1441914515 0.767517 -0.036316 0.639404 0.026611 1441914515 0.767517 -0.036316 0.639404 0.026611 1441914515 0.767517 -0.036316 0.639404 0.026611 1441914515 0.767517 -0.036316 0.639404 0.026611 1441914515 0.767334 -0.045654 0.638428 0.037598 1441914515 0.767334 -0.045654 0.638428 0.037598 1441914515 0.767334 -0.045654 0.638428 0.037598 1441914515 0.767334 -0.045654 0.638428 0.037598 1441914515 0.767334 -0.045654 0.638428 0.037598 1441914515 0.767334 -0.045654 0.638428 0.037598 1441914515 0.765076 -0.058838 0.638794 0.055359 1441914515 0.765076 -0.058838 0.638794 0.055359 1441914515 0.765076 -0.058838 0.638794 0.055359 1441914515 0.765076 -0.058838 0.638794 0.055359 1441914515 0.765076 -0.058838 0.638794 0.055359 1441914515 0.765076 -0.058838 0.638794 0.055359 1441914515 0.765076 -0.058838 0.638794 0.055359 1441914515 0.762451 -0.053162 0.642151 0.057922 1441914515 0.762451 -0.053162 0.642151 0.057922 1441914515 0.762451 -0.053162 0.642151 0.057922 1441914515 0.762451 -0.053162 0.642151 0.057922 1441914515 0.762451 -0.053162 0.642151 0.057922 1441914515 0.762451 -0.053162 0.642151 0.057922 1441914515 0.761719 -0.040405 0.644836 0.046875 1441914515 0.761719 -0.040405 0.644836 0.046875 1441914515 0.761719 -0.040405 0.644836 0.046875 1441914515 0.761719 -0.040405 0.644836 0.046875 1441914515 0.761719 -0.040405 0.644836 0.046875 1441914515 0.761719 -0.040405 0.644836 0.046875 1441914515 0.760376 -0.032593 0.647644 0.035217 1441914515 0.760376 -0.032593 0.647644 0.035217 1441914515 0.760376 -0.032593 0.647644 0.035217 1441914515 0.760376 -0.032593 0.647644 0.035217 1441914515 0.760376 -0.032593 0.647644 0.035217 1441914515 0.760376 -0.032593 0.647644 0.035217 1441914515 0.760376 -0.032593 0.647644 0.035217 1441914515 0.759583 -0.020203 0.649780 0.017151 1441914515 0.759583 -0.020203 0.649780 0.017151 1441914515 0.759583 -0.020203 0.649780 0.017151 1441914515 0.759583 -0.020203 0.649780 0.017151 1441914515 0.759583 -0.020203 0.649780 0.017151 1441914515 0.759583 -0.020203 0.649780 0.017151 1441914515 0.759949 -0.006592 0.649841 -0.003296 1441914515 0.759949 -0.006592 0.649841 -0.003296 1441914515 0.759949 -0.006592 0.649841 -0.003296 1441914515 0.759949 -0.006592 0.649841 -0.003296 1441914515 0.759949 -0.006592 0.649841 -0.003296 1441914515 0.759949 -0.006592 0.649841 -0.003296 1441914515 0.761536 0.004395 0.647583 -0.025208 1441914515 0.761536 0.004395 0.647583 -0.025208 1441914515 0.761536 0.004395 0.647583 -0.025208 1441914515 0.761536 0.004395 0.647583 -0.025208 1441914515 0.761536 0.004395 0.647583 -0.025208 1441914515 0.761536 0.004395 0.647583 -0.025208 1441914515 0.762634 0.012390 0.645020 -0.045715 1441914515 0.762634 0.012390 0.645020 -0.045715 1441914515 0.762634 0.012390 0.645020 -0.045715 1441914515 0.762634 0.012390 0.645020 -0.045715 1441914515 0.762634 0.012390 0.645020 -0.045715 1441914515 0.762634 0.012390 0.645020 -0.045715 1441914515 0.762634 0.012390 0.645020 -0.045715 1441914515 0.762329 0.023499 0.643311 -0.066162 1441914515 0.762329 0.023499 0.643311 -0.066162 1441914515 0.762329 0.023499 0.643311 -0.066162 1441914515 0.762329 0.023499 0.643311 -0.066162 1441914515 0.762329 0.023499 0.643311 -0.066162 1441914515 0.762329 0.023499 0.643311 -0.066162 1441914515 0.760681 0.034058 0.642578 -0.084656 1441914515 0.760681 0.034058 0.642578 -0.084656 1441914515 0.760681 0.034058 0.642578 -0.084656 1441914515 0.760681 0.034058 0.642578 -0.084656 1441914515 0.760681 0.034058 0.642578 -0.084656 1441914515 0.758423 0.041077 0.643066 -0.097473 1441914515 0.758423 0.041077 0.643066 -0.097473 1441914515 0.758423 0.041077 0.643066 -0.097473 1441914515 0.758423 0.041077 0.643066 -0.097473 1441914515 0.758423 0.041077 0.643066 -0.097473 1441914515 0.758423 0.041077 0.643066 -0.097473 1441914515 0.758423 0.041077 0.643066 -0.097473 1441914515 0.755615 0.045837 0.644836 -0.105042 1441914515 0.755615 0.045837 0.644836 -0.105042 1441914515 0.755615 0.045837 0.644836 -0.105042 1441914515 0.755615 0.045837 0.644836 -0.105042 1441914515 0.755615 0.045837 0.644836 -0.105042 1441914515 0.755615 0.045837 0.644836 -0.105042 1441914515 0.752563 0.047424 0.648254 -0.105225 1441914515 0.752563 0.047424 0.648254 -0.105225 1441914515 0.752563 0.047424 0.648254 -0.105225 1441914515 0.752563 0.047424 0.648254 -0.105225 1441914515 0.752563 0.047424 0.648254 -0.105225 1441914515 0.752563 0.047424 0.648254 -0.105225 1441914515 0.752563 0.047424 0.648254 -0.105225 1441914515 0.752747 0.036194 0.650879 -0.091309 1441914515 0.752747 0.036194 0.650879 -0.091309 1441914515 0.752747 0.036194 0.650879 -0.091309 1441914515 0.752747 0.036194 0.650879 -0.091309 1441914515 0.752747 0.036194 0.650879 -0.091309 1441914516 0.752747 0.036194 0.650879 -0.091309 1441914516 0.750427 0.029480 0.655518 -0.078857 1441914516 0.750427 0.029480 0.655518 -0.078857 1441914516 0.750427 0.029480 0.655518 -0.078857 1441914516 0.750427 0.029480 0.655518 -0.078857 1441914516 0.750427 0.029480 0.655518 -0.078857 1441914516 0.750427 0.029480 0.655518 -0.078857 1441914516 0.750427 0.029480 0.655518 -0.078857 1441914516 0.749634 0.022644 0.657654 -0.070801 1441914516 0.749634 0.022644 0.657654 -0.070801 1441914516 0.749634 0.022644 0.657654 -0.070801 1441914516 0.749634 0.022644 0.657654 -0.070801 1441914516 0.749634 0.022644 0.657654 -0.070801 1441914516 0.749634 0.022644 0.657654 -0.070801 1441914516 0.749878 0.020325 0.657959 -0.065613 1441914516 0.749878 0.020325 0.657959 -0.065613 1441914516 0.749878 0.020325 0.657959 -0.065613 1441914516 0.749878 0.020325 0.657959 -0.065613 1441914516 0.749878 0.020325 0.657959 -0.065613 1441914516 0.749878 0.020325 0.657959 -0.065613 1441914516 0.752380 0.019409 0.655518 -0.061401 1441914516 0.752380 0.019409 0.655518 -0.061401 1441914516 0.752380 0.019409 0.655518 -0.061401 1441914516 0.752380 0.019409 0.655518 -0.061401 1441914516 0.752380 0.019409 0.655518 -0.061401 1441914516 0.752380 0.019409 0.655518 -0.061401 1441914516 0.755981 0.022461 0.651672 -0.056702 1441914516 0.755981 0.022461 0.651672 -0.056702 1441914516 0.755981 0.022461 0.651672 -0.056702 1441914516 0.755981 0.022461 0.651672 -0.056702 1441914516 0.761292 0.024841 0.646057 -0.048157 1441914516 0.761292 0.024841 0.646057 -0.048157 1441914516 0.761292 0.024841 0.646057 -0.048157 1441914516 0.761292 0.024841 0.646057 -0.048157 1441914516 0.761292 0.024841 0.646057 -0.048157 1441914516 0.761292 0.024841 0.646057 -0.048157 1441914516 0.767212 0.021240 0.639954 -0.035645 1441914516 0.767212 0.021240 0.639954 -0.035645 1441914516 0.767212 0.021240 0.639954 -0.035645 1441914516 0.767212 0.021240 0.639954 -0.035645 1441914516 0.767212 0.021240 0.639954 -0.035645 1441914516 0.767212 0.021240 0.639954 -0.035645 1441914516 0.767212 0.021240 0.639954 -0.035645 1441914516 0.771851 0.009338 0.635315 -0.021240 1441914516 0.771851 0.009338 0.635315 -0.021240 1441914516 0.771851 0.009338 0.635315 -0.021240 1441914516 0.771851 0.009338 0.635315 -0.021240 1441914516 0.771851 0.009338 0.635315 -0.021240 1441914516 0.774109 -0.000916 0.632935 -0.008362 1441914516 0.774109 -0.000916 0.632935 -0.008362 1441914516 0.774109 -0.000916 0.632935 -0.008362 1441914516 0.774109 -0.000916 0.632935 -0.008362 1441914516 0.774109 -0.000916 0.632935 -0.008362 1441914516 0.774109 -0.000916 0.632935 -0.008362 1441914516 0.774475 -0.008667 0.632446 0.005005 1441914516 0.774475 -0.008667 0.632446 0.005005 1441914516 0.774475 -0.008667 0.632446 0.005005 1441914516 0.774475 -0.008667 0.632446 0.005005 1441914516 0.774475 -0.008667 0.632446 0.005005 1441914516 0.774475 -0.008667 0.632446 0.005005 1441914516 0.774475 -0.008667 0.632446 0.005005 1441914516 0.771606 -0.013062 0.635681 0.016846 1441914516 0.771606 -0.013062 0.635681 0.016846 1441914516 0.771606 -0.013062 0.635681 0.016846 1441914516 0.771606 -0.013062 0.635681 0.016846 1441914516 0.771606 -0.013062 0.635681 0.016846 1441914516 0.771606 -0.013062 0.635681 0.016846 1441914516 0.769104 -0.006348 0.638916 0.011658 1441914516 0.769104 -0.006348 0.638916 0.011658 1441914516 0.769104 -0.006348 0.638916 0.011658 1441914516 0.769104 -0.006348 0.638916 0.011658 1441914516 0.769104 -0.006348 0.638916 0.011658 1441914516 0.769104 -0.006348 0.638916 0.011658 1441914516 0.769104 -0.006348 0.638916 0.011658 1441914516 0.768555 0.005371 0.639709 -0.005249 1441914516 0.768555 0.005371 0.639709 -0.005249 1441914516 0.768555 0.005371 0.639709 -0.005249 1441914516 0.768555 0.005371 0.639709 -0.005249 1441914516 0.768555 0.005371 0.639709 -0.005249 1441914516 0.768555 0.005371 0.639709 -0.005249 1441914516 0.768250 0.016357 0.639465 -0.022461 1441914516 0.768250 0.016357 0.639465 -0.022461 1441914516 0.768250 0.016357 0.639465 -0.022461 1441914516 0.768250 0.016357 0.639465 -0.022461 1441914516 0.768250 0.016357 0.639465 -0.022461 1441914516 0.768250 0.016357 0.639465 -0.022461 1441914516 0.768616 0.024902 0.637939 -0.039185 1441914516 0.768616 0.024902 0.637939 -0.039185 1441914516 0.768616 0.024902 0.637939 -0.039185 1441914516 
0.786499 -0.031494 0.608521 -0.100342 1441914519 0.786499 -0.031494 0.608521 -0.100342 1441914519 0.786499 -0.031494 0.608521 -0.100342 1441914519 0.786499 -0.031494 0.608521 -0.100342 1441914519 0.786499 -0.031494 0.608521 -0.100342 1441914519 0.786499 -0.031494 0.608521 -0.100342 1441914519 0.797424 -0.066345 0.585449 -0.129883 1441914519 0.797424 -0.066345 0.585449 -0.129883 1441914519 0.797424 -0.066345 0.585449 -0.129883 1441914519 0.797424 -0.066345 0.585449 -0.129883 1441914519 0.797424 -0.066345 0.585449 -0.129883 1441914519 0.797424 -0.066345 0.585449 -0.129883 1441914519 0.797424 -0.066345 0.585449 -0.129883 1441914519 0.800415 -0.081665 0.553284 -0.215637 1441914519 0.800415 -0.081665 0.553284 -0.215637 1441914519 0.800415 -0.081665 0.553284 -0.215637 1441914519 0.800415 -0.081665 0.553284 -0.215637 1441914519 0.800415 -0.081665 0.553284 -0.215637 1441914519 0.800415 -0.081665 0.553284 -0.215637 1441914519 0.783386 -0.070801 0.520630 -0.331970 1441914519 0.783386 -0.070801 0.520630 -0.331970 1441914519 0.783386 -0.070801 0.520630 -0.331970 1441914519 0.783386 -0.070801 0.520630 -0.331970 1441914519 0.783386 -0.070801 0.520630 -0.331970 1441914519 0.783386 -0.070801 0.520630 -0.331970 1441914519 0.745056 -0.044067 0.470886 -0.470276 1441914519 0.745056 -0.044067 0.470886 -0.470276 1441914519 0.745056 -0.044067 0.470886 -0.470276 1441914519 0.745056 -0.044067 0.470886 -0.470276 1441914519 0.745056 -0.044067 0.470886 -0.470276 1441914519 0.745056 -0.044067 0.470886 -0.470276 1441914519 0.691040 -0.004822 0.413696 -0.592651 1441914519 0.691040 -0.004822 0.413696 -0.592651 1441914519 0.691040 -0.004822 0.413696 -0.592651 1441914519 0.691040 -0.004822 0.413696 -0.592651 1441914519 0.691040 -0.004822 0.413696 -0.592651 1441914519 0.691040 -0.004822 0.413696 -0.592651 1441914519 0.691040 -0.004822 0.413696 -0.592651 1441914519 0.641113 0.025208 0.362915 -0.675720 1441914519 0.641113 0.025208 0.362915 -0.675720 1441914519 0.641113 0.025208 0.362915 -0.675720 1441914519 0.641113 0.025208 0.362915 -0.675720 1441914519 0.641113 0.025208 0.362915 -0.675720 1441914519 0.641113 0.025208 0.362915 -0.675720 1441914519 0.602722 0.030762 0.343018 -0.719788 1441914519 0.602722 0.030762 0.343018 -0.719788 1441914519 0.602722 0.030762 0.343018 -0.719788 1441914519 0.602722 0.030762 0.343018 -0.719788 1441914519 0.602722 0.030762 0.343018 -0.719788 1441914519 0.602722 0.030762 0.343018 -0.719788 1441914519 0.602722 0.030762 0.343018 -0.719788 1441914519 0.582947 0.033264 0.340515 -0.736938 1441914519 0.582947 0.033264 0.340515 -0.736938 1441914519 0.582947 0.033264 0.340515 -0.736938 1441914519 0.582947 0.033264 0.340515 -0.736938 1441914519 0.582947 0.033264 0.340515 -0.736938 1441914519 0.582947 0.033264 0.340515 -0.736938 1441914519 0.586548 0.040283 0.343506 -0.732361 1441914519 0.586548 0.040283 0.343506 -0.732361 1441914519 0.586548 0.040283 0.343506 -0.732361 1441914519 0.586548 0.040283 0.343506 -0.732361 1441914519 0.586548 0.040283 0.343506 -0.732361 1441914519 0.586548 0.040283 0.343506 -0.732361 1441914519 0.610352 0.026123 0.364746 -0.702637 1441914519 0.610352 0.026123 0.364746 -0.702637 1441914519 0.610352 0.026123 0.364746 -0.702637 1441914519 0.610352 0.026123 0.364746 -0.702637 1441914519 0.610352 0.026123 0.364746 -0.702637 1441914519 0.610352 0.026123 0.364746 -0.702637 1441914519 0.645874 0.007202 0.388611 -0.657104 1441914519 0.645874 0.007202 0.388611 -0.657104 1441914519 0.645874 0.007202 0.388611 -0.657104 1441914519 0.645874 0.007202 0.388611 -0.657104 1441914519 0.645874 0.007202 0.388611 -0.657104 1441914519 0.645874 0.007202 0.388611 -0.657104 1441914519 0.688049 -0.000549 0.413818 -0.596130 1441914519 0.688049 -0.000549 0.413818 -0.596130 1441914519 0.688049 -0.000549 0.413818 -0.596130 1441914520 0.688049 -0.000549 0.413818 -0.596130 1441914520 0.688049 -0.000549 0.413818 -0.596130 1441914520 0.688049 -0.000549 0.413818 -0.596130 1441914520 0.728760 -0.020447 0.459351 -0.507385 1441914520 0.728760 -0.020447 0.459351 -0.507385 1441914520 0.728760 -0.020447 0.459351 -0.507385 1441914520 0.728760 -0.020447 0.459351 -0.507385 1441914520 0.728760 -0.020447 0.459351 -0.507385 1441914520 0.728760 -0.020447 0.459351 -0.507385 1441914520 0.728760 -0.020447 0.459351 -0.507385 1441914520 0.759277 -0.045349 0.511047 -0.400330 1441914520 0.759277 -0.045349 0.511047 -0.400330 1441914520 0.759277 -0.045349 0.511047 -0.400330 1441914520 0.759277 -0.045349 0.511047 -0.400330 1441914520 0.759277 -0.045349 0.511047 -0.400330 1441914520 0.759277 -0.045349 0.511047 -0.400330 1441914520 0.772705 -0.067017 0.560181 -0.290894 1441914520 0.772705 -0.067017 0.560181 -0.290894 1441914520 0.772705 -0.067017 0.560181 -0.290894 1441914520 0.772705 -0.067017 0.560181 -0.290894 1441914520 0.772705 -0.067017 0.560181 -0.290894 1441914520 0.772705 -0.067017 0.560181 -0.290894 1441914520 0.772705 -0.067017 0.560181 -0.290894 1441914520 0.773254 -0.082275 0.598816 -0.191528 1441914520 0.773254 -0.082275 0.598816 -0.191528 1441914520 0.773254 -0.082275 0.598816 -0.191528 1441914520 0.773254 -0.082275 0.598816 -0.191528 1441914520 0.773254 -0.082275 0.598816 -0.191528 1441914520 0.773254 -0.082275 0.598816 -0.191528 1441914520 0.768250 -0.117554 0.623352 -0.085510 1441914520 0.768250 -0.117554 0.623352 -0.085510 1441914520 0.768250 -0.117554 0.623352 -0.085510 1441914520 0.768250 -0.117554 0.623352 -0.085510 1441914520 0.768250 -0.117554 0.623352 -0.085510 1441914520 0.768250 -0.117554 0.623352 -0.085510 1441914520 0.768250 -0.117554 0.623352 -0.085510 1441914520 0.762512 -0.149048 0.629395 -0.011108 1441914520 0.762512 -0.149048 0.629395 -0.011108 1441914520 0.762512 -0.149048 0.629395 -0.011108 1441914520 0.762512 -0.149048 0.629395 -0.011108 1441914520 0.762512 -0.149048 0.629395 -0.011108 1441914520 0.762512 -0.149048 0.629395 -0.011108 1441914520 0.768982 -0.164856 0.617310 0.017761 1441914520 0.768982 -0.164856 0.617310 0.017761 1441914520 0.768982 -0.164856 0.617310 0.017761 1441914520 0.768982 -0.164856 0.617310 0.017761 1441914520 0.768982 -0.164856 0.617310 0.017761 1441914520 0.768982 -0.164856 0.617310 0.017761 1441914520 0.768982 -0.164856 0.617310 0.017761 1441914520 0.781372 -0.144104 0.606018 0.036072 1441914520 0.781372 -0.144104 0.606018 0.036072 1441914520 0.781372 -0.144104 0.606018 0.036072 1441914520 0.781372 -0.144104 0.606018 0.036072 1441914520 0.781372 -0.144104 0.606018 0.036072 1441914520 0.781372 -0.144104 0.606018 0.036072 1441914520 0.774170 -0.129822 0.612976 0.089539 1441914520 0.774170 -0.129822 0.612976 0.089539 1441914520 0.774170 -0.129822 0.612976 0.089539 1441914520 0.774170 -0.129822 0.612976 0.089539 1441914520 0.774170 -0.129822 0.612976 0.089539 1441914520 0.774170 -0.129822 0.612976 0.089539 1441914520 0.778748 -0.158325 0.602661 0.072510 1441914520 0.778748 -0.158325 0.602661 0.072510 1441914520 0.778748 -0.158325 0.602661 0.072510 1441914520 0.778748 -0.158325 0.602661 0.072510 1441914520 0.778748 -0.158325 0.602661 0.072510 1441914520 0.778748 -0.158325 0.602661 0.072510 1441914520 0.778748 -0.158325 0.602661 0.072510 1441914520 0.781250 -0.169434 0.600159 0.025635 1441914520 0.781250 -0.169434 0.600159 0.025635 1441914520 0.781250 -0.169434 0.600159 0.025635 1441914520 0.781250 -0.169434 0.600159 0.025635 1441914520 0.781250 -0.169434 0.600159 0.025635 1441914520 0.781250 -0.169434 0.600159 0.025635 1441914520 0.784973 -0.162537 0.597351 -0.022217 1441914520 0.784973 -0.162537 0.597351 -0.022217 1441914520 0.784973 -0.162537 0.597351 -0.022217 1441914520 0.784973 -0.162537 0.597351 -0.022217 1441914520 0.784973 -0.162537 0.597351 -0.022217 1441914520 0.784973 -0.162537 0.597351 -0.022217 1441914520 0.788574 -0.145752 0.592529 -0.075745 1441914520 0.788574 -0.145752 0.592529 -0.075745 1441914520 0.788574 -0.145752 0.592529 -0.075745 1441914520 0.788574 -0.145752 0.592529 -0.075745 1441914520 0.788574 -0.145752 0.592529 -0.075745 1441914520 0.788574 -0.145752 0.592529 -0.075745 1441914520 0.794739 -0.146301 0.575195 -0.126587 1441914520 0.794739 -0.146301 0.575195 -0.126587 1441914520 0.794739 -0.146301 0.575195 -0.126587 1441914520 0.794739 -0.146301 0.575195 -0.126587 1441914520 0.794739 -0.146301 0.575195 -0.126587 1441914520 0.794739 -0.146301 0.575195 -0.126587 1441914520 0.794739 -0.146301 0.575195 -0.126587 1441914520 0.804810 -0.155273 0.536194 -0.201599 1441914520 0.804810 -0.155273 0.536194 -0.201599 1441914520 0.804810 -0.155273 0.536194 -0.201599 1441914520 0.804810 -0.155273 0.536194 -0.201599 1441914520 0.804810 -0.155273 0.536194 -0.201599 1441914520 0.804810 -0.155273 0.536194 -0.201599 1441914520 0.792664 -0.135254 0.495178 -0.328857 1441914520 0.792664 -0.135254 0.495178 -0.328857 1441914520 0.792664 -0.135254 0.495178 -0.328857 1441914520 0.792664 -0.135254 0.495178 -0.328857 1441914520 0.792664 -0.135254 0.495178 -0.328857 1441914520 0.756042 -0.064209 0.436462 -0.483398 1441914520 0.756042 -0.064209 0.436462 -0.483398 1441914520 0.756042 -0.064209 0.436462 -0.483398 1441914520 0.756042 -0.064209 0.436462 -0.483398 1441914520 0.756042 -0.064209 0.436462 -0.483398 1441914520 0.756042 -0.064209 0.436462 -0.483398 1441914520 0.706360 0.006470 0.382813 -0.595337 1441914520 0.706360 0.006470 0.382813 -0.595337 1441914520 0.706360 0.006470 0.382813 -0.595337 1441914520 0.706360 0.006470 0.382813 -0.595337 1441914520 0.706360 0.006470 0.382813 -0.595337 1441914521 0.706360 0.006470 0.382813 -0.595337 1441914521 0.706360 0.006470 0.382813 -0.595337 1441914521 0.674438 0.022644 0.367615 -0.639893 1441914521 0.674438 0.022644 0.367615 -0.639893 1441914521 0.674438 0.022644 0.367615 -0.639893 1441914521 0.674438 0.022644 0.367615 -0.639893 1441914521 0.674438 0.022644 0.367615 -0.639893 1441914521 0.674438 0.022644 0.367615 -0.639893 1441914521 0.670654 0.014893 0.389587 -0.631042 1441914521 0.670654 0.014893 0.389587 -0.631042 1441914521 0.670654 0.014893 0.389587 -0.631042 1441914521 0.670654 0.014893 0.389587 -0.631042 1441914521 0.670654 0.014893 0.389587 -0.631042 1441914521 0.670654 0.014893 0.389587 -0.631042 1441914521 0.670654 0.014893 0.389587 -0.631042 1441914521 0.692871 -0.006592 0.426697 -0.581177 1441914521 0.692871 -0.006592 0.426697 -0.581177 1441914521 0.692871 -0.006592 0.426697 -0.581177 1441914521 0.692871 -0.006592 0.426697 -0.581177 1441914521 0.692871 -0.006592 0.426697 -0.581177 1441914521 0.692871 -0.006592 0.426697 -0.581177 1441914521 0.725281 -0.037598 0.456970 -0.513550 1441914521 0.725281 -0.037598 0.456970 -0.513550 1441914521 0.725281 -0.037598 0.456970 -0.513550 1441914521 0.725281 -0.037598 0.456970 -0.513550 1441914521 0.725281 -0.037598 0.456970 -0.513550 1441914521 0.725281 -0.037598 0.456970 -0.513550 1441914521 0.756592 -0.042664 0.476624 -0.445557 1441914521 0.756592 -0.042664 0.476624 -0.445557 1441914521 0.756592 -0.042664 0.476624 -0.445557 1441914521 0.756592 -0.042664 0.476624 -0.445557 1441914521 0.756592 -0.042664 0.476624 -0.445557 1441914521 0.779724 -0.048523 0.502625 -0.370117 1441914521 0.779724 -0.048523 0.502625 -0.370117 1441914521 0.779724 -0.048523 0.502625 -0.370117 1441914521 0.779724 -0.048523 0.502625 -0.370117 1441914521 0.779724 -0.048523 0.502625 -0.370117 1441914521 0.779724 -0.048523 0.502625 -0.370117 1441914521 0.792297 -0.051147 0.528015 -0.301270 1441914521 0.792297 -0.051147 0.528015 -0.301270 1441914521 0.792297 -0.051147 0.528015 -0.301270 1441914521 0.792297 -0.051147 0.528015 -0.301270 1441914521 0.792297 -0.051147 0.528015 -0.301270 1441914521 0.792297 -0.051147 0.528015 -0.301270 1441914521 0.797485 -0.044495 0.558228 -0.224365 1441914521 0.797485 -0.044495 0.558228 -0.224365 1441914521 0.797485 -0.044495 0.558228 -0.224365 1441914521 0.797485 -0.044495 0.558228 -0.224365 1441914521 0.797485 -0.044495 0.558228 -0.224365 1441914521 0.797485 -0.044495 0.558228 -0.224365 1441914521 0.788574 -0.071594 0.592346 -0.148682 1441914521 0.788574 -0.071594 0.592346 -0.148682 1441914521 0.788574 -0.071594 0.592346 -0.148682 1441914521 0.788574 -0.071594 0.592346 -0.148682 1441914521 0.788574 -0.071594 0.592346 -0.148682 1441914521 0.788574 -0.071594 0.592346 -0.148682 1441914521 0.788574 -0.071594 0.592346 -0.148682 1441914521 0.774353 -0.094055 0.620483 -0.080627 1441914521 0.774353 -0.094055 0.620483 -0.080627 1441914521 0.774353 -0.094055 0.620483 -0.080627 1441914521 0.774353 -0.094055 0.620483 -0.080627 1441914521 0.774353 -0.094055 0.620483 -0.080627 1441914521 0.774353 -0.094055 0.620483 -0.080627 1441914521 0.761292 -0.136414 0.633789 -0.005981 1441914521 0.761292 -0.136414 0.633789 -0.005981 1441914521 0.761292 -0.136414 0.633789 -0.005981 1441914521 0.761292 -0.136414 0.633789 -0.005981 1441914521 0.761292 -0.136414 0.633789 -0.005981 1441914521 0.761292 -0.136414 0.633789 -0.005981 1441914521 0.763000 -0.148315 0.627747 0.041504 1441914521 0.763000 -0.148315 0.627747 0.041504 1441914521 0.763000 -0.148315 0.627747 0.041504 1441914521 0.763000 -0.148315 0.627747 0.041504 1441914521 0.763000 -0.148315 0.627747 0.041504 1441914521 0.763000 -0.148315 0.627747 0.041504 1441914521 0.763000 -0.148315 0.627747 0.041504 1441914521 0.767578 -0.115417 0.625488 0.078857 1441914521 0.767578 -0.115417 0.625488 0.078857 1441914521 0.767578 -0.115417 0.625488 0.078857 1441914521 0.767578 -0.115417 0.625488 0.078857 1441914521 0.767578 -0.115417 0.625488 0.078857 1441914521 0.767578 -0.115417 0.625488 0.078857 1441914521 0.767517 -0.120605 0.621704 0.098877 1441914521 0.767517 -0.120605 0.621704 0.098877 1441914521 0.767517 -0.120605 0.621704 0.098877 1441914521 0.767517 -0.120605 0.621704 0.098877 1441914521 0.767517 -0.120605 0.621704 0.098877 1441914521 0.767517 -0.120605 0.621704 0.098877 1441914521 0.773193 -0.158936 0.607849 0.085815 1441914521 0.773193 -0.158936 0.607849 0.085815 1441914521 0.773193 -0.158936 0.607849 0.085815 1441914521 0.773193 -0.158936 0.607849 0.085815 1441914521 0.773193 -0.158936 0.607849 0.085815 1441914521 0.773193 -0.158936 0.607849 0.085815 1441914521 0.779846 -0.182312 0.597717 0.035706 1441914521 0.779846 -0.182312 0.597717 0.035706 1441914521 0.779846 -0.182312 0.597717 0.035706 1441914521 0.779846 -0.182312 0.597717 0.035706 1441914521 0.779846 -0.182312 0.597717 0.035706 1441914521 0.779846 -0.182312 0.597717 0.035706 1441914521 0.779846 -0.182312 0.597717 0.035706 1441914521 0.789795 -0.177551 0.586060 -0.034912 1441914521 0.789795 -0.177551 0.586060 -0.034912 1441914521 0.789795 -0.177551 0.586060 -0.034912 1441914521 0.789795 -0.177551 0.586060 -0.034912 1441914521 0.789795 -0.177551 0.586060 -0.034912 1441914521 0.789795 -0.177551 0.586060 -0.034912 1441914521 0.798706 -0.170715 0.568665 -0.097229 1441914521 0.798706 -0.170715 0.568665 -0.097229 1441914521 0.798706 -0.170715 0.568665 -0.097229 1441914521 0.798706 -0.170715 0.568665 -0.097229 1441914521 0.798706 -0.170715 0.568665 -0.097229 1441914522 0.798706 -0.170715 0.568665 -0.097229 1441914522 0.798706 -0.170715 0.568665 -0.097229 1441914522 0.802917 -0.164001 0.553101 -0.149780 1441914522 0.802917 -0.164001 0.553101 -0.149780 1441914522 0.802917 -0.164001 0.553101 -0.149780 1441914522 0.802917 -0.164001 0.553101 -0.149780 1441914522 0.796997 -0.155945 0.547058 -0.202942 1441914522 0.796997 -0.155945 0.547058 -0.202942 1441914522 0.796997 -0.155945 0.547058 -0.202942 1441914522 0.796997 -0.155945 0.547058 -0.202942 1441914522 0.796997 -0.155945 0.547058 -0.202942 1441914522 0.796997 -0.155945 0.547058 -0.202942 1441914522 0.786255 -0.136536 0.535095 -0.277161 1441914522 0.786255 -0.136536 0.535095 -0.277161 1441914522 0.786255 -0.136536 0.535095 -0.277161 1441914522 0.786255 -0.136536 0.535095 -0.277161 1441914522 0.786255 -0.136536 0.535095 -0.277161 1441914522 0.786255 -0.136536 0.535095 -0.277161 1441914522 0.769043 -0.094482 0.511475 -0.371460 1441914522 0.769043 -0.094482 0.511475 -0.371460 1441914522 0.769043 -0.094482 0.511475 -0.371460 1441914522 0.769043 -0.094482 0.511475 -0.371460 1441914522 0.769043 -0.094482 0.511475 -0.371460 1441914522 0.769043 -0.094482 0.511475 -0.371460 1441914522 0.732605 -0.036255 0.478394 -0.482788 1441914522 0.732605 -0.036255 0.478394 -0.482788 1441914522 0.732605 -0.036255 0.478394 -0.482788 1441914522 0.732605 -0.036255 0.478394 -0.482788 1441914522 0.732605 -0.036255 0.478394 -0.482788 1441914522 0.732605 -0.036255 0.478394 -0.482788 1441914522 0.704712 0.010193 0.425293 -0.567749 1441914522 0.704712 0.010193 0.425293 -0.567749 1441914522 0.704712 0.010193 0.425293 -0.567749 1441914522 0.704712 0.010193 0.425293 -0.567749 1441914522 0.704712 0.010193 0.425293 -0.567749 1441914522 0.704712 0.010193 0.425293 -0.567749 1441914522 0.689575 0.030334 0.392090 -0.608154 1441914522 0.689575 0.030334 0.392090 -0.608154 1441914522 0.689575 0.030334 0.392090 -0.608154 1441914522 0.689575 0.030334 0.392090 -0.608154 1441914522 0.689575 0.030334 0.392090 -0.608154 1441914522 0.699402 0.028809 0.388062 -0.599487 1441914522 0.699402 0.028809 0.388062 -0.599487 1441914522 0.699402 0.028809 0.388062 -0.599487 1441914522 0.699402 0.028809 0.388062 -0.599487 1441914522 0.699402 0.028809 0.388062 -0.599487 1441914522 0.699402 0.028809 0.388062 -0.599487 1441914522 0.717896 0.017700 0.407349 -0.564270 1441914522 0.717896 0.017700 0.407349 -0.564270 1441914522 0.717896 0.017700 0.407349 -0.564270 1441914522 0.717896 0.017700 0.407349 -0.564270 1441914522 0.717896 0.017700 0.407349 -0.564270 1441914522 0.717896 0.017700 0.407349 -0.564270 1441914522 0.742126 -0.005554 0.443359 -0.502625 1441914522 0.742126 -0.005554 0.443359 -0.502625 1441914522 0.742126 -0.005554 0.443359 -0.502625 1441914522 0.742126 -0.005554 0.443359 -0.502625 1441914522 0.742126 -0.005554 0.443359 -0.502625 1441914522 0.742126 -0.005554 0.443359 -0.502625 1441914522 0.742126 -0.005554 0.443359 -0.502625 1441914522 0.768921 -0.024719 0.477112 -0.424805 1441914522 0.768921 -0.024719 0.477112 -0.424805 1441914522 0.768921 -0.024719 0.477112 -0.424805 1441914522 0.768921 -0.024719 0.477112 -0.424805 1441914522 0.768921 -0.024719 0.477112 -0.424805 1441914522 0.768921 -0.024719 0.477112 -0.424805 1441914522 0.791931 -0.030579 0.512512 -0.330505 1441914522 0.791931 -0.030579 0.512512 -0.330505 1441914522 0.791931 -0.030579 0.512512 -0.330505 1441914522 0.791931 -0.030579 0.512512 -0.330505 1441914522 0.791931 -0.030579 0.512512 -0.330505 1441914522 0.791931 -0.030579 0.512512 -0.330505 1441914522 0.803467 -0.046753 0.547546 -0.228882 1441914522 0.803467 -0.046753 0.547546 -0.228882 1441914522 0.803467 -0.046753 0.547546 -0.228882 1441914522 0.803467 -0.046753 0.547546 -0.228882 1441914522 0.803467 -0.046753 0.547546 -0.228882 1441914522 0.803467 -0.046753 0.547546 -0.228882 1441914522 0.794495 -0.032715 0.586670 -0.153015 1441914522 0.794495 -0.032715 0.586670 -0.153015 1441914522 0.794495 -0.032715 0.586670 -0.153015 1441914522 0.794495 -0.032715 0.586670 -0.153015 1441914522 0.794495 -0.032715 0.586670 -0.153015 1441914522 0.794495 -0.032715 0.586670 -0.153015 1441914522 0.794495 -0.032715 0.586670 -0.153015 1441914522 0.768555 -0.036743 0.635193 -0.066406 1441914522 0.768555 -0.036743 0.635193 -0.066406 1441914522 0.768555 -0.036743 0.635193 -0.066406 1441914522 0.768555 -0.036743 0.635193 -0.066406 1441914522 0.768555 -0.036743 0.635193 -0.066406 1441914522 0.768555 -0.036743 0.635193 -0.066406 1441914522 0.750122 -0.113342 0.651245 0.017700 1441914522 0.750122 -0.113342 0.651245 0.017700 1441914522 0.750122 -0.113342 0.651245 0.017700 1441914522 0.750122 -0.113342 0.651245 0.017700 1441914522 0.750122 -0.113342 0.651245 0.017700 1441914522 0.750122 -0.113342 0.651245 0.017700 1441914522 0.754578 -0.158630 0.634705 0.049683 1441914522 0.754578 -0.158630 0.634705 0.049683 1441914522 0.754578 -0.158630 0.634705 0.049683 1441914522 0.754578 -0.158630 0.634705 0.049683 1441914522 0.754578 -0.158630 0.634705 0.049683 1441914522 0.754578 -0.158630 0.634705 0.049683 1441914522 0.754578 -0.158630 0.634705 0.049683 1441914522 0.771057 -0.156433 0.614319 0.059082 1441914522 0.771057 -0.156433 0.614319 0.059082 1441914522 0.771057 -0.156433 0.614319 0.059082 1441914522 0.771057 -0.156433 0.614319 0.059082 1441914522 0.771057 -0.156433 0.614319 0.059082 1441914522 0.771057 -0.156433 0.614319 0.059082 1441914523 0.773010 -0.134583 0.614136 0.083984 1441914523 0.773010 -0.134583 0.614136 0.083984 1441914523 0.773010 -0.134583 0.614136 0.083984 1441914523 0.773010 -0.134583 0.614136 0.083984 1441914523 0.773010 -0.134583 0.614136 0.083984 1441914523 0.773010 -0.134583 0.614136 0.083984 1441914523 0.765686 -0.141846 0.614380 0.126648 1441914523 0.765686 -0.141846 0.614380 0.126648 1441914523 0.765686 -0.141846 0.614380 0.126648 1441914523 0.765686 -0.141846 0.614380 0.126648 1441914523 0.767395 -0.159058 0.607483 0.129150 1441914523 0.767395 -0.159058 0.607483 0.129150 1441914523 0.767395 -0.159058 0.607483 0.129150 1441914523 0.767395 -0.159058 0.607483 0.129150 1441914523 0.767395 -0.159058 0.607483 0.129150 1441914523 0.767395 -0.159058 0.607483 0.129150 1441914523 0.772217 -0.156738 0.607666 0.098938 1441914523 0.772217 -0.156738 0.607666 0.098938 1441914523 0.772217 -0.156738 0.607666 0.098938 1441914523 0.772217 -0.156738 0.607666 0.098938 1441914523 0.772217 -0.156738 0.607666 0.098938 1441914523 0.780151 -0.155090 0.603943 0.050049 1441914523 0.780151 -0.155090 0.603943 0.050049 1441914523 0.780151 -0.155090 0.603943 0.050049 1441914523 0.780151 -0.155090 0.603943 0.050049 1441914523 0.780151 -0.155090 0.603943 0.050049 1441914523 0.780151 -0.155090 0.603943 0.050049 1441914523 0.780151 -0.155090 0.603943 0.050049 1441914523 0.791809 -0.150696 0.591858 0.001831 1441914523 0.791809 -0.150696 0.591858 0.001831 1441914523 0.791809 -0.150696 0.591858 0.001831 1441914523 0.791809 -0.150696 0.591858 0.001831 1441914523 0.791809 -0.150696 0.591858 0.001831 1441914523 0.791809 -0.150696 0.591858 0.001831 1441914523 0.808838 -0.133728 0.570251 -0.051208 1441914523 0.808838 -0.133728 0.570251 -0.051208 1441914523 0.808838 -0.133728 0.570251 -0.051208 1441914523 0.808838 -0.133728 0.570251 -0.051208 1441914523 0.808838 -0.133728 0.570251 -0.051208 1441914523 0.808838 -0.133728 0.570251 -0.051208 1441914523 0.808838 -0.133728 0.570251 -0.051208 1441914523 0.823303 -0.093872 0.543762 -0.132690 1441914523 0.823303 -0.093872 0.543762 -0.132690 1441914523 0.823303 -0.093872 0.543762 -0.132690 1441914523 0.823303 -0.093872 0.543762 -0.132690 1441914523 0.823303 -0.093872 0.543762 -0.132690 1441914523 0.823303 -0.093872 0.543762 -0.132690 1441914523 0.822449 -0.054504 0.520935 -0.221802 1441914523 0.822449 -0.054504 0.520935 -0.221802 1441914523 0.822449 -0.054504 0.520935 -0.221802 1441914523 0.822449 -0.054504 0.520935 -0.221802 1441914523 0.822449 -0.054504 0.520935 -0.221802 1441914523 0.822449 -0.054504 0.520935 -0.221802 1441914523 0.807007 -0.026550 0.490356 -0.327881 1441914523 0.807007 -0.026550 0.490356 -0.327881 1441914523 0.807007 -0.026550 0.490356 -0.327881 1441914523 0.807007 -0.026550 0.490356 -0.327881 1441914523 0.807007 -0.026550 0.490356 -0.327881 1441914523 0.807007 -0.026550 0.490356 -0.327881 1441914523 0.771606 -0.020691 0.460632 -0.438171 1441914523 0.771606 -0.020691 0.460632 -0.438171 1441914523 0.771606 -0.020691 0.460632 -0.438171 1441914523 0.771606 -0.020691 0.460632 -0.438171 1441914523 0.771606 -0.020691 0.460632 -0.438171 1441914523 0.771606 -0.020691 0.460632 -0.438171 1441914523 0.771606 -0.020691 0.460632 -0.438171 1441914523 0.738342 -0.019409 0.428955 -0.520020 1441914523 0.738342 -0.019409 0.428955 -0.520020 1441914523 0.738342 -0.019409 0.428955 -0.520020 1441914523 0.738342 -0.019409 0.428955 -0.520020 1441914523 0.738342 -0.019409 0.428955 -0.520020 1441914523 0.738342 -0.019409 0.428955 -0.520020 1441914523 0.738342 -0.019409 0.428955 -0.520020 1441914523 0.714294 0.019714 0.380737 -0.586853 1441914523 0.714294 0.019714 0.380737 -0.586853 1441914523 0.714294 0.019714 0.380737 -0.586853 1441914523 0.714294 0.019714 0.380737 -0.586853 1441914523 0.714294 0.019714 0.380737 -0.586853 1441914523 0.714294 0.019714 0.380737 -0.586853 1441914523 0.716003 0.047607 0.361816 -0.595093 1441914523 0.716003 0.047607 0.361816 -0.595093 1441914523 0.716003 0.047607 0.361816 -0.595093 1441914523 0.716003 0.047607 0.361816 -0.595093 1441914523 0.716003 0.047607 0.361816 -0.595093 1441914523 0.716003 0.047607 0.361816 -0.595093 1441914523 0.742004 0.006042 0.396057 -0.540833 1441914523 0.742004 0.006042 0.396057 -0.540833 1441914523 0.742004 0.006042 0.396057 -0.540833 1441914523 0.742004 0.006042 0.396057 -0.540833 1441914523 0.742004 0.006042 0.396057 -0.540833 1441914523 0.742004 0.006042 0.396057 -0.540833 1441914523 0.769592 -0.029846 0.429626 -0.471436 1441914523 0.769592 -0.029846 0.429626 -0.471436 1441914523 0.769592 -0.029846 0.429626 -0.471436 1441914523 0.769592 -0.029846 0.429626 -0.471436 1441914523 0.796936 -0.026123 0.457092 -0.393921 1441914523 0.796936 -0.026123 0.457092 -0.393921 1441914523 0.796936 -0.026123 0.457092 -0.393921 1441914523 0.796936 -0.026123 0.457092 -0.393921 1441914523 0.796936 -0.026123 0.457092 -0.393921 1441914523 0.796936 -0.026123 0.457092 -0.393921 1441914523 0.810059 -0.012146 0.490845 -0.320374 1441914523 0.810059 -0.012146 0.490845 -0.320374 1441914523 0.810059 -0.012146 0.490845 -0.320374 1441914523 0.810059 -0.012146 0.490845 -0.320374 1441914523 0.810059 -0.012146 0.490845 -0.320374 1441914523 0.810059 -0.012146 0.490845 -0.320374 1441914523 0.812378 -0.000427 0.532349 -0.237854 1441914524 0.812378 -0.000427 0.532349 -0.237854 1441914524 0.812378 -0.000427 0.532349 -0.237854 1441914524 0.812378 -0.000427 0.532349 -0.237854 1441914524 0.812378 -0.000427 0.532349 -0.237854 1441914524 0.812378 -0.000427 0.532349 -0.237854 1441914524 0.812378 -0.000427 0.532349 -0.237854 1441914524 0.806519 -0.028137 0.574402 -0.136597 1441914524 0.806519 -0.028137 0.574402 -0.136597 1441914524 0.806519 -0.028137 0.574402 -0.136597 1441914524 0.806519 -0.028137 0.574402 -0.136597 1441914524 0.806519 -0.028137 0.574402 -0.136597 1441914524 0.806519 -0.028137 0.574402 -0.136597 1441914524 0.791504 -0.100952 0.601318 -0.041626 1441914524 0.791504 -0.100952 0.601318 -0.041626 1441914524 0.791504 -0.100952 0.601318 -0.041626 1441914524 0.791504 -0.100952 0.601318 -0.041626 1441914524 0.791504 -0.100952 0.601318 -0.041626 1441914524 0.791504 -0.100952 0.601318 -0.041626 1441914524 0.791504 -0.100952 0.601318 -0.041626 1441914524 0.782593 -0.129089 0.608826 0.009888 1441914524 0.782593 -0.129089 0.608826 0.009888 1441914524 0.782593 -0.129089 0.608826 0.009888 1441914524 0.782593 -0.129089 0.608826 0.009888 1441914524 0.782593 -0.129089 0.608826 0.009888 1441914524 0.782593 -0.129089 0.608826 0.009888 1441914524 0.782593 -0.129089 0.608826 0.009888 1441914524 0.782776 -0.135803 0.604919 0.053650 1441914524 0.782776 -0.135803 0.604919 0.053650 1441914524 0.782776 -0.135803 0.604919 0.053650 1441914524 0.782776 -0.135803 0.604919 0.053650 1441914524 0.782776 -0.135803 0.604919 0.053650 1441914524 0.782776 -0.135803 0.604919 0.053650 1441914524 0.783691 -0.119629 0.597717 0.119080 1441914524 0.783691 -0.119629 0.597717 0.119080 1441914524 0.783691 -0.119629 0.597717 0.119080 1441914524 0.783691 -0.119629 0.597717 0.119080 1441914524 0.783691 -0.119629 0.597717 0.119080 1441914524 0.783691 -0.119629 0.597717 0.119080 1441914524 0.783691 -0.119629 0.597717 0.119080 1441914524 0.777954 -0.128113 0.593018 0.163025 1441914524 0.777954 -0.128113 0.593018 0.163025 1441914524 0.777954 -0.128113 0.593018 0.163025 1441914524 0.777954 -0.128113 0.593018 0.163025 1441914524 0.777954 -0.128113 0.593018 0.163025 1441914524 0.777954 -0.128113 0.593018 0.163025 1441914524 0.785034 -0.137329 0.585449 0.148560 1441914524 0.785034 -0.137329 0.585449 0.148560 1441914524 0.785034 -0.137329 0.585449 0.148560 1441914524 0.785034 -0.137329 0.585449 0.148560 1441914524 0.785034 -0.137329 0.585449 0.148560 1441914524 0.785034 -0.137329 0.585449 0.148560 1441914524 0.785034 -0.137329 0.585449 0.148560 1441914524 0.790527 -0.135498 0.586975 0.109802 1441914524 0.790527 -0.135498 0.586975 0.109802 1441914524 0.790527 -0.135498 0.586975 0.109802 1441914524 0.790527 -0.135498 0.586975 0.109802 1441914524 0.790527 -0.135498 0.586975 0.109802 1441914524 0.790527 -0.135498 0.586975 0.109802 1441914524 0.800659 -0.125061 0.584351 0.042725 1441914524 0.800659 -0.125061 0.584351 0.042725 1441914524 0.800659 -0.125061 0.584351 0.042725 1441914524 0.800659 -0.125061 0.584351 0.042725 1441914524 0.800659 -0.125061 0.584351 0.042725 1441914524 0.800659 -0.125061 0.584351 0.042725 1441914524 0.800659 -0.125061 0.584351 0.042725 1441914524 0.814819 -0.106689 0.569092 -0.027466 1441914524 0.814819 -0.106689 0.569092 -0.027466 1441914524 0.814819 -0.106689 0.569092 -0.027466 1441914524 0.814819 -0.106689 0.569092 -0.027466 1441914524 0.814819 -0.106689 0.569092 -0.027466 1441914524 0.814819 -0.106689 0.569092 -0.027466 1441914524 0.828064 -0.096741 0.546570 -0.078674 1441914524 0.828064 -0.096741 0.546570 -0.078674 1441914524 0.828064 -0.096741 0.546570 -0.078674 1441914524 0.828064 -0.096741 0.546570 -0.078674 1441914524 
0.749634 0.046204 0.658508 -0.046997 1441914526 0.749634 0.046204 0.658508 -0.046997 1441914526 0.749634 0.046204 0.658508 -0.046997 1441914526 0.749207 0.042969 0.659302 -0.046448 1441914526 0.749207 0.042969 0.659302 -0.046448 1441914526 0.749207 0.042969 0.659302 -0.046448 1441914526 0.749207 0.042969 0.659302 -0.046448 1441914526 0.749207 0.042969 0.659302 -0.046448 1441914526 0.749207 0.042969 0.659302 -0.046448 1441914526 0.748352 0.042969 0.660034 -0.048157 1441914526 0.748352 0.042969 0.660034 -0.048157 1441914526 0.748352 0.042969 0.660034 -0.048157 1441914526 0.748352 0.042969 0.660034 -0.048157 1441914526 0.748352 0.042969 0.660034 -0.048157 1441914526 0.748352 0.042969 0.660034 -0.048157 1441914526 0.748352 0.042969 0.660034 -0.048157 1441914526 0.747803 0.045654 0.660217 -0.052856 1441914526 0.747803 0.045654 0.660217 -0.052856 1441914526 0.747803 0.045654 0.660217 -0.052856 1441914526 0.747803 0.045654 0.660217 -0.052856 1441914526 0.747803 0.045654 0.660217 -0.052856 1441914526 0.747803 0.045654 0.660217 -0.052856 1441914526 0.746460 0.048523 0.660461 -0.064209 1441914526 0.746460 0.048523 0.660461 -0.064209 1441914526 0.746460 0.048523 0.660461 -0.064209 1441914526 0.746460 0.048523 0.660461 -0.064209 1441914526 0.746460 0.048523 0.660461 -0.064209 1441914526 0.746460 0.048523 0.660461 -0.064209 1441914526 0.744873 0.055603 0.659668 -0.082642 1441914526 0.744873 0.055603 0.659668 -0.082642 1441914526 0.744873 0.055603 0.659668 -0.082642 1441914526 0.744873 0.055603 0.659668 -0.082642 1441914526 0.744873 0.055603 0.659668 -0.082642 1441914526 0.744873 0.055603 0.659668 -0.082642 1441914526 0.744934 0.062439 0.657043 -0.097046 1441914526 0.744934 0.062439 0.657043 -0.097046 1441914526 0.744934 0.062439 0.657043 -0.097046 1441914526 0.744934 0.062439 0.657043 -0.097046 1441914526 0.744934 0.062439 0.657043 -0.097046 1441914526 0.744934 0.062439 0.657043 -0.097046 1441914526 0.745605 0.065247 0.654724 -0.105286 1441914526 0.745605 0.065247 0.654724 -0.105286 1441914526 0.745605 0.065247 0.654724 -0.105286 1441914526 0.745605 0.065247 0.654724 -0.105286 1441914527 0.745605 0.065247 0.654724 -0.105286 1441914527 0.745605 0.065247 0.654724 -0.105286 1441914527 0.745605 0.065247 0.654724 -0.105286 1441914527 0.746155 0.065369 0.653503 -0.108826 1441914527 0.746155 0.065369 0.653503 -0.108826 1441914527 0.746155 0.065369 0.653503 -0.108826 1441914527 0.746155 0.065369 0.653503 -0.108826 1441914527 0.746155 0.065369 0.653503 -0.108826 1441914527 0.745117 0.068237 0.653137 -0.115784 1441914527 0.745117 0.068237 0.653137 -0.115784 1441914527 0.745117 0.068237 0.653137 -0.115784 1441914527 0.745117 0.068237 0.653137 -0.115784 1441914527 0.745117 0.068237 0.653137 -0.115784 1441914527 0.745117 0.068237 0.653137 -0.115784 1441914527 0.745117 0.068237 0.653137 -0.115784 1441914527 0.743652 0.072937 0.652771 -0.124329 1441914527 0.743652 0.072937 0.652771 -0.124329 1441914527 0.743652 0.072937 0.652771 -0.124329 1441914527 0.743652 0.072937 0.652771 -0.124329 1441914527 0.743652 0.072937 0.652771 -0.124329 1441914527 0.743652 0.072937 0.652771 -0.124329 1441914527 0.742615 0.072449 0.653687 -0.126221 1441914527 0.742615 0.072449 0.653687 -0.126221 1441914527 0.742615 0.072449 0.653687 -0.126221 1441914527 0.742615 0.072449 0.653687 -0.126221 1441914527 0.742615 0.072449 0.653687 -0.126221 1441914527 0.742615 0.072449 0.653687 -0.126221 1441914527 0.742615 0.072449 0.653687 -0.126221 1441914527 0.743469 0.070007 0.653870 -0.121094 1441914527 0.743469 0.070007 0.653870 -0.121094 1441914527 0.743469 0.070007 0.653870 -0.121094 1441914527 0.743469 0.070007 0.653870 -0.121094 1441914527 0.743469 0.070007 0.653870 -0.121094 1441914527 0.743469 0.070007 0.653870 -0.121094 1441914527 0.744568 0.069519 0.653320 -0.117737 1441914527 0.744568 0.069519 0.653320 -0.117737 1441914527 0.744568 0.069519 0.653320 -0.117737 1441914527 0.744568 0.069519 0.653320 -0.117737 1441914527 0.744568 0.069519 0.653320 -0.117737 1441914527 0.744568 0.069519 0.653320 -0.117737 1441914527 0.744568 0.069519 0.653320 -0.117737 1441914527 0.745728 0.067993 0.653015 -0.112976 1441914527 0.745728 0.067993 0.653015 -0.112976 1441914527 0.745728 0.067993 0.653015 -0.112976 1441914527 0.745728 0.067993 0.653015 -0.112976 1441914527 0.745728 0.067993 0.653015 -0.112976 1441914527 0.745728 0.067993 0.653015 -0.112976 1441914527 0.747253 0.064087 0.652954 -0.105164 1441914527 0.747253 0.064087 0.652954 -0.105164 1441914527 0.747253 0.064087 0.652954 -0.105164 1441914527 0.747253 0.064087 0.652954 -0.105164 1441914527 0.747253 0.064087 0.652954 -0.105164 1441914527 0.747253 0.064087 0.652954 -0.105164 1441914527 0.748901 0.059814 0.652771 -0.096741 1441914527 0.748901 0.059814 0.652771 -0.096741 1441914527 0.748901 0.059814 0.652771 -0.096741 1441914527 0.748901 0.059814 0.652771 -0.096741 1441914527 0.748901 0.059814 0.652771 -0.096741 1441914527 0.748901 0.059814 0.652771 -0.096741 1441914527 0.750793 0.050049 0.653198 -0.083862 1441914527 0.750793 0.050049 0.653198 -0.083862 1441914527 0.750793 0.050049 0.653198 -0.083862 1441914527 0.750793 0.050049 0.653198 -0.083862 1441914527 0.750793 0.050049 0.653198 -0.083862 1441914527 0.750793 0.050049 0.653198 -0.083862 1441914527 0.750793 0.050049 0.653198 -0.083862 1441914527 0.752991 0.037537 0.653503 -0.066284 1441914527 0.752991 0.037537 0.653503 -0.066284 1441914527 0.752991 0.037537 0.653503 -0.066284 1441914527 0.752991 0.037537 0.653503 -0.066284 1441914527 0.752991 0.037537 0.653503 -0.066284 1441914527 0.752991 0.037537 0.653503 -0.066284 1441914527 0.755676 0.029053 0.652466 -0.048157 1441914527 0.755676 0.029053 0.652466 -0.048157 1441914527 0.755676 0.029053 0.652466 -0.048157 1441914527 0.755676 0.029053 0.652466 -0.048157 1441914527 0.755676 0.029053 0.652466 -0.048157 1441914527 0.755676 0.029053 0.652466 -0.048157 1441914527 0.755676 0.029053 0.652466 -0.048157 1441914527 0.758423 0.023010 0.650574 -0.030151 1441914527 0.758423 0.023010 0.650574 -0.030151 1441914527 0.758423 0.023010 0.650574 -0.030151 1441914527 0.758423 0.023010 0.650574 -0.030151 1441914527 0.758423 0.023010 0.650574 -0.030151 1441914527 0.758423 0.023010 0.650574 -0.030151 1441914527 0.760071 0.017822 0.649292 -0.015991 1441914527 0.760071 0.017822 0.649292 -0.015991 1441914527 0.760071 0.017822 0.649292 -0.015991 1441914527 0.760071 0.017822 0.649292 -0.015991 1441914527 0.760071 0.017822 0.649292 -0.015991 1441914527 0.760071 0.017822 0.649292 -0.015991 1441914527 0.760437 0.015503 0.649048 -0.009338 1441914527 0.760437 0.015503 0.649048 -0.009338 1441914527 0.760437 0.015503 0.649048 -0.009338 1441914527 0.760437 0.015503 0.649048 -0.009338 1441914527 0.760437 0.015503 0.649048 -0.009338 1441914527 0.760437 0.015503 0.649048 -0.009338 1441914527 0.759277 0.022583 0.650146 -0.014038 1441914527 0.759277 0.022583 0.650146 -0.014038 1441914527 0.759277 0.022583 0.650146 -0.014038 1441914527 0.759277 0.022583 0.650146 -0.014038 1441914527 0.759277 0.022583 0.650146 -0.014038 1441914527 0.759277 0.022583 0.650146 -0.014038 1441914527 0.759277 0.022583 0.650146 -0.014038 1441914527 0.757141 0.039429 0.651245 -0.030334 1441914527 0.757141 0.039429 0.651245 -0.030334 1441914527 0.757141 0.039429 0.651245 -0.030334 1441914527 0.757141 0.039429 0.651245 -0.030334 1441914527 0.757141 0.039429 0.651245 -0.030334 1441914527 0.757141 0.039429 0.651245 -0.030334 1441914527 0.755554 0.050842 0.651428 -0.045715 1441914527 0.755554 0.050842 0.651428 -0.045715 1441914527 0.755554 0.050842 0.651428 -0.045715 1441914528 0.755554 0.050842 0.651428 -0.045715 1441914528 0.755554 0.050842 0.651428 -0.045715 1441914528 0.755554 0.050842 0.651428 -0.045715 1441914528 0.754883 0.054688 0.651062 -0.056458 1441914528 0.754883 0.054688 0.651062 -0.056458 1441914528 0.754883 0.054688 0.651062 -0.056458 1441914528 0.754883 0.054688 0.651062 -0.056458 1441914528 0.754883 0.054688 0.651062 -0.056458 1441914528 0.754883 0.054688 0.651062 -0.056458 1441914528 0.754578 0.058899 0.649902 -0.068420 1441914528 0.754578 0.058899 0.649902 -0.068420 1441914528 0.754578 0.058899 0.649902 -0.068420 1441914528 0.754578 0.058899 0.649902 -0.068420 1441914528 0.754578 0.058899 0.649902 -0.068420 1441914528 0.754578 0.058899 0.649902 -0.068420 1441914528 0.754272 0.061890 0.648682 -0.079651 1441914528 0.754272 0.061890 0.648682 -0.079651 1441914528 0.754272 0.061890 0.648682 -0.079651 1441914528 0.754272 0.061890 0.648682 -0.079651 1441914528 0.754272 0.061890 0.648682 -0.079651 1441914528 0.754272 0.061890 0.648682 -0.079651 1441914528 0.753784 0.067505 0.647034 -0.092529 1441914528 0.753784 0.067505 0.647034 -0.092529 1441914528 0.753784 0.067505 0.647034 -0.092529 1441914528 0.753784 0.067505 0.647034 -0.092529 1441914528 0.753784 0.067505 0.647034 -0.092529 1441914528 0.753784 0.067505 0.647034 -0.092529 1441914528 0.752563 0.074646 0.645874 -0.104065 1441914528 0.752563 0.074646 0.645874 -0.104065 1441914528 0.752563 0.074646 0.645874 -0.104065 1441914528 0.752563 0.074646 0.645874 -0.104065 1441914528 0.752563 0.074646 0.645874 -0.104065 1441914528 0.752563 0.074646 0.645874 -0.104065 1441914528 0.750488 0.081055 0.645874 -0.113708 1441914528 0.750488 0.081055 0.645874 -0.113708 1441914528 0.750488 0.081055 0.645874 -0.113708 1441914528 0.750488 0.081055 0.645874 -0.113708 1441914528 0.750488 0.081055 0.645874 -0.113708 1441914528 0.750488 0.081055 0.645874 -0.113708 1441914528 0.748535 0.083008 0.647339 -0.116760 1441914528 0.748535 0.083008 0.647339 -0.116760 1441914528 0.748535 0.083008 0.647339 -0.116760 1441914528 0.748535 0.083008 0.647339 -0.116760 1441914528 0.748535 0.083008 0.647339 -0.116760 1441914528 0.748535 0.083008 0.647339 -0.116760 1441914528 0.747498 0.085571 0.648438 -0.115784 1441914528 0.747498 0.085571 0.648438 -0.115784 1441914528 0.747498 0.085571 0.648438 -0.115784 1441914528 0.747498 0.085571 0.648438 -0.115784 1441914528 0.747498 0.085571 0.648438 -0.115784 1441914528 0.747498 0.085571 0.648438 -0.115784 1441914528 0.747498 0.085571 0.648438 -0.115784 1441914528 0.746643 0.086121 0.650085 -0.111450 1441914528 0.746643 0.086121 0.650085 -0.111450 1441914528 0.746643 0.086121 0.650085 -0.111450 1441914528 0.746643 0.086121 0.650085 -0.111450 1441914528 0.746643 0.086121 0.650085 -0.111450 1441914528 0.746643 0.086121 0.650085 -0.111450 1441914528 0.747803 0.078613 0.651428 -0.101013 1441914528 0.747803 0.078613 0.651428 -0.101013 1441914528 0.747803 0.078613 0.651428 -0.101013 1441914528 0.747803 0.078613 0.651428 -0.101013 1441914528 0.747803 0.078613 0.651428 -0.101013 1441914528 0.747803 0.078613 0.651428 -0.101013 1441914528 0.748901 0.070679 0.652710 -0.089844 1441914528 0.748901 0.070679 0.652710 -0.089844 1441914528 0.748901 0.070679 0.652710 -0.089844 1441914528 0.748901 0.070679 0.652710 -0.089844 1441914528 0.748901 0.070679 0.652710 -0.089844 1441914528 0.748901 0.070679 0.652710 -0.089844 1441914528 0.748901 0.070679 0.652710 -0.089844 1441914528 0.751099 0.064941 0.651855 -0.081360 1441914528 0.751099 0.064941 0.651855 -0.081360 1441914528 0.751099 0.064941 0.651855 -0.081360 1441914528 0.751099 0.064941 0.651855 -0.081360 1441914528 0.751099 0.064941 0.651855 -0.081360 1441914528 0.753906 0.056396 0.650879 -0.068665 1441914528 0.753906 0.056396 0.650879 -0.068665 1441914528 0.753906 0.056396 0.650879 -0.068665 1441914528 0.753906 0.056396 0.650879 -0.068665 1441914528 0.753906 0.056396 0.650879 -0.068665 1441914528 0.753906 0.056396 0.650879 -0.068665 1441914528 0.753906 0.056396 0.650879 -0.068665 1441914528 0.757446 0.046326 0.648926 -0.054260 1441914528 0.757446 0.046326 0.648926 -0.054260 1441914528 0.757446 0.046326 0.648926 -0.054260 1441914528 0.757446 0.046326 0.648926 -0.054260 1441914528 0.760620 0.035583 0.646912 -0.039490 1441914528 0.760620 0.035583 0.646912 -0.039490 1441914528 0.760620 0.035583 0.646912 -0.039490 1441914528 0.760620 0.035583 0.646912 -0.039490 1441914528 0.760620 0.035583 0.646912 -0.039490 1441914528 0.760620 0.035583 0.646912 -0.039490 1441914528 0.763611 0.022949 0.644714 -0.025269 1441914528 0.763611 0.022949 0.644714 -0.025269 1441914528 0.763611 0.022949 0.644714 -0.025269 1441914528 0.763611 0.022949 0.644714 -0.025269 1441914528 0.763611 0.022949 0.644714 -0.025269 1441914528 0.763611 0.022949 0.644714 -0.025269 1441914528 0.763611 0.022949 0.644714 -0.025269 1441914528 0.765137 0.013184 0.643494 -0.015137 1441914528 0.765137 0.013184 0.643494 -0.015137 1441914528 0.765137 0.013184 0.643494 -0.015137 1441914528 0.765137 0.013184 0.643494 -0.015137 1441914528 0.765137 0.013184 0.643494 -0.015137 1441914528 0.765137 0.013184 0.643494 -0.015137 1441914528 0.766052 0.005920 0.642578 -0.009094 1441914528 0.766052 0.005920 0.642578 -0.009094 1441914528 0.766052 0.005920 0.642578 -0.009094 1441914528 0.766052 0.005920 0.642578 -0.009094 1441914529 0.766052 0.005920 0.642578 -0.009094 1441914529 0.766052 0.005920 0.642578 -0.009094 1441914529 0.765991 0.001892 0.642761 -0.006287 1441914529 0.765991 0.001892 0.642761 -0.006287 1441914529 0.765991 0.001892 0.642761 -0.006287 1441914529 0.765991 0.001892 0.642761 -0.006287 1441914529 0.765991 0.001892 0.642761 -0.006287 1441914529 0.765747 -0.004578 0.643066 -0.003967 1441914529 0.765747 -0.004578 0.643066 -0.003967 1441914529 0.765747 -0.004578 0.643066 -0.003967 1441914529 0.765747 -0.004578 0.643066 -0.003967 1441914529 0.765747 -0.004578 0.643066 -0.003967 1441914529 0.765747 -0.004578 0.643066 -0.003967 1441914529 0.765747 -0.004578 0.643066 -0.003967 1441914529 0.766296 -0.015137 0.642212 -0.007019 1441914529 0.766296 -0.015137 0.642212 -0.007019 1441914529 0.766296 -0.015137 0.642212 -0.007019 1441914529 0.766296 -0.015137 0.642212 -0.007019 1441914529 0.766296 -0.015137 0.642212 -0.007019 1441914529 0.766296 -0.015137 0.642212 -0.007019 1441914529 0.767822 -0.015198 0.640076 -0.021912 1441914529 0.767822 -0.015198 0.640076 -0.021912 1441914529 0.767822 -0.015198 0.640076 -0.021912 1441914529 0.767822 -0.015198 0.640076 -0.021912 1441914529 0.767822 -0.015198 0.640076 -0.021912 1441914529 0.767822 -0.015198 0.640076 -0.021912 1441914529 0.770996 -0.007080 0.635559 -0.039124 1441914529 0.770996 -0.007080 0.635559 -0.039124 1441914529 0.770996 -0.007080 0.635559 -0.039124 1441914529 0.770996 -0.007080 0.635559 -0.039124 1441914529 0.770996 -0.007080 0.635559 -0.039124 1441914529 0.770996 -0.007080 0.635559 -0.039124 1441914529 0.770996 -0.007080 0.635559 -0.039124 1441914529 0.774170 -0.006470 0.631409 -0.043823 1441914529 0.774170 -0.006470 0.631409 -0.043823 1441914529 0.774170 -0.006470 0.631409 -0.043823 1441914529 0.774170 -0.006470 0.631409 -0.043823 1441914529 0.774170 -0.006470 0.631409 -0.043823 1441914529 0.776123 -0.006653 0.628723 -0.047302 1441914529 0.776123 -0.006653 0.628723 -0.047302 1441914529 0.776123 -0.006653 0.628723 -0.047302 1441914529 0.776123 -0.006653 0.628723 -0.047302 1441914529 0.776123 -0.006653 0.628723 -0.047302 1441914529 0.776123 -0.006653 0.628723 -0.047302 1441914529 0.776123 -0.006653 0.628723 -0.047302 1441914529 0.775818 -0.000916 0.628357 -0.056641 1441914529 0.775818 -0.000916 0.628357 -0.056641 1441914529 0.775818 -0.000916 0.628357 -0.056641 1441914529 0.775818 -0.000916 0.628357 -0.056641 1441914529 0.775818 -0.000916 0.628357 -0.056641 1441914529 0.775818 -0.000916 0.628357 -0.056641 1441914529 0.773315 0.004211 0.630676 -0.063660 1441914529 0.773315 0.004211 0.630676 -0.063660 1441914529 0.773315 0.004211 0.630676 -0.063660 1441914529 0.773315 0.004211 0.630676 -0.063660 1441914529 0.773315 0.004211 0.630676 -0.063660 1441914529 0.769165 0.011963 0.634888 -0.071167 1441914529 0.769165 0.011963 0.634888 -0.071167 1441914529 0.769165 0.011963 0.634888 -0.071167 1441914529 0.769165 0.011963 0.634888 -0.071167 1441914529 0.769165 0.011963 0.634888 -0.071167 1441914529 0.769165 0.011963 0.634888 -0.071167 1441914529 0.769165 0.011963 0.634888 -0.071167 1441914529 0.765076 0.023926 0.638062 -0.083008 1441914529 0.765076 0.023926 0.638062 -0.083008 1441914529 0.765076 0.023926 0.638062 -0.083008 1441914529 0.765076 0.023926 0.638062 -0.083008 1441914529 0.765076 0.023926 0.638062 -0.083008 1441914529 0.765076 0.023926 0.638062 -0.083008 1441914529 0.761292 0.038696 0.640564 -0.092468 1441914529 0.761292 0.038696 0.640564 -0.092468 1441914529 0.761292 0.038696 0.640564 -0.092468 1441914529 0.761292 0.038696 0.640564 -0.092468 1441914529 0.761292 0.038696 0.640564 -0.092468 1441914529 0.761292 0.038696 0.640564 -0.092468 1441914529 0.758911 0.051025 0.641785 -0.097595 1441914529 0.758911 0.051025 0.641785 -0.097595 1441914529 0.758911 0.051025 0.641785 -0.097595 1441914529 0.758911 0.051025 0.641785 -0.097595 1441914529 0.758911 0.051025 0.641785 -0.097595 1441914529 0.758911 0.051025 0.641785 -0.097595 1441914529 0.758911 0.051025 0.641785 -0.097595 1441914529 0.757446 0.055847 0.643066 -0.097717 1441914529 0.757446 0.055847 0.643066 -0.097717 1441914529 0.757446 0.055847 0.643066 -0.097717 1441914529 0.757446 0.055847 0.643066 -0.097717 1441914529 0.757446 0.055847 0.643066 -0.097717 1441914529 0.757446 0.055847 0.643066 -0.097717 1441914529 0.757507 0.050964 0.644592 -0.089417 1441914529 0.757507 0.050964 0.644592 -0.089417 1441914529 0.757507 0.050964 0.644592 -0.089417 1441914529 0.757507 0.050964 0.644592 -0.089417 1441914529 0.757507 0.050964 0.644592 -0.089417 1441914529 0.757507 0.050964 0.644592 -0.089417 1441914529 0.757996 0.043152 0.646057 -0.078064 1441914529 0.757996 0.043152 0.646057 -0.078064 1441914529 0.757996 0.043152 0.646057 -0.078064 1441914529 0.757996 0.043152 0.646057 -0.078064 1441914529 0.757996 0.043152 0.646057 -0.078064 1441914529 0.757996 0.043152 0.646057 -0.078064 1441914529 0.757202 0.045532 0.646973 -0.076721 1441914529 0.757202 0.045532 0.646973 -0.076721 1441914529 0.757202 0.045532 0.646973 -0.076721 1441914529 0.757202 0.045532 0.646973 -0.076721 1441914529 0.757202 0.045532 0.646973 -0.076721 1441914529 0.757202 0.045532 0.646973 -0.076721 1441914529 0.757080 0.046570 0.646973 -0.077026 1441914529 0.757080 0.046570 0.646973 -0.077026 1441914529 0.757080 0.046570 0.646973 -0.077026 1441914529 0.757080 0.046570 0.646973 -0.077026 1441914529 0.757080 0.046570 0.646973 -0.077026 1441914529 0.757080 0.046570 0.646973 -0.077026 1441914530 0.758301 0.039368 0.647278 -0.066162 1441914530 0.758301 0.039368 0.647278 -0.066162 1441914530 0.758301 0.039368 0.647278 -0.066162 1441914530 0.758301 0.039368 0.647278 -0.066162 1441914530 0.758301 0.039368 0.647278 -0.066162 1441914530 0.758301 0.039368 0.647278 -0.066162 1441914530 0.759399 0.031921 0.647644 -0.052063 1441914530 0.759399 0.031921 0.647644 -0.052063 1441914530 0.759399 0.031921 0.647644 -0.052063 1441914530 0.759399 0.031921 0.647644 -0.052063 1441914530 0.759399 0.031921 0.647644 -0.052063 1441914530 0.759399 0.031921 0.647644 -0.052063 1441914530 0.759399 0.031921 0.647644 -0.052063 1441914530 0.760498 0.023926 0.647583 -0.040161 1441914530 0.760498 0.023926 0.647583 -0.040161 1441914530 0.760498 0.023926 0.647583 -0.040161 1441914530 0.760498 0.023926 0.647583 -0.040161 1441914530 0.760498 0.023926 0.647583 -0.040161 1441914530 0.760498 0.023926 0.647583 -0.040161 1441914530 0.761230 0.009277 0.647827 -0.025513 1441914530 0.761230 0.009277 0.647827 -0.025513 1441914530 0.761230 0.009277 0.647827 -0.025513 1441914530 0.761230 0.009277 0.647827 -0.025513 1441914530 0.761230 0.009277 0.647827 -0.025513 1441914530 0.761230 0.009277 0.647827 -0.025513 1441914530 0.761230 0.009277 0.647827 -0.025513 1441914530 0.762329 -0.005737 0.647034 -0.009033 1441914530 0.762329 -0.005737 0.647034 -0.009033 1441914530 0.762329 -0.005737 0.647034 -0.009033 1441914530 0.762329 -0.005737 0.647034 -0.009033 1441914530 0.762329 -0.005737 0.647034 -0.009033 1441914530 0.762329 -0.005737 0.647034 -0.009033 1441914530 0.764038 -0.016663 0.644897 0.006042 1441914530 0.764038 -0.016663 0.644897 0.006042 1441914530 0.764038 -0.016663 0.644897 0.006042 1441914530 0.764038 -0.016663 0.644897 0.006042 1441914530 0.764038 -0.016663 0.644897 0.006042 1441914530 0.764038 -0.016663 0.644897 0.006042 1441914530 0.764038 -0.016663 0.644897 0.006042 1441914530 0.765991 -0.026611 0.641968 0.019409 1441914530 0.765991 -0.026611 0.641968 0.019409 1441914530 0.765991 -0.026611 0.641968 0.019409 1441914530 0.765991 -0.026611 0.641968 0.019409 1441914530 0.765991 -0.026611 0.641968 0.019409 1441914530 0.765808 -0.029053 0.641907 0.023315 1441914530 0.765808 -0.029053 0.641907 0.023315 1441914530 0.765808 -0.029053 0.641907 0.023315 1441914530 0.765808 -0.029053 0.641907 0.023315 1441914530 0.765808 -0.029053 0.641907 0.023315 1441914530 0.765808 -0.029053 0.641907 0.023315 1441914530 0.765808 -0.029053 0.641907 0.023315 1441914530 0.763733 -0.024719 0.644775 0.016541 1441914530 0.763733 -0.024719 0.644775 0.016541 1441914530 0.763733 -0.024719 0.644775 0.016541 1441914530 0.763733 -0.024719 0.644775 0.016541 1441914530 0.763733 -0.024719 0.644775 0.016541 1441914530 0.763733 -0.024719 0.644775 0.016541 1441914530 0.761230 -0.014038 0.648254 0.003052 1441914530 0.761230 -0.014038 0.648254 0.003052 1441914530 0.761230 -0.014038 0.648254 0.003052 1441914530 0.761230 -0.014038 0.648254 0.003052 1441914530 0.761230 -0.014038 0.648254 0.003052 1441914530 0.761230 -0.014038 0.648254 0.003052 1441914530 0.761230 -0.014038 0.648254 0.003052 1441914530 0.759033 -0.004150 0.650940 -0.009094 1441914530 0.759033 -0.004150 0.650940 -0.009094 1441914530 0.759033 -0.004150 0.650940 -0.009094 1441914530 0.759033 -0.004150 0.650940 -0.009094 1441914530 0.759033 -0.004150 0.650940 -0.009094 1441914530 0.759033 -0.004150 0.650940 -0.009094 1441914530 0.757202 0.002136 0.652710 -0.021301 1441914530 0.757202 0.002136 0.652710 -0.021301 1441914530 0.757202 0.002136 0.652710 -0.021301 1441914530 0.757202 0.002136 0.652710 -0.021301 1441914530 0.757202 0.002136 0.652710 -0.021301 1441914530 0.757202 0.002136 0.652710 -0.021301 1441914530 0.756226 0.006897 0.653198 -0.036194 1441914530 0.756226 0.006897 0.653198 -0.036194 1441914530 0.756226 0.006897 0.653198 -0.036194 1441914530 0.756226 0.006897 0.653198 -0.036194 1441914530 0.756226 0.006897 0.653198 -0.036194 1441914530 0.756226 0.006897 0.653198 -0.036194 1441914530 0.756165 0.012756 0.651978 -0.053772 1441914530 0.756165 0.012756 0.651978 -0.053772 1441914530 0.756165 0.012756 0.651978 -0.053772 1441914530 0.756165 0.012756 0.651978 -0.053772 1441914530 0.756165 0.012756 0.651978 -0.053772 1441914530 0.756165 0.012756 0.651978 -0.053772 1441914530 0.756348 0.025574 0.649292 -0.075378 1441914530 0.756348 0.025574 0.649292 -0.075378 1441914530 0.756348 0.025574 0.649292 -0.075378 1441914530 0.756348 0.025574 0.649292 -0.075378 1441914530 0.756348 0.025574 0.649292 -0.075378 1441914530 0.756348 0.025574 0.649292 -0.075378 1441914530 0.756348 0.038513 0.645874 -0.096008 1441914530 0.756348 0.038513 0.645874 -0.096008 1441914530 0.756348 0.038513 0.645874 -0.096008 1441914530 0.756348 0.038513 0.645874 -0.096008 1441914530 0.756348 0.038513 0.645874 -0.096008 1441914530 0.756348 0.038513 0.645874 -0.096008 1441914530 0.755615 0.048706 0.643494 -0.111938 1441914530 0.755615 0.048706 0.643494 -0.111938 1441914530 0.755615 0.048706 0.643494 -0.111938 1441914530 0.755615 0.048706 0.643494 -0.111938 1441914530 0.755615 0.048706 0.643494 -0.111938 1441914530 0.755615 0.048706 0.643494 -0.111938 1441914530 0.755615 0.048706 0.643494 -0.111938 1441914530 0.754456 0.056885 0.642395 -0.122009 1441914530 0.754456 0.056885 0.642395 -0.122009 1441914530 0.754456 0.056885 0.642395 -0.122009 1441914530 0.754456 0.056885 0.642395 -0.122009 1441914530 0.754456 0.056885 0.642395 -0.122009 1441914530 0.754456 0.056885 0.642395 -0.122009 1441914530 0.752441 0.065186 0.642700 -0.128357 1441914531 0.752441 0.065186 0.642700 -0.128357 1441914531 0.752441 0.065186 0.642700 -0.128357 1441914531 0.752441 0.065186 0.642700 -0.128357 1441914531 0.752441 0.065186 0.642700 -0.128357 1441914531 0.752441 0.065186 0.642700 -0.128357 1441914531 0.750427 0.068481 0.644897 -0.127441 1441914531 0.750427 0.068481 0.644897 -0.127441 1441914531 0.750427 0.068481 0.644897 -0.127441 1441914531 0.750427 0.068481 0.644897 -0.127441 1441914531 0.750427 0.068481 0.644897 -0.127441 1441914531 0.750427 0.068481 0.644897 -0.127441 1441914531 0.749329 0.057678 0.649841 -0.113037 1441914531 0.749329 0.057678 0.649841 -0.113037 1441914531 0.749329 0.057678 0.649841 -0.113037 1441914531 0.749329 0.057678 0.649841 -0.113037 1441914531 0.749329 0.057678 0.649841 -0.113037 1441914531 0.749329 0.057678 0.649841 -0.113037 1441914531 0.749329 0.057678 0.649841 -0.113037 1441914531 0.748962 0.043152 0.654236 -0.095215 1441914531 0.748962 0.043152 0.654236 -0.095215 1441914531 0.748962 0.043152 0.654236 -0.095215 1441914531 0.748962 0.043152 0.654236 -0.095215 1441914531 0.748962 0.043152 0.654236 -0.095215 1441914531 0.748962 0.043152 0.654236 -0.095215 1441914531 0.748840 0.036438 0.656433 -0.082947 1441914531 0.748840 0.036438 0.656433 -0.082947 1441914531 0.748840 0.036438 0.656433 -0.082947 1441914531 0.748840 0.036438 0.656433 -0.082947 1441914531 0.748840 0.036438 0.656433 -0.082947 1441914531 0.748840 0.036438 0.656433 -0.082947 1441914531 0.749939 0.029785 0.656982 -0.070984 1441914531 0.749939 0.029785 0.656982 -0.070984 1441914531 0.749939 0.029785 0.656982 -0.070984 1441914531 0.749939 0.029785 0.656982 -0.070984 1441914531 0.749939 0.029785 0.656982 -0.070984 1441914531 0.749939 0.029785 0.656982 -0.070984 1441914531 0.751770 0.021667 0.656616 -0.056396 1441914531 0.751770 0.021667 0.656616 -0.056396 1441914531 0.751770 0.021667 0.656616 -0.056396 1441914531 0.751770 0.021667 0.656616 -0.056396 1441914531 0.754456 0.010925 0.655090 -0.038025 1441914531 0.754456 0.010925 0.655090 -0.038025 1441914531 0.754456 0.010925 0.655090 -0.038025 1441914531 0.754456 0.010925 0.655090 -0.038025 1441914531 0.754456 0.010925 0.655090 -0.038025 1441914531 0.757324 -0.002502 0.652710 -0.018066 1441914531 0.757324 -0.002502 0.652710 -0.018066 1441914531 0.757324 -0.002502 0.652710 -0.018066 1441914531 0.757324 -0.002502 0.652710 -0.018066 1441914531 0.757324 -0.002502 0.652710 -0.018066 1441914531 0.757324 -0.002502 0.652710 -0.018066 1441914531 0.759094 -0.017517 0.650696 0.001709 1441914531 0.759094 -0.017517 0.650696 0.001709 1441914531 0.759094 -0.017517 0.650696 0.001709 1441914531 0.759094 -0.017517 0.650696 0.001709 1441914531 0.759094 -0.017517 0.650696 0.001709 1441914531 0.759094 -0.017517 0.650696 0.001709 1441914531 0.759766 -0.027222 0.649353 0.014221 1441914531 0.759766 -0.027222 0.649353 0.014221 1441914531 0.759766 -0.027222 0.649353 0.014221 1441914531 0.759766 -0.027222 0.649353 0.014221 1441914531 0.759766 -0.027222 0.649353 0.014221 1441914531 0.759766 -0.027222 0.649353 0.014221 1441914531 0.759766 -0.027222 0.649353 0.014221 1441914531 0.760193 -0.034302 0.648438 0.017944 1441914531 0.760193 -0.034302 0.648438 0.017944 1441914531 0.760193 -0.034302 0.648438 0.017944 1441914531 0.760193 -0.034302 0.648438 0.017944 1441914531 0.760193 -0.034302 0.648438 0.017944 1441914531 0.760193 -0.034302 0.648438 0.017944 1441914531 0.759766 -0.045044 0.648254 0.020569 1441914531 0.759766 -0.045044 0.648254 0.020569 1441914531 0.759766 -0.045044 0.648254 0.020569 1441914531 0.759766 -0.045044 0.648254 0.020569 1441914531 0.759766 -0.045044 0.648254 0.020569 1441914531 0.759766 -0.045044 0.648254 0.020569 1441914531 0.758362 -0.048584 0.649658 0.020447 1441914531 0.758362 -0.048584 0.649658 0.020447 1441914531 0.758362 -0.048584 0.649658 0.020447 1441914531 0.758362 -0.048584 0.649658 0.020447 1441914531 0.758362 -0.048584 0.649658 0.020447 1441914531 0.756042 -0.037231 0.653320 0.008362 1441914531 0.756042 -0.037231 0.653320 0.008362 1441914531 0.756042 -0.037231 0.653320 0.008362 1441914531 0.756042 -0.037231 0.653320 0.008362 1441914531 0.756042 -0.037231 0.653320 0.008362 1441914531 0.756042 -0.037231 0.653320 0.008362 1441914531 0.756042 -0.037231 0.653320 0.008362 1441914531 0.755249 -0.018555 0.654907 -0.016663 1441914531 0.755249 -0.018555 0.654907 -0.016663 1441914531 0.755249 -0.018555 0.654907 -0.016663 1441914531 0.755249 -0.018555 0.654907 -0.016663 1441914531 0.755249 -0.018555 0.654907 -0.016663 1441914531 0.755249 -0.018555 0.654907 -0.016663 1441914531 0.755249 -0.018555 0.654907 -0.016663 1441914531 0.754700 -0.003113 0.654724 -0.041687 1441914531 0.754700 -0.003113 0.654724 -0.041687 1441914531 0.754700 -0.003113 0.654724 -0.041687 1441914531 0.754700 -0.003113 0.654724 -0.041687 1441914531
[truncated: 203,249 more chars]
