# Supplementary material for: Quaternion-Based Gesture Recognition Using Wireless Wearable Motion Capture Sensors
Source: Sensors (Basel). 2016 Apr 28;16(5):605. doi: 10.3390/s16050605 (PMC4883296; doi:10.3390/s16050605)
Supplement: Supplementary file 1 [file sensors-16-00605-s001.zip › MultiSensorGestureData/P4/5. Block/Training18.txt]

0.663818 0.171570 0.626282 -0.370972 1441914428 0.663818 0.171570 0.626282 -0.370972 1441914428 0.663818 0.171570 0.626282 -0.370972 1441914428 0.663818 0.171570 0.626282 -0.370972 1441914428 0.663025 0.175598 0.625305 -0.372070 1441914428 0.663025 0.175598 0.625305 -0.372070 1441914428 0.663025 0.175598 0.625305 -0.372070 1441914428 0.663025 0.175598 0.625305 -0.372070 1441914428 0.663025 0.175598 0.625305 -0.372070 1441914428 0.663025 0.175598 0.625305 -0.372070 1441914428 0.662415 0.181824 0.622681 -0.374634 1441914428 0.662415 0.181824 0.622681 -0.374634 1441914428 0.662415 0.181824 0.622681 -0.374634 1441914428 0.662415 0.181824 0.622681 -0.374634 1441914428 0.662415 0.181824 0.622681 -0.374634 1441914428 0.662415 0.181824 0.622681 -0.374634 1441914428 0.662415 0.181824 0.622681 -0.374634 1441914428 0.662964 0.182617 0.620850 -0.376282 1441914428 0.662964 0.182617 0.620850 -0.376282 1441914428 0.662964 0.182617 0.620850 -0.376282 1441914428 0.662964 0.182617 0.620850 -0.376282 1441914428 0.662964 0.182617 0.620850 -0.376282 1441914428 0.662964 0.182617 0.620850 -0.376282 1441914428 0.661621 0.179688 0.620850 -0.380066 1441914428 0.661621 0.179688 0.620850 -0.380066 1441914428 0.661621 0.179688 0.620850 -0.380066 1441914428 0.661621 0.179688 0.620850 -0.380066 1441914428 0.661621 0.179688 0.620850 -0.380066 1441914428 0.661621 0.179688 0.620850 -0.380066 1441914428 0.658569 0.179565 0.619324 -0.387817 1441914428 0.658569 0.179565 0.619324 -0.387817 1441914428 0.658569 0.179565 0.619324 -0.387817 1441914428 0.658569 0.179565 0.619324 -0.387817 1441914428 0.658569 0.179565 0.619324 -0.387817 1441914429 0.658569 0.179565 0.619324 -0.387817 1441914429 0.658386 0.171692 0.619141 -0.392029 1441914429 0.658386 0.171692 0.619141 -0.392029 1441914429 0.660339 0.158630 0.621399 -0.390625 1441914429 0.660339 0.158630 0.621399 -0.390625 1441914429 0.660339 0.158630 0.621399 -0.390625 1441914429 0.660339 0.158630 0.621399 -0.390625 1441914429 0.660339 0.158630 0.621399 -0.390625 1441914429 0.660339 0.158630 0.621399 -0.390625 1441914429 0.660339 0.154663 0.624023 -0.388000 1441914429 0.660339 0.154663 0.624023 -0.388000 1441914429 0.658386 0.165588 0.623535 -0.387695 1441914429 0.658386 0.165588 0.623535 -0.387695 1441914429 0.658386 0.165588 0.623535 -0.387695 1441914429 0.658142 0.176270 0.622070 -0.385681 1441914429 0.658142 0.176270 0.622070 -0.385681 1441914429 0.658142 0.176270 0.622070 -0.385681 1441914429 0.658142 0.176270 0.622070 -0.385681 1441914429 0.658142 0.176270 0.622070 -0.385681 1441914429 0.658142 0.176270 0.622070 -0.385681 1441914429 0.661133 0.174744 0.622803 -0.380005 1441914429 0.661133 0.174744 0.622803 -0.380005 1441914429 0.661133 0.174744 0.622803 -0.380005 1441914429 0.661133 0.174744 0.622803 -0.380005 1441914429 0.661133 0.174744 0.622803 -0.380005 1441914429 0.661133 0.174744 0.622803 -0.380005 1441914429 0.661133 0.174744 0.622803 -0.380005 1441914429 0.664185 0.168457 0.623779 -0.375916 1441914429 0.664185 0.168457 0.623779 -0.375916 1441914429 0.664185 0.168457 0.623779 -0.375916 1441914429 0.664185 0.168457 0.623779 -0.375916 1441914429 0.664185 0.168457 0.623779 -0.375916 1441914429 0.664185 0.168457 0.623779 -0.375916 1441914429 0.667480 0.161743 0.624634 -0.371582 1441914429 0.667480 0.161743 0.624634 -0.371582 1441914429 0.667480 0.161743 0.624634 -0.371582 1441914429 0.667480 0.161743 0.624634 -0.371582 1441914429 0.667480 0.161743 0.624634 -0.371582 1441914429 0.667480 0.161743 0.624634 -0.371582 1441914429 0.671570 0.153992 0.625427 -0.366150 1441914429 0.671570 0.153992 0.625427 -0.366150 1441914429 0.671570 0.153992 0.625427 -0.366150 1441914429 0.671570 0.153992 0.625427 -0.366150 1441914429 0.671570 0.153992 0.625427 -0.366150 1441914429 0.671570 0.153992 0.625427 -0.366150 1441914429 0.675354 0.146240 0.626343 -0.360718 1441914429 0.675354 0.146240 0.626343 -0.360718 1441914429 0.675354 0.146240 0.626343 -0.360718 1441914429 0.675354 0.146240 0.626343 -0.360718 1441914429 0.675354 0.146240 0.626343 -0.360718 1441914429 0.675354 0.146240 0.626343 -0.360718 1441914429 0.675354 0.146240 0.626343 -0.360718 1441914429 0.680481 0.141602 0.624756 -0.355652 1441914429 0.680481 0.141602 0.624756 -0.355652 1441914429 0.680481 0.141602 0.624756 -0.355652 1441914429 0.680481 0.141602 0.624756 -0.355652 1441914429 0.680481 0.141602 0.624756 -0.355652 1441914429 0.680481 0.141602 0.624756 -0.355652 1441914429 0.688416 0.128113 0.625793 -0.343445 1441914429 0.688416 0.128113 0.625793 -0.343445 1441914429 0.688416 0.128113 0.625793 -0.343445 1441914429 0.688416 0.128113 0.625793 -0.343445 1441914429 0.688416 0.128113 0.625793 -0.343445 1441914429 0.688416 0.128113 0.625793 -0.343445 1441914429 0.691956 0.115051 0.632385 -0.328674 1441914429 0.691956 0.115051 0.632385 -0.328674 1441914429 0.691956 0.115051 0.632385 -0.328674 1441914429 0.691956 0.115051 0.632385 -0.328674 1441914429 0.691956 0.115051 0.632385 -0.328674 1441914429 0.691956 0.115051 0.632385 -0.328674 1441914429 0.690002 0.122070 0.636292 -0.322632 1441914429 0.690002 0.122070 0.636292 -0.322632 1441914429 0.690002 0.122070 0.636292 -0.322632 1441914429 0.690002 0.122070 0.636292 -0.322632 1441914429 0.690002 0.122070 0.636292 -0.322632 1441914429 0.690002 0.122070 0.636292 -0.322632 1441914429 0.687195 0.138672 0.635498 -0.323364 1441914429 0.687195 0.138672 0.635498 -0.323364 1441914429 0.687195 0.138672 0.635498 -0.323364 1441914429 0.687195 0.138672 0.635498 -0.323364 1441914429 0.687195 0.138672 0.635498 -0.323364 1441914429 0.687195 0.138672 0.635498 -0.323364 1441914429 0.685852 0.142639 0.636414 -0.322754 1441914429 0.685852 0.142639 0.636414 -0.322754 1441914429 0.685852 0.142639 0.636414 -0.322754 1441914429 0.685852 0.142639 0.636414 -0.322754 1441914429 0.685852 0.142639 0.636414 -0.322754 1441914429 0.685852 0.142639 0.636414 -0.322754 1441914429 0.685852 0.142639 0.636414 -0.322754 1441914429 0.683838 0.139038 0.638062 -0.325317 1441914429 0.683838 0.139038 0.638062 -0.325317 1441914429 0.683838 0.139038 0.638062 -0.325317 1441914429 0.683838 0.139038 0.638062 -0.325317 1441914429 0.683838 0.139038 0.638062 -0.325317 1441914429 0.683838 0.139038 0.638062 -0.325317 1441914429 0.679626 0.147156 0.635681 -0.335144 1441914429 0.679626 0.147156 0.635681 -0.335144 1441914429 0.679626 0.147156 0.635681 -0.335144 1441914429 0.679626 0.147156 0.635681 -0.335144 1441914429 0.679626 0.147156 0.635681 -0.335144 1441914429 0.679626 0.147156 0.635681 -0.335144 1441914429 0.675781 0.158325 0.631592 -0.345337 1441914430 0.675781 0.158325 0.631592 -0.345337 1441914430 0.675781 0.158325 0.631592 -0.345337 1441914430 0.675781 0.158325 0.631592 -0.345337 1441914430 0.675781 0.158325 0.631592 -0.345337 1441914430 0.675781 0.158325 0.631592 -0.345337 1441914430 0.675781 0.158325 0.631592 -0.345337 1441914430 0.673523 0.162659 0.626892 -0.356140 1441914430 0.673523 0.162659 0.626892 -0.356140 1441914430 0.673523 0.162659 0.626892 -0.356140 1441914430 0.673523 0.162659 0.626892 -0.356140 1441914430 0.673523 0.162659 0.626892 -0.356140 1441914430 0.673523 0.162659 0.626892 -0.356140 1441914430 0.672729 0.158264 0.623047 -0.366333 1441914430 0.672729 0.158264 0.623047 -0.366333 1441914430 0.672729 0.158264 0.623047 -0.366333 1441914430 0.671692 0.145813 0.621826 -0.375244 1441914430 0.671692 0.145813 0.621826 -0.375244 1441914430 0.671692 0.145813 0.621826 -0.375244 1441914430 0.671692 0.145813 0.621826 -0.375244 1441914430 0.671692 0.145813 0.621826 -0.375244 1441914430 0.671692 0.145813 0.621826 -0.375244 1441914430 0.669189 0.133667 0.621460 -0.384766 1441914430 0.669189 0.133667 0.621460 -0.384766 1441914430 0.669189 0.133667 0.621460 -0.384766 1441914430 0.669189 0.133667 0.621460 -0.384766 1441914430 0.669189 0.133667 0.621460 -0.384766 1441914430 0.669189 0.133667 0.621460 -0.384766 1441914430 0.665527 0.128174 0.620972 -0.393677 1441914430 0.665527 0.128174 0.620972 -0.393677 1441914430 0.665527 0.128174 0.620972 -0.393677 1441914430 0.665527 0.128174 0.620972 -0.393677 1441914430 0.665527 0.128174 0.620972 -0.393677 1441914430 0.665527 0.128174 0.620972 -0.393677 1441914430 0.662964 0.129272 0.621094 -0.397400 1441914430 0.662964 0.129272 0.621094 -0.397400 1441914430 0.662964 0.129272 0.621094 -0.397400 1441914430 0.662964 0.129272 0.621094 -0.397400 1441914430 0.662964 0.129272 0.621094 -0.397400 1441914430 0.662964 0.129272 0.621094 -0.397400 1441914430 0.663391 0.134277 0.622986 -0.392151 1441914430 0.663391 0.134277 0.622986 -0.392151 1441914430 0.663391 0.134277 0.622986 -0.392151 1441914430 0.663391 0.134277 0.622986 -0.392151 1441914430 0.663391 0.134277 0.622986 -0.392151 1441914430 0.663391 0.134277 0.622986 -0.392151 1441914430 0.663696 0.147766 0.624268 -0.384583 1441914430 0.663696 0.147766 0.624268 -0.384583 1441914430 0.663696 0.147766 0.624268 -0.384583 1441914430 0.663696 0.147766 0.624268 -0.384583 1441914430 0.663696 0.147766 0.624268 -0.384583 1441914430 0.663696 0.147766 0.624268 -0.384583 1441914430 0.663940 0.165894 0.622314 -0.379822 1441914430 0.663940 0.165894 0.622314 -0.379822 1441914430 0.663940 0.165894 0.622314 -0.379822 1441914430 0.663940 0.165894 0.622314 -0.379822 1441914430 0.663940 0.165894 0.622314 -0.379822 1441914430 0.663940 0.165894 0.622314 -0.379822 1441914430 0.663940 0.165894 0.622314 -0.379822 1441914430 0.667053 0.174316 0.620300 -0.373962 1441914430 0.667053 0.174316 0.620300 -0.373962 1441914430 0.667053 0.174316 0.620300 -0.373962 1441914430 0.667053 0.174316 0.620300 -0.373962 1441914430 0.667053 0.174316 0.620300 -0.373962 1441914430 0.667053 0.174316 0.620300 -0.373962 1441914430 0.671082 0.171021 0.621643 -0.365845 1441914430 0.671082 0.171021 0.621643 -0.365845 1441914430 0.671082 0.171021 0.621643 -0.365845 1441914430 0.671082 0.171021 0.621643 -0.365845 1441914430 0.671082 0.171021 0.621643 -0.365845 1441914430 0.674133 0.166687 0.622925 -0.360168 1441914430 0.674133 0.166687 0.622925 -0.360168 1441914430 0.674133 0.166687 0.622925 -0.360168 1441914430 0.674133 0.166687 0.622925 -0.360168 1441914430 0.674133 0.166687 0.622925 -0.360168 1441914430 0.674133 0.166687 0.622925 -0.360168 1441914430 0.676453 0.161743 0.624084 -0.355957 1441914430 0.676453 0.161743 0.624084 -0.355957 1441914430 0.676453 0.161743 0.624084 -0.355957 1441914430 0.676453 0.161743 0.624084 -0.355957 1441914430 0.676453 0.161743 0.624084 -0.355957 1441914430 0.678833 0.153748 0.626099 -0.351440 1441914430 0.678833 0.153748 0.626099 -0.351440 1441914430 0.678833 0.153748 0.626099 -0.351440 1441914430 0.678833 0.153748 0.626099 -0.351440 1441914430 0.678833 0.153748 0.626099 -0.351440 1441914430 0.678833 0.153748 0.626099 -0.351440 1441914430 0.678833 0.153748 0.626099 -0.351440 1441914430 0.680542 0.145447 0.627808 -0.348511 1441914430 0.680542 0.145447 0.627808 -0.348511 1441914430 0.680542 0.145447 0.627808 -0.348511 1441914430 0.680542 0.145447 0.627808 -0.348511 1441914430 0.680542 0.145447 0.627808 -0.348511 1441914430 0.680542 0.145447 0.627808 -0.348511 1441914430 0.681641 0.144531 0.627075 -0.348022 1441914430 0.681641 0.144531 0.627075 -0.348022 1441914430 0.681641 0.144531 0.627075 -0.348022 1441914430 0.681641 0.144531 0.627075 -0.348022 1441914430 0.681641 0.144531 0.627075 -0.348022 1441914430 0.681641 0.144531 0.627075 -0.348022 1441914430 0.684204 0.142273 0.626892 -0.344421 1441914430 0.684204 0.142273 0.626892 -0.344421 1441914430 0.684204 0.142273 0.626892 -0.344421 1441914430 0.684204 0.142273 0.626892 -0.344421 1441914430 0.684204 0.142273 0.626892 -0.344421 1441914430 0.684204 0.142273 0.626892 -0.344421 1441914430 0.683594 0.139587 0.631226 -0.338684 1441914430 0.683594 0.139587 0.631226 -0.338684 1441914431 0.683594 0.139587 0.631226 -0.338684 1441914431 0.683594 0.139587 0.631226 -0.338684 1441914431 0.683594 0.139587 0.631226 -0.338684 1441914431 0.683594 0.139587 0.631226 -0.338684 1441914431 0.683594 0.139587 0.631226 -0.338684 1441914431 0.669861 0.166199 0.632202 -0.351929 1441914431 0.669861 0.166199 0.632202 -0.351929 1441914431 0.669861 0.166199 0.632202 -0.351929 1441914431 0.669861 0.166199 0.632202 -0.351929 1441914431 0.669861 0.166199 0.632202 -0.351929 1441914431 0.669861 0.166199 0.632202 -0.351929 1441914431 0.654175 0.208313 0.619568 -0.380371 1441914431 0.654175 0.208313 0.619568 -0.380371 1441914431 0.654175 0.208313 0.619568 -0.380371 1441914431 0.654175 0.208313 0.619568 -0.380371 1441914431 0.651062 0.214661 0.613708 -0.391602 1441914431 0.651062 0.214661 0.613708 -0.391602 1441914431 0.651062 0.214661 0.613708 -0.391602 1441914431 0.651062 0.214661 0.613708 -0.391602 1441914431 0.656433 0.188477 0.620728 -0.385010 1441914431 0.656433 0.188477 0.620728 -0.385010 1441914431 0.656433 0.188477 0.620728 -0.385010 1441914431 0.656433 0.188477 0.620728 -0.385010 1441914431 0.656433 0.188477 0.620728 -0.385010 1441914431 0.656433 0.188477 0.620728 -0.385010 1441914431 0.656433 0.188477 0.620728 -0.385010 1441914431 0.660034 0.164429 0.627869 -0.378113 1441914431 0.660034 0.164429 0.627869 -0.378113 1441914431 0.660034 0.164429 0.627869 -0.378113 1441914431 0.660034 0.164429 0.627869 -0.378113 1441914431 0.660034 0.164429 0.627869 -0.378113 1441914431 0.660034 0.164429 0.627869 -0.378113 1441914431 0.658569 0.170959 0.623108 -0.385620 1441914431 0.658569 0.170959 0.623108 -0.385620 1441914431 0.658569 0.170959 0.623108 -0.385620 1441914431 0.658569 0.170959 0.623108 -0.385620 1441914431 0.658569 0.170959 0.623108 -0.385620 1441914431 0.658569 0.170959 0.623108 -0.385620 1441914431 0.656860 0.183899 0.614929 -0.395630 1441914431 0.656860 0.183899 0.614929 -0.395630 1441914431 0.656860 0.183899 0.614929 -0.395630 1441914431 0.656860 0.183899 0.614929 -0.395630 1441914431 0.656860 0.183899 0.614929 -0.395630 1441914431 0.656860 0.183899 0.614929 -0.395630 1441914431 0.656860 0.183899 0.614929 -0.395630 1441914431 0.658447 0.177490 0.613525 -0.398071 1441914431 0.658447 0.177490 0.613525 -0.398071 1441914431 0.658447 0.177490 0.613525 -0.398071 1441914431 0.658447 0.177490 0.613525 -0.398071 1441914431 0.658447 0.177490 0.613525 -0.398071 1441914431 0.658447 0.177490 0.613525 -0.398071 1441914431 0.658752 0.167297 0.614136 -0.401062 1441914431 0.658752 0.167297 0.614136 -0.401062 1441914431 0.658752 0.167297 0.614136 -0.401062 1441914431 0.658752 0.167297 0.614136 -0.401062 1441914431 0.658752 0.167297 0.614136 -0.401062 1441914431 0.658752 0.167297 0.614136 -0.401062 1441914431 0.657837 0.163147 0.613708 -0.404907 1441914431 0.657837 0.163147 0.613708 -0.404907 1441914431 0.657837 0.163147 0.613708 -0.404907 1441914431 0.657837 0.163147 0.613708 -0.404907 1441914431 0.657837 0.163147 0.613708 -0.404907 1441914431 0.657837 0.163147 0.613708 -0.404907 1441914431 0.657837 0.163147 0.613708 -0.404907 1441914431 0.656921 0.162354 0.614380 -0.405701 1441914431 0.656921 0.162354 0.614380 -0.405701 1441914431 0.656921 0.162354 0.614380 -0.405701 1441914431 0.656921 0.162354 0.614380 -0.405701 1441914431 0.656921 0.162354 0.614380 -0.405701 1441914431 0.656921 0.162354 0.614380 -0.405701 1441914431 0.655518 0.167786 0.615540 -0.403992 1441914431 0.655518 0.167786 0.615540 -0.403992 1441914431 0.655518 0.167786 0.615540 -0.403992 1441914431 0.655518 0.167786 0.615540 -0.403992 1441914431 0.655518 0.167786 0.615540 -0.403992 1441914431 0.655518 0.167786 0.615540 -0.403992 1441914431 0.655518 0.167786 0.615540 -0.403992 1441914431 0.654724 0.179016 0.616638 -0.398743 1441914431 0.654724 0.179016 0.616638 -0.398743 1441914431 0.654724 0.179016 0.616638 -0.398743 1441914431 0.654724 0.179016 0.616638 -0.398743 1441914431 0.654724 0.179016 0.616638 -0.398743 1441914431 0.654724 0.179016 0.616638 -0.398743 1441914431 0.654968 0.190857 0.616821 -0.392578 1441914431 0.654968 0.190857 0.616821 -0.392578 1441914431 0.654968 0.190857 0.616821 -0.392578 1441914431 0.654968 0.190857 0.616821 -0.392578 1441914431 0.654968 0.190857 0.616821 -0.392578 1441914431 0.654968 0.190857 0.616821 -0.392578 1441914431 0.654968 0.190857 0.616821 -0.392578 1441914431 0.656860 0.195923 0.616089 -0.388000 1441914431 0.656860 0.195923 0.616089 -0.388000 1441914431 0.656860 0.195923 0.616089 -0.388000 1441914431 0.656860 0.195923 0.616089 -0.388000 1441914431 0.656860 0.195923 0.616089 -0.388000 1441914431 0.659424 0.192505 0.617126 -0.383606 1441914431 0.659424 0.192505 0.617126 -0.383606 1441914431 0.659424 0.192505 0.617126 -0.383606 1441914431 0.659424 0.192505 0.617126 -0.383606 1441914431 0.659424 0.192505 0.617126 -0.383606 1441914431 0.659424 0.192505 0.617126 -0.383606 1441914431 0.661499 0.188599 0.617615 -0.381287 1441914431 0.661499 0.188599 0.617615 -0.381287 1441914431 0.661499 0.188599 0.617615 -0.381287 1441914431 0.661499 0.188599 0.617615 -0.381287 1441914431 0.661499 0.188599 0.617615 -0.381287 1441914431 0.661499 0.188599 0.617615 -0.381287 1441914431 0.664612 0.183350 0.617737 -0.378174 1441914431 0.664612 0.183350 0.617737 -0.378174 1441914431 0.664612 0.183350 0.617737 -0.378174 1441914432 0.664612 0.183350 0.617737 -0.378174 1441914432 0.664612 0.183350 0.617737 -0.378174 1441914432 0.664612 0.183350 0.617737 -0.378174 1441914432 0.668396 0.172424 0.619629 -0.373596 1441914432 0.668396 0.172424 0.619629 -0.373596 1441914432 0.668396 0.172424 0.619629 -0.373596 1441914432 0.668396 0.172424 0.619629 -0.373596 1441914432 0.668396 0.172424 0.619629 -0.373596 1441914432 0.668396 0.172424 0.619629 -0.373596 1441914432 0.670105 0.162598 0.621338 -0.372009 1441914432 0.670105 0.162598 0.621338 -0.372009 1441914432 0.670105 0.162598 0.621338 -0.372009 1441914432 0.670105 0.162598 0.621338 -0.372009 1441914432 0.670105 0.162598 0.621338 -0.372009 1441914432 0.670105 0.162598 0.621338 -0.372009 1441914432 0.670532 0.160645 0.621216 -0.372253 1441914432 0.670532 0.160645 0.621216 -0.372253 1441914432 0.670532 0.160645 0.621216 -0.372253 1441914432 0.670532 0.160645 0.621216 -0.372253 1441914432 0.670532 0.160645 0.621216 -0.372253 1441914432 0.670532 0.160645 0.621216 -0.372253 1441914432 0.673218 0.163391 0.619812 -0.368591 1441914432 0.673218 0.163391 0.619812 -0.368591 1441914432 0.673218 0.163391 0.619812 -0.368591 1441914432 0.673218 0.163391 0.619812 -0.368591 1441914432 0.673218 0.163391 0.619812 -0.368591 1441914432 0.673218 0.163391 0.619812 -0.368591 1441914432 0.673218 0.163391 0.619812 -0.368591 1441914432 0.678772 0.153442 0.623108 -0.356873 1441914432 0.678772 0.153442 0.623108 -0.356873 1441914432 0.678772 0.153442 0.623108 -0.356873 1441914432 0.678772 0.153442 0.623108 -0.356873 1441914432 0.678772 0.153442 0.623108 -0.356873 1441914432 0.678772 0.153442 0.623108 -0.356873 1441914432 0.681946 0.138733 0.630493 -0.343689 1441914432 0.681946 0.138733 0.630493 -0.343689 1441914432 0.681946 0.138733 0.630493 -0.343689 1441914432 0.681946 0.138733 0.630493 -0.343689 1441914432 0.681946 0.138733 0.630493 -0.343689 1441914432 0.681946 0.138733 0.630493 -0.343689 1441914432 0.683838 0.132019 0.634827 -0.334412 1441914432 0.683838 0.132019 0.634827 -0.334412 1441914432 0.683838 0.132019 0.634827 -0.334412 1441914432 0.683838 0.132019 0.634827 -0.334412 1441914432 0.683838 0.132019 0.634827 -0.334412 1441914432 0.683838 0.132019 0.634827 -0.334412 1441914432 0.684021 0.135803 0.633789 -0.334534 1441914432 0.684021 0.135803 0.633789 -0.334534 1441914432 0.684021 0.135803 0.633789 -0.334534 1441914432 0.684021 0.135803 0.633789 -0.334534 1441914432 0.684021 0.135803 0.633789 -0.334534 1441914432 0.684021 0.135803 0.633789 -0.334534 1441914432 0.685791 0.135986 0.630981 -0.336121 1441914432 0.685791 0.135986 0.630981 -0.336121 1441914432 0.685791 0.135986 0.630981 -0.336121 1441914432 0.685791 0.135986 0.630981 -0.336121 1441914432 0.685791 0.135986 0.630981 -0.336121 1441914432 0.685791 0.135986 0.630981 -0.336121 1441914432 0.685791 0.135986 0.630981 -0.336121 1441914432 0.686829 0.129700 0.630920 -0.336548 1441914432 0.686829 0.129700 0.630920 -0.336548 1441914432 0.686829 0.129700 0.630920 -0.336548 1441914432 0.686829 0.129700 0.630920 -0.336548 1441914432 0.686829 0.129700 0.630920 -0.336548 1441914432 0.686829 0.129700 0.630920 -0.336548 1441914432 0.685425 0.132935 0.629639 -0.340576 1441914432 0.685425 0.132935 0.629639 -0.340576 1441914432 0.685425 0.132935 0.629639 -0.340576 1441914432 0.685425 0.132935 0.629639 -0.340576 1441914432 0.685425 0.132935 0.629639 -0.340576 1441914432 0.685425 0.132935 0.629639 -0.340576 1441914432 0.685120 0.136414 0.629639 -0.339783 1441914432 0.685120 0.136414 0.629639 -0.339783 1441914432 0.685120 0.136414 0.629639 -0.339783 1441914432 0.685120 0.136414 0.629639 -0.339783 1441914432 0.685120 0.136414 0.629639 -0.339783 1441914432 0.685120 0.136414 0.629639 -0.339783 1441914432 0.685120 0.136414 0.629639 -0.339783 1441914432 0.682983 0.131409 0.633545 -0.338867 1441914432 0.682983 0.131409 0.633545 -0.338867 1441914432 0.682983 0.131409 0.633545 -0.338867 1441914432 0.682983 0.131409 0.633545 -0.338867 1441914432 0.682983 0.131409 0.633545 -0.338867 1441914432 0.676453 0.131714 0.633850 -0.351135 1441914432 0.676453 0.131714 0.633850 -0.351135 1441914432 0.676453 0.131714 0.633850 -0.351135 1441914432 0.676453 0.131714 0.633850 -0.351135 1441914432 0.676453 0.131714 0.633850 -0.351135 1441914432 0.676453 0.131714 0.633850 -0.351135 1441914432 0.667908 0.132935 0.632385 -0.369141 1441914432 0.667908 0.132935 0.632385 -0.369141 1441914432 0.667908 0.132935 0.632385 -0.369141 1441914432 0.667908 0.132935 0.632385 -0.369141 1441914432 0.667908 0.132935 0.632385 -0.369141 1441914432 0.667908 0.132935 0.632385 -0.369141 1441914432 0.659790 0.131531 0.630432 -0.387146 1441914432 0.659790 0.131531 0.630432 -0.387146 1441914432 0.659790 0.131531 0.630432 -0.387146 1441914432 0.659790 0.131531 0.630432 -0.387146 1441914432 0.659790 0.131531 0.630432 -0.387146 1441914432 0.659790 0.131531 0.630432 -0.387146 1441914432 0.659790 0.131531 0.630432 -0.387146 1441914432 0.653992 0.128418 0.628967 -0.400208 1441914432 0.653992 0.128418 0.628967 -0.400208 1441914432 0.653992 0.128418 0.628967 -0.400208 1441914432 0.653992 0.128418 0.628967 -0.400208 1441914432 0.653992 0.128418 0.628967 -0.400208 1441914432 0.653992 0.128418 0.628967 -0.400208 1441914432 0.650635 0.127930 0.628540 -0.406494 1441914432 0.650635 0.127930 0.628540 -0.406494 1441914432 0.650635 0.127930 0.628540 -0.406494 1441914432 0.650635 0.127930 0.628540 -0.406494 1441914433 0.650635 0.127930 0.628540 -0.406494 1441914433 0.650635 0.127930 0.628540 -0.406494 1441914433 0.651611 0.127991 0.630737 -0.401367 1441914433 0.651611 0.127991 0.630737 -0.401367 1441914433 0.651611 0.127991 0.630737 -0.401367 1441914433 0.651611 0.127991 0.630737 -0.401367 1441914433 0.651611 0.127991 0.630737 -0.401367 1441914433 0.651611 0.127991 0.630737 -0.401367 1441914433 0.651611 0.127991 0.630737 -0.401367 1441914433 0.656189 0.124207 0.636047 -0.386414 1441914433 0.656189 0.124207 0.636047 -0.386414 1441914433 0.656189 0.124207 0.636047 -0.386414 1441914433 0.656189 0.124207 0.636047 -0.386414 1441914433 0.656189 0.124207 0.636047 -0.386414 1441914433 0.656189 0.124207 0.636047 -0.386414 1441914433 0.661499 0.123596 0.637695 -0.374756 1441914433 0.661499 0.123596 0.637695 -0.374756 1441914433 0.661499 0.123596 0.637695 -0.374756 1441914433 0.661499 0.123596 0.637695 -0.374756 1441914433 0.661499 0.123596 0.637695 -0.374756 1441914433 0.661499 0.123596 0.637695 -0.374756 1441914433 0.665222 0.130981 0.634399 -0.371216 1441914433 0.665222 0.130981 0.634399 -0.371216 1441914433 0.665222 0.130981 0.634399 -0.371216 1441914433 0.665222 0.130981 0.634399 -0.371216 1441914433 0.665222 0.130981 0.634399 -0.371216 1441914433 0.665222 0.130981 0.634399 -0.371216 1441914433 0.668884 0.135681 0.631714 -0.367493 1441914433 0.668884 0.135681 0.631714 -0.367493 1441914433 0.668884 0.135681 0.631714 -0.367493 1441914433 0.668884 0.135681 0.631714 -0.367493 1441914433 0.668884 0.135681 0.631714 -0.367493 1441914433 0.668884 0.135681 0.631714 -0.367493 1441914433 0.671570 0.139343 0.630188 -0.363831 1441914433 0.671570 0.139343 0.630188 -0.363831 1441914433 0.671570 0.139343 0.630188 -0.363831 1441914433 0.671570 0.139343 0.630188 -0.363831 1441914433 0.671570 0.139343 0.630188 -0.363831 1441914433 0.671570 0.139343 0.630188 -0.363831 1441914433 0.671570 0.139343 0.630188 -0.363831 1441914433 0.673462 0.145874 0.627625 -0.362244 1441914433 0.673462 0.145874 0.627625 -0.362244 1441914433 0.673462 0.145874 0.627625 -0.362244 1441914433 0.673462 0.145874 0.627625 -0.362244 1441914433 0.673462 0.145874 0.627625 -0.362244 1441914433 0.673462 0.145874 0.627625 -0.362244 1441914433 0.675415 0.152283 0.623657 -0.362854 1441914433 0.675415 0.152283 0.623657 -0.362854 1441914433 0.675415 0.152283 0.623657 -0.362854 1441914433 0.675415 0.152283 0.623657 -0.362854 1441914433 0.675415 0.152283 0.623657 -0.362854 1441914433 0.675415 0.152283 0.623657 -0.362854 1441914433 0.678223 0.150452 0.623413 -0.358765 1441914433 0.678223 0.150452 0.623413 -0.358765 1441914433 0.678223 0.150452 0.623413 -0.358765 1441914433 0.678223 0.150452 0.623413 -0.358765 1441914433 0.678223 0.150452 0.623413 -0.358765 1441914433 0.678223 0.150452 0.623413 -0.358765 1441914433 0.680603 0.143677 0.626038 -0.352295 1441914433 0.680603 0.143677 0.626038 -0.352295 1441914433 0.680603 0.143677 0.626038 -0.352295 1441914433 0.680603 0.143677 0.626038 -0.352295 1441914433 0.680603 0.143677 0.626038 -0.352295 1441914433 0.680603 0.143677 0.626038 -0.352295 1441914433 0.680603 0.143677 0.626038 -0.352295 1441914433 0.683533 0.135132 0.628052 -0.346375 1441914433 0.683533 0.135132 0.628052 -0.346375 1441914433 0.683533 0.135132 0.628052 -0.346375 1441914433 0.683533 0.135132 0.628052 -0.346375 1441914433 0.683533 0.135132 0.628052 -0.346375 1441914433 0.683533 0.135132 0.628052 -0.346375 1441914433 0.683533 0.135132 0.628052 -0.346375 1441914433 0.686401 0.121155 0.633240 -0.336243 1441914433 0.686401 0.121155 0.633240 -0.336243 1441914433 0.686401 0.121155 0.633240 -0.336243 1441914433 0.686401 0.121155 0.633240 -0.336243 1441914433 0.686401 0.121155 0.633240 -0.336243 1441914433 0.686401 0.121155 0.633240 -0.336243 1441914433 0.686279 0.120911 0.637512 -0.328430 1441914433 0.686279 0.120911 0.637512 -0.328430 1441914433 0.686279 0.120911 0.637512 -0.328430 1441914433 0.686279 0.120911 0.637512 -0.328430 1441914433 0.686279 0.120911 0.637512 -0.328430 1441914433 0.686279 0.120911 0.637512 -0.328430 1441914433 0.684387 0.137390 0.636475 -0.327942 1441914433 0.684387 0.137390 0.636475 -0.327942 1441914433 0.684387 0.137390 0.636475 -0.327942 1441914433 0.684387 0.137390 0.636475 -0.327942 1441914433 0.684387 0.137390 0.636475 -0.327942 1441914433 0.684387 0.137390 0.636475 -0.327942 1441914433 0.684387 0.137390 0.636475 -0.327942 1441914433 0.682556 0.152222 0.631653 -0.334473 1441914433 0.682556 0.152222 0.631653 -0.334473 1441914433 0.682556 0.152222 0.631653 -0.334473 1441914433 0.682556 0.152222 0.631653 -0.334473 1441914433 0.683228 0.145264 0.630005 -0.339355 1441914433 0.683228 0.145264 0.630005 -0.339355 1441914433 0.683228 0.145264 0.630005 -0.339355 1441914433 0.683228 0.145264 0.630005 -0.339355 1441914433 0.683228 0.145264 0.630005 -0.339355 1441914433 0.683228 0.145264 0.630005 -0.339355 1441914433 0.683838 0.128540 0.629761 -0.345276 1441914433 0.683838 0.128540 0.629761 -0.345276 1441914433 0.683838 0.128540 0.629761 -0.345276 1441914433 0.683838 0.128540 0.629761 -0.345276 1441914433 0.683777 0.112366 0.628723 -0.352722 1441914433 0.683777 0.112366 0.628723 -0.352722 1441914433 0.683777 0.112366 0.628723 -0.352722 1441914433 0.683777 0.112366 0.628723 -0.352722 1441914433 0.683777 0.112366 0.628723 -0.352722 1441914434 0.683777 0.112366 0.628723 -0.352722 1441914434 0.683777 0.112366 0.628723 -0.352722 1441914434 0.680847 0.106384 0.626892 -0.363464 1441914434 0.680847 0.106384 0.626892 -0.363464 1441914434 0.680847 0.106384 0.626892 -0.363464 1441914434 0.680847 0.106384 0.626892 -0.363464 1441914434 0.680847 0.106384 0.626892 -0.363464 1441914434 0.676270 0.117371 0.621277 -0.377930 1441914434 0.676270 0.117371 0.621277 -0.377930 1441914434 0.676270 0.117371 0.621277 -0.377930 1441914434 0.676270 0.117371 0.621277 -0.377930 1441914434 0.676270 0.117371 0.621277 -0.377930 1441914434 0.676270 0.117371 0.621277 -0.377930 1441914434 0.676270 0.117371 0.621277 -0.377930 1441914434 0.673096 0.134338 0.613647 -0.390198 1441914434 0.673096 0.134338 0.613647 -0.390198 1441914434 0.673096 0.134338 0.613647 -0.390198 1441914434 0.673096 0.134338 0.613647 -0.390198 1441914434 0.673096 0.134338 0.613647 -0.390198 1441914434 0.673096 0.134338 0.613647 -0.390198 1441914434 0.671631 0.144348 0.608643 -0.396912 1441914434 0.671631 0.144348 0.608643 -0.396912 1441914434 0.671631 0.144348 0.608643 -0.396912 1441914434 0.671631 0.144348 0.608643 -0.396912 1441914434 0.671631 0.144348 0.608643 -0.396912 1441914434 
0.732300 -0.262268 0.628235 -0.014587 1441914438 0.727539 -0.281006 0.625793 -0.009338 1441914438 0.727539 -0.281006 0.625793 -0.009338 1441914438 0.727539 -0.281006 0.625793 -0.009338 1441914438 0.727539 -0.281006 0.625793 -0.009338 1441914438 0.727539 -0.281006 0.625793 -0.009338 1441914438 0.727539 -0.281006 0.625793 -0.009338 1441914438 0.720642 -0.305054 0.622498 -0.004150 1441914438 0.720642 -0.305054 0.622498 -0.004150 1441914438 0.720642 -0.305054 0.622498 -0.004150 1441914438 0.720642 -0.305054 0.622498 -0.004150 1441914438 0.720642 -0.305054 0.622498 -0.004150 1441914438 0.720642 -0.305054 0.622498 -0.004150 1441914438 0.712341 -0.333069 0.617676 -0.003784 1441914438 0.712341 -0.333069 0.617676 -0.003784 1441914438 0.712341 -0.333069 0.617676 -0.003784 1441914438 0.712341 -0.333069 0.617676 -0.003784 1441914438 0.712341 -0.333069 0.617676 -0.003784 1441914438 0.712341 -0.333069 0.617676 -0.003784 1441914438 0.683899 -0.399719 0.610291 -0.006531 1441914438 0.683899 -0.399719 0.610291 -0.006531 1441914438 0.683899 -0.399719 0.610291 -0.006531 1441914438 0.683899 -0.399719 0.610291 -0.006531 1441914438 0.683899 -0.399719 0.610291 -0.006531 1441914438 0.683899 -0.399719 0.610291 -0.006531 1441914438 0.683899 -0.399719 0.610291 -0.006531 1441914438 0.589478 -0.523987 0.613586 -0.037659 1441914438 0.589478 -0.523987 0.613586 -0.037659 1441914438 0.589478 -0.523987 0.613586 -0.037659 1441914438 0.589478 -0.523987 0.613586 -0.037659 1441914438 0.589478 -0.523987 0.613586 -0.037659 1441914438 0.589478 -0.523987 0.613586 -0.037659 1441914438 0.449463 -0.616821 0.630981 -0.139099 1441914438 0.449463 -0.616821 0.630981 -0.139099 1441914438 0.449463 -0.616821 0.630981 -0.139099 1441914438 0.449463 -0.616821 0.630981 -0.139099 1441914438 0.449463 -0.616821 0.630981 -0.139099 1441914438 0.449463 -0.616821 0.630981 -0.139099 1441914438 0.327209 -0.640686 0.635376 -0.280701 1441914438 0.327209 -0.640686 0.635376 -0.280701 1441914438 0.327209 -0.640686 0.635376 -0.280701 1441914438 0.327209 -0.640686 0.635376 -0.280701 1441914438 0.327209 -0.640686 0.635376 -0.280701 1441914438 0.211243 -0.635437 0.621582 -0.406555 1441914438 0.211243 -0.635437 0.621582 -0.406555 1441914438 0.211243 -0.635437 0.621582 -0.406555 1441914438 0.211243 -0.635437 0.621582 -0.406555 1441914438 0.211243 -0.635437 0.621582 -0.406555 1441914438 0.211243 -0.635437 0.621582 -0.406555 1441914438 0.096863 -0.596436 0.606506 -0.516785 1441914438 0.096863 -0.596436 0.606506 -0.516785 1441914438 0.096863 -0.596436 0.606506 -0.516785 1441914438 0.096863 -0.596436 0.606506 -0.516785 1441914438 0.096863 -0.596436 0.606506 -0.516785 1441914438 0.096863 -0.596436 0.606506 -0.516785 1441914438 0.096863 -0.596436 0.606506 -0.516785 1441914438 0.002930 -0.513855 0.569458 -0.641663 1441914438 0.002930 -0.513855 0.569458 -0.641663 1441914438 0.002930 -0.513855 0.569458 -0.641663 1441914438 0.002930 -0.513855 0.569458 -0.641663 1441914438 0.002930 -0.513855 0.569458 -0.641663 1441914438 0.002930 -0.513855 0.569458 -0.641663 1441914438 -0.095825 -0.419556 0.532532 -0.728882 1441914438 -0.095825 -0.419556 0.532532 -0.728882 1441914438 -0.095825 -0.419556 0.532532 -0.728882 1441914439 -0.095825 -0.419556 0.532532 -0.728882 1441914439 -0.095825 -0.419556 0.532532 -0.728882 1441914439 -0.095825 -0.419556 0.532532 -0.728882 1441914439 -0.162231 -0.337097 0.498779 -0.781860 1441914439 -0.162231 -0.337097 0.498779 -0.781860 1441914439 -0.162231 -0.337097 0.498779 -0.781860 1441914439 -0.162231 -0.337097 0.498779 -0.781860 1441914439 -0.162231 -0.337097 0.498779 -0.781860 1441914439 -0.162231 -0.337097 0.498779 -0.781860 1441914439 -0.182617 -0.298096 0.512146 -0.784546 1441914439 -0.182617 -0.298096 0.512146 -0.784546 1441914439 -0.182617 -0.298096 0.512146 -0.784546 1441914439 -0.182617 -0.298096 0.512146 -0.784546 1441914439 -0.182617 -0.298096 0.512146 -0.784546 1441914439 -0.182617 -0.298096 0.512146 -0.784546 1441914439 -0.182617 -0.298096 0.512146 -0.784546 1441914439 -0.154358 -0.313599 0.545776 -0.761597 1441914439 -0.154358 -0.313599 0.545776 -0.761597 1441914439 -0.154358 -0.313599 0.545776 -0.761597 1441914439 -0.154358 -0.313599 0.545776 -0.761597 1441914439 -0.154358 -0.313599 0.545776 -0.761597 1441914439 -0.154358 -0.313599 0.545776 -0.761597 1441914439 -0.099731 -0.352234 0.530701 -0.764465 1441914439 -0.099731 -0.352234 0.530701 -0.764465 1441914439 -0.099731 -0.352234 0.530701 -0.764465 1441914439 -0.099731 -0.352234 0.530701 -0.764465 1441914439 -0.099731 -0.352234 0.530701 -0.764465 1441914439 -0.099731 -0.352234 0.530701 -0.764465 1441914439 -0.006592 -0.413513 0.503540 -0.758545 1441914439 -0.006592 -0.413513 0.503540 -0.758545 1441914439 -0.006592 -0.413513 0.503540 -0.758545 1441914439 -0.006592 -0.413513 0.503540 -0.758545 1441914439 -0.006592 -0.413513 0.503540 -0.758545 1441914439 -0.006592 -0.413513 0.503540 -0.758545 1441914439 -0.006592 -0.413513 0.503540 -0.758545 1441914439 0.113647 -0.490051 0.514587 -0.694397 1441914439 0.113647 -0.490051 0.514587 -0.694397 1441914439 0.113647 -0.490051 0.514587 -0.694397 1441914439 0.113647 -0.490051 0.514587 -0.694397 1441914439 0.113647 -0.490051 0.514587 -0.694397 1441914439 0.113647 -0.490051 0.514587 -0.694397 1441914439 0.236633 -0.561768 0.551392 -0.569580 1441914439 0.236633 -0.561768 0.551392 -0.569580 1441914439 0.236633 -0.561768 0.551392 -0.569580 1441914439 0.236633 -0.561768 0.551392 -0.569580 1441914439 0.236633 -0.561768 0.551392 -0.569580 1441914439 0.236633 -0.561768 0.551392 -0.569580 1441914439 0.236633 -0.561768 0.551392 -0.569580 1441914439 0.378174 -0.619690 0.562561 -0.395569 1441914439 0.378174 -0.619690 0.562561 -0.395569 1441914439 0.378174 -0.619690 0.562561 -0.395569 1441914439 0.378174 -0.619690 0.562561 -0.395569 1441914439 0.378174 -0.619690 0.562561 -0.395569 1441914439 0.500488 -0.648621 0.542419 -0.185913 1441914439 0.500488 -0.648621 0.542419 -0.185913 1441914439 0.500488 -0.648621 0.542419 -0.185913 1441914439 0.500488 -0.648621 0.542419 -0.185913 1441914439 0.500488 -0.648621 0.542419 -0.185913 1441914439 0.500488 -0.648621 0.542419 -0.185913 1441914439 0.598389 -0.613770 0.514465 -0.022949 1441914439 0.598389 -0.613770 0.514465 -0.022949 1441914439 0.598389 -0.613770 0.514465 -0.022949 1441914439 0.598389 -0.613770 0.514465 -0.022949 1441914439 0.598389 -0.613770 0.514465 -0.022949 1441914439 0.677063 -0.517578 0.508850 0.121338 1441914439 0.677063 -0.517578 0.508850 0.121338 1441914439 0.677063 -0.517578 0.508850 0.121338 1441914439 0.677063 -0.517578 0.508850 0.121338 1441914439 0.677063 -0.517578 0.508850 0.121338 1441914439 0.704712 -0.464783 0.482910 0.232605 1441914439 0.704712 -0.464783 0.482910 0.232605 1441914439 0.704712 -0.464783 0.482910 0.232605 1441914439 0.704712 -0.464783 0.482910 0.232605 1441914439 0.704712 -0.464783 0.482910 0.232605 1441914439 0.704712 -0.464783 0.482910 0.232605 1441914439 0.691589 -0.502258 0.448059 0.262024 1441914439 0.691589 -0.502258 0.448059 0.262024 1441914439 0.691589 -0.502258 0.448059 0.262024 1441914439 0.691589 -0.502258 0.448059 0.262024 1441914439 0.691589 -0.502258 0.448059 0.262024 1441914439 0.691589 -0.502258 0.448059 0.262024 1441914439 0.698730 -0.490112 0.466797 0.231567 1441914439 0.698730 -0.490112 0.466797 0.231567 1441914439 0.698730 -0.490112 0.466797 0.231567 1441914439 0.698730 -0.490112 0.466797 0.231567 1441914439 0.698730 -0.490112 0.466797 0.231567 1441914439 0.698730 -0.490112 0.466797 0.231567 1441914439 0.685608 -0.523621 0.461426 0.206726 1441914439 0.685608 -0.523621 0.461426 0.206726 1441914439 0.685608 -0.523621 0.461426 0.206726 1441914439 0.685608 -0.523621 0.461426 0.206726 1441914439 0.685608 -0.523621 0.461426 0.206726 1441914439 0.685608 -0.523621 0.461426 0.206726 1441914439 0.685608 -0.523621 0.461426 0.206726 1441914439 0.658203 -0.566406 0.483276 0.111267 1441914439 0.658203 -0.566406 0.483276 0.111267 1441914439 0.658203 -0.566406 0.483276 0.111267 1441914439 0.658203 -0.566406 0.483276 0.111267 1441914439 0.658203 -0.566406 0.483276 0.111267 1441914439 0.603638 -0.598816 0.525757 -0.024109 1441914439 0.603638 -0.598816 0.525757 -0.024109 1441914439 0.603638 -0.598816 0.525757 -0.024109 1441914439 0.603638 -0.598816 0.525757 -0.024109 1441914439 0.603638 -0.598816 0.525757 -0.024109 1441914439 0.603638 -0.598816 0.525757 -0.024109 1441914439 0.485229 -0.644775 0.568848 -0.158752 1441914439 0.485229 -0.644775 0.568848 -0.158752 1441914439 0.485229 -0.644775 0.568848 -0.158752 1441914439 0.485229 -0.644775 0.568848 -0.158752 1441914440 0.485229 -0.644775 0.568848 -0.158752 1441914440 0.485229 -0.644775 0.568848 -0.158752 1441914440 0.325195 -0.669373 0.598694 -0.296204 1441914440 0.325195 -0.669373 0.598694 -0.296204 1441914440 0.325195 -0.669373 0.598694 -0.296204 1441914440 0.325195 -0.669373 0.598694 -0.296204 1441914440 0.325195 -0.669373 0.598694 -0.296204 1441914440 0.325195 -0.669373 0.598694 -0.296204 1441914440 0.325195 -0.669373 0.598694 -0.296204 1441914440 0.084595 -0.675110 0.615662 -0.397583 1441914440 0.084595 -0.675110 0.615662 -0.397583 1441914440 0.084595 -0.675110 0.615662 -0.397583 1441914440 0.084595 -0.675110 0.615662 -0.397583 1441914440 0.084595 -0.675110 0.615662 -0.397583 1441914440 0.084595 -0.675110 0.615662 -0.397583 1441914440 -0.050110 -0.601685 0.567810 -0.559570 1441914440 -0.050110 -0.601685 0.567810 -0.559570 1441914440 -0.050110 -0.601685 0.567810 -0.559570 1441914440 -0.050110 -0.601685 0.567810 -0.559570 1441914440 -0.050110 -0.601685 0.567810 -0.559570 1441914440 -0.050110 -0.601685 0.567810 -0.559570 1441914440 -0.092590 -0.517761 0.459229 -0.715942 1441914440 -0.092590 -0.517761 0.459229 -0.715942 1441914440 -0.092590 -0.517761 0.459229 -0.715942 1441914440 -0.092590 -0.517761 0.459229 -0.715942 1441914440 -0.092590 -0.517761 0.459229 -0.715942 1441914440 -0.092590 -0.517761 0.459229 -0.715942 1441914440 -0.092590 -0.517761 0.459229 -0.715942 1441914440 -0.130615 -0.458618 0.375488 -0.794739 1441914440 -0.130615 -0.458618 0.375488 -0.794739 1441914440 -0.130615 -0.458618 0.375488 -0.794739 1441914440 -0.130615 -0.458618 0.375488 -0.794739 1441914440 -0.130615 -0.458618 0.375488 -0.794739 1441914440 -0.130615 -0.458618 0.375488 -0.794739 1441914440 -0.207397 -0.392212 0.433777 -0.784241 1441914440 -0.207397 -0.392212 0.433777 -0.784241 1441914440 -0.207397 -0.392212 0.433777 -0.784241 1441914440 -0.207397 -0.392212 0.433777 -0.784241 1441914440 -0.207397 -0.392212 0.433777 -0.784241 1441914440 -0.207397 -0.392212 0.433777 -0.784241 1441914440 -0.207397 -0.392212 0.433777 -0.784241 1441914440 -0.208984 -0.375000 0.514282 -0.742493 1441914440 -0.208984 -0.375000 0.514282 -0.742493 1441914440 -0.208984 -0.375000 0.514282 -0.742493 1441914440 -0.208984 -0.375000 0.514282 -0.742493 1441914440 -0.208984 -0.375000 0.514282 -0.742493 1441914440 -0.208984 -0.375000 0.514282 -0.742493 1441914440 -0.161743 -0.401917 0.520386 -0.735901 1441914440 -0.161743 -0.401917 0.520386 -0.735901 1441914440 -0.161743 -0.401917 0.520386 -0.735901 1441914440 -0.161743 -0.401917 0.520386 -0.735901 1441914440 -0.161743 -0.401917 0.520386 -0.735901 1441914440 -0.161743 -0.401917 0.520386 -0.735901 1441914440 -0.161743 -0.401917 0.520386 -0.735901 1441914440 -0.078064 -0.455505 0.483093 -0.743713 1441914440 -0.078064 -0.455505 0.483093 -0.743713 1441914440 -0.078064 -0.455505 0.483093 -0.743713 1441914440 -0.078064 -0.455505 0.483093 -0.743713 1441914440 -0.078064 -0.455505 0.483093 -0.743713 1441914440 -0.078064 -0.455505 0.483093 -0.743713 1441914440 0.016785 -0.511475 0.469788 -0.719360 1441914440 0.016785 -0.511475 0.469788 -0.719360 1441914440 0.016785 -0.511475 0.469788 -0.719360 1441914440 0.016785 -0.511475 0.469788 -0.719360 1441914440 0.016785 -0.511475 0.469788 -0.719360 1441914440 0.016785 -0.511475 0.469788 -0.719360 1441914440 0.130798 -0.559448 0.497009 -0.650330 1441914440 0.130798 -0.559448 0.497009 -0.650330 1441914440 0.130798 -0.559448 0.497009 -0.650330 1441914440 0.130798 -0.559448 0.497009 -0.650330 1441914440 0.130798 -0.559448 0.497009 -0.650330 1441914440 0.130798 -0.559448 0.497009 -0.650330 1441914440 0.130798 -0.559448 0.497009 -0.650330 1441914440 0.248474 -0.608459 0.544800 -0.520813 1441914440 0.248474 -0.608459 0.544800 -0.520813 1441914440 0.248474 -0.608459 0.544800 -0.520813 1441914440 0.248474 -0.608459 0.544800 -0.520813 1441914440 0.248474 -0.608459 0.544800 -0.520813 1441914440 0.347290 -0.661621 0.571411 -0.339294 1441914440 0.347290 -0.661621 0.571411 -0.339294 1441914440 0.347290 -0.661621 0.571411 -0.339294 1441914440 0.347290 -0.661621 0.571411 -0.339294 1441914440 0.347290 -0.661621 0.571411 -0.339294 1441914440 0.347290 -0.661621 0.571411 -0.339294 1441914440 0.452148 -0.673584 0.556824 -0.178284 1441914440 0.452148 -0.673584 0.556824 -0.178284 1441914440 0.452148 -0.673584 0.556824 -0.178284 1441914440 0.452148 -0.673584 0.556824 -0.178284 1441914440 0.452148 -0.673584 0.556824 -0.178284 1441914440 0.452148 -0.673584 0.556824 -0.178284 1441914440 0.551208 -0.634827 0.539429 -0.046509 1441914440 0.551208 -0.634827 0.539429 -0.046509 1441914440 0.551208 -0.634827 0.539429 -0.046509 1441914440 0.551208 -0.634827 0.539429 -0.046509 1441914440 0.551208 -0.634827 0.539429 -0.046509 1441914440 0.551208 -0.634827 0.539429 -0.046509 1441914440 0.634766 -0.556030 0.529114 0.088867 1441914440 0.634766 -0.556030 0.529114 0.088867 1441914440 0.634766 -0.556030 0.529114 0.088867 1441914440 0.634766 -0.556030 0.529114 0.088867 1441914440 0.634766 -0.556030 0.529114 0.088867 1441914440 0.634766 -0.556030 0.529114 0.088867 1441914440 0.634766 -0.556030 0.529114 0.088867 1441914440 0.697388 -0.458740 0.510925 0.205139 1441914440 0.697388 -0.458740 0.510925 0.205139 1441914440 0.697388 -0.458740 0.510925 0.205139 1441914440 0.697388 -0.458740 0.510925 0.205139 1441914440 0.697388 -0.458740 0.510925 0.205139 1441914440 0.697388 -0.458740 0.510925 0.205139 1441914440 0.699219 -0.467224 0.464905 0.276733 1441914440 0.699219 -0.467224 0.464905 0.276733 1441914440 0.699219 -0.467224 0.464905 0.276733 1441914440 0.699219 -0.467224 0.464905 0.276733 1441914440 0.699219 -0.467224 0.464905 0.276733 1441914441 0.699219 -0.467224 0.464905 0.276733 1441914441 0.686279 -0.497681 0.468445 0.248657 1441914441 0.686279 -0.497681 0.468445 0.248657 1441914441 0.686279 -0.497681 0.468445 0.248657 1441914441 0.686279 -0.497681 0.468445 0.248657 1441914441 0.686279 -0.497681 0.468445 0.248657 1441914441 0.686279 -0.497681 0.468445 0.248657 1441914441 0.680054 -0.523438 0.469910 0.206543 1441914441 0.680054 -0.523438 0.469910 0.206543 1441914441 0.680054 -0.523438 0.469910 0.206543 1441914441 0.680054 -0.523438 0.469910 0.206543 1441914441 0.680054 -0.523438 0.469910 0.206543 1441914441 0.680054 -0.523438 0.469910 0.206543 1441914441 0.659424 -0.561646 0.479492 0.140686 1441914441 0.659424 -0.561646 0.479492 0.140686 1441914441 0.659424 -0.561646 0.479492 0.140686 1441914441 0.659424 -0.561646 0.479492 0.140686 1441914441 0.659424 -0.561646 0.479492 0.140686 1441914441 0.659424 -0.561646 0.479492 0.140686 1441914441 0.659424 -0.561646 0.479492 0.140686 1441914441 0.617920 -0.593079 0.514709 0.038391 1441914441 0.617920 -0.593079 0.514709 0.038391 1441914441 0.617920 -0.593079 0.514709 0.038391 1441914441 0.617920 -0.593079 0.514709 0.038391 1441914441 0.617920 -0.593079 0.514709 0.038391 1441914441 0.617920 -0.593079 0.514709 0.038391 1441914441 0.519897 -0.651245 0.548401 -0.069641 1441914441 0.519897 -0.651245 0.548401 -0.069641 1441914441 0.519897 -0.651245 0.548401 -0.069641 1441914441 0.519897 -0.651245 0.548401 -0.069641 1441914441 0.519897 -0.651245 0.548401 -0.069641 1441914441 0.519897 -0.651245 0.548401 -0.069641 1441914441 0.395996 -0.675110 0.578430 -0.229797 1441914441 0.395996 -0.675110 0.578430 -0.229797 1441914441 0.395996 -0.675110 0.578430 -0.229797 1441914441 0.395996 -0.675110 0.578430 -0.229797 1441914441 0.395996 -0.675110 0.578430 -0.229797 1441914441 0.395996 -0.675110 0.578430 -0.229797 1441914441 0.257019 -0.655457 0.590759 -0.394104 1441914441 0.257019 -0.655457 0.590759 -0.394104 1441914441 0.257019 -0.655457 0.590759 -0.394104 1441914441 0.257019 -0.655457 0.590759 -0.394104 1441914441 0.257019 -0.655457 0.590759 -0.394104 1441914441 0.257019 -0.655457 0.590759 -0.394104 1441914441 0.257019 -0.655457 0.590759 -0.394104 1441914441 0.106812 -0.595825 0.594910 -0.528809 1441914441 0.106812 -0.595825 0.594910 -0.528809 1441914441 0.106812 -0.595825 0.594910 -0.528809 1441914441 0.106812 -0.595825 0.594910 -0.528809 1441914441 0.106812 -0.595825 0.594910 -0.528809 1441914441 0.106812 -0.595825 0.594910 -0.528809 1441914441 -0.023010 -0.501038 0.578430 -0.643372 1441914441 -0.023010 -0.501038 0.578430 -0.643372 1441914441 -0.023010 -0.501038 0.578430 -0.643372 1441914441 -0.023010 -0.501038 0.578430 -0.643372 1441914441 -0.023010 -0.501038 0.578430 -0.643372 1441914441 -0.110229 -0.410095 0.526184 -0.736816 1441914441 -0.110229 -0.410095 0.526184 -0.736816 1441914441 -0.110229 -0.410095 0.526184 -0.736816 1441914441 -0.110229 -0.410095 0.526184 -0.736816 1441914441 -0.110229 -0.410095 0.526184 -0.736816 1441914441 -0.110229 -0.410095 0.526184 -0.736816 1441914441 -0.110229 -0.410095 0.526184 -0.736816 1441914441 -0.184692 -0.337097 0.497192 -0.777893 1441914441 -0.184692 -0.337097 0.497192 -0.777893 1441914441 -0.184692 -0.337097 0.497192 -0.777893 1441914441 -0.184692 -0.337097 0.497192 -0.777893 1441914441 -0.184692 -0.337097 0.497192 -0.777893 1441914441 -0.184692 -0.337097 0.497192 -0.777893 1441914441 -0.190491 -0.309021 0.503967 -0.783752 1441914441 -0.190491 -0.309021 0.503967 -0.783752 1441914441 -0.190491 -0.309021 0.503967 -0.783752 1441914441 -0.190491 -0.309021 0.503967 -0.783752 1441914441 -0.190491 -0.309021 0.503967 -0.783752 1441914441 -0.172546 -0.329895 0.548218 -0.748962 1441914441 -0.172546 -0.329895 0.548218 -0.748962 1441914441 -0.172546 -0.329895 0.548218 -0.748962 1441914441 -0.172546 -0.329895 0.548218 -0.748962 1441914441 -0.172546 -0.329895 0.548218 -0.748962 1441914441 -0.172546 -0.329895 0.548218 -0.748962 1441914441 -0.130859 -0.352661 0.569275 -0.731079 1441914441 -0.130859 -0.352661 0.569275 -0.731079 1441914441 -0.130859 -0.352661 0.569275 -0.731079 1441914441 -0.130859 -0.352661 0.569275 -0.731079 1441914441 -0.130859 -0.352661 0.569275 -0.731079 1441914441 -0.130859 -0.352661 0.569275 -0.731079 1441914441 -0.049438 -0.390381 0.552795 -0.734558 1441914441 -0.049438 -0.390381 0.552795 -0.734558 1441914441 -0.049438 -0.390381 0.552795 -0.734558 1441914441 -0.049438 -0.390381 0.552795 -0.734558 1441914441 -0.049438 -0.390381 0.552795 -0.734558 1441914441 -0.049438 -0.390381 0.552795 -0.734558 1441914441 -0.049438 -0.390381 0.552795 -0.734558 1441914441 0.063171 -0.439758 0.574463 -0.687439 1441914441 0.063171 -0.439758 0.574463 -0.687439 1441914441 0.063171 -0.439758 0.574463 -0.687439 1441914441 0.063171 -0.439758 0.574463 -0.687439 1441914441 0.063171 -0.439758 0.574463 -0.687439 1441914441 0.063171 -0.439758 0.574463 -0.687439 1441914441 0.195862 -0.490662 0.609802 -0.590759 1441914441 0.195862 -0.490662 0.609802 -0.590759 1441914441 0.195862 -0.490662 0.609802 -0.590759 1441914441 0.195862 -0.490662 0.609802 -0.590759 1441914441 0.195862 -0.490662 0.609802 -0.590759 1441914441 0.195862 -0.490662 0.609802 -0.590759 1441914441 0.351563 -0.545044 0.625732 -0.433350 1441914441 0.351563 -0.545044 0.625732 -0.433350 1441914441 0.351563 -0.545044 0.625732 -0.433350 1441914441 0.351563 -0.545044 0.625732 -0.433350 1441914441 0.351563 -0.545044 0.625732 -0.433350 1441914442 0.503113 -0.586853 0.588928 -0.235840 1441914442 0.503113 -0.586853 0.588928 -0.235840 1441914442 0.503113 -0.586853 0.588928 -0.235840 1441914442 0.503113 -0.586853 0.588928 -0.235840 1441914442 0.503113 -0.586853 0.588928 -0.235840 1441914442 0.503113 -0.586853 0.588928 -0.235840 1441914442 0.609924 -0.575928 0.540588 -0.063416 1441914442 0.609924 -0.575928 0.540588 -0.063416 1441914442 0.609924 -0.575928 0.540588 -0.063416 1441914442 0.609924 -0.575928 0.540588 -0.063416 1441914442 0.691711 -0.507935 0.497009 0.128174 1441914442 0.691711 -0.507935 0.497009 0.128174 1441914442 0.691711 -0.507935 0.497009 0.128174 1441914442 0.691711 -0.507935 0.497009 0.128174 1441914442 0.691711 -0.507935 0.497009 0.128174 1441914442 0.691711 -0.507935 0.497009 0.128174 1441914442 0.714417 -0.462585 0.462952 0.247437 1441914442 0.714417 -0.462585 0.462952 0.247437 1441914442 0.714417 -0.462585 0.462952 0.247437 1441914442 0.714417 -0.462585 0.462952 0.247437 1441914442 0.714417 -0.462585 0.462952 0.247437 1441914442 0.714417 -0.462585 0.462952 0.247437 1441914442 0.714417 -0.462585 0.462952 0.247437 1441914442 0.688477 -0.506592 0.442444 0.271240 1441914442 0.688477 -0.506592 0.442444 0.271240 1441914442 0.688477 -0.506592 0.442444 0.271240 1441914442 0.688477 -0.506592 0.442444 0.271240 1441914442 0.688477 -0.506592 0.442444 0.271240 1441914442 0.688477 -0.506592 0.442444 0.271240 1441914442 0.688477 -0.506592 0.442444 0.271240 1441914442 0.680664 -0.513611 0.452026 0.261780 1441914442 0.680664 -0.513611 0.452026 0.261780 1441914442 0.680664 -0.513611 0.452026 0.261780 1441914442 0.680664 -0.513611 0.452026 0.261780 1441914442 0.680664 -0.513611 0.452026 0.261780 1441914442 0.680664 -0.513611 0.452026 0.261780 1441914442 0.687866 -0.529358 0.438721 0.232483 1441914442 0.687866 -0.529358 0.438721 0.232483 1441914442 0.687866 -0.529358 0.438721 0.232483 1441914442 0.687866 -0.529358 0.438721 0.232483 1441914442 0.687866 -0.529358 0.438721 0.232483 1441914442 0.687866 -0.529358 0.438721 0.232483 1441914442 0.687439 -0.540161 0.467834 0.129456 1441914442 0.687439 -0.540161 0.467834 0.129456 1441914442 0.687439 -0.540161 0.467834 0.129456 1441914442 0.687439 -0.540161 0.467834 0.129456 1441914442 0.687439 -0.540161 0.467834 0.129456 1441914442 0.687439 -0.540161 0.467834 0.129456 1441914442 0.626953 -0.593201 0.504639 0.018616 1441914442 0.626953 -0.593201 0.504639 0.018616 1441914442 0.626953 -0.593201 0.504639 0.018616 1441914442 0.626953 -0.593201 0.504639 0.018616 1441914442 0.626953 -0.593201 0.504639 0.018616 1441914442 0.626953 -0.593201 0.504639 0.018616 1441914442 0.493286 -0.675232 0.540833 -0.090820 1441914442 0.493286 -0.675232 0.540833 -0.090820 1441914442 0.493286 -0.675232 0.540833 -0.090820 1441914442 0.493286 -0.675232 0.540833 -0.090820 1441914442 0.493286 -0.675232 0.540833 -0.090820 1441914442 0.370178 -0.698242 0.565979 -0.234802 1441914442 0.370178 -0.698242 0.565979 -0.234802 1441914442 0.370178 -0.698242 0.565979 -0.234802 1441914442 0.370178 -0.698242 0.565979 -0.234802 1441914442 0.370178 -0.698242 0.565979 -0.234802 1441914442 0.370178 -0.698242 0.565979 -0.234802 1441914442 0.370178 -0.698242 0.565979 -0.234802 1441914442 0.235474 -0.666870 0.592529 -0.385620 1441914442 0.235474 -0.666870 0.592529 -0.385620 1441914442 0.235474 -0.666870 0.592529 -0.385620 1441914442 0.235474 -0.666870 0.592529 -0.385620 1441914442 0.235474 -0.666870 0.592529 -0.385620 1441914442 0.235474 -0.666870 0.592529 -0.385620 1441914442 0.099243 -0.600281 0.594421 -0.525879 1441914442 0.099243 -0.600281 0.594421 -0.525879 1441914442 0.099243 -0.600281 0.594421 -0.525879 1441914442 0.099243 -0.600281 0.594421 -0.525879 1441914442 0.099243 -0.600281 0.594421 -0.525879 1441914442 0.099243 -0.600281 0.594421 -0.525879 1441914442 0.099243 -0.600281 0.594421 -0.525879 1441914442 -0.034912 -0.511047 0.566345 -0.645691 1441914442 -0.034912 -0.511047 0.566345 -0.645691 1441914442 -0.034912 -0.511047 0.566345 -0.645691 1441914442 -0.034912 -0.511047 0.566345 -0.645691 1441914442 -0.034912 -0.511047 0.566345 -0.645691 1441914442 -0.034912 -0.511047 0.566345 -0.645691 1441914442 -0.155090 -0.416077 0.531982 -0.721008 1441914442 -0.155090 -0.416077 0.531982 -0.721008 1441914442 -0.155090 -0.416077 0.531982 -0.721008 1441914442 -0.155090 -0.416077 0.531982 -0.721008 1441914442 -0.155090 -0.416077 0.531982 -0.721008 1441914442 -0.155090 -0.416077 0.531982 -0.721008 1441914442 -0.236755 -0.338989 0.516296 -0.750000 1441914442 -0.236755 -0.338989 0.516296 -0.750000 1441914442 -0.236755 -0.338989 0.516296 -0.750000 1441914442 -0.236755 -0.338989 0.516296 -0.750000 1441914442 -0.236755 -0.338989 0.516296 -0.750000 1441914442 -0.236755 -0.338989 0.516296 -0.750000 1441914442 -0.246643 -0.300903 0.531860 -0.752197 1441914442 -0.246643 -0.300903 0.531860 -0.752197 1441914442 -0.246643 -0.300903 0.531860 -0.752197 1441914442 -0.246643 -0.300903 0.531860 -0.752197 1441914442 -0.246643 -0.300903 0.531860 -0.752197 1441914442 -0.246643 -0.300903 0.531860 -0.752197 1441914442 -0.246643 -0.300903 0.531860 -0.752197 1441914442 -0.212402 -0.312683 0.566101 -0.732605 1441914442 -0.212402 -0.312683 0.566101 -0.732605 1441914442 -0.212402 -0.312683 0.566101 -0.732605 1441914442 -0.212402 -0.312683 0.566101 -0.732605 1441914442 -0.212402 -0.312683 0.566101 -0.732605 1441914442 -0.212402 -0.312683 0.566101 -0.732605 1441914442 -0.141785 -0.359009 0.564331 -0.729736 1441914443 -0.141785 -0.359009 0.564331 -0.729736 1441914443 -0.141785 -0.359009 0.564331 -0.729736 1441914443 -0.141785 -0.359009 0.564331 -0.729736 1441914443 -0.141785 -0.359009 0.564331 -0.729736 1441914443 -0.141785 -0.359009 0.564331 -0.729736 1441914443 -0.141785 -0.359009 0.564331 -0.729736 1441914443 -0.034119 -0.417725 0.549133 -0.723083 1441914443 -0.034119 -0.417725 0.549133 -0.723083 1441914443 -0.034119 -0.417725 0.549133 -0.723083 1441914443 -0.034119 -0.417725 0.549133 -0.723083 1441914443 -0.034119 -0.417725 0.549133 -0.723083 1441914443 -0.034119 -0.417725 0.549133 -0.723083 1441914443 0.098816 -0.481079 0.560852 -0.666504 1441914443 0.098816 -0.481079 0.560852 -0.666504 1441914443 0.098816 -0.481079 0.560852 -0.666504 1441914443 0.098816 -0.481079 0.560852 -0.666504 1441914443 0.098816 -0.481079 0.560852 -0.666504 1441914443 0.098816 -0.481079 0.560852 -0.666504 1441914443 0.245544 -0.537842 0.587402 -0.552612 1441914443 0.245544 -0.537842 0.587402 -0.552612 1441914443 0.245544 -0.537842 0.587402 -0.552612 1441914443 0.245544 -0.537842 0.587402 -0.552612 1441914443 0.245544 -0.537842 0.587402 -0.552612 1441914443 0.245544 -0.537842 0.587402 -0.552612 1441914443 0.408325 -0.572632 0.579590 -0.411743 1441914443 0.408325 -0.572632 0.579590 -0.411743 1441914443 0.408325 -0.572632 0.579590 -0.411743 1441914443 0.408325 -0.572632 0.579590 -0.411743 1441914443 0.408325 -0.572632 0.579590 -0.411743 1441914443 0.408325 -0.572632 0.579590 -0.411743 1441914443 0.573425 -0.554016 0.548767 -0.251221 1441914443 0.573425 -0.554016 0.548767 -0.251221 1441914443 0.573425 -0.554016 0.548767 -0.251221 1441914443 0.573425 -0.554016 0.548767 -0.251221 1441914443 0.573425 -0.554016 0.548767 -0.251221 1441914443 0.573425 -0.554016 0.548767 -0.251221 1441914443 0.671875 -0.507202 0.531494 -0.093994 1441914443 0.671875 -0.507202 0.531494 -0.093994 1441914443 0.671875 -0.507202 0.531494 -0.093994 1441914443 0.671875 -0.507202 0.531494 -0.093994 1441914443 0.671875 -0.507202 0.531494 -0.093994 1441914443 0.671875 -0.507202 0.531494 -0.093994 1441914443 0.671875 -0.507202 0.531494 -0.093994 1441914443 0.726685 -0.454102 0.512390 0.055542 1441914443 0.726685 -0.454102 0.512390 0.055542 1441914443 0.726685 -0.454102 0.512390 0.055542 1441914443 0.726685 -0.454102 0.512390 0.055542 1441914443 0.726685 -0.454102 0.512390 0.055542 1441914443 0.726685 -0.454102 0.512390 0.055542 1441914443 0.726685 -0.454102 0.512390 0.055542 1441914443 0.731140 -0.448669 0.488892 0.158264 1441914443 0.731140 -0.448669 0.488892 0.158264 1441914443 0.731140 -0.448669 0.488892 0.158264 1441914443 0.731140 -0.448669 0.488892 0.158264 1441914443 0.731140 -0.448669 0.488892 0.158264 1441914443 0.731140 -0.448669 0.488892 0.158264 1441914443 0.701843 -0.491882 0.462708 0.226501 1441914443 0.701843 -0.491882 0.462708 0.226501 1441914443 0.701843 -0.491882 0.462708 0.226501 1441914443 0.701843 -0.491882 0.462708 0.226501 1441914443 0.701843 -0.491882 0.462708 0.226501 1441914443 0.701843 -0.491882 0.462708 0.226501 1441914443 0.694214 -0.499329 0.454712 0.248840 1441914443 0.694214 -0.499329 0.454712 0.248840 1441914443 0.694214 -0.499329 0.454712 0.248840 1441914443 0.694214 -0.499329 0.454712 0.248840 1441914443 0.694214 -0.499329 0.454712 0.248840 1441914443 0.694214 -0.499329 0.454712 0.248840 1441914443 0.689392 -0.510620 0.453491 0.241394 1441914443 0.689392 -0.510620 0.453491 0.241394 1441914443 0.689392 -0.510620 0.453491 0.241394 1441914443 0.689392 -0.510620 0.453491 0.241394 1441914443 0.689392 -0.510620 0.453491 0.241394 1441914443 0.689392 -0.510620 0.453491 0.241394 1441914443 0.689392 -0.510620 0.453491 0.241394 1441914443 0.672363 -0.549194 0.461731 0.181702 1441914443 0.672363 -0.549194 0.461731 0.181702 1441914443 0.672363 -0.549194 0.461731 0.181702 1441914443 0.672363 -0.549194 0.461731 0.181702 1441914443 0.672363 -0.549194 0.461731 0.181702 1441914443 0.650085 -0.578918 0.486572 0.073669 1441914443 0.650085 -0.578918 0.486572 0.073669 1441914443 0.650085 -0.578918 0.486572 0.073669 1441914443 0.650085 -0.578918 0.486572 0.073669 1441914443 0.650085 -0.578918 0.486572 0.073669 1441914443 0.650085 -0.578918 0.486572 0.073669 1441914443 0.580872 -0.625183 0.518677 -0.051880 1441914443 0.580872 -0.625183 0.518677 -0.051880 1441914443 0.580872 -0.625183 0.518677 -0.051880 1441914443 0.580872 -0.625183 0.518677 -0.051880 1441914443 0.580872 -0.625183 0.518677 -0.051880 1441914443 0.580872 -0.625183 0.518677 -0.051880 1441914443 0.465576 -0.657349 0.557373 -0.201050 1441914443 0.465576 -0.657349 0.557373 -0.201050 1441914443 0.465576 -0.657349 0.557373 -0.201050 1441914443 0.465576 -0.657349 0.557373 -0.201050 1441914443 0.465576 -0.657349 0.557373 -0.201050 1441914443 0.324158 -0.644958 0.595459 -0.352600 1441914443 0.324158 -0.644958 0.595459 -0.352600 1441914443 
0.687500 0.107605 0.622314 -0.358398 1441914446 0.687500 0.107605 0.622314 -0.358398 1441914446 0.687500 0.107605 0.622314 -0.358398 1441914446 0.687500 0.107605 0.622314 -0.358398 1441914446 0.687500 0.107605 0.622314 -0.358398 1441914446 0.688293 0.125610 0.618103 -0.358276 1441914446 0.688293 0.125610 0.618103 -0.358276 1441914446 0.688293 0.125610 0.618103 -0.358276 1441914446 0.688293 0.125610 0.618103 -0.358276 1441914446 0.688293 0.125610 0.618103 -0.358276 1441914446 0.688293 0.125610 0.618103 -0.358276 1441914446 0.691650 0.138062 0.612427 -0.356995 1441914446 0.691650 0.138062 0.612427 -0.356995 1441914446 0.691650 0.138062 0.612427 -0.356995 1441914446 0.691650 0.138062 0.612427 -0.356995 1441914446 0.691650 0.138062 0.612427 -0.356995 1441914446 0.691650 0.138062 0.612427 -0.356995 1441914446 0.697144 0.131165 0.611206 -0.351013 1441914446 0.697144 0.131165 0.611206 -0.351013 1441914446 0.697144 0.131165 0.611206 -0.351013 1441914446 0.697144 0.131165 0.611206 -0.351013 1441914446 0.697144 0.131165 0.611206 -0.351013 1441914446 0.697144 0.131165 0.611206 -0.351013 1441914446 0.699219 0.112793 0.614807 -0.346863 1441914446 0.699219 0.112793 0.614807 -0.346863 1441914446 0.699219 0.112793 0.614807 -0.346863 1441914446 0.699219 0.112793 0.614807 -0.346863 1441914446 0.699219 0.112793 0.614807 -0.346863 1441914446 0.699219 0.112793 0.614807 -0.346863 1441914446 0.698181 0.096130 0.618530 -0.347412 1441914446 0.698181 0.096130 0.618530 -0.347412 1441914446 0.698181 0.096130 0.618530 -0.347412 1441914446 0.698181 0.096130 0.618530 -0.347412 1441914446 0.698181 0.096130 0.618530 -0.347412 1441914446 0.698181 0.096130 0.618530 -0.347412 1441914446 0.696045 0.088501 0.619568 -0.351868 1441914446 0.696045 0.088501 0.619568 -0.351868 1441914446 0.696045 0.088501 0.619568 -0.351868 1441914446 0.696045 0.088501 0.619568 -0.351868 1441914446 0.696045 0.088501 0.619568 -0.351868 1441914446 0.696045 0.088501 0.619568 -0.351868 1441914446 0.696045 0.088501 0.619568 -0.351868 1441914446 0.694153 0.086182 0.620972 -0.353638 1441914446 0.694153 0.086182 0.620972 -0.353638 1441914446 0.694153 0.086182 0.620972 -0.353638 1441914446 0.694153 0.086182 0.620972 -0.353638 1441914446 0.694153 0.086182 0.620972 -0.353638 1441914446 0.693054 0.085144 0.623779 -0.351074 1441914446 0.693054 0.085144 0.623779 -0.351074 1441914446 0.693054 0.085144 0.623779 -0.351074 1441914446 0.693054 0.085144 0.623779 -0.351074 1441914446 0.693054 0.085144 0.623779 -0.351074 1441914446 0.691101 0.091431 0.626221 -0.348938 1441914446 0.691101 0.091431 0.626221 -0.348938 1441914446 0.691101 0.091431 0.626221 -0.348938 1441914446 0.691101 0.091431 0.626221 -0.348938 1441914446 0.691101 0.091431 0.626221 -0.348938 1441914446 0.691101 0.091431 0.626221 -0.348938 1441914446 0.689697 0.101074 0.626404 -0.348694 1441914446 0.689697 0.101074 0.626404 -0.348694 1441914446 0.689697 0.101074 0.626404 -0.348694 1441914446 0.689697 0.101074 0.626404 -0.348694 1441914446 0.689697 0.101074 0.626404 -0.348694 1441914446 0.689697 0.101074 0.626404 -0.348694 1441914446 0.690552 0.104797 0.625854 -0.346924 1441914446 0.690552 0.104797 0.625854 -0.346924 1441914446 0.690552 0.104797 0.625854 -0.346924 1441914446 0.690552 0.104797 0.625854 -0.346924 1441914446 0.690552 0.104797 0.625854 -0.346924 1441914446 0.692627 0.098816 0.627808 -0.340942 1441914446 0.692627 0.098816 0.627808 -0.340942 1441914447 0.692627 0.098816 0.627808 -0.340942 1441914447 0.692627 0.098816 0.627808 -0.340942 1441914447 0.694946 0.095276 0.628540 -0.335876 1441914447 0.694946 0.095276 0.628540 -0.335876 1441914447 0.694946 0.095276 0.628540 -0.335876 1441914447 0.694946 0.095276 0.628540 -0.335876 1441914447 0.694946 0.095276 0.628540 -0.335876 1441914447 0.694946 0.095276 0.628540 -0.335876 1441914447 0.699463 0.089844 0.628357 -0.328247 1441914447 0.699463 0.089844 0.628357 -0.328247 1441914447 0.699463 0.089844 0.628357 -0.328247 1441914447 0.699463 0.089844 0.628357 -0.328247 1441914447 0.699463 0.089844 0.628357 -0.328247 1441914447 0.699463 0.089844 0.628357 -0.328247 1441914447 0.704834 0.074585 0.630493 -0.316406 1441914447 0.704834 0.074585 0.630493 -0.316406 1441914447 0.704834 0.074585 0.630493 -0.316406 1441914447 0.704834 0.074585 0.630493 -0.316406 1441914447 0.704834 0.074585 0.630493 -0.316406 1441914447 0.704834 0.074585 0.630493 -0.316406 1441914447 0.709351 0.061462 0.631409 -0.307129 1441914447 0.709351 0.061462 0.631409 -0.307129 1441914447 0.709351 0.061462 0.631409 -0.307129 1441914447 0.709351 0.061462 0.631409 -0.307129 1441914447 0.709351 0.061462 0.631409 -0.307129 1441914447 0.709351 0.061462 0.631409 -0.307129 1441914447 0.712646 0.052490 0.632263 -0.299255 1441914447 0.712646 0.052490 0.632263 -0.299255 1441914447 0.712646 0.052490 0.632263 -0.299255 1441914447 0.712646 0.052490 0.632263 -0.299255 1441914447 0.712646 0.052490 0.632263 -0.299255 1441914447 0.712402 0.048828 0.636475 -0.291382 1441914447 0.712402 0.048828 0.636475 -0.291382 1441914447 0.712402 0.048828 0.636475 -0.291382 1441914447 0.712402 0.048828 0.636475 -0.291382 1441914447 0.712402 0.048828 0.636475 -0.291382 1441914447 0.712402 0.048828 0.636475 -0.291382 1441914447 0.707947 0.060608 0.640381 -0.291443 1441914447 0.707947 0.060608 0.640381 -0.291443 1441914447 0.707947 0.060608 0.640381 -0.291443 1441914447 0.707947 0.060608 0.640381 -0.291443 1441914447 0.707947 0.060608 0.640381 -0.291443 1441914447 0.707947 0.060608 0.640381 -0.291443 1441914447 0.702881 0.082886 0.639282 -0.300537 1441914447 0.702881 0.082886 0.639282 -0.300537 1441914447 0.702881 0.082886 0.639282 -0.300537 1441914447 0.702881 0.082886 0.639282 -0.300537 1441914447 0.702881 0.082886 0.639282 -0.300537 1441914447 0.702881 0.082886 0.639282 -0.300537 1441914447 0.699951 0.095337 0.636780 -0.308899 1441914447 0.699951 0.095337 0.636780 -0.308899 1441914447 0.699951 0.095337 0.636780 -0.308899 1441914447 0.699951 0.095337 0.636780 -0.308899 1441914447 0.699951 0.095337 0.636780 -0.308899 1441914447 0.699951 0.095337 0.636780 -0.308899 1441914447 0.697937 0.096252 0.635986 -0.314758 1441914447 0.697937 0.096252 0.635986 -0.314758 1441914447 0.697937 0.096252 0.635986 -0.314758 1441914447 0.697937 0.096252 0.635986 -0.314758 1441914447 0.697937 0.096252 0.635986 -0.314758 1441914447 0.697937 0.096252 0.635986 -0.314758 1441914447 0.697937 0.096252 0.635986 -0.314758 1441914447 0.697266 0.100037 0.631226 -0.324585 1441914447 0.697266 0.100037 0.631226 -0.324585 1441914447 0.697266 0.100037 0.631226 -0.324585 1441914447 0.697937 0.099548 0.625916 -0.333374 1441914447 0.697937 0.099548 0.625916 -0.333374 1441914447 0.697937 0.099548 0.625916 -0.333374 1441914447 0.699585 0.088867 0.622009 -0.340149 1441914447 0.699585 0.088867 0.622009 -0.340149 1441914447 0.699585 0.088867 0.622009 -0.340149 1441914447 0.699585 0.088867 0.622009 -0.340149 1441914447 0.699585 0.088867 0.622009 -0.340149 1441914447 0.699585 0.088867 0.622009 -0.340149 1441914447 0.699463 0.076050 0.619751 -0.347595 1441914447 0.699463 0.076050 0.619751 -0.347595 1441914447 0.699463 0.076050 0.619751 -0.347595 1441914447 0.699463 0.076050 0.619751 -0.347595 1441914447 0.699463 0.076050 0.619751 -0.347595 1441914447 0.699463 0.076050 0.619751 -0.347595 1441914447 0.699463 0.076050 0.619751 -0.347595 1441914447 0.697571 0.066162 0.619690 -0.353516 1441914447 0.697571 0.066162 0.619690 -0.353516 1441914447 0.697571 0.066162 0.619690 -0.353516 1441914447 0.697571 0.066162 0.619690 -0.353516 1441914447 0.697571 0.066162 0.619690 -0.353516 1441914447 0.697571 0.066162 0.619690 -0.353516 1441914447 0.694275 0.067505 0.619934 -0.359314 1441914447 0.694275 0.067505 0.619934 -0.359314 1441914447 0.694275 0.067505 0.619934 -0.359314 1441914447 0.694275 0.067505 0.619934 -0.359314 1441914447 0.694275 0.067505 0.619934 -0.359314 1441914447 0.694275 0.067505 0.619934 -0.359314 1441914447 0.694275 0.067505 0.619934 -0.359314 1441914447 0.691406 0.077881 0.619507 -0.363342 1441914447 0.691406 0.077881 0.619507 -0.363342 1441914447 0.691406 0.077881 0.619507 -0.363342 1441914447 0.691406 0.077881 0.619507 -0.363342 1441914447 0.691406 0.077881 0.619507 -0.363342 1441914447 0.691406 0.077881 0.619507 -0.363342 1441914447 0.691284 0.086487 0.618896 -0.362671 1441914447 0.691284 0.086487 0.618896 -0.362671 1441914447 0.691284 0.086487 0.618896 -0.362671 1441914447 0.691284 0.086487 0.618896 -0.362671 1441914447 0.691284 0.086487 0.618896 -0.362671 1441914447 0.691284 0.086487 0.618896 -0.362671 1441914448 0.692871 0.090881 0.620483 -0.355896 1441914448 0.692871 0.090881 0.620483 -0.355896 1441914448 0.692871 0.090881 0.620483 -0.355896 1441914448 0.692871 0.090881 0.620483 -0.355896 1441914448 0.692871 0.090881 0.620483 -0.355896 1441914448 0.692871 0.090881 0.620483 -0.355896 1441914448 0.694885 0.096619 0.621704 -0.348206 1441914448 0.694885 0.096619 0.621704 -0.348206 1441914448 0.694885 0.096619 0.621704 -0.348206 1441914448 0.694885 0.096619 0.621704 -0.348206 1441914448 0.694885 0.096619 0.621704 -0.348206 1441914448 0.694885 0.096619 0.621704 -0.348206 1441914448 0.697815 0.100220 0.622070 -0.340515 1441914448 0.697815 0.100220 0.622070 -0.340515 1441914448 0.697815 0.100220 0.622070 -0.340515 1441914448 0.697815 0.100220 0.622070 -0.340515 1441914448 0.697815 0.100220 0.622070 -0.340515 1441914448 0.701416 0.097351 0.622620 -0.332886 1441914448 0.701416 0.097351 0.622620 -0.332886 1441914448 0.701416 0.097351 0.622620 -0.332886 1441914448 0.701416 0.097351 0.622620 -0.332886 1441914448 0.701416 0.097351 0.622620 -0.332886 1441914448 0.701416 0.097351 0.622620 -0.332886 1441914448 0.704529 0.091248 0.623962 -0.325500 1441914448 0.704529 0.091248 0.623962 -0.325500 1441914448 0.704529 0.091248 0.623962 -0.325500 1441914448 0.704529 0.091248 0.623962 -0.325500 1441914448 0.704529 0.091248 0.623962 -0.325500 1441914448 0.704529 0.091248 0.623962 -0.325500 1441914448 0.707947 0.085388 0.624573 -0.318420 1441914448 0.707947 0.085388 0.624573 -0.318420 1441914448 0.707947 0.085388 0.624573 -0.318420 1441914448 0.707947 0.085388 0.624573 -0.318420 1441914448 0.707947 0.085388 0.624573 -0.318420 1441914448 0.707947 0.085388 0.624573 -0.318420 1441914448 0.707947 0.085388 0.624573 -0.318420 1441914448 0.711609 0.079285 0.625183 -0.310486 1441914448 0.711609 0.079285 0.625183 -0.310486 1441914448 0.711609 0.079285 0.625183 -0.310486 1441914448 0.711609 0.079285 0.625183 -0.310486 1441914448 0.711609 0.079285 0.625183 -0.310486 1441914448 0.711609 0.079285 0.625183 -0.310486 1441914448 0.716125 0.074036 0.624451 -0.302795 1441914448 0.716125 0.074036 0.624451 -0.302795 1441914448 0.716125 0.074036 0.624451 -0.302795 1441914448 0.716125 0.074036 0.624451 -0.302795 1441914448 0.716125 0.074036 0.624451 -0.302795 1441914448 0.716125 0.074036 0.624451 -0.302795 1441914448 0.720459 0.063171 0.624817 -0.294006 1441914448 0.720459 0.063171 0.624817 -0.294006 1441914448 0.720459 0.063171 0.624817 -0.294006 1441914448 0.720459 0.063171 0.624817 -0.294006 1441914448 0.720459 0.063171 0.624817 -0.294006 1441914448 0.720459 0.063171 0.624817 -0.294006 1441914448 0.721497 0.052368 0.628296 -0.286133 1441914448 0.721497 0.052368 0.628296 -0.286133 1441914448 0.721497 0.052368 0.628296 -0.286133 1441914448 0.721497 0.052368 0.628296 -0.286133 1441914448 0.721497 0.052368 0.628296 -0.286133 1441914448 0.721497 0.052368 0.628296 -0.286133 1441914448 0.717712 0.056946 0.633118 -0.284119 1441914448 0.717712 0.056946 0.633118 -0.284119 1441914448 0.717712 0.056946 0.633118 -0.284119 1441914448 0.717712 0.056946 0.633118 -0.284119 1441914448 0.717712 0.056946 0.633118 -0.284119 1441914448 0.717712 0.056946 0.633118 -0.284119 1441914448 0.717712 0.056946 0.633118 -0.284119 1441914448 0.711853 0.081970 0.633240 -0.292480 1441914448 0.711853 0.081970 0.633240 -0.292480 1441914448 0.711853 0.081970 0.633240 -0.292480 1441914448 0.711853 0.081970 0.633240 -0.292480 1441914448 0.711853 0.081970 0.633240 -0.292480 1441914448 0.711853 0.081970 0.633240 -0.292480 1441914448 0.707764 0.101990 0.629822 -0.303223 1441914448 0.707764 0.101990 0.629822 -0.303223 1441914448 0.707764 0.101990 0.629822 -0.303223 1441914448 0.707764 0.101990 0.629822 -0.303223 1441914448 0.707764 0.101990 0.629822 -0.303223 1441914448 0.707764 0.101990 0.629822 -0.303223 1441914448 0.707764 0.101990 0.629822 -0.303223 1441914448 0.705872 0.100525 0.628906 -0.309937 1441914448 0.705872 0.100525 0.628906 -0.309937 1441914448 0.705872 0.100525 0.628906 -0.309937 1441914448 0.705872 0.100525 0.628906 -0.309937 1441914448 0.705872 0.100525 0.628906 -0.309937 1441914448 0.705872 0.100525 0.628906 -0.309937 1441914448 0.703918 0.096497 0.626648 -0.320007 1441914448 0.703918 0.096497 0.626648 -0.320007 1441914448 0.703918 0.096497 0.626648 -0.320007 1441914448 0.703918 0.096497 0.626648 -0.320007 1441914448 0.703918 0.096497 0.626648 -0.320007 1441914448 0.703918 0.096497 0.626648 -0.320007 1441914448 0.701965 0.093750 0.623718 -0.330750 1441914448 0.701965 0.093750 0.623718 -0.330750 1441914448 0.701965 0.093750 0.623718 -0.330750 1441914448 0.701965 0.093750 0.623718 -0.330750 1441914448 0.697998 0.092529 0.622620 -0.341431 1441914448 0.697998 0.092529 0.622620 -0.341431 1441914448 0.697998 0.092529 0.622620 -0.341431 1441914448 0.697998 0.092529 0.622620 -0.341431 1441914448 0.697998 0.092529 0.622620 -0.341431 1441914448 0.697998 0.092529 0.622620 -0.341431 1441914448 0.692688 0.093201 0.620911 -0.354797 1441914448 0.692688 0.093201 0.620911 -0.354797 1441914448 0.692688 0.093201 0.620911 -0.354797 1441914448 0.692688 0.093201 0.620911 -0.354797 1441914448 0.692688 0.093201 0.620911 -0.354797 1441914448 0.688293 0.095032 0.618103 -0.367554 1441914449 0.688293 0.095032 0.618103 -0.367554 1441914449 0.688293 0.095032 0.618103 -0.367554 1441914449 0.688293 0.095032 0.618103 -0.367554 1441914449 0.688293 0.095032 0.618103 -0.367554 1441914449 0.688293 0.095032 0.618103 -0.367554 1441914449 0.686707 0.094604 0.616638 -0.372986 1441914449 0.686707 0.094604 0.616638 -0.372986 1441914449 0.686707 0.094604 0.616638 -0.372986 1441914449 0.686707 0.094604 0.616638 -0.372986 1441914449 0.686707 0.094604 0.616638 -0.372986 1441914449 0.686707 0.094604 0.616638 -0.372986 1441914449 0.687317 0.092712 0.616882 -0.372009 1441914449 0.687317 0.092712 0.616882 -0.372009 1441914449 0.687317 0.092712 0.616882 -0.372009 1441914449 0.687317 0.092712 0.616882 -0.372009 1441914449 0.687317 0.092712 0.616882 -0.372009 1441914449 0.687317 0.092712 0.616882 -0.372009 1441914449 0.687317 0.092712 0.616882 -0.372009 1441914449 0.688599 0.093445 0.617188 -0.368896 1441914449 0.688599 0.093445 0.617188 -0.368896 1441914449 0.688599 0.093445 0.617188 -0.368896 1441914449 0.688599 0.093445 0.617188 -0.368896 1441914449 0.688599 0.093445 0.617188 -0.368896 1441914449 0.688599 0.093445 0.617188 -0.368896 1441914449 0.688599 0.093445 0.617188 -0.368896 1441914449 0.690125 0.098206 0.617615 -0.364075 1441914449 0.690125 0.098206 0.617615 -0.364075 1441914449 0.690125 0.098206 0.617615 -0.364075 1441914449 0.690125 0.098206 0.617615 -0.364075 1441914449 0.690125 0.098206 0.617615 -0.364075 1441914449 0.693054 0.104065 0.618408 -0.355469 1441914449 0.693054 0.104065 0.618408 -0.355469 1441914449 0.693054 0.104065 0.618408 -0.355469 1441914449 0.693054 0.104065 0.618408 -0.355469 1441914449 0.696716 0.107300 0.619812 -0.344727 1441914449 0.696716 0.107300 0.619812 -0.344727 1441914449 0.696716 0.107300 0.619812 -0.344727 1441914449 0.696716 0.107300 0.619812 -0.344727 1441914449 0.696716 0.107300 0.619812 -0.344727 1441914449 0.696716 0.107300 0.619812 -0.344727 1441914449 0.699829 0.108948 0.620911 -0.335876 1441914449 0.699829 0.108948 0.620911 -0.335876 1441914449 0.699829 0.108948 0.620911 -0.335876 1441914449 0.699829 0.108948 0.620911 -0.335876 1441914449 0.699829 0.108948 0.620911 -0.335876 1441914449 0.699829 0.108948 0.620911 -0.335876 1441914449 0.702637 0.107483 0.621826 -0.328674 1441914449 0.702637 0.107483 0.621826 -0.328674 1441914449 0.702637 0.107483 0.621826 -0.328674 1441914449 0.702637 0.107483 0.621826 -0.328674 1441914449 0.702637 0.107483 0.621826 -0.328674 1441914449 0.705811 0.099915 0.623352 -0.321228 1441914449 0.705811 0.099915 0.623352 -0.321228 1441914449 0.705811 0.099915 0.623352 -0.321228 1441914449 0.705811 0.099915 0.623352 -0.321228 1441914449 0.705811 0.099915 0.623352 -0.321228 1441914449 0.705811 0.099915 0.623352 -0.321228 1441914449 0.708557 0.088562 0.625671 -0.313965 1441914449 0.708557 0.088562 0.625671 -0.313965 1441914449 0.708557 0.088562 0.625671 -0.313965 1441914449 0.708557 0.088562 0.625671 -0.313965 1441914449 0.708557 0.088562 0.625671 -0.313965 1441914449 0.708557 0.088562 0.625671 -0.313965 1441914449 0.709778 0.081543 0.627502 -0.309387 1441914449 0.709778 0.081543 0.627502 -0.309387 1441914449 0.709778 0.081543 0.627502 -0.309387 1441914449 0.709778 0.081543 0.627502 -0.309387 1441914449 0.709778 0.081543 0.627502 -0.309387 1441914449 0.709778 0.081543 0.627502 -0.309387 1441914449 0.710999 0.081055 0.627502 -0.306824 1441914449 0.710999 0.081055 0.627502 -0.306824 1441914449 0.710999 0.081055 0.627502 -0.306824 1441914449 0.710999 0.081055 0.627502 -0.306824 1441914449 0.710999 0.081055 0.627502 -0.306824 1441914449 0.710999 0.081055 0.627502 -0.306824 1441914449 0.710999 0.081055 0.627502 -0.306824 1441914449 0.714050 0.079346 0.626709 -0.301636 1441914449 0.714050 0.079346 0.626709 -0.301636 1441914449 0.714050 0.079346 0.626709 -0.301636 1441914449 0.714050 0.079346 0.626709 -0.301636 1441914449 0.714050 0.079346 0.626709 -0.301636 1441914449 0.714050 0.079346 0.626709 -0.301636 1441914449 0.716919 0.069458 0.627991 -0.294556 1441914449 0.716919 0.069458 0.627991 -0.294556 1441914449 0.716919 0.069458 0.627991 -0.294556 1441914449 0.716919 0.069458 0.627991 -0.294556 1441914449 0.716919 0.069458 0.627991 -0.294556 1441914449 0.716919 0.069458 0.627991 -0.294556 1441914449 0.714539 0.067871 0.630615 -0.295044 1441914449 0.714539 0.067871 0.630615 -0.295044 1441914449 0.714539 0.067871 0.630615 -0.295044 1441914449 0.714539 0.067871 0.630615 -0.295044 1441914449 0.714539 0.067871 0.630615 -0.295044 1441914449 0.714539 0.067871 0.630615 -0.295044 1441914449 0.709717 0.083984 0.629822 -0.304077 1441914449 0.709717 0.083984 0.629822 -0.304077 1441914449 0.709717 0.083984 0.629822 -0.304077 1441914449 0.709717 0.083984 0.629822 -0.304077 1441914449 0.709717 0.083984 0.629822 -0.304077 1441914449 0.709717 0.083984 0.629822 -0.304077 1441914449 0.709717 0.083984 0.629822 -0.304077 1441914449 0.706604 0.100525 0.626831 -0.312439 1441914449 0.706604 0.100525 0.626831 -0.312439 1441914449 0.706604 0.100525 0.626831 -0.312439 1441914449 0.706604 0.100525 0.626831 -0.312439 1441914449 0.706604 0.100525 0.626831 -0.312439 1441914449 0.704956 0.103699 0.625671 -0.317444 1441914449 0.704956 0.103699 0.625671 -0.317444 1441914450 0.704956 0.103699 0.625671 -0.317444 1441914450 0.704956 0.103699 0.625671 -0.317444 1441914450 0.704956 0.103699 0.625671 -0.317444 1441914450 0.704956 0.103699 0.625671 -0.317444 1441914450 0.704956 0.103699 0.625671 -0.317444 1441914450 0.702393 0.102844 0.623962 -0.326660 1441914450 0.702393 0.102844 0.623962 -0.326660 1441914450 0.702393 0.102844 0.623962 -0.326660 1441914450 0.702393 0.102844 0.623962 -0.326660 1441914450 0.702393 0.102844 0.623962 -0.326660 1441914450 0.698730 0.103821 0.621521 -0.338501 1441914450 0.698730 0.103821 0.621521 -0.338501 1441914450 0.698730 0.103821 0.621521 -0.338501 1441914450 0.698730 0.103821 0.621521 -0.338501 1441914450 0.698730 0.103821 0.621521 -0.338501 1441914450 0.698730 0.103821 0.621521 -0.338501 1441914450 0.694092 0.103149 0.621155 -0.348755 1441914450 0.694092 0.103149 0.621155 -0.348755 1441914450 0.694092 0.103149 0.621155 -0.348755 1441914450 0.694092 0.103149 0.621155 -0.348755 1441914450 0.694092 0.103149 0.621155 -0.348755 1441914450 0.694092 0.103149 0.621155 -0.348755 1441914450 0.688904 0.103699 0.620544 -0.359924 1441914450 0.688904 0.103699 0.620544 -0.359924 1441914450 0.688904 0.103699 0.620544 -0.359924 1441914450 0.688904 0.103699 0.620544 -0.359924 1441914450 0.688904 0.103699 0.620544 -0.359924 1441914450 0.688904 0.103699 0.620544 -0.359924 1441914450 0.688904 0.103699 0.620544 -0.359924 1441914450 0.684326 0.104370 0.619629 -0.369934 1441914450 0.684326 0.104370 0.619629 -0.369934 1441914450 0.684326 0.104370 0.619629 -0.369934 1441914450 0.684326 0.104370 0.619629 -0.369934 1441914450 0.684326 0.104370 0.619629 -0.369934 1441914450 0.684326 0.104370 0.619629 -0.369934 1441914450 0.680786 0.102295 0.620056 -0.376160 1441914450 0.680786 0.102295 0.620056 -0.376160 1441914450 0.680786 0.102295 0.620056 -0.376160 1441914450 0.680786 0.102295 0.620056 -0.376160 1441914450 0.680786 0.102295 0.620056 -0.376160 1441914450 0.680786 0.102295 0.620056 -0.376160 1441914450 0.679077 0.098633 0.620911 -0.378784 1441914450 0.679077 0.098633 0.620911 -0.378784 1441914450 0.679077 0.098633 0.620911 -0.378784 1441914450 0.679077 0.098633 0.620911 -0.378784 1441914450 0.679077 0.098633 0.620911 -0.378784 1441914450 0.679077 0.098633 0.620911 -0.378784 1441914450 0.678711 0.098328 0.621643 -0.378296 1441914450 0.678711 0.098328 0.621643 -0.378296 1441914450 0.678711 0.098328 0.621643 -0.378296 1441914450 0.678711 0.098328 0.621643 -0.378296 1441914450 0.678711 0.098328 0.621643 -0.378296 1441914450 0.678711 0.098328 0.621643 -0.378296 1441914450 0.679871 0.101440 0.622620 -0.373840 1441914450 0.679871 0.101440 0.622620 -0.373840 1441914450 0.679871 0.101440 0.622620 -0.373840 1441914450 0.679871 0.101440 0.622620 -0.373840 1441914450 0.679871 0.101440 0.622620 -0.373840 1441914450 0.679871 0.101440 0.622620 -0.373840 1441914450 0.682739 0.107849 0.622437 -0.367126 1441914450 0.682739 0.107849 0.622437 -0.367126 1441914450 0.682739 0.107849 0.622437 -0.367126 1441914450 0.682739 0.107849 0.622437 -0.367126 1441914450 0.682739 0.107849 0.622437 -0.367126 1441914450 0.686646 0.114441 0.622009 -0.358337 1441914450 0.686646 0.114441 0.622009 -0.358337 1441914450 0.686646 0.114441 0.622009 -0.358337 1441914450 0.686646 0.114441 0.622009 -0.358337 1441914450 0.686646 0.114441 0.622009 -0.358337 1441914450 0.686646 0.114441 0.622009 -0.358337 1441914450 0.686646 0.114441 0.622009 -0.358337 1441914450 0.691467 0.113647 0.622742 -0.348022 1441914450 0.691467 0.113647 0.622742 -0.348022 1441914450 0.691467 0.113647 0.622742 -0.348022 1441914450 0.691467 0.113647 0.622742 -0.348022 1441914450 0.691467 0.113647 0.622742 -0.348022 1441914450 0.691467 0.113647 0.622742 -0.348022 1441914450 0.691467 0.113647 0.622742 -0.348022 1441914450 0.695862 0.108643 0.623779 -0.338745 1441914450 0.695862 0.108643 0.623779 -0.338745 1441914450 0.695862 0.108643 0.623779 -0.338745 1441914450 0.695862 0.108643 0.623779 -0.338745 1441914450 0.695862 0.108643 0.623779 -0.338745 1441914450 0.695862 0.108643 0.623779 -0.338745 1441914450 0.699341 0.105835 0.624634 -0.330811 1441914450 0.699341 0.105835 0.624634 -0.330811 1441914450 0.699341 0.105835 0.624634 -0.330811 1441914450 0.699341 0.105835 0.624634 -0.330811 1441914450 0.701843 0.106567 0.625427 -0.323853 1441914450 0.701843 0.106567 0.625427 -0.323853 1441914450 0.701843 0.106567 0.625427 -0.323853 1441914450 0.701843 0.106567 0.625427 -0.323853 1441914450 0.701843 0.106567 0.625427 -0.323853 1441914450 0.704346 0.106628 0.625549 -0.318115 1441914450 0.704346 0.106628 0.625549 -0.318115 1441914450 0.704346 0.106628 0.625549 -0.318115 1441914450 0.704346 0.106628 0.625549 -0.318115 1441914450 0.704346 0.106628 0.625549 -0.318115 1441914450 0.704346 0.106628 0.625549 -0.318115 1441914450 0.704346 0.106628 0.625549 -0.318115 1441914450 0.706543 0.103943 0.625305 -0.314514 1441914450 0.706543 0.103943 0.625305 -0.314514 1441914450 0.706543 0.103943 0.625305 -0.314514 1441914450 0.706543 0.103943 0.625305 -0.314514 1441914450 0.706543 0.103943 0.625305 -0.314514 1441914450 0.706543 0.103943 0.625305 -0.314514 1441914450 0.708679 0.096802 0.625061 -0.312500 1441914450 0.708679 0.096802 0.625061 -0.312500 1441914451 0.708679 0.096802 0.625061 -0.312500 1441914451 0.708679 0.096802 0.625061 -0.312500 1441914451 0.708679 0.096802 0.625061 -0.312500 1441914451 0.708679 0.096802 0.625061 -0.312500 1441914451 0.709290 0.088745 0.625793 -0.312012 1441914451 0.709290 0.088745 0.625793 -0.312012 1441914451 0.709290 0.088745 0.625793 -0.312012 1441914451 0.709290 0.088745 0.625793 -0.312012 1441914451 0.709290 0.088745 0.625793 -0.312012 1441914451 0.709290 0.088745 0.625793 -0.312012 1441914451 0.707214 0.087341 0.626587 -0.315430 1441914451 0.707214 0.087341 0.626587 -0.315430 1441914451 0.707214 0.087341 0.626587 -0.315430 1441914451 0.707214 0.087341 0.626587 -0.315430 1441914451 0.707214 0.087341 0.626587 -0.315430 1441914451 0.707214 0.087341 0.626587 -0.315430 1441914451 0.707214 0.087341 0.626587 -0.315430 1441914451 0.703857 0.091370 0.626343 -0.322266 1441914451 0.703857 0.091370 0.626343 -0.322266 1441914451 0.703857 0.091370 0.626343 -0.322266 1441914451 0.703857 0.091370 0.626343 -0.322266 1441914451 0.703857 0.091370 0.626343 -0.322266 1441914451 0.703857 0.091370 0.626343 -0.322266 1441914451 0.701050 0.095398 0.625183 -0.329407 1441914451 0.701050 0.095398 0.625183 -0.329407 1441914451 0.701050 0.095398 0.625183 -0.329407 1441914451 0.701050 0.095398 0.625183 -0.329407 1441914451 0.701050 0.095398 0.625183 -0.329407 1441914451 0.701050 0.095398 0.625183 -0.329407 1441914451 0.696838 0.104187 0.624329 -0.337158 1441914451 0.696838 0.104187 0.624329 -0.337158 1441914451 0.696838 0.104187 0.624329 -0.337158 1441914451 0.696838 0.104187 0.624329 -0.337158 1441914451 0.696838 0.104187 0.624329 -0.337158 1441914451 0.694458 0.117249 0.621338 -0.343201 1441914451 0.694458 0.117249 0.621338 -0.343201 1441914451 0.694458 0.117249 0.621338 -0.343201 1441914451 0.694458 0.117249 0.621338 -0.343201 1441914451 0.694458 0.117249 0.621338 -0.343201 1441914451 0.694458 0.117249 0.621338 -0.343201 1441914451 0.694092 0.122131 0.618774 -0.346863 1441914451 0.694092 0.122131 0.618774 -0.346863 1441914451 0.694092 0.122131 0.618774 -0.346863 1441914451 0.694092 0.122131 0.618774 -0.346863 1441914451 0.694092 0.122131 0.618774 -0.346863 1441914451 0.694092 0.122131 0.618774 -0.346863 1441914451 0.693054 0.117859 0.617554 -0.352722 1441914451 0.693054 0.117859 0.617554 -0.352722 1441914451 0.693054 0.117859 0.617554 -0.352722 1441914451 0.693054 0.117859 0.617554 -0.352722 1441914451 0.693054 0.117859 0.617554 -0.352722 1441914451 
0.564514 -0.552307 0.598083 -0.136230 1441914454 0.564514 -0.552307 0.598083 -0.136230 1441914454 0.564514 -0.552307 0.598083 -0.136230 1441914454 0.564514 -0.552307 0.598083 -0.136230 1441914454 0.564514 -0.552307 0.598083 -0.136230 1441914454 0.564514 -0.552307 0.598083 -0.136230 1441914454 0.435242 -0.553345 0.636169 -0.315613 1441914454 0.435242 -0.553345 0.636169 -0.315613 1441914454 0.435242 -0.553345 0.636169 -0.315613 1441914454 0.435242 -0.553345 0.636169 -0.315613 1441914454 0.435242 -0.553345 0.636169 -0.315613 1441914454 0.435242 -0.553345 0.636169 -0.315613 1441914454 0.435242 -0.553345 0.636169 -0.315613 1441914454 0.286804 -0.512512 0.641479 -0.493530 1441914454 0.286804 -0.512512 0.641479 -0.493530 1441914454 0.286804 -0.512512 0.641479 -0.493530 1441914454 0.286804 -0.512512 0.641479 -0.493530 1441914454 0.286804 -0.512512 0.641479 -0.493530 1441914454 0.286804 -0.512512 0.641479 -0.493530 1441914454 0.286804 -0.512512 0.641479 -0.493530 1441914454 0.134521 -0.450806 0.621765 -0.626160 1441914454 0.134521 -0.450806 0.621765 -0.626160 1441914454 0.134521 -0.450806 0.621765 -0.626160 1441914454 0.134521 -0.450806 0.621765 -0.626160 1441914454 0.134521 -0.450806 0.621765 -0.626160 1441914454 -0.026855 -0.385498 0.593323 -0.706177 1441914454 -0.026855 -0.385498 0.593323 -0.706177 1441914454 -0.026855 -0.385498 0.593323 -0.706177 1441914454 -0.026855 -0.385498 0.593323 -0.706177 1441914454 -0.026855 -0.385498 0.593323 -0.706177 1441914454 -0.026855 -0.385498 0.593323 -0.706177 1441914454 -0.158630 -0.322266 0.551880 -0.752625 1441914454 -0.158630 -0.322266 0.551880 -0.752625 1441914454 -0.158630 -0.322266 0.551880 -0.752625 1441914454 -0.158630 -0.322266 0.551880 -0.752625 1441914454 -0.248169 -0.263489 0.512268 -0.778870 1441914454 -0.248169 -0.263489 0.512268 -0.778870 1441914454 -0.248169 -0.263489 0.512268 -0.778870 1441914454 -0.248169 -0.263489 0.512268 -0.778870 1441914454 -0.248169 -0.263489 0.512268 -0.778870 1441914454 -0.248169 -0.263489 0.512268 -0.778870 1441914454 -0.248169 -0.263489 0.512268 -0.778870 1441914454 -0.286377 -0.223694 0.521729 -0.771851 1441914454 -0.286377 -0.223694 0.521729 -0.771851 1441914454 -0.286377 -0.223694 0.521729 -0.771851 1441914454 -0.286377 -0.223694 0.521729 -0.771851 1441914454 -0.286377 -0.223694 0.521729 -0.771851 1441914454 -0.286377 -0.223694 0.521729 -0.771851 1441914454 -0.264221 -0.231812 0.562988 -0.747986 1441914454 -0.264221 -0.231812 0.562988 -0.747986 1441914454 -0.264221 -0.231812 0.562988 -0.747986 1441914454 -0.264221 -0.231812 0.562988 -0.747986 1441914454 -0.264221 -0.231812 0.562988 -0.747986 1441914454 -0.264221 -0.231812 0.562988 -0.747986 1441914454 -0.202637 -0.284729 0.557190 -0.753235 1441914454 -0.202637 -0.284729 0.557190 -0.753235 1441914454 -0.202637 -0.284729 0.557190 -0.753235 1441914454 -0.202637 -0.284729 0.557190 -0.753235 1441914454 -0.202637 -0.284729 0.557190 -0.753235 1441914454 -0.202637 -0.284729 0.557190 -0.753235 1441914454 -0.202637 -0.284729 0.557190 -0.753235 1441914454 -0.107544 -0.357666 0.563660 -0.736816 1441914454 -0.107544 -0.357666 0.563660 -0.736816 1441914454 -0.107544 -0.357666 0.563660 -0.736816 1441914454 -0.107544 -0.357666 0.563660 -0.736816 1441914454 -0.107544 -0.357666 0.563660 -0.736816 1441914454 -0.107544 -0.357666 0.563660 -0.736816 1441914454 -0.107544 -0.357666 0.563660 -0.736816 1441914454 0.024719 -0.439148 0.598206 -0.669861 1441914454 0.024719 -0.439148 0.598206 -0.669861 1441914454 0.024719 -0.439148 0.598206 -0.669861 1441914454 0.024719 -0.439148 0.598206 -0.669861 1441914454 0.024719 -0.439148 0.598206 -0.669861 1441914454 0.024719 -0.439148 0.598206 -0.669861 1441914454 0.201721 -0.492065 0.621887 -0.574829 1441914454 0.201721 -0.492065 0.621887 -0.574829 1441914454 0.201721 -0.492065 0.621887 -0.574829 1441914454 0.201721 -0.492065 0.621887 -0.574829 1441914454 0.201721 -0.492065 0.621887 -0.574829 1441914454 0.201721 -0.492065 0.621887 -0.574829 1441914454 0.373901 -0.513550 0.646790 -0.421997 1441914454 0.373901 -0.513550 0.646790 -0.421997 1441914454 0.373901 -0.513550 0.646790 -0.421997 1441914454 0.373901 -0.513550 0.646790 -0.421997 1441914454 0.373901 -0.513550 0.646790 -0.421997 1441914454 0.373901 -0.513550 0.646790 -0.421997 1441914454 0.536682 -0.487610 0.638000 -0.259155 1441914454 0.536682 -0.487610 0.638000 -0.259155 1441914454 0.536682 -0.487610 0.638000 -0.259155 1441914454 0.536682 -0.487610 0.638000 -0.259155 1441914454 0.536682 -0.487610 0.638000 -0.259155 1441914454 0.536682 -0.487610 0.638000 -0.259155 1441914454 0.669006 -0.413879 0.614014 -0.063843 1441914454 0.669006 -0.413879 0.614014 -0.063843 1441914454 0.669006 -0.413879 0.614014 -0.063843 1441914454 0.669006 -0.413879 0.614014 -0.063843 1441914454 0.669006 -0.413879 0.614014 -0.063843 1441914454 0.669006 -0.413879 0.614014 -0.063843 1441914454 0.669006 -0.413879 0.614014 -0.063843 1441914454 0.734741 -0.366394 0.560608 0.107544 1441914454 0.734741 -0.366394 0.560608 0.107544 1441914454 0.734741 -0.366394 0.560608 0.107544 1441914454 0.734741 -0.366394 0.560608 0.107544 1441914454 0.734741 -0.366394 0.560608 0.107544 1441914454 0.734741 -0.366394 0.560608 0.107544 1441914455 0.717468 -0.436035 0.508118 0.191956 1441914455 0.717468 -0.436035 0.508118 0.191956 1441914455 0.717468 -0.436035 0.508118 0.191956 1441914455 0.717468 -0.436035 0.508118 0.191956 1441914455 0.717468 -0.436035 0.508118 0.191956 1441914455 0.717468 -0.436035 0.508118 0.191956 1441914455 0.723999 -0.420105 0.509644 0.198914 1441914455 0.723999 -0.420105 0.509644 0.198914 1441914455 0.723999 -0.420105 0.509644 0.198914 1441914455 0.723999 -0.420105 0.509644 0.198914 1441914455 0.723999 -0.420105 0.509644 0.198914 1441914455 0.723999 -0.420105 0.509644 0.198914 1441914455 0.723999 -0.420105 0.509644 0.198914 1441914455 0.718750 -0.447998 0.485291 0.217102 1441914455 0.718750 -0.447998 0.485291 0.217102 1441914455 0.718750 -0.447998 0.485291 0.217102 1441914455 0.718750 -0.447998 0.485291 0.217102 1441914455 0.718750 -0.447998 0.485291 0.217102 1441914455 0.718750 -0.447998 0.485291 0.217102 1441914455 0.718750 -0.447998 0.485291 0.217102 1441914455 0.706726 -0.463379 0.513123 0.149841 1441914455 0.706726 -0.463379 0.513123 0.149841 1441914455 0.706726 -0.463379 0.513123 0.149841 1441914455 0.706726 -0.463379 0.513123 0.149841 1441914455 0.706726 -0.463379 0.513123 0.149841 1441914455 0.706726 -0.463379 0.513123 0.149841 1441914455 0.677673 -0.488098 0.546448 0.062683 1441914455 0.677673 -0.488098 0.546448 0.062683 1441914455 0.677673 -0.488098 0.546448 0.062683 1441914455 0.677673 -0.488098 0.546448 0.062683 1441914455 0.677673 -0.488098 0.546448 0.062683 1441914455 0.677673 -0.488098 0.546448 0.062683 1441914455 0.615234 -0.537476 0.575317 -0.039490 1441914455 0.615234 -0.537476 0.575317 -0.039490 1441914455 0.615234 -0.537476 0.575317 -0.039490 1441914455 0.615234 -0.537476 0.575317 -0.039490 1441914455 0.615234 -0.537476 0.575317 -0.039490 1441914455 0.615234 -0.537476 0.575317 -0.039490 1441914455 0.509094 -0.597900 0.604309 -0.134583 1441914455 0.509094 -0.597900 0.604309 -0.134583 1441914455 0.509094 -0.597900 0.604309 -0.134583 1441914455 0.509094 -0.597900 0.604309 -0.134583 1441914455 0.509094 -0.597900 0.604309 -0.134583 1441914455 0.509094 -0.597900 0.604309 -0.134583 1441914455 0.369507 -0.630676 0.647095 -0.216675 1441914455 0.369507 -0.630676 0.647095 -0.216675 1441914455 0.369507 -0.630676 0.647095 -0.216675 1441914455 0.369507 -0.630676 0.647095 -0.216675 1441914455 0.369507 -0.630676 0.647095 -0.216675 1441914455 0.369507 -0.630676 0.647095 -0.216675 1441914455 0.369507 -0.630676 0.647095 -0.216675 1441914455 0.214966 -0.606750 0.695068 -0.320129 1441914455 0.214966 -0.606750 0.695068 -0.320129 1441914455 0.214966 -0.606750 0.695068 -0.320129 1441914455 0.214966 -0.606750 0.695068 -0.320129 1441914455 0.214966 -0.606750 0.695068 -0.320129 1441914455 0.214966 -0.606750 0.695068 -0.320129 1441914455 0.056091 -0.538940 0.717285 -0.438049 1441914455 0.056091 -0.538940 0.717285 -0.438049 1441914455 0.056091 -0.538940 0.717285 -0.438049 1441914455 0.056091 -0.538940 0.717285 -0.438049 1441914455 0.056091 -0.538940 0.717285 -0.438049 1441914455 0.056091 -0.538940 0.717285 -0.438049 1441914455 -0.089600 -0.443604 0.686096 -0.569580 1441914455 -0.089600 -0.443604 0.686096 -0.569580 1441914455 -0.089600 -0.443604 0.686096 -0.569580 1441914455 -0.089600 -0.443604 0.686096 -0.569580 1441914455 -0.089600 -0.443604 0.686096 -0.569580 1441914455 -0.089600 -0.443604 0.686096 -0.569580 1441914455 -0.089600 -0.443604 0.686096 -0.569580 1441914455 -0.198486 -0.358582 0.610046 -0.678162 1441914455 -0.198486 -0.358582 0.610046 -0.678162 1441914455 -0.198486 -0.358582 0.610046 -0.678162 1441914455 -0.198486 -0.358582 0.610046 -0.678162 1441914455 -0.198486 -0.358582 0.610046 -0.678162 1441914455 -0.198486 -0.358582 0.610046 -0.678162 1441914455 -0.242065 -0.312744 0.528748 -0.751038 1441914455 -0.242065 -0.312744 0.528748 -0.751038 1441914455 -0.242065 -0.312744 0.528748 -0.751038 1441914455 -0.242065 -0.312744 0.528748 -0.751038 1441914455 -0.242065 -0.312744 0.528748 -0.751038 1441914455 -0.242065 -0.312744 0.528748 -0.751038 1441914455 -0.252869 -0.295654 0.545898 -0.742065 1441914455 -0.252869 -0.295654 0.545898 -0.742065 1441914455 -0.252869 -0.295654 0.545898 -0.742065 1441914455 -0.252869 -0.295654 0.545898 -0.742065 1441914455 -0.252869 -0.295654 0.545898 -0.742065 1441914455 -0.233032 -0.298462 0.584717 -0.717468 1441914455 -0.233032 -0.298462 0.584717 -0.717468 1441914455 -0.233032 -0.298462 0.584717 -0.717468 1441914455 -0.233032 -0.298462 0.584717 -0.717468 1441914455 -0.233032 -0.298462 0.584717 -0.717468 1441914455 -0.233032 -0.298462 0.584717 -0.717468 1441914455 -0.205078 -0.308167 0.587524 -0.719604 1441914455 -0.205078 -0.308167 0.587524 -0.719604 1441914455 -0.205078 -0.308167 0.587524 -0.719604 1441914455 -0.205078 -0.308167 0.587524 -0.719604 1441914455 -0.205078 -0.308167 0.587524 -0.719604 1441914455 -0.205078 -0.308167 0.587524 -0.719604 1441914455 -0.205078 -0.308167 0.587524 -0.719604 1441914455 -0.146179 -0.339355 0.565491 -0.737366 1441914455 -0.146179 -0.339355 0.565491 -0.737366 1441914455 -0.146179 -0.339355 0.565491 -0.737366 1441914455 -0.146179 -0.339355 0.565491 -0.737366 1441914455 -0.146179 -0.339355 0.565491 -0.737366 1441914455 -0.146179 -0.339355 0.565491 -0.737366 1441914455 -0.038269 -0.385437 0.560608 -0.731934 1441914455 -0.038269 -0.385437 0.560608 -0.731934 1441914455 -0.038269 -0.385437 0.560608 -0.731934 1441914455 -0.038269 -0.385437 0.560608 -0.731934 1441914455 -0.038269 -0.385437 0.560608 -0.731934 1441914455 -0.038269 -0.385437 0.560608 -0.731934 1441914455 0.107971 -0.430420 0.593140 -0.671753 1441914456 0.107971 -0.430420 0.593140 -0.671753 1441914456 0.107971 -0.430420 0.593140 -0.671753 1441914456 0.107971 -0.430420 0.593140 -0.671753 1441914456 0.107971 -0.430420 0.593140 -0.671753 1441914456 0.107971 -0.430420 0.593140 -0.671753 1441914456 0.280151 -0.462280 0.626770 -0.561218 1441914456 0.280151 -0.462280 0.626770 -0.561218 1441914456 0.280151 -0.462280 0.626770 -0.561218 1441914456 0.280151 -0.462280 0.626770 -0.561218 1441914456 0.280151 -0.462280 0.626770 -0.561218 1441914456 0.280151 -0.462280 0.626770 -0.561218 1441914456 0.440979 -0.476379 0.635315 -0.418213 1441914456 0.440979 -0.476379 0.635315 -0.418213 1441914456 0.440979 -0.476379 0.635315 -0.418213 1441914456 0.440979 -0.476379 0.635315 -0.418213 1441914456 0.440979 -0.476379 0.635315 -0.418213 1441914456 0.440979 -0.476379 0.635315 -0.418213 1441914456 0.440979 -0.476379 0.635315 -0.418213 1441914456 0.569885 -0.467712 0.628723 -0.247375 1441914456 0.569885 -0.467712 0.628723 -0.247375 1441914456 0.569885 -0.467712 0.628723 -0.247375 1441914456 0.569885 -0.467712 0.628723 -0.247375 1441914456 0.569885 -0.467712 0.628723 -0.247375 1441914456 0.569885 -0.467712 0.628723 -0.247375 1441914456 0.666016 -0.434998 0.603882 -0.049500 1441914456 0.666016 -0.434998 0.603882 -0.049500 1441914456 0.666016 -0.434998 0.603882 -0.049500 1441914456 0.666016 -0.434998 0.603882 -0.049500 1441914456 0.666016 -0.434998 0.603882 -0.049500 1441914456 0.666016 -0.434998 0.603882 -0.049500 1441914456 0.666016 -0.434998 0.603882 -0.049500 1441914456 0.725098 -0.379578 0.563782 0.110779 1441914456 0.725098 -0.379578 0.563782 0.110779 1441914456 0.725098 -0.379578 0.563782 0.110779 1441914456 0.725098 -0.379578 0.563782 0.110779 1441914456 0.725098 -0.379578 0.563782 0.110779 1441914456 0.725098 -0.379578 0.563782 0.110779 1441914456 0.727356 -0.407715 0.522034 0.179260 1441914456 0.727356 -0.407715 0.522034 0.179260 1441914456 0.727356 -0.407715 0.522034 0.179260 1441914456 0.727356 -0.407715 0.522034 0.179260 1441914456 0.727356 -0.407715 0.522034 0.179260 1441914456 0.727356 -0.407715 0.522034 0.179260 1441914456 0.721558 -0.415344 0.530273 0.160156 1441914456 0.721558 -0.415344 0.530273 0.160156 1441914456 0.721558 -0.415344 0.530273 0.160156 1441914456 0.721558 -0.415344 0.530273 0.160156 1441914456 0.721558 -0.415344 0.530273 0.160156 1441914456 0.721558 -0.415344 0.530273 0.160156 1441914456 0.719910 -0.431702 0.520935 0.154724 1441914456 0.719910 -0.431702 0.520935 0.154724 1441914456 0.719910 -0.431702 0.520935 0.154724 1441914456 0.719910 -0.431702 0.520935 0.154724 1441914456 0.719910 -0.431702 0.520935 0.154724 1441914456 0.719910 -0.431702 0.520935 0.154724 1441914456 0.719910 -0.431702 0.520935 0.154724 1441914456 0.706299 -0.463501 0.525696 0.099182 1441914456 0.706299 -0.463501 0.525696 0.099182 1441914456 0.706299 -0.463501 0.525696 0.099182 1441914456 0.706299 -0.463501 0.525696 0.099182 1441914456 0.706299 -0.463501 0.525696 0.099182 1441914456 0.678284 -0.484131 0.552429 -0.018494 1441914456 0.678284 -0.484131 0.552429 -0.018494 1441914456 0.678284 -0.484131 0.552429 -0.018494 1441914456 0.678284 -0.484131 0.552429 -0.018494 1441914456 0.678284 -0.484131 0.552429 -0.018494 1441914456 0.678284 -0.484131 0.552429 -0.018494 1441914456 0.601013 -0.524292 0.581421 -0.160767 1441914456 0.601013 -0.524292 0.581421 -0.160767 1441914456 0.601013 -0.524292 0.581421 -0.160767 1441914456 0.601013 -0.524292 0.581421 -0.160767 1441914456 0.601013 -0.524292 0.581421 -0.160767 1441914456 0.472900 -0.549438 0.615540 -0.309143 1441914456 0.472900 -0.549438 0.615540 -0.309143 1441914456 0.472900 -0.549438 0.615540 -0.309143 1441914456 0.472900 -0.549438 0.615540 -0.309143 1441914456 0.472900 -0.549438 0.615540 -0.309143 1441914456 0.472900 -0.549438 0.615540 -0.309143 1441914456 0.348633 -0.506592 0.628906 -0.475708 1441914456 0.348633 -0.506592 0.628906 -0.475708 1441914456 0.348633 -0.506592 0.628906 -0.475708 1441914456 0.348633 -0.506592 0.628906 -0.475708 1441914456 0.348633 -0.506592 0.628906 -0.475708 1441914456 0.348633 -0.506592 0.628906 -0.475708 1441914456 0.203735 -0.444641 0.621948 -0.611572 1441914456 0.203735 -0.444641 0.621948 -0.611572 1441914456 0.203735 -0.444641 0.621948 -0.611572 1441914456 0.203735 -0.444641 0.621948 -0.611572 1441914456 0.203735 -0.444641 0.621948 -0.611572 1441914456 0.203735 -0.444641 0.621948 -0.611572 1441914456 0.038635 -0.365662 0.621033 -0.692200 1441914456 0.038635 -0.365662 0.621033 -0.692200 1441914456 0.038635 -0.365662 0.621033 -0.692200 1441914456 0.038635 -0.365662 0.621033 -0.692200 1441914456 0.038635 -0.365662 0.621033 -0.692200 1441914456 0.038635 -0.365662 0.621033 -0.692200 1441914456 0.038635 -0.365662 0.621033 -0.692200 1441914456 -0.124634 -0.265076 0.600464 -0.744080 1441914456 -0.124634 -0.265076 0.600464 -0.744080 1441914456 -0.124634 -0.265076 0.600464 -0.744080 1441914456 -0.124634 -0.265076 0.600464 -0.744080 1441914456 -0.124634 -0.265076 0.600464 -0.744080 1441914456 -0.124634 -0.265076 0.600464 -0.744080 1441914456 -0.245850 -0.176147 0.550293 -0.778259 1441914456 -0.245850 -0.176147 0.550293 -0.778259 1441914456 -0.245850 -0.176147 0.550293 -0.778259 1441914456 -0.245850 -0.176147 0.550293 -0.778259 1441914456 -0.245850 -0.176147 0.550293 -0.778259 1441914456 -0.245850 -0.176147 0.550293 -0.778259 1441914456 -0.314087 -0.122925 0.524109 -0.782043 1441914456 -0.314087 -0.122925 0.524109 -0.782043 1441914457 -0.314087 -0.122925 0.524109 -0.782043 1441914457 -0.314087 -0.122925 0.524109 -0.782043 1441914457 -0.314087 -0.122925 0.524109 -0.782043 1441914457 -0.314087 -0.122925 0.524109 -0.782043 1441914457 -0.311096 -0.118408 0.500977 -0.798950 1441914457 -0.311096 -0.118408 0.500977 -0.798950 1441914457 -0.311096 -0.118408 0.500977 -0.798950 1441914457 -0.311096 -0.118408 0.500977 -0.798950 1441914457 -0.311096 -0.118408 0.500977 -0.798950 1441914457 -0.311096 -0.118408 0.500977 -0.798950 1441914457 -0.292725 -0.135925 0.514648 -0.794373 1441914457 -0.292725 -0.135925 0.514648 -0.794373 1441914457 -0.292725 -0.135925 0.514648 -0.794373 1441914457 -0.292725 -0.135925 0.514648 -0.794373 1441914457 -0.292725 -0.135925 0.514648 -0.794373 1441914457 -0.292725 -0.135925 0.514648 -0.794373 1441914457 -0.263184 -0.155518 0.518066 -0.798889 1441914457 -0.263184 -0.155518 0.518066 -0.798889 1441914457 -0.263184 -0.155518 0.518066 -0.798889 1441914457 -0.263184 -0.155518 0.518066 -0.798889 1441914457 -0.263184 -0.155518 0.518066 -0.798889 1441914457 -0.263184 -0.155518 0.518066 -0.798889 1441914457 -0.187134 -0.200623 0.514404 -0.812500 1441914457 -0.187134 -0.200623 0.514404 -0.812500 1441914457 -0.187134 -0.200623 0.514404 -0.812500 1441914457 -0.187134 -0.200623 0.514404 -0.812500 1441914457 -0.187134 -0.200623 0.514404 -0.812500 1441914457 -0.187134 -0.200623 0.514404 -0.812500 1441914457 -0.057678 -0.256531 0.541687 -0.798401 1441914457 -0.057678 -0.256531 0.541687 -0.798401 1441914457 -0.057678 -0.256531 0.541687 -0.798401 1441914457 -0.057678 -0.256531 0.541687 -0.798401 1441914457 -0.057678 -0.256531 0.541687 -0.798401 1441914457 -0.057678 -0.256531 0.541687 -0.798401 1441914457 0.112366 -0.325073 0.602539 -0.720215 1441914457 0.112366 -0.325073 0.602539 -0.720215 1441914457 0.112366 -0.325073 0.602539 -0.720215 1441914457 0.112366 -0.325073 0.602539 -0.720215 1441914457 0.112366 -0.325073 0.602539 -0.720215 1441914457 0.112366 -0.325073 0.602539 -0.720215 1441914457 0.299927 -0.409729 0.649719 -0.565735 1441914457 0.299927 -0.409729 0.649719 -0.565735 1441914457 0.299927 -0.409729 0.649719 -0.565735 1441914457 0.299927 -0.409729 0.649719 -0.565735 1441914457 0.299927 -0.409729 0.649719 -0.565735 1441914457 0.299927 -0.409729 0.649719 -0.565735 1441914457 0.470337 -0.477539 0.635681 -0.382935 1441914457 0.470337 -0.477539 0.635681 -0.382935 1441914457 0.470337 -0.477539 0.635681 -0.382935 1441914457 0.470337 -0.477539 0.635681 -0.382935 1441914457 0.470337 -0.477539 0.635681 -0.382935 1441914457 0.470337 -0.477539 0.635681 -0.382935 1441914457 0.589050 -0.512024 0.600952 -0.172302 1441914457 0.589050 -0.512024 0.600952 -0.172302 1441914457 0.589050 -0.512024 0.600952 -0.172302 1441914457 0.589050 -0.512024 0.600952 -0.172302 1441914457 0.589050 -0.512024 0.600952 -0.172302 1441914457 0.589050 -0.512024 0.600952 -0.172302 1441914457 0.659546 -0.506775 0.555054 -0.001709 1441914457 0.659546 -0.506775 0.555054 -0.001709 1441914457 0.659546 -0.506775 0.555054 -0.001709 1441914457 0.659546 -0.506775 0.555054 -0.001709 1441914457 0.659546 -0.506775 0.555054 -0.001709 1441914457 0.659546 -0.506775 0.555054 -0.001709 1441914457 0.715759 -0.447632 0.518494 0.135559 1441914457 0.715759 -0.447632 0.518494 0.135559 1441914457 0.715759 -0.447632 0.518494 0.135559 1441914457 0.715759 -0.447632 0.518494 0.135559 1441914457 0.715759 -0.447632 0.518494 0.135559 1441914457 0.715759 -0.447632 0.518494 0.135559 1441914457 0.724976 -0.435059 0.484619 0.223938 1441914457 0.724976 -0.435059 0.484619 0.223938 1441914457 0.724976 -0.435059 0.484619 0.223938 1441914457 0.724976 -0.435059 0.484619 0.223938 1441914457 0.724976 -0.435059 0.484619 0.223938 1441914457 0.724976 -0.435059 0.484619 0.223938 1441914457 0.709595 -0.463135 0.498474 0.182739 1441914457 0.709595 -0.463135 0.498474 0.182739 1441914457 0.709595 -0.463135 0.498474 0.182739 1441914457 0.709595 -0.463135 0.498474 0.182739 1441914457 0.709595 -0.463135 0.498474 0.182739 1441914457 0.709595 -0.463135 0.498474 0.182739 1441914457 0.709595 -0.463135 0.498474 0.182739 1441914457 0.702209 -0.462463 0.529480 0.112122 1441914457 0.702209 -0.462463 0.529480 0.112122 1441914457 0.702209 -0.462463 0.529480 0.112122 1441914457 0.702209 -0.462463 0.529480 0.112122 1441914457 0.702209 -0.462463 0.529480 0.112122 1441914457 0.702209 -0.462463 0.529480 0.112122 1441914457 0.675598 -0.479248 0.560120 0.011353 1441914457 0.675598 -0.479248 0.560120 0.011353 1441914457 0.675598 -0.479248 0.560120 0.011353 1441914457 0.675598 -0.479248 0.560120 0.011353 1441914457 0.675598 -0.479248 0.560120 0.011353 1441914457 0.675598 -0.479248 0.560120 0.011353 1441914457 0.628113 -0.480042 0.596741 -0.137573 1441914457 0.628113 -0.480042 0.596741 -0.137573 1441914457 0.628113 -0.480042 0.596741 -0.137573 1441914457 0.628113 -0.480042 0.596741 -0.137573 1441914457 0.628113 -0.480042 0.596741 -0.137573 1441914457 0.628113 -0.480042 0.596741 -0.137573 1441914457 0.512817 -0.498291 0.640137 -0.280823 1441914457 0.512817 -0.498291 0.640137 -0.280823 1441914457 0.512817 -0.498291 0.640137 -0.280823 1441914457 0.512817 -0.498291 0.640137 -0.280823 1441914457 0.512817 -0.498291 0.640137 -0.280823 1441914457 0.512817 -0.498291 0.640137 -0.280823 1441914457 0.512817 -0.498291 0.640137 -0.280823 1441914457 0.362122 -0.483643 0.671082 -0.429626 1441914457 0.362122 -0.483643 0.671082 -0.429626 1441914457 0.362122 -0.483643 0.671082 -0.429626 1441914458 0.362122 -0.483643 0.671082 -0.429626 1441914458 0.362122 -0.483643 0.671082 -0.429626 1441914458 0.362122 -0.483643 0.671082 -0.429626 1441914458 0.232910 -0.416870 0.644897 -0.596741 1441914458 0.232910 -0.416870 0.644897 -0.596741 1441914458 0.232910 -0.416870 0.644897 -0.596741 1441914458 0.232910 -0.416870 0.644897 -0.596741 1441914458 0.232910 -0.416870 0.644897 -0.596741 1441914458 0.232910 -0.416870 0.644897 -0.596741 1441914458 0.096924 -0.342896 0.603027 -0.713745 1441914458 0.096924 -0.342896 0.603027 -0.713745 1441914458 0.096924 -0.342896 0.603027 -0.713745 1441914458 0.096924 -0.342896 0.603027 -0.713745 1441914458 0.096924 -0.342896 0.603027 -0.713745 1441914458 0.096924 -0.342896 0.603027 -0.713745 1441914458 0.096924 -0.342896 0.603027 -0.713745 1441914458 -0.053223 -0.269348 0.589294 -0.759888 1441914458 -0.053223 -0.269348 0.589294 -0.759888 1441914458 -0.053223 -0.269348 0.589294 -0.759888 1441914458 -0.053223 -0.269348 0.589294 -0.759888 1441914458 -0.053223 -0.269348 0.589294 -0.759888 1441914458 -0.053223 -0.269348 0.589294 -0.759888 1441914458 -0.204041 -0.181824 0.585266 -0.763428 1441914458 -0.204041 -0.181824 0.585266 -0.763428 1441914458 -0.204041 -0.181824 0.585266 -0.763428 1441914458 -0.204041 -0.181824 0.585266 -0.763428 1441914458 -0.204041 -0.181824 0.585266 -0.763428 1441914458 -0.204041 -0.181824 0.585266 -0.763428 1441914458 -0.301575 -0.106445 0.561523 -0.763184 1441914458 -0.301575 -0.106445 0.561523 -0.763184 1441914458 -0.301575 -0.106445 0.561523 -0.763184 1441914458 -0.301575 -0.106445 0.561523 -0.763184 1441914458 -0.301575 -0.106445 0.561523 -0.763184 1441914458 -0.301575 -0.106445 0.561523 -0.763184 1441914458 -0.309753 -0.094421 0.547729 -0.771484 1441914458 -0.309753 -0.094421 0.547729 -0.771484 1441914458 -0.309753 -0.094421 0.547729 -0.771484 1441914458 -0.309753 -0.094421 0.547729 -0.771484 1441914458 -0.309753 -0.094421 0.547729 -0.771484 1441914458 -0.309753 -0.094421 0.547729 -0.771484 1441914458 -0.309753 -0.094421 0.547729 -0.771484 1441914458 -0.297546 -0.111633 0.576538 -0.752747 1441914458 -0.297546 -0.111633 0.576538 -0.752747 1441914458 -0.297546 -0.111633 0.576538 -0.752747 1441914458 -0.297546 -0.111633 0.576538 -0.752747 1441914458 -0.297546 -0.111633 0.576538 -0.752747 1441914458 -0.297546 -0.111633 0.576538 -0.752747 1441914458 -0.290039 -0.116821 0.589294 -0.744995 1441914458 -0.290039 -0.116821 0.589294 -0.744995 1441914458 -0.290039 -0.116821 0.589294 -0.744995 1441914458 -0.290039 -0.116821 0.589294 -0.744995 1441914458 -0.290039 -0.116821 0.589294 -0.744995 1441914458 -0.290039 -0.116821 0.589294 -0.744995 1441914458 -0.290039 -0.116821 0.589294 -0.744995 1441914458 -0.264038 -0.142151 0.587769 -0.751404 1441914458 -0.264038 -0.142151 0.587769 -0.751404 1441914458 -0.264038 -0.142151 0.587769 -0.751404 1441914458 -0.264038 -0.142151 0.587769 -0.751404 1441914458 -0.264038 -0.142151 0.587769 -0.751404 1441914458 -0.187744 -0.181763 0.588501 -0.765137 1441914458 -0.187744 -0.181763 0.588501 -0.765137 1441914458 -0.187744 -0.181763 0.588501 -0.765137 1441914458 -0.187744 -0.181763 0.588501 -0.765137 1441914458 -0.187744 -0.181763 0.588501 -0.765137 1441914458 -0.187744 -0.181763 0.588501 -0.765137 1441914458 -0.187744 -0.181763 0.588501 -0.765137 1441914458 -0.052368 -0.234009 0.626526 -0.741577 1441914458 -0.052368 -0.234009 0.626526 -0.741577 1441914458 -0.052368 -0.234009 0.626526 -0.741577 1441914458 -0.052368 -0.234009 0.626526 -0.741577 1441914458 -0.052368 -0.234009 0.626526 -0.741577 1441914458 -0.052368 -0.234009 0.626526 -0.741577 1441914458 0.128601 -0.307312 0.683899 -0.649109 1441914458 0.128601 -0.307312 0.683899 -0.649109 1441914458 0.128601 -0.307312 0.683899 -0.649109 1441914458 0.128601 -0.307312 0.683899 -0.649109 1441914458 0.128601 -0.307312 0.683899 -0.649109 1441914458 0.128601 -0.307312 0.683899 -0.649109 1441914458 0.322815 -0.405212 0.703735 -0.486145 1441914458 0.322815 -0.405212 0.703735 -0.486145 1441914458 0.322815 -0.405212 0.703735 -0.486145 1441914458 0.322815 -0.405212 0.703735 -0.486145 1441914458 0.322815 -0.405212 0.703735 -0.486145 1441914458 0.322815 -0.405212 0.703735 -0.486145 1441914458 0.465271 -0.515259 0.673523 -0.253601 1441914458 0.465271 -0.515259 0.673523 -0.253601 1441914458 0.465271 -0.515259 0.673523 -0.253601 1441914458 0.465271 -0.515259 0.673523 -0.253601 1441914458 0.465271 -0.515259 0.673523 -0.253601 1441914458 0.465271 -0.515259 0.673523 -0.253601 1441914458 0.558838 -0.571045 0.596008 -0.079773 1441914458 0.558838 -0.571045 0.596008 -0.079773 1441914458 0.558838 -0.571045 0.596008 -0.079773 1441914458 0.558838 -0.571045 0.596008 -0.079773 1441914458 0.558838 -0.571045 0.596008 -0.079773 1441914458 0.558838 -0.571045 0.596008 -0.079773 1441914458 0.632385 -0.575623 0.507874 0.103882 1441914458 0.632385 -0.575623 0.507874 0.103882 1441914458 0.632385 -0.575623 0.507874 0.103882 1441914458 0.632385 -0.575623 0.507874 0.103882 1441914458 0.632385 -0.575623 0.507874 0.103882 1441914458 0.632385 -0.575623 0.507874 0.103882 1441914458 0.632385 -0.575623 0.507874 0.103882 1441914458 0.679932 -0.536499 0.438049 0.240784 1441914458 0.679932 -0.536499 0.438049 0.240784 1441914458 0.679932 -0.536499 0.438049 0.240784 1441914458 0.679932 -0.536499 0.438049 0.240784 1441914458 0.679932 -0.536499 0.438049 0.240784 1441914458 0.679932 -0.536499 0.438049 0.240784 1441914458 0.684204 -0.525940 0.407349 0.298767 1441914458 0.684204 -0.525940 0.407349 0.298767 1441914458 0.684204 -0.525940 0.407349 0.298767 1441914458 0.684204 -0.525940 0.407349 0.298767 1441914459 0.684204 -0.525940 0.407349 0.298767 1441914459 0.684204 -0.525940 0.407349 0.298767 1441914459 0.667053 -0.549377 0.418640 0.279114 1441914459 0.667053 -0.549377 0.418640 0.279114 1441914459 0.667053 -0.549377 0.418640 0.279114 1441914459 0.667053 -0.549377 0.418640 0.279114 1441914459 0.667053 -0.549377 0.418640 0.279114 1441914459 0.667053 -0.549377 0.418640 0.279114 1441914459 0.667053 -0.549377 0.418640 0.279114 1441914459 0.666992 -0.544983 0.452332 0.231079 1441914459 0.666992 -0.544983 0.452332 0.231079 1441914459 0.666992 -0.544983 0.452332 0.231079 1441914459 0.666992 -0.544983 0.452332 0.231079 1441914459 0.666992 -0.544983 0.452332 0.231079 1441914459 0.666992 -0.544983 0.452332 0.231079 1441914459 0.661987 -0.548767 0.493835 0.129517 1441914459 0.661987 -0.548767 0.493835 0.129517 1441914459 0.661987 -0.548767 0.493835 0.129517 1441914459 0.661987 -0.548767 0.493835 0.129517 1441914459 0.661987 -0.548767 0.493835 0.129517 1441914459 0.661987 -0.548767 0.493835 0.129517 1441914459 0.631287 -0.549988 0.546692 -0.006775 1441914459 0.631287 -0.549988 0.546692 -0.006775 1441914459 0.631287 -0.549988 0.546692 -0.006775 1441914459 0.631287 -0.549988 0.546692 -0.006775 1441914459 0.631287 -0.549988 0.546692 -0.006775 1441914459 0.631287 -0.549988 0.546692 -0.006775 1441914459 0.542725 -0.565674 0.604065 -0.143433 1441914459 0.542725 -0.565674 0.604065 -0.143433 1441914459 0.542725 -0.565674 0.604065 -0.143433 1441914459 0.542725 -0.565674 0.604065 -0.143433 1441914459 0.542725 -0.565674 0.604065 -0.143433 1441914459 0.542725 -0.565674 0.604065 -0.143433 1441914459 0.542725 -0.565674 0.604065 -0.143433 1441914459 0.409485 -0.560974 0.661133 -0.283630 1441914459 0.409485 -0.560974 0.661133 -0.283630 1441914459 0.409485 -0.560974 0.661133 -0.283630 1441914459 0.409485 -0.560974 0.661133 -0.283630 1441914459 0.409485 -0.560974 0.661133 -0.283630 1441914459 0.282227 -0.496765 0.685303 -0.451599 1441914459 0.282227 -0.496765 0.685303 -0.451599 1441914459 0.282227 -0.496765 0.685303 -0.451599 1441914459 0.282227 -0.496765 0.685303 -0.451599 1441914459 
0.756104 -0.069763 0.619812 -0.197998 1441914461 0.755554 -0.070923 0.616882 -0.208618 1441914461 0.755554 -0.070923 0.616882 -0.208618 1441914461 0.755554 -0.070923 0.616882 -0.208618 1441914461 0.755554 -0.070923 0.616882 -0.208618 1441914461 0.755554 -0.070923 0.616882 -0.208618 1441914461 0.755554 -0.070923 0.616882 -0.208618 1441914461 0.754883 -0.071350 0.614319 -0.218262 1441914461 0.754883 -0.071350 0.614319 -0.218262 1441914461 0.754883 -0.071350 0.614319 -0.218262 1441914461 0.754883 -0.071350 0.614319 -0.218262 1441914461 0.754883 -0.071350 0.614319 -0.218262 1441914461 0.754883 -0.071350 0.614319 -0.218262 1441914461 0.753601 -0.072021 0.613892 -0.223511 1441914461 0.753601 -0.072021 0.613892 -0.223511 1441914461 0.753601 -0.072021 0.613892 -0.223511 1441914461 0.753601 -0.072021 0.613892 -0.223511 1441914461 0.753601 -0.072021 0.613892 -0.223511 1441914461 0.753601 -0.072021 0.613892 -0.223511 1441914461 0.751282 -0.071533 0.615601 -0.226746 1441914461 0.751282 -0.071533 0.615601 -0.226746 1441914461 0.751282 -0.071533 0.615601 -0.226746 1441914461 0.751282 -0.071533 0.615601 -0.226746 1441914461 0.751282 -0.071533 0.615601 -0.226746 1441914461 0.751282 -0.071533 0.615601 -0.226746 1441914461 0.748779 -0.067139 0.617798 -0.230469 1441914461 0.748779 -0.067139 0.617798 -0.230469 1441914461 0.748779 -0.067139 0.617798 -0.230469 1441914461 0.748779 -0.067139 0.617798 -0.230469 1441914461 0.748779 -0.067139 0.617798 -0.230469 1441914461 0.748779 -0.067139 0.617798 -0.230469 1441914461 0.746826 -0.061584 0.620300 -0.231628 1441914461 0.746826 -0.061584 0.620300 -0.231628 1441914461 0.746826 -0.061584 0.620300 -0.231628 1441914461 0.746826 -0.061584 0.620300 -0.231628 1441914461 0.746826 -0.061584 0.620300 -0.231628 1441914461 0.746826 -0.061584 0.620300 -0.231628 1441914461 0.746033 -0.057556 0.623108 -0.227539 1441914461 0.746033 -0.057556 0.623108 -0.227539 1441914461 0.746033 -0.057556 0.623108 -0.227539 1441914461 0.746033 -0.057556 0.623108 -0.227539 1441914461 0.746033 -0.057556 0.623108 -0.227539 1441914461 0.746033 -0.057556 0.623108 -0.227539 1441914461 0.745300 -0.050049 0.626221 -0.223145 1441914462 0.745300 -0.050049 0.626221 -0.223145 1441914462 0.745300 -0.050049 0.626221 -0.223145 1441914462 0.745300 -0.050049 0.626221 -0.223145 1441914462 0.745300 -0.050049 0.626221 -0.223145 1441914462 0.745300 -0.050049 0.626221 -0.223145 1441914462 0.745300 -0.050049 0.626221 -0.223145 1441914462 0.745789 -0.035583 0.627502 -0.220764 1441914462 0.745789 -0.035583 0.627502 -0.220764 1441914462 0.745789 -0.035583 0.627502 -0.220764 1441914462 0.745789 -0.035583 0.627502 -0.220764 1441914462 0.745789 -0.035583 0.627502 -0.220764 1441914462 0.745789 -0.035583 0.627502 -0.220764 1441914462 0.747070 -0.020935 0.627747 -0.217468 1441914462 0.747070 -0.020935 0.627747 -0.217468 1441914462 0.747070 -0.020935 0.627747 -0.217468 1441914462 0.747070 -0.020935 0.627747 -0.217468 1441914462 0.747070 -0.020935 0.627747 -0.217468 1441914462 0.747070 -0.020935 0.627747 -0.217468 1441914462 0.749023 -0.014771 0.626892 -0.213745 1441914462 0.749023 -0.014771 0.626892 -0.213745 1441914462 0.749023 -0.014771 0.626892 -0.213745 1441914462 0.749023 -0.014771 0.626892 -0.213745 1441914462 0.749023 -0.014771 0.626892 -0.213745 1441914462 0.749023 -0.014771 0.626892 -0.213745 1441914462 0.750671 -0.018982 0.624451 -0.214783 1441914462 0.750671 -0.018982 0.624451 -0.214783 1441914462 0.750671 -0.018982 0.624451 -0.214783 1441914462 0.750671 -0.018982 0.624451 -0.214783 1441914462 0.750671 -0.018982 0.624451 -0.214783 1441914462 0.750671 -0.018982 0.624451 -0.214783 1441914462 0.753418 -0.029907 0.619324 -0.218628 1441914462 0.753418 -0.029907 0.619324 -0.218628 1441914462 0.753418 -0.029907 0.619324 -0.218628 1441914462 0.753418 -0.029907 0.619324 -0.218628 1441914462 0.753418 -0.029907 0.619324 -0.218628 1441914462 0.756836 -0.047729 0.614990 -0.216003 1441914462 0.756836 -0.047729 0.614990 -0.216003 1441914462 0.756836 -0.047729 0.614990 -0.216003 1441914462 0.756836 -0.047729 0.614990 -0.216003 1441914462 0.756836 -0.047729 0.614990 -0.216003 1441914462 0.756836 -0.047729 0.614990 -0.216003 1441914462 0.759399 -0.072388 0.612427 -0.207214 1441914462 0.759399 -0.072388 0.612427 -0.207214 1441914462 0.759399 -0.072388 0.612427 -0.207214 1441914462 0.759399 -0.072388 0.612427 -0.207214 1441914462 0.759399 -0.072388 0.612427 -0.207214 1441914462 0.759399 -0.072388 0.612427 -0.207214 1441914462 0.759888 -0.086487 0.611328 -0.203125 1441914462 0.759888 -0.086487 0.611328 -0.203125 1441914462 0.759888 -0.086487 0.611328 -0.203125 1441914462 0.759888 -0.086487 0.611328 -0.203125 1441914462 0.759888 -0.086487 0.611328 -0.203125 1441914462 0.759888 -0.086487 0.611328 -0.203125 1441914462 0.762939 -0.081116 0.607178 -0.206482 1441914462 0.762939 -0.081116 0.607178 -0.206482 1441914462 0.762939 -0.081116 0.607178 -0.206482 1441914462 0.762939 -0.081116 0.607178 -0.206482 1441914462 0.762939 -0.081116 0.607178 -0.206482 1441914462 0.762939 -0.081116 0.607178 -0.206482 1441914462 0.767090 -0.078979 0.603699 -0.202026 1441914462 0.767090 -0.078979 0.603699 -0.202026 1441914462 0.767090 -0.078979 0.603699 -0.202026 1441914462 0.767090 -0.078979 0.603699 -0.202026 1441914462 0.767090 -0.078979 0.603699 -0.202026 1441914462 0.767090 -0.078979 0.603699 -0.202026 1441914462 0.769714 -0.089294 0.605042 -0.182861 1441914462 0.769714 -0.089294 0.605042 -0.182861 1441914462 0.769714 -0.089294 0.605042 -0.182861 1441914462 0.769714 -0.089294 0.605042 -0.182861 1441914462 0.769714 -0.089294 0.605042 -0.182861 1441914462 0.769714 -0.089294 0.605042 -0.182861 1441914462 0.766785 -0.085510 0.614624 -0.163818 1441914462 0.766785 -0.085510 0.614624 -0.163818 1441914462 0.766785 -0.085510 0.614624 -0.163818 1441914462 0.766785 -0.085510 0.614624 -0.163818 1441914462 0.766785 -0.085510 0.614624 -0.163818 1441914462 0.766785 -0.085510 0.614624 -0.163818 1441914462 0.759705 -0.054443 0.626343 -0.165955 1441914462 0.759705 -0.054443 0.626343 -0.165955 1441914462 0.759705 -0.054443 0.626343 -0.165955 1441914462 0.759705 -0.054443 0.626343 -0.165955 1441914462 0.759705 -0.054443 0.626343 -0.165955 1441914462 0.759705 -0.054443 0.626343 -0.165955 1441914462 0.759705 -0.054443 0.626343 -0.165955 1441914462 0.753418 -0.020935 0.630554 -0.185120 1441914462 0.753418 -0.020935 0.630554 -0.185120 1441914462 0.753418 -0.020935 0.630554 -0.185120 1441914462 0.753418 -0.020935 0.630554 -0.185120 1441914462 0.753418 -0.020935 0.630554 -0.185120 1441914462 0.753418 -0.020935 0.630554 -0.185120 1441914462 0.750732 -0.010559 0.629028 -0.201294 1441914462 0.750732 -0.010559 0.629028 -0.201294 1441914462 0.750732 -0.010559 0.629028 -0.201294 1441914462 0.750732 -0.010559 0.629028 -0.201294 1441914462 0.750732 -0.010559 0.629028 -0.201294 1441914462 0.750732 -0.010559 0.629028 -0.201294 1441914462 0.750732 -0.010559 0.629028 -0.201294 1441914462 0.748474 -0.015381 0.627686 -0.213135 1441914462 0.748474 -0.015381 0.627686 -0.213135 1441914462 0.748474 -0.015381 0.627686 -0.213135 1441914462 0.748474 -0.015381 0.627686 -0.213135 1441914462 0.748474 -0.015381 0.627686 -0.213135 1441914462 0.746094 -0.021057 0.626160 -0.225403 1441914462 0.746094 -0.021057 0.626160 -0.225403 1441914462 0.746094 -0.021057 0.626160 -0.225403 1441914462 0.746094 -0.021057 0.626160 -0.225403 1441914462 0.746094 -0.021057 0.626160 -0.225403 1441914462 0.746094 -0.021057 0.626160 -0.225403 1441914462 0.742249 -0.021973 0.624451 -0.242004 1441914462 0.742249 -0.021973 0.624451 -0.242004 1441914463 0.742249 -0.021973 0.624451 -0.242004 1441914463 0.742249 -0.021973 0.624451 -0.242004 1441914463 0.742249 -0.021973 0.624451 -0.242004 1441914463 0.742249 -0.021973 0.624451 -0.242004 1441914463 0.742249 -0.021973 0.624451 -0.242004 1441914463 0.737122 -0.024109 0.624451 -0.257141 1441914463 0.737122 -0.024109 0.624451 -0.257141 1441914463 0.737122 -0.024109 0.624451 -0.257141 1441914463 0.737122 -0.024109 0.624451 -0.257141 1441914463 0.737122 -0.024109 0.624451 -0.257141 1441914463 0.737122 -0.024109 0.624451 -0.257141 1441914463 0.731506 -0.023315 0.625061 -0.271362 1441914463 0.731506 -0.023315 0.625061 -0.271362 1441914463 0.731506 -0.023315 0.625061 -0.271362 1441914463 0.731506 -0.023315 0.625061 -0.271362 1441914463 0.731506 -0.023315 0.625061 -0.271362 1441914463 0.731506 -0.023315 0.625061 -0.271362 1441914463 0.731506 -0.023315 0.625061 -0.271362 1441914463 0.727234 -0.016479 0.624329 -0.284607 1441914463 0.727234 -0.016479 0.624329 -0.284607 1441914463 0.727234 -0.016479 0.624329 -0.284607 1441914463 0.727234 -0.016479 0.624329 -0.284607 1441914463 0.727234 -0.016479 0.624329 -0.284607 1441914463 0.727234 -0.016479 0.624329 -0.284607 1441914463 0.727539 -0.007629 0.619568 -0.294373 1441914463 0.727539 -0.007629 0.619568 -0.294373 1441914463 0.727539 -0.007629 0.619568 -0.294373 1441914463 0.727539 -0.007629 0.619568 -0.294373 1441914463 0.727539 -0.007629 0.619568 -0.294373 1441914463 0.727539 -0.007629 0.619568 -0.294373 1441914463 0.727539 -0.007629 0.619568 -0.294373 1441914463 0.729126 -0.004944 0.616272 -0.297485 1441914463 0.729126 -0.004944 0.616272 -0.297485 1441914463 0.729126 -0.004944 0.616272 -0.297485 1441914463 0.729126 -0.004944 0.616272 -0.297485 1441914463 0.729919 -0.002991 0.615051 -0.298218 1441914463 0.729919 -0.002991 0.615051 -0.298218 1441914463 0.729919 -0.002991 0.615051 -0.298218 1441914463 0.729919 -0.002991 0.615051 -0.298218 1441914463 0.729919 -0.002991 0.615051 -0.298218 1441914463 0.729919 -0.002991 0.615051 -0.298218 1441914463 0.729919 -0.002991 0.615051 -0.298218 1441914463 0.732483 0.001953 0.613342 -0.295288 1441914463 0.732483 0.001953 0.613342 -0.295288 1441914463 0.732483 0.001953 0.613342 -0.295288 1441914463 0.732483 0.001953 0.613342 -0.295288 1441914463 0.732483 0.001953 0.613342 -0.295288 1441914463 0.732483 0.001953 0.613342 -0.295288 1441914463 0.732483 0.001953 0.613342 -0.295288 1441914463 0.737000 0.008789 0.612183 -0.286316 1441914463 0.737000 0.008789 0.612183 -0.286316 1441914463 0.737000 0.008789 0.612183 -0.286316 1441914463 0.737000 0.008789 0.612183 -0.286316 1441914463 0.737000 0.008789 0.612183 -0.286316 1441914463 0.742004 0.014648 0.612305 -0.272461 1441914463 0.742004 0.014648 0.612305 -0.272461 1441914463 0.742004 0.014648 0.612305 -0.272461 1441914463 0.742004 0.014648 0.612305 -0.272461 1441914463 0.742004 0.014648 0.612305 -0.272461 1441914463 0.742004 0.014648 0.612305 -0.272461 1441914463 0.746216 0.017151 0.613098 -0.258728 1441914463 0.746216 0.017151 0.613098 -0.258728 1441914463 0.746216 0.017151 0.613098 -0.258728 1441914463 0.746216 0.017151 0.613098 -0.258728 1441914463 0.746216 0.017151 0.613098 -0.258728 1441914463 0.746216 0.017151 0.613098 -0.258728 1441914463 0.749084 0.014954 0.613037 -0.250488 1441914463 0.749084 0.014954 0.613037 -0.250488 1441914463 0.749084 0.014954 0.613037 -0.250488 1441914463 0.749084 0.014954 0.613037 -0.250488 1441914463 0.749084 0.014954 0.613037 -0.250488 1441914463 0.749084 0.014954 0.613037 -0.250488 1441914463 0.751953 0.010803 0.611938 -0.244690 1441914463 0.751953 0.010803 0.611938 -0.244690 1441914463 0.751953 0.010803 0.611938 -0.244690 1441914463 0.751953 0.010803 0.611938 -0.244690 1441914463 0.751953 0.010803 0.611938 -0.244690 1441914463 0.751953 0.010803 0.611938 -0.244690 1441914463 0.755005 0.003174 0.610962 -0.237915 1441914463 0.755005 0.003174 0.610962 -0.237915 1441914463 0.755005 0.003174 0.610962 -0.237915 1441914463 0.755005 0.003174 0.610962 -0.237915 1441914463 0.755005 0.003174 0.610962 -0.237915 1441914463 0.755005 0.003174 0.610962 -0.237915 1441914463 0.755005 0.003174 0.610962 -0.237915 1441914463 0.757629 -0.006897 0.610657 -0.230164 1441914463 0.757629 -0.006897 0.610657 -0.230164 1441914463 0.757629 -0.006897 0.610657 -0.230164 1441914463 0.757629 -0.006897 0.610657 -0.230164 1441914463 0.757629 -0.006897 0.610657 -0.230164 1441914463 0.760193 -0.018677 0.609680 -0.223511 1441914463 0.760193 -0.018677 0.609680 -0.223511 1441914463 0.760193 -0.018677 0.609680 -0.223511 1441914463 0.760193 -0.018677 0.609680 -0.223511 1441914463 0.760193 -0.018677 0.609680 -0.223511 1441914463 0.760193 -0.018677 0.609680 -0.223511 1441914463 0.761475 -0.033752 0.609619 -0.217468 1441914463 0.761475 -0.033752 0.609619 -0.217468 1441914463 0.761475 -0.033752 0.609619 -0.217468 1441914463 0.761475 -0.033752 0.609619 -0.217468 1441914463 0.761475 -0.033752 0.609619 -0.217468 1441914463 0.761475 -0.033752 0.609619 -0.217468 1441914463 0.761292 -0.044067 0.610840 -0.212891 1441914463 0.761292 -0.044067 0.610840 -0.212891 1441914463 0.761292 -0.044067 0.610840 -0.212891 1441914463 0.761292 -0.044067 0.610840 -0.212891 1441914463 0.761292 -0.044067 0.610840 -0.212891 1441914463 0.761292 -0.044067 0.610840 -0.212891 1441914463 0.758789 -0.045532 0.616272 -0.205811 1441914463 0.758789 -0.045532 0.616272 -0.205811 1441914464 0.758789 -0.045532 0.616272 -0.205811 1441914464 0.758789 -0.045532 0.616272 -0.205811 1441914464 0.758789 -0.045532 0.616272 -0.205811 1441914464 0.758789 -0.045532 0.616272 -0.205811 1441914464 0.754639 -0.029175 0.623413 -0.202454 1441914464 0.754639 -0.029175 0.623413 -0.202454 1441914464 0.754639 -0.029175 0.623413 -0.202454 1441914464 0.754639 -0.029175 0.623413 -0.202454 1441914464 0.754639 -0.029175 0.623413 -0.202454 1441914464 0.754639 -0.029175 0.623413 -0.202454 1441914464 0.750183 -0.005066 0.628479 -0.205322 1441914464 0.750183 -0.005066 0.628479 -0.205322 1441914464 0.750183 -0.005066 0.628479 -0.205322 1441914464 0.750183 -0.005066 0.628479 -0.205322 1441914464 0.750183 -0.005066 0.628479 -0.205322 1441914464 0.750183 -0.005066 0.628479 -0.205322 1441914464 0.745667 0.013428 0.630737 -0.214294 1441914464 0.745667 0.013428 0.630737 -0.214294 1441914464 0.745667 0.013428 0.630737 -0.214294 1441914464 0.745667 0.013428 0.630737 -0.214294 1441914464 0.745667 0.013428 0.630737 -0.214294 1441914464 0.745667 0.013428 0.630737 -0.214294 1441914464 0.745667 0.013428 0.630737 -0.214294 1441914464 0.742310 0.021362 0.630066 -0.226990 1441914464 0.742310 0.021362 0.630066 -0.226990 1441914464 0.742310 0.021362 0.630066 -0.226990 1441914464 0.742310 0.021362 0.630066 -0.226990 1441914464 0.742310 0.021362 0.630066 -0.226990 1441914464 0.742310 0.021362 0.630066 -0.226990 1441914464 0.741699 0.017090 0.626160 -0.239685 1441914464 0.741699 0.017090 0.626160 -0.239685 1441914464 0.741699 0.017090 0.626160 -0.239685 1441914464 0.741699 0.017090 0.626160 -0.239685 1441914464 0.741699 0.017090 0.626160 -0.239685 1441914464 0.741699 0.017090 0.626160 -0.239685 1441914464 0.740662 0.009338 0.621704 -0.254395 1441914464 0.740662 0.009338 0.621704 -0.254395 1441914464 0.740662 0.009338 0.621704 -0.254395 1441914464 0.740662 0.009338 0.621704 -0.254395 1441914464 0.740662 0.009338 0.621704 -0.254395 1441914464 0.740662 0.009338 0.621704 -0.254395 1441914464 0.738647 0.004761 0.617371 -0.270447 1441914464 0.738647 0.004761 0.617371 -0.270447 1441914464 0.738647 0.004761 0.617371 -0.270447 1441914464 0.738647 0.004761 0.617371 -0.270447 1441914464 0.738647 0.004761 0.617371 -0.270447 1441914464 0.738647 0.004761 0.617371 -0.270447 1441914464 0.735596 0.004028 0.614075 -0.285828 1441914464 0.735596 0.004028 0.614075 -0.285828 1441914464 0.735596 0.004028 0.614075 -0.285828 1441914464 0.735596 0.004028 0.614075 -0.285828 1441914464 0.735596 0.004028 0.614075 -0.285828 1441914464 0.735596 0.004028 0.614075 -0.285828 1441914464 0.732056 0.004028 0.612488 -0.298218 1441914464 0.732056 0.004028 0.612488 -0.298218 1441914464 0.732056 0.004028 0.612488 -0.298218 1441914464 0.732056 0.004028 0.612488 -0.298218 1441914464 0.732056 0.004028 0.612488 -0.298218 1441914464 0.729126 0.003418 0.611877 -0.306519 1441914464 0.729126 0.003418 0.611877 -0.306519 1441914464 0.729126 0.003418 0.611877 -0.306519 1441914464 0.729126 0.003418 0.611877 -0.306519 1441914464 0.729126 0.003418 0.611877 -0.306519 1441914464 0.729126 0.003418 0.611877 -0.306519 1441914464 0.726257 0.004639 0.612549 -0.311768 1441914464 0.726257 0.004639 0.612549 -0.311768 1441914464 0.726257 0.004639 0.612549 -0.311768 1441914464 0.726257 0.004639 0.612549 -0.311768 1441914464 0.726257 0.004639 0.612549 -0.311768 1441914464 0.726257 0.004639 0.612549 -0.311768 1441914464 0.724548 0.015747 0.613586 -0.313354 1441914464 0.724548 0.015747 0.613586 -0.313354 1441914464 0.724548 0.015747 0.613586 -0.313354 1441914464 0.724548 0.015747 0.613586 -0.313354 1441914464 0.724548 0.015747 0.613586 -0.313354 1441914464 0.724548 0.015747 0.613586 -0.313354 1441914464 0.724548 0.015747 0.613586 -0.313354 1441914464 0.724609 0.032288 0.614624 -0.309937 1441914464 0.724609 0.032288 0.614624 -0.309937 1441914464 0.724609 0.032288 0.614624 -0.309937 1441914464 0.724609 0.032288 0.614624 -0.309937 1441914464 0.724609 0.032288 0.614624 -0.309937 1441914464 0.724609 0.032288 0.614624 -0.309937 1441914464 0.727051 0.043396 0.615295 -0.301331 1441914464 0.727051 0.043396 0.615295 -0.301331 1441914464 0.727051 0.043396 0.615295 -0.301331 1441914464 0.727051 0.043396 0.615295 -0.301331 1441914464 0.727051 0.043396 0.615295 -0.301331 1441914464 0.727051 0.043396 0.615295 -0.301331 1441914464 0.727051 0.043396 0.615295 -0.301331 1441914464 0.730896 0.044006 0.616699 -0.288818 1441914464 0.730896 0.044006 0.616699 -0.288818 1441914464 0.730896 0.044006 0.616699 -0.288818 1441914464 0.730896 0.044006 0.616699 -0.288818 1441914464 0.730896 0.044006 0.616699 -0.288818 1441914464 0.735718 0.038513 0.616699 -0.277222 1441914464 0.735718 0.038513 0.616699 -0.277222 1441914464 0.735718 0.038513 0.616699 -0.277222 1441914464 0.735718 0.038513 0.616699 -0.277222 1441914464 0.735718 0.038513 0.616699 -0.277222 1441914464 0.735718 0.038513 0.616699 -0.277222 1441914464 0.735718 0.038513 0.616699 -0.277222 1441914464 0.741211 0.027344 0.616028 -0.265076 1441914464 0.741211 0.027344 0.616028 -0.265076 1441914464 0.741211 0.027344 0.616028 -0.265076 1441914464 0.741211 0.027344 0.616028 -0.265076 1441914464 0.741211 0.027344 0.616028 -0.265076 1441914464 0.741211 0.027344 0.616028 -0.265076 1441914464 0.745728 0.017395 0.615967 -0.253296 1441914464 0.745728 0.017395 0.615967 -0.253296 1441914464 0.745728 0.017395 0.615967 -0.253296 1441914465 0.745728 0.017395 0.615967 -0.253296 1441914465 0.745728 0.017395 0.615967 -0.253296 1441914465 0.745728 0.017395 0.615967 -0.253296 1441914465 0.749939 0.015747 0.614746 -0.243652 1441914465 0.749939 0.015747 0.614746 -0.243652 1441914465 0.749939 0.015747 0.614746 -0.243652 1441914465 0.749939 0.015747 0.614746 -0.243652 1441914465 0.749939 0.015747 0.614746 -0.243652 1441914465 0.749939 0.015747 0.614746 -0.243652 1441914465 0.749939 0.015747 0.614746 -0.243652 1441914465 0.755615 0.012451 0.612732 -0.231018 1441914465 0.755615 0.012451 0.612732 -0.231018 1441914465 0.755615 0.012451 0.612732 -0.231018 1441914465 0.755615 0.012451 0.612732 -0.231018 1441914465 0.755615 0.012451 0.612732 -0.231018 1441914465 0.755615 0.012451 0.612732 -0.231018 1441914465 0.760620 -0.005920 0.612244 -0.215820 1441914465 0.760620 -0.005920 0.612244 -0.215820 1441914465 0.760620 -0.005920 0.612244 -0.215820 1441914465 0.760620 -0.005920 0.612244 -0.215820 1441914465 0.760620 -0.005920 0.612244 -0.215820 1441914465 0.760620 -0.005920 0.612244 -0.215820 1441914465 0.761108 -0.028137 0.614990 -0.203979 1441914465 0.761108 -0.028137 0.614990 -0.203979 1441914465 0.761108 -0.028137 0.614990 -0.203979 1441914465 0.761108 -0.028137 0.614990 -0.203979 1441914465 0.761108 -0.028137 0.614990 -0.203979 1441914465 0.761108 -0.028137 0.614990 -0.203979 1441914465 0.757446 -0.031372 0.620239 -0.201355 1441914465 0.757446 -0.031372 0.620239 -0.201355 1441914465 0.757446 -0.031372 0.620239 -0.201355 1441914465 0.757446 -0.031372 0.620239 -0.201355 1441914465 0.757446 -0.031372 0.620239 -0.201355 1441914465 0.757446 -0.031372 0.620239 -0.201355 1441914465 0.752197 -0.008667 0.624634 -0.209473 1441914465 0.752197 -0.008667 0.624634 -0.209473 1441914465 0.752197 -0.008667 0.624634 -0.209473 1441914465 0.752197 -0.008667 0.624634 -0.209473 1441914465 0.752197 -0.008667 0.624634 -0.209473 1441914465 0.752197 -0.008667 0.624634 -0.209473 1441914465 0.748230 0.014343 0.625366 -0.220947 1441914465 0.748230 0.014343 0.625366 -0.220947 1441914465 0.748230 0.014343 0.625366 -0.220947 1441914465 0.748230 0.014343 0.625366 -0.220947 1441914465 0.748230 0.014343 0.625366 -0.220947 1441914465 0.748230 0.014343 0.625366 -0.220947 1441914465 0.744812 0.014587 0.626343 -0.229431 1441914465 0.744812 0.014587 0.626343 -0.229431 1441914465 0.744812 0.014587 0.626343 -0.229431 1441914465 0.744812 0.014587 0.626343 -0.229431 1441914465 0.744812 0.014587 0.626343 -0.229431 1441914465 0.744812 0.014587 0.626343 -0.229431 1441914465 0.741272 0.012085 0.625122 -0.243958 1441914465 0.741272 0.012085 0.625122 -0.243958 1441914465 0.741272 0.012085 0.625122 -0.243958 1441914465 0.741272 0.012085 0.625122 -0.243958 1441914465 0.741272 0.012085 0.625122 -0.243958 1441914465 0.741272 0.012085 0.625122 -0.243958 1441914465 0.741272 0.012085 0.625122 -0.243958 1441914465 0.738831 0.013733 0.621582 -0.259827 1441914465 0.738831 0.013733 0.621582 -0.259827 1441914465 0.738831 0.013733 0.621582 -0.259827 1441914465 0.738831 0.013733 0.621582 -0.259827 1441914465 0.738831 0.013733 0.621582 -0.259827 1441914465 0.738831 0.013733 0.621582 -0.259827 1441914465 0.736511 0.010742 0.618774 -0.272949 1441914465 0.736511 0.010742 0.618774 -0.272949 1441914465 0.736511 0.010742 0.618774 -0.272949 1441914465 0.736511 0.010742 0.618774 -0.272949 1441914465 0.736511 0.010742 0.618774 -0.272949 1441914465 0.733398 0.005798 0.615784 -0.287964 1441914465 0.733398 0.005798 0.615784 -0.287964 1441914465 0.733398 0.005798 0.615784 -0.287964 1441914465 0.733398 0.005798 0.615784 -0.287964 1441914465 0.733398 0.005798 0.615784 -0.287964 1441914465 0.733398 0.005798 0.615784 -0.287964 1441914465 0.733398 0.005798 0.615784 -0.287964 1441914465 0.729614 0.002258 0.613098 -0.302734 1441914465 0.729614 0.002258 0.613098 -0.302734 1441914465 0.729614 0.002258 0.613098 -0.302734 1441914465 0.729614 0.002258 0.613098 -0.302734 1441914465 0.729614 0.002258 0.613098 -0.302734 1441914465 0.729614 0.002258 0.613098 -0.302734 1441914465 0.726807 0.000977 0.611145 -0.313416 1441914465 0.726807 0.000977 0.611145 -0.313416 1441914465 0.726807 0.000977 0.611145 -0.313416 1441914465 0.726807 0.000977 0.611145 -0.313416 1441914465 0.726807 0.000977 0.611145 -0.313416 1441914465 0.726807 0.000977 0.611145 -0.313416 1441914465 0.724060 0.002441 0.610657 -0.320496 1441914465 0.724060 0.002441 0.610657 -0.320496 1441914465 0.724060 0.002441 0.610657 -0.320496 1441914465 0.724060 0.002441 0.610657 -0.320496 1441914465 0.724060 0.002441 0.610657 -0.320496 1441914465 0.724060 0.002441 0.610657 -0.320496 1441914465 0.721558 0.008789 0.611023 -0.325378 1441914465 0.721558 0.008789 0.611023 -0.325378 1441914465 0.721558 0.008789 0.611023 -0.325378 1441914465 0.721558 0.008789 0.611023 -0.325378 1441914465 0.721558 0.008789 0.611023 -0.325378 1441914465 0.721558 0.008789 0.611023 -0.325378 1441914465 0.721558 0.008789 0.611023 -0.325378 1441914465 0.720581 0.022583 0.610413 -0.327942 1441914465 0.720581 0.022583 0.610413 -0.327942 1441914465 0.720581 0.022583 0.610413 -0.327942 1441914465 0.720581 0.022583 0.610413 -0.327942 1441914465 0.720581 0.022583 0.610413 -0.327942 1441914465 0.720581 0.022583 0.610413 -0.327942 1441914465 0.722534 0.036621 0.609985 -0.323181 1441914465 0.722534 0.036621 0.609985 -0.323181 1441914465 0.722534 0.036621 0.609985 -0.323181 1441914465 0.722534 0.036621 0.609985 -0.323181 1441914465 0.722534 0.036621 0.609985 -0.323181 1441914466 0.722534 0.036621 0.609985 -0.323181 1441914466 0.722534 0.036621 0.609985 -0.323181 1441914466 0.726624 0.047913 0.610474 -0.311401 1441914466 0.726624 0.047913 0.610474 -0.311401 1441914466 0.726624 0.047913 0.610474 -0.311401 1441914466 0.726624 0.047913 0.610474 -0.311401 1441914466 0.726624 0.047913 0.610474 -0.311401 1441914466 0.726624 0.047913 0.610474 -0.311401 1441914466 0.731873 0.056580 0.610352 -0.297546 1441914466 0.731873 0.056580 0.610352 -0.297546 1441914466 0.731873 0.056580 0.610352 -0.297546 1441914466 0.731873 0.056580 0.610352 -0.297546 1441914466 0.731873 0.056580 0.610352 -0.297546 1441914466 0.731873 0.056580 0.610352 -0.297546 1441914466 0.736755 0.059937 0.610168 -0.285034 1441914466 0.736755 0.059937 0.610168 -0.285034 1441914466 0.736755 0.059937 0.610168 -0.285034 1441914466 0.736755 0.059937 0.610168 -0.285034 1441914466 0.736755 0.059937 0.610168 -0.285034 1441914466 0.736755 0.059937 0.610168 -0.285034 1441914466 0.740662 0.056458 0.609863 -0.276123 1441914466 0.740662 0.056458 0.609863 -0.276123 1441914466 0.740662 0.056458 0.609863 -0.276123 1441914466 0.740662 0.056458 0.609863 -0.276123 1441914466 0.740662 0.056458 0.609863 -0.276123 1441914466 0.740662 0.056458 0.609863 -0.276123 1441914466 0.744019 0.045959 0.609924 -0.268860 1441914466 0.744019 0.045959 0.609924 -0.268860 1441914466 0.744019 0.045959 0.609924 -0.268860 1441914466 0.744019 0.045959 0.609924 -0.268860 1441914466 0.744019 0.045959 0.609924 -0.268860 1441914466 0.744019 0.045959 0.609924 -0.268860 1441914466 0.746460 0.031616 0.610901 -0.261719 1441914466 0.746460 0.031616 0.610901 -0.261719 1441914466 0.746460 0.031616 0.610901 -0.261719 1441914466 0.746460 0.031616 0.610901 -0.261719 1441914466 0.746460 0.031616 0.610901 -0.261719 1441914466 0.746460 0.031616 0.610901 -0.261719 1441914466 0.746460 0.031616 0.610901 -0.261719 1441914466 0.746643 0.018616 0.613770 -0.255737 1441914466 0.746643 0.018616 0.613770 -0.255737 1441914466 0.746643 0.018616 0.613770 -0.255737 1441914466 0.746643 0.018616 0.613770 -0.255737 1441914466 0.746643 0.018616 0.613770 -0.255737 1441914466 0.746643 0.018616 0.613770 -0.255737 1441914466 0.744263 0.020813 0.615662 -0.257935 1441914466 0.744263 0.020813 0.615662 -0.257935 1441914466 0.744263 0.020813 0.615662 -0.257935 1441914466 0.744263 0.020813 0.615662 -0.257935 1441914466 0.744263 0.020813 0.615662 -0.257935 1441914466 0.744263 0.020813 0.615662 -0.257935 1441914466 0.744141 0.026855 0.614746 -0.260010 1441914466 0.744141 0.026855 0.614746 -0.260010 1441914466 0.744141 0.026855 0.614746 -0.260010 1441914466 0.744141 0.026855 0.614746 -0.260010 1441914466 0.744141 0.026855 0.614746 -0.260010 1441914466 0.744141 0.026855 0.614746 -0.260010 1441914466 0.744141 0.026855 0.614746 -0.260010 1441914466 0.745728 0.012207 0.617188 -0.250427 1441914466 0.745728 0.012207 0.617188 -0.250427 1441914466 0.745728 0.012207 0.617188 -0.250427 1441914466 0.745728 0.012207 0.617188 -0.250427 1441914466 0.745728 0.012207 0.617188 -0.250427 1441914466 0.745728 0.012207 0.617188 -0.250427 1441914466 0.742676 -0.003601 0.624939 -0.240295 1441914466 0.742676 -0.003601 0.624939 -0.240295 1441914466 0.742676 -0.003601 0.624939 -0.240295 1441914466 0.742676 -0.003601 0.624939 -0.240295 1441914466 0.742676 -0.003601 0.624939 -0.240295 1441914466 0.742676 -0.003601 0.624939 -0.240295 1441914466 0.742676 -0.003601 0.624939 -0.240295 1441914466 0.735657 0.013855 0.631775 -0.243835 1441914466 0.735657 0.013855 0.631775 -0.243835 1441914466 0.735657 0.013855 0.631775 -0.243835 1441914466 0.735657 0.013855 0.631775 -0.243835 1441914466 0.735657 0.013855 0.631775 -0.243835 1441914466 0.735657 0.013855 0.631775 -0.243835 1441914466 0.727966 0.060120 0.631775 -0.259338 1441914466 0.727966 0.060120 0.631775 -0.259338 1441914466 0.727966 0.060120 0.631775 -0.259338 1441914466 0.727966 0.060120 0.631775 -0.259338 1441914466 0.727966 0.060120 0.631775 -0.259338 1441914466 0.727966 0.060120 0.631775 -0.259338 1441914466 0.724060 0.089111 0.627075 -0.273010 1441914466 0.724060 0.089111 0.627075 -0.273010 1441914466 0.724060 0.089111 0.627075 -0.273010 1441914466 0.724060 0.089111 0.627075 -0.273010 1441914466 0.724060 0.089111 0.627075 -0.273010 1441914466 0.724060 0.089111 0.627075 -0.273010 1441914466 0.724304 0.080811 0.624268 -0.281250 1441914466 0.724304 0.080811 0.624268 -0.281250 1441914466 0.724304 0.080811 0.624268 -0.281250 1441914466 0.724304 0.080811 0.624268 -0.281250 1441914466 0.724304 0.080811 0.624268 -0.281250 1441914466 0.724304 0.080811 0.624268 -0.281250 1441914466 0.724915 0.059082 0.621643 -0.290771 1441914466 0.724915 0.059082 0.621643 -0.290771 1441914466 0.724915 0.059082 0.621643 -0.290771 1441914466 0.724915 0.059082 0.621643 -0.290771 1441914466 0.724915 0.059082 0.621643 -0.290771 1441914466 0.724915 0.059082 0.621643 -0.290771 1441914466 0.724915 0.059082 0.621643 -0.290771 1441914466 0.724548 0.041931 0.617432 -0.303223 1441914466 
0.551941 -0.457031 0.678345 -0.162048 1441914469 0.551941 -0.457031 0.678345 -0.162048 1441914469 0.551941 -0.457031 0.678345 -0.162048 1441914469 0.551941 -0.457031 0.678345 -0.162048 1441914469 0.551941 -0.457031 0.678345 -0.162048 1441914469 0.431824 -0.472717 0.700195 -0.315857 1441914469 0.431824 -0.472717 0.700195 -0.315857 1441914469 0.431824 -0.472717 0.700195 -0.315857 1441914469 0.431824 -0.472717 0.700195 -0.315857 1441914469 0.431824 -0.472717 0.700195 -0.315857 1441914469 0.431824 -0.472717 0.700195 -0.315857 1441914469 0.274536 -0.450562 0.701111 -0.479675 1441914469 0.274536 -0.450562 0.701111 -0.479675 1441914469 0.274536 -0.450562 0.701111 -0.479675 1441914469 0.274536 -0.450562 0.701111 -0.479675 1441914469 0.274536 -0.450562 0.701111 -0.479675 1441914469 0.274536 -0.450562 0.701111 -0.479675 1441914469 0.090210 -0.396973 0.655701 -0.635864 1441914469 0.090210 -0.396973 0.655701 -0.635864 1441914469 0.090210 -0.396973 0.655701 -0.635864 1441914469 0.090210 -0.396973 0.655701 -0.635864 1441914469 0.090210 -0.396973 0.655701 -0.635864 1441914469 0.090210 -0.396973 0.655701 -0.635864 1441914469 0.090210 -0.396973 0.655701 -0.635864 1441914469 -0.089417 -0.326477 0.595886 -0.728271 1441914469 -0.089417 -0.326477 0.595886 -0.728271 1441914469 -0.089417 -0.326477 0.595886 -0.728271 1441914469 -0.089417 -0.326477 0.595886 -0.728271 1441914469 -0.089417 -0.326477 0.595886 -0.728271 1441914469 -0.089417 -0.326477 0.595886 -0.728271 1441914469 -0.220276 -0.260986 0.530945 -0.775574 1441914469 -0.220276 -0.260986 0.530945 -0.775574 1441914469 -0.220276 -0.260986 0.530945 -0.775574 1441914469 -0.220276 -0.260986 0.530945 -0.775574 1441914469 -0.220276 -0.260986 0.530945 -0.775574 1441914469 -0.311096 -0.198669 0.492554 -0.788147 1441914469 -0.311096 -0.198669 0.492554 -0.788147 1441914469 -0.311096 -0.198669 0.492554 -0.788147 1441914469 -0.311096 -0.198669 0.492554 -0.788147 1441914469 -0.311096 -0.198669 0.492554 -0.788147 1441914469 -0.311096 -0.198669 0.492554 -0.788147 1441914469 -0.311096 -0.198669 0.492554 -0.788147 1441914469 -0.357239 -0.142944 0.495117 -0.778992 1441914469 -0.357239 -0.142944 0.495117 -0.778992 1441914469 -0.357239 -0.142944 0.495117 -0.778992 1441914469 -0.357239 -0.142944 0.495117 -0.778992 1441914469 -0.357239 -0.142944 0.495117 -0.778992 1441914469 -0.357239 -0.142944 0.495117 -0.778992 1441914469 -0.354858 -0.122681 0.506226 -0.776428 1441914469 -0.354858 -0.122681 0.506226 -0.776428 1441914469 -0.354858 -0.122681 0.506226 -0.776428 1441914469 -0.354858 -0.122681 0.506226 -0.776428 1441914469 -0.354858 -0.122681 0.506226 -0.776428 1441914469 -0.354858 -0.122681 0.506226 -0.776428 1441914469 -0.354858 -0.122681 0.506226 -0.776428 1441914469 -0.327332 -0.143433 0.514771 -0.779297 1441914469 -0.327332 -0.143433 0.514771 -0.779297 1441914469 -0.327332 -0.143433 0.514771 -0.779297 1441914469 -0.327332 -0.143433 0.514771 -0.779297 1441914469 -0.327332 -0.143433 0.514771 -0.779297 1441914469 -0.327332 -0.143433 0.514771 -0.779297 1441914469 -0.286926 -0.176331 0.486023 -0.806519 1441914469 -0.286926 -0.176331 0.486023 -0.806519 1441914469 -0.286926 -0.176331 0.486023 -0.806519 1441914469 -0.286926 -0.176331 0.486023 -0.806519 1441914469 -0.286926 -0.176331 0.486023 -0.806519 1441914469 -0.286926 -0.176331 0.486023 -0.806519 1441914469 -0.216125 -0.219238 0.506287 -0.805603 1441914469 -0.216125 -0.219238 0.506287 -0.805603 1441914469 -0.216125 -0.219238 0.506287 -0.805603 1441914469 -0.216125 -0.219238 0.506287 -0.805603 1441914469 -0.216125 -0.219238 0.506287 -0.805603 1441914469 -0.216125 -0.219238 0.506287 -0.805603 1441914469 -0.106323 -0.281128 0.520203 -0.799438 1441914469 -0.106323 -0.281128 0.520203 -0.799438 1441914469 -0.106323 -0.281128 0.520203 -0.799438 1441914469 -0.106323 -0.281128 0.520203 -0.799438 1441914469 -0.106323 -0.281128 0.520203 -0.799438 1441914469 -0.106323 -0.281128 0.520203 -0.799438 1441914469 0.046875 -0.344604 0.546631 -0.761780 1441914469 0.046875 -0.344604 0.546631 -0.761780 1441914469 0.046875 -0.344604 0.546631 -0.761780 1441914470 0.046875 -0.344604 0.546631 -0.761780 1441914470 0.046875 -0.344604 0.546631 -0.761780 1441914470 0.046875 -0.344604 0.546631 -0.761780 1441914470 0.046875 -0.344604 0.546631 -0.761780 1441914470 0.238953 -0.427734 0.572876 -0.657104 1441914470 0.238953 -0.427734 0.572876 -0.657104 1441914470 0.238953 -0.427734 0.572876 -0.657104 1441914470 0.238953 -0.427734 0.572876 -0.657104 1441914470 0.238953 -0.427734 0.572876 -0.657104 1441914470 0.238953 -0.427734 0.572876 -0.657104 1441914470 0.429626 -0.493164 0.566772 -0.501038 1441914470 0.429626 -0.493164 0.566772 -0.501038 1441914470 0.429626 -0.493164 0.566772 -0.501038 1441914470 0.429626 -0.493164 0.566772 -0.501038 1441914470 0.429626 -0.493164 0.566772 -0.501038 1441914470 0.429626 -0.493164 0.566772 -0.501038 1441914470 0.429626 -0.493164 0.566772 -0.501038 1441914470 0.600769 -0.493713 0.531616 -0.335693 1441914470 0.600769 -0.493713 0.531616 -0.335693 1441914470 0.600769 -0.493713 0.531616 -0.335693 1441914470 0.600769 -0.493713 0.531616 -0.335693 1441914470 0.600769 -0.493713 0.531616 -0.335693 1441914470 0.699951 -0.465576 0.510864 -0.179688 1441914470 0.699951 -0.465576 0.510864 -0.179688 1441914470 0.699951 -0.465576 0.510864 -0.179688 1441914470 0.699951 -0.465576 0.510864 -0.179688 1441914470 0.699951 -0.465576 0.510864 -0.179688 1441914470 0.699951 -0.465576 0.510864 -0.179688 1441914470 0.699951 -0.465576 0.510864 -0.179688 1441914470 0.765442 -0.403076 0.500916 -0.026550 1441914470 0.765442 -0.403076 0.500916 -0.026550 1441914470 0.765442 -0.403076 0.500916 -0.026550 1441914470 0.765442 -0.403076 0.500916 -0.026550 1441914470 0.765442 -0.403076 0.500916 -0.026550 1441914470 0.765442 -0.403076 0.500916 -0.026550 1441914470 0.800232 -0.342529 0.482849 0.095581 1441914470 0.800232 -0.342529 0.482849 0.095581 1441914470 0.800232 -0.342529 0.482849 0.095581 1441914470 0.800232 -0.342529 0.482849 0.095581 1441914470 0.800232 -0.342529 0.482849 0.095581 1441914470 0.800232 -0.342529 0.482849 0.095581 1441914470 0.786987 -0.387390 0.449951 0.167542 1441914470 0.786987 -0.387390 0.449951 0.167542 1441914470 0.786987 -0.387390 0.449951 0.167542 1441914470 0.786987 -0.387390 0.449951 0.167542 1441914470 0.786987 -0.387390 0.449951 0.167542 1441914470 0.786987 -0.387390 0.449951 0.167542 1441914470 0.771118 -0.415222 0.462463 0.138123 1441914470 0.771118 -0.415222 0.462463 0.138123 1441914470 0.771118 -0.415222 0.462463 0.138123 1441914470 0.771118 -0.415222 0.462463 0.138123 1441914470 0.771118 -0.415222 0.462463 0.138123 1441914470 0.757263 -0.438843 0.477173 0.078918 1441914470 0.757263 -0.438843 0.477173 0.078918 1441914470 0.757263 -0.438843 0.477173 0.078918 1441914470 0.757263 -0.438843 0.477173 0.078918 1441914470 0.757263 -0.438843 0.477173 0.078918 1441914470 0.757263 -0.438843 0.477173 0.078918 1441914470 0.726379 -0.460449 0.508362 -0.043335 1441914470 0.726379 -0.460449 0.508362 -0.043335 1441914470 0.726379 -0.460449 0.508362 -0.043335 1441914470 0.726379 -0.460449 0.508362 -0.043335 1441914470 0.726379 -0.460449 0.508362 -0.043335 1441914470 0.726379 -0.460449 0.508362 -0.043335 1441914470 0.726379 -0.460449 0.508362 -0.043335 1441914470 0.666565 -0.456909 0.554810 -0.197571 1441914470 0.666565 -0.456909 0.554810 -0.197571 1441914470 0.666565 -0.456909 0.554810 -0.197571 1441914470 0.666565 -0.456909 0.554810 -0.197571 1441914470 0.666565 -0.456909 0.554810 -0.197571 1441914470 0.666565 -0.456909 0.554810 -0.197571 1441914470 0.540710 -0.464478 0.609985 -0.346069 1441914470 0.540710 -0.464478 0.609985 -0.346069 1441914470 0.540710 -0.464478 0.609985 -0.346069 1441914470 0.540710 -0.464478 0.609985 -0.346069 1441914470 0.540710 -0.464478 0.609985 -0.346069 1441914470 0.349243 -0.463745 0.664612 -0.470398 1441914470 0.349243 -0.463745 0.664612 -0.470398 1441914470 0.349243 -0.463745 0.664612 -0.470398 1441914470 0.349243 -0.463745 0.664612 -0.470398 1441914470 0.349243 -0.463745 0.664612 -0.470398 1441914470 0.349243 -0.463745 0.664612 -0.470398 1441914470 0.349243 -0.463745 0.664612 -0.470398 1441914470 0.168091 -0.418884 0.649475 -0.611938 1441914470 0.168091 -0.418884 0.649475 -0.611938 1441914470 0.168091 -0.418884 0.649475 -0.611938 1441914470 0.168091 -0.418884 0.649475 -0.611938 1441914470 0.168091 -0.418884 0.649475 -0.611938 1441914470 0.168091 -0.418884 0.649475 -0.611938 1441914470 0.019897 -0.335205 0.558838 -0.758240 1441914470 0.019897 -0.335205 0.558838 -0.758240 1441914470 0.019897 -0.335205 0.558838 -0.758240 1441914470 0.019897 -0.335205 0.558838 -0.758240 1441914470 0.019897 -0.335205 0.558838 -0.758240 1441914470 0.019897 -0.335205 0.558838 -0.758240 1441914470 -0.138611 -0.258484 0.506714 -0.810730 1441914470 -0.138611 -0.258484 0.506714 -0.810730 1441914470 -0.138611 -0.258484 0.506714 -0.810730 1441914470 -0.138611 -0.258484 0.506714 -0.810730 1441914470 -0.138611 -0.258484 0.506714 -0.810730 1441914470 -0.138611 -0.258484 0.506714 -0.810730 1441914470 -0.138611 -0.258484 0.506714 -0.810730 1441914470 -0.251831 -0.175537 0.520081 -0.797058 1441914470 -0.251831 -0.175537 0.520081 -0.797058 1441914470 -0.251831 -0.175537 0.520081 -0.797058 1441914470 -0.251831 -0.175537 0.520081 -0.797058 1441914470 -0.251831 -0.175537 0.520081 -0.797058 1441914470 -0.251831 -0.175537 0.520081 -0.797058 1441914470 -0.310669 -0.098511 0.534119 -0.780090 1441914470 -0.310669 -0.098511 0.534119 -0.780090 1441914470 -0.310669 -0.098511 0.534119 -0.780090 1441914470 -0.310669 -0.098511 0.534119 -0.780090 1441914471 -0.310669 -0.098511 0.534119 -0.780090 1441914471 -0.310669 -0.098511 0.534119 -0.780090 1441914471 -0.300903 -0.082825 0.529785 -0.788635 1441914471 -0.300903 -0.082825 0.529785 -0.788635 1441914471 -0.300903 -0.082825 0.529785 -0.788635 1441914471 -0.300903 -0.082825 0.529785 -0.788635 1441914471 -0.300903 -0.082825 0.529785 -0.788635 1441914471 -0.300903 -0.082825 0.529785 -0.788635 1441914471 -0.260437 -0.112732 0.548218 -0.786743 1441914471 -0.260437 -0.112732 0.548218 -0.786743 1441914471 -0.260437 -0.112732 0.548218 -0.786743 1441914471 -0.260437 -0.112732 0.548218 -0.786743 1441914471 -0.260437 -0.112732 0.548218 -0.786743 1441914471 -0.260437 -0.112732 0.548218 -0.786743 1441914471 -0.260437 -0.112732 0.548218 -0.786743 1441914471 -0.197754 -0.151550 0.542908 -0.802002 1441914471 -0.197754 -0.151550 0.542908 -0.802002 1441914471 -0.197754 -0.151550 0.542908 -0.802002 1441914471 -0.197754 -0.151550 0.542908 -0.802002 1441914471 -0.197754 -0.151550 0.542908 -0.802002 1441914471 -0.197754 -0.151550 0.542908 -0.802002 1441914471 -0.093445 -0.195679 0.545959 -0.809265 1441914471 -0.093445 -0.195679 0.545959 -0.809265 1441914471 -0.093445 -0.195679 0.545959 -0.809265 1441914471 -0.093445 -0.195679 0.545959 -0.809265 1441914471 -0.093445 -0.195679 0.545959 -0.809265 1441914471 -0.093445 -0.195679 0.545959 -0.809265 1441914471 0.050415 -0.246460 0.565613 -0.785400 1441914471 0.050415 -0.246460 0.565613 -0.785400 1441914471 0.050415 -0.246460 0.565613 -0.785400 1441914471 0.050415 -0.246460 0.565613 -0.785400 1441914471 0.050415 -0.246460 0.565613 -0.785400 1441914471 0.050415 -0.246460 0.565613 -0.785400 1441914471 0.050415 -0.246460 0.565613 -0.785400 1441914471 0.220093 -0.299744 0.603394 -0.705444 1441914471 0.220093 -0.299744 0.603394 -0.705444 1441914471 0.220093 -0.299744 0.603394 -0.705444 1441914471 0.220093 -0.299744 0.603394 -0.705444 1441914471 0.220093 -0.299744 0.603394 -0.705444 1441914471 0.220093 -0.299744 0.603394 -0.705444 1441914471 0.404175 -0.348633 0.600891 -0.594971 1441914471 0.404175 -0.348633 0.600891 -0.594971 1441914471 0.404175 -0.348633 0.600891 -0.594971 1441914471 0.404175 -0.348633 0.600891 -0.594971 1441914471 0.404175 -0.348633 0.600891 -0.594971 1441914471 0.558899 -0.370361 0.596008 -0.441833 1441914471 0.558899 -0.370361 0.596008 -0.441833 1441914471 0.558899 -0.370361 0.596008 -0.441833 1441914471 0.558899 -0.370361 0.596008 -0.441833 1441914471 0.558899 -0.370361 0.596008 -0.441833 1441914471 0.649231 -0.421448 0.590576 -0.228210 1441914471 0.649231 -0.421448 0.590576 -0.228210 1441914471 0.649231 -0.421448 0.590576 -0.228210 1441914471 0.649231 -0.421448 0.590576 -0.228210 1441914471 0.649231 -0.421448 0.590576 -0.228210 1441914471 0.649231 -0.421448 0.590576 -0.228210 1441914471 0.649231 -0.421448 0.590576 -0.228210 1441914471 0.705078 -0.425842 0.565735 -0.038330 1441914471 0.705078 -0.425842 0.565735 -0.038330 1441914471 0.705078 -0.425842 0.565735 -0.038330 1441914471 0.705078 -0.425842 0.565735 -0.038330 1441914471 0.705078 -0.425842 0.565735 -0.038330 1441914471 0.705078 -0.425842 0.565735 -0.038330 1441914471 0.740967 -0.386414 0.540771 0.095947 1441914471 0.740967 -0.386414 0.540771 0.095947 1441914471 0.740967 -0.386414 0.540771 0.095947 1441914471 0.740967 -0.386414 0.540771 0.095947 1441914471 0.740967 -0.386414 0.540771 0.095947 1441914471 0.740967 -0.386414 0.540771 0.095947 1441914471 0.745911 -0.401123 0.506409 0.161987 1441914471 0.745911 -0.401123 0.506409 0.161987 1441914471 0.745911 -0.401123 0.506409 0.161987 1441914471 0.745911 -0.401123 0.506409 0.161987 1441914471 0.745911 -0.401123 0.506409 0.161987 1441914471 0.745911 -0.401123 0.506409 0.161987 1441914471 0.740601 -0.423340 0.496216 0.161072 1441914471 0.740601 -0.423340 0.496216 0.161072 1441914471 0.740601 -0.423340 0.496216 0.161072 1441914471 0.740601 -0.423340 0.496216 0.161072 1441914471 0.740601 -0.423340 0.496216 0.161072 1441914471 0.740601 -0.423340 0.496216 0.161072 1441914471 0.740601 -0.423340 0.496216 0.161072 1441914471 0.736084 -0.434326 0.505859 0.116577 1441914471 0.736084 -0.434326 0.505859 0.116577 1441914471 0.736084 -0.434326 0.505859 0.116577 1441914471 0.736084 -0.434326 0.505859 0.116577 1441914471 0.736084 -0.434326 0.505859 0.116577 1441914471 0.718445 -0.450317 0.529602 0.022705 1441914471 0.718445 -0.450317 0.529602 0.022705 1441914471 0.718445 -0.450317 0.529602 0.022705 1441914471 0.687622 -0.442139 0.563232 -0.119873 1441914471 0.687622 -0.442139 0.563232 -0.119873 1441914471 0.687622 -0.442139 0.563232 -0.119873 1441914471 0.687622 -0.442139 0.563232 -0.119873 1441914471 0.616882 -0.435486 0.597900 -0.268799 1441914471 0.616882 -0.435486 0.597900 -0.268799 1441914471 0.616882 -0.435486 0.597900 -0.268799 1441914471 0.616882 -0.435486 0.597900 -0.268799 1441914471 0.616882 -0.435486 0.597900 -0.268799 1441914471 0.616882 -0.435486 0.597900 -0.268799 1441914471 0.616882 -0.435486 0.597900 -0.268799 1441914471 0.469604 -0.455261 0.647644 -0.390747 1441914471 0.469604 -0.455261 0.647644 -0.390747 1441914472 0.469604 -0.455261 0.647644 -0.390747 1441914472 0.287415 -0.433960 0.683411 -0.511841 1441914472 0.287415 -0.433960 0.683411 -0.511841 1441914472 0.287415 -0.433960 0.683411 -0.511841 1441914472 0.287415 -0.433960 0.683411 -0.511841 1441914472 0.287415 -0.433960 0.683411 -0.511841 1441914472 0.287415 -0.433960 0.683411 -0.511841 1441914472 0.122131 -0.372742 0.676697 -0.623047 1441914472 0.122131 -0.372742 0.676697 -0.623047 1441914472 0.122131 -0.372742 0.676697 -0.623047 1441914472 0.122131 -0.372742 0.676697 -0.623047 1441914472 0.122131 -0.372742 0.676697 -0.623047 1441914472 0.122131 -0.372742 0.676697 -0.623047 1441914472 -0.024353 -0.300659 0.639526 -0.707153 1441914472 -0.024353 -0.300659 0.639526 -0.707153 1441914472 -0.024353 -0.300659 0.639526 -0.707153 1441914472 -0.024353 -0.300659 0.639526 -0.707153 1441914472 -0.024353 -0.300659 0.639526 -0.707153 1441914472 -0.150879 -0.230103 0.603149 -0.748657 1441914472 -0.150879 -0.230103 0.603149 -0.748657 1441914472 -0.150879 -0.230103 0.603149 -0.748657 1441914472 -0.150879 -0.230103 0.603149 -0.748657 1441914472 -0.150879 -0.230103 0.603149 -0.748657 1441914472 -0.150879 -0.230103 0.603149 -0.748657 1441914472 -0.150879 -0.230103 0.603149 -0.748657 1441914472 -0.253601 -0.158325 0.567444 -0.767212 1441914472 -0.253601 -0.158325 0.567444 -0.767212 1441914472 -0.253601 -0.158325 0.567444 -0.767212 1441914472 -0.253601 -0.158325 0.567444 -0.767212 1441914472 -0.316711 -0.102417 0.534363 -0.776978 1441914472 -0.316711 -0.102417 0.534363 -0.776978 1441914472 -0.316711 -0.102417 0.534363 -0.776978 1441914472 -0.316711 -0.102417 0.534363 -0.776978 1441914472 -0.316711 -0.102417 0.534363 -0.776978 1441914472 -0.316711 -0.102417 0.534363 -0.776978 1441914472 -0.318237 -0.083801 0.509033 -0.795349 1441914472 -0.318237 -0.083801 0.509033 -0.795349 1441914472 -0.318237 -0.083801 0.509033 -0.795349 1441914472 -0.318237 -0.083801 0.509033 -0.795349 1441914472 -0.318237 -0.083801 0.509033 -0.795349 1441914472 -0.318237 -0.083801 0.509033 -0.795349 1441914472 -0.287415 -0.099365 0.531616 -0.790527 1441914472 -0.287415 -0.099365 0.531616 -0.790527 1441914472 -0.287415 -0.099365 0.531616 -0.790527 1441914472 -0.287415 -0.099365 0.531616 -0.790527 1441914472 -0.287415 -0.099365 0.531616 -0.790527 1441914472 -0.287415 -0.099365 0.531616 -0.790527 1441914472 -0.287415 -0.099365 0.531616 -0.790527 1441914472 -0.234497 -0.122803 0.541870 -0.797729 1441914472 -0.234497 -0.122803 0.541870 -0.797729 1441914472 -0.234497 -0.122803 0.541870 -0.797729 1441914472 -0.234497 -0.122803 0.541870 -0.797729 1441914472 -0.234497 -0.122803 0.541870 -0.797729 1441914472 -0.234497 -0.122803 0.541870 -0.797729 1441914472 -0.149231 -0.152161 0.552002 -0.806152 1441914472 -0.149231 -0.152161 0.552002 -0.806152 1441914472 -0.149231 -0.152161 0.552002 -0.806152 1441914472 -0.149231 -0.152161 0.552002 -0.806152 1441914472 -0.149231 -0.152161 0.552002 -0.806152 1441914472 -0.149231 -0.152161 0.552002 -0.806152 1441914472 -0.038208 -0.190979 0.578308 -0.792236 1441914472 -0.038208 -0.190979 0.578308 -0.792236 1441914472 -0.038208 -0.190979 0.578308 -0.792236 1441914472 -0.038208 -0.190979 0.578308 -0.792236 1441914472 -0.038208 -0.190979 0.578308 -0.792236 1441914472 -0.038208 -0.190979 0.578308 -0.792236 1441914472 -0.038208 -0.190979 0.578308 -0.792236 1441914472 0.101013 -0.250549 0.615723 -0.740173 1441914472 0.101013 -0.250549 0.615723 -0.740173 1441914472 0.101013 -0.250549 0.615723 -0.740173 1441914472 0.101013 -0.250549 0.615723 -0.740173 1441914472 0.101013 -0.250549 0.615723 -0.740173 1441914472 0.101013 -0.250549 0.615723 -0.740173 1441914472 0.271240 -0.312317 0.630676 -0.656616 1441914472 0.271240 -0.312317 0.630676 -0.656616 1441914472 0.271240 -0.312317 0.630676 -0.656616 1441914472 0.271240 -0.312317 0.630676 -0.656616 1441914472 0.271240 -0.312317 0.630676 -0.656616 1441914472 0.271240 -0.312317 0.630676 -0.656616 1441914472 0.454773 -0.362305 0.630371 -0.514404 1441914472 0.454773 -0.362305 0.630371 -0.514404 1441914472 0.454773 -0.362305 0.630371 -0.514404 1441914472 0.454773 -0.362305 0.630371 -0.514404 1441914472 0.454773 -0.362305 0.630371 -0.514404 1441914472 0.608032 -0.397400 0.610352 -0.315857 1441914472 0.608032 -0.397400 0.610352 -0.315857 1441914472 0.608032 -0.397400 0.610352 -0.315857 1441914472 0.608032 -0.397400 0.610352 -0.315857 1441914472 0.608032 -0.397400 0.610352 -0.315857 1441914472 0.716431 -0.394836 0.567810 -0.091431 1441914472 0.716431 -0.394836 0.567810 -0.091431 1441914472 0.716431 -0.394836 0.567810 -0.091431 1441914472 0.778198 -0.356079 0.511169 0.079163 1441914472 0.778198 -0.356079 0.511169 0.079163 1441914472 0.778198 -0.356079 0.511169 0.079163 1441914472 0.778198 -0.356079 0.511169 0.079163 1441914472 0.778198 -0.356079 0.511169 0.079163 1441914472 0.778198 -0.356079 0.511169 0.079163 1441914472 0.763000 -0.411865 0.460999 0.188721 1441914472 0.763000 -0.411865 0.460999 0.188721 1441914472 0.763000 -0.411865 0.460999 0.188721 1441914472 0.763000 -0.411865 0.460999 0.188721 1441914472 0.763000 -0.411865 0.460999 0.188721 1441914472 0.763000 -0.411865 0.460999 0.188721 1441914473 0.750671 -0.429016 0.472473 0.170776 1441914473 0.750671 -0.429016 0.472473 0.170776 1441914473 0.750671 -0.429016 0.472473 0.170776 1441914473 0.750671 -0.429016 0.472473 0.170776 1441914473 0.750671 -0.429016 0.472473 0.170776 1441914473 0.750671 -0.429016 0.472473 0.170776 1441914473 0.744324 -0.443176 0.479065 0.141418 1441914473 0.744324 -0.443176 0.479065 0.141418 1441914473 0.744324 -0.443176 0.479065 0.141418 1441914473 0.744324 -0.443176 0.479065 0.141418 1441914473 0.744324 -0.443176 0.479065 0.141418 1441914473 0.744324 -0.443176 0.479065 0.141418 1441914473 0.715515 -0.480225 0.503479 0.061951 1441914473 0.715515 -0.480225 0.503479 0.061951 1441914473 0.715515 -0.480225 0.503479 0.061951 1441914473 0.715515 -0.480225 0.503479 0.061951 1441914473 0.715515 -0.480225 0.503479 0.061951 1441914473 0.715515 -0.480225 0.503479 0.061951 1441914473 0.669189 -0.502014 0.544128 -0.063904 1441914473 0.669189 -0.502014 0.544128 -0.063904 1441914473 0.669189 -0.502014 0.544128 -0.063904 1441914473 0.669189 -0.502014 0.544128 -0.063904 1441914473 0.669189 -0.502014 0.544128 -0.063904 1441914473 0.669189 -0.502014 0.544128 -0.063904 1441914473 0.578247 -0.537720 0.586731 -0.179626 1441914473 0.578247 -0.537720 0.586731 -0.179626 1441914473 0.578247 -0.537720 0.586731 -0.179626 1441914473 0.578247 -0.537720 0.586731 -0.179626 1441914473 0.578247 -0.537720 0.586731 -0.179626 1441914473 0.578247 -0.537720 0.586731 -0.179626 1441914473 0.454407 -0.532227 0.644226 -0.308533 1441914473 0.454407 -0.532227 0.644226 -0.308533 1441914473 0.454407 -0.532227 0.644226 -0.308533 1441914473 0.454407 -0.532227 0.644226 -0.308533 1441914473 0.454407 -0.532227 0.644226 -0.308533 1441914473 0.454407 -0.532227 0.644226 -0.308533 1441914473 0.310974 -0.493591 0.682861 -0.439758 1441914473 0.310974 -0.493591 0.682861 -0.439758 1441914473 0.310974 -0.493591 0.682861 -0.439758 1441914473 0.310974 -0.493591 0.682861 -0.439758 1441914473 0.310974 -0.493591 0.682861 -0.439758 1441914473 0.165161 -0.432068 0.679443 -0.569580 1441914473 0.165161 -0.432068 0.679443 -0.569580 1441914473 0.165161 -0.432068 0.679443 -0.569580 1441914473 0.165161 -0.432068 0.679443 -0.569580 1441914473 0.165161 -0.432068 0.679443 -0.569580 1441914473 0.165161 -0.432068 0.679443 -0.569580 1441914473 0.165161 -0.432068 0.679443 -0.569580 1441914473 -0.004028 -0.360291 0.653503 -0.665649 1441914473 -0.004028 -0.360291 0.653503 -0.665649 1441914473 -0.004028 -0.360291 0.653503 -0.665649 1441914473 -0.004028 -0.360291 0.653503 -0.665649 1441914473 -0.004028 -0.360291 0.653503 -0.665649 1441914473 -0.004028 -0.360291 0.653503 -0.665649 1441914473 -0.004028 -0.360291 0.653503 -0.665649 1441914473 -0.151550 -0.271912 0.583252 -0.750305 1441914473 -0.151550 -0.271912 0.583252 -0.750305 1441914473 -0.151550 -0.271912 0.583252 -0.750305 1441914473 -0.151550 -0.271912 0.583252 -0.750305 1441914473 -0.151550 -0.271912 0.583252 -0.750305 1441914473 -0.151550 -0.271912 0.583252 -0.750305 1441914473 -0.262817 -0.188477 0.542358 -0.775452 1441914473 -0.262817 -0.188477 0.542358 -0.775452 1441914473 -0.262817 -0.188477 0.542358 -0.775452 1441914473 -0.262817 -0.188477 0.542358 -0.775452 1441914473 -0.262817 -0.188477 0.542358 -0.775452 1441914473 -0.262817 -0.188477 0.542358 -0.775452 1441914473 -0.328735 -0.106812 0.545532 -0.763489 1441914473 -0.328735 -0.106812 0.545532 -0.763489 1441914473 -0.328735 -0.106812 0.545532 -0.763489 1441914473 -0.328735 -0.106812 0.545532 -0.763489 1441914473 -0.328735 -0.106812 0.545532 -0.763489 1441914473 -0.328735 -0.106812 0.545532 -0.763489 1441914473 -0.328735 -0.106812 0.545532 -0.763489 1441914473 -0.308105 -0.094788 0.541443 -0.776489 1441914473 -0.308105 -0.094788 0.541443 -0.776489 1441914473 -0.308105 -0.094788 0.541443 -0.776489 1441914473 -0.308105 -0.094788 0.541443 -0.776489 1441914473 -0.308105 -0.094788 0.541443 -0.776489 1441914473 -0.308105 -0.094788 0.541443 -0.776489 1441914473 -0.308105 -0.094788 0.541443 -0.776489 1441914473 -0.256348 -0.143066 0.545654 -0.784912 1441914473 -0.256348 -0.143066 0.545654 -0.784912 1441914473 -0.256348 -0.143066 0.545654 -0.784912 1441914473 -0.256348 -0.143066 0.545654 -0.784912 1441914473 -0.256348 -0.143066 0.545654 -0.784912 1441914473 -0.256348 -0.143066 0.545654 -0.784912 1441914473 -0.162109 -0.219788 0.561829 -0.780884 1441914473 -0.162109 -0.219788 0.561829 -0.780884 1441914473 -0.162109 -0.219788 0.561829 -0.780884 1441914473 -0.162109 -0.219788 0.561829 -0.780884 1441914473 -0.162109 -0.219788 0.561829 -0.780884 1441914473 -0.162109 -0.219788 0.561829 -0.780884 1441914473 -0.037720 -0.315002 0.583862 -0.747375 1441914473 -0.037720 -0.315002 0.583862 -0.747375 1441914473 -0.037720 -0.315002 0.583862 -0.747375 1441914473 -0.037720 -0.315002 0.583862 -0.747375 1441914473 -0.037720 -0.315002 0.583862 -0.747375 1441914473 -0.037720 -0.315002 0.583862 -0.747375 1441914473 0.099609 -0.407227 0.598877 -0.682373 1441914473 0.099609 -0.407227 0.598877 -0.682373 1441914473 0.099609 -0.407227 0.598877 -0.682373 1441914473 0.099609 -0.407227 0.598877 -0.682373 1441914473 0.099609 -0.407227 0.598877 -0.682373 1441914473 0.099609 -0.407227 0.598877 -0.682373 1441914473 0.247864 -0.470886 0.584961 -0.612061 1441914473 0.247864 -0.470886 0.584961 -0.612061 1441914473 0.247864 -0.470886 0.584961 -0.612061 1441914473 0.247864 -0.470886 0.584961 -0.612061 1441914473 0.247864 -0.470886 0.584961 -0.612061 1441914473 0.247864 -0.470886 0.584961 -0.612061 1441914473 0.401733 -0.524719 0.586304 -0.468506 1441914474 0.401733 -0.524719 0.586304 -0.468506 1441914474 0.401733 -0.524719 0.586304 -0.468506 1441914474 0.401733 -0.524719 0.586304 -0.468506 1441914474 0.401733 -0.524719 0.586304 -0.468506 1441914474 0.544556 -0.555420 0.545654 -0.311707 1441914474 0.544556 -0.555420 0.545654 -0.311707 1441914474 0.544556 -0.555420 0.545654 -0.311707 1441914474 0.544556 -0.555420 0.545654 -0.311707 1441914474 0.633057 -0.551453 0.510681 -0.184998 1441914474 0.633057 -0.551453 0.510681 -0.184998 1441914474 0.633057 -0.551453 0.510681 -0.184998 1441914474 0.633057 -0.551453 0.510681 -0.184998 1441914474 0.633057 -0.551453 0.510681 -0.184998 1441914474 0.633057 -0.551453 0.510681 -0.184998 1441914474 0.687134 -0.536194 0.490234 -0.007507 1441914474 0.687134 -0.536194 0.490234 -0.007507 1441914474 0.687134 -0.536194 0.490234 -0.007507 1441914474 0.687134 -0.536194 0.490234 -0.007507 1441914474 0.687134 -0.536194 0.490234 -0.007507 1441914474 0.744507 -0.451721 0.469971 0.143982 1441914474 0.744507 -0.451721 0.469971 0.143982 1441914474 0.744507 -0.451721 0.469971 0.143982 1441914474 0.744507 -0.451721 0.469971 0.143982 1441914474 0.744507 -0.451721 0.469971 0.143982 1441914474 0.744507 -0.451721 0.469971 0.143982 1441914474 0.744507 -0.451721 0.469971 0.143982 1441914474 0.761780 -0.391113 0.449036 0.255005 1441914474 0.761780 -0.391113 0.449036 0.255005 1441914474 0.761780 -0.391113 0.449036 0.255005 1441914474 0.761780 -0.391113 0.449036 0.255005 1441914474 0.761780 -0.391113 0.449036 0.255005 1441914474 0.761780 -0.391113 0.449036 0.255005 1441914474 0.753662 -0.416504 0.424927 0.279114 1441914474 0.753662 -0.416504 0.424927 0.279114 1441914474 0.753662 -0.416504 0.424927 0.279114 1441914474 0.753662 -0.416504 0.424927 0.279114 1441914474 0.753662 -0.416504 0.424927 0.279114 1441914474 0.753662 -0.416504 0.424927 0.279114 1441914474 0.742004 -0.444824 0.442566 0.235901 1441914474 0.742004 -0.444824 0.442566 0.235901 1441914474 0.742004 -0.444824 0.442566 0.235901 1441914474 0.742004 -0.444824 0.442566 0.235901 1441914474 0.742004 -0.444824 0.442566 0.235901 1441914474 0.742004 -0.444824 0.442566 0.235901 1441914474 0.737122 -0.469788 0.452332 0.177002 1441914474 0.737122 -0.469788 0.452332 0.177002 1441914474 0.737122 -0.469788 0.452332 0.177002 1441914474 0.737122 -0.469788 0.452332 0.177002 1441914474 0.737122 -0.469788 0.452332 0.177002 1441914474 0.737122 -0.469788 0.452332 0.177002 1441914474 0.717529 -0.501648 0.477966 0.070496 1441914474 0.717529 -0.501648 0.477966 0.070496 1441914474 0.717529 -0.501648 0.477966 0.070496 1441914474 0.717529 -0.501648 0.477966 0.070496 1441914474 0.717529 -0.501648 0.477966 0.070496 1441914474 
0.708069 0.071594 0.639832 -0.289978 1441914476 0.708069 0.071594 0.639832 -0.289978 1441914476 0.703857 0.073242 0.637756 -0.304016 1441914476 0.703857 0.073242 0.637756 -0.304016 1441914476 0.703857 0.073242 0.637756 -0.304016 1441914476 0.703857 0.073242 0.637756 -0.304016 1441914476 0.703857 0.073242 0.637756 -0.304016 1441914476 0.703857 0.073242 0.637756 -0.304016 1441914476 0.701538 0.063843 0.635864 -0.315247 1441914476 0.701538 0.063843 0.635864 -0.315247 1441914476 0.701538 0.063843 0.635864 -0.315247 1441914476 0.701538 0.063843 0.635864 -0.315247 1441914476 0.701538 0.063843 0.635864 -0.315247 1441914476 0.701538 0.063843 0.635864 -0.315247 1441914476 0.701538 0.063843 0.635864 -0.315247 1441914476 0.699463 0.054321 0.634338 -0.324585 1441914476 0.699463 0.054321 0.634338 -0.324585 1441914476 0.699463 0.054321 0.634338 -0.324585 1441914476 0.699463 0.054321 0.634338 -0.324585 1441914476 0.699463 0.054321 0.634338 -0.324585 1441914476 0.698120 0.051575 0.632019 -0.332275 1441914476 0.698120 0.051575 0.632019 -0.332275 1441914476 0.698120 0.051575 0.632019 -0.332275 1441914476 0.698120 0.051575 0.632019 -0.332275 1441914476 0.698120 0.051575 0.632019 -0.332275 1441914476 0.698120 0.051575 0.632019 -0.332275 1441914476 0.698120 0.051575 0.632019 -0.332275 1441914476 0.697388 0.053955 0.630249 -0.336853 1441914476 0.697388 0.053955 0.630249 -0.336853 1441914476 0.697388 0.053955 0.630249 -0.336853 1441914476 0.697388 0.053955 0.630249 -0.336853 1441914476 0.697388 0.053955 0.630249 -0.336853 1441914476 0.697388 0.053955 0.630249 -0.336853 1441914476 0.696716 0.057922 0.629211 -0.339417 1441914476 0.696716 0.057922 0.629211 -0.339417 1441914476 0.696716 0.057922 0.629211 -0.339417 1441914476 0.696716 0.057922 0.629211 -0.339417 1441914477 0.696716 0.057922 0.629211 -0.339417 1441914477 0.696716 0.057922 0.629211 -0.339417 1441914477 0.697754 0.059204 0.627563 -0.340088 1441914477 0.697754 0.059204 0.627563 -0.340088 1441914477 0.697754 0.059204 0.627563 -0.340088 1441914477 0.697754 0.059204 0.627563 -0.340088 1441914477 0.697754 0.059204 0.627563 -0.340088 1441914477 0.697754 0.059204 0.627563 -0.340088 1441914477 0.700012 0.057129 0.626953 -0.337097 1441914477 0.700012 0.057129 0.626953 -0.337097 1441914477 0.700012 0.057129 0.626953 -0.337097 1441914477 0.700012 0.057129 0.626953 -0.337097 1441914477 0.700012 0.057129 0.626953 -0.337097 1441914477 0.700012 0.057129 0.626953 -0.337097 1441914477 0.702576 0.057739 0.627930 -0.329590 1441914477 0.702576 0.057739 0.627930 -0.329590 1441914477 0.702576 0.057739 0.627930 -0.329590 1441914477 0.702576 0.057739 0.627930 -0.329590 1441914477 0.702576 0.057739 0.627930 -0.329590 1441914477 0.702576 0.057739 0.627930 -0.329590 1441914477 0.702576 0.057739 0.627930 -0.329590 1441914477 0.705383 0.062988 0.629456 -0.319580 1441914477 0.705383 0.062988 0.629456 -0.319580 1441914477 0.705383 0.062988 0.629456 -0.319580 1441914477 0.705383 0.062988 0.629456 -0.319580 1441914477 0.705383 0.062988 0.629456 -0.319580 1441914477 0.705383 0.062988 0.629456 -0.319580 1441914477 0.707886 0.070557 0.630615 -0.310120 1441914477 0.707886 0.070557 0.630615 -0.310120 1441914477 0.707886 0.070557 0.630615 -0.310120 1441914477 0.707886 0.070557 0.630615 -0.310120 1441914477 0.707886 0.070557 0.630615 -0.310120 1441914477 0.707886 0.070557 0.630615 -0.310120 1441914477 0.710266 0.071716 0.631714 -0.301941 1441914477 0.710266 0.071716 0.631714 -0.301941 1441914477 0.710266 0.071716 0.631714 -0.301941 1441914477 0.710266 0.071716 0.631714 -0.301941 1441914477 0.710266 0.071716 0.631714 -0.301941 1441914477 0.710266 0.071716 0.631714 -0.301941 1441914477 0.710754 0.069946 0.632446 -0.299744 1441914477 0.710754 0.069946 0.632446 -0.299744 1441914477 0.710754 0.069946 0.632446 -0.299744 1441914477 0.710754 0.069946 0.632446 -0.299744 1441914477 0.710754 0.069946 0.632446 -0.299744 1441914477 0.710754 0.069946 0.632446 -0.299744 1441914477 0.710754 0.069946 0.632446 -0.299744 1441914477 0.711426 0.067200 0.632141 -0.299438 1441914477 0.711426 0.067200 0.632141 -0.299438 1441914477 0.711426 0.067200 0.632141 -0.299438 1441914477 0.711426 0.067200 0.632141 -0.299438 1441914477 0.711426 0.067200 0.632141 -0.299438 1441914477 0.711426 0.067200 0.632141 -0.299438 1441914477 0.714355 0.056641 0.632141 -0.294617 1441914477 0.714355 0.056641 0.632141 -0.294617 1441914477 0.714355 0.056641 0.632141 -0.294617 1441914477 0.714355 0.056641 0.632141 -0.294617 1441914477 0.714355 0.056641 0.632141 -0.294617 1441914477 0.714355 0.056641 0.632141 -0.294617 1441914477 0.717285 0.047180 0.631470 -0.290649 1441914477 0.717285 0.047180 0.631470 -0.290649 1441914477 0.717285 0.047180 0.631470 -0.290649 1441914477 0.717285 0.047180 0.631470 -0.290649 1441914477 0.717285 0.047180 0.631470 -0.290649 1441914477 0.717285 0.047180 0.631470 -0.290649 1441914477 0.717285 0.047180 0.631470 -0.290649 1441914477 0.721191 0.043640 0.628784 -0.287354 1441914477 0.721191 0.043640 0.628784 -0.287354 1441914477 0.721191 0.043640 0.628784 -0.287354 1441914477 0.721191 0.043640 0.628784 -0.287354 1441914477 0.721191 0.043640 0.628784 -0.287354 1441914477 0.721191 0.043640 0.628784 -0.287354 1441914477 0.727112 0.034302 0.626648 -0.278076 1441914477 0.727112 0.034302 0.626648 -0.278076 1441914477 0.727112 0.034302 0.626648 -0.278076 1441914477 0.727112 0.034302 0.626648 -0.278076 1441914477 0.727112 0.034302 0.626648 -0.278076 1441914477 0.727112 0.034302 0.626648 -0.278076 1441914477 0.731140 0.018188 0.628479 -0.264771 1441914477 0.731140 0.018188 0.628479 -0.264771 1441914477 0.731140 0.018188 0.628479 -0.264771 1441914477 0.731140 0.018188 0.628479 -0.264771 1441914477 0.731140 0.018188 0.628479 -0.264771 1441914477 0.731140 0.018188 0.628479 -0.264771 1441914477 0.731140 0.018188 0.628479 -0.264771 1441914477 0.728088 0.012634 0.635559 -0.256287 1441914477 0.728088 0.012634 0.635559 -0.256287 1441914477 0.728088 0.012634 0.635559 -0.256287 1441914477 0.728088 0.012634 0.635559 -0.256287 1441914477 0.728088 0.012634 0.635559 -0.256287 1441914477 0.728088 0.012634 0.635559 -0.256287 1441914477 0.721558 0.029541 0.640747 -0.260498 1441914477 0.721558 0.029541 0.640747 -0.260498 1441914477 0.721558 0.029541 0.640747 -0.260498 1441914477 0.721558 0.029541 0.640747 -0.260498 1441914477 0.721558 0.029541 0.640747 -0.260498 1441914477 0.721558 0.029541 0.640747 -0.260498 1441914477 0.715088 0.053711 0.641663 -0.272034 1441914477 0.715088 0.053711 0.641663 -0.272034 1441914477 0.715088 0.053711 0.641663 -0.272034 1441914477 0.715088 0.053711 0.641663 -0.272034 1441914477 0.715088 0.053711 0.641663 -0.272034 1441914477 0.715088 0.053711 0.641663 -0.272034 1441914477 0.711304 0.066223 0.640625 -0.281372 1441914477 0.711304 0.066223 0.640625 -0.281372 1441914477 0.711304 0.066223 0.640625 -0.281372 1441914477 0.711304 0.066223 0.640625 -0.281372 1441914477 0.711304 0.066223 0.640625 -0.281372 1441914477 0.711304 0.066223 0.640625 -0.281372 1441914477 0.711304 0.066223 0.640625 -0.281372 1441914477 0.709167 0.068970 0.638733 -0.290405 1441914477 0.709167 0.068970 0.638733 -0.290405 1441914477 0.709167 0.068970 0.638733 -0.290405 1441914477 0.709167 0.068970 0.638733 -0.290405 1441914477 0.709167 0.068970 0.638733 -0.290405 1441914478 0.709167 0.068970 0.638733 -0.290405 1441914478 0.707764 0.070740 0.634827 -0.301575 1441914478 0.707764 0.070740 0.634827 -0.301575 1441914478 0.707764 0.070740 0.634827 -0.301575 1441914478 0.707764 0.070740 0.634827 -0.301575 1441914478 0.707764 0.070740 0.634827 -0.301575 1441914478 0.707764 0.070740 0.634827 -0.301575 1441914478 0.707764 0.070740 0.634827 -0.301575 1441914478 0.706787 0.070740 0.630371 -0.313049 1441914478 0.706787 0.070740 0.630371 -0.313049 1441914478 0.706787 0.070740 0.630371 -0.313049 1441914478 0.706787 0.070740 0.630371 -0.313049 1441914478 0.706787 0.070740 0.630371 -0.313049 1441914478 0.706787 0.070740 0.630371 -0.313049 1441914478 0.705261 0.067993 0.626831 -0.324036 1441914478 0.705261 0.067993 0.626831 -0.324036 1441914478 0.705261 0.067993 0.626831 -0.324036 1441914478 0.705261 0.067993 0.626831 -0.324036 1441914478 0.705261 0.067993 0.626831 -0.324036 1441914478 0.705261 0.067993 0.626831 -0.324036 1441914478 0.702393 0.065308 0.624512 -0.335205 1441914478 0.702393 0.065308 0.624512 -0.335205 1441914478 0.702393 0.065308 0.624512 -0.335205 1441914478 0.702393 0.065308 0.624512 -0.335205 1441914478 0.702393 0.065308 0.624512 -0.335205 1441914478 0.702393 0.065308 0.624512 -0.335205 1441914478 0.698914 0.062134 0.623230 -0.345276 1441914478 0.698914 0.062134 0.623230 -0.345276 1441914478 0.698914 0.062134 0.623230 -0.345276 1441914478 0.698914 0.062134 0.623230 -0.345276 1441914478 0.698914 0.062134 0.623230 -0.345276 1441914478 0.698914 0.062134 0.623230 -0.345276 1441914478 0.698914 0.062134 0.623230 -0.345276 1441914478 0.695313 0.058594 0.623291 -0.352966 1441914478 0.695313 0.058594 0.623291 -0.352966 1441914478 0.695313 0.058594 0.623291 -0.352966 1441914478 0.695313 0.058594 0.623291 -0.352966 1441914478 0.695313 0.058594 0.623291 -0.352966 1441914478 0.695313 0.058594 0.623291 -0.352966 1441914478 0.692261 0.055359 0.623901 -0.358337 1441914478 0.692261 0.055359 0.623901 -0.358337 1441914478 0.692261 0.055359 0.623901 -0.358337 1441914478 0.692261 0.055359 0.623901 -0.358337 1441914478 0.692261 0.055359 0.623901 -0.358337 1441914478 0.692261 0.055359 0.623901 -0.358337 1441914478 0.690796 0.052612 0.624756 -0.360046 1441914478 0.690796 0.052612 0.624756 -0.360046 1441914478 0.690796 0.052612 0.624756 -0.360046 1441914478 0.690796 0.052612 0.624756 -0.360046 1441914478 0.690796 0.052612 0.624756 -0.360046 1441914478 0.690796 0.052612 0.624756 -0.360046 1441914478 0.691162 0.054199 0.626953 -0.355225 1441914478 0.691162 0.054199 0.626953 -0.355225 1441914478 0.691162 0.054199 0.626953 -0.355225 1441914478 0.691162 0.054199 0.626953 -0.355225 1441914478 0.691162 0.054199 0.626953 -0.355225 1441914478 0.691162 0.054199 0.626953 -0.355225 1441914478 0.693237 0.065430 0.629761 -0.344177 1441914478 0.693237 0.065430 0.629761 -0.344177 1441914478 0.693237 0.065430 0.629761 -0.344177 1441914478 0.693237 0.065430 0.629761 -0.344177 1441914478 0.693237 0.065430 0.629761 -0.344177 1441914478 0.693237 0.065430 0.629761 -0.344177 1441914478 0.696045 0.081665 0.631409 -0.331848 1441914478 0.696045 0.081665 0.631409 -0.331848 1441914478 0.696045 0.081665 0.631409 -0.331848 1441914478 0.696045 0.081665 0.631409 -0.331848 1441914478 0.696045 0.081665 0.631409 -0.331848 1441914478 0.696045 0.081665 0.631409 -0.331848 1441914478 0.700378 0.092285 0.630493 -0.321472 1441914478 0.700378 0.092285 0.630493 -0.321472 1441914478 0.700378 0.092285 0.630493 -0.321472 1441914478 0.700378 0.092285 0.630493 -0.321472 1441914478 0.700378 0.092285 0.630493 -0.321472 1441914478 0.700378 0.092285 0.630493 -0.321472 1441914478 0.700378 0.092285 0.630493 -0.321472 1441914478 0.706360 0.089172 0.629700 -0.310730 1441914478 0.706360 0.089172 0.629700 -0.310730 1441914478 0.706360 0.089172 0.629700 -0.310730 1441914478 0.706360 0.089172 0.629700 -0.310730 1441914478 0.706360 0.089172 0.629700 -0.310730 1441914478 0.706360 0.089172 0.629700 -0.310730 1441914478 0.712952 0.079041 0.629028 -0.299500 1441914478 0.712952 0.079041 0.629028 -0.299500 1441914478 0.712952 0.079041 0.629028 -0.299500 1441914478 0.712952 0.079041 0.629028 -0.299500 1441914478 0.712952 0.079041 0.629028 -0.299500 1441914478 0.712952 0.079041 0.629028 -0.299500 1441914478 0.719421 0.066956 0.627991 -0.288879 1441914478 0.719421 0.066956 0.627991 -0.288879 1441914478 0.719421 0.066956 0.627991 -0.288879 1441914478 0.719421 0.066956 0.627991 -0.288879 1441914478 0.719421 0.066956 0.627991 -0.288879 1441914478 0.719421 0.066956 0.627991 -0.288879 1441914478 0.724609 0.054993 0.627319 -0.279846 1441914478 0.724609 0.054993 0.627319 -0.279846 1441914478 0.724609 0.054993 0.627319 -0.279846 1441914478 0.724609 0.054993 0.627319 -0.279846 1441914478 0.724609 0.054993 0.627319 -0.279846 1441914478 0.724609 0.054993 0.627319 -0.279846 1441914478 0.724609 0.054993 0.627319 -0.279846 1441914478 0.728699 0.047668 0.625488 -0.274536 1441914478 0.728699 0.047668 0.625488 -0.274536 1441914478 0.728699 0.047668 0.625488 -0.274536 1441914478 0.728699 0.047668 0.625488 -0.274536 1441914478 0.728699 0.047668 0.625488 -0.274536 1441914478 0.728699 0.047668 0.625488 -0.274536 1441914478 0.733093 0.036560 0.624268 -0.267334 1441914478 0.733093 0.036560 0.624268 -0.267334 1441914478 0.733093 0.036560 0.624268 -0.267334 1441914478 0.733093 0.036560 0.624268 -0.267334 1441914478 0.733093 0.036560 0.624268 -0.267334 1441914478 0.733093 0.036560 0.624268 -0.267334 1441914479 0.736633 0.017212 0.625488 -0.256531 1441914479 0.736633 0.017212 0.625488 -0.256531 1441914479 0.736633 0.017212 0.625488 -0.256531 1441914479 0.736633 0.017212 0.625488 -0.256531 1441914479 0.736633 0.017212 0.625488 -0.256531 1441914479 0.736633 0.017212 0.625488 -0.256531 1441914479 0.736633 0.017212 0.625488 -0.256531 1441914479 0.736877 -0.000671 0.629456 -0.246460 1441914479 0.736877 -0.000671 0.629456 -0.246460 1441914479 0.736877 -0.000671 0.629456 -0.246460 1441914479 0.736877 -0.000671 0.629456 -0.246460 1441914479 0.736877 -0.000671 0.629456 -0.246460 1441914479 0.736877 -0.000671 0.629456 -0.246460 1441914479 0.733276 -0.003662 0.634521 -0.244019 1441914479 0.733276 -0.003662 0.634521 -0.244019 1441914479 0.733276 -0.003662 0.634521 -0.244019 1441914479 0.733276 -0.003662 0.634521 -0.244019 1441914479 0.733276 -0.003662 0.634521 -0.244019 1441914479 0.733276 -0.003662 0.634521 -0.244019 1441914479 0.733276 -0.003662 0.634521 -0.244019 1441914479 0.728638 0.012390 0.637573 -0.249817 1441914479 0.728638 0.012390 0.637573 -0.249817 1441914479 0.728638 0.012390 0.637573 -0.249817 1441914479 0.728638 0.012390 0.637573 -0.249817 1441914479 0.728638 0.012390 0.637573 -0.249817 1441914479 0.728638 0.012390 0.637573 -0.249817 1441914479 0.725586 0.031982 0.637024 -0.258179 1441914479 0.725586 0.031982 0.637024 -0.258179 1441914479 0.725586 0.031982 0.637024 -0.258179 1441914479 0.725586 0.031982 0.637024 -0.258179 1441914479 0.725586 0.031982 0.637024 -0.258179 1441914479 0.725586 0.031982 0.637024 -0.258179 1441914479 0.724304 0.040833 0.635803 -0.263428 1441914479 0.724304 0.040833 0.635803 -0.263428 1441914479 0.724304 0.040833 0.635803 -0.263428 1441914479 0.724304 0.040833 0.635803 -0.263428 1441914479 0.724304 0.040833 0.635803 -0.263428 1441914479 0.724304 0.040833 0.635803 -0.263428 1441914479 0.723938 0.046448 0.632996 -0.270203 1441914479 0.723938 0.046448 0.632996 -0.270203 1441914479 0.723938 0.046448 0.632996 -0.270203 1441914479 0.723938 0.046448 0.632996 -0.270203 1441914479 0.723938 0.046448 0.632996 -0.270203 1441914479 0.723938 0.046448 0.632996 -0.270203 1441914479 0.723938 0.046448 0.632996 -0.270203 1441914479 0.723938 0.053528 0.628418 -0.279480 1441914479 0.723938 0.053528 0.628418 -0.279480 1441914479 0.723938 0.053528 0.628418 -0.279480 1441914479 0.723938 0.053528 0.628418 -0.279480 1441914479 0.723938 0.053528 0.628418 -0.279480 1441914479 0.723938 0.053528 0.628418 -0.279480 1441914479 0.723877 0.058716 0.623413 -0.289551 1441914479 0.723877 0.058716 0.623413 -0.289551 1441914479 0.723877 0.058716 0.623413 -0.289551 1441914479 0.723877 0.058716 0.623413 -0.289551 1441914479 0.723877 0.058716 0.623413 -0.289551 1441914479 0.723877 0.058716 0.623413 -0.289551 1441914479 0.723267 0.058411 0.619507 -0.299377 1441914479 0.723267 0.058411 0.619507 -0.299377 1441914479 0.723267 0.058411 0.619507 -0.299377 1441914479 0.723267 0.058411 0.619507 -0.299377 1441914479 0.723267 0.058411 0.619507 -0.299377 1441914479 0.723267 0.058411 0.619507 -0.299377 1441914479 0.721191 0.053467 0.617798 -0.308655 1441914479 0.721191 0.053467 0.617798 -0.308655 1441914479 0.721191 0.053467 0.617798 -0.308655 1441914479 0.721191 0.053467 0.617798 -0.308655 1441914479 0.721191 0.053467 0.617798 -0.308655 1441914479 0.721191 0.053467 0.617798 -0.308655 1441914479 0.717346 0.047546 0.617432 -0.319092 1441914479 0.717346 0.047546 0.617432 -0.319092 1441914479 0.717346 0.047546 0.617432 -0.319092 1441914479 0.717346 0.047546 0.617432 -0.319092 1441914479 0.717346 0.047546 0.617432 -0.319092 1441914479 0.717346 0.047546 0.617432 -0.319092 1441914479 0.717346 0.047546 0.617432 -0.319092 1441914479 0.713379 0.043457 0.616882 -0.329529 1441914479 0.713379 0.043457 0.616882 -0.329529 1441914479 0.713379 0.043457 0.616882 -0.329529 1441914479 0.713379 0.043457 0.616882 -0.329529 1441914479 0.713379 0.043457 0.616882 -0.329529 1441914479 0.713379 0.043457 0.616882 -0.329529 1441914479 0.710388 0.039307 0.617371 -0.335571 1441914479 0.710388 0.039307 0.617371 -0.335571 1441914479 0.710388 0.039307 0.617371 -0.335571 1441914479 0.710388 0.039307 0.617371 -0.335571 1441914479 0.710388 0.039307 0.617371 -0.335571 1441914479 0.710388 0.039307 0.617371 -0.335571 1441914479 0.710388 0.039307 0.617371 -0.335571 1441914479 0.709229 0.037720 0.618591 -0.335999 1441914479 0.709229 0.037720 0.618591 -0.335999 1441914479 0.709229 0.037720 0.618591 -0.335999 1441914479 0.709229 0.037720 0.618591 -0.335999 1441914479 0.709229 0.037720 0.618591 -0.335999 1441914479 0.709229 0.037720 0.618591 -0.335999 1441914479 0.709351 0.040466 0.620667 -0.331543 1441914479 0.709351 0.040466 0.620667 -0.331543 1441914479 0.709351 0.040466 0.620667 -0.331543 1441914479 0.709351 0.040466 0.620667 -0.331543 1441914479 0.709351 0.040466 0.620667 -0.331543 1441914479 0.709351 0.040466 0.620667 -0.331543 1441914479 0.710938 0.049316 0.622375 -0.323547 1441914479 0.710938 0.049316 0.622375 -0.323547 1441914479 0.710938 0.049316 0.622375 -0.323547 1441914479 0.710938 0.049316 0.622375 -0.323547 1441914479 0.710938 0.049316 0.622375 -0.323547 1441914479 0.710938 0.049316 0.622375 -0.323547 1441914479 0.714600 0.057129 0.623108 -0.312683 1441914479 0.714600 0.057129 0.623108 -0.312683 1441914479 0.714600 0.057129 0.623108 -0.312683 1441914479 0.714600 0.057129 0.623108 -0.312683 1441914479 0.714600 0.057129 0.623108 -0.312683 1441914479 0.714600 0.057129 0.623108 -0.312683 1441914479 0.714600 0.057129 0.623108 -0.312683 1441914479 0.719482 0.055847 0.624695 -0.298279 1441914480 0.719482 0.055847 0.624695 -0.298279 1441914480 0.719482 0.055847 0.624695 -0.298279 1441914480 0.719482 0.055847 0.624695 -0.298279 1441914480 0.719482 0.055847 0.624695 -0.298279 1441914480 0.719482 0.055847 0.624695 -0.298279 1441914480 0.723816 0.051514 0.626587 -0.284241 1441914480 0.723816 0.051514 0.626587 -0.284241 1441914480 0.723816 0.051514 0.626587 -0.284241 1441914480 0.723816 0.051514 0.626587 -0.284241 1441914480 0.723816 0.051514 0.626587 -0.284241 1441914480 0.723816 0.051514 0.626587 -0.284241 1441914480 0.728027 0.047729 0.627869 -0.270874 1441914480 0.728027 0.047729 0.627869 -0.270874 1441914480 0.728027 0.047729 0.627869 -0.270874 1441914480 0.728027 0.047729 0.627869 -0.270874 1441914480 0.728027 0.047729 0.627869 -0.270874 1441914480 0.728027 0.047729 0.627869 -0.270874 1441914480 0.728027 0.047729 0.627869 -0.270874 1441914480 0.732117 0.039490 0.629333 -0.257446 1441914480 0.732117 0.039490 0.629333 -0.257446 1441914480 0.732117 0.039490 0.629333 -0.257446 1441914480 0.732117 0.039490 0.629333 -0.257446 1441914480 0.732117 0.039490 0.629333 -0.257446 1441914480 0.732117 0.039490 0.629333 -0.257446 1441914480 0.735168 0.028564 0.630737 -0.246704 1441914480 0.735168 0.028564 0.630737 -0.246704 1441914480 0.735168 0.028564 0.630737 -0.246704 1441914480 0.735168 0.028564 0.630737 -0.246704 1441914480 0.735168 0.028564 0.630737 -0.246704 1441914480 0.735168 0.028564 0.630737 -0.246704 1441914480 0.736816 0.020691 0.632141 -0.238647 1441914480 0.736816 0.020691 0.632141 -0.238647 1441914480 0.736816 0.020691 0.632141 -0.238647 1441914480 0.736816 0.020691 0.632141 -0.238647 1441914480 0.736816 0.020691 0.632141 -0.238647 1441914480 0.738525 0.013977 0.633057 -0.231445 1441914480 0.738525 0.013977 0.633057 -0.231445 1441914480 0.738525 0.013977 0.633057 -0.231445 1441914480 0.738525 0.013977 0.633057 -0.231445 1441914480 0.738525 0.013977 0.633057 -0.231445 1441914480 0.738525 0.013977 0.633057 -0.231445 1441914480 0.738525 0.013977 0.633057 -0.231445 1441914480 0.738770 0.004395 0.635254 -0.224915 1441914480 0.738770 0.004395 0.635254 -0.224915 1441914480 0.738770 0.004395 0.635254 -0.224915 1441914480 0.738770 0.004395 0.635254 -0.224915 1441914480 0.738770 0.004395 0.635254 -0.224915 1441914480 0.738770 0.004395 0.635254 -0.224915 1441914480 0.735657 0.001709 0.639404 -0.223328 1441914480 0.735657 0.001709 0.639404 -0.223328 1441914480 0.735657 0.001709 0.639404 -0.223328 1441914480 0.735657 0.001709 0.639404 -0.223328 1441914480 0.735657 0.001709 0.639404 -0.223328 1441914480 0.735657 0.001709 0.639404 -0.223328 1441914480 0.735657 0.001709 0.639404 -0.223328 1441914480 0.729980 0.014099 0.643311 -0.230225 1441914480 0.729980 0.014099 0.643311 -0.230225 1441914480 0.729980 0.014099 0.643311 -0.230225 1441914480 0.729980 0.014099 0.643311 -0.230225 1441914480 0.729980 0.014099 0.643311 -0.230225 1441914480 0.729980 0.014099 0.643311 -0.230225 1441914480 0.724731 0.034241 0.643494 -0.243896 1441914480 0.724731 0.034241 0.643494 -0.243896 1441914480 0.724731 0.034241 0.643494 -0.243896 1441914480 0.724731 0.034241 0.643494 -0.243896 1441914480 0.724731 0.034241 0.643494 -0.243896 1441914480 0.724731 0.034241 0.643494 -0.243896 1441914480 0.721924 0.046204 0.640503 -0.257751 1441914480 0.721924 0.046204 0.640503 -0.257751 1441914480 0.721924 0.046204 0.640503 -0.257751 1441914480 0.721924 0.046204 0.640503 -0.257751 1441914480 0.721924 0.046204 0.640503 -0.257751 1441914480 0.721924 0.046204 0.640503 -0.257751 1441914480 0.721924 0.046204 0.640503 -0.257751 1441914480 0.721313 0.043884 0.636780 -0.268799 1441914480 0.721313 0.043884 0.636780 -0.268799 1441914480 0.721313 0.043884 0.636780 -0.268799 1441914480 0.721313 0.043884 0.636780 -0.268799 1441914480 0.721313 0.043884 0.636780 -0.268799 1441914480 0.721313 0.043884 0.636780 -0.268799 1441914480 0.720825 0.041321 0.632263 -0.280884 1441914480 0.720825 0.041321 0.632263 -0.280884 1441914480 0.720825 0.041321 0.632263 -0.280884 1441914480 0.720825 0.041321 0.632263 -0.280884 1441914480 0.720825 0.041321 0.632263 -0.280884 1441914480 0.720825 0.041321 0.632263 -0.280884 1441914480 0.719910 0.044739 0.627258 -0.293701 1441914480 0.719910 0.044739 0.627258 -0.293701 1441914480 0.719910 0.044739 0.627258 -0.293701 1441914480 0.719910 0.044739 0.627258 -0.293701 1441914480 0.719910 0.044739 0.627258 -0.293701 1441914480 0.719910 0.044739 0.627258 -0.293701 1441914480 0.718262 0.050293 0.623230 -0.305054 1441914480 0.718262 0.050293 0.623230 -0.305054 1441914480 0.718262 0.050293 0.623230 -0.305054 1441914480 0.718262 0.050293 0.623230 -0.305054 1441914480 0.718262 0.050293 0.623230 -0.305054 1441914480 0.718262 0.050293 0.623230 -0.305054 1441914480 0.718262 0.050293 0.623230 -0.305054 1441914480 0.715515 0.053955 0.620483 -0.316284 1441914480 0.715515 0.053955 0.620483 -0.316284 1441914480 0.715515 0.053955 0.620483 -0.316284 1441914480 0.715515 0.053955 0.620483 -0.316284 1441914480 0.715515 0.053955 0.620483 -0.316284 1441914480 0.715515 0.053955 0.620483 -0.316284 1441914480 0.712402 0.054626 0.618225 -0.327393 1441914480 0.712402 0.054626 0.618225 -0.327393 1441914480 0.712402 0.054626 0.618225 -0.327393 1441914480 0.712402 0.054626 0.618225 -0.327393 1441914480 0.712402 0.054626 0.618225 -0.327393 1441914480 0.712402 0.054626 0.618225 -0.327393 1441914480 0.712402 0.054626 0.618225 -0.327393 1441914480 0.710266 0.052307 0.616150 -0.336304 1441914481 0.710266 0.052307 0.616150 -0.336304 1441914481 0.710266 0.052307 0.616150 -0.336304 1441914481 0.710266 0.052307 0.616150 -0.336304 1441914481 0.710266 0.052307 0.616150 -0.336304 1441914481 0.710266 0.052307 0.616150 -0.336304 1441914481 0.708740 0.046753 0.616028 -0.340576 1441914481 0.708740 0.046753 0.616028 -0.340576 1441914481 0.708740 0.046753 0.616028 -0.340576 1441914481 0.708740 0.046753 0.616028 -0.340576 1441914481 0.708740 0.046753 0.616028 -0.340576 1441914481 0.708740 0.046753 0.616028 -0.340576 1441914481 0.706970 0.045227 0.617004 -0.342712 1441914481 0.706970 0.045227 0.617004 -0.342712 1441914481 0.706970 0.045227 0.617004 -0.342712 1441914481 0.706970 0.045227 0.617004 -0.342712 1441914481 0.706970 0.045227 0.617004 -0.342712 1441914481 0.706970 0.045227 0.617004 -0.342712 1441914481 0.706970 0.045227 0.617004 -0.342712 1441914481 0.707397 0.048218 0.617493 -0.340393 1441914481 0.707397 0.048218 0.617493 -0.340393 1441914481 0.707397 0.048218 0.617493 -0.340393 1441914481 0.707397 0.048218 0.617493 -0.340393 1441914481 0.707397 0.048218 0.617493 -0.340393 1441914481 0.707397 0.048218 0.617493 -0.340393 1441914481 0.708862 0.052795 0.620178 -0.331726 1441914481 0.708862 0.052795 0.620178 -0.331726 1441914481 0.708862 0.052795 0.620178 -0.331726 1441914481 0.708862 0.052795 0.620178 -0.331726 1441914481 0.708862 0.052795 0.620178 -0.331726 1441914481 0.711365 0.064148 0.622192 -0.320374 1441914481 0.711365 0.064148 0.622192 -0.320374 1441914481 0.715149 0.074219 0.622803 -0.308350 1441914481 0.715149 0.074219 0.622803 -0.308350 1441914481 0.715149 0.074219 0.622803 -0.308350 1441914481 0.715149 0.074219 0.622803 -0.308350 1441914481 0.715149 0.074219 0.622803 -0.308350 1441914481 0.715149 0.074219 0.622803 -0.308350 1441914481 0.719543 0.075500 0.623657 -0.295898 1441914481 0.719543 0.075500 0.623657 -0.295898 1441914481 0.719543 0.075500 0.623657 -0.295898 1441914481 0.719543 0.075500 0.623657 -0.295898 1441914481 0.719543 0.075500 0.623657 -0.295898 1441914481 0.719543 0.075500 0.623657 -0.295898 1441914481 0.719543 0.075500 0.623657 -0.295898 1441914481 0.723328 0.070129 0.624756 -0.285461 1441914481 0.723328 0.070129 0.624756 -0.285461 1441914481 0.723328 0.070129 0.624756 -0.285461 1441914481 0.723328 0.070129 0.624756 -0.285461 1441914481 0.723328 0.070129 0.624756 -0.285461 1441914481 0.723328 0.070129 0.624756 -0.285461 1441914481 0.726379 0.061523 0.625916 -0.277039 1441914481 0.726379 0.061523 0.625916 -0.277039 1441914481 0.726379 0.061523 0.625916 -0.277039 1441914481 0.726379 0.061523 0.625916 -0.277039 1441914481 0.726379 0.061523 0.625916 -0.277039 1441914481 0.726379 0.061523 0.625916 -0.277039 1441914481 0.729187 0.050476 0.627319 -0.268616 1441914481 0.729187 0.050476 0.627319 -0.268616 1441914481 0.729187 0.050476 0.627319 -0.268616 1441914481 0.729187 0.050476 0.627319 -0.268616 1441914481 0.729187 0.050476 0.627319 -0.268616 1441914481 0.729187 0.050476 0.627319 -0.268616 1441914481 0.729187 0.050476 0.627319 -0.268616 1441914481 0.731201 0.041382 0.628296 -0.262268 1441914481 0.731201 0.041382 0.628296 -0.262268 1441914481 0.731201 0.041382 0.628296 -0.262268 1441914481 0.731201 0.041382 0.628296 -0.262268 1441914481 0.731201 0.041382 0.628296 -0.262268 1441914481 0.731201 0.041382 0.628296 -0.262268 1441914481 0.733032 0.035461 0.628479 -0.257690 1441914481 0.733032 0.035461 0.628479 -0.257690 1441914481 0.733032 0.035461 0.628479 -0.257690 1441914481 0.733032 0.035461 0.628479 -0.257690 1441914481 0.733032 0.035461 0.628479 -0.257690 1441914481 0.733032 0.035461 0.628479 -0.257690 1441914481 0.735657 0.028381 0.628479 -0.250854 1441914481 0.735657 0.028381 0.628479 -0.250854 1441914481 0.735657 0.028381 0.628479 -0.250854 1441914481 0.735657 0.028381 0.628479 -0.250854 1441914481 0.735657 0.028381 0.628479 -0.250854 1441914481 0.736877 0.017822 0.630432 -0.243347 1441914481 0.736877 0.017822 0.630432 -0.243347 1441914481 0.736877 0.017822 0.630432 -0.243347 1441914481 0.736877 0.017822 0.630432 -0.243347 1441914481 0.736877 0.017822 0.630432 -0.243347 1441914481 0.736877 0.017822 0.630432 -0.243347 1441914481 0.734192 0.014465 0.634644 -0.240601 1441914481 0.734192 0.014465 0.634644 -0.240601 1441914481 0.734192 0.014465 0.634644 -0.240601 1441914481 0.734192 0.014465 0.634644 -0.240601 1441914481 0.734192 0.014465 0.634644 -0.240601 1441914481 0.734192 0.014465 0.634644 -0.240601 1441914481 0.728638 0.031677 0.637695 -0.247620 1441914481 0.728638 0.031677 0.637695 -0.247620 1441914481 0.728638 0.031677 0.637695 -0.247620 1441914481 0.728638 0.031677 0.637695 -0.247620 1441914481 0.728638 0.031677 0.637695 -0.247620 1441914481 0.728638 0.031677 0.637695 -0.247620 1441914481 0.728638 0.031677 0.637695 -0.247620 1441914481 0.724426 0.054993 0.636353 -0.259277 1441914481 0.724426 0.054993 0.636353 -0.259277 1441914481 0.724426 0.054993 0.636353 -0.259277 1441914481 0.724426 0.054993 0.636353 -0.259277 1441914481 0.724426 0.054993 0.636353 -0.259277 1441914481 0.723694 0.056519 0.634277 -0.265930 1441914481 0.723694 0.056519 0.634277 -0.265930 1441914481 0.723694 0.056519 0.634277 -0.265930 1441914482 0.723694 0.056519 0.634277 -0.265930 1441914482 0.723694 0.056519 0.634277 -0.265930 1441914482 0.723694 0.056519 0.634277 -0.265930 1441914482 0.722839 0.045593 0.632813 -0.273621 1441914482 0.722839 0.045593 0.632813 -0.273621 1441914482 0.722839 0.045593 0.632813 -0.273621 1441914482 0.722839 0.045593 0.632813 -0.273621 1441914482 0.722839 0.045593 0.632813 -0.273621 1441914482 0.722839 0.045593 0.632813 -0.273621 1441914482 0.722839 0.045593 0.632813 -0.273621 1441914482 
0.390930 -0.429321 0.640015 -0.503235 1441914484 0.390930 -0.429321 0.640015 -0.503235 1441914484 0.195679 -0.411133 0.611816 -0.646790 1441914484 0.195679 -0.411133 0.611816 -0.646790 1441914484 0.195679 -0.411133 0.611816 -0.646790 1441914484 0.195679 -0.411133 0.611816 -0.646790 1441914484 0.195679 -0.411133 0.611816 -0.646790 1441914484 0.195679 -0.411133 0.611816 -0.646790 1441914484 0.016968 -0.345459 0.541748 -0.766113 1441914484 0.016968 -0.345459 0.541748 -0.766113 1441914484 0.016968 -0.345459 0.541748 -0.766113 1441914484 0.016968 -0.345459 0.541748 -0.766113 1441914484 0.016968 -0.345459 0.541748 -0.766113 1441914484 -0.138062 -0.273682 0.469116 -0.828247 1441914484 -0.138062 -0.273682 0.469116 -0.828247 1441914484 -0.138062 -0.273682 0.469116 -0.828247 1441914484 -0.138062 -0.273682 0.469116 -0.828247 1441914484 -0.138062 -0.273682 0.469116 -0.828247 1441914484 -0.138062 -0.273682 0.469116 -0.828247 1441914484 -0.258057 -0.197083 0.448730 -0.832642 1441914484 -0.258057 -0.197083 0.448730 -0.832642 1441914484 -0.258057 -0.197083 0.448730 -0.832642 1441914484 -0.258057 -0.197083 0.448730 -0.832642 1441914484 -0.258057 -0.197083 0.448730 -0.832642 1441914484 -0.258057 -0.197083 0.448730 -0.832642 1441914484 -0.258057 -0.197083 0.448730 -0.832642 1441914484 -0.329285 -0.114868 0.448669 -0.822876 1441914484 -0.329285 -0.114868 0.448669 -0.822876 1441914484 -0.329285 -0.114868 0.448669 -0.822876 1441914484 -0.329285 -0.114868 0.448669 -0.822876 1441914484 -0.329285 -0.114868 0.448669 -0.822876 1441914484 -0.329285 -0.114868 0.448669 -0.822876 1441914484 -0.325378 -0.095581 0.487732 -0.804443 1441914484 -0.325378 -0.095581 0.487732 -0.804443 1441914484 -0.325378 -0.095581 0.487732 -0.804443 1441914484 -0.325378 -0.095581 0.487732 -0.804443 1441914484 -0.325378 -0.095581 0.487732 -0.804443 1441914484 -0.325378 -0.095581 0.487732 -0.804443 1441914484 -0.325378 -0.095581 0.487732 -0.804443 1441914484 -0.295959 -0.113281 0.531006 -0.785889 1441914484 -0.295959 -0.113281 0.531006 -0.785889 1441914484 -0.295959 -0.113281 0.531006 -0.785889 1441914484 -0.295959 -0.113281 0.531006 -0.785889 1441914484 -0.295959 -0.113281 0.531006 -0.785889 1441914484 -0.238892 -0.155518 0.538940 -0.792664 1441914484 -0.238892 -0.155518 0.538940 -0.792664 1441914484 -0.238892 -0.155518 0.538940 -0.792664 1441914484 -0.238892 -0.155518 0.538940 -0.792664 1441914484 -0.238892 -0.155518 0.538940 -0.792664 1441914484 -0.238892 -0.155518 0.538940 -0.792664 1441914484 -0.238892 -0.155518 0.538940 -0.792664 1441914484 -0.140076 -0.217529 0.569336 -0.780334 1441914484 -0.140076 -0.217529 0.569336 -0.780334 1441914484 -0.140076 -0.217529 0.569336 -0.780334 1441914484 -0.140076 -0.217529 0.569336 -0.780334 1441914484 -0.140076 -0.217529 0.569336 -0.780334 1441914484 -0.140076 -0.217529 0.569336 -0.780334 1441914484 0.008911 -0.289124 0.589905 -0.753906 1441914484 0.008911 -0.289124 0.589905 -0.753906 1441914484 0.008911 -0.289124 0.589905 -0.753906 1441914484 0.008911 -0.289124 0.589905 -0.753906 1441914484 0.008911 -0.289124 0.589905 -0.753906 1441914484 0.008911 -0.289124 0.589905 -0.753906 1441914484 0.199707 -0.369263 0.620300 -0.662537 1441914484 0.199707 -0.369263 0.620300 -0.662537 1441914484 0.199707 -0.369263 0.620300 -0.662537 1441914484 0.199707 -0.369263 0.620300 -0.662537 1441914484 0.199707 -0.369263 0.620300 -0.662537 1441914484 0.199707 -0.369263 0.620300 -0.662537 1441914485 0.396729 -0.437134 0.631531 -0.502686 1441914485 0.396729 -0.437134 0.631531 -0.502686 1441914485 0.396729 -0.437134 0.631531 -0.502686 1441914485 0.396729 -0.437134 0.631531 -0.502686 1441914485 0.396729 -0.437134 0.631531 -0.502686 1441914485 0.396729 -0.437134 0.631531 -0.502686 1441914485 0.576599 -0.449036 0.596680 -0.331482 1441914485 0.576599 -0.449036 0.596680 -0.331482 1441914485 0.576599 -0.449036 0.596680 -0.331482 1441914485 0.576599 -0.449036 0.596680 -0.331482 1441914485 0.576599 -0.449036 0.596680 -0.331482 1441914485 0.576599 -0.449036 0.596680 -0.331482 1441914485 0.576599 -0.449036 0.596680 -0.331482 1441914485 0.670349 -0.460571 0.571289 -0.110046 1441914485 0.670349 -0.460571 0.571289 -0.110046 1441914485 0.670349 -0.460571 0.571289 -0.110046 1441914485 0.670349 -0.460571 0.571289 -0.110046 1441914485 0.670349 -0.460571 0.571289 -0.110046 1441914485 0.670349 -0.460571 0.571289 -0.110046 1441914485 0.724121 -0.431213 0.537903 0.017090 1441914485 0.724121 -0.431213 0.537903 0.017090 1441914485 0.724121 -0.431213 0.537903 0.017090 1441914485 0.724121 -0.431213 0.537903 0.017090 1441914485 0.724121 -0.431213 0.537903 0.017090 1441914485 0.738037 -0.423035 0.515625 0.102112 1441914485 0.738037 -0.423035 0.515625 0.102112 1441914485 0.738037 -0.423035 0.515625 0.102112 1441914485 0.738037 -0.423035 0.515625 0.102112 1441914485 0.738037 -0.423035 0.515625 0.102112 1441914485 0.738037 -0.423035 0.515625 0.102112 1441914485 0.738037 -0.423035 0.515625 0.102112 1441914485 0.753784 -0.396057 0.505798 0.137939 1441914485 0.753784 -0.396057 0.505798 0.137939 1441914485 0.753784 -0.396057 0.505798 0.137939 1441914485 0.753784 -0.396057 0.505798 0.137939 1441914485 0.753784 -0.396057 0.505798 0.137939 1441914485 0.753784 -0.396057 0.505798 0.137939 1441914485 0.759766 -0.388733 0.498840 0.150940 1441914485 0.759766 -0.388733 0.498840 0.150940 1441914485 0.759766 -0.388733 0.498840 0.150940 1441914485 0.759766 -0.388733 0.498840 0.150940 1441914485 0.759766 -0.388733 0.498840 0.150940 1441914485 0.744080 -0.418213 0.508362 0.113831 1441914485 0.744080 -0.418213 0.508362 0.113831 1441914485 0.744080 -0.418213 0.508362 0.113831 1441914485 0.744080 -0.418213 0.508362 0.113831 1441914485 0.744080 -0.418213 0.508362 0.113831 1441914485 0.744080 -0.418213 0.508362 0.113831 1441914485 0.744080 -0.418213 0.508362 0.113831 1441914485 0.714233 -0.449829 0.536011 0.013794 1441914485 0.714233 -0.449829 0.536011 0.013794 1441914485 0.714233 -0.449829 0.536011 0.013794 1441914485 0.714233 -0.449829 0.536011 0.013794 1441914485 0.714233 -0.449829 0.536011 0.013794 1441914485 0.714233 -0.449829 0.536011 0.013794 1441914485 0.659729 -0.475891 0.567017 -0.129333 1441914485 0.659729 -0.475891 0.567017 -0.129333 1441914485 0.659729 -0.475891 0.567017 -0.129333 1441914485 0.659729 -0.475891 0.567017 -0.129333 1441914485 0.659729 -0.475891 0.567017 -0.129333 1441914485 0.659729 -0.475891 0.567017 -0.129333 1441914485 0.545532 -0.509705 0.603882 -0.279114 1441914485 0.545532 -0.509705 0.603882 -0.279114 1441914485 0.545532 -0.509705 0.603882 -0.279114 1441914485 0.545532 -0.509705 0.603882 -0.279114 1441914485 0.545532 -0.509705 0.603882 -0.279114 1441914485 0.545532 -0.509705 0.603882 -0.279114 1441914485 0.404480 -0.492493 0.624756 -0.451172 1441914485 0.404480 -0.492493 0.624756 -0.451172 1441914485 0.404480 -0.492493 0.624756 -0.451172 1441914485 0.404480 -0.492493 0.624756 -0.451172 1441914485 0.404480 -0.492493 0.624756 -0.451172 1441914485 0.404480 -0.492493 0.624756 -0.451172 1441914485 0.256836 -0.432617 0.606079 -0.616089 1441914485 0.256836 -0.432617 0.606079 -0.616089 1441914485 0.256836 -0.432617 0.606079 -0.616089 1441914485 0.256836 -0.432617 0.606079 -0.616089 1441914485 0.256836 -0.432617 0.606079 -0.616089 1441914485 0.256836 -0.432617 0.606079 -0.616089 1441914485 0.081421 -0.363098 0.578247 -0.726074 1441914485 0.081421 -0.363098 0.578247 -0.726074 1441914485 0.081421 -0.363098 0.578247 -0.726074 1441914485 0.081421 -0.363098 0.578247 -0.726074 1441914485 0.081421 -0.363098 0.578247 -0.726074 1441914485 -0.090820 -0.277405 0.540649 -0.789001 1441914485 -0.090820 -0.277405 0.540649 -0.789001 1441914485 -0.090820 -0.277405 0.540649 -0.789001 1441914485 -0.090820 -0.277405 0.540649 -0.789001 1441914485 -0.090820 -0.277405 0.540649 -0.789001 1441914485 -0.090820 -0.277405 0.540649 -0.789001 1441914485 -0.090820 -0.277405 0.540649 -0.789001 1441914485 -0.219055 -0.197632 0.504517 -0.811462 1441914485 -0.219055 -0.197632 0.504517 -0.811462 1441914485 -0.219055 -0.197632 0.504517 -0.811462 1441914485 -0.219055 -0.197632 0.504517 -0.811462 1441914485 -0.219055 -0.197632 0.504517 -0.811462 1441914485 -0.219055 -0.197632 0.504517 -0.811462 1441914485 -0.285828 -0.155762 0.486511 -0.810791 1441914485 -0.285828 -0.155762 0.486511 -0.810791 1441914485 -0.285828 -0.155762 0.486511 -0.810791 1441914485 -0.285828 -0.155762 0.486511 -0.810791 1441914485 -0.285828 -0.155762 0.486511 -0.810791 1441914485 -0.285828 -0.155762 0.486511 -0.810791 1441914485 -0.292908 -0.142029 0.494568 -0.805908 1441914485 -0.292908 -0.142029 0.494568 -0.805908 1441914485 -0.292908 -0.142029 0.494568 -0.805908 1441914485 -0.292908 -0.142029 0.494568 -0.805908 1441914485 -0.292908 -0.142029 0.494568 -0.805908 1441914485 -0.292908 -0.142029 0.494568 -0.805908 1441914485 -0.247803 -0.161316 0.498535 -0.814941 1441914486 -0.247803 -0.161316 0.498535 -0.814941 1441914486 -0.247803 -0.161316 0.498535 -0.814941 1441914486 -0.247803 -0.161316 0.498535 -0.814941 1441914486 -0.247803 -0.161316 0.498535 -0.814941 1441914486 -0.247803 -0.161316 0.498535 -0.814941 1441914486 -0.247803 -0.161316 0.498535 -0.814941 1441914486 -0.163086 -0.194885 0.529968 -0.809082 1441914486 -0.163086 -0.194885 0.529968 -0.809082 1441914486 -0.163086 -0.194885 0.529968 -0.809082 1441914486 -0.163086 -0.194885 0.529968 -0.809082 1441914486 -0.163086 -0.194885 0.529968 -0.809082 1441914486 -0.163086 -0.194885 0.529968 -0.809082 1441914486 -0.031799 -0.243103 0.571411 -0.783203 1441914486 -0.031799 -0.243103 0.571411 -0.783203 1441914486 -0.031799 -0.243103 0.571411 -0.783203 1441914486 -0.031799 -0.243103 0.571411 -0.783203 1441914486 -0.031799 -0.243103 0.571411 -0.783203 1441914486 -0.031799 -0.243103 0.571411 -0.783203 1441914486 0.144836 -0.312927 0.614136 -0.709900 1441914486 0.144836 -0.312927 0.614136 -0.709900 1441914486 0.144836 -0.312927 0.614136 -0.709900 1441914486 0.144836 -0.312927 0.614136 -0.709900 1441914486 0.144836 -0.312927 0.614136 -0.709900 1441914486 0.144836 -0.312927 0.614136 -0.709900 1441914486 0.338745 -0.386780 0.631775 -0.580078 1441914486 0.338745 -0.386780 0.631775 -0.580078 1441914486 0.338745 -0.386780 0.631775 -0.580078 1441914486 0.338745 -0.386780 0.631775 -0.580078 1441914486 0.338745 -0.386780 0.631775 -0.580078 1441914486 0.338745 -0.386780 0.631775 -0.580078 1441914486 0.338745 -0.386780 0.631775 -0.580078 1441914486 0.536865 -0.413635 0.592163 -0.435852 1441914486 0.536865 -0.413635 0.592163 -0.435852 1441914486 0.536865 -0.413635 0.592163 -0.435852 1441914486 0.536865 -0.413635 0.592163 -0.435852 1441914486 0.536865 -0.413635 0.592163 -0.435852 1441914486 0.674805 -0.407166 0.561829 -0.251404 1441914486 0.674805 -0.407166 0.561829 -0.251404 1441914486 0.674805 -0.407166 0.561829 -0.251404 1441914486 0.674805 -0.407166 0.561829 -0.251404 1441914486 0.674805 -0.407166 0.561829 -0.251404 1441914486 0.674805 -0.407166 0.561829 -0.251404 1441914486 0.753662 -0.368835 0.538330 -0.078308 1441914486 0.753662 -0.368835 0.538330 -0.078308 1441914486 0.753662 -0.368835 0.538330 -0.078308 1441914486 0.753662 -0.368835 0.538330 -0.078308 1441914486 0.753662 -0.368835 0.538330 -0.078308 1441914486 0.787231 -0.337158 0.514160 0.046265 1441914486 0.787231 -0.337158 0.514160 0.046265 1441914486 0.787231 -0.337158 0.514160 0.046265 1441914486 0.787231 -0.337158 0.514160 0.046265 1441914486 0.787231 -0.337158 0.514160 0.046265 1441914486 0.787231 -0.337158 0.514160 0.046265 1441914486 0.791382 -0.350464 0.493164 0.087097 1441914486 0.791382 -0.350464 0.493164 0.087097 1441914486 0.791382 -0.350464 0.493164 0.087097 1441914486 0.791382 -0.350464 0.493164 0.087097 1441914486 0.791382 -0.350464 0.493164 0.087097 1441914486 0.791382 -0.350464 0.493164 0.087097 1441914486 0.795837 -0.318665 0.510376 0.067566 1441914486 0.795837 -0.318665 0.510376 0.067566 1441914486 0.795837 -0.318665 0.510376 0.067566 1441914486 0.795837 -0.318665 0.510376 0.067566 1441914486 0.795837 -0.318665 0.510376 0.067566 1441914486 0.795837 -0.318665 0.510376 0.067566 1441914486 0.787964 -0.324158 0.521179 0.048523 1441914486 0.787964 -0.324158 0.521179 0.048523 1441914486 0.787964 -0.324158 0.521179 0.048523 1441914486 0.787964 -0.324158 0.521179 0.048523 1441914486 0.787964 -0.324158 0.521179 0.048523 1441914486 0.787964 -0.324158 0.521179 0.048523 1441914486 0.787964 -0.324158 0.521179 0.048523 1441914486 0.759338 -0.381775 0.526855 0.005310 1441914486 0.759338 -0.381775 0.526855 0.005310 1441914486 0.759338 -0.381775 0.526855 0.005310 1441914486 0.759338 -0.381775 0.526855 0.005310 1441914486 0.759338 -0.381775 0.526855 0.005310 1441914486 0.759338 -0.381775 0.526855 0.005310 1441914486 0.716003 -0.428284 0.541626 -0.102539 1441914486 0.716003 -0.428284 0.541626 -0.102539 1441914486 0.716003 -0.428284 0.541626 -0.102539 1441914486 0.716003 -0.428284 0.541626 -0.102539 1441914486 0.716003 -0.428284 0.541626 -0.102539 1441914486 0.716003 -0.428284 0.541626 -0.102539 1441914486 0.634277 -0.462830 0.567566 -0.247559 1441914486 0.634277 -0.462830 0.567566 -0.247559 1441914486 0.634277 -0.462830 0.567566 -0.247559 1441914486 0.634277 -0.462830 0.567566 -0.247559 1441914486 0.634277 -0.462830 0.567566 -0.247559 1441914486 0.634277 -0.462830 0.567566 -0.247559 1441914486 0.634277 -0.462830 0.567566 -0.247559 1441914486 0.503174 -0.474915 0.599487 -0.402283 1441914486 0.503174 -0.474915 0.599487 -0.402283 1441914486 0.503174 -0.474915 0.599487 -0.402283 1441914486 0.503174 -0.474915 0.599487 -0.402283 1441914486 0.503174 -0.474915 0.599487 -0.402283 1441914486 0.348206 -0.441223 0.613281 -0.554932 1441914486 0.348206 -0.441223 0.613281 -0.554932 1441914486 0.348206 -0.441223 0.613281 -0.554932 1441914486 0.348206 -0.441223 0.613281 -0.554932 1441914486 0.348206 -0.441223 0.613281 -0.554932 1441914486 0.348206 -0.441223 0.613281 -0.554932 1441914486 0.177246 -0.378479 0.606445 -0.676453 1441914486 0.177246 -0.378479 0.606445 -0.676453 1441914486 0.177246 -0.378479 0.606445 -0.676453 1441914486 0.177246 -0.378479 0.606445 -0.676453 1441914486 0.177246 -0.378479 0.606445 -0.676453 1441914486 0.177246 -0.378479 0.606445 -0.676453 1441914486 0.177246 -0.378479 0.606445 -0.676453 1441914486 -0.008728 -0.312500 0.587158 -0.746643 1441914487 -0.008728 -0.312500 0.587158 -0.746643 1441914487 -0.008728 -0.312500 0.587158 -0.746643 1441914487 -0.008728 -0.312500 0.587158 -0.746643 1441914487 -0.008728 -0.312500 0.587158 -0.746643 1441914487 -0.008728 -0.312500 0.587158 -0.746643 1441914487 -0.153259 -0.246033 0.539856 -0.790283 1441914487 -0.153259 -0.246033 0.539856 -0.790283 1441914487 -0.153259 -0.246033 0.539856 -0.790283 1441914487 -0.153259 -0.246033 0.539856 -0.790283 1441914487 -0.153259 -0.246033 0.539856 -0.790283 1441914487 -0.153259 -0.246033 0.539856 -0.790283 1441914487 -0.251587 -0.188599 0.515625 -0.797058 1441914487 -0.251587 -0.188599 0.515625 -0.797058 1441914487 -0.251587 -0.188599 0.515625 -0.797058 1441914487 -0.251587 -0.188599 0.515625 -0.797058 1441914487 -0.251587 -0.188599 0.515625 -0.797058 1441914487 -0.251587 -0.188599 0.515625 -0.797058 1441914487 -0.293701 -0.139343 0.502930 -0.800903 1441914487 -0.293701 -0.139343 0.502930 -0.800903 1441914487 -0.293701 -0.139343 0.502930 -0.800903 1441914487 -0.293701 -0.139343 0.502930 -0.800903 1441914487 -0.293701 -0.139343 0.502930 -0.800903 1441914487 -0.293701 -0.139343 0.502930 -0.800903 1441914487 -0.262878 -0.139648 0.511047 -0.806396 1441914487 -0.262878 -0.139648 0.511047 -0.806396 1441914487 -0.262878 -0.139648 0.511047 -0.806396 1441914487 -0.262878 -0.139648 0.511047 -0.806396 1441914487 -0.262878 -0.139648 0.511047 -0.806396 1441914487 -0.262878 -0.139648 0.511047 -0.806396 1441914487 -0.210571 -0.167419 0.543152 -0.795410 1441914487 -0.210571 -0.167419 0.543152 -0.795410 1441914487 -0.210571 -0.167419 0.543152 -0.795410 1441914487 -0.210571 -0.167419 0.543152 -0.795410 1441914487 -0.210571 -0.167419 0.543152 -0.795410 1441914487 -0.210571 -0.167419 0.543152 -0.795410 1441914487 -0.210571 -0.167419 0.543152 -0.795410 1441914487 -0.126770 -0.215393 0.557678 -0.791565 1441914487 -0.126770 -0.215393 0.557678 -0.791565 1441914487 -0.126770 -0.215393 0.557678 -0.791565 1441914487 -0.126770 -0.215393 0.557678 -0.791565 1441914487 -0.126770 -0.215393 0.557678 -0.791565 1441914487 -0.126770 -0.215393 0.557678 -0.791565 1441914487 -0.002686 -0.282104 0.578003 -0.765747 1441914487 -0.002686 -0.282104 0.578003 -0.765747 1441914487 -0.002686 -0.282104 0.578003 -0.765747 1441914487 -0.002686 -0.282104 0.578003 -0.765747 1441914487 -0.002686 -0.282104 0.578003 -0.765747 1441914487 -0.002686 -0.282104 0.578003 -0.765747 1441914487 -0.002686 -0.282104 0.578003 -0.765747 1441914487 0.154602 -0.342041 0.596436 -0.709473 1441914487 0.154602 -0.342041 0.596436 -0.709473 1441914487 0.154602 -0.342041 0.596436 -0.709473 1441914487 0.154602 -0.342041 0.596436 -0.709473 1441914487 0.154602 -0.342041 0.596436 -0.709473 1441914487 0.154602 -0.342041 0.596436 -0.709473 1441914487 0.337036 -0.405884 0.616516 -0.584412 1441914487 0.337036 -0.405884 0.616516 -0.584412 1441914487 0.337036 -0.405884 0.616516 -0.584412 1441914487 0.337036 -0.405884 0.616516 -0.584412 1441914487 0.337036 -0.405884 0.616516 -0.584412 1441914487 0.337036 -0.405884 0.616516 -0.584412 1441914487 0.337036 -0.405884 0.616516 -0.584412 1441914487 0.514465 -0.437683 0.616272 -0.404907 1441914487 0.514465 -0.437683 0.616272 -0.404907 1441914487 0.514465 -0.437683 0.616272 -0.404907 1441914487 0.514465 -0.437683 0.616272 -0.404907 1441914487 0.514465 -0.437683 0.616272 -0.404907 1441914487 0.623169 -0.457947 0.614014 -0.157837 1441914487 0.623169 -0.457947 0.614014 -0.157837 1441914487 0.623169 -0.457947 0.614014 -0.157837 1441914487 0.623169 -0.457947 0.614014 -0.157837 1441914487 0.623169 -0.457947 0.614014 -0.157837 1441914487 0.623169 -0.457947 0.614014 -0.157837 1441914487 0.681030 -0.466736 0.562378 0.045105 1441914487 0.681030 -0.466736 0.562378 0.045105 1441914487 0.681030 -0.466736 0.562378 0.045105 1441914487 0.681030 -0.466736 0.562378 0.045105 1441914487 0.681030 -0.466736 0.562378 0.045105 1441914487 0.713196 -0.457153 0.509033 0.152344 1441914487 0.713196 -0.457153 0.509033 0.152344 1441914487 0.713196 -0.457153 0.509033 0.152344 1441914487 0.713196 -0.457153 0.509033 0.152344 1441914487 0.713196 -0.457153 0.509033 0.152344 1441914487 0.713196 -0.457153 0.509033 0.152344 1441914487 0.712891 -0.465271 0.495300 0.173035 1441914487 0.712891 -0.465271 0.495300 0.173035 1441914487 0.712891 -0.465271 0.495300 0.173035 1441914487 0.712891 -0.465271 0.495300 0.173035 1441914487 0.712891 -0.465271 0.495300 0.173035 1441914487 0.712891 -0.465271 0.495300 0.173035 1441914487 0.704895 -0.491150 0.476196 0.187317 1441914487 0.704895 -0.491150 0.476196 0.187317 1441914487 0.704895 -0.491150 0.476196 0.187317 1441914487 0.704895 -0.491150 0.476196 0.187317 1441914487 0.704895 -0.491150 0.476196 0.187317 1441914487 0.704895 -0.491150 0.476196 0.187317 1441914487 0.704895 -0.491150 0.476196 0.187317 1441914487 0.690735 -0.517456 0.484497 0.142395 1441914487 0.690735 -0.517456 0.484497 0.142395 1441914487 0.690735 -0.517456 0.484497 0.142395 1441914487 0.690735 -0.517456 0.484497 0.142395 1441914487 0.690735 -0.517456 0.484497 0.142395 1441914487 0.670471 -0.537476 0.509216 0.047729 1441914487 0.670471 -0.537476 0.509216 0.047729 1441914487 0.670471 -0.537476 0.509216 0.047729 1441914487 0.670471 -0.537476 0.509216 0.047729 1441914487 0.639282 -0.541382 0.539307 -0.085938 1441914487 0.639282 -0.541382 0.539307 -0.085938 1441914488 0.639282 -0.541382 0.539307 -0.085938 1441914488 0.639282 -0.541382 0.539307 -0.085938 1441914488 0.639282 -0.541382 0.539307 -0.085938 1441914488 0.639282 -0.541382 0.539307 -0.085938 1441914488 0.569336 -0.539856 0.574707 -0.232605 1441914488 0.569336 -0.539856 0.574707 -0.232605 1441914488 0.569336 -0.539856 0.574707 -0.232605 1441914488 0.569336 -0.539856 0.574707 -0.232605 1441914488 0.569336 -0.539856 0.574707 -0.232605 1441914488 0.569336 -0.539856 0.574707 -0.232605 1441914488 0.458618 -0.517395 0.608887 -0.388855 1441914488 0.458618 -0.517395 0.608887 -0.388855 1441914488 0.458618 -0.517395 0.608887 -0.388855 1441914488 0.458618 -0.517395 0.608887 -0.388855 1441914488 0.458618 -0.517395 0.608887 -0.388855 1441914488 0.458618 -0.517395 0.608887 -0.388855 1441914488 0.340576 -0.453552 0.611389 -0.551819 1441914488 0.340576 -0.453552 0.611389 -0.551819 1441914488 0.340576 -0.453552 0.611389 -0.551819 1441914488 0.340576 -0.453552 0.611389 -0.551819 1441914488 0.340576 -0.453552 0.611389 -0.551819 1441914488 0.198792 -0.397095 0.585754 -0.678040 1441914488 0.198792 -0.397095 0.585754 -0.678040 1441914488 0.198792 -0.397095 0.585754 -0.678040 1441914488 0.198792 -0.397095 0.585754 -0.678040 1441914488 0.198792 -0.397095 0.585754 -0.678040 1441914488 0.198792 -0.397095 0.585754 -0.678040 1441914488 0.036682 -0.344116 0.555542 -0.756104 1441914488 0.036682 -0.344116 0.555542 -0.756104 1441914488 0.036682 -0.344116 0.555542 -0.756104 1441914488 0.036682 -0.344116 0.555542 -0.756104 1441914488 0.036682 -0.344116 0.555542 -0.756104 1441914488 0.036682 -0.344116 0.555542 -0.756104 1441914488 -0.112549 -0.268616 0.534058 -0.793701 1441914488 -0.112549 -0.268616 0.534058 -0.793701 1441914488 -0.112549 -0.268616 0.534058 -0.793701 1441914488 -0.112549 -0.268616 0.534058 -0.793701 1441914488 -0.112549 -0.268616 0.534058 -0.793701 1441914488 -0.226868 -0.179932 0.551636 -0.782227 1441914488 -0.226868 -0.179932 0.551636 -0.782227 1441914488 -0.226868 -0.179932 0.551636 -0.782227 1441914488 -0.226868 -0.179932 0.551636 -0.782227 1441914488 -0.226868 -0.179932 0.551636 -0.782227 1441914488 -0.226868 -0.179932 0.551636 -0.782227 1441914488 -0.283936 -0.111877 0.549316 -0.777954 1441914488 -0.283936 -0.111877 0.549316 -0.777954 1441914488 -0.283936 -0.111877 0.549316 -0.777954 1441914488 -0.283936 -0.111877 0.549316 -0.777954 1441914488 -0.283936 -0.111877 0.549316 -0.777954 1441914488 -0.283936 -0.111877 0.549316 -0.777954 1441914488 -0.277527 -0.104431 0.534546 -0.791443 1441914488 -0.277527 -0.104431 0.534546 -0.791443 1441914488 -0.277527 -0.104431 0.534546 -0.791443 1441914488 -0.277527 -0.104431 0.534546 -0.791443 1441914488 -0.277527 -0.104431 0.534546 -0.791443 1441914488 -0.277527 -0.104431 0.534546 -0.791443 1441914488 -0.246033 -0.137695 0.544189 -0.790161 1441914488 -0.246033 -0.137695 0.544189 -0.790161 1441914488 -0.246033 -0.137695 0.544189 -0.790161 1441914488 -0.246033 -0.137695 0.544189 -0.790161 1441914488 -0.246033 -0.137695 0.544189 -0.790161 1441914488 -0.246033 -0.137695 0.544189 -0.790161 1441914488 -0.246033 -0.137695 0.544189 -0.790161 1441914488 -0.189697 -0.182617 0.556091 -0.788330 1441914488 -0.189697 -0.182617 0.556091 -0.788330 1441914488 -0.189697 -0.182617 0.556091 -0.788330 1441914488 -0.189697 -0.182617 0.556091 -0.788330 1441914488 -0.189697 -0.182617 0.556091 -0.788330 1441914488 -0.189697 -0.182617 0.556091 -0.788330 1441914488 -0.097778 -0.235779 0.578125 -0.775024 1441914488 -0.097778 -0.235779 0.578125 -0.775024 1441914488 -0.097778 -0.235779 0.578125 -0.775024 1441914488 -0.097778 -0.235779 0.578125 -0.775024 1441914488 -0.097778 -0.235779 0.578125 -0.775024 1441914488 -0.097778 -0.235779 0.578125 -0.775024 1441914488 0.041992 -0.300537 0.606201 -0.735168 1441914488 0.041992 -0.300537 0.606201 -0.735168 1441914488 0.041992 -0.300537 0.606201 -0.735168 1441914488 0.041992 -0.300537 0.606201 -0.735168 1441914488 0.041992 -0.300537 0.606201 -0.735168 1441914488 0.041992 -0.300537 0.606201 -0.735168 1441914488 0.212280 -0.365784 0.630432 -0.650940 1441914488 0.212280 -0.365784 0.630432 -0.650940 1441914488 0.212280 -0.365784 0.630432 -0.650940 1441914488 0.212280 -0.365784 0.630432 -0.650940 1441914488 0.212280 -0.365784 0.630432 -0.650940 1441914488 0.212280 -0.365784 0.630432 -0.650940 1441914488 0.212280 -0.365784 0.630432 -0.650940 1441914488 0.390015 -0.419067 0.620300 -0.536255 1441914488 0.390015 -0.419067 0.620300 -0.536255 1441914488 0.390015 -0.419067 0.620300 -0.536255 1441914488 0.390015 -0.419067 0.620300 -0.536255 1441914488 0.390015 -0.419067 0.620300 -0.536255 1441914488 0.390015 -0.419067 0.620300 -0.536255 1441914488 0.559998 -0.420227 0.594788 -0.395020 1441914488 0.559998 -0.420227 0.594788 -0.395020 1441914488 0.559998 -0.420227 0.594788 -0.395020 1441914488 0.559998 -0.420227 0.594788 -0.395020 1441914488 0.559998 -0.420227 0.594788 -0.395020 1441914488 0.559998 -0.420227 0.594788 -0.395020 1441914488 0.703979 -0.388123 0.559631 -0.201416 1441914488 0.703979 -0.388123 0.559631 -0.201416 1441914488 0.703979 -0.388123 0.559631 -0.201416 1441914488 0.703979 -0.388123 0.559631 -0.201416 1441914488 0.703979 -0.388123 0.559631 -0.201416 1441914488 0.703979 -0.388123 0.559631 -0.201416 1441914488 0.703979 -0.388123 0.559631 -0.201416 1441914488 0.769043 -0.374390 0.518005 -0.000671 1441914488 0.769043 -0.374390 0.518005 -0.000671 1441914488 0.769043 -0.374390 0.518005 -0.000671 1441914489 0.769043 -0.374390 0.518005 -0.000671 1441914489 0.769043 -0.374390 0.518005 -0.000671 1441914489 0.769043 -0.374390 0.518005 -0.000671 1441914489 0.760071 -0.432922 0.455750 0.164673 1441914489 0.760071 -0.432922 0.455750 0.164673 1441914489 0.760071 -0.432922 0.455750 0.164673 1441914489 0.760071 -0.432922 0.455750 0.164673 1441914489 0.747375 -0.465149 0.434448 0.190491 1441914489 0.747375 -0.465149 0.434448 0.190491 1441914489 0.747375 -0.465149 0.434448 0.190491 1441914489 0.747375 -0.465149 0.434448 0.190491 1441914489 0.747375 -0.465149 0.434448 0.190491 1441914489 0.737671 -0.478577 0.435242 0.193176 1441914489 0.737671 -0.478577 0.435242 0.193176 1441914489 0.737671 -0.478577 0.435242 0.193176 1441914489 0.737671 -0.478577 0.435242 0.193176 1441914489 0.737671 -0.478577 0.435242 0.193176 1441914489 0.718140 -0.506287 0.438721 0.188110 1441914489 0.718140 -0.506287 0.438721 0.188110 1441914489 0.718140 -0.506287 0.438721 0.188110 1441914489 0.718140 -0.506287 0.438721 0.188110 1441914489 0.718140 -0.506287 0.438721 0.188110 1441914489 0.692932 -0.534912 0.472168 0.103516 1441914489 0.692932 -0.534912 0.472168 0.103516 1441914489 0.692932 -0.534912 0.472168 0.103516 1441914489 0.692932 -0.534912 0.472168 0.103516 1441914489 0.692932 -0.534912 0.472168 0.103516 1441914489 0.692932 -0.534912 0.472168 0.103516 1441914489 0.668579 -0.532471 0.517334 -0.042419 1441914489 0.668579 -0.532471 0.517334 -0.042419 1441914489 0.668579 -0.532471 0.517334 -0.042419 1441914489 0.668579 -0.532471 0.517334 -0.042419 1441914489 0.668579 -0.532471 0.517334 -0.042419 1441914489 0.668579 -0.532471 0.517334 -0.042419 1441914489 0.568542 -0.575195 0.559265 -0.181946 1441914489 0.568542 -0.575195 0.559265 -0.181946 1441914489 0.568542 -0.575195 0.559265 -0.181946 1441914489 0.568542 -0.575195 0.559265 -0.181946 1441914489 0.568542 -0.575195 0.559265 -0.181946 1441914489 0.568542 -0.575195 0.559265 -0.181946 1441914489 0.568542 -0.575195 0.559265 -0.181946 1441914489 0.446594 -0.578247 0.588013 -0.347046 1441914489 0.446594 -0.578247 0.588013 -0.347046 1441914489 0.446594 -0.578247 0.588013 -0.347046 1441914489 0.446594 -0.578247 0.588013 -0.347046 1441914489 0.446594 -0.578247 0.588013 -0.347046 1441914489 0.446594 -0.578247 0.588013 -0.347046 1441914489 0.315796 -0.532288 0.588379 -0.520386 1441914489 0.315796 -0.532288 0.588379 -0.520386 1441914489 0.315796 -0.532288 0.588379 -0.520386 1441914489 0.315796 -0.532288 0.588379 -0.520386 1441914489 0.315796 -0.532288 0.588379 -0.520386 1441914489 0.149902 -0.474121 0.576477 -0.648438 1441914489 0.149902 -0.474121 0.576477 -0.648438 1441914489 0.149902 -0.474121 0.576477 -0.648438 1441914489 0.149902 -0.474121 0.576477 -0.648438 1441914489 0.149902 -0.474121 0.576477 -0.648438 1441914489 
0.703369 0.009338 0.643738 -0.301208 1441914491 0.703918 0.015259 0.638550 -0.310547 1441914491 0.703918 0.015259 0.638550 -0.310547 1441914491 0.703918 0.015259 0.638550 -0.310547 1441914491 0.703918 0.015259 0.638550 -0.310547 1441914491 0.704834 0.015137 0.635864 -0.313965 1441914491 0.704834 0.015137 0.635864 -0.313965 1441914491 0.704834 0.015137 0.635864 -0.313965 1441914491 0.704834 0.015137 0.635864 -0.313965 1441914491 0.704834 0.015137 0.635864 -0.313965 1441914491 0.703186 0.017883 0.636414 -0.316528 1441914491 0.703186 0.017883 0.636414 -0.316528 1441914491 0.703186 0.017883 0.636414 -0.316528 1441914491 0.703186 0.017883 0.636414 -0.316528 1441914491 0.703186 0.017883 0.636414 -0.316528 1441914491 0.703186 0.017883 0.636414 -0.316528 1441914492 0.701782 0.025940 0.636902 -0.318054 1441914492 0.701782 0.025940 0.636902 -0.318054 1441914492 0.701782 0.025940 0.636902 -0.318054 1441914492 0.701782 0.025940 0.636902 -0.318054 1441914492 0.701782 0.025940 0.636902 -0.318054 1441914492 0.701782 0.025940 0.636902 -0.318054 1441914492 0.701050 0.035217 0.637146 -0.318359 1441914492 0.701050 0.035217 0.637146 -0.318359 1441914492 0.701050 0.035217 0.637146 -0.318359 1441914492 0.703613 0.039978 0.635742 -0.314880 1441914492 0.703613 0.039978 0.635742 -0.314880 1441914492 0.703613 0.039978 0.635742 -0.314880 1441914492 0.703613 0.039978 0.635742 -0.314880 1441914492 0.703613 0.039978 0.635742 -0.314880 1441914492 0.703613 0.039978 0.635742 -0.314880 1441914492 0.713501 0.025940 0.633728 -0.297668 1441914492 0.713501 0.025940 0.633728 -0.297668 1441914492 0.713501 0.025940 0.633728 -0.297668 1441914492 0.713501 0.025940 0.633728 -0.297668 1441914492 0.713501 0.025940 0.633728 -0.297668 1441914492 0.713501 0.025940 0.633728 -0.297668 1441914492 0.721924 0.001831 0.633850 -0.277527 1441914492 0.721924 0.001831 0.633850 -0.277527 1441914492 0.721924 0.001831 0.633850 -0.277527 1441914492 0.721924 0.001831 0.633850 -0.277527 1441914492 0.721924 0.001831 0.633850 -0.277527 1441914492 0.721924 0.001831 0.633850 -0.277527 1441914492 0.726563 -0.010864 0.632263 -0.268555 1441914492 0.726563 -0.010864 0.632263 -0.268555 1441914492 0.726563 -0.010864 0.632263 -0.268555 1441914492 0.726563 -0.010864 0.632263 -0.268555 1441914492 0.726563 -0.010864 0.632263 -0.268555 1441914492 0.726563 -0.010864 0.632263 -0.268555 1441914492 0.726563 -0.010864 0.632263 -0.268555 1441914492 0.730530 -0.014221 0.628845 -0.265808 1441914492 0.730530 -0.014221 0.628845 -0.265808 1441914492 0.730530 -0.014221 0.628845 -0.265808 1441914492 0.730530 -0.014221 0.628845 -0.265808 1441914492 0.730530 -0.014221 0.628845 -0.265808 1441914492 0.730530 -0.014221 0.628845 -0.265808 1441914492 0.733887 -0.021240 0.627686 -0.258606 1441914492 0.733887 -0.021240 0.627686 -0.258606 1441914492 0.733887 -0.021240 0.627686 -0.258606 1441914492 0.733887 -0.021240 0.627686 -0.258606 1441914492 0.733887 -0.021240 0.627686 -0.258606 1441914492 0.733887 -0.021240 0.627686 -0.258606 1441914492 0.733887 -0.021240 0.627686 -0.258606 1441914492 0.736023 -0.030457 0.628906 -0.248474 1441914492 0.736023 -0.030457 0.628906 -0.248474 1441914492 0.736023 -0.030457 0.628906 -0.248474 1441914492 0.736023 -0.030457 0.628906 -0.248474 1441914492 0.736023 -0.030457 0.628906 -0.248474 1441914492 0.736023 -0.030457 0.628906 -0.248474 1441914492 0.736023 -0.030457 0.628906 -0.248474 1441914492 0.736816 -0.038269 0.631470 -0.238464 1441914492 0.736816 -0.038269 0.631470 -0.238464 1441914492 0.736816 -0.038269 0.631470 -0.238464 1441914492 0.736816 -0.038269 0.631470 -0.238464 1441914492 0.736816 -0.038269 0.631470 -0.238464 1441914492 0.736694 -0.039490 0.634155 -0.231323 1441914492 0.736694 -0.039490 0.634155 -0.231323 1441914492 0.736694 -0.039490 0.634155 -0.231323 1441914492 0.736694 -0.039490 0.634155 -0.231323 1441914492 0.736694 -0.039490 0.634155 -0.231323 1441914492 0.736694 -0.039490 0.634155 -0.231323 1441914492 0.736694 -0.039490 0.634155 -0.231323 1441914492 0.737854 -0.038147 0.635864 -0.223145 1441914492 0.737854 -0.038147 0.635864 -0.223145 1441914492 0.737854 -0.038147 0.635864 -0.223145 1441914492 0.737854 -0.038147 0.635864 -0.223145 1441914492 0.737854 -0.038147 0.635864 -0.223145 1441914492 0.737854 -0.038147 0.635864 -0.223145 1441914492 0.737854 -0.038147 0.635864 -0.223145 1441914492 0.740723 -0.043518 0.636292 -0.210815 1441914492 0.740723 -0.043518 0.636292 -0.210815 1441914492 0.740723 -0.043518 0.636292 -0.210815 1441914492 0.740723 -0.043518 0.636292 -0.210815 1441914492 0.740723 -0.043518 0.636292 -0.210815 1441914492 0.740723 -0.043518 0.636292 -0.210815 1441914492 0.742493 -0.057861 0.638000 -0.195496 1441914492 0.742493 -0.057861 0.638000 -0.195496 1441914492 0.742493 -0.057861 0.638000 -0.195496 1441914492 0.742493 -0.057861 0.638000 -0.195496 1441914492 0.742493 -0.057861 0.638000 -0.195496 1441914492 0.742493 -0.057861 0.638000 -0.195496 1441914492 0.739197 -0.061340 0.644165 -0.186584 1441914492 0.739197 -0.061340 0.644165 -0.186584 1441914492 0.739197 -0.061340 0.644165 -0.186584 1441914492 0.739197 -0.061340 0.644165 -0.186584 1441914492 0.739197 -0.061340 0.644165 -0.186584 1441914492 0.739197 -0.061340 0.644165 -0.186584 1441914492 0.739197 -0.061340 0.644165 -0.186584 1441914492 0.733582 -0.041016 0.650940 -0.190552 1441914492 0.733582 -0.041016 0.650940 -0.190552 1441914492 0.733582 -0.041016 0.650940 -0.190552 1441914492 0.733582 -0.041016 0.650940 -0.190552 1441914492 0.733582 -0.041016 0.650940 -0.190552 1441914492 0.733582 -0.041016 0.650940 -0.190552 1441914492 0.730957 -0.012634 0.651733 -0.201965 1441914492 0.730957 -0.012634 0.651733 -0.201965 1441914492 0.730957 -0.012634 0.651733 -0.201965 1441914492 0.730957 -0.012634 0.651733 -0.201965 1441914492 0.730957 -0.012634 0.651733 -0.201965 1441914492 0.730957 -0.012634 0.651733 -0.201965 1441914492 0.730957 -0.012634 0.651733 -0.201965 1441914492 0.729858 0.000244 0.649231 -0.213989 1441914492 0.729858 0.000244 0.649231 -0.213989 1441914492 0.729858 0.000244 0.649231 -0.213989 1441914492 0.729858 0.000244 0.649231 -0.213989 1441914492 0.729858 0.000244 0.649231 -0.213989 1441914492 0.729858 0.000244 0.649231 -0.213989 1441914492 0.728149 0.000732 0.645813 -0.229431 1441914493 0.728149 0.000732 0.645813 -0.229431 1441914493 0.728149 0.000732 0.645813 -0.229431 1441914493 0.728149 0.000732 0.645813 -0.229431 1441914493 0.728149 0.000732 0.645813 -0.229431 1441914493 0.728149 0.000732 0.645813 -0.229431 1441914493 0.727234 0.001648 0.639832 -0.248474 1441914493 0.727234 0.001648 0.639832 -0.248474 1441914493 0.727234 0.001648 0.639832 -0.248474 1441914493 0.727234 0.001648 0.639832 -0.248474 1441914493 0.727234 0.001648 0.639832 -0.248474 1441914493 0.727234 0.001648 0.639832 -0.248474 1441914493 0.726135 0.001892 0.633789 -0.266357 1441914493 0.726135 0.001892 0.633789 -0.266357 1441914493 0.726135 0.001892 0.633789 -0.266357 1441914493 0.726135 0.001892 0.633789 -0.266357 1441914493 0.726135 0.001892 0.633789 -0.266357 1441914493 0.726135 0.001892 0.633789 -0.266357 1441914493 0.723328 0.001587 0.629883 -0.282959 1441914493 0.723328 0.001587 0.629883 -0.282959 1441914493 0.723328 0.001587 0.629883 -0.282959 1441914493 0.723328 0.001587 0.629883 -0.282959 1441914493 0.723328 0.001587 0.629883 -0.282959 1441914493 0.723328 0.001587 0.629883 -0.282959 1441914493 0.718018 0.003601 0.628113 -0.299744 1441914493 0.718018 0.003601 0.628113 -0.299744 1441914493 0.718018 0.003601 0.628113 -0.299744 1441914493 0.718018 0.003601 0.628113 -0.299744 1441914493 0.718018 0.003601 0.628113 -0.299744 1441914493 0.718018 0.003601 0.628113 -0.299744 1441914493 0.712402 0.004333 0.627563 -0.313965 1441914493 0.712402 0.004333 0.627563 -0.313965 1441914493 0.712402 0.004333 0.627563 -0.313965 1441914493 0.712402 0.004333 0.627563 -0.313965 1441914493 0.712402 0.004333 0.627563 -0.313965 1441914493 0.712402 0.004333 0.627563 -0.313965 1441914493 0.712402 0.004333 0.627563 -0.313965 1441914493 0.706726 0.002991 0.628052 -0.325562 1441914493 0.706726 0.002991 0.628052 -0.325562 1441914493 0.706726 0.002991 0.628052 -0.325562 1441914493 0.706726 0.002991 0.628052 -0.325562 1441914493 0.706726 0.002991 0.628052 -0.325562 1441914493 0.706726 0.002991 0.628052 -0.325562 1441914493 0.701294 0.003906 0.629211 -0.335022 1441914493 0.701294 0.003906 0.629211 -0.335022 1441914493 0.701294 0.003906 0.629211 -0.335022 1441914493 0.701294 0.003906 0.629211 -0.335022 1441914493 0.701294 0.003906 0.629211 -0.335022 1441914493 0.701294 0.003906 0.629211 -0.335022 1441914493 0.698303 0.011353 0.629456 -0.340576 1441914493 0.698303 0.011353 0.629456 -0.340576 1441914493 0.698303 0.011353 0.629456 -0.340576 1441914493 0.698303 0.011353 0.629456 -0.340576 1441914493 0.698303 0.011353 0.629456 -0.340576 1441914493 0.698303 0.011353 0.629456 -0.340576 1441914493 0.698792 0.022278 0.629700 -0.338501 1441914493 0.698792 0.022278 0.629700 -0.338501 1441914493 0.698792 0.022278 0.629700 -0.338501 1441914493 0.698792 0.022278 0.629700 -0.338501 1441914493 0.698792 0.022278 0.629700 -0.338501 1441914493 0.698792 0.022278 0.629700 -0.338501 1441914493 0.698792 0.022278 0.629700 -0.338501 1441914493 0.702209 0.035461 0.629944 -0.329651 1441914493 0.702209 0.035461 0.629944 -0.329651 1441914493 0.702209 0.035461 0.629944 -0.329651 1441914493 0.702209 0.035461 0.629944 -0.329651 1441914493 0.702209 0.035461 0.629944 -0.329651 1441914493 0.702209 0.035461 0.629944 -0.329651 1441914493 0.708069 0.045471 0.629272 -0.317017 1441914493 0.708069 0.045471 0.629272 -0.317017 1441914493 0.708069 0.045471 0.629272 -0.317017 1441914493 0.708069 0.045471 0.629272 -0.317017 1441914493 0.708069 0.045471 0.629272 -0.317017 1441914493 0.708069 0.045471 0.629272 -0.317017 1441914493 0.708069 0.045471 0.629272 -0.317017 1441914493 0.714966 0.047913 0.627991 -0.303467 1441914493 0.714966 0.047913 0.627991 -0.303467 1441914493 0.714966 0.047913 0.627991 -0.303467 1441914493 0.714966 0.047913 0.627991 -0.303467 1441914493 0.714966 0.047913 0.627991 -0.303467 1441914493 0.714966 0.047913 0.627991 -0.303467 1441914493 0.721802 0.042114 0.627136 -0.289612 1441914493 0.721802 0.042114 0.627136 -0.289612 1441914493 0.721802 0.042114 0.627136 -0.289612 1441914493 0.721802 0.042114 0.627136 -0.289612 1441914493 0.721802 0.042114 0.627136 -0.289612 1441914493 0.721802 0.042114 0.627136 -0.289612 1441914493 0.721802 0.042114 0.627136 -0.289612 1441914493 0.727539 0.031555 0.627319 -0.275940 1441914493 0.727539 0.031555 0.627319 -0.275940 1441914493 0.727539 0.031555 0.627319 -0.275940 1441914493 0.727539 0.031555 0.627319 -0.275940 1441914493 0.727539 0.031555 0.627319 -0.275940 1441914493 0.727539 0.031555 0.627319 -0.275940 1441914493 0.731628 0.019226 0.628479 -0.263367 1441914493 0.731628 0.019226 0.628479 -0.263367 1441914493 0.731628 0.019226 0.628479 -0.263367 1441914493 0.731628 0.019226 0.628479 -0.263367 1441914493 0.731628 0.019226 0.628479 -0.263367 1441914493 0.731628 0.019226 0.628479 -0.263367 1441914493 0.731628 0.019226 0.628479 -0.263367 1441914493 0.733887 0.009705 0.629761 -0.254395 1441914493 0.733887 0.009705 0.629761 -0.254395 1441914493 0.733887 0.009705 0.629761 -0.254395 1441914493 0.733887 0.009705 0.629761 -0.254395 1441914493 0.733887 0.009705 0.629761 -0.254395 1441914493 0.733887 0.009705 0.629761 -0.254395 1441914493 0.735352 0.005798 0.630249 -0.248779 1441914493 0.735352 0.005798 0.630249 -0.248779 1441914493 0.735352 0.005798 0.630249 -0.248779 1441914493 0.735352 0.005798 0.630249 -0.248779 1441914493 0.735352 0.005798 0.630249 -0.248779 1441914493 0.735352 0.005798 0.630249 -0.248779 1441914493 0.737732 -0.000122 0.630249 -0.241760 1441914494 0.737732 -0.000122 0.630249 -0.241760 1441914494 0.737732 -0.000122 0.630249 -0.241760 1441914494 0.737732 -0.000122 0.630249 -0.241760 1441914494 0.737732 -0.000122 0.630249 -0.241760 1441914494 0.737732 -0.000122 0.630249 -0.241760 1441914494 0.739319 -0.007751 0.631714 -0.232849 1441914494 0.739319 -0.007751 0.631714 -0.232849 1441914494 0.739319 -0.007751 0.631714 -0.232849 1441914494 0.739319 -0.007751 0.631714 -0.232849 1441914494 0.739319 -0.007751 0.631714 -0.232849 1441914494 0.739319 -0.007751 0.631714 -0.232849 1441914494 0.739319 -0.007751 0.631714 -0.232849 1441914494 0.735291 -0.005981 0.637390 -0.230103 1441914494 0.735291 -0.005981 0.637390 -0.230103 1441914494 0.735291 -0.005981 0.637390 -0.230103 1441914494 0.735291 -0.005981 0.637390 -0.230103 1441914494 0.735291 -0.005981 0.637390 -0.230103 1441914494 0.735291 -0.005981 0.637390 -0.230103 1441914494 0.735291 -0.005981 0.637390 -0.230103 1441914494 0.728088 0.016541 0.641052 -0.242126 1441914494 0.728088 0.016541 0.641052 -0.242126 1441914494 0.728088 0.016541 0.641052 -0.242126 1441914494 0.728088 0.016541 0.641052 -0.242126 1441914494 0.728088 0.016541 0.641052 -0.242126 1441914494 0.728088 0.016541 0.641052 -0.242126 1441914494 0.723938 0.039795 0.638245 -0.258667 1441914494 0.723938 0.039795 0.638245 -0.258667 1441914494 0.723938 0.039795 0.638245 -0.258667 1441914494 0.723938 0.039795 0.638245 -0.258667 1441914494 0.723938 0.039795 0.638245 -0.258667 1441914494 0.723938 0.039795 0.638245 -0.258667 1441914494 0.723145 0.039673 0.635620 -0.267212 1441914494 0.723145 0.039673 0.635620 -0.267212 1441914494 0.723145 0.039673 0.635620 -0.267212 1441914494 0.723145 0.039673 0.635620 -0.267212 1441914494 0.723145 0.039673 0.635620 -0.267212 1441914494 0.723145 0.039673 0.635620 -0.267212 1441914494 0.721375 0.031860 0.634338 -0.275940 1441914494 0.721375 0.031860 0.634338 -0.275940 1441914494 0.721375 0.031860 0.634338 -0.275940 1441914494 0.721375 0.031860 0.634338 -0.275940 1441914494 0.721375 0.031860 0.634338 -0.275940 1441914494 0.721375 0.031860 0.634338 -0.275940 1441914494 0.718933 0.028198 0.631775 -0.288269 1441914494 0.718933 0.028198 0.631775 -0.288269 1441914494 0.718933 0.028198 0.631775 -0.288269 1441914494 0.718933 0.028198 0.631775 -0.288269 1441914494 0.718933 0.028198 0.631775 -0.288269 1441914494 0.718933 0.028198 0.631775 -0.288269 1441914494 0.717712 0.026306 0.627136 -0.301392 1441914494 0.717712 0.026306 0.627136 -0.301392 1441914494 0.717712 0.026306 0.627136 -0.301392 1441914494 0.717712 0.026306 0.627136 -0.301392 1441914494 0.717712 0.026306 0.627136 -0.301392 1441914494 0.717712 0.026306 0.627136 -0.301392 1441914494 0.717712 0.026306 0.627136 -0.301392 1441914494 0.715088 0.022583 0.624695 -0.312805 1441914494 0.715088 0.022583 0.624695 -0.312805 1441914494 0.715088 0.022583 0.624695 -0.312805 1441914494 0.715088 0.022583 0.624695 -0.312805 1441914494 0.715088 0.022583 0.624695 -0.312805 1441914494 0.715088 0.022583 0.624695 -0.312805 1441914494 0.710632 0.022583 0.624390 -0.323425 1441914494 0.710632 0.022583 0.624390 -0.323425 1441914494 0.710632 0.022583 0.624390 -0.323425 1441914494 0.710632 0.022583 0.624390 -0.323425 1441914494 0.710632 0.022583 0.624390 -0.323425 1441914494 0.710632 0.022583 0.624390 -0.323425 1441914494 0.705139 0.025391 0.625427 -0.333008 1441914494 0.705139 0.025391 0.625427 -0.333008 1441914494 0.705139 0.025391 0.625427 -0.333008 1441914494 0.705139 0.025391 0.625427 -0.333008 1441914494 0.705139 0.025391 0.625427 -0.333008 1441914494 0.705139 0.025391 0.625427 -0.333008 1441914494 0.700439 0.030945 0.626343 -0.340698 1441914494 0.700439 0.030945 0.626343 -0.340698 1441914494 0.700439 0.030945 0.626343 -0.340698 1441914494 0.700439 0.030945 0.626343 -0.340698 1441914494 0.700439 0.030945 0.626343 -0.340698 1441914494 0.700439 0.030945 0.626343 -0.340698 1441914494 0.696899 0.037964 0.626892 -0.346069 1441914494 0.696899 0.037964 0.626892 -0.346069 1441914494 0.696899 0.037964 0.626892 -0.346069 1441914494 0.696899 0.037964 0.626892 -0.346069 1441914494 0.696899 0.037964 0.626892 -0.346069 1441914494 0.696899 0.037964 0.626892 -0.346069 1441914494 0.695313 0.043518 0.627258 -0.348083 1441914494 0.695313 0.043518 0.627258 -0.348083 1441914494 0.695313 0.043518 0.627258 -0.348083 1441914494 0.695313 0.043518 0.627258 -0.348083 1441914494 0.695313 0.043518 0.627258 -0.348083 1441914494 0.695313 0.043518 0.627258 -0.348083 1441914494 0.696777 0.042603 0.629272 -0.341492 1441914494 0.696777 0.042603 0.629272 -0.341492 1441914494 0.696777 0.042603 0.629272 -0.341492 1441914494 0.696777 0.042603 0.629272 -0.341492 1441914494 0.696777 0.042603 0.629272 -0.341492 1441914494 0.696777 0.042603 0.629272 -0.341492 1441914494 0.696777 0.042603 0.629272 -0.341492 1441914494 0.699463 0.046570 0.632263 -0.329773 1441914494 0.699463 0.046570 0.632263 -0.329773 1441914494 0.699463 0.046570 0.632263 -0.329773 1441914494 0.699463 0.046570 0.632263 -0.329773 1441914494 0.699463 0.046570 0.632263 -0.329773 1441914494 0.699463 0.046570 0.632263 -0.329773 1441914494 0.703491 0.056213 0.633728 -0.316650 1441914494 0.703491 0.056213 0.633728 -0.316650 1441914494 0.703491 0.056213 0.633728 -0.316650 1441914494 0.703491 0.056213 0.633728 -0.316650 1441914494 0.703491 0.056213 0.633728 -0.316650 1441914494 0.703491 0.056213 0.633728 -0.316650 1441914494 0.708130 0.064331 0.633911 -0.304138 1441914494 0.708130 0.064331 0.633911 -0.304138 1441914495 0.708130 0.064331 0.633911 -0.304138 1441914495 0.708130 0.064331 0.633911 -0.304138 1441914495 0.708130 0.064331 0.633911 -0.304138 1441914495 0.708130 0.064331 0.633911 -0.304138 1441914495 0.713684 0.063721 0.633362 -0.292175 1441914495 0.713684 0.063721 0.633362 -0.292175 1441914495 0.713684 0.063721 0.633362 -0.292175 1441914495 0.713684 0.063721 0.633362 -0.292175 1441914495 0.713684 0.063721 0.633362 -0.292175 1441914495 0.713684 0.063721 0.633362 -0.292175 1441914495 0.718567 0.056274 0.632690 -0.283020 1441914495 0.718567 0.056274 0.632690 -0.283020 1441914495 0.718567 0.056274 0.632690 -0.283020 1441914495 0.718567 0.056274 0.632690 -0.283020 1441914495 0.718567 0.056274 0.632690 -0.283020 1441914495 0.718567 0.056274 0.632690 -0.283020 1441914495 0.722717 0.044495 0.632690 -0.274536 1441914495 0.722717 0.044495 0.632690 -0.274536 1441914495 0.722717 0.044495 0.632690 -0.274536 1441914495 0.722717 0.044495 0.632690 -0.274536 1441914495 0.722717 0.044495 0.632690 -0.274536 1441914495 0.722717 0.044495 0.632690 -0.274536 1441914495 0.725281 0.031738 0.633301 -0.267944 1441914495 0.725281 0.031738 0.633301 -0.267944 1441914495 0.725281 0.031738 0.633301 -0.267944 1441914495 0.725281 0.031738 0.633301 -0.267944 1441914495 0.725281 0.031738 0.633301 -0.267944 1441914495 0.725281 0.031738 0.633301 -0.267944 1441914495 0.725281 0.031738 0.633301 -0.267944 1441914495 0.726440 0.020935 0.633789 -0.264648 1441914495 0.726440 0.020935 0.633789 -0.264648 1441914495 0.726440 0.020935 0.633789 -0.264648 1441914495 0.726440 0.020935 0.633789 -0.264648 1441914495 0.726440 0.020935 0.633789 -0.264648 1441914495 0.726440 0.020935 0.633789 -0.264648 1441914495 0.726501 0.013489 0.634644 -0.263000 1441914495 0.726501 0.013489 0.634644 -0.263000 1441914495 0.726501 0.013489 0.634644 -0.263000 1441914495 0.726501 0.013489 0.634644 -0.263000 1441914495 0.726501 0.013489 0.634644 -0.263000 1441914495 0.726501 0.013489 0.634644 -0.263000 1441914495 0.726868 0.007874 0.635193 -0.260803 1441914495 0.726868 0.007874 0.635193 -0.260803 1441914495 0.726868 0.007874 0.635193 -0.260803 1441914495 0.726868 0.007874 0.635193 -0.260803 1441914495 0.726868 0.007874 0.635193 -0.260803 1441914495 0.726868 0.007874 0.635193 -0.260803 1441914495 0.727295 0.001038 0.635925 -0.258057 1441914495 0.727295 0.001038 0.635925 -0.258057 1441914495 0.727295 0.001038 0.635925 -0.258057 1441914495 0.727295 0.001038 0.635925 -0.258057 1441914495 0.727295 0.001038 0.635925 -0.258057 1441914495 0.727295 0.001038 0.635925 -0.258057 1441914495 0.726440 -0.002808 0.637573 -0.256348 1441914495 0.726440 -0.002808 0.637573 -0.256348 1441914495 0.726440 -0.002808 0.637573 -0.256348 1441914495 0.726440 -0.002808 0.637573 -0.256348 1441914495 0.726440 -0.002808 0.637573 -0.256348 1441914495 0.726440 -0.002808 0.637573 -0.256348 1441914495 0.723206 0.005188 0.640381 -0.258484 1441914495 0.723206 0.005188 0.640381 -0.258484 1441914495 0.723206 0.005188 0.640381 -0.258484 1441914495 0.723206 0.005188 0.640381 -0.258484 1441914495 0.723206 0.005188 0.640381 -0.258484 1441914495 0.723206 0.005188 0.640381 -0.258484 1441914495 0.723206 0.005188 0.640381 -0.258484 1441914495 0.720337 0.021973 0.641113 -0.263672 1441914495 0.720337 0.021973 0.641113 -0.263672 1441914495 0.720337 0.021973 0.641113 -0.263672 1441914495 0.720337 0.021973 0.641113 -0.263672 1441914495 0.720337 0.021973 0.641113 -0.263672 1441914495 0.720337 0.021973 0.641113 -0.263672 1441914495 0.719666 0.034241 0.639221 -0.268799 1441914495 0.719666 0.034241 0.639221 -0.268799 1441914495 0.719666 0.034241 0.639221 -0.268799 1441914495 0.719666 0.034241 0.639221 -0.268799 1441914495 0.719666 0.034241 0.639221 -0.268799 1441914495 0.719666 0.034241 0.639221 -0.268799 1441914495 0.719666 0.034241 0.639221 -0.268799 1441914495 0.719543 0.035645 0.637756 -0.272339 1441914495 0.719543 0.035645 0.637756 -0.272339 1441914495 0.719543 0.035645 0.637756 -0.272339 1441914495 0.719543 0.035645 0.637756 -0.272339 1441914495 0.719543 0.035645 0.637756 -0.272339 1441914495 0.719543 0.035645 0.637756 -0.272339 1441914495 0.718750 0.038696 0.635437 -0.279480 1441914495 0.718750 0.038696 0.635437 -0.279480 1441914495 0.718750 0.038696 0.635437 -0.279480 1441914495 0.718750 0.038696 0.635437 -0.279480 1441914495 0.718750 0.038696 0.635437 -0.279480 1441914495 0.718750 0.038696 0.635437 -0.279480 1441914495 0.718140 0.042297 0.632324 -0.287354 1441914495 0.718140 0.042297 0.632324 -0.287354 1441914495 0.718140 0.042297 0.632324 -0.287354 1441914495 0.718140 0.042297 0.632324 -0.287354 1441914495 0.718140 0.042297 0.632324 -0.287354 1441914495 0.718140 0.042297 0.632324 -0.287354 1441914495 0.718140 0.042297 0.632324 -0.287354 1441914495 0.716736 0.041870 0.630615 -0.294678 1441914495 0.716736 0.041870 0.630615 -0.294678 1441914495 0.716736 0.041870 0.630615 -0.294678 1441914495 0.716736 0.041870 0.630615 -0.294678 1441914495 0.716736 0.041870 0.630615 -0.294678 1441914495 0.716736 0.041870 0.630615 -0.294678 1441914495 0.713684 0.040894 0.630066 -0.303284 1441914495 0.713684 0.040894 0.630066 -0.303284 1441914495 0.713684 0.040894 0.630066 -0.303284 1441914495 0.713684 0.040894 0.630066 -0.303284 1441914495 0.713684 0.040894 0.630066 -0.303284 1441914495 0.713684 0.040894 0.630066 -0.303284 1441914495 0.710510 0.037842 0.629761 -0.311584 1441914495 0.710510 0.037842 0.629761 -0.311584 1441914495 0.710510 0.037842 0.629761 -0.311584 1441914496 0.710510 0.037842 0.629761 -0.311584 1441914496 0.710510 0.037842 0.629761 -0.311584 1441914496 0.710510 0.037842 0.629761 -0.311584 1441914496 0.707764 0.030457 0.629761 -0.318604 1441914496 0.707764 0.030457 0.629761 -0.318604 1441914496 0.707764 0.030457 0.629761 -0.318604 1441914496 0.707764 0.030457 0.629761 -0.318604 1441914496 0.707764 0.030457 0.629761 -0.318604 1441914496 0.707764 0.030457 0.629761 -0.318604 1441914496 0.707764 0.030457 0.629761 -0.318604 1441914496 0.705261 0.020325 0.630432 -0.323608 1441914496 0.705261 0.020325 0.630432 -0.323608 1441914496 0.705261 0.020325 0.630432 -0.323608 1441914496 0.705261 0.020325 0.630432 -0.323608 1441914496 0.705261 0.020325 0.630432 -0.323608 1441914496 0.705261 0.020325 0.630432 -0.323608 1441914496 0.703552 0.016052 0.630981 -0.326416 1441914496 0.703552 0.016052 0.630981 -0.326416 1441914496 0.703552 0.016052 0.630981 -0.326416 1441914496 0.703552 0.016052 0.630981 -0.326416 1441914496 0.703552 0.016052 0.630981 -0.326416 1441914496 0.703552 0.016052 0.630981 -0.326416 1441914496 0.703552 0.016052 0.630981 -0.326416 1441914496 0.704468 0.018921 0.631409 -0.323425 1441914496 0.704468 0.018921 0.631409 -0.323425 1441914496 0.704468 0.018921 0.631409 -0.323425 1441914496 0.704468 0.018921 0.631409 -0.323425 1441914496 0.704468 0.018921 0.631409 -0.323425 1441914496 0.704468 0.018921 0.631409 -0.323425 1441914496 0.708435 0.025574 0.631958 -0.313171 1441914496 0.708435 0.025574 0.631958 -0.313171 1441914496 0.708435 0.025574 0.631958 -0.313171 1441914496 0.708435 0.025574 0.631958 -0.313171 1441914496 0.708435 0.025574 0.631958 -0.313171 1441914496 0.708435 0.025574 0.631958 -0.313171 1441914496 0.713257 0.034912 0.632568 -0.299744 1441914496 0.713257 0.034912 0.632568 -0.299744 1441914496 0.713257 0.034912 0.632568 -0.299744 1441914496 0.718262 0.042847 0.632446 -0.286804 1441914496 0.718262 0.042847 0.632446 -0.286804 1441914496 0.718262 0.042847 0.632446 -0.286804 1441914496 0.718262 0.042847 0.632446 -0.286804 1441914496 0.718262 0.042847 0.632446 -0.286804 1441914496 0.718262 0.042847 0.632446 -0.286804 1441914496 0.723022 0.045898 0.631592 -0.275940 1441914496 0.723022 0.045898 0.631592 -0.275940 1441914496 0.723022 0.045898 0.631592 -0.275940 1441914496 0.723022 0.045898 0.631592 -0.275940 1441914496 0.723022 0.045898 0.631592 -0.275940 1441914496 0.727417 0.042603 0.630798 -0.266663 1441914496 0.727417 0.042603 0.630798 -0.266663 1441914496 0.727417 0.042603 0.630798 -0.266663 1441914496 0.727417 0.042603 0.630798 -0.266663 1441914496 0.730835 0.032715 0.630737 -0.258606 1441914496 0.730835 0.032715 0.630737 -0.258606 1441914496 0.730835 0.032715 0.630737 -0.258606 1441914496 0.730835 0.032715 0.630737 -0.258606 1441914496 0.730835 0.032715 0.630737 -0.258606 1441914496 0.730835 0.032715 0.630737 -0.258606 1441914496 0.730835 0.032715 0.630737 -0.258606 1441914496 0.732666 0.019775 0.631714 -0.252441 1441914496 0.732666 0.019775 0.631714 -0.252441 1441914496 0.732666 0.019775 0.631714 -0.252441 1441914496 0.732666 0.019775 0.631714 -0.252441 1441914496 0.732666 0.019775 0.631714 -0.252441 1441914496 0.732666 0.019775 0.631714 -0.252441 1441914496 0.733337 0.012146 0.631653 -0.251160 1441914496 0.733337 0.012146 0.631653 -0.251160 1441914496 0.733337 0.012146 0.631653 -0.251160 1441914496 0.733337 0.012146 0.631653 -0.251160 1441914496 0.733337 0.012146 0.631653 -0.251160 1441914496 0.733337 0.012146 0.631653 -0.251160 1441914496 0.734375 0.008423 0.630615 -0.250671 1441914496 0.734375 0.008423 0.630615 -0.250671 1441914496 0.734375 0.008423 0.630615 -0.250671 1441914496 0.734375 0.008423 0.630615 -0.250671 1441914496 0.734375 0.008423 0.630615 -0.250671 1441914496 0.734375 0.008423 0.630615 -0.250671 1441914496 0.735657 0.001770 0.630249 -0.248047 1441914496 0.735657 0.001770 0.630249 -0.248047 1441914496 0.735657 0.001770 0.630249 -0.248047 1441914496 0.735657 0.001770 0.630249 -0.248047 1441914496 0.735657 0.001770 0.630249 -0.248047 1441914496 0.735657 0.001770 0.630249 -0.248047 1441914496 0.735657 0.001770 0.630249 -0.248047 1441914496 0.735962 -0.007385 0.630920 -0.245422 1441914496 0.735962 -0.007385 0.630920 -0.245422 1441914496 0.735962 -0.007385 0.630920 -0.245422 1441914496 0.735962 -0.007385 0.630920 -0.245422 1441914496 0.735962 -0.007385 0.630920 -0.245422 1441914496 0.735962 -0.007385 0.630920 -0.245422 1441914496 0.732727 -0.010559 0.634644 -0.245361 1441914496 0.732727 -0.010559 0.634644 -0.245361 1441914496 0.732727 -0.010559 0.634644 -0.245361 1441914496 0.732727 -0.010559 0.634644 -0.245361 1441914496 0.732727 -0.010559 0.634644 -0.245361 1441914496 0.732727 -0.010559 0.634644 -0.245361 1441914496 0.725037 0.010742 0.639221 -0.256042 1441914496 0.725037 0.010742 0.639221 -0.256042 1441914496 0.725037 0.010742 0.639221 -0.256042 1441914496 0.725037 0.010742 0.639221 -0.256042 1441914496 0.725037 0.010742 0.639221 -0.256042 1441914496 0.725037 0.010742 0.639221 -0.256042 1441914496 0.720093 0.041260 0.636597 -0.272705 1441914496 0.720093 0.041260 0.636597 -0.272705 1441914496 0.720093 0.041260 0.636597 -0.272705 1441914496 0.720093 0.041260 0.636597 -0.272705 1441914496 0.720093 0.041260 0.636597 -0.272705 1441914496 0.720093 0.041260 0.636597 -0.272705 1441914497 0.720093 0.041260 0.636597 -0.272705 1441914497 0.720093 0.049072 0.632202 -0.281494 1441914497 0.720093 0.049072 0.632202 -0.281494 1441914497 0.720093 0.049072 0.632202 -0.281494 1441914497 0.720093 0.049072 0.632202 -0.281494 1441914497 0.720093 0.049072 0.632202 -0.281494 1441914497 0.720093 0.049072 0.632202 -0.281494 1441914497 0.720581 0.039612 0.630920 -0.284790 1441914497 0.720581 0.039612 0.630920 -0.284790 1441914497 0.720581 0.039612 0.630920 -0.284790 1441914497 0.720581 0.039612 0.630920 -0.284790 1441914497 0.720581 0.039612 0.630920 -0.284790 1441914497 0.720581 0.039612 0.630920 -0.284790 1441914497 0.720581 0.034668 0.628113 -0.291382 1441914497 0.720581 0.034668 0.628113 -0.291382 1441914497 0.720581 0.034668 0.628113 -0.291382 1441914497 0.720581 0.034668 0.628113 -0.291382 1441914497 0.720581 0.034668 0.628113 -0.291382 1441914497 0.720581 0.034668 0.628113 -0.291382 1441914497 0.720581 0.034668 0.628113 -0.291382 1441914497 0.719482 0.034119 0.625916 -0.298889 1441914497 0.719482 0.034119 0.625916 -0.298889 1441914497 0.719482 0.034119 0.625916 -0.298889 1441914497 
0.723511 -0.369934 0.577332 0.079224 1441914500 0.726318 -0.342468 0.594238 0.044617 1441914500 0.726318 -0.342468 0.594238 0.044617 1441914500 0.726318 -0.342468 0.594238 0.044617 1441914500 0.726318 -0.342468 0.594238 0.044617 1441914500 0.726318 -0.342468 0.594238 0.044617 1441914500 0.726318 -0.342468 0.594238 0.044617 1441914500 0.679260 -0.314148 0.654114 -0.109558 1441914500 0.679260 -0.314148 0.654114 -0.109558 1441914500 0.679260 -0.314148 0.654114 -0.109558 1441914500 0.679260 -0.314148 0.654114 -0.109558 1441914500 0.679260 -0.314148 0.654114 -0.109558 1441914500 0.549561 -0.342285 0.721619 -0.244934 1441914500 0.549561 -0.342285 0.721619 -0.244934 1441914500 0.549561 -0.342285 0.721619 -0.244934 1441914500 0.549561 -0.342285 0.721619 -0.244934 1441914500 0.549561 -0.342285 0.721619 -0.244934 1441914500 0.549561 -0.342285 0.721619 -0.244934 1441914500 0.549561 -0.342285 0.721619 -0.244934 1441914500 0.366272 -0.367981 0.765076 -0.380920 1441914500 0.366272 -0.367981 0.765076 -0.380920 1441914500 0.366272 -0.367981 0.765076 -0.380920 1441914500 0.366272 -0.367981 0.765076 -0.380920 1441914500 0.366272 -0.367981 0.765076 -0.380920 1441914500 0.188293 -0.343689 0.752991 -0.528625 1441914500 0.188293 -0.343689 0.752991 -0.528625 1441914500 0.188293 -0.343689 0.752991 -0.528625 1441914500 0.188293 -0.343689 0.752991 -0.528625 1441914500 0.188293 -0.343689 0.752991 -0.528625 1441914500 0.188293 -0.343689 0.752991 -0.528625 1441914500 0.032654 -0.288513 0.680420 -0.672852 1441914500 0.032654 -0.288513 0.680420 -0.672852 1441914500 0.032654 -0.288513 0.680420 -0.672852 1441914500 0.032654 -0.288513 0.680420 -0.672852 1441914500 0.032654 -0.288513 0.680420 -0.672852 1441914500 0.032654 -0.288513 0.680420 -0.672852 1441914500 -0.102600 -0.236572 0.584717 -0.769165 1441914500 -0.102600 -0.236572 0.584717 -0.769165 1441914500 -0.102600 -0.236572 0.584717 -0.769165 1441914500 -0.102600 -0.236572 0.584717 -0.769165 1441914500 -0.102600 -0.236572 0.584717 -0.769165 1441914500 -0.102600 -0.236572 0.584717 -0.769165 1441914500 -0.219299 -0.192261 0.529846 -0.796387 1441914500 -0.219299 -0.192261 0.529846 -0.796387 1441914500 -0.219299 -0.192261 0.529846 -0.796387 1441914500 -0.219299 -0.192261 0.529846 -0.796387 1441914500 -0.219299 -0.192261 0.529846 -0.796387 1441914500 -0.219299 -0.192261 0.529846 -0.796387 1441914500 -0.308044 -0.141052 0.494690 -0.800354 1441914500 -0.308044 -0.141052 0.494690 -0.800354 1441914500 -0.308044 -0.141052 0.494690 -0.800354 1441914500 -0.308044 -0.141052 0.494690 -0.800354 1441914500 -0.308044 -0.141052 0.494690 -0.800354 1441914500 -0.308044 -0.141052 0.494690 -0.800354 1441914500 -0.308044 -0.141052 0.494690 -0.800354 1441914500 -0.367065 -0.087341 0.480774 -0.791565 1441914500 -0.367065 -0.087341 0.480774 -0.791565 1441914500 -0.367065 -0.087341 0.480774 -0.791565 1441914500 -0.367065 -0.087341 0.480774 -0.791565 1441914500 -0.367065 -0.087341 0.480774 -0.791565 1441914500 -0.367065 -0.087341 0.480774 -0.791565 1441914500 -0.373962 -0.069519 0.476196 -0.792847 1441914500 -0.373962 -0.069519 0.476196 -0.792847 1441914500 -0.373962 -0.069519 0.476196 -0.792847 1441914500 -0.373962 -0.069519 0.476196 -0.792847 1441914500 -0.373962 -0.069519 0.476196 -0.792847 1441914500 -0.373962 -0.069519 0.476196 -0.792847 1441914500 -0.351868 -0.078979 0.506775 -0.783081 1441914500 -0.351868 -0.078979 0.506775 -0.783081 1441914500 -0.351868 -0.078979 0.506775 -0.783081 1441914500 -0.351868 -0.078979 0.506775 -0.783081 1441914500 -0.351868 -0.078979 0.506775 -0.783081 1441914500 -0.351868 -0.078979 0.506775 -0.783081 1441914500 -0.351868 -0.078979 0.506775 -0.783081 1441914500 -0.298462 -0.106750 0.521301 -0.792358 1441914500 -0.298462 -0.106750 0.521301 -0.792358 1441914500 -0.298462 -0.106750 0.521301 -0.792358 1441914500 -0.298462 -0.106750 0.521301 -0.792358 1441914500 -0.298462 -0.106750 0.521301 -0.792358 1441914500 -0.298462 -0.106750 0.521301 -0.792358 1441914500 -0.209839 -0.151123 0.550659 -0.793701 1441914500 -0.209839 -0.151123 0.550659 -0.793701 1441914501 -0.209839 -0.151123 0.550659 -0.793701 1441914501 -0.209839 -0.151123 0.550659 -0.793701 1441914501 -0.209839 -0.151123 0.550659 -0.793701 1441914501 -0.209839 -0.151123 0.550659 -0.793701 1441914501 -0.081238 -0.212280 0.594849 -0.771057 1441914501 -0.081238 -0.212280 0.594849 -0.771057 1441914501 -0.081238 -0.212280 0.594849 -0.771057 1441914501 -0.081238 -0.212280 0.594849 -0.771057 1441914501 -0.081238 -0.212280 0.594849 -0.771057 1441914501 -0.081238 -0.212280 0.594849 -0.771057 1441914501 -0.081238 -0.212280 0.594849 -0.771057 1441914501 0.085632 -0.284424 0.636414 -0.711853 1441914501 0.085632 -0.284424 0.636414 -0.711853 1441914501 0.085632 -0.284424 0.636414 -0.711853 1441914501 0.085632 -0.284424 0.636414 -0.711853 1441914501 0.085632 -0.284424 0.636414 -0.711853 1441914501 0.085632 -0.284424 0.636414 -0.711853 1441914501 0.267456 -0.362854 0.657654 -0.603638 1441914501 0.267456 -0.362854 0.657654 -0.603638 1441914501 0.267456 -0.362854 0.657654 -0.603638 1441914501 0.267456 -0.362854 0.657654 -0.603638 1441914501 0.267456 -0.362854 0.657654 -0.603638 1441914501 0.267456 -0.362854 0.657654 -0.603638 1441914501 0.451660 -0.419800 0.654663 -0.437317 1441914501 0.451660 -0.419800 0.654663 -0.437317 1441914501 0.451660 -0.419800 0.654663 -0.437317 1441914501 0.451660 -0.419800 0.654663 -0.437317 1441914501 0.451660 -0.419800 0.654663 -0.437317 1441914501 0.451660 -0.419800 0.654663 -0.437317 1441914501 0.606567 -0.453247 0.615723 -0.217957 1441914501 0.606567 -0.453247 0.615723 -0.217957 1441914501 0.606567 -0.453247 0.615723 -0.217957 1441914501 0.606567 -0.453247 0.615723 -0.217957 1441914501 0.606567 -0.453247 0.615723 -0.217957 1441914501 0.606567 -0.453247 0.615723 -0.217957 1441914501 0.702209 -0.445740 0.554871 0.017395 1441914501 0.702209 -0.445740 0.554871 0.017395 1441914501 0.702209 -0.445740 0.554871 0.017395 1441914501 0.702209 -0.445740 0.554871 0.017395 1441914501 0.702209 -0.445740 0.554871 0.017395 1441914501 0.702209 -0.445740 0.554871 0.017395 1441914501 0.742554 -0.407532 0.505371 0.164734 1441914501 0.742554 -0.407532 0.505371 0.164734 1441914501 0.742554 -0.407532 0.505371 0.164734 1441914501 0.742554 -0.407532 0.505371 0.164734 1441914501 0.742554 -0.407532 0.505371 0.164734 1441914501 0.742554 -0.407532 0.505371 0.164734 1441914501 0.746521 -0.418945 0.475281 0.203125 1441914501 0.746521 -0.418945 0.475281 0.203125 1441914501 0.746521 -0.418945 0.475281 0.203125 1441914501 0.746521 -0.418945 0.475281 0.203125 1441914501 0.746521 -0.418945 0.475281 0.203125 1441914501 0.746521 -0.418945 0.475281 0.203125 1441914501 0.737305 -0.438232 0.471069 0.205811 1441914501 0.737305 -0.438232 0.471069 0.205811 1441914501 0.737305 -0.438232 0.471069 0.205811 1441914501 0.737305 -0.438232 0.471069 0.205811 1441914501 0.737305 -0.438232 0.471069 0.205811 1441914501 0.737305 -0.438232 0.471069 0.205811 1441914501 0.723755 -0.472656 0.473633 0.168396 1441914501 0.723755 -0.472656 0.473633 0.168396 1441914501 0.723755 -0.472656 0.473633 0.168396 1441914501 0.723755 -0.472656 0.473633 0.168396 1441914501 0.723755 -0.472656 0.473633 0.168396 1441914501 0.723755 -0.472656 0.473633 0.168396 1441914501 0.723755 -0.472656 0.473633 0.168396 1441914501 0.700684 -0.499817 0.504517 0.067993 1441914501 0.700684 -0.499817 0.504517 0.067993 1441914501 0.700684 -0.499817 0.504517 0.067993 1441914501 0.700684 -0.499817 0.504517 0.067993 1441914501 0.700684 -0.499817 0.504517 0.067993 1441914501 0.700684 -0.499817 0.504517 0.067993 1441914501 0.657288 -0.516663 0.542175 -0.083679 1441914501 0.657288 -0.516663 0.542175 -0.083679 1441914501 0.657288 -0.516663 0.542175 -0.083679 1441914501 0.657288 -0.516663 0.542175 -0.083679 1441914501 0.657288 -0.516663 0.542175 -0.083679 1441914501 0.657288 -0.516663 0.542175 -0.083679 1441914501 0.571777 -0.527527 0.579468 -0.242920 1441914501 0.571777 -0.527527 0.579468 -0.242920 1441914501 0.571777 -0.527527 0.579468 -0.242920 1441914501 0.571777 -0.527527 0.579468 -0.242920 1441914501 0.571777 -0.527527 0.579468 -0.242920 1441914501 0.571777 -0.527527 0.579468 -0.242920 1441914501 0.444824 -0.520081 0.615234 -0.391357 1441914501 0.444824 -0.520081 0.615234 -0.391357 1441914501 0.444824 -0.520081 0.615234 -0.391357 1441914501 0.444824 -0.520081 0.615234 -0.391357 1441914501 0.444824 -0.520081 0.615234 -0.391357 1441914501 0.444824 -0.520081 0.615234 -0.391357 1441914501 0.444824 -0.520081 0.615234 -0.391357 1441914501 0.275818 -0.483582 0.663635 -0.499634 1441914501 0.275818 -0.483582 0.663635 -0.499634 1441914501 0.275818 -0.483582 0.663635 -0.499634 1441914501 0.275818 -0.483582 0.663635 -0.499634 1441914501 0.275818 -0.483582 0.663635 -0.499634 1441914501 0.275818 -0.483582 0.663635 -0.499634 1441914501 0.105347 -0.403625 0.692322 -0.588806 1441914501 0.105347 -0.403625 0.692322 -0.588806 1441914501 0.105347 -0.403625 0.692322 -0.588806 1441914501 0.105347 -0.403625 0.692322 -0.588806 1441914501 0.105347 -0.403625 0.692322 -0.588806 1441914501 0.105347 -0.403625 0.692322 -0.588806 1441914501 -0.052612 -0.303284 0.666321 -0.679199 1441914501 -0.052612 -0.303284 0.666321 -0.679199 1441914501 -0.052612 -0.303284 0.666321 -0.679199 1441914501 -0.052612 -0.303284 0.666321 -0.679199 1441914501 -0.052612 -0.303284 0.666321 -0.679199 1441914501 -0.052612 -0.303284 0.666321 -0.679199 1441914501 -0.197754 -0.202881 0.613708 -0.736938 1441914501 -0.197754 -0.202881 0.613708 -0.736938 1441914501 -0.197754 -0.202881 0.613708 -0.736938 1441914501 -0.197754 -0.202881 0.613708 -0.736938 1441914502 -0.197754 -0.202881 0.613708 -0.736938 1441914502 -0.197754 -0.202881 0.613708 -0.736938 1441914502 -0.302185 -0.117920 0.558716 -0.763306 1441914502 -0.302185 -0.117920 0.558716 -0.763306 1441914502 -0.302185 -0.117920 0.558716 -0.763306 1441914502 -0.302185 -0.117920 0.558716 -0.763306 1441914502 -0.302185 -0.117920 0.558716 -0.763306 1441914502 -0.302185 -0.117920 0.558716 -0.763306 1441914502 -0.336121 -0.065186 0.552063 -0.760315 1441914502 -0.336121 -0.065186 0.552063 -0.760315 1441914502 -0.336121 -0.065186 0.552063 -0.760315 1441914502 -0.336121 -0.065186 0.552063 -0.760315 1441914502 -0.336121 -0.065186 0.552063 -0.760315 1441914502 -0.336121 -0.065186 0.552063 -0.760315 1441914502 -0.297302 -0.083923 0.575745 -0.757080 1441914502 -0.297302 -0.083923 0.575745 -0.757080 1441914502 -0.297302 -0.083923 0.575745 -0.757080 1441914502 -0.297302 -0.083923 0.575745 -0.757080 1441914502 -0.297302 -0.083923 0.575745 -0.757080 1441914502 -0.297302 -0.083923 0.575745 -0.757080 1441914502 -0.228027 -0.118713 0.581909 -0.771545 1441914502 -0.228027 -0.118713 0.581909 -0.771545 1441914502 -0.228027 -0.118713 0.581909 -0.771545 1441914502 -0.228027 -0.118713 0.581909 -0.771545 1441914502 -0.228027 -0.118713 0.581909 -0.771545 1441914502 -0.228027 -0.118713 0.581909 -0.771545 1441914502 -0.116455 -0.172119 0.601990 -0.771057 1441914502 -0.116455 -0.172119 0.601990 -0.771057 1441914502 -0.116455 -0.172119 0.601990 -0.771057 1441914502 -0.116455 -0.172119 0.601990 -0.771057 1441914502 -0.116455 -0.172119 0.601990 -0.771057 1441914502 -0.116455 -0.172119 0.601990 -0.771057 1441914502 0.003479 -0.248291 0.674866 -0.694885 1441914502 0.003479 -0.248291 0.674866 -0.694885 1441914502 0.003479 -0.248291 0.674866 -0.694885 1441914502 0.003479 -0.248291 0.674866 -0.694885 1441914502 0.003479 -0.248291 0.674866 -0.694885 1441914502 0.139893 -0.334106 0.712219 -0.601318 1441914502 0.139893 -0.334106 0.712219 -0.601318 1441914502 0.139893 -0.334106 0.712219 -0.601318 1441914502 0.139893 -0.334106 0.712219 -0.601318 1441914502 0.139893 -0.334106 0.712219 -0.601318 1441914502 0.139893 -0.334106 0.712219 -0.601318 1441914502 0.139893 -0.334106 0.712219 -0.601318 1441914502 0.343445 -0.369629 0.661804 -0.554382 1441914502 0.343445 -0.369629 0.661804 -0.554382 1441914502 0.343445 -0.369629 0.661804 -0.554382 1441914502 0.343445 -0.369629 0.661804 -0.554382 1441914502 0.343445 -0.369629 0.661804 -0.554382 1441914502 0.343445 -0.369629 0.661804 -0.554382 1441914502 0.551147 -0.392700 0.611084 -0.410583 1441914502 0.551147 -0.392700 0.611084 -0.410583 1441914502 0.551147 -0.392700 0.611084 -0.410583 1441914502 0.551147 -0.392700 0.611084 -0.410583 1441914502 0.551147 -0.392700 0.611084 -0.410583 1441914502 0.551147 -0.392700 0.611084 -0.410583 1441914502 0.678650 -0.429016 0.565247 -0.189270 1441914502 0.678650 -0.429016 0.565247 -0.189270 1441914502 0.678650 -0.429016 0.565247 -0.189270 1441914502 0.678650 -0.429016 0.565247 -0.189270 1441914502 0.678650 -0.429016 0.565247 -0.189270 1441914502 0.678650 -0.429016 0.565247 -0.189270 1441914502 0.740723 -0.424194 0.519653 0.035278 1441914502 0.740723 -0.424194 0.519653 0.035278 1441914502 0.740723 -0.424194 0.519653 0.035278 1441914502 0.740723 -0.424194 0.519653 0.035278 1441914502 0.740723 -0.424194 0.519653 0.035278 1441914502 0.740723 -0.424194 0.519653 0.035278 1441914502 0.767517 -0.376831 0.483337 0.187805 1441914502 0.767517 -0.376831 0.483337 0.187805 1441914502 0.767517 -0.376831 0.483337 0.187805 1441914502 0.767517 -0.376831 0.483337 0.187805 1441914502 0.767517 -0.376831 0.483337 0.187805 1441914502 0.767517 -0.376831 0.483337 0.187805 1441914502 0.755493 -0.405029 0.445190 0.258667 1441914502 0.755493 -0.405029 0.445190 0.258667 1441914502 0.755493 -0.405029 0.445190 0.258667 1441914502 0.755493 -0.405029 0.445190 0.258667 1441914502 0.755493 -0.405029 0.445190 0.258667 1441914502 0.755493 -0.405029 0.445190 0.258667 1441914502 0.739136 -0.440125 0.428223 0.276611 1441914502 0.739136 -0.440125 0.428223 0.276611 1441914502 0.739136 -0.440125 0.428223 0.276611 1441914502 0.739136 -0.440125 0.428223 0.276611 1441914502 0.739136 -0.440125 0.428223 0.276611 1441914502 0.739136 -0.440125 0.428223 0.276611 1441914502 0.721558 -0.484924 0.416077 0.266418 1441914502 0.721558 -0.484924 0.416077 0.266418 1441914502 0.721558 -0.484924 0.416077 0.266418 1441914502 0.721558 -0.484924 0.416077 0.266418 1441914502 0.721558 -0.484924 0.416077 0.266418 1441914502 0.721558 -0.484924 0.416077 0.266418 1441914502 0.702087 -0.534180 0.424377 0.204041 1441914502 0.702087 -0.534180 0.424377 0.204041 1441914502 0.702087 -0.534180 0.424377 0.204041 1441914502 0.702087 -0.534180 0.424377 0.204041 1441914502 0.702087 -0.534180 0.424377 0.204041 1441914502 0.673035 -0.572144 0.463501 0.069153 1441914502 0.673035 -0.572144 0.463501 0.069153 1441914502 0.673035 -0.572144 0.463501 0.069153 1441914502 0.673035 -0.572144 0.463501 0.069153 1441914502 0.673035 -0.572144 0.463501 0.069153 1441914502 0.673035 -0.572144 0.463501 0.069153 1441914502 0.629150 -0.577026 0.510376 -0.103577 1441914502 0.629150 -0.577026 0.510376 -0.103577 1441914502 0.629150 -0.577026 0.510376 -0.103577 1441914502 0.629150 -0.577026 0.510376 -0.103577 1441914503 0.629150 -0.577026 0.510376 -0.103577 1441914503 0.629150 -0.577026 0.510376 -0.103577 1441914503 0.519287 -0.599976 0.555664 -0.248108 1441914503 0.519287 -0.599976 0.555664 -0.248108 1441914503 0.519287 -0.599976 0.555664 -0.248108 1441914503 0.519287 -0.599976 0.555664 -0.248108 1441914503 0.519287 -0.599976 0.555664 -0.248108 1441914503 0.519287 -0.599976 0.555664 -0.248108 1441914503 0.519287 -0.599976 0.555664 -0.248108 1441914503 0.399963 -0.576294 0.589111 -0.401123 1441914503 0.399963 -0.576294 0.589111 -0.401123 1441914503 0.399963 -0.576294 0.589111 -0.401123 1441914503 0.399963 -0.576294 0.589111 -0.401123 1441914503 0.399963 -0.576294 0.589111 -0.401123 1441914503 0.399963 -0.576294 0.589111 -0.401123 1441914503 0.265320 -0.524048 0.608276 -0.533875 1441914503 0.265320 -0.524048 0.608276 -0.533875 1441914503 0.265320 -0.524048 0.608276 -0.533875 1441914503 0.265320 -0.524048 0.608276 -0.533875 1441914503 0.265320 -0.524048 0.608276 -0.533875 1441914503 0.265320 -0.524048 0.608276 -0.533875 1441914503 0.265320 -0.524048 0.608276 -0.533875 1441914503 0.120178 -0.448364 0.610413 -0.641846 1441914503 0.120178 -0.448364 0.610413 -0.641846 1441914503 0.120178 -0.448364 0.610413 -0.641846 1441914503 0.120178 -0.448364 0.610413 -0.641846 1441914503 0.120178 -0.448364 0.610413 -0.641846 1441914503 0.120178 -0.448364 0.610413 -0.641846 1441914503 -0.002441 -0.342834 0.556641 -0.756775 1441914503 -0.002441 -0.342834 0.556641 -0.756775 1441914503 -0.002441 -0.342834 0.556641 -0.756775 1441914503 -0.002441 -0.342834 0.556641 -0.756775 1441914503 -0.002441 -0.342834 0.556641 -0.756775 1441914503 -0.002441 -0.342834 0.556641 -0.756775 1441914503 -0.121643 -0.262817 0.545532 -0.786499 1441914503 -0.121643 -0.262817 0.545532 -0.786499 1441914503 -0.121643 -0.262817 0.545532 -0.786499 1441914503 -0.121643 -0.262817 0.545532 -0.786499 1441914503 -0.121643 -0.262817 0.545532 -0.786499 1441914503 -0.121643 -0.262817 0.545532 -0.786499 1441914503 -0.202759 -0.206848 0.561340 -0.775269 1441914503 -0.202759 -0.206848 0.561340 -0.775269 1441914503 -0.202759 -0.206848 0.561340 -0.775269 1441914503 -0.202759 -0.206848 0.561340 -0.775269 1441914503 -0.202759 -0.206848 0.561340 -0.775269 1441914503 -0.202759 -0.206848 0.561340 -0.775269 1441914503 -0.202759 -0.206848 0.561340 -0.775269 1441914503 -0.237183 -0.162964 0.554871 -0.780640 1441914503 -0.237183 -0.162964 0.554871 -0.780640 1441914503 -0.237183 -0.162964 0.554871 -0.780640 1441914503 -0.237183 -0.162964 0.554871 -0.780640 1441914503 -0.237183 -0.162964 0.554871 -0.780640 1441914503 -0.188538 -0.186035 0.543274 -0.796692 1441914503 -0.188538 -0.186035 0.543274 -0.796692 1441914503 -0.188538 -0.186035 0.543274 -0.796692 1441914503 -0.188538 -0.186035 0.543274 -0.796692 1441914503 -0.188538 -0.186035 0.543274 -0.796692 1441914503 -0.188538 -0.186035 0.543274 -0.796692 1441914503 -0.098206 -0.234497 0.570618 -0.780884 1441914503 -0.098206 -0.234497 0.570618 -0.780884 1441914503 -0.098206 -0.234497 0.570618 -0.780884 1441914503 -0.098206 -0.234497 0.570618 -0.780884 1441914503 -0.098206 -0.234497 0.570618 -0.780884 1441914503 -0.098206 -0.234497 0.570618 -0.780884 1441914503 -0.098206 -0.234497 0.570618 -0.780884 1441914503 0.028625 -0.288696 0.591125 -0.752625 1441914503 0.028625 -0.288696 0.591125 -0.752625 1441914503 0.028625 -0.288696 0.591125 -0.752625 1441914503 0.028625 -0.288696 0.591125 -0.752625 1441914503 0.028625 -0.288696 0.591125 -0.752625 1441914503 0.028625 -0.288696 0.591125 -0.752625 1441914503 0.170654 -0.347778 0.627991 -0.674927 1441914503 0.170654 -0.347778 0.627991 -0.674927 1441914503 0.170654 -0.347778 0.627991 -0.674927 1441914503 0.170654 -0.347778 0.627991 -0.674927 1441914503 0.170654 -0.347778 0.627991 -0.674927 1441914503 0.170654 -0.347778 0.627991 -0.674927 1441914503 0.170654 -0.347778 0.627991 -0.674927 1441914503 0.327698 -0.387939 0.632874 -0.584412 1441914503 0.327698 -0.387939 0.632874 -0.584412 1441914503 0.327698 -0.387939 0.632874 -0.584412 1441914503 0.327698 -0.387939 0.632874 -0.584412 1441914503 0.327698 -0.387939 0.632874 -0.584412 1441914503 0.473877 -0.406677 0.638367 -0.450012 1441914503 0.473877 -0.406677 0.638367 -0.450012 1441914503 0.473877 -0.406677 0.638367 -0.450012 1441914503 0.473877 -0.406677 0.638367 -0.450012 1441914503 0.473877 -0.406677 0.638367 -0.450012 1441914503 0.473877 -0.406677 0.638367 -0.450012 1441914503 0.590149 -0.419250 0.623535 -0.295105 1441914503 0.590149 -0.419250 0.623535 -0.295105 1441914503 0.590149 -0.419250 0.623535 -0.295105 1441914503 0.590149 -0.419250 0.623535 -0.295105 1441914503 0.590149 -0.419250 0.623535 -0.295105 1441914503 0.590149 -0.419250 0.623535 -0.295105 1441914503 0.686401 -0.405273 0.591003 -0.123596 1441914503 0.686401 -0.405273 0.591003 -0.123596 1441914503 0.686401 -0.405273 0.591003 -0.123596 1441914503 0.686401 -0.405273 0.591003 -0.123596 1441914503 0.686401 -0.405273 0.591003 -0.123596 1441914503 0.686401 -0.405273 0.591003 -0.123596 1441914503 0.738159 -0.389832 0.549377 0.035095 1441914503 0.738159 -0.389832 0.549377 0.035095 1441914503 0.738159 -0.389832 0.549377 0.035095 1441914503 0.738159 -0.389832 0.549377 0.035095 1441914503 0.738159 -0.389832 0.549377 0.035095 1441914503 0.744995 -0.395325 0.513306 0.158691 1441914503 0.744995 -0.395325 0.513306 0.158691 1441914503 0.744995 -0.395325 0.513306 0.158691 1441914503 0.744995 -0.395325 0.513306 0.158691 1441914503 0.744995 -0.395325 0.513306 0.158691 1441914503 0.744995 -0.395325 0.513306 0.158691 1441914504 0.736755 -0.400391 0.495850 0.225647 1441914504 0.736755 -0.400391 0.495850 0.225647 1441914504 0.736755 -0.400391 0.495850 0.225647 1441914504 0.736755 -0.400391 0.495850 0.225647 1441914504 0.736755 -0.400391 0.495850 0.225647 1441914504 0.736755 -0.400391 0.495850 0.225647 1441914504 0.736755 -0.400391 0.495850 0.225647 1441914504 0.724121 -0.434082 0.472900 0.252136 1441914504 0.724121 -0.434082 0.472900 0.252136 1441914504 0.724121 -0.434082 0.472900 0.252136 1441914504 0.724121 -0.434082 0.472900 0.252136 1441914504 0.724121 -0.434082 0.472900 0.252136 1441914504 0.724121 -0.434082 0.472900 0.252136 1441914504 0.710266 -0.473511 0.467163 0.230164 1441914504 0.710266 -0.473511 0.467163 0.230164 1441914504 0.710266 -0.473511 0.467163 0.230164 1441914504 0.710266 -0.473511 0.467163 0.230164 1441914504 0.710266 -0.473511 0.467163 0.230164 1441914504 0.710266 -0.473511 0.467163 0.230164 1441914504 0.702332 -0.497131 0.479248 0.172607 1441914504 0.702332 -0.497131 0.479248 0.172607 1441914504 0.702332 -0.497131 0.479248 0.172607 1441914504 0.702332 -0.497131 0.479248 0.172607 1441914504 0.702332 -0.497131 0.479248 0.172607 1441914504 0.702332 -0.497131 0.479248 0.172607 1441914504 0.694702 -0.512085 0.499268 0.076294 1441914504 0.694702 -0.512085 0.499268 0.076294 1441914504 0.694702 -0.512085 0.499268 0.076294 1441914504 0.694702 -0.512085 0.499268 0.076294 1441914504 0.694702 -0.512085 0.499268 0.076294 1441914504 0.694702 -0.512085 0.499268 0.076294 1441914504 0.660095 -0.525208 0.533630 -0.060791 1441914504 0.660095 -0.525208 0.533630 -0.060791 1441914504 0.660095 -0.525208 0.533630 -0.060791 1441914504 0.660095 -0.525208 0.533630 -0.060791 1441914504 0.660095 -0.525208 0.533630 -0.060791 1441914504 0.660095 -0.525208 0.533630 -0.060791 1441914504 0.571289 -0.537964 0.581848 -0.213623 1441914504 0.571289 -0.537964 0.581848 -0.213623 1441914504 0.571289 -0.537964 0.581848 -0.213623 1441914504 0.571289 -0.537964 0.581848 -0.213623 1441914504 0.571289 -0.537964 0.581848 -0.213623 1441914504 0.571289 -0.537964 0.581848 -0.213623 1441914504 0.571289 -0.537964 0.581848 -0.213623 1441914504 0.450256 -0.517578 0.621765 -0.377808 1441914504 0.450256 -0.517578 0.621765 -0.377808 1441914504 0.450256 -0.517578 0.621765 -0.377808 1441914504 0.450256 -0.517578 0.621765 -0.377808 1441914504 0.450256 -0.517578 0.621765 -0.377808 1441914504 0.450256 -0.517578 0.621765 -0.377808 1441914504 0.311768 -0.466248 0.631897 -0.534912 1441914504 0.311768 -0.466248 0.631897 -0.534912 1441914504 0.311768 -0.466248 0.631897 -0.534912 1441914504 0.311768 -0.466248 0.631897 -0.534912 1441914504 0.311768 -0.466248 0.631897 -0.534912 1441914504 0.311768 -0.466248 0.631897 -0.534912 1441914504 0.152771 -0.405396 0.621094 -0.653137 1441914504 0.152771 -0.405396 0.621094 -0.653137 1441914504 0.152771 -0.405396 0.621094 -0.653137 1441914504 0.152771 -0.405396 0.621094 -0.653137 1441914504 0.152771 -0.405396 0.621094 -0.653137 1441914504 0.152771 -0.405396 0.621094 -0.653137 1441914504 -0.006104 -0.337402 0.585571 -0.737061 1441914504 -0.006104 -0.337402 0.585571 -0.737061 1441914504 -0.006104 -0.337402 0.585571 -0.737061 1441914504 -0.006104 -0.337402 0.585571 -0.737061 1441914504 -0.006104 -0.337402 0.585571 -0.737061 1441914504 -0.006104 -0.337402 0.585571 -0.737061 1441914504 -0.128540 -0.265320 0.519714 -0.801880 1441914504 -0.128540 -0.265320 0.519714 -0.801880 1441914504 -0.128540 -0.265320 0.519714 -0.801880 1441914504 -0.128540 -0.265320 0.519714 -0.801880 1441914504 -0.128540 -0.265320 0.519714 -0.801880 1441914504 -0.128540 -0.265320 0.519714 -0.801880 1441914504 -0.218201 -0.205383 0.475220 -0.827332 1441914504 -0.218201 -0.205383 0.475220 -0.827332 1441914504 -0.218201 -0.205383 0.475220 -0.827332 1441914504 -0.218201 -0.205383 0.475220 -0.827332 1441914504 -0.218201 -0.205383 0.475220 -0.827332 1441914504 -0.218201 -0.205383 0.475220 -0.827332 1441914504 -0.252380 -0.157898 0.455994 -0.838745 1441914504 -0.252380 -0.157898 0.455994 -0.838745 1441914504 -0.252380 -0.157898 0.455994 -0.838745 1441914504 -0.252380 -0.157898 0.455994 -0.838745 1441914504 -0.252380 -0.157898 0.455994 -0.838745 1441914504 -0.252380 -0.157898 0.455994 -0.838745 1441914504 -0.237183 -0.144470 0.481689 -0.831238 1441914504 -0.237183 -0.144470 0.481689 -0.831238 1441914504 -0.237183 -0.144470 0.481689 -0.831238 1441914504 -0.237183 -0.144470 0.481689 -0.831238 1441914504 -0.237183 -0.144470 0.481689 -0.831238 1441914504 -0.237183 -0.144470 0.481689 -0.831238 1441914504 -0.175781 -0.159790 0.513611 -0.824524 1441914504 -0.175781 -0.159790 0.513611 -0.824524 1441914504 -0.175781 -0.159790 0.513611 -0.824524 1441914504 -0.175781 -0.159790 0.513611 -0.824524 1441914504 -0.175781 -0.159790 0.513611 -0.824524 1441914504 -0.175781 -0.159790 0.513611 -0.824524 1441914504 -0.175781 -0.159790 0.513611 -0.824524 1441914504 -0.099121 -0.173218 0.511108 -0.836060 1441914504 -0.099121 -0.173218 0.511108 -0.836060 1441914504 -0.099121 -0.173218 0.511108 -0.836060 1441914504 -0.099121 -0.173218 0.511108 -0.836060 1441914504 -0.099121 -0.173218 0.511108 -0.836060 1441914504 -0.099121 -0.173218 0.511108 -0.836060 1441914504 -0.099121 -0.173218 0.511108 -0.836060 1441914504 -0.004150 -0.204712 0.559998 -0.802795 1441914504 -0.004150 -0.204712 0.559998 -0.802795 1441914504 -0.004150 -0.204712 0.559998 -0.802795 1441914504 -0.004150 -0.204712 0.559998 -0.802795 1441914504 -0.004150 -0.204712 0.559998 -0.802795 1441914504 -0.004150 -0.204712 0.559998 -0.802795 1441914505 0.094727 -0.222229 0.582581 -0.776062 1441914505 0.094727 -0.222229 0.582581 -0.776062 1441914505 0.094727 -0.222229 0.582581 -0.776062 1441914505 0.094727 -0.222229 0.582581 -0.776062 1441914505 0.094727 -0.222229 0.582581 -0.776062 1441914505 0.094727 -0.222229 0.582581 -0.776062 1441914505 0.221008 -0.253418 0.624146 -0.705261 1441914505 0.221008 -0.253418 0.624146 -0.705261 1441914505 0.221008 -0.253418 0.624146 -0.705261 1441914505 0.221008 -0.253418 0.624146 -0.705261 1441914505 0.221008 -0.253418 0.624146 -0.705261 1441914505 0.221008 -0.253418 0.624146 -0.705261 1441914505 0.221008 -0.253418 0.624146 -0.705261 1441914505 0.365967 -0.323669 0.660950 -0.569580 1441914505 0.365967 -0.323669 0.660950 -0.569580 1441914505 0.365967 -0.323669 0.660950 -0.569580 1441914505 0.365967 -0.323669 0.660950 -0.569580 1441914505 0.365967 -0.323669 0.660950 -0.569580 1441914505 0.365967 -0.323669 0.660950 -0.569580 1441914505 0.478516 -0.424194 0.660339 -0.393738 1441914505 0.478516 -0.424194 0.660339 -0.393738 1441914505 0.478516 -0.424194 0.660339 -0.393738 1441914505 0.478516 -0.424194 0.660339 -0.393738 1441914505 0.478516 -0.424194 0.660339 -0.393738 1441914505 0.478516 -0.424194 0.660339 -0.393738 1441914505 0.478516 -0.424194 0.660339 -0.393738 1441914505 0.566345 -0.481140 0.626404 -0.235229 1441914505 0.566345 -0.481140 0.626404 -0.235229 1441914505 0.566345 -0.481140 0.626404 -0.235229 1441914505 0.566345 -0.481140 0.626404 -0.235229 1441914505 0.566345 -0.481140 0.626404 -0.235229 1441914505 0.566345 -0.481140 0.626404 -0.235229 1441914505 0.655090 -0.483337 0.576355 -0.070862 1441914505 0.655090 -0.483337 0.576355 -0.070862 1441914505 0.655090 -0.483337 0.576355 -0.070862 1441914505 0.655090 -0.483337 0.576355 -0.070862 1441914505 0.655090 -0.483337 0.576355 -0.070862 1441914505 0.655090 -0.483337 0.576355 -0.070862 1441914505 0.655090 -0.483337 0.576355 -0.070862 1441914505 0.706055 -0.468384 0.520447 0.105652 1441914505 0.706055 -0.468384 0.520447 0.105652 1441914505 0.706055 -0.468384 0.520447 0.105652 1441914505 0.706055 -0.468384 0.520447 0.105652 1441914505 0.706055 -0.468384 0.520447 0.105652 1441914505 0.706055 -0.468384 0.520447 0.105652 1441914505 0.728760 -0.434021 0.478943 0.226013 1441914505 0.728760 -0.434021 0.478943 0.226013 1441914505 0.728760 -0.434021 0.478943 0.226013 1441914505 0.728760 -0.434021 0.478943 0.226013 1441914505 0.728760 -0.434021 0.478943 0.226013 1441914505 0.728760 -0.434021 0.478943 0.226013 1441914505 0.731323 -0.428833 0.457031 0.269043 1441914505 0.731323 -0.428833 0.457031 0.269043 1441914505 0.731323 -0.428833 0.457031 0.269043 1441914505 0.731323 -0.428833 0.457031 0.269043 1441914505 0.731323 -0.428833 0.457031 0.269043 1441914505 0.731323 -0.428833 0.457031 0.269043 1441914505 0.731873 -0.417114 0.468994 0.265259 1441914505 0.731873 -0.417114 0.468994 0.265259 1441914505 0.731873 -0.417114 0.468994 0.265259 1441914505 0.731873 -0.417114 0.468994 0.265259 1441914505 0.731873 -0.417114 0.468994 0.265259 1441914505 0.731873 -0.417114 0.468994 0.265259 1441914505 0.734375 -0.404358 0.480591 0.257263 1441914505 0.734375 -0.404358 0.480591 0.257263 1441914505 0.734375 -0.404358 0.480591 0.257263 1441914505 0.734375 -0.404358 0.480591 0.257263 1441914505 0.734375 -0.404358 0.480591 0.257263 1441914505 0.734375 -0.404358 0.480591 0.257263 1441914505 0.728821 -0.429504 0.476624 0.239014 1441914505 0.728821 -0.429504 0.476624 0.239014 1441914505 0.728821 -0.429504 0.476624 0.239014 1441914505 0.728821 -0.429504 0.476624 0.239014 1441914505 0.728821 -0.429504 0.476624 0.239014 1441914505 0.728821 -0.429504 0.476624 0.239014 1441914505 0.728821 -0.429504 0.476624 0.239014 1441914505 0.720459 -0.462891 0.480957 0.187927 1441914505 0.720459 -0.462891 0.480957 0.187927 1441914505 0.720459 -0.462891 0.480957 0.187927 1441914505 0.720459 -0.462891 0.480957 0.187927 1441914505 0.720459 -0.462891 0.480957 0.187927 1441914505 0.720459 -0.462891 0.480957 0.187927 1441914505 0.699524 -0.502014 0.496460 0.109985 1441914505 0.699524 -0.502014 0.496460 0.109985 1441914505 0.699524 -0.502014 0.496460 0.109985 1441914505 
0.706543 0.053101 0.643860 -0.288757 1441914511 0.703613 0.059937 0.643738 -0.294678 1441914511 0.703613 0.059937 0.643738 -0.294678 1441914511 0.703613 0.059937 0.643738 -0.294678 1441914511 0.703613 0.059937 0.643738 -0.294678 1441914511 0.703613 0.059937 0.643738 -0.294678 1441914511 0.703613 0.059937 0.643738 -0.294678 1441914511 0.703613 0.059937 0.643738 -0.294678 1441914511 0.701782 0.065552 0.643555 -0.298340 1441914511 0.701782 0.065552 0.643555 -0.298340 1441914511 0.701782 0.065552 0.643555 -0.298340 1441914511 0.701782 0.065552 0.643555 -0.298340 1441914511 0.701782 0.065552 0.643555 -0.298340 1441914511 0.701782 0.065552 0.643555 -0.298340 1441914511 0.697388 0.071716 0.644531 -0.304993 1441914511 0.697388 0.071716 0.644531 -0.304993 1441914511 0.697388 0.071716 0.644531 -0.304993 1441914511 0.697388 0.071716 0.644531 -0.304993 1441914511 0.697388 0.071716 0.644531 -0.304993 1441914511 0.697388 0.071716 0.644531 -0.304993 1441914511 0.692139 0.082703 0.643127 -0.316895 1441914511 0.692139 0.082703 0.643127 -0.316895 1441914511 0.692139 0.082703 0.643127 -0.316895 1441914511 0.692139 0.082703 0.643127 -0.316895 1441914511 0.692139 0.082703 0.643127 -0.316895 1441914511 0.692139 0.082703 0.643127 -0.316895 1441914511 0.692139 0.082703 0.643127 -0.316895 1441914511 0.689087 0.091736 0.640320 -0.326660 1441914511 0.689087 0.091736 0.640320 -0.326660 1441914511 0.689087 0.091736 0.640320 -0.326660 1441914511 0.689087 0.091736 0.640320 -0.326660 1441914511 0.689087 0.091736 0.640320 -0.326660 1441914511 0.689087 0.091736 0.640320 -0.326660 1441914511 0.688232 0.094299 0.638489 -0.331299 1441914511 0.688232 0.094299 0.638489 -0.331299 1441914511 0.688232 0.094299 0.638489 -0.331299 1441914511 0.688232 0.094299 0.638489 -0.331299 1441914511 0.688232 0.094299 0.638489 -0.331299 1441914511 0.688232 0.094299 0.638489 -0.331299 1441914511 0.688721 0.092285 0.636169 -0.335266 1441914511 0.688721 0.092285 0.636169 -0.335266 1441914511 0.688721 0.092285 0.636169 -0.335266 1441914511 0.688721 0.092285 0.636169 -0.335266 1441914511 0.688721 0.092285 0.636169 -0.335266 1441914511 0.688721 0.092285 0.636169 -0.335266 1441914511 0.688721 0.092285 0.636169 -0.335266 1441914511 0.688477 0.084595 0.635498 -0.339050 1441914512 0.688477 0.084595 0.635498 -0.339050 1441914512 0.688477 0.084595 0.635498 -0.339050 1441914512 0.688477 0.084595 0.635498 -0.339050 1441914512 0.687988 0.078430 0.636169 -0.340149 1441914512 0.687561 0.080505 0.637329 -0.338501 1441914512 0.687561 0.080505 0.637329 -0.338501 1441914512 0.687805 0.086609 0.638123 -0.334961 1441914512 0.687805 0.086609 0.638123 -0.334961 1441914512 0.687805 0.086609 0.638123 -0.334961 1441914512 0.687805 0.086609 0.638123 -0.334961 1441914512 0.687805 0.086609 0.638123 -0.334961 1441914512 0.687805 0.086609 0.638123 -0.334961 1441914512 0.689697 0.091614 0.637451 -0.330994 1441914512 0.689697 0.091614 0.637451 -0.330994 1441914512 0.689697 0.091614 0.637451 -0.330994 1441914512 0.689697 0.091614 0.637451 -0.330994 1441914512 0.689697 0.091614 0.637451 -0.330994 1441914512 0.689697 0.091614 0.637451 -0.330994 1441914512 0.689697 0.091614 0.637451 -0.330994 1441914512 0.693848 0.090393 0.636902 -0.323547 1441914512 0.693848 0.090393 0.636902 -0.323547 1441914512 0.693848 0.090393 0.636902 -0.323547 1441914512 0.693848 0.090393 0.636902 -0.323547 1441914512 0.693848 0.090393 0.636902 -0.323547 1441914512 0.693848 0.090393 0.636902 -0.323547 1441914512 0.700439 0.078552 0.636902 -0.312317 1441914512 0.700439 0.078552 0.636902 -0.312317 1441914512 0.700439 0.078552 0.636902 -0.312317 1441914512 0.700439 0.078552 0.636902 -0.312317 1441914512 0.700439 0.078552 0.636902 -0.312317 1441914512 0.700439 0.078552 0.636902 -0.312317 1441914512 0.706543 0.059814 0.638245 -0.299744 1441914512 0.706543 0.059814 0.638245 -0.299744 1441914512 0.706543 0.059814 0.638245 -0.299744 1441914512 0.706543 0.059814 0.638245 -0.299744 1441914512 0.706543 0.059814 0.638245 -0.299744 1441914512 0.706543 0.059814 0.638245 -0.299744 1441914512 0.709595 0.048218 0.639893 -0.290833 1441914512 0.709595 0.048218 0.639893 -0.290833 1441914512 0.709595 0.048218 0.639893 -0.290833 1441914512 0.709595 0.048218 0.639893 -0.290833 1441914512 0.709595 0.048218 0.639893 -0.290833 1441914512 0.709595 0.048218 0.639893 -0.290833 1441914512 0.709595 0.048218 0.639893 -0.290833 1441914512 0.712219 0.048096 0.639404 -0.285461 1441914512 0.712219 0.048096 0.639404 -0.285461 1441914512 0.712219 0.048096 0.639404 -0.285461 1441914512 0.712219 0.048096 0.639404 -0.285461 1441914512 0.712219 0.048096 0.639404 -0.285461 1441914512 0.712219 0.048096 0.639404 -0.285461 1441914512 0.716370 0.048279 0.638611 -0.276733 1441914512 0.716370 0.048279 0.638611 -0.276733 1441914512 0.716370 0.048279 0.638611 -0.276733 1441914512 0.716370 0.048279 0.638611 -0.276733 1441914512 0.716370 0.048279 0.638611 -0.276733 1441914512 0.716370 0.048279 0.638611 -0.276733 1441914512 0.721558 0.043884 0.638245 -0.264526 1441914512 0.721558 0.043884 0.638245 -0.264526 1441914512 0.721558 0.043884 0.638245 -0.264526 1441914512 0.721558 0.043884 0.638245 -0.264526 1441914512 0.721558 0.043884 0.638245 -0.264526 1441914512 0.721558 0.043884 0.638245 -0.264526 1441914512 0.721558 0.043884 0.638245 -0.264526 1441914512 0.723633 0.037476 0.640686 -0.253662 1441914512 0.723633 0.037476 0.640686 -0.253662 1441914512 0.723633 0.037476 0.640686 -0.253662 1441914512 0.723633 0.037476 0.640686 -0.253662 1441914512 0.723633 0.037476 0.640686 -0.253662 1441914512 0.723633 0.037476 0.640686 -0.253662 1441914512 0.719421 0.049988 0.644592 -0.253723 1441914512 0.719421 0.049988 0.644592 -0.253723 1441914512 0.719421 0.049988 0.644592 -0.253723 1441914512 0.719421 0.049988 0.644592 -0.253723 1441914512 0.719421 0.049988 0.644592 -0.253723 1441914512 0.716309 0.077942 0.641785 -0.262451 1441914512 0.716309 0.077942 0.641785 -0.262451 1441914512 0.716309 0.077942 0.641785 -0.262451 1441914512 0.716309 0.077942 0.641785 -0.262451 1441914512 0.716309 0.077942 0.641785 -0.262451 1441914512 0.716309 0.077942 0.641785 -0.262451 1441914512 0.718567 0.083801 0.637146 -0.265869 1441914512 0.718567 0.083801 0.637146 -0.265869 1441914512 0.718567 0.083801 0.637146 -0.265869 1441914512 0.718567 0.083801 0.637146 -0.265869 1441914512 0.718567 0.083801 0.637146 -0.265869 1441914512 0.718567 0.083801 0.637146 -0.265869 1441914512 0.721313 0.058533 0.638123 -0.262634 1441914512 0.721313 0.058533 0.638123 -0.262634 1441914512 0.721313 0.058533 0.638123 -0.262634 1441914512 0.721313 0.058533 0.638123 -0.262634 1441914512 0.721313 0.058533 0.638123 -0.262634 1441914512 0.721313 0.058533 0.638123 -0.262634 1441914512 0.719482 0.041809 0.637817 -0.271606 1441914512 0.719482 0.041809 0.637817 -0.271606 1441914512 0.719482 0.041809 0.637817 -0.271606 1441914512 0.719482 0.041809 0.637817 -0.271606 1441914512 0.719482 0.041809 0.637817 -0.271606 1441914512 0.719482 0.041809 0.637817 -0.271606 1441914512 0.718445 0.038269 0.632874 -0.285889 1441914512 0.718445 0.038269 0.632874 -0.285889 1441914512 0.718445 0.038269 0.632874 -0.285889 1441914513 0.718445 0.038269 0.632874 -0.285889 1441914513 0.718445 0.038269 0.632874 -0.285889 1441914513 0.718445 0.038269 0.632874 -0.285889 1441914513 0.718445 0.038269 0.632874 -0.285889 1441914513 0.718384 0.032776 0.629089 -0.295105 1441914513 0.718384 0.032776 0.629089 -0.295105 1441914513 0.718384 0.032776 0.629089 -0.295105 1441914513 0.718384 0.032776 0.629089 -0.295105 1441914513 0.718384 0.032776 0.629089 -0.295105 1441914513 0.718384 0.032776 0.629089 -0.295105 1441914513 0.718018 0.026489 0.626587 -0.301819 1441914513 0.718018 0.026489 0.626587 -0.301819 1441914513 0.718018 0.026489 0.626587 -0.301819 1441914513 0.718018 0.026489 0.626587 -0.301819 1441914513 0.718018 0.026489 0.626587 -0.301819 1441914513 0.718018 0.026489 0.626587 -0.301819 1441914513 0.716797 0.025208 0.624634 -0.308655 1441914513 0.716797 0.025208 0.624634 -0.308655 1441914513 0.716797 0.025208 0.624634 -0.308655 1441914513 0.716797 0.025208 0.624634 -0.308655 1441914513 0.716797 0.025208 0.624634 -0.308655 1441914513 0.716797 0.025208 0.624634 -0.308655 1441914513 0.715271 0.026367 0.624451 -0.312500 1441914513 0.715271 0.026367 0.624451 -0.312500 1441914513 0.715271 0.026367 0.624451 -0.312500 1441914513 0.715271 0.026367 0.624451 -0.312500 1441914513 0.715271 0.026367 0.624451 -0.312500 1441914513 0.715271 0.026367 0.624451 -0.312500 1441914513 0.713623 0.029297 0.625366 -0.314270 1441914513 0.713623 0.029297 0.625366 -0.314270 1441914513 0.713623 0.029297 0.625366 -0.314270 1441914513 0.713623 0.029297 0.625366 -0.314270 1441914513 0.713623 0.029297 0.625366 -0.314270 1441914513 0.713623 0.029297 0.625366 -0.314270 1441914513 0.713623 0.029297 0.625366 -0.314270 1441914513 0.712830 0.030701 0.625793 -0.314941 1441914513 0.712830 0.030701 0.625793 -0.314941 1441914513 0.712830 0.030701 0.625793 -0.314941 1441914513 0.712830 0.030701 0.625793 -0.314941 1441914513 0.712830 0.030701 0.625793 -0.314941 1441914513 0.712830 0.030701 0.625793 -0.314941 1441914513 0.713928 0.026489 0.626831 -0.310852 1441914513 0.713928 0.026489 0.626831 -0.310852 1441914513 0.713928 0.026489 0.626831 -0.310852 1441914513 0.713928 0.026489 0.626831 -0.310852 1441914513 0.713928 0.026489 0.626831 -0.310852 1441914513 0.713928 0.026489 0.626831 -0.310852 1441914513 0.715393 0.022766 0.629456 -0.302246 1441914513 0.715393 0.022766 0.629456 -0.302246 1441914513 0.715393 0.022766 0.629456 -0.302246 1441914513 0.715393 0.022766 0.629456 -0.302246 1441914513 0.715393 0.022766 0.629456 -0.302246 1441914513 0.715393 0.022766 0.629456 -0.302246 1441914513 0.715393 0.022766 0.629456 -0.302246 1441914513 0.718323 0.024536 0.631409 -0.291077 1441914513 0.718323 0.024536 0.631409 -0.291077 1441914513 0.718323 0.024536 0.631409 -0.291077 1441914513 0.718323 0.024536 0.631409 -0.291077 1441914513 0.718323 0.024536 0.631409 -0.291077 1441914513 0.718323 0.024536 0.631409 -0.291077 1441914513 0.723267 0.028015 0.631958 -0.276917 1441914513 0.723267 0.028015 0.631958 -0.276917 1441914513 0.723267 0.028015 0.631958 -0.276917 1441914513 0.723267 0.028015 0.631958 -0.276917 1441914513 0.723267 0.028015 0.631958 -0.276917 1441914513 0.723267 0.028015 0.631958 -0.276917 1441914513 0.730591 0.025879 0.631409 -0.258423 1441914513 0.730591 0.025879 0.631409 -0.258423 1441914513 0.730591 0.025879 0.631409 -0.258423 1441914513 0.730591 0.025879 0.631409 -0.258423 1441914513 0.730591 0.025879 0.631409 -0.258423 1441914513 0.730591 0.025879 0.631409 -0.258423 1441914513 0.730591 0.025879 0.631409 -0.258423 1441914513 0.738708 0.013306 0.631287 -0.235657 1441914513 0.738708 0.013306 0.631287 -0.235657 1441914513 0.738708 0.013306 0.631287 -0.235657 1441914513 0.738708 0.013306 0.631287 -0.235657 1441914513 0.738708 0.013306 0.631287 -0.235657 1441914513 0.738708 0.013306 0.631287 -0.235657 1441914513 0.742981 0.000000 0.633484 -0.215820 1441914513 0.742981 0.000000 0.633484 -0.215820 1441914513 0.742981 0.000000 0.633484 -0.215820 1441914513 0.742981 0.000000 0.633484 -0.215820 1441914513 0.742981 0.000000 0.633484 -0.215820 1441914513 0.742981 0.000000 0.633484 -0.215820 1441914513 0.743652 0.000305 0.636230 -0.205261 1441914513 0.743652 0.000305 0.636230 -0.205261 1441914513 0.743652 0.000305 0.636230 -0.205261 1441914513 0.743652 0.000305 0.636230 -0.205261 1441914513 0.743652 0.000305 0.636230 -0.205261 1441914513 0.744995 0.008911 0.637268 -0.196838 1441914513 0.744995 0.008911 0.637268 -0.196838 1441914513 0.744995 0.008911 0.637268 -0.196838 1441914513 0.744995 0.008911 0.637268 -0.196838 1441914513 0.744995 0.008911 0.637268 -0.196838 1441914513 0.744995 0.008911 0.637268 -0.196838 1441914513 0.744995 0.008911 0.637268 -0.196838 1441914513 0.748657 0.010803 0.636963 -0.183472 1441914513 0.748657 0.010803 0.636963 -0.183472 1441914513 0.748657 0.010803 0.636963 -0.183472 1441914513 0.748657 0.010803 0.636963 -0.183472 1441914513 0.748657 0.010803 0.636963 -0.183472 1441914513 0.748657 0.010803 0.636963 -0.183472 1441914513 0.753418 0.000427 0.635437 -0.168884 1441914513 0.753418 0.000427 0.635437 -0.168884 1441914513 0.753418 0.000427 0.635437 -0.168884 1441914513 0.753418 0.000427 0.635437 -0.168884 1441914513 0.753418 0.000427 0.635437 -0.168884 1441914513 0.753418 0.000427 0.635437 -0.168884 1441914513 0.756226 -0.015015 0.634216 -0.159912 1441914513 0.756226 -0.015015 0.634216 -0.159912 1441914513 0.756226 -0.015015 0.634216 -0.159912 1441914514 0.756226 -0.015015 0.634216 -0.159912 1441914514 0.756226 -0.015015 0.634216 -0.159912 1441914514 0.756226 -0.015015 0.634216 -0.159912 1441914514 0.753357 -0.024841 0.637451 -0.159363 1441914514 0.753357 -0.024841 0.637451 -0.159363 1441914514 0.753357 -0.024841 0.637451 -0.159363 1441914514 0.753357 -0.024841 0.637451 -0.159363 1441914514 0.753357 -0.024841 0.637451 -0.159363 1441914514 0.753357 -0.024841 0.637451 -0.159363 1441914514 0.753357 -0.024841 0.637451 -0.159363 1441914514 0.746277 -0.009399 0.642395 -0.173828 1441914514 0.746277 -0.009399 0.642395 -0.173828 1441914514 0.746277 -0.009399 0.642395 -0.173828 1441914514 0.746277 -0.009399 0.642395 -0.173828 1441914514 0.746277 -0.009399 0.642395 -0.173828 1441914514 0.746277 -0.009399 0.642395 -0.173828 1441914514 0.739807 0.019775 0.643433 -0.195496 1441914514 0.739807 0.019775 0.643433 -0.195496 1441914514 0.739807 0.019775 0.643433 -0.195496 1441914514 0.739807 0.019775 0.643433 -0.195496 1441914514 0.736877 0.032898 0.640686 -0.213074 1441914514 0.736877 0.032898 0.640686 -0.213074 1441914514 0.736877 0.032898 0.640686 -0.213074 1441914514 0.736877 0.032898 0.640686 -0.213074 1441914514 0.736877 0.032898 0.640686 -0.213074 1441914514 0.736877 0.032898 0.640686 -0.213074 1441914514 0.736877 0.032898 0.640686 -0.213074 1441914514 0.734131 0.028198 0.638184 -0.229858 1441914514 0.734131 0.028198 0.638184 -0.229858 1441914514 0.734131 0.028198 0.638184 -0.229858 1441914514 0.734131 0.028198 0.638184 -0.229858 1441914514 0.734131 0.028198 0.638184 -0.229858 1441914514 0.734131 0.028198 0.638184 -0.229858 1441914514 0.729370 0.028992 0.634888 -0.253052 1441914514 0.729370 0.028992 0.634888 -0.253052 1441914514 0.729370 0.028992 0.634888 -0.253052 1441914514 0.729370 0.028992 0.634888 -0.253052 1441914514 0.729370 0.028992 0.634888 -0.253052 1441914514 0.729370 0.028992 0.634888 -0.253052 1441914514 0.729370 0.028992 0.634888 -0.253052 1441914514 0.725098 0.034851 0.629822 -0.276184 1441914514 0.725098 0.034851 0.629822 -0.276184 1441914514 0.725098 0.034851 0.629822 -0.276184 1441914514 0.725098 0.034851 0.629822 -0.276184 1441914514 0.725098 0.034851 0.629822 -0.276184 1441914514 0.725098 0.034851 0.629822 -0.276184 1441914514 0.721375 0.033081 0.626892 -0.292297 1441914514 0.721375 0.033081 0.626892 -0.292297 1441914514 0.721375 0.033081 0.626892 -0.292297 1441914514 0.721375 0.033081 0.626892 -0.292297 1441914514 0.721375 0.033081 0.626892 -0.292297 1441914514 0.716492 0.030029 0.626343 -0.305542 1441914514 0.716492 0.030029 0.626343 -0.305542 1441914514 0.716492 0.030029 0.626343 -0.305542 1441914514 0.716492 0.030029 0.626343 -0.305542 1441914514 0.716492 0.030029 0.626343 -0.305542 1441914514 0.716492 0.030029 0.626343 -0.305542 1441914514 0.710266 0.027954 0.627563 -0.317444 1441914514 0.710266 0.027954 0.627563 -0.317444 1441914514 0.710266 0.027954 0.627563 -0.317444 1441914514 0.710266 0.027954 0.627563 -0.317444 1441914514 0.710266 0.027954 0.627563 -0.317444 1441914514 0.710266 0.027954 0.627563 -0.317444 1441914514 0.710266 0.027954 0.627563 -0.317444 1441914514 0.703674 0.027222 0.629883 -0.327515 1441914514 0.703674 0.027222 0.629883 -0.327515 1441914514 0.703674 0.027222 0.629883 -0.327515 1441914514 0.703674 0.027222 0.629883 -0.327515 1441914514 0.703674 0.027222 0.629883 -0.327515 1441914514 0.703674 0.027222 0.629883 -0.327515 1441914514 0.703674 0.027222 0.629883 -0.327515 1441914514 0.697937 0.029114 0.632080 -0.335266 1441914514 0.697937 0.029114 0.632080 -0.335266 1441914514 0.697937 0.029114 0.632080 -0.335266 1441914514 0.697937 0.029114 0.632080 -0.335266 1441914514 0.697937 0.029114 0.632080 -0.335266 1441914514 0.697937 0.029114 0.632080 -0.335266 1441914514 0.696350 0.033508 0.633606 -0.335388 1441914514 0.696350 0.033508 0.633606 -0.335388 1441914514 0.696350 0.033508 0.633606 -0.335388 1441914514 0.696350 0.033508 0.633606 -0.335388 1441914514 0.696350 0.033508 0.633606 -0.335388 1441914514 0.696350 0.033508 0.633606 -0.335388 1441914514 0.697021 0.044067 0.635925 -0.328308 1441914514 0.697021 0.044067 0.635925 -0.328308 1441914514 0.697021 0.044067 0.635925 -0.328308 1441914514 0.697021 0.044067 0.635925 -0.328308 1441914514 0.697021 0.044067 0.635925 -0.328308 1441914514 0.699951 0.059814 0.637024 -0.317139 1441914514 0.699951 0.059814 0.637024 -0.317139 1441914514 0.699951 0.059814 0.637024 -0.317139 1441914514 0.699951 0.059814 0.637024 -0.317139 1441914514 0.699951 0.059814 0.637024 -0.317139 1441914514 0.699951 0.059814 0.637024 -0.317139 1441914514 0.699951 0.059814 0.637024 -0.317139 1441914514 0.706482 0.071411 0.635925 -0.302185 1441914514 0.706482 0.071411 0.635925 -0.302185 1441914514 0.706482 0.071411 0.635925 -0.302185 1441914514 0.706482 0.071411 0.635925 -0.302185 1441914514 0.706482 0.071411 0.635925 -0.302185 1441914514 0.706482 0.071411 0.635925 -0.302185 1441914514 0.716736 0.066101 0.634644 -0.281128 1441914514 0.716736 0.066101 0.634644 -0.281128 1441914514 0.716736 0.066101 0.634644 -0.281128 1441914514 0.716736 0.066101 0.634644 -0.281128 1441914514 0.716736 0.066101 0.634644 -0.281128 1441914514 0.716736 0.066101 0.634644 -0.281128 1441914514 0.716736 0.066101 0.634644 -0.281128 1441914514 0.728760 0.041199 0.634033 -0.255249 1441914514 0.728760 0.041199 0.634033 -0.255249 1441914514 0.728760 0.041199 0.634033 -0.255249 1441914514 0.728760 0.041199 0.634033 -0.255249 1441914515 0.728760 0.041199 0.634033 -0.255249 1441914515 0.728760 0.041199 0.634033 -0.255249 1441914515 0.738770 0.010559 0.634216 -0.227600 1441914515 0.738770 0.010559 0.634216 -0.227600 1441914515 0.738770 0.010559 0.634216 -0.227600 1441914515 0.738770 0.010559 0.634216 -0.227600 1441914515 0.738770 0.010559 0.634216 -0.227600 1441914515 0.745972 -0.011719 0.633789 -0.204102 1441914515 0.745972 -0.011719 0.633789 -0.204102 1441914515 0.745972 -0.011719 0.633789 -0.204102 1441914515 0.745972 -0.011719 0.633789 -0.204102 1441914515 0.745972 -0.011719 0.633789 -0.204102 1441914515 0.745972 -0.011719 0.633789 -0.204102 1441914515 0.745972 -0.011719 0.633789 -0.204102 1441914515 0.750732 -0.020264 0.633728 -0.185120 1441914515 0.750732 -0.020264 0.633728 -0.185120 1441914515 0.750732 -0.020264 0.633728 -0.185120 1441914515 0.750732 -0.020264 0.633728 -0.185120 1441914515 0.750732 -0.020264 0.633728 -0.185120 1441914515 0.750732 -0.020264 0.633728 -0.185120 1441914515 0.754883 -0.023254 0.633606 -0.167542 1441914515 0.754883 -0.023254 0.633606 -0.167542 1441914515 0.754883 -0.023254 0.633606 -0.167542 1441914515 0.754883 -0.023254 0.633606 -0.167542 1441914515 0.754883 -0.023254 0.633606 -0.167542 1441914515 0.754883 -0.023254 0.633606 -0.167542 1441914515 0.757996 -0.039978 0.634521 -0.145386 1441914515 0.757996 -0.039978 0.634521 -0.145386 1441914515 0.757996 -0.039978 0.634521 -0.145386 1441914515 0.757996 -0.039978 0.634521 -0.145386 1441914515 0.757996 -0.039978 0.634521 -0.145386 1441914515 0.757996 -0.039978 0.634521 -0.145386 1441914515 0.754517 -0.054688 0.640991 -0.129456 1441914515 0.754517 -0.054688 0.640991 -0.129456 1441914515 0.754517 -0.054688 0.640991 -0.129456 1441914515 0.754517 -0.054688 0.640991 -0.129456 1441914515 0.754517 -0.054688 0.640991 -0.129456 1441914515 0.754517 -0.054688 0.640991 -0.129456 1441914515 0.754517 -0.054688 0.640991 -0.129456 1441914515 0.746277 -0.029724 0.649536 -0.142212 1441914515 0.746277 -0.029724 0.649536 -0.142212 1441914515 0.746277 -0.029724 0.649536 -0.142212 1441914515 0.746277 -0.029724 0.649536 -0.142212 1441914515 0.746277 -0.029724 0.649536 -0.142212 1441914515 0.746277 -0.029724 0.649536 -0.142212 1441914515 0.739868 0.012390 0.651245 -0.168030 1441914515 0.739868 0.012390 0.651245 -0.168030 1441914515 0.739868 0.012390 0.651245 -0.168030 1441914515 0.739868 0.012390 0.651245 -0.168030 1441914515 0.739868 0.012390 0.651245 -0.168030 1441914515 0.739868 0.012390 0.651245 -0.168030 1441914515 0.739868 0.012390 0.651245 -0.168030 1441914515 0.737488 0.026062 0.649414 -0.183228 1441914515 0.737488 0.026062 0.649414 -0.183228 1441914515 0.737488 0.026062 0.649414 -0.183228 1441914515 0.737488 0.026062 0.649414 -0.183228 1441914515 0.737488 0.026062 0.649414 -0.183228 1441914515 0.737488 0.026062 0.649414 -0.183228 1441914515 0.734741 0.025085 0.647095 -0.201904 1441914515 0.734741 0.025085 0.647095 -0.201904 1441914515 0.734741 0.025085 0.647095 -0.201904 1441914515 0.734741 0.025085 0.647095 -0.201904 1441914515 0.734741 0.025085 0.647095 -0.201904 1441914515 0.734741 0.025085 0.647095 -0.201904 1441914515 0.732666 0.030212 0.639343 -0.231262 1441914515 0.732666 0.030212 0.639343 -0.231262 1441914515 0.732666 0.030212 0.639343 -0.231262 1441914515 0.732666 0.030212 0.639343 -0.231262 1441914515 0.732666 0.030212 0.639343 -0.231262 1441914515 0.732666 0.030212 0.639343 -0.231262 1441914515 0.732666 0.030212 0.639343 -0.231262 1441914515 0.731689 0.028076 0.630493 -0.257385 1441914515 0.731689 0.028076 0.630493 -0.257385 1441914515 0.731689 0.028076 0.630493 -0.257385 1441914515 0.731689 0.028076 0.630493 -0.257385 1441914515 0.731689 0.028076 0.630493 -0.257385 1441914515 0.729309 0.014465 0.625244 -0.277344 1441914515 0.729309 0.014465 0.625244 -0.277344 1441914515 0.729309 0.014465 0.625244 -0.277344 1441914515 0.729309 0.014465 0.625244 -0.277344 1441914515 0.729309 0.014465 0.625244 -0.277344 1441914515 0.723999 0.000427 0.623230 -0.295532 1441914515 0.723999 0.000427 0.623230 -0.295532 1441914515 0.723999 0.000427 0.623230 -0.295532 1441914515 0.723999 0.000427 0.623230 -0.295532 1441914515 0.723999 0.000427 0.623230 -0.295532 1441914515 0.716370 -0.004150 0.622131 -0.315674 1441914515 0.716370 -0.004150 0.622131 -0.315674 1441914515 0.716370 -0.004150 0.622131 -0.315674 1441914515 0.716370 -0.004150 0.622131 -0.315674 1441914515 0.716370 -0.004150 0.622131 -0.315674 1441914515 0.716370 -0.004150 0.622131 -0.315674 1441914515 0.708008 -0.004089 0.622620 -0.333252 1441914515 0.708008 -0.004089 0.622620 -0.333252 1441914515 0.708008 -0.004089 0.622620 -0.333252 1441914515 0.708008 -0.004089 0.622620 -0.333252 1441914515 0.708008 -0.004089 0.622620 -0.333252 1441914515 0.708008 -0.004089 0.622620 -0.333252 1441914515 0.702026 -0.003845 0.619690 -0.350708 1441914515 0.702026 -0.003845 0.619690 -0.350708 1441914515 0.702026 -0.003845 0.619690 -0.350708 1441914515 0.702026 -0.003845 0.619690 -0.350708 1441914515 0.702026 -0.003845 0.619690 -0.350708 1441914515 0.702026 -0.003845 0.619690 -0.350708 1441914515 0.696655 0.001343 0.618835 -0.362793 1441914515 0.696655 0.001343 0.618835 -0.362793 1441914515 0.696655 0.001343 0.618835 -0.362793 1441914515 0.696655 0.001343 0.618835 -0.362793 1441914515 0.696655 0.001343 0.618835 -0.362793 1441914515 0.696655 0.001343 0.618835 -0.362793 1441914516 0.692688 0.016418 0.621094 -0.366150 1441914516 0.692688 0.016418 0.621094 -0.366150 1441914516 0.692688 0.016418 0.621094 -0.366150 1441914516 0.692688 0.016418 0.621094 -0.366150 1441914516 0.692688 0.016418 0.621094 -0.366150 1441914516 0.692688 0.016418 0.621094 -0.366150 1441914516 0.692688 0.016418 0.621094 -0.366150 1441914516 0.695618 0.028381 0.626038 -0.351257 1441914516 0.695618 0.028381 0.626038 -0.351257 1441914516 0.695618 0.028381 0.626038 -0.351257 1441914516 0.695618 0.028381 0.626038 -0.351257 1441914516 0.695618 0.028381 0.626038 -0.351257 1441914516 0.701599 0.039490 0.631165 -0.328308 1441914516 0.701599 0.039490 0.631165 -0.328308 1441914516 0.701599 0.039490 0.631165 -0.328308 1441914516 0.701599 0.039490 0.631165 -0.328308 1441914516 0.701599 0.039490 0.631165 -0.328308 1441914516 0.701599 0.039490 0.631165 -0.328308 1441914516 0.709778 0.052551 0.634888 -0.300415 1441914516 0.709778 0.052551 0.634888 -0.300415 1441914516 0.709778 0.052551 0.634888 -0.300415 1441914516 0.709778 0.052551 0.634888 -0.300415 1441914516 0.709778 0.052551 0.634888 -0.300415 1441914516 0.709778 0.052551 0.634888 -0.300415 1441914516 0.709778 0.052551 0.634888 -0.300415 1441914516 0.717468 0.062500 0.637512 -0.273499 1441914516 0.717468 0.062500 0.637512 -0.273499 1441914516 0.717468 0.062500 0.637512 -0.273499 1441914516 0.717468 0.062500 0.637512 -0.273499 1441914516 0.717468 0.062500 0.637512 -0.273499 1441914516 0.717468 0.062500 0.637512 -0.273499 1441914516 0.725525 0.068970 0.635498 -0.254822 1441914516 0.725525 0.068970 0.635498 -0.254822 1441914516 0.725525 0.068970 0.635498 -0.254822 1441914516 0.725525 0.068970 0.635498 -0.254822 1441914516 0.725525 0.068970 0.635498 -0.254822 1441914516 0.725525 0.068970 0.635498 -0.254822 1441914516 0.734619 0.066101 0.631165 -0.239990 1441914516 0.734619 0.066101 0.631165 -0.239990 1441914516 0.734619 0.066101 0.631165 -0.239990 1441914516 0.734619 0.066101 0.631165 -0.239990 1441914516 0.734619 0.066101 0.631165 -0.239990 1441914516 0.734619 0.066101 0.631165 -0.239990 1441914516 0.743896 0.048340 0.628540 -0.221558 1441914516 0.743896 0.048340 0.628540 -0.221558 1441914516 0.743896 0.048340 0.628540 -0.221558 1441914516 0.743896 0.048340 0.628540 -0.221558 1441914516 0.743896 0.048340 0.628540 -0.221558 1441914516 0.743896 0.048340 0.628540 -0.221558 1441914516 0.751404 0.022644 0.627014 -0.204163 1441914516 0.751404 0.022644 0.627014 -0.204163 1441914516 0.751404 0.022644 0.627014 -0.204163 1441914516 0.751404 0.022644 0.627014 -0.204163 1441914516 0.751404 0.022644 0.627014 -0.204163 1441914516 0.759949 0.005127 0.619141 -0.197632 1441914516 0.759949 0.005127 0.619141 -0.197632 1441914516 0.759949 0.005127 0.619141 -0.197632 1441914516 0.759949 0.005127 0.619141 -0.197632 1441914516 0.759949 0.005127 0.619141 -0.197632 1441914516 0.759949 0.005127 0.619141 -0.197632 1441914516 0.765381 -0.016724 0.611389 -0.200195 1441914516 0.765381 -0.016724 0.611389 -0.200195 1441914516 0.765381 -0.016724 0.611389 -0.200195 1441914516 0.765381 -0.016724 0.611389 -0.200195 1441914516 0.765381 -0.016724 0.611389 -0.200195 1441914516 0.765381 -0.016724 0.611389 -0.200195 1441914516 0.759827 -0.020386 0.615112 -0.209351 1441914516 0.759827 -0.020386 0.615112 -0.209351 1441914516 0.759827 -0.020386 0.615112 -0.209351 1441914516 0.759827 -0.020386 0.615112 -0.209351 1441914516 0.759827 -0.020386 0.615112 -0.209351 1441914516 0.759827 -0.020386 0.615112 -0.209351 1441914516 0.753845 0.013489 0.611694 -0.239380 1441914516 0.753845 0.013489 0.611694 -0.239380 1441914516 0.753845 0.013489 0.611694 -0.239380 1441914516 0.753845 0.013489 0.611694 -0.239380 1441914516 0.753845 0.013489 0.611694 -0.239380 1441914516 0.753845 0.013489 0.611694 -0.239380 1441914516 0.753845 0.013489 0.611694 -0.239380 1441914516 0.745728 0.037659 0.613098 -0.257813 1441914516 0.745728 0.037659 0.613098 -0.257813 1441914516 0.745728 0.037659 0.613098 -0.257813 1441914516 0.745728 0.037659 0.613098 -0.257813 1441914516 0.745728 0.037659 0.613098 -0.257813 1441914516 0.745728 0.037659 0.613098 -0.257813 1441914516 0.740295 0.035950 0.615417 -0.267944 1441914516 0.740295 0.035950 0.615417 -0.267944 1441914516 0.740295 0.035950 0.615417 -0.267944 1441914516 0.740295 0.035950 0.615417 -0.267944 1441914516 
0.560608 -0.532898 0.613586 -0.158875 1441914519 0.560608 -0.532898 0.613586 -0.158875 1441914519 0.560608 -0.532898 0.613586 -0.158875 1441914519 0.560608 -0.532898 0.613586 -0.158875 1441914519 0.424316 -0.520447 0.659668 -0.337524 1441914519 0.424316 -0.520447 0.659668 -0.337524 1441914519 0.424316 -0.520447 0.659668 -0.337524 1441914519 0.424316 -0.520447 0.659668 -0.337524 1441914519 0.424316 -0.520447 0.659668 -0.337524 1441914519 0.268250 -0.485229 0.664795 -0.500671 1441914519 0.268250 -0.485229 0.664795 -0.500671 1441914519 0.268250 -0.485229 0.664795 -0.500671 1441914519 0.268250 -0.485229 0.664795 -0.500671 1441914519 0.268250 -0.485229 0.664795 -0.500671 1441914519 0.268250 -0.485229 0.664795 -0.500671 1441914519 0.107605 -0.415894 0.636902 -0.640198 1441914519 0.107605 -0.415894 0.636902 -0.640198 1441914519 0.107605 -0.415894 0.636902 -0.640198 1441914519 0.107605 -0.415894 0.636902 -0.640198 1441914519 0.107605 -0.415894 0.636902 -0.640198 1441914519 0.107605 -0.415894 0.636902 -0.640198 1441914519 -0.040710 -0.330139 0.573486 -0.748657 1441914519 -0.040710 -0.330139 0.573486 -0.748657 1441914519 -0.040710 -0.330139 0.573486 -0.748657 1441914519 -0.040710 -0.330139 0.573486 -0.748657 1441914519 -0.040710 -0.330139 0.573486 -0.748657 1441914519 -0.178040 -0.244324 0.518433 -0.799927 1441914519 -0.178040 -0.244324 0.518433 -0.799927 1441914519 -0.178040 -0.244324 0.518433 -0.799927 1441914519 -0.178040 -0.244324 0.518433 -0.799927 1441914519 -0.178040 -0.244324 0.518433 -0.799927 1441914519 -0.178040 -0.244324 0.518433 -0.799927 1441914519 -0.178040 -0.244324 0.518433 -0.799927 1441914519 -0.294861 -0.161804 0.489563 -0.804504 1441914519 -0.294861 -0.161804 0.489563 -0.804504 1441914519 -0.294861 -0.161804 0.489563 -0.804504 1441914519 -0.294861 -0.161804 0.489563 -0.804504 1441914519 -0.294861 -0.161804 0.489563 -0.804504 1441914519 -0.372437 -0.095703 0.461609 -0.799438 1441914519 -0.372437 -0.095703 0.461609 -0.799438 1441914519 -0.372437 -0.095703 0.461609 -0.799438 1441914519 -0.372437 -0.095703 0.461609 -0.799438 1441914519 -0.372437 -0.095703 0.461609 -0.799438 1441914519 -0.372437 -0.095703 0.461609 -0.799438 1441914519 -0.411011 -0.053894 0.452332 -0.789673 1441914519 -0.411011 -0.053894 0.452332 -0.789673 1441914519 -0.411011 -0.053894 0.452332 -0.789673 1441914519 -0.411011 -0.053894 0.452332 -0.789673 1441914519 -0.411011 -0.053894 0.452332 -0.789673 1441914519 -0.411011 -0.053894 0.452332 -0.789673 1441914519 -0.411011 -0.053894 0.452332 -0.789673 1441914519 -0.404602 -0.047546 0.442810 -0.798767 1441914519 -0.404602 -0.047546 0.442810 -0.798767 1441914519 -0.404602 -0.047546 0.442810 -0.798767 1441914519 -0.404602 -0.047546 0.442810 -0.798767 1441914519 -0.404602 -0.047546 0.442810 -0.798767 1441914519 -0.404602 -0.047546 0.442810 -0.798767 1441914519 -0.373535 -0.060669 0.470947 -0.796936 1441914519 -0.373535 -0.060669 0.470947 -0.796936 1441914519 -0.373535 -0.060669 0.470947 -0.796936 1441914519 -0.373535 -0.060669 0.470947 -0.796936 1441914519 -0.373535 -0.060669 0.470947 -0.796936 1441914519 -0.373535 -0.060669 0.470947 -0.796936 1441914519 -0.309021 -0.092102 0.487305 -0.811523 1441914519 -0.309021 -0.092102 0.487305 -0.811523 1441914519 -0.309021 -0.092102 0.487305 -0.811523 1441914519 -0.309021 -0.092102 0.487305 -0.811523 1441914519 -0.309021 -0.092102 0.487305 -0.811523 1441914519 -0.309021 -0.092102 0.487305 -0.811523 1441914519 -0.309021 -0.092102 0.487305 -0.811523 1441914519 -0.205383 -0.142456 0.519470 -0.817139 1441914519 -0.205383 -0.142456 0.519470 -0.817139 1441914519 -0.205383 -0.142456 0.519470 -0.817139 1441914520 -0.205383 -0.142456 0.519470 -0.817139 1441914520 -0.205383 -0.142456 0.519470 -0.817139 1441914520 -0.205383 -0.142456 0.519470 -0.817139 1441914520 -0.068665 -0.210754 0.569336 -0.791687 1441914520 -0.068665 -0.210754 0.569336 -0.791687 1441914520 -0.068665 -0.210754 0.569336 -0.791687 1441914520 -0.068665 -0.210754 0.569336 -0.791687 1441914520 -0.068665 -0.210754 0.569336 -0.791687 1441914520 -0.068665 -0.210754 0.569336 -0.791687 1441914520 0.106628 -0.291992 0.609009 -0.729736 1441914520 0.106628 -0.291992 0.609009 -0.729736 1441914520 0.106628 -0.291992 0.609009 -0.729736 1441914520 0.106628 -0.291992 0.609009 -0.729736 1441914520 0.106628 -0.291992 0.609009 -0.729736 1441914520 0.106628 -0.291992 0.609009 -0.729736 1441914520 0.300537 -0.378418 0.628723 -0.609253 1441914520 0.300537 -0.378418 0.628723 -0.609253 1441914520 0.300537 -0.378418 0.628723 -0.609253 1441914520 0.300537 -0.378418 0.628723 -0.609253 1441914520 0.300537 -0.378418 0.628723 -0.609253 1441914520 0.300537 -0.378418 0.628723 -0.609253 1441914520 0.487305 -0.446472 0.602600 -0.447327 1441914520 0.487305 -0.446472 0.602600 -0.447327 1441914520 0.487305 -0.446472 0.602600 -0.447327 1441914520 0.487305 -0.446472 0.602600 -0.447327 1441914520 0.487305 -0.446472 0.602600 -0.447327 1441914520 0.487305 -0.446472 0.602600 -0.447327 1441914520 0.606445 -0.491089 0.579041 -0.236084 1441914520 0.606445 -0.491089 0.579041 -0.236084 1441914520 0.606445 -0.491089 0.579041 -0.236084 1441914520 0.606445 -0.491089 0.579041 -0.236084 1441914520 0.606445 -0.491089 0.579041 -0.236084 1441914520 0.606445 -0.491089 0.579041 -0.236084 1441914520 0.689880 -0.497803 0.524536 -0.032410 1441914520 0.689880 -0.497803 0.524536 -0.032410 1441914520 0.689880 -0.497803 0.524536 -0.032410 1441914520 0.689880 -0.497803 0.524536 -0.032410 1441914520 0.689880 -0.497803 0.524536 -0.032410 1441914520 0.689880 -0.497803 0.524536 -0.032410 1441914520 0.730713 -0.468567 0.470154 0.159302 1441914520 0.730713 -0.468567 0.470154 0.159302 1441914520 0.730713 -0.468567 0.470154 0.159302 1441914520 0.730713 -0.468567 0.470154 0.159302 1441914520 0.730713 -0.468567 0.470154 0.159302 1441914520 0.730713 -0.468567 0.470154 0.159302 1441914520 0.749634 -0.416321 0.437683 0.270325 1441914520 0.749634 -0.416321 0.437683 0.270325 1441914520 0.749634 -0.416321 0.437683 0.270325 1441914520 0.749634 -0.416321 0.437683 0.270325 1441914520 0.749634 -0.416321 0.437683 0.270325 1441914520 0.749634 -0.416321 0.437683 0.270325 1441914520 0.738770 -0.455383 0.401001 0.293335 1441914520 0.738770 -0.455383 0.401001 0.293335 1441914520 0.738770 -0.455383 0.401001 0.293335 1441914520 0.738770 -0.455383 0.401001 0.293335 1441914520 0.738770 -0.455383 0.401001 0.293335 1441914520 0.738770 -0.455383 0.401001 0.293335 1441914520 0.724243 -0.486694 0.416870 0.254456 1441914520 0.724243 -0.486694 0.416870 0.254456 1441914520 0.724243 -0.486694 0.416870 0.254456 1441914520 0.724243 -0.486694 0.416870 0.254456 1441914520 0.724243 -0.486694 0.416870 0.254456 1441914520 0.724243 -0.486694 0.416870 0.254456 1441914520 0.701660 -0.531555 0.442261 0.171631 1441914520 0.701660 -0.531555 0.442261 0.171631 1441914520 0.701660 -0.531555 0.442261 0.171631 1441914520 0.701660 -0.531555 0.442261 0.171631 1441914520 0.701660 -0.531555 0.442261 0.171631 1441914520 0.701660 -0.531555 0.442261 0.171631 1441914520 0.659302 -0.577026 0.480774 0.034363 1441914520 0.659302 -0.577026 0.480774 0.034363 1441914520 0.659302 -0.577026 0.480774 0.034363 1441914520 0.659302 -0.577026 0.480774 0.034363 1441914520 0.659302 -0.577026 0.480774 0.034363 1441914520 0.561523 -0.619446 0.529297 -0.144104 1441914520 0.561523 -0.619446 0.529297 -0.144104 1441914520 0.561523 -0.619446 0.529297 -0.144104 1441914520 0.561523 -0.619446 0.529297 -0.144104 1441914520 0.561523 -0.619446 0.529297 -0.144104 1441914520 0.561523 -0.619446 0.529297 -0.144104 1441914520 0.418518 -0.614319 0.578308 -0.336121 1441914520 0.418518 -0.614319 0.578308 -0.336121 1441914520 0.418518 -0.614319 0.578308 -0.336121 1441914520 0.418518 -0.614319 0.578308 -0.336121 1441914520 0.418518 -0.614319 0.578308 -0.336121 1441914520 0.418518 -0.614319 0.578308 -0.336121 1441914520 0.418518 -0.614319 0.578308 -0.336121 1441914520 0.248901 -0.554321 0.605103 -0.514404 1441914520 0.248901 -0.554321 0.605103 -0.514404 1441914520 0.248901 -0.554321 0.605103 -0.514404 1441914520 0.248901 -0.554321 0.605103 -0.514404 1441914520 0.248901 -0.554321 0.605103 -0.514404 1441914520 0.248901 -0.554321 0.605103 -0.514404 1441914520 0.248901 -0.554321 0.605103 -0.514404 1441914520 0.080933 -0.436279 0.579468 -0.683655 1441914520 0.080933 -0.436279 0.579468 -0.683655 1441914520 0.080933 -0.436279 0.579468 -0.683655 1441914520 0.080933 -0.436279 0.579468 -0.683655 1441914520 0.080933 -0.436279 0.579468 -0.683655 1441914520 0.080933 -0.436279 0.579468 -0.683655 1441914520 -0.109741 -0.312744 0.528748 -0.781433 1441914520 -0.109741 -0.312744 0.528748 -0.781433 1441914520 -0.109741 -0.312744 0.528748 -0.781433 1441914520 -0.109741 -0.312744 0.528748 -0.781433 1441914520 -0.109741 -0.312744 0.528748 -0.781433 1441914520 -0.260681 -0.208435 0.489136 -0.805847 1441914520 -0.260681 -0.208435 0.489136 -0.805847 1441914520 -0.260681 -0.208435 0.489136 -0.805847 1441914520 -0.260681 -0.208435 0.489136 -0.805847 1441914520 -0.260681 -0.208435 0.489136 -0.805847 1441914521 -0.260681 -0.208435 0.489136 -0.805847 1441914521 -0.260681 -0.208435 0.489136 -0.805847 1441914521 -0.346497 -0.147827 0.458496 -0.804932 1441914521 -0.346497 -0.147827 0.458496 -0.804932 1441914521 -0.346497 -0.147827 0.458496 -0.804932 1441914521 -0.346497 -0.147827 0.458496 -0.804932 1441914521 -0.346497 -0.147827 0.458496 -0.804932 1441914521 -0.346497 -0.147827 0.458496 -0.804932 1441914521 -0.351013 -0.141541 0.448975 -0.809448 1441914521 -0.351013 -0.141541 0.448975 -0.809448 1441914521 -0.351013 -0.141541 0.448975 -0.809448 1441914521 -0.351013 -0.141541 0.448975 -0.809448 1441914521 -0.351013 -0.141541 0.448975 -0.809448 1441914521 -0.351013 -0.141541 0.448975 -0.809448 1441914521 -0.351013 -0.141541 0.448975 -0.809448 1441914521 -0.310608 -0.180176 0.474182 -0.803894 1441914521 -0.310608 -0.180176 0.474182 -0.803894 1441914521 -0.310608 -0.180176 0.474182 -0.803894 1441914521 -0.310608 -0.180176 0.474182 -0.803894 1441914521 -0.310608 -0.180176 0.474182 -0.803894 1441914521 -0.310608 -0.180176 0.474182 -0.803894 1441914521 -0.230347 -0.213623 0.507874 -0.802124 1441914521 -0.230347 -0.213623 0.507874 -0.802124 1441914521 -0.230347 -0.213623 0.507874 -0.802124 1441914521 -0.230347 -0.213623 0.507874 -0.802124 1441914521 -0.230347 -0.213623 0.507874 -0.802124 1441914521 -0.230347 -0.213623 0.507874 -0.802124 1441914521 -0.106628 -0.257019 0.551697 -0.786316 1441914521 -0.106628 -0.257019 0.551697 -0.786316 1441914521 -0.106628 -0.257019 0.551697 -0.786316 1441914521 -0.106628 -0.257019 0.551697 -0.786316 1441914521 -0.106628 -0.257019 0.551697 -0.786316 1441914521 -0.106628 -0.257019 0.551697 -0.786316 1441914521 0.051880 -0.303772 0.597717 -0.740173 1441914521 0.051880 -0.303772 0.597717 -0.740173 1441914521 0.051880 -0.303772 0.597717 -0.740173 1441914521 0.051880 -0.303772 0.597717 -0.740173 1441914521 0.051880 -0.303772 0.597717 -0.740173 1441914521 0.051880 -0.303772 0.597717 -0.740173 1441914521 0.251282 -0.371826 0.632263 -0.631592 1441914521 0.251282 -0.371826 0.632263 -0.631592 1441914521 0.251282 -0.371826 0.632263 -0.631592 1441914521 0.251282 -0.371826 0.632263 -0.631592 1441914521 0.251282 -0.371826 0.632263 -0.631592 1441914521 0.251282 -0.371826 0.632263 -0.631592 1441914521 0.445007 -0.400574 0.609741 -0.519287 1441914521 0.445007 -0.400574 0.609741 -0.519287 1441914521 0.445007 -0.400574 0.609741 -0.519287 1441914521 0.445007 -0.400574 0.609741 -0.519287 1441914521 0.445007 -0.400574 0.609741 -0.519287 1441914521 0.445007 -0.400574 0.609741 -0.519287 1441914521 0.445007 -0.400574 0.609741 -0.519287 1441914521 0.614258 -0.395203 0.579590 -0.361328 1441914521 0.614258 -0.395203 0.579590 -0.361328 1441914521 0.614258 -0.395203 0.579590 -0.361328 1441914521 0.614258 -0.395203 0.579590 -0.361328 1441914521 0.614258 -0.395203 0.579590 -0.361328 1441914521 0.614258 -0.395203 0.579590 -0.361328 1441914521 0.732849 -0.385925 0.536621 -0.161255 1441914521 0.732849 -0.385925 0.536621 -0.161255 1441914521 0.732849 -0.385925 0.536621 -0.161255 1441914521 0.732849 -0.385925 0.536621 -0.161255 1441914521 0.732849 -0.385925 0.536621 -0.161255 1441914521 0.732849 -0.385925 0.536621 -0.161255 1441914521 0.766541 -0.396057 0.500671 0.069702 1441914521 0.766541 -0.396057 0.500671 0.069702 1441914521 0.766541 -0.396057 0.500671 0.069702 1441914521 0.766541 -0.396057 0.500671 0.069702 1441914521 0.766541 -0.396057 0.500671 0.069702 1441914521 0.766541 -0.396057 0.500671 0.069702 1441914521 0.764771 -0.380920 0.467468 0.226624 1441914521 0.764771 -0.380920 0.467468 0.226624 1441914521 0.764771 -0.380920 0.467468 0.226624 1441914521 0.764771 -0.380920 0.467468 0.226624 1441914521 0.764771 -0.380920 0.467468 0.226624 1441914521 0.764771 -0.380920 0.467468 0.226624 1441914521 0.764771 -0.380920 0.467468 0.226624 1441914521 0.761414 -0.374695 0.446228 0.284119 1441914521 0.761414 -0.374695 0.446228 0.284119 1441914521 0.761414 -0.374695 0.446228 0.284119 1441914521 0.761414 -0.374695 0.446228 0.284119 1441914521 0.761414 -0.374695 0.446228 0.284119 1441914521 0.748535 -0.412109 0.427551 0.294922 1441914521 0.748535 -0.412109 0.427551 0.294922 1441914521 0.748535 -0.412109 0.427551 0.294922 1441914521 0.748535 -0.412109 0.427551 0.294922 1441914521 0.748535 -0.412109 0.427551 0.294922 1441914521 0.748535 -0.412109 0.427551 0.294922 1441914521 0.748535 -0.412109 0.427551 0.294922 1441914521 0.736572 -0.454529 0.427856 0.260315 1441914521 0.736572 -0.454529 0.427856 0.260315 1441914521 0.736572 -0.454529 0.427856 0.260315 1441914521 0.736572 -0.454529 0.427856 0.260315 1441914521 0.736572 -0.454529 0.427856 0.260315 1441914521 0.736572 -0.454529 0.427856 0.260315 1441914521 0.724792 -0.494690 0.447327 0.172852 1441914521 0.724792 -0.494690 0.447327 0.172852 1441914521 0.724792 -0.494690 0.447327 0.172852 1441914521 0.724792 -0.494690 0.447327 0.172852 1441914521 0.724792 -0.494690 0.447327 0.172852 1441914521 0.724792 -0.494690 0.447327 0.172852 1441914521 0.724792 -0.494690 0.447327 0.172852 1441914521 0.713989 -0.506531 0.483215 0.010925 1441914521 0.713989 -0.506531 0.483215 0.010925 1441914521 0.713989 -0.506531 0.483215 0.010925 1441914521 0.713989 -0.506531 0.483215 0.010925 1441914521 0.713989 -0.506531 0.483215 0.010925 1441914521 0.713989 -0.506531 0.483215 0.010925 1441914521 0.677368 -0.485596 0.519226 -0.189026 1441914521 0.677368 -0.485596 0.519226 -0.189026 1441914521 0.677368 -0.485596 0.519226 -0.189026 1441914521 0.677368 -0.485596 0.519226 -0.189026 1441914521 0.677368 -0.485596 0.519226 -0.189026 1441914521 0.677368 -0.485596 0.519226 -0.189026 1441914522 0.581787 -0.468750 0.547607 -0.376648 1441914522 0.581787 -0.468750 0.547607 -0.376648 1441914522 0.581787 -0.468750 0.547607 -0.376648 1441914522 0.581787 -0.468750 0.547607 -0.376648 1441914522 0.581787 -0.468750 0.547607 -0.376648 1441914522 0.581787 -0.468750 0.547607 -0.376648 1441914522 0.581787 -0.468750 0.547607 -0.376648 1441914522 0.436157 -0.453613 0.557251 -0.541748 1441914522 0.436157 -0.453613 0.557251 -0.541748 1441914522 0.436157 -0.453613 0.557251 -0.541748 1441914522 0.436157 -0.453613 0.557251 -0.541748 1441914522 0.436157 -0.453613 0.557251 -0.541748 1441914522 0.436157 -0.453613 0.557251 -0.541748 1441914522 0.277283 -0.412476 0.516479 -0.697327 1441914522 0.277283 -0.412476 0.516479 -0.697327 1441914522 0.277283 -0.412476 0.516479 -0.697327 1441914522 0.277283 -0.412476 0.516479 -0.697327 1441914522 0.277283 -0.412476 0.516479 -0.697327 1441914522 0.277283 -0.412476 0.516479 -0.697327 1441914522 0.105042 -0.354309 0.435608 -0.820801 1441914522 0.105042 -0.354309 0.435608 -0.820801 1441914522 0.105042 -0.354309 0.435608 -0.820801 1441914522 0.105042 -0.354309 0.435608 -0.820801 1441914522 0.105042 -0.354309 0.435608 -0.820801 1441914522 0.105042 -0.354309 0.435608 -0.820801 1441914522 -0.061157 -0.306335 0.370605 -0.874695 1441914522 -0.061157 -0.306335 0.370605 -0.874695 1441914522 -0.061157 -0.306335 0.370605 -0.874695 1441914522 -0.061157 -0.306335 0.370605 -0.874695 1441914522 -0.061157 -0.306335 0.370605 -0.874695 1441914522 -0.061157 -0.306335 0.370605 -0.874695 1441914522 -0.216553 -0.259399 0.400085 -0.851929 1441914522 -0.216553 -0.259399 0.400085 -0.851929 1441914522 -0.216553 -0.259399 0.400085 -0.851929 1441914522 -0.216553 -0.259399 0.400085 -0.851929 1441914522 -0.216553 -0.259399 0.400085 -0.851929 1441914522 -0.216553 -0.259399 0.400085 -0.851929 1441914522 -0.276428 -0.174377 0.436707 -0.838196 1441914522 -0.276428 -0.174377 0.436707 -0.838196 1441914522 -0.276428 -0.174377 0.436707 -0.838196 1441914522 -0.276428 -0.174377 0.436707 -0.838196 1441914522 -0.276428 -0.174377 0.436707 -0.838196 1441914522 -0.276428 -0.174377 0.436707 -0.838196 1441914522 -0.254272 -0.166870 0.466125 -0.830872 1441914522 -0.254272 -0.166870 0.466125 -0.830872 1441914522 -0.254272 -0.166870 0.466125 -0.830872 1441914522 -0.254272 -0.166870 0.466125 -0.830872 1441914522 -0.254272 -0.166870 0.466125 -0.830872 1441914522 -0.254272 -0.166870 0.466125 -0.830872 1441914522 -0.254272 -0.166870 0.466125 -0.830872 1441914522 -0.227661 -0.164001 0.525391 -0.803284 1441914522 -0.227661 -0.164001 0.525391 -0.803284 1441914522 -0.227661 -0.164001 0.525391 -0.803284 1441914522 -0.227661 -0.164001 0.525391 -0.803284 1441914522 -0.227661 -0.164001 0.525391 -0.803284 1441914522 -0.227661 -0.164001 0.525391 -0.803284 1441914522 -0.162048 -0.196228 0.561584 -0.787292 1441914522 -0.162048 -0.196228 0.561584 -0.787292 1441914522 -0.162048 -0.196228 0.561584 -0.787292 1441914522 -0.162048 -0.196228 0.561584 -0.787292 1441914522 -0.162048 -0.196228 0.561584 -0.787292 1441914522 -0.162048 -0.196228 0.561584 -0.787292 1441914522 -0.074890 -0.241211 0.598267 -0.760437 1441914522 -0.074890 -0.241211 0.598267 -0.760437 1441914522 -0.074890 -0.241211 0.598267 -0.760437 1441914522 -0.074890 -0.241211 0.598267 -0.760437 1441914522 -0.074890 -0.241211 0.598267 -0.760437 1441914522 -0.074890 -0.241211 0.598267 -0.760437 1441914522 0.048523 -0.304688 0.637390 -0.706116 1441914522 0.048523 -0.304688 0.637390 -0.706116 1441914522 0.048523 -0.304688 0.637390 -0.706116 1441914522 0.048523 -0.304688 0.637390 -0.706116 1441914522 0.048523 -0.304688 0.637390 -0.706116 1441914522 0.048523 -0.304688 0.637390 -0.706116 1441914522 0.048523 -0.304688 0.637390 -0.706116 1441914522 0.201843 -0.381775 0.669067 -0.604858 1441914522 0.201843 -0.381775 0.669067 -0.604858 1441914522 0.201843 -0.381775 0.669067 -0.604858 1441914522 0.201843 -0.381775 0.669067 -0.604858 1441914522 0.201843 -0.381775 0.669067 -0.604858 1441914522 0.201843 -0.381775 0.669067 -0.604858 1441914522 0.350464 -0.535828 0.660950 -0.391357 1441914522 0.350464 -0.535828 0.660950 -0.391357 1441914522 0.350464 -0.535828 0.660950 -0.391357 1441914522 0.350464 -0.535828 0.660950 -0.391357 1441914522 0.350464 -0.535828 0.660950 -0.391357 1441914522 0.350464 -0.535828 0.660950 -0.391357 1441914522 0.350464 -0.535828 0.660950 -0.391357 1441914522 0.449951 -0.656433 0.576660 -0.184692 1441914522 0.449951 -0.656433 0.576660 -0.184692 1441914522 0.449951 -0.656433 0.576660 -0.184692 1441914522 0.449951 -0.656433 0.576660 -0.184692 1441914522 0.449951 -0.656433 0.576660 -0.184692 1441914522 0.449951 -0.656433 0.576660 -0.184692 1441914522 0.531433 -0.695923 0.482788 -0.014465 1441914522 0.531433 -0.695923 0.482788 -0.014465 1441914522 0.531433 -0.695923 0.482788 -0.014465 1441914522 0.531433 -0.695923 0.482788 -0.014465 1441914522 0.531433 -0.695923 0.482788 -0.014465 1441914522 0.531433 -0.695923 0.482788 -0.014465 1441914522 0.588806 -0.676697 0.414490 0.153503 1441914522 0.588806 -0.676697 0.414490 0.153503 1441914522 0.588806 -0.676697 0.414490 0.153503 1441914522 0.588806 -0.676697 0.414490 0.153503 1441914522 0.588806 -0.676697 0.414490 0.153503 1441914522 0.588806 -0.676697 0.414490 0.153503 1441914522 0.645325 -0.594604 0.394287 0.272888 1441914522 0.645325 -0.594604 0.394287 0.272888 1441914522 0.645325 -0.594604 0.394287 0.272888 1441914522 0.645325 -0.594604 0.394287 0.272888 1441914522 0.645325 -0.594604 0.394287 0.272888 1441914522 0.645325 -0.594604 0.394287 0.272888 1441914522 0.645325 -0.594604 0.394287 0.272888 1441914523 0.687012 -0.507263 0.395203 0.338318 1441914523 0.687012 -0.507263 0.395203 0.338318 1441914523 0.687012 -0.507263 0.395203 0.338318 1441914523 0.687012 -0.507263 0.395203 0.338318 1441914523 0.687012 -0.507263 0.395203 0.338318 1441914523 0.687012 -0.507263 0.395203 0.338318 1441914523 0.687012 -0.507263 0.395203 0.338318 1441914523 0.689148 -0.500671 0.373657 0.367065 1441914523 0.689148 -0.500671 0.373657 0.367065 1441914523 0.689148 -0.500671 0.373657 0.367065 1441914523 0.689148 -0.500671 0.373657 0.367065 1441914523 0.686279 -0.512329 0.383972 0.345093 1441914523 0.686279 -0.512329 0.383972 0.345093 1441914523 0.686279 -0.512329 0.383972 0.345093 1441914523 0.686279 -0.512329 0.383972 0.345093 1441914523 0.686279 -0.512329 0.383972 0.345093 1441914523 0.686279 -0.512329 0.383972 0.345093 1441914523 0.694519 -0.522461 0.414917 0.269226 1441914523 0.694519 -0.522461 0.414917 0.269226 1441914523 0.694519 -0.522461 0.414917 0.269226 1441914523 0.694519 -0.522461 0.414917 0.269226 1441914523 0.694519 -0.522461 0.414917 0.269226 1441914523 0.687317 -0.541016 0.458862 0.155640 1441914523 0.687317 -0.541016 0.458862 0.155640 1441914523 0.687317 -0.541016 0.458862 0.155640 1441914523 0.687317 -0.541016 0.458862 0.155640 1441914523 0.687317 -0.541016 0.458862 0.155640 1441914523 0.687317 -0.541016 0.458862 0.155640 1441914523 0.687317 -0.541016 0.458862 0.155640 1441914523 0.639771 -0.569092 0.516418 0.008423 1441914523 0.639771 -0.569092 0.516418 0.008423 1441914523 0.639771 -0.569092 0.516418 0.008423 1441914523 0.639771 -0.569092 0.516418 0.008423 1441914523 0.639771 -0.569092 0.516418 0.008423 1441914523 0.639771 -0.569092 0.516418 0.008423 1441914523 0.517395 -0.595215 0.597412 -0.145264 1441914523 0.517395 -0.595215 0.597412 -0.145264 1441914523 0.517395 -0.595215 0.597412 -0.145264 1441914523 0.517395 -0.595215 0.597412 -0.145264 1441914523 0.517395 -0.595215 0.597412 -0.145264 1441914523 0.517395 -0.595215 0.597412 -0.145264 1441914523 0.517395 -0.595215 0.597412 -0.145264 1441914523 0.341858 -0.583618 0.676514 -0.291382 1441914523 0.341858 -0.583618 0.676514 -0.291382 1441914523 0.341858 -0.583618 0.676514 -0.291382 1441914523 0.341858 -0.583618 0.676514 -0.291382 1441914523 0.341858 -0.583618 0.676514 -0.291382 1441914523 0.341858 -0.583618 0.676514 -0.291382 1441914523 0.152832 -0.522705 0.724976 -0.421631 1441914523 0.152832 -0.522705 0.724976 -0.421631 1441914523 0.152832 -0.522705 0.724976 -0.421631 1441914523 0.152832 -0.522705 0.724976 -0.421631 1441914523 0.152832 -0.522705 0.724976 -0.421631 1441914523 0.152832 -0.522705 0.724976 -0.421631 1441914523 -0.019897 -0.421326 0.720764 -0.550110 1441914523 -0.019897 -0.421326 0.720764 -0.550110 1441914523 -0.019897 -0.421326 0.720764 -0.550110 1441914523 -0.019897 -0.421326 0.720764 -0.550110 1441914523 -0.019897 -0.421326 0.720764 -0.550110 1441914523 -0.019897 -0.421326 0.720764 -0.550110 1441914523 -0.019897 -0.421326 0.720764 -0.550110 1441914523 -0.169861 -0.314819 0.686096 -0.633484 1441914523 -0.169861 -0.314819 0.686096 -0.633484 1441914523 -0.169861 -0.314819 0.686096 -0.633484 1441914523 -0.169861 -0.314819 0.686096 -0.633484 1441914523 -0.169861 -0.314819 0.686096 -0.633484 1441914523 -0.169861 -0.314819 0.686096 -0.633484 1441914523 -0.275208 -0.215820 0.629333 -0.694031 1441914523 -0.275208 -0.215820 0.629333 -0.694031 1441914523 -0.275208 -0.215820 0.629333 -0.694031 1441914523 -0.275208 -0.215820 0.629333 -0.694031 1441914523 -0.275208 -0.215820 0.629333 -0.694031 1441914523 -0.275208 -0.215820 0.629333 -0.694031 1441914523 -0.341187 -0.133179 0.580322 -0.727417 1441914523 -0.341187 -0.133179 0.580322 -0.727417 1441914523 -0.341187 -0.133179 0.580322 -0.727417 1441914523 -0.341187 -0.133179 0.580322 -0.727417 1441914523 -0.341187 -0.133179 0.580322 -0.727417 1441914523 -0.341187 -0.133179 0.580322 -0.727417 1441914523 -0.341187 -0.133179 0.580322 -0.727417 1441914523 -0.321350 -0.118591 0.582886 -0.736877 1441914523 -0.321350 -0.118591 0.582886 -0.736877 1441914523 -0.321350 -0.118591 0.582886 -0.736877 1441914523 -0.321350 -0.118591 0.582886 -0.736877 1441914523 -0.321350 -0.118591 0.582886 -0.736877 1441914523 -0.273743 -0.139954 0.613098 -0.727722 1441914523 -0.273743 -0.139954 0.613098 -0.727722 1441914523 -0.273743 -0.139954 0.613098 -0.727722 1441914523 -0.273743 -0.139954 0.613098 -0.727722 1441914523 -0.273743 -0.139954 0.613098 -0.727722 1441914523 -0.273743 -0.139954 0.613098 -0.727722 1441914523 -0.273743 -0.139954 0.613098 -0.727722 1441914523 -0.184448 -0.189697 0.622742 -0.736389 1441914523 -0.184448 -0.189697 0.622742 -0.736389 1441914523 -0.184448 -0.189697 0.622742 -0.736389 1441914523 -0.184448 -0.189697 0.622742 -0.736389 1441914523 -0.184448 -0.189697 0.622742 -0.736389 1441914523 -0.059021 -0.256104 0.655762 -0.707764 1441914523 -0.059021 -0.256104 0.655762 -0.707764 1441914523 -0.059021 -0.256104 0.655762 -0.707764 1441914523 -0.059021 -0.256104 0.655762 -0.707764 1441914523 -0.059021 -0.256104 0.655762 -0.707764 1441914523 -0.059021 -0.256104 0.655762 -0.707764 1441914523 -0.059021 -0.256104 0.655762 -0.707764 1441914523 0.111633 -0.338623 0.685364 -0.634888 1441914523 0.111633 -0.338623 0.685364 -0.634888 1441914523 0.111633 -0.338623 0.685364 -0.634888 1441914523 0.111633 -0.338623 0.685364 -0.634888 1441914523 0.111633 -0.338623 0.685364 -0.634888 1441914523 0.111633 -0.338623 0.685364 -0.634888 1441914523 0.303955 -0.422058 0.681946 -0.514221 1441914524 0.303955 -0.422058 0.681946 -0.514221 1441914524 0.303955 -0.422058 0.681946 -0.514221 1441914524 0.303955 -0.422058 0.681946 -0.514221 1441914524 0.303955 -0.422058 0.681946 -0.514221 1441914524 0.483093 -0.487183 0.643433 -0.339478 1441914524 0.483093 -0.487183 0.643433 -0.339478 1441914524 0.483093 -0.487183 0.643433 -0.339478 1441914524 0.483093 -0.487183 0.643433 -0.339478 1441914524 0.483093 -0.487183 0.643433 -0.339478 1441914524 0.483093 -0.487183 0.643433 -0.339478 1441914524 0.617371 -0.507385 0.587280 -0.128174 1441914524 0.617371 -0.507385 0.587280 -0.128174 1441914524 0.617371 -0.507385 0.587280 -0.128174 1441914524 0.617371 -0.507385 0.587280 -0.128174 1441914524 0.617371 -0.507385 0.587280 -0.128174 1441914524 0.617371 -0.507385 0.587280 -0.128174 1441914524 0.617371 -0.507385 0.587280 -0.128174 1441914524 0.696045 -0.494446 0.514709 0.078003 1441914524 0.696045 -0.494446 0.514709 0.078003 1441914524 0.696045 -0.494446 0.514709 0.078003 1441914524 0.696045 -0.494446 0.514709 0.078003 1441914524 0.696045 -0.494446 0.514709 0.078003 1441914524 0.696045 -0.494446 0.514709 0.078003 1441914524 0.723755 -0.463318 0.448730 0.245178 1441914524 0.723755 -0.463318 0.448730 0.245178 1441914524 0.723755 -0.463318 0.448730 0.245178 1441914524 0.723755 -0.463318 0.448730 0.245178 1441914524 0.723755 -0.463318 0.448730 0.245178 1441914524 0.723755 -0.463318 0.448730 0.245178 1441914524 0.719849 -0.455505 0.407471 0.329041 1441914524 0.719849 -0.455505 0.407471 0.329041 1441914524 0.719849 -0.455505 0.407471 0.329041 1441914524 0.719849 -0.455505 0.407471 0.329041 1441914524 0.719849 -0.455505 0.407471 0.329041 1441914524 0.719849 -0.455505 0.407471 0.329041 1441914524 0.707825 -0.481445 0.380005 0.350342 1441914524 0.707825 -0.481445 0.380005 0.350342 1441914524 0.707825 -0.481445 0.380005 0.350342 1441914524 0.707825 -0.481445 0.380005 0.350342 1441914524 0.707825 -0.481445 0.380005 0.350342 1441914524 0.707825 -0.481445 0.380005 0.350342 1441914524 0.707825 -0.481445 0.380005 0.350342 1441914524 0.705505 -0.493896 0.380859 0.336548 1441914524 0.705505 -0.493896 0.380859 0.336548 1441914524 0.705505 -0.493896 0.380859 0.336548 1441914524 0.705505 -0.493896 0.380859 0.336548 1441914524 0.705505 -0.493896 0.380859 0.336548 1441914524 0.705505 -0.493896 0.380859 0.336548 1441914524 0.711914 -0.499207 0.422424 0.255920 1441914524 0.711914 -0.499207 0.422424 0.255920 1441914524 0.711914 -0.499207 0.422424 0.255920 1441914524 0.711914 -0.499207 0.422424 0.255920 1441914524 0.711914 -0.499207 0.422424 0.255920 1441914524 0.711914 -0.499207 0.422424 0.255920 1441914524 0.712463 -0.489990 0.490234 0.109436 1441914524 0.712463 -0.489990 0.490234 0.109436 1441914524 0.712463 -0.489990 0.490234 0.109436 1441914524 0.712463 -0.489990 0.490234 0.109436 1441914524 0.712463 -0.489990 0.490234 0.109436 1441914524 0.712463 -0.489990 0.490234 0.109436 1441914524 0.682068 -0.468628 0.555725 -0.079224 1441914524 0.682068 -0.468628 0.555725 -0.079224 1441914524 0.682068 -0.468628 0.555725 -0.079224 1441914524 0.682068 -0.468628 0.555725 -0.079224 1441914524 0.682068 -0.468628 0.555725 -0.079224 1441914524 0.682068 -0.468628 0.555725 -0.079224 1441914524 0.604736 -0.454102 0.600708 -0.259216 1441914524 0.604736 -0.454102 0.600708 -0.259216 1441914524 0.604736 -0.454102 0.600708 -0.259216 1441914524 
0.734741 -0.023865 0.657349 -0.165527 1441914526 0.734741 -0.023865 0.657349 -0.165527 1441914526 0.733459 -0.029541 0.658203 -0.166931 1441914526 0.733459 -0.029541 0.658203 -0.166931 1441914526 0.733459 -0.029541 0.658203 -0.166931 1441914526 0.733459 -0.029541 0.658203 -0.166931 1441914526 0.733459 -0.029541 0.658203 -0.166931 1441914526 0.733459 -0.029541 0.658203 -0.166931 1441914526 0.731750 -0.035156 0.657471 -0.175964 1441914526 0.731750 -0.035156 0.657471 -0.175964 1441914526 0.731750 -0.035156 0.657471 -0.175964 1441914526 0.731750 -0.035156 0.657471 -0.175964 1441914526 0.731750 -0.035156 0.657471 -0.175964 1441914526 0.731750 -0.035156 0.657471 -0.175964 1441914526 0.731750 -0.035156 0.657471 -0.175964 1441914526 0.729614 -0.043579 0.656128 -0.187683 1441914526 0.729614 -0.043579 0.656128 -0.187683 1441914526 0.729614 -0.043579 0.656128 -0.187683 1441914526 0.729614 -0.043579 0.656128 -0.187683 1441914526 0.729614 -0.043579 0.656128 -0.187683 1441914526 0.729614 -0.043579 0.656128 -0.187683 1441914526 0.726990 -0.043701 0.654358 -0.203308 1441914526 0.726990 -0.043701 0.654358 -0.203308 1441914526 0.726990 -0.043701 0.654358 -0.203308 1441914526 0.726990 -0.043701 0.654358 -0.203308 1441914526 0.726990 -0.043701 0.654358 -0.203308 1441914526 0.726990 -0.043701 0.654358 -0.203308 1441914526 0.726990 -0.043701 0.654358 -0.203308 1441914526 0.724854 -0.039917 0.652405 -0.217407 1441914526 0.724854 -0.039917 0.652405 -0.217407 1441914526 0.724854 -0.039917 0.652405 -0.217407 1441914526 0.724854 -0.039917 0.652405 -0.217407 1441914526 0.724854 -0.039917 0.652405 -0.217407 1441914526 0.724854 -0.039917 0.652405 -0.217407 1441914526 0.723450 -0.034485 0.649048 -0.232483 1441914526 0.723450 -0.034485 0.649048 -0.232483 1441914526 0.723450 -0.034485 0.649048 -0.232483 1441914526 0.723450 -0.034485 0.649048 -0.232483 1441914526 0.723450 -0.034485 0.649048 -0.232483 1441914526 0.723450 -0.034485 0.649048 -0.232483 1441914526 0.723022 -0.031982 0.644409 -0.246704 1441914526 0.723022 -0.031982 0.644409 -0.246704 1441914526 0.723022 -0.031982 0.644409 -0.246704 1441914526 0.723022 -0.031982 0.644409 -0.246704 1441914526 0.723022 -0.031982 0.644409 -0.246704 1441914527 0.723022 -0.031982 0.644409 -0.246704 1441914527 0.722473 -0.037415 0.641418 -0.255310 1441914527 0.722473 -0.037415 0.641418 -0.255310 1441914527 0.722473 -0.037415 0.641418 -0.255310 1441914527 0.722473 -0.037415 0.641418 -0.255310 1441914527 0.722473 -0.037415 0.641418 -0.255310 1441914527 0.722473 -0.037415 0.641418 -0.255310 1441914527 0.720764 -0.043152 0.640930 -0.260315 1441914527 0.720764 -0.043152 0.640930 -0.260315 1441914527 0.720764 -0.043152 0.640930 -0.260315 1441914527 0.720764 -0.043152 0.640930 -0.260315 1441914527 0.720764 -0.043152 0.640930 -0.260315 1441914527 0.720764 -0.043152 0.640930 -0.260315 1441914527 0.718933 -0.041809 0.641357 -0.264648 1441914527 0.718933 -0.041809 0.641357 -0.264648 1441914527 0.718933 -0.041809 0.641357 -0.264648 1441914527 0.718933 -0.041809 0.641357 -0.264648 1441914527 0.718933 -0.041809 0.641357 -0.264648 1441914527 0.718933 -0.041809 0.641357 -0.264648 1441914527 0.717102 -0.039368 0.642090 -0.268066 1441914527 0.717102 -0.039368 0.642090 -0.268066 1441914527 0.717102 -0.039368 0.642090 -0.268066 1441914527 0.717102 -0.039368 0.642090 -0.268066 1441914527 0.717102 -0.039368 0.642090 -0.268066 1441914527 0.717102 -0.039368 0.642090 -0.268066 1441914527 0.717102 -0.039368 0.642090 -0.268066 1441914527 0.716003 -0.036255 0.642517 -0.270386 1441914527 0.716003 -0.036255 0.642517 -0.270386 1441914527 0.716003 -0.036255 0.642517 -0.270386 1441914527 0.716003 -0.036255 0.642517 -0.270386 1441914527 0.716003 -0.036255 0.642517 -0.270386 1441914527 0.716003 -0.036255 0.642517 -0.270386 1441914527 0.716797 -0.028748 0.642395 -0.269653 1441914527 0.716797 -0.028748 0.642395 -0.269653 1441914527 0.716797 -0.028748 0.642395 -0.269653 1441914527 0.716797 -0.028748 0.642395 -0.269653 1441914527 0.719849 -0.021606 0.642090 -0.262695 1441914527 0.719849 -0.021606 0.642090 -0.262695 1441914527 0.719849 -0.021606 0.642090 -0.262695 1441914527 0.719849 -0.021606 0.642090 -0.262695 1441914527 0.719849 -0.021606 0.642090 -0.262695 1441914527 0.719849 -0.021606 0.642090 -0.262695 1441914527 0.719849 -0.021606 0.642090 -0.262695 1441914527 0.723877 -0.020081 0.642334 -0.250793 1441914527 0.723877 -0.020081 0.642334 -0.250793 1441914527 0.723877 -0.020081 0.642334 -0.250793 1441914527 0.723877 -0.020081 0.642334 -0.250793 1441914527 0.723877 -0.020081 0.642334 -0.250793 1441914527 0.723877 -0.020081 0.642334 -0.250793 1441914527 0.728210 -0.020752 0.642395 -0.237793 1441914527 0.728210 -0.020752 0.642395 -0.237793 1441914527 0.728210 -0.020752 0.642395 -0.237793 1441914527 0.728210 -0.020752 0.642395 -0.237793 1441914527 0.728210 -0.020752 0.642395 -0.237793 1441914527 0.728210 -0.020752 0.642395 -0.237793 1441914527 0.733154 -0.025879 0.641968 -0.222839 1441914527 0.733154 -0.025879 0.641968 -0.222839 1441914527 0.733154 -0.025879 0.641968 -0.222839 1441914527 0.733154 -0.025879 0.641968 -0.222839 1441914527 0.733154 -0.025879 0.641968 -0.222839 1441914527 0.733154 -0.025879 0.641968 -0.222839 1441914527 0.733154 -0.025879 0.641968 -0.222839 1441914527 0.737488 -0.037598 0.642151 -0.205627 1441914527 0.737488 -0.037598 0.642151 -0.205627 1441914527 0.737488 -0.037598 0.642151 -0.205627 1441914527 0.737488 -0.037598 0.642151 -0.205627 1441914527 0.737488 -0.037598 0.642151 -0.205627 1441914527 0.737488 -0.037598 0.642151 -0.205627 1441914527 0.739807 -0.047791 0.643127 -0.191467 1441914527 0.739807 -0.047791 0.643127 -0.191467 1441914527 0.739807 -0.047791 0.643127 -0.191467 1441914527 0.739807 -0.047791 0.643127 -0.191467 1441914527 0.739807 -0.047791 0.643127 -0.191467 1441914527 0.739807 -0.047791 0.643127 -0.191467 1441914527 0.741882 -0.047485 0.643005 -0.183899 1441914527 0.741882 -0.047485 0.643005 -0.183899 1441914527 0.741882 -0.047485 0.643005 -0.183899 1441914527 0.741882 -0.047485 0.643005 -0.183899 1441914527 0.741882 -0.047485 0.643005 -0.183899 1441914527 0.741882 -0.047485 0.643005 -0.183899 1441914527 0.744812 -0.044861 0.642700 -0.173584 1441914527 0.744812 -0.044861 0.642700 -0.173584 1441914527 0.744812 -0.044861 0.642700 -0.173584 1441914527 0.744812 -0.044861 0.642700 -0.173584 1441914527 0.744812 -0.044861 0.642700 -0.173584 1441914527 0.746643 -0.043762 0.644287 -0.159546 1441914527 0.746643 -0.043762 0.644287 -0.159546 1441914527 0.746643 -0.043762 0.644287 -0.159546 1441914527 0.746643 -0.043762 0.644287 -0.159546 1441914527 0.746643 -0.043762 0.644287 -0.159546 1441914527 0.746643 -0.043762 0.644287 -0.159546 1441914527 0.746643 -0.043762 0.644287 -0.159546 1441914527 0.744995 -0.035217 0.648376 -0.152649 1441914527 0.744995 -0.035217 0.648376 -0.152649 1441914527 0.744995 -0.035217 0.648376 -0.152649 1441914527 0.744995 -0.035217 0.648376 -0.152649 1441914527 0.740662 -0.015015 0.652344 -0.159973 1441914527 0.740662 -0.015015 0.652344 -0.159973 1441914527 0.740662 -0.015015 0.652344 -0.159973 1441914527 0.740662 -0.015015 0.652344 -0.159973 1441914527 0.740662 -0.015015 0.652344 -0.159973 1441914527 0.740662 -0.015015 0.652344 -0.159973 1441914527 0.736267 0.005920 0.652710 -0.178345 1441914527 0.736267 0.005920 0.652710 -0.178345 1441914527 0.736267 0.005920 0.652710 -0.178345 1441914527 0.736267 0.005920 0.652710 -0.178345 1441914528 0.736267 0.005920 0.652710 -0.178345 1441914528 0.736267 0.005920 0.652710 -0.178345 1441914528 0.734314 0.008057 0.648987 -0.198608 1441914528 0.734314 0.008057 0.648987 -0.198608 1441914528 0.734314 0.008057 0.648987 -0.198608 1441914528 0.734314 0.008057 0.648987 -0.198608 1441914528 0.734314 0.008057 0.648987 -0.198608 1441914528 0.734314 0.008057 0.648987 -0.198608 1441914528 0.734314 0.008057 0.648987 -0.198608 1441914528 0.732727 -0.008118 0.644531 -0.218018 1441914528 0.732727 -0.008118 0.644531 -0.218018 1441914528 0.732727 -0.008118 0.644531 -0.218018 1441914528 0.732727 -0.008118 0.644531 -0.218018 1441914528 0.732727 -0.008118 0.644531 -0.218018 1441914528 0.732727 -0.008118 0.644531 -0.218018 1441914528 0.729736 -0.024109 0.639648 -0.240112 1441914528 0.729736 -0.024109 0.639648 -0.240112 1441914528 0.729736 -0.024109 0.639648 -0.240112 1441914528 0.729736 -0.024109 0.639648 -0.240112 1441914528 0.729736 -0.024109 0.639648 -0.240112 1441914528 0.729736 -0.024109 0.639648 -0.240112 1441914528 0.726013 -0.032837 0.634888 -0.262024 1441914528 0.726013 -0.032837 0.634888 -0.262024 1441914528 0.726013 -0.032837 0.634888 -0.262024 1441914528 0.726013 -0.032837 0.634888 -0.262024 1441914528 0.726013 -0.032837 0.634888 -0.262024 1441914528 0.722046 -0.038818 0.631836 -0.279053 1441914528 0.722046 -0.038818 0.631836 -0.279053 1441914528 0.722046 -0.038818 0.631836 -0.279053 1441914528 0.722046 -0.038818 0.631836 -0.279053 1441914528 0.722046 -0.038818 0.631836 -0.279053 1441914528 0.722046 -0.038818 0.631836 -0.279053 1441914528 0.722046 -0.038818 0.631836 -0.279053 1441914528 0.718018 -0.040222 0.631226 -0.290344 1441914528 0.718018 -0.040222 0.631226 -0.290344 1441914528 0.718018 -0.040222 0.631226 -0.290344 1441914528 0.718018 -0.040222 0.631226 -0.290344 1441914528 0.718018 -0.040222 0.631226 -0.290344 1441914528 0.718018 -0.040222 0.631226 -0.290344 1441914528 0.714722 -0.038330 0.632629 -0.295654 1441914528 0.714722 -0.038330 0.632629 -0.295654 1441914528 0.714722 -0.038330 0.632629 -0.295654 1441914528 0.714722 -0.038330 0.632629 -0.295654 1441914528 0.714722 -0.038330 0.632629 -0.295654 1441914528 0.714722 -0.038330 0.632629 -0.295654 1441914528 0.714722 -0.038330 0.632629 -0.295654 1441914528 0.711792 -0.031738 0.635193 -0.298035 1441914528 0.711792 -0.031738 0.635193 -0.298035 1441914528 0.711792 -0.031738 0.635193 -0.298035 1441914528 0.711792 -0.031738 0.635193 -0.298035 1441914528 0.711792 -0.031738 0.635193 -0.298035 1441914528 0.711792 -0.031738 0.635193 -0.298035 1441914528 0.711365 -0.020264 0.636902 -0.296387 1441914528 0.711365 -0.020264 0.636902 -0.296387 1441914528 0.711365 -0.020264 0.636902 -0.296387 1441914528 0.711365 -0.020264 0.636902 -0.296387 1441914528 0.711365 -0.020264 0.636902 -0.296387 1441914528 0.711365 -0.020264 0.636902 -0.296387 1441914528 0.711365 -0.020264 0.636902 -0.296387 1441914528 0.713684 -0.006897 0.638306 -0.288208 1441914528 0.713684 -0.006897 0.638306 -0.288208 1441914528 0.713684 -0.006897 0.638306 -0.288208 1441914528 0.713684 -0.006897 0.638306 -0.288208 1441914528 0.713684 -0.006897 0.638306 -0.288208 1441914528 0.713684 -0.006897 0.638306 -0.288208 1441914528 0.718628 0.001587 0.640503 -0.270508 1441914528 0.718628 0.001587 0.640503 -0.270508 1441914528 0.718628 0.001587 0.640503 -0.270508 1441914528 0.718628 0.001587 0.640503 -0.270508 1441914528 0.718628 0.001587 0.640503 -0.270508 1441914528 0.718628 0.001587 0.640503 -0.270508 1441914528 0.725159 0.009155 0.642029 -0.248596 1441914528 0.725159 0.009155 0.642029 -0.248596 1441914528 0.725159 0.009155 0.642029 -0.248596 1441914528 0.725159 0.009155 0.642029 -0.248596 1441914528 0.725159 0.009155 0.642029 -0.248596 1441914528 0.725159 0.009155 0.642029 -0.248596 1441914528 0.732483 0.012146 0.641968 -0.226074 1441914528 0.732483 0.012146 0.641968 -0.226074 1441914528 0.732483 0.012146 0.641968 -0.226074 1441914528 0.732483 0.012146 0.641968 -0.226074 1441914528 0.732483 0.012146 0.641968 -0.226074 1441914528 0.732483 0.012146 0.641968 -0.226074 1441914528 0.732483 0.012146 0.641968 -0.226074 1441914528 0.739441 0.006775 0.641174 -0.204895 1441914528 0.739441 0.006775 0.641174 -0.204895 1441914528 0.739441 0.006775 0.641174 -0.204895 1441914528 0.739441 0.006775 0.641174 -0.204895 1441914528 0.739441 0.006775 0.641174 -0.204895 1441914528 0.739441 0.006775 0.641174 -0.204895 1441914528 0.745056 -0.004333 0.639954 -0.187683 1441914528 0.745056 -0.004333 0.639954 -0.187683 1441914528 0.745056 -0.004333 0.639954 -0.187683 1441914528 0.745056 -0.004333 0.639954 -0.187683 1441914528 0.745056 -0.004333 0.639954 -0.187683 1441914528 0.745056 -0.004333 0.639954 -0.187683 1441914528 0.749512 -0.016296 0.637695 -0.176758 1441914528 0.749512 -0.016296 0.637695 -0.176758 1441914528 0.749512 -0.016296 0.637695 -0.176758 1441914528 0.749512 -0.016296 0.637695 -0.176758 1441914528 0.749512 -0.016296 0.637695 -0.176758 1441914528 0.749512 -0.016296 0.637695 -0.176758 1441914528 0.752991 -0.030396 0.635254 -0.168823 1441914528 0.752991 -0.030396 0.635254 -0.168823 1441914528 0.752991 -0.030396 0.635254 -0.168823 1441914528 0.752991 -0.030396 0.635254 -0.168823 1441914528 0.752991 -0.030396 0.635254 -0.168823 1441914528 0.752991 -0.030396 0.635254 -0.168823 1441914528 0.754761 -0.043579 0.633484 -0.164612 1441914528 0.754761 -0.043579 0.633484 -0.164612 1441914528 0.754761 -0.043579 0.633484 -0.164612 1441914528 0.754761 -0.043579 0.633484 -0.164612 1441914528 0.754761 -0.043579 0.633484 -0.164612 1441914528 0.754761 -0.043579 0.633484 -0.164612 1441914529 0.754761 -0.043579 0.633484 -0.164612 1441914529 0.755310 -0.053772 0.631958 -0.164856 1441914529 0.755310 -0.053772 0.631958 -0.164856 1441914529 0.755310 -0.053772 0.631958 -0.164856 1441914529 0.755310 -0.053772 0.631958 -0.164856 1441914529 0.755310 -0.053772 0.631958 -0.164856 1441914529 0.755310 -0.053772 0.631958 -0.164856 1441914529 0.755859 -0.062378 0.629944 -0.166992 1441914529 0.755859 -0.062378 0.629944 -0.166992 1441914529 0.755859 -0.062378 0.629944 -0.166992 1441914529 0.755859 -0.062378 0.629944 -0.166992 1441914529 0.755859 -0.062378 0.629944 -0.166992 1441914529 0.755859 -0.062378 0.629944 -0.166992 1441914529 0.756531 -0.057007 0.626648 -0.177979 1441914529 0.756531 -0.057007 0.626648 -0.177979 1441914529 0.756531 -0.057007 0.626648 -0.177979 1441914529 0.756531 -0.057007 0.626648 -0.177979 1441914529 0.756531 -0.057007 0.626648 -0.177979 1441914529 0.756531 -0.057007 0.626648 -0.177979 1441914529 0.759827 -0.042358 0.621033 -0.187439 1441914529 0.759827 -0.042358 0.621033 -0.187439 1441914529 0.759827 -0.042358 0.621033 -0.187439 1441914529 0.759827 -0.042358 0.621033 -0.187439 1441914529 0.759827 -0.042358 0.621033 -0.187439 1441914529 0.759827 -0.042358 0.621033 -0.187439 1441914529 0.759827 -0.042358 0.621033 -0.187439 1441914529 0.763794 -0.038757 0.615295 -0.190979 1441914529 0.763794 -0.038757 0.615295 -0.190979 1441914529 0.763794 -0.038757 0.615295 -0.190979 1441914529 0.763794 -0.038757 0.615295 -0.190979 1441914529 0.763794 -0.038757 0.615295 -0.190979 1441914529 0.763794 -0.038757 0.615295 -0.190979 1441914529 0.767212 -0.043518 0.609497 -0.194641 1441914529 0.767212 -0.043518 0.609497 -0.194641 1441914529 0.767212 -0.043518 0.609497 -0.194641 1441914529 0.767212 -0.043518 0.609497 -0.194641 1441914529 0.767212 -0.043518 0.609497 -0.194641 1441914529 0.767212 -0.043518 0.609497 -0.194641 1441914529 0.768616 -0.053528 0.605957 -0.197815 1441914529 0.768616 -0.053528 0.605957 -0.197815 1441914529 0.768616 -0.053528 0.605957 -0.197815 1441914529 0.768616 -0.053528 0.605957 -0.197815 1441914529 0.768616 -0.053528 0.605957 -0.197815 1441914529 0.768616 -0.053528 0.605957 -0.197815 1441914529 0.766663 -0.058044 0.606689 -0.201721 1441914529 0.766663 -0.058044 0.606689 -0.201721 1441914529 0.766663 -0.058044 0.606689 -0.201721 1441914529 0.766663 -0.058044 0.606689 -0.201721 1441914529 0.766663 -0.058044 0.606689 -0.201721 1441914529 0.766663 -0.058044 0.606689 -0.201721 1441914529 0.763306 -0.055664 0.609253 -0.207520 1441914529 0.763306 -0.055664 0.609253 -0.207520 1441914529 0.763306 -0.055664 0.609253 -0.207520 1441914529 0.763306 -0.055664 0.609253 -0.207520 1441914529 0.763306 -0.055664 0.609253 -0.207520 1441914529 0.756775 -0.049377 0.614990 -0.215637 1441914529 0.756775 -0.049377 0.614990 -0.215637 1441914529 0.756775 -0.049377 0.614990 -0.215637 1441914529 0.756775 -0.049377 0.614990 -0.215637 1441914529 0.756775 -0.049377 0.614990 -0.215637 1441914529 0.756775 -0.049377 0.614990 -0.215637 1441914529 0.747742 -0.032959 0.621887 -0.230164 1441914529 0.747742 -0.032959 0.621887 -0.230164 1441914529 0.747742 -0.032959 0.621887 -0.230164 1441914529 0.747742 -0.032959 0.621887 -0.230164 1441914529 0.747742 -0.032959 0.621887 -0.230164 1441914529 0.747742 -0.032959 0.621887 -0.230164 1441914529 0.739258 -0.009399 0.624268 -0.252136 1441914529 0.739258 -0.009399 0.624268 -0.252136 1441914529 0.739258 -0.009399 0.624268 -0.252136 1441914529 0.739258 -0.009399 0.624268 -0.252136 1441914529 0.739258 -0.009399 0.624268 -0.252136 1441914529 0.739258 -0.009399 0.624268 -0.252136 1441914529 0.732361 0.006836 0.624023 -0.272339 1441914529 0.732361 0.006836 0.624023 -0.272339 1441914529 0.732361 0.006836 0.624023 -0.272339 1441914529 0.732361 0.006836 0.624023 -0.272339 1441914529 0.732361 0.006836 0.624023 -0.272339 1441914529 0.732361 0.006836 0.624023 -0.272339 1441914529 0.727783 0.008850 0.624573 -0.283081 1441914529 0.727783 0.008850 0.624573 -0.283081 1441914529 0.727783 0.008850 0.624573 -0.283081 1441914529 0.727783 0.008850 0.624573 -0.283081 1441914529 0.727783 0.008850 0.624573 -0.283081 1441914529 0.727783 0.008850 0.624573 -0.283081 1441914529 0.725708 0.003052 0.625061 -0.287354 1441914529 0.725708 0.003052 0.625061 -0.287354 1441914529 0.725708 0.003052 0.625061 -0.287354 1441914529 0.725708 0.003052 0.625061 -0.287354 1441914529 0.725708 0.003052 0.625061 -0.287354 1441914529 0.725708 0.003052 0.625061 -0.287354 1441914529 0.726868 -0.004944 0.625244 -0.283997 1441914529 0.726868 -0.004944 0.625244 -0.283997 1441914529 0.726868 -0.004944 0.625244 -0.283997 1441914529 0.726868 -0.004944 0.625244 -0.283997 1441914529 0.726868 -0.004944 0.625244 -0.283997 1441914529 0.726868 -0.004944 0.625244 -0.283997 1441914529 0.728882 -0.007568 0.627502 -0.273499 1441914529 0.728882 -0.007568 0.627502 -0.273499 1441914529 0.728882 -0.007568 0.627502 -0.273499 1441914529 0.728882 -0.007568 0.627502 -0.273499 1441914529 0.728882 -0.007568 0.627502 -0.273499 1441914529 0.728882 -0.007568 0.627502 -0.273499 1441914529 0.728882 -0.007568 0.627502 -0.273499 1441914529 0.730408 0.001282 0.630920 -0.261597 1441914529 0.730408 0.001282 0.630920 -0.261597 1441914529 0.730408 0.001282 0.630920 -0.261597 1441914529 0.730408 0.001282 0.630920 -0.261597 1441914529 0.730408 0.001282 0.630920 -0.261597 1441914529 0.730408 0.001282 0.630920 -0.261597 1441914529 0.733948 0.007446 0.632263 -0.247864 1441914530 0.733948 0.007446 0.632263 -0.247864 1441914530 0.733948 0.007446 0.632263 -0.247864 1441914530 0.733948 0.007446 0.632263 -0.247864 1441914530 0.733948 0.007446 0.632263 -0.247864 1441914530 0.733948 0.007446 0.632263 -0.247864 1441914530 0.738281 0.000916 0.633606 -0.231201 1441914530 0.738281 0.000916 0.633606 -0.231201 1441914530 0.738281 0.000916 0.633606 -0.231201 1441914530 0.738281 0.000916 0.633606 -0.231201 1441914530 0.738281 0.000916 0.633606 -0.231201 1441914530 0.738281 0.000916 0.633606 -0.231201 1441914530 0.741882 -0.007019 0.635315 -0.214172 1441914530 0.741882 -0.007019 0.635315 -0.214172 1441914530 0.741882 -0.007019 0.635315 -0.214172 1441914530 0.741882 -0.007019 0.635315 -0.214172 1441914530 0.741882 -0.007019 0.635315 -0.214172 1441914530 0.741882 -0.007019 0.635315 -0.214172 1441914530 0.741882 -0.007019 0.635315 -0.214172 1441914530 0.746582 -0.013672 0.634949 -0.197998 1441914530 0.746582 -0.013672 0.634949 -0.197998 1441914530 0.746582 -0.013672 0.634949 -0.197998 1441914530 0.746582 -0.013672 0.634949 -0.197998 1441914530 0.746582 -0.013672 0.634949 -0.197998 1441914530 0.746582 -0.013672 0.634949 -0.197998 1441914530 0.750916 -0.028625 0.634460 -0.180908 1441914530 0.750916 -0.028625 0.634460 -0.180908 1441914530 0.750916 -0.028625 0.634460 -0.180908 1441914530 0.750916 -0.028625 0.634460 -0.180908 1441914530 0.750916 -0.028625 0.634460 -0.180908 1441914530 0.750916 -0.028625 0.634460 -0.180908 1441914530 0.754517 -0.042603 0.632813 -0.168457 1441914530 0.754517 -0.042603 0.632813 -0.168457 1441914530 0.754517 -0.042603 0.632813 -0.168457 1441914530 0.754517 -0.042603 0.632813 -0.168457 1441914530 0.754517 -0.042603 0.632813 -0.168457 1441914530 0.754517 -0.042603 0.632813 -0.168457 1441914530 0.754517 -0.042603 0.632813 -0.168457 1441914530 0.758850 -0.052185 0.629456 -0.158691 1441914530 0.758850 -0.052185 0.629456 -0.158691 1441914530 0.758850 -0.052185 0.629456 -0.158691 1441914530 0.758850 -0.052185 0.629456 -0.158691 1441914530 0.758850 -0.052185 0.629456 -0.158691 1441914530 0.760742 -0.060181 0.629333 -0.146790 1441914530 0.760742 -0.060181 0.629333 -0.146790 1441914530 0.760742 -0.060181 0.629333 -0.146790 1441914530 0.760742 -0.060181 0.629333 -0.146790 1441914530 0.760742 -0.060181 0.629333 -0.146790 1441914530 0.760742 -0.060181 0.629333 -0.146790 1441914530 0.760742 -0.060181 0.629333 -0.146790 1441914530 0.757446 -0.059387 0.635254 -0.138306 1441914530 0.757446 -0.059387 0.635254 -0.138306 1441914530 0.757446 -0.059387 0.635254 -0.138306 1441914530 0.757446 -0.059387 0.635254 -0.138306 1441914530 0.757446 -0.059387 0.635254 -0.138306 1441914530 0.750916 -0.039917 0.642517 -0.147095 1441914530 0.750916 -0.039917 0.642517 -0.147095 1441914530 0.750916 -0.039917 0.642517 -0.147095 1441914530 0.750916 -0.039917 0.642517 -0.147095 1441914530 0.750916 -0.039917 0.642517 -0.147095 1441914530 0.750916 -0.039917 0.642517 -0.147095 1441914530 0.750916 -0.039917 0.642517 -0.147095 1441914530 0.745361 -0.017273 0.644836 -0.168091 1441914530 0.745361 -0.017273 0.644836 -0.168091 1441914530 0.745361 -0.017273 0.644836 -0.168091 1441914530 0.745361 -0.017273 0.644836 -0.168091 1441914530 0.745361 -0.017273 0.644836 -0.168091 1441914530 0.741577 -0.007996 0.643311 -0.189880 1441914530 0.741577 -0.007996 0.643311 -0.189880 1441914530 0.741577 -0.007996 0.643311 -0.189880 1441914530 0.741577 -0.007996 0.643311 -0.189880 1441914530 0.741577 -0.007996 0.643311 -0.189880 1441914530 0.741577 -0.007996 0.643311 -0.189880 1441914530 0.739136 -0.008911 0.639832 -0.210144 1441914530 0.739136 -0.008911 0.639832 -0.210144 1441914530 0.739136 -0.008911 0.639832 -0.210144 1441914530 0.739136 -0.008911 0.639832 -0.210144 1441914530 0.739136 -0.008911 0.639832 -0.210144 1441914530 0.739136 -0.008911 0.639832 -0.210144 1441914530 0.737488 -0.010315 0.634033 -0.232422 1441914530 0.737488 -0.010315 0.634033 -0.232422 1441914530 0.737488 -0.010315 0.634033 -0.232422 1441914530 0.737488 -0.010315 0.634033 -0.232422 1441914530 0.737488 -0.010315 0.634033 -0.232422 1441914530 0.737488 -0.010315 0.634033 -0.232422 1441914530 0.735168 -0.010132 0.627686 -0.255737 1441914530 0.735168 -0.010132 0.627686 -0.255737 1441914530 0.735168 -0.010132 0.627686 -0.255737 1441914530 0.735168 -0.010132 0.627686 -0.255737 1441914530 0.735168 -0.010132 0.627686 -0.255737 1441914530 0.735168 -0.010132 0.627686 -0.255737 1441914530 0.732361 -0.008179 0.622131 -0.276550 1441914530 0.732361 -0.008179 0.622131 -0.276550 1441914530 0.732361 -0.008179 0.622131 -0.276550 1441914530 0.732361 -0.008179 0.622131 -0.276550 1441914530 0.732361 -0.008179 0.622131 -0.276550 1441914530 0.732361 -0.008179 0.622131 -0.276550 1441914530 0.732361 -0.008179 0.622131 -0.276550 1441914530 0.729492 -0.008179 0.618530 -0.291748 1441914530 0.729492 -0.008179 0.618530 -0.291748 1441914530 0.729492 -0.008179 0.618530 -0.291748 1441914530 0.729492 -0.008179 0.618530 -0.291748 1441914530 0.729492 -0.008179 0.618530 -0.291748 1441914530 0.726379 -0.011902 0.617432 -0.301575 1441914530 0.726379 -0.011902 0.617432 -0.301575 1441914530 0.726379 -0.011902 0.617432 -0.301575 1441914530 0.726379 -0.011902 0.617432 -0.301575 1441914530 0.726379 -0.011902 0.617432 -0.301575 1441914530 0.726379 -0.011902 0.617432 -0.301575 1441914530 0.726379 -0.011902 0.617432 -0.301575 1441914530 0.722473 -0.014465 0.618347 -0.308899 1441914531 0.722473 -0.014465 0.618347 -0.308899 1441914531 0.722473 -0.014465 0.618347 -0.308899 1441914531 0.722473 -0.014465 0.618347 -0.308899 1441914531 0.722473 -0.014465 0.618347 -0.308899 1441914531 0.722473 -0.014465 0.618347 -0.308899 1441914531 0.719238 -0.014771 0.620117 -0.312866 1441914531 0.719238 -0.014771 0.620117 -0.312866 1441914531 0.719238 -0.014771 0.620117 -0.312866 1441914531 0.719238 -0.014771 0.620117 -0.312866 1441914531 0.719238 -0.014771 0.620117 -0.312866 1441914531 0.719238 -0.014771 0.620117 -0.312866 1441914531 0.719604 -0.015198 0.621399 -0.309509 1441914531 0.719604 -0.015198 0.621399 -0.309509 1441914531 0.719604 -0.015198 0.621399 -0.309509 1441914531 0.719604 -0.015198 0.621399 -0.309509 1441914531 0.719604 -0.015198 0.621399 -0.309509 1441914531 0.719604 -0.015198 0.621399 -0.309509 1441914531 0.719604 -0.015198 0.621399 -0.309509 1441914531 0.722168 -0.017639 0.625488 -0.294800 1441914531 0.722168 -0.017639 0.625488 -0.294800 1441914531 0.722168 -0.017639 0.625488 -0.294800 1441914531 0.722168 -0.017639 0.625488 -0.294800 1441914531 0.722168 -0.017639 0.625488 -0.294800 1441914531 0.725952 -0.015198 0.630493 -0.274170 1441914531 0.725952 -0.015198 0.630493 -0.274170 1441914531 0.725952 -0.015198 0.630493 -0.274170 1441914531 0.725952 -0.015198 0.630493 -0.274170 1441914531 0.725952 -0.015198 0.630493 -0.274170 1441914531 0.725952 -0.015198 0.630493 -0.274170 1441914531 0.725952 -0.015198 0.630493 -0.274170 1441914531 0.730835 -0.004578 0.634155 -0.252197 1441914531 0.730835 -0.004578 0.634155 -0.252197 1441914531 0.730835 -0.004578 0.634155 -0.252197 1441914531 0.730835 -0.004578 0.634155 -0.252197 1441914531 0.730835 -0.004578 0.634155 -0.252197 1441914531 0.730835 -0.004578 0.634155 -0.252197 1441914531 0.737122 0.002930 0.636658 -0.226318 1441914531 0.737122 0.002930 0.636658 -0.226318 1441914531 0.737122 0.002930 0.636658 -0.226318 1441914531 0.737122 0.002930 0.636658 -0.226318 1441914531 0.737122 0.002930 0.636658 -0.226318 1441914531 0.737122 0.002930 0.636658 -0.226318 1441914531 0.743835 -0.000122 0.637939 -0.199280 1441914531 0.743835 -0.000122 0.637939 -0.199280 1441914531 0.743835 -0.000122 0.637939 -0.199280 1441914531 0.743835 -0.000122 0.637939 -0.199280 1441914531 0.743835 -0.000122 0.637939 -0.199280 1441914531 0.750122 -0.011536 0.637634 -0.174866 1441914531 0.750122 -0.011536 0.637634 -0.174866 1441914531 0.750122 -0.011536 0.637634 -0.174866 1441914531 0.750122 -0.011536 0.637634 -0.174866 1441914531 0.750122 -0.011536 0.637634 -0.174866 1441914531 0.750122 -0.011536 0.637634 -0.174866 1441914531 0.755493 -0.035278 0.636963 -0.149109 1441914531 0.755493 -0.035278 0.636963 -0.149109 1441914531 0.755493 -0.035278 0.636963 -0.149109 1441914531 0.755493 -0.035278 0.636963 -0.149109 1441914531 0.755493 -0.035278 0.636963 -0.149109 1441914531 0.755493 -0.035278 0.636963 -0.149109 1441914531 0.758728 -0.068542 0.635864 -0.123596 1441914531 0.758728 -0.068542 0.635864 -0.123596 1441914531 0.758728 -0.068542 0.635864 -0.123596 1441914531 0.758728 -0.068542 0.635864 -0.123596 1441914531 0.758728 -0.068542 0.635864 -0.123596 1441914531 0.758728 -0.068542 0.635864 -0.123596 1441914531 0.758728 -0.068542 0.635864 -0.123596 1441914531 0.761963 -0.090942 0.631897 -0.108704 1441914531 0.761963 -0.090942 0.631897 -0.108704 1441914531 0.761963 -0.090942 0.631897 -0.108704 1441914531 0.761963 -0.090942 0.631897 -0.108704 1441914531 0.761963 -0.090942 0.631897 -0.108704 1441914531 0.761963 -0.090942 0.631897 -0.108704 1441914531 0.764893 -0.101135 0.627625 -0.103394 1441914531 0.764893 -0.101135 0.627625 -0.103394 1441914531 0.764893 -0.101135 0.627625 -0.103394 1441914531 0.764893 -0.101135 0.627625 -0.103394 1441914531 0.764893 -0.101135 0.627625 -0.103394 1441914531 0.764893 -0.101135 0.627625 -0.103394 1441914531 0.763184 -0.114624 0.627686 -0.101685 1441914531 0.763184 -0.114624 0.627686 -0.101685 1441914531 0.763184 -0.114624 0.627686 -0.101685 1441914531 0.763184 -0.114624 0.627686 -0.101685 1441914531 0.763184 -0.114624 0.627686 -0.101685 1441914531 0.763184 -0.114624 0.627686 -0.101685 1441914531 0.763184 -0.114624 0.627686 -0.101685 1441914531 0.757996 -0.116089 0.632019 -0.111694 1441914531 0.757996 -0.116089 0.632019 -0.111694 1441914531 0.757996 -0.116089 0.632019 -0.111694 1441914531 0.757996 -0.116089 0.632019 -0.111694 1441914531 0.757996 -0.116089 0.632019 -0.111694 1441914531 0.757996 -0.116089 0.632019 -0.111694 1441914531 0.753296 -0.089966 0.636353 -0.139526 1441914531 0.753296 -0.089966 0.636353 -0.139526 1441914531 0.753296 -0.089966 0.636353 -0.139526 1441914531 0.753296 -0.089966 0.636353 -0.139526 1441914531 0.753296 -0.089966 0.636353 -0.139526 1441914531 0.753296 -0.089966 0.636353 -0.139526 1441914531 0.750793 -0.058472 0.635254 -0.170959 1441914531 0.750793 -0.058472 0.635254 -0.170959 1441914531 0.750793 -0.058472 0.635254 -0.170959 1441914531 0.750793 -0.058472 0.635254 -0.170959 1441914531 0.750793 -0.058472 0.635254 -0.170959 1441914531
[truncated: 200,907 more chars]
