# Supplementary material for: Quaternion-Based Gesture Recognition Using Wireless Wearable Motion Capture Sensors
Source: Sensors (Basel). 2016 Apr 28;16(5):605. doi: 10.3390/s16050605 (PMC4883296; doi:10.3390/s16050605)
Supplement: Supplementary file 1 [file sensors-16-00605-s001.zip › MultiSensorGestureData/P4/5. Block/Training19.txt]

0.316772 0.653992 0.323669 -0.605896 1441914428 0.316772 0.653992 0.323669 -0.605896 1441914428 0.316772 0.653992 0.323669 -0.605896 1441914428 0.316772 0.653992 0.323669 -0.605896 1441914428 0.316772 0.653992 0.323669 -0.605896 1441914428 0.316772 0.653992 0.323669 -0.605896 1441914428 0.313538 0.657104 0.319885 -0.606201 1441914428 0.313538 0.657104 0.319885 -0.606201 1441914428 0.313538 0.657104 0.319885 -0.606201 1441914428 0.313538 0.657104 0.319885 -0.606201 1441914428 0.313538 0.657104 0.319885 -0.606201 1441914428 0.313538 0.657104 0.319885 -0.606201 1441914428 0.310547 0.659729 0.315857 -0.606995 1441914428 0.310547 0.659729 0.315857 -0.606995 1441914428 0.310547 0.659729 0.315857 -0.606995 1441914428 0.310547 0.659729 0.315857 -0.606995 1441914428 0.310547 0.659729 0.315857 -0.606995 1441914428 0.310547 0.659729 0.315857 -0.606995 1441914428 0.308533 0.661804 0.312927 -0.607300 1441914428 0.308533 0.661804 0.312927 -0.607300 1441914428 0.308533 0.661804 0.312927 -0.607300 1441914428 0.308533 0.661804 0.312927 -0.607300 1441914428 0.308533 0.661804 0.312927 -0.607300 1441914428 0.307617 0.662842 0.312195 -0.607056 1441914428 0.307617 0.662842 0.312195 -0.607056 1441914428 0.307617 0.662842 0.312195 -0.607056 1441914428 0.307617 0.662842 0.312195 -0.607056 1441914428 0.307617 0.662842 0.312195 -0.607056 1441914428 0.307617 0.662842 0.312195 -0.607056 1441914428 0.307617 0.662842 0.312195 -0.607056 1441914428 0.308044 0.662476 0.312988 -0.606812 1441914428 0.308044 0.662476 0.312988 -0.606812 1441914428 0.308044 0.662476 0.312988 -0.606812 1441914429 0.308044 0.662476 0.312988 -0.606812 1441914429 0.308044 0.662476 0.312988 -0.606812 1441914429 0.308044 0.662476 0.312988 -0.606812 1441914429 0.310181 0.661255 0.315552 -0.605713 1441914429 0.310181 0.661255 0.315552 -0.605713 1441914429 0.310181 0.661255 0.315552 -0.605713 1441914429 0.310181 0.661255 0.315552 -0.605713 1441914429 0.310181 0.661255 0.315552 -0.605713 1441914429 0.310181 0.661255 0.315552 -0.605713 1441914429 0.310181 0.661255 0.315552 -0.605713 1441914429 0.312683 0.660034 0.318848 -0.604065 1441914429 0.312683 0.660034 0.318848 -0.604065 1441914429 0.312683 0.660034 0.318848 -0.604065 1441914429 0.312683 0.660034 0.318848 -0.604065 1441914429 0.312683 0.660034 0.318848 -0.604065 1441914429 0.312683 0.660034 0.318848 -0.604065 1441914429 0.312683 0.660034 0.318848 -0.604065 1441914429 0.313782 0.659424 0.320740 -0.603149 1441914429 0.313782 0.659424 0.320740 -0.603149 1441914429 0.313782 0.659424 0.320740 -0.603149 1441914429 0.313782 0.659424 0.320740 -0.603149 1441914429 0.313782 0.659424 0.320740 -0.603149 1441914429 0.313782 0.659424 0.320740 -0.603149 1441914429 0.313782 0.658813 0.321960 -0.603149 1441914429 0.313782 0.658813 0.321960 -0.603149 1441914429 0.313782 0.658813 0.321960 -0.603149 1441914429 0.313782 0.658813 0.321960 -0.603149 1441914429 0.313782 0.658813 0.321960 -0.603149 1441914429 0.313782 0.658813 0.321960 -0.603149 1441914429 0.314270 0.657593 0.323120 -0.603638 1441914429 0.314270 0.657593 0.323120 -0.603638 1441914429 0.314270 0.657593 0.323120 -0.603638 1441914429 0.314270 0.657593 0.323120 -0.603638 1441914429 0.314270 0.657593 0.323120 -0.603638 1441914429 0.314270 0.657593 0.323120 -0.603638 1441914429 0.315674 0.655945 0.324768 -0.603760 1441914429 0.315674 0.655945 0.324768 -0.603760 1441914429 0.315674 0.655945 0.324768 -0.603760 1441914429 0.315674 0.655945 0.324768 -0.603760 1441914429 0.315674 0.655945 0.324768 -0.603760 1441914429 0.317505 0.653625 0.327209 -0.604004 1441914429 0.317505 0.653625 0.327209 -0.604004 1441914429 0.317505 0.653625 0.327209 -0.604004 1441914429 0.317505 0.653625 0.327209 -0.604004 1441914429 0.317505 0.653625 0.327209 -0.604004 1441914429 0.317505 0.653625 0.327209 -0.604004 1441914429 0.317505 0.653625 0.327209 -0.604004 1441914429 0.320740 0.649963 0.330078 -0.604675 1441914429 0.320740 0.649963 0.330078 -0.604675 1441914429 0.320740 0.649963 0.330078 -0.604675 1441914429 0.320740 0.649963 0.330078 -0.604675 1441914429 0.320740 0.649963 0.330078 -0.604675 1441914429 0.320740 0.649963 0.330078 -0.604675 1441914429 0.324890 0.645630 0.333740 -0.605103 1441914429 0.324890 0.645630 0.333740 -0.605103 1441914429 0.324890 0.645630 0.333740 -0.605103 1441914429 0.324890 0.645630 0.333740 -0.605103 1441914429 0.324890 0.645630 0.333740 -0.605103 1441914429 0.324890 0.645630 0.333740 -0.605103 1441914429 0.329651 0.641479 0.338379 -0.604370 1441914429 0.329651 0.641479 0.338379 -0.604370 1441914429 0.329651 0.641479 0.338379 -0.604370 1441914429 0.329651 0.641479 0.338379 -0.604370 1441914429 0.329651 0.641479 0.338379 -0.604370 1441914429 0.329651 0.641479 0.338379 -0.604370 1441914429 0.334412 0.638428 0.343811 -0.601929 1441914429 0.334412 0.638428 0.343811 -0.601929 1441914429 0.334412 0.638428 0.343811 -0.601929 1441914429 0.334412 0.638428 0.343811 -0.601929 1441914429 0.334412 0.638428 0.343811 -0.601929 1441914429 0.334412 0.638428 0.343811 -0.601929 1441914429 0.334412 0.638428 0.343811 -0.601929 1441914429 0.336548 0.637512 0.349792 -0.598267 1441914429 0.336548 0.637512 0.349792 -0.598267 1441914429 0.336548 0.637512 0.349792 -0.598267 1441914429 0.336548 0.637512 0.349792 -0.598267 1441914429 0.336548 0.637512 0.349792 -0.598267 1441914429 0.336548 0.637512 0.349792 -0.598267 1441914429 0.335266 0.638306 0.351379 -0.597168 1441914429 0.335266 0.638306 0.351379 -0.597168 1441914429 0.335266 0.638306 0.351379 -0.597168 1441914429 0.335266 0.638306 0.351379 -0.597168 1441914429 0.335266 0.638306 0.351379 -0.597168 1441914429 0.332153 0.639038 0.346924 -0.600769 1441914429 0.332153 0.639038 0.346924 -0.600769 1441914429 0.332153 0.639038 0.346924 -0.600769 1441914429 0.332153 0.639038 0.346924 -0.600769 1441914429 0.332153 0.639038 0.346924 -0.600769 1441914429 0.332153 0.639038 0.346924 -0.600769 1441914429 0.327759 0.639832 0.341614 -0.605347 1441914429 0.327759 0.639832 0.341614 -0.605347 1441914429 0.327759 0.639832 0.341614 -0.605347 1441914429 0.327759 0.639832 0.341614 -0.605347 1441914429 0.327759 0.639832 0.341614 -0.605347 1441914429 0.327759 0.639832 0.341614 -0.605347 1441914429 0.327759 0.639832 0.341614 -0.605347 1441914429 0.323547 0.642212 0.335510 -0.608459 1441914429 0.323547 0.642212 0.335510 -0.608459 1441914429 0.323547 0.642212 0.335510 -0.608459 1441914429 0.323547 0.642212 0.335510 -0.608459 1441914429 0.323547 0.642212 0.335510 -0.608459 1441914429 0.323547 0.642212 0.335510 -0.608459 1441914429 0.319824 0.644653 0.329834 -0.610962 1441914429 0.319824 0.644653 0.329834 -0.610962 1441914429 0.319824 0.644653 0.329834 -0.610962 1441914429 0.319824 0.644653 0.329834 -0.610962 1441914429 0.319824 0.644653 0.329834 -0.610962 1441914429 0.319824 0.644653 0.329834 -0.610962 1441914429 0.315430 0.648010 0.325256 -0.612183 1441914429 0.315430 0.648010 0.325256 -0.612183 1441914429 0.315430 0.648010 0.325256 -0.612183 1441914429 0.315430 0.648010 0.325256 -0.612183 1441914429 0.315430 0.648010 0.325256 -0.612183 1441914430 0.315430 0.648010 0.325256 -0.612183 1441914430 0.313049 0.651184 0.322021 -0.611755 1441914430 0.313049 0.651184 0.322021 -0.611755 1441914430 0.313049 0.651184 0.322021 -0.611755 1441914430 0.313049 0.651184 0.322021 -0.611755 1441914430 0.313049 0.651184 0.322021 -0.611755 1441914430 0.313049 0.651184 0.322021 -0.611755 1441914430 0.312012 0.652466 0.320740 -0.611572 1441914430 0.312012 0.652466 0.320740 -0.611572 1441914430 0.312012 0.652466 0.320740 -0.611572 1441914430 0.312012 0.652466 0.320740 -0.611572 1441914430 0.312012 0.652466 0.320740 -0.611572 1441914430 0.312012 0.652466 0.320740 -0.611572 1441914430 0.312805 0.651978 0.321167 -0.611389 1441914430 0.312805 0.651978 0.321167 -0.611389 1441914430 0.312805 0.651978 0.321167 -0.611389 1441914430 0.312805 0.651978 0.321167 -0.611389 1441914430 0.312805 0.651978 0.321167 -0.611389 1441914430 0.312805 0.651978 0.321167 -0.611389 1441914430 0.315247 0.650574 0.322571 -0.610962 1441914430 0.315247 0.650574 0.322571 -0.610962 1441914430 0.315247 0.650574 0.322571 -0.610962 1441914430 0.315247 0.650574 0.322571 -0.610962 1441914430 0.315247 0.650574 0.322571 -0.610962 1441914430 0.315247 0.650574 0.322571 -0.610962 1441914430 0.315247 0.650574 0.322571 -0.610962 1441914430 0.317444 0.648926 0.325256 -0.610107 1441914430 0.317444 0.648926 0.325256 -0.610107 1441914430 0.317444 0.648926 0.325256 -0.610107 1441914430 0.317444 0.648926 0.325256 -0.610107 1441914430 0.317444 0.648926 0.325256 -0.610107 1441914430 0.317444 0.648926 0.325256 -0.610107 1441914430 0.319458 0.647461 0.326538 -0.609985 1441914430 0.319458 0.647461 0.326538 -0.609985 1441914430 0.319458 0.647461 0.326538 -0.609985 1441914430 0.319458 0.647461 0.326538 -0.609985 1441914430 0.319458 0.647461 0.326538 -0.609985 1441914430 0.319458 0.647461 0.326538 -0.609985 1441914430 0.320068 0.646606 0.327271 -0.610168 1441914430 0.320068 0.646606 0.327271 -0.610168 1441914430 0.320068 0.646606 0.327271 -0.610168 1441914430 0.320068 0.646606 0.327271 -0.610168 1441914430 0.320068 0.646606 0.327271 -0.610168 1441914430 0.320068 0.646606 0.327271 -0.610168 1441914430 0.318848 0.647644 0.326416 -0.610168 1441914430 0.318848 0.647644 0.326416 -0.610168 1441914430 0.318848 0.647644 0.326416 -0.610168 1441914430 0.318848 0.647644 0.326416 -0.610168 1441914430 0.318848 0.647644 0.326416 -0.610168 1441914430 0.318848 0.647644 0.326416 -0.610168 1441914430 0.317627 0.648193 0.324524 -0.611206 1441914430 0.317627 0.648193 0.324524 -0.611206 1441914430 0.317627 0.648193 0.324524 -0.611206 1441914430 0.317627 0.648193 0.324524 -0.611206 1441914430 0.317627 0.648193 0.324524 -0.611206 1441914430 0.317627 0.648193 0.324524 -0.611206 1441914430 0.317627 0.648193 0.324524 -0.611206 1441914430 0.316772 0.648743 0.323853 -0.611450 1441914430 0.316772 0.648743 0.323853 -0.611450 1441914430 0.316772 0.648743 0.323853 -0.611450 1441914430 0.316772 0.648743 0.323853 -0.611450 1441914430 0.316772 0.648743 0.323853 -0.611450 1441914430 0.316772 0.648743 0.323853 -0.611450 1441914430 0.317993 0.648254 0.324829 -0.610840 1441914430 0.317993 0.648254 0.324829 -0.610840 1441914430 0.317993 0.648254 0.324829 -0.610840 1441914430 0.317993 0.648254 0.324829 -0.610840 1441914430 0.317993 0.648254 0.324829 -0.610840 1441914430 0.317993 0.648254 0.324829 -0.610840 1441914430 0.317993 0.648254 0.324829 -0.610840 1441914430 0.319702 0.646912 0.327271 -0.610046 1441914430 0.319702 0.646912 0.327271 -0.610046 1441914430 0.319702 0.646912 0.327271 -0.610046 1441914430 0.319702 0.646912 0.327271 -0.610046 1441914430 0.319702 0.646912 0.327271 -0.610046 1441914430 0.319702 0.646912 0.327271 -0.610046 1441914430 0.321411 0.644714 0.330078 -0.609924 1441914430 0.321411 0.644714 0.330078 -0.609924 1441914430 0.321411 0.644714 0.330078 -0.609924 1441914430 0.321411 0.644714 0.330078 -0.609924 1441914430 0.321411 0.644714 0.330078 -0.609924 1441914430 0.321411 0.644714 0.330078 -0.609924 1441914430 0.321411 0.644714 0.330078 -0.609924 1441914430 0.323853 0.641846 0.332764 -0.610229 1441914430 0.323853 0.641846 0.332764 -0.610229 1441914430 0.323853 0.641846 0.332764 -0.610229 1441914430 0.323853 0.641846 0.332764 -0.610229 1441914430 0.323853 0.641846 0.332764 -0.610229 1441914430 0.327271 0.639404 0.335205 -0.609680 1441914430 0.327271 0.639404 0.335205 -0.609680 1441914430 0.327271 0.639404 0.335205 -0.609680 1441914430 0.327271 0.639404 0.335205 -0.609680 1441914430 0.327271 0.639404 0.335205 -0.609680 1441914430 0.327271 0.639404 0.335205 -0.609680 1441914430 0.330261 0.637756 0.338196 -0.608093 1441914430 0.330261 0.637756 0.338196 -0.608093 1441914430 0.330261 0.637756 0.338196 -0.608093 1441914430 0.330261 0.637756 0.338196 -0.608093 1441914430 0.330261 0.637756 0.338196 -0.608093 1441914430 0.330261 0.637756 0.338196 -0.608093 1441914430 0.330261 0.637756 0.338196 -0.608093 1441914430 0.331848 0.638977 0.342224 -0.603638 1441914430 0.331848 0.638977 0.342224 -0.603638 1441914430 0.331848 0.638977 0.342224 -0.603638 1441914430 0.331848 0.638977 0.342224 -0.603638 1441914430 0.331848 0.638977 0.342224 -0.603638 1441914430 0.331848 0.638977 0.342224 -0.603638 1441914430 0.331848 0.638977 0.342224 -0.603638 1441914430 0.330566 0.642578 0.347107 -0.597717 1441914430 0.330566 0.642578 0.347107 -0.597717 1441914430 0.330566 0.642578 0.347107 -0.597717 1441914430 0.330566 0.642578 0.347107 -0.597717 1441914430 0.330566 0.642578 0.347107 -0.597717 1441914430 0.330566 0.642578 0.347107 -0.597717 1441914431 0.327637 0.645264 0.346191 -0.596985 1441914431 0.327637 0.645264 0.346191 -0.596985 1441914431 0.327637 0.645264 0.346191 -0.596985 1441914431 0.327637 0.645264 0.346191 -0.596985 1441914431 0.327637 0.645264 0.346191 -0.596985 1441914431 0.327637 0.645264 0.346191 -0.596985 1441914431 0.323730 0.647644 0.342102 -0.598877 1441914431 0.323730 0.647644 0.342102 -0.598877 1441914431 0.323730 0.647644 0.342102 -0.598877 1441914431 0.323730 0.647644 0.342102 -0.598877 1441914431 0.323730 0.647644 0.342102 -0.598877 1441914431 0.323730 0.647644 0.342102 -0.598877 1441914431 0.323730 0.647644 0.342102 -0.598877 1441914431 0.318970 0.649780 0.337524 -0.601685 1441914431 0.318970 0.649780 0.337524 -0.601685 1441914431 0.318970 0.649780 0.337524 -0.601685 1441914431 0.318970 0.649780 0.337524 -0.601685 1441914431 0.318970 0.649780 0.337524 -0.601685 1441914431 0.314575 0.652283 0.332275 -0.604248 1441914431 0.314575 0.652283 0.332275 -0.604248 1441914431 0.314575 0.652283 0.332275 -0.604248 1441914431 0.314575 0.652283 0.332275 -0.604248 1441914431 0.314575 0.652283 0.332275 -0.604248 1441914431 0.314575 0.652283 0.332275 -0.604248 1441914431 0.308655 0.656738 0.327271 -0.605225 1441914431 0.308655 0.656738 0.327271 -0.605225 1441914431 0.308655 0.656738 0.327271 -0.605225 1441914431 0.308655 0.656738 0.327271 -0.605225 1441914431 0.308655 0.656738 0.327271 -0.605225 1441914431 0.308655 0.656738 0.327271 -0.605225 1441914431 0.303040 0.660034 0.322083 -0.607239 1441914431 0.303040 0.660034 0.322083 -0.607239 1441914431 0.303040 0.660034 0.322083 -0.607239 1441914431 0.303040 0.660034 0.322083 -0.607239 1441914431 0.299011 0.663147 0.317017 -0.608521 1441914431 0.299011 0.663147 0.317017 -0.608521 1441914431 0.299011 0.663147 0.317017 -0.608521 1441914431 0.299011 0.663147 0.317017 -0.608521 1441914431 0.299011 0.663147 0.317017 -0.608521 1441914431 0.299011 0.663147 0.317017 -0.608521 1441914431 0.296631 0.665222 0.313232 -0.609375 1441914431 0.296631 0.665222 0.313232 -0.609375 1441914431 0.296631 0.665222 0.313232 -0.609375 1441914431 0.296631 0.665222 0.313232 -0.609375 1441914431 0.296631 0.665222 0.313232 -0.609375 1441914431 0.296631 0.665222 0.313232 -0.609375 1441914431 0.296631 0.665222 0.313232 -0.609375 1441914431 0.295105 0.666382 0.312256 -0.609314 1441914431 0.295105 0.666382 0.312256 -0.609314 1441914431 0.295105 0.666382 0.312256 -0.609314 1441914431 0.295105 0.666382 0.312256 -0.609314 1441914431 0.295105 0.666382 0.312256 -0.609314 1441914431 0.295105 0.666382 0.312256 -0.609314 1441914431 0.296082 0.666016 0.312866 -0.608948 1441914431 0.296082 0.666016 0.312866 -0.608948 1441914431 0.296082 0.666016 0.312866 -0.608948 1441914431 0.296082 0.666016 0.312866 -0.608948 1441914431 0.296082 0.666016 0.312866 -0.608948 1441914431 0.296082 0.666016 0.312866 -0.608948 1441914431 0.298035 0.664551 0.314880 -0.608582 1441914431 0.298035 0.664551 0.314880 -0.608582 1441914431 0.298035 0.664551 0.314880 -0.608582 1441914431 0.298035 0.664551 0.314880 -0.608582 1441914431 0.298035 0.664551 0.314880 -0.608582 1441914431 0.298035 0.664551 0.314880 -0.608582 1441914431 0.299255 0.663330 0.316528 -0.608459 1441914431 0.299255 0.663330 0.316528 -0.608459 1441914431 0.299255 0.663330 0.316528 -0.608459 1441914431 0.299255 0.663330 0.316528 -0.608459 1441914431 0.299255 0.663330 0.316528 -0.608459 1441914431 0.299255 0.663330 0.316528 -0.608459 1441914431 0.299255 0.663330 0.316528 -0.608459 1441914431 0.299866 0.662903 0.316895 -0.608398 1441914431 0.299866 0.662903 0.316895 -0.608398 1441914431 0.299866 0.662903 0.316895 -0.608398 1441914431 0.299866 0.662903 0.316895 -0.608398 1441914431 0.299866 0.662903 0.316895 -0.608398 1441914431 0.299866 0.662903 0.316895 -0.608398 1441914431 0.298950 0.663269 0.315674 -0.609131 1441914431 0.298950 0.663269 0.315674 -0.609131 1441914431 0.298950 0.663269 0.315674 -0.609131 1441914431 0.298950 0.663269 0.315674 -0.609131 1441914431 0.298950 0.663269 0.315674 -0.609131 1441914431 0.298950 0.663269 0.315674 -0.609131 1441914431 0.298950 0.662781 0.315063 -0.609924 1441914431 0.298950 0.662781 0.315063 -0.609924 1441914431 0.298950 0.662781 0.315063 -0.609924 1441914431 0.298950 0.662781 0.315063 -0.609924 1441914431 0.298950 0.662781 0.315063 -0.609924 1441914431 0.298950 0.662781 0.315063 -0.609924 1441914431 0.298950 0.662781 0.315063 -0.609924 1441914431 0.300476 0.661682 0.315613 -0.610107 1441914431 0.300476 0.661682 0.315613 -0.610107 1441914431 0.300476 0.661682 0.315613 -0.610107 1441914431 0.300476 0.661682 0.315613 -0.610107 1441914431 0.300476 0.661682 0.315613 -0.610107 1441914431 0.300476 0.661682 0.315613 -0.610107 1441914431 0.303040 0.659241 0.317932 -0.610291 1441914431 0.303040 0.659241 0.317932 -0.610291 1441914431 0.303040 0.659241 0.317932 -0.610291 1441914431 0.303040 0.659241 0.317932 -0.610291 1441914431 0.303040 0.659241 0.317932 -0.610291 1441914431 0.303040 0.659241 0.317932 -0.610291 1441914431 0.306458 0.656006 0.321716 -0.610107 1441914431 0.306458 0.656006 0.321716 -0.610107 1441914431 0.306458 0.656006 0.321716 -0.610107 1441914431 0.306458 0.656006 0.321716 -0.610107 1441914431 0.306458 0.656006 0.321716 -0.610107 1441914431 0.306458 0.656006 0.321716 -0.610107 1441914431 0.311096 0.652100 0.326111 -0.609558 1441914432 0.311096 0.652100 0.326111 -0.609558 1441914432 0.311096 0.652100 0.326111 -0.609558 1441914432 0.311096 0.652100 0.326111 -0.609558 1441914432 0.311096 0.652100 0.326111 -0.609558 1441914432 0.311096 0.652100 0.326111 -0.609558 1441914432 0.311096 0.652100 0.326111 -0.609558 1441914432 0.315735 0.648315 0.330750 -0.608704 1441914432 0.315735 0.648315 0.330750 -0.608704 1441914432 0.315735 0.648315 0.330750 -0.608704 1441914432 0.315735 0.648315 0.330750 -0.608704 1441914432 0.315735 0.648315 0.330750 -0.608704 1441914432 0.315735 0.648315 0.330750 -0.608704 1441914432 0.320496 0.644897 0.334778 -0.607666 1441914432 0.320496 0.644897 0.334778 -0.607666 1441914432 0.320496 0.644897 0.334778 -0.607666 1441914432 0.320496 0.644897 0.334778 -0.607666 1441914432 0.320496 0.644897 0.334778 -0.607666 1441914432 0.320496 0.644897 0.334778 -0.607666 1441914432 0.325012 0.642090 0.338257 -0.606323 1441914432 0.325012 0.642090 0.338257 -0.606323 1441914432 0.325012 0.642090 0.338257 -0.606323 1441914432 0.325012 0.642090 0.338257 -0.606323 1441914432 0.325012 0.642090 0.338257 -0.606323 1441914432 0.325012 0.642090 0.338257 -0.606323 1441914432 0.328918 0.640625 0.341919 -0.603699 1441914432 0.328918 0.640625 0.341919 -0.603699 1441914432 0.328918 0.640625 0.341919 -0.603699 1441914432 0.328918 0.640625 0.341919 -0.603699 1441914432 0.328918 0.640625 0.341919 -0.603699 1441914432 0.328918 0.640625 0.341919 -0.603699 1441914432 0.330444 0.639465 0.347107 -0.601135 1441914432 0.330444 0.639465 0.347107 -0.601135 1441914432 0.330444 0.639465 0.347107 -0.601135 1441914432 0.330444 0.639465 0.347107 -0.601135 1441914432 0.330444 0.639465 0.347107 -0.601135 1441914432 0.331482 0.638611 0.350281 -0.599609 1441914432 0.331482 0.638611 0.350281 -0.599609 1441914432 0.331482 0.638611 0.350281 -0.599609 1441914432 0.331482 0.638611 0.350281 -0.599609 1441914432 0.331482 0.638611 0.350281 -0.599609 1441914432 0.330017 0.639221 0.350220 -0.599854 1441914432 0.330017 0.639221 0.350220 -0.599854 1441914432 0.330017 0.639221 0.350220 -0.599854 1441914432 0.330017 0.639221 0.350220 -0.599854 1441914432 0.330017 0.639221 0.350220 -0.599854 1441914432 0.330017 0.639221 0.350220 -0.599854 1441914432 0.327576 0.639832 0.348206 -0.601685 1441914432 0.327576 0.639832 0.348206 -0.601685 1441914432 0.327576 0.639832 0.348206 -0.601685 1441914432 0.327576 0.639832 0.348206 -0.601685 1441914432 0.327576 0.639832 0.348206 -0.601685 1441914432 0.327576 0.639832 0.348206 -0.601685 1441914432 0.325378 0.640808 0.343933 -0.604248 1441914432 0.325378 0.640808 0.343933 -0.604248 1441914432 0.325378 0.640808 0.343933 -0.604248 1441914432 0.325378 0.640808 0.343933 -0.604248 1441914432 0.325378 0.640808 0.343933 -0.604248 1441914432 0.325378 0.640808 0.343933 -0.604248 1441914432 0.325378 0.640808 0.343933 -0.604248 1441914432 0.320801 0.642578 0.337708 -0.608337 1441914432 0.320801 0.642578 0.337708 -0.608337 1441914432 0.320801 0.642578 0.337708 -0.608337 1441914432 0.320801 0.642578 0.337708 -0.608337 1441914432 0.320801 0.642578 0.337708 -0.608337 1441914432 0.320801 0.642578 0.337708 -0.608337 1441914432 0.315979 0.644653 0.330566 -0.612610 1441914432 0.315979 0.644653 0.330566 -0.612610 1441914432 0.315979 0.644653 0.330566 -0.612610 1441914432 0.315979 0.644653 0.330566 -0.612610 1441914432 0.315979 0.644653 0.330566 -0.612610 1441914432 0.315979 0.644653 0.330566 -0.612610 1441914432 0.311768 0.646545 0.324036 -0.616272 1441914432 0.311768 0.646545 0.324036 -0.616272 1441914432 0.311768 0.646545 0.324036 -0.616272 1441914432 0.311768 0.646545 0.324036 -0.616272 1441914432 0.311768 0.646545 0.324036 -0.616272 1441914432 0.311768 0.646545 0.324036 -0.616272 1441914432 0.309448 0.648804 0.320313 -0.616943 1441914432 0.309448 0.648804 0.320313 -0.616943 1441914432 0.309448 0.648804 0.320313 -0.616943 1441914432 0.309448 0.648804 0.320313 -0.616943 1441914432 0.309448 0.648804 0.320313 -0.616943 1441914432 0.309448 0.648804 0.320313 -0.616943 1441914432 0.309082 0.650085 0.320007 -0.615967 1441914432 0.309082 0.650085 0.320007 -0.615967 1441914432 0.309082 0.650085 0.320007 -0.615967 1441914432 0.309082 0.650085 0.320007 -0.615967 1441914432 0.309082 0.650085 0.320007 -0.615967 1441914432 0.309082 0.650085 0.320007 -0.615967 1441914432 0.311096 0.648743 0.320984 -0.615906 1441914432 0.311096 0.648743 0.320984 -0.615906 1441914432 0.311096 0.648743 0.320984 -0.615906 1441914432 0.311096 0.648743 0.320984 -0.615906 1441914432 0.311096 0.648743 0.320984 -0.615906 1441914432 0.311096 0.648743 0.320984 -0.615906 1441914432 0.314392 0.646484 0.323303 -0.615356 1441914432 0.314392 0.646484 0.323303 -0.615356 1441914432 0.314392 0.646484 0.323303 -0.615356 1441914432 0.314392 0.646484 0.323303 -0.615356 1441914432 0.314392 0.646484 0.323303 -0.615356 1441914432 0.314392 0.646484 0.323303 -0.615356 1441914432 0.314392 0.646484 0.323303 -0.615356 1441914432 0.317566 0.644531 0.326416 -0.614075 1441914432 0.317566 0.644531 0.326416 -0.614075 1441914432 0.317566 0.644531 0.326416 -0.614075 1441914432 0.317566 0.644531 0.326416 -0.614075 1441914432 0.317566 0.644531 0.326416 -0.614075 1441914432 0.317566 0.644531 0.326416 -0.614075 1441914432 0.318970 0.643555 0.328247 -0.613464 1441914432 0.318970 0.643555 0.328247 -0.613464 1441914433 0.318970 0.643555 0.328247 -0.613464 1441914433 0.318970 0.643555 0.328247 -0.613464 1441914433 0.318970 0.643555 0.328247 -0.613464 1441914433 0.318970 0.643555 0.328247 -0.613464 1441914433 0.318970 0.643555 0.328247 -0.613464 1441914433 0.318970 0.643982 0.328308 -0.612976 1441914433 0.318970 0.643982 0.328308 -0.612976 1441914433 0.318970 0.643982 0.328308 -0.612976 1441914433 0.318970 0.643982 0.328308 -0.612976 1441914433 0.318970 0.643982 0.328308 -0.612976 1441914433 0.318970 0.643982 0.328308 -0.612976 1441914433 0.317505 0.645203 0.327332 -0.612915 1441914433 0.317505 0.645203 0.327332 -0.612915 1441914433 0.317505 0.645203 0.327332 -0.612915 1441914433 0.317505 0.645203 0.327332 -0.612915 1441914433 0.317505 0.645203 0.327332 -0.612915 1441914433 0.317505 0.645203 0.327332 -0.612915 1441914433 0.315002 0.646912 0.326294 -0.613037 1441914433 0.315002 0.646912 0.326294 -0.613037 1441914433 0.315002 0.646912 0.326294 -0.613037 1441914433 0.315002 0.646912 0.326294 -0.613037 1441914433 0.315002 0.646912 0.326294 -0.613037 1441914433 0.315002 0.646912 0.326294 -0.613037 1441914433 0.315002 0.646912 0.326294 -0.613037 1441914433 0.314026 0.647888 0.325500 -0.612915 1441914433 0.314026 0.647888 0.325500 -0.612915 1441914433 0.314026 0.647888 0.325500 -0.612915 1441914433 0.314026 0.647888 0.325500 -0.612915 1441914433 0.314026 0.647888 0.325500 -0.612915 1441914433 0.314026 0.647888 0.325500 -0.612915 1441914433 0.313843 0.648010 0.325439 -0.612854 1441914433 0.313843 0.648010 0.325439 -0.612854 1441914433 0.313843 0.648010 0.325439 -0.612854 1441914433 0.313843 0.648010 0.325439 -0.612854 1441914433 0.313843 0.648010 0.325439 -0.612854 1441914433 0.313843 0.648010 0.325439 -0.612854 1441914433 0.313782 0.648132 0.325378 -0.612793 1441914433 0.313782 0.648132 0.325378 -0.612793 1441914433 0.313782 0.648132 0.325378 -0.612793 1441914433 0.313782 0.648132 0.325378 -0.612793 1441914433 0.313782 0.648132 0.325378 -0.612793 1441914433 0.313782 0.648132 0.325378 -0.612793 1441914433 0.315002 0.646912 0.325623 -0.613403 1441914433 0.315002 0.646912 0.325623 -0.613403 1441914433 0.315002 0.646912 0.325623 -0.613403 1441914433 0.315002 0.646912 0.325623 -0.613403 1441914433 0.315002 0.646912 0.325623 -0.613403 1441914433 0.315002 0.646912 0.325623 -0.613403 1441914433 0.315002 0.646912 0.325623 -0.613403 1441914433 0.317017 0.645569 0.328064 -0.612427 1441914433 0.317017 0.645569 0.328064 -0.612427 1441914433 0.317017 0.645569 0.328064 -0.612427 1441914433 0.317017 0.645569 0.328064 -0.612427 1441914433 0.317017 0.645569 0.328064 -0.612427 1441914433 0.317017 0.645569 0.328064 -0.612427 1441914433 0.319824 0.645508 0.331848 -0.609009 1441914433 0.319824 0.645508 0.331848 -0.609009 1441914433 0.319824 0.645508 0.331848 -0.609009 1441914433 0.319824 0.645508 0.331848 -0.609009 1441914433 0.319824 0.645508 0.331848 -0.609009 1441914433 0.319824 0.645508 0.331848 -0.609009 1441914433 0.319824 0.645508 0.331848 -0.609009 1441914433 0.323486 0.645142 0.337402 -0.604370 1441914433 0.323486 0.645142 0.337402 -0.604370 1441914433 0.323486 0.645142 0.337402 -0.604370 1441914433 0.323486 0.645142 0.337402 -0.604370 1441914433 0.323486 0.645142 0.337402 -0.604370 1441914433 0.323486 0.645142 0.337402 -0.604370 1441914433 0.326416 0.645142 0.343445 -0.599426 1441914433 0.326416 0.645142 0.343445 -0.599426 1441914433 0.326416 0.645142 0.343445 -0.599426 1441914433 0.326416 0.645142 0.343445 -0.599426 1441914433 0.326416 0.645142 0.343445 -0.599426 1441914433 0.326416 0.645142 0.343445 -0.599426 1441914433 0.327209 0.645813 0.348572 -0.595215 1441914433 0.327209 0.645813 0.348572 -0.595215 1441914433 0.327209 0.645813 0.348572 -0.595215 1441914433 0.327209 0.645813 0.348572 -0.595215 1441914433 0.327209 0.645813 0.348572 -0.595215 1441914433 0.327209 0.645813 0.348572 -0.595215 1441914433 0.327209 0.645813 0.348572 -0.595215 1441914433 0.326111 0.647217 0.348328 -0.594421 1441914433 0.326111 0.647217 0.348328 -0.594421 1441914433 0.326111 0.647217 0.348328 -0.594421 1441914433 0.326111 0.647217 0.348328 -0.594421 1441914433 0.326111 0.647217 0.348328 -0.594421 1441914433 0.326111 0.647217 0.348328 -0.594421 1441914433 0.321838 0.648376 0.343933 -0.598083 1441914433 0.321838 0.648376 0.343933 -0.598083 1441914433 0.321838 0.648376 0.343933 -0.598083 1441914433 0.321838 0.648376 0.343933 -0.598083 1441914433 0.321838 0.648376 0.343933 -0.598083 1441914433 0.321838 0.648376 0.343933 -0.598083 1441914433 0.317322 0.650391 0.338074 -0.601685 1441914433 0.317322 0.650391 0.338074 -0.601685 1441914433 0.317322 0.650391 0.338074 -0.601685 1441914433 0.317322 0.650391 0.338074 -0.601685 1441914433 0.313232 0.652466 0.331604 -0.605164 1441914433 0.313232 0.652466 0.331604 -0.605164 1441914433 0.313232 0.652466 0.331604 -0.605164 1441914433 0.313232 0.652466 0.331604 -0.605164 1441914433 0.313232 0.652466 0.331604 -0.605164 1441914433 0.313232 0.652466 0.331604 -0.605164 1441914433 0.309021 0.654236 0.325439 -0.608704 1441914433 0.309021 0.654236 0.325439 -0.608704 1441914433 0.309021 0.654236 0.325439 -0.608704 1441914433 0.309021 0.654236 0.325439 -0.608704 1441914433 0.304993 0.656433 0.320129 -0.611145 1441914433 0.304993 0.656433 0.320129 -0.611145 1441914433 0.304993 0.656433 0.320129 -0.611145 1441914434 0.304993 0.656433 0.320129 -0.611145 1441914434 0.304993 0.656433 0.320129 -0.611145 1441914434 0.304993 0.656433 0.320129 -0.611145 1441914434 0.304993 0.656433 0.320129 -0.611145 1441914434 0.301086 0.658875 0.313904 -0.613708 1441914434 0.301086 0.658875 0.313904 -0.613708 1441914434 0.301086 0.658875 0.313904 -0.613708 1441914434 0.301086 0.658875 0.313904 -0.613708 1441914434 0.301086 0.658875 0.313904 -0.613708 1441914434 0.301086 0.658875 0.313904 -0.613708 1441914434 0.296204 0.661743 0.307861 -0.616089 1441914434 0.296204 0.661743 0.307861 -0.616089 1441914434 0.296204 0.661743 0.307861 -0.616089 1441914434 0.296204 0.661743 0.307861 -0.616089 1441914434 0.296204 0.661743 0.307861 -0.616089 1441914434 0.296204 0.661743 0.307861 -0.616089 1441914434 0.296204 0.661743 0.307861 -0.616089 1441914434 0.294128 0.662720 0.302612 -0.618591 1441914434 0.294128 0.662720 0.302612 -0.618591 1441914434 0.294128 0.662720 0.302612 -0.618591 1441914434 0.294128 0.662720 0.302612 -0.618591 1441914434 0.294067 0.662598 0.299500 -0.620300 1441914434 0.294067 0.662598 0.299500 -0.620300 1441914434 0.294067 0.662598 0.299500 -0.620300 1441914434 
0.314575 0.653137 0.327698 -0.605835 1441914438 0.314575 0.653137 0.327698 -0.605835 1441914438 0.314575 0.653137 0.327698 -0.605835 1441914438 0.314453 0.653137 0.327454 -0.606018 1441914438 0.314453 0.653137 0.327454 -0.606018 1441914438 0.314453 0.653137 0.327454 -0.606018 1441914438 0.314453 0.653137 0.327454 -0.606018 1441914438 0.314453 0.653137 0.327454 -0.606018 1441914438 0.314453 0.653137 0.327454 -0.606018 1441914438 0.314148 0.653015 0.327026 -0.606567 1441914438 0.314148 0.653015 0.327026 -0.606567 1441914438 0.314148 0.653015 0.327026 -0.606567 1441914438 0.314148 0.653015 0.327026 -0.606567 1441914438 0.314148 0.653015 0.327026 -0.606567 1441914438 0.314148 0.653015 0.327026 -0.606567 1441914438 0.314148 0.652649 0.326233 -0.607422 1441914438 0.314148 0.652649 0.326233 -0.607422 1441914438 0.314148 0.652649 0.326233 -0.607422 1441914438 0.314148 0.652649 0.326233 -0.607422 1441914438 0.314148 0.652649 0.326233 -0.607422 1441914438 0.314148 0.652649 0.326233 -0.607422 1441914438 0.314026 0.652344 0.325806 -0.607971 1441914438 0.314026 0.652344 0.325806 -0.607971 1441914438 0.314026 0.652344 0.325806 -0.607971 1441914438 0.314026 0.652344 0.325806 -0.607971 1441914438 0.314026 0.652344 0.325806 -0.607971 1441914438 0.314331 0.651978 0.325623 -0.608337 1441914438 0.314331 0.651978 0.325623 -0.608337 1441914438 0.314331 0.651978 0.325623 -0.608337 1441914438 0.314331 0.651978 0.325623 -0.608337 1441914438 0.314331 0.651978 0.325623 -0.608337 1441914438 0.314331 0.651978 0.325623 -0.608337 1441914438 0.314636 0.651794 0.326721 -0.607727 1441914438 0.314636 0.651794 0.326721 -0.607727 1441914438 0.314636 0.651794 0.326721 -0.607727 1441914438 0.314636 0.651794 0.326721 -0.607727 1441914438 0.314636 0.651794 0.326721 -0.607727 1441914438 0.314636 0.651794 0.326721 -0.607727 1441914438 0.315247 0.651123 0.328430 -0.607300 1441914438 0.315247 0.651123 0.328430 -0.607300 1441914438 0.315247 0.651123 0.328430 -0.607300 1441914438 0.315247 0.651123 0.328430 -0.607300 1441914438 0.317200 0.649109 0.329590 -0.607727 1441914438 0.317200 0.649109 0.329590 -0.607727 1441914438 0.317200 0.649109 0.329590 -0.607727 1441914438 0.317200 0.649109 0.329590 -0.607727 1441914438 0.318359 0.647888 0.330933 -0.607727 1441914438 0.318359 0.647888 0.330933 -0.607727 1441914438 0.318359 0.647888 0.330933 -0.607727 1441914438 0.318359 0.647888 0.330933 -0.607727 1441914438 0.318359 0.647888 0.330933 -0.607727 1441914438 0.318359 0.647888 0.330933 -0.607727 1441914438 0.318359 0.647339 0.330994 -0.608276 1441914438 0.318359 0.647339 0.330994 -0.608276 1441914438 0.318359 0.647339 0.330994 -0.608276 1441914438 0.318359 0.647339 0.330994 -0.608276 1441914438 0.318359 0.647339 0.330994 -0.608276 1441914438 0.318359 0.647339 0.330994 -0.608276 1441914438 0.318359 0.647339 0.330994 -0.608276 1441914438 0.318298 0.646362 0.330200 -0.609741 1441914439 0.318298 0.646362 0.330200 -0.609741 1441914439 0.318298 0.646362 0.330200 -0.609741 1441914439 0.318298 0.646362 0.330200 -0.609741 1441914439 0.318298 0.646362 0.330200 -0.609741 1441914439 0.318298 0.646362 0.330200 -0.609741 1441914439 0.317810 0.646057 0.329224 -0.610901 1441914439 0.317810 0.646057 0.329224 -0.610901 1441914439 0.317810 0.646057 0.329224 -0.610901 1441914439 0.317810 0.646057 0.329224 -0.610901 1441914439 0.317810 0.646057 0.329224 -0.610901 1441914439 0.317810 0.646057 0.329224 -0.610901 1441914439 0.317810 0.646057 0.329224 -0.610901 1441914439 0.317932 0.645691 0.327820 -0.612000 1441914439 0.317932 0.645691 0.327820 -0.612000 1441914439 0.317932 0.645691 0.327820 -0.612000 1441914439 0.317932 0.645691 0.327820 -0.612000 1441914439 0.317932 0.645691 0.327820 -0.612000 1441914439 0.317932 0.645691 0.327820 -0.612000 1441914439 0.317444 0.645691 0.326538 -0.612915 1441914439 0.317444 0.645691 0.326538 -0.612915 1441914439 0.317444 0.645691 0.326538 -0.612915 1441914439 0.317444 0.645691 0.326538 -0.612915 1441914439 0.317444 0.645691 0.326538 -0.612915 1441914439 0.317444 0.645691 0.326538 -0.612915 1441914439 0.317444 0.645691 0.326538 -0.612915 1441914439 0.316406 0.646179 0.325195 -0.613647 1441914439 0.316406 0.646179 0.325195 -0.613647 1441914439 0.316406 0.646179 0.325195 -0.613647 1441914439 0.316406 0.646179 0.325195 -0.613647 1441914439 0.316406 0.646179 0.325195 -0.613647 1441914439 0.316406 0.646179 0.325195 -0.613647 1441914439 0.315796 0.646973 0.324524 -0.613464 1441914439 0.315796 0.646973 0.324524 -0.613464 1441914439 0.315796 0.646973 0.324524 -0.613464 1441914439 0.315796 0.646973 0.324524 -0.613464 1441914439 0.315796 0.646973 0.324524 -0.613464 1441914439 0.315796 0.646973 0.324524 -0.613464 1441914439 0.315674 0.647278 0.324097 -0.613464 1441914439 0.315674 0.647278 0.324097 -0.613464 1441914439 0.315674 0.647278 0.324097 -0.613464 1441914439 0.315674 0.647278 0.324097 -0.613464 1441914439 0.315674 0.647278 0.324097 -0.613464 1441914439 0.315674 0.647278 0.324097 -0.613464 1441914439 0.316345 0.646851 0.323608 -0.613770 1441914439 0.316345 0.646851 0.323608 -0.613770 1441914439 0.316345 0.646851 0.323608 -0.613770 1441914439 0.316345 0.646851 0.323608 -0.613770 1441914439 0.316345 0.646851 0.323608 -0.613770 1441914439 0.316345 0.646851 0.323608 -0.613770 1441914439 0.316040 0.647522 0.323242 -0.613403 1441914439 0.316040 0.647522 0.323242 -0.613403 1441914439 0.316040 0.647522 0.323242 -0.613403 1441914439 0.316040 0.647522 0.323242 -0.613403 1441914439 0.316040 0.647522 0.323242 -0.613403 1441914439 0.316040 0.647522 0.323242 -0.613403 1441914439 0.314453 0.648499 0.321350 -0.614197 1441914439 0.314453 0.648499 0.321350 -0.614197 1441914439 0.314453 0.648499 0.321350 -0.614197 1441914439 0.314453 0.648499 0.321350 -0.614197 1441914439 0.314453 0.648499 0.321350 -0.614197 1441914439 0.314453 0.648499 0.321350 -0.614197 1441914439 0.309143 0.651184 0.316956 -0.616333 1441914439 0.309143 0.651184 0.316956 -0.616333 1441914439 0.309143 0.651184 0.316956 -0.616333 1441914439 0.309143 0.651184 0.316956 -0.616333 1441914439 0.309143 0.651184 0.316956 -0.616333 1441914439 0.309143 0.651184 0.316956 -0.616333 1441914439 0.305176 0.653748 0.312500 -0.617920 1441914439 0.305176 0.653748 0.312500 -0.617920 1441914439 0.305176 0.653748 0.312500 -0.617920 1441914439 0.305176 0.653748 0.312500 -0.617920 1441914439 0.305176 0.653748 0.312500 -0.617920 1441914439 0.305176 0.653748 0.312500 -0.617920 1441914439 0.300537 0.656372 0.309204 -0.619019 1441914439 0.300537 0.656372 0.309204 -0.619019 1441914439 0.300537 0.656372 0.309204 -0.619019 1441914439 0.300537 0.656372 0.309204 -0.619019 1441914439 0.300537 0.656372 0.309204 -0.619019 1441914439 0.300537 0.656372 0.309204 -0.619019 1441914439 0.296204 0.661011 0.306274 -0.617615 1441914439 0.296204 0.661011 0.306274 -0.617615 1441914439 0.296204 0.661011 0.306274 -0.617615 1441914439 0.296204 0.661011 0.306274 -0.617615 1441914439 0.296204 0.661011 0.306274 -0.617615 1441914439 0.296204 0.661011 0.306274 -0.617615 1441914439 0.296204 0.661011 0.306274 -0.617615 1441914439 0.297668 0.662170 0.305847 -0.615906 1441914439 0.297668 0.662170 0.305847 -0.615906 1441914439 0.297668 0.662170 0.305847 -0.615906 1441914439 0.297668 0.662170 0.305847 -0.615906 1441914439 0.297668 0.662170 0.305847 -0.615906 1441914439 0.297668 0.662170 0.305847 -0.615906 1441914439 0.303955 0.659424 0.311890 -0.612732 1441914439 0.303955 0.659424 0.311890 -0.612732 1441914439 0.303955 0.659424 0.311890 -0.612732 1441914439 0.303955 0.659424 0.311890 -0.612732 1441914439 0.303955 0.659424 0.311890 -0.612732 1441914439 0.303955 0.659424 0.311890 -0.612732 1441914439 0.303955 0.659424 0.311890 -0.612732 1441914439 0.311584 0.655090 0.319092 -0.609802 1441914439 0.311584 0.655090 0.319092 -0.609802 1441914439 0.311584 0.655090 0.319092 -0.609802 1441914439 0.311584 0.655090 0.319092 -0.609802 1441914439 0.311584 0.655090 0.319092 -0.609802 1441914439 0.311584 0.655090 0.319092 -0.609802 1441914439 0.317993 0.650452 0.326599 -0.607483 1441914439 0.317993 0.650452 0.326599 -0.607483 1441914439 0.317993 0.650452 0.326599 -0.607483 1441914439 0.317993 0.650452 0.326599 -0.607483 1441914439 0.317993 0.650452 0.326599 -0.607483 1441914439 0.317993 0.650452 0.326599 -0.607483 1441914439 0.323120 0.646790 0.332764 -0.605408 1441914439 0.323120 0.646790 0.332764 -0.605408 1441914440 0.323120 0.646790 0.332764 -0.605408 1441914440 0.323120 0.646790 0.332764 -0.605408 1441914440 0.323120 0.646790 0.332764 -0.605408 1441914440 0.323120 0.646790 0.332764 -0.605408 1441914440 0.323120 0.646790 0.332764 -0.605408 1441914440 0.324158 0.644592 0.336060 -0.605347 1441914440 0.324158 0.644592 0.336060 -0.605347 1441914440 0.324158 0.644592 0.336060 -0.605347 1441914440 0.324158 0.644592 0.336060 -0.605347 1441914440 0.324158 0.644592 0.336060 -0.605347 1441914440 0.324158 0.644592 0.336060 -0.605347 1441914440 0.322510 0.644409 0.336792 -0.606018 1441914440 0.322510 0.644409 0.336792 -0.606018 1441914440 0.322510 0.644409 0.336792 -0.606018 1441914440 0.322510 0.644409 0.336792 -0.606018 1441914440 0.322510 0.644409 0.336792 -0.606018 1441914440 0.322510 0.644409 0.336792 -0.606018 1441914440 0.320190 0.644592 0.334473 -0.608337 1441914440 0.320190 0.644592 0.334473 -0.608337 1441914440 0.320190 0.644592 0.334473 -0.608337 1441914440 0.320190 0.644592 0.334473 -0.608337 1441914440 0.320190 0.644592 0.334473 -0.608337 1441914440 0.320007 0.644775 0.331604 -0.609802 1441914440 0.320007 0.644775 0.331604 -0.609802 1441914440 0.320007 0.644775 0.331604 -0.609802 1441914440 0.320007 0.644775 0.331604 -0.609802 1441914440 0.320007 0.644775 0.331604 -0.609802 1441914440 0.320007 0.644775 0.331604 -0.609802 1441914440 0.320007 0.644775 0.331604 -0.609802 1441914440 0.319336 0.645325 0.330322 -0.610229 1441914440 0.319336 0.645325 0.330322 -0.610229 1441914440 0.319336 0.645325 0.330322 -0.610229 1441914440 0.319336 0.645325 0.330322 -0.610229 1441914440 0.319336 0.645325 0.330322 -0.610229 1441914440 0.319336 0.645325 0.330322 -0.610229 1441914440 0.317200 0.647583 0.330505 -0.608887 1441914440 0.317200 0.647583 0.330505 -0.608887 1441914440 0.317200 0.647583 0.330505 -0.608887 1441914440 0.317200 0.647583 0.330505 -0.608887 1441914440 0.317200 0.647583 0.330505 -0.608887 1441914440 0.317200 0.647583 0.330505 -0.608887 1441914440 0.315552 0.648560 0.329407 -0.609314 1441914440 0.315552 0.648560 0.329407 -0.609314 1441914440 0.315552 0.648560 0.329407 -0.609314 1441914440 0.315552 0.648560 0.329407 -0.609314 1441914440 0.315552 0.648560 0.329407 -0.609314 1441914440 0.315552 0.648560 0.329407 -0.609314 1441914440 0.313538 0.650391 0.328857 -0.608704 1441914440 0.313538 0.650391 0.328857 -0.608704 1441914440 0.313538 0.650391 0.328857 -0.608704 1441914440 0.313538 0.650391 0.328857 -0.608704 1441914440 0.313538 0.650391 0.328857 -0.608704 1441914440 0.313538 0.650391 0.328857 -0.608704 1441914440 0.312134 0.652039 0.328308 -0.607971 1441914440 0.312134 0.652039 0.328308 -0.607971 1441914440 0.312134 0.652039 0.328308 -0.607971 1441914440 0.312134 0.652039 0.328308 -0.607971 1441914440 0.312134 0.652039 0.328308 -0.607971 1441914440 0.311096 0.653442 0.329224 -0.606445 1441914440 0.311096 0.653442 0.329224 -0.606445 1441914440 0.311096 0.653442 0.329224 -0.606445 1441914440 0.311096 0.653442 0.329224 -0.606445 1441914440 0.311096 0.653442 0.329224 -0.606445 1441914440 0.311096 0.653442 0.329224 -0.606445 1441914440 0.311096 0.653442 0.329224 -0.606445 1441914440 0.310791 0.654663 0.329285 -0.605286 1441914440 0.310791 0.654663 0.329285 -0.605286 1441914440 0.310791 0.654663 0.329285 -0.605286 1441914440 0.310791 0.654663 0.329285 -0.605286 1441914440 0.310791 0.654663 0.329285 -0.605286 1441914440 0.310791 0.654663 0.329285 -0.605286 1441914440 0.309875 0.655212 0.328735 -0.605408 1441914440 0.309875 0.655212 0.328735 -0.605408 1441914440 0.309875 0.655212 0.328735 -0.605408 1441914440 0.309875 0.655212 0.328735 -0.605408 1441914440 0.309875 0.655212 0.328735 -0.605408 1441914440 0.309875 0.655212 0.328735 -0.605408 1441914440 0.307739 0.656799 0.327393 -0.605591 1441914440 0.307739 0.656799 0.327393 -0.605591 1441914440 0.307739 0.656799 0.327393 -0.605591 1441914440 0.307739 0.656799 0.327393 -0.605591 1441914440 0.307739 0.656799 0.327393 -0.605591 1441914440 0.307739 0.656799 0.327393 -0.605591 1441914440 0.307739 0.656799 0.327393 -0.605591 1441914440 0.302979 0.660034 0.325317 -0.605530 1441914440 0.302979 0.660034 0.325317 -0.605530 1441914440 0.302979 0.660034 0.325317 -0.605530 1441914440 0.302979 0.660034 0.325317 -0.605530 1441914440 0.302979 0.660034 0.325317 -0.605530 1441914440 0.302979 0.660034 0.325317 -0.605530 1441914440 0.296509 0.664429 0.322449 -0.605408 1441914440 0.296509 0.664429 0.322449 -0.605408 1441914440 0.296509 0.664429 0.322449 -0.605408 1441914440 0.296509 0.664429 0.322449 -0.605408 1441914440 0.296509 0.664429 0.322449 -0.605408 1441914440 0.296509 0.664429 0.322449 -0.605408 1441914440 0.292603 0.667053 0.318237 -0.606689 1441914440 0.292603 0.667053 0.318237 -0.606689 1441914440 0.292603 0.667053 0.318237 -0.606689 1441914440 0.292603 0.667053 0.318237 -0.606689 1441914440 0.292603 0.667053 0.318237 -0.606689 1441914440 0.292603 0.667053 0.318237 -0.606689 1441914440 0.292603 0.667053 0.318237 -0.606689 1441914440 0.289185 0.668640 0.314148 -0.608765 1441914440 0.289185 0.668640 0.314148 -0.608765 1441914440 0.289185 0.668640 0.314148 -0.608765 1441914440 0.289185 0.668640 0.314148 -0.608765 1441914440 0.289185 0.668640 0.314148 -0.608765 1441914440 0.289185 0.668640 0.314148 -0.608765 1441914440 0.284790 0.671753 0.311340 -0.608826 1441914440 0.284790 0.671753 0.311340 -0.608826 1441914440 0.284790 0.671753 0.311340 -0.608826 1441914440 0.284790 0.671753 0.311340 -0.608826 1441914441 0.284790 0.671753 0.311340 -0.608826 1441914441 0.284790 0.671753 0.311340 -0.608826 1441914441 0.284790 0.671753 0.311340 -0.608826 1441914441 0.284424 0.673157 0.308960 -0.608643 1441914441 0.284424 0.673157 0.308960 -0.608643 1441914441 0.284424 0.673157 0.308960 -0.608643 1441914441 0.284424 0.673157 0.308960 -0.608643 1441914441 0.284424 0.673157 0.308960 -0.608643 1441914441 0.284424 0.673157 0.308960 -0.608643 1441914441 0.289246 0.670837 0.312195 -0.607300 1441914441 0.289246 0.670837 0.312195 -0.607300 1441914441 0.289246 0.670837 0.312195 -0.607300 1441914441 0.289246 0.670837 0.312195 -0.607300 1441914441 0.289246 0.670837 0.312195 -0.607300 1441914441 0.289246 0.670837 0.312195 -0.607300 1441914441 0.289246 0.670837 0.312195 -0.607300 1441914441 0.296509 0.666504 0.320068 -0.604431 1441914441 0.296509 0.666504 0.320068 -0.604431 1441914441 0.296509 0.666504 0.320068 -0.604431 1441914441 0.296509 0.666504 0.320068 -0.604431 1441914441 0.296509 0.666504 0.320068 -0.604431 1441914441 0.296509 0.666504 0.320068 -0.604431 1441914441 0.304077 0.661560 0.328491 -0.601563 1441914441 0.304077 0.661560 0.328491 -0.601563 1441914441 0.304077 0.661560 0.328491 -0.601563 1441914441 0.304077 0.661560 0.328491 -0.601563 1441914441 0.304077 0.661560 0.328491 -0.601563 1441914441 0.304077 0.661560 0.328491 -0.601563 1441914441 0.307556 0.658020 0.334473 -0.600403 1441914441 0.307556 0.658020 0.334473 -0.600403 1441914441 0.307556 0.658020 0.334473 -0.600403 1441914441 0.307556 0.658020 0.334473 -0.600403 1441914441 0.307556 0.658020 0.334473 -0.600403 1441914441 0.307556 0.658020 0.334473 -0.600403 1441914441 0.307556 0.658020 0.334473 -0.600403 1441914441 0.307373 0.656128 0.337158 -0.601074 1441914441 0.307373 0.656128 0.337158 -0.601074 1441914441 0.307373 0.656128 0.337158 -0.601074 1441914441 0.307373 0.656128 0.337158 -0.601074 1441914441 0.307373 0.656128 0.337158 -0.601074 1441914441 0.307373 0.656128 0.337158 -0.601074 1441914441 0.305664 0.655090 0.336243 -0.603577 1441914441 0.305664 0.655090 0.336243 -0.603577 1441914441 0.305664 0.655090 0.336243 -0.603577 1441914441 0.305664 0.655090 0.336243 -0.603577 1441914441 0.305664 0.655090 0.336243 -0.603577 1441914441 0.305664 0.655090 0.336243 -0.603577 1441914441 0.306458 0.653320 0.334778 -0.605896 1441914441 0.306458 0.653320 0.334778 -0.605896 1441914441 0.306458 0.653320 0.334778 -0.605896 1441914441 0.306458 0.653320 0.334778 -0.605896 1441914441 0.306458 0.653320 0.334778 -0.605896 1441914441 0.306458 0.653320 0.334778 -0.605896 1441914441 0.306458 0.653320 0.334778 -0.605896 1441914441 0.307983 0.651611 0.333801 -0.607544 1441914441 0.307983 0.651611 0.333801 -0.607544 1441914441 0.307983 0.651611 0.333801 -0.607544 1441914441 0.307983 0.651611 0.333801 -0.607544 1441914441 0.307983 0.651611 0.333801 -0.607544 1441914441 0.307983 0.651611 0.333801 -0.607544 1441914441 0.308655 0.650940 0.333008 -0.608337 1441914441 0.308655 0.650940 0.333008 -0.608337 1441914441 0.308655 0.650940 0.333008 -0.608337 1441914441 0.308655 0.650940 0.333008 -0.608337 1441914441 0.308655 0.650940 0.333008 -0.608337 1441914441 0.308655 0.650940 0.333008 -0.608337 1441914441 0.308960 0.649963 0.332336 -0.609558 1441914441 0.308960 0.649963 0.332336 -0.609558 1441914441 0.308960 0.649963 0.332336 -0.609558 1441914441 0.308960 0.649963 0.332336 -0.609558 1441914441 0.308960 0.649963 0.332336 -0.609558 1441914441 0.308960 0.649963 0.332336 -0.609558 1441914441 0.309387 0.649231 0.331299 -0.610718 1441914441 0.309387 0.649231 0.331299 -0.610718 1441914441 0.309387 0.649231 0.331299 -0.610718 1441914441 0.309387 0.649231 0.331299 -0.610718 1441914441 0.309387 0.649231 0.331299 -0.610718 1441914441 0.309387 0.649231 0.331299 -0.610718 1441914441 0.310059 0.648743 0.330383 -0.611389 1441914441 0.310059 0.648743 0.330383 -0.611389 1441914441 0.310059 0.648743 0.330383 -0.611389 1441914441 0.310059 0.648743 0.330383 -0.611389 1441914441 0.310059 0.648743 0.330383 -0.611389 1441914441 0.310059 0.648743 0.330383 -0.611389 1441914441 0.310059 0.648743 0.330383 -0.611389 1441914441 0.310547 0.648010 0.329895 -0.612183 1441914441 0.310547 0.648010 0.329895 -0.612183 1441914441 0.310547 0.648010 0.329895 -0.612183 1441914441 0.310547 0.648010 0.329895 -0.612183 1441914441 0.310547 0.648010 0.329895 -0.612183 1441914441 0.310547 0.648010 0.329895 -0.612183 1441914441 0.311096 0.647705 0.330383 -0.612000 1441914441 0.311096 0.647705 0.330383 -0.612000 1441914441 0.311096 0.647705 0.330383 -0.612000 1441914441 0.311096 0.647705 0.330383 -0.612000 1441914441 0.311096 0.647705 0.330383 -0.612000 1441914441 0.311096 0.647705 0.330383 -0.612000 1441914441 0.311646 0.647461 0.330261 -0.612000 1441914441 0.311646 0.647461 0.330261 -0.612000 1441914441 0.311646 0.647461 0.330261 -0.612000 1441914441 0.311646 0.647461 0.330261 -0.612000 1441914441 0.311646 0.647461 0.330261 -0.612000 1441914441 0.311646 0.647461 0.330261 -0.612000 1441914441 0.311646 0.647461 0.330261 -0.612000 1441914441 0.311157 0.647217 0.328552 -0.613403 1441914441 0.311157 0.647217 0.328552 -0.613403 1441914441 0.311157 0.647217 0.328552 -0.613403 1441914441 0.311157 0.647217 0.328552 -0.613403 1441914441 0.311157 0.647217 0.328552 -0.613403 1441914441 0.308472 0.648804 0.325989 -0.614441 1441914441 0.308472 0.648804 0.325989 -0.614441 1441914441 0.308472 0.648804 0.325989 -0.614441 1441914441 0.308472 0.648804 0.325989 -0.614441 1441914441 0.308472 0.648804 0.325989 -0.614441 1441914442 0.308472 0.648804 0.325989 -0.614441 1441914442 0.308472 0.648804 0.325989 -0.614441 1441914442 0.304993 0.649841 0.321411 -0.617493 1441914442 0.304993 0.649841 0.321411 -0.617493 1441914442 0.304993 0.649841 0.321411 -0.617493 1441914442 0.304993 0.649841 0.321411 -0.617493 1441914442 0.304993 0.649841 0.321411 -0.617493 1441914442 0.304993 0.649841 0.321411 -0.617493 1441914442 0.298950 0.651855 0.314819 -0.621765 1441914442 0.298950 0.651855 0.314819 -0.621765 1441914442 0.298950 0.651855 0.314819 -0.621765 1441914442 0.298950 0.651855 0.314819 -0.621765 1441914442 0.298950 0.651855 0.314819 -0.621765 1441914442 0.298950 0.651855 0.314819 -0.621765 1441914442 0.294495 0.653992 0.308044 -0.625000 1441914442 0.294495 0.653992 0.308044 -0.625000 1441914442 0.294495 0.653992 0.308044 -0.625000 1441914442 0.294495 0.653992 0.308044 -0.625000 1441914442 0.294495 0.653992 0.308044 -0.625000 1441914442 0.294495 0.653992 0.308044 -0.625000 1441914442 0.289978 0.655334 0.302979 -0.628235 1441914442 0.289978 0.655334 0.302979 -0.628235 1441914442 0.289978 0.655334 0.302979 -0.628235 1441914442 0.289978 0.655334 0.302979 -0.628235 1441914442 0.289978 0.655334 0.302979 -0.628235 1441914442 0.289978 0.655334 0.302979 -0.628235 1441914442 0.289978 0.655334 0.302979 -0.628235 1441914442 0.286743 0.658081 0.299683 -0.628357 1441914442 0.286743 0.658081 0.299683 -0.628357 1441914442 0.286743 0.658081 0.299683 -0.628357 1441914442 0.286743 0.658081 0.299683 -0.628357 1441914442 0.286743 0.658081 0.299683 -0.628357 1441914442 0.286743 0.658081 0.299683 -0.628357 1441914442 0.288391 0.656677 0.299255 -0.629333 1441914442 0.288391 0.656677 0.299255 -0.629333 1441914442 0.288391 0.656677 0.299255 -0.629333 1441914442 0.288391 0.656677 0.299255 -0.629333 1441914442 0.288391 0.656677 0.299255 -0.629333 1441914442 0.288391 0.656677 0.299255 -0.629333 1441914442 0.295471 0.653320 0.304382 -0.627075 1441914442 0.295471 0.653320 0.304382 -0.627075 1441914442 0.295471 0.653320 0.304382 -0.627075 1441914442 0.295471 0.653320 0.304382 -0.627075 1441914442 0.295471 0.653320 0.304382 -0.627075 1441914442 0.295471 0.653320 0.304382 -0.627075 1441914442 0.295471 0.653320 0.304382 -0.627075 1441914442 0.303223 0.648804 0.310730 -0.624939 1441914442 0.303223 0.648804 0.310730 -0.624939 1441914442 0.303223 0.648804 0.310730 -0.624939 1441914442 0.303223 0.648804 0.310730 -0.624939 1441914442 0.303223 0.648804 0.310730 -0.624939 1441914442 0.303223 0.648804 0.310730 -0.624939 1441914442 0.308960 0.643555 0.317688 -0.624023 1441914442 0.308960 0.643555 0.317688 -0.624023 1441914442 0.308960 0.643555 0.317688 -0.624023 1441914442 0.308960 0.643555 0.317688 -0.624023 1441914442 0.308960 0.643555 0.317688 -0.624023 1441914442 0.308960 0.643555 0.317688 -0.624023 1441914442 0.313660 0.639526 0.323975 -0.622620 1441914442 0.313660 0.639526 0.323975 -0.622620 1441914442 0.313660 0.639526 0.323975 -0.622620 1441914442 0.313660 0.639526 0.323975 -0.622620 1441914442 0.313660 0.639526 0.323975 -0.622620 1441914442 0.313660 0.639526 0.323975 -0.622620 1441914442 0.316467 0.636841 0.328796 -0.621399 1441914442 0.316467 0.636841 0.328796 -0.621399 1441914442 0.316467 0.636841 0.328796 -0.621399 1441914442 0.316467 0.636841 0.328796 -0.621399 1441914442 0.316467 0.636841 0.328796 -0.621399 1441914442 0.316467 0.636841 0.328796 -0.621399 1441914442 0.316467 0.636841 0.328796 -0.621399 1441914442 0.318115 0.635559 0.331909 -0.620239 1441914442 0.318115 0.635559 0.331909 -0.620239 1441914442 0.318115 0.635559 0.331909 -0.620239 1441914442 0.318115 0.635559 0.331909 -0.620239 1441914442 0.318115 0.635559 0.331909 -0.620239 1441914442 0.320007 0.633728 0.333374 -0.620300 1441914442 0.320007 0.633728 0.333374 -0.620300 1441914442 0.320007 0.633728 0.333374 -0.620300 1441914442 0.320007 0.633728 0.333374 -0.620300 1441914442 0.320007 0.633728 0.333374 -0.620300 1441914442 0.320007 0.633728 0.333374 -0.620300 1441914442 0.320007 0.633850 0.332947 -0.620422 1441914442 0.320007 0.633850 0.332947 -0.620422 1441914442 0.320007 0.633850 0.332947 -0.620422 1441914442 0.320007 0.633850 0.332947 -0.620422 1441914442 0.320007 0.633850 0.332947 -0.620422 1441914442 0.320007 0.633850 0.332947 -0.620422 1441914442 0.320435 0.634888 0.332886 -0.619202 1441914442 0.320435 0.634888 0.332886 -0.619202 1441914442 0.320435 0.634888 0.332886 -0.619202 1441914442 0.320435 0.634888 0.332886 -0.619202 1441914442 0.320435 0.634888 0.332886 -0.619202 1441914442 0.320435 0.634888 0.332886 -0.619202 1441914442 0.320435 0.634888 0.332886 -0.619202 1441914442 0.318726 0.636108 0.332092 -0.619202 1441914442 0.318726 0.636108 0.332092 -0.619202 1441914442 0.318726 0.636108 0.332092 -0.619202 1441914442 0.318726 0.636108 0.332092 -0.619202 1441914442 0.318726 0.636108 0.332092 -0.619202 1441914442 0.318726 0.636108 0.332092 -0.619202 1441914442 0.316895 0.637695 0.330688 -0.619263 1441914442 0.316895 0.637695 0.330688 -0.619263 1441914442 0.316895 0.637695 0.330688 -0.619263 1441914442 0.316895 0.637695 0.330688 -0.619263 1441914442 0.316895 0.637695 0.330688 -0.619263 1441914442 0.316895 0.637695 0.330688 -0.619263 1441914442 0.316895 0.637695 0.330688 -0.619263 1441914442 0.314880 0.639709 0.329224 -0.619019 1441914442 0.314880 0.639709 0.329224 -0.619019 1441914442 0.314880 0.639709 0.329224 -0.619019 1441914442 0.314880 0.639709 0.329224 -0.619019 1441914442 0.314880 0.639709 0.329224 -0.619019 1441914442 0.314880 0.639709 0.329224 -0.619019 1441914443 0.313232 0.641724 0.328735 -0.618042 1441914443 0.313232 0.641724 0.328735 -0.618042 1441914443 0.313232 0.641724 0.328735 -0.618042 1441914443 0.313232 0.641724 0.328735 -0.618042 1441914443 0.313232 0.641724 0.328735 -0.618042 1441914443 0.313232 0.641724 0.328735 -0.618042 1441914443 0.313232 0.641724 0.328735 -0.618042 1441914443 0.312622 0.643311 0.329224 -0.616394 1441914443 0.312622 0.643311 0.329224 -0.616394 1441914443 0.312622 0.643311 0.329224 -0.616394 1441914443 0.312622 0.643311 0.329224 -0.616394 1441914443 0.312622 0.643311 0.329224 -0.616394 1441914443 0.312622 0.643311 0.329224 -0.616394 1441914443 0.313110 0.644165 0.330139 -0.614807 1441914443 0.313110 0.644165 0.330139 -0.614807 1441914443 0.313110 0.644165 0.330139 -0.614807 1441914443 0.313110 0.644165 0.330139 -0.614807 1441914443 0.313110 0.644165 0.330139 -0.614807 1441914443 0.313110 0.644165 0.330139 -0.614807 1441914443 0.313110 0.644165 0.330139 -0.614807 1441914443 0.314270 0.644287 0.330566 -0.613831 1441914443 0.314270 0.644287 0.330566 -0.613831 1441914443 0.314270 0.644287 0.330566 -0.613831 1441914443 0.314270 0.644287 0.330566 -0.613831 1441914443 0.314270 0.644287 0.330566 -0.613831 1441914443 0.314270 0.644287 0.330566 -0.613831 1441914443 0.314697 0.644470 0.331177 -0.613098 1441914443 0.314697 0.644470 0.331177 -0.613098 1441914443 0.314697 0.644470 0.331177 -0.613098 1441914443 0.314697 0.644470 0.331177 -0.613098 1441914443 0.314697 0.644470 0.331177 -0.613098 1441914443 0.314697 0.644470 0.331177 -0.613098 1441914443 0.314697 0.644470 0.331177 -0.613098 1441914443 0.314331 0.644714 0.329895 -0.613708 1441914443 0.314331 0.644714 0.329895 -0.613708 1441914443 0.314331 0.644714 0.329895 -0.613708 1441914443 0.314331 0.644714 0.329895 -0.613708 1441914443 0.314331 0.644714 0.329895 -0.613708 1441914443 0.310120 0.646118 0.326843 -0.616089 1441914443 0.310120 0.646118 0.326843 -0.616089 1441914443 0.310120 0.646118 0.326843 -0.616089 1441914443 0.310120 0.646118 0.326843 -0.616089 1441914443 0.310120 0.646118 0.326843 -0.616089 1441914443 0.310120 0.646118 0.326843 -0.616089 1441914443 0.310120 0.646118 0.326843 -0.616089 1441914443 0.304993 0.650513 0.322327 -0.616333 1441914443 0.304993 0.650513 0.322327 -0.616333 1441914443 0.304993 0.650513 0.322327 -0.616333 1441914443 0.304993 0.650513 0.322327 -0.616333 1441914443 0.304993 0.650513 0.322327 -0.616333 1441914443 0.304993 0.650513 0.322327 -0.616333 1441914443 0.299622 0.655640 0.315979 -0.616821 1441914443 0.299622 0.655640 0.315979 -0.616821 1441914443 0.299622 0.655640 0.315979 -0.616821 1441914443 0.299622 0.655640 0.315979 -0.616821 1441914443 0.299622 0.655640 0.315979 -0.616821 1441914443 0.299622 0.655640 0.315979 -0.616821 1441914443 0.299622 0.655640 0.315979 -0.616821 1441914443 0.296204 0.661255 0.311401 -0.614868 1441914443 0.296204 0.661255 0.311401 -0.614868 1441914443 0.296204 0.661255 0.311401 -0.614868 1441914443 0.296204 0.661255 0.311401 -0.614868 1441914443 0.296204 0.661255 0.311401 -0.614868 1441914443 0.296204 0.661255 0.311401 -0.614868 1441914443 0.295715 0.663818 0.309509 -0.613281 1441914443 0.295715 0.663818 0.309509 -0.613281 1441914443 0.295715 0.663818 0.309509 -0.613281 1441914443 0.295715 0.663818 0.309509 -0.613281 1441914443 0.295715 0.663818 0.309509 -0.613281 1441914443 0.295715 0.663818 0.309509 -0.613281 1441914443 0.299866 0.662537 0.312744 -0.611023 1441914443 0.299866 0.662537 0.312744 -0.611023 1441914443 0.299866 0.662537 0.312744 -0.611023 1441914443 0.299866 0.662537 0.312744 -0.611023 1441914443 0.299866 0.662537 0.312744 -0.611023 1441914443 0.299866 0.662537 0.312744 -0.611023 1441914443 0.306641 0.658752 0.318970 -0.608459 1441914443 0.306641 0.658752 0.318970 -0.608459 1441914443 0.306641 0.658752 0.318970 -0.608459 1441914443 0.306641 0.658752 0.318970 -0.608459 1441914443 0.306641 0.658752 0.318970 -0.608459 1441914443 0.306641 0.658752 0.318970 -0.608459 1441914443 0.306641 0.658752 0.318970 -0.608459 1441914443 0.314331 0.653931 0.327087 -0.605469 1441914443 0.314331 0.653931 0.327087 -0.605469 1441914443 0.314331 0.653931 0.327087 -0.605469 1441914443 0.314331 0.653931 0.327087 -0.605469 1441914443 0.314331 0.653931 0.327087 -0.605469 1441914443 0.314331 0.653931 0.327087 -0.605469 1441914443 0.320557 0.648865 0.335327 -0.603149 1441914443 0.320557 0.648865 0.335327 -0.603149 1441914443 0.320557 0.648865 0.335327 -0.603149 1441914443 0.320557 0.648865 0.335327 -0.603149 1441914443 0.320557 0.648865 0.335327 -0.603149 1441914443 0.320557 0.648865 0.335327 -0.603149 1441914443 0.320557 0.648865 0.335327 -0.603149 1441914443 0.324036 0.645508 0.340881 -0.601746 1441914443 0.324036 0.645508 0.340881 -0.601746 1441914443 0.324036 0.645508 0.340881 -0.601746 1441914443 0.324036 0.645508 0.340881 -0.601746 1441914443 0.324036 0.645508 0.340881 -0.601746 1441914443 0.324036 0.645508 0.340881 -0.601746 1441914443 0.324585 0.643311 0.342651 -0.602783 1441914443 
0.290894 0.663086 0.308289 -0.616943 1441914446 0.290894 0.663086 0.308289 -0.616943 1441914446 0.290894 0.663086 0.308289 -0.616943 1441914446 0.290894 0.663086 0.308289 -0.616943 1441914446 0.290894 0.663086 0.308289 -0.616943 1441914446 0.289246 0.664307 0.305603 -0.617737 1441914446 0.289246 0.664307 0.305603 -0.617737 1441914446 0.289246 0.664307 0.305603 -0.617737 1441914446 0.289612 0.664551 0.305298 -0.617493 1441914446 0.289612 0.664551 0.305298 -0.617493 1441914446 0.289612 0.664551 0.305298 -0.617493 1441914446 0.289612 0.664551 0.305298 -0.617493 1441914446 0.289612 0.664551 0.305298 -0.617493 1441914446 0.289612 0.664551 0.305298 -0.617493 1441914446 0.289612 0.664551 0.305298 -0.617493 1441914446 0.293823 0.663086 0.309204 -0.615112 1441914446 0.293823 0.663086 0.309204 -0.615112 1441914446 0.293823 0.663086 0.309204 -0.615112 1441914446 0.293823 0.663086 0.309204 -0.615112 1441914446 0.293823 0.663086 0.309204 -0.615112 1441914446 0.293823 0.663086 0.309204 -0.615112 1441914446 0.297974 0.660767 0.315002 -0.612671 1441914446 0.297974 0.660767 0.315002 -0.612671 1441914446 0.297974 0.660767 0.315002 -0.612671 1441914446 0.297974 0.660767 0.315002 -0.612671 1441914446 0.297974 0.660767 0.315002 -0.612671 1441914446 0.297974 0.660767 0.315002 -0.612671 1441914446 0.297974 0.660767 0.315002 -0.612671 1441914446 0.302002 0.658020 0.320862 -0.610596 1441914446 0.302002 0.658020 0.320862 -0.610596 1441914446 0.302002 0.658020 0.320862 -0.610596 1441914446 0.302002 0.658020 0.320862 -0.610596 1441914446 0.302002 0.658020 0.320862 -0.610596 1441914446 0.302002 0.658020 0.320862 -0.610596 1441914446 0.305298 0.655273 0.324890 -0.609802 1441914446 0.305298 0.655273 0.324890 -0.609802 1441914446 0.305298 0.655273 0.324890 -0.609802 1441914446 0.305298 0.655273 0.324890 -0.609802 1441914446 0.305298 0.655273 0.324890 -0.609802 1441914446 0.305298 0.655273 0.324890 -0.609802 1441914446 0.308044 0.653381 0.327576 -0.608948 1441914446 0.308044 0.653381 0.327576 -0.608948 1441914446 0.308044 0.653381 0.327576 -0.608948 1441914446 0.308044 0.653381 0.327576 -0.608948 1441914446 0.308044 0.653381 0.327576 -0.608948 1441914446 0.308044 0.653381 0.327576 -0.608948 1441914446 0.309631 0.652710 0.329163 -0.608093 1441914446 0.309631 0.652710 0.329163 -0.608093 1441914446 0.309631 0.652710 0.329163 -0.608093 1441914446 0.309631 0.652710 0.329163 -0.608093 1441914446 0.309631 0.652710 0.329163 -0.608093 1441914446 0.309631 0.652710 0.329163 -0.608093 1441914446 0.309631 0.652710 0.329163 -0.608093 1441914446 0.310425 0.651794 0.329346 -0.608521 1441914446 0.310425 0.651794 0.329346 -0.608521 1441914446 0.310425 0.651794 0.329346 -0.608521 1441914446 0.310425 0.651794 0.329346 -0.608521 1441914446 0.310425 0.651794 0.329346 -0.608521 1441914446 0.310425 0.651794 0.329346 -0.608521 1441914446 0.310425 0.651367 0.330261 -0.608459 1441914446 0.310425 0.651367 0.330261 -0.608459 1441914446 0.310425 0.651367 0.330261 -0.608459 1441914446 0.310425 0.651367 0.330261 -0.608459 1441914446 0.310425 0.651367 0.330261 -0.608459 1441914446 0.310425 0.651367 0.330261 -0.608459 1441914446 0.310425 0.651367 0.330261 -0.608459 1441914446 0.311707 0.650574 0.331299 -0.608093 1441914446 0.311707 0.650574 0.331299 -0.608093 1441914446 0.311707 0.650574 0.331299 -0.608093 1441914446 0.311707 0.650574 0.331299 -0.608093 1441914446 0.311707 0.650574 0.331299 -0.608093 1441914446 0.311707 0.650574 0.331299 -0.608093 1441914446 0.313477 0.648438 0.333191 -0.608398 1441914446 0.313477 0.648438 0.333191 -0.608398 1441914446 0.313477 0.648438 0.333191 -0.608398 1441914446 0.313477 0.648438 0.333191 -0.608398 1441914447 0.313477 0.648438 0.333191 -0.608398 1441914447 0.313477 0.648438 0.333191 -0.608398 1441914447 0.317993 0.645020 0.335449 -0.608521 1441914447 0.317993 0.645020 0.335449 -0.608521 1441914447 0.317993 0.645020 0.335449 -0.608521 1441914447 0.317993 0.645020 0.335449 -0.608521 1441914447 0.317993 0.645020 0.335449 -0.608521 1441914447 0.317993 0.645020 0.335449 -0.608521 1441914447 0.327759 0.641052 0.341370 -0.604187 1441914447 0.327759 0.641052 0.341370 -0.604187 1441914447 0.327759 0.641052 0.341370 -0.604187 1441914447 0.327759 0.641052 0.341370 -0.604187 1441914447 0.327759 0.641052 0.341370 -0.604187 1441914447 0.327759 0.641052 0.341370 -0.604187 1441914447 0.333313 0.638000 0.348694 -0.600220 1441914447 0.333313 0.638000 0.348694 -0.600220 1441914447 0.333313 0.638000 0.348694 -0.600220 1441914447 0.333313 0.638000 0.348694 -0.600220 1441914447 0.333313 0.638000 0.348694 -0.600220 1441914447 0.333313 0.638000 0.348694 -0.600220 1441914447 0.337402 0.635925 0.356445 -0.595520 1441914447 0.337402 0.635925 0.356445 -0.595520 1441914447 0.337402 0.635925 0.356445 -0.595520 1441914447 0.337402 0.635925 0.356445 -0.595520 1441914447 0.337402 0.635925 0.356445 -0.595520 1441914447 0.337402 0.635925 0.356445 -0.595520 1441914447 0.336365 0.637390 0.361511 -0.591431 1441914447 0.336365 0.637390 0.361511 -0.591431 1441914447 0.336365 0.637390 0.361511 -0.591431 1441914447 0.336365 0.637390 0.361511 -0.591431 1441914447 0.336365 0.637390 0.361511 -0.591431 1441914447 0.336365 0.637390 0.361511 -0.591431 1441914447 0.331055 0.640137 0.359558 -0.592651 1441914447 0.331055 0.640137 0.359558 -0.592651 1441914447 0.331055 0.640137 0.359558 -0.592651 1441914447 0.331055 0.640137 0.359558 -0.592651 1441914447 0.331055 0.640137 0.359558 -0.592651 1441914447 0.331055 0.640137 0.359558 -0.592651 1441914447 0.331055 0.640137 0.359558 -0.592651 1441914447 0.323792 0.642944 0.350708 -0.598938 1441914447 0.323792 0.642944 0.350708 -0.598938 1441914447 0.323792 0.642944 0.350708 -0.598938 1441914447 0.323792 0.642944 0.350708 -0.598938 1441914447 0.323792 0.642944 0.350708 -0.598938 1441914447 0.323792 0.642944 0.350708 -0.598938 1441914447 0.315918 0.646973 0.339417 -0.605225 1441914447 0.315918 0.646973 0.339417 -0.605225 1441914447 0.315918 0.646973 0.339417 -0.605225 1441914447 0.315918 0.646973 0.339417 -0.605225 1441914447 0.315918 0.646973 0.339417 -0.605225 1441914447 0.315918 0.646973 0.339417 -0.605225 1441914447 0.308044 0.651367 0.327515 -0.611145 1441914447 0.308044 0.651367 0.327515 -0.611145 1441914447 0.308044 0.651367 0.327515 -0.611145 1441914447 0.308044 0.651367 0.327515 -0.611145 1441914447 0.308044 0.651367 0.327515 -0.611145 1441914447 0.308044 0.651367 0.327515 -0.611145 1441914447 0.308044 0.651367 0.327515 -0.611145 1441914447 0.302551 0.653870 0.317200 -0.616638 1441914447 0.302551 0.653870 0.317200 -0.616638 1441914447 0.302551 0.653870 0.317200 -0.616638 1441914447 0.302551 0.653870 0.317200 -0.616638 1441914447 0.302551 0.653870 0.317200 -0.616638 1441914447 0.302551 0.653870 0.317200 -0.616638 1441914447 0.300781 0.653442 0.309937 -0.621643 1441914447 0.300781 0.653442 0.309937 -0.621643 1441914447 0.300781 0.653442 0.309937 -0.621643 1441914447 0.300781 0.653442 0.309937 -0.621643 1441914447 0.300781 0.653442 0.309937 -0.621643 1441914447 0.300781 0.653442 0.309937 -0.621643 1441914447 0.300781 0.653442 0.309937 -0.621643 1441914447 0.299194 0.655396 0.306519 -0.622009 1441914447 0.299194 0.655396 0.306519 -0.622009 1441914447 0.299194 0.655396 0.306519 -0.622009 1441914447 0.299194 0.655396 0.306519 -0.622009 1441914447 0.299194 0.655396 0.306519 -0.622009 1441914447 0.299194 0.655396 0.306519 -0.622009 1441914447 0.300476 0.657043 0.306519 -0.619690 1441914447 0.300476 0.657043 0.306519 -0.619690 1441914447 0.300476 0.657043 0.306519 -0.619690 1441914447 0.300476 0.657043 0.306519 -0.619690 1441914447 0.300476 0.657043 0.306519 -0.619690 1441914447 0.300476 0.657043 0.306519 -0.619690 1441914447 0.303040 0.656555 0.308411 -0.617981 1441914447 0.303040 0.656555 0.308411 -0.617981 1441914447 0.303040 0.656555 0.308411 -0.617981 1441914447 0.303040 0.656555 0.308411 -0.617981 1441914447 0.303040 0.656555 0.308411 -0.617981 1441914447 0.303040 0.656555 0.308411 -0.617981 1441914447 0.304626 0.655701 0.310486 -0.617126 1441914447 0.304626 0.655701 0.310486 -0.617126 1441914447 0.304626 0.655701 0.310486 -0.617126 1441914447 0.304626 0.655701 0.310486 -0.617126 1441914447 0.304626 0.655701 0.310486 -0.617126 1441914447 0.304626 0.655701 0.310486 -0.617126 1441914447 0.306274 0.654114 0.311584 -0.617432 1441914447 0.306274 0.654114 0.311584 -0.617432 1441914447 0.306274 0.654114 0.311584 -0.617432 1441914447 0.306274 0.654114 0.311584 -0.617432 1441914447 0.306274 0.654114 0.311584 -0.617432 1441914447 0.306274 0.654114 0.311584 -0.617432 1441914447 0.308167 0.651978 0.312805 -0.618103 1441914447 0.308167 0.651978 0.312805 -0.618103 1441914447 0.308167 0.651978 0.312805 -0.618103 1441914447 0.308167 0.651978 0.312805 -0.618103 1441914447 0.308167 0.651978 0.312805 -0.618103 1441914447 0.308167 0.651978 0.312805 -0.618103 1441914447 0.309204 0.650818 0.314636 -0.617920 1441914447 0.309204 0.650818 0.314636 -0.617920 1441914447 0.309204 0.650818 0.314636 -0.617920 1441914447 0.309204 0.650818 0.314636 -0.617920 1441914447 0.309204 0.650818 0.314636 -0.617920 1441914447 0.309204 0.650818 0.314636 -0.617920 1441914448 0.309204 0.650818 0.314636 -0.617920 1441914448 0.309753 0.650146 0.315125 -0.618103 1441914448 0.309753 0.650146 0.315125 -0.618103 1441914448 0.309753 0.650146 0.315125 -0.618103 1441914448 0.309753 0.650146 0.315125 -0.618103 1441914448 0.310242 0.648926 0.315613 -0.618896 1441914448 0.310242 0.648926 0.315613 -0.618896 1441914448 0.310242 0.648926 0.315613 -0.618896 1441914448 0.310242 0.648926 0.315613 -0.618896 1441914448 0.310242 0.648926 0.315613 -0.618896 1441914448 0.310242 0.648926 0.315613 -0.618896 1441914448 0.312805 0.646179 0.316772 -0.619873 1441914448 0.312805 0.646179 0.316772 -0.619873 1441914448 0.312805 0.646179 0.316772 -0.619873 1441914448 0.312805 0.646179 0.316772 -0.619873 1441914448 0.317688 0.642273 0.319214 -0.620178 1441914448 0.317688 0.642273 0.319214 -0.620178 1441914448 0.317688 0.642273 0.319214 -0.620178 1441914448 0.317688 0.642273 0.319214 -0.620178 1441914448 0.317688 0.642273 0.319214 -0.620178 1441914448 0.317688 0.642273 0.319214 -0.620178 1441914448 0.323120 0.638733 0.323364 -0.618835 1441914448 0.323120 0.638733 0.323364 -0.618835 1441914448 0.323120 0.638733 0.323364 -0.618835 1441914448 0.323120 0.638733 0.323364 -0.618835 1441914448 0.323120 0.638733 0.323364 -0.618835 1441914448 0.328796 0.636963 0.328857 -0.614807 1441914448 0.328796 0.636963 0.328857 -0.614807 1441914448 0.328796 0.636963 0.328857 -0.614807 1441914448 0.328796 0.636963 0.328857 -0.614807 1441914448 0.328796 0.636963 0.328857 -0.614807 1441914448 0.328796 0.636963 0.328857 -0.614807 1441914448 0.328796 0.636963 0.328857 -0.614807 1441914448 0.333252 0.635254 0.334167 -0.611328 1441914448 0.333252 0.635254 0.334167 -0.611328 1441914448 0.333252 0.635254 0.334167 -0.611328 1441914448 0.333252 0.635254 0.334167 -0.611328 1441914448 0.333252 0.635254 0.334167 -0.611328 1441914448 0.333252 0.635254 0.334167 -0.611328 1441914448 0.337524 0.633667 0.339172 -0.607849 1441914448 0.337524 0.633667 0.339172 -0.607849 1441914448 0.337524 0.633667 0.339172 -0.607849 1441914448 0.337524 0.633667 0.339172 -0.607849 1441914448 0.337524 0.633667 0.339172 -0.607849 1441914448 0.337524 0.633667 0.339172 -0.607849 1441914448 0.340515 0.633667 0.344238 -0.603271 1441914448 0.340515 0.633667 0.344238 -0.603271 1441914448 0.340515 0.633667 0.344238 -0.603271 1441914448 0.340515 0.633667 0.344238 -0.603271 1441914448 0.340515 0.633667 0.344238 -0.603271 1441914448 0.340515 0.633667 0.344238 -0.603271 1441914448 0.336487 0.636536 0.346680 -0.601135 1441914448 0.336487 0.636536 0.346680 -0.601135 1441914448 0.336487 0.636536 0.346680 -0.601135 1441914448 0.336487 0.636536 0.346680 -0.601135 1441914448 0.336487 0.636536 0.346680 -0.601135 1441914448 0.336487 0.636536 0.346680 -0.601135 1441914448 0.336487 0.636536 0.346680 -0.601135 1441914448 0.328186 0.639954 0.340698 -0.605530 1441914448 0.328186 0.639954 0.340698 -0.605530 1441914448 0.328186 0.639954 0.340698 -0.605530 1441914448 0.328186 0.639954 0.340698 -0.605530 1441914448 0.328186 0.639954 0.340698 -0.605530 1441914448 0.328186 0.639954 0.340698 -0.605530 1441914448 0.319641 0.643677 0.330566 -0.611755 1441914448 0.319641 0.643677 0.330566 -0.611755 1441914448 0.319641 0.643677 0.330566 -0.611755 1441914448 0.319641 0.643677 0.330566 -0.611755 1441914448 0.319641 0.643677 0.330566 -0.611755 1441914448 0.319641 0.643677 0.330566 -0.611755 1441914448 0.319641 0.643677 0.330566 -0.611755 1441914448 0.310791 0.648499 0.320435 -0.616577 1441914448 0.310791 0.648499 0.320435 -0.616577 1441914448 0.310791 0.648499 0.320435 -0.616577 1441914448 0.310791 0.648499 0.320435 -0.616577 1441914448 0.310791 0.648499 0.320435 -0.616577 1441914448 0.310791 0.648499 0.320435 -0.616577 1441914448 0.304077 0.653137 0.311523 -0.619568 1441914448 0.304077 0.653137 0.311523 -0.619568 1441914448 0.304077 0.653137 0.311523 -0.619568 1441914448 0.304077 0.653137 0.311523 -0.619568 1441914448 0.304077 0.653137 0.311523 -0.619568 1441914448 0.304077 0.653137 0.311523 -0.619568 1441914448 0.298767 0.658386 0.305542 -0.619568 1441914448 0.298767 0.658386 0.305542 -0.619568 1441914448 0.298767 0.658386 0.305542 -0.619568 1441914448 0.298767 0.658386 0.305542 -0.619568 1441914448 0.298767 0.658386 0.305542 -0.619568 1441914448 0.298767 0.658386 0.305542 -0.619568 1441914448 0.298767 0.658386 0.305542 -0.619568 1441914448 0.297241 0.661804 0.303406 -0.617737 1441914448 0.297241 0.661804 0.303406 -0.617737 1441914448 0.297241 0.661804 0.303406 -0.617737 1441914448 0.297241 0.661804 0.303406 -0.617737 1441914448 0.297241 0.661804 0.303406 -0.617737 1441914448 0.297241 0.661804 0.303406 -0.617737 1441914448 0.297241 0.661804 0.303406 -0.617737 1441914448 0.297485 0.662964 0.302795 -0.616638 1441914448 0.297485 0.662964 0.302795 -0.616638 1441914448 0.297485 0.662964 0.302795 -0.616638 1441914448 0.297485 0.662964 0.302795 -0.616638 1441914448 0.297485 0.662964 0.302795 -0.616638 1441914448 0.297485 0.662964 0.302795 -0.616638 1441914448 0.298767 0.663086 0.304932 -0.614807 1441914448 0.298767 0.663086 0.304932 -0.614807 1441914448 0.298767 0.663086 0.304932 -0.614807 1441914448 0.298767 0.663086 0.304932 -0.614807 1441914448 0.298767 0.663086 0.304932 -0.614807 1441914448 0.298767 0.663086 0.304932 -0.614807 1441914448 0.298950 0.663452 0.307373 -0.613098 1441914449 0.298950 0.663452 0.307373 -0.613098 1441914449 0.298950 0.663452 0.307373 -0.613098 1441914449 0.298950 0.663452 0.307373 -0.613098 1441914449 0.298950 0.663452 0.307373 -0.613098 1441914449 0.298950 0.663452 0.307373 -0.613098 1441914449 0.298950 0.663452 0.307373 -0.613098 1441914449 0.299622 0.663452 0.308594 -0.612244 1441914449 0.299622 0.663452 0.308594 -0.612244 1441914449 0.299622 0.663452 0.308594 -0.612244 1441914449 0.299622 0.663452 0.308594 -0.612244 1441914449 0.299622 0.663452 0.308594 -0.612244 1441914449 0.299622 0.663452 0.308594 -0.612244 1441914449 0.299500 0.663025 0.308777 -0.612610 1441914449 0.299500 0.663025 0.308777 -0.612610 1441914449 0.299500 0.663025 0.308777 -0.612610 1441914449 0.299500 0.663025 0.308777 -0.612610 1441914449 0.299500 0.663025 0.308777 -0.612610 1441914449 0.299500 0.663025 0.308777 -0.612610 1441914449 0.299500 0.663025 0.308777 -0.612610 1441914449 0.298828 0.662964 0.307800 -0.613525 1441914449 0.298828 0.662964 0.307800 -0.613525 1441914449 0.298828 0.662964 0.307800 -0.613525 1441914449 0.298828 0.662964 0.307800 -0.613525 1441914449 0.298828 0.662964 0.307800 -0.613525 1441914449 0.298828 0.662964 0.307800 -0.613525 1441914449 0.298462 0.663574 0.307434 -0.613220 1441914449 0.298462 0.663574 0.307434 -0.613220 1441914449 0.298462 0.663574 0.307434 -0.613220 1441914449 0.298462 0.663574 0.307434 -0.613220 1441914449 0.298462 0.663574 0.307434 -0.613220 1441914449 0.298462 0.663574 0.307434 -0.613220 1441914449 0.298462 0.663574 0.307434 -0.613220 1441914449 0.298767 0.663696 0.307312 -0.613037 1441914449 0.298767 0.663696 0.307312 -0.613037 1441914449 0.298767 0.663696 0.307312 -0.613037 1441914449 0.298767 0.663696 0.307312 -0.613037 1441914449 0.298767 0.663696 0.307312 -0.613037 1441914449 0.298767 0.663696 0.307312 -0.613037 1441914449 0.300720 0.662720 0.309021 -0.612244 1441914449 0.300720 0.662720 0.309021 -0.612244 1441914449 0.300720 0.662720 0.309021 -0.612244 1441914449 0.300720 0.662720 0.309021 -0.612244 1441914449 0.300720 0.662720 0.309021 -0.612244 1441914449 0.300720 0.662720 0.309021 -0.612244 1441914449 0.303833 0.660767 0.311646 -0.611511 1441914449 0.303833 0.660767 0.311646 -0.611511 1441914449 0.303833 0.660767 0.311646 -0.611511 1441914449 0.303833 0.660767 0.311646 -0.611511 1441914449 0.303833 0.660767 0.311646 -0.611511 1441914449 0.303833 0.660767 0.311646 -0.611511 1441914449 0.308044 0.657959 0.315430 -0.610474 1441914449 0.308044 0.657959 0.315430 -0.610474 1441914449 0.308044 0.657959 0.315430 -0.610474 1441914449 0.308044 0.657959 0.315430 -0.610474 1441914449 0.308044 0.657959 0.315430 -0.610474 1441914449 0.308044 0.657959 0.315430 -0.610474 1441914449 0.313354 0.654846 0.320068 -0.608704 1441914449 0.313354 0.654846 0.320068 -0.608704 1441914449 0.313354 0.654846 0.320068 -0.608704 1441914449 0.313354 0.654846 0.320068 -0.608704 1441914449 0.313354 0.654846 0.320068 -0.608704 1441914449 0.313354 0.654846 0.320068 -0.608704 1441914449 0.313354 0.654846 0.320068 -0.608704 1441914449 0.319214 0.651062 0.325195 -0.606995 1441914449 0.319214 0.651062 0.325195 -0.606995 1441914449 0.319214 0.651062 0.325195 -0.606995 1441914449 0.319214 0.651062 0.325195 -0.606995 1441914449 0.319214 0.651062 0.325195 -0.606995 1441914449 0.319214 0.651062 0.325195 -0.606995 1441914449 0.323975 0.647583 0.330505 -0.605347 1441914449 0.323975 0.647583 0.330505 -0.605347 1441914449 0.323975 0.647583 0.330505 -0.605347 1441914449 0.323975 0.647583 0.330505 -0.605347 1441914449 0.323975 0.647583 0.330505 -0.605347 1441914449 0.323975 0.647583 0.330505 -0.605347 1441914449 0.328125 0.644897 0.334717 -0.603638 1441914449 0.328125 0.644897 0.334717 -0.603638 1441914449 0.328125 0.644897 0.334717 -0.603638 1441914449 0.328125 0.644897 0.334717 -0.603638 1441914449 0.328125 0.644897 0.334717 -0.603638 1441914449 0.328125 0.644897 0.334717 -0.603638 1441914449 0.328125 0.644897 0.334717 -0.603638 1441914449 0.331604 0.643433 0.338928 -0.600891 1441914449 0.331604 0.643433 0.338928 -0.600891 1441914449 0.331604 0.643433 0.338928 -0.600891 1441914449 0.331604 0.643433 0.338928 -0.600891 1441914449 0.331604 0.643433 0.338928 -0.600891 1441914449 0.331604 0.643433 0.338928 -0.600891 1441914449 0.333496 0.641785 0.342102 -0.599854 1441914449 0.333496 0.641785 0.342102 -0.599854 1441914449 0.333496 0.641785 0.342102 -0.599854 1441914449 0.333496 0.641785 0.342102 -0.599854 1441914449 0.333496 0.641785 0.342102 -0.599854 1441914449 0.333496 0.641785 0.342102 -0.599854 1441914449 0.333496 0.641785 0.342102 -0.599854 1441914449 0.330627 0.642700 0.341797 -0.600647 1441914449 0.330627 0.642700 0.341797 -0.600647 1441914449 0.330627 0.642700 0.341797 -0.600647 1441914449 0.330627 0.642700 0.341797 -0.600647 1441914449 0.330627 0.642700 0.341797 -0.600647 1441914449 0.330627 0.642700 0.341797 -0.600647 1441914449 0.325439 0.644043 0.337524 -0.604370 1441914449 0.325439 0.644043 0.337524 -0.604370 1441914449 0.325439 0.644043 0.337524 -0.604370 1441914449 0.325439 0.644043 0.337524 -0.604370 1441914449 0.325439 0.644043 0.337524 -0.604370 1441914449 0.325439 0.644043 0.337524 -0.604370 1441914449 0.319275 0.646057 0.329895 -0.609741 1441914449 0.319275 0.646057 0.329895 -0.609741 1441914449 0.319275 0.646057 0.329895 -0.609741 1441914449 0.319275 0.646057 0.329895 -0.609741 1441914449 0.319275 0.646057 0.329895 -0.609741 1441914449 0.319275 0.646057 0.329895 -0.609741 1441914449 0.312195 0.649231 0.320740 -0.614868 1441914450 0.312195 0.649231 0.320740 -0.614868 1441914450 0.312195 0.649231 0.320740 -0.614868 1441914450 0.312195 0.649231 0.320740 -0.614868 1441914450 0.312195 0.649231 0.320740 -0.614868 1441914450 0.312195 0.649231 0.320740 -0.614868 1441914450 0.305664 0.652832 0.312500 -0.618591 1441914450 0.305664 0.652832 0.312500 -0.618591 1441914450 0.305664 0.652832 0.312500 -0.618591 1441914450 0.305664 0.652832 0.312500 -0.618591 1441914450 0.305664 0.652832 0.312500 -0.618591 1441914450 0.305664 0.652832 0.312500 -0.618591 1441914450 0.305664 0.652832 0.312500 -0.618591 1441914450 0.300720 0.655945 0.306274 -0.620850 1441914450 0.300720 0.655945 0.306274 -0.620850 1441914450 0.300720 0.655945 0.306274 -0.620850 1441914450 0.300720 0.655945 0.306274 -0.620850 1441914450 0.300720 0.655945 0.306274 -0.620850 1441914450 0.300720 0.655945 0.306274 -0.620850 1441914450 0.296692 0.658081 0.302002 -0.622620 1441914450 0.296692 0.658081 0.302002 -0.622620 1441914450 0.296692 0.658081 0.302002 -0.622620 1441914450 0.296692 0.658081 0.302002 -0.622620 1441914450 0.296692 0.658081 0.302002 -0.622620 1441914450 0.296692 0.658081 0.302002 -0.622620 1441914450 0.293030 0.660339 0.300232 -0.622803 1441914450 0.293030 0.660339 0.300232 -0.622803 1441914450 0.293030 0.660339 0.300232 -0.622803 1441914450 0.293030 0.660339 0.300232 -0.622803 1441914450 0.293030 0.660339 0.300232 -0.622803 1441914450 0.293030 0.660339 0.300232 -0.622803 1441914450 0.291626 0.661255 0.300232 -0.622498 1441914450 0.291626 0.661255 0.300232 -0.622498 1441914450 0.291626 0.661255 0.300232 -0.622498 1441914450 0.291626 0.661255 0.300232 -0.622498 1441914450 0.291626 0.661255 0.300232 -0.622498 1441914450 0.291626 0.661255 0.300232 -0.622498 1441914450 0.291626 0.661255 0.300232 -0.622498 1441914450 0.291260 0.660706 0.299561 -0.623596 1441914450 0.291260 0.660706 0.299561 -0.623596 1441914450 0.291260 0.660706 0.299561 -0.623596 1441914450 0.291260 0.660706 0.299561 -0.623596 1441914450 0.291260 0.660706 0.299561 -0.623596 1441914450 0.291260 0.660706 0.299561 -0.623596 1441914450 0.291443 0.659851 0.299744 -0.624329 1441914450 0.291443 0.659851 0.299744 -0.624329 1441914450 0.291443 0.659851 0.299744 -0.624329 1441914450 0.291443 0.659851 0.299744 -0.624329 1441914450 0.291443 0.659851 0.299744 -0.624329 1441914450 0.291443 0.659851 0.299744 -0.624329 1441914450 0.291443 0.659851 0.299744 -0.624329 1441914450 0.293091 0.659241 0.300537 -0.623840 1441914450 0.293091 0.659241 0.300537 -0.623840 1441914450 0.293091 0.659241 0.300537 -0.623840 1441914450 0.293091 0.659241 0.300537 -0.623840 1441914450 0.293091 0.659241 0.300537 -0.623840 1441914450 0.293091 0.659241 0.300537 -0.623840 1441914450 0.295532 0.657471 0.301758 -0.623901 1441914450 0.295532 0.657471 0.301758 -0.623901 1441914450 0.295532 0.657471 0.301758 -0.623901 1441914450 0.295532 0.657471 0.301758 -0.623901 1441914450 0.295532 0.657471 0.301758 -0.623901 1441914450 0.295532 0.657471 0.301758 -0.623901 1441914450 0.297607 0.656433 0.303894 -0.622986 1441914450 0.297607 0.656433 0.303894 -0.622986 1441914450 0.297607 0.656433 0.303894 -0.622986 1441914450 0.297607 0.656433 0.303894 -0.622986 1441914450 0.297607 0.656433 0.303894 -0.622986 1441914450 0.297607 0.656433 0.303894 -0.622986 1441914450 0.300476 0.655884 0.306946 -0.620667 1441914450 0.300476 0.655884 0.306946 -0.620667 1441914450 0.300476 0.655884 0.306946 -0.620667 1441914450 0.300476 0.655884 0.306946 -0.620667 1441914450 0.300476 0.655884 0.306946 -0.620667 1441914450 0.300476 0.655884 0.306946 -0.620667 1441914450 0.304932 0.654785 0.312256 -0.617065 1441914450 0.304932 0.654785 0.312256 -0.617065 1441914450 0.304932 0.654785 0.312256 -0.617065 1441914450 0.304932 0.654785 0.312256 -0.617065 1441914450 0.304932 0.654785 0.312256 -0.617065 1441914450 0.304932 0.654785 0.312256 -0.617065 1441914450 0.309875 0.652466 0.317871 -0.614136 1441914450 0.309875 0.652466 0.317871 -0.614136 1441914450 0.309875 0.652466 0.317871 -0.614136 1441914450 0.309875 0.652466 0.317871 -0.614136 1441914450 0.309875 0.652466 0.317871 -0.614136 1441914450 0.309875 0.652466 0.317871 -0.614136 1441914450 0.309875 0.652466 0.317871 -0.614136 1441914450 0.314148 0.650696 0.323059 -0.611145 1441914450 0.314148 0.650696 0.323059 -0.611145 1441914450 0.314148 0.650696 0.323059 -0.611145 1441914450 0.314148 0.650696 0.323059 -0.611145 1441914450 0.314148 0.650696 0.323059 -0.611145 1441914450 0.314148 0.650696 0.323059 -0.611145 1441914450 0.317932 0.648682 0.326477 -0.609497 1441914450 0.317932 0.648682 0.326477 -0.609497 1441914450 0.317932 0.648682 0.326477 -0.609497 1441914450 0.317932 0.648682 0.326477 -0.609497 1441914450 0.317932 0.648682 0.326477 -0.609497 1441914450 0.317932 0.648682 0.326477 -0.609497 1441914450 0.317932 0.648682 0.326477 -0.609497 1441914450 0.320679 0.646545 0.329041 -0.608948 1441914450 0.320679 0.646545 0.329041 -0.608948 1441914450 0.320679 0.646545 0.329041 -0.608948 1441914450 0.320679 0.646545 0.329041 -0.608948 1441914450 0.320679 0.646545 0.329041 -0.608948 1441914450 0.320679 0.646545 0.329041 -0.608948 1441914450 0.324097 0.644775 0.331848 -0.607483 1441914450 0.324097 0.644775 0.331848 -0.607483 1441914450 0.324097 0.644775 0.331848 -0.607483 1441914450 0.324097 0.644775 0.331848 -0.607483 1441914450 0.324097 0.644775 0.331848 -0.607483 1441914450 0.327209 0.644226 0.333801 -0.605347 1441914450 0.327209 0.644226 0.333801 -0.605347 1441914451 0.327209 0.644226 0.333801 -0.605347 1441914451 0.327209 0.644226 0.333801 -0.605347 1441914451 0.327209 0.644226 0.333801 -0.605347 1441914451 0.327209 0.644226 0.333801 -0.605347 1441914451 0.326721 0.644897 0.335022 -0.604248 1441914451 0.326721 0.644897 0.335022 -0.604248 1441914451 0.326721 0.644897 0.335022 -0.604248 1441914451 0.326721 0.644897 0.335022 -0.604248 1441914451 0.326721 0.644897 0.335022 -0.604248 1441914451 0.326721 0.644897 0.335022 -0.604248 1441914451 0.323914 0.646118 0.334106 -0.604919 1441914451 0.323914 0.646118 0.334106 -0.604919 1441914451 0.323914 0.646118 0.334106 -0.604919 1441914451 0.323914 0.646118 0.334106 -0.604919 1441914451 0.323914 0.646118 0.334106 -0.604919 1441914451 0.323914 0.646118 0.334106 -0.604919 1441914451 0.319580 0.648926 0.332092 -0.605347 1441914451 0.319580 0.648926 0.332092 -0.605347 1441914451 0.319580 0.648926 0.332092 -0.605347 1441914451 0.319580 0.648926 0.332092 -0.605347 1441914451 0.319580 0.648926 0.332092 -0.605347 1441914451 0.319580 0.648926 0.332092 -0.605347 1441914451 0.314758 0.652161 0.327881 -0.606628 1441914451 0.314758 0.652161 0.327881 -0.606628 1441914451 0.314758 0.652161 0.327881 -0.606628 1441914451 0.314758 0.652161 0.327881 -0.606628 1441914451 0.314758 0.652161 0.327881 -0.606628 1441914451 0.314758 0.652161 0.327881 -0.606628 1441914451 0.314758 0.652161 0.327881 -0.606628 1441914451 0.308899 0.656128 0.322021 -0.608582 1441914451 0.308899 0.656128 0.322021 -0.608582 1441914451 0.308899 0.656128 0.322021 -0.608582 1441914451 0.308899 0.656128 0.322021 -0.608582 1441914451 0.308899 0.656128 0.322021 -0.608582 1441914451 0.308899 0.656128 0.322021 -0.608582 1441914451 0.303589 0.660706 0.315796 -0.609497 1441914451 0.303589 0.660706 0.315796 -0.609497 1441914451 0.303589 0.660706 0.315796 -0.609497 1441914451 0.303589 0.660706 0.315796 -0.609497 1441914451 0.303589 0.660706 0.315796 -0.609497 1441914451 0.303589 0.660706 0.315796 -0.609497 1441914451 0.299011 0.664795 0.310669 -0.609985 1441914451 0.299011 0.664795 0.310669 -0.609985 1441914451 0.299011 0.664795 0.310669 -0.609985 1441914451 0.299011 0.664795 0.310669 -0.609985 1441914451 0.299011 0.664795 0.310669 -0.609985 1441914451 0.299011 0.664795 0.310669 -0.609985 1441914451 0.296387 0.667358 0.307678 -0.609985 1441914451 0.296387 0.667358 0.307678 -0.609985 1441914451 0.296387 0.667358 0.307678 -0.609985 1441914451 0.296387 0.667358 0.307678 -0.609985 1441914451 0.296387 0.667358 0.307678 -0.609985 1441914451 
0.304199 0.661072 0.324707 -0.604126 1441914454 0.304199 0.661072 0.324707 -0.604126 1441914454 0.304199 0.661072 0.324707 -0.604126 1441914454 0.304199 0.661072 0.324707 -0.604126 1441914454 0.304199 0.661072 0.324707 -0.604126 1441914454 0.304199 0.661072 0.324707 -0.604126 1441914454 0.307678 0.658081 0.329773 -0.602905 1441914454 0.307678 0.658081 0.329773 -0.602905 1441914454 0.307678 0.658081 0.329773 -0.602905 1441914454 0.307678 0.658081 0.329773 -0.602905 1441914454 0.307678 0.658081 0.329773 -0.602905 1441914454 0.307678 0.658081 0.329773 -0.602905 1441914454 0.307678 0.658081 0.329773 -0.602905 1441914454 0.310913 0.655701 0.333984 -0.601501 1441914454 0.310913 0.655701 0.333984 -0.601501 1441914454 0.310913 0.655701 0.333984 -0.601501 1441914454 0.310913 0.655701 0.333984 -0.601501 1441914454 0.310913 0.655701 0.333984 -0.601501 1441914454 0.310913 0.655701 0.333984 -0.601501 1441914454 0.312805 0.653809 0.336853 -0.600952 1441914454 0.312805 0.653809 0.336853 -0.600952 1441914454 0.312805 0.653809 0.336853 -0.600952 1441914454 0.312805 0.653809 0.336853 -0.600952 1441914454 0.312805 0.653809 0.336853 -0.600952 1441914454 0.312805 0.653809 0.336853 -0.600952 1441914454 0.313660 0.651917 0.338074 -0.601929 1441914454 0.313660 0.651917 0.338074 -0.601929 1441914454 0.313660 0.651917 0.338074 -0.601929 1441914454 0.313660 0.651917 0.338074 -0.601929 1441914454 0.313660 0.651917 0.338074 -0.601929 1441914454 0.313660 0.651917 0.338074 -0.601929 1441914454 0.313538 0.651123 0.337341 -0.603210 1441914454 0.313538 0.651123 0.337341 -0.603210 1441914454 0.313538 0.651123 0.337341 -0.603210 1441914454 0.313538 0.651123 0.337341 -0.603210 1441914454 0.313538 0.651123 0.337341 -0.603210 1441914454 0.313538 0.651123 0.337341 -0.603210 1441914454 0.313538 0.651123 0.337341 -0.603210 1441914454 0.312622 0.651978 0.335510 -0.603821 1441914454 0.312622 0.651978 0.335510 -0.603821 1441914454 0.312622 0.651978 0.335510 -0.603821 1441914454 0.312622 0.651978 0.335510 -0.603821 1441914454 0.312622 0.651978 0.335510 -0.603821 1441914454 0.312622 0.651978 0.335510 -0.603821 1441914454 0.311157 0.652222 0.333130 -0.605591 1441914454 0.311157 0.652222 0.333130 -0.605591 1441914454 0.311157 0.652222 0.333130 -0.605591 1441914454 0.311157 0.652222 0.333130 -0.605591 1441914454 0.311157 0.652222 0.333130 -0.605591 1441914454 0.311157 0.652222 0.333130 -0.605591 1441914454 0.311157 0.652222 0.333130 -0.605591 1441914454 0.310181 0.653259 0.330688 -0.606323 1441914454 0.310181 0.653259 0.330688 -0.606323 1441914454 0.310181 0.653259 0.330688 -0.606323 1441914454 0.310181 0.653259 0.330688 -0.606323 1441914454 0.310181 0.653259 0.330688 -0.606323 1441914454 0.310181 0.653259 0.330688 -0.606323 1441914454 0.308777 0.654419 0.328735 -0.606873 1441914454 0.308777 0.654419 0.328735 -0.606873 1441914454 0.308777 0.654419 0.328735 -0.606873 1441914454 0.308777 0.654419 0.328735 -0.606873 1441914454 0.308777 0.654419 0.328735 -0.606873 1441914454 0.308777 0.654419 0.328735 -0.606873 1441914454 0.307251 0.655518 0.327087 -0.607361 1441914454 0.307251 0.655518 0.327087 -0.607361 1441914454 0.307251 0.655518 0.327087 -0.607361 1441914454 0.307251 0.655518 0.327087 -0.607361 1441914454 0.307251 0.655518 0.327087 -0.607361 1441914454 0.307251 0.655518 0.327087 -0.607361 1441914454 0.307251 0.655518 0.327087 -0.607361 1441914454 0.305908 0.656128 0.325745 -0.608093 1441914454 0.305908 0.656128 0.325745 -0.608093 1441914454 0.305908 0.656128 0.325745 -0.608093 1441914454 0.305908 0.656128 0.325745 -0.608093 1441914454 0.305908 0.656128 0.325745 -0.608093 1441914454 0.305908 0.656128 0.325745 -0.608093 1441914454 0.304504 0.656799 0.324219 -0.608887 1441914454 0.304504 0.656799 0.324219 -0.608887 1441914454 0.304504 0.656799 0.324219 -0.608887 1441914454 0.304504 0.656799 0.324219 -0.608887 1441914454 0.304504 0.656799 0.324219 -0.608887 1441914454 0.304504 0.656799 0.324219 -0.608887 1441914454 0.303528 0.656616 0.322815 -0.610352 1441914454 0.303528 0.656616 0.322815 -0.610352 1441914454 0.303528 0.656616 0.322815 -0.610352 1441914454 0.303528 0.656616 0.322815 -0.610352 1441914454 0.303528 0.656616 0.322815 -0.610352 1441914454 0.303528 0.656616 0.322815 -0.610352 1441914454 0.303528 0.656616 0.322815 -0.610352 1441914454 0.301880 0.657471 0.320862 -0.611267 1441914454 0.301880 0.657471 0.320862 -0.611267 1441914454 0.301880 0.657471 0.320862 -0.611267 1441914454 0.301880 0.657471 0.320862 -0.611267 1441914454 0.301880 0.657471 0.320862 -0.611267 1441914454 0.301880 0.657471 0.320862 -0.611267 1441914454 0.301880 0.657471 0.320862 -0.611267 1441914454 0.298889 0.659424 0.318298 -0.611938 1441914454 0.298889 0.659424 0.318298 -0.611938 1441914454 0.298889 0.659424 0.318298 -0.611938 1441914454 0.298889 0.659424 0.318298 -0.611938 1441914454 0.298889 0.659424 0.318298 -0.611938 1441914454 0.298889 0.659424 0.318298 -0.611938 1441914454 0.296082 0.660950 0.315491 -0.613098 1441914454 0.296082 0.660950 0.315491 -0.613098 1441914454 0.296082 0.660950 0.315491 -0.613098 1441914454 0.296082 0.660950 0.315491 -0.613098 1441914454 0.296082 0.660950 0.315491 -0.613098 1441914454 0.296082 0.660950 0.315491 -0.613098 1441914454 0.291626 0.664124 0.312378 -0.613403 1441914455 0.291626 0.664124 0.312378 -0.613403 1441914455 0.291626 0.664124 0.312378 -0.613403 1441914455 0.291626 0.664124 0.312378 -0.613403 1441914455 0.291626 0.664124 0.312378 -0.613403 1441914455 0.291626 0.664124 0.312378 -0.613403 1441914455 0.291016 0.667786 0.310608 -0.610657 1441914455 0.291016 0.667786 0.310608 -0.610657 1441914455 0.291016 0.667786 0.310608 -0.610657 1441914455 0.291016 0.667786 0.310608 -0.610657 1441914455 0.291016 0.667786 0.310608 -0.610657 1441914455 0.291016 0.667786 0.310608 -0.610657 1441914455 0.291016 0.667786 0.310608 -0.610657 1441914455 0.295776 0.667603 0.314575 -0.606506 1441914455 0.295776 0.667603 0.314575 -0.606506 1441914455 0.295776 0.667603 0.314575 -0.606506 1441914455 0.295776 0.667603 0.314575 -0.606506 1441914455 0.295776 0.667603 0.314575 -0.606506 1441914455 0.295776 0.667603 0.314575 -0.606506 1441914455 0.303528 0.662781 0.322388 -0.603882 1441914455 0.303528 0.662781 0.322388 -0.603882 1441914455 0.303528 0.662781 0.322388 -0.603882 1441914455 0.303528 0.662781 0.322388 -0.603882 1441914455 0.303528 0.662781 0.322388 -0.603882 1441914455 0.303528 0.662781 0.322388 -0.603882 1441914455 0.303528 0.662781 0.322388 -0.603882 1441914455 0.312012 0.657349 0.330872 -0.600830 1441914455 0.312012 0.657349 0.330872 -0.600830 1441914455 0.312012 0.657349 0.330872 -0.600830 1441914455 0.312012 0.657349 0.330872 -0.600830 1441914455 0.312012 0.657349 0.330872 -0.600830 1441914455 0.312012 0.657349 0.330872 -0.600830 1441914455 0.317322 0.651917 0.337952 -0.600037 1441914455 0.317322 0.651917 0.337952 -0.600037 1441914455 0.317322 0.651917 0.337952 -0.600037 1441914455 0.317322 0.651917 0.337952 -0.600037 1441914455 0.317322 0.651917 0.337952 -0.600037 1441914455 0.317322 0.651917 0.337952 -0.600037 1441914455 0.317322 0.651917 0.337952 -0.600037 1441914455 0.323425 0.646667 0.343201 -0.599487 1441914455 0.323425 0.646667 0.343201 -0.599487 1441914455 0.323425 0.646667 0.343201 -0.599487 1441914455 0.323425 0.646667 0.343201 -0.599487 1441914455 0.323425 0.646667 0.343201 -0.599487 1441914455 0.323425 0.646667 0.343201 -0.599487 1441914455 0.326416 0.642761 0.346375 -0.600281 1441914455 0.326416 0.642761 0.346375 -0.600281 1441914455 0.326416 0.642761 0.346375 -0.600281 1441914455 0.326416 0.642761 0.346375 -0.600281 1441914455 0.326416 0.642761 0.346375 -0.600281 1441914455 0.326416 0.642761 0.346375 -0.600281 1441914455 0.328613 0.639893 0.348206 -0.601013 1441914455 0.328613 0.639893 0.348206 -0.601013 1441914455 0.328613 0.639893 0.348206 -0.601013 1441914455 0.328613 0.639893 0.348206 -0.601013 1441914455 0.328613 0.639893 0.348206 -0.601013 1441914455 0.328613 0.639893 0.348206 -0.601013 1441914455 0.328613 0.639893 0.348206 -0.601013 1441914455 0.330078 0.637817 0.349060 -0.601929 1441914455 0.330078 0.637817 0.349060 -0.601929 1441914455 0.330078 0.637817 0.349060 -0.601929 1441914455 0.330078 0.637817 0.349060 -0.601929 1441914455 0.330078 0.637817 0.349060 -0.601929 1441914455 0.330078 0.637817 0.349060 -0.601929 1441914455 0.329834 0.637573 0.348999 -0.602356 1441914455 0.329834 0.637573 0.348999 -0.602356 1441914455 0.329834 0.637573 0.348999 -0.602356 1441914455 0.329834 0.637573 0.348999 -0.602356 1441914455 0.329834 0.637573 0.348999 -0.602356 1441914455 0.329834 0.637573 0.348999 -0.602356 1441914455 0.329590 0.637329 0.348450 -0.603088 1441914455 0.329590 0.637329 0.348450 -0.603088 1441914455 0.329590 0.637329 0.348450 -0.603088 1441914455 0.329590 0.637329 0.348450 -0.603088 1441914455 0.329590 0.637329 0.348450 -0.603088 1441914455 0.329590 0.637329 0.348450 -0.603088 1441914455 0.329712 0.637695 0.347412 -0.603210 1441914455 0.329712 0.637695 0.347412 -0.603210 1441914455 0.329712 0.637695 0.347412 -0.603210 1441914455 0.329712 0.637695 0.347412 -0.603210 1441914455 0.329712 0.637695 0.347412 -0.603210 1441914455 0.329712 0.637695 0.347412 -0.603210 1441914455 0.329712 0.637695 0.347412 -0.603210 1441914455 0.329590 0.637939 0.345886 -0.603882 1441914455 0.329590 0.637939 0.345886 -0.603882 1441914455 0.329590 0.637939 0.345886 -0.603882 1441914455 0.329590 0.637939 0.345886 -0.603882 1441914455 0.329590 0.637939 0.345886 -0.603882 1441914455 0.329590 0.637939 0.345886 -0.603882 1441914455 0.327759 0.639648 0.343750 -0.604309 1441914455 0.327759 0.639648 0.343750 -0.604309 1441914455 0.327759 0.639648 0.343750 -0.604309 1441914455 0.327759 0.639648 0.343750 -0.604309 1441914455 0.327759 0.639648 0.343750 -0.604309 1441914455 0.327759 0.639648 0.343750 -0.604309 1441914455 0.325806 0.641357 0.342651 -0.604187 1441914455 0.325806 0.641357 0.342651 -0.604187 1441914455 0.325806 0.641357 0.342651 -0.604187 1441914455 0.325806 0.641357 0.342651 -0.604187 1441914455 0.325806 0.641357 0.342651 -0.604187 1441914455 0.325806 0.641357 0.342651 -0.604187 1441914455 0.324585 0.642700 0.342834 -0.603333 1441914455 0.324585 0.642700 0.342834 -0.603333 1441914455 0.324585 0.642700 0.342834 -0.603333 1441914455 0.324585 0.642700 0.342834 -0.603333 1441914455 0.324585 0.642700 0.342834 -0.603333 1441914455 0.324585 0.642700 0.342834 -0.603333 1441914455 0.323792 0.643616 0.343262 -0.602478 1441914455 0.323792 0.643616 0.343262 -0.602478 1441914455 0.323792 0.643616 0.343262 -0.602478 1441914455 0.323792 0.643616 0.343262 -0.602478 1441914455 0.323792 0.643616 0.343262 -0.602478 1441914455 0.323792 0.643616 0.343262 -0.602478 1441914455 0.322815 0.644409 0.343140 -0.602295 1441914456 0.322815 0.644409 0.343140 -0.602295 1441914456 0.322815 0.644409 0.343140 -0.602295 1441914456 0.322815 0.644409 0.343140 -0.602295 1441914456 0.322815 0.644409 0.343140 -0.602295 1441914456 0.322815 0.644409 0.343140 -0.602295 1441914456 0.320923 0.645935 0.342224 -0.602173 1441914456 0.320923 0.645935 0.342224 -0.602173 1441914456 0.320923 0.645935 0.342224 -0.602173 1441914456 0.320923 0.645935 0.342224 -0.602173 1441914456 0.320923 0.645935 0.342224 -0.602173 1441914456 0.320923 0.645935 0.342224 -0.602173 1441914456 0.318787 0.647339 0.340637 -0.602722 1441914456 0.318787 0.647339 0.340637 -0.602722 1441914456 0.318787 0.647339 0.340637 -0.602722 1441914456 0.318787 0.647339 0.340637 -0.602722 1441914456 0.318787 0.647339 0.340637 -0.602722 1441914456 0.318787 0.647339 0.340637 -0.602722 1441914456 0.318787 0.647339 0.340637 -0.602722 1441914456 0.316284 0.649109 0.337646 -0.603821 1441914456 0.316284 0.649109 0.337646 -0.603821 1441914456 0.316284 0.649109 0.337646 -0.603821 1441914456 0.316284 0.649109 0.337646 -0.603821 1441914456 0.316284 0.649109 0.337646 -0.603821 1441914456 0.316284 0.649109 0.337646 -0.603821 1441914456 0.316284 0.649109 0.337646 -0.603821 1441914456 0.312683 0.652161 0.333862 -0.604492 1441914456 0.312683 0.652161 0.333862 -0.604492 1441914456 0.312683 0.652161 0.333862 -0.604492 1441914456 0.312683 0.652161 0.333862 -0.604492 1441914456 0.312683 0.652161 0.333862 -0.604492 1441914456 0.312683 0.652161 0.333862 -0.604492 1441914456 0.308777 0.654907 0.330322 -0.605469 1441914456 0.308777 0.654907 0.330322 -0.605469 1441914456 0.308777 0.654907 0.330322 -0.605469 1441914456 0.308777 0.654907 0.330322 -0.605469 1441914456 0.308777 0.654907 0.330322 -0.605469 1441914456 0.308777 0.654907 0.330322 -0.605469 1441914456 0.304871 0.658325 0.327515 -0.605225 1441914456 0.304871 0.658325 0.327515 -0.605225 1441914456 0.304871 0.658325 0.327515 -0.605225 1441914456 0.304871 0.658325 0.327515 -0.605225 1441914456 0.304871 0.658325 0.327515 -0.605225 1441914456 0.304871 0.658325 0.327515 -0.605225 1441914456 0.302307 0.663757 0.325684 -0.601624 1441914456 0.302307 0.663757 0.325684 -0.601624 1441914456 0.302307 0.663757 0.325684 -0.601624 1441914456 0.302307 0.663757 0.325684 -0.601624 1441914456 0.302307 0.663757 0.325684 -0.601624 1441914456 0.302307 0.663757 0.325684 -0.601624 1441914456 0.302307 0.663757 0.325684 -0.601624 1441914456 0.304443 0.664307 0.326843 -0.599243 1441914456 0.304443 0.664307 0.326843 -0.599243 1441914456 0.304443 0.664307 0.326843 -0.599243 1441914456 0.304443 0.664307 0.326843 -0.599243 1441914456 0.304443 0.664307 0.326843 -0.599243 1441914456 0.304443 0.664307 0.326843 -0.599243 1441914456 0.311523 0.660461 0.332825 -0.596619 1441914456 0.311523 0.660461 0.332825 -0.596619 1441914456 0.311523 0.660461 0.332825 -0.596619 1441914456 0.311523 0.660461 0.332825 -0.596619 1441914456 0.311523 0.660461 0.332825 -0.596619 1441914456 0.311523 0.660461 0.332825 -0.596619 1441914456 0.317871 0.656738 0.339905 -0.593384 1441914456 0.317871 0.656738 0.339905 -0.593384 1441914456 0.317871 0.656738 0.339905 -0.593384 1441914456 0.317871 0.656738 0.339905 -0.593384 1441914456 0.317871 0.656738 0.339905 -0.593384 1441914456 0.317871 0.656738 0.339905 -0.593384 1441914456 0.323181 0.651733 0.346985 -0.591858 1441914456 0.323181 0.651733 0.346985 -0.591858 1441914456 0.323181 0.651733 0.346985 -0.591858 1441914456 0.323181 0.651733 0.346985 -0.591858 1441914456 0.323181 0.651733 0.346985 -0.591858 1441914456 0.323181 0.651733 0.346985 -0.591858 1441914456 0.328552 0.646973 0.352661 -0.590759 1441914456 0.328552 0.646973 0.352661 -0.590759 1441914456 0.328552 0.646973 0.352661 -0.590759 1441914456 0.328552 0.646973 0.352661 -0.590759 1441914456 0.328552 0.646973 0.352661 -0.590759 1441914456 0.328552 0.646973 0.352661 -0.590759 1441914456 0.328552 0.646973 0.352661 -0.590759 1441914456 0.332275 0.643372 0.357056 -0.590027 1441914456 0.332275 0.643372 0.357056 -0.590027 1441914456 0.332275 0.643372 0.357056 -0.590027 1441914456 0.332275 0.643372 0.357056 -0.590027 1441914456 0.332275 0.643372 0.357056 -0.590027 1441914456 0.332275 0.643372 0.357056 -0.590027 1441914456 0.335022 0.639832 0.360474 -0.590271 1441914456 0.335022 0.639832 0.360474 -0.590271 1441914456 0.335022 0.639832 0.360474 -0.590271 1441914456 0.335022 0.639832 0.360474 -0.590271 1441914456 0.335022 0.639832 0.360474 -0.590271 1441914456 0.335022 0.639832 0.360474 -0.590271 1441914456 0.336243 0.637146 0.362610 -0.591187 1441914456 0.336243 0.637146 0.362610 -0.591187 1441914456 0.336243 0.637146 0.362610 -0.591187 1441914456 0.336243 0.637146 0.362610 -0.591187 1441914456 0.336243 0.637146 0.362610 -0.591187 1441914456 0.336243 0.637146 0.362610 -0.591187 1441914456 0.336243 0.637146 0.362610 -0.591187 1441914456 0.335938 0.637085 0.363403 -0.590881 1441914456 0.335938 0.637085 0.363403 -0.590881 1441914456 0.335938 0.637085 0.363403 -0.590881 1441914456 0.335938 0.637085 0.363403 -0.590881 1441914456 0.335938 0.637085 0.363403 -0.590881 1441914456 0.335938 0.637085 0.363403 -0.590881 1441914456 0.334045 0.637634 0.361755 -0.592407 1441914456 0.334045 0.637634 0.361755 -0.592407 1441914456 0.334045 0.637634 0.361755 -0.592407 1441914456 0.334045 0.637634 0.361755 -0.592407 1441914456 0.334045 0.637634 0.361755 -0.592407 1441914456 0.330872 0.639221 0.358337 -0.594543 1441914456 0.330872 0.639221 0.358337 -0.594543 1441914456 0.330872 0.639221 0.358337 -0.594543 1441914457 0.330872 0.639221 0.358337 -0.594543 1441914457 0.330872 0.639221 0.358337 -0.594543 1441914457 0.330872 0.639221 0.358337 -0.594543 1441914457 0.330872 0.639221 0.358337 -0.594543 1441914457 0.328613 0.641174 0.353577 -0.596558 1441914457 0.328613 0.641174 0.353577 -0.596558 1441914457 0.328613 0.641174 0.353577 -0.596558 1441914457 0.328613 0.641174 0.353577 -0.596558 1441914457 0.328613 0.641174 0.353577 -0.596558 1441914457 0.328613 0.641174 0.353577 -0.596558 1441914457 0.326355 0.642700 0.349548 -0.598511 1441914457 0.326355 0.642700 0.349548 -0.598511 1441914457 0.326355 0.642700 0.349548 -0.598511 1441914457 0.326355 0.642700 0.349548 -0.598511 1441914457 0.326355 0.642700 0.349548 -0.598511 1441914457 0.326355 0.642700 0.349548 -0.598511 1441914457 0.325317 0.643799 0.349182 -0.598083 1441914457 0.325317 0.643799 0.349182 -0.598083 1441914457 0.325317 0.643799 0.349182 -0.598083 1441914457 0.325317 0.643799 0.349182 -0.598083 1441914457 0.325317 0.643799 0.349182 -0.598083 1441914457 0.325317 0.643799 0.349182 -0.598083 1441914457 0.326111 0.643555 0.350098 -0.597412 1441914457 0.326111 0.643555 0.350098 -0.597412 1441914457 0.326111 0.643555 0.350098 -0.597412 1441914457 0.326111 0.643555 0.350098 -0.597412 1441914457 0.326111 0.643555 0.350098 -0.597412 1441914457 0.326416 0.643433 0.350037 -0.597412 1441914457 0.326416 0.643433 0.350037 -0.597412 1441914457 0.326416 0.643433 0.350037 -0.597412 1441914457 0.326416 0.643433 0.350037 -0.597412 1441914457 0.326416 0.643433 0.350037 -0.597412 1441914457 0.326416 0.643433 0.350037 -0.597412 1441914457 0.325623 0.643738 0.348328 -0.598450 1441914457 0.325623 0.643738 0.348328 -0.598450 1441914457 0.325623 0.643738 0.348328 -0.598450 1441914457 0.325623 0.643738 0.348328 -0.598450 1441914457 0.325623 0.643738 0.348328 -0.598450 1441914457 0.325623 0.643738 0.348328 -0.598450 1441914457 0.325623 0.643738 0.348328 -0.598450 1441914457 0.324463 0.644714 0.345703 -0.599609 1441914457 0.324463 0.644714 0.345703 -0.599609 1441914457 0.324463 0.644714 0.345703 -0.599609 1441914457 0.324463 0.644714 0.345703 -0.599609 1441914457 0.324463 0.644714 0.345703 -0.599609 1441914457 0.324463 0.644714 0.345703 -0.599609 1441914457 0.321777 0.646790 0.341797 -0.601074 1441914457 0.321777 0.646790 0.341797 -0.601074 1441914457 0.321777 0.646790 0.341797 -0.601074 1441914457 0.321777 0.646790 0.341797 -0.601074 1441914457 0.321777 0.646790 0.341797 -0.601074 1441914457 0.321777 0.646790 0.341797 -0.601074 1441914457 0.316528 0.650391 0.336731 -0.602783 1441914457 0.316528 0.650391 0.336731 -0.602783 1441914457 0.316528 0.650391 0.336731 -0.602783 1441914457 0.316528 0.650391 0.336731 -0.602783 1441914457 0.316528 0.650391 0.336731 -0.602783 1441914457 0.316528 0.650391 0.336731 -0.602783 1441914457 0.311584 0.654846 0.332031 -0.603149 1441914457 0.311584 0.654846 0.332031 -0.603149 1441914457 0.311584 0.654846 0.332031 -0.603149 1441914457 0.311584 0.654846 0.332031 -0.603149 1441914457 0.311584 0.654846 0.332031 -0.603149 1441914457 0.311584 0.654846 0.332031 -0.603149 1441914457 0.311584 0.654846 0.332031 -0.603149 1441914457 0.309631 0.657654 0.328857 -0.602844 1441914457 0.309631 0.657654 0.328857 -0.602844 1441914457 0.309631 0.657654 0.328857 -0.602844 1441914457 0.309631 0.657654 0.328857 -0.602844 1441914457 0.309631 0.657654 0.328857 -0.602844 1441914457 0.309631 0.657654 0.328857 -0.602844 1441914457 0.310547 0.659119 0.329102 -0.600586 1441914457 0.310547 0.659119 0.329102 -0.600586 1441914457 0.310547 0.659119 0.329102 -0.600586 1441914457 0.310547 0.659119 0.329102 -0.600586 1441914457 0.310547 0.659119 0.329102 -0.600586 1441914457 0.310547 0.659119 0.329102 -0.600586 1441914457 0.310547 0.659119 0.329102 -0.600586 1441914457 0.313660 0.658569 0.331543 -0.598328 1441914457 0.313660 0.658569 0.331543 -0.598328 1441914457 0.313660 0.658569 0.331543 -0.598328 1441914457 0.313660 0.658569 0.331543 -0.598328 1441914457 0.313660 0.658569 0.331543 -0.598328 1441914457 0.313660 0.658569 0.331543 -0.598328 1441914457 0.319153 0.656555 0.335571 -0.595337 1441914457 0.319153 0.656555 0.335571 -0.595337 1441914457 0.319153 0.656555 0.335571 -0.595337 1441914457 0.319153 0.656555 0.335571 -0.595337 1441914457 0.319153 0.656555 0.335571 -0.595337 1441914457 0.319153 0.656555 0.335571 -0.595337 1441914457 0.319153 0.656555 0.335571 -0.595337 1441914457 0.325439 0.651917 0.342651 -0.593018 1441914457 0.325439 0.651917 0.342651 -0.593018 1441914457 0.325439 0.651917 0.342651 -0.593018 1441914457 0.325439 0.651917 0.342651 -0.593018 1441914457 0.325439 0.651917 0.342651 -0.593018 1441914457 0.331909 0.646362 0.348267 -0.592163 1441914457 0.331909 0.646362 0.348267 -0.592163 1441914457 0.331909 0.646362 0.348267 -0.592163 1441914457 0.331909 0.646362 0.348267 -0.592163 1441914457 0.331909 0.646362 0.348267 -0.592163 1441914457 0.331909 0.646362 0.348267 -0.592163 1441914457 0.331909 0.646362 0.348267 -0.592163 1441914457 0.334106 0.642456 0.351624 -0.593201 1441914457 0.334106 0.642456 0.351624 -0.593201 1441914457 0.334106 0.642456 0.351624 -0.593201 1441914457 0.334106 0.642456 0.351624 -0.593201 1441914457 0.334106 0.642456 0.351624 -0.593201 1441914457 0.334106 0.642456 0.351624 -0.593201 1441914457 0.334106 0.642456 0.351624 -0.593201 1441914457 0.334900 0.639832 0.352844 -0.594910 1441914457 0.334900 0.639832 0.352844 -0.594910 1441914457 0.334900 0.639832 0.352844 -0.594910 1441914457 0.334900 0.639832 0.352844 -0.594910 1441914458 0.334900 0.639832 0.352844 -0.594910 1441914458 0.334900 0.639832 0.352844 -0.594910 1441914458 0.334412 0.639099 0.352417 -0.596191 1441914458 0.334412 0.639099 0.352417 -0.596191 1441914458 0.334412 0.639099 0.352417 -0.596191 1441914458 0.334412 0.639099 0.352417 -0.596191 1441914458 0.334412 0.639099 0.352417 -0.596191 1441914458 0.334412 0.639099 0.352417 -0.596191 1441914458 0.334656 0.637451 0.349609 -0.599426 1441914458 0.334656 0.637451 0.349609 -0.599426 1441914458 0.334656 0.637451 0.349609 -0.599426 1441914458 0.334656 0.637451 0.349609 -0.599426 1441914458 0.334656 0.637451 0.349609 -0.599426 1441914458 0.338501 0.635254 0.348083 -0.600586 1441914458 0.338501 0.635254 0.348083 -0.600586 1441914458 0.338501 0.635254 0.348083 -0.600586 1441914458 0.338501 0.635254 0.348083 -0.600586 1441914458 0.338501 0.635254 0.348083 -0.600586 1441914458 0.338501 0.635254 0.348083 -0.600586 1441914458 0.338562 0.635681 0.346313 -0.601074 1441914458 0.338562 0.635681 0.346313 -0.601074 1441914458 0.338562 0.635681 0.346313 -0.601074 1441914458 0.338562 0.635681 0.346313 -0.601074 1441914458 0.338562 0.635681 0.346313 -0.601074 1441914458 0.338562 0.635681 0.346313 -0.601074 1441914458 0.338013 0.635986 0.344421 -0.602173 1441914458 0.338013 0.635986 0.344421 -0.602173 1441914458 0.338013 0.635986 0.344421 -0.602173 1441914458 0.338013 0.635986 0.344421 -0.602173 1441914458 0.338013 0.635986 0.344421 -0.602173 1441914458 0.338013 0.635986 0.344421 -0.602173 1441914458 0.337097 0.636658 0.342590 -0.603027 1441914458 0.337097 0.636658 0.342590 -0.603027 1441914458 0.337097 0.636658 0.342590 -0.603027 1441914458 0.337097 0.636658 0.342590 -0.603027 1441914458 0.337097 0.636658 0.342590 -0.603027 1441914458 0.337097 0.636658 0.342590 -0.603027 1441914458 0.337097 0.636658 0.342590 -0.603027 1441914458 0.335999 0.638489 0.341370 -0.602356 1441914458 0.335999 0.638489 0.341370 -0.602356 1441914458 0.335999 0.638489 0.341370 -0.602356 1441914458 0.335999 0.638489 0.341370 -0.602356 1441914458 0.335999 0.638489 0.341370 -0.602356 1441914458 0.335999 0.638489 0.341370 -0.602356 1441914458 0.334961 0.638306 0.342285 -0.602661 1441914458 0.334961 0.638306 0.342285 -0.602661 1441914458 0.334961 0.638306 0.342285 -0.602661 1441914458 0.334961 0.638306 0.342285 -0.602661 1441914458 0.334961 0.638306 0.342285 -0.602661 1441914458 0.334961 0.638306 0.342285 -0.602661 1441914458 0.337036 0.638062 0.345642 -0.599792 1441914458 0.337036 0.638062 0.345642 -0.599792 1441914458 0.337036 0.638062 0.345642 -0.599792 1441914458 0.337036 0.638062 0.345642 -0.599792 1441914458 0.337036 0.638062 0.345642 -0.599792 1441914458 0.337036 0.638062 0.345642 -0.599792 1441914458 0.337036 0.638062 0.345642 -0.599792 1441914458 0.337891 0.638794 0.348999 -0.596619 1441914458 0.337891 0.638794 0.348999 -0.596619 1441914458 0.337891 0.638794 0.348999 -0.596619 1441914458 0.337891 0.638794 0.348999 -0.596619 1441914458 0.337891 0.638794 0.348999 -0.596619 1441914458 0.337891 0.638794 0.348999 -0.596619 1441914458 0.335876 0.639893 0.350647 -0.595581 1441914458 0.335876 0.639893 0.350647 -0.595581 1441914458 0.335876 0.639893 0.350647 -0.595581 1441914458 0.335876 0.639893 0.350647 -0.595581 1441914458 0.335876 0.639893 0.350647 -0.595581 1441914458 0.335876 0.639893 0.350647 -0.595581 1441914458 0.335876 0.639893 0.350647 -0.595581 1441914458 0.333191 0.642029 0.348633 -0.596008 1441914458 0.333191 0.642029 0.348633 -0.596008 1441914458 0.333191 0.642029 0.348633 -0.596008 1441914458 0.333191 0.642029 0.348633 -0.596008 1441914458 0.333191 0.642029 0.348633 -0.596008 1441914458 0.333191 0.642029 0.348633 -0.596008 1441914458 0.329346 0.644592 0.345215 -0.597351 1441914458 0.329346 0.644592 0.345215 -0.597351 1441914458 0.329346 0.644592 0.345215 -0.597351 1441914458 0.329346 0.644592 0.345215 -0.597351 1441914458 0.329346 0.644592 0.345215 -0.597351 1441914458 0.329346 0.644592 0.345215 -0.597351 1441914458 0.323975 0.647156 0.340332 -0.600281 1441914458 0.323975 0.647156 0.340332 -0.600281 1441914458 0.323975 0.647156 0.340332 -0.600281 1441914458 0.323975 0.647156 0.340332 -0.600281 1441914458 0.323975 0.647156 0.340332 -0.600281 1441914458 0.323975 0.647156 0.340332 -0.600281 1441914458 0.323975 0.647156 0.340332 -0.600281 1441914458 0.319824 0.649658 0.335083 -0.602783 1441914458 0.319824 0.649658 0.335083 -0.602783 1441914458 0.319824 0.649658 0.335083 -0.602783 1441914458 0.319824 0.649658 0.335083 -0.602783 1441914458 0.319824 0.649658 0.335083 -0.602783 1441914458 0.319824 0.649658 0.335083 -0.602783 1441914458 0.318115 0.653442 0.330444 -0.602173 1441914458 0.318115 0.653442 0.330444 -0.602173 1441914458 0.318115 0.653442 0.330444 -0.602173 1441914458 0.318115 0.653442 0.330444 -0.602173 1441914458 0.318115 0.653442 0.330444 -0.602173 1441914458 0.318115 0.653442 0.330444 -0.602173 1441914458 0.317932 0.654480 0.330383 -0.601196 1441914458 0.317932 0.654480 0.330383 -0.601196 1441914458 0.317932 0.654480 0.330383 -0.601196 1441914458 0.317932 0.654480 0.330383 -0.601196 1441914458 0.317932 0.654480 0.330383 -0.601196 1441914458 0.317932 0.654480 0.330383 -0.601196 1441914458 0.316223 0.657104 0.331848 -0.598389 1441914458 0.316223 0.657104 0.331848 -0.598389 1441914458 0.316223 0.657104 0.331848 -0.598389 1441914458 0.316223 0.657104 0.331848 -0.598389 1441914458 0.316223 0.657104 0.331848 -0.598389 1441914459 0.316223 0.657104 0.331848 -0.598389 1441914459 0.312866 0.661011 0.332214 -0.595642 1441914459 0.312866 0.661011 0.332214 -0.595642 1441914459 0.312866 0.661011 0.332214 -0.595642 1441914459 0.312866 0.661011 0.332214 -0.595642 1441914459 0.312866 0.661011 0.332214 -0.595642 1441914459 0.312866 0.661011 0.332214 -0.595642 1441914459 0.312866 0.661011 0.332214 -0.595642 1441914459 0.313110 0.660400 0.335205 -0.594421 1441914459 0.313110 0.660400 0.335205 -0.594421 1441914459 0.313110 0.660400 0.335205 -0.594421 1441914459 0.313110 0.660400 0.335205 -0.594421 1441914459 0.313110 0.660400 0.335205 -0.594421 1441914459 0.313110 0.660400 0.335205 -0.594421 1441914459 0.318970 0.657776 0.341858 -0.590515 1441914459 0.318970 0.657776 0.341858 -0.590515 1441914459 0.318970 0.657776 0.341858 -0.590515 1441914459 0.318970 0.657776 0.341858 -0.590515 1441914459 0.318970 0.657776 0.341858 -0.590515 1441914459 0.318970 0.657776 0.341858 -0.590515 1441914459 0.324829 0.653992 0.347900 -0.588013 1441914459 0.324829 0.653992 0.347900 -0.588013 1441914459 0.324829 0.653992 0.347900 -0.588013 1441914459 0.324829 0.653992 0.347900 -0.588013 1441914459 0.324829 0.653992 0.347900 -0.588013 1441914459 0.324829 0.653992 0.347900 -0.588013 1441914459 0.329468 0.648987 0.353516 -0.587585 1441914459 0.329468 0.648987 0.353516 -0.587585 1441914459 0.329468 0.648987 0.353516 -0.587585 1441914459 0.329468 0.648987 0.353516 -0.587585 1441914459 0.329468 0.648987 0.353516 -0.587585 1441914459 0.329468 0.648987 0.353516 -0.587585 1441914459 0.329468 0.648987 0.353516 -0.587585 1441914459 0.331726 0.646667 0.356506 -0.587097 1441914459 0.331726 0.646667 0.356506 -0.587097 1441914459 0.331726 0.646667 0.356506 -0.587097 1441914459 0.331726 0.646667 0.356506 -0.587097 1441914459 0.331726 0.646667 0.356506 -0.587097 1441914459 0.331726 0.646667 0.356506 -0.587097 1441914459 0.333008 0.644531 0.357849 -0.587830 1441914459 0.333008 0.644531 0.357849 -0.587830 1441914459 0.333008 0.644531 0.357849 -0.587830 1441914459 0.333008 0.644531 0.357849 -0.587830 1441914459 
0.304749 0.666809 0.328552 -0.595398 1441914461 0.304749 0.666809 0.328552 -0.595398 1441914461 0.304749 0.666809 0.328552 -0.595398 1441914461 0.304749 0.666809 0.328552 -0.595398 1441914461 0.304749 0.666809 0.328552 -0.595398 1441914461 0.304749 0.666809 0.328552 -0.595398 1441914461 0.304382 0.666992 0.327759 -0.595886 1441914461 0.304382 0.666992 0.327759 -0.595886 1441914461 0.304382 0.666992 0.327759 -0.595886 1441914461 0.304382 0.666992 0.327759 -0.595886 1441914461 0.304382 0.666992 0.327759 -0.595886 1441914461 0.304382 0.666992 0.327759 -0.595886 1441914461 0.304871 0.667297 0.328003 -0.595154 1441914461 0.304871 0.667297 0.328003 -0.595154 1441914461 0.304871 0.667297 0.328003 -0.595154 1441914461 0.304871 0.667297 0.328003 -0.595154 1441914461 0.304871 0.667297 0.328003 -0.595154 1441914461 0.304871 0.667297 0.328003 -0.595154 1441914461 0.304871 0.667297 0.328003 -0.595154 1441914461 0.305176 0.666748 0.328186 -0.595459 1441914461 0.305176 0.666748 0.328186 -0.595459 1441914461 0.305176 0.666748 0.328186 -0.595459 1441914461 0.305176 0.666748 0.328186 -0.595459 1441914461 0.305176 0.666748 0.328186 -0.595459 1441914461 0.305176 0.666748 0.328186 -0.595459 1441914461 0.305481 0.666382 0.328369 -0.595642 1441914461 0.305481 0.666382 0.328369 -0.595642 1441914461 0.305481 0.666382 0.328369 -0.595642 1441914461 0.305481 0.666382 0.328369 -0.595642 1441914461 0.305481 0.666382 0.328369 -0.595642 1441914461 0.305481 0.666382 0.328369 -0.595642 1441914461 0.305481 0.666382 0.328369 -0.595642 1441914461 0.305359 0.665894 0.328979 -0.595886 1441914461 0.305359 0.665894 0.328979 -0.595886 1441914461 0.305359 0.665894 0.328979 -0.595886 1441914461 0.305359 0.665894 0.328979 -0.595886 1441914461 0.305359 0.665894 0.328979 -0.595886 1441914461 0.305359 0.665894 0.328979 -0.595886 1441914461 0.305054 0.665527 0.329163 -0.596313 1441914461 0.305054 0.665527 0.329163 -0.596313 1441914461 0.305054 0.665527 0.329163 -0.596313 1441914461 0.305054 0.665527 0.329163 -0.596313 1441914461 0.305054 0.665527 0.329163 -0.596313 1441914461 0.305054 0.665527 0.329163 -0.596313 1441914461 0.305054 0.665527 0.329163 -0.596313 1441914461 0.304993 0.664673 0.328369 -0.597778 1441914462 0.304993 0.664673 0.328369 -0.597778 1441914462 0.304993 0.664673 0.328369 -0.597778 1441914462 0.304993 0.664673 0.328369 -0.597778 1441914462 0.304993 0.664673 0.328369 -0.597778 1441914462 0.304993 0.664673 0.328369 -0.597778 1441914462 0.304321 0.664551 0.327271 -0.598816 1441914462 0.304321 0.664551 0.327271 -0.598816 1441914462 0.304321 0.664551 0.327271 -0.598816 1441914462 0.304321 0.664551 0.327271 -0.598816 1441914462 0.304321 0.664551 0.327271 -0.598816 1441914462 0.304321 0.664551 0.327271 -0.598816 1441914462 0.303833 0.664673 0.325989 -0.599670 1441914462 0.303833 0.664673 0.325989 -0.599670 1441914462 0.303833 0.664673 0.325989 -0.599670 1441914462 0.303833 0.664673 0.325989 -0.599670 1441914462 0.303833 0.664673 0.325989 -0.599670 1441914462 0.303833 0.664673 0.325989 -0.599670 1441914462 0.304382 0.663696 0.324829 -0.601074 1441914462 0.304382 0.663696 0.324829 -0.601074 1441914462 0.304382 0.663696 0.324829 -0.601074 1441914462 0.304382 0.663696 0.324829 -0.601074 1441914462 0.304382 0.663696 0.324829 -0.601074 1441914462 0.304382 0.663696 0.324829 -0.601074 1441914462 0.304382 0.663696 0.324829 -0.601074 1441914462 0.305847 0.662109 0.326721 -0.601074 1441914462 0.305847 0.662109 0.326721 -0.601074 1441914462 0.305847 0.662109 0.326721 -0.601074 1441914462 0.305847 0.662109 0.326721 -0.601074 1441914462 0.305847 0.662109 0.326721 -0.601074 1441914462 0.305847 0.662109 0.326721 -0.601074 1441914462 0.310242 0.659485 0.332520 -0.598572 1441914462 0.310242 0.659485 0.332520 -0.598572 1441914462 0.310242 0.659485 0.332520 -0.598572 1441914462 0.310242 0.659485 0.332520 -0.598572 1441914462 0.318787 0.655884 0.340515 -0.593445 1441914462 0.318787 0.655884 0.340515 -0.593445 1441914462 0.318787 0.655884 0.340515 -0.593445 1441914462 0.318787 0.655884 0.340515 -0.593445 1441914462 0.318787 0.655884 0.340515 -0.593445 1441914462 0.318787 0.655884 0.340515 -0.593445 1441914462 0.318787 0.655884 0.340515 -0.593445 1441914462 0.326904 0.651428 0.350037 -0.588440 1441914462 0.326904 0.651428 0.350037 -0.588440 1441914462 0.326904 0.651428 0.350037 -0.588440 1441914462 0.326904 0.651428 0.350037 -0.588440 1441914462 0.326904 0.651428 0.350037 -0.588440 1441914462 0.326904 0.651428 0.350037 -0.588440 1441914462 0.333801 0.645630 0.356506 -0.587036 1441914462 0.333801 0.645630 0.356506 -0.587036 1441914462 0.333801 0.645630 0.356506 -0.587036 1441914462 0.333801 0.645630 0.356506 -0.587036 1441914462 0.333801 0.645630 0.356506 -0.587036 1441914462 0.339722 0.640320 0.361450 -0.586426 1441914462 0.339722 0.640320 0.361450 -0.586426 1441914462 0.339722 0.640320 0.361450 -0.586426 1441914462 0.339722 0.640320 0.361450 -0.586426 1441914462 0.339722 0.640320 0.361450 -0.586426 1441914462 0.339722 0.640320 0.361450 -0.586426 1441914462 0.339722 0.640320 0.361450 -0.586426 1441914462 0.343933 0.638672 0.367798 -0.581848 1441914462 0.343933 0.638672 0.367798 -0.581848 1441914462 0.343933 0.638672 0.367798 -0.581848 1441914462 0.343933 0.638672 0.367798 -0.581848 1441914462 0.343933 0.638672 0.367798 -0.581848 1441914462 0.343933 0.638672 0.367798 -0.581848 1441914462 0.344666 0.639526 0.370972 -0.578430 1441914462 0.344666 0.639526 0.370972 -0.578430 1441914462 0.344666 0.639526 0.370972 -0.578430 1441914462 0.344666 0.639526 0.370972 -0.578430 1441914462 0.344666 0.639526 0.370972 -0.578430 1441914462 0.344666 0.639526 0.370972 -0.578430 1441914462 0.336304 0.643372 0.363831 -0.583618 1441914462 0.336304 0.643372 0.363831 -0.583618 1441914462 0.336304 0.643372 0.363831 -0.583618 1441914462 0.336304 0.643372 0.363831 -0.583618 1441914462 0.336304 0.643372 0.363831 -0.583618 1441914462 0.325928 0.647400 0.353271 -0.591431 1441914462 0.325928 0.647400 0.353271 -0.591431 1441914462 0.325928 0.647400 0.353271 -0.591431 1441914462 0.325928 0.647400 0.353271 -0.591431 1441914462 0.325928 0.647400 0.353271 -0.591431 1441914462 0.325928 0.647400 0.353271 -0.591431 1441914462 0.316589 0.652039 0.341187 -0.598450 1441914462 0.316589 0.652039 0.341187 -0.598450 1441914462 0.316589 0.652039 0.341187 -0.598450 1441914462 0.316589 0.652039 0.341187 -0.598450 1441914462 0.316589 0.652039 0.341187 -0.598450 1441914462 0.316589 0.652039 0.341187 -0.598450 1441914462 0.308044 0.656677 0.328369 -0.605042 1441914462 0.308044 0.656677 0.328369 -0.605042 1441914462 0.308044 0.656677 0.328369 -0.605042 1441914462 0.308044 0.656677 0.328369 -0.605042 1441914462 0.308044 0.656677 0.328369 -0.605042 1441914462 0.308044 0.656677 0.328369 -0.605042 1441914462 0.308044 0.656677 0.328369 -0.605042 1441914462 0.298401 0.659424 0.314636 -0.614014 1441914462 0.298401 0.659424 0.314636 -0.614014 1441914462 0.298401 0.659424 0.314636 -0.614014 1441914462 0.298401 0.659424 0.314636 -0.614014 1441914462 0.298401 0.659424 0.314636 -0.614014 1441914462 0.298401 0.659424 0.314636 -0.614014 1441914462 0.289124 0.663208 0.301208 -0.621155 1441914462 0.289124 0.663208 0.301208 -0.621155 1441914462 0.289124 0.663208 0.301208 -0.621155 1441914462 0.289124 0.663208 0.301208 -0.621155 1441914462 0.289124 0.663208 0.301208 -0.621155 1441914462 0.289124 0.663208 0.301208 -0.621155 1441914462 0.284424 0.666931 0.292114 -0.623596 1441914462 0.284424 0.666931 0.292114 -0.623596 1441914463 0.284424 0.666931 0.292114 -0.623596 1441914463 0.284424 0.666931 0.292114 -0.623596 1441914463 0.284424 0.666931 0.292114 -0.623596 1441914463 0.284424 0.666931 0.292114 -0.623596 1441914463 0.281921 0.670044 0.288330 -0.623230 1441914463 0.281921 0.670044 0.288330 -0.623230 1441914463 0.281921 0.670044 0.288330 -0.623230 1441914463 0.281921 0.670044 0.288330 -0.623230 1441914463 0.281921 0.670044 0.288330 -0.623230 1441914463 0.281921 0.670044 0.288330 -0.623230 1441914463 0.280212 0.672607 0.287415 -0.621643 1441914463 0.280212 0.672607 0.287415 -0.621643 1441914463 0.280212 0.672607 0.287415 -0.621643 1441914463 0.280212 0.672607 0.287415 -0.621643 1441914463 0.280212 0.672607 0.287415 -0.621643 1441914463 0.280212 0.672607 0.287415 -0.621643 1441914463 0.280212 0.672607 0.287415 -0.621643 1441914463 0.280457 0.672729 0.288330 -0.620972 1441914463 0.280457 0.672729 0.288330 -0.620972 1441914463 0.280457 0.672729 0.288330 -0.620972 1441914463 0.280457 0.672729 0.288330 -0.620972 1441914463 0.280457 0.672729 0.288330 -0.620972 1441914463 0.280457 0.672729 0.288330 -0.620972 1441914463 0.281433 0.672241 0.290222 -0.620178 1441914463 0.281433 0.672241 0.290222 -0.620178 1441914463 0.281433 0.672241 0.290222 -0.620178 1441914463 0.281433 0.672241 0.290222 -0.620178 1441914463 0.281433 0.672241 0.290222 -0.620178 1441914463 0.281433 0.672241 0.290222 -0.620178 1441914463 0.283264 0.669922 0.292542 -0.620728 1441914463 0.283264 0.669922 0.292542 -0.620728 1441914463 0.283264 0.669922 0.292542 -0.620728 1441914463 0.283264 0.669922 0.292542 -0.620728 1441914463 0.283264 0.669922 0.292542 -0.620728 1441914463 0.283264 0.669922 0.292542 -0.620728 1441914463 0.284119 0.668945 0.294922 -0.620300 1441914463 0.284119 0.668945 0.294922 -0.620300 1441914463 0.284119 0.668945 0.294922 -0.620300 1441914463 0.284119 0.668945 0.294922 -0.620300 1441914463 0.284119 0.668945 0.294922 -0.620300 1441914463 0.284119 0.668945 0.294922 -0.620300 1441914463 0.284485 0.668945 0.295532 -0.619873 1441914463 0.284485 0.668945 0.295532 -0.619873 1441914463 0.284485 0.668945 0.295532 -0.619873 1441914463 0.284485 0.668945 0.295532 -0.619873 1441914463 0.284485 0.668945 0.295532 -0.619873 1441914463 0.284424 0.668884 0.296143 -0.619629 1441914463 0.284424 0.668884 0.296143 -0.619629 1441914463 0.284424 0.668884 0.296143 -0.619629 1441914463 0.284424 0.668884 0.296143 -0.619629 1441914463 0.284424 0.668884 0.296143 -0.619629 1441914463 0.284424 0.668884 0.296143 -0.619629 1441914463 0.285217 0.668640 0.296814 -0.619263 1441914463 0.285217 0.668640 0.296814 -0.619263 1441914463 0.285217 0.668640 0.296814 -0.619263 1441914463 0.285217 0.668640 0.296814 -0.619263 1441914463 0.285217 0.668640 0.296814 -0.619263 1441914463 0.285217 0.668640 0.296814 -0.619263 1441914463 0.287659 0.667542 0.299316 -0.618103 1441914463 0.287659 0.667542 0.299316 -0.618103 1441914463 0.287659 0.667542 0.299316 -0.618103 1441914463 0.287659 0.667542 0.299316 -0.618103 1441914463 0.287659 0.667542 0.299316 -0.618103 1441914463 0.287659 0.667542 0.299316 -0.618103 1441914463 0.291504 0.665466 0.304260 -0.616089 1441914463 0.291504 0.665466 0.304260 -0.616089 1441914463 0.291504 0.665466 0.304260 -0.616089 1441914463 0.291504 0.665466 0.304260 -0.616089 1441914463 0.291504 0.665466 0.304260 -0.616089 1441914463 0.291504 0.665466 0.304260 -0.616089 1441914463 0.295898 0.663086 0.309570 -0.613953 1441914463 0.295898 0.663086 0.309570 -0.613953 1441914463 0.295898 0.663086 0.309570 -0.613953 1441914463 0.295898 0.663086 0.309570 -0.613953 1441914463 0.295898 0.663086 0.309570 -0.613953 1441914463 0.295898 0.663086 0.309570 -0.613953 1441914463 0.301025 0.660583 0.316040 -0.610779 1441914463 0.301025 0.660583 0.316040 -0.610779 1441914463 0.301025 0.660583 0.316040 -0.610779 1441914463 0.301025 0.660583 0.316040 -0.610779 1441914463 0.301025 0.660583 0.316040 -0.610779 1441914463 0.301025 0.660583 0.316040 -0.610779 1441914463 0.301025 0.660583 0.316040 -0.610779 1441914463 0.307434 0.657959 0.323730 -0.606384 1441914463 0.307434 0.657959 0.323730 -0.606384 1441914463 0.307434 0.657959 0.323730 -0.606384 1441914463 0.307434 0.657959 0.323730 -0.606384 1441914463 0.307434 0.657959 0.323730 -0.606384 1441914463 0.307434 0.657959 0.323730 -0.606384 1441914463 0.316467 0.653687 0.332703 -0.601501 1441914463 0.316467 0.653687 0.332703 -0.601501 1441914463 0.316467 0.653687 0.332703 -0.601501 1441914463 0.316467 0.653687 0.332703 -0.601501 1441914463 0.316467 0.653687 0.332703 -0.601501 1441914463 0.316467 0.653687 0.332703 -0.601501 1441914463 0.316467 0.653687 0.332703 -0.601501 1441914463 0.324402 0.648132 0.342773 -0.597656 1441914463 0.324402 0.648132 0.342773 -0.597656 1441914463 0.324402 0.648132 0.342773 -0.597656 1441914463 0.324402 0.648132 0.342773 -0.597656 1441914463 0.324402 0.648132 0.342773 -0.597656 1441914463 0.324402 0.648132 0.342773 -0.597656 1441914463 0.327454 0.645508 0.352051 -0.593384 1441914463 0.327454 0.645508 0.352051 -0.593384 1441914463 0.327454 0.645508 0.352051 -0.593384 1441914463 0.327454 0.645508 0.352051 -0.593384 1441914463 0.327454 0.645508 0.352051 -0.593384 1441914463 0.327454 0.645508 0.352051 -0.593384 1441914463 0.325317 0.646301 0.355896 -0.591370 1441914463 0.325317 0.646301 0.355896 -0.591370 1441914463 0.325317 0.646301 0.355896 -0.591370 1441914464 0.325317 0.646301 0.355896 -0.591370 1441914464 0.325317 0.646301 0.355896 -0.591370 1441914464 0.317139 0.650085 0.351135 -0.594543 1441914464 0.317139 0.650085 0.351135 -0.594543 1441914464 0.317139 0.650085 0.351135 -0.594543 1441914464 0.317139 0.650085 0.351135 -0.594543 1441914464 0.317139 0.650085 0.351135 -0.594543 1441914464 0.317139 0.650085 0.351135 -0.594543 1441914464 0.317139 0.650085 0.351135 -0.594543 1441914464 0.306885 0.655518 0.341064 -0.599792 1441914464 0.306885 0.655518 0.341064 -0.599792 1441914464 0.306885 0.655518 0.341064 -0.599792 1441914464 0.306885 0.655518 0.341064 -0.599792 1441914464 0.306885 0.655518 0.341064 -0.599792 1441914464 0.306885 0.655518 0.341064 -0.599792 1441914464 0.295715 0.661865 0.328918 -0.605225 1441914464 0.295715 0.661865 0.328918 -0.605225 1441914464 0.295715 0.661865 0.328918 -0.605225 1441914464 0.295715 0.661865 0.328918 -0.605225 1441914464 0.295715 0.661865 0.328918 -0.605225 1441914464 0.295715 0.661865 0.328918 -0.605225 1441914464 0.286804 0.667664 0.317383 -0.609253 1441914464 0.286804 0.667664 0.317383 -0.609253 1441914464 0.286804 0.667664 0.317383 -0.609253 1441914464 0.286804 0.667664 0.317383 -0.609253 1441914464 0.286804 0.667664 0.317383 -0.609253 1441914464 0.286804 0.667664 0.317383 -0.609253 1441914464 0.286804 0.667664 0.317383 -0.609253 1441914464 0.280945 0.671936 0.309021 -0.611633 1441914464 0.280945 0.671936 0.309021 -0.611633 1441914464 0.280945 0.671936 0.309021 -0.611633 1441914464 0.280945 0.671936 0.309021 -0.611633 1441914464 0.280945 0.671936 0.309021 -0.611633 1441914464 0.280945 0.671936 0.309021 -0.611633 1441914464 0.278259 0.675232 0.304504 -0.611450 1441914464 0.278259 0.675232 0.304504 -0.611450 1441914464 0.278259 0.675232 0.304504 -0.611450 1441914464 0.278259 0.675232 0.304504 -0.611450 1441914464 0.278259 0.675232 0.304504 -0.611450 1441914464 0.278259 0.675232 0.304504 -0.611450 1441914464 0.276550 0.677002 0.302856 -0.611084 1441914464 0.276550 0.677002 0.302856 -0.611084 1441914464 0.276550 0.677002 0.302856 -0.611084 1441914464 0.276550 0.677002 0.302856 -0.611084 1441914464 0.276550 0.677002 0.302856 -0.611084 1441914464 0.276550 0.677002 0.302856 -0.611084 1441914464 0.276550 0.677002 0.302856 -0.611084 1441914464 0.277466 0.676575 0.302795 -0.611206 1441914464 0.277466 0.676575 0.302795 -0.611206 1441914464 0.277466 0.676575 0.302795 -0.611206 1441914464 0.277466 0.676575 0.302795 -0.611206 1441914464 0.277466 0.676575 0.302795 -0.611206 1441914464 0.277466 0.676575 0.302795 -0.611206 1441914464 0.279175 0.675476 0.304138 -0.610901 1441914464 0.279175 0.675476 0.304138 -0.610901 1441914464 0.279175 0.675476 0.304138 -0.610901 1441914464 0.279175 0.675476 0.304138 -0.610901 1441914464 0.279175 0.675476 0.304138 -0.610901 1441914464 0.279175 0.675476 0.304138 -0.610901 1441914464 0.281372 0.673767 0.306335 -0.610718 1441914464 0.281372 0.673767 0.306335 -0.610718 1441914464 0.281372 0.673767 0.306335 -0.610718 1441914464 0.281372 0.673767 0.306335 -0.610718 1441914464 0.281372 0.673767 0.306335 -0.610718 1441914464 0.281372 0.673767 0.306335 -0.610718 1441914464 0.281372 0.673767 0.306335 -0.610718 1441914464 0.283081 0.672241 0.307983 -0.610779 1441914464 0.283081 0.672241 0.307983 -0.610779 1441914464 0.283081 0.672241 0.307983 -0.610779 1441914464 0.283081 0.672241 0.307983 -0.610779 1441914464 0.283081 0.672241 0.307983 -0.610779 1441914464 0.283081 0.672241 0.307983 -0.610779 1441914464 0.283569 0.671509 0.307312 -0.611694 1441914464 0.283569 0.671509 0.307312 -0.611694 1441914464 0.283569 0.671509 0.307312 -0.611694 1441914464 0.283569 0.671509 0.307312 -0.611694 1441914464 0.283569 0.671509 0.307312 -0.611694 1441914464 0.283569 0.671509 0.307312 -0.611694 1441914464 0.283569 0.670898 0.305603 -0.613220 1441914464 0.283569 0.670898 0.305603 -0.613220 1441914464 0.283569 0.670898 0.305603 -0.613220 1441914464 0.283569 0.670898 0.305603 -0.613220 1441914464 0.283569 0.670898 0.305603 -0.613220 1441914464 0.283569 0.670898 0.305603 -0.613220 1441914464 0.283569 0.670898 0.305603 -0.613220 1441914464 0.284851 0.669678 0.305725 -0.613892 1441914464 0.284851 0.669678 0.305725 -0.613892 1441914464 0.284851 0.669678 0.305725 -0.613892 1441914464 0.284851 0.669678 0.305725 -0.613892 1441914464 0.284851 0.669678 0.305725 -0.613892 1441914464 0.288513 0.667969 0.308105 -0.612854 1441914464 0.288513 0.667969 0.308105 -0.612854 1441914464 0.288513 0.667969 0.308105 -0.612854 1441914464 0.288513 0.667969 0.308105 -0.612854 1441914464 0.288513 0.667969 0.308105 -0.612854 1441914464 0.288513 0.667969 0.308105 -0.612854 1441914464 0.288513 0.667969 0.308105 -0.612854 1441914464 0.294312 0.664856 0.313843 -0.610596 1441914464 0.294312 0.664856 0.313843 -0.610596 1441914464 0.294312 0.664856 0.313843 -0.610596 1441914464 0.294312 0.664856 0.313843 -0.610596 1441914464 0.294312 0.664856 0.313843 -0.610596 1441914464 0.294312 0.664856 0.313843 -0.610596 1441914464 0.300598 0.660889 0.320679 -0.608215 1441914464 0.300598 0.660889 0.320679 -0.608215 1441914464 0.300598 0.660889 0.320679 -0.608215 1441914464 0.300598 0.660889 0.320679 -0.608215 1441914464 0.300598 0.660889 0.320679 -0.608215 1441914464 0.300598 0.660889 0.320679 -0.608215 1441914464 0.305542 0.656555 0.326294 -0.607544 1441914464 0.305542 0.656555 0.326294 -0.607544 1441914464 0.305542 0.656555 0.326294 -0.607544 1441914464 0.305542 0.656555 0.326294 -0.607544 1441914464 0.305542 0.656555 0.326294 -0.607544 1441914465 0.305542 0.656555 0.326294 -0.607544 1441914465 0.308716 0.653442 0.330383 -0.607056 1441914465 0.308716 0.653442 0.330383 -0.607056 1441914465 0.308716 0.653442 0.330383 -0.607056 1441914465 0.308716 0.653442 0.330383 -0.607056 1441914465 0.308716 0.653442 0.330383 -0.607056 1441914465 0.308716 0.653442 0.330383 -0.607056 1441914465 0.314514 0.648926 0.333252 -0.607300 1441914465 0.314514 0.648926 0.333252 -0.607300 1441914465 0.314514 0.648926 0.333252 -0.607300 1441914465 0.314514 0.648926 0.333252 -0.607300 1441914465 0.314514 0.648926 0.333252 -0.607300 1441914465 0.314514 0.648926 0.333252 -0.607300 1441914465 0.322205 0.644958 0.338562 -0.604553 1441914465 0.322205 0.644958 0.338562 -0.604553 1441914465 0.322205 0.644958 0.338562 -0.604553 1441914465 0.322205 0.644958 0.338562 -0.604553 1441914465 0.322205 0.644958 0.338562 -0.604553 1441914465 0.322205 0.644958 0.338562 -0.604553 1441914465 0.322205 0.644958 0.338562 -0.604553 1441914465 0.327209 0.640747 0.345398 -0.602539 1441914465 0.327209 0.640747 0.345398 -0.602539 1441914465 0.327209 0.640747 0.345398 -0.602539 1441914465 0.327209 0.640747 0.345398 -0.602539 1441914465 0.327209 0.640747 0.345398 -0.602539 1441914465 0.327209 0.640747 0.345398 -0.602539 1441914465 0.324951 0.639893 0.346497 -0.604065 1441914465 0.324951 0.639893 0.346497 -0.604065 1441914465 0.324951 0.639893 0.346497 -0.604065 1441914465 0.324951 0.639893 0.346497 -0.604065 1441914465 0.324951 0.639893 0.346497 -0.604065 1441914465 0.324951 0.639893 0.346497 -0.604065 1441914465 0.324951 0.639893 0.346497 -0.604065 1441914465 0.320129 0.640198 0.340515 -0.609619 1441914465 0.320129 0.640198 0.340515 -0.609619 1441914465 0.320129 0.640198 0.340515 -0.609619 1441914465 0.320129 0.640198 0.340515 -0.609619 1441914465 0.320129 0.640198 0.340515 -0.609619 1441914465 0.320129 0.640198 0.340515 -0.609619 1441914465 0.313965 0.642334 0.332520 -0.614990 1441914465 0.313965 0.642334 0.332520 -0.614990 1441914465 0.313965 0.642334 0.332520 -0.614990 1441914465 0.313965 0.642334 0.332520 -0.614990 1441914465 0.313965 0.642334 0.332520 -0.614990 1441914465 0.313965 0.642334 0.332520 -0.614990 1441914465 0.306885 0.645447 0.323425 -0.620178 1441914465 0.306885 0.645447 0.323425 -0.620178 1441914465 0.306885 0.645447 0.323425 -0.620178 1441914465 0.306885 0.645447 0.323425 -0.620178 1441914465 0.306885 0.645447 0.323425 -0.620178 1441914465 0.306885 0.645447 0.323425 -0.620178 1441914465 0.297363 0.648743 0.314331 -0.625977 1441914465 0.297363 0.648743 0.314331 -0.625977 1441914465 0.297363 0.648743 0.314331 -0.625977 1441914465 0.297363 0.648743 0.314331 -0.625977 1441914465 0.297363 0.648743 0.314331 -0.625977 1441914465 0.297363 0.648743 0.314331 -0.625977 1441914465 0.289429 0.652466 0.306274 -0.629822 1441914465 0.289429 0.652466 0.306274 -0.629822 1441914465 0.289429 0.652466 0.306274 -0.629822 1441914465 0.289429 0.652466 0.306274 -0.629822 1441914465 0.289429 0.652466 0.306274 -0.629822 1441914465 0.289429 0.652466 0.306274 -0.629822 1441914465 0.284180 0.654785 0.299744 -0.632935 1441914465 0.284180 0.654785 0.299744 -0.632935 1441914465 0.284180 0.654785 0.299744 -0.632935 1441914465 0.284180 0.654785 0.299744 -0.632935 1441914465 0.284180 0.654785 0.299744 -0.632935 1441914465 0.284180 0.654785 0.299744 -0.632935 1441914465 0.282654 0.657104 0.296326 -0.632813 1441914465 0.282654 0.657104 0.296326 -0.632813 1441914465 0.282654 0.657104 0.296326 -0.632813 1441914465 0.282654 0.657104 0.296326 -0.632813 1441914465 0.282654 0.657104 0.296326 -0.632813 1441914465 0.282654 0.657104 0.296326 -0.632813 1441914465 0.282166 0.658020 0.295410 -0.632568 1441914465 0.282166 0.658020 0.295410 -0.632568 1441914465 0.282166 0.658020 0.295410 -0.632568 1441914465 0.282166 0.658020 0.295410 -0.632568 1441914465 0.282166 0.658020 0.295410 -0.632568 1441914465 0.282166 0.658020 0.295410 -0.632568 1441914465 0.282166 0.658020 0.295410 -0.632568 1441914465 0.281799 0.657776 0.294006 -0.633606 1441914465 0.281799 0.657776 0.294006 -0.633606 1441914465 0.281799 0.657776 0.294006 -0.633606 1441914465 0.281799 0.657776 0.294006 -0.633606 1441914465 0.281799 0.657776 0.294006 -0.633606 1441914465 0.281799 0.657776 0.294006 -0.633606 1441914465 0.282104 0.658386 0.292725 -0.633423 1441914465 0.282104 0.658386 0.292725 -0.633423 1441914465 0.282104 0.658386 0.292725 -0.633423 1441914465 0.282104 0.658386 0.292725 -0.633423 1441914465 0.282104 0.658386 0.292725 -0.633423 1441914465 0.282104 0.658386 0.292725 -0.633423 1441914465 0.281799 0.658081 0.291992 -0.634216 1441914465 0.281799 0.658081 0.291992 -0.634216 1441914465 0.281799 0.658081 0.291992 -0.634216 1441914465 0.281799 0.658081 0.291992 -0.634216 1441914465 0.281799 0.658081 0.291992 -0.634216 1441914465 0.281799 0.658081 0.291992 -0.634216 1441914465 0.281799 0.658081 0.291992 -0.634216 1441914465 0.282654 0.658203 0.291443 -0.633972 1441914465 0.282654 0.658203 0.291443 -0.633972 1441914465 0.282654 0.658203 0.291443 -0.633972 1441914465 0.282654 0.658203 0.291443 -0.633972 1441914465 0.282654 0.658203 0.291443 -0.633972 1441914465 0.282532 0.658936 0.291626 -0.633179 1441914465 0.282532 0.658936 0.291626 -0.633179 1441914465 0.282532 0.658936 0.291626 -0.633179 1441914465 0.282532 0.658936 0.291626 -0.633179 1441914465 0.282532 0.658936 0.291626 -0.633179 1441914465 0.282532 0.658936 0.291626 -0.633179 1441914465 0.282532 0.658936 0.291626 -0.633179 1441914466 0.282776 0.659973 0.292236 -0.631714 1441914466 0.282776 0.659973 0.292236 -0.631714 1441914466 0.282776 0.659973 0.292236 -0.631714 1441914466 0.282776 0.659973 0.292236 -0.631714 1441914466 0.282776 0.659973 0.292236 -0.631714 1441914466 0.282776 0.659973 0.292236 -0.631714 1441914466 0.284790 0.659912 0.294495 -0.629822 1441914466 0.284790 0.659912 0.294495 -0.629822 1441914466 0.284790 0.659912 0.294495 -0.629822 1441914466 0.284790 0.659912 0.294495 -0.629822 1441914466 0.284790 0.659912 0.294495 -0.629822 1441914466 0.284790 0.659912 0.294495 -0.629822 1441914466 0.287292 0.659912 0.298218 -0.626892 1441914466 0.287292 0.659912 0.298218 -0.626892 1441914466 0.287292 0.659912 0.298218 -0.626892 1441914466 0.287292 0.659912 0.298218 -0.626892 1441914466 0.287292 0.659912 0.298218 -0.626892 1441914466 0.287292 0.659912 0.298218 -0.626892 1441914466 0.287292 0.659912 0.298218 -0.626892 1441914466 0.290039 0.659058 0.303467 -0.624023 1441914466 0.290039 0.659058 0.303467 -0.624023 1441914466 0.290039 0.659058 0.303467 -0.624023 1441914466 0.290039 0.659058 0.303467 -0.624023 1441914466 0.290039 0.659058 0.303467 -0.624023 1441914466 0.294067 0.657227 0.309387 -0.621155 1441914466 0.294067 0.657227 0.309387 -0.621155 1441914466 0.294067 0.657227 0.309387 -0.621155 1441914466 0.294067 0.657227 0.309387 -0.621155 1441914466 0.294067 0.657227 0.309387 -0.621155 1441914466 0.294067 0.657227 0.309387 -0.621155 1441914466 0.301086 0.653564 0.316223 -0.618164 1441914466 0.301086 0.653564 0.316223 -0.618164 1441914466 0.301086 0.653564 0.316223 -0.618164 1441914466 0.301086 0.653564 0.316223 -0.618164 1441914466 0.301086 0.653564 0.316223 -0.618164 1441914466 0.301086 0.653564 0.316223 -0.618164 1441914466 0.308777 0.650146 0.323914 -0.614014 1441914466 0.308777 0.650146 0.323914 -0.614014 1441914466 0.308777 0.650146 0.323914 -0.614014 1441914466 0.308777 0.650146 0.323914 -0.614014 1441914466 0.308777 0.650146 0.323914 -0.614014 1441914466 0.308777 0.650146 0.323914 -0.614014 1441914466 0.313660 0.647644 0.330627 -0.610596 1441914466 0.313660 0.647644 0.330627 -0.610596 1441914466 0.313660 0.647644 0.330627 -0.610596 1441914466 0.313660 0.647644 0.330627 -0.610596 1441914466 0.313660 0.647644 0.330627 -0.610596 1441914466 0.316284 0.646606 0.335632 -0.607605 1441914466 0.316284 0.646606 0.335632 -0.607605 1441914466 0.316284 0.646606 0.335632 -0.607605 1441914466 0.316284 0.646606 0.335632 -0.607605 1441914466 0.316284 0.646606 0.335632 -0.607605 1441914466 0.316284 0.646606 0.335632 -0.607605 1441914466 0.318542 0.646240 0.340881 -0.603882 1441914466 0.318542 0.646240 0.340881 -0.603882 1441914466 0.318542 0.646240 0.340881 -0.603882 1441914466 0.318542 0.646240 0.340881 -0.603882 1441914466 0.318542 0.646240 0.340881 -0.603882 1441914466 0.318542 0.646240 0.340881 -0.603882 1441914466 0.318726 0.646790 0.344482 -0.601135 1441914466 0.318726 0.646790 0.344482 -0.601135 1441914466 0.318726 0.646790 0.344482 -0.601135 1441914466 0.318726 0.646790 0.344482 -0.601135 1441914466 0.318726 0.646790 0.344482 -0.601135 1441914466 0.318726 0.646790 0.344482 -0.601135 1441914466 0.312439 0.650391 0.341858 -0.602051 1441914466 0.312439 0.650391 0.341858 -0.602051 1441914466 0.312439 0.650391 0.341858 -0.602051 1441914466 0.312439 0.650391 0.341858 -0.602051 1441914466 0.312439 0.650391 0.341858 -0.602051 1441914466 0.302612 0.655334 0.332703 -0.606873 1441914466 0.302612 0.655334 0.332703 -0.606873 1441914466 0.302612 0.655334 0.332703 -0.606873 1441914466 0.302612 0.655334 0.332703 -0.606873 1441914466 0.302612 0.655334 0.332703 -0.606873 1441914466 0.302612 0.655334 0.332703 -0.606873 1441914466 0.292908 0.660400 0.322205 -0.611694 1441914466 0.292908 0.660400 0.322205 -0.611694 1441914466 0.292908 0.660400 0.322205 -0.611694 1441914466 0.292908 0.660400 0.322205 -0.611694 1441914466 0.292908 0.660400 0.322205 -0.611694 1441914466 0.292908 0.660400 0.322205 -0.611694 1441914466 0.285583 0.664978 0.312500 -0.615295 1441914466 0.285583 0.664978 0.312500 -0.615295 1441914466 0.285583 0.664978 0.312500 -0.615295 1441914466 0.285583 0.664978 0.312500 -0.615295 1441914466 0.285583 0.664978 0.312500 -0.615295 1441914466 0.285583 0.664978 0.312500 -0.615295 1441914466 0.285583 0.664978 0.312500 -0.615295 1441914466 0.280396 0.669067 0.305115 -0.616943 1441914466 0.280396 0.669067 0.305115 -0.616943 1441914466 0.280396 0.669067 0.305115 -0.616943 1441914466 0.280396 0.669067 0.305115 -0.616943 1441914466 0.280396 0.669067 0.305115 -0.616943 1441914466 0.280396 0.669067 0.305115 -0.616943 1441914466 0.277710 0.671692 0.300110 -0.617737 1441914466 0.277710 0.671692 0.300110 -0.617737 1441914466 0.277710 0.671692 0.300110 -0.617737 1441914466 
0.280212 0.670288 0.304321 -0.616089 1441914469 0.280212 0.670288 0.304321 -0.616089 1441914469 0.280212 0.670288 0.304321 -0.616089 1441914469 0.280212 0.670288 0.304321 -0.616089 1441914469 0.282349 0.668518 0.306702 -0.615906 1441914469 0.282349 0.668518 0.306702 -0.615906 1441914469 0.282349 0.668518 0.306702 -0.615906 1441914469 0.282349 0.668518 0.306702 -0.615906 1441914469 0.282349 0.668518 0.306702 -0.615906 1441914469 0.282349 0.668518 0.306702 -0.615906 1441914469 0.286499 0.665527 0.310303 -0.615356 1441914469 0.286499 0.665527 0.310303 -0.615356 1441914469 0.286499 0.665527 0.310303 -0.615356 1441914469 0.286499 0.665527 0.310303 -0.615356 1441914469 0.286499 0.665527 0.310303 -0.615356 1441914469 0.286499 0.665527 0.310303 -0.615356 1441914469 0.286499 0.665527 0.310303 -0.615356 1441914469 0.291748 0.661499 0.315552 -0.614563 1441914469 0.291748 0.661499 0.315552 -0.614563 1441914469 0.291748 0.661499 0.315552 -0.614563 1441914469 0.298035 0.655823 0.320313 -0.615173 1441914469 0.298035 0.655823 0.320313 -0.615173 1441914469 0.298035 0.655823 0.320313 -0.615173 1441914469 0.298035 0.655823 0.320313 -0.615173 1441914469 0.298035 0.655823 0.320313 -0.615173 1441914469 0.298035 0.655823 0.320313 -0.615173 1441914469 0.298035 0.655823 0.320313 -0.615173 1441914469 0.304382 0.649353 0.324036 -0.617004 1441914469 0.304382 0.649353 0.324036 -0.617004 1441914469 0.304382 0.649353 0.324036 -0.617004 1441914469 0.304382 0.649353 0.324036 -0.617004 1441914469 0.304382 0.649353 0.324036 -0.617004 1441914469 0.304382 0.649353 0.324036 -0.617004 1441914469 0.306641 0.646912 0.326050 -0.617371 1441914469 0.306641 0.646912 0.326050 -0.617371 1441914469 0.306641 0.646912 0.326050 -0.617371 1441914469 0.306641 0.646912 0.326050 -0.617371 1441914469 0.306641 0.646912 0.326050 -0.617371 1441914469 0.306641 0.646912 0.326050 -0.617371 1441914469 0.307678 0.646240 0.325806 -0.617676 1441914469 0.307678 0.646240 0.325806 -0.617676 1441914469 0.307678 0.646240 0.325806 -0.617676 1441914469 0.307678 0.646240 0.325806 -0.617676 1441914469 0.307678 0.646240 0.325806 -0.617676 1441914469 0.307678 0.646240 0.325806 -0.617676 1441914469 0.307678 0.646240 0.325806 -0.617676 1441914469 0.306946 0.646484 0.323181 -0.619202 1441914469 0.306946 0.646484 0.323181 -0.619202 1441914469 0.306946 0.646484 0.323181 -0.619202 1441914469 0.306946 0.646484 0.323181 -0.619202 1441914469 0.306946 0.646484 0.323181 -0.619202 1441914469 0.306946 0.646484 0.323181 -0.619202 1441914469 0.306946 0.646484 0.323181 -0.619202 1441914469 0.305481 0.648132 0.320801 -0.619446 1441914469 0.305481 0.648132 0.320801 -0.619446 1441914469 0.305481 0.648132 0.320801 -0.619446 1441914469 0.305481 0.648132 0.320801 -0.619446 1441914469 0.305481 0.648132 0.320801 -0.619446 1441914469 0.305481 0.648132 0.320801 -0.619446 1441914469 0.304138 0.649292 0.318604 -0.619995 1441914469 0.304138 0.649292 0.318604 -0.619995 1441914469 0.304138 0.649292 0.318604 -0.619995 1441914469 0.304138 0.649292 0.318604 -0.619995 1441914469 0.304138 0.649292 0.318604 -0.619995 1441914469 0.304138 0.649292 0.318604 -0.619995 1441914469 0.302734 0.650208 0.317932 -0.620056 1441914469 0.302734 0.650208 0.317932 -0.620056 1441914469 0.302734 0.650208 0.317932 -0.620056 1441914469 0.302734 0.650208 0.317932 -0.620056 1441914469 0.302734 0.650208 0.317932 -0.620056 1441914469 0.302734 0.650208 0.317932 -0.620056 1441914469 0.301086 0.651367 0.317017 -0.620056 1441914469 0.301086 0.651367 0.317017 -0.620056 1441914469 0.301086 0.651367 0.317017 -0.620056 1441914469 0.301086 0.651367 0.317017 -0.620056 1441914469 0.301086 0.651367 0.317017 -0.620056 1441914469 0.301086 0.651367 0.317017 -0.620056 1441914469 0.299072 0.652588 0.315125 -0.620789 1441914469 0.299072 0.652588 0.315125 -0.620789 1441914469 0.299072 0.652588 0.315125 -0.620789 1441914469 0.299072 0.652588 0.315125 -0.620789 1441914470 0.299072 0.652588 0.315125 -0.620789 1441914470 0.299072 0.652588 0.315125 -0.620789 1441914470 0.299072 0.652588 0.315125 -0.620789 1441914470 0.296509 0.654114 0.312683 -0.621643 1441914470 0.296509 0.654114 0.312683 -0.621643 1441914470 0.296509 0.654114 0.312683 -0.621643 1441914470 0.296509 0.654114 0.312683 -0.621643 1441914470 0.296509 0.654114 0.312683 -0.621643 1441914470 0.296509 0.654114 0.312683 -0.621643 1441914470 0.293518 0.656067 0.309937 -0.622314 1441914470 0.293518 0.656067 0.309937 -0.622314 1441914470 0.293518 0.656067 0.309937 -0.622314 1441914470 0.293518 0.656067 0.309937 -0.622314 1441914470 0.293518 0.656067 0.309937 -0.622314 1441914470 0.293518 0.656067 0.309937 -0.622314 1441914470 0.290039 0.658142 0.306702 -0.623413 1441914470 0.290039 0.658142 0.306702 -0.623413 1441914470 0.290039 0.658142 0.306702 -0.623413 1441914470 0.290039 0.658142 0.306702 -0.623413 1441914470 0.290039 0.658142 0.306702 -0.623413 1441914470 0.290039 0.658142 0.306702 -0.623413 1441914470 0.289063 0.659119 0.304138 -0.624084 1441914470 0.289063 0.659119 0.304138 -0.624084 1441914470 0.289063 0.659119 0.304138 -0.624084 1441914470 0.289063 0.659119 0.304138 -0.624084 1441914470 0.289063 0.659119 0.304138 -0.624084 1441914470 0.289063 0.659119 0.304138 -0.624084 1441914470 0.289063 0.659119 0.304138 -0.624084 1441914470 0.289063 0.659241 0.302734 -0.624634 1441914470 0.289063 0.659241 0.302734 -0.624634 1441914470 0.289063 0.659241 0.302734 -0.624634 1441914470 0.289063 0.659241 0.302734 -0.624634 1441914470 0.289063 0.659241 0.302734 -0.624634 1441914470 0.289063 0.659241 0.302734 -0.624634 1441914470 0.289185 0.659241 0.302917 -0.624512 1441914470 0.289185 0.659241 0.302917 -0.624512 1441914470 0.289185 0.659241 0.302917 -0.624512 1441914470 0.289185 0.659241 0.302917 -0.624512 1441914470 0.289185 0.659241 0.302917 -0.624512 1441914470 0.289185 0.659241 0.302917 -0.624512 1441914470 0.289124 0.659180 0.304016 -0.624023 1441914470 0.289124 0.659180 0.304016 -0.624023 1441914470 0.289124 0.659180 0.304016 -0.624023 1441914470 0.289124 0.659180 0.304016 -0.624023 1441914470 0.289124 0.659180 0.304016 -0.624023 1441914470 0.289124 0.659180 0.304016 -0.624023 1441914470 0.290161 0.660278 0.305725 -0.621582 1441914470 0.290161 0.660278 0.305725 -0.621582 1441914470 0.290161 0.660278 0.305725 -0.621582 1441914470 0.290161 0.660278 0.305725 -0.621582 1441914470 0.290161 0.660278 0.305725 -0.621582 1441914470 0.290161 0.660278 0.305725 -0.621582 1441914470 0.290161 0.660278 0.305725 -0.621582 1441914470 0.295288 0.659790 0.309509 -0.617798 1441914470 0.295288 0.659790 0.309509 -0.617798 1441914470 0.295288 0.659790 0.309509 -0.617798 1441914470 0.295288 0.659790 0.309509 -0.617798 1441914470 0.295288 0.659790 0.309509 -0.617798 1441914470 0.304077 0.654297 0.316956 -0.615601 1441914470 0.304077 0.654297 0.316956 -0.615601 1441914470 0.304077 0.654297 0.316956 -0.615601 1441914470 0.304077 0.654297 0.316956 -0.615601 1441914470 0.304077 0.654297 0.316956 -0.615601 1441914470 0.304077 0.654297 0.316956 -0.615601 1441914470 0.310852 0.649109 0.322998 -0.614563 1441914470 0.310852 0.649109 0.322998 -0.614563 1441914470 0.310852 0.649109 0.322998 -0.614563 1441914470 0.310852 0.649109 0.322998 -0.614563 1441914470 0.310852 0.649109 0.322998 -0.614563 1441914470 0.310852 0.649109 0.322998 -0.614563 1441914470 0.310852 0.649109 0.322998 -0.614563 1441914470 0.314880 0.644592 0.326721 -0.615295 1441914470 0.314880 0.644592 0.326721 -0.615295 1441914470 0.314880 0.644592 0.326721 -0.615295 1441914470 0.314880 0.644592 0.326721 -0.615295 1441914470 0.314880 0.644592 0.326721 -0.615295 1441914470 0.314880 0.644592 0.326721 -0.615295 1441914470 0.318115 0.640442 0.329041 -0.616760 1441914470 0.318115 0.640442 0.329041 -0.616760 1441914470 0.318115 0.640442 0.329041 -0.616760 1441914470 0.318115 0.640442 0.329041 -0.616760 1441914470 0.318115 0.640442 0.329041 -0.616760 1441914470 0.318115 0.640442 0.329041 -0.616760 1441914470 0.317871 0.639038 0.330139 -0.617737 1441914470 0.317871 0.639038 0.330139 -0.617737 1441914470 0.317871 0.639038 0.330139 -0.617737 1441914470 0.317871 0.639038 0.330139 -0.617737 1441914470 0.317871 0.639038 0.330139 -0.617737 1441914470 0.317871 0.639038 0.330139 -0.617737 1441914470 0.316406 0.638550 0.329163 -0.619446 1441914470 0.316406 0.638550 0.329163 -0.619446 1441914470 0.316406 0.638550 0.329163 -0.619446 1441914470 0.316406 0.638550 0.329163 -0.619446 1441914470 0.316406 0.638550 0.329163 -0.619446 1441914470 0.316406 0.638550 0.329163 -0.619446 1441914470 0.316589 0.638245 0.328125 -0.620239 1441914470 0.316589 0.638245 0.328125 -0.620239 1441914470 0.316589 0.638245 0.328125 -0.620239 1441914470 0.316589 0.638245 0.328125 -0.620239 1441914470 0.316589 0.638245 0.328125 -0.620239 1441914470 0.316589 0.638245 0.328125 -0.620239 1441914470 0.316589 0.638245 0.328125 -0.620239 1441914470 0.316711 0.638794 0.327393 -0.619995 1441914470 0.316711 0.638794 0.327393 -0.619995 1441914470 0.316711 0.638794 0.327393 -0.619995 1441914470 0.316711 0.638794 0.327393 -0.619995 1441914470 0.316711 0.638794 0.327393 -0.619995 1441914470 0.316711 0.638794 0.327393 -0.619995 1441914470 0.316956 0.639893 0.326782 -0.619080 1441914470 0.316956 0.639893 0.326782 -0.619080 1441914470 0.316956 0.639893 0.326782 -0.619080 1441914470 0.316956 0.639893 0.326782 -0.619080 1441914470 0.316956 0.639893 0.326782 -0.619080 1441914470 0.316956 0.639893 0.326782 -0.619080 1441914470 0.316956 0.639893 0.326782 -0.619080 1441914471 0.316833 0.641296 0.325928 -0.618103 1441914471 0.316833 0.641296 0.325928 -0.618103 1441914471 0.316833 0.641296 0.325928 -0.618103 1441914471 0.316833 0.641296 0.325928 -0.618103 1441914471 0.316833 0.641296 0.325928 -0.618103 1441914471 0.316833 0.641296 0.325928 -0.618103 1441914471 0.316589 0.643188 0.325378 -0.616577 1441914471 0.316589 0.643188 0.325378 -0.616577 1441914471 0.316589 0.643188 0.325378 -0.616577 1441914471 0.316589 0.643188 0.325378 -0.616577 1441914471 0.316589 0.643188 0.325378 -0.616577 1441914471 0.316589 0.643188 0.325378 -0.616577 1441914471 0.316589 0.643188 0.325378 -0.616577 1441914471 0.316528 0.644226 0.326050 -0.615173 1441914471 0.316528 0.644226 0.326050 -0.615173 1441914471 0.316528 0.644226 0.326050 -0.615173 1441914471 0.316528 0.644226 0.326050 -0.615173 1441914471 0.316528 0.644226 0.326050 -0.615173 1441914471 0.316528 0.644226 0.326050 -0.615173 1441914471 0.316589 0.645508 0.327332 -0.613098 1441914471 0.316589 0.645508 0.327332 -0.613098 1441914471 0.316589 0.645508 0.327332 -0.613098 1441914471 0.316589 0.645508 0.327332 -0.613098 1441914471 0.316589 0.645508 0.327332 -0.613098 1441914471 0.316589 0.645508 0.327332 -0.613098 1441914471 0.316467 0.646729 0.328247 -0.611389 1441914471 0.316467 0.646729 0.328247 -0.611389 1441914471 0.316467 0.646729 0.328247 -0.611389 1441914471 0.316467 0.646729 0.328247 -0.611389 1441914471 0.316467 0.646729 0.328247 -0.611389 1441914471 0.316467 0.646729 0.328247 -0.611389 1441914471 0.315979 0.647827 0.327820 -0.610718 1441914471 0.315979 0.647827 0.327820 -0.610718 1441914471 0.315979 0.647827 0.327820 -0.610718 1441914471 0.315979 0.647827 0.327820 -0.610718 1441914471 0.315979 0.647827 0.327820 -0.610718 1441914471 0.314819 0.649536 0.327148 -0.609863 1441914471 0.314819 0.649536 0.327148 -0.609863 1441914471 0.314819 0.649536 0.327148 -0.609863 1441914471 0.314819 0.649536 0.327148 -0.609863 1441914471 0.314819 0.649536 0.327148 -0.609863 1441914471 0.314819 0.649536 0.327148 -0.609863 1441914471 0.313049 0.651611 0.325500 -0.609436 1441914471 0.313049 0.651611 0.325500 -0.609436 1441914471 0.313049 0.651611 0.325500 -0.609436 1441914471 0.313049 0.651611 0.325500 -0.609436 1441914471 0.313049 0.651611 0.325500 -0.609436 1441914471 0.313049 0.651611 0.325500 -0.609436 1441914471 0.309326 0.653198 0.322449 -0.611267 1441914471 0.309326 0.653198 0.322449 -0.611267 1441914471 0.309326 0.653198 0.322449 -0.611267 1441914471 0.309326 0.653198 0.322449 -0.611267 1441914471 0.309326 0.653198 0.322449 -0.611267 1441914471 0.309326 0.653198 0.322449 -0.611267 1441914471 0.302734 0.656677 0.319580 -0.612366 1441914471 0.302734 0.656677 0.319580 -0.612366 1441914471 0.302734 0.656677 0.319580 -0.612366 1441914471 0.302734 0.656677 0.319580 -0.612366 1441914471 0.302734 0.656677 0.319580 -0.612366 1441914471 0.302734 0.656677 0.319580 -0.612366 1441914471 0.299500 0.659546 0.318298 -0.611511 1441914471 0.299500 0.659546 0.318298 -0.611511 1441914471 0.299500 0.659546 0.318298 -0.611511 1441914471 0.299500 0.659546 0.318298 -0.611511 1441914471 0.299500 0.659546 0.318298 -0.611511 1441914471 0.299500 0.659546 0.318298 -0.611511 1441914471 0.299500 0.659546 0.318298 -0.611511 1441914471 0.298035 0.660217 0.317017 -0.612183 1441914471 0.298035 0.660217 0.317017 -0.612183 1441914471 0.298035 0.660217 0.317017 -0.612183 1441914471 0.298035 0.660217 0.317017 -0.612183 1441914471 0.298035 0.660217 0.317017 -0.612183 1441914471 0.298035 0.660217 0.317017 -0.612183 1441914471 0.298462 0.661072 0.316711 -0.611206 1441914471 0.298462 0.661072 0.316711 -0.611206 1441914471 0.298462 0.661072 0.316711 -0.611206 1441914471 0.298462 0.661072 0.316711 -0.611206 1441914471 0.298462 0.661072 0.316711 -0.611206 1441914471 0.298462 0.661072 0.316711 -0.611206 1441914471 0.303101 0.658813 0.318665 -0.610291 1441914471 0.303101 0.658813 0.318665 -0.610291 1441914471 0.303101 0.658813 0.318665 -0.610291 1441914471 0.303101 0.658813 0.318665 -0.610291 1441914471 0.303101 0.658813 0.318665 -0.610291 1441914471 0.303101 0.658813 0.318665 -0.610291 1441914471 0.309692 0.655334 0.323364 -0.608337 1441914471 0.309692 0.655334 0.323364 -0.608337 1441914471 0.309692 0.655334 0.323364 -0.608337 1441914471 0.309692 0.655334 0.323364 -0.608337 1441914471 0.309692 0.655334 0.323364 -0.608337 1441914471 0.309692 0.655334 0.323364 -0.608337 1441914471 0.316345 0.651245 0.328796 -0.606384 1441914471 0.316345 0.651245 0.328796 -0.606384 1441914471 0.316345 0.651245 0.328796 -0.606384 1441914471 0.316345 0.651245 0.328796 -0.606384 1441914471 0.316345 0.651245 0.328796 -0.606384 1441914471 0.320984 0.647095 0.334045 -0.605469 1441914471 0.320984 0.647095 0.334045 -0.605469 1441914471 0.320984 0.647095 0.334045 -0.605469 1441914471 0.320984 0.647095 0.334045 -0.605469 1441914471 0.320984 0.647095 0.334045 -0.605469 1441914471 0.320984 0.647095 0.334045 -0.605469 1441914471 0.320984 0.647095 0.334045 -0.605469 1441914471 0.324402 0.643494 0.337524 -0.605591 1441914471 0.324402 0.643494 0.337524 -0.605591 1441914471 0.324402 0.643494 0.337524 -0.605591 1441914471 0.324402 0.643494 0.337524 -0.605591 1441914471 0.324402 0.643494 0.337524 -0.605591 1441914471 0.324829 0.641968 0.338928 -0.606201 1441914472 0.324829 0.641968 0.338928 -0.606201 1441914472 0.324829 0.641968 0.338928 -0.606201 1441914472 0.324829 0.641968 0.338928 -0.606201 1441914472 0.324829 0.641968 0.338928 -0.606201 1441914472 0.324829 0.641968 0.338928 -0.606201 1441914472 0.322693 0.642029 0.338196 -0.607666 1441914472 0.322693 0.642029 0.338196 -0.607666 1441914472 0.322693 0.642029 0.338196 -0.607666 1441914472 0.322693 0.642029 0.338196 -0.607666 1441914472 0.322693 0.642029 0.338196 -0.607666 1441914472 0.322693 0.642029 0.338196 -0.607666 1441914472 0.320496 0.642151 0.335205 -0.610352 1441914472 0.320496 0.642151 0.335205 -0.610352 1441914472 0.320496 0.642151 0.335205 -0.610352 1441914472 0.320496 0.642151 0.335205 -0.610352 1441914472 0.320496 0.642151 0.335205 -0.610352 1441914472 0.320496 0.642151 0.335205 -0.610352 1441914472 0.319336 0.641663 0.331177 -0.613647 1441914472 0.319336 0.641663 0.331177 -0.613647 1441914472 0.319336 0.641663 0.331177 -0.613647 1441914472 0.319336 0.641663 0.331177 -0.613647 1441914472 0.319336 0.641663 0.331177 -0.613647 1441914472 0.319336 0.641663 0.331177 -0.613647 1441914472 0.318665 0.641785 0.327698 -0.615723 1441914472 0.318665 0.641785 0.327698 -0.615723 1441914472 0.318665 0.641785 0.327698 -0.615723 1441914472 0.318665 0.641785 0.327698 -0.615723 1441914472 0.318665 0.641785 0.327698 -0.615723 1441914472 0.318665 0.641785 0.327698 -0.615723 1441914472 0.318237 0.643311 0.325378 -0.615662 1441914472 0.318237 0.643311 0.325378 -0.615662 1441914472 0.318237 0.643311 0.325378 -0.615662 1441914472 0.318237 0.643311 0.325378 -0.615662 1441914472 0.318237 0.643311 0.325378 -0.615662 1441914472 0.318237 0.643311 0.325378 -0.615662 1441914472 0.318054 0.643616 0.323181 -0.616577 1441914472 0.318054 0.643616 0.323181 -0.616577 1441914472 0.318054 0.643616 0.323181 -0.616577 1441914472 0.318054 0.643616 0.323181 -0.616577 1441914472 0.318054 0.643616 0.323181 -0.616577 1441914472 0.318054 0.643616 0.323181 -0.616577 1441914472 0.317017 0.644043 0.321594 -0.617432 1441914472 0.317017 0.644043 0.321594 -0.617432 1441914472 0.317017 0.644043 0.321594 -0.617432 1441914472 0.317017 0.644043 0.321594 -0.617432 1441914472 0.317017 0.644043 0.321594 -0.617432 1441914472 0.317017 0.644043 0.321594 -0.617432 1441914472 0.317017 0.644043 0.321594 -0.617432 1441914472 0.315979 0.644592 0.321106 -0.617615 1441914472 0.315979 0.644592 0.321106 -0.617615 1441914472 0.315979 0.644592 0.321106 -0.617615 1441914472 0.315979 0.644592 0.321106 -0.617615 1441914472 0.315979 0.644592 0.321106 -0.617615 1441914472 0.315979 0.644592 0.321106 -0.617615 1441914472 0.316284 0.644592 0.321350 -0.617432 1441914472 0.316284 0.644592 0.321350 -0.617432 1441914472 0.316284 0.644592 0.321350 -0.617432 1441914472 0.316284 0.644592 0.321350 -0.617432 1441914472 0.316284 0.644592 0.321350 -0.617432 1441914472 0.316284 0.644592 0.321350 -0.617432 1441914472 0.316284 0.644592 0.321350 -0.617432 1441914472 0.317139 0.644287 0.322998 -0.616394 1441914472 0.317139 0.644287 0.322998 -0.616394 1441914472 0.317139 0.644287 0.322998 -0.616394 1441914472 0.317139 0.644287 0.322998 -0.616394 1441914472 0.317139 0.644287 0.322998 -0.616394 1441914472 0.317139 0.644287 0.322998 -0.616394 1441914472 0.316772 0.644775 0.323608 -0.615723 1441914472 0.316772 0.644775 0.323608 -0.615723 1441914472 0.316772 0.644775 0.323608 -0.615723 1441914472 0.316772 0.644775 0.323608 -0.615723 1441914472 0.316772 0.644775 0.323608 -0.615723 1441914472 0.316772 0.644775 0.323608 -0.615723 1441914472 0.316772 0.644775 0.323608 -0.615723 1441914472 0.315369 0.645508 0.322144 -0.616455 1441914472 0.315369 0.645508 0.322144 -0.616455 1441914472 0.315369 0.645508 0.322144 -0.616455 1441914472 0.315369 0.645508 0.322144 -0.616455 1441914472 0.315369 0.645508 0.322144 -0.616455 1441914472 0.315369 0.645508 0.322144 -0.616455 1441914472 0.312012 0.647339 0.319458 -0.617676 1441914472 0.312012 0.647339 0.319458 -0.617676 1441914472 0.312012 0.647339 0.319458 -0.617676 1441914472 0.312012 0.647339 0.319458 -0.617676 1441914472 0.312012 0.647339 0.319458 -0.617676 1441914472 0.312012 0.647339 0.319458 -0.617676 1441914472 0.308350 0.647888 0.314697 -0.621399 1441914472 0.308350 0.647888 0.314697 -0.621399 1441914472 0.308350 0.647888 0.314697 -0.621399 1441914472 0.308350 0.647888 0.314697 -0.621399 1441914472 0.308350 0.647888 0.314697 -0.621399 1441914472 0.308350 0.647888 0.314697 -0.621399 1441914472 0.304138 0.650024 0.309387 -0.623901 1441914472 0.304138 0.650024 0.309387 -0.623901 1441914472 0.304138 0.650024 0.309387 -0.623901 1441914472 0.304138 0.650024 0.309387 -0.623901 1441914472 0.304138 0.650024 0.309387 -0.623901 1441914472 0.304138 0.650024 0.309387 -0.623901 1441914472 0.302612 0.651245 0.306458 -0.624756 1441914472 0.302612 0.651245 0.306458 -0.624756 1441914472 0.302612 0.651245 0.306458 -0.624756 1441914472 0.302612 0.651245 0.306458 -0.624756 1441914472 0.302612 0.651245 0.306458 -0.624756 1441914472 0.302612 0.651245 0.306458 -0.624756 1441914472 0.302612 0.653015 0.306396 -0.622925 1441914472 0.302612 0.653015 0.306396 -0.622925 1441914472 0.302612 0.653015 0.306396 -0.622925 1441914472 0.302612 0.653015 0.306396 -0.622925 1441914472 0.302612 0.653015 0.306396 -0.622925 1441914472 0.302612 0.653015 0.306396 -0.622925 1441914472 0.302612 0.653015 0.306396 -0.622925 1441914472 0.305481 0.655151 0.309753 -0.617676 1441914472 0.305481 0.655151 0.309753 -0.617676 1441914473 0.305481 0.655151 0.309753 -0.617676 1441914473 0.305481 0.655151 0.309753 -0.617676 1441914473 0.305481 0.655151 0.309753 -0.617676 1441914473 0.305481 0.655151 0.309753 -0.617676 1441914473 0.312927 0.653137 0.316772 -0.612427 1441914473 0.312927 0.653137 0.316772 -0.612427 1441914473 0.312927 0.653137 0.316772 -0.612427 1441914473 0.312927 0.653137 0.316772 -0.612427 1441914473 0.312927 0.653137 0.316772 -0.612427 1441914473 0.312927 0.653137 0.316772 -0.612427 1441914473 0.312927 0.653137 0.316772 -0.612427 1441914473 0.323975 0.647217 0.328613 -0.606689 1441914473 0.323975 0.647217 0.328613 -0.606689 1441914473 0.323975 0.647217 0.328613 -0.606689 1441914473 0.323975 0.647217 0.328613 -0.606689 1441914473 0.323975 0.647217 0.328613 -0.606689 1441914473 0.323975 0.647217 0.328613 -0.606689 1441914473 0.334106 0.640381 0.339722 -0.602356 1441914473 0.334106 0.640381 0.339722 -0.602356 1441914473 0.334106 0.640381 0.339722 -0.602356 1441914473 0.334106 0.640381 0.339722 -0.602356 1441914473 0.334106 0.640381 0.339722 -0.602356 1441914473 0.334106 0.640381 0.339722 -0.602356 1441914473 0.339722 0.634155 0.347717 -0.601196 1441914473 0.339722 0.634155 0.347717 -0.601196 1441914473 0.339722 0.634155 0.347717 -0.601196 1441914473 0.339722 0.634155 0.347717 -0.601196 1441914473 0.339722 0.634155 0.347717 -0.601196 1441914473 0.339722 0.634155 0.347717 -0.601196 1441914473 0.342529 0.629333 0.352661 -0.601807 1441914473 0.342529 0.629333 0.352661 -0.601807 1441914473 0.342529 0.629333 0.352661 -0.601807 1441914473 0.342529 0.629333 0.352661 -0.601807 1441914473 0.342529 0.629333 0.352661 -0.601807 1441914473 0.342529 0.629333 0.352661 -0.601807 1441914473 0.342529 0.629333 0.352661 -0.601807 1441914473 0.342773 0.627075 0.352966 -0.603821 1441914473 0.342773 0.627075 0.352966 -0.603821 1441914473 0.342773 0.627075 0.352966 -0.603821 1441914473 0.342773 0.627075 0.352966 -0.603821 1441914473 0.342773 0.627075 0.352966 -0.603821 1441914473 0.342773 0.627075 0.352966 -0.603821 1441914473 0.339844 0.626099 0.351196 -0.607544 1441914473 0.339844 0.626099 0.351196 -0.607544 1441914473 0.339844 0.626099 0.351196 -0.607544 1441914473 0.339844 0.626099 0.351196 -0.607544 1441914473 0.339844 0.626099 0.351196 -0.607544 1441914473 0.339844 0.626099 0.351196 -0.607544 1441914473 0.339844 0.626099 0.351196 -0.607544 1441914473 0.335938 0.627197 0.347595 -0.610657 1441914473 0.335938 0.627197 0.347595 -0.610657 1441914473 0.335938 0.627197 0.347595 -0.610657 1441914473 0.335938 0.627197 0.347595 -0.610657 1441914473 0.335938 0.627197 0.347595 -0.610657 1441914473 0.335938 0.627197 0.347595 -0.610657 1441914473 0.331482 0.630188 0.342651 -0.612793 1441914473 0.331482 0.630188 0.342651 -0.612793 1441914473 0.331482 0.630188 0.342651 -0.612793 1441914473 0.331482 0.630188 0.342651 -0.612793 1441914473 0.331482 0.630188 0.342651 -0.612793 1441914473 0.331482 0.630188 0.342651 -0.612793 1441914473 0.328003 0.632385 0.337585 -0.615234 1441914473 0.328003 0.632385 0.337585 -0.615234 1441914473 0.328003 0.632385 0.337585 -0.615234 1441914473 0.328003 0.632385 0.337585 -0.615234 1441914473 0.328003 0.632385 0.337585 -0.615234 1441914473 0.328003 0.632385 0.337585 -0.615234 1441914473 0.325500 0.634460 0.333069 -0.616882 1441914473 0.325500 0.634460 0.333069 -0.616882 1441914473 0.325500 0.634460 0.333069 -0.616882 1441914473 0.325500 0.634460 0.333069 -0.616882 1441914473 0.325500 0.634460 0.333069 -0.616882 1441914473 0.325500 0.634460 0.333069 -0.616882 1441914473 0.325500 0.634460 0.333069 -0.616882 1441914473 0.324036 0.636597 0.330322 -0.616943 1441914473 0.324036 0.636597 0.330322 -0.616943 1441914473 0.324036 0.636597 0.330322 -0.616943 1441914473 0.324036 0.636597 0.330322 -0.616943 1441914473 0.324036 0.636597 0.330322 -0.616943 1441914473 0.324036 0.636597 0.330322 -0.616943 1441914473 0.323486 0.637878 0.328857 -0.616699 1441914473 0.323486 0.637878 0.328857 -0.616699 1441914473 0.323486 0.637878 0.328857 -0.616699 1441914473 0.323486 0.637878 0.328857 -0.616699 1441914473 0.323486 0.637878 0.328857 -0.616699 1441914473 0.323486 0.637878 0.328857 -0.616699 1441914473 0.323120 0.638916 0.328857 -0.615723 1441914473 0.323120 0.638916 0.328857 -0.615723 1441914473 0.323120 0.638916 0.328857 -0.615723 1441914473 0.323120 0.638916 0.328857 -0.615723 1441914473 0.323120 0.638916 0.328857 -0.615723 1441914473 0.323120 0.638916 0.328857 -0.615723 1441914473 0.323120 0.638916 0.328857 -0.615723 1441914473 0.322998 0.640015 0.329590 -0.614319 1441914473 0.322998 0.640015 0.329590 -0.614319 1441914473 0.322998 0.640015 0.329590 -0.614319 1441914473 0.322998 0.640015 0.329590 -0.614319 1441914473 0.322998 0.640015 0.329590 -0.614319 1441914473 0.322998 0.640015 0.329590 -0.614319 1441914473 0.322937 0.640930 0.330627 -0.612854 1441914473 0.322937 0.640930 0.330627 -0.612854 1441914473 0.322937 0.640930 0.330627 -0.612854 1441914473 0.322937 0.640930 0.330627 -0.612854 1441914473 0.322937 0.640930 0.330627 -0.612854 1441914473 0.322937 0.640930 0.330627 -0.612854 1441914473 0.322937 0.640930 0.330627 -0.612854 1441914473 0.322693 0.641846 0.331543 -0.611511 1441914473 0.322693 0.641846 0.331543 -0.611511 1441914473 0.322693 0.641846 0.331543 -0.611511 1441914473 0.322693 0.641846 0.331543 -0.611511 1441914473 0.322693 0.641846 0.331543 -0.611511 1441914473 0.322510 0.643250 0.332275 -0.609741 1441914473 0.322510 0.643250 0.332275 -0.609741 1441914473 0.322510 0.643250 0.332275 -0.609741 1441914473 0.322510 0.643250 0.332275 -0.609741 1441914474 0.322510 0.643250 0.332275 -0.609741 1441914474 0.322510 0.643250 0.332275 -0.609741 1441914474 0.322510 0.643250 0.332275 -0.609741 1441914474 0.321899 0.644409 0.332275 -0.608826 1441914474 0.321899 0.644409 0.332275 -0.608826 1441914474 0.321899 0.644409 0.332275 -0.608826 1441914474 0.321899 0.644409 0.332275 -0.608826 1441914474 0.321899 0.644409 0.332275 -0.608826 1441914474 0.321899 0.644409 0.332275 -0.608826 1441914474 0.321899 0.644409 0.332275 -0.608826 1441914474 0.318909 0.647278 0.331360 -0.607849 1441914474 0.318909 0.647278 0.331360 -0.607849 1441914474 0.318909 0.647278 0.331360 -0.607849 1441914474 0.318909 0.647278 0.331360 -0.607849 1441914474 0.318909 0.647278 0.331360 -0.607849 1441914474 0.318909 0.647278 0.331360 -0.607849 1441914474 0.313416 0.652527 0.328735 -0.606506 1441914474 0.313416 0.652527 0.328735 -0.606506 1441914474 0.313416 0.652527 0.328735 -0.606506 1441914474 0.313416 0.652527 0.328735 -0.606506 1441914474 0.313416 0.652527 0.328735 -0.606506 1441914474 0.313416 0.652527 0.328735 -0.606506 1441914474 0.311157 0.655212 0.327271 -0.605591 1441914474 0.311157 0.655212 0.327271 -0.605591 1441914474 0.311157 0.655212 0.327271 -0.605591 1441914474 0.311157 0.655212 0.327271 -0.605591 1441914474 0.311157 0.655212 0.327271 -0.605591 1441914474 0.311157 0.655212 0.327271 -0.605591 1441914474 0.310242 0.656677 0.326904 -0.604675 1441914474 0.310242 0.656677 0.326904 -0.604675 1441914474 0.310242 0.656677 0.326904 -0.604675 1441914474 0.310242 0.656677 0.326904 -0.604675 1441914474 0.310242 0.656677 0.326904 -0.604675 1441914474 0.310242 0.656677 0.326904 -0.604675 1441914474 0.309753 0.657776 0.327087 -0.603638 1441914474 0.309753 0.657776 0.327087 -0.603638 1441914474 0.309753 0.657776 0.327087 -0.603638 1441914474 0.309753 0.657776 0.327087 -0.603638 1441914474 0.309753 0.657776 0.327087 -0.603638 1441914474 0.309753 0.657776 0.327087 -0.603638 1441914474 0.309753 0.657776 0.327087 -0.603638 1441914474 0.312805 0.657715 0.328857 -0.601196 1441914474 0.312805 0.657715 0.328857 -0.601196 1441914474 0.312805 0.657715 0.328857 -0.601196 1441914474 0.312805 0.657715 0.328857 -0.601196 1441914474 0.312805 0.657715 0.328857 -0.601196 1441914474 0.319458 0.654785 0.333069 -0.598511 1441914474 0.319458 0.654785 0.333069 -0.598511 1441914474 0.319458 0.654785 0.333069 -0.598511 1441914474 0.319458 0.654785 0.333069 -0.598511 1441914474 0.319458 0.654785 0.333069 -0.598511 1441914474 0.319458 0.654785 0.333069 -0.598511 1441914474 0.319458 0.654785 0.333069 -0.598511 1441914474 0.326843 0.650208 0.339966 -0.595642 1441914474 0.326843 0.650208 0.339966 -0.595642 1441914474 0.326843 0.650208 0.339966 -0.595642 1441914474 0.326843 0.650208 0.339966 -0.595642 1441914474 0.326843 0.650208 0.339966 -0.595642 1441914474 0.326843 0.650208 0.339966 -0.595642 1441914474 0.332458 0.645813 0.345398 -0.594177 1441914474 
0.291321 0.663208 0.311462 -0.614990 1441914476 0.291321 0.663208 0.311462 -0.614990 1441914476 0.291321 0.663208 0.311462 -0.614990 1441914476 0.291321 0.663208 0.311462 -0.614990 1441914476 0.291321 0.663208 0.311462 -0.614990 1441914476 0.289001 0.664917 0.308472 -0.615784 1441914476 0.289001 0.664917 0.308472 -0.615784 1441914476 0.289001 0.664917 0.308472 -0.615784 1441914476 0.289001 0.664917 0.308472 -0.615784 1441914476 0.289001 0.664917 0.308472 -0.615784 1441914476 0.289001 0.664917 0.308472 -0.615784 1441914476 0.289001 0.664917 0.308472 -0.615784 1441914476 0.286804 0.666382 0.305786 -0.616577 1441914476 0.286804 0.666382 0.305786 -0.616577 1441914476 0.286804 0.666382 0.305786 -0.616577 1441914476 0.286804 0.666382 0.305786 -0.616577 1441914476 0.286804 0.666382 0.305786 -0.616577 1441914476 0.286804 0.666382 0.305786 -0.616577 1441914476 0.285767 0.667725 0.304688 -0.616150 1441914476 0.285767 0.667725 0.304688 -0.616150 1441914476 0.285767 0.667725 0.304688 -0.616150 1441914476 0.285767 0.667725 0.304688 -0.616150 1441914476 0.285767 0.667725 0.304688 -0.616150 1441914476 0.285767 0.667725 0.304688 -0.616150 1441914476 0.286316 0.667908 0.304626 -0.615723 1441914476 0.286316 0.667908 0.304626 -0.615723 1441914476 0.286316 0.667908 0.304626 -0.615723 1441914476 0.286316 0.667908 0.304626 -0.615723 1441914476 0.286316 0.667908 0.304626 -0.615723 1441914476 0.286316 0.667908 0.304626 -0.615723 1441914476 0.286316 0.667908 0.304626 -0.615723 1441914476 0.287781 0.666870 0.305725 -0.615601 1441914476 0.287781 0.666870 0.305725 -0.615601 1441914476 0.287781 0.666870 0.305725 -0.615601 1441914476 0.287781 0.666870 0.305725 -0.615601 1441914476 0.287781 0.666870 0.305725 -0.615601 1441914476 0.287781 0.666870 0.305725 -0.615601 1441914476 0.289551 0.665161 0.307922 -0.615540 1441914477 0.289551 0.665161 0.307922 -0.615540 1441914477 0.289551 0.665161 0.307922 -0.615540 1441914477 0.289551 0.665161 0.307922 -0.615540 1441914477 0.289551 0.665161 0.307922 -0.615540 1441914477 0.289551 0.665161 0.307922 -0.615540 1441914477 0.289551 0.665161 0.307922 -0.615540 1441914477 0.291443 0.663147 0.310486 -0.615540 1441914477 0.291443 0.663147 0.310486 -0.615540 1441914477 0.291443 0.663147 0.310486 -0.615540 1441914477 0.291443 0.663147 0.310486 -0.615540 1441914477 0.291443 0.663147 0.310486 -0.615540 1441914477 0.291443 0.663147 0.310486 -0.615540 1441914477 0.292847 0.662231 0.311279 -0.615417 1441914477 0.292847 0.662231 0.311279 -0.615417 1441914477 0.292847 0.662231 0.311279 -0.615417 1441914477 0.292847 0.662231 0.311279 -0.615417 1441914477 0.292847 0.662231 0.311279 -0.615417 1441914477 0.292847 0.662231 0.311279 -0.615417 1441914477 0.293518 0.661560 0.311951 -0.615479 1441914477 0.293518 0.661560 0.311951 -0.615479 1441914477 0.293518 0.661560 0.311951 -0.615479 1441914477 0.293518 0.661560 0.311951 -0.615479 1441914477 0.293518 0.661560 0.311951 -0.615479 1441914477 0.293518 0.661560 0.311951 -0.615479 1441914477 0.294739 0.660339 0.312500 -0.615967 1441914477 0.294739 0.660339 0.312500 -0.615967 1441914477 0.294739 0.660339 0.312500 -0.615967 1441914477 0.294739 0.660339 0.312500 -0.615967 1441914477 0.294739 0.660339 0.312500 -0.615967 1441914477 0.294739 0.660339 0.312500 -0.615967 1441914477 0.297180 0.658325 0.314636 -0.615845 1441914477 0.297180 0.658325 0.314636 -0.615845 1441914477 0.297180 0.658325 0.314636 -0.615845 1441914477 0.297180 0.658325 0.314636 -0.615845 1441914477 0.297180 0.658325 0.314636 -0.615845 1441914477 0.297180 0.658325 0.314636 -0.615845 1441914477 0.300903 0.655884 0.318420 -0.614685 1441914477 0.300903 0.655884 0.318420 -0.614685 1441914477 0.300903 0.655884 0.318420 -0.614685 1441914477 0.300903 0.655884 0.318420 -0.614685 1441914477 0.300903 0.655884 0.318420 -0.614685 1441914477 0.300903 0.655884 0.318420 -0.614685 1441914477 0.300903 0.655884 0.318420 -0.614685 1441914477 0.306091 0.652344 0.323120 -0.613403 1441914477 0.306091 0.652344 0.323120 -0.613403 1441914477 0.306091 0.652344 0.323120 -0.613403 1441914477 0.306091 0.652344 0.323120 -0.613403 1441914477 0.306091 0.652344 0.323120 -0.613403 1441914477 0.306091 0.652344 0.323120 -0.613403 1441914477 0.311401 0.647949 0.328064 -0.612854 1441914477 0.311401 0.647949 0.328064 -0.612854 1441914477 0.311401 0.647949 0.328064 -0.612854 1441914477 0.311401 0.647949 0.328064 -0.612854 1441914477 0.311401 0.647949 0.328064 -0.612854 1441914477 0.311401 0.647949 0.328064 -0.612854 1441914477 0.317627 0.643311 0.333496 -0.611572 1441914477 0.317627 0.643311 0.333496 -0.611572 1441914477 0.317627 0.643311 0.333496 -0.611572 1441914477 0.317627 0.643311 0.333496 -0.611572 1441914477 0.317627 0.643311 0.333496 -0.611572 1441914477 0.317627 0.643311 0.333496 -0.611572 1441914477 0.317627 0.643311 0.333496 -0.611572 1441914477 0.322449 0.640686 0.339478 -0.608459 1441914477 0.322449 0.640686 0.339478 -0.608459 1441914477 0.322449 0.640686 0.339478 -0.608459 1441914477 0.322449 0.640686 0.339478 -0.608459 1441914477 0.322449 0.640686 0.339478 -0.608459 1441914477 0.322449 0.640686 0.339478 -0.608459 1441914477 0.327759 0.638428 0.345459 -0.604675 1441914477 0.327759 0.638428 0.345459 -0.604675 1441914477 0.327759 0.638428 0.345459 -0.604675 1441914477 0.327759 0.638428 0.345459 -0.604675 1441914477 0.327759 0.638428 0.345459 -0.604675 1441914477 0.327759 0.638428 0.345459 -0.604675 1441914477 0.332092 0.637329 0.351440 -0.599976 1441914477 0.332092 0.637329 0.351440 -0.599976 1441914477 0.332092 0.637329 0.351440 -0.599976 1441914477 0.332092 0.637329 0.351440 -0.599976 1441914477 0.332092 0.637329 0.351440 -0.599976 1441914477 0.332092 0.637329 0.351440 -0.599976 1441914477 0.332031 0.637939 0.355347 -0.597046 1441914477 0.332031 0.637939 0.355347 -0.597046 1441914477 0.332031 0.637939 0.355347 -0.597046 1441914477 0.332031 0.637939 0.355347 -0.597046 1441914477 0.332031 0.637939 0.355347 -0.597046 1441914477 0.332031 0.637939 0.355347 -0.597046 1441914477 0.332031 0.637939 0.355347 -0.597046 1441914477 0.327087 0.640076 0.352356 -0.599304 1441914477 0.327087 0.640076 0.352356 -0.599304 1441914477 0.327087 0.640076 0.352356 -0.599304 1441914477 0.327087 0.640076 0.352356 -0.599304 1441914477 0.327087 0.640076 0.352356 -0.599304 1441914477 0.327087 0.640076 0.352356 -0.599304 1441914477 0.319641 0.643005 0.344299 -0.604858 1441914477 0.319641 0.643005 0.344299 -0.604858 1441914477 0.319641 0.643005 0.344299 -0.604858 1441914477 0.319641 0.643005 0.344299 -0.604858 1441914477 0.319641 0.643005 0.344299 -0.604858 1441914477 0.319641 0.643005 0.344299 -0.604858 1441914477 0.309692 0.647156 0.332703 -0.612000 1441914477 0.309692 0.647156 0.332703 -0.612000 1441914477 0.309692 0.647156 0.332703 -0.612000 1441914477 0.309692 0.647156 0.332703 -0.612000 1441914477 0.309692 0.647156 0.332703 -0.612000 1441914477 0.309692 0.647156 0.332703 -0.612000 1441914477 0.309692 0.647156 0.332703 -0.612000 1441914477 0.299500 0.651611 0.319702 -0.619263 1441914477 0.299500 0.651611 0.319702 -0.619263 1441914477 0.299500 0.651611 0.319702 -0.619263 1441914477 0.299500 0.651611 0.319702 -0.619263 1441914477 0.299500 0.651611 0.319702 -0.619263 1441914477 0.299500 0.651611 0.319702 -0.619263 1441914477 0.291077 0.655762 0.308472 -0.624512 1441914478 0.291077 0.655762 0.308472 -0.624512 1441914478 0.291077 0.655762 0.308472 -0.624512 1441914478 0.291077 0.655762 0.308472 -0.624512 1441914478 0.291077 0.655762 0.308472 -0.624512 1441914478 0.291077 0.655762 0.308472 -0.624512 1441914478 0.291077 0.655762 0.308472 -0.624512 1441914478 0.284790 0.659302 0.299622 -0.628052 1441914478 0.284790 0.659302 0.299622 -0.628052 1441914478 0.284790 0.659302 0.299622 -0.628052 1441914478 0.284790 0.659302 0.299622 -0.628052 1441914478 0.284790 0.659302 0.299622 -0.628052 1441914478 0.284790 0.659302 0.299622 -0.628052 1441914478 0.281006 0.661560 0.294128 -0.629944 1441914478 0.281006 0.661560 0.294128 -0.629944 1441914478 0.281006 0.661560 0.294128 -0.629944 1441914478 0.281006 0.661560 0.294128 -0.629944 1441914478 0.281006 0.661560 0.294128 -0.629944 1441914478 0.279968 0.662842 0.291199 -0.630432 1441914478 0.279968 0.662842 0.291199 -0.630432 1441914478 0.279968 0.662842 0.291199 -0.630432 1441914478 0.279968 0.662842 0.291199 -0.630432 1441914478 0.279968 0.662842 0.291199 -0.630432 1441914478 0.279968 0.662842 0.291199 -0.630432 1441914478 0.279968 0.662842 0.291199 -0.630432 1441914478 0.280334 0.662354 0.289795 -0.631409 1441914478 0.280334 0.662354 0.289795 -0.631409 1441914478 0.280334 0.662354 0.289795 -0.631409 1441914478 0.280334 0.662354 0.289795 -0.631409 1441914478 0.280334 0.662354 0.289795 -0.631409 1441914478 0.281677 0.661377 0.289734 -0.631897 1441914478 0.281677 0.661377 0.289734 -0.631897 1441914478 0.281677 0.661377 0.289734 -0.631897 1441914478 0.281677 0.661377 0.289734 -0.631897 1441914478 0.281677 0.661377 0.289734 -0.631897 1441914478 0.281677 0.661377 0.289734 -0.631897 1441914478 0.281677 0.661377 0.289734 -0.631897 1441914478 0.283569 0.659973 0.291382 -0.631775 1441914478 0.283569 0.659973 0.291382 -0.631775 1441914478 0.283569 0.659973 0.291382 -0.631775 1441914478 0.283569 0.659973 0.291382 -0.631775 1441914478 0.283569 0.659973 0.291382 -0.631775 1441914478 0.283569 0.659973 0.291382 -0.631775 1441914478 0.285339 0.658325 0.293762 -0.631531 1441914478 0.285339 0.658325 0.293762 -0.631531 1441914478 0.285339 0.658325 0.293762 -0.631531 1441914478 0.285339 0.658325 0.293762 -0.631531 1441914478 0.285339 0.658325 0.293762 -0.631531 1441914478 0.285339 0.658325 0.293762 -0.631531 1441914478 0.286682 0.657654 0.295593 -0.630798 1441914478 0.286682 0.657654 0.295593 -0.630798 1441914478 0.286682 0.657654 0.295593 -0.630798 1441914478 0.286682 0.657654 0.295593 -0.630798 1441914478 0.286682 0.657654 0.295593 -0.630798 1441914478 0.286682 0.657654 0.295593 -0.630798 1441914478 0.287598 0.657593 0.296204 -0.630127 1441914478 0.287598 0.657593 0.296204 -0.630127 1441914478 0.287598 0.657593 0.296204 -0.630127 1441914478 0.287598 0.657593 0.296204 -0.630127 1441914478 0.287598 0.657593 0.296204 -0.630127 1441914478 0.287598 0.657593 0.296204 -0.630127 1441914478 0.288757 0.656860 0.297241 -0.629944 1441914478 0.288757 0.656860 0.297241 -0.629944 1441914478 0.288757 0.656860 0.297241 -0.629944 1441914478 0.288757 0.656860 0.297241 -0.629944 1441914478 0.288757 0.656860 0.297241 -0.629944 1441914478 0.288757 0.656860 0.297241 -0.629944 1441914478 0.288757 0.656860 0.297241 -0.629944 1441914478 0.291748 0.655884 0.300293 -0.628052 1441914478 0.291748 0.655884 0.300293 -0.628052 1441914478 0.291748 0.655884 0.300293 -0.628052 1441914478 0.291748 0.655884 0.300293 -0.628052 1441914478 0.291748 0.655884 0.300293 -0.628052 1441914478 0.291748 0.655884 0.300293 -0.628052 1441914478 0.296936 0.653992 0.305847 -0.624939 1441914478 0.296936 0.653992 0.305847 -0.624939 1441914478 0.296936 0.653992 0.305847 -0.624939 1441914478 0.296936 0.653992 0.305847 -0.624939 1441914478 0.296936 0.653992 0.305847 -0.624939 1441914478 0.296936 0.653992 0.305847 -0.624939 1441914478 0.301941 0.651489 0.312866 -0.621704 1441914478 0.301941 0.651489 0.312866 -0.621704 1441914478 0.301941 0.651489 0.312866 -0.621704 1441914478 0.301941 0.651489 0.312866 -0.621704 1441914478 0.301941 0.651489 0.312866 -0.621704 1441914478 0.301941 0.651489 0.312866 -0.621704 1441914478 0.307251 0.648804 0.319885 -0.618225 1441914478 0.307251 0.648804 0.319885 -0.618225 1441914478 0.307251 0.648804 0.319885 -0.618225 1441914478 0.307251 0.648804 0.319885 -0.618225 1441914478 0.307251 0.648804 0.319885 -0.618225 1441914478 0.307251 0.648804 0.319885 -0.618225 1441914478 0.312500 0.646606 0.326172 -0.614685 1441914478 0.312500 0.646606 0.326172 -0.614685 1441914478 0.312500 0.646606 0.326172 -0.614685 1441914478 0.312500 0.646606 0.326172 -0.614685 1441914478 0.312500 0.646606 0.326172 -0.614685 1441914478 0.312500 0.646606 0.326172 -0.614685 1441914478 0.318604 0.642822 0.332520 -0.612061 1441914478 0.318604 0.642822 0.332520 -0.612061 1441914478 0.318604 0.642822 0.332520 -0.612061 1441914478 0.318604 0.642822 0.332520 -0.612061 1441914478 0.318604 0.642822 0.332520 -0.612061 1441914478 0.318604 0.642822 0.332520 -0.612061 1441914478 0.318604 0.642822 0.332520 -0.612061 1441914478 0.323608 0.640625 0.338318 -0.608521 1441914478 0.323608 0.640625 0.338318 -0.608521 1441914478 0.323608 0.640625 0.338318 -0.608521 1441914478 0.323608 0.640625 0.338318 -0.608521 1441914478 0.323608 0.640625 0.338318 -0.608521 1441914478 0.323608 0.640625 0.338318 -0.608521 1441914478 0.328125 0.639282 0.345398 -0.603516 1441914478 0.328125 0.639282 0.345398 -0.603516 1441914479 0.328125 0.639282 0.345398 -0.603516 1441914479 0.328125 0.639282 0.345398 -0.603516 1441914479 0.328125 0.639282 0.345398 -0.603516 1441914479 0.329834 0.639160 0.351868 -0.598999 1441914479 0.329834 0.639160 0.351868 -0.598999 1441914479 0.329834 0.639160 0.351868 -0.598999 1441914479 0.329834 0.639160 0.351868 -0.598999 1441914479 0.329834 0.639160 0.351868 -0.598999 1441914479 0.329834 0.639160 0.351868 -0.598999 1441914479 0.329834 0.639160 0.351868 -0.598999 1441914479 0.329224 0.640137 0.353699 -0.597290 1441914479 0.329224 0.640137 0.353699 -0.597290 1441914479 0.329224 0.640137 0.353699 -0.597290 1441914479 0.329224 0.640137 0.353699 -0.597290 1441914479 0.329224 0.640137 0.353699 -0.597290 1441914479 0.329224 0.640137 0.353699 -0.597290 1441914479 0.325623 0.641846 0.351196 -0.598816 1441914479 0.325623 0.641846 0.351196 -0.598816 1441914479 0.325623 0.641846 0.351196 -0.598816 1441914479 0.325623 0.641846 0.351196 -0.598816 1441914479 0.325623 0.641846 0.351196 -0.598816 1441914479 0.325623 0.641846 0.351196 -0.598816 1441914479 0.325623 0.641846 0.351196 -0.598816 1441914479 0.320313 0.644165 0.345581 -0.602417 1441914479 0.320313 0.644165 0.345581 -0.602417 1441914479 0.320313 0.644165 0.345581 -0.602417 1441914479 0.320313 0.644165 0.345581 -0.602417 1441914479 0.320313 0.644165 0.345581 -0.602417 1441914479 0.320313 0.644165 0.345581 -0.602417 1441914479 0.313599 0.647705 0.337158 -0.606995 1441914479 0.313599 0.647705 0.337158 -0.606995 1441914479 0.313599 0.647705 0.337158 -0.606995 1441914479 0.313599 0.647705 0.337158 -0.606995 1441914479 0.313599 0.647705 0.337158 -0.606995 1441914479 0.313599 0.647705 0.337158 -0.606995 1441914479 0.305176 0.652283 0.327393 -0.611694 1441914479 0.305176 0.652283 0.327393 -0.611694 1441914479 0.305176 0.652283 0.327393 -0.611694 1441914479 0.305176 0.652283 0.327393 -0.611694 1441914479 0.305176 0.652283 0.327393 -0.611694 1441914479 0.305176 0.652283 0.327393 -0.611694 1441914479 0.296814 0.657104 0.317322 -0.615967 1441914479 0.296814 0.657104 0.317322 -0.615967 1441914479 0.296814 0.657104 0.317322 -0.615967 1441914479 0.296814 0.657104 0.317322 -0.615967 1441914479 0.296814 0.657104 0.317322 -0.615967 1441914479 0.296814 0.657104 0.317322 -0.615967 1441914479 0.289734 0.661804 0.308167 -0.618958 1441914479 0.289734 0.661804 0.308167 -0.618958 1441914479 0.289734 0.661804 0.308167 -0.618958 1441914479 0.289734 0.661804 0.308167 -0.618958 1441914479 0.289734 0.661804 0.308167 -0.618958 1441914479 0.284851 0.665710 0.302002 -0.620056 1441914479 0.284851 0.665710 0.302002 -0.620056 1441914479 0.284851 0.665710 0.302002 -0.620056 1441914479 0.284851 0.665710 0.302002 -0.620056 1441914479 0.284851 0.665710 0.302002 -0.620056 1441914479 0.284851 0.665710 0.302002 -0.620056 1441914479 0.282410 0.667908 0.298340 -0.620544 1441914479 0.282410 0.667908 0.298340 -0.620544 1441914479 0.282410 0.667908 0.298340 -0.620544 1441914479 0.282410 0.667908 0.298340 -0.620544 1441914479 0.282410 0.667908 0.298340 -0.620544 1441914479 0.282410 0.667908 0.298340 -0.620544 1441914479 0.282410 0.667908 0.298340 -0.620544 1441914479 0.281494 0.668701 0.295837 -0.621338 1441914479 0.281494 0.668701 0.295837 -0.621338 1441914479 0.281494 0.668701 0.295837 -0.621338 1441914479 0.281494 0.668701 0.295837 -0.621338 1441914479 0.281494 0.668701 0.295837 -0.621338 1441914479 0.281494 0.668701 0.295837 -0.621338 1441914479 0.281982 0.667908 0.295776 -0.622009 1441914479 0.281982 0.667908 0.295776 -0.622009 1441914479 0.281982 0.667908 0.295776 -0.622009 1441914479 0.281982 0.667908 0.295776 -0.622009 1441914479 0.281982 0.667908 0.295776 -0.622009 1441914479 0.281982 0.667908 0.295776 -0.622009 1441914479 0.281982 0.667908 0.295776 -0.622009 1441914479 0.283691 0.666687 0.297363 -0.621765 1441914479 0.283691 0.666687 0.297363 -0.621765 1441914479 0.283691 0.666687 0.297363 -0.621765 1441914479 0.283691 0.666687 0.297363 -0.621765 1441914479 0.283691 0.666687 0.297363 -0.621765 1441914479 0.283691 0.666687 0.297363 -0.621765 1441914479 0.285706 0.665649 0.299500 -0.620911 1441914479 0.285706 0.665649 0.299500 -0.620911 1441914479 0.285706 0.665649 0.299500 -0.620911 1441914479 0.285706 0.665649 0.299500 -0.620911 1441914479 0.285706 0.665649 0.299500 -0.620911 1441914479 0.285706 0.665649 0.299500 -0.620911 1441914479 0.287659 0.664124 0.301147 -0.620850 1441914479 0.287659 0.664124 0.301147 -0.620850 1441914479 0.287659 0.664124 0.301147 -0.620850 1441914479 0.287659 0.664124 0.301147 -0.620850 1441914479 0.287659 0.664124 0.301147 -0.620850 1441914479 0.287659 0.664124 0.301147 -0.620850 1441914479 0.287659 0.664124 0.301147 -0.620850 1441914479 0.289612 0.662842 0.303040 -0.620422 1441914479 0.289612 0.662842 0.303040 -0.620422 1441914479 0.289612 0.662842 0.303040 -0.620422 1441914479 0.289612 0.662842 0.303040 -0.620422 1441914479 0.289612 0.662842 0.303040 -0.620422 1441914479 0.289612 0.662842 0.303040 -0.620422 1441914479 0.292175 0.660645 0.305359 -0.620422 1441914479 0.292175 0.660645 0.305359 -0.620422 1441914479 0.292175 0.660645 0.305359 -0.620422 1441914479 0.292175 0.660645 0.305359 -0.620422 1441914479 0.292175 0.660645 0.305359 -0.620422 1441914479 0.292175 0.660645 0.305359 -0.620422 1441914479 0.296448 0.657959 0.309753 -0.619080 1441914479 0.296448 0.657959 0.309753 -0.619080 1441914479 0.296448 0.657959 0.309753 -0.619080 1441914480 0.296448 0.657959 0.309753 -0.619080 1441914480 0.296448 0.657959 0.309753 -0.619080 1441914480 0.301941 0.654724 0.315369 -0.616943 1441914480 0.301941 0.654724 0.315369 -0.616943 1441914480 0.301941 0.654724 0.315369 -0.616943 1441914480 0.301941 0.654724 0.315369 -0.616943 1441914480 0.301941 0.654724 0.315369 -0.616943 1441914480 0.301941 0.654724 0.315369 -0.616943 1441914480 0.301941 0.654724 0.315369 -0.616943 1441914480 0.307861 0.650696 0.321777 -0.614990 1441914480 0.307861 0.650696 0.321777 -0.614990 1441914480 0.307861 0.650696 0.321777 -0.614990 1441914480 0.307861 0.650696 0.321777 -0.614990 1441914480 0.307861 0.650696 0.321777 -0.614990 1441914480 0.307861 0.650696 0.321777 -0.614990 1441914480 0.314941 0.646301 0.328796 -0.612366 1441914480 0.314941 0.646301 0.328796 -0.612366 1441914480 0.314941 0.646301 0.328796 -0.612366 1441914480 0.314941 0.646301 0.328796 -0.612366 1441914480 0.314941 0.646301 0.328796 -0.612366 1441914480 0.321899 0.642456 0.336426 -0.608582 1441914480 0.321899 0.642456 0.336426 -0.608582 1441914480 0.321899 0.642456 0.336426 -0.608582 1441914480 0.321899 0.642456 0.336426 -0.608582 1441914480 0.321899 0.642456 0.336426 -0.608582 1441914480 0.321899 0.642456 0.336426 -0.608582 1441914480 0.321899 0.642456 0.336426 -0.608582 1441914480 0.328430 0.639160 0.344666 -0.603943 1441914480 0.328430 0.639160 0.344666 -0.603943 1441914480 0.328430 0.639160 0.344666 -0.603943 1441914480 0.328430 0.639160 0.344666 -0.603943 1441914480 0.328430 0.639160 0.344666 -0.603943 1441914480 0.328430 0.639160 0.344666 -0.603943 1441914480 0.333801 0.636047 0.351074 -0.600586 1441914480 0.333801 0.636047 0.351074 -0.600586 1441914480 0.333801 0.636047 0.351074 -0.600586 1441914480 0.333801 0.636047 0.351074 -0.600586 1441914480 0.333801 0.636047 0.351074 -0.600586 1441914480 0.337280 0.634399 0.356262 -0.597351 1441914480 0.337280 0.634399 0.356262 -0.597351 1441914480 0.337280 0.634399 0.356262 -0.597351 1441914480 0.337280 0.634399 0.356262 -0.597351 1441914480 0.337280 0.634399 0.356262 -0.597351 1441914480 0.337036 0.634216 0.358582 -0.596313 1441914480 0.337036 0.634216 0.358582 -0.596313 1441914480 0.337036 0.634216 0.358582 -0.596313 1441914480 0.337036 0.634216 0.358582 -0.596313 1441914480 0.337036 0.634216 0.358582 -0.596313 1441914480 0.337036 0.634216 0.358582 -0.596313 1441914480 0.332947 0.635925 0.355713 -0.598511 1441914480 0.332947 0.635925 0.355713 -0.598511 1441914480 0.332947 0.635925 0.355713 -0.598511 1441914480 0.332947 0.635925 0.355713 -0.598511 1441914480 0.332947 0.635925 0.355713 -0.598511 1441914480 0.332947 0.635925 0.355713 -0.598511 1441914480 0.325623 0.639099 0.347839 -0.603699 1441914480 0.325623 0.639099 0.347839 -0.603699 1441914480 0.325623 0.639099 0.347839 -0.603699 1441914480 0.325623 0.639099 0.347839 -0.603699 1441914480 0.325623 0.639099 0.347839 -0.603699 1441914480 0.325623 0.639099 0.347839 -0.603699 1441914480 0.325623 0.639099 0.347839 -0.603699 1441914480 0.317017 0.642761 0.336914 -0.610596 1441914480 0.317017 0.642761 0.336914 -0.610596 1441914480 0.317017 0.642761 0.336914 -0.610596 1441914480 0.317017 0.642761 0.336914 -0.610596 1441914480 0.317017 0.642761 0.336914 -0.610596 1441914480 0.308105 0.646973 0.325439 -0.616882 1441914480 0.308105 0.646973 0.325439 -0.616882 1441914480 0.308105 0.646973 0.325439 -0.616882 1441914480 0.308105 0.646973 0.325439 -0.616882 1441914480 0.308105 0.646973 0.325439 -0.616882 1441914480 0.308105 0.646973 0.325439 -0.616882 1441914480 0.300232 0.650818 0.315247 -0.622009 1441914480 0.300232 0.650818 0.315247 -0.622009 1441914480 0.300232 0.650818 0.315247 -0.622009 1441914480 0.300232 0.650818 0.315247 -0.622009 1441914480 0.300232 0.650818 0.315247 -0.622009 1441914480 0.300232 0.650818 0.315247 -0.622009 1441914480 0.300232 0.650818 0.315247 -0.622009 1441914480 0.292786 0.654846 0.306213 -0.625854 1441914480 0.292786 0.654846 0.306213 -0.625854 1441914480 0.292786 0.654846 0.306213 -0.625854 1441914480 0.292786 0.654846 0.306213 -0.625854 1441914480 0.292786 0.654846 0.306213 -0.625854 1441914480 0.292786 0.654846 0.306213 -0.625854 1441914480 0.286682 0.658325 0.298340 -0.628784 1441914480 0.286682 0.658325 0.298340 -0.628784 1441914480 0.286682 0.658325 0.298340 -0.628784 1441914480 0.286682 0.658325 0.298340 -0.628784 1441914480 0.286682 0.658325 0.298340 -0.628784 1441914480 0.286682 0.658325 0.298340 -0.628784 1441914480 0.281860 0.660950 0.291992 -0.631226 1441914480 0.281860 0.660950 0.291992 -0.631226 1441914480 0.281860 0.660950 0.291992 -0.631226 1441914480 0.281860 0.660950 0.291992 -0.631226 1441914480 0.281860 0.660950 0.291992 -0.631226 1441914480 0.281860 0.660950 0.291992 -0.631226 1441914480 0.277588 0.663391 0.287842 -0.632446 1441914480 0.277588 0.663391 0.287842 -0.632446 1441914480 0.277588 0.663391 0.287842 -0.632446 1441914480 0.277588 0.663391 0.287842 -0.632446 1441914480 0.277588 0.663391 0.287842 -0.632446 1441914480 0.277588 0.663391 0.287842 -0.632446 1441914480 0.273987 0.665283 0.283630 -0.633911 1441914480 0.273987 0.665283 0.283630 -0.633911 1441914480 0.273987 0.665283 0.283630 -0.633911 1441914480 0.273987 0.665283 0.283630 -0.633911 1441914480 0.273987 0.665283 0.283630 -0.633911 1441914481 0.273987 0.665283 0.283630 -0.633911 1441914481 0.273376 0.666199 0.279968 -0.634827 1441914481 0.273376 0.666199 0.279968 -0.634827 1441914481 0.273376 0.666199 0.279968 -0.634827 1441914481 0.273376 0.666199 0.279968 -0.634827 1441914481 0.273376 0.666199 0.279968 -0.634827 1441914481 0.273376 0.666199 0.279968 -0.634827 1441914481 0.273376 0.666199 0.279968 -0.634827 1441914481 0.273926 0.665344 0.280457 -0.635315 1441914481 0.273926 0.665344 0.280457 -0.635315 1441914481 0.273926 0.665344 0.280457 -0.635315 1441914481 0.273926 0.665344 0.280457 -0.635315 1441914481 0.273926 0.665344 0.280457 -0.635315 1441914481 0.273926 0.665344 0.280457 -0.635315 1441914481 0.275513 0.664856 0.283264 -0.633850 1441914481 0.275513 0.664856 0.283264 -0.633850 1441914481 0.275513 0.664856 0.283264 -0.633850 1441914481 0.275513 0.664856 0.283264 -0.633850 1441914481 0.275513 0.664856 0.283264 -0.633850 1441914481 0.275513 0.664856 0.283264 -0.633850 1441914481 0.277283 0.664001 0.286255 -0.632690 1441914481 0.277283 0.664001 0.286255 -0.632690 1441914481 0.277283 0.664001 0.286255 -0.632690 1441914481 0.277283 0.664001 0.286255 -0.632690 1441914481 0.277283 0.664001 0.286255 -0.632690 1441914481 0.277283 0.664001 0.286255 -0.632690 1441914481 0.277283 0.664001 0.286255 -0.632690 1441914481 0.277771 0.663269 0.288635 -0.632141 1441914481 0.277771 0.663269 0.288635 -0.632141 1441914481 0.277771 0.663269 0.288635 -0.632141 1441914481 0.277771 0.663269 0.288635 -0.632141 1441914481 0.277771 0.663269 0.288635 -0.632141 1441914481 0.277771 0.663269 0.288635 -0.632141 1441914481 0.278870 0.662354 0.290222 -0.631836 1441914481 0.278870 0.662354 0.290222 -0.631836 1441914481 0.278870 0.662354 0.290222 -0.631836 1441914481 0.278870 0.662354 0.290222 -0.631836 1441914481 0.278870 0.662354 0.290222 -0.631836 1441914481 0.278870 0.662354 0.290222 -0.631836 1441914481 0.281189 0.660645 0.292664 -0.631531 1441914481 0.281189 0.660645 0.292664 -0.631531 1441914481 0.281189 0.660645 0.292664 -0.631531 1441914481 0.281189 0.660645 0.292664 -0.631531 1441914481 0.281189 0.660645 0.292664 -0.631531 1441914481 0.281189 0.660645 0.292664 -0.631531 1441914481 0.284912 0.658630 0.296997 -0.629883 1441914481 0.284912 0.658630 0.296997 -0.629883 1441914481 0.284912 0.658630 0.296997 -0.629883 1441914481 0.284912 0.658630 0.296997 -0.629883 1441914481 0.284912 0.658630 0.296997 -0.629883 1441914481 0.284912 0.658630 0.296997 -0.629883 1441914481 0.289856 0.655945 0.302185 -0.627991 1441914481 0.289856 0.655945 0.302185 -0.627991 1441914481 0.289856 0.655945 0.302185 -0.627991 1441914481 0.289856 0.655945 0.302185 -0.627991 1441914481 0.289856 0.655945 0.302185 -0.627991 1441914481 0.289856 0.655945 0.302185 -0.627991 1441914481 0.289856 0.655945 0.302185 -0.627991 1441914481 0.295044 0.653076 0.308105 -0.625671 1441914481 0.295044 0.653076 0.308105 -0.625671 1441914481 0.295044 0.653076 0.308105 -0.625671 1441914481 0.295044 0.653076 0.308105 -0.625671 1441914481 0.295044 0.653076 0.308105 -0.625671 1441914481 0.295044 0.653076 0.308105 -0.625671 1441914481 0.301147 0.650146 0.314819 -0.622498 1441914481 0.301147 0.650146 0.314819 -0.622498 1441914481 0.301147 0.650146 0.314819 -0.622498 1441914481 0.301147 0.650146 0.314819 -0.622498 1441914481 0.301147 0.650146 0.314819 -0.622498 1441914481 0.301147 0.650146 0.314819 -0.622498 1441914481 0.301147 0.650146 0.314819 -0.622498 1441914481 0.308960 0.647583 0.323303 -0.616943 1441914481 0.308960 0.647583 0.323303 -0.616943 1441914481 0.308960 0.647583 0.323303 -0.616943 1441914481 0.308960 0.647583 0.323303 -0.616943 1441914481 0.308960 0.647583 0.323303 -0.616943 1441914481 0.315186 0.646240 0.331665 -0.610718 1441914481 0.315186 0.646240 0.331665 -0.610718 1441914481 0.315186 0.646240 0.331665 -0.610718 1441914481 0.315186 0.646240 0.331665 -0.610718 1441914481 0.315186 0.646240 0.331665 -0.610718 1441914481 0.315186 0.646240 0.331665 -0.610718 1441914481 0.315186 0.646240 0.331665 -0.610718 1441914481 0.319702 0.645996 0.340088 -0.604004 1441914481 0.319702 0.645996 0.340088 -0.604004 1441914481 0.319702 0.645996 0.340088 -0.604004 1441914481 0.319702 0.645996 0.340088 -0.604004 1441914481 0.319214 0.646851 0.345459 -0.600281 1441914481 0.319214 0.646851 0.345459 -0.600281 1441914481 0.319214 0.646851 0.345459 -0.600281 1441914481 0.319214 0.646851 0.345459 -0.600281 1441914481 0.319214 0.646851 0.345459 -0.600281 1441914481 0.319214 0.646851 0.345459 -0.600281 1441914481 0.315002 0.649414 0.343872 -0.600586 1441914481 0.315002 0.649414 0.343872 -0.600586 1441914481 0.315002 0.649414 0.343872 -0.600586 1441914481 0.315002 0.649414 0.343872 -0.600586 1441914481 0.315002 0.649414 0.343872 -0.600586 1441914481 0.315002 0.649414 0.343872 -0.600586 1441914481 0.307373 0.653198 0.335815 -0.605042 1441914481 0.307373 0.653198 0.335815 -0.605042 1441914481 0.307373 0.653198 0.335815 -0.605042 1441914481 0.307373 0.653198 0.335815 -0.605042 1441914481 0.307373 0.653198 0.335815 -0.605042 1441914481 0.307373 0.653198 0.335815 -0.605042 1441914481 0.298584 0.658203 0.326416 -0.609131 1441914481 0.298584 0.658203 0.326416 -0.609131 1441914481 0.298584 0.658203 0.326416 -0.609131 1441914481 0.298584 0.658203 0.326416 -0.609131 1441914481 0.298584 0.658203 0.326416 -0.609131 1441914481 0.298584 0.658203 0.326416 -0.609131 1441914481 0.298584 0.658203 0.326416 -0.609131 1441914482 0.291443 0.662720 0.317871 -0.612183 1441914482 0.291443 0.662720 0.317871 -0.612183 1441914482 0.291443 0.662720 0.317871 -0.612183 1441914482 0.291443 0.662720 0.317871 -0.612183 1441914482 0.291443 0.662720 0.317871 -0.612183 1441914482 0.291443 0.662720 0.317871 -0.612183 1441914482 0.285767 0.666321 0.310852 -0.614563 1441914482 0.285767 0.666321 0.310852 -0.614563 1441914482 0.285767 0.666321 0.310852 -0.614563 1441914482 
0.294617 0.662292 0.314514 -0.612854 1441914484 0.294617 0.662292 0.314514 -0.612854 1441914484 0.294617 0.662292 0.314514 -0.612854 1441914484 0.294617 0.662292 0.314514 -0.612854 1441914484 0.298645 0.659729 0.319763 -0.610962 1441914484 0.298645 0.659729 0.319763 -0.610962 1441914484 0.298645 0.659729 0.319763 -0.610962 1441914484 0.298645 0.659729 0.319763 -0.610962 1441914484 0.298645 0.659729 0.319763 -0.610962 1441914484 0.298645 0.659729 0.319763 -0.610962 1441914484 0.298645 0.659729 0.319763 -0.610962 1441914484 0.302002 0.656921 0.322815 -0.610718 1441914484 0.302002 0.656921 0.322815 -0.610718 1441914484 0.302002 0.656921 0.322815 -0.610718 1441914484 0.302002 0.656921 0.322815 -0.610718 1441914484 0.302002 0.656921 0.322815 -0.610718 1441914484 0.302002 0.656921 0.322815 -0.610718 1441914484 0.304138 0.654968 0.324646 -0.610779 1441914484 0.304138 0.654968 0.324646 -0.610779 1441914484 0.304138 0.654968 0.324646 -0.610779 1441914484 0.304138 0.654968 0.324646 -0.610779 1441914484 0.304138 0.654968 0.324646 -0.610779 1441914484 0.304138 0.654968 0.324646 -0.610779 1441914484 0.305420 0.653687 0.325256 -0.611267 1441914484 0.305420 0.653687 0.325256 -0.611267 1441914484 0.305420 0.653687 0.325256 -0.611267 1441914484 0.305420 0.653687 0.325256 -0.611267 1441914484 0.305420 0.653687 0.325256 -0.611267 1441914484 0.305420 0.653687 0.325256 -0.611267 1441914484 0.305298 0.653442 0.323792 -0.612305 1441914484 0.305298 0.653442 0.323792 -0.612305 1441914484 0.305298 0.653442 0.323792 -0.612305 1441914484 0.305298 0.653442 0.323792 -0.612305 1441914484 0.305298 0.653442 0.323792 -0.612305 1441914484 0.305298 0.653442 0.323792 -0.612305 1441914484 0.304810 0.653564 0.322632 -0.613037 1441914484 0.304810 0.653564 0.322632 -0.613037 1441914484 0.304810 0.653564 0.322632 -0.613037 1441914484 0.304810 0.653564 0.322632 -0.613037 1441914484 0.304810 0.653564 0.322632 -0.613037 1441914484 0.304810 0.653564 0.322632 -0.613037 1441914484 0.303833 0.653992 0.321411 -0.613770 1441914484 0.303833 0.653992 0.321411 -0.613770 1441914484 0.303833 0.653992 0.321411 -0.613770 1441914484 0.303833 0.653992 0.321411 -0.613770 1441914484 0.303833 0.653992 0.321411 -0.613770 1441914484 0.303833 0.653992 0.321411 -0.613770 1441914484 0.302124 0.655151 0.320801 -0.613647 1441914484 0.302124 0.655151 0.320801 -0.613647 1441914484 0.302124 0.655151 0.320801 -0.613647 1441914484 0.302124 0.655151 0.320801 -0.613647 1441914484 0.302124 0.655151 0.320801 -0.613647 1441914484 0.302124 0.655151 0.320801 -0.613647 1441914484 0.301270 0.655884 0.319275 -0.614075 1441914484 0.301270 0.655884 0.319275 -0.614075 1441914484 0.301270 0.655884 0.319275 -0.614075 1441914484 0.301270 0.655884 0.319275 -0.614075 1441914484 0.301270 0.655884 0.319275 -0.614075 1441914484 0.301270 0.655884 0.319275 -0.614075 1441914484 0.299316 0.656982 0.316711 -0.615173 1441914484 0.299316 0.656982 0.316711 -0.615173 1441914484 0.299316 0.656982 0.316711 -0.615173 1441914484 0.299316 0.656982 0.316711 -0.615173 1441914484 0.299316 0.656982 0.316711 -0.615173 1441914484 0.299316 0.656982 0.316711 -0.615173 1441914484 0.297180 0.658081 0.313843 -0.616455 1441914484 0.297180 0.658081 0.313843 -0.616455 1441914484 0.297180 0.658081 0.313843 -0.616455 1441914485 0.297180 0.658081 0.313843 -0.616455 1441914485 0.297180 0.658081 0.313843 -0.616455 1441914485 0.297180 0.658081 0.313843 -0.616455 1441914485 0.297180 0.658081 0.313843 -0.616455 1441914485 0.295410 0.658813 0.310425 -0.618347 1441914485 0.295410 0.658813 0.310425 -0.618347 1441914485 0.295410 0.658813 0.310425 -0.618347 1441914485 0.295410 0.658813 0.310425 -0.618347 1441914485 0.295410 0.658813 0.310425 -0.618347 1441914485 0.295410 0.658813 0.310425 -0.618347 1441914485 0.293579 0.660278 0.307556 -0.619080 1441914485 0.293579 0.660278 0.307556 -0.619080 1441914485 0.293579 0.660278 0.307556 -0.619080 1441914485 0.293579 0.660278 0.307556 -0.619080 1441914485 0.293579 0.660278 0.307556 -0.619080 1441914485 0.293579 0.660278 0.307556 -0.619080 1441914485 0.291504 0.661438 0.304443 -0.620300 1441914485 0.291504 0.661438 0.304443 -0.620300 1441914485 0.291504 0.661438 0.304443 -0.620300 1441914485 0.291504 0.661438 0.304443 -0.620300 1441914485 0.291504 0.661438 0.304443 -0.620300 1441914485 0.291504 0.661438 0.304443 -0.620300 1441914485 0.288940 0.663696 0.301941 -0.620300 1441914485 0.288940 0.663696 0.301941 -0.620300 1441914485 0.288940 0.663696 0.301941 -0.620300 1441914485 0.288940 0.663696 0.301941 -0.620300 1441914485 0.288940 0.663696 0.301941 -0.620300 1441914485 0.288940 0.663696 0.301941 -0.620300 1441914485 0.289246 0.665833 0.300781 -0.618469 1441914485 0.289246 0.665833 0.300781 -0.618469 1441914485 0.289246 0.665833 0.300781 -0.618469 1441914485 0.289246 0.665833 0.300781 -0.618469 1441914485 0.289246 0.665833 0.300781 -0.618469 1441914485 0.289246 0.665833 0.300781 -0.618469 1441914485 0.289246 0.665833 0.300781 -0.618469 1441914485 0.292236 0.665161 0.302063 -0.617126 1441914485 0.292236 0.665161 0.302063 -0.617126 1441914485 0.292236 0.665161 0.302063 -0.617126 1441914485 0.292236 0.665161 0.302063 -0.617126 1441914485 0.292236 0.665161 0.302063 -0.617126 1441914485 0.292236 0.665161 0.302063 -0.617126 1441914485 0.297974 0.663330 0.307068 -0.613892 1441914485 0.297974 0.663330 0.307068 -0.613892 1441914485 0.297974 0.663330 0.307068 -0.613892 1441914485 0.297974 0.663330 0.307068 -0.613892 1441914485 0.297974 0.663330 0.307068 -0.613892 1441914485 0.297974 0.663330 0.307068 -0.613892 1441914485 0.297974 0.663330 0.307068 -0.613892 1441914485 0.304749 0.659485 0.313354 -0.611511 1441914485 0.304749 0.659485 0.313354 -0.611511 1441914485 0.304749 0.659485 0.313354 -0.611511 1441914485 0.304749 0.659485 0.313354 -0.611511 1441914485 0.304749 0.659485 0.313354 -0.611511 1441914485 0.304749 0.659485 0.313354 -0.611511 1441914485 0.311279 0.654663 0.319946 -0.609985 1441914485 0.311279 0.654663 0.319946 -0.609985 1441914485 0.311279 0.654663 0.319946 -0.609985 1441914485 0.311279 0.654663 0.319946 -0.609985 1441914485 0.311279 0.654663 0.319946 -0.609985 1441914485 0.311279 0.654663 0.319946 -0.609985 1441914485 0.317749 0.649170 0.326050 -0.609314 1441914485 0.317749 0.649170 0.326050 -0.609314 1441914485 0.317749 0.649170 0.326050 -0.609314 1441914485 0.317749 0.649170 0.326050 -0.609314 1441914485 0.317749 0.649170 0.326050 -0.609314 1441914485 0.317749 0.649170 0.326050 -0.609314 1441914485 0.323914 0.643555 0.330627 -0.609497 1441914485 0.323914 0.643555 0.330627 -0.609497 1441914485 0.323914 0.643555 0.330627 -0.609497 1441914485 0.323914 0.643555 0.330627 -0.609497 1441914485 0.323914 0.643555 0.330627 -0.609497 1441914485 0.323914 0.643555 0.330627 -0.609497 1441914485 0.323914 0.643555 0.330627 -0.609497 1441914485 0.328613 0.639343 0.334961 -0.609131 1441914485 0.328613 0.639343 0.334961 -0.609131 1441914485 0.328613 0.639343 0.334961 -0.609131 1441914485 0.328613 0.639343 0.334961 -0.609131 1441914485 0.328613 0.639343 0.334961 -0.609131 1441914485 0.328613 0.639343 0.334961 -0.609131 1441914485 0.332520 0.635254 0.336853 -0.610229 1441914485 0.332520 0.635254 0.336853 -0.610229 1441914485 0.332520 0.635254 0.336853 -0.610229 1441914485 0.332520 0.635254 0.336853 -0.610229 1441914485 0.332520 0.635254 0.336853 -0.610229 1441914485 0.332520 0.635254 0.336853 -0.610229 1441914485 0.334595 0.632751 0.336792 -0.611755 1441914485 0.334595 0.632751 0.336792 -0.611755 1441914485 0.334595 0.632751 0.336792 -0.611755 1441914485 0.334595 0.632751 0.336792 -0.611755 1441914485 0.334595 0.632751 0.336792 -0.611755 1441914485 0.334595 0.632751 0.336792 -0.611755 1441914485 0.334595 0.632751 0.336792 -0.611755 1441914485 0.334290 0.632568 0.335388 -0.612854 1441914485 0.334290 0.632568 0.335388 -0.612854 1441914485 0.334290 0.632568 0.335388 -0.612854 1441914485 0.334290 0.632568 0.335388 -0.612854 1441914485 0.334290 0.632568 0.335388 -0.612854 1441914485 0.334290 0.632568 0.335388 -0.612854 1441914485 0.331360 0.634644 0.332153 -0.614075 1441914485 0.331360 0.634644 0.332153 -0.614075 1441914485 0.331360 0.634644 0.332153 -0.614075 1441914485 0.331360 0.634644 0.332153 -0.614075 1441914485 0.331360 0.634644 0.332153 -0.614075 1441914485 0.331360 0.634644 0.332153 -0.614075 1441914485 0.326904 0.637878 0.327942 -0.615356 1441914485 0.326904 0.637878 0.327942 -0.615356 1441914485 0.326904 0.637878 0.327942 -0.615356 1441914485 0.326904 0.637878 0.327942 -0.615356 1441914485 0.326904 0.637878 0.327942 -0.615356 1441914485 0.323181 0.641113 0.322876 -0.616638 1441914485 0.323181 0.641113 0.322876 -0.616638 1441914485 0.323181 0.641113 0.322876 -0.616638 1441914485 0.323181 0.641113 0.322876 -0.616638 1441914486 0.323181 0.641113 0.322876 -0.616638 1441914486 0.323181 0.641113 0.322876 -0.616638 1441914486 0.320129 0.643433 0.319641 -0.617493 1441914486 0.320129 0.643433 0.319641 -0.617493 1441914486 0.320129 0.643433 0.319641 -0.617493 1441914486 0.320129 0.643433 0.319641 -0.617493 1441914486 0.320129 0.643433 0.319641 -0.617493 1441914486 0.320129 0.643433 0.319641 -0.617493 1441914486 0.318909 0.644287 0.318054 -0.618103 1441914486 0.318909 0.644287 0.318054 -0.618103 1441914486 0.318909 0.644287 0.318054 -0.618103 1441914486 0.318909 0.644287 0.318054 -0.618103 1441914486 0.318909 0.644287 0.318054 -0.618103 1441914486 0.318909 0.644287 0.318054 -0.618103 1441914486 0.317993 0.645142 0.317810 -0.617737 1441914486 0.317993 0.645142 0.317810 -0.617737 1441914486 0.317993 0.645142 0.317810 -0.617737 1441914486 0.317993 0.645142 0.317810 -0.617737 1441914486 0.317993 0.645142 0.317810 -0.617737 1441914486 0.317993 0.645142 0.317810 -0.617737 1441914486 0.316223 0.646301 0.317261 -0.617737 1441914486 0.316223 0.646301 0.317261 -0.617737 1441914486 0.316223 0.646301 0.317261 -0.617737 1441914486 0.316223 0.646301 0.317261 -0.617737 1441914486 0.316223 0.646301 0.317261 -0.617737 1441914486 0.316223 0.646301 0.317261 -0.617737 1441914486 0.316223 0.646301 0.317261 -0.617737 1441914486 0.313599 0.647644 0.315125 -0.618774 1441914486 0.313599 0.647644 0.315125 -0.618774 1441914486 0.313599 0.647644 0.315125 -0.618774 1441914486 0.313599 0.647644 0.315125 -0.618774 1441914486 0.313599 0.647644 0.315125 -0.618774 1441914486 0.313599 0.647644 0.315125 -0.618774 1441914486 0.310120 0.649658 0.312439 -0.619751 1441914486 0.310120 0.649658 0.312439 -0.619751 1441914486 0.310120 0.649658 0.312439 -0.619751 1441914486 0.310120 0.649658 0.312439 -0.619751 1441914486 0.310120 0.649658 0.312439 -0.619751 1441914486 0.310120 0.649658 0.312439 -0.619751 1441914486 0.310120 0.649658 0.312439 -0.619751 1441914486 0.307129 0.652039 0.309998 -0.619995 1441914486 0.307129 0.652039 0.309998 -0.619995 1441914486 0.307129 0.652039 0.309998 -0.619995 1441914486 0.307129 0.652039 0.309998 -0.619995 1441914486 0.307129 0.652039 0.309998 -0.619995 1441914486 0.307129 0.652039 0.309998 -0.619995 1441914486 0.303040 0.655579 0.308167 -0.619202 1441914486 0.303040 0.655579 0.308167 -0.619202 1441914486 0.303040 0.655579 0.308167 -0.619202 1441914486 0.303040 0.655579 0.308167 -0.619202 1441914486 0.303040 0.655579 0.308167 -0.619202 1441914486 0.303040 0.655579 0.308167 -0.619202 1441914486 0.303040 0.655579 0.308167 -0.619202 1441914486 0.299744 0.659363 0.308167 -0.616760 1441914486 0.299744 0.659363 0.308167 -0.616760 1441914486 0.299744 0.659363 0.308167 -0.616760 1441914486 0.299744 0.659363 0.308167 -0.616760 1441914486 0.299744 0.659363 0.308167 -0.616760 1441914486 0.299744 0.659363 0.308167 -0.616760 1441914486 0.299744 0.659363 0.308167 -0.616760 1441914486 0.299316 0.661255 0.308899 -0.614563 1441914486 0.299316 0.661255 0.308899 -0.614563 1441914486 0.299316 0.661255 0.308899 -0.614563 1441914486 0.299316 0.661255 0.308899 -0.614563 1441914486 0.299316 0.661255 0.308899 -0.614563 1441914486 0.303467 0.660950 0.312500 -0.611023 1441914486 0.303467 0.660950 0.312500 -0.611023 1441914486 0.303467 0.660950 0.312500 -0.611023 1441914486 0.303467 0.660950 0.312500 -0.611023 1441914486 0.303467 0.660950 0.312500 -0.611023 1441914486 0.303467 0.660950 0.312500 -0.611023 1441914486 0.303467 0.660950 0.312500 -0.611023 1441914486 0.310974 0.658264 0.318726 -0.606934 1441914486 0.310974 0.658264 0.318726 -0.606934 1441914486 0.310974 0.658264 0.318726 -0.606934 1441914486 0.310974 0.658264 0.318726 -0.606934 1441914486 0.310974 0.658264 0.318726 -0.606934 1441914486 0.317871 0.655090 0.325989 -0.602966 1441914486 0.317871 0.655090 0.325989 -0.602966 1441914486 0.317871 0.655090 0.325989 -0.602966 1441914486 0.317871 0.655090 0.325989 -0.602966 1441914486 0.317871 0.655090 0.325989 -0.602966 1441914486 0.317871 0.655090 0.325989 -0.602966 1441914486 0.317871 0.655090 0.325989 -0.602966 1441914486 0.323120 0.651611 0.333313 -0.599854 1441914486 0.323120 0.651611 0.333313 -0.599854 1441914486 0.323120 0.651611 0.333313 -0.599854 1441914486 0.323120 0.651611 0.333313 -0.599854 1441914486 0.323120 0.651611 0.333313 -0.599854 1441914486 0.323120 0.651611 0.333313 -0.599854 1441914486 0.327393 0.648254 0.338562 -0.598267 1441914486 0.327393 0.648254 0.338562 -0.598267 1441914486 0.327393 0.648254 0.338562 -0.598267 1441914486 0.327393 0.648254 0.338562 -0.598267 1441914486 0.327393 0.648254 0.338562 -0.598267 1441914486 0.327393 0.648254 0.338562 -0.598267 1441914486 0.329712 0.646362 0.342285 -0.596924 1441914486 0.329712 0.646362 0.342285 -0.596924 1441914486 0.329712 0.646362 0.342285 -0.596924 1441914486 0.329712 0.646362 0.342285 -0.596924 1441914486 0.329712 0.646362 0.342285 -0.596924 1441914486 0.329712 0.646362 0.342285 -0.596924 1441914486 0.330078 0.645203 0.344421 -0.596802 1441914486 0.330078 0.645203 0.344421 -0.596802 1441914486 0.330078 0.645203 0.344421 -0.596802 1441914486 0.330078 0.645203 0.344421 -0.596802 1441914486 0.330078 0.645203 0.344421 -0.596802 1441914486 0.330078 0.645203 0.344421 -0.596802 1441914486 0.330078 0.645203 0.344421 -0.596802 1441914486 0.328674 0.645386 0.345154 -0.596863 1441914486 0.328674 0.645386 0.345154 -0.596863 1441914486 0.328674 0.645386 0.345154 -0.596863 1441914486 0.328674 0.645386 0.345154 -0.596863 1441914486 0.328674 0.645386 0.345154 -0.596863 1441914487 0.328674 0.645386 0.345154 -0.596863 1441914487 0.326782 0.645935 0.343567 -0.598206 1441914487 0.326782 0.645935 0.343567 -0.598206 1441914487 0.326782 0.645935 0.343567 -0.598206 1441914487 0.326782 0.645935 0.343567 -0.598206 1441914487 0.326782 0.645935 0.343567 -0.598206 1441914487 0.324402 0.647156 0.341492 -0.599365 1441914487 0.324402 0.647156 0.341492 -0.599365 1441914487 0.324402 0.647156 0.341492 -0.599365 1441914487 0.324402 0.647156 0.341492 -0.599365 1441914487 0.324402 0.647156 0.341492 -0.599365 1441914487 0.324402 0.647156 0.341492 -0.599365 1441914487 0.324402 0.647156 0.341492 -0.599365 1441914487 0.322205 0.648804 0.339172 -0.600098 1441914487 0.322205 0.648804 0.339172 -0.600098 1441914487 0.322205 0.648804 0.339172 -0.600098 1441914487 0.322205 0.648804 0.339172 -0.600098 1441914487 0.322205 0.648804 0.339172 -0.600098 1441914487 0.322205 0.648804 0.339172 -0.600098 1441914487 0.320129 0.651001 0.336182 -0.600525 1441914487 0.320129 0.651001 0.336182 -0.600525 1441914487 0.320129 0.651001 0.336182 -0.600525 1441914487 0.320129 0.651001 0.336182 -0.600525 1441914487 0.320129 0.651001 0.336182 -0.600525 1441914487 0.320129 0.651001 0.336182 -0.600525 1441914487 0.317749 0.652893 0.333496 -0.601257 1441914487 0.317749 0.652893 0.333496 -0.601257 1441914487 0.317749 0.652893 0.333496 -0.601257 1441914487 0.317749 0.652893 0.333496 -0.601257 1441914487 0.317749 0.652893 0.333496 -0.601257 1441914487 0.317749 0.652893 0.333496 -0.601257 1441914487 0.316162 0.654175 0.331787 -0.601685 1441914487 0.316162 0.654175 0.331787 -0.601685 1441914487 0.316162 0.654175 0.331787 -0.601685 1441914487 0.316162 0.654175 0.331787 -0.601685 1441914487 0.316162 0.654175 0.331787 -0.601685 1441914487 0.316162 0.654175 0.331787 -0.601685 1441914487 0.316162 0.654175 0.331787 -0.601685 1441914487 0.316284 0.654602 0.331299 -0.601379 1441914487 0.316284 0.654602 0.331299 -0.601379 1441914487 0.316284 0.654602 0.331299 -0.601379 1441914487 0.316284 0.654602 0.331299 -0.601379 1441914487 0.316284 0.654602 0.331299 -0.601379 1441914487 0.316284 0.654602 0.331299 -0.601379 1441914487 0.316589 0.654663 0.331909 -0.600830 1441914487 0.316589 0.654663 0.331909 -0.600830 1441914487 0.316589 0.654663 0.331909 -0.600830 1441914487 0.316589 0.654663 0.331909 -0.600830 1441914487 0.316589 0.654663 0.331909 -0.600830 1441914487 0.316589 0.654663 0.331909 -0.600830 1441914487 0.316895 0.654297 0.332031 -0.601013 1441914487 0.316895 0.654297 0.332031 -0.601013 1441914487 0.316895 0.654297 0.332031 -0.601013 1441914487 0.316895 0.654297 0.332031 -0.601013 1441914487 0.316895 0.654297 0.332031 -0.601013 1441914487 0.316895 0.654297 0.332031 -0.601013 1441914487 0.316711 0.653931 0.331848 -0.601563 1441914487 0.316711 0.653931 0.331848 -0.601563 1441914487 0.316711 0.653931 0.331848 -0.601563 1441914487 0.316711 0.653931 0.331848 -0.601563 1441914487 0.316711 0.653931 0.331848 -0.601563 1441914487 0.316711 0.653931 0.331848 -0.601563 1441914487 0.316711 0.653931 0.331848 -0.601563 1441914487 0.315674 0.654175 0.330383 -0.602661 1441914487 0.315674 0.654175 0.330383 -0.602661 1441914487 0.315674 0.654175 0.330383 -0.602661 1441914487 0.315674 0.654175 0.330383 -0.602661 1441914487 0.315674 0.654175 0.330383 -0.602661 1441914487 0.315674 0.654175 0.330383 -0.602661 1441914487 0.312500 0.655212 0.327576 -0.604736 1441914487 0.312500 0.655212 0.327576 -0.604736 1441914487 0.312500 0.655212 0.327576 -0.604736 1441914487 0.312500 0.655212 0.327576 -0.604736 1441914487 0.312500 0.655212 0.327576 -0.604736 1441914487 0.312500 0.655212 0.327576 -0.604736 1441914487 0.307251 0.658203 0.322998 -0.606567 1441914487 0.307251 0.658203 0.322998 -0.606567 1441914487 0.307251 0.658203 0.322998 -0.606567 1441914487 0.307251 0.658203 0.322998 -0.606567 1441914487 0.307251 0.658203 0.322998 -0.606567 1441914487 0.307251 0.658203 0.322998 -0.606567 1441914487 0.302124 0.663147 0.319092 -0.605957 1441914487 0.302124 0.663147 0.319092 -0.605957 1441914487 0.302124 0.663147 0.319092 -0.605957 1441914487 0.302124 0.663147 0.319092 -0.605957 1441914487 0.302124 0.663147 0.319092 -0.605957 1441914487 0.302124 0.663147 0.319092 -0.605957 1441914487 0.302124 0.663147 0.319092 -0.605957 1441914487 0.303101 0.663330 0.318909 -0.605347 1441914487 0.303101 0.663330 0.318909 -0.605347 1441914487 0.303101 0.663330 0.318909 -0.605347 1441914487 0.303101 0.663330 0.318909 -0.605347 1441914487 0.303101 0.663330 0.318909 -0.605347 1441914487 0.303101 0.663330 0.318909 -0.605347 1441914487 0.312134 0.660278 0.325317 -0.600647 1441914487 0.312134 0.660278 0.325317 -0.600647 1441914487 0.312134 0.660278 0.325317 -0.600647 1441914487 0.312134 0.660278 0.325317 -0.600647 1441914487 0.312134 0.660278 0.325317 -0.600647 1441914487 0.312134 0.660278 0.325317 -0.600647 1441914487 0.312134 0.660278 0.325317 -0.600647 1441914487 0.322876 0.654907 0.335144 -0.595337 1441914487 0.322876 0.654907 0.335144 -0.595337 1441914487 0.322876 0.654907 0.335144 -0.595337 1441914487 0.322876 0.654907 0.335144 -0.595337 1441914487 0.322876 0.654907 0.335144 -0.595337 1441914487 0.322876 0.654907 0.335144 -0.595337 1441914487 0.331360 0.648376 0.345154 -0.592102 1441914487 0.331360 0.648376 0.345154 -0.592102 1441914487 0.331360 0.648376 0.345154 -0.592102 1441914487 0.331360 0.648376 0.345154 -0.592102 1441914487 0.331360 0.648376 0.345154 -0.592102 1441914487 0.331360 0.648376 0.345154 -0.592102 1441914488 0.336731 0.643066 0.352600 -0.590515 1441914488 0.336731 0.643066 0.352600 -0.590515 1441914488 0.336731 0.643066 0.352600 -0.590515 1441914488 0.336731 0.643066 0.352600 -0.590515 1441914488 0.336731 0.643066 0.352600 -0.590515 1441914488 0.336731 0.643066 0.352600 -0.590515 1441914488 0.336731 0.643066 0.352600 -0.590515 1441914488 0.339661 0.639160 0.355225 -0.591492 1441914488 0.339661 0.639160 0.355225 -0.591492 1441914488 0.339661 0.639160 0.355225 -0.591492 1441914488 0.339661 0.639160 0.355225 -0.591492 1441914488 0.339661 0.639160 0.355225 -0.591492 1441914488 0.339661 0.639160 0.355225 -0.591492 1441914488 0.339478 0.637573 0.354492 -0.593750 1441914488 0.339478 0.637573 0.354492 -0.593750 1441914488 0.339478 0.637573 0.354492 -0.593750 1441914488 0.339478 0.637573 0.354492 -0.593750 1441914488 0.339478 0.637573 0.354492 -0.593750 1441914488 0.339478 0.637573 0.354492 -0.593750 1441914488 0.339478 0.637573 0.354492 -0.593750 1441914488 0.337463 0.637085 0.351440 -0.597229 1441914488 0.337463 0.637085 0.351440 -0.597229 1441914488 0.337463 0.637085 0.351440 -0.597229 1441914488 0.337463 0.637085 0.351440 -0.597229 1441914488 0.337463 0.637085 0.351440 -0.597229 1441914488 0.337463 0.637085 0.351440 -0.597229 1441914488 0.337463 0.637085 0.351440 -0.597229 1441914488 0.335205 0.637268 0.346497 -0.601196 1441914488 0.335205 0.637268 0.346497 -0.601196 1441914488 0.335205 0.637268 0.346497 -0.601196 1441914488 0.335205 0.637268 0.346497 -0.601196 1441914488 0.335205 0.637268 0.346497 -0.601196 1441914488 0.335205 0.637268 0.346497 -0.601196 1441914488 0.331116 0.638977 0.340576 -0.604980 1441914488 0.331116 0.638977 0.340576 -0.604980 1441914488 0.331116 0.638977 0.340576 -0.604980 1441914488 0.331116 0.638977 0.340576 -0.604980 1441914488 0.331116 0.638977 0.340576 -0.604980 1441914488 0.331116 0.638977 0.340576 -0.604980 1441914488 0.326355 0.642456 0.334595 -0.607239 1441914488 0.326355 0.642456 0.334595 -0.607239 1441914488 0.326355 0.642456 0.334595 -0.607239 1441914488 0.326355 0.642456 0.334595 -0.607239 1441914488 0.326355 0.642456 0.334595 -0.607239 1441914488 0.326355 0.642456 0.334595 -0.607239 1441914488 0.322998 0.644775 0.328247 -0.610046 1441914488 0.322998 0.644775 0.328247 -0.610046 1441914488 0.322998 0.644775 0.328247 -0.610046 1441914488 0.322998 0.644775 0.328247 -0.610046 1441914488 0.322998 0.644775 0.328247 -0.610046 1441914488 0.322998 0.644775 0.328247 -0.610046 1441914488 0.320679 0.646118 0.322815 -0.612671 1441914488 0.320679 0.646118 0.322815 -0.612671 1441914488 0.320679 0.646118 0.322815 -0.612671 1441914488 0.320679 0.646118 0.322815 -0.612671 1441914488 0.320679 0.646118 0.322815 -0.612671 1441914488 0.320679 0.646118 0.322815 -0.612671 1441914488 0.320679 0.646118 0.322815 -0.612671 1441914488 0.319336 0.646912 0.318848 -0.614685 1441914488 0.319336 0.646912 0.318848 -0.614685 1441914488 0.319336 0.646912 0.318848 -0.614685 1441914488 0.319336 0.646912 0.318848 -0.614685 1441914488 0.319336 0.646912 0.318848 -0.614685 1441914488 0.319336 0.646912 0.318848 -0.614685 1441914488 0.319336 0.646912 0.318848 -0.614685 1441914488 0.319031 0.646973 0.317261 -0.615540 1441914488 0.319031 0.646973 0.317261 -0.615540 1441914488 0.319031 0.646973 0.317261 -0.615540 1441914488 0.319031 0.646973 0.317261 -0.615540 1441914488 0.319031 0.646973 0.317261 -0.615540 1441914488 0.319031 0.646973 0.317261 -0.615540 1441914488 0.319092 0.647278 0.317932 -0.614929 1441914488 0.319092 0.647278 0.317932 -0.614929 1441914488 0.319092 0.647278 0.317932 -0.614929 1441914488 0.319092 0.647278 0.317932 -0.614929 1441914488 0.319092 0.647278 0.317932 -0.614929 1441914488 0.319092 0.647278 0.317932 -0.614929 1441914488 0.319092 0.647278 0.317932 -0.614929 1441914488 0.319702 0.647156 0.319397 -0.613953 1441914488 0.319702 0.647156 0.319397 -0.613953 1441914488 0.319702 0.647156 0.319397 -0.613953 1441914488 0.319702 0.647156 0.319397 -0.613953 1441914488 0.319702 0.647156 0.319397 -0.613953 1441914488 0.319702 0.647156 0.319397 -0.613953 1441914488 0.320068 0.646851 0.321289 -0.613037 1441914488 0.320068 0.646851 0.321289 -0.613037 1441914488 0.320068 0.646851 0.321289 -0.613037 1441914488 0.320068 0.646851 0.321289 -0.613037 1441914488 0.320068 0.646851 0.321289 -0.613037 1441914488 0.320068 0.646851 0.321289 -0.613037 1441914488 0.320068 0.646851 0.321289 -0.613037 1441914488 0.320374 0.646362 0.322266 -0.612915 1441914488 0.320374 0.646362 0.322266 -0.612915 1441914488 0.320374 0.646362 0.322266 -0.612915 1441914488 0.320374 0.646362 0.322266 -0.612915 1441914488 0.320374 0.646362 0.322266 -0.612915 1441914488 0.320374 0.646362 0.322266 -0.612915 1441914488 0.319946 0.647034 0.322693 -0.612244 1441914488 0.319946 0.647034 0.322693 -0.612244 1441914488 0.319946 0.647034 0.322693 -0.612244 1441914488 0.319946 0.647034 0.322693 -0.612244 1441914488 0.319946 0.647034 0.322693 -0.612244 1441914488 0.319946 0.647034 0.322693 -0.612244 1441914488 0.319946 0.647034 0.322693 -0.612244 1441914488 0.317871 0.648376 0.321411 -0.612610 1441914488 0.317871 0.648376 0.321411 -0.612610 1441914488 0.317871 0.648376 0.321411 -0.612610 1441914488 0.317871 0.648376 0.321411 -0.612610 1441914488 0.317871 0.648376 0.321411 -0.612610 1441914488 0.317871 0.648376 0.321411 -0.612610 1441914488 0.315430 0.649231 0.319885 -0.613708 1441914488 0.315430 0.649231 0.319885 -0.613708 1441914488 0.315430 0.649231 0.319885 -0.613708 1441914488 0.315430 0.649231 0.319885 -0.613708 1441914488 0.315430 0.649231 0.319885 -0.613708 1441914488 0.315430 0.649231 0.319885 -0.613708 1441914488 0.315430 0.649231 0.319885 -0.613708 1441914489 0.312683 0.651367 0.318909 -0.613403 1441914489 0.312683 0.651367 0.318909 -0.613403 1441914489 0.312683 0.651367 0.318909 -0.613403 1441914489 0.312683 0.651367 0.318909 -0.613403 1441914489 0.312683 0.651367 0.318909 -0.613403 1441914489 0.312683 0.651367 0.318909 -0.613403 1441914489 0.308655 0.655396 0.316711 -0.612244 1441914489 0.308655 0.655396 0.316711 -0.612244 1441914489 0.308655 0.655396 0.316711 -0.612244 1441914489 0.308655 0.655396 0.316711 -0.612244 1441914489 0.308655 0.655396 0.316711 -0.612244 1441914489 0.308655 0.655396 0.316711 -0.612244 1441914489 0.304871 0.658875 0.315125 -0.611206 1441914489 0.304871 0.658875 0.315125 -0.611206 1441914489 0.304871 0.658875 0.315125 -0.611206 1441914489 0.304871 0.658875 0.315125 -0.611206 1441914489 0.304871 0.658875 0.315125 -0.611206 1441914489 0.304871 0.658875 0.315125 -0.611206 1441914489 0.308655 0.658386 0.318665 -0.607971 1441914489 0.308655 0.658386 0.318665 -0.607971 1441914489 0.308655 0.658386 0.318665 -0.607971 1441914489 0.308655 0.658386 0.318665 -0.607971 1441914489 0.308655 0.658386 0.318665 -0.607971 1441914489 0.308655 0.658386 0.318665 -0.607971 1441914489 0.308655 0.658386 0.318665 -0.607971 1441914489 0.316223 0.655151 0.327209 -0.603088 1441914489 0.316223 0.655151 0.327209 -0.603088 1441914489 0.316223 0.655151 0.327209 -0.603088 1441914489 0.316223 0.655151 0.327209 -0.603088 1441914489 0.316223 0.655151 0.327209 -0.603088 1441914489 0.316223 0.655151 0.327209 -0.603088 1441914489 0.316223 0.655151 0.327209 -0.603088 1441914489 0.323975 0.650635 0.335510 -0.599243 1441914489 0.323975 0.650635 0.335510 -0.599243 1441914489 0.323975 0.650635 0.335510 -0.599243 1441914489 0.323975 0.650635 0.335510 -0.599243 1441914489 0.323975 0.650635 0.335510 -0.599243 1441914489 0.323975 0.650635 0.335510 -0.599243 1441914489 0.329102 0.646362 0.343201 -0.596741 1441914489 0.329102 0.646362 0.343201 -0.596741 1441914489 0.329102 0.646362 0.343201 -0.596741 1441914489 0.329102 0.646362 0.343201 -0.596741 1441914489 0.329102 0.646362 0.343201 -0.596741 1441914489 0.329102 0.646362 0.343201 -0.596741 1441914489 0.332947 0.643433 0.348633 -0.594604 1441914489 0.332947 0.643433 0.348633 -0.594604 1441914489 0.332947 0.643433 0.348633 -0.594604 1441914489 0.332947 0.643433 0.348633 -0.594604 1441914489 0.332947 0.643433 0.348633 -0.594604 1441914489 0.332947 0.643433 0.348633 -0.594604 1441914489 0.333496 0.641968 0.351135 -0.594421 1441914489 0.333496 0.641968 0.351135 -0.594421 1441914489 0.333496 0.641968 0.351135 -0.594421 1441914489 0.333496 0.641968 0.351135 -0.594421 1441914489 0.333496 0.641968 0.351135 -0.594421 1441914489 0.333496 0.641968 0.351135 -0.594421 1441914489 0.331543 0.641846 0.351379 -0.595459 1441914489 0.331543 0.641846 0.351379 -0.595459 1441914489 0.331543 0.641846 0.351379 -0.595459 1441914489 0.331543 0.641846 0.351379 -0.595459 1441914489 0.331543 0.641846 0.351379 -0.595459 1441914489 0.331543 0.641846 0.351379 -0.595459 1441914489 0.330200 0.641174 0.349182 -0.598267 1441914489 0.330200 0.641174 0.349182 -0.598267 1441914489 0.330200 0.641174 0.349182 -0.598267 1441914489 
0.283691 0.672058 0.301208 -0.614014 1441914491 0.283691 0.672058 0.301208 -0.614014 1441914491 0.283691 0.672058 0.301208 -0.614014 1441914491 0.281250 0.673401 0.298157 -0.615173 1441914491 0.281250 0.673401 0.298157 -0.615173 1441914491 0.281250 0.673401 0.298157 -0.615173 1441914491 0.281250 0.673401 0.298157 -0.615173 1441914491 0.281250 0.673401 0.298157 -0.615173 1441914491 0.281250 0.673401 0.298157 -0.615173 1441914491 0.281250 0.673401 0.298157 -0.615173 1441914491 0.279358 0.674683 0.296082 -0.615723 1441914491 0.279358 0.674683 0.296082 -0.615723 1441914491 0.279358 0.674683 0.296082 -0.615723 1441914491 0.279358 0.674683 0.296082 -0.615723 1441914491 0.279358 0.674683 0.296082 -0.615723 1441914491 0.279358 0.674683 0.296082 -0.615723 1441914491 0.278870 0.675293 0.295044 -0.615723 1441914491 0.278870 0.675293 0.295044 -0.615723 1441914491 0.278870 0.675293 0.295044 -0.615723 1441914491 0.278870 0.675293 0.295044 -0.615723 1441914491 0.278870 0.675293 0.295044 -0.615723 1441914492 0.278870 0.675293 0.295044 -0.615723 1441914492 0.279297 0.674866 0.294922 -0.616089 1441914492 0.279297 0.674866 0.294922 -0.616089 1441914492 0.279297 0.674866 0.294922 -0.616089 1441914492 0.279297 0.674866 0.294922 -0.616089 1441914492 0.279297 0.674866 0.294922 -0.616089 1441914492 0.279297 0.674866 0.294922 -0.616089 1441914492 0.279297 0.674866 0.294922 -0.616089 1441914492 0.280151 0.674133 0.295227 -0.616333 1441914492 0.280151 0.674133 0.295227 -0.616333 1441914492 0.280151 0.674133 0.295227 -0.616333 1441914492 0.280151 0.674133 0.295227 -0.616333 1441914492 0.280151 0.674133 0.295227 -0.616333 1441914492 0.280151 0.674133 0.295227 -0.616333 1441914492 0.281067 0.673523 0.295288 -0.616577 1441914492 0.281067 0.673523 0.295288 -0.616577 1441914492 0.281067 0.673523 0.295288 -0.616577 1441914492 0.281067 0.673523 0.295288 -0.616577 1441914492 0.281067 0.673523 0.295288 -0.616577 1441914492 0.281067 0.673523 0.295288 -0.616577 1441914492 0.281067 0.673523 0.295288 -0.616577 1441914492 0.282715 0.672607 0.295898 -0.616516 1441914492 0.282715 0.672607 0.295898 -0.616516 1441914492 0.282715 0.672607 0.295898 -0.616516 1441914492 0.282715 0.672607 0.295898 -0.616516 1441914492 0.282715 0.672607 0.295898 -0.616516 1441914492 0.282715 0.672607 0.295898 -0.616516 1441914492 0.285767 0.670898 0.298279 -0.615845 1441914492 0.285767 0.670898 0.298279 -0.615845 1441914492 0.285767 0.670898 0.298279 -0.615845 1441914492 0.285767 0.670898 0.298279 -0.615845 1441914492 0.285767 0.670898 0.298279 -0.615845 1441914492 0.285767 0.670898 0.298279 -0.615845 1441914492 0.290100 0.668091 0.302673 -0.614685 1441914492 0.290100 0.668091 0.302673 -0.614685 1441914492 0.290100 0.668091 0.302673 -0.614685 1441914492 0.290100 0.668091 0.302673 -0.614685 1441914492 0.290100 0.668091 0.302673 -0.614685 1441914492 0.290100 0.668091 0.302673 -0.614685 1441914492 0.295593 0.664673 0.308289 -0.612976 1441914492 0.295593 0.664673 0.308289 -0.612976 1441914492 0.295593 0.664673 0.308289 -0.612976 1441914492 0.295593 0.664673 0.308289 -0.612976 1441914492 0.295593 0.664673 0.308289 -0.612976 1441914492 0.295593 0.664673 0.308289 -0.612976 1441914492 0.302185 0.660889 0.314758 -0.610596 1441914492 0.302185 0.660889 0.314758 -0.610596 1441914492 0.302185 0.660889 0.314758 -0.610596 1441914492 0.302185 0.660889 0.314758 -0.610596 1441914492 0.302185 0.660889 0.314758 -0.610596 1441914492 0.302185 0.660889 0.314758 -0.610596 1441914492 0.309204 0.654663 0.320190 -0.610962 1441914492 0.309204 0.654663 0.320190 -0.610962 1441914492 0.309204 0.654663 0.320190 -0.610962 1441914492 0.309204 0.654663 0.320190 -0.610962 1441914492 0.309204 0.654663 0.320190 -0.610962 1441914492 0.309204 0.654663 0.320190 -0.610962 1441914492 0.316528 0.648621 0.326355 -0.610352 1441914492 0.316528 0.648621 0.326355 -0.610352 1441914492 0.316528 0.648621 0.326355 -0.610352 1441914492 0.316528 0.648621 0.326355 -0.610352 1441914492 0.316528 0.648621 0.326355 -0.610352 1441914492 0.316528 0.648621 0.326355 -0.610352 1441914492 0.321472 0.645874 0.332703 -0.607239 1441914492 0.321472 0.645874 0.332703 -0.607239 1441914492 0.321472 0.645874 0.332703 -0.607239 1441914492 0.321472 0.645874 0.332703 -0.607239 1441914492 0.321472 0.645874 0.332703 -0.607239 1441914492 0.321472 0.645874 0.332703 -0.607239 1441914492 0.326355 0.642639 0.336975 -0.605774 1441914492 0.326355 0.642639 0.336975 -0.605774 1441914492 0.326355 0.642639 0.336975 -0.605774 1441914492 0.326355 0.642639 0.336975 -0.605774 1441914492 0.326355 0.642639 0.336975 -0.605774 1441914492 0.326355 0.642639 0.336975 -0.605774 1441914492 0.326355 0.642639 0.336975 -0.605774 1441914492 0.329407 0.641968 0.342285 -0.601807 1441914492 0.329407 0.641968 0.342285 -0.601807 1441914492 0.329407 0.641968 0.342285 -0.601807 1441914492 0.329407 0.641968 0.342285 -0.601807 1441914492 0.329407 0.641968 0.342285 -0.601807 1441914492 0.329407 0.641968 0.342285 -0.601807 1441914492 0.329163 0.642517 0.345459 -0.599548 1441914492 0.329163 0.642517 0.345459 -0.599548 1441914492 0.329163 0.642517 0.345459 -0.599548 1441914492 0.329163 0.642517 0.345459 -0.599548 1441914492 0.329163 0.642517 0.345459 -0.599548 1441914492 0.329163 0.642517 0.345459 -0.599548 1441914492 0.323792 0.644226 0.341125 -0.603088 1441914492 0.323792 0.644226 0.341125 -0.603088 1441914492 0.323792 0.644226 0.341125 -0.603088 1441914492 0.323792 0.644226 0.341125 -0.603088 1441914492 0.323792 0.644226 0.341125 -0.603088 1441914492 0.323792 0.644226 0.341125 -0.603088 1441914492 0.323792 0.644226 0.341125 -0.603088 1441914492 0.315430 0.647217 0.332886 -0.608887 1441914492 0.315430 0.647217 0.332886 -0.608887 1441914492 0.315430 0.647217 0.332886 -0.608887 1441914492 0.315430 0.647217 0.332886 -0.608887 1441914492 0.306702 0.651245 0.322754 -0.614502 1441914492 0.306702 0.651245 0.322754 -0.614502 1441914492 0.306702 0.651245 0.322754 -0.614502 1441914492 0.306702 0.651245 0.322754 -0.614502 1441914492 0.306702 0.651245 0.322754 -0.614502 1441914492 0.306702 0.651245 0.322754 -0.614502 1441914492 0.297180 0.655151 0.310486 -0.621277 1441914492 0.297180 0.655151 0.310486 -0.621277 1441914492 0.297180 0.655151 0.310486 -0.621277 1441914492 0.297180 0.655151 0.310486 -0.621277 1441914492 0.297180 0.655151 0.310486 -0.621277 1441914492 0.297180 0.655151 0.310486 -0.621277 1441914493 0.288269 0.658936 0.299011 -0.627075 1441914493 0.288269 0.658936 0.299011 -0.627075 1441914493 0.288269 0.658936 0.299011 -0.627075 1441914493 0.288269 0.658936 0.299011 -0.627075 1441914493 0.288269 0.658936 0.299011 -0.627075 1441914493 0.288269 0.658936 0.299011 -0.627075 1441914493 0.288269 0.658936 0.299011 -0.627075 1441914493 0.280212 0.662537 0.289063 -0.631592 1441914493 0.280212 0.662537 0.289063 -0.631592 1441914493 0.280212 0.662537 0.289063 -0.631592 1441914493 0.280212 0.662537 0.289063 -0.631592 1441914493 0.280212 0.662537 0.289063 -0.631592 1441914493 0.280212 0.662537 0.289063 -0.631592 1441914493 0.273926 0.666016 0.281128 -0.634277 1441914493 0.273926 0.666016 0.281128 -0.634277 1441914493 0.273926 0.666016 0.281128 -0.634277 1441914493 0.273926 0.666016 0.281128 -0.634277 1441914493 0.273926 0.666016 0.281128 -0.634277 1441914493 0.273926 0.666016 0.281128 -0.634277 1441914493 0.273926 0.666016 0.281128 -0.634277 1441914493 0.270081 0.667969 0.274841 -0.636658 1441914493 0.270081 0.667969 0.274841 -0.636658 1441914493 0.270081 0.667969 0.274841 -0.636658 1441914493 0.270081 0.667969 0.274841 -0.636658 1441914493 0.270081 0.667969 0.274841 -0.636658 1441914493 0.270081 0.667969 0.274841 -0.636658 1441914493 0.268250 0.668396 0.271057 -0.638611 1441914493 0.268250 0.668396 0.271057 -0.638611 1441914493 0.268250 0.668396 0.271057 -0.638611 1441914493 0.268250 0.668396 0.271057 -0.638611 1441914493 0.268250 0.668396 0.271057 -0.638611 1441914493 0.268250 0.668396 0.271057 -0.638611 1441914493 0.268250 0.668396 0.271057 -0.638611 1441914493 0.268066 0.668396 0.270325 -0.638977 1441914493 0.268066 0.668396 0.270325 -0.638977 1441914493 0.268066 0.668396 0.270325 -0.638977 1441914493 0.268066 0.668396 0.270325 -0.638977 1441914493 0.268066 0.668396 0.270325 -0.638977 1441914493 0.268066 0.668396 0.270325 -0.638977 1441914493 0.269043 0.667358 0.272278 -0.638794 1441914493 0.269043 0.667358 0.272278 -0.638794 1441914493 0.269043 0.667358 0.272278 -0.638794 1441914493 0.269043 0.667358 0.272278 -0.638794 1441914493 0.269043 0.667358 0.272278 -0.638794 1441914493 0.269043 0.667358 0.272278 -0.638794 1441914493 0.269043 0.667358 0.272278 -0.638794 1441914493 0.270630 0.666016 0.275208 -0.638306 1441914493 0.270630 0.666016 0.275208 -0.638306 1441914493 0.270630 0.666016 0.275208 -0.638306 1441914493 0.270630 0.666016 0.275208 -0.638306 1441914493 0.270630 0.666016 0.275208 -0.638306 1441914493 0.270630 0.666016 0.275208 -0.638306 1441914493 0.270630 0.666016 0.275208 -0.638306 1441914493 0.272766 0.664795 0.278259 -0.637329 1441914493 0.272766 0.664795 0.278259 -0.637329 1441914493 0.272766 0.664795 0.278259 -0.637329 1441914493 0.272766 0.664795 0.278259 -0.637329 1441914493 0.272766 0.664795 0.278259 -0.637329 1441914493 0.272766 0.664795 0.278259 -0.637329 1441914493 0.274719 0.663696 0.280090 -0.636841 1441914493 0.274719 0.663696 0.280090 -0.636841 1441914493 0.274719 0.663696 0.280090 -0.636841 1441914493 0.274719 0.663696 0.280090 -0.636841 1441914493 0.274719 0.663696 0.280090 -0.636841 1441914493 0.274719 0.663696 0.280090 -0.636841 1441914493 0.277527 0.662415 0.282654 -0.635803 1441914493 0.277527 0.662415 0.282654 -0.635803 1441914493 0.277527 0.662415 0.282654 -0.635803 1441914493 0.277527 0.662415 0.282654 -0.635803 1441914493 0.277527 0.662415 0.282654 -0.635803 1441914493 0.277527 0.662415 0.282654 -0.635803 1441914493 0.281372 0.660828 0.286316 -0.634155 1441914493 0.281372 0.660828 0.286316 -0.634155 1441914493 0.281372 0.660828 0.286316 -0.634155 1441914493 0.281372 0.660828 0.286316 -0.634155 1441914493 0.281372 0.660828 0.286316 -0.634155 1441914493 0.281372 0.660828 0.286316 -0.634155 1441914493 0.286072 0.658936 0.291565 -0.631592 1441914493 0.286072 0.658936 0.291565 -0.631592 1441914493 0.286072 0.658936 0.291565 -0.631592 1441914493 0.286072 0.658936 0.291565 -0.631592 1441914493 0.286072 0.658936 0.291565 -0.631592 1441914493 0.286072 0.658936 0.291565 -0.631592 1441914493 0.291016 0.657349 0.297974 -0.627991 1441914493 0.291016 0.657349 0.297974 -0.627991 1441914493 0.291016 0.657349 0.297974 -0.627991 1441914493 0.291016 0.657349 0.297974 -0.627991 1441914493 0.291016 0.657349 0.297974 -0.627991 1441914493 0.291016 0.657349 0.297974 -0.627991 1441914493 0.291016 0.657349 0.297974 -0.627991 1441914493 0.295898 0.654663 0.304260 -0.625488 1441914493 0.295898 0.654663 0.304260 -0.625488 1441914493 0.295898 0.654663 0.304260 -0.625488 1441914493 0.295898 0.654663 0.304260 -0.625488 1441914493 0.295898 0.654663 0.304260 -0.625488 1441914493 0.295898 0.654663 0.304260 -0.625488 1441914493 0.303894 0.649353 0.310791 -0.624023 1441914493 0.303894 0.649353 0.310791 -0.624023 1441914493 0.303894 0.649353 0.310791 -0.624023 1441914493 0.303894 0.649353 0.310791 -0.624023 1441914493 0.303894 0.649353 0.310791 -0.624023 1441914493 0.303894 0.649353 0.310791 -0.624023 1441914493 0.303894 0.649353 0.310791 -0.624023 1441914493 0.309570 0.645630 0.319519 -0.620605 1441914493 0.309570 0.645630 0.319519 -0.620605 1441914493 0.309570 0.645630 0.319519 -0.620605 1441914493 0.309570 0.645630 0.319519 -0.620605 1441914493 0.309570 0.645630 0.319519 -0.620605 1441914493 0.309570 0.645630 0.319519 -0.620605 1441914493 0.316650 0.641907 0.328003 -0.616455 1441914493 0.316650 0.641907 0.328003 -0.616455 1441914493 0.316650 0.641907 0.328003 -0.616455 1441914493 0.316650 0.641907 0.328003 -0.616455 1441914493 0.316650 0.641907 0.328003 -0.616455 1441914493 0.316650 0.641907 0.328003 -0.616455 1441914494 0.322876 0.639648 0.338318 -0.609924 1441914494 0.322876 0.639648 0.338318 -0.609924 1441914494 0.322876 0.639648 0.338318 -0.609924 1441914494 0.322876 0.639648 0.338318 -0.609924 1441914494 0.322876 0.639648 0.338318 -0.609924 1441914494 0.322876 0.639648 0.338318 -0.609924 1441914494 0.326111 0.639587 0.344849 -0.604675 1441914494 0.326111 0.639587 0.344849 -0.604675 1441914494 0.326111 0.639587 0.344849 -0.604675 1441914494 0.326111 0.639587 0.344849 -0.604675 1441914494 0.326111 0.639587 0.344849 -0.604675 1441914494 0.326111 0.639587 0.344849 -0.604675 1441914494 0.326111 0.639587 0.344849 -0.604675 1441914494 0.320679 0.642151 0.342407 -0.606262 1441914494 0.320679 0.642151 0.342407 -0.606262 1441914494 0.320679 0.642151 0.342407 -0.606262 1441914494 0.320679 0.642151 0.342407 -0.606262 1441914494 0.320679 0.642151 0.342407 -0.606262 1441914494 0.320679 0.642151 0.342407 -0.606262 1441914494 0.320679 0.642151 0.342407 -0.606262 1441914494 0.312683 0.645935 0.335815 -0.610046 1441914494 0.312683 0.645935 0.335815 -0.610046 1441914494 0.312683 0.645935 0.335815 -0.610046 1441914494 0.312683 0.645935 0.335815 -0.610046 1441914494 0.312683 0.645935 0.335815 -0.610046 1441914494 0.312683 0.645935 0.335815 -0.610046 1441914494 0.303894 0.651306 0.325500 -0.614380 1441914494 0.303894 0.651306 0.325500 -0.614380 1441914494 0.303894 0.651306 0.325500 -0.614380 1441914494 0.303894 0.651306 0.325500 -0.614380 1441914494 0.303894 0.651306 0.325500 -0.614380 1441914494 0.303894 0.651306 0.325500 -0.614380 1441914494 0.303894 0.651306 0.325500 -0.614380 1441914494 0.293457 0.656982 0.312866 -0.619934 1441914494 0.293457 0.656982 0.312866 -0.619934 1441914494 0.293457 0.656982 0.312866 -0.619934 1441914494 0.293457 0.656982 0.312866 -0.619934 1441914494 0.293457 0.656982 0.312866 -0.619934 1441914494 0.293457 0.656982 0.312866 -0.619934 1441914494 0.283264 0.662292 0.300354 -0.625244 1441914494 0.283264 0.662292 0.300354 -0.625244 1441914494 0.283264 0.662292 0.300354 -0.625244 1441914494 0.283264 0.662292 0.300354 -0.625244 1441914494 0.283264 0.662292 0.300354 -0.625244 1441914494 0.283264 0.662292 0.300354 -0.625244 1441914494 0.283264 0.662292 0.300354 -0.625244 1441914494 0.274231 0.667358 0.288269 -0.629517 1441914494 0.274231 0.667358 0.288269 -0.629517 1441914494 0.274231 0.667358 0.288269 -0.629517 1441914494 0.274231 0.667358 0.288269 -0.629517 1441914494 0.274231 0.667358 0.288269 -0.629517 1441914494 0.274231 0.667358 0.288269 -0.629517 1441914494 0.267700 0.672058 0.279114 -0.631470 1441914494 0.267700 0.672058 0.279114 -0.631470 1441914494 0.267700 0.672058 0.279114 -0.631470 1441914494 0.267700 0.672058 0.279114 -0.631470 1441914494 0.267700 0.672058 0.279114 -0.631470 1441914494 0.267700 0.672058 0.279114 -0.631470 1441914494 0.262207 0.676331 0.272949 -0.631836 1441914494 0.262207 0.676331 0.272949 -0.631836 1441914494 0.262207 0.676331 0.272949 -0.631836 1441914494 0.262207 0.676331 0.272949 -0.631836 1441914494 0.262207 0.676331 0.272949 -0.631836 1441914494 0.262207 0.676331 0.272949 -0.631836 1441914494 0.262207 0.676331 0.272949 -0.631836 1441914494 0.260315 0.678467 0.269897 -0.631653 1441914494 0.260315 0.678467 0.269897 -0.631653 1441914494 0.260315 0.678467 0.269897 -0.631653 1441914494 0.260315 0.678467 0.269897 -0.631653 1441914494 0.260315 0.678467 0.269897 -0.631653 1441914494 0.260315 0.678467 0.269897 -0.631653 1441914494 0.260315 0.678467 0.269897 -0.631653 1441914494 0.259338 0.679810 0.269165 -0.630981 1441914494 0.259338 0.679810 0.269165 -0.630981 1441914494 0.259338 0.679810 0.269165 -0.630981 1441914494 0.259338 0.679810 0.269165 -0.630981 1441914494 0.259338 0.679810 0.269165 -0.630981 1441914494 0.259583 0.679382 0.270081 -0.630920 1441914494 0.259583 0.679382 0.270081 -0.630920 1441914494 0.259583 0.679382 0.270081 -0.630920 1441914494 0.259583 0.679382 0.270081 -0.630920 1441914494 0.259583 0.679382 0.270081 -0.630920 1441914494 0.259583 0.679382 0.270081 -0.630920 1441914494 0.259583 0.679382 0.270081 -0.630920 1441914494 0.260986 0.677734 0.272156 -0.631226 1441914494 0.260986 0.677734 0.272156 -0.631226 1441914494 0.260986 0.677734 0.272156 -0.631226 1441914494 0.260986 0.677734 0.272156 -0.631226 1441914494 0.260986 0.677734 0.272156 -0.631226 1441914494 0.260986 0.677734 0.272156 -0.631226 1441914494 0.260986 0.677734 0.272156 -0.631226 1441914494 0.262756 0.675903 0.274658 -0.631348 1441914494 0.262756 0.675903 0.274658 -0.631348 1441914494 0.262756 0.675903 0.274658 -0.631348 1441914494 0.262756 0.675903 0.274658 -0.631348 1441914494 0.262756 0.675903 0.274658 -0.631348 1441914494 0.262756 0.675903 0.274658 -0.631348 1441914494 0.264587 0.674805 0.277161 -0.630676 1441914494 0.264587 0.674805 0.277161 -0.630676 1441914494 0.264587 0.674805 0.277161 -0.630676 1441914494 0.264587 0.674805 0.277161 -0.630676 1441914494 0.264587 0.674805 0.277161 -0.630676 1441914494 0.264587 0.674805 0.277161 -0.630676 1441914494 0.266785 0.673828 0.279419 -0.629822 1441914494 0.266785 0.673828 0.279419 -0.629822 1441914494 0.266785 0.673828 0.279419 -0.629822 1441914494 0.266785 0.673828 0.279419 -0.629822 1441914494 0.266785 0.673828 0.279419 -0.629822 1441914494 0.266785 0.673828 0.279419 -0.629822 1441914494 0.269165 0.671936 0.281799 -0.629761 1441914494 0.269165 0.671936 0.281799 -0.629761 1441914494 0.269165 0.671936 0.281799 -0.629761 1441914494 0.269165 0.671936 0.281799 -0.629761 1441914494 0.269165 0.671936 0.281799 -0.629761 1441914494 0.269165 0.671936 0.281799 -0.629761 1441914494 0.272583 0.669250 0.284973 -0.629761 1441914495 0.272583 0.669250 0.284973 -0.629761 1441914495 0.272583 0.669250 0.284973 -0.629761 1441914495 0.272583 0.669250 0.284973 -0.629761 1441914495 0.272583 0.669250 0.284973 -0.629761 1441914495 0.272583 0.669250 0.284973 -0.629761 1441914495 0.272583 0.669250 0.284973 -0.629761 1441914495 0.276917 0.666626 0.289063 -0.628723 1441914495 0.276917 0.666626 0.289063 -0.628723 1441914495 0.276917 0.666626 0.289063 -0.628723 1441914495 0.276917 0.666626 0.289063 -0.628723 1441914495 0.276917 0.666626 0.289063 -0.628723 1441914495 0.276917 0.666626 0.289063 -0.628723 1441914495 0.282288 0.663147 0.294861 -0.627380 1441914495 0.282288 0.663147 0.294861 -0.627380 1441914495 0.282288 0.663147 0.294861 -0.627380 1441914495 0.282288 0.663147 0.294861 -0.627380 1441914495 0.282288 0.663147 0.294861 -0.627380 1441914495 0.282288 0.663147 0.294861 -0.627380 1441914495 0.288269 0.659302 0.301270 -0.625610 1441914495 0.288269 0.659302 0.301270 -0.625610 1441914495 0.288269 0.659302 0.301270 -0.625610 1441914495 0.288269 0.659302 0.301270 -0.625610 1441914495 0.288269 0.659302 0.301270 -0.625610 1441914495 0.288269 0.659302 0.301270 -0.625610 1441914495 0.294495 0.655640 0.307983 -0.623291 1441914495 0.294495 0.655640 0.307983 -0.623291 1441914495 0.294495 0.655640 0.307983 -0.623291 1441914495 0.294495 0.655640 0.307983 -0.623291 1441914495 0.294495 0.655640 0.307983 -0.623291 1441914495 0.294495 0.655640 0.307983 -0.623291 1441914495 0.300110 0.652100 0.314880 -0.620911 1441914495 0.300110 0.652100 0.314880 -0.620911 1441914495 0.300110 0.652100 0.314880 -0.620911 1441914495 0.300110 0.652100 0.314880 -0.620911 1441914495 0.300110 0.652100 0.314880 -0.620911 1441914495 0.300110 0.652100 0.314880 -0.620911 1441914495 0.304871 0.648804 0.320190 -0.619263 1441914495 0.304871 0.648804 0.320190 -0.619263 1441914495 0.304871 0.648804 0.320190 -0.619263 1441914495 0.304871 0.648804 0.320190 -0.619263 1441914495 0.304871 0.648804 0.320190 -0.619263 1441914495 0.304871 0.648804 0.320190 -0.619263 1441914495 0.304871 0.648804 0.320190 -0.619263 1441914495 0.309509 0.646240 0.325012 -0.617126 1441914495 0.309509 0.646240 0.325012 -0.617126 1441914495 0.309509 0.646240 0.325012 -0.617126 1441914495 0.309509 0.646240 0.325012 -0.617126 1441914495 0.309509 0.646240 0.325012 -0.617126 1441914495 0.309509 0.646240 0.325012 -0.617126 1441914495 0.311462 0.644958 0.328308 -0.615784 1441914495 0.311462 0.644958 0.328308 -0.615784 1441914495 0.311462 0.644958 0.328308 -0.615784 1441914495 0.311462 0.644958 0.328308 -0.615784 1441914495 0.311462 0.644958 0.328308 -0.615784 1441914495 0.311462 0.644958 0.328308 -0.615784 1441914495 0.311462 0.644958 0.328308 -0.615784 1441914495 0.310364 0.645508 0.329041 -0.615356 1441914495 0.310364 0.645508 0.329041 -0.615356 1441914495 0.310364 0.645508 0.329041 -0.615356 1441914495 0.310364 0.645508 0.329041 -0.615356 1441914495 0.310364 0.645508 0.329041 -0.615356 1441914495 0.310364 0.645508 0.329041 -0.615356 1441914495 0.305359 0.647278 0.324890 -0.618225 1441914495 0.305359 0.647278 0.324890 -0.618225 1441914495 0.305359 0.647278 0.324890 -0.618225 1441914495 0.305359 0.647278 0.324890 -0.618225 1441914495 0.305359 0.647278 0.324890 -0.618225 1441914495 0.305359 0.647278 0.324890 -0.618225 1441914495 0.299316 0.649719 0.317139 -0.622620 1441914495 0.299316 0.649719 0.317139 -0.622620 1441914495 0.299316 0.649719 0.317139 -0.622620 1441914495 0.299316 0.649719 0.317139 -0.622620 1441914495 0.299316 0.649719 0.317139 -0.622620 1441914495 0.299316 0.649719 0.317139 -0.622620 1441914495 0.292786 0.652527 0.308472 -0.627136 1441914495 0.292786 0.652527 0.308472 -0.627136 1441914495 0.292786 0.652527 0.308472 -0.627136 1441914495 0.292786 0.652527 0.308472 -0.627136 1441914495 0.292786 0.652527 0.308472 -0.627136 1441914495 0.292786 0.652527 0.308472 -0.627136 1441914495 0.285950 0.655823 0.298767 -0.631592 1441914495 0.285950 0.655823 0.298767 -0.631592 1441914495 0.285950 0.655823 0.298767 -0.631592 1441914495 0.285950 0.655823 0.298767 -0.631592 1441914495 0.285950 0.655823 0.298767 -0.631592 1441914495 0.285950 0.655823 0.298767 -0.631592 1441914495 0.279419 0.659241 0.289856 -0.635010 1441914495 0.279419 0.659241 0.289856 -0.635010 1441914495 0.279419 0.659241 0.289856 -0.635010 1441914495 0.279419 0.659241 0.289856 -0.635010 1441914495 0.279419 0.659241 0.289856 -0.635010 1441914495 0.279419 0.659241 0.289856 -0.635010 1441914495 0.279419 0.659241 0.289856 -0.635010 1441914495 0.274475 0.662781 0.282532 -0.636780 1441914495 0.274475 0.662781 0.282532 -0.636780 1441914495 0.274475 0.662781 0.282532 -0.636780 1441914495 0.274475 0.662781 0.282532 -0.636780 1441914495 0.274475 0.662781 0.282532 -0.636780 1441914495 0.274475 0.662781 0.282532 -0.636780 1441914495 0.270996 0.665344 0.277405 -0.637878 1441914495 0.270996 0.665344 0.277405 -0.637878 1441914495 0.270996 0.665344 0.277405 -0.637878 1441914495 0.270996 0.665344 0.277405 -0.637878 1441914495 0.270996 0.665344 0.277405 -0.637878 1441914495 0.270996 0.665344 0.277405 -0.637878 1441914495 0.269531 0.666687 0.274719 -0.638245 1441914495 0.269531 0.666687 0.274719 -0.638245 1441914495 0.269531 0.666687 0.274719 -0.638245 1441914495 0.269531 0.666687 0.274719 -0.638245 1441914495 0.269531 0.666687 0.274719 -0.638245 1441914495 0.269531 0.666687 0.274719 -0.638245 1441914495 0.268738 0.666992 0.273132 -0.638977 1441914495 0.268738 0.666992 0.273132 -0.638977 1441914496 0.268738 0.666992 0.273132 -0.638977 1441914496 0.268738 0.666992 0.273132 -0.638977 1441914496 0.268738 0.666992 0.273132 -0.638977 1441914496 0.269043 0.667480 0.274292 -0.637817 1441914496 0.269043 0.667480 0.274292 -0.637817 1441914496 0.269043 0.667480 0.274292 -0.637817 1441914496 0.269043 0.667480 0.274292 -0.637817 1441914496 0.269043 0.667480 0.274292 -0.637817 1441914496 0.269043 0.667480 0.274292 -0.637817 1441914496 0.271606 0.666748 0.277344 -0.636169 1441914496 0.271606 0.666748 0.277344 -0.636169 1441914496 0.271606 0.666748 0.277344 -0.636169 1441914496 0.271606 0.666748 0.277344 -0.636169 1441914496 0.271606 0.666748 0.277344 -0.636169 1441914496 0.271606 0.666748 0.277344 -0.636169 1441914496 0.271606 0.666748 0.277344 -0.636169 1441914496 0.274353 0.666138 0.282104 -0.633545 1441914496 0.274353 0.666138 0.282104 -0.633545 1441914496 0.274353 0.666138 0.282104 -0.633545 1441914496 0.274353 0.666138 0.282104 -0.633545 1441914496 0.274353 0.666138 0.282104 -0.633545 1441914496 0.274353 0.666138 0.282104 -0.633545 1441914496 0.277283 0.665222 0.286499 -0.631226 1441914496 0.277283 0.665222 0.286499 -0.631226 1441914496 0.277283 0.665222 0.286499 -0.631226 1441914496 0.277283 0.665222 0.286499 -0.631226 1441914496 0.277283 0.665222 0.286499 -0.631226 1441914496 0.277283 0.665222 0.286499 -0.631226 1441914496 0.279419 0.664673 0.289368 -0.629578 1441914496 0.279419 0.664673 0.289368 -0.629578 1441914496 0.279419 0.664673 0.289368 -0.629578 1441914496 0.279419 0.664673 0.289368 -0.629578 1441914496 0.279419 0.664673 0.289368 -0.629578 1441914496 0.279419 0.664673 0.289368 -0.629578 1441914496 0.281067 0.664063 0.291992 -0.628296 1441914496 0.281067 0.664063 0.291992 -0.628296 1441914496 0.281067 0.664063 0.291992 -0.628296 1441914496 0.281067 0.664063 0.291992 -0.628296 1441914496 0.281067 0.664063 0.291992 -0.628296 1441914496 0.281067 0.664063 0.291992 -0.628296 1441914496 0.283264 0.663513 0.295410 -0.626282 1441914496 0.283264 0.663513 0.295410 -0.626282 1441914496 0.283264 0.663513 0.295410 -0.626282 1441914496 0.283264 0.663513 0.295410 -0.626282 1441914496 0.283264 0.663513 0.295410 -0.626282 1441914496 0.283264 0.663513 0.295410 -0.626282 1441914496 0.283264 0.663513 0.295410 -0.626282 1441914496 0.285461 0.663513 0.299133 -0.623474 1441914496 0.285461 0.663513 0.299133 -0.623474 1441914496 0.285461 0.663513 0.299133 -0.623474 1441914496 0.285461 0.663513 0.299133 -0.623474 1441914496 0.285461 0.663513 0.299133 -0.623474 1441914496 0.287903 0.663330 0.304321 -0.620056 1441914496 0.287903 0.663330 0.304321 -0.620056 1441914496 0.287903 0.663330 0.304321 -0.620056 1441914496 0.287903 0.663330 0.304321 -0.620056 1441914496 0.287903 0.663330 0.304321 -0.620056 1441914496 0.291687 0.661316 0.309875 -0.617676 1441914496 0.291687 0.661316 0.309875 -0.617676 1441914496 0.291687 0.661316 0.309875 -0.617676 1441914496 0.291687 0.661316 0.309875 -0.617676 1441914496 0.291687 0.661316 0.309875 -0.617676 1441914496 0.291687 0.661316 0.309875 -0.617676 1441914496 0.296326 0.658386 0.315796 -0.615601 1441914496 0.296326 0.658386 0.315796 -0.615601 1441914496 0.296326 0.658386 0.315796 -0.615601 1441914496 0.296326 0.658386 0.315796 -0.615601 1441914496 0.296326 0.658386 0.315796 -0.615601 1441914496 0.296326 0.658386 0.315796 -0.615601 1441914496 0.301575 0.656006 0.322083 -0.612366 1441914496 0.301575 0.656006 0.322083 -0.612366 1441914496 0.301575 0.656006 0.322083 -0.612366 1441914496 0.301575 0.656006 0.322083 -0.612366 1441914496 0.301575 0.656006 0.322083 -0.612366 1441914496 0.301575 0.656006 0.322083 -0.612366 1441914496 0.305603 0.655334 0.328979 -0.607361 1441914496 0.305603 0.655334 0.328979 -0.607361 1441914496 0.305603 0.655334 0.328979 -0.607361 1441914496 0.305603 0.655334 0.328979 -0.607361 1441914496 0.305603 0.655334 0.328979 -0.607361 1441914496 0.305603 0.655334 0.328979 -0.607361 1441914496 0.305603 0.655334 0.328979 -0.607361 1441914496 0.309326 0.655457 0.335571 -0.601685 1441914496 0.309326 0.655457 0.335571 -0.601685 1441914496 0.309326 0.655457 0.335571 -0.601685 1441914496 0.309326 0.655457 0.335571 -0.601685 1441914496 0.309326 0.655457 0.335571 -0.601685 1441914496 0.309326 0.655457 0.335571 -0.601685 1441914496 0.312195 0.654297 0.340698 -0.598633 1441914496 0.312195 0.654297 0.340698 -0.598633 1441914496 0.312195 0.654297 0.340698 -0.598633 1441914496 0.312195 0.654297 0.340698 -0.598633 1441914496 0.312195 0.654297 0.340698 -0.598633 1441914496 0.312195 0.654297 0.340698 -0.598633 1441914496 0.312195 0.654297 0.340698 -0.598633 1441914496 0.308105 0.654663 0.338989 -0.601318 1441914496 0.308105 0.654663 0.338989 -0.601318 1441914496 0.308105 0.654663 0.338989 -0.601318 1441914496 0.308105 0.654663 0.338989 -0.601318 1441914496 0.308105 0.654663 0.338989 -0.601318 1441914496 0.308105 0.654663 0.338989 -0.601318 1441914496 0.297485 0.658569 0.329590 -0.607544 1441914496 0.297485 0.658569 0.329590 -0.607544 1441914496 0.297485 0.658569 0.329590 -0.607544 1441914496 0.297485 0.658569 0.329590 -0.607544 1441914496 0.297485 0.658569 0.329590 -0.607544 1441914496 0.297485 0.658569 0.329590 -0.607544 1441914496 0.297485 0.658569 0.329590 -0.607544 1441914496 0.287598 0.663208 0.318542 -0.613159 1441914496 0.287598 0.663208 0.318542 -0.613159 1441914496 0.287598 0.663208 0.318542 -0.613159 1441914497 0.287598 0.663208 0.318542 -0.613159 1441914497 0.287598 0.663208 0.318542 -0.613159 1441914497 0.287598 0.663208 0.318542 -0.613159 1441914497 0.280579 0.667053 0.307434 -0.617859 1441914497 0.280579 0.667053 0.307434 -0.617859 1441914497 0.280579 0.667053 0.307434 -0.617859 1441914497 0.280579 0.667053 0.307434 -0.617859 1441914497 0.280579 0.667053 0.307434 -0.617859 1441914497 0.280579 0.667053 0.307434 -0.617859 1441914497 0.274292 0.671021 0.298889 -0.620544 1441914497 0.274292 0.671021 0.298889 -0.620544 1441914497 0.274292 0.671021 0.298889 -0.620544 1441914497 0.274292 0.671021 0.298889 -0.620544 1441914497 0.274292 0.671021 0.298889 -0.620544 1441914497 0.274292 0.671021 0.298889 -0.620544 1441914497 0.270752 0.674316 0.293457 -0.621155 1441914497 0.270752 0.674316 0.293457 -0.621155 1441914497 0.270752 0.674316 0.293457 -0.621155 1441914497 0.270752 0.674316 0.293457 -0.621155 1441914497 0.270752 0.674316 0.293457 -0.621155 1441914497 0.270752 0.674316 0.293457 -0.621155 1441914497 0.267700 0.676819 0.290222 -0.621338 1441914497 0.267700 0.676819 0.290222 -0.621338 1441914497 
0.255859 0.683044 0.284241 -0.622192 1441914500 0.255859 0.683044 0.284241 -0.622192 1441914500 0.258789 0.680786 0.286865 -0.622314 1441914500 0.258789 0.680786 0.286865 -0.622314 1441914500 0.258789 0.680786 0.286865 -0.622314 1441914500 0.258789 0.680786 0.286865 -0.622314 1441914500 0.258789 0.680786 0.286865 -0.622314 1441914500 0.258789 0.680786 0.286865 -0.622314 1441914500 0.258789 0.680786 0.286865 -0.622314 1441914500 0.263489 0.678345 0.291260 -0.620911 1441914500 0.263489 0.678345 0.291260 -0.620911 1441914500 0.263489 0.678345 0.291260 -0.620911 1441914500 0.263489 0.678345 0.291260 -0.620911 1441914500 0.263489 0.678345 0.291260 -0.620911 1441914500 0.263489 0.678345 0.291260 -0.620911 1441914500 0.270142 0.673584 0.296753 -0.620667 1441914500 0.270142 0.673584 0.296753 -0.620667 1441914500 0.270142 0.673584 0.296753 -0.620667 1441914500 0.270142 0.673584 0.296753 -0.620667 1441914500 0.270142 0.673584 0.296753 -0.620667 1441914500 0.270142 0.673584 0.296753 -0.620667 1441914500 0.276978 0.668945 0.303284 -0.619507 1441914500 0.276978 0.668945 0.303284 -0.619507 1441914500 0.276978 0.668945 0.303284 -0.619507 1441914500 0.276978 0.668945 0.303284 -0.619507 1441914500 0.276978 0.668945 0.303284 -0.619507 1441914500 0.276978 0.668945 0.303284 -0.619507 1441914500 0.281921 0.664795 0.308411 -0.619202 1441914500 0.281921 0.664795 0.308411 -0.619202 1441914500 0.281921 0.664795 0.308411 -0.619202 1441914500 0.281921 0.664795 0.308411 -0.619202 1441914500 0.281921 0.664795 0.308411 -0.619202 1441914500 0.281921 0.664795 0.308411 -0.619202 1441914500 0.283569 0.662354 0.310425 -0.619995 1441914500 0.283569 0.662354 0.310425 -0.619995 1441914500 0.283569 0.662354 0.310425 -0.619995 1441914500 0.283569 0.662354 0.310425 -0.619995 1441914500 0.283569 0.662354 0.310425 -0.619995 1441914500 0.283569 0.662354 0.310425 -0.619995 1441914500 0.283508 0.663147 0.309021 -0.619934 1441914500 0.283508 0.663147 0.309021 -0.619934 1441914500 0.283508 0.663147 0.309021 -0.619934 1441914500 0.283508 0.663147 0.309021 -0.619934 1441914500 0.283508 0.663147 0.309021 -0.619934 1441914500 0.283508 0.663147 0.309021 -0.619934 1441914500 0.284241 0.665710 0.307739 -0.617493 1441914500 0.284241 0.665710 0.307739 -0.617493 1441914500 0.284241 0.665710 0.307739 -0.617493 1441914500 0.284241 0.665710 0.307739 -0.617493 1441914500 0.284241 0.665710 0.307739 -0.617493 1441914500 0.284241 0.665710 0.307739 -0.617493 1441914500 0.284241 0.665710 0.307739 -0.617493 1441914500 0.283569 0.667053 0.304199 -0.618103 1441914500 0.283569 0.667053 0.304199 -0.618103 1441914500 0.283569 0.667053 0.304199 -0.618103 1441914500 0.283569 0.667053 0.304199 -0.618103 1441914500 0.283569 0.667053 0.304199 -0.618103 1441914500 0.283569 0.667053 0.304199 -0.618103 1441914500 0.279724 0.670410 0.300903 -0.617859 1441914500 0.279724 0.670410 0.300903 -0.617859 1441914500 0.279724 0.670410 0.300903 -0.617859 1441914500 0.279724 0.670410 0.300903 -0.617859 1441914500 0.279724 0.670410 0.300903 -0.617859 1441914500 0.279724 0.670410 0.300903 -0.617859 1441914500 0.279724 0.670410 0.300903 -0.617859 1441914500 0.278381 0.673401 0.297852 -0.616638 1441914500 0.278381 0.673401 0.297852 -0.616638 1441914500 0.278381 0.673401 0.297852 -0.616638 1441914500 0.278381 0.673401 0.297852 -0.616638 1441914500 0.278381 0.673401 0.297852 -0.616638 1441914500 0.278381 0.673401 0.297852 -0.616638 1441914500 0.277893 0.675110 0.295837 -0.616028 1441914500 0.277893 0.675110 0.295837 -0.616028 1441914500 0.277893 0.675110 0.295837 -0.616028 1441914500 0.277893 0.675110 0.295837 -0.616028 1441914500 0.277893 0.675110 0.295837 -0.616028 1441914500 0.277893 0.675110 0.295837 -0.616028 1441914500 0.277527 0.675964 0.295349 -0.615417 1441914500 0.277527 0.675964 0.295349 -0.615417 1441914500 0.277527 0.675964 0.295349 -0.615417 1441914500 0.277527 0.675964 0.295349 -0.615417 1441914500 0.277527 0.675964 0.295349 -0.615417 1441914500 0.277527 0.675964 0.295349 -0.615417 1441914500 0.277527 0.675964 0.295349 -0.615417 1441914500 0.277222 0.676575 0.295349 -0.614868 1441914501 0.277222 0.676575 0.295349 -0.614868 1441914501 0.277222 0.676575 0.295349 -0.614868 1441914501 0.277222 0.676575 0.295349 -0.614868 1441914501 0.277222 0.676575 0.295349 -0.614868 1441914501 0.277222 0.676575 0.295349 -0.614868 1441914501 0.275818 0.676758 0.295593 -0.615234 1441914501 0.275818 0.676758 0.295593 -0.615234 1441914501 0.275818 0.676758 0.295593 -0.615234 1441914501 0.275818 0.676758 0.295593 -0.615234 1441914501 0.275818 0.676758 0.295593 -0.615234 1441914501 0.275818 0.676758 0.295593 -0.615234 1441914501 0.274414 0.678040 0.294983 -0.614746 1441914501 0.274414 0.678040 0.294983 -0.614746 1441914501 0.274414 0.678040 0.294983 -0.614746 1441914501 0.274414 0.678040 0.294983 -0.614746 1441914501 0.274414 0.678040 0.294983 -0.614746 1441914501 0.274414 0.678040 0.294983 -0.614746 1441914501 0.274414 0.678040 0.294983 -0.614746 1441914501 0.272461 0.680298 0.293701 -0.613708 1441914501 0.272461 0.680298 0.293701 -0.613708 1441914501 0.272461 0.680298 0.293701 -0.613708 1441914501 0.272461 0.680298 0.293701 -0.613708 1441914501 0.272461 0.680298 0.293701 -0.613708 1441914501 0.272461 0.680298 0.293701 -0.613708 1441914501 0.269836 0.682312 0.291687 -0.613647 1441914501 0.269836 0.682312 0.291687 -0.613647 1441914501 0.269836 0.682312 0.291687 -0.613647 1441914501 0.269836 0.682312 0.291687 -0.613647 1441914501 0.269836 0.682312 0.291687 -0.613647 1441914501 0.269836 0.682312 0.291687 -0.613647 1441914501 0.266846 0.684326 0.289368 -0.613770 1441914501 0.266846 0.684326 0.289368 -0.613770 1441914501 0.266846 0.684326 0.289368 -0.613770 1441914501 0.266846 0.684326 0.289368 -0.613770 1441914501 0.266846 0.684326 0.289368 -0.613770 1441914501 0.264343 0.686523 0.285461 -0.614197 1441914501 0.264343 0.686523 0.285461 -0.614197 1441914501 0.264343 0.686523 0.285461 -0.614197 1441914501 0.264343 0.686523 0.285461 -0.614197 1441914501 0.264343 0.686523 0.285461 -0.614197 1441914501 0.264343 0.686523 0.285461 -0.614197 1441914501 0.260071 0.691833 0.282715 -0.611389 1441914501 0.260071 0.691833 0.282715 -0.611389 1441914501 0.260071 0.691833 0.282715 -0.611389 1441914501 0.260071 0.691833 0.282715 -0.611389 1441914501 0.260071 0.691833 0.282715 -0.611389 1441914501 0.260071 0.691833 0.282715 -0.611389 1441914501 0.256775 0.697021 0.281555 -0.607422 1441914501 0.256775 0.697021 0.281555 -0.607422 1441914501 0.256775 0.697021 0.281555 -0.607422 1441914501 0.256775 0.697021 0.281555 -0.607422 1441914501 0.256775 0.697021 0.281555 -0.607422 1441914501 0.256775 0.697021 0.281555 -0.607422 1441914501 0.256775 0.697021 0.281555 -0.607422 1441914501 0.263550 0.697083 0.284668 -0.602966 1441914501 0.263550 0.697083 0.284668 -0.602966 1441914501 0.263550 0.697083 0.284668 -0.602966 1441914501 0.263550 0.697083 0.284668 -0.602966 1441914501 0.263550 0.697083 0.284668 -0.602966 1441914501 0.263550 0.697083 0.284668 -0.602966 1441914501 0.275146 0.694275 0.295471 -0.595764 1441914501 0.275146 0.694275 0.295471 -0.595764 1441914501 0.275146 0.694275 0.295471 -0.595764 1441914501 0.275146 0.694275 0.295471 -0.595764 1441914501 0.275146 0.694275 0.295471 -0.595764 1441914501 0.275146 0.694275 0.295471 -0.595764 1441914501 0.286377 0.688660 0.309204 -0.589966 1441914501 0.286377 0.688660 0.309204 -0.589966 1441914501 0.286377 0.688660 0.309204 -0.589966 1441914501 0.286377 0.688660 0.309204 -0.589966 1441914501 0.286377 0.688660 0.309204 -0.589966 1441914501 0.286377 0.688660 0.309204 -0.589966 1441914501 0.295593 0.682556 0.321045 -0.586243 1441914501 0.295593 0.682556 0.321045 -0.586243 1441914501 0.295593 0.682556 0.321045 -0.586243 1441914501 0.295593 0.682556 0.321045 -0.586243 1441914501 0.295593 0.682556 0.321045 -0.586243 1441914501 0.295593 0.682556 0.321045 -0.586243 1441914501 0.302185 0.677002 0.328979 -0.584900 1441914501 0.302185 0.677002 0.328979 -0.584900 1441914501 0.302185 0.677002 0.328979 -0.584900 1441914501 0.302185 0.677002 0.328979 -0.584900 1441914501 0.302185 0.677002 0.328979 -0.584900 1441914501 0.302185 0.677002 0.328979 -0.584900 1441914501 0.305420 0.673462 0.333130 -0.584961 1441914501 0.305420 0.673462 0.333130 -0.584961 1441914501 0.305420 0.673462 0.333130 -0.584961 1441914501 0.305420 0.673462 0.333130 -0.584961 1441914501 0.305420 0.673462 0.333130 -0.584961 1441914501 0.305420 0.673462 0.333130 -0.584961 1441914501 0.305420 0.673462 0.333130 -0.584961 1441914501 0.304871 0.672913 0.334229 -0.585266 1441914501 0.304871 0.672913 0.334229 -0.585266 1441914501 0.304871 0.672913 0.334229 -0.585266 1441914501 0.304871 0.672913 0.334229 -0.585266 1441914501 0.304871 0.672913 0.334229 -0.585266 1441914501 0.304871 0.672913 0.334229 -0.585266 1441914501 0.303467 0.672913 0.333862 -0.586121 1441914501 0.303467 0.672913 0.333862 -0.586121 1441914501 0.303467 0.672913 0.333862 -0.586121 1441914501 0.303467 0.672913 0.333862 -0.586121 1441914501 0.303467 0.672913 0.333862 -0.586121 1441914501 0.303467 0.672913 0.333862 -0.586121 1441914501 0.303467 0.672913 0.333862 -0.586121 1441914501 0.302368 0.672729 0.333313 -0.587280 1441914501 0.302368 0.672729 0.333313 -0.587280 1441914501 0.302368 0.672729 0.333313 -0.587280 1441914501 0.302368 0.672729 0.333313 -0.587280 1441914501 0.302368 0.672729 0.333313 -0.587280 1441914501 0.302368 0.672729 0.333313 -0.587280 1441914501 0.300903 0.673462 0.332825 -0.587463 1441914501 0.300903 0.673462 0.332825 -0.587463 1441914501 0.300903 0.673462 0.332825 -0.587463 1441914502 0.300903 0.673462 0.332825 -0.587463 1441914502 0.300903 0.673462 0.332825 -0.587463 1441914502 0.300903 0.673462 0.332825 -0.587463 1441914502 0.300903 0.673462 0.332825 -0.587463 1441914502 0.300476 0.673523 0.332520 -0.587769 1441914502 0.300476 0.673523 0.332520 -0.587769 1441914502 0.300476 0.673523 0.332520 -0.587769 1441914502 0.300476 0.673523 0.332520 -0.587769 1441914502 0.300476 0.673523 0.332520 -0.587769 1441914502 0.300476 0.673523 0.332520 -0.587769 1441914502 0.300110 0.673462 0.332336 -0.588135 1441914502 0.300110 0.673462 0.332336 -0.588135 1441914502 0.300110 0.673462 0.332336 -0.588135 1441914502 0.300110 0.673462 0.332336 -0.588135 1441914502 0.300110 0.673462 0.332336 -0.588135 1441914502 0.300110 0.673462 0.332336 -0.588135 1441914502 0.300110 0.673462 0.332336 -0.588135 1441914502 0.299622 0.673279 0.330933 -0.589355 1441914502 0.299622 0.673279 0.330933 -0.589355 1441914502 0.299622 0.673279 0.330933 -0.589355 1441914502 0.299622 0.673279 0.330933 -0.589355 1441914502 0.299622 0.673279 0.330933 -0.589355 1441914502 0.299622 0.673279 0.330933 -0.589355 1441914502 0.300598 0.671631 0.328064 -0.592346 1441914502 0.300598 0.671631 0.328064 -0.592346 1441914502 0.300598 0.671631 0.328064 -0.592346 1441914502 0.300598 0.671631 0.328064 -0.592346 1441914502 0.300598 0.671631 0.328064 -0.592346 1441914502 0.300598 0.671631 0.328064 -0.592346 1441914502 0.301392 0.670898 0.326233 -0.593811 1441914502 0.301392 0.670898 0.326233 -0.593811 1441914502 0.301392 0.670898 0.326233 -0.593811 1441914502 0.301392 0.670898 0.326233 -0.593811 1441914502 0.301392 0.670898 0.326233 -0.593811 1441914502 0.301392 0.670898 0.326233 -0.593811 1441914502 0.299866 0.672241 0.325500 -0.593445 1441914502 0.299866 0.672241 0.325500 -0.593445 1441914502 0.299866 0.672241 0.325500 -0.593445 1441914502 0.299866 0.672241 0.325500 -0.593445 1441914502 0.299866 0.672241 0.325500 -0.593445 1441914502 0.299866 0.672241 0.325500 -0.593445 1441914502 0.299988 0.671448 0.323608 -0.595337 1441914502 0.299988 0.671448 0.323608 -0.595337 1441914502 0.299988 0.671448 0.323608 -0.595337 1441914502 0.299988 0.671448 0.323608 -0.595337 1441914502 0.299988 0.671448 0.323608 -0.595337 1441914502 0.299988 0.671448 0.323608 -0.595337 1441914502 0.299988 0.671448 0.323608 -0.595337 1441914502 0.298889 0.669861 0.319824 -0.599670 1441914502 0.298889 0.669861 0.319824 -0.599670 1441914502 0.298889 0.669861 0.319824 -0.599670 1441914502 0.298889 0.669861 0.319824 -0.599670 1441914502 0.298889 0.669861 0.319824 -0.599670 1441914502 0.298889 0.669861 0.319824 -0.599670 1441914502 0.295288 0.671875 0.314758 -0.601929 1441914502 0.295288 0.671875 0.314758 -0.601929 1441914502 0.295288 0.671875 0.314758 -0.601929 1441914502 0.295288 0.671875 0.314758 -0.601929 1441914502 0.295288 0.671875 0.314758 -0.601929 1441914502 0.295288 0.671875 0.314758 -0.601929 1441914502 0.295288 0.671875 0.314758 -0.601929 1441914502 0.290405 0.674011 0.308899 -0.604919 1441914502 0.290405 0.674011 0.308899 -0.604919 1441914502 0.290405 0.674011 0.308899 -0.604919 1441914502 0.290405 0.674011 0.308899 -0.604919 1441914502 0.290405 0.674011 0.308899 -0.604919 1441914502 0.290405 0.674011 0.308899 -0.604919 1441914502 0.285645 0.677246 0.301880 -0.607117 1441914502 0.285645 0.677246 0.301880 -0.607117 1441914502 0.285645 0.677246 0.301880 -0.607117 1441914502 0.285645 0.677246 0.301880 -0.607117 1441914502 0.285645 0.677246 0.301880 -0.607117 1441914502 0.285645 0.677246 0.301880 -0.607117 1441914502 0.279724 0.681885 0.295532 -0.607788 1441914502 0.279724 0.681885 0.295532 -0.607788 1441914502 0.279724 0.681885 0.295532 -0.607788 1441914502 0.279724 0.681885 0.295532 -0.607788 1441914502 0.279724 0.681885 0.295532 -0.607788 1441914502 0.279724 0.681885 0.295532 -0.607788 1441914502 0.275635 0.686462 0.291992 -0.606201 1441914502 0.275635 0.686462 0.291992 -0.606201 1441914502 0.275635 0.686462 0.291992 -0.606201 1441914502 0.275635 0.686462 0.291992 -0.606201 1441914502 0.275635 0.686462 0.291992 -0.606201 1441914502 0.275635 0.686462 0.291992 -0.606201 1441914502 0.275635 0.686462 0.291992 -0.606201 1441914502 0.278320 0.687134 0.294128 -0.603210 1441914502 0.278320 0.687134 0.294128 -0.603210 1441914502 0.278320 0.687134 0.294128 -0.603210 1441914502 0.278320 0.687134 0.294128 -0.603210 1441914502 0.278320 0.687134 0.294128 -0.603210 1441914502 0.278320 0.687134 0.294128 -0.603210 1441914502 0.288452 0.681763 0.302307 -0.600464 1441914502 0.288452 0.681763 0.302307 -0.600464 1441914502 0.288452 0.681763 0.302307 -0.600464 1441914502 0.288452 0.681763 0.302307 -0.600464 1441914502 0.288452 0.681763 0.302307 -0.600464 1441914502 0.288452 0.681763 0.302307 -0.600464 1441914502 0.288452 0.681763 0.302307 -0.600464 1441914502 0.301941 0.672791 0.313416 -0.598267 1441914502 0.301941 0.672791 0.313416 -0.598267 1441914502 0.301941 0.672791 0.313416 -0.598267 1441914502 0.301941 0.672791 0.313416 -0.598267 1441914502 0.301941 0.672791 0.313416 -0.598267 1441914502 0.301941 0.672791 0.313416 -0.598267 1441914502 0.311218 0.665527 0.324524 -0.595642 1441914502 0.311218 0.665527 0.324524 -0.595642 1441914502 0.311218 0.665527 0.324524 -0.595642 1441914502 0.311218 0.665527 0.324524 -0.595642 1441914502 0.311218 0.665527 0.324524 -0.595642 1441914502 0.311218 0.665527 0.324524 -0.595642 1441914502 0.318298 0.659607 0.331909 -0.594482 1441914502 0.318298 0.659607 0.331909 -0.594482 1441914502 0.318298 0.659607 0.331909 -0.594482 1441914502 0.318298 0.659607 0.331909 -0.594482 1441914503 0.318298 0.659607 0.331909 -0.594482 1441914503 0.318298 0.659607 0.331909 -0.594482 1441914503 0.320862 0.656006 0.334351 -0.595764 1441914503 0.320862 0.656006 0.334351 -0.595764 1441914503 0.320862 0.656006 0.334351 -0.595764 1441914503 0.320862 0.656006 0.334351 -0.595764 1441914503 0.320862 0.656006 0.334351 -0.595764 1441914503 0.320862 0.656006 0.334351 -0.595764 1441914503 0.320862 0.656006 0.334351 -0.595764 1441914503 0.320129 0.654663 0.333313 -0.598206 1441914503 0.320129 0.654663 0.333313 -0.598206 1441914503 0.320129 0.654663 0.333313 -0.598206 1441914503 0.320129 0.654663 0.333313 -0.598206 1441914503 0.320129 0.654663 0.333313 -0.598206 1441914503 0.320129 0.654663 0.333313 -0.598206 1441914503 0.318848 0.653931 0.330139 -0.601440 1441914503 0.318848 0.653931 0.330139 -0.601440 1441914503 0.318848 0.653931 0.330139 -0.601440 1441914503 0.318848 0.653931 0.330139 -0.601440 1441914503 0.318848 0.653931 0.330139 -0.601440 1441914503 0.318848 0.653931 0.330139 -0.601440 1441914503 0.316833 0.655029 0.326965 -0.602966 1441914503 0.316833 0.655029 0.326965 -0.602966 1441914503 0.316833 0.655029 0.326965 -0.602966 1441914503 0.316833 0.655029 0.326965 -0.602966 1441914503 0.316833 0.655029 0.326965 -0.602966 1441914503 0.316833 0.655029 0.326965 -0.602966 1441914503 0.313416 0.657043 0.323914 -0.604248 1441914503 0.313416 0.657043 0.323914 -0.604248 1441914503 0.313416 0.657043 0.323914 -0.604248 1441914503 0.313416 0.657043 0.323914 -0.604248 1441914503 0.313416 0.657043 0.323914 -0.604248 1441914503 0.313416 0.657043 0.323914 -0.604248 1441914503 0.309021 0.658813 0.320251 -0.606506 1441914503 0.309021 0.658813 0.320251 -0.606506 1441914503 0.309021 0.658813 0.320251 -0.606506 1441914503 0.309021 0.658813 0.320251 -0.606506 1441914503 0.309021 0.658813 0.320251 -0.606506 1441914503 0.309021 0.658813 0.320251 -0.606506 1441914503 0.304199 0.660767 0.314819 -0.609680 1441914503 0.304199 0.660767 0.314819 -0.609680 1441914503 0.304199 0.660767 0.314819 -0.609680 1441914503 0.304199 0.660767 0.314819 -0.609680 1441914503 0.304199 0.660767 0.314819 -0.609680 1441914503 0.304199 0.660767 0.314819 -0.609680 1441914503 0.298950 0.664001 0.307556 -0.612427 1441914503 0.298950 0.664001 0.307556 -0.612427 1441914503 0.298950 0.664001 0.307556 -0.612427 1441914503 0.298950 0.664001 0.307556 -0.612427 1441914503 0.298950 0.664001 0.307556 -0.612427 1441914503 0.298950 0.664001 0.307556 -0.612427 1441914503 0.295593 0.665710 0.302673 -0.614624 1441914503 0.295593 0.665710 0.302673 -0.614624 1441914503 0.295593 0.665710 0.302673 -0.614624 1441914503 0.295593 0.665710 0.302673 -0.614624 1441914503 0.295593 0.665710 0.302673 -0.614624 1441914503 0.295593 0.665710 0.302673 -0.614624 1441914503 0.295593 0.665710 0.302673 -0.614624 1441914503 0.295166 0.666138 0.300903 -0.615234 1441914503 0.295166 0.666138 0.300903 -0.615234 1441914503 0.295166 0.666138 0.300903 -0.615234 1441914503 0.295166 0.666138 0.300903 -0.615234 1441914503 0.295166 0.666138 0.300903 -0.615234 1441914503 0.295166 0.666138 0.300903 -0.615234 1441914503 0.297546 0.665894 0.302368 -0.613647 1441914503 0.297546 0.665894 0.302368 -0.613647 1441914503 0.297546 0.665894 0.302368 -0.613647 1441914503 0.297546 0.665894 0.302368 -0.613647 1441914503 0.297546 0.665894 0.302368 -0.613647 1441914503 0.297546 0.665894 0.302368 -0.613647 1441914503 0.301453 0.663818 0.306030 -0.612183 1441914503 0.301453 0.663818 0.306030 -0.612183 1441914503 0.301453 0.663818 0.306030 -0.612183 1441914503 0.301453 0.663818 0.306030 -0.612183 1441914503 0.301453 0.663818 0.306030 -0.612183 1441914503 0.301453 0.663818 0.306030 -0.612183 1441914503 0.301453 0.663818 0.306030 -0.612183 1441914503 0.305542 0.662537 0.310120 -0.609436 1441914503 0.305542 0.662537 0.310120 -0.609436 1441914503 0.305542 0.662537 0.310120 -0.609436 1441914503 0.305542 0.662537 0.310120 -0.609436 1441914503 0.305542 0.662537 0.310120 -0.609436 1441914503 0.305542 0.662537 0.310120 -0.609436 1441914503 0.309082 0.661133 0.313660 -0.607422 1441914503 0.309082 0.661133 0.313660 -0.607422 1441914503 0.309082 0.661133 0.313660 -0.607422 1441914503 0.309082 0.661133 0.313660 -0.607422 1441914503 0.309082 0.661133 0.313660 -0.607422 1441914503 0.309082 0.661133 0.313660 -0.607422 1441914503 0.309082 0.661133 0.313660 -0.607422 1441914503 0.310852 0.660400 0.316772 -0.605713 1441914503 0.310852 0.660400 0.316772 -0.605713 1441914503 0.310852 0.660400 0.316772 -0.605713 1441914503 0.310852 0.660400 0.316772 -0.605713 1441914503 0.310852 0.660400 0.316772 -0.605713 1441914503 0.310852 0.660400 0.316772 -0.605713 1441914503 0.311707 0.660645 0.318970 -0.603821 1441914503 0.311707 0.660645 0.318970 -0.603821 1441914503 0.311707 0.660645 0.318970 -0.603821 1441914503 0.311707 0.660645 0.318970 -0.603821 1441914503 0.311707 0.660645 0.318970 -0.603821 1441914503 0.311707 0.660645 0.318970 -0.603821 1441914503 0.311340 0.662048 0.320313 -0.601807 1441914503 0.311340 0.662048 0.320313 -0.601807 1441914503 0.311340 0.662048 0.320313 -0.601807 1441914503 0.311340 0.662048 0.320313 -0.601807 1441914503 0.311340 0.662048 0.320313 -0.601807 1441914503 0.311340 0.662048 0.320313 -0.601807 1441914503 0.311340 0.662048 0.320313 -0.601807 1441914503 0.306763 0.663391 0.317810 -0.603943 1441914503 0.306763 0.663391 0.317810 -0.603943 1441914503 0.306763 0.663391 0.317810 -0.603943 1441914503 0.306763 0.663391 0.317810 -0.603943 1441914503 0.306763 0.663391 0.317810 -0.603943 1441914504 0.306763 0.663391 0.317810 -0.603943 1441914504 0.310303 0.660706 0.319641 -0.604126 1441914504 0.310303 0.660706 0.319641 -0.604126 1441914504 0.310303 0.660706 0.319641 -0.604126 1441914504 0.310303 0.660706 0.319641 -0.604126 1441914504 0.310303 0.660706 0.319641 -0.604126 1441914504 0.310303 0.660706 0.319641 -0.604126 1441914504 0.321533 0.657104 0.329651 -0.596741 1441914504 0.321533 0.657104 0.329651 -0.596741 1441914504 0.321533 0.657104 0.329651 -0.596741 1441914504 0.321533 0.657104 0.329651 -0.596741 1441914504 0.321533 0.657104 0.329651 -0.596741 1441914504 0.321533 0.657104 0.329651 -0.596741 1441914504 0.321533 0.657104 0.329651 -0.596741 1441914504 0.331421 0.651611 0.341675 -0.590515 1441914504 0.331421 0.651611 0.341675 -0.590515 1441914504 0.331421 0.651611 0.341675 -0.590515 1441914504 0.331421 0.651611 0.341675 -0.590515 1441914504 0.331421 0.651611 0.341675 -0.590515 1441914504 0.331421 0.651611 0.341675 -0.590515 1441914504 0.331421 0.651611 0.341675 -0.590515 1441914504 0.341675 0.646790 0.352905 -0.583374 1441914504 0.341675 0.646790 0.352905 -0.583374 1441914504 0.341675 0.646790 0.352905 -0.583374 1441914504 0.341675 0.646790 0.352905 -0.583374 1441914504 0.341675 0.646790 0.352905 -0.583374 1441914504 0.341675 0.646790 0.352905 -0.583374 1441914504 0.349792 0.641174 0.362549 -0.578857 1441914504 0.349792 0.641174 0.362549 -0.578857 1441914504 0.349792 0.641174 0.362549 -0.578857 1441914504 0.349792 0.641174 0.362549 -0.578857 1441914504 0.349792 0.641174 0.362549 -0.578857 1441914504 0.349792 0.641174 0.362549 -0.578857 1441914504 0.356995 0.636169 0.368835 -0.575989 1441914504 0.356995 0.636169 0.368835 -0.575989 1441914504 0.356995 0.636169 0.368835 -0.575989 1441914504 0.356995 0.636169 0.368835 -0.575989 1441914504 0.356995 0.636169 0.368835 -0.575989 1441914504 0.356995 0.636169 0.368835 -0.575989 1441914504 0.356995 0.636169 0.368835 -0.575989 1441914504 0.361755 0.632507 0.372253 -0.574829 1441914504 0.361755 0.632507 0.372253 -0.574829 1441914504 0.361755 0.632507 0.372253 -0.574829 1441914504 0.361755 0.632507 0.372253 -0.574829 1441914504 0.361755 0.632507 0.372253 -0.574829 1441914504 0.361755 0.632507 0.372253 -0.574829 1441914504 0.363464 0.630310 0.372314 -0.576111 1441914504 0.363464 0.630310 0.372314 -0.576111 1441914504 0.363464 0.630310 0.372314 -0.576111 1441914504 0.363464 0.630310 0.372314 -0.576111 1441914504 0.362427 0.630188 0.370422 -0.578186 1441914504 0.362427 0.630188 0.370422 -0.578186 1441914504 0.362427 0.630188 0.370422 -0.578186 1441914504 0.362427 0.630188 0.370422 -0.578186 1441914504 0.362427 0.630188 0.370422 -0.578186 1441914504 0.362427 0.630188 0.370422 -0.578186 1441914504 0.362427 0.630188 0.370422 -0.578186 1441914504 0.357727 0.632874 0.365967 -0.580933 1441914504 0.357727 0.632874 0.365967 -0.580933 1441914504 0.357727 0.632874 0.365967 -0.580933 1441914504 0.357727 0.632874 0.365967 -0.580933 1441914504 0.357727 0.632874 0.365967 -0.580933 1441914504 0.357727 0.632874 0.365967 -0.580933 1441914504 0.348877 0.637512 0.358826 -0.585693 1441914504 0.348877 0.637512 0.358826 -0.585693 1441914504 0.348877 0.637512 0.358826 -0.585693 1441914504 0.348877 0.637512 0.358826 -0.585693 1441914504 0.348877 0.637512 0.358826 -0.585693 1441914504 0.348877 0.637512 0.358826 -0.585693 1441914504 0.336975 0.646545 0.351196 -0.587402 1441914504 0.336975 0.646545 0.351196 -0.587402 1441914504 0.336975 0.646545 0.351196 -0.587402 1441914504 0.336975 0.646545 0.351196 -0.587402 1441914504 0.336975 0.646545 0.351196 -0.587402 1441914504 0.336975 0.646545 0.351196 -0.587402 1441914504 0.336975 0.646545 0.351196 -0.587402 1441914504 0.326965 0.654297 0.341492 -0.590210 1441914504 0.326965 0.654297 0.341492 -0.590210 1441914504 0.326965 0.654297 0.341492 -0.590210 1441914504 0.326965 0.654297 0.341492 -0.590210 1441914504 0.326965 0.654297 0.341492 -0.590210 1441914504 0.326965 0.654297 0.341492 -0.590210 1441914504 0.318726 0.661865 0.331726 -0.591797 1441914504 0.318726 0.661865 0.331726 -0.591797 1441914504 0.318726 0.661865 0.331726 -0.591797 1441914504 0.318726 0.661865 0.331726 -0.591797 1441914504 0.318726 0.661865 0.331726 -0.591797 1441914504 0.318726 0.661865 0.331726 -0.591797 1441914504 0.312988 0.667175 0.324402 -0.592957 1441914504 0.312988 0.667175 0.324402 -0.592957 1441914504 0.312988 0.667175 0.324402 -0.592957 1441914504 0.312988 0.667175 0.324402 -0.592957 1441914504 0.312988 0.667175 0.324402 -0.592957 1441914504 0.312988 0.667175 0.324402 -0.592957 1441914504 0.312988 0.667175 0.324402 -0.592957 1441914504 0.311096 0.670593 0.321167 -0.591858 1441914504 0.311096 0.670593 0.321167 -0.591858 1441914504 0.311096 0.670593 0.321167 -0.591858 1441914504 0.311096 0.670593 0.321167 -0.591858 1441914504 0.311096 0.670593 0.321167 -0.591858 1441914504 0.311096 0.670593 0.321167 -0.591858 1441914504 0.314087 0.671509 0.322205 -0.588684 1441914504 0.314087 0.671509 0.322205 -0.588684 1441914504 0.314087 0.671509 0.322205 -0.588684 1441914504 0.314087 0.671509 0.322205 -0.588684 1441914504 0.314087 0.671509 0.322205 -0.588684 1441914504 0.314087 0.671509 0.322205 -0.588684 1441914504 0.319702 0.670227 0.327026 -0.584473 1441914504 0.319702 0.670227 0.327026 -0.584473 1441914504 0.319702 0.670227 0.327026 -0.584473 1441914504 0.319702 0.670227 0.327026 -0.584473 1441914504 0.319702 0.670227 0.327026 -0.584473 1441914504 0.319702 0.670227 0.327026 -0.584473 1441914505 0.324646 0.667480 0.333313 -0.581360 1441914505 0.324646 0.667480 0.333313 -0.581360 1441914505 0.324646 0.667480 0.333313 -0.581360 1441914505 0.324646 0.667480 0.333313 -0.581360 1441914505 0.324646 0.667480 0.333313 -0.581360 1441914505 0.324646 0.667480 0.333313 -0.581360 1441914505 0.329041 0.664368 0.339905 -0.578613 1441914505 0.329041 0.664368 0.339905 -0.578613 1441914505 0.329041 0.664368 0.339905 -0.578613 1441914505 0.329041 0.664368 0.339905 -0.578613 1441914505 0.329041 0.664368 0.339905 -0.578613 1441914505 0.331604 0.662537 0.344666 -0.576416 1441914505 0.331604 0.662537 0.344666 -0.576416 1441914505 0.331604 0.662537 0.344666 -0.576416 1441914505 0.331604 0.662537 0.344666 -0.576416 1441914505 0.331604 0.662537 0.344666 -0.576416 1441914505 0.331604 0.662537 0.344666 -0.576416 1441914505 0.331543 0.662170 0.346375 -0.575867 1441914505 0.331543 0.662170 0.346375 -0.575867 1441914505 0.331543 0.662170 0.346375 -0.575867 1441914505 0.331543 0.662170 0.346375 -0.575867 1441914505 0.331543 0.662170 0.346375 -0.575867 1441914505 0.331543 0.662170 0.346375 -0.575867 1441914505 0.331543 0.662170 0.346375 -0.575867 1441914505 0.328186 0.664001 0.345398 -0.576233 1441914505 0.328186 0.664001 0.345398 -0.576233 1441914505 0.328186 0.664001 0.345398 -0.576233 1441914505 0.328186 0.664001 0.345398 -0.576233 1441914505 0.328186 0.664001 0.345398 -0.576233 1441914505 0.328186 0.664001 0.345398 -0.576233 1441914505 0.322571 0.667847 0.342896 -0.576477 1441914505 0.322571 0.667847 0.342896 -0.576477 1441914505 0.322571 0.667847 0.342896 -0.576477 1441914505 0.322571 0.667847 0.342896 -0.576477 1441914505 0.322571 0.667847 0.342896 -0.576477 1441914505 0.322571 0.667847 0.342896 -0.576477 1441914505 0.322571 0.667847 0.342896 -0.576477 1441914505 0.316833 0.670776 0.340027 -0.577881 1441914505 0.316833 0.670776 0.340027 -0.577881 1441914505 0.316833 0.670776 0.340027 -0.577881 1441914505 0.316833 0.670776 0.340027 -0.577881 1441914505 0.316833 0.670776 0.340027 -0.577881 1441914505 0.316833 0.670776 0.340027 -0.577881 1441914505 0.313660 0.672913 0.338196 -0.578247 1441914505 0.313660 0.672913 0.338196 -0.578247 1441914505 0.313660 0.672913 0.338196 -0.578247 1441914505 0.313660 0.672913 0.338196 -0.578247 1441914505 0.310669 0.674561 0.336548 -0.578918 1441914505 0.310669 0.674561 0.336548 -0.578918 1441914505 0.310669 0.674561 0.336548 -0.578918 1441914505 0.310669 0.674561 0.336548 -0.578918 1441914505 0.310669 0.674561 0.336548 -0.578918 1441914505 0.310669 0.674561 0.336548 -0.578918 1441914505 0.308716 0.674988 0.336304 -0.579590 1441914505 0.308716 0.674988 0.336304 -0.579590 1441914505 0.308716 0.674988 0.336304 -0.579590 1441914505 0.308716 0.674988 0.336304 -0.579590 1441914505 0.308716 0.674988 0.336304 -0.579590 1441914505 0.308716 0.674988 0.336304 -0.579590 1441914505 0.308716 0.674988 0.336304 -0.579590 1441914505 0.311523 0.673523 0.339355 -0.578003 1441914505 0.311523 0.673523 0.339355 -0.578003 1441914505 0.311523 0.673523 0.339355 -0.578003 1441914505 0.311523 0.673523 0.339355 -0.578003 1441914505 0.311523 0.673523 0.339355 -0.578003 1441914505 0.311523 0.673523 0.339355 -0.578003 1441914505 0.317261 0.669739 0.343506 -0.576843 1441914505 0.317261 0.669739 0.343506 -0.576843 1441914505 0.317261 0.669739 0.343506 -0.576843 1441914505 0.317261 0.669739 0.343506 -0.576843 1441914505 0.317261 0.669739 0.343506 -0.576843 1441914505 0.317261 0.669739 0.343506 -0.576843 1441914505 0.319946 0.667053 0.347717 -0.575989 1441914505 0.319946 0.667053 0.347717 -0.575989 1441914505 0.319946 0.667053 0.347717 -0.575989 1441914505 0.319946 0.667053 0.347717 -0.575989 1441914505 0.319946 0.667053 0.347717 -0.575989 1441914505 0.319946 0.667053 0.347717 -0.575989 1441914505 0.320740 0.664429 0.349182 -0.577637 1441914505 0.320740 0.664429 0.349182 -0.577637 1441914505 0.320740 0.664429 0.349182 -0.577637 1441914505 
0.311340 0.668335 0.317261 -0.596436 1441914511 0.311340 0.668335 0.317261 -0.596436 1441914511 0.306458 0.669678 0.311157 -0.600647 1441914511 0.306458 0.669678 0.311157 -0.600647 1441914511 0.306458 0.669678 0.311157 -0.600647 1441914511 0.306458 0.669678 0.311157 -0.600647 1441914511 0.306458 0.669678 0.311157 -0.600647 1441914511 0.306458 0.669678 0.311157 -0.600647 1441914511 0.302063 0.671326 0.305481 -0.603943 1441914511 0.302063 0.671326 0.305481 -0.603943 1441914511 0.302063 0.671326 0.305481 -0.603943 1441914511 0.302063 0.671326 0.305481 -0.603943 1441914511 0.302063 0.671326 0.305481 -0.603943 1441914511 0.302063 0.671326 0.305481 -0.603943 1441914511 0.302063 0.671326 0.305481 -0.603943 1441914511 0.297119 0.672852 0.298645 -0.608093 1441914511 0.297119 0.672852 0.298645 -0.608093 1441914511 0.297119 0.672852 0.298645 -0.608093 1441914511 0.297119 0.672852 0.298645 -0.608093 1441914511 0.297119 0.672852 0.298645 -0.608093 1441914511 0.292603 0.672852 0.291260 -0.613831 1441914511 0.292603 0.672852 0.291260 -0.613831 1441914511 0.292603 0.672852 0.291260 -0.613831 1441914511 0.292603 0.672852 0.291260 -0.613831 1441914511 0.292603 0.672852 0.291260 -0.613831 1441914511 0.292603 0.672852 0.291260 -0.613831 1441914511 0.288818 0.673401 0.284973 -0.617981 1441914511 0.288818 0.673401 0.284973 -0.617981 1441914511 0.288818 0.673401 0.284973 -0.617981 1441914511 0.288818 0.673401 0.284973 -0.617981 1441914511 0.288818 0.673401 0.284973 -0.617981 1441914511 0.288818 0.673401 0.284973 -0.617981 1441914511 0.287659 0.672668 0.280518 -0.621277 1441914511 0.287659 0.672668 0.280518 -0.621277 1441914511 0.287659 0.672668 0.280518 -0.621277 1441914511 0.287659 0.672668 0.280518 -0.621277 1441914511 0.287659 0.672668 0.280518 -0.621277 1441914511 0.287659 0.672668 0.280518 -0.621277 1441914511 0.287659 0.672668 0.280518 -0.621277 1441914511 0.287903 0.671631 0.279602 -0.622742 1441914511 0.287903 0.671631 0.279602 -0.622742 1441914511 0.287903 0.671631 0.279602 -0.622742 1441914511 0.287903 0.671631 0.279602 -0.622742 1441914511 0.287903 0.671631 0.279602 -0.622742 1441914511 0.287903 0.671631 0.279602 -0.622742 1441914511 0.289307 0.670715 0.281738 -0.622070 1441914512 0.289307 0.670715 0.281738 -0.622070 1441914512 0.289307 0.670715 0.281738 -0.622070 1441914512 0.289307 0.670715 0.281738 -0.622070 1441914512 0.289307 0.670715 0.281738 -0.622070 1441914512 0.289307 0.670715 0.281738 -0.622070 1441914512 0.290588 0.669800 0.283386 -0.621765 1441914512 0.290588 0.669800 0.283386 -0.621765 1441914512 0.290588 0.669800 0.283386 -0.621765 1441914512 0.290588 0.669800 0.283386 -0.621765 1441914512 0.290588 0.669800 0.283386 -0.621765 1441914512 0.290588 0.669800 0.283386 -0.621765 1441914512 0.290588 0.669800 0.283386 -0.621765 1441914512 0.290955 0.668701 0.284607 -0.622192 1441914512 0.290955 0.668701 0.284607 -0.622192 1441914512 0.290955 0.668701 0.284607 -0.622192 1441914512 0.290955 0.668701 0.284607 -0.622192 1441914512 0.290955 0.668701 0.284607 -0.622192 1441914512 0.290955 0.668701 0.284607 -0.622192 1441914512 0.291626 0.667542 0.286865 -0.622070 1441914512 0.291626 0.667542 0.286865 -0.622070 1441914512 0.291626 0.667542 0.286865 -0.622070 1441914512 0.291626 0.667542 0.286865 -0.622070 1441914512 0.291626 0.667542 0.286865 -0.622070 1441914512 0.291626 0.667542 0.286865 -0.622070 1441914512 0.293152 0.666504 0.290222 -0.620972 1441914512 0.293152 0.666504 0.290222 -0.620972 1441914512 0.293152 0.666504 0.290222 -0.620972 1441914512 0.293152 0.666504 0.290222 -0.620972 1441914512 0.293152 0.666504 0.290222 -0.620972 1441914512 0.293152 0.666504 0.290222 -0.620972 1441914512 0.293152 0.666504 0.290222 -0.620972 1441914512 0.295349 0.665588 0.294922 -0.618652 1441914512 0.295349 0.665588 0.294922 -0.618652 1441914512 0.295349 0.665588 0.294922 -0.618652 1441914512 0.295349 0.665588 0.294922 -0.618652 1441914512 0.295349 0.665588 0.294922 -0.618652 1441914512 0.295349 0.665588 0.294922 -0.618652 1441914512 0.301880 0.663391 0.302185 -0.614319 1441914512 0.301880 0.663391 0.302185 -0.614319 1441914512 0.301880 0.663391 0.302185 -0.614319 1441914512 0.301880 0.663391 0.302185 -0.614319 1441914512 0.301880 0.663391 0.302185 -0.614319 1441914512 0.301880 0.663391 0.302185 -0.614319 1441914512 0.309692 0.661011 0.312683 -0.607788 1441914512 0.309692 0.661011 0.312683 -0.607788 1441914512 0.309692 0.661011 0.312683 -0.607788 1441914512 0.309692 0.661011 0.312683 -0.607788 1441914512 0.309692 0.661011 0.312683 -0.607788 1441914512 0.309692 0.661011 0.312683 -0.607788 1441914512 0.309692 0.661011 0.312683 -0.607788 1441914512 0.317688 0.657593 0.322754 -0.602051 1441914512 0.317688 0.657593 0.322754 -0.602051 1441914512 0.317688 0.657593 0.322754 -0.602051 1441914512 0.317688 0.657593 0.322754 -0.602051 1441914512 0.317688 0.657593 0.322754 -0.602051 1441914512 0.317688 0.657593 0.322754 -0.602051 1441914512 0.325073 0.654236 0.333130 -0.596069 1441914512 0.325073 0.654236 0.333130 -0.596069 1441914512 0.325073 0.654236 0.333130 -0.596069 1441914512 0.325073 0.654236 0.333130 -0.596069 1441914512 0.325073 0.654236 0.333130 -0.596069 1441914512 0.325073 0.654236 0.333130 -0.596069 1441914512 0.330811 0.651917 0.342468 -0.590149 1441914512 0.330811 0.651917 0.342468 -0.590149 1441914512 0.330811 0.651917 0.342468 -0.590149 1441914512 0.330811 0.651917 0.342468 -0.590149 1441914512 0.330811 0.651917 0.342468 -0.590149 1441914512 0.330811 0.651917 0.342468 -0.590149 1441914512 0.333862 0.651978 0.349976 -0.583862 1441914512 0.333862 0.651978 0.349976 -0.583862 1441914512 0.333862 0.651978 0.349976 -0.583862 1441914512 0.333862 0.651978 0.349976 -0.583862 1441914512 0.333862 0.651978 0.349976 -0.583862 1441914512 0.333862 0.651978 0.349976 -0.583862 1441914512 0.330811 0.654358 0.353577 -0.580811 1441914512 0.330811 0.654358 0.353577 -0.580811 1441914512 0.330811 0.654358 0.353577 -0.580811 1441914512 0.330811 0.654358 0.353577 -0.580811 1441914512 0.330811 0.654358 0.353577 -0.580811 1441914512 0.330811 0.654358 0.353577 -0.580811 1441914512 0.320190 0.658203 0.345703 -0.587097 1441914512 0.320190 0.658203 0.345703 -0.587097 1441914512 0.320190 0.658203 0.345703 -0.587097 1441914512 0.320190 0.658203 0.345703 -0.587097 1441914512 0.320190 0.658203 0.345703 -0.587097 1441914512 0.320190 0.658203 0.345703 -0.587097 1441914512 0.307678 0.662903 0.330750 -0.597046 1441914512 0.307678 0.662903 0.330750 -0.597046 1441914512 0.307678 0.662903 0.330750 -0.597046 1441914512 0.307678 0.662903 0.330750 -0.597046 1441914512 0.307678 0.662903 0.330750 -0.597046 1441914512 0.307678 0.662903 0.330750 -0.597046 1441914512 0.307678 0.662903 0.330750 -0.597046 1441914512 0.294678 0.669434 0.315186 -0.604675 1441914512 0.294678 0.669434 0.315186 -0.604675 1441914512 0.294678 0.669434 0.315186 -0.604675 1441914512 0.294678 0.669434 0.315186 -0.604675 1441914512 0.294678 0.669434 0.315186 -0.604675 1441914512 0.294678 0.669434 0.315186 -0.604675 1441914512 0.284729 0.674622 0.301941 -0.610413 1441914512 0.284729 0.674622 0.301941 -0.610413 1441914512 0.284729 0.674622 0.301941 -0.610413 1441914512 0.284729 0.674622 0.301941 -0.610413 1441914512 0.284729 0.674622 0.301941 -0.610413 1441914512 0.284729 0.674622 0.301941 -0.610413 1441914512 0.284729 0.674622 0.301941 -0.610413 1441914512 0.276794 0.678772 0.292358 -0.614136 1441914512 0.276794 0.678772 0.292358 -0.614136 1441914512 0.276794 0.678772 0.292358 -0.614136 1441914512 0.276794 0.678772 0.292358 -0.614136 1441914512 0.276794 0.678772 0.292358 -0.614136 1441914512 0.276794 0.678772 0.292358 -0.614136 1441914512 0.270691 0.681824 0.283691 -0.617493 1441914512 0.270691 0.681824 0.283691 -0.617493 1441914513 0.270691 0.681824 0.283691 -0.617493 1441914513 0.270691 0.681824 0.283691 -0.617493 1441914513 0.270691 0.681824 0.283691 -0.617493 1441914513 0.270691 0.681824 0.283691 -0.617493 1441914513 0.266479 0.684875 0.277649 -0.618713 1441914513 0.266479 0.684875 0.277649 -0.618713 1441914513 0.266479 0.684875 0.277649 -0.618713 1441914513 0.266479 0.684875 0.277649 -0.618713 1441914513 0.266479 0.684875 0.277649 -0.618713 1441914513 0.266479 0.684875 0.277649 -0.618713 1441914513 0.266479 0.684875 0.277649 -0.618713 1441914513 0.263489 0.687744 0.273926 -0.618469 1441914513 0.263489 0.687744 0.273926 -0.618469 1441914513 0.263489 0.687744 0.273926 -0.618469 1441914513 0.263489 0.687744 0.273926 -0.618469 1441914513 0.263489 0.687744 0.273926 -0.618469 1441914513 0.263489 0.687744 0.273926 -0.618469 1441914513 0.261475 0.689514 0.271667 -0.618347 1441914513 0.261475 0.689514 0.271667 -0.618347 1441914513 0.261475 0.689514 0.271667 -0.618347 1441914513 0.261475 0.689514 0.271667 -0.618347 1441914513 0.261475 0.689514 0.271667 -0.618347 1441914513 0.261475 0.689514 0.271667 -0.618347 1441914513 0.261108 0.690002 0.270630 -0.618408 1441914513 0.261108 0.690002 0.270630 -0.618408 1441914513 0.261108 0.690002 0.270630 -0.618408 1441914513 0.261108 0.690002 0.270630 -0.618408 1441914513 0.261108 0.690002 0.270630 -0.618408 1441914513 0.261108 0.690002 0.270630 -0.618408 1441914513 0.261108 0.690002 0.270630 -0.618408 1441914513 0.262207 0.689148 0.270691 -0.618835 1441914513 0.262207 0.689148 0.270691 -0.618835 1441914513 0.262207 0.689148 0.270691 -0.618835 1441914513 0.262207 0.689148 0.270691 -0.618835 1441914513 0.262207 0.689148 0.270691 -0.618835 1441914513 0.263916 0.687073 0.272034 -0.619873 1441914513 0.263916 0.687073 0.272034 -0.619873 1441914513 0.263916 0.687073 0.272034 -0.619873 1441914513 0.263916 0.687073 0.272034 -0.619873 1441914513 0.263916 0.687073 0.272034 -0.619873 1441914513 0.263916 0.687073 0.272034 -0.619873 1441914513 0.263916 0.687073 0.272034 -0.619873 1441914513 0.266846 0.685181 0.274414 -0.619690 1441914513 0.266846 0.685181 0.274414 -0.619690 1441914513 0.266846 0.685181 0.274414 -0.619690 1441914513 0.266846 0.685181 0.274414 -0.619690 1441914513 0.266846 0.685181 0.274414 -0.619690 1441914513 0.266846 0.685181 0.274414 -0.619690 1441914513 0.269836 0.682983 0.278381 -0.619019 1441914513 0.269836 0.682983 0.278381 -0.619019 1441914513 0.269836 0.682983 0.278381 -0.619019 1441914513 0.269836 0.682983 0.278381 -0.619019 1441914513 0.269836 0.682983 0.278381 -0.619019 1441914513 0.269836 0.682983 0.278381 -0.619019 1441914513 0.274048 0.681030 0.284058 -0.616760 1441914513 0.274048 0.681030 0.284058 -0.616760 1441914513 0.274048 0.681030 0.284058 -0.616760 1441914513 0.274048 0.681030 0.284058 -0.616760 1441914513 0.274048 0.681030 0.284058 -0.616760 1441914513 0.274048 0.681030 0.284058 -0.616760 1441914513 0.280945 0.678467 0.291992 -0.612793 1441914513 0.280945 0.678467 0.291992 -0.612793 1441914513 0.280945 0.678467 0.291992 -0.612793 1441914513 0.280945 0.678467 0.291992 -0.612793 1441914513 0.280945 0.678467 0.291992 -0.612793 1441914513 0.280945 0.678467 0.291992 -0.612793 1441914513 0.290222 0.675842 0.302979 -0.605957 1441914513 0.290222 0.675842 0.302979 -0.605957 1441914513 0.290222 0.675842 0.302979 -0.605957 1441914513 0.290222 0.675842 0.302979 -0.605957 1441914513 0.290222 0.675842 0.302979 -0.605957 1441914513 0.290222 0.675842 0.302979 -0.605957 1441914513 0.290222 0.675842 0.302979 -0.605957 1441914513 0.305054 0.669983 0.315491 -0.598755 1441914513 0.305054 0.669983 0.315491 -0.598755 1441914513 0.305054 0.669983 0.315491 -0.598755 1441914513 0.305054 0.669983 0.315491 -0.598755 1441914513 0.305054 0.669983 0.315491 -0.598755 1441914513 0.305054 0.669983 0.315491 -0.598755 1441914513 0.317383 0.661743 0.328552 -0.594482 1441914513 0.317383 0.661743 0.328552 -0.594482 1441914513 0.317383 0.661743 0.328552 -0.594482 1441914513 0.317383 0.661743 0.328552 -0.594482 1441914513 0.317383 0.661743 0.328552 -0.594482 1441914513 0.317383 0.661743 0.328552 -0.594482 1441914513 0.317383 0.661743 0.328552 -0.594482 1441914513 0.325928 0.656311 0.343811 -0.587158 1441914513 0.325928 0.656311 0.343811 -0.587158 1441914513 0.325928 0.656311 0.343811 -0.587158 1441914513 0.325928 0.656311 0.343811 -0.587158 1441914513 0.325928 0.656311 0.343811 -0.587158 1441914513 0.325928 0.656311 0.343811 -0.587158 1441914513 0.333679 0.650513 0.355408 -0.582336 1441914513 0.333679 0.650513 0.355408 -0.582336 1441914513 0.333679 0.650513 0.355408 -0.582336 1441914513 0.333679 0.650513 0.355408 -0.582336 1441914513 0.333679 0.650513 0.355408 -0.582336 1441914513 0.333679 0.650513 0.355408 -0.582336 1441914513 0.341736 0.645691 0.364563 -0.577393 1441914513 0.341736 0.645691 0.364563 -0.577393 1441914513 0.341736 0.645691 0.364563 -0.577393 1441914513 0.341736 0.645691 0.364563 -0.577393 1441914513 0.341736 0.645691 0.364563 -0.577393 1441914513 0.341736 0.645691 0.364563 -0.577393 1441914513 0.347168 0.643066 0.370239 -0.573425 1441914513 0.347168 0.643066 0.370239 -0.573425 1441914513 0.347168 0.643066 0.370239 -0.573425 1441914513 0.347168 0.643066 0.370239 -0.573425 1441914513 0.347168 0.643066 0.370239 -0.573425 1441914513 0.347168 0.643066 0.370239 -0.573425 1441914513 0.349121 0.642578 0.373779 -0.570435 1441914513 0.349121 0.642578 0.373779 -0.570435 1441914513 0.349121 0.642578 0.373779 -0.570435 1441914513 0.349121 0.642578 0.373779 -0.570435 1441914514 0.349121 0.642578 0.373779 -0.570435 1441914514 0.349121 0.642578 0.373779 -0.570435 1441914514 0.349121 0.642578 0.373779 -0.570435 1441914514 0.345520 0.644226 0.371887 -0.572021 1441914514 0.345520 0.644226 0.371887 -0.572021 1441914514 0.345520 0.644226 0.371887 -0.572021 1441914514 0.345520 0.644226 0.371887 -0.572021 1441914514 0.345520 0.644226 0.371887 -0.572021 1441914514 0.345520 0.644226 0.371887 -0.572021 1441914514 0.338257 0.647583 0.363159 -0.578186 1441914514 0.338257 0.647583 0.363159 -0.578186 1441914514 0.338257 0.647583 0.363159 -0.578186 1441914514 0.338257 0.647583 0.363159 -0.578186 1441914514 0.338257 0.647583 0.363159 -0.578186 1441914514 0.338257 0.647583 0.363159 -0.578186 1441914514 0.327942 0.652039 0.349976 -0.587158 1441914514 0.327942 0.652039 0.349976 -0.587158 1441914514 0.327942 0.652039 0.349976 -0.587158 1441914514 0.327942 0.652039 0.349976 -0.587158 1441914514 0.327942 0.652039 0.349976 -0.587158 1441914514 0.327942 0.652039 0.349976 -0.587158 1441914514 0.317627 0.656067 0.334351 -0.597351 1441914514 0.317627 0.656067 0.334351 -0.597351 1441914514 0.317627 0.656067 0.334351 -0.597351 1441914514 0.317627 0.656067 0.334351 -0.597351 1441914514 0.317627 0.656067 0.334351 -0.597351 1441914514 0.317627 0.656067 0.334351 -0.597351 1441914514 0.317627 0.656067 0.334351 -0.597351 1441914514 0.306152 0.660645 0.318970 -0.606689 1441914514 0.306152 0.660645 0.318970 -0.606689 1441914514 0.306152 0.660645 0.318970 -0.606689 1441914514 0.306152 0.660645 0.318970 -0.606689 1441914514 0.306152 0.660645 0.318970 -0.606689 1441914514 0.306152 0.660645 0.318970 -0.606689 1441914514 0.296204 0.664429 0.304993 -0.614563 1441914514 0.296204 0.664429 0.304993 -0.614563 1441914514 0.296204 0.664429 0.304993 -0.614563 1441914514 0.296204 0.664429 0.304993 -0.614563 1441914514 0.296204 0.664429 0.304993 -0.614563 1441914514 0.296204 0.664429 0.304993 -0.614563 1441914514 0.288879 0.668030 0.293152 -0.619934 1441914514 0.288879 0.668030 0.293152 -0.619934 1441914514 0.288879 0.668030 0.293152 -0.619934 1441914514 0.288879 0.668030 0.293152 -0.619934 1441914514 0.288879 0.668030 0.293152 -0.619934 1441914514 0.288879 0.668030 0.293152 -0.619934 1441914514 0.282043 0.671204 0.284424 -0.623718 1441914514 0.282043 0.671204 0.284424 -0.623718 1441914514 0.282043 0.671204 0.284424 -0.623718 1441914514 0.282043 0.671204 0.284424 -0.623718 1441914514 0.282043 0.671204 0.284424 -0.623718 1441914514 0.282043 0.671204 0.284424 -0.623718 1441914514 0.282043 0.671204 0.284424 -0.623718 1441914514 0.276917 0.673401 0.278564 -0.626282 1441914514 0.276917 0.673401 0.278564 -0.626282 1441914514 0.276917 0.673401 0.278564 -0.626282 1441914514 0.276917 0.673401 0.278564 -0.626282 1441914514 0.276917 0.673401 0.278564 -0.626282 1441914514 0.276917 0.673401 0.278564 -0.626282 1441914514 0.274780 0.674500 0.276001 -0.627136 1441914514 0.274780 0.674500 0.276001 -0.627136 1441914514 0.274780 0.674500 0.276001 -0.627136 1441914514 0.274780 0.674500 0.276001 -0.627136 1441914514 0.274780 0.674500 0.276001 -0.627136 1441914514 0.274780 0.674500 0.276001 -0.627136 1441914514 0.274841 0.674744 0.277222 -0.626343 1441914514 0.274841 0.674744 0.277222 -0.626343 1441914514 0.274841 0.674744 0.277222 -0.626343 1441914514 0.274841 0.674744 0.277222 -0.626343 1441914514 0.274841 0.674744 0.277222 -0.626343 1441914514 0.274841 0.674744 0.277222 -0.626343 1441914514 0.276550 0.673462 0.280762 -0.625366 1441914514 0.276550 0.673462 0.280762 -0.625366 1441914514 0.276550 0.673462 0.280762 -0.625366 1441914514 0.276550 0.673462 0.280762 -0.625366 1441914514 0.276550 0.673462 0.280762 -0.625366 1441914514 0.276550 0.673462 0.280762 -0.625366 1441914514 0.276550 0.673462 0.280762 -0.625366 1441914514 0.278442 0.672729 0.284729 -0.623596 1441914514 0.278442 0.672729 0.284729 -0.623596 1441914514 0.278442 0.672729 0.284729 -0.623596 1441914514 0.278442 0.672729 0.284729 -0.623596 1441914514 0.278442 0.672729 0.284729 -0.623596 1441914514 0.278442 0.672729 0.284729 -0.623596 1441914514 0.280518 0.671997 0.286804 -0.622437 1441914514 0.280518 0.671997 0.286804 -0.622437 1441914514 0.280518 0.671997 0.286804 -0.622437 1441914514 0.280518 0.671997 0.286804 -0.622437 1441914514 0.280518 0.671997 0.286804 -0.622437 1441914514 0.280518 0.671997 0.286804 -0.622437 1441914514 0.283142 0.670776 0.289612 -0.621338 1441914514 0.283142 0.670776 0.289612 -0.621338 1441914514 0.283142 0.670776 0.289612 -0.621338 1441914514 0.283142 0.670776 0.289612 -0.621338 1441914514 0.283142 0.670776 0.289612 -0.621338 1441914514 0.283142 0.670776 0.289612 -0.621338 1441914514 0.283142 0.670776 0.289612 -0.621338 1441914514 0.287048 0.670044 0.295471 -0.617493 1441914514 0.287048 0.670044 0.295471 -0.617493 1441914514 0.287048 0.670044 0.295471 -0.617493 1441914514 0.287048 0.670044 0.295471 -0.617493 1441914514 0.287048 0.670044 0.295471 -0.617493 1441914514 0.292297 0.669800 0.303833 -0.611206 1441914514 0.292297 0.669800 0.303833 -0.611206 1441914514 0.292297 0.669800 0.303833 -0.611206 1441914514 0.292297 0.669800 0.303833 -0.611206 1441914514 0.292297 0.669800 0.303833 -0.611206 1441914514 0.292297 0.669800 0.303833 -0.611206 1441914514 0.300781 0.668945 0.314270 -0.602722 1441914514 0.300781 0.668945 0.314270 -0.602722 1441914514 0.300781 0.668945 0.314270 -0.602722 1441914514 0.300781 0.668945 0.314270 -0.602722 1441914514 0.300781 0.668945 0.314270 -0.602722 1441914514 0.300781 0.668945 0.314270 -0.602722 1441914515 0.300781 0.668945 0.314270 -0.602722 1441914515 0.311035 0.665527 0.325439 -0.595276 1441914515 0.311035 0.665527 0.325439 -0.595276 1441914515 0.311035 0.665527 0.325439 -0.595276 1441914515 0.311035 0.665527 0.325439 -0.595276 1441914515 0.311035 0.665527 0.325439 -0.595276 1441914515 0.311035 0.665527 0.325439 -0.595276 1441914515 0.321838 0.661377 0.337830 -0.587219 1441914515 0.321838 0.661377 0.337830 -0.587219 1441914515 0.321838 0.661377 0.337830 -0.587219 1441914515 0.321838 0.661377 0.337830 -0.587219 1441914515 0.321838 0.661377 0.337830 -0.587219 1441914515 0.321838 0.661377 0.337830 -0.587219 1441914515 0.330994 0.657043 0.349548 -0.580078 1441914515 0.330994 0.657043 0.349548 -0.580078 1441914515 0.330994 0.657043 0.349548 -0.580078 1441914515 0.330994 0.657043 0.349548 -0.580078 1441914515 0.330994 0.657043 0.349548 -0.580078 1441914515 0.330994 0.657043 0.349548 -0.580078 1441914515 0.338196 0.653381 0.360718 -0.573242 1441914515 0.338196 0.653381 0.360718 -0.573242 1441914515 0.338196 0.653381 0.360718 -0.573242 1441914515 0.338196 0.653381 0.360718 -0.573242 1441914515 0.338196 0.653381 0.360718 -0.573242 1441914515 0.338196 0.653381 0.360718 -0.573242 1441914515 0.338196 0.653381 0.360718 -0.573242 1441914515 0.340515 0.652710 0.370605 -0.566223 1441914515 0.340515 0.652710 0.370605 -0.566223 1441914515 0.340515 0.652710 0.370605 -0.566223 1441914515 0.340515 0.652710 0.370605 -0.566223 1441914515 0.340515 0.652710 0.370605 -0.566223 1441914515 0.340515 0.652710 0.370605 -0.566223 1441914515 0.334106 0.656494 0.371582 -0.565002 1441914515 0.334106 0.656494 0.371582 -0.565002 1441914515 0.334106 0.656494 0.371582 -0.565002 1441914515 0.334106 0.656494 0.371582 -0.565002 1441914515 0.334106 0.656494 0.371582 -0.565002 1441914515 0.334106 0.656494 0.371582 -0.565002 1441914515 0.323364 0.662048 0.362061 -0.570984 1441914515 0.323364 0.662048 0.362061 -0.570984 1441914515 0.323364 0.662048 0.362061 -0.570984 1441914515 0.323364 0.662048 0.362061 -0.570984 1441914515 0.323364 0.662048 0.362061 -0.570984 1441914515 0.323364 0.662048 0.362061 -0.570984 1441914515 0.323364 0.662048 0.362061 -0.570984 1441914515 0.309998 0.668396 0.348206 -0.579468 1441914515 0.309998 0.668396 0.348206 -0.579468 1441914515 0.309998 0.668396 0.348206 -0.579468 1441914515 0.309998 0.668396 0.348206 -0.579468 1441914515 0.309998 0.668396 0.348206 -0.579468 1441914515 0.309998 0.668396 0.348206 -0.579468 1441914515 0.295288 0.675232 0.330505 -0.589539 1441914515 0.295288 0.675232 0.330505 -0.589539 1441914515 0.295288 0.675232 0.330505 -0.589539 1441914515 0.295288 0.675232 0.330505 -0.589539 1441914515 0.295288 0.675232 0.330505 -0.589539 1441914515 0.295288 0.675232 0.330505 -0.589539 1441914515 0.280518 0.681580 0.312012 -0.599487 1441914515 0.280518 0.681580 0.312012 -0.599487 1441914515 0.280518 0.681580 0.312012 -0.599487 1441914515 0.280518 0.681580 0.312012 -0.599487 1441914515 0.280518 0.681580 0.312012 -0.599487 1441914515 0.280518 0.681580 0.312012 -0.599487 1441914515 0.268921 0.686707 0.295532 -0.607239 1441914515 0.268921 0.686707 0.295532 -0.607239 1441914515 0.268921 0.686707 0.295532 -0.607239 1441914515 0.268921 0.686707 0.295532 -0.607239 1441914515 0.268921 0.686707 0.295532 -0.607239 1441914515 0.268921 0.686707 0.295532 -0.607239 1441914515 0.259705 0.691711 0.282959 -0.611572 1441914515 0.259705 0.691711 0.282959 -0.611572 1441914515 0.259705 0.691711 0.282959 -0.611572 1441914515 0.259705 0.691711 0.282959 -0.611572 1441914515 0.259705 0.691711 0.282959 -0.611572 1441914515 0.259705 0.691711 0.282959 -0.611572 1441914515 0.255005 0.695435 0.275696 -0.612610 1441914515 0.255005 0.695435 0.275696 -0.612610 1441914515 0.255005 0.695435 0.275696 -0.612610 1441914515 0.255005 0.695435 0.275696 -0.612610 1441914515 0.255005 0.695435 0.275696 -0.612610 1441914515 0.255005 0.695435 0.275696 -0.612610 1441914515 0.254028 0.696045 0.272400 -0.613770 1441914515 0.254028 0.696045 0.272400 -0.613770 1441914515 0.254028 0.696045 0.272400 -0.613770 1441914515 0.254028 0.696045 0.272400 -0.613770 1441914515 0.254028 0.696045 0.272400 -0.613770 1441914515 0.254028 0.696045 0.272400 -0.613770 1441914515 0.254211 0.695557 0.272034 -0.614441 1441914515 0.254211 0.695557 0.272034 -0.614441 1441914515 0.254211 0.695557 0.272034 -0.614441 1441914515 0.254211 0.695557 0.272034 -0.614441 1441914515 0.254211 0.695557 0.272034 -0.614441 1441914515 0.254211 0.695557 0.272034 -0.614441 1441914515 0.255127 0.694092 0.273499 -0.615051 1441914515 0.255127 0.694092 0.273499 -0.615051 1441914515 0.255127 0.694092 0.273499 -0.615051 1441914515 0.255127 0.694092 0.273499 -0.615051 1441914515 0.255127 0.694092 0.273499 -0.615051 1441914515 0.255127 0.694092 0.273499 -0.615051 1441914515 0.256897 0.692688 0.276062 -0.614807 1441914515 0.256897 0.692688 0.276062 -0.614807 1441914515 0.256897 0.692688 0.276062 -0.614807 1441914515 0.256897 0.692688 0.276062 -0.614807 1441914515 0.256897 0.692688 0.276062 -0.614807 1441914515 0.256897 0.692688 0.276062 -0.614807 1441914515 0.259766 0.690430 0.279785 -0.614441 1441914515 0.259766 0.690430 0.279785 -0.614441 1441914515 0.259766 0.690430 0.279785 -0.614441 1441914515 0.259766 0.690430 0.279785 -0.614441 1441914515 0.259766 0.690430 0.279785 -0.614441 1441914515 0.259766 0.690430 0.279785 -0.614441 1441914515 0.262146 0.688171 0.281799 -0.615051 1441914516 0.262146 0.688171 0.281799 -0.615051 1441914516 0.262146 0.688171 0.281799 -0.615051 1441914516 0.262146 0.688171 0.281799 -0.615051 1441914516 0.262146 0.688171 0.281799 -0.615051 1441914516 0.262146 0.688171 0.281799 -0.615051 1441914516 0.262146 0.688171 0.281799 -0.615051 1441914516 0.265381 0.685425 0.284607 -0.615417 1441914516 0.265381 0.685425 0.284607 -0.615417 1441914516 0.265381 0.685425 0.284607 -0.615417 1441914516 0.265381 0.685425 0.284607 -0.615417 1441914516 0.265381 0.685425 0.284607 -0.615417 1441914516 0.265381 0.685425 0.284607 -0.615417 1441914516 0.268799 0.682861 0.288513 -0.614929 1441914516 0.268799 0.682861 0.288513 -0.614929 1441914516 0.268799 0.682861 0.288513 -0.614929 1441914516 0.268799 0.682861 0.288513 -0.614929 1441914516 0.268799 0.682861 0.288513 -0.614929 1441914516 0.268799 0.682861 0.288513 -0.614929 1441914516 0.274048 0.679810 0.293884 -0.613464 1441914516 0.274048 0.679810 0.293884 -0.613464 1441914516 0.274048 0.679810 0.293884 -0.613464 1441914516 0.274048 0.679810 0.293884 -0.613464 1441914516 0.274048 0.679810 0.293884 -0.613464 1441914516 0.274048 0.679810 0.293884 -0.613464 1441914516 0.280273 0.675781 0.300537 -0.611877 1441914516 0.280273 0.675781 0.300537 -0.611877 1441914516 0.280273 0.675781 0.300537 -0.611877 1441914516 0.280273 0.675781 0.300537 -0.611877 1441914516 0.280273 0.675781 0.300537 -0.611877 1441914516 0.287659 0.671082 0.308105 -0.609863 1441914516 0.287659 0.671082 0.308105 -0.609863 1441914516 0.287659 0.671082 0.308105 -0.609863 1441914516 0.287659 0.671082 0.308105 -0.609863 1441914516 0.287659 0.671082 0.308105 -0.609863 1441914516 0.287659 0.671082 0.308105 -0.609863 1441914516 0.287659 0.671082 0.308105 -0.609863 1441914516 0.297119 0.666138 0.316345 -0.606506 1441914516 0.297119 0.666138 0.316345 -0.606506 1441914516 0.297119 0.666138 0.316345 -0.606506 1441914516 0.297119 0.666138 0.316345 -0.606506 1441914516 0.297119 0.666138 0.316345 -0.606506 1441914516 0.307983 0.661560 0.323303 -0.602417 1441914516 0.307983 0.661560 0.323303 -0.602417 1441914516 0.307983 0.661560 0.323303 -0.602417 1441914516 0.307983 0.661560 0.323303 -0.602417 1441914516 0.307983 0.661560 0.323303 -0.602417 1441914516 0.307983 0.661560 0.323303 -0.602417 1441914516 0.307983 0.661560 0.323303 -0.602417 1441914516 0.316162 0.656006 0.329468 -0.600891 1441914516 0.316162 0.656006 0.329468 -0.600891 1441914516 0.316162 0.656006 0.329468 -0.600891 1441914516 0.316162 0.656006 0.329468 -0.600891 1441914516 0.316162 0.656006 0.329468 -0.600891 1441914516 0.316162 0.656006 0.329468 -0.600891 1441914516 0.324097 0.652344 0.336609 -0.596741 1441914516 0.324097 0.652344 0.336609 -0.596741 1441914516 0.324097 0.652344 0.336609 -0.596741 1441914516 0.324097 0.652344 0.336609 -0.596741 1441914516 0.324097 0.652344 0.336609 -0.596741 1441914516 0.324097 0.652344 0.336609 -0.596741 1441914516 0.324097 0.652344 0.336609 -0.596741 1441914516 0.329651 0.649170 0.342041 -0.593994 1441914516 0.329651 0.649170 0.342041 -0.593994 1441914516 0.329651 0.649170 0.342041 -0.593994 1441914516 0.329651 0.649170 0.342041 -0.593994 1441914516 0.329651 0.649170 0.342041 -0.593994 1441914516 0.329651 0.649170 0.342041 -0.593994 1441914516 0.327881 0.647522 0.338623 -0.598755 1441914516 0.327881 0.647522 0.338623 -0.598755 1441914516 0.327881 0.647522 0.338623 -0.598755 1441914516 0.327881 0.647522 0.338623 -0.598755 1441914516 0.327881 0.647522 0.338623 -0.598755 1441914516 0.327881 0.647522 0.338623 -0.598755 1441914516 0.321960 0.650574 0.331482 -0.602661 1441914516 0.321960 0.650574 0.331482 -0.602661 1441914516 0.321960 0.650574 0.331482 -0.602661 1441914516 0.321960 0.650574 0.331482 -0.602661 1441914516 0.321960 0.650574 0.331482 -0.602661 1441914516 0.321960 0.650574 0.331482 -0.602661 1441914516 0.316895 0.652588 0.322815 -0.607849 1441914516 0.316895 0.652588 0.322815 -0.607849 1441914516 0.316895 0.652588 0.322815 -0.607849 1441914516 0.316895 0.652588 0.322815 -0.607849 1441914516 0.316895 0.652588 0.322815 -0.607849 1441914516 0.316895 0.652588 0.322815 -0.607849 1441914516 0.310913 0.654419 0.313843 -0.613647 1441914516 0.310913 0.654419 0.313843 -0.613647 1441914516 0.310913 0.654419 0.313843 -0.613647 1441914516 0.310913 0.654419 0.313843 -0.613647 1441914516 
0.271179 0.678711 0.290283 -0.617676 1441914519 0.271179 0.678711 0.290283 -0.617676 1441914519 0.271179 0.678711 0.290283 -0.617676 1441914519 0.271179 0.678711 0.290283 -0.617676 1441914519 0.274597 0.675964 0.294250 -0.617310 1441914519 0.274597 0.675964 0.294250 -0.617310 1441914519 0.274597 0.675964 0.294250 -0.617310 1441914519 0.274597 0.675964 0.294250 -0.617310 1441914519 0.274597 0.675964 0.294250 -0.617310 1441914519 0.274597 0.675964 0.294250 -0.617310 1441914519 0.275635 0.674377 0.295959 -0.617737 1441914519 0.275635 0.674377 0.295959 -0.617737 1441914519 0.275635 0.674377 0.295959 -0.617737 1441914519 0.275635 0.674377 0.295959 -0.617737 1441914519 0.275635 0.674377 0.295959 -0.617737 1441914519 0.275635 0.674377 0.295959 -0.617737 1441914519 0.275635 0.674377 0.295959 -0.617737 1441914519 0.276062 0.673950 0.295532 -0.618164 1441914519 0.276062 0.673950 0.295532 -0.618164 1441914519 0.276062 0.673950 0.295532 -0.618164 1441914519 0.276062 0.673950 0.295532 -0.618164 1441914519 0.276062 0.673950 0.295532 -0.618164 1441914519 0.276123 0.673279 0.293762 -0.619751 1441914519 0.276123 0.673279 0.293762 -0.619751 1441914519 0.276123 0.673279 0.293762 -0.619751 1441914519 0.276123 0.673279 0.293762 -0.619751 1441914519 0.276123 0.673279 0.293762 -0.619751 1441914519 0.276123 0.673279 0.293762 -0.619751 1441914519 0.276123 0.673279 0.293762 -0.619751 1441914519 0.276062 0.672241 0.291809 -0.621826 1441914519 0.276062 0.672241 0.291809 -0.621826 1441914519 0.276062 0.672241 0.291809 -0.621826 1441914519 0.276062 0.672241 0.291809 -0.621826 1441914519 0.276062 0.672241 0.291809 -0.621826 1441914519 0.276062 0.672241 0.291809 -0.621826 1441914519 0.276184 0.671509 0.290161 -0.623413 1441914519 0.276184 0.671509 0.290161 -0.623413 1441914519 0.276184 0.671509 0.290161 -0.623413 1441914519 0.276184 0.671509 0.290161 -0.623413 1441914519 0.276184 0.671509 0.290161 -0.623413 1441914519 0.276184 0.671509 0.290161 -0.623413 1441914519 0.276184 0.671509 0.290161 -0.623413 1441914519 0.276917 0.671326 0.288391 -0.624023 1441914519 0.276917 0.671326 0.288391 -0.624023 1441914519 0.276917 0.671326 0.288391 -0.624023 1441914519 0.276917 0.671326 0.288391 -0.624023 1441914519 0.276917 0.671326 0.288391 -0.624023 1441914519 0.276917 0.671326 0.288391 -0.624023 1441914519 0.276978 0.671448 0.286743 -0.624634 1441914519 0.276978 0.671448 0.286743 -0.624634 1441914519 0.276978 0.671448 0.286743 -0.624634 1441914519 0.276978 0.671448 0.286743 -0.624634 1441914519 0.276978 0.671448 0.286743 -0.624634 1441914519 0.276978 0.671448 0.286743 -0.624634 1441914519 0.276611 0.671631 0.285156 -0.625366 1441914519 0.276611 0.671631 0.285156 -0.625366 1441914519 0.276611 0.671631 0.285156 -0.625366 1441914519 0.276611 0.671631 0.285156 -0.625366 1441914519 0.276611 0.671631 0.285156 -0.625366 1441914519 0.276611 0.671631 0.285156 -0.625366 1441914519 0.277100 0.671509 0.284363 -0.625610 1441914519 0.277100 0.671509 0.284363 -0.625610 1441914519 0.277100 0.671509 0.284363 -0.625610 1441914519 0.277100 0.671509 0.284363 -0.625610 1441914519 0.277100 0.671509 0.284363 -0.625610 1441914519 0.277100 0.671509 0.284363 -0.625610 1441914519 0.278564 0.670227 0.285034 -0.626038 1441914519 0.278564 0.670227 0.285034 -0.626038 1441914519 0.278564 0.670227 0.285034 -0.626038 1441914519 0.278564 0.670227 0.285034 -0.626038 1441914519 0.278564 0.670227 0.285034 -0.626038 1441914519 0.278564 0.670227 0.285034 -0.626038 1441914519 0.278564 0.670227 0.285034 -0.626038 1441914519 0.280029 0.668640 0.286560 -0.626404 1441914519 0.280029 0.668640 0.286560 -0.626404 1441914519 0.280029 0.668640 0.286560 -0.626404 1441914519 0.280029 0.668640 0.286560 -0.626404 1441914519 0.280029 0.668640 0.286560 -0.626404 1441914520 0.280029 0.668640 0.286560 -0.626404 1441914520 0.281006 0.667053 0.288147 -0.626953 1441914520 0.281006 0.667053 0.288147 -0.626953 1441914520 0.281006 0.667053 0.288147 -0.626953 1441914520 0.281006 0.667053 0.288147 -0.626953 1441914520 0.281006 0.667053 0.288147 -0.626953 1441914520 0.281006 0.667053 0.288147 -0.626953 1441914520 0.281982 0.665894 0.288696 -0.627502 1441914520 0.281982 0.665894 0.288696 -0.627502 1441914520 0.281982 0.665894 0.288696 -0.627502 1441914520 0.281982 0.665894 0.288696 -0.627502 1441914520 0.281982 0.665894 0.288696 -0.627502 1441914520 0.281982 0.665894 0.288696 -0.627502 1441914520 0.281982 0.665894 0.288696 -0.627502 1441914520 0.282043 0.665588 0.288086 -0.628052 1441914520 0.282043 0.665588 0.288086 -0.628052 1441914520 0.282043 0.665588 0.288086 -0.628052 1441914520 0.282043 0.665588 0.288086 -0.628052 1441914520 0.282043 0.665588 0.288086 -0.628052 1441914520 0.282043 0.665588 0.288086 -0.628052 1441914520 0.281128 0.665833 0.285950 -0.629211 1441914520 0.281128 0.665833 0.285950 -0.629211 1441914520 0.281128 0.665833 0.285950 -0.629211 1441914520 0.281128 0.665833 0.285950 -0.629211 1441914520 0.281128 0.665833 0.285950 -0.629211 1441914520 0.281128 0.665833 0.285950 -0.629211 1441914520 0.279602 0.667603 0.282959 -0.629333 1441914520 0.279602 0.667603 0.282959 -0.629333 1441914520 0.279602 0.667603 0.282959 -0.629333 1441914520 0.279602 0.667603 0.282959 -0.629333 1441914520 0.279602 0.667603 0.282959 -0.629333 1441914520 0.279602 0.667603 0.282959 -0.629333 1441914520 0.278870 0.669922 0.280884 -0.628113 1441914520 0.278870 0.669922 0.280884 -0.628113 1441914520 0.278870 0.669922 0.280884 -0.628113 1441914520 0.278870 0.669922 0.280884 -0.628113 1441914520 0.278870 0.669922 0.280884 -0.628113 1441914520 0.278870 0.669922 0.280884 -0.628113 1441914520 0.278870 0.669922 0.280884 -0.628113 1441914520 0.277283 0.671631 0.278870 -0.627808 1441914520 0.277283 0.671631 0.278870 -0.627808 1441914520 0.277283 0.671631 0.278870 -0.627808 1441914520 0.277283 0.671631 0.278870 -0.627808 1441914520 0.277283 0.671631 0.278870 -0.627808 1441914520 0.277283 0.671631 0.278870 -0.627808 1441914520 0.277893 0.672485 0.278687 -0.626770 1441914520 0.277893 0.672485 0.278687 -0.626770 1441914520 0.277893 0.672485 0.278687 -0.626770 1441914520 0.277893 0.672485 0.278687 -0.626770 1441914520 0.277893 0.672485 0.278687 -0.626770 1441914520 0.277893 0.672485 0.278687 -0.626770 1441914520 0.277893 0.672485 0.278687 -0.626770 1441914520 0.280640 0.672791 0.280334 -0.624451 1441914520 0.280640 0.672791 0.280334 -0.624451 1441914520 0.280640 0.672791 0.280334 -0.624451 1441914520 0.280640 0.672791 0.280334 -0.624451 1441914520 0.280640 0.672791 0.280334 -0.624451 1441914520 0.280640 0.672791 0.280334 -0.624451 1441914520 0.287842 0.670898 0.284180 -0.621521 1441914520 0.287842 0.670898 0.284180 -0.621521 1441914520 0.287842 0.670898 0.284180 -0.621521 1441914520 0.287842 0.670898 0.284180 -0.621521 1441914520 0.287842 0.670898 0.284180 -0.621521 1441914520 0.287842 0.670898 0.284180 -0.621521 1441914520 0.299500 0.665222 0.293213 -0.617859 1441914520 0.299500 0.665222 0.293213 -0.617859 1441914520 0.299500 0.665222 0.293213 -0.617859 1441914520 0.299500 0.665222 0.293213 -0.617859 1441914520 0.299500 0.665222 0.293213 -0.617859 1441914520 0.299500 0.665222 0.293213 -0.617859 1441914520 0.310730 0.657959 0.305725 -0.614014 1441914520 0.310730 0.657959 0.305725 -0.614014 1441914520 0.310730 0.657959 0.305725 -0.614014 1441914520 0.310730 0.657959 0.305725 -0.614014 1441914520 0.310730 0.657959 0.305725 -0.614014 1441914520 0.310730 0.657959 0.305725 -0.614014 1441914520 0.310730 0.657959 0.305725 -0.614014 1441914520 0.317993 0.651428 0.316650 -0.611755 1441914520 0.317993 0.651428 0.316650 -0.611755 1441914520 0.317993 0.651428 0.316650 -0.611755 1441914520 0.317993 0.651428 0.316650 -0.611755 1441914520 0.317993 0.651428 0.316650 -0.611755 1441914520 0.317993 0.651428 0.316650 -0.611755 1441914520 0.321411 0.646667 0.323120 -0.611633 1441914520 0.321411 0.646667 0.323120 -0.611633 1441914520 0.321411 0.646667 0.323120 -0.611633 1441914520 0.321411 0.646667 0.323120 -0.611633 1441914520 0.321411 0.646667 0.323120 -0.611633 1441914520 0.321411 0.646667 0.323120 -0.611633 1441914520 0.321411 0.646667 0.323120 -0.611633 1441914520 0.321777 0.645264 0.326782 -0.610962 1441914520 0.321777 0.645264 0.326782 -0.610962 1441914520 0.321777 0.645264 0.326782 -0.610962 1441914520 0.321777 0.645264 0.326782 -0.610962 1441914520 0.321777 0.645264 0.326782 -0.610962 1441914520 0.321777 0.645264 0.326782 -0.610962 1441914520 0.321777 0.645264 0.326782 -0.610962 1441914520 0.322083 0.644287 0.329590 -0.610291 1441914520 0.322083 0.644287 0.329590 -0.610291 1441914520 0.322083 0.644287 0.329590 -0.610291 1441914520 0.322083 0.644287 0.329590 -0.610291 1441914520 0.322083 0.644287 0.329590 -0.610291 1441914520 0.322083 0.644287 0.329590 -0.610291 1441914520 0.326111 0.644958 0.333984 -0.605042 1441914520 0.326111 0.644958 0.333984 -0.605042 1441914520 0.326111 0.644958 0.333984 -0.605042 1441914520 0.326111 0.644958 0.333984 -0.605042 1441914520 0.326111 0.644958 0.333984 -0.605042 1441914520 0.326111 0.644958 0.333984 -0.605042 1441914520 0.326111 0.644958 0.333984 -0.605042 1441914520 0.323975 0.645142 0.337952 -0.603760 1441914520 0.323975 0.645142 0.337952 -0.603760 1441914520 0.323975 0.645142 0.337952 -0.603760 1441914520 0.323975 0.645142 0.337952 -0.603760 1441914520 0.323975 0.645142 0.337952 -0.603760 1441914520 0.323975 0.645142 0.337952 -0.603760 1441914521 0.319763 0.647522 0.339539 -0.602600 1441914521 0.319763 0.647522 0.339539 -0.602600 1441914521 0.319763 0.647522 0.339539 -0.602600 1441914521 0.319763 0.647522 0.339539 -0.602600 1441914521 0.319763 0.647522 0.339539 -0.602600 1441914521 0.319763 0.647522 0.339539 -0.602600 1441914521 0.319763 0.647522 0.339539 -0.602600 1441914521 0.314575 0.651428 0.337036 -0.602478 1441914521 0.314575 0.651428 0.337036 -0.602478 1441914521 0.314575 0.651428 0.337036 -0.602478 1441914521 0.314575 0.651428 0.337036 -0.602478 1441914521 0.314575 0.651428 0.337036 -0.602478 1441914521 0.314575 0.651428 0.337036 -0.602478 1441914521 0.308167 0.656433 0.332764 -0.602783 1441914521 0.308167 0.656433 0.332764 -0.602783 1441914521 0.308167 0.656433 0.332764 -0.602783 1441914521 0.308167 0.656433 0.332764 -0.602783 1441914521 0.308167 0.656433 0.332764 -0.602783 1441914521 0.308167 0.656433 0.332764 -0.602783 1441914521 0.302979 0.660889 0.328125 -0.603088 1441914521 0.302979 0.660889 0.328125 -0.603088 1441914521 0.302979 0.660889 0.328125 -0.603088 1441914521 0.302979 0.660889 0.328125 -0.603088 1441914521 0.302979 0.660889 0.328125 -0.603088 1441914521 0.302979 0.660889 0.328125 -0.603088 1441914521 0.301147 0.663757 0.323853 -0.603149 1441914521 0.301147 0.663757 0.323853 -0.603149 1441914521 0.301147 0.663757 0.323853 -0.603149 1441914521 0.301147 0.663757 0.323853 -0.603149 1441914521 0.301147 0.663757 0.323853 -0.603149 1441914521 0.301147 0.663757 0.323853 -0.603149 1441914521 0.299194 0.666931 0.321960 -0.601685 1441914521 0.299194 0.666931 0.321960 -0.601685 1441914521 0.299194 0.666931 0.321960 -0.601685 1441914521 0.299194 0.666931 0.321960 -0.601685 1441914521 0.299194 0.666931 0.321960 -0.601685 1441914521 0.299194 0.666931 0.321960 -0.601685 1441914521 0.299194 0.666931 0.321960 -0.601685 1441914521 0.298035 0.669739 0.320190 -0.599976 1441914521 0.298035 0.669739 0.320190 -0.599976 1441914521 0.298035 0.669739 0.320190 -0.599976 1441914521 0.298035 0.669739 0.320190 -0.599976 1441914521 0.298035 0.669739 0.320190 -0.599976 1441914521 0.298035 0.669739 0.320190 -0.599976 1441914521 0.298035 0.669739 0.320190 -0.599976 1441914521 0.298401 0.671204 0.317993 -0.599426 1441914521 0.298401 0.671204 0.317993 -0.599426 1441914521 0.298401 0.671204 0.317993 -0.599426 1441914521 0.298401 0.671204 0.317993 -0.599426 1441914521 0.298401 0.671204 0.317993 -0.599426 1441914521 0.298401 0.671204 0.317993 -0.599426 1441914521 0.297546 0.672485 0.314880 -0.600037 1441914521 0.297546 0.672485 0.314880 -0.600037 1441914521 0.297546 0.672485 0.314880 -0.600037 1441914521 0.297546 0.672485 0.314880 -0.600037 1441914521 0.297546 0.672485 0.314880 -0.600037 1441914521 0.297546 0.672485 0.314880 -0.600037 1441914521 0.295898 0.674438 0.310608 -0.600891 1441914521 0.295898 0.674438 0.310608 -0.600891 1441914521 0.295898 0.674438 0.310608 -0.600891 1441914521 0.295898 0.674438 0.310608 -0.600891 1441914521 0.295898 0.674438 0.310608 -0.600891 1441914521 0.295898 0.674438 0.310608 -0.600891 1441914521 0.291321 0.676819 0.304565 -0.603516 1441914521 0.291321 0.676819 0.304565 -0.603516 1441914521 0.291321 0.676819 0.304565 -0.603516 1441914521 0.291321 0.676819 0.304565 -0.603516 1441914521 0.291321 0.676819 0.304565 -0.603516 1441914521 0.291321 0.676819 0.304565 -0.603516 1441914521 0.291321 0.676819 0.304565 -0.603516 1441914521 0.286865 0.680298 0.298706 -0.604736 1441914521 0.286865 0.680298 0.298706 -0.604736 1441914521 0.286865 0.680298 0.298706 -0.604736 1441914521 0.286865 0.680298 0.298706 -0.604736 1441914521 0.286865 0.680298 0.298706 -0.604736 1441914521 0.286865 0.680298 0.298706 -0.604736 1441914521 0.284485 0.682007 0.294250 -0.606079 1441914521 0.284485 0.682007 0.294250 -0.606079 1441914521 0.284485 0.682007 0.294250 -0.606079 1441914521 0.284485 0.682007 0.294250 -0.606079 1441914521 0.284485 0.682007 0.294250 -0.606079 1441914521 0.284485 0.682007 0.294250 -0.606079 1441914521 0.285095 0.682068 0.293091 -0.606262 1441914521 0.285095 0.682068 0.293091 -0.606262 1441914521 0.285095 0.682068 0.293091 -0.606262 1441914521 0.285095 0.682068 0.293091 -0.606262 1441914521 0.285095 0.682068 0.293091 -0.606262 1441914521 0.285095 0.682068 0.293091 -0.606262 1441914521 0.285095 0.682068 0.293091 -0.606262 1441914521 0.293335 0.678833 0.297791 -0.603699 1441914521 0.293335 0.678833 0.297791 -0.603699 1441914521 0.293335 0.678833 0.297791 -0.603699 1441914521 0.293335 0.678833 0.297791 -0.603699 1441914521 0.293335 0.678833 0.297791 -0.603699 1441914521 0.293335 0.678833 0.297791 -0.603699 1441914521 0.306030 0.672363 0.308044 -0.599426 1441914521 0.306030 0.672363 0.308044 -0.599426 1441914521 0.306030 0.672363 0.308044 -0.599426 1441914521 0.306030 0.672363 0.308044 -0.599426 1441914521 0.306030 0.672363 0.308044 -0.599426 1441914521 0.306030 0.672363 0.308044 -0.599426 1441914521 0.306030 0.672363 0.308044 -0.599426 1441914521 0.318848 0.664612 0.321411 -0.594360 1441914521 0.318848 0.664612 0.321411 -0.594360 1441914521 0.318848 0.664612 0.321411 -0.594360 1441914521 0.318848 0.664612 0.321411 -0.594360 1441914521 0.318848 0.664612 0.321411 -0.594360 1441914521 0.318848 0.664612 0.321411 -0.594360 1441914521 0.329407 0.656799 0.334717 -0.589966 1441914521 0.329407 0.656799 0.334717 -0.589966 1441914521 0.329407 0.656799 0.334717 -0.589966 1441914521 0.329407 0.656799 0.334717 -0.589966 1441914521 0.329407 0.656799 0.334717 -0.589966 1441914521 0.329407 0.656799 0.334717 -0.589966 1441914521 0.336060 0.651367 0.344543 -0.586548 1441914522 0.336060 0.651367 0.344543 -0.586548 1441914522 0.336060 0.651367 0.344543 -0.586548 1441914522 0.336060 0.651367 0.344543 -0.586548 1441914522 0.336060 0.651367 0.344543 -0.586548 1441914522 0.336060 0.651367 0.344543 -0.586548 1441914522 0.338928 0.646729 0.348938 -0.587402 1441914522 0.338928 0.646729 0.348938 -0.587402 1441914522 0.338928 0.646729 0.348938 -0.587402 1441914522 0.338928 0.646729 0.348938 -0.587402 1441914522 0.338928 0.646729 0.348938 -0.587402 1441914522 0.338928 0.646729 0.348938 -0.587402 1441914522 0.338928 0.646729 0.348938 -0.587402 1441914522 0.338623 0.642578 0.348145 -0.592590 1441914522 0.338623 0.642578 0.348145 -0.592590 1441914522 0.338623 0.642578 0.348145 -0.592590 1441914522 0.338623 0.642578 0.348145 -0.592590 1441914522 0.338623 0.642578 0.348145 -0.592590 1441914522 0.338623 0.642578 0.348145 -0.592590 1441914522 0.336731 0.640503 0.345215 -0.597595 1441914522 0.336731 0.640503 0.345215 -0.597595 1441914522 0.336731 0.640503 0.345215 -0.597595 1441914522 0.336731 0.640503 0.345215 -0.597595 1441914522 0.336731 0.640503 0.345215 -0.597595 1441914522 0.336731 0.640503 0.345215 -0.597595 1441914522 0.335815 0.639221 0.342041 -0.601318 1441914522 0.335815 0.639221 0.342041 -0.601318 1441914522 0.335815 0.639221 0.342041 -0.601318 1441914522 0.335815 0.639221 0.342041 -0.601318 1441914522 0.335815 0.639221 0.342041 -0.601318 1441914522 0.335815 0.639221 0.342041 -0.601318 1441914522 0.334595 0.638733 0.338745 -0.604431 1441914522 0.334595 0.638733 0.338745 -0.604431 1441914522 0.334595 0.638733 0.338745 -0.604431 1441914522 0.334595 0.638733 0.338745 -0.604431 1441914522 0.334595 0.638733 0.338745 -0.604431 1441914522 0.334595 0.638733 0.338745 -0.604431 1441914522 0.333740 0.640076 0.336365 -0.604736 1441914522 0.333740 0.640076 0.336365 -0.604736 1441914522 0.333740 0.640076 0.336365 -0.604736 1441914522 0.333740 0.640076 0.336365 -0.604736 1441914522 0.333740 0.640076 0.336365 -0.604736 1441914522 0.333740 0.640076 0.336365 -0.604736 1441914522 0.333618 0.640991 0.333923 -0.605225 1441914522 0.333618 0.640991 0.333923 -0.605225 1441914522 0.333618 0.640991 0.333923 -0.605225 1441914522 0.333618 0.640991 0.333923 -0.605225 1441914522 0.333618 0.640991 0.333923 -0.605225 1441914522 0.333618 0.640991 0.333923 -0.605225 1441914522 0.333618 0.640991 0.333923 -0.605225 1441914522 0.331360 0.641663 0.330566 -0.607605 1441914522 0.331360 0.641663 0.330566 -0.607605 1441914522 0.331360 0.641663 0.330566 -0.607605 1441914522 0.331360 0.641663 0.330566 -0.607605 1441914522 0.331360 0.641663 0.330566 -0.607605 1441914522 0.331360 0.641663 0.330566 -0.607605 1441914522 0.328796 0.642822 0.327576 -0.609375 1441914522 0.328796 0.642822 0.327576 -0.609375 1441914522 0.328796 0.642822 0.327576 -0.609375 1441914522 0.328796 0.642822 0.327576 -0.609375 1441914522 0.328796 0.642822 0.327576 -0.609375 1441914522 0.328796 0.642822 0.327576 -0.609375 1441914522 0.326477 0.644409 0.325317 -0.610107 1441914522 0.326477 0.644409 0.325317 -0.610107 1441914522 0.326477 0.644409 0.325317 -0.610107 1441914522 0.326477 0.644409 0.325317 -0.610107 1441914522 0.326477 0.644409 0.325317 -0.610107 1441914522 0.326477 0.644409 0.325317 -0.610107 1441914522 0.326477 0.644409 0.325317 -0.610107 1441914522 0.325073 0.645264 0.323792 -0.610840 1441914522 0.325073 0.645264 0.323792 -0.610840 1441914522 0.325073 0.645264 0.323792 -0.610840 1441914522 0.325073 0.645264 0.323792 -0.610840 1441914522 0.325073 0.645264 0.323792 -0.610840 1441914522 0.325073 0.645264 0.323792 -0.610840 1441914522 0.323425 0.645935 0.321655 -0.612061 1441914522 0.323425 0.645935 0.321655 -0.612061 1441914522 0.323425 0.645935 0.321655 -0.612061 1441914522 0.323425 0.645935 0.321655 -0.612061 1441914522 0.323425 0.645935 0.321655 -0.612061 1441914522 0.323425 0.645935 0.321655 -0.612061 1441914522 0.319519 0.647095 0.317017 -0.615295 1441914522 0.319519 0.647095 0.317017 -0.615295 1441914522 0.319519 0.647095 0.317017 -0.615295 1441914522 0.319519 0.647095 0.317017 -0.615295 1441914522 0.319519 0.647095 0.317017 -0.615295 1441914522 0.319519 0.647095 0.317017 -0.615295 1441914522 0.313599 0.649231 0.311218 -0.619019 1441914522 0.313599 0.649231 0.311218 -0.619019 1441914522 0.313599 0.649231 0.311218 -0.619019 1441914522 0.313599 0.649231 0.311218 -0.619019 1441914522 0.313599 0.649231 0.311218 -0.619019 1441914522 0.313599 0.649231 0.311218 -0.619019 1441914522 0.313599 0.649231 0.311218 -0.619019 1441914522 0.306458 0.652222 0.304138 -0.623047 1441914522 0.306458 0.652222 0.304138 -0.623047 1441914522 0.306458 0.652222 0.304138 -0.623047 1441914522 0.306458 0.652222 0.304138 -0.623047 1441914522 0.306458 0.652222 0.304138 -0.623047 1441914522 0.306458 0.652222 0.304138 -0.623047 1441914522 0.301575 0.655273 0.297913 -0.625183 1441914522 0.301575 0.655273 0.297913 -0.625183 1441914522 0.301575 0.655273 0.297913 -0.625183 1441914522 0.301575 0.655273 0.297913 -0.625183 1441914522 0.301575 0.655273 0.297913 -0.625183 1441914522 0.301575 0.655273 0.297913 -0.625183 1441914522 0.301575 0.655273 0.297913 -0.625183 1441914522 0.298828 0.656616 0.293030 -0.627441 1441914522 0.298828 0.656616 0.293030 -0.627441 1441914522 0.298828 0.656616 0.293030 -0.627441 1441914522 0.298828 0.656616 0.293030 -0.627441 1441914522 0.298828 0.656616 0.293030 -0.627441 1441914522 0.298828 0.656616 0.293030 -0.627441 1441914522 0.298828 0.656616 0.293030 -0.627441 1441914522 0.295654 0.658020 0.289429 -0.629089 1441914523 0.295654 0.658020 0.289429 -0.629089 1441914523 0.295654 0.658020 0.289429 -0.629089 1441914523 0.295654 0.658020 0.289429 -0.629089 1441914523 0.295654 0.658020 0.289429 -0.629089 1441914523 0.292542 0.659424 0.287354 -0.630005 1441914523 0.292542 0.659424 0.287354 -0.630005 1441914523 0.292542 0.659424 0.287354 -0.630005 1441914523 0.292542 0.659424 0.287354 -0.630005 1441914523 0.292542 0.659424 0.287354 -0.630005 1441914523 0.292542 0.659424 0.287354 -0.630005 1441914523 0.293457 0.660645 0.287659 -0.628174 1441914523 0.293457 0.660645 0.287659 -0.628174 1441914523 0.293457 0.660645 0.287659 -0.628174 1441914523 0.293457 0.660645 0.287659 -0.628174 1441914523 0.293457 0.660645 0.287659 -0.628174 1441914523 0.300415 0.659058 0.292114 -0.624512 1441914523 0.300415 0.659058 0.292114 -0.624512 1441914523 0.300415 0.659058 0.292114 -0.624512 1441914523 0.300415 0.659058 0.292114 -0.624512 1441914523 0.300415 0.659058 0.292114 -0.624512 1441914523 0.300415 0.659058 0.292114 -0.624512 1441914523 0.310059 0.654907 0.300110 -0.620361 1441914523 0.310059 0.654907 0.300110 -0.620361 1441914523 0.310059 0.654907 0.300110 -0.620361 1441914523 0.310059 0.654907 0.300110 -0.620361 1441914523 0.310059 0.654907 0.300110 -0.620361 1441914523 0.310059 0.654907 0.300110 -0.620361 1441914523 0.310059 0.654907 0.300110 -0.620361 1441914523 0.319092 0.649353 0.309448 -0.617004 1441914523 0.319092 0.649353 0.309448 -0.617004 1441914523 0.319092 0.649353 0.309448 -0.617004 1441914523 0.319092 0.649353 0.309448 -0.617004 1441914523 0.319092 0.649353 0.309448 -0.617004 1441914523 0.319092 0.649353 0.309448 -0.617004 1441914523 0.326172 0.644104 0.317566 -0.614746 1441914523 0.326172 0.644104 0.317566 -0.614746 1441914523 0.326172 0.644104 0.317566 -0.614746 1441914523 0.326172 0.644104 0.317566 -0.614746 1441914523 0.326172 0.644104 0.317566 -0.614746 1441914523 0.326172 0.644104 0.317566 -0.614746 1441914523 0.329956 0.640747 0.323120 -0.613281 1441914523 0.329956 0.640747 0.323120 -0.613281 1441914523 0.329956 0.640747 0.323120 -0.613281 1441914523 0.329956 0.640747 0.323120 -0.613281 1441914523 0.329956 0.640747 0.323120 -0.613281 1441914523 0.329956 0.640747 0.323120 -0.613281 1441914523 0.330505 0.638550 0.325623 -0.613953 1441914523 0.330505 0.638550 0.325623 -0.613953 1441914523 0.330505 0.638550 0.325623 -0.613953 1441914523 0.330505 0.638550 0.325623 -0.613953 1441914523 0.330505 0.638550 0.325623 -0.613953 1441914523 0.330505 0.638550 0.325623 -0.613953 1441914523 0.327637 0.639038 0.325195 -0.615234 1441914523 0.327637 0.639038 0.325195 -0.615234 1441914523 0.327637 0.639038 0.325195 -0.615234 1441914523 0.327637 0.639038 0.325195 -0.615234 1441914523 0.327637 0.639038 0.325195 -0.615234 1441914523 0.324219 0.640442 0.322998 -0.616760 1441914523 0.324219 0.640442 0.322998 -0.616760 1441914523 0.324219 0.640442 0.322998 -0.616760 1441914523 0.324219 0.640442 0.322998 -0.616760 1441914523 0.324219 0.640442 0.322998 -0.616760 1441914523 0.324219 0.640442 0.322998 -0.616760 1441914523 0.324219 0.640442 0.322998 -0.616760 1441914523 0.321777 0.640991 0.320679 -0.618652 1441914523 0.321777 0.640991 0.320679 -0.618652 1441914523 0.321777 0.640991 0.320679 -0.618652 1441914523 0.321777 0.640991 0.320679 -0.618652 1441914523 0.321777 0.640991 0.320679 -0.618652 1441914523 0.321777 0.640991 0.320679 -0.618652 1441914523 0.319214 0.643005 0.319397 -0.618530 1441914523 0.319214 0.643005 0.319397 -0.618530 1441914523 0.319214 0.643005 0.319397 -0.618530 1441914523 0.319214 0.643005 0.319397 -0.618530 1441914523 0.319214 0.643005 0.319397 -0.618530 1441914523 0.319214 0.643005 0.319397 -0.618530 1441914523 0.316040 0.646057 0.317383 -0.617981 1441914523 0.316040 0.646057 0.317383 -0.617981 1441914523 0.316040 0.646057 0.317383 -0.617981 1441914523 0.316040 0.646057 0.317383 -0.617981 1441914523 0.316040 0.646057 0.317383 -0.617981 1441914523 0.316040 0.646057 0.317383 -0.617981 1441914523 0.316040 0.646057 0.317383 -0.617981 1441914523 0.313538 0.649109 0.314575 -0.617554 1441914523 0.313538 0.649109 0.314575 -0.617554 1441914523 0.313538 0.649109 0.314575 -0.617554 1441914523 0.313538 0.649109 0.314575 -0.617554 1441914523 0.313538 0.649109 0.314575 -0.617554 1441914523 0.313538 0.649109 0.314575 -0.617554 1441914523 0.311829 0.651855 0.312256 -0.616699 1441914523 0.311829 0.651855 0.312256 -0.616699 1441914523 0.311829 0.651855 0.312256 -0.616699 1441914523 0.311829 0.651855 0.312256 -0.616699 1441914523 0.311829 0.651855 0.312256 -0.616699 1441914523 0.311829 0.651855 0.312256 -0.616699 1441914523 0.310120 0.653992 0.311035 -0.615906 1441914523 0.310120 0.653992 0.311035 -0.615906 1441914523 0.310120 0.653992 0.311035 -0.615906 1441914523 0.310120 0.653992 0.311035 -0.615906 1441914523 0.310120 0.653992 0.311035 -0.615906 1441914523 0.310120 0.653992 0.311035 -0.615906 1441914523 0.309387 0.655884 0.310181 -0.614746 1441914523 0.309387 0.655884 0.310181 -0.614746 1441914523 0.309387 0.655884 0.310181 -0.614746 1441914523 0.309387 0.655884 0.310181 -0.614746 1441914523 0.309387 0.655884 0.310181 -0.614746 1441914523 0.309387 0.655884 0.310181 -0.614746 1441914523 0.307068 0.658264 0.308777 -0.613953 1441914523 0.307068 0.658264 0.308777 -0.613953 1441914523 0.307068 0.658264 0.308777 -0.613953 1441914524 0.307068 0.658264 0.308777 -0.613953 1441914524 0.307068 0.658264 0.308777 -0.613953 1441914524 0.307068 0.658264 0.308777 -0.613953 1441914524 0.307068 0.658264 0.308777 -0.613953 1441914524 0.303589 0.661255 0.306274 -0.613831 1441914524 0.303589 0.661255 0.306274 -0.613831 1441914524 0.303589 0.661255 0.306274 -0.613831 1441914524 0.303589 0.661255 0.306274 -0.613831 1441914524 0.303589 0.661255 0.306274 -0.613831 1441914524 0.303589 0.661255 0.306274 -0.613831 1441914524 0.298584 0.664734 0.302246 -0.614502 1441914524 0.298584 0.664734 0.302246 -0.614502 1441914524 0.298584 0.664734 0.302246 -0.614502 1441914524 0.298584 0.664734 0.302246 -0.614502 1441914524 0.298584 0.664734 0.302246 -0.614502 1441914524 0.298584 0.664734 0.302246 -0.614502 1441914524 0.293457 0.668945 0.298401 -0.614258 1441914524 0.293457 0.668945 0.298401 -0.614258 1441914524 0.293457 0.668945 0.298401 -0.614258 1441914524 0.293457 0.668945 0.298401 -0.614258 1441914524 0.293457 0.668945 0.298401 -0.614258 1441914524 0.293457 0.668945 0.298401 -0.614258 1441914524 0.288757 0.672668 0.294495 -0.614319 1441914524 0.288757 0.672668 0.294495 -0.614319 1441914524 0.288757 0.672668 0.294495 -0.614319 1441914524 0.288757 0.672668 0.294495 -0.614319 1441914524 0.288757 0.672668 0.294495 -0.614319 1441914524 0.288757 0.672668 0.294495 -0.614319 1441914524 0.288757 0.672668 0.294495 -0.614319 1441914524 0.283875 0.676514 0.290039 -0.614502 1441914524 0.283875 0.676514 0.290039 -0.614502 1441914524 0.283875 0.676514 0.290039 -0.614502 1441914524 0.283875 0.676514 0.290039 -0.614502 1441914524 0.283875 0.676514 0.290039 -0.614502 1441914524 0.283875 0.676514 0.290039 -0.614502 1441914524 0.280396 0.679321 0.285950 -0.614929 1441914524 0.280396 0.679321 0.285950 -0.614929 1441914524 0.280396 0.679321 0.285950 -0.614929 1441914524 0.280396 0.679321 0.285950 -0.614929 1441914524 0.280396 0.679321 0.285950 -0.614929 1441914524 0.280396 0.679321 0.285950 -0.614929 1441914524 0.284119 0.679260 0.286255 -0.613098 1441914524 0.284119 0.679260 0.286255 -0.613098 1441914524 0.284119 0.679260 0.286255 -0.613098 1441914524 0.284119 0.679260 0.286255 -0.613098 1441914524 0.284119 0.679260 0.286255 -0.613098 1441914524 0.284119 0.679260 0.286255 -0.613098 1441914524 0.284119 0.679260 0.286255 -0.613098 1441914524 0.296387 0.674316 0.294495 -0.608826 1441914524 0.296387 0.674316 0.294495 -0.608826 1441914524 0.296387 0.674316 0.294495 -0.608826 1441914524 0.296387 0.674316 0.294495 -0.608826 1441914524 0.296387 0.674316 0.294495 -0.608826 1441914524 0.296387 0.674316 0.294495 -0.608826 1441914524 0.309448 0.667725 0.306763 -0.603516 1441914524 0.309448 0.667725 0.306763 -0.603516 1441914524 0.309448 0.667725 0.306763 -0.603516 1441914524 0.309448 0.667725 0.306763 -0.603516 1441914524 0.309448 0.667725 0.306763 -0.603516 1441914524 0.309448 0.667725 0.306763 -0.603516 1441914524 0.309448 0.667725 0.306763 -0.603516 1441914524 0.317078 0.660706 0.318542 -0.601135 1441914524 0.317078 0.660706 0.318542 -0.601135 1441914524 0.317078 0.660706 0.318542 -0.601135 1441914524 0.317078 0.660706 0.318542 -0.601135 1441914524 0.317078 0.660706 0.318542 -0.601135 1441914524 0.317078 0.660706 0.318542 -0.601135 1441914524 0.321167 0.655457 0.325439 -0.601074 1441914524 0.321167 0.655457 0.325439 -0.601074 1441914524 0.321167 0.655457 0.325439 -0.601074 1441914524 0.321167 0.655457 0.325439 -0.601074 1441914524 0.321167 0.655457 0.325439 -0.601074 1441914524 0.321167 0.655457 0.325439 -0.601074 1441914524 
0.281921 0.674072 0.294189 -0.616089 1441914526 0.281921 0.674072 0.294189 -0.616089 1441914526 0.281921 0.674072 0.294189 -0.616089 1441914526 0.281921 0.674072 0.294189 -0.616089 1441914526 0.281921 0.674072 0.294189 -0.616089 1441914526 0.281921 0.674072 0.294189 -0.616089 1441914526 0.277466 0.674622 0.288940 -0.619995 1441914526 0.277466 0.674622 0.288940 -0.619995 1441914526 0.277466 0.674622 0.288940 -0.619995 1441914526 0.277466 0.674622 0.288940 -0.619995 1441914526 0.277466 0.674622 0.288940 -0.619995 1441914526 0.273682 0.675842 0.283508 -0.622803 1441914526 0.273682 0.675842 0.283508 -0.622803 1441914526 0.273682 0.675842 0.283508 -0.622803 1441914526 0.273682 0.675842 0.283508 -0.622803 1441914526 0.273682 0.675842 0.283508 -0.622803 1441914526 0.273682 0.675842 0.283508 -0.622803 1441914526 0.270203 0.677368 0.278015 -0.625183 1441914526 0.270203 0.677368 0.278015 -0.625183 1441914526 0.270203 0.677368 0.278015 -0.625183 1441914526 0.270203 0.677368 0.278015 -0.625183 1441914526 0.270203 0.677368 0.278015 -0.625183 1441914526 0.266968 0.678833 0.272949 -0.627197 1441914526 0.266968 0.678833 0.272949 -0.627197 1441914526 0.266968 0.678833 0.272949 -0.627197 1441914526 0.266968 0.678833 0.272949 -0.627197 1441914526 0.266968 0.678833 0.272949 -0.627197 1441914526 0.266968 0.678833 0.272949 -0.627197 1441914526 0.265076 0.680298 0.269104 -0.628052 1441914526 0.265076 0.680298 0.269104 -0.628052 1441914526 0.265076 0.680298 0.269104 -0.628052 1441914526 0.265076 0.680298 0.269104 -0.628052 1441914526 0.265076 0.680298 0.269104 -0.628052 1441914526 0.265076 0.680298 0.269104 -0.628052 1441914526 0.263916 0.680359 0.266479 -0.629578 1441914526 0.263916 0.680359 0.266479 -0.629578 1441914526 0.263916 0.680359 0.266479 -0.629578 1441914526 0.263916 0.680359 0.266479 -0.629578 1441914526 0.263916 0.680359 0.266479 -0.629578 1441914526 0.263916 0.680359 0.266479 -0.629578 1441914526 0.263916 0.680359 0.266479 -0.629578 1441914527 0.263245 0.680969 0.265381 -0.629700 1441914527 0.263245 0.680969 0.265381 -0.629700 1441914527 0.263245 0.680969 0.265381 -0.629700 1441914527 0.263245 0.680969 0.265381 -0.629700 1441914527 0.263245 0.680969 0.265381 -0.629700 1441914527 0.263245 0.680969 0.265381 -0.629700 1441914527 0.263000 0.680786 0.265320 -0.630005 1441914527 0.263000 0.680786 0.265320 -0.630005 1441914527 0.263000 0.680786 0.265320 -0.630005 1441914527 0.263000 0.680786 0.265320 -0.630005 1441914527 0.263000 0.680786 0.265320 -0.630005 1441914527 0.263000 0.680786 0.265320 -0.630005 1441914527 0.262756 0.680420 0.266357 -0.630066 1441914527 0.262756 0.680420 0.266357 -0.630066 1441914527 0.262756 0.680420 0.266357 -0.630066 1441914527 0.262756 0.680420 0.266357 -0.630066 1441914527 0.262756 0.680420 0.266357 -0.630066 1441914527 0.262756 0.680420 0.266357 -0.630066 1441914527 0.262756 0.680420 0.266357 -0.630066 1441914527 0.264648 0.678162 0.269226 -0.630493 1441914527 0.264648 0.678162 0.269226 -0.630493 1441914527 0.264648 0.678162 0.269226 -0.630493 1441914527 0.264648 0.678162 0.269226 -0.630493 1441914527 0.264648 0.678162 0.269226 -0.630493 1441914527 0.264648 0.678162 0.269226 -0.630493 1441914527 0.267517 0.676025 0.272522 -0.630188 1441914527 0.267517 0.676025 0.272522 -0.630188 1441914527 0.267517 0.676025 0.272522 -0.630188 1441914527 0.267517 0.676025 0.272522 -0.630188 1441914527 0.267517 0.676025 0.272522 -0.630188 1441914527 0.267517 0.676025 0.272522 -0.630188 1441914527 0.269775 0.673523 0.275024 -0.630798 1441914527 0.269775 0.673523 0.275024 -0.630798 1441914527 0.269775 0.673523 0.275024 -0.630798 1441914527 0.269775 0.673523 0.275024 -0.630798 1441914527 0.269775 0.673523 0.275024 -0.630798 1441914527 0.269775 0.673523 0.275024 -0.630798 1441914527 0.272888 0.671448 0.277771 -0.630493 1441914527 0.272888 0.671448 0.277771 -0.630493 1441914527 0.272888 0.671448 0.277771 -0.630493 1441914527 0.272888 0.671448 0.277771 -0.630493 1441914527 0.272888 0.671448 0.277771 -0.630493 1441914527 0.272888 0.671448 0.277771 -0.630493 1441914527 0.277283 0.668701 0.281677 -0.629761 1441914527 0.277283 0.668701 0.281677 -0.629761 1441914527 0.277283 0.668701 0.281677 -0.629761 1441914527 0.277283 0.668701 0.281677 -0.629761 1441914527 0.277283 0.668701 0.281677 -0.629761 1441914527 0.277283 0.668701 0.281677 -0.629761 1441914527 0.277283 0.668701 0.281677 -0.629761 1441914527 0.282043 0.665344 0.287476 -0.628540 1441914527 0.282043 0.665344 0.287476 -0.628540 1441914527 0.282043 0.665344 0.287476 -0.628540 1441914527 0.282043 0.665344 0.287476 -0.628540 1441914527 0.282043 0.665344 0.287476 -0.628540 1441914527 0.282043 0.665344 0.287476 -0.628540 1441914527 0.289490 0.662598 0.295471 -0.624329 1441914527 0.289490 0.662598 0.295471 -0.624329 1441914527 0.289490 0.662598 0.295471 -0.624329 1441914527 0.289490 0.662598 0.295471 -0.624329 1441914527 0.289490 0.662598 0.295471 -0.624329 1441914527 0.289490 0.662598 0.295471 -0.624329 1441914527 0.298462 0.659302 0.304810 -0.619141 1441914527 0.298462 0.659302 0.304810 -0.619141 1441914527 0.298462 0.659302 0.304810 -0.619141 1441914527 0.298462 0.659302 0.304810 -0.619141 1441914527 0.298462 0.659302 0.304810 -0.619141 1441914527 0.298462 0.659302 0.304810 -0.619141 1441914527 0.306458 0.655029 0.314148 -0.615051 1441914527 0.306458 0.655029 0.314148 -0.615051 1441914527 0.306458 0.655029 0.314148 -0.615051 1441914527 0.306458 0.655029 0.314148 -0.615051 1441914527 0.306458 0.655029 0.314148 -0.615051 1441914527 0.306458 0.655029 0.314148 -0.615051 1441914527 0.312683 0.651184 0.322266 -0.611816 1441914527 0.312683 0.651184 0.322266 -0.611816 1441914527 0.312683 0.651184 0.322266 -0.611816 1441914527 0.312683 0.651184 0.322266 -0.611816 1441914527 0.312683 0.651184 0.322266 -0.611816 1441914527 0.312683 0.651184 0.322266 -0.611816 1441914527 0.312683 0.651184 0.322266 -0.611816 1441914527 0.313477 0.650085 0.327026 -0.610046 1441914527 0.313477 0.650085 0.327026 -0.610046 1441914527 0.313477 0.650085 0.327026 -0.610046 1441914527 0.313477 0.650085 0.327026 -0.610046 1441914527 0.313477 0.650085 0.327026 -0.610046 1441914527 0.313477 0.650085 0.327026 -0.610046 1441914527 0.311951 0.650696 0.327087 -0.610168 1441914527 0.311951 0.650696 0.327087 -0.610168 1441914527 0.311951 0.650696 0.327087 -0.610168 1441914527 0.311951 0.650696 0.327087 -0.610168 1441914527 0.311951 0.650696 0.327087 -0.610168 1441914527 0.311951 0.650696 0.327087 -0.610168 1441914527 0.305359 0.653809 0.322205 -0.612732 1441914527 0.305359 0.653809 0.322205 -0.612732 1441914527 0.305359 0.653809 0.322205 -0.612732 1441914527 0.305359 0.653809 0.322205 -0.612732 1441914527 0.305359 0.653809 0.322205 -0.612732 1441914527 0.305359 0.653809 0.322205 -0.612732 1441914527 0.305359 0.653809 0.322205 -0.612732 1441914527 0.294128 0.658203 0.312256 -0.618652 1441914527 0.294128 0.658203 0.312256 -0.618652 1441914527 0.294128 0.658203 0.312256 -0.618652 1441914527 0.294128 0.658203 0.312256 -0.618652 1441914527 0.294128 0.658203 0.312256 -0.618652 1441914527 0.294128 0.658203 0.312256 -0.618652 1441914527 0.282227 0.662781 0.298218 -0.626221 1441914527 0.282227 0.662781 0.298218 -0.626221 1441914527 0.282227 0.662781 0.298218 -0.626221 1441914527 0.282227 0.662781 0.298218 -0.626221 1441914527 0.282227 0.662781 0.298218 -0.626221 1441914527 0.282227 0.662781 0.298218 -0.626221 1441914528 0.271423 0.666870 0.283691 -0.633362 1441914528 0.271423 0.666870 0.283691 -0.633362 1441914528 0.271423 0.666870 0.283691 -0.633362 1441914528 0.271423 0.666870 0.283691 -0.633362 1441914528 0.271423 0.666870 0.283691 -0.633362 1441914528 0.271423 0.666870 0.283691 -0.633362 1441914528 0.262512 0.670227 0.270813 -0.639099 1441914528 0.262512 0.670227 0.270813 -0.639099 1441914528 0.262512 0.670227 0.270813 -0.639099 1441914528 0.262512 0.670227 0.270813 -0.639099 1441914528 0.262512 0.670227 0.270813 -0.639099 1441914528 0.262512 0.670227 0.270813 -0.639099 1441914528 0.255737 0.673157 0.260681 -0.643005 1441914528 0.255737 0.673157 0.260681 -0.643005 1441914528 0.255737 0.673157 0.260681 -0.643005 1441914528 0.255737 0.673157 0.260681 -0.643005 1441914528 0.255737 0.673157 0.260681 -0.643005 1441914528 0.255737 0.673157 0.260681 -0.643005 1441914528 0.255737 0.673157 0.260681 -0.643005 1441914528 0.251404 0.676208 0.254517 -0.643982 1441914528 0.251404 0.676208 0.254517 -0.643982 1441914528 0.251404 0.676208 0.254517 -0.643982 1441914528 0.251404 0.676208 0.254517 -0.643982 1441914528 0.251404 0.676208 0.254517 -0.643982 1441914528 0.251404 0.676208 0.254517 -0.643982 1441914528 0.250305 0.678711 0.252136 -0.642761 1441914528 0.250305 0.678711 0.252136 -0.642761 1441914528 0.250305 0.678711 0.252136 -0.642761 1441914528 0.250305 0.678711 0.252136 -0.642761 1441914528 0.250305 0.678711 0.252136 -0.642761 1441914528 0.250305 0.678711 0.252136 -0.642761 1441914528 0.250671 0.679810 0.252319 -0.641357 1441914528 0.250671 0.679810 0.252319 -0.641357 1441914528 0.250671 0.679810 0.252319 -0.641357 1441914528 0.250671 0.679810 0.252319 -0.641357 1441914528 0.250671 0.679810 0.252319 -0.641357 1441914528 0.250671 0.679810 0.252319 -0.641357 1441914528 0.252014 0.679688 0.253479 -0.640442 1441914528 0.252014 0.679688 0.253479 -0.640442 1441914528 0.252014 0.679688 0.253479 -0.640442 1441914528 0.252014 0.679688 0.253479 -0.640442 1441914528 0.252014 0.679688 0.253479 -0.640442 1441914528 0.252014 0.679688 0.253479 -0.640442 1441914528 0.252014 0.679688 0.253479 -0.640442 1441914528 0.252869 0.679382 0.255188 -0.639832 1441914528 0.252869 0.679382 0.255188 -0.639832 1441914528 0.252869 0.679382 0.255188 -0.639832 1441914528 0.252869 0.679382 0.255188 -0.639832 1441914528 0.252869 0.679382 0.255188 -0.639832 1441914528 0.252869 0.679382 0.255188 -0.639832 1441914528 0.253601 0.679138 0.258057 -0.638611 1441914528 0.253601 0.679138 0.258057 -0.638611 1441914528 0.253601 0.679138 0.258057 -0.638611 1441914528 0.253601 0.679138 0.258057 -0.638611 1441914528 0.253601 0.679138 0.258057 -0.638611 1441914528 0.253601 0.679138 0.258057 -0.638611 1441914528 0.255737 0.678101 0.261047 -0.637695 1441914528 0.255737 0.678101 0.261047 -0.637695 1441914528 0.255737 0.678101 0.261047 -0.637695 1441914528 0.255737 0.678101 0.261047 -0.637695 1441914528 0.255737 0.678101 0.261047 -0.637695 1441914528 0.255737 0.678101 0.261047 -0.637695 1441914528 0.255737 0.678101 0.261047 -0.637695 1441914528 0.257751 0.676941 0.264832 -0.636475 1441914528 0.257751 0.676941 0.264832 -0.636475 1441914528 0.257751 0.676941 0.264832 -0.636475 1441914528 0.257751 0.676941 0.264832 -0.636475 1441914528 0.257751 0.676941 0.264832 -0.636475 1441914528 0.257751 0.676941 0.264832 -0.636475 1441914528 0.257751 0.676941 0.264832 -0.636475 1441914528 0.260925 0.676392 0.268860 -0.634155 1441914528 0.260925 0.676392 0.268860 -0.634155 1441914528 0.260925 0.676392 0.268860 -0.634155 1441914528 0.260925 0.676392 0.268860 -0.634155 1441914528 0.260925 0.676392 0.268860 -0.634155 1441914528 0.260925 0.676392 0.268860 -0.634155 1441914528 0.265442 0.675049 0.274292 -0.631348 1441914528 0.265442 0.675049 0.274292 -0.631348 1441914528 0.265442 0.675049 0.274292 -0.631348 1441914528 0.265442 0.675049 0.274292 -0.631348 1441914528 0.265442 0.675049 0.274292 -0.631348 1441914528 0.265442 0.675049 0.274292 -0.631348 1441914528 0.270447 0.673523 0.281433 -0.627625 1441914528 0.270447 0.673523 0.281433 -0.627625 1441914528 0.270447 0.673523 0.281433 -0.627625 1441914528 0.270447 0.673523 0.281433 -0.627625 1441914528 0.270447 0.673523 0.281433 -0.627625 1441914528 0.270447 0.673523 0.281433 -0.627625 1441914528 0.276184 0.671997 0.288574 -0.623535 1441914528 0.276184 0.671997 0.288574 -0.623535 1441914528 0.276184 0.671997 0.288574 -0.623535 1441914528 0.276184 0.671997 0.288574 -0.623535 1441914528 0.276184 0.671997 0.288574 -0.623535 1441914528 0.276184 0.671997 0.288574 -0.623535 1441914528 0.282288 0.669495 0.295593 -0.620239 1441914528 0.282288 0.669495 0.295593 -0.620239 1441914528 0.282288 0.669495 0.295593 -0.620239 1441914528 0.282288 0.669495 0.295593 -0.620239 1441914528 0.282288 0.669495 0.295593 -0.620239 1441914528 0.282288 0.669495 0.295593 -0.620239 1441914528 0.288879 0.667175 0.303467 -0.615906 1441914528 0.288879 0.667175 0.303467 -0.615906 1441914528 0.288879 0.667175 0.303467 -0.615906 1441914528 0.288879 0.667175 0.303467 -0.615906 1441914528 0.288879 0.667175 0.303467 -0.615906 1441914528 0.288879 0.667175 0.303467 -0.615906 1441914528 0.295898 0.665039 0.311646 -0.610718 1441914528 0.295898 0.665039 0.311646 -0.610718 1441914528 0.295898 0.665039 0.311646 -0.610718 1441914528 0.295898 0.665039 0.311646 -0.610718 1441914528 0.295898 0.665039 0.311646 -0.610718 1441914528 0.295898 0.665039 0.311646 -0.610718 1441914528 0.301819 0.663269 0.320068 -0.605408 1441914529 0.301819 0.663269 0.320068 -0.605408 1441914529 0.301819 0.663269 0.320068 -0.605408 1441914529 0.301819 0.663269 0.320068 -0.605408 1441914529 0.301819 0.663269 0.320068 -0.605408 1441914529 0.301819 0.663269 0.320068 -0.605408 1441914529 0.305603 0.661987 0.326294 -0.601563 1441914529 0.305603 0.661987 0.326294 -0.601563 1441914529 0.305603 0.661987 0.326294 -0.601563 1441914529 0.305603 0.661987 0.326294 -0.601563 1441914529 0.305603 0.661987 0.326294 -0.601563 1441914529 0.305603 0.661987 0.326294 -0.601563 1441914529 0.305603 0.661987 0.326294 -0.601563 1441914529 0.307129 0.661926 0.330811 -0.598389 1441914529 0.307129 0.661926 0.330811 -0.598389 1441914529 0.307129 0.661926 0.330811 -0.598389 1441914529 0.307129 0.661926 0.330811 -0.598389 1441914529 0.307129 0.661926 0.330811 -0.598389 1441914529 0.307129 0.661926 0.330811 -0.598389 1441914529 0.304382 0.662292 0.330872 -0.599304 1441914529 0.304382 0.662292 0.330872 -0.599304 1441914529 0.304382 0.662292 0.330872 -0.599304 1441914529 0.304382 0.662292 0.330872 -0.599304 1441914529 0.304382 0.662292 0.330872 -0.599304 1441914529 0.304382 0.662292 0.330872 -0.599304 1441914529 0.299194 0.663574 0.325439 -0.603516 1441914529 0.299194 0.663574 0.325439 -0.603516 1441914529 0.299194 0.663574 0.325439 -0.603516 1441914529 0.299194 0.663574 0.325439 -0.603516 1441914529 0.299194 0.663574 0.325439 -0.603516 1441914529 0.299194 0.663574 0.325439 -0.603516 1441914529 0.291504 0.666626 0.316345 -0.608704 1441914529 0.291504 0.666626 0.316345 -0.608704 1441914529 0.291504 0.666626 0.316345 -0.608704 1441914529 0.291504 0.666626 0.316345 -0.608704 1441914529 0.291504 0.666626 0.316345 -0.608704 1441914529 0.291504 0.666626 0.316345 -0.608704 1441914529 0.291504 0.666626 0.316345 -0.608704 1441914529 0.281006 0.671265 0.304443 -0.614624 1441914529 0.281006 0.671265 0.304443 -0.614624 1441914529 0.281006 0.671265 0.304443 -0.614624 1441914529 0.281006 0.671265 0.304443 -0.614624 1441914529 0.281006 0.671265 0.304443 -0.614624 1441914529 0.281006 0.671265 0.304443 -0.614624 1441914529 0.270569 0.675537 0.291077 -0.621033 1441914529 0.270569 0.675537 0.291077 -0.621033 1441914529 0.270569 0.675537 0.291077 -0.621033 1441914529 0.270569 0.675537 0.291077 -0.621033 1441914529 0.270569 0.675537 0.291077 -0.621033 1441914529 0.270569 0.675537 0.291077 -0.621033 1441914529 0.262085 0.679565 0.278687 -0.625977 1441914529 0.262085 0.679565 0.278687 -0.625977 1441914529 0.262085 0.679565 0.278687 -0.625977 1441914529 0.262085 0.679565 0.278687 -0.625977 1441914529 0.262085 0.679565 0.278687 -0.625977 1441914529 0.257324 0.682556 0.270020 -0.628479 1441914529 0.257324 0.682556 0.270020 -0.628479 1441914529 0.257324 0.682556 0.270020 -0.628479 1441914529 0.257324 0.682556 0.270020 -0.628479 1441914529 0.257324 0.682556 0.270020 -0.628479 1441914529 0.257324 0.682556 0.270020 -0.628479 1441914529 0.257324 0.682556 0.270020 -0.628479 1441914529 0.254028 0.684326 0.264038 -0.630432 1441914529 0.254028 0.684326 0.264038 -0.630432 1441914529 0.254028 0.684326 0.264038 -0.630432 1441914529 0.254028 0.684326 0.264038 -0.630432 1441914529 0.254028 0.684326 0.264038 -0.630432 1441914529 0.254028 0.684326 0.264038 -0.630432 1441914529 0.253845 0.684509 0.261536 -0.631287 1441914529 0.253845 0.684509 0.261536 -0.631287 1441914529 0.253845 0.684509 0.261536 -0.631287 1441914529 0.253845 0.684509 0.261536 -0.631287 1441914529 0.253845 0.684509 0.261536 -0.631287 1441914529 0.253845 0.684509 0.261536 -0.631287 1441914529 0.254883 0.684387 0.261963 -0.630859 1441914529 0.254883 0.684387 0.261963 -0.630859 1441914529 0.254883 0.684387 0.261963 -0.630859 1441914529 0.254883 0.684387 0.261963 -0.630859 1441914529 0.254883 0.684387 0.261963 -0.630859 1441914529 0.254883 0.684387 0.261963 -0.630859 1441914529 0.257019 0.682861 0.264771 -0.630432 1441914529 0.257019 0.682861 0.264771 -0.630432 1441914529 0.257019 0.682861 0.264771 -0.630432 1441914529 0.257019 0.682861 0.264771 -0.630432 1441914529 0.257019 0.682861 0.264771 -0.630432 1441914529 0.257019 0.682861 0.264771 -0.630432 1441914529 0.260498 0.679993 0.268127 -0.630737 1441914529 0.260498 0.679993 0.268127 -0.630737 1441914529 0.260498 0.679993 0.268127 -0.630737 1441914529 0.260498 0.679993 0.268127 -0.630737 1441914529 0.260498 0.679993 0.268127 -0.630737 1441914529 0.260498 0.679993 0.268127 -0.630737 1441914529 0.260498 0.679993 0.268127 -0.630737 1441914529 0.264221 0.677124 0.272278 -0.630493 1441914529 0.264221 0.677124 0.272278 -0.630493 1441914529 0.264221 0.677124 0.272278 -0.630493 1441914529 0.264221 0.677124 0.272278 -0.630493 1441914529 0.264221 0.677124 0.272278 -0.630493 1441914529 0.268005 0.674316 0.275269 -0.630615 1441914529 0.268005 0.674316 0.275269 -0.630615 1441914529 0.268005 0.674316 0.275269 -0.630615 1441914529 0.268005 0.674316 0.275269 -0.630615 1441914529 0.268005 0.674316 0.275269 -0.630615 1441914529 0.268005 0.674316 0.275269 -0.630615 1441914529 0.268005 0.674316 0.275269 -0.630615 1441914529 0.272156 0.671021 0.277832 -0.631165 1441914529 0.272156 0.671021 0.277832 -0.631165 1441914529 0.272156 0.671021 0.277832 -0.631165 1441914529 0.272156 0.671021 0.277832 -0.631165 1441914529 0.272156 0.671021 0.277832 -0.631165 1441914529 0.272156 0.671021 0.277832 -0.631165 1441914529 0.276428 0.667786 0.281372 -0.631165 1441914529 0.276428 0.667786 0.281372 -0.631165 1441914529 0.276428 0.667786 0.281372 -0.631165 1441914530 0.276428 0.667786 0.281372 -0.631165 1441914530 0.276428 0.667786 0.281372 -0.631165 1441914530 0.276428 0.667786 0.281372 -0.631165 1441914530 0.276428 0.667786 0.281372 -0.631165 1441914530 0.282166 0.663818 0.287476 -0.630066 1441914530 0.282166 0.663818 0.287476 -0.630066 1441914530 0.282166 0.663818 0.287476 -0.630066 1441914530 0.282166 0.663818 0.287476 -0.630066 1441914530 0.282166 0.663818 0.287476 -0.630066 1441914530 0.282166 0.663818 0.287476 -0.630066 1441914530 0.288879 0.661072 0.295532 -0.626282 1441914530 0.288879 0.661072 0.295532 -0.626282 1441914530 0.288879 0.661072 0.295532 -0.626282 1441914530 0.288879 0.661072 0.295532 -0.626282 1441914530 0.288879 0.661072 0.295532 -0.626282 1441914530 0.288879 0.661072 0.295532 -0.626282 1441914530 0.297119 0.658325 0.305176 -0.620605 1441914530 0.297119 0.658325 0.305176 -0.620605 1441914530 0.297119 0.658325 0.305176 -0.620605 1441914530 0.297119 0.658325 0.305176 -0.620605 1441914530 0.297119 0.658325 0.305176 -0.620605 1441914530 0.297119 0.658325 0.305176 -0.620605 1441914530 0.306580 0.654602 0.316406 -0.614319 1441914530 0.306580 0.654602 0.316406 -0.614319 1441914530 0.306580 0.654602 0.316406 -0.614319 1441914530 0.306580 0.654602 0.316406 -0.614319 1441914530 0.306580 0.654602 0.316406 -0.614319 1441914530 0.306580 0.654602 0.316406 -0.614319 1441914530 0.315369 0.650574 0.327393 -0.608337 1441914530 0.315369 0.650574 0.327393 -0.608337 1441914530 0.315369 0.650574 0.327393 -0.608337 1441914530 0.315369 0.650574 0.327393 -0.608337 1441914530 0.315369 0.650574 0.327393 -0.608337 1441914530 0.315369 0.650574 0.327393 -0.608337 1441914530 0.322937 0.648254 0.337585 -0.601257 1441914530 0.322937 0.648254 0.337585 -0.601257 1441914530 0.322937 0.648254 0.337585 -0.601257 1441914530 0.322937 0.648254 0.337585 -0.601257 1441914530 0.322937 0.648254 0.337585 -0.601257 1441914530 0.322937 0.648254 0.337585 -0.601257 1441914530 0.322937 0.648254 0.337585 -0.601257 1441914530 0.326233 0.648865 0.345947 -0.593994 1441914530 0.326233 0.648865 0.345947 -0.593994 1441914530 0.326233 0.648865 0.345947 -0.593994 1441914530 0.326233 0.648865 0.345947 -0.593994 1441914530 0.326233 0.648865 0.345947 -0.593994 1441914530 0.326233 0.648865 0.345947 -0.593994 1441914530 0.322205 0.649292 0.345947 -0.595764 1441914530 0.322205 0.649292 0.345947 -0.595764 1441914530 0.322205 0.649292 0.345947 -0.595764 1441914530 0.322205 0.649292 0.345947 -0.595764 1441914530 0.322205 0.649292 0.345947 -0.595764 1441914530 0.322205 0.649292 0.345947 -0.595764 1441914530 0.310181 0.655151 0.336304 -0.601196 1441914530 0.310181 0.655151 0.336304 -0.601196 1441914530 0.310181 0.655151 0.336304 -0.601196 1441914530 0.310181 0.655151 0.336304 -0.601196 1441914530 0.310181 0.655151 0.336304 -0.601196 1441914530 0.310181 0.655151 0.336304 -0.601196 1441914530 0.297180 0.660461 0.322388 -0.609497 1441914530 0.297180 0.660461 0.322388 -0.609497 1441914530 0.297180 0.660461 0.322388 -0.609497 1441914530 0.297180 0.660461 0.322388 -0.609497 1441914530 0.297180 0.660461 0.322388 -0.609497 1441914530 0.297180 0.660461 0.322388 -0.609497 1441914530 0.284241 0.666748 0.307251 -0.616638 1441914530 0.284241 0.666748 0.307251 -0.616638 1441914530 0.284241 0.666748 0.307251 -0.616638 1441914530 0.284241 0.666748 0.307251 -0.616638 1441914530 0.284241 0.666748 0.307251 -0.616638 1441914530 0.284241 0.666748 0.307251 -0.616638 1441914530 0.284241 0.666748 0.307251 -0.616638 1441914530 0.271484 0.672974 0.291870 -0.622986 1441914530 0.271484 0.672974 0.291870 -0.622986 1441914530 0.271484 0.672974 0.291870 -0.622986 1441914530 0.271484 0.672974 0.291870 -0.622986 1441914530 0.271484 0.672974 0.291870 -0.622986 1441914530 0.271484 0.672974 0.291870 -0.622986 1441914530 0.259033 0.679688 0.277832 -0.627441 1441914530 0.259033 0.679688 0.277832 -0.627441 1441914530 0.259033 0.679688 0.277832 -0.627441 1441914530 0.259033 0.679688 0.277832 -0.627441 1441914530 0.259033 0.679688 0.277832 -0.627441 1441914530 0.248108 0.685547 0.265869 -0.630676 1441914530 0.248108 0.685547 0.265869 -0.630676 1441914530 0.248108 0.685547 0.265869 -0.630676 1441914530 0.248108 0.685547 0.265869 -0.630676 1441914530 0.248108 0.685547 0.265869 -0.630676 1441914530 0.248108 0.685547 0.265869 -0.630676 1441914530 0.238770 0.690491 0.255798 -0.633057 1441914530 0.238770 0.690491 0.255798 -0.633057 1441914530 0.238770 0.690491 0.255798 -0.633057 1441914530 0.238770 0.690491 0.255798 -0.633057 1441914530 0.238770 0.690491 0.255798 -0.633057 1441914530 0.238770 0.690491 0.255798 -0.633057 1441914530 0.238770 0.690491 0.255798 -0.633057 1441914530 0.234497 0.693237 0.249146 -0.634338 1441914530 0.234497 0.693237 0.249146 -0.634338 1441914530 0.234497 0.693237 0.249146 -0.634338 1441914530 0.234497 0.693237 0.249146 -0.634338 1441914530 0.234497 0.693237 0.249146 -0.634338 1441914530 0.234497 0.693237 0.249146 -0.634338 1441914530 0.234436 0.694641 0.247070 -0.633606 1441914530 0.234436 0.694641 0.247070 -0.633606 1441914530 0.234436 0.694641 0.247070 -0.633606 1441914530 0.234436 0.694641 0.247070 -0.633606 1441914530 0.234436 0.694641 0.247070 -0.633606 1441914530 0.234436 0.694641 0.247070 -0.633606 1441914530 0.236694 0.694153 0.249756 -0.632263 1441914530 0.236694 0.694153 0.249756 -0.632263 1441914530 0.236694 0.694153 0.249756 -0.632263 1441914530 0.236694 0.694153 0.249756 -0.632263 1441914531 0.236694 0.694153 0.249756 -0.632263 1441914531 0.236694 0.694153 0.249756 -0.632263 1441914531 0.236694 0.694153 0.249756 -0.632263 1441914531 0.241760 0.691895 0.254517 -0.630859 1441914531 0.241760 0.691895 0.254517 -0.630859 1441914531 0.241760 0.691895 0.254517 -0.630859 1441914531 0.241760 0.691895 0.254517 -0.630859 1441914531 0.241760 0.691895 0.254517 -0.630859 1441914531 0.241760 0.691895 0.254517 -0.630859 1441914531 0.246521 0.688660 0.260193 -0.630310 1441914531 0.246521 0.688660 0.260193 -0.630310 1441914531 0.246521 0.688660 0.260193 -0.630310 1441914531 0.246521 0.688660 0.260193 -0.630310 1441914531 0.246521 0.688660 0.260193 -0.630310 1441914531 0.246521 0.688660 0.260193 -0.630310 1441914531 0.250610 0.685669 0.264954 -0.629883 1441914531 0.250610 0.685669 0.264954 -0.629883 1441914531 0.250610 0.685669 0.264954 -0.629883 1441914531 0.250610 0.685669 0.264954 -0.629883 1441914531 0.250610 0.685669 0.264954 -0.629883 1441914531 0.250610 0.685669 0.264954 -0.629883 1441914531 0.250610 0.685669 0.264954 -0.629883 1441914531 0.254272 0.683350 0.269104 -0.629211 1441914531 0.254272 0.683350 0.269104 -0.629211 1441914531 0.254272 0.683350 0.269104 -0.629211 1441914531 0.254272 0.683350 0.269104 -0.629211 1441914531 0.254272 0.683350 0.269104 -0.629211 1441914531 0.259460 0.679626 0.274048 -0.628967 1441914531 0.259460 0.679626 0.274048 -0.628967 1441914531 0.259460 0.679626 0.274048 -0.628967 1441914531 0.259460 0.679626 0.274048 -0.628967 1441914531 0.266663 0.675476 0.281128 -0.627319 1441914531 0.266663 0.675476 0.281128 -0.627319 1441914531 0.266663 0.675476 0.281128 -0.627319 1441914531 0.266663 0.675476 0.281128 -0.627319 1441914531 0.266663 0.675476 0.281128 -0.627319 1441914531 0.266663 0.675476 0.281128 -0.627319 1441914531 0.276001 0.670532 0.289978 -0.624573 1441914531 0.276001 0.670532 0.289978 -0.624573 1441914531 0.276001 0.670532 0.289978 -0.624573 1441914531 0.276001 0.670532 0.289978 -0.624573 1441914531 0.276001 0.670532 0.289978 -0.624573 1441914531 0.285583 0.665710 0.300659 -0.620361 1441914531 0.285583 0.665710 0.300659 -0.620361 1441914531 0.285583 0.665710 0.300659 -0.620361 1441914531 0.285583 0.665710 0.300659 -0.620361 1441914531 0.285583 0.665710 0.300659 -0.620361 1441914531 0.285583 0.665710 0.300659 -0.620361 1441914531 0.295166 0.660950 0.311890 -0.615356 1441914531 0.295166 0.660950 0.311890 -0.615356 1441914531 0.295166 0.660950 0.311890 -0.615356 1441914531 0.295166 0.660950 0.311890 -0.615356 1441914531 0.295166 0.660950 0.311890 -0.615356 1441914531 0.295166 0.660950 0.311890 -0.615356 1441914531 0.295166 0.660950 0.311890 -0.615356 1441914531 0.303162 0.656433 0.322205 -0.611023 1441914531 0.303162 0.656433 0.322205 -0.611023 1441914531 0.303162 0.656433 0.322205 -0.611023 1441914531 0.303162 0.656433 0.322205 -0.611023 1441914531 0.303162 0.656433 0.322205 -0.611023 1441914531 0.303162 0.656433 0.322205 -0.611023 1441914531 0.303162 0.656433 0.322205 -0.611023 1441914531 0.307983 0.652832 0.330322 -0.608093 1441914531 0.307983 0.652832 0.330322 -0.608093 1441914531 0.307983 0.652832 0.330322 -0.608093 1441914531 0.307983 0.652832 0.330322 -0.608093 1441914531 0.307983 0.652832 0.330322 -0.608093 1441914531 0.307983 0.652832 0.330322 -0.608093 1441914531 0.311462 0.651367 0.334595 -0.605530 1441914531 0.311462 0.651367 0.334595 -0.605530 1441914531 0.311462 0.651367 0.334595 -0.605530 1441914531 0.311462 0.651367 0.334595 -0.605530 1441914531 0.311462 0.651367 0.334595 -0.605530 1441914531 0.311462 0.651367 0.334595 -0.605530 1441914531 0.311157 0.651001 0.333679 -0.606628 1441914531 0.311157 0.651001 0.333679 -0.606628 1441914531 0.311157 0.651001 0.333679 -0.606628 1441914531 0.311157 0.651001 0.333679 -0.606628 1441914531 0.311157 0.651001 0.333679 -0.606628 1441914531 0.311157 0.651001 0.333679 -0.606628 1441914531 0.302063 0.654358 0.325623 -0.611938 1441914531 0.302063 0.654358 0.325623 -0.611938 1441914531 0.302063 0.654358 0.325623 -0.611938 1441914531 0.302063 0.654358 0.325623 -0.611938 1441914531 0.302063 0.654358 0.325623 -0.611938 1441914531 0.302063 0.654358 0.325623 -0.611938 1441914531 0.302063 0.654358 0.325623 -0.611938 1441914531 0.289124 0.659485 0.311401 -0.620056 1441914531 0.289124 0.659485 0.311401 -0.620056 1441914531 0.289124 0.659485 0.311401 -0.620056 1441914531 0.289124 0.659485 0.311401 -0.620056 1441914531 0.289124 0.659485 0.311401 -0.620056 1441914531 0.289124 0.659485 0.311401 -0.620056 1441914531 0.275269 0.665466 0.293457 -0.628662 1441914531 0.275269 0.665466 0.293457 -0.628662 1441914531 0.275269 0.665466 0.293457 -0.628662 1441914531 0.275269 0.665466 0.293457 -0.628662 1441914531 0.275269 0.665466 0.293457 -0.628662 1441914531 0.275269 0.665466 0.293457 -0.628662 1441914531 0.263306 0.670288 0.275879 -0.636597 1441914531
[truncated: 200,408 more chars]
